# Supplementary material for: Functional annotation and distribution overview of RNA families in 27 Streptococcus agalactiae genomes
Source: BMC Genomics. 2018 Jul 28;19:556. doi: 10.1186/s12864-018-4951-z (PMC6064168; doi:10.1186/s12864-018-4951-z)
Supplement: Supplementary file 1 — Strain Information Table. (XLS 37 kb) [file 12864_2018_4951_MOESM1_ESM.xls]

## Sheet: Counts & Info
Strain	Accession Number	Core	Exclusive	SHARED	Total ncRNA	TOTAL CORE REGIONS	TOTAL EXCLUSIVE REGIONS	TOTAL SHARED REGIONS	Annotations with promoter and Terminator Detected	Genome Size	Source³	Cluster	ST	Year	Country	Source	Sample Type
GD201008-001	CP003810	25	0	36	61	452	5	1130	6	2063112	Fish	cluster2	7	n.d.	China	Fish Meningoencephalitis	Fish Sample
GBS6	CP007572	25	6	54	85	452	42	1133	6	2231475	Mammal/clinical	cluster2	22	2009	US	Clinical Isolate	Clinical Sample
GBS2-NM	CP007571	25	3	46	74	452	20	1136	5	2214297	Mammal/clinical	cluster2	22	2012	US	Clinical Isolate	Clinical Sample
GBS1-NY	CP007570	25	10	54	89	452	43	1108	5	2243708	Mammal/clinical	cluster2	22	2011	US	Clinical Isolate	Clinical Sample
HN016	CP011325	25	0	36	61	452	10	1156	6	2064722	Fish	cluster2	7	2011	China	Tilapia Brain	Fish Sample
YM001	CP011326	25	2	34	61	452	4	1086	7	2047957	Fish	cluster2	7	2011	China	Attenuated HN016	Fish Sample
GX064	CP011327	25	3	29	57	452	8	1131	7	2064350	Fish	cluster2	7	2011	China	Tilapia Brain	Fish Sample
2603V/R	AE009948	25	0	10	35	452	66	1202	6	2160267	Mammal/clinical	cluster1	23	n.d.	Unknown	Clinical Isolate	Clinical Sample
A909	CP000114	25	1	7	33	452	40	1281	7	2127839	Mammal/clinical	cluster1	7	1934	Unknown	Septic Human Neonate	Clinical Sample
NEM316	AL732656	25	2	5	32	452	82	996	6	2211485	Mammal/clinical	cluster1	110	n.d.	Unknown	Septicemia	Clinical Sample
09mas018883	HF952104	25	1	6	32	452	21	1248	7	2138694	Mammal/cattle	cluster1	1	n.d.	Sweden	Cattle	n.d.
ILRI112	HF952106	25	4	3	32	452	56	986	5	2029198	Mammal/camels	cluster1	617		Kenya	Camels	n.d.
ILRI005	HF952105	25	3	3	31	452	78	1041	5	2109759	Mammal/camels	cluster1	609		Kenya	Camels	n.d.
COH1	HG939456	25	0	13	38	452	68	1131	5	2065074	Mammal/clinical	cluster1	110	n.d.	Unknown	Clinical Isolate	Clinical Sample
NGBS061	CP007631	25	1	8	34	452	80	1383	9	2221207	Mammal/clinical	cluster1	459	2010	Canada	Clinical Isolate	Clinical Sample
NGBS572	CP007632	25	0	13	38	452	60	1094	6	2061426	Mammal/clinical	cluster1	452	2012	Canada	Clinical Isolate	Clinical Sample
CNCTC_10/84	CP006910	25	2	2	29	452	80	875	4	2013842	Mammal/clinical	cluster1	26	1977	US	Clinical Isolate	Clinical Sample
SS1	CP010867	25	0	6	31	452	5	1224	7	2092071	Mammal/clinical	cluster1	1	1992	US	Blood	Clinical Sample
H002	CP011329	25	0	7	32	452	48	1096	7	2147416	Mammal/clinical	cluster1	736	2011	China	Clinical Isolate	Clinical Sample
GBS85147	CP010319	25	3	4	32	452	56	966	5	1996151	Mammal/clinical	cluster1	103	n.d.	Brazil	Oropharynx	Clinical Sample
SG-M1	CP012419	25	1	4	30	452	49	1222	7	2116811	Mammal/clinical	cluster1	283	2015	Singapore	Clinical Isolate	Clinical Sample
GBS_ST-1	CP013202	25	0	8	33	452	44	1259	7	2165968	Mammal/canine	cluster1	1	2015	US	Canine	n.d.
SA20-06	CP003919	25	0	2	27	452	22	631	3	1820886	Fish	cluster0	553	2006	Brazil	Fish Meningoencephalitis	Fish Sample
138P	CP007482	25	0	2	27	452	3	710	3	1838701	Fish	cluster0	261	2007	US	Disease Tilapia	Fish Sample
138spar	CP007565	25	0	2	27	452	3	691	3	1838126	Fish	cluster0	261	n.d.	US	Attenuated 138P strain	Fish Sample
2-22	FO393392	25	0	2	27	452	1	714	3	1838867	Fish	cluster0	261	1984	Israel	Fish	Fish Sample
GX026	CP011328	25	0	2	27	452	2	729	3	1840649	Fish	cluster0	261	2011	China	Tilapia Brain	Fish Sample

## Sheet: Regions Summary
Region Summary:
Total	Mauve	regions	5224
Total	Core	regions	458
Total	Islands	regions	997
Total	Shared	regions	3769
Ranges:	Min Size	Max Size
Core	10	39361
Exclusive	19	47076
SHARED	10	21935
