# Supplementary material for: Functional annotation and distribution overview of RNA families in 27 Streptococcus agalactiae genomes
Source: BMC Genomics. 2018 Jul 28;19:556. doi: 10.1186/s12864-018-4951-z (PMC6064168; doi:10.1186/s12864-018-4951-z)
Supplement: Supplementary file 2 — Rfam entries only found in Lactobacillales order, used to annotation of ncRNAs with Infernal software. (TXT 1 kb) [file 12864_2018_4951_MOESM2_ESM.txt]

23S-methyl
5_8S_rRNA
5S_rRNA
5_ureB_sRNA
6S
AdoCbl_riboswitch
AdoCbl-variant
Anti-Q_RNA
Archaea_SRP
asd
Bacillaceae-1
Bacillus-plasmid
Bacteria_large_SRP
Bacteria_small_SRP
BsrC
BsrF
C4
c-di-GMP-I
c-di-GMP-II
Clostridiales-1
Cobalamin
crcB
CRISPR-DR22
CRISPR-DR43
cspA
csRNA
ctRNA_pND324
ctRNA_pT181
epsC
FasX
FMN
fstAT
glmS
Glycine
GOLLD
group-II-D1D4-1
group-II-D1D4-2
group-II-D1D4-3
group-II-D1D4-4
group-II-D1D4-5
group-II-D1D4-7
HEARO
Histone3
Intron_gpI
Intron_gpII
isrJ
L10_leader
L13_leader
L17DE
L19_leader
L20_leader
L21_leader
lactis-plasmid
Lacto-rpoB
Lacto-usp
leu-phe_leader
LSU_rRNA_archaea
LSU_rRNA_bacteria
LSU_rRNA_eukarya
Lysine
MicA
ncr1575
pan
pfl
PK-G12rRNA
Plasmid_RNAIII
PreQ1
preQ1-II
Purine
PyrG_leader
PyrR
RatA
rivX
rli23
rli28
rli38
rli60
rliD
RNAI
RNAIII
RNA-OUT
RNaseP_bact_a
RNaseP_bact_b
RsaA
RsaD
RsaE
RsaH
RsaOG
S15
sagA
SAM
sau-13
sau-50
sau-59
SECIS_4
SIB_RNA
SMK_box_riboswitch
Spd-sr07
Spd-sr37
SpF01_sRNA
SpF03_sRNA
SpF10_sRNA
SpF11_sRNA
SpF14_sRNA
SpF19_sRNA
SpF22_sRNA
SpF25_sRNA
SpF36_sRNA
SpF39_sRNA
SpF41_sRNA
SpF43_sRNA
SpF44_sRNA
SpF51_sRNA
SpF56_sRNA
SpF59_sRNA
SpF61_sRNA
SpF66_sRNA
SpR08_sRNA
SpR10_sRNA
SpR14_sRNA
SpR18_sRNA
SpR19_sRNA
SpR20_sRNA
SSRC30
SSRC34
SSRC38
SSRC41
SSRC8
SSU_rRNA_archaea
SSU_rRNA_bacteria
SSU_rRNA_eukarya
SSU_rRNA_microsporidia
StyR-44
T-box
THF
tmRNA
TPP
tracrRNA
traJ-II
tRNA
tRNA-Sec
ydaO-yuaA
yjdF
ykkC-yxkD
ykoK
ylbH
yybP-ykoY
