# Supplementary material for: Functional annotation and distribution overview of RNA families in 27 Streptococcus agalactiae genomes
Source: BMC Genomics. 2018 Jul 28;19:556. doi: 10.1186/s12864-018-4951-z (PMC6064168; doi:10.1186/s12864-018-4951-z)
Supplement: Supplementary file 3 — Curated ncRNA count. (XLSX 20 kb) [file 12864_2018_4951_MOESM3_ESM.xlsx]

## Sheet: ncRNA per genome
clinical samples
fish samples
other								sRNA																																	ncRNA
	Strain	Genome	Group	Country	Year	Source	MLST	FMN	PreQ1	L10-leader	tracrRNA	SSRC38	6S	tmRNA	TPP	purine	Bacteria_small SRP	glycine	PyrR	L13-leader	L20-leader	L21-leader	PreQ1-II	23S-methyl	rli38	L17DE	Lacto-rpoB	asd	yjdF	sau-50	Spd-sr37	SpR19-sRNA	SSRC34	SpF41-sRNA	rli28	RatA	RNAOUT	SpF39-sRNA	SpF01-sRNA	sRNA Total	IntronGII (a)	RNAseP-b	GOLLD	ncRNA total count (b)
	NEM316	AL732656	cluster1	n.d.	n.d.	clinical isolate	23	2	1	1	1	1	1	1	2	1	1	1	1	1	1	1	1	1	2	1	1	1	1	1	1	1	1		1	1				31	0	1		32
	2603V/R	AE009948	cluster1	n.d.	n.d.	clinical isolate	110	2	1	1	1	1	1	1	2	1	1	1	1	1	1	1	1	1	1	1	1	1	1	1	1	1	1		1	1				30	2	1		33
	COH1	HG939456	cluster1	n.d.	n.d.	clinical isolate	110	2	1	1	1	1	1	1	2	1	1	1	1	1	1	1	1	1		1	1	1	1	1	1		1		1	1				28	0	1		29
	A909	CP000114	cluster1	n.d.	1934	clinical isolate	7	2	1	1	1	1	1	1	2	1	1	1	1	1	1	1	1	1	1	1	1	1	1	1	1	1	1		1	2	1			32	0	1		33
	CNCTC_10/84	CP006910	cluster1	US	1977	clinical isolate	26	2	1	1	1		1	1	2	1	1	1	1	1	1	1	1	1		1	1	1	1	1	1	1	1	2						28	0	1		29
	GBS1-NY	CP007570	cluster2	US	2011	clinical isolate	22	2	1	1	1	1	1	1	2	1	1	1	1	1	1	1	1	1	1	1	1	1	1	1	1	1	1							28	19	1		48
	GBS2-NM	CP007571	cluster2	US	2012	clinical isolate	22	2	1	1	1	1	1	1	2	1	1	1	1	1	1	1	1	1	1	1	1	1	1	1	1	1	1							28	16	1		45
	GBS6	CP007572	cluster2	US	2009	clinical isolate	22	2	1	1	1	1	1	1	2	1	1	1	1	1	1	1	1	1	1	1	1	1	1	1	1	1	1							28	18	1		47
	NGBS061	CP007631	cluster1	Canada	2010	clinical isolate	459	2	1	1	1	1	1	2	2	1	1	1	1	1	1	1	1	1	1	1	1	1	1	1	1	1	1		1	2		1		33	0	1	1	35
	NGBS572	CP007632	cluster1	Canada	2012	clinical isolate	452	2	1	1	1	1	1	1	2	1	1	1	1	1	1	1	1	1		1	1	1	1	1	1	1	1		1	1				29	3	1		33
	GBS85147	CP010319	cluster1	Brazil	n.d.	clinical isolate	103	2	1	1	1		1	1	2	1	1	1	1	1	1	1	1	1	2	1	1	1	1	1	1	1	1	1					1	30	1	1		32
	H002	CP011329	cluster1	China	2011	clinical isolate	736	2	1	1	1	1	1	1	2	1	1	1	1	1	1	1	1	1	1	1	1	1	1	1	1	1	1		2	2				32	0	1		33
	SG-M1	CP012419	cluster1	Singapore	2015	clinical isolate	283	2	1	1	1	1	1	1	2	1	1	1	1	1	1	1	1	1	1	1	1	1	1	1	1	1	1							28	0	1	1	30
	SS1	CP010867	cluster1	US	1992	clinical isolate	1	2	1	1	1	1	1	1	2	1	1	1	1	1	1	1	1	1	1	1	1	1	1	1	1	1	1		1	1				30	0	1		31
	GD201008-001	CP003810	cluster2	China	n.d.	fish	7	2	1	1	1		1	1	2	1	1	1	1	1	1	1	1	1	1	1	1	1	1	1	1	1	1		1	2				30	10	1		41
	SA20-06	CP003919	cluster0	Brazil	2006	fish	553	2	1	1	1		1	1	2	1	1	1	1	1	1	1	1	1		1	1	1	1	1	1	1	1							26	0	1		27
	138P	CP007482	cluster0	US	2007	fish	261	2	1	1	1		1	1	2	1	1	1	1	1	1	1	1	1		1	1	1	1	1	1	1	1							26	0	1		27
	138spar	CP007565	cluster0	US	n.d.	fish (recombinant)	261	2	1	1	1		1	1	2	1	1	1	1	1	1	1	1	1		1	1	1	1	1	1	1	1							26	0	1		27
	GX026	CP011328	cluster0	China	2011	fish	261	2	1	1	1		1	1	2	1	1	1	1	1	1	1	1	1		1	1	1	1	1	1	1	1							26	0	1		27
	2-22	FO393392	cluster0	Israel	1984	fish	261	2	1	1	1		1	1	2	1	1	1	1	1	1	1	1	1		1	1	1	1	1	1	1	1							26	0	1		27
	HN016	CP011325	cluster2	China	2011	fish	10	2	1	1	1		1	1	2	1	1	1	1	1	1	1	1	1	1	1	1	1	1	1	1	1	1		1	2				30	10	1		41
	YM001	CP011326	cluster2	China	2011	fish (recombinant)	10	2	1	1	1		1	1	2	1	1	1	1	1	1	1	1	1	1	1	1	1	1	1	1	1	1		1	2				30	10	1		41
	GX064	CP011327	cluster2	China	2011	fish	10	2	1	1	1		1	1	2	1	1	1	1	1	1	1	1	1	1	1	1	1		1	1	1	1		1	2				29	9	1		39
	GBS_ST-1	CP013202	cluster1	US	2015	canine	1	2	1	1	1	1	1	1	2	1	1	1	1	1	1	1	1	1	1	1	1	1	1	1	1	1	1		1	2				31	0	1		32
	09mas018883	HF952104	cluster1	Sweden	n.d.	cattle	1	2	1	1	1	1	1	1	2	1	1	1	1	1	1	1	1	1	2	1	1	1	1	1	1	1	1		1	1				31	0	1		32
	ILRI005	HF952105	cluster1	Kenya	n.d.	camel	609	2	1	1	1		1	1	2	1	1	1	1	1	1	1	1	1	1	1	1	1	1	1	1	1	1		1	1			1	30	0	1		31
	ILRI012	HF952106	cluster1	Kenya	n.d.	camel	617	2	1	1	1		1	1	2	1	1	1	1	1	1	1	1	1	1	1	1	1	1	1	1	1	1							27	0	1		28
	conservation							100	100	100	100	0.48	100	100	100	100	100	100	100	100	100	100	100	100	0.7	100	100	100	0.96	100	100	0.96	100	0.07	0.55	0.55	0.03	0.03	0.07		0.62	100	0.07
	a- GII introns count based on full length ribozymes
	b- ncRNA count based on GII intron count
