# Supplementary material for: Functional annotation and distribution overview of RNA families in 27 Streptococcus agalactiae genomes
Source: BMC Genomics. 2018 Jul 28;19:556. doi: 10.1186/s12864-018-4951-z (PMC6064168; doi:10.1186/s12864-018-4951-z)
Supplement: Supplementary file 4 — GFF3 annotations for all classified Regions and ncRNAs. (ZIP 1638 kb) [file 12864_2018_4951_MOESM4_ESM.zip]

Archive with 115 entries (111 files):
- Additional file 4/
- Additional file 4/Core_Shared_and_Exclusive_Regions/
- Additional file 4/Core_Shared_and_Exclusive_Regions/CORE_AE009948.gff
- Additional file 4/Core_Shared_and_Exclusive_Regions/CORE_AL732656.gff
- Additional file 4/Core_Shared_and_Exclusive_Regions/CORE_CP000114.gff
- Additional file 4/Core_Shared_and_Exclusive_Regions/CORE_CP003810.gff
- Additional file 4/Core_Shared_and_Exclusive_Regions/CORE_CP003919.gff
- Additional file 4/Core_Shared_and_Exclusive_Regions/CORE_CP006910.gff
- Additional file 4/Core_Shared_and_Exclusive_Regions/CORE_CP007482.gff
- Additional file 4/Core_Shared_and_Exclusive_Regions/CORE_CP007565.gff
- Additional file 4/Core_Shared_and_Exclusive_Regions/CORE_CP007570.gff
- Additional file 4/Core_Shared_and_Exclusive_Regions/CORE_CP007571.gff
- Additional file 4/Core_Shared_and_Exclusive_Regions/CORE_CP007572.gff
- Additional file 4/Core_Shared_and_Exclusive_Regions/CORE_CP007631.gff
- Additional file 4/Core_Shared_and_Exclusive_Regions/CORE_CP007632.gff
- Additional file 4/Core_Shared_and_Exclusive_Regions/CORE_CP010319.gff
- Additional file 4/Core_Shared_and_Exclusive_Regions/CORE_CP010867.gff
- Additional file 4/Core_Shared_and_Exclusive_Regions/CORE_CP011325.gff
- Additional file 4/Core_Shared_and_Exclusive_Regions/CORE_CP011326.gff
- Additional file 4/Core_Shared_and_Exclusive_Regions/CORE_CP011327.gff
- Additional file 4/Core_Shared_and_Exclusive_Regions/CORE_CP011328.gff
- Additional file 4/Core_Shared_and_Exclusive_Regions/CORE_CP011329.gff
- Additional file 4/Core_Shared_and_Exclusive_Regions/CORE_CP012419.gff
- Additional file 4/Core_Shared_and_Exclusive_Regions/CORE_CP013202.gff
- Additional file 4/Core_Shared_and_Exclusive_Regions/CORE_FO393392.gff
- Additional file 4/Core_Shared_and_Exclusive_Regions/CORE_HF952104.gff
- Additional file 4/Core_Shared_and_Exclusive_Regions/CORE_HF952105.gff
- Additional file 4/Core_Shared_and_Exclusive_Regions/CORE_HF952106.gff
- Additional file 4/Core_Shared_and_Exclusive_Regions/CORE_HG939456.gff
- Additional file 4/Core_Shared_and_Exclusive_Regions/EXCLUSIVE_AE009948.gff
- Additional file 4/Core_Shared_and_Exclusive_Regions/EXCLUSIVE_AL732656.gff
- Additional file 4/Core_Shared_and_Exclusive_Regions/EXCLUSIVE_CP000114.gff
- Additional file 4/Core_Shared_and_Exclusive_Regions/EXCLUSIVE_CP003810.gff
- Additional file 4/Core_Shared_and_Exclusive_Regions/EXCLUSIVE_CP003919.gff
- Additional file 4/Core_Shared_and_Exclusive_Regions/EXCLUSIVE_CP006910.gff
- Additional file 4/Core_Shared_and_Exclusive_Regions/EXCLUSIVE_CP007482.gff
- Additional file 4/Core_Shared_and_Exclusive_Regions/EXCLUSIVE_CP007565.gff
- Additional file 4/Core_Shared_and_Exclusive_Regions/EXCLUSIVE_CP007570.gff
- Additional file 4/Core_Shared_and_Exclusive_Regions/EXCLUSIVE_CP007571.gff
- Additional file 4/Core_Shared_and_Exclusive_Regions/EXCLUSIVE_CP007572.gff
- Additional file 4/Core_Shared_and_Exclusive_Regions/EXCLUSIVE_CP007631.gff
- Additional file 4/Core_Shared_and_Exclusive_Regions/EXCLUSIVE_CP007632.gff
- Additional file 4/Core_Shared_and_Exclusive_Regions/EXCLUSIVE_CP010319.gff
- Additional file 4/Core_Shared_and_Exclusive_Regions/EXCLUSIVE_CP010867.gff
- Additional file 4/Core_Shared_and_Exclusive_Regions/EXCLUSIVE_CP011325.gff
- Additional file 4/Core_Shared_and_Exclusive_Regions/EXCLUSIVE_CP011326.gff
- Additional file 4/Core_Shared_and_Exclusive_Regions/EXCLUSIVE_CP011327.gff
- Additional file 4/Core_Shared_and_Exclusive_Regions/EXCLUSIVE_CP011328.gff
- Additional file 4/Core_Shared_and_Exclusive_Regions/EXCLUSIVE_CP011329.gff
- Additional file 4/Core_Shared_and_Exclusive_Regions/EXCLUSIVE_CP012419.gff
- Additional file 4/Core_Shared_and_Exclusive_Regions/EXCLUSIVE_CP013202.gff
- Additional file 4/Core_Shared_and_Exclusive_Regions/EXCLUSIVE_FO393392.gff
- Additional file 4/Core_Shared_and_Exclusive_Regions/EXCLUSIVE_HF952104.gff
- Additional file 4/Core_Shared_and_Exclusive_Regions/EXCLUSIVE_HF952105.gff
- Additional file 4/Core_Shared_and_Exclusive_Regions/EXCLUSIVE_HF952106.gff
- Additional file 4/Core_Shared_and_Exclusive_Regions/EXCLUSIVE_HG939456.gff
- Additional file 4/Core_Shared_and_Exclusive_Regions/SHARED_AE009948.gff
- Additional file 4/Core_Shared_and_Exclusive_Regions/SHARED_AL732656.gff
- Additional file 4/Core_Shared_and_Exclusive_Regions/SHARED_CP000114.gff
- Additional file 4/Core_Shared_and_Exclusive_Regions/SHARED_CP003810.gff
- Additional file 4/Core_Shared_and_Exclusive_Regions/SHARED_CP003919.gff
- Additional file 4/Core_Shared_and_Exclusive_Regions/SHARED_CP006910.gff
- Additional file 4/Core_Shared_and_Exclusive_Regions/SHARED_CP007482.gff
- Additional file 4/Core_Shared_and_Exclusive_Regions/SHARED_CP007565.gff
- Additional file 4/Core_Shared_and_Exclusive_Regions/SHARED_CP007570.gff
- Additional file 4/Core_Shared_and_Exclusive_Regions/SHARED_CP007571.gff
- Additional file 4/Core_Shared_and_Exclusive_Regions/SHARED_CP007572.gff
- Additional file 4/Core_Shared_and_Exclusive_Regions/SHARED_CP007631.gff
- Additional file 4/Core_Shared_and_Exclusive_Regions/SHARED_CP007632.gff
- Additional file 4/Core_Shared_and_Exclusive_Regions/SHARED_CP010319.gff
- Additional file 4/Core_Shared_and_Exclusive_Regions/SHARED_CP010867.gff
- Additional file 4/Core_Shared_and_Exclusive_Regions/SHARED_CP011325.gff
- Additional file 4/Core_Shared_and_Exclusive_Regions/SHARED_CP011326.gff
- Additional file 4/Core_Shared_and_Exclusive_Regions/SHARED_CP011327.gff
- Additional file 4/Core_Shared_and_Exclusive_Regions/SHARED_CP011328.gff
- Additional file 4/Core_Shared_and_Exclusive_Regions/SHARED_CP011329.gff
- Additional file 4/Core_Shared_and_Exclusive_Regions/SHARED_CP012419.gff
- Additional file 4/Core_Shared_and_Exclusive_Regions/SHARED_CP013202.gff
- Additional file 4/Core_Shared_and_Exclusive_Regions/SHARED_FO393392.gff
- Additional file 4/Core_Shared_and_Exclusive_Regions/SHARED_HF952104.gff
- Additional file 4/Core_Shared_and_Exclusive_Regions/SHARED_HF952105.gff
- Additional file 4/Core_Shared_and_Exclusive_Regions/SHARED_HF952106.gff
- Additional file 4/Core_Shared_and_Exclusive_Regions/SHARED_HG939456.gff
- Additional file 4/HGT_Regions_Evidence/
- Additional file 4/HGT_Regions_Evidence/regions_alienhunter.txt
- Additional file 4/HGT_Regions_Evidence/regions_islandviewer.txt
- Additional file 4/HGT_Regions_Evidence/regions_phaster.txt
- Additional file 4/ncRNAs_Annotations/
- Additional file 4/ncRNAs_Annotations/AE009948.final.gff
- Additional file 4/ncRNAs_Annotations/AL732656.final.gff
- Additional file 4/ncRNAs_Annotations/CP000114.final.gff
- Additional file 4/ncRNAs_Annotations/CP003810.final.gff
- Additional file 4/ncRNAs_Annotations/CP003919.final.gff
- Additional file 4/ncRNAs_Annotations/CP006910.final.gff
- Additional file 4/ncRNAs_Annotations/CP007482.final.gff
- Additional file 4/ncRNAs_Annotations/CP007565.final.gff
- Additional file 4/ncRNAs_Annotations/CP007570.final.gff
- Additional file 4/ncRNAs_Annotations/CP007571.final.gff
- Additional file 4/ncRNAs_Annotations/CP007572.final.gff
- Additional file 4/ncRNAs_Annotations/CP007631.final.gff
- Additional file 4/ncRNAs_Annotations/CP007632.final.gff
- Additional file 4/ncRNAs_Annotations/CP010319.final.gff
- Additional file 4/ncRNAs_Annotations/CP010867.final.gff
- Additional file 4/ncRNAs_Annotations/CP011325.final.gff
- Additional file 4/ncRNAs_Annotations/CP011326.final.gff
- Additional file 4/ncRNAs_Annotations/CP011327.final.gff
- Additional file 4/ncRNAs_Annotations/CP011328.final.gff
- Additional file 4/ncRNAs_Annotations/CP011329.final.gff
- Additional file 4/ncRNAs_Annotations/CP012419.final.gff
- Additional file 4/ncRNAs_Annotations/CP013202.final.gff
- Additional file 4/ncRNAs_Annotations/FO393392.final.gff
- Additional file 4/ncRNAs_Annotations/HF952104.final.gff
- Additional file 4/ncRNAs_Annotations/HF952105.final.gff
- Additional file 4/ncRNAs_Annotations/HF952106.final.gff
- Additional file 4/ncRNAs_Annotations/HG939456.final.gff
