# Supplementary material for: Functional annotation and distribution overview of RNA families in 27 Streptococcus agalactiae genomes
Source: BMC Genomics. 2018 Jul 28;19:556. doi: 10.1186/s12864-018-4951-z (PMC6064168; doi:10.1186/s12864-018-4951-z)
Supplement: Supplementary file 4 — GFF3 annotations for all classified Regions and ncRNAs. (ZIP 1638 kb) [file 12864_2018_4951_MOESM4_ESM.zip › Additional file 4/Core_Shared_and_Exclusive_Regions/CORE_AE009948.gff]

AE009948	Mauve	CORE	2	2761	.	.	.	Lenght:2759
AE009948	Mauve	CORE	2762	4047	.	.	.	Lenght:1285
AE009948	Mauve	CORE	4048	4058	.	.	.	Lenght:10
AE009948	Mauve	CORE	4254	16184	.	.	.	Lenght:11930
AE009948	Mauve	CORE	16225	16282	.	.	.	Lenght:57
AE009948	Mauve	CORE	27934	29589	.	.	.	Lenght:1655
AE009948	Mauve	CORE	29632	33387	.	.	.	Lenght:3755
AE009948	Mauve	CORE	33397	33637	.	.	.	Lenght:240
AE009948	Mauve	CORE	33676	36455	.	.	.	Lenght:2779
AE009948	Mauve	CORE	36457	40303	.	.	.	Lenght:3846
AE009948	Mauve	CORE	40697	43224	.	.	.	Lenght:2527
AE009948	Mauve	CORE	43228	43993	.	.	.	Lenght:765
AE009948	Mauve	CORE	44676	48432	.	.	.	Lenght:3756
AE009948	Mauve	CORE	48469	59254	.	.	.	Lenght:10785
AE009948	Mauve	CORE	59536	61089	.	.	.	Lenght:1553
AE009948	Mauve	CORE	62575	64543	.	.	.	Lenght:1968
AE009948	Mauve	CORE	64733	64994	.	.	.	Lenght:261
AE009948	Mauve	CORE	65214	72405	.	.	.	Lenght:7191
AE009948	Mauve	CORE	72570	76624	.	.	.	Lenght:4054
AE009948	Mauve	CORE	76657	92128	.	.	.	Lenght:15471
AE009948	Mauve	CORE	92387	92533	.	.	.	Lenght:146
AE009948	Mauve	CORE	92879	93426	.	.	.	Lenght:547
AE009948	Mauve	CORE	97761	97950	.	.	.	Lenght:189
AE009948	Mauve	CORE	100642	101350	.	.	.	Lenght:708
AE009948	Mauve	CORE	101351	107167	.	.	.	Lenght:5816
AE009948	Mauve	CORE	107429	107676	.	.	.	Lenght:247
AE009948	Mauve	CORE	107701	112570	.	.	.	Lenght:4869
AE009948	Mauve	CORE	112571	122858	.	.	.	Lenght:10287
AE009948	Mauve	CORE	122859	122872	.	.	.	Lenght:13
AE009948	Mauve	CORE	122876	132733	.	.	.	Lenght:9857
AE009948	Mauve	CORE	132798	133983	.	.	.	Lenght:1185
AE009948	Mauve	CORE	134042	142395	.	.	.	Lenght:8353
AE009948	Mauve	CORE	142396	142741	.	.	.	Lenght:345
AE009948	Mauve	CORE	142883	142982	.	.	.	Lenght:99
AE009948	Mauve	CORE	143107	150822	.	.	.	Lenght:7715
AE009948	Mauve	CORE	150823	165396	.	.	.	Lenght:14573
AE009948	Mauve	CORE	166048	166646	.	.	.	Lenght:598
AE009948	Mauve	CORE	168544	169247	.	.	.	Lenght:703
AE009948	Mauve	CORE	169998	170326	.	.	.	Lenght:328
AE009948	Mauve	CORE	170327	175104	.	.	.	Lenght:4777
AE009948	Mauve	CORE	175105	187215	.	.	.	Lenght:12110
AE009948	Mauve	CORE	187216	189089	.	.	.	Lenght:1873
AE009948	Mauve	CORE	189090	189223	.	.	.	Lenght:133
AE009948	Mauve	CORE	189245	189743	.	.	.	Lenght:498
AE009948	Mauve	CORE	189892	192408	.	.	.	Lenght:2516
AE009948	Mauve	CORE	192435	192625	.	.	.	Lenght:190
AE009948	Mauve	CORE	193091	193637	.	.	.	Lenght:546
AE009948	Mauve	CORE	193656	200313	.	.	.	Lenght:6657
AE009948	Mauve	CORE	200698	201817	.	.	.	Lenght:1119
AE009948	Mauve	CORE	201836	213023	.	.	.	Lenght:11187
AE009948	Mauve	CORE	213761	215146	.	.	.	Lenght:1385
AE009948	Mauve	CORE	216472	227617	.	.	.	Lenght:11145
AE009948	Mauve	CORE	227618	230623	.	.	.	Lenght:3005
AE009948	Mauve	CORE	230627	231618	.	.	.	Lenght:991
AE009948	Mauve	CORE	243965	245644	.	.	.	Lenght:1679
AE009948	Mauve	CORE	245711	246277	.	.	.	Lenght:566
AE009948	Mauve	CORE	246577	251908	.	.	.	Lenght:5331
AE009948	Mauve	CORE	261511	263813	.	.	.	Lenght:2302
AE009948	Mauve	CORE	263817	263963	.	.	.	Lenght:146
AE009948	Mauve	CORE	265886	267541	.	.	.	Lenght:1655
AE009948	Mauve	CORE	267566	268640	.	.	.	Lenght:1074
AE009948	Mauve	CORE	269502	279249	.	.	.	Lenght:9747
AE009948	Mauve	CORE	279823	283124	.	.	.	Lenght:3301
AE009948	Mauve	CORE	283649	289368	.	.	.	Lenght:5719
AE009948	Mauve	CORE	290477	306288	.	.	.	Lenght:15811
AE009948	Mauve	CORE	306289	306494	.	.	.	Lenght:205
AE009948	Mauve	CORE	306586	314339	.	.	.	Lenght:7753
AE009948	Mauve	CORE	314343	314824	.	.	.	Lenght:481
AE009948	Mauve	CORE	314825	317860	.	.	.	Lenght:3035
AE009948	Mauve	CORE	319372	319413	.	.	.	Lenght:41
AE009948	Mauve	CORE	319414	319535	.	.	.	Lenght:121
AE009948	Mauve	CORE	319643	338155	.	.	.	Lenght:18512
AE009948	Mauve	CORE	343734	349468	.	.	.	Lenght:5734
AE009948	Mauve	CORE	350204	350237	.	.	.	Lenght:33
AE009948	Mauve	CORE	350286	350405	.	.	.	Lenght:119
AE009948	Mauve	CORE	351006	351255	.	.	.	Lenght:249
AE009948	Mauve	CORE	351735	352001	.	.	.	Lenght:266
AE009948	Mauve	CORE	352073	352105	.	.	.	Lenght:32
AE009948	Mauve	CORE	352320	352449	.	.	.	Lenght:129
AE009948	Mauve	CORE	352525	352705	.	.	.	Lenght:180
AE009948	Mauve	CORE	353510	366659	.	.	.	Lenght:13149
AE009948	Mauve	CORE	367743	369947	.	.	.	Lenght:2204
AE009948	Mauve	CORE	369973	370433	.	.	.	Lenght:460
AE009948	Mauve	CORE	370434	373248	.	.	.	Lenght:2814
AE009948	Mauve	CORE	373261	383805	.	.	.	Lenght:10544
AE009948	Mauve	CORE	383806	385645	.	.	.	Lenght:1839
AE009948	Mauve	CORE	385646	396270	.	.	.	Lenght:10624
AE009948	Mauve	CORE	396727	400827	.	.	.	Lenght:4100
AE009948	Mauve	CORE	400828	401468	.	.	.	Lenght:640
AE009948	Mauve	CORE	401919	402667	.	.	.	Lenght:748
AE009948	Mauve	CORE	404246	407461	.	.	.	Lenght:3215
AE009948	Mauve	CORE	407488	410504	.	.	.	Lenght:3016
AE009948	Mauve	CORE	410555	412579	.	.	.	Lenght:2024
AE009948	Mauve	CORE	412679	413224	.	.	.	Lenght:545
AE009948	Mauve	CORE	413225	417451	.	.	.	Lenght:4226
AE009948	Mauve	CORE	417544	420144	.	.	.	Lenght:2600
AE009948	Mauve	CORE	422988	426428	.	.	.	Lenght:3440
AE009948	Mauve	CORE	426908	426990	.	.	.	Lenght:82
AE009948	Mauve	CORE	426991	427132	.	.	.	Lenght:141
AE009948	Mauve	CORE	427232	431378	.	.	.	Lenght:4146
AE009948	Mauve	CORE	432045	437695	.	.	.	Lenght:5650
AE009948	Mauve	CORE	437718	437897	.	.	.	Lenght:179
AE009948	Mauve	CORE	438312	439899	.	.	.	Lenght:1587
AE009948	Mauve	CORE	440051	440311	.	.	.	Lenght:260
AE009948	Mauve	CORE	443989	445176	.	.	.	Lenght:1187
AE009948	Mauve	CORE	445177	446051	.	.	.	Lenght:874
AE009948	Mauve	CORE	461324	461354	.	.	.	Lenght:30
AE009948	Mauve	CORE	461855	463318	.	.	.	Lenght:1463
AE009948	Mauve	CORE	464639	467416	.	.	.	Lenght:2777
AE009948	Mauve	CORE	468943	469313	.	.	.	Lenght:370
AE009948	Mauve	CORE	469482	472958	.	.	.	Lenght:3476
AE009948	Mauve	CORE	473374	473779	.	.	.	Lenght:405
AE009948	Mauve	CORE	473780	478143	.	.	.	Lenght:4363
AE009948	Mauve	CORE	478144	484660	.	.	.	Lenght:6516
AE009948	Mauve	CORE	485201	491634	.	.	.	Lenght:6433
AE009948	Mauve	CORE	491635	500766	.	.	.	Lenght:9131
AE009948	Mauve	CORE	500814	501565	.	.	.	Lenght:751
AE009948	Mauve	CORE	501755	504689	.	.	.	Lenght:2934
AE009948	Mauve	CORE	504700	518221	.	.	.	Lenght:13521
AE009948	Mauve	CORE	518303	518660	.	.	.	Lenght:357
AE009948	Mauve	CORE	518661	519758	.	.	.	Lenght:1097
AE009948	Mauve	CORE	519798	523252	.	.	.	Lenght:3454
AE009948	Mauve	CORE	523356	527059	.	.	.	Lenght:3703
AE009948	Mauve	CORE	527116	529188	.	.	.	Lenght:2072
AE009948	Mauve	CORE	529232	536186	.	.	.	Lenght:6954
AE009948	Mauve	CORE	536199	538619	.	.	.	Lenght:2420
AE009948	Mauve	CORE	538620	549012	.	.	.	Lenght:10392
AE009948	Mauve	CORE	549014	551512	.	.	.	Lenght:2498
AE009948	Mauve	CORE	551543	552073	.	.	.	Lenght:530
AE009948	Mauve	CORE	552074	554665	.	.	.	Lenght:2591
AE009948	Mauve	CORE	554666	557224	.	.	.	Lenght:2558
AE009948	Mauve	CORE	558086	558766	.	.	.	Lenght:680
AE009948	Mauve	CORE	609467	609555	.	.	.	Lenght:88
AE009948	Mauve	CORE	609690	611035	.	.	.	Lenght:1345
AE009948	Mauve	CORE	611036	617187	.	.	.	Lenght:6151
AE009948	Mauve	CORE	617188	618620	.	.	.	Lenght:1432
AE009948	Mauve	CORE	618621	618733	.	.	.	Lenght:112
AE009948	Mauve	CORE	618734	618762	.	.	.	Lenght:28
AE009948	Mauve	CORE	618979	619998	.	.	.	Lenght:1019
AE009948	Mauve	CORE	619999	624674	.	.	.	Lenght:4675
AE009948	Mauve	CORE	672942	682059	.	.	.	Lenght:9117
AE009948	Mauve	CORE	682105	683294	.	.	.	Lenght:1189
AE009948	Mauve	CORE	684620	688463	.	.	.	Lenght:3843
AE009948	Mauve	CORE	690184	691386	.	.	.	Lenght:1202
AE009948	Mauve	CORE	691609	691659	.	.	.	Lenght:50
AE009948	Mauve	CORE	691762	692101	.	.	.	Lenght:339
AE009948	Mauve	CORE	692184	692532	.	.	.	Lenght:348
AE009948	Mauve	CORE	699585	701200	.	.	.	Lenght:1615
AE009948	Mauve	CORE	701222	709291	.	.	.	Lenght:8069
AE009948	Mauve	CORE	709292	711544	.	.	.	Lenght:2252
AE009948	Mauve	CORE	711559	712052	.	.	.	Lenght:493
AE009948	Mauve	CORE	712216	713182	.	.	.	Lenght:966
AE009948	Mauve	CORE	713183	716541	.	.	.	Lenght:3358
AE009948	Mauve	CORE	716620	720989	.	.	.	Lenght:4369
AE009948	Mauve	CORE	720990	721725	.	.	.	Lenght:735
AE009948	Mauve	CORE	722286	724308	.	.	.	Lenght:2022
AE009948	Mauve	CORE	724309	724338	.	.	.	Lenght:29
AE009948	Mauve	CORE	724339	733191	.	.	.	Lenght:8852
AE009948	Mauve	CORE	733192	737205	.	.	.	Lenght:4013
AE009948	Mauve	CORE	737430	739419	.	.	.	Lenght:1989
AE009948	Mauve	CORE	739479	740119	.	.	.	Lenght:640
AE009948	Mauve	CORE	740299	742478	.	.	.	Lenght:2179
AE009948	Mauve	CORE	742479	745681	.	.	.	Lenght:3202
AE009948	Mauve	CORE	745682	747789	.	.	.	Lenght:2107
AE009948	Mauve	CORE	747790	749374	.	.	.	Lenght:1584
AE009948	Mauve	CORE	749449	749547	.	.	.	Lenght:98
AE009948	Mauve	CORE	749709	754572	.	.	.	Lenght:4863
AE009948	Mauve	CORE	755902	760594	.	.	.	Lenght:4692
AE009948	Mauve	CORE	760595	771806	.	.	.	Lenght:11211
AE009948	Mauve	CORE	772561	776228	.	.	.	Lenght:3667
AE009948	Mauve	CORE	776265	783056	.	.	.	Lenght:6791
AE009948	Mauve	CORE	783405	784694	.	.	.	Lenght:1289
AE009948	Mauve	CORE	784932	787848	.	.	.	Lenght:2916
AE009948	Mauve	CORE	789172	793650	.	.	.	Lenght:4478
AE009948	Mauve	CORE	794824	812348	.	.	.	Lenght:17524
AE009948	Mauve	CORE	812689	813412	.	.	.	Lenght:723
AE009948	Mauve	CORE	813413	813456	.	.	.	Lenght:43
AE009948	Mauve	CORE	813457	813755	.	.	.	Lenght:298
AE009948	Mauve	CORE	814030	815088	.	.	.	Lenght:1058
AE009948	Mauve	CORE	815135	815375	.	.	.	Lenght:240
AE009948	Mauve	CORE	815646	815927	.	.	.	Lenght:281
AE009948	Mauve	CORE	815928	823518	.	.	.	Lenght:7590
AE009948	Mauve	CORE	823630	824932	.	.	.	Lenght:1302
AE009948	Mauve	CORE	824934	826851	.	.	.	Lenght:1917
AE009948	Mauve	CORE	826852	831659	.	.	.	Lenght:4807
AE009948	Mauve	CORE	831660	832262	.	.	.	Lenght:602
AE009948	Mauve	CORE	833782	835278	.	.	.	Lenght:1496
AE009948	Mauve	CORE	835370	838548	.	.	.	Lenght:3178
AE009948	Mauve	CORE	841103	853317	.	.	.	Lenght:12214
AE009948	Mauve	CORE	853357	854370	.	.	.	Lenght:1013
AE009948	Mauve	CORE	854695	872847	.	.	.	Lenght:18152
AE009948	Mauve	CORE	872920	873517	.	.	.	Lenght:597
AE009948	Mauve	CORE	873819	881755	.	.	.	Lenght:7936
AE009948	Mauve	CORE	881805	883270	.	.	.	Lenght:1465
AE009948	Mauve	CORE	883293	891897	.	.	.	Lenght:8604
AE009948	Mauve	CORE	891936	898320	.	.	.	Lenght:6384
AE009948	Mauve	CORE	898321	901946	.	.	.	Lenght:3625
AE009948	Mauve	CORE	902053	905137	.	.	.	Lenght:3084
AE009948	Mauve	CORE	905152	908163	.	.	.	Lenght:3011
AE009948	Mauve	CORE	909814	910204	.	.	.	Lenght:390
AE009948	Mauve	CORE	910226	913545	.	.	.	Lenght:3319
AE009948	Mauve	CORE	913566	914863	.	.	.	Lenght:1297
AE009948	Mauve	CORE	914864	915568	.	.	.	Lenght:704
AE009948	Mauve	CORE	915745	917146	.	.	.	Lenght:1401
AE009948	Mauve	CORE	917192	918430	.	.	.	Lenght:1238
AE009948	Mauve	CORE	919091	920668	.	.	.	Lenght:1577
AE009948	Mauve	CORE	920669	921346	.	.	.	Lenght:677
AE009948	Mauve	CORE	921494	922110	.	.	.	Lenght:616
AE009948	Mauve	CORE	922205	922230	.	.	.	Lenght:25
AE009948	Mauve	CORE	922256	922381	.	.	.	Lenght:125
AE009948	Mauve	CORE	922383	922834	.	.	.	Lenght:451
AE009948	Mauve	CORE	922835	923462	.	.	.	Lenght:627
AE009948	Mauve	CORE	941507	941525	.	.	.	Lenght:18
AE009948	Mauve	CORE	941528	952189	.	.	.	Lenght:10661
AE009948	Mauve	CORE	953517	956201	.	.	.	Lenght:2684
AE009948	Mauve	CORE	956254	958620	.	.	.	Lenght:2366
AE009948	Mauve	CORE	959765	960102	.	.	.	Lenght:337
AE009948	Mauve	CORE	960304	962532	.	.	.	Lenght:2228
AE009948	Mauve	CORE	962555	962823	.	.	.	Lenght:268
AE009948	Mauve	CORE	962922	970279	.	.	.	Lenght:7357
AE009948	Mauve	CORE	971403	972422	.	.	.	Lenght:1019
AE009948	Mauve	CORE	972567	972807	.	.	.	Lenght:240
AE009948	Mauve	CORE	973723	975362	.	.	.	Lenght:1639
AE009948	Mauve	CORE	975363	978483	.	.	.	Lenght:3120
AE009948	Mauve	CORE	978602	979485	.	.	.	Lenght:883
AE009948	Mauve	CORE	979601	984208	.	.	.	Lenght:4607
AE009948	Mauve	CORE	984229	985544	.	.	.	Lenght:1315
AE009948	Mauve	CORE	985579	986732	.	.	.	Lenght:1153
AE009948	Mauve	CORE	986785	986905	.	.	.	Lenght:120
AE009948	Mauve	CORE	987908	987944	.	.	.	Lenght:36
AE009948	Mauve	CORE	988133	988323	.	.	.	Lenght:190
AE009948	Mauve	CORE	988487	990263	.	.	.	Lenght:1776
AE009948	Mauve	CORE	990264	990304	.	.	.	Lenght:40
AE009948	Mauve	CORE	990305	1002725	.	.	.	Lenght:12420
AE009948	Mauve	CORE	1002747	1007754	.	.	.	Lenght:5007
AE009948	Mauve	CORE	1007911	1018098	.	.	.	Lenght:10187
AE009948	Mauve	CORE	1018099	1023334	.	.	.	Lenght:5235
AE009948	Mauve	CORE	1023365	1023493	.	.	.	Lenght:128
AE009948	Mauve	CORE	1023579	1024193	.	.	.	Lenght:614
AE009948	Mauve	CORE	1024290	1029357	.	.	.	Lenght:5067
AE009948	Mauve	CORE	1029358	1029441	.	.	.	Lenght:83
AE009948	Mauve	CORE	1055359	1058763	.	.	.	Lenght:3404
AE009948	Mauve	CORE	1058819	1062621	.	.	.	Lenght:3802
AE009948	Mauve	CORE	1062681	1062777	.	.	.	Lenght:96
AE009948	Mauve	CORE	1062780	1062869	.	.	.	Lenght:89
AE009948	Mauve	CORE	1062906	1065085	.	.	.	Lenght:2179
AE009948	Mauve	CORE	1065089	1068893	.	.	.	Lenght:3804
AE009948	Mauve	CORE	1068956	1076778	.	.	.	Lenght:7822
AE009948	Mauve	CORE	1078219	1078662	.	.	.	Lenght:443
AE009948	Mauve	CORE	1078686	1079426	.	.	.	Lenght:740
AE009948	Mauve	CORE	1081489	1090586	.	.	.	Lenght:9097
AE009948	Mauve	CORE	1090893	1091239	.	.	.	Lenght:346
AE009948	Mauve	CORE	1091367	1094359	.	.	.	Lenght:2992
AE009948	Mauve	CORE	1094360	1095488	.	.	.	Lenght:1128
AE009948	Mauve	CORE	1095762	1099622	.	.	.	Lenght:3860
AE009948	Mauve	CORE	1099808	1100761	.	.	.	Lenght:953
AE009948	Mauve	CORE	1101142	1101199	.	.	.	Lenght:57
AE009948	Mauve	CORE	1101296	1110523	.	.	.	Lenght:9227
AE009948	Mauve	CORE	1110614	1111652	.	.	.	Lenght:1038
AE009948	Mauve	CORE	1111730	1113463	.	.	.	Lenght:1733
AE009948	Mauve	CORE	1113538	1114047	.	.	.	Lenght:509
AE009948	Mauve	CORE	1114094	1121583	.	.	.	Lenght:7489
AE009948	Mauve	CORE	1121584	1128499	.	.	.	Lenght:6915
AE009948	Mauve	CORE	1128521	1129215	.	.	.	Lenght:694
AE009948	Mauve	CORE	1129216	1129979	.	.	.	Lenght:763
AE009948	Mauve	CORE	1129980	1136032	.	.	.	Lenght:6052
AE009948	Mauve	CORE	1136092	1137541	.	.	.	Lenght:1449
AE009948	Mauve	CORE	1137783	1137850	.	.	.	Lenght:67
AE009948	Mauve	CORE	1137921	1142155	.	.	.	Lenght:4234
AE009948	Mauve	CORE	1142449	1142655	.	.	.	Lenght:206
AE009948	Mauve	CORE	1142656	1142669	.	.	.	Lenght:13
AE009948	Mauve	CORE	1142903	1142951	.	.	.	Lenght:48
AE009948	Mauve	CORE	1142952	1145906	.	.	.	Lenght:2954
AE009948	Mauve	CORE	1145907	1147752	.	.	.	Lenght:1845
AE009948	Mauve	CORE	1147795	1152616	.	.	.	Lenght:4821
AE009948	Mauve	CORE	1152617	1152628	.	.	.	Lenght:11
AE009948	Mauve	CORE	1152785	1161103	.	.	.	Lenght:8318
AE009948	Mauve	CORE	1161135	1161832	.	.	.	Lenght:697
AE009948	Mauve	CORE	1161833	1161984	.	.	.	Lenght:151
AE009948	Mauve	CORE	1162006	1168287	.	.	.	Lenght:6281
AE009948	Mauve	CORE	1173886	1180782	.	.	.	Lenght:6896
AE009948	Mauve	CORE	1180783	1181964	.	.	.	Lenght:1181
AE009948	Mauve	CORE	1183722	1185471	.	.	.	Lenght:1749
AE009948	Mauve	CORE	1185788	1190571	.	.	.	Lenght:4783
AE009948	Mauve	CORE	1190572	1190916	.	.	.	Lenght:344
AE009948	Mauve	CORE	1191118	1201299	.	.	.	Lenght:10181
AE009948	Mauve	CORE	1201300	1202756	.	.	.	Lenght:1456
AE009948	Mauve	CORE	1202771	1203903	.	.	.	Lenght:1132
AE009948	Mauve	CORE	1203922	1204131	.	.	.	Lenght:209
AE009948	Mauve	CORE	1204132	1205802	.	.	.	Lenght:1670
AE009948	Mauve	CORE	1206007	1211619	.	.	.	Lenght:5612
AE009948	Mauve	CORE	1211620	1221454	.	.	.	Lenght:9834
AE009948	Mauve	CORE	1221455	1222222	.	.	.	Lenght:767
AE009948	Mauve	CORE	1222232	1223226	.	.	.	Lenght:994
AE009948	Mauve	CORE	1223282	1231925	.	.	.	Lenght:8643
AE009948	Mauve	CORE	1231933	1238053	.	.	.	Lenght:6120
AE009948	Mauve	CORE	1311412	1315549	.	.	.	Lenght:4137
AE009948	Mauve	CORE	1315660	1325477	.	.	.	Lenght:9817
AE009948	Mauve	CORE	1325528	1327989	.	.	.	Lenght:2461
AE009948	Mauve	CORE	1328194	1329568	.	.	.	Lenght:1374
AE009948	Mauve	CORE	1329569	1335485	.	.	.	Lenght:5916
AE009948	Mauve	CORE	1349913	1354123	.	.	.	Lenght:4210
AE009948	Mauve	CORE	1354124	1360546	.	.	.	Lenght:6422
AE009948	Mauve	CORE	1361663	1372227	.	.	.	Lenght:10564
AE009948	Mauve	CORE	1372497	1380391	.	.	.	Lenght:7894
AE009948	Mauve	CORE	1380523	1385674	.	.	.	Lenght:5151
AE009948	Mauve	CORE	1385740	1402317	.	.	.	Lenght:16577
AE009948	Mauve	CORE	1402318	1407326	.	.	.	Lenght:5008
AE009948	Mauve	CORE	1407361	1408833	.	.	.	Lenght:1472
AE009948	Mauve	CORE	1408834	1410410	.	.	.	Lenght:1576
AE009948	Mauve	CORE	1410411	1412031	.	.	.	Lenght:1620
AE009948	Mauve	CORE	1421597	1440774	.	.	.	Lenght:19177
AE009948	Mauve	CORE	1440775	1442818	.	.	.	Lenght:2043
AE009948	Mauve	CORE	1445109	1447671	.	.	.	Lenght:2562
AE009948	Mauve	CORE	1447676	1448509	.	.	.	Lenght:833
AE009948	Mauve	CORE	1448510	1458178	.	.	.	Lenght:9668
AE009948	Mauve	CORE	1458179	1459003	.	.	.	Lenght:824
AE009948	Mauve	CORE	1459004	1459548	.	.	.	Lenght:544
AE009948	Mauve	CORE	1459877	1459991	.	.	.	Lenght:114
AE009948	Mauve	CORE	1460597	1460690	.	.	.	Lenght:93
AE009948	Mauve	CORE	1461074	1461163	.	.	.	Lenght:89
AE009948	Mauve	CORE	1483259	1489492	.	.	.	Lenght:6233
AE009948	Mauve	CORE	1489493	1489913	.	.	.	Lenght:420
AE009948	Mauve	CORE	1489914	1491740	.	.	.	Lenght:1826
AE009948	Mauve	CORE	1491960	1495890	.	.	.	Lenght:3930
AE009948	Mauve	CORE	1495891	1513412	.	.	.	Lenght:17521
AE009948	Mauve	CORE	1513457	1514304	.	.	.	Lenght:847
AE009948	Mauve	CORE	1514448	1515611	.	.	.	Lenght:1163
AE009948	Mauve	CORE	1515649	1519186	.	.	.	Lenght:3537
AE009948	Mauve	CORE	1519198	1519254	.	.	.	Lenght:56
AE009948	Mauve	CORE	1519430	1533526	.	.	.	Lenght:14096
AE009948	Mauve	CORE	1535085	1539348	.	.	.	Lenght:4263
AE009948	Mauve	CORE	1540788	1552711	.	.	.	Lenght:11923
AE009948	Mauve	CORE	1552937	1553602	.	.	.	Lenght:665
AE009948	Mauve	CORE	1553604	1556312	.	.	.	Lenght:2708
AE009948	Mauve	CORE	1556422	1556557	.	.	.	Lenght:135
AE009948	Mauve	CORE	1556559	1557395	.	.	.	Lenght:836
AE009948	Mauve	CORE	1557437	1557837	.	.	.	Lenght:400
AE009948	Mauve	CORE	1557841	1558318	.	.	.	Lenght:477
AE009948	Mauve	CORE	1559671	1561948	.	.	.	Lenght:2277
AE009948	Mauve	CORE	1561955	1562048	.	.	.	Lenght:93
AE009948	Mauve	CORE	1562159	1565219	.	.	.	Lenght:3060
AE009948	Mauve	CORE	1565220	1568934	.	.	.	Lenght:3714
AE009948	Mauve	CORE	1568935	1569829	.	.	.	Lenght:894
AE009948	Mauve	CORE	1569830	1573973	.	.	.	Lenght:4143
AE009948	Mauve	CORE	1573975	1576062	.	.	.	Lenght:2087
AE009948	Mauve	CORE	1576083	1578834	.	.	.	Lenght:2751
AE009948	Mauve	CORE	1578884	1581709	.	.	.	Lenght:2825
AE009948	Mauve	CORE	1583262	1585050	.	.	.	Lenght:1788
AE009948	Mauve	CORE	1585120	1588996	.	.	.	Lenght:3876
AE009948	Mauve	CORE	1590323	1598201	.	.	.	Lenght:7878
AE009948	Mauve	CORE	1598202	1609102	.	.	.	Lenght:10900
AE009948	Mauve	CORE	1609103	1617573	.	.	.	Lenght:8470
AE009948	Mauve	CORE	1617574	1620798	.	.	.	Lenght:3224
AE009948	Mauve	CORE	1622125	1634675	.	.	.	Lenght:12550
AE009948	Mauve	CORE	1635271	1640920	.	.	.	Lenght:5649
AE009948	Mauve	CORE	1640921	1643541	.	.	.	Lenght:2620
AE009948	Mauve	CORE	1643608	1646484	.	.	.	Lenght:2876
AE009948	Mauve	CORE	1646485	1646871	.	.	.	Lenght:386
AE009948	Mauve	CORE	1646951	1647786	.	.	.	Lenght:835
AE009948	Mauve	CORE	1647787	1648229	.	.	.	Lenght:442
AE009948	Mauve	CORE	1650349	1670131	.	.	.	Lenght:19782
AE009948	Mauve	CORE	1670174	1680402	.	.	.	Lenght:10228
AE009948	Mauve	CORE	1680460	1687249	.	.	.	Lenght:6789
AE009948	Mauve	CORE	1687250	1688887	.	.	.	Lenght:1637
AE009948	Mauve	CORE	1689075	1689275	.	.	.	Lenght:200
AE009948	Mauve	CORE	1689276	1693856	.	.	.	Lenght:4580
AE009948	Mauve	CORE	1693894	1695544	.	.	.	Lenght:1650
AE009948	Mauve	CORE	1696346	1696477	.	.	.	Lenght:131
AE009948	Mauve	CORE	1698457	1702439	.	.	.	Lenght:3982
AE009948	Mauve	CORE	1702532	1707715	.	.	.	Lenght:5183
AE009948	Mauve	CORE	1707716	1720480	.	.	.	Lenght:12764
AE009948	Mauve	CORE	1720484	1728385	.	.	.	Lenght:7901
AE009948	Mauve	CORE	1728431	1742026	.	.	.	Lenght:13595
AE009948	Mauve	CORE	1744576	1744587	.	.	.	Lenght:11
AE009948	Mauve	CORE	1744591	1744886	.	.	.	Lenght:295
AE009948	Mauve	CORE	1744930	1760120	.	.	.	Lenght:15190
AE009948	Mauve	CORE	1760121	1774308	.	.	.	Lenght:14187
AE009948	Mauve	CORE	1774908	1776866	.	.	.	Lenght:1958
AE009948	Mauve	CORE	1776882	1785472	.	.	.	Lenght:8590
AE009948	Mauve	CORE	1785473	1787352	.	.	.	Lenght:1879
AE009948	Mauve	CORE	1787356	1787390	.	.	.	Lenght:34
AE009948	Mauve	CORE	1788947	1793267	.	.	.	Lenght:4320
AE009948	Mauve	CORE	1793305	1793571	.	.	.	Lenght:266
AE009948	Mauve	CORE	1793853	1802643	.	.	.	Lenght:8790
AE009948	Mauve	CORE	1802775	1804156	.	.	.	Lenght:1381
AE009948	Mauve	CORE	1804676	1811796	.	.	.	Lenght:7120
AE009948	Mauve	CORE	1811797	1811820	.	.	.	Lenght:23
AE009948	Mauve	CORE	1811821	1816061	.	.	.	Lenght:4240
AE009948	Mauve	CORE	1816067	1828587	.	.	.	Lenght:12520
AE009948	Mauve	CORE	1828588	1833084	.	.	.	Lenght:4496
AE009948	Mauve	CORE	1867190	1867221	.	.	.	Lenght:31
AE009948	Mauve	CORE	1867222	1869482	.	.	.	Lenght:2260
AE009948	Mauve	CORE	1869493	1877906	.	.	.	Lenght:8413
AE009948	Mauve	CORE	1877918	1878538	.	.	.	Lenght:620
AE009948	Mauve	CORE	1889560	1902004	.	.	.	Lenght:12444
AE009948	Mauve	CORE	1906919	1914732	.	.	.	Lenght:7813
AE009948	Mauve	CORE	1914736	1915583	.	.	.	Lenght:847
AE009948	Mauve	CORE	1915746	1915876	.	.	.	Lenght:130
AE009948	Mauve	CORE	1915898	1917395	.	.	.	Lenght:1497
AE009948	Mauve	CORE	1919727	1922807	.	.	.	Lenght:3080
AE009948	Mauve	CORE	1923442	1925965	.	.	.	Lenght:2523
AE009948	Mauve	CORE	1925966	1929005	.	.	.	Lenght:3039
AE009948	Mauve	CORE	1929043	1932670	.	.	.	Lenght:3627
AE009948	Mauve	CORE	1932819	1940404	.	.	.	Lenght:7585
AE009948	Mauve	CORE	1940470	1940646	.	.	.	Lenght:176
AE009948	Mauve	CORE	1941086	1942232	.	.	.	Lenght:1146
AE009948	Mauve	CORE	1942309	1943430	.	.	.	Lenght:1121
AE009948	Mauve	CORE	1943535	1943711	.	.	.	Lenght:176
AE009948	Mauve	CORE	1943805	1943885	.	.	.	Lenght:80
AE009948	Mauve	CORE	1944091	1944667	.	.	.	Lenght:576
AE009948	Mauve	CORE	1944933	1954622	.	.	.	Lenght:9689
AE009948	Mauve	CORE	1954721	1956962	.	.	.	Lenght:2241
AE009948	Mauve	CORE	1959111	1959175	.	.	.	Lenght:64
AE009948	Mauve	CORE	1959334	1959846	.	.	.	Lenght:512
AE009948	Mauve	CORE	1959941	1960025	.	.	.	Lenght:84
AE009948	Mauve	CORE	1960097	1962224	.	.	.	Lenght:2127
AE009948	Mauve	CORE	2006078	2006687	.	.	.	Lenght:609
AE009948	Mauve	CORE	2006716	2006862	.	.	.	Lenght:146
AE009948	Mauve	CORE	2011050	2011864	.	.	.	Lenght:814
AE009948	Mauve	CORE	2011886	2012794	.	.	.	Lenght:908
AE009948	Mauve	CORE	2012795	2012838	.	.	.	Lenght:43
AE009948	Mauve	CORE	2012855	2012905	.	.	.	Lenght:50
AE009948	Mauve	CORE	2012960	2013865	.	.	.	Lenght:905
AE009948	Mauve	CORE	2014954	2015799	.	.	.	Lenght:845
AE009948	Mauve	CORE	2015903	2017456	.	.	.	Lenght:1553
AE009948	Mauve	CORE	2017591	2017767	.	.	.	Lenght:176
AE009948	Mauve	CORE	2017828	2017937	.	.	.	Lenght:109
AE009948	Mauve	CORE	2017938	2019926	.	.	.	Lenght:1988
AE009948	Mauve	CORE	2019927	2021951	.	.	.	Lenght:2024
AE009948	Mauve	CORE	2022861	2026270	.	.	.	Lenght:3409
AE009948	Mauve	CORE	2026397	2030620	.	.	.	Lenght:4223
AE009948	Mauve	CORE	2030980	2037265	.	.	.	Lenght:6285
AE009948	Mauve	CORE	2037273	2039447	.	.	.	Lenght:2174
AE009948	Mauve	CORE	2039448	2039768	.	.	.	Lenght:320
AE009948	Mauve	CORE	2042412	2043315	.	.	.	Lenght:903
AE009948	Mauve	CORE	2044948	2049008	.	.	.	Lenght:4060
AE009948	Mauve	CORE	2049009	2051491	.	.	.	Lenght:2482
AE009948	Mauve	CORE	2051808	2091167	.	.	.	Lenght:39359
AE009948	Mauve	CORE	2103928	2106553	.	.	.	Lenght:2625
AE009948	Mauve	CORE	2107089	2111235	.	.	.	Lenght:4146
AE009948	Mauve	CORE	2111243	2118106	.	.	.	Lenght:6863
AE009948	Mauve	CORE	2118170	2118720	.	.	.	Lenght:550
AE009948	Mauve	CORE	2118741	2125934	.	.	.	Lenght:7193
AE009948	Mauve	CORE	2125935	2126107	.	.	.	Lenght:172
AE009948	Mauve	CORE	2126402	2129542	.	.	.	Lenght:3140
AE009948	Mauve	CORE	2129543	2130073	.	.	.	Lenght:530
AE009948	Mauve	CORE	2130104	2138554	.	.	.	Lenght:8450
AE009948	Mauve	CORE	2138556	2149437	.	.	.	Lenght:10881
AE009948	Mauve	CORE	2149438	2157327	.	.	.	Lenght:7889
AE009948	Mauve	CORE	2157328	2158995	.	.	.	Lenght:1667
AE009948	Mauve	CORE	2159155	2160155	.	.	.	Lenght:1000
