# Supplementary material for: Functional annotation and distribution overview of RNA families in 27 Streptococcus agalactiae genomes
Source: BMC Genomics. 2018 Jul 28;19:556. doi: 10.1186/s12864-018-4951-z (PMC6064168; doi:10.1186/s12864-018-4951-z)
Supplement: Supplementary file 4 — GFF3 annotations for all classified Regions and ncRNAs. (ZIP 1638 kb) [file 12864_2018_4951_MOESM4_ESM.zip › Additional file 4/Core_Shared_and_Exclusive_Regions/CORE_AL732656.gff]

AL732656	Mauve	CORE	76	2835	.	.	.	Lenght:2759
AL732656	Mauve	CORE	2836	4121	.	.	.	Lenght:1285
AL732656	Mauve	CORE	4122	4132	.	.	.	Lenght:10
AL732656	Mauve	CORE	4328	16258	.	.	.	Lenght:11930
AL732656	Mauve	CORE	16297	16354	.	.	.	Lenght:57
AL732656	Mauve	CORE	28007	29662	.	.	.	Lenght:1655
AL732656	Mauve	CORE	29705	33460	.	.	.	Lenght:3755
AL732656	Mauve	CORE	33470	33710	.	.	.	Lenght:240
AL732656	Mauve	CORE	33749	36528	.	.	.	Lenght:2779
AL732656	Mauve	CORE	36530	40376	.	.	.	Lenght:3846
AL732656	Mauve	CORE	40592	43119	.	.	.	Lenght:2527
AL732656	Mauve	CORE	43123	43888	.	.	.	Lenght:765
AL732656	Mauve	CORE	44571	48327	.	.	.	Lenght:3756
AL732656	Mauve	CORE	48364	59151	.	.	.	Lenght:10787
AL732656	Mauve	CORE	59430	60986	.	.	.	Lenght:1556
AL732656	Mauve	CORE	62806	64776	.	.	.	Lenght:1970
AL732656	Mauve	CORE	64958	65222	.	.	.	Lenght:264
AL732656	Mauve	CORE	65430	72620	.	.	.	Lenght:7190
AL732656	Mauve	CORE	72785	76840	.	.	.	Lenght:4055
AL732656	Mauve	CORE	76873	92343	.	.	.	Lenght:15470
AL732656	Mauve	CORE	92602	92748	.	.	.	Lenght:146
AL732656	Mauve	CORE	93094	93641	.	.	.	Lenght:547
AL732656	Mauve	CORE	97736	97925	.	.	.	Lenght:189
AL732656	Mauve	CORE	100670	101378	.	.	.	Lenght:708
AL732656	Mauve	CORE	101379	107195	.	.	.	Lenght:5816
AL732656	Mauve	CORE	107457	107704	.	.	.	Lenght:247
AL732656	Mauve	CORE	107729	112602	.	.	.	Lenght:4873
AL732656	Mauve	CORE	112603	122890	.	.	.	Lenght:10287
AL732656	Mauve	CORE	122891	122904	.	.	.	Lenght:13
AL732656	Mauve	CORE	122908	132765	.	.	.	Lenght:9857
AL732656	Mauve	CORE	132830	134015	.	.	.	Lenght:1185
AL732656	Mauve	CORE	134074	142428	.	.	.	Lenght:8354
AL732656	Mauve	CORE	142429	142774	.	.	.	Lenght:345
AL732656	Mauve	CORE	142915	143014	.	.	.	Lenght:99
AL732656	Mauve	CORE	143019	150720	.	.	.	Lenght:7701
AL732656	Mauve	CORE	150721	165298	.	.	.	Lenght:14577
AL732656	Mauve	CORE	165950	166548	.	.	.	Lenght:598
AL732656	Mauve	CORE	168446	169149	.	.	.	Lenght:703
AL732656	Mauve	CORE	169900	170228	.	.	.	Lenght:328
AL732656	Mauve	CORE	170229	175009	.	.	.	Lenght:4780
AL732656	Mauve	CORE	175010	187121	.	.	.	Lenght:12111
AL732656	Mauve	CORE	187122	188994	.	.	.	Lenght:1872
AL732656	Mauve	CORE	188995	189128	.	.	.	Lenght:133
AL732656	Mauve	CORE	190098	190596	.	.	.	Lenght:498
AL732656	Mauve	CORE	190745	193261	.	.	.	Lenght:2516
AL732656	Mauve	CORE	193288	193477	.	.	.	Lenght:189
AL732656	Mauve	CORE	193943	194489	.	.	.	Lenght:546
AL732656	Mauve	CORE	194508	201164	.	.	.	Lenght:6656
AL732656	Mauve	CORE	201549	202668	.	.	.	Lenght:1119
AL732656	Mauve	CORE	202687	213873	.	.	.	Lenght:11186
AL732656	Mauve	CORE	214615	216000	.	.	.	Lenght:1385
AL732656	Mauve	CORE	216001	227146	.	.	.	Lenght:11145
AL732656	Mauve	CORE	227147	230153	.	.	.	Lenght:3006
AL732656	Mauve	CORE	231727	232718	.	.	.	Lenght:991
AL732656	Mauve	CORE	245375	247054	.	.	.	Lenght:1679
AL732656	Mauve	CORE	247121	247687	.	.	.	Lenght:566
AL732656	Mauve	CORE	247987	253320	.	.	.	Lenght:5333
AL732656	Mauve	CORE	264317	266619	.	.	.	Lenght:2302
AL732656	Mauve	CORE	266623	266769	.	.	.	Lenght:146
AL732656	Mauve	CORE	268694	270349	.	.	.	Lenght:1655
AL732656	Mauve	CORE	270374	271448	.	.	.	Lenght:1074
AL732656	Mauve	CORE	271449	281195	.	.	.	Lenght:9746
AL732656	Mauve	CORE	281769	285070	.	.	.	Lenght:3301
AL732656	Mauve	CORE	285595	291314	.	.	.	Lenght:5719
AL732656	Mauve	CORE	292423	308234	.	.	.	Lenght:15811
AL732656	Mauve	CORE	308235	308440	.	.	.	Lenght:205
AL732656	Mauve	CORE	308532	316279	.	.	.	Lenght:7747
AL732656	Mauve	CORE	316283	316764	.	.	.	Lenght:481
AL732656	Mauve	CORE	316765	319800	.	.	.	Lenght:3035
AL732656	Mauve	CORE	321312	321353	.	.	.	Lenght:41
AL732656	Mauve	CORE	321354	321475	.	.	.	Lenght:121
AL732656	Mauve	CORE	321583	340093	.	.	.	Lenght:18510
AL732656	Mauve	CORE	345672	351407	.	.	.	Lenght:5735
AL732656	Mauve	CORE	352143	352176	.	.	.	Lenght:33
AL732656	Mauve	CORE	352225	352344	.	.	.	Lenght:119
AL732656	Mauve	CORE	352945	353194	.	.	.	Lenght:249
AL732656	Mauve	CORE	353674	353940	.	.	.	Lenght:266
AL732656	Mauve	CORE	354012	354044	.	.	.	Lenght:32
AL732656	Mauve	CORE	354259	354388	.	.	.	Lenght:129
AL732656	Mauve	CORE	354464	354644	.	.	.	Lenght:180
AL732656	Mauve	CORE	355449	368598	.	.	.	Lenght:13149
AL732656	Mauve	CORE	369682	371886	.	.	.	Lenght:2204
AL732656	Mauve	CORE	371912	372372	.	.	.	Lenght:460
AL732656	Mauve	CORE	372373	375187	.	.	.	Lenght:2814
AL732656	Mauve	CORE	375200	385745	.	.	.	Lenght:10545
AL732656	Mauve	CORE	432822	434661	.	.	.	Lenght:1839
AL732656	Mauve	CORE	434662	445286	.	.	.	Lenght:10624
AL732656	Mauve	CORE	445743	449843	.	.	.	Lenght:4100
AL732656	Mauve	CORE	449844	450484	.	.	.	Lenght:640
AL732656	Mauve	CORE	450935	451683	.	.	.	Lenght:748
AL732656	Mauve	CORE	453262	456477	.	.	.	Lenght:3215
AL732656	Mauve	CORE	456504	459520	.	.	.	Lenght:3016
AL732656	Mauve	CORE	459571	461595	.	.	.	Lenght:2024
AL732656	Mauve	CORE	461695	462240	.	.	.	Lenght:545
AL732656	Mauve	CORE	462241	466468	.	.	.	Lenght:4227
AL732656	Mauve	CORE	466560	469160	.	.	.	Lenght:2600
AL732656	Mauve	CORE	472243	475681	.	.	.	Lenght:3438
AL732656	Mauve	CORE	476355	476437	.	.	.	Lenght:82
AL732656	Mauve	CORE	476438	476579	.	.	.	Lenght:141
AL732656	Mauve	CORE	476679	480825	.	.	.	Lenght:4146
AL732656	Mauve	CORE	481492	487146	.	.	.	Lenght:5654
AL732656	Mauve	CORE	487169	487348	.	.	.	Lenght:179
AL732656	Mauve	CORE	487763	489350	.	.	.	Lenght:1587
AL732656	Mauve	CORE	489502	489762	.	.	.	Lenght:260
AL732656	Mauve	CORE	493499	494686	.	.	.	Lenght:1187
AL732656	Mauve	CORE	494687	495561	.	.	.	Lenght:874
AL732656	Mauve	CORE	517229	517259	.	.	.	Lenght:30
AL732656	Mauve	CORE	517760	519226	.	.	.	Lenght:1466
AL732656	Mauve	CORE	519227	521993	.	.	.	Lenght:2766
AL732656	Mauve	CORE	523521	523891	.	.	.	Lenght:370
AL732656	Mauve	CORE	524060	527538	.	.	.	Lenght:3478
AL732656	Mauve	CORE	527954	528359	.	.	.	Lenght:405
AL732656	Mauve	CORE	528360	532740	.	.	.	Lenght:4380
AL732656	Mauve	CORE	532741	539259	.	.	.	Lenght:6518
AL732656	Mauve	CORE	539800	546234	.	.	.	Lenght:6434
AL732656	Mauve	CORE	546235	555366	.	.	.	Lenght:9131
AL732656	Mauve	CORE	555414	556165	.	.	.	Lenght:751
AL732656	Mauve	CORE	556355	559289	.	.	.	Lenght:2934
AL732656	Mauve	CORE	559299	572820	.	.	.	Lenght:13521
AL732656	Mauve	CORE	572902	573259	.	.	.	Lenght:357
AL732656	Mauve	CORE	573260	574357	.	.	.	Lenght:1097
AL732656	Mauve	CORE	574397	577851	.	.	.	Lenght:3454
AL732656	Mauve	CORE	577955	581658	.	.	.	Lenght:3703
AL732656	Mauve	CORE	581715	583787	.	.	.	Lenght:2072
AL732656	Mauve	CORE	583831	590785	.	.	.	Lenght:6954
AL732656	Mauve	CORE	590798	593218	.	.	.	Lenght:2420
AL732656	Mauve	CORE	593219	603611	.	.	.	Lenght:10392
AL732656	Mauve	CORE	603613	606111	.	.	.	Lenght:2498
AL732656	Mauve	CORE	606142	606672	.	.	.	Lenght:530
AL732656	Mauve	CORE	606673	609264	.	.	.	Lenght:2591
AL732656	Mauve	CORE	609265	611823	.	.	.	Lenght:2558
AL732656	Mauve	CORE	611824	612504	.	.	.	Lenght:680
AL732656	Mauve	CORE	622644	622732	.	.	.	Lenght:88
AL732656	Mauve	CORE	622867	624212	.	.	.	Lenght:1345
AL732656	Mauve	CORE	624213	630364	.	.	.	Lenght:6151
AL732656	Mauve	CORE	630365	631797	.	.	.	Lenght:1432
AL732656	Mauve	CORE	631798	631910	.	.	.	Lenght:112
AL732656	Mauve	CORE	631911	631939	.	.	.	Lenght:28
AL732656	Mauve	CORE	632156	633175	.	.	.	Lenght:1019
AL732656	Mauve	CORE	633176	637851	.	.	.	Lenght:4675
AL732656	Mauve	CORE	672912	682017	.	.	.	Lenght:9105
AL732656	Mauve	CORE	682063	683252	.	.	.	Lenght:1189
AL732656	Mauve	CORE	683253	687095	.	.	.	Lenght:3842
AL732656	Mauve	CORE	688816	690018	.	.	.	Lenght:1202
AL732656	Mauve	CORE	690241	690291	.	.	.	Lenght:50
AL732656	Mauve	CORE	690394	690733	.	.	.	Lenght:339
AL732656	Mauve	CORE	690816	691164	.	.	.	Lenght:348
AL732656	Mauve	CORE	698217	699832	.	.	.	Lenght:1615
AL732656	Mauve	CORE	699854	707923	.	.	.	Lenght:8069
AL732656	Mauve	CORE	707924	710175	.	.	.	Lenght:2251
AL732656	Mauve	CORE	710190	710683	.	.	.	Lenght:493
AL732656	Mauve	CORE	710847	711814	.	.	.	Lenght:967
AL732656	Mauve	CORE	758892	762250	.	.	.	Lenght:3358
AL732656	Mauve	CORE	762329	766698	.	.	.	Lenght:4369
AL732656	Mauve	CORE	766699	767434	.	.	.	Lenght:735
AL732656	Mauve	CORE	767995	770017	.	.	.	Lenght:2022
AL732656	Mauve	CORE	770018	770047	.	.	.	Lenght:29
AL732656	Mauve	CORE	770048	778900	.	.	.	Lenght:8852
AL732656	Mauve	CORE	778901	782914	.	.	.	Lenght:4013
AL732656	Mauve	CORE	783139	785128	.	.	.	Lenght:1989
AL732656	Mauve	CORE	785188	785828	.	.	.	Lenght:640
AL732656	Mauve	CORE	786008	788187	.	.	.	Lenght:2179
AL732656	Mauve	CORE	788188	791390	.	.	.	Lenght:3202
AL732656	Mauve	CORE	791391	793498	.	.	.	Lenght:2107
AL732656	Mauve	CORE	793499	795084	.	.	.	Lenght:1585
AL732656	Mauve	CORE	795159	795257	.	.	.	Lenght:98
AL732656	Mauve	CORE	795419	800282	.	.	.	Lenght:4863
AL732656	Mauve	CORE	800286	804978	.	.	.	Lenght:4692
AL732656	Mauve	CORE	804979	816190	.	.	.	Lenght:11211
AL732656	Mauve	CORE	816945	820612	.	.	.	Lenght:3667
AL732656	Mauve	CORE	820649	827440	.	.	.	Lenght:6791
AL732656	Mauve	CORE	827789	829078	.	.	.	Lenght:1289
AL732656	Mauve	CORE	829316	832232	.	.	.	Lenght:2916
AL732656	Mauve	CORE	833556	838034	.	.	.	Lenght:4478
AL732656	Mauve	CORE	839208	856732	.	.	.	Lenght:17524
AL732656	Mauve	CORE	857073	857796	.	.	.	Lenght:723
AL732656	Mauve	CORE	857850	857893	.	.	.	Lenght:43
AL732656	Mauve	CORE	857894	858193	.	.	.	Lenght:299
AL732656	Mauve	CORE	858468	859526	.	.	.	Lenght:1058
AL732656	Mauve	CORE	859573	859813	.	.	.	Lenght:240
AL732656	Mauve	CORE	860084	860365	.	.	.	Lenght:281
AL732656	Mauve	CORE	860366	867955	.	.	.	Lenght:7589
AL732656	Mauve	CORE	868067	869369	.	.	.	Lenght:1302
AL732656	Mauve	CORE	869370	871286	.	.	.	Lenght:1916
AL732656	Mauve	CORE	871287	876094	.	.	.	Lenght:4807
AL732656	Mauve	CORE	876095	876686	.	.	.	Lenght:591
AL732656	Mauve	CORE	877861	879357	.	.	.	Lenght:1496
AL732656	Mauve	CORE	879449	882623	.	.	.	Lenght:3174
AL732656	Mauve	CORE	885177	897391	.	.	.	Lenght:12214
AL732656	Mauve	CORE	897431	898444	.	.	.	Lenght:1013
AL732656	Mauve	CORE	898769	916921	.	.	.	Lenght:18152
AL732656	Mauve	CORE	916994	917591	.	.	.	Lenght:597
AL732656	Mauve	CORE	917592	925528	.	.	.	Lenght:7936
AL732656	Mauve	CORE	925529	926994	.	.	.	Lenght:1465
AL732656	Mauve	CORE	927017	935619	.	.	.	Lenght:8602
AL732656	Mauve	CORE	935658	942042	.	.	.	Lenght:6384
AL732656	Mauve	CORE	942043	945669	.	.	.	Lenght:3626
AL732656	Mauve	CORE	945776	948857	.	.	.	Lenght:3081
AL732656	Mauve	CORE	948896	951907	.	.	.	Lenght:3011
AL732656	Mauve	CORE	952832	953222	.	.	.	Lenght:390
AL732656	Mauve	CORE	953243	956561	.	.	.	Lenght:3318
AL732656	Mauve	CORE	956582	957879	.	.	.	Lenght:1297
AL732656	Mauve	CORE	957880	958584	.	.	.	Lenght:704
AL732656	Mauve	CORE	958761	960162	.	.	.	Lenght:1401
AL732656	Mauve	CORE	960208	961446	.	.	.	Lenght:1238
AL732656	Mauve	CORE	962107	963684	.	.	.	Lenght:1577
AL732656	Mauve	CORE	963685	964362	.	.	.	Lenght:677
AL732656	Mauve	CORE	964510	965126	.	.	.	Lenght:616
AL732656	Mauve	CORE	965220	965245	.	.	.	Lenght:25
AL732656	Mauve	CORE	965271	965396	.	.	.	Lenght:125
AL732656	Mauve	CORE	965398	965849	.	.	.	Lenght:451
AL732656	Mauve	CORE	965850	966477	.	.	.	Lenght:627
AL732656	Mauve	CORE	966483	966501	.	.	.	Lenght:18
AL732656	Mauve	CORE	966503	977153	.	.	.	Lenght:10650
AL732656	Mauve	CORE	977154	979839	.	.	.	Lenght:2685
AL732656	Mauve	CORE	979893	982259	.	.	.	Lenght:2366
AL732656	Mauve	CORE	983404	983741	.	.	.	Lenght:337
AL732656	Mauve	CORE	983943	986171	.	.	.	Lenght:2228
AL732656	Mauve	CORE	986194	986462	.	.	.	Lenght:268
AL732656	Mauve	CORE	986561	993918	.	.	.	Lenght:7357
AL732656	Mauve	CORE	995043	996063	.	.	.	Lenght:1020
AL732656	Mauve	CORE	996208	996448	.	.	.	Lenght:240
AL732656	Mauve	CORE	996503	998142	.	.	.	Lenght:1639
AL732656	Mauve	CORE	998143	1001263	.	.	.	Lenght:3120
AL732656	Mauve	CORE	1001382	1002265	.	.	.	Lenght:883
AL732656	Mauve	CORE	1002381	1006986	.	.	.	Lenght:4605
AL732656	Mauve	CORE	1007007	1008322	.	.	.	Lenght:1315
AL732656	Mauve	CORE	1008357	1009510	.	.	.	Lenght:1153
AL732656	Mauve	CORE	1009563	1009683	.	.	.	Lenght:120
AL732656	Mauve	CORE	1010686	1010722	.	.	.	Lenght:36
AL732656	Mauve	CORE	1010845	1011035	.	.	.	Lenght:190
AL732656	Mauve	CORE	1011199	1012975	.	.	.	Lenght:1776
AL732656	Mauve	CORE	1012976	1013017	.	.	.	Lenght:41
AL732656	Mauve	CORE	1060094	1072514	.	.	.	Lenght:12420
AL732656	Mauve	CORE	1072536	1077543	.	.	.	Lenght:5007
AL732656	Mauve	CORE	1077700	1087887	.	.	.	Lenght:10187
AL732656	Mauve	CORE	1087888	1093123	.	.	.	Lenght:5235
AL732656	Mauve	CORE	1093154	1093282	.	.	.	Lenght:128
AL732656	Mauve	CORE	1093368	1093982	.	.	.	Lenght:614
AL732656	Mauve	CORE	1094079	1099146	.	.	.	Lenght:5067
AL732656	Mauve	CORE	1099147	1099231	.	.	.	Lenght:84
AL732656	Mauve	CORE	1125124	1128528	.	.	.	Lenght:3404
AL732656	Mauve	CORE	1128584	1132385	.	.	.	Lenght:3801
AL732656	Mauve	CORE	1133302	1133398	.	.	.	Lenght:96
AL732656	Mauve	CORE	1133401	1133490	.	.	.	Lenght:89
AL732656	Mauve	CORE	1133527	1135706	.	.	.	Lenght:2179
AL732656	Mauve	CORE	1135710	1139514	.	.	.	Lenght:3804
AL732656	Mauve	CORE	1139577	1147399	.	.	.	Lenght:7822
AL732656	Mauve	CORE	1147405	1147848	.	.	.	Lenght:443
AL732656	Mauve	CORE	1147872	1148612	.	.	.	Lenght:740
AL732656	Mauve	CORE	1150675	1159772	.	.	.	Lenght:9097
AL732656	Mauve	CORE	1160079	1160425	.	.	.	Lenght:346
AL732656	Mauve	CORE	1160553	1163544	.	.	.	Lenght:2991
AL732656	Mauve	CORE	1197444	1198572	.	.	.	Lenght:1128
AL732656	Mauve	CORE	1198845	1202705	.	.	.	Lenght:3860
AL732656	Mauve	CORE	1202891	1203844	.	.	.	Lenght:953
AL732656	Mauve	CORE	1204224	1204281	.	.	.	Lenght:57
AL732656	Mauve	CORE	1204378	1213605	.	.	.	Lenght:9227
AL732656	Mauve	CORE	1213696	1214734	.	.	.	Lenght:1038
AL732656	Mauve	CORE	1214812	1216545	.	.	.	Lenght:1733
AL732656	Mauve	CORE	1216620	1217129	.	.	.	Lenght:509
AL732656	Mauve	CORE	1217176	1224665	.	.	.	Lenght:7489
AL732656	Mauve	CORE	1224666	1231581	.	.	.	Lenght:6915
AL732656	Mauve	CORE	1231603	1232296	.	.	.	Lenght:693
AL732656	Mauve	CORE	1232297	1233060	.	.	.	Lenght:763
AL732656	Mauve	CORE	1233061	1239116	.	.	.	Lenght:6055
AL732656	Mauve	CORE	1239176	1240625	.	.	.	Lenght:1449
AL732656	Mauve	CORE	1240867	1240934	.	.	.	Lenght:67
AL732656	Mauve	CORE	1241005	1245251	.	.	.	Lenght:4246
AL732656	Mauve	CORE	1245545	1245751	.	.	.	Lenght:206
AL732656	Mauve	CORE	1245752	1245765	.	.	.	Lenght:13
AL732656	Mauve	CORE	1245999	1246047	.	.	.	Lenght:48
AL732656	Mauve	CORE	1246048	1249002	.	.	.	Lenght:2954
AL732656	Mauve	CORE	1249003	1250848	.	.	.	Lenght:1845
AL732656	Mauve	CORE	1250891	1255712	.	.	.	Lenght:4821
AL732656	Mauve	CORE	1261216	1261227	.	.	.	Lenght:11
AL732656	Mauve	CORE	1261384	1269700	.	.	.	Lenght:8316
AL732656	Mauve	CORE	1269732	1270429	.	.	.	Lenght:697
AL732656	Mauve	CORE	1270430	1270581	.	.	.	Lenght:151
AL732656	Mauve	CORE	1270603	1276884	.	.	.	Lenght:6281
AL732656	Mauve	CORE	1280937	1287843	.	.	.	Lenght:6906
AL732656	Mauve	CORE	1287844	1289025	.	.	.	Lenght:1181
AL732656	Mauve	CORE	1290783	1292532	.	.	.	Lenght:1749
AL732656	Mauve	CORE	1292849	1297633	.	.	.	Lenght:4784
AL732656	Mauve	CORE	1297634	1297978	.	.	.	Lenght:344
AL732656	Mauve	CORE	1298180	1308360	.	.	.	Lenght:10180
AL732656	Mauve	CORE	1308361	1309816	.	.	.	Lenght:1455
AL732656	Mauve	CORE	1309831	1310963	.	.	.	Lenght:1132
AL732656	Mauve	CORE	1310982	1311191	.	.	.	Lenght:209
AL732656	Mauve	CORE	1311192	1312862	.	.	.	Lenght:1670
AL732656	Mauve	CORE	1313067	1318678	.	.	.	Lenght:5611
AL732656	Mauve	CORE	1318679	1328513	.	.	.	Lenght:9834
AL732656	Mauve	CORE	1328514	1329281	.	.	.	Lenght:767
AL732656	Mauve	CORE	1329291	1330285	.	.	.	Lenght:994
AL732656	Mauve	CORE	1330341	1338985	.	.	.	Lenght:8644
AL732656	Mauve	CORE	1338993	1345113	.	.	.	Lenght:6120
AL732656	Mauve	CORE	1423552	1427691	.	.	.	Lenght:4139
AL732656	Mauve	CORE	1427802	1437619	.	.	.	Lenght:9817
AL732656	Mauve	CORE	1437670	1440131	.	.	.	Lenght:2461
AL732656	Mauve	CORE	1440336	1441710	.	.	.	Lenght:1374
AL732656	Mauve	CORE	1441711	1447627	.	.	.	Lenght:5916
AL732656	Mauve	CORE	1461061	1465271	.	.	.	Lenght:4210
AL732656	Mauve	CORE	1465272	1471694	.	.	.	Lenght:6422
AL732656	Mauve	CORE	1472811	1483375	.	.	.	Lenght:10564
AL732656	Mauve	CORE	1483645	1491539	.	.	.	Lenght:7894
AL732656	Mauve	CORE	1491671	1496822	.	.	.	Lenght:5151
AL732656	Mauve	CORE	1496888	1513464	.	.	.	Lenght:16576
AL732656	Mauve	CORE	1513465	1518474	.	.	.	Lenght:5009
AL732656	Mauve	CORE	1518509	1519981	.	.	.	Lenght:1472
AL732656	Mauve	CORE	1519982	1521558	.	.	.	Lenght:1576
AL732656	Mauve	CORE	1521559	1523180	.	.	.	Lenght:1621
AL732656	Mauve	CORE	1532646	1551823	.	.	.	Lenght:19177
AL732656	Mauve	CORE	1551824	1553867	.	.	.	Lenght:2043
AL732656	Mauve	CORE	1556158	1558720	.	.	.	Lenght:2562
AL732656	Mauve	CORE	1558725	1559558	.	.	.	Lenght:833
AL732656	Mauve	CORE	1559559	1569227	.	.	.	Lenght:9668
AL732656	Mauve	CORE	1569228	1570052	.	.	.	Lenght:824
AL732656	Mauve	CORE	1570053	1570608	.	.	.	Lenght:555
AL732656	Mauve	CORE	1570937	1571051	.	.	.	Lenght:114
AL732656	Mauve	CORE	1571657	1571750	.	.	.	Lenght:93
AL732656	Mauve	CORE	1572134	1572223	.	.	.	Lenght:89
AL732656	Mauve	CORE	1594479	1600712	.	.	.	Lenght:6233
AL732656	Mauve	CORE	1600713	1601133	.	.	.	Lenght:420
AL732656	Mauve	CORE	1601134	1602941	.	.	.	Lenght:1807
AL732656	Mauve	CORE	1603161	1607091	.	.	.	Lenght:3930
AL732656	Mauve	CORE	1607092	1624613	.	.	.	Lenght:17521
AL732656	Mauve	CORE	1624614	1625459	.	.	.	Lenght:845
AL732656	Mauve	CORE	1625603	1626766	.	.	.	Lenght:1163
AL732656	Mauve	CORE	1626804	1630341	.	.	.	Lenght:3537
AL732656	Mauve	CORE	1630353	1630409	.	.	.	Lenght:56
AL732656	Mauve	CORE	1630585	1644683	.	.	.	Lenght:14098
AL732656	Mauve	CORE	1644691	1648955	.	.	.	Lenght:4264
AL732656	Mauve	CORE	1648959	1660882	.	.	.	Lenght:11923
AL732656	Mauve	CORE	1661108	1661773	.	.	.	Lenght:665
AL732656	Mauve	CORE	1661775	1664489	.	.	.	Lenght:2714
AL732656	Mauve	CORE	1664599	1664734	.	.	.	Lenght:135
AL732656	Mauve	CORE	1664736	1665572	.	.	.	Lenght:836
AL732656	Mauve	CORE	1665614	1666014	.	.	.	Lenght:400
AL732656	Mauve	CORE	1666018	1666495	.	.	.	Lenght:477
AL732656	Mauve	CORE	1666987	1669264	.	.	.	Lenght:2277
AL732656	Mauve	CORE	1669271	1669364	.	.	.	Lenght:93
AL732656	Mauve	CORE	1669475	1672533	.	.	.	Lenght:3058
AL732656	Mauve	CORE	1672534	1676248	.	.	.	Lenght:3714
AL732656	Mauve	CORE	1676249	1677143	.	.	.	Lenght:894
AL732656	Mauve	CORE	1677144	1681287	.	.	.	Lenght:4143
AL732656	Mauve	CORE	1681290	1683378	.	.	.	Lenght:2088
AL732656	Mauve	CORE	1683399	1686149	.	.	.	Lenght:2750
AL732656	Mauve	CORE	1686199	1689025	.	.	.	Lenght:2826
AL732656	Mauve	CORE	1689026	1690814	.	.	.	Lenght:1788
AL732656	Mauve	CORE	1690884	1694759	.	.	.	Lenght:3875
AL732656	Mauve	CORE	1694760	1702638	.	.	.	Lenght:7878
AL732656	Mauve	CORE	1702639	1713538	.	.	.	Lenght:10899
AL732656	Mauve	CORE	1713539	1722010	.	.	.	Lenght:8471
AL732656	Mauve	CORE	1722011	1725235	.	.	.	Lenght:3224
AL732656	Mauve	CORE	1725236	1737787	.	.	.	Lenght:12551
AL732656	Mauve	CORE	1738383	1744034	.	.	.	Lenght:5651
AL732656	Mauve	CORE	1744035	1746655	.	.	.	Lenght:2620
AL732656	Mauve	CORE	1746722	1749598	.	.	.	Lenght:2876
AL732656	Mauve	CORE	1749599	1749985	.	.	.	Lenght:386
AL732656	Mauve	CORE	1750065	1750900	.	.	.	Lenght:835
AL732656	Mauve	CORE	1750901	1751343	.	.	.	Lenght:442
AL732656	Mauve	CORE	1753463	1773247	.	.	.	Lenght:19784
AL732656	Mauve	CORE	1773290	1783519	.	.	.	Lenght:10229
AL732656	Mauve	CORE	1783577	1790366	.	.	.	Lenght:6789
AL732656	Mauve	CORE	1790367	1792004	.	.	.	Lenght:1637
AL732656	Mauve	CORE	1792192	1792392	.	.	.	Lenght:200
AL732656	Mauve	CORE	1792393	1796973	.	.	.	Lenght:4580
AL732656	Mauve	CORE	1797011	1798661	.	.	.	Lenght:1650
AL732656	Mauve	CORE	1800017	1800151	.	.	.	Lenght:134
AL732656	Mauve	CORE	1808433	1812415	.	.	.	Lenght:3982
AL732656	Mauve	CORE	1812508	1817691	.	.	.	Lenght:5183
AL732656	Mauve	CORE	1817692	1830455	.	.	.	Lenght:12763
AL732656	Mauve	CORE	1830459	1838360	.	.	.	Lenght:7901
AL732656	Mauve	CORE	1838407	1852001	.	.	.	Lenght:13594
AL732656	Mauve	CORE	1854550	1854561	.	.	.	Lenght:11
AL732656	Mauve	CORE	1854565	1854860	.	.	.	Lenght:295
AL732656	Mauve	CORE	1854905	1870100	.	.	.	Lenght:15195
AL732656	Mauve	CORE	1870101	1884288	.	.	.	Lenght:14187
AL732656	Mauve	CORE	1884784	1886742	.	.	.	Lenght:1958
AL732656	Mauve	CORE	1886758	1895348	.	.	.	Lenght:8590
AL732656	Mauve	CORE	1895349	1897228	.	.	.	Lenght:1879
AL732656	Mauve	CORE	1897232	1897266	.	.	.	Lenght:34
AL732656	Mauve	CORE	1897272	1901593	.	.	.	Lenght:4321
AL732656	Mauve	CORE	1901631	1901897	.	.	.	Lenght:266
AL732656	Mauve	CORE	1902179	1910969	.	.	.	Lenght:8790
AL732656	Mauve	CORE	1911101	1912482	.	.	.	Lenght:1381
AL732656	Mauve	CORE	1913002	1920122	.	.	.	Lenght:7120
AL732656	Mauve	CORE	1920123	1920146	.	.	.	Lenght:23
AL732656	Mauve	CORE	1920147	1924388	.	.	.	Lenght:4241
AL732656	Mauve	CORE	1924394	1936914	.	.	.	Lenght:12520
AL732656	Mauve	CORE	1936915	1941411	.	.	.	Lenght:4496
AL732656	Mauve	CORE	1941433	1941464	.	.	.	Lenght:31
AL732656	Mauve	CORE	1941465	1943725	.	.	.	Lenght:2260
AL732656	Mauve	CORE	1943736	1952149	.	.	.	Lenght:8413
AL732656	Mauve	CORE	1952161	1952781	.	.	.	Lenght:620
AL732656	Mauve	CORE	1963804	1976248	.	.	.	Lenght:12444
AL732656	Mauve	CORE	1981162	1988975	.	.	.	Lenght:7813
AL732656	Mauve	CORE	1988979	1989826	.	.	.	Lenght:847
AL732656	Mauve	CORE	1989989	1990119	.	.	.	Lenght:130
AL732656	Mauve	CORE	1990141	1991638	.	.	.	Lenght:1497
AL732656	Mauve	CORE	1993969	1997049	.	.	.	Lenght:3080
AL732656	Mauve	CORE	1997736	2000259	.	.	.	Lenght:2523
AL732656	Mauve	CORE	2000260	2003299	.	.	.	Lenght:3039
AL732656	Mauve	CORE	2003337	2006964	.	.	.	Lenght:3627
AL732656	Mauve	CORE	2007113	2014698	.	.	.	Lenght:7585
AL732656	Mauve	CORE	2014764	2014940	.	.	.	Lenght:176
AL732656	Mauve	CORE	2015380	2016526	.	.	.	Lenght:1146
AL732656	Mauve	CORE	2016603	2017724	.	.	.	Lenght:1121
AL732656	Mauve	CORE	2017829	2018005	.	.	.	Lenght:176
AL732656	Mauve	CORE	2018099	2018179	.	.	.	Lenght:80
AL732656	Mauve	CORE	2018385	2018961	.	.	.	Lenght:576
AL732656	Mauve	CORE	2019227	2028916	.	.	.	Lenght:9689
AL732656	Mauve	CORE	2029015	2031256	.	.	.	Lenght:2241
AL732656	Mauve	CORE	2033405	2033469	.	.	.	Lenght:64
AL732656	Mauve	CORE	2033628	2034140	.	.	.	Lenght:512
AL732656	Mauve	CORE	2034235	2034319	.	.	.	Lenght:84
AL732656	Mauve	CORE	2034391	2036518	.	.	.	Lenght:2127
AL732656	Mauve	CORE	2052764	2053373	.	.	.	Lenght:609
AL732656	Mauve	CORE	2053402	2053548	.	.	.	Lenght:146
AL732656	Mauve	CORE	2057736	2058550	.	.	.	Lenght:814
AL732656	Mauve	CORE	2058572	2059480	.	.	.	Lenght:908
AL732656	Mauve	CORE	2059481	2059524	.	.	.	Lenght:43
AL732656	Mauve	CORE	2059541	2059591	.	.	.	Lenght:50
AL732656	Mauve	CORE	2059646	2060551	.	.	.	Lenght:905
AL732656	Mauve	CORE	2061640	2062485	.	.	.	Lenght:845
AL732656	Mauve	CORE	2062589	2064142	.	.	.	Lenght:1553
AL732656	Mauve	CORE	2064277	2064453	.	.	.	Lenght:176
AL732656	Mauve	CORE	2064514	2064623	.	.	.	Lenght:109
AL732656	Mauve	CORE	2064624	2066612	.	.	.	Lenght:1988
AL732656	Mauve	CORE	2066613	2068637	.	.	.	Lenght:2024
AL732656	Mauve	CORE	2069547	2072956	.	.	.	Lenght:3409
AL732656	Mauve	CORE	2073083	2077306	.	.	.	Lenght:4223
AL732656	Mauve	CORE	2077666	2083951	.	.	.	Lenght:6285
AL732656	Mauve	CORE	2083959	2086133	.	.	.	Lenght:2174
AL732656	Mauve	CORE	2086134	2086454	.	.	.	Lenght:320
AL732656	Mauve	CORE	2089098	2090001	.	.	.	Lenght:903
AL732656	Mauve	CORE	2091673	2095733	.	.	.	Lenght:4060
AL732656	Mauve	CORE	2095734	2098216	.	.	.	Lenght:2482
AL732656	Mauve	CORE	2098533	2137891	.	.	.	Lenght:39358
AL732656	Mauve	CORE	2155218	2157843	.	.	.	Lenght:2625
AL732656	Mauve	CORE	2158379	2162525	.	.	.	Lenght:4146
AL732656	Mauve	CORE	2162533	2169397	.	.	.	Lenght:6864
AL732656	Mauve	CORE	2169461	2170011	.	.	.	Lenght:550
AL732656	Mauve	CORE	2170032	2177226	.	.	.	Lenght:7194
AL732656	Mauve	CORE	2177227	2177399	.	.	.	Lenght:172
AL732656	Mauve	CORE	2177694	2180834	.	.	.	Lenght:3140
AL732656	Mauve	CORE	2180835	2181365	.	.	.	Lenght:530
AL732656	Mauve	CORE	2181396	2189846	.	.	.	Lenght:8450
AL732656	Mauve	CORE	2189848	2200729	.	.	.	Lenght:10881
AL732656	Mauve	CORE	2200730	2208619	.	.	.	Lenght:7889
AL732656	Mauve	CORE	2208620	2210287	.	.	.	Lenght:1667
AL732656	Mauve	CORE	2210447	2211447	.	.	.	Lenght:1000
