# Supplementary material for: Functional annotation and distribution overview of RNA families in 27 Streptococcus agalactiae genomes
Source: BMC Genomics. 2018 Jul 28;19:556. doi: 10.1186/s12864-018-4951-z (PMC6064168; doi:10.1186/s12864-018-4951-z)
Supplement: Supplementary file 4 — GFF3 annotations for all classified Regions and ncRNAs. (ZIP 1638 kb) [file 12864_2018_4951_MOESM4_ESM.zip › Additional file 4/Core_Shared_and_Exclusive_Regions/CORE_CP000114.gff]

CP000114	Mauve	CORE	1	2760	.	.	.	Lenght:2759
CP000114	Mauve	CORE	2761	4046	.	.	.	Lenght:1285
CP000114	Mauve	CORE	4047	4057	.	.	.	Lenght:10
CP000114	Mauve	CORE	4250	16180	.	.	.	Lenght:11930
CP000114	Mauve	CORE	16220	16277	.	.	.	Lenght:57
CP000114	Mauve	CORE	27930	29585	.	.	.	Lenght:1655
CP000114	Mauve	CORE	29586	33341	.	.	.	Lenght:3755
CP000114	Mauve	CORE	33351	33591	.	.	.	Lenght:240
CP000114	Mauve	CORE	33630	36409	.	.	.	Lenght:2779
CP000114	Mauve	CORE	36443	40291	.	.	.	Lenght:3848
CP000114	Mauve	CORE	40507	43034	.	.	.	Lenght:2527
CP000114	Mauve	CORE	43038	43803	.	.	.	Lenght:765
CP000114	Mauve	CORE	44486	48242	.	.	.	Lenght:3756
CP000114	Mauve	CORE	48279	59065	.	.	.	Lenght:10786
CP000114	Mauve	CORE	59349	60902	.	.	.	Lenght:1553
CP000114	Mauve	CORE	62384	64353	.	.	.	Lenght:1969
CP000114	Mauve	CORE	64538	64798	.	.	.	Lenght:260
CP000114	Mauve	CORE	64925	72116	.	.	.	Lenght:7191
CP000114	Mauve	CORE	72281	76334	.	.	.	Lenght:4053
CP000114	Mauve	CORE	76367	91836	.	.	.	Lenght:15469
CP000114	Mauve	CORE	92095	92241	.	.	.	Lenght:146
CP000114	Mauve	CORE	92587	93136	.	.	.	Lenght:549
CP000114	Mauve	CORE	97471	97660	.	.	.	Lenght:189
CP000114	Mauve	CORE	100360	101068	.	.	.	Lenght:708
CP000114	Mauve	CORE	101069	106885	.	.	.	Lenght:5816
CP000114	Mauve	CORE	107147	107394	.	.	.	Lenght:247
CP000114	Mauve	CORE	107395	112264	.	.	.	Lenght:4869
CP000114	Mauve	CORE	112265	122552	.	.	.	Lenght:10287
CP000114	Mauve	CORE	122553	122566	.	.	.	Lenght:13
CP000114	Mauve	CORE	124120	133977	.	.	.	Lenght:9857
CP000114	Mauve	CORE	134042	135227	.	.	.	Lenght:1185
CP000114	Mauve	CORE	135286	143640	.	.	.	Lenght:8354
CP000114	Mauve	CORE	143641	143995	.	.	.	Lenght:354
CP000114	Mauve	CORE	152936	153035	.	.	.	Lenght:99
CP000114	Mauve	CORE	153040	160745	.	.	.	Lenght:7705
CP000114	Mauve	CORE	160746	175320	.	.	.	Lenght:14574
CP000114	Mauve	CORE	175972	176570	.	.	.	Lenght:598
CP000114	Mauve	CORE	178470	179173	.	.	.	Lenght:703
CP000114	Mauve	CORE	179924	180252	.	.	.	Lenght:328
CP000114	Mauve	CORE	180253	185031	.	.	.	Lenght:4778
CP000114	Mauve	CORE	185032	197142	.	.	.	Lenght:12110
CP000114	Mauve	CORE	197143	199016	.	.	.	Lenght:1873
CP000114	Mauve	CORE	199017	199150	.	.	.	Lenght:133
CP000114	Mauve	CORE	200120	200618	.	.	.	Lenght:498
CP000114	Mauve	CORE	200767	203283	.	.	.	Lenght:2516
CP000114	Mauve	CORE	203310	203500	.	.	.	Lenght:190
CP000114	Mauve	CORE	203966	204512	.	.	.	Lenght:546
CP000114	Mauve	CORE	204531	211188	.	.	.	Lenght:6657
CP000114	Mauve	CORE	211573	212692	.	.	.	Lenght:1119
CP000114	Mauve	CORE	212711	223898	.	.	.	Lenght:11187
CP000114	Mauve	CORE	224636	226021	.	.	.	Lenght:1385
CP000114	Mauve	CORE	226022	237167	.	.	.	Lenght:11145
CP000114	Mauve	CORE	237168	240173	.	.	.	Lenght:3005
CP000114	Mauve	CORE	240177	241168	.	.	.	Lenght:991
CP000114	Mauve	CORE	253352	255031	.	.	.	Lenght:1679
CP000114	Mauve	CORE	255098	255664	.	.	.	Lenght:566
CP000114	Mauve	CORE	255964	261294	.	.	.	Lenght:5330
CP000114	Mauve	CORE	272459	274761	.	.	.	Lenght:2302
CP000114	Mauve	CORE	274765	274911	.	.	.	Lenght:146
CP000114	Mauve	CORE	276834	278489	.	.	.	Lenght:1655
CP000114	Mauve	CORE	278514	279588	.	.	.	Lenght:1074
CP000114	Mauve	CORE	279589	289336	.	.	.	Lenght:9747
CP000114	Mauve	CORE	289910	293211	.	.	.	Lenght:3301
CP000114	Mauve	CORE	293736	299455	.	.	.	Lenght:5719
CP000114	Mauve	CORE	300564	316375	.	.	.	Lenght:15811
CP000114	Mauve	CORE	316376	316581	.	.	.	Lenght:205
CP000114	Mauve	CORE	316673	324420	.	.	.	Lenght:7747
CP000114	Mauve	CORE	324424	324905	.	.	.	Lenght:481
CP000114	Mauve	CORE	324906	327941	.	.	.	Lenght:3035
CP000114	Mauve	CORE	329453	329494	.	.	.	Lenght:41
CP000114	Mauve	CORE	329495	329616	.	.	.	Lenght:121
CP000114	Mauve	CORE	329724	348236	.	.	.	Lenght:18512
CP000114	Mauve	CORE	353815	359549	.	.	.	Lenght:5734
CP000114	Mauve	CORE	360285	360318	.	.	.	Lenght:33
CP000114	Mauve	CORE	360367	360486	.	.	.	Lenght:119
CP000114	Mauve	CORE	361087	361336	.	.	.	Lenght:249
CP000114	Mauve	CORE	361816	362082	.	.	.	Lenght:266
CP000114	Mauve	CORE	362154	362186	.	.	.	Lenght:32
CP000114	Mauve	CORE	362401	362530	.	.	.	Lenght:129
CP000114	Mauve	CORE	362606	362786	.	.	.	Lenght:180
CP000114	Mauve	CORE	363591	376740	.	.	.	Lenght:13149
CP000114	Mauve	CORE	377824	380028	.	.	.	Lenght:2204
CP000114	Mauve	CORE	380054	380514	.	.	.	Lenght:460
CP000114	Mauve	CORE	380515	383329	.	.	.	Lenght:2814
CP000114	Mauve	CORE	383342	393885	.	.	.	Lenght:10543
CP000114	Mauve	CORE	393886	395725	.	.	.	Lenght:1839
CP000114	Mauve	CORE	395726	406350	.	.	.	Lenght:10624
CP000114	Mauve	CORE	406807	410907	.	.	.	Lenght:4100
CP000114	Mauve	CORE	410908	411548	.	.	.	Lenght:640
CP000114	Mauve	CORE	411999	412747	.	.	.	Lenght:748
CP000114	Mauve	CORE	414326	417541	.	.	.	Lenght:3215
CP000114	Mauve	CORE	417568	420584	.	.	.	Lenght:3016
CP000114	Mauve	CORE	420635	422659	.	.	.	Lenght:2024
CP000114	Mauve	CORE	422759	423304	.	.	.	Lenght:545
CP000114	Mauve	CORE	423305	427531	.	.	.	Lenght:4226
CP000114	Mauve	CORE	427624	430224	.	.	.	Lenght:2600
CP000114	Mauve	CORE	433068	436508	.	.	.	Lenght:3440
CP000114	Mauve	CORE	437182	437264	.	.	.	Lenght:82
CP000114	Mauve	CORE	437265	437406	.	.	.	Lenght:141
CP000114	Mauve	CORE	437506	441644	.	.	.	Lenght:4138
CP000114	Mauve	CORE	442311	447967	.	.	.	Lenght:5656
CP000114	Mauve	CORE	447990	448169	.	.	.	Lenght:179
CP000114	Mauve	CORE	448584	450171	.	.	.	Lenght:1587
CP000114	Mauve	CORE	451758	452018	.	.	.	Lenght:260
CP000114	Mauve	CORE	455742	456929	.	.	.	Lenght:1187
CP000114	Mauve	CORE	456930	457804	.	.	.	Lenght:874
CP000114	Mauve	CORE	491701	491731	.	.	.	Lenght:30
CP000114	Mauve	CORE	492232	493698	.	.	.	Lenght:1466
CP000114	Mauve	CORE	493699	496465	.	.	.	Lenght:2766
CP000114	Mauve	CORE	497994	498364	.	.	.	Lenght:370
CP000114	Mauve	CORE	498533	502011	.	.	.	Lenght:3478
CP000114	Mauve	CORE	502427	502832	.	.	.	Lenght:405
CP000114	Mauve	CORE	502833	507213	.	.	.	Lenght:4380
CP000114	Mauve	CORE	508775	515292	.	.	.	Lenght:6517
CP000114	Mauve	CORE	515833	522266	.	.	.	Lenght:6433
CP000114	Mauve	CORE	522267	531398	.	.	.	Lenght:9131
CP000114	Mauve	CORE	531446	532197	.	.	.	Lenght:751
CP000114	Mauve	CORE	532387	535321	.	.	.	Lenght:2934
CP000114	Mauve	CORE	535332	548853	.	.	.	Lenght:13521
CP000114	Mauve	CORE	586347	586704	.	.	.	Lenght:357
CP000114	Mauve	CORE	586705	587802	.	.	.	Lenght:1097
CP000114	Mauve	CORE	587842	591296	.	.	.	Lenght:3454
CP000114	Mauve	CORE	591400	595103	.	.	.	Lenght:3703
CP000114	Mauve	CORE	595160	597232	.	.	.	Lenght:2072
CP000114	Mauve	CORE	597276	604230	.	.	.	Lenght:6954
CP000114	Mauve	CORE	605805	608225	.	.	.	Lenght:2420
CP000114	Mauve	CORE	608226	618623	.	.	.	Lenght:10397
CP000114	Mauve	CORE	618625	621123	.	.	.	Lenght:2498
CP000114	Mauve	CORE	621154	621684	.	.	.	Lenght:530
CP000114	Mauve	CORE	621685	624276	.	.	.	Lenght:2591
CP000114	Mauve	CORE	624277	626835	.	.	.	Lenght:2558
CP000114	Mauve	CORE	626836	627516	.	.	.	Lenght:680
CP000114	Mauve	CORE	637618	637706	.	.	.	Lenght:88
CP000114	Mauve	CORE	637841	639186	.	.	.	Lenght:1345
CP000114	Mauve	CORE	639187	645338	.	.	.	Lenght:6151
CP000114	Mauve	CORE	645339	646771	.	.	.	Lenght:1432
CP000114	Mauve	CORE	646772	646884	.	.	.	Lenght:112
CP000114	Mauve	CORE	646885	646913	.	.	.	Lenght:28
CP000114	Mauve	CORE	647130	648149	.	.	.	Lenght:1019
CP000114	Mauve	CORE	648150	652825	.	.	.	Lenght:4675
CP000114	Mauve	CORE	752480	761586	.	.	.	Lenght:9106
CP000114	Mauve	CORE	761632	762821	.	.	.	Lenght:1189
CP000114	Mauve	CORE	762822	766664	.	.	.	Lenght:3842
CP000114	Mauve	CORE	768385	769587	.	.	.	Lenght:1202
CP000114	Mauve	CORE	769810	769860	.	.	.	Lenght:50
CP000114	Mauve	CORE	769963	770302	.	.	.	Lenght:339
CP000114	Mauve	CORE	770385	770733	.	.	.	Lenght:348
CP000114	Mauve	CORE	777786	779401	.	.	.	Lenght:1615
CP000114	Mauve	CORE	779423	787492	.	.	.	Lenght:8069
CP000114	Mauve	CORE	787493	789745	.	.	.	Lenght:2252
CP000114	Mauve	CORE	789760	790253	.	.	.	Lenght:493
CP000114	Mauve	CORE	790417	791383	.	.	.	Lenght:966
CP000114	Mauve	CORE	791384	794742	.	.	.	Lenght:3358
CP000114	Mauve	CORE	794821	799190	.	.	.	Lenght:4369
CP000114	Mauve	CORE	799191	799926	.	.	.	Lenght:735
CP000114	Mauve	CORE	800487	802509	.	.	.	Lenght:2022
CP000114	Mauve	CORE	802510	802539	.	.	.	Lenght:29
CP000114	Mauve	CORE	802540	811392	.	.	.	Lenght:8852
CP000114	Mauve	CORE	811393	815406	.	.	.	Lenght:4013
CP000114	Mauve	CORE	815407	817396	.	.	.	Lenght:1989
CP000114	Mauve	CORE	817456	818096	.	.	.	Lenght:640
CP000114	Mauve	CORE	818276	820455	.	.	.	Lenght:2179
CP000114	Mauve	CORE	820456	823658	.	.	.	Lenght:3202
CP000114	Mauve	CORE	823659	825766	.	.	.	Lenght:2107
CP000114	Mauve	CORE	825767	827352	.	.	.	Lenght:1585
CP000114	Mauve	CORE	827427	827525	.	.	.	Lenght:98
CP000114	Mauve	CORE	827687	832550	.	.	.	Lenght:4863
CP000114	Mauve	CORE	832554	837246	.	.	.	Lenght:4692
CP000114	Mauve	CORE	837247	848458	.	.	.	Lenght:11211
CP000114	Mauve	CORE	849213	852880	.	.	.	Lenght:3667
CP000114	Mauve	CORE	852917	859708	.	.	.	Lenght:6791
CP000114	Mauve	CORE	860057	861346	.	.	.	Lenght:1289
CP000114	Mauve	CORE	861584	864500	.	.	.	Lenght:2916
CP000114	Mauve	CORE	865824	870302	.	.	.	Lenght:4478
CP000114	Mauve	CORE	871476	889000	.	.	.	Lenght:17524
CP000114	Mauve	CORE	889341	890064	.	.	.	Lenght:723
CP000114	Mauve	CORE	890065	890108	.	.	.	Lenght:43
CP000114	Mauve	CORE	890109	890406	.	.	.	Lenght:297
CP000114	Mauve	CORE	890681	891739	.	.	.	Lenght:1058
CP000114	Mauve	CORE	891786	892026	.	.	.	Lenght:240
CP000114	Mauve	CORE	892297	892578	.	.	.	Lenght:281
CP000114	Mauve	CORE	894140	901730	.	.	.	Lenght:7590
CP000114	Mauve	CORE	901842	903144	.	.	.	Lenght:1302
CP000114	Mauve	CORE	903146	905063	.	.	.	Lenght:1917
CP000114	Mauve	CORE	905064	909871	.	.	.	Lenght:4807
CP000114	Mauve	CORE	909872	910474	.	.	.	Lenght:602
CP000114	Mauve	CORE	911994	913490	.	.	.	Lenght:1496
CP000114	Mauve	CORE	913582	916760	.	.	.	Lenght:3178
CP000114	Mauve	CORE	919315	931529	.	.	.	Lenght:12214
CP000114	Mauve	CORE	931569	932582	.	.	.	Lenght:1013
CP000114	Mauve	CORE	932907	951060	.	.	.	Lenght:18153
CP000114	Mauve	CORE	951133	951730	.	.	.	Lenght:597
CP000114	Mauve	CORE	952032	959968	.	.	.	Lenght:7936
CP000114	Mauve	CORE	960018	961483	.	.	.	Lenght:1465
CP000114	Mauve	CORE	961506	970110	.	.	.	Lenght:8604
CP000114	Mauve	CORE	970149	976533	.	.	.	Lenght:6384
CP000114	Mauve	CORE	976534	980159	.	.	.	Lenght:3625
CP000114	Mauve	CORE	980266	983350	.	.	.	Lenght:3084
CP000114	Mauve	CORE	983365	986376	.	.	.	Lenght:3011
CP000114	Mauve	CORE	987367	987757	.	.	.	Lenght:390
CP000114	Mauve	CORE	987779	991097	.	.	.	Lenght:3318
CP000114	Mauve	CORE	991118	992415	.	.	.	Lenght:1297
CP000114	Mauve	CORE	992416	993120	.	.	.	Lenght:704
CP000114	Mauve	CORE	993297	994698	.	.	.	Lenght:1401
CP000114	Mauve	CORE	994744	995982	.	.	.	Lenght:1238
CP000114	Mauve	CORE	996643	998220	.	.	.	Lenght:1577
CP000114	Mauve	CORE	998221	998898	.	.	.	Lenght:677
CP000114	Mauve	CORE	999046	999662	.	.	.	Lenght:616
CP000114	Mauve	CORE	999757	999782	.	.	.	Lenght:25
CP000114	Mauve	CORE	999808	999933	.	.	.	Lenght:125
CP000114	Mauve	CORE	999935	1000386	.	.	.	Lenght:451
CP000114	Mauve	CORE	1000387	1001014	.	.	.	Lenght:627
CP000114	Mauve	CORE	1001020	1001038	.	.	.	Lenght:18
CP000114	Mauve	CORE	1001041	1011702	.	.	.	Lenght:10661
CP000114	Mauve	CORE	1011704	1014388	.	.	.	Lenght:2684
CP000114	Mauve	CORE	1014441	1016807	.	.	.	Lenght:2366
CP000114	Mauve	CORE	1017952	1018289	.	.	.	Lenght:337
CP000114	Mauve	CORE	1018491	1020719	.	.	.	Lenght:2228
CP000114	Mauve	CORE	1020742	1021010	.	.	.	Lenght:268
CP000114	Mauve	CORE	1021109	1028466	.	.	.	Lenght:7357
CP000114	Mauve	CORE	1029590	1030609	.	.	.	Lenght:1019
CP000114	Mauve	CORE	1030754	1030994	.	.	.	Lenght:240
CP000114	Mauve	CORE	1031910	1033549	.	.	.	Lenght:1639
CP000114	Mauve	CORE	1033550	1036670	.	.	.	Lenght:3120
CP000114	Mauve	CORE	1036789	1037672	.	.	.	Lenght:883
CP000114	Mauve	CORE	1037788	1042394	.	.	.	Lenght:4606
CP000114	Mauve	CORE	1042415	1043730	.	.	.	Lenght:1315
CP000114	Mauve	CORE	1043765	1044918	.	.	.	Lenght:1153
CP000114	Mauve	CORE	1044971	1045091	.	.	.	Lenght:120
CP000114	Mauve	CORE	1046094	1046130	.	.	.	Lenght:36
CP000114	Mauve	CORE	1046319	1046509	.	.	.	Lenght:190
CP000114	Mauve	CORE	1046673	1048449	.	.	.	Lenght:1776
CP000114	Mauve	CORE	1048450	1048490	.	.	.	Lenght:40
CP000114	Mauve	CORE	1048491	1060911	.	.	.	Lenght:12420
CP000114	Mauve	CORE	1060933	1065940	.	.	.	Lenght:5007
CP000114	Mauve	CORE	1066097	1076284	.	.	.	Lenght:10187
CP000114	Mauve	CORE	1076285	1081520	.	.	.	Lenght:5235
CP000114	Mauve	CORE	1081551	1081679	.	.	.	Lenght:128
CP000114	Mauve	CORE	1081765	1082379	.	.	.	Lenght:614
CP000114	Mauve	CORE	1082476	1087545	.	.	.	Lenght:5069
CP000114	Mauve	CORE	1087603	1087687	.	.	.	Lenght:84
CP000114	Mauve	CORE	1111012	1114416	.	.	.	Lenght:3404
CP000114	Mauve	CORE	1114472	1118271	.	.	.	Lenght:3799
CP000114	Mauve	CORE	1118996	1119092	.	.	.	Lenght:96
CP000114	Mauve	CORE	1119097	1119186	.	.	.	Lenght:89
CP000114	Mauve	CORE	1119223	1121406	.	.	.	Lenght:2183
CP000114	Mauve	CORE	1121410	1125214	.	.	.	Lenght:3804
CP000114	Mauve	CORE	1125277	1133100	.	.	.	Lenght:7823
CP000114	Mauve	CORE	1133107	1133549	.	.	.	Lenght:442
CP000114	Mauve	CORE	1133573	1134313	.	.	.	Lenght:740
CP000114	Mauve	CORE	1136373	1145470	.	.	.	Lenght:9097
CP000114	Mauve	CORE	1145777	1146123	.	.	.	Lenght:346
CP000114	Mauve	CORE	1146251	1149238	.	.	.	Lenght:2987
CP000114	Mauve	CORE	1149239	1150368	.	.	.	Lenght:1129
CP000114	Mauve	CORE	1150640	1154500	.	.	.	Lenght:3860
CP000114	Mauve	CORE	1154686	1155639	.	.	.	Lenght:953
CP000114	Mauve	CORE	1156019	1156076	.	.	.	Lenght:57
CP000114	Mauve	CORE	1156173	1165417	.	.	.	Lenght:9244
CP000114	Mauve	CORE	1165508	1166546	.	.	.	Lenght:1038
CP000114	Mauve	CORE	1166624	1168357	.	.	.	Lenght:1733
CP000114	Mauve	CORE	1168432	1168940	.	.	.	Lenght:508
CP000114	Mauve	CORE	1168987	1176476	.	.	.	Lenght:7489
CP000114	Mauve	CORE	1176477	1183392	.	.	.	Lenght:6915
CP000114	Mauve	CORE	1183414	1184108	.	.	.	Lenght:694
CP000114	Mauve	CORE	1184109	1184872	.	.	.	Lenght:763
CP000114	Mauve	CORE	1185734	1191789	.	.	.	Lenght:6055
CP000114	Mauve	CORE	1191803	1193252	.	.	.	Lenght:1449
CP000114	Mauve	CORE	1193494	1193561	.	.	.	Lenght:67
CP000114	Mauve	CORE	1193632	1197864	.	.	.	Lenght:4232
CP000114	Mauve	CORE	1198158	1198364	.	.	.	Lenght:206
CP000114	Mauve	CORE	1198365	1198378	.	.	.	Lenght:13
CP000114	Mauve	CORE	1198611	1198659	.	.	.	Lenght:48
CP000114	Mauve	CORE	1198660	1201614	.	.	.	Lenght:2954
CP000114	Mauve	CORE	1201615	1203459	.	.	.	Lenght:1844
CP000114	Mauve	CORE	1203502	1208322	.	.	.	Lenght:4820
CP000114	Mauve	CORE	1208323	1208334	.	.	.	Lenght:11
CP000114	Mauve	CORE	1208491	1216807	.	.	.	Lenght:8316
CP000114	Mauve	CORE	1216811	1217508	.	.	.	Lenght:697
CP000114	Mauve	CORE	1217509	1217660	.	.	.	Lenght:151
CP000114	Mauve	CORE	1217682	1223963	.	.	.	Lenght:6281
CP000114	Mauve	CORE	1228127	1235032	.	.	.	Lenght:6905
CP000114	Mauve	CORE	1235033	1236214	.	.	.	Lenght:1181
CP000114	Mauve	CORE	1237972	1239721	.	.	.	Lenght:1749
CP000114	Mauve	CORE	1240038	1244821	.	.	.	Lenght:4783
CP000114	Mauve	CORE	1244822	1245166	.	.	.	Lenght:344
CP000114	Mauve	CORE	1245368	1255549	.	.	.	Lenght:10181
CP000114	Mauve	CORE	1255550	1257025	.	.	.	Lenght:1475
CP000114	Mauve	CORE	1257040	1258172	.	.	.	Lenght:1132
CP000114	Mauve	CORE	1258191	1258409	.	.	.	Lenght:218
CP000114	Mauve	CORE	1258410	1260080	.	.	.	Lenght:1670
CP000114	Mauve	CORE	1260285	1265897	.	.	.	Lenght:5612
CP000114	Mauve	CORE	1265898	1275732	.	.	.	Lenght:9834
CP000114	Mauve	CORE	1275733	1276500	.	.	.	Lenght:767
CP000114	Mauve	CORE	1276510	1277503	.	.	.	Lenght:993
CP000114	Mauve	CORE	1277559	1286204	.	.	.	Lenght:8645
CP000114	Mauve	CORE	1286212	1292334	.	.	.	Lenght:6122
CP000114	Mauve	CORE	1319074	1323213	.	.	.	Lenght:4139
CP000114	Mauve	CORE	1323324	1333141	.	.	.	Lenght:9817
CP000114	Mauve	CORE	1333192	1335653	.	.	.	Lenght:2461
CP000114	Mauve	CORE	1335858	1337232	.	.	.	Lenght:1374
CP000114	Mauve	CORE	1337233	1343149	.	.	.	Lenght:5916
CP000114	Mauve	CORE	1356583	1360793	.	.	.	Lenght:4210
CP000114	Mauve	CORE	1360794	1367216	.	.	.	Lenght:6422
CP000114	Mauve	CORE	1368333	1378897	.	.	.	Lenght:10564
CP000114	Mauve	CORE	1379167	1387068	.	.	.	Lenght:7901
CP000114	Mauve	CORE	1387200	1392352	.	.	.	Lenght:5152
CP000114	Mauve	CORE	1392418	1408995	.	.	.	Lenght:16577
CP000114	Mauve	CORE	1408996	1414004	.	.	.	Lenght:5008
CP000114	Mauve	CORE	1414039	1415511	.	.	.	Lenght:1472
CP000114	Mauve	CORE	1415512	1417088	.	.	.	Lenght:1576
CP000114	Mauve	CORE	1417089	1418708	.	.	.	Lenght:1619
CP000114	Mauve	CORE	1427751	1446928	.	.	.	Lenght:19177
CP000114	Mauve	CORE	1446929	1448972	.	.	.	Lenght:2043
CP000114	Mauve	CORE	1451263	1453822	.	.	.	Lenght:2559
CP000114	Mauve	CORE	1453827	1454659	.	.	.	Lenght:832
CP000114	Mauve	CORE	1454660	1464328	.	.	.	Lenght:9668
CP000114	Mauve	CORE	1464329	1465153	.	.	.	Lenght:824
CP000114	Mauve	CORE	1465154	1465709	.	.	.	Lenght:555
CP000114	Mauve	CORE	1466038	1466152	.	.	.	Lenght:114
CP000114	Mauve	CORE	1466758	1466851	.	.	.	Lenght:93
CP000114	Mauve	CORE	1467235	1467324	.	.	.	Lenght:89
CP000114	Mauve	CORE	1489421	1495654	.	.	.	Lenght:6233
CP000114	Mauve	CORE	1495655	1496076	.	.	.	Lenght:421
CP000114	Mauve	CORE	1496077	1497885	.	.	.	Lenght:1808
CP000114	Mauve	CORE	1498105	1502036	.	.	.	Lenght:3931
CP000114	Mauve	CORE	1502037	1519558	.	.	.	Lenght:17521
CP000114	Mauve	CORE	1519603	1520450	.	.	.	Lenght:847
CP000114	Mauve	CORE	1520594	1521757	.	.	.	Lenght:1163
CP000114	Mauve	CORE	1521795	1525332	.	.	.	Lenght:3537
CP000114	Mauve	CORE	1525344	1525400	.	.	.	Lenght:56
CP000114	Mauve	CORE	1525576	1539672	.	.	.	Lenght:14096
CP000114	Mauve	CORE	1541231	1545494	.	.	.	Lenght:4263
CP000114	Mauve	CORE	1546934	1558857	.	.	.	Lenght:11923
CP000114	Mauve	CORE	1559083	1559748	.	.	.	Lenght:665
CP000114	Mauve	CORE	1559750	1562458	.	.	.	Lenght:2708
CP000114	Mauve	CORE	1562568	1562703	.	.	.	Lenght:135
CP000114	Mauve	CORE	1562705	1563541	.	.	.	Lenght:836
CP000114	Mauve	CORE	1563583	1563983	.	.	.	Lenght:400
CP000114	Mauve	CORE	1563987	1564464	.	.	.	Lenght:477
CP000114	Mauve	CORE	1564956	1567233	.	.	.	Lenght:2277
CP000114	Mauve	CORE	1567240	1567333	.	.	.	Lenght:93
CP000114	Mauve	CORE	1567444	1570503	.	.	.	Lenght:3059
CP000114	Mauve	CORE	1570504	1574218	.	.	.	Lenght:3714
CP000114	Mauve	CORE	1574219	1575113	.	.	.	Lenght:894
CP000114	Mauve	CORE	1575114	1579257	.	.	.	Lenght:4143
CP000114	Mauve	CORE	1579259	1581346	.	.	.	Lenght:2087
CP000114	Mauve	CORE	1581367	1584118	.	.	.	Lenght:2751
CP000114	Mauve	CORE	1584168	1586993	.	.	.	Lenght:2825
CP000114	Mauve	CORE	1588545	1590333	.	.	.	Lenght:1788
CP000114	Mauve	CORE	1590403	1594279	.	.	.	Lenght:3876
CP000114	Mauve	CORE	1594280	1602158	.	.	.	Lenght:7878
CP000114	Mauve	CORE	1602159	1613059	.	.	.	Lenght:10900
CP000114	Mauve	CORE	1613060	1621530	.	.	.	Lenght:8470
CP000114	Mauve	CORE	1621531	1624755	.	.	.	Lenght:3224
CP000114	Mauve	CORE	1624756	1637306	.	.	.	Lenght:12550
CP000114	Mauve	CORE	1637902	1643550	.	.	.	Lenght:5648
CP000114	Mauve	CORE	1643551	1646171	.	.	.	Lenght:2620
CP000114	Mauve	CORE	1646238	1649114	.	.	.	Lenght:2876
CP000114	Mauve	CORE	1649115	1649501	.	.	.	Lenght:386
CP000114	Mauve	CORE	1649581	1650416	.	.	.	Lenght:835
CP000114	Mauve	CORE	1650417	1650859	.	.	.	Lenght:442
CP000114	Mauve	CORE	1652979	1672761	.	.	.	Lenght:19782
CP000114	Mauve	CORE	1672804	1683032	.	.	.	Lenght:10228
CP000114	Mauve	CORE	1683090	1689879	.	.	.	Lenght:6789
CP000114	Mauve	CORE	1689880	1691517	.	.	.	Lenght:1637
CP000114	Mauve	CORE	1691705	1691905	.	.	.	Lenght:200
CP000114	Mauve	CORE	1691906	1696486	.	.	.	Lenght:4580
CP000114	Mauve	CORE	1696524	1698174	.	.	.	Lenght:1650
CP000114	Mauve	CORE	1698976	1699107	.	.	.	Lenght:131
CP000114	Mauve	CORE	1701087	1705069	.	.	.	Lenght:3982
CP000114	Mauve	CORE	1705162	1710345	.	.	.	Lenght:5183
CP000114	Mauve	CORE	1710346	1723111	.	.	.	Lenght:12765
CP000114	Mauve	CORE	1723115	1731016	.	.	.	Lenght:7901
CP000114	Mauve	CORE	1731063	1744657	.	.	.	Lenght:13594
CP000114	Mauve	CORE	1764486	1764497	.	.	.	Lenght:11
CP000114	Mauve	CORE	1764501	1764796	.	.	.	Lenght:295
CP000114	Mauve	CORE	1764840	1780033	.	.	.	Lenght:15193
CP000114	Mauve	CORE	1780034	1794222	.	.	.	Lenght:14188
CP000114	Mauve	CORE	1794719	1796677	.	.	.	Lenght:1958
CP000114	Mauve	CORE	1796693	1805283	.	.	.	Lenght:8590
CP000114	Mauve	CORE	1805284	1807163	.	.	.	Lenght:1879
CP000114	Mauve	CORE	1807167	1807201	.	.	.	Lenght:34
CP000114	Mauve	CORE	1807207	1811526	.	.	.	Lenght:4319
CP000114	Mauve	CORE	1811564	1811830	.	.	.	Lenght:266
CP000114	Mauve	CORE	1812112	1820902	.	.	.	Lenght:8790
CP000114	Mauve	CORE	1821034	1822415	.	.	.	Lenght:1381
CP000114	Mauve	CORE	1822935	1830055	.	.	.	Lenght:7120
CP000114	Mauve	CORE	1830056	1830079	.	.	.	Lenght:23
CP000114	Mauve	CORE	1830080	1834321	.	.	.	Lenght:4241
CP000114	Mauve	CORE	1834327	1846848	.	.	.	Lenght:12521
CP000114	Mauve	CORE	1846849	1851345	.	.	.	Lenght:4496
CP000114	Mauve	CORE	1851367	1851398	.	.	.	Lenght:31
CP000114	Mauve	CORE	1851399	1853659	.	.	.	Lenght:2260
CP000114	Mauve	CORE	1853670	1862073	.	.	.	Lenght:8403
CP000114	Mauve	CORE	1862085	1862705	.	.	.	Lenght:620
CP000114	Mauve	CORE	1863130	1875573	.	.	.	Lenght:12443
CP000114	Mauve	CORE	1882051	1889864	.	.	.	Lenght:7813
CP000114	Mauve	CORE	1889868	1890715	.	.	.	Lenght:847
CP000114	Mauve	CORE	1890878	1891008	.	.	.	Lenght:130
CP000114	Mauve	CORE	1891032	1892528	.	.	.	Lenght:1496
CP000114	Mauve	CORE	1894860	1897939	.	.	.	Lenght:3079
CP000114	Mauve	CORE	1898627	1901150	.	.	.	Lenght:2523
CP000114	Mauve	CORE	1901151	1904190	.	.	.	Lenght:3039
CP000114	Mauve	CORE	1904228	1907855	.	.	.	Lenght:3627
CP000114	Mauve	CORE	1908004	1915589	.	.	.	Lenght:7585
CP000114	Mauve	CORE	1915655	1915831	.	.	.	Lenght:176
CP000114	Mauve	CORE	1916271	1917417	.	.	.	Lenght:1146
CP000114	Mauve	CORE	1917492	1918612	.	.	.	Lenght:1120
CP000114	Mauve	CORE	1919378	1919554	.	.	.	Lenght:176
CP000114	Mauve	CORE	1919990	1920069	.	.	.	Lenght:79
CP000114	Mauve	CORE	1920897	1921474	.	.	.	Lenght:577
CP000114	Mauve	CORE	1921678	1931368	.	.	.	Lenght:9690
CP000114	Mauve	CORE	1931369	1933610	.	.	.	Lenght:2241
CP000114	Mauve	CORE	1935759	1935823	.	.	.	Lenght:64
CP000114	Mauve	CORE	1936190	1936702	.	.	.	Lenght:512
CP000114	Mauve	CORE	1936798	1936882	.	.	.	Lenght:84
CP000114	Mauve	CORE	1936954	1939079	.	.	.	Lenght:2125
CP000114	Mauve	CORE	1957963	1958572	.	.	.	Lenght:609
CP000114	Mauve	CORE	1958601	1958747	.	.	.	Lenght:146
CP000114	Mauve	CORE	1963803	1964617	.	.	.	Lenght:814
CP000114	Mauve	CORE	1964639	1965547	.	.	.	Lenght:908
CP000114	Mauve	CORE	1965548	1965591	.	.	.	Lenght:43
CP000114	Mauve	CORE	1965608	1965658	.	.	.	Lenght:50
CP000114	Mauve	CORE	1965713	1966618	.	.	.	Lenght:905
CP000114	Mauve	CORE	1967708	1968553	.	.	.	Lenght:845
CP000114	Mauve	CORE	1968657	1970210	.	.	.	Lenght:1553
CP000114	Mauve	CORE	1970345	1970522	.	.	.	Lenght:177
CP000114	Mauve	CORE	1970582	1970691	.	.	.	Lenght:109
CP000114	Mauve	CORE	1970692	1972680	.	.	.	Lenght:1988
CP000114	Mauve	CORE	1972681	1974705	.	.	.	Lenght:2024
CP000114	Mauve	CORE	1975615	1979024	.	.	.	Lenght:3409
CP000114	Mauve	CORE	1979151	1983377	.	.	.	Lenght:4226
CP000114	Mauve	CORE	1983737	1990025	.	.	.	Lenght:6288
CP000114	Mauve	CORE	1990033	1992207	.	.	.	Lenght:2174
CP000114	Mauve	CORE	1992208	1992528	.	.	.	Lenght:320
CP000114	Mauve	CORE	1992592	1993495	.	.	.	Lenght:903
CP000114	Mauve	CORE	1996355	2000415	.	.	.	Lenght:4060
CP000114	Mauve	CORE	2000416	2002898	.	.	.	Lenght:2482
CP000114	Mauve	CORE	2003215	2042575	.	.	.	Lenght:39360
CP000114	Mauve	CORE	2056302	2058927	.	.	.	Lenght:2625
CP000114	Mauve	CORE	2059463	2063609	.	.	.	Lenght:4146
CP000114	Mauve	CORE	2063617	2070480	.	.	.	Lenght:6863
CP000114	Mauve	CORE	2070481	2071031	.	.	.	Lenght:550
CP000114	Mauve	CORE	2086289	2093483	.	.	.	Lenght:7194
CP000114	Mauve	CORE	2093484	2093656	.	.	.	Lenght:172
CP000114	Mauve	CORE	2093951	2097091	.	.	.	Lenght:3140
CP000114	Mauve	CORE	2097092	2097622	.	.	.	Lenght:530
CP000114	Mauve	CORE	2097653	2106103	.	.	.	Lenght:8450
CP000114	Mauve	CORE	2106105	2116997	.	.	.	Lenght:10892
CP000114	Mauve	CORE	2116998	2124887	.	.	.	Lenght:7889
CP000114	Mauve	CORE	2124888	2126556	.	.	.	Lenght:1668
CP000114	Mauve	CORE	2126716	2127716	.	.	.	Lenght:1000
