# Supplementary material for: Functional annotation and distribution overview of RNA families in 27 Streptococcus agalactiae genomes
Source: BMC Genomics. 2018 Jul 28;19:556. doi: 10.1186/s12864-018-4951-z (PMC6064168; doi:10.1186/s12864-018-4951-z)
Supplement: Supplementary file 4 — GFF3 annotations for all classified Regions and ncRNAs. (ZIP 1638 kb) [file 12864_2018_4951_MOESM4_ESM.zip › Additional file 4/Core_Shared_and_Exclusive_Regions/CORE_CP003810.gff]

CP003810	Mauve	CORE	1	2760	.	.	.	Lenght:2759
CP003810	Mauve	CORE	2761	4046	.	.	.	Lenght:1285
CP003810	Mauve	CORE	4047	4057	.	.	.	Lenght:10
CP003810	Mauve	CORE	4250	16174	.	.	.	Lenght:11924
CP003810	Mauve	CORE	16214	16271	.	.	.	Lenght:57
CP003810	Mauve	CORE	27926	29581	.	.	.	Lenght:1655
CP003810	Mauve	CORE	29582	33337	.	.	.	Lenght:3755
CP003810	Mauve	CORE	33347	33587	.	.	.	Lenght:240
CP003810	Mauve	CORE	33626	36405	.	.	.	Lenght:2779
CP003810	Mauve	CORE	36439	40287	.	.	.	Lenght:3848
CP003810	Mauve	CORE	40503	43030	.	.	.	Lenght:2527
CP003810	Mauve	CORE	43034	43799	.	.	.	Lenght:765
CP003810	Mauve	CORE	44482	48238	.	.	.	Lenght:3756
CP003810	Mauve	CORE	48275	59061	.	.	.	Lenght:10786
CP003810	Mauve	CORE	59345	60898	.	.	.	Lenght:1553
CP003810	Mauve	CORE	62380	64349	.	.	.	Lenght:1969
CP003810	Mauve	CORE	64534	64794	.	.	.	Lenght:260
CP003810	Mauve	CORE	64921	72112	.	.	.	Lenght:7191
CP003810	Mauve	CORE	72277	76330	.	.	.	Lenght:4053
CP003810	Mauve	CORE	76363	91835	.	.	.	Lenght:15472
CP003810	Mauve	CORE	92094	92240	.	.	.	Lenght:146
CP003810	Mauve	CORE	92586	93133	.	.	.	Lenght:547
CP003810	Mauve	CORE	99088	99277	.	.	.	Lenght:189
CP003810	Mauve	CORE	103834	104542	.	.	.	Lenght:708
CP003810	Mauve	CORE	104543	110359	.	.	.	Lenght:5816
CP003810	Mauve	CORE	110621	110868	.	.	.	Lenght:247
CP003810	Mauve	CORE	110869	115738	.	.	.	Lenght:4869
CP003810	Mauve	CORE	115739	126026	.	.	.	Lenght:10287
CP003810	Mauve	CORE	126027	126040	.	.	.	Lenght:13
CP003810	Mauve	CORE	127594	137451	.	.	.	Lenght:9857
CP003810	Mauve	CORE	137516	138701	.	.	.	Lenght:1185
CP003810	Mauve	CORE	138760	147114	.	.	.	Lenght:8354
CP003810	Mauve	CORE	147115	147469	.	.	.	Lenght:354
CP003810	Mauve	CORE	156411	156510	.	.	.	Lenght:99
CP003810	Mauve	CORE	156515	164220	.	.	.	Lenght:7705
CP003810	Mauve	CORE	164221	178795	.	.	.	Lenght:14574
CP003810	Mauve	CORE	179448	180046	.	.	.	Lenght:598
CP003810	Mauve	CORE	181944	182647	.	.	.	Lenght:703
CP003810	Mauve	CORE	183398	183726	.	.	.	Lenght:328
CP003810	Mauve	CORE	183727	188506	.	.	.	Lenght:4779
CP003810	Mauve	CORE	188507	200617	.	.	.	Lenght:12110
CP003810	Mauve	CORE	200618	202491	.	.	.	Lenght:1873
CP003810	Mauve	CORE	202492	202625	.	.	.	Lenght:133
CP003810	Mauve	CORE	202647	203145	.	.	.	Lenght:498
CP003810	Mauve	CORE	203294	205810	.	.	.	Lenght:2516
CP003810	Mauve	CORE	205837	206027	.	.	.	Lenght:190
CP003810	Mauve	CORE	206493	207039	.	.	.	Lenght:546
CP003810	Mauve	CORE	207058	213715	.	.	.	Lenght:6657
CP003810	Mauve	CORE	214100	215219	.	.	.	Lenght:1119
CP003810	Mauve	CORE	215238	226425	.	.	.	Lenght:11187
CP003810	Mauve	CORE	227163	228548	.	.	.	Lenght:1385
CP003810	Mauve	CORE	228549	239694	.	.	.	Lenght:11145
CP003810	Mauve	CORE	239695	242700	.	.	.	Lenght:3005
CP003810	Mauve	CORE	242704	243695	.	.	.	Lenght:991
CP003810	Mauve	CORE	255879	257558	.	.	.	Lenght:1679
CP003810	Mauve	CORE	257625	258191	.	.	.	Lenght:566
CP003810	Mauve	CORE	258491	263822	.	.	.	Lenght:5331
CP003810	Mauve	CORE	274991	277293	.	.	.	Lenght:2302
CP003810	Mauve	CORE	277297	277443	.	.	.	Lenght:146
CP003810	Mauve	CORE	279366	281021	.	.	.	Lenght:1655
CP003810	Mauve	CORE	281046	282120	.	.	.	Lenght:1074
CP003810	Mauve	CORE	282121	291868	.	.	.	Lenght:9747
CP003810	Mauve	CORE	292442	295743	.	.	.	Lenght:3301
CP003810	Mauve	CORE	296268	301987	.	.	.	Lenght:5719
CP003810	Mauve	CORE	303096	318907	.	.	.	Lenght:15811
CP003810	Mauve	CORE	318908	319113	.	.	.	Lenght:205
CP003810	Mauve	CORE	319205	326952	.	.	.	Lenght:7747
CP003810	Mauve	CORE	326956	327437	.	.	.	Lenght:481
CP003810	Mauve	CORE	327438	330473	.	.	.	Lenght:3035
CP003810	Mauve	CORE	331985	332026	.	.	.	Lenght:41
CP003810	Mauve	CORE	332027	332148	.	.	.	Lenght:121
CP003810	Mauve	CORE	332256	350767	.	.	.	Lenght:18511
CP003810	Mauve	CORE	356346	362082	.	.	.	Lenght:5736
CP003810	Mauve	CORE	362818	362851	.	.	.	Lenght:33
CP003810	Mauve	CORE	362900	363019	.	.	.	Lenght:119
CP003810	Mauve	CORE	363620	363869	.	.	.	Lenght:249
CP003810	Mauve	CORE	364349	364615	.	.	.	Lenght:266
CP003810	Mauve	CORE	364687	364719	.	.	.	Lenght:32
CP003810	Mauve	CORE	364934	365063	.	.	.	Lenght:129
CP003810	Mauve	CORE	365139	365319	.	.	.	Lenght:180
CP003810	Mauve	CORE	366126	379275	.	.	.	Lenght:13149
CP003810	Mauve	CORE	380359	382563	.	.	.	Lenght:2204
CP003810	Mauve	CORE	382589	383049	.	.	.	Lenght:460
CP003810	Mauve	CORE	383050	385864	.	.	.	Lenght:2814
CP003810	Mauve	CORE	385877	396420	.	.	.	Lenght:10543
CP003810	Mauve	CORE	396421	398260	.	.	.	Lenght:1839
CP003810	Mauve	CORE	398261	408885	.	.	.	Lenght:10624
CP003810	Mauve	CORE	409342	413442	.	.	.	Lenght:4100
CP003810	Mauve	CORE	413443	414083	.	.	.	Lenght:640
CP003810	Mauve	CORE	414534	415282	.	.	.	Lenght:748
CP003810	Mauve	CORE	416861	420076	.	.	.	Lenght:3215
CP003810	Mauve	CORE	420103	423119	.	.	.	Lenght:3016
CP003810	Mauve	CORE	423170	425194	.	.	.	Lenght:2024
CP003810	Mauve	CORE	425294	425839	.	.	.	Lenght:545
CP003810	Mauve	CORE	425840	430066	.	.	.	Lenght:4226
CP003810	Mauve	CORE	430159	432759	.	.	.	Lenght:2600
CP003810	Mauve	CORE	435603	439043	.	.	.	Lenght:3440
CP003810	Mauve	CORE	439717	439799	.	.	.	Lenght:82
CP003810	Mauve	CORE	439800	439941	.	.	.	Lenght:141
CP003810	Mauve	CORE	440041	444179	.	.	.	Lenght:4138
CP003810	Mauve	CORE	444846	450502	.	.	.	Lenght:5656
CP003810	Mauve	CORE	450525	450704	.	.	.	Lenght:179
CP003810	Mauve	CORE	451119	452706	.	.	.	Lenght:1587
CP003810	Mauve	CORE	454294	454554	.	.	.	Lenght:260
CP003810	Mauve	CORE	458278	459465	.	.	.	Lenght:1187
CP003810	Mauve	CORE	459466	460340	.	.	.	Lenght:874
CP003810	Mauve	CORE	491376	491406	.	.	.	Lenght:30
CP003810	Mauve	CORE	491907	493373	.	.	.	Lenght:1466
CP003810	Mauve	CORE	493374	496140	.	.	.	Lenght:2766
CP003810	Mauve	CORE	497669	498039	.	.	.	Lenght:370
CP003810	Mauve	CORE	498208	501686	.	.	.	Lenght:3478
CP003810	Mauve	CORE	502102	502507	.	.	.	Lenght:405
CP003810	Mauve	CORE	502508	506888	.	.	.	Lenght:4380
CP003810	Mauve	CORE	508451	514968	.	.	.	Lenght:6517
CP003810	Mauve	CORE	515509	521953	.	.	.	Lenght:6444
CP003810	Mauve	CORE	523811	532942	.	.	.	Lenght:9131
CP003810	Mauve	CORE	532990	533741	.	.	.	Lenght:751
CP003810	Mauve	CORE	533931	536865	.	.	.	Lenght:2934
CP003810	Mauve	CORE	538735	552244	.	.	.	Lenght:13509
CP003810	Mauve	CORE	552326	552683	.	.	.	Lenght:357
CP003810	Mauve	CORE	552684	553781	.	.	.	Lenght:1097
CP003810	Mauve	CORE	553821	557275	.	.	.	Lenght:3454
CP003810	Mauve	CORE	557379	561082	.	.	.	Lenght:3703
CP003810	Mauve	CORE	561139	563211	.	.	.	Lenght:2072
CP003810	Mauve	CORE	563255	570209	.	.	.	Lenght:6954
CP003810	Mauve	CORE	571784	574204	.	.	.	Lenght:2420
CP003810	Mauve	CORE	576064	586461	.	.	.	Lenght:10397
CP003810	Mauve	CORE	586463	588961	.	.	.	Lenght:2498
CP003810	Mauve	CORE	588992	589522	.	.	.	Lenght:530
CP003810	Mauve	CORE	589523	592114	.	.	.	Lenght:2591
CP003810	Mauve	CORE	592115	594673	.	.	.	Lenght:2558
CP003810	Mauve	CORE	594674	595354	.	.	.	Lenght:680
CP003810	Mauve	CORE	605456	605544	.	.	.	Lenght:88
CP003810	Mauve	CORE	605679	607024	.	.	.	Lenght:1345
CP003810	Mauve	CORE	607025	613176	.	.	.	Lenght:6151
CP003810	Mauve	CORE	613177	614609	.	.	.	Lenght:1432
CP003810	Mauve	CORE	614610	614722	.	.	.	Lenght:112
CP003810	Mauve	CORE	614723	614751	.	.	.	Lenght:28
CP003810	Mauve	CORE	614968	615987	.	.	.	Lenght:1019
CP003810	Mauve	CORE	615988	620663	.	.	.	Lenght:4675
CP003810	Mauve	CORE	702055	711161	.	.	.	Lenght:9106
CP003810	Mauve	CORE	711207	712396	.	.	.	Lenght:1189
CP003810	Mauve	CORE	712397	716239	.	.	.	Lenght:3842
CP003810	Mauve	CORE	717960	719162	.	.	.	Lenght:1202
CP003810	Mauve	CORE	719385	719435	.	.	.	Lenght:50
CP003810	Mauve	CORE	719538	719877	.	.	.	Lenght:339
CP003810	Mauve	CORE	719960	720308	.	.	.	Lenght:348
CP003810	Mauve	CORE	728920	730534	.	.	.	Lenght:1614
CP003810	Mauve	CORE	730556	738625	.	.	.	Lenght:8069
CP003810	Mauve	CORE	738626	740878	.	.	.	Lenght:2252
CP003810	Mauve	CORE	740893	741386	.	.	.	Lenght:493
CP003810	Mauve	CORE	741556	742522	.	.	.	Lenght:966
CP003810	Mauve	CORE	742523	745881	.	.	.	Lenght:3358
CP003810	Mauve	CORE	745960	750329	.	.	.	Lenght:4369
CP003810	Mauve	CORE	750330	751065	.	.	.	Lenght:735
CP003810	Mauve	CORE	751626	753648	.	.	.	Lenght:2022
CP003810	Mauve	CORE	753649	753678	.	.	.	Lenght:29
CP003810	Mauve	CORE	755537	764389	.	.	.	Lenght:8852
CP003810	Mauve	CORE	765955	769968	.	.	.	Lenght:4013
CP003810	Mauve	CORE	769969	771958	.	.	.	Lenght:1989
CP003810	Mauve	CORE	772018	772658	.	.	.	Lenght:640
CP003810	Mauve	CORE	772838	775017	.	.	.	Lenght:2179
CP003810	Mauve	CORE	775018	778220	.	.	.	Lenght:3202
CP003810	Mauve	CORE	778221	780328	.	.	.	Lenght:2107
CP003810	Mauve	CORE	780329	781914	.	.	.	Lenght:1585
CP003810	Mauve	CORE	781989	782087	.	.	.	Lenght:98
CP003810	Mauve	CORE	782249	787112	.	.	.	Lenght:4863
CP003810	Mauve	CORE	787116	791807	.	.	.	Lenght:4691
CP003810	Mauve	CORE	791808	803019	.	.	.	Lenght:11211
CP003810	Mauve	CORE	803774	807441	.	.	.	Lenght:3667
CP003810	Mauve	CORE	807478	814268	.	.	.	Lenght:6790
CP003810	Mauve	CORE	814617	815906	.	.	.	Lenght:1289
CP003810	Mauve	CORE	816144	819060	.	.	.	Lenght:2916
CP003810	Mauve	CORE	820384	824861	.	.	.	Lenght:4477
CP003810	Mauve	CORE	826035	843559	.	.	.	Lenght:17524
CP003810	Mauve	CORE	843900	844623	.	.	.	Lenght:723
CP003810	Mauve	CORE	844624	844667	.	.	.	Lenght:43
CP003810	Mauve	CORE	844668	844965	.	.	.	Lenght:297
CP003810	Mauve	CORE	845240	846298	.	.	.	Lenght:1058
CP003810	Mauve	CORE	846345	846585	.	.	.	Lenght:240
CP003810	Mauve	CORE	846856	847137	.	.	.	Lenght:281
CP003810	Mauve	CORE	847138	854728	.	.	.	Lenght:7590
CP003810	Mauve	CORE	854840	856142	.	.	.	Lenght:1302
CP003810	Mauve	CORE	856144	858061	.	.	.	Lenght:1917
CP003810	Mauve	CORE	858062	862869	.	.	.	Lenght:4807
CP003810	Mauve	CORE	862870	863471	.	.	.	Lenght:601
CP003810	Mauve	CORE	864991	866487	.	.	.	Lenght:1496
CP003810	Mauve	CORE	866579	869757	.	.	.	Lenght:3178
CP003810	Mauve	CORE	872311	884525	.	.	.	Lenght:12214
CP003810	Mauve	CORE	884565	885578	.	.	.	Lenght:1013
CP003810	Mauve	CORE	885903	904056	.	.	.	Lenght:18153
CP003810	Mauve	CORE	904129	904726	.	.	.	Lenght:597
CP003810	Mauve	CORE	905028	912964	.	.	.	Lenght:7936
CP003810	Mauve	CORE	913014	914479	.	.	.	Lenght:1465
CP003810	Mauve	CORE	914502	923106	.	.	.	Lenght:8604
CP003810	Mauve	CORE	925010	931394	.	.	.	Lenght:6384
CP003810	Mauve	CORE	931395	935020	.	.	.	Lenght:3625
CP003810	Mauve	CORE	935127	938211	.	.	.	Lenght:3084
CP003810	Mauve	CORE	938226	941237	.	.	.	Lenght:3011
CP003810	Mauve	CORE	941833	942223	.	.	.	Lenght:390
CP003810	Mauve	CORE	942245	945563	.	.	.	Lenght:3318
CP003810	Mauve	CORE	945584	946881	.	.	.	Lenght:1297
CP003810	Mauve	CORE	946882	947586	.	.	.	Lenght:704
CP003810	Mauve	CORE	947763	949164	.	.	.	Lenght:1401
CP003810	Mauve	CORE	949210	950448	.	.	.	Lenght:1238
CP003810	Mauve	CORE	951109	952686	.	.	.	Lenght:1577
CP003810	Mauve	CORE	952687	953364	.	.	.	Lenght:677
CP003810	Mauve	CORE	953512	954128	.	.	.	Lenght:616
CP003810	Mauve	CORE	954223	954248	.	.	.	Lenght:25
CP003810	Mauve	CORE	954274	954399	.	.	.	Lenght:125
CP003810	Mauve	CORE	954401	954852	.	.	.	Lenght:451
CP003810	Mauve	CORE	954853	955480	.	.	.	Lenght:627
CP003810	Mauve	CORE	955486	955504	.	.	.	Lenght:18
CP003810	Mauve	CORE	955507	966168	.	.	.	Lenght:10661
CP003810	Mauve	CORE	966170	968854	.	.	.	Lenght:2684
CP003810	Mauve	CORE	968907	971273	.	.	.	Lenght:2366
CP003810	Mauve	CORE	972418	972755	.	.	.	Lenght:337
CP003810	Mauve	CORE	972957	975185	.	.	.	Lenght:2228
CP003810	Mauve	CORE	975208	975476	.	.	.	Lenght:268
CP003810	Mauve	CORE	975575	982932	.	.	.	Lenght:7357
CP003810	Mauve	CORE	984056	985075	.	.	.	Lenght:1019
CP003810	Mauve	CORE	985220	985460	.	.	.	Lenght:240
CP003810	Mauve	CORE	986376	988015	.	.	.	Lenght:1639
CP003810	Mauve	CORE	988016	991136	.	.	.	Lenght:3120
CP003810	Mauve	CORE	991255	992138	.	.	.	Lenght:883
CP003810	Mauve	CORE	992254	996859	.	.	.	Lenght:4605
CP003810	Mauve	CORE	996880	998195	.	.	.	Lenght:1315
CP003810	Mauve	CORE	998230	999383	.	.	.	Lenght:1153
CP003810	Mauve	CORE	999436	999556	.	.	.	Lenght:120
CP003810	Mauve	CORE	1000559	1000595	.	.	.	Lenght:36
CP003810	Mauve	CORE	1000784	1000974	.	.	.	Lenght:190
CP003810	Mauve	CORE	1001138	1002914	.	.	.	Lenght:1776
CP003810	Mauve	CORE	1002915	1002955	.	.	.	Lenght:40
CP003810	Mauve	CORE	1002956	1015376	.	.	.	Lenght:12420
CP003810	Mauve	CORE	1015398	1020405	.	.	.	Lenght:5007
CP003810	Mauve	CORE	1020562	1030749	.	.	.	Lenght:10187
CP003810	Mauve	CORE	1030750	1035985	.	.	.	Lenght:5235
CP003810	Mauve	CORE	1036016	1036144	.	.	.	Lenght:128
CP003810	Mauve	CORE	1036230	1036844	.	.	.	Lenght:614
CP003810	Mauve	CORE	1036941	1042010	.	.	.	Lenght:5069
CP003810	Mauve	CORE	1042068	1042152	.	.	.	Lenght:84
CP003810	Mauve	CORE	1065477	1068881	.	.	.	Lenght:3404
CP003810	Mauve	CORE	1068937	1072736	.	.	.	Lenght:3799
CP003810	Mauve	CORE	1073269	1073365	.	.	.	Lenght:96
CP003810	Mauve	CORE	1073370	1073459	.	.	.	Lenght:89
CP003810	Mauve	CORE	1073496	1075679	.	.	.	Lenght:2183
CP003810	Mauve	CORE	1075683	1079487	.	.	.	Lenght:3804
CP003810	Mauve	CORE	1079550	1087373	.	.	.	Lenght:7823
CP003810	Mauve	CORE	1087380	1087822	.	.	.	Lenght:442
CP003810	Mauve	CORE	1087846	1088586	.	.	.	Lenght:740
CP003810	Mauve	CORE	1090646	1099743	.	.	.	Lenght:9097
CP003810	Mauve	CORE	1100050	1100396	.	.	.	Lenght:346
CP003810	Mauve	CORE	1100524	1103511	.	.	.	Lenght:2987
CP003810	Mauve	CORE	1103512	1104641	.	.	.	Lenght:1129
CP003810	Mauve	CORE	1104913	1108773	.	.	.	Lenght:3860
CP003810	Mauve	CORE	1108959	1109912	.	.	.	Lenght:953
CP003810	Mauve	CORE	1110292	1110349	.	.	.	Lenght:57
CP003810	Mauve	CORE	1110446	1119672	.	.	.	Lenght:9226
CP003810	Mauve	CORE	1119763	1120801	.	.	.	Lenght:1038
CP003810	Mauve	CORE	1120879	1122612	.	.	.	Lenght:1733
CP003810	Mauve	CORE	1122687	1123195	.	.	.	Lenght:508
CP003810	Mauve	CORE	1123242	1130731	.	.	.	Lenght:7489
CP003810	Mauve	CORE	1130732	1137647	.	.	.	Lenght:6915
CP003810	Mauve	CORE	1137669	1138363	.	.	.	Lenght:694
CP003810	Mauve	CORE	1138364	1139127	.	.	.	Lenght:763
CP003810	Mauve	CORE	1139989	1146044	.	.	.	Lenght:6055
CP003810	Mauve	CORE	1146058	1147507	.	.	.	Lenght:1449
CP003810	Mauve	CORE	1147749	1147816	.	.	.	Lenght:67
CP003810	Mauve	CORE	1147887	1152119	.	.	.	Lenght:4232
CP003810	Mauve	CORE	1152413	1152619	.	.	.	Lenght:206
CP003810	Mauve	CORE	1152620	1152633	.	.	.	Lenght:13
CP003810	Mauve	CORE	1152866	1152914	.	.	.	Lenght:48
CP003810	Mauve	CORE	1152915	1155869	.	.	.	Lenght:2954
CP003810	Mauve	CORE	1155870	1157714	.	.	.	Lenght:1844
CP003810	Mauve	CORE	1157757	1162577	.	.	.	Lenght:4820
CP003810	Mauve	CORE	1162578	1162589	.	.	.	Lenght:11
CP003810	Mauve	CORE	1162746	1171062	.	.	.	Lenght:8316
CP003810	Mauve	CORE	1171094	1171791	.	.	.	Lenght:697
CP003810	Mauve	CORE	1171792	1171943	.	.	.	Lenght:151
CP003810	Mauve	CORE	1171965	1178246	.	.	.	Lenght:6281
CP003810	Mauve	CORE	1182406	1189302	.	.	.	Lenght:6896
CP003810	Mauve	CORE	1189303	1190484	.	.	.	Lenght:1181
CP003810	Mauve	CORE	1192242	1193991	.	.	.	Lenght:1749
CP003810	Mauve	CORE	1194308	1199091	.	.	.	Lenght:4783
CP003810	Mauve	CORE	1199092	1199436	.	.	.	Lenght:344
CP003810	Mauve	CORE	1199638	1209819	.	.	.	Lenght:10181
CP003810	Mauve	CORE	1209820	1211295	.	.	.	Lenght:1475
CP003810	Mauve	CORE	1211310	1212442	.	.	.	Lenght:1132
CP003810	Mauve	CORE	1212461	1212679	.	.	.	Lenght:218
CP003810	Mauve	CORE	1212680	1214350	.	.	.	Lenght:1670
CP003810	Mauve	CORE	1214555	1220167	.	.	.	Lenght:5612
CP003810	Mauve	CORE	1220168	1230002	.	.	.	Lenght:9834
CP003810	Mauve	CORE	1230003	1230770	.	.	.	Lenght:767
CP003810	Mauve	CORE	1230780	1231773	.	.	.	Lenght:993
CP003810	Mauve	CORE	1231829	1240474	.	.	.	Lenght:8645
CP003810	Mauve	CORE	1240482	1246604	.	.	.	Lenght:6122
CP003810	Mauve	CORE	1261550	1265689	.	.	.	Lenght:4139
CP003810	Mauve	CORE	1265800	1275617	.	.	.	Lenght:9817
CP003810	Mauve	CORE	1275668	1278129	.	.	.	Lenght:2461
CP003810	Mauve	CORE	1278334	1279708	.	.	.	Lenght:1374
CP003810	Mauve	CORE	1279709	1285625	.	.	.	Lenght:5916
CP003810	Mauve	CORE	1299059	1303269	.	.	.	Lenght:4210
CP003810	Mauve	CORE	1303270	1309692	.	.	.	Lenght:6422
CP003810	Mauve	CORE	1310809	1321373	.	.	.	Lenght:10564
CP003810	Mauve	CORE	1321643	1329544	.	.	.	Lenght:7901
CP003810	Mauve	CORE	1329676	1334828	.	.	.	Lenght:5152
CP003810	Mauve	CORE	1334894	1351471	.	.	.	Lenght:16577
CP003810	Mauve	CORE	1351472	1356480	.	.	.	Lenght:5008
CP003810	Mauve	CORE	1356515	1357987	.	.	.	Lenght:1472
CP003810	Mauve	CORE	1357988	1359564	.	.	.	Lenght:1576
CP003810	Mauve	CORE	1359565	1361184	.	.	.	Lenght:1619
CP003810	Mauve	CORE	1370229	1389406	.	.	.	Lenght:19177
CP003810	Mauve	CORE	1389407	1391450	.	.	.	Lenght:2043
CP003810	Mauve	CORE	1393741	1396300	.	.	.	Lenght:2559
CP003810	Mauve	CORE	1396305	1397137	.	.	.	Lenght:832
CP003810	Mauve	CORE	1397138	1406806	.	.	.	Lenght:9668
CP003810	Mauve	CORE	1406807	1407631	.	.	.	Lenght:824
CP003810	Mauve	CORE	1407632	1408187	.	.	.	Lenght:555
CP003810	Mauve	CORE	1408516	1408630	.	.	.	Lenght:114
CP003810	Mauve	CORE	1409236	1409329	.	.	.	Lenght:93
CP003810	Mauve	CORE	1409713	1409802	.	.	.	Lenght:89
CP003810	Mauve	CORE	1431048	1437281	.	.	.	Lenght:6233
CP003810	Mauve	CORE	1437282	1437703	.	.	.	Lenght:421
CP003810	Mauve	CORE	1437704	1439512	.	.	.	Lenght:1808
CP003810	Mauve	CORE	1439732	1443663	.	.	.	Lenght:3931
CP003810	Mauve	CORE	1443664	1461186	.	.	.	Lenght:17522
CP003810	Mauve	CORE	1461231	1462078	.	.	.	Lenght:847
CP003810	Mauve	CORE	1462222	1463385	.	.	.	Lenght:1163
CP003810	Mauve	CORE	1463423	1466960	.	.	.	Lenght:3537
CP003810	Mauve	CORE	1466972	1467028	.	.	.	Lenght:56
CP003810	Mauve	CORE	1467204	1481300	.	.	.	Lenght:14096
CP003810	Mauve	CORE	1482859	1487122	.	.	.	Lenght:4263
CP003810	Mauve	CORE	1488562	1500485	.	.	.	Lenght:11923
CP003810	Mauve	CORE	1500711	1501376	.	.	.	Lenght:665
CP003810	Mauve	CORE	1501378	1504086	.	.	.	Lenght:2708
CP003810	Mauve	CORE	1504196	1504331	.	.	.	Lenght:135
CP003810	Mauve	CORE	1504333	1505169	.	.	.	Lenght:836
CP003810	Mauve	CORE	1505211	1505611	.	.	.	Lenght:400
CP003810	Mauve	CORE	1506476	1506953	.	.	.	Lenght:477
CP003810	Mauve	CORE	1507445	1509722	.	.	.	Lenght:2277
CP003810	Mauve	CORE	1509729	1509822	.	.	.	Lenght:93
CP003810	Mauve	CORE	1509933	1512992	.	.	.	Lenght:3059
CP003810	Mauve	CORE	1514852	1518566	.	.	.	Lenght:3714
CP003810	Mauve	CORE	1518567	1519461	.	.	.	Lenght:894
CP003810	Mauve	CORE	1519462	1523605	.	.	.	Lenght:4143
CP003810	Mauve	CORE	1523607	1525694	.	.	.	Lenght:2087
CP003810	Mauve	CORE	1525715	1528466	.	.	.	Lenght:2751
CP003810	Mauve	CORE	1528516	1531341	.	.	.	Lenght:2825
CP003810	Mauve	CORE	1532893	1534681	.	.	.	Lenght:1788
CP003810	Mauve	CORE	1534751	1538627	.	.	.	Lenght:3876
CP003810	Mauve	CORE	1538628	1546506	.	.	.	Lenght:7878
CP003810	Mauve	CORE	1546507	1557407	.	.	.	Lenght:10900
CP003810	Mauve	CORE	1557408	1565878	.	.	.	Lenght:8470
CP003810	Mauve	CORE	1567736	1570960	.	.	.	Lenght:3224
CP003810	Mauve	CORE	1570961	1583511	.	.	.	Lenght:12550
CP003810	Mauve	CORE	1584107	1589756	.	.	.	Lenght:5649
CP003810	Mauve	CORE	1589757	1592377	.	.	.	Lenght:2620
CP003810	Mauve	CORE	1592444	1595320	.	.	.	Lenght:2876
CP003810	Mauve	CORE	1595321	1595707	.	.	.	Lenght:386
CP003810	Mauve	CORE	1595787	1596622	.	.	.	Lenght:835
CP003810	Mauve	CORE	1596623	1597065	.	.	.	Lenght:442
CP003810	Mauve	CORE	1599185	1618967	.	.	.	Lenght:19782
CP003810	Mauve	CORE	1619010	1629238	.	.	.	Lenght:10228
CP003810	Mauve	CORE	1629296	1636085	.	.	.	Lenght:6789
CP003810	Mauve	CORE	1636086	1637723	.	.	.	Lenght:1637
CP003810	Mauve	CORE	1637911	1638111	.	.	.	Lenght:200
CP003810	Mauve	CORE	1638112	1642692	.	.	.	Lenght:4580
CP003810	Mauve	CORE	1642730	1644380	.	.	.	Lenght:1650
CP003810	Mauve	CORE	1645182	1645313	.	.	.	Lenght:131
CP003810	Mauve	CORE	1647293	1651275	.	.	.	Lenght:3982
CP003810	Mauve	CORE	1651368	1656551	.	.	.	Lenght:5183
CP003810	Mauve	CORE	1656552	1669316	.	.	.	Lenght:12764
CP003810	Mauve	CORE	1670881	1678781	.	.	.	Lenght:7900
CP003810	Mauve	CORE	1678828	1692422	.	.	.	Lenght:13594
CP003810	Mauve	CORE	1712110	1712121	.	.	.	Lenght:11
CP003810	Mauve	CORE	1712125	1712420	.	.	.	Lenght:295
CP003810	Mauve	CORE	1712464	1727657	.	.	.	Lenght:15193
CP003810	Mauve	CORE	1727658	1741846	.	.	.	Lenght:14188
CP003810	Mauve	CORE	1742343	1744301	.	.	.	Lenght:1958
CP003810	Mauve	CORE	1744317	1752907	.	.	.	Lenght:8590
CP003810	Mauve	CORE	1752908	1754787	.	.	.	Lenght:1879
CP003810	Mauve	CORE	1754791	1754825	.	.	.	Lenght:34
CP003810	Mauve	CORE	1754831	1759150	.	.	.	Lenght:4319
CP003810	Mauve	CORE	1759188	1759454	.	.	.	Lenght:266
CP003810	Mauve	CORE	1759736	1768526	.	.	.	Lenght:8790
CP003810	Mauve	CORE	1768658	1770039	.	.	.	Lenght:1381
CP003810	Mauve	CORE	1770559	1777679	.	.	.	Lenght:7120
CP003810	Mauve	CORE	1777680	1777703	.	.	.	Lenght:23
CP003810	Mauve	CORE	1777704	1781944	.	.	.	Lenght:4240
CP003810	Mauve	CORE	1781950	1794471	.	.	.	Lenght:12521
CP003810	Mauve	CORE	1794472	1798968	.	.	.	Lenght:4496
CP003810	Mauve	CORE	1798990	1799021	.	.	.	Lenght:31
CP003810	Mauve	CORE	1799022	1801282	.	.	.	Lenght:2260
CP003810	Mauve	CORE	1801293	1809696	.	.	.	Lenght:8403
CP003810	Mauve	CORE	1809708	1810328	.	.	.	Lenght:620
CP003810	Mauve	CORE	1810753	1823196	.	.	.	Lenght:12443
CP003810	Mauve	CORE	1829672	1837485	.	.	.	Lenght:7813
CP003810	Mauve	CORE	1837489	1838336	.	.	.	Lenght:847
CP003810	Mauve	CORE	1838499	1838629	.	.	.	Lenght:130
CP003810	Mauve	CORE	1838652	1840148	.	.	.	Lenght:1496
CP003810	Mauve	CORE	1842480	1845559	.	.	.	Lenght:3079
CP003810	Mauve	CORE	1846247	1848770	.	.	.	Lenght:2523
CP003810	Mauve	CORE	1848771	1851810	.	.	.	Lenght:3039
CP003810	Mauve	CORE	1851848	1855475	.	.	.	Lenght:3627
CP003810	Mauve	CORE	1855624	1863209	.	.	.	Lenght:7585
CP003810	Mauve	CORE	1863275	1863451	.	.	.	Lenght:176
CP003810	Mauve	CORE	1863891	1865037	.	.	.	Lenght:1146
CP003810	Mauve	CORE	1865112	1866232	.	.	.	Lenght:1120
CP003810	Mauve	CORE	1866998	1867174	.	.	.	Lenght:176
CP003810	Mauve	CORE	1867610	1867689	.	.	.	Lenght:79
CP003810	Mauve	CORE	1868517	1869094	.	.	.	Lenght:577
CP003810	Mauve	CORE	1869298	1878988	.	.	.	Lenght:9690
CP003810	Mauve	CORE	1878989	1881230	.	.	.	Lenght:2241
CP003810	Mauve	CORE	1883379	1883443	.	.	.	Lenght:64
CP003810	Mauve	CORE	1883810	1884322	.	.	.	Lenght:512
CP003810	Mauve	CORE	1884418	1884502	.	.	.	Lenght:84
CP003810	Mauve	CORE	1884574	1886699	.	.	.	Lenght:2125
CP003810	Mauve	CORE	1906444	1907053	.	.	.	Lenght:609
CP003810	Mauve	CORE	1907082	1907228	.	.	.	Lenght:146
CP003810	Mauve	CORE	1912284	1913098	.	.	.	Lenght:814
CP003810	Mauve	CORE	1913120	1914028	.	.	.	Lenght:908
CP003810	Mauve	CORE	1914029	1914072	.	.	.	Lenght:43
CP003810	Mauve	CORE	1914089	1914139	.	.	.	Lenght:50
CP003810	Mauve	CORE	1914194	1915099	.	.	.	Lenght:905
CP003810	Mauve	CORE	1916189	1917034	.	.	.	Lenght:845
CP003810	Mauve	CORE	1917138	1918691	.	.	.	Lenght:1553
CP003810	Mauve	CORE	1918826	1919003	.	.	.	Lenght:177
CP003810	Mauve	CORE	1919063	1919172	.	.	.	Lenght:109
CP003810	Mauve	CORE	1919173	1921161	.	.	.	Lenght:1988
CP003810	Mauve	CORE	1921162	1923186	.	.	.	Lenght:2024
CP003810	Mauve	CORE	1924096	1927505	.	.	.	Lenght:3409
CP003810	Mauve	CORE	1927632	1931847	.	.	.	Lenght:4215
CP003810	Mauve	CORE	1932207	1938495	.	.	.	Lenght:6288
CP003810	Mauve	CORE	1938503	1940677	.	.	.	Lenght:2174
CP003810	Mauve	CORE	1940678	1940998	.	.	.	Lenght:320
CP003810	Mauve	CORE	1941062	1941965	.	.	.	Lenght:903
CP003810	Mauve	CORE	1943964	1948023	.	.	.	Lenght:4059
CP003810	Mauve	CORE	1948024	1950506	.	.	.	Lenght:2482
CP003810	Mauve	CORE	1950823	1990183	.	.	.	Lenght:39360
CP003810	Mauve	CORE	2006838	2009463	.	.	.	Lenght:2625
CP003810	Mauve	CORE	2009999	2014137	.	.	.	Lenght:4138
CP003810	Mauve	CORE	2014145	2021008	.	.	.	Lenght:6863
CP003810	Mauve	CORE	2021009	2021558	.	.	.	Lenght:549
CP003810	Mauve	CORE	2021579	2028755	.	.	.	Lenght:7176
CP003810	Mauve	CORE	2028756	2028928	.	.	.	Lenght:172
CP003810	Mauve	CORE	2029223	2032363	.	.	.	Lenght:3140
CP003810	Mauve	CORE	2032364	2032894	.	.	.	Lenght:530
CP003810	Mauve	CORE	2032925	2041375	.	.	.	Lenght:8450
CP003810	Mauve	CORE	2041377	2052269	.	.	.	Lenght:10892
CP003810	Mauve	CORE	2052270	2060160	.	.	.	Lenght:7890
CP003810	Mauve	CORE	2060161	2061829	.	.	.	Lenght:1668
CP003810	Mauve	CORE	2061989	2062989	.	.	.	Lenght:1000
