# Supplementary material for: Functional annotation and distribution overview of RNA families in 27 Streptococcus agalactiae genomes
Source: BMC Genomics. 2018 Jul 28;19:556. doi: 10.1186/s12864-018-4951-z (PMC6064168; doi:10.1186/s12864-018-4951-z)
Supplement: Supplementary file 4 — GFF3 annotations for all classified Regions and ncRNAs. (ZIP 1638 kb) [file 12864_2018_4951_MOESM4_ESM.zip › Additional file 4/Core_Shared_and_Exclusive_Regions/CORE_CP003919.gff]

CP003919	Mauve	CORE	1	2760	.	.	.	Lenght:2759
CP003919	Mauve	CORE	2761	4047	.	.	.	Lenght:1286
CP003919	Mauve	CORE	4048	4058	.	.	.	Lenght:10
CP003919	Mauve	CORE	4215	16133	.	.	.	Lenght:11918
CP003919	Mauve	CORE	16174	16231	.	.	.	Lenght:57
CP003919	Mauve	CORE	27875	29531	.	.	.	Lenght:1656
CP003919	Mauve	CORE	29532	33287	.	.	.	Lenght:3755
CP003919	Mauve	CORE	33299	33539	.	.	.	Lenght:240
CP003919	Mauve	CORE	33578	36358	.	.	.	Lenght:2780
CP003919	Mauve	CORE	36360	40205	.	.	.	Lenght:3845
CP003919	Mauve	CORE	40421	42948	.	.	.	Lenght:2527
CP003919	Mauve	CORE	42952	43717	.	.	.	Lenght:765
CP003919	Mauve	CORE	44400	48156	.	.	.	Lenght:3756
CP003919	Mauve	CORE	48193	58968	.	.	.	Lenght:10775
CP003919	Mauve	CORE	59248	60804	.	.	.	Lenght:1556
CP003919	Mauve	CORE	62573	64541	.	.	.	Lenght:1968
CP003919	Mauve	CORE	64731	64992	.	.	.	Lenght:261
CP003919	Mauve	CORE	65212	72403	.	.	.	Lenght:7191
CP003919	Mauve	CORE	72568	76621	.	.	.	Lenght:4053
CP003919	Mauve	CORE	76654	92123	.	.	.	Lenght:15469
CP003919	Mauve	CORE	92382	92528	.	.	.	Lenght:146
CP003919	Mauve	CORE	92874	93423	.	.	.	Lenght:549
CP003919	Mauve	CORE	97758	97946	.	.	.	Lenght:188
CP003919	Mauve	CORE	100534	101242	.	.	.	Lenght:708
CP003919	Mauve	CORE	101243	107059	.	.	.	Lenght:5816
CP003919	Mauve	CORE	107321	107568	.	.	.	Lenght:247
CP003919	Mauve	CORE	107569	112436	.	.	.	Lenght:4867
CP003919	Mauve	CORE	112437	122725	.	.	.	Lenght:10288
CP003919	Mauve	CORE	122759	122772	.	.	.	Lenght:13
CP003919	Mauve	CORE	122776	132630	.	.	.	Lenght:9854
CP003919	Mauve	CORE	132631	133816	.	.	.	Lenght:1185
CP003919	Mauve	CORE	133875	142228	.	.	.	Lenght:8353
CP003919	Mauve	CORE	142229	142574	.	.	.	Lenght:345
CP003919	Mauve	CORE	142715	142814	.	.	.	Lenght:99
CP003919	Mauve	CORE	142939	150644	.	.	.	Lenght:7705
CP003919	Mauve	CORE	150645	165220	.	.	.	Lenght:14575
CP003919	Mauve	CORE	165872	166470	.	.	.	Lenght:598
CP003919	Mauve	CORE	168367	169070	.	.	.	Lenght:703
CP003919	Mauve	CORE	169821	170150	.	.	.	Lenght:329
CP003919	Mauve	CORE	170151	174926	.	.	.	Lenght:4775
CP003919	Mauve	CORE	174927	187036	.	.	.	Lenght:12109
CP003919	Mauve	CORE	187037	188909	.	.	.	Lenght:1872
CP003919	Mauve	CORE	188910	189043	.	.	.	Lenght:133
CP003919	Mauve	CORE	189065	189552	.	.	.	Lenght:487
CP003919	Mauve	CORE	189701	192217	.	.	.	Lenght:2516
CP003919	Mauve	CORE	192245	192435	.	.	.	Lenght:190
CP003919	Mauve	CORE	192901	193449	.	.	.	Lenght:548
CP003919	Mauve	CORE	193470	200126	.	.	.	Lenght:6656
CP003919	Mauve	CORE	200511	201630	.	.	.	Lenght:1119
CP003919	Mauve	CORE	201649	212833	.	.	.	Lenght:11184
CP003919	Mauve	CORE	212834	214219	.	.	.	Lenght:1385
CP003919	Mauve	CORE	214220	225366	.	.	.	Lenght:11146
CP003919	Mauve	CORE	225367	228373	.	.	.	Lenght:3006
CP003919	Mauve	CORE	228377	229368	.	.	.	Lenght:991
CP003919	Mauve	CORE	232724	234401	.	.	.	Lenght:1677
CP003919	Mauve	CORE	234411	234977	.	.	.	Lenght:566
CP003919	Mauve	CORE	235277	240608	.	.	.	Lenght:5331
CP003919	Mauve	CORE	248438	250729	.	.	.	Lenght:2291
CP003919	Mauve	CORE	250733	250879	.	.	.	Lenght:146
CP003919	Mauve	CORE	250880	252535	.	.	.	Lenght:1655
CP003919	Mauve	CORE	252536	253614	.	.	.	Lenght:1078
CP003919	Mauve	CORE	253615	263352	.	.	.	Lenght:9737
CP003919	Mauve	CORE	263353	266655	.	.	.	Lenght:3302
CP003919	Mauve	CORE	267326	273045	.	.	.	Lenght:5719
CP003919	Mauve	CORE	274154	289965	.	.	.	Lenght:15811
CP003919	Mauve	CORE	289966	290170	.	.	.	Lenght:204
CP003919	Mauve	CORE	290213	297960	.	.	.	Lenght:7747
CP003919	Mauve	CORE	297964	298445	.	.	.	Lenght:481
CP003919	Mauve	CORE	298446	301482	.	.	.	Lenght:3036
CP003919	Mauve	CORE	302997	303038	.	.	.	Lenght:41
CP003919	Mauve	CORE	303039	303160	.	.	.	Lenght:121
CP003919	Mauve	CORE	303247	321755	.	.	.	Lenght:18508
CP003919	Mauve	CORE	321758	327492	.	.	.	Lenght:5734
CP003919	Mauve	CORE	328228	328261	.	.	.	Lenght:33
CP003919	Mauve	CORE	328310	328429	.	.	.	Lenght:119
CP003919	Mauve	CORE	329030	329279	.	.	.	Lenght:249
CP003919	Mauve	CORE	329759	330025	.	.	.	Lenght:266
CP003919	Mauve	CORE	330097	330129	.	.	.	Lenght:32
CP003919	Mauve	CORE	330344	330473	.	.	.	Lenght:129
CP003919	Mauve	CORE	330549	330729	.	.	.	Lenght:180
CP003919	Mauve	CORE	331534	344684	.	.	.	Lenght:13150
CP003919	Mauve	CORE	345769	347968	.	.	.	Lenght:2199
CP003919	Mauve	CORE	347994	348454	.	.	.	Lenght:460
CP003919	Mauve	CORE	348455	351269	.	.	.	Lenght:2814
CP003919	Mauve	CORE	351282	361825	.	.	.	Lenght:10543
CP003919	Mauve	CORE	361826	363666	.	.	.	Lenght:1840
CP003919	Mauve	CORE	363667	374291	.	.	.	Lenght:10624
CP003919	Mauve	CORE	374292	378392	.	.	.	Lenght:4100
CP003919	Mauve	CORE	378393	379033	.	.	.	Lenght:640
CP003919	Mauve	CORE	379484	380232	.	.	.	Lenght:748
CP003919	Mauve	CORE	380233	383447	.	.	.	Lenght:3214
CP003919	Mauve	CORE	383448	386464	.	.	.	Lenght:3016
CP003919	Mauve	CORE	386466	388490	.	.	.	Lenght:2024
CP003919	Mauve	CORE	388590	389135	.	.	.	Lenght:545
CP003919	Mauve	CORE	389136	393362	.	.	.	Lenght:4226
CP003919	Mauve	CORE	393456	396055	.	.	.	Lenght:2599
CP003919	Mauve	CORE	398899	402339	.	.	.	Lenght:3440
CP003919	Mauve	CORE	403013	403095	.	.	.	Lenght:82
CP003919	Mauve	CORE	403096	403237	.	.	.	Lenght:141
CP003919	Mauve	CORE	403337	407459	.	.	.	Lenght:4122
CP003919	Mauve	CORE	408126	413780	.	.	.	Lenght:5654
CP003919	Mauve	CORE	413803	413982	.	.	.	Lenght:179
CP003919	Mauve	CORE	414397	415984	.	.	.	Lenght:1587
CP003919	Mauve	CORE	416136	416396	.	.	.	Lenght:260
CP003919	Mauve	CORE	419981	421168	.	.	.	Lenght:1187
CP003919	Mauve	CORE	421169	422044	.	.	.	Lenght:875
CP003919	Mauve	CORE	457761	457791	.	.	.	Lenght:30
CP003919	Mauve	CORE	458293	459760	.	.	.	Lenght:1467
CP003919	Mauve	CORE	459761	462526	.	.	.	Lenght:2765
CP003919	Mauve	CORE	464055	464425	.	.	.	Lenght:370
CP003919	Mauve	CORE	464426	467913	.	.	.	Lenght:3487
CP003919	Mauve	CORE	467914	468319	.	.	.	Lenght:405
CP003919	Mauve	CORE	468320	472698	.	.	.	Lenght:4378
CP003919	Mauve	CORE	472699	479215	.	.	.	Lenght:6516
CP003919	Mauve	CORE	479216	485649	.	.	.	Lenght:6433
CP003919	Mauve	CORE	485650	494780	.	.	.	Lenght:9130
CP003919	Mauve	CORE	494828	495579	.	.	.	Lenght:751
CP003919	Mauve	CORE	495580	498514	.	.	.	Lenght:2934
CP003919	Mauve	CORE	498525	512046	.	.	.	Lenght:13521
CP003919	Mauve	CORE	512128	512484	.	.	.	Lenght:356
CP003919	Mauve	CORE	512485	513582	.	.	.	Lenght:1097
CP003919	Mauve	CORE	513583	517031	.	.	.	Lenght:3448
CP003919	Mauve	CORE	517036	520739	.	.	.	Lenght:3703
CP003919	Mauve	CORE	520796	522868	.	.	.	Lenght:2072
CP003919	Mauve	CORE	522869	529826	.	.	.	Lenght:6957
CP003919	Mauve	CORE	529839	532259	.	.	.	Lenght:2420
CP003919	Mauve	CORE	532260	542652	.	.	.	Lenght:10392
CP003919	Mauve	CORE	542654	545155	.	.	.	Lenght:2501
CP003919	Mauve	CORE	545186	545716	.	.	.	Lenght:530
CP003919	Mauve	CORE	545717	548308	.	.	.	Lenght:2591
CP003919	Mauve	CORE	548309	550872	.	.	.	Lenght:2563
CP003919	Mauve	CORE	550873	551553	.	.	.	Lenght:680
CP003919	Mauve	CORE	551560	551649	.	.	.	Lenght:89
CP003919	Mauve	CORE	551784	553129	.	.	.	Lenght:1345
CP003919	Mauve	CORE	553130	559280	.	.	.	Lenght:6150
CP003919	Mauve	CORE	559281	560713	.	.	.	Lenght:1432
CP003919	Mauve	CORE	560714	560826	.	.	.	Lenght:112
CP003919	Mauve	CORE	560827	560855	.	.	.	Lenght:28
CP003919	Mauve	CORE	560982	562001	.	.	.	Lenght:1019
CP003919	Mauve	CORE	562002	566677	.	.	.	Lenght:4675
CP003919	Mauve	CORE	588377	597494	.	.	.	Lenght:9117
CP003919	Mauve	CORE	597495	598684	.	.	.	Lenght:1189
CP003919	Mauve	CORE	598685	602527	.	.	.	Lenght:3842
CP003919	Mauve	CORE	602528	603732	.	.	.	Lenght:1204
CP003919	Mauve	CORE	603955	604005	.	.	.	Lenght:50
CP003919	Mauve	CORE	604108	604448	.	.	.	Lenght:340
CP003919	Mauve	CORE	604449	604801	.	.	.	Lenght:352
CP003919	Mauve	CORE	604814	606428	.	.	.	Lenght:1614
CP003919	Mauve	CORE	606450	614518	.	.	.	Lenght:8068
CP003919	Mauve	CORE	614519	616767	.	.	.	Lenght:2248
CP003919	Mauve	CORE	616782	617275	.	.	.	Lenght:493
CP003919	Mauve	CORE	617445	618411	.	.	.	Lenght:966
CP003919	Mauve	CORE	618412	621770	.	.	.	Lenght:3358
CP003919	Mauve	CORE	621771	626140	.	.	.	Lenght:4369
CP003919	Mauve	CORE	626141	626876	.	.	.	Lenght:735
CP003919	Mauve	CORE	626877	628896	.	.	.	Lenght:2019
CP003919	Mauve	CORE	628897	628926	.	.	.	Lenght:29
CP003919	Mauve	CORE	628927	637774	.	.	.	Lenght:8847
CP003919	Mauve	CORE	637777	641791	.	.	.	Lenght:4014
CP003919	Mauve	CORE	642016	643995	.	.	.	Lenght:1979
CP003919	Mauve	CORE	643998	644638	.	.	.	Lenght:640
CP003919	Mauve	CORE	644818	646997	.	.	.	Lenght:2179
CP003919	Mauve	CORE	646998	650200	.	.	.	Lenght:3202
CP003919	Mauve	CORE	650201	652308	.	.	.	Lenght:2107
CP003919	Mauve	CORE	652309	653894	.	.	.	Lenght:1585
CP003919	Mauve	CORE	653969	654067	.	.	.	Lenght:98
CP003919	Mauve	CORE	654229	659091	.	.	.	Lenght:4862
CP003919	Mauve	CORE	659095	663787	.	.	.	Lenght:4692
CP003919	Mauve	CORE	663788	675001	.	.	.	Lenght:11213
CP003919	Mauve	CORE	675002	678669	.	.	.	Lenght:3667
CP003919	Mauve	CORE	678670	685465	.	.	.	Lenght:6795
CP003919	Mauve	CORE	685814	687100	.	.	.	Lenght:1286
CP003919	Mauve	CORE	687101	690016	.	.	.	Lenght:2915
CP003919	Mauve	CORE	691340	695818	.	.	.	Lenght:4478
CP003919	Mauve	CORE	696992	714517	.	.	.	Lenght:17525
CP003919	Mauve	CORE	714858	715580	.	.	.	Lenght:722
CP003919	Mauve	CORE	715581	715624	.	.	.	Lenght:43
CP003919	Mauve	CORE	715625	715925	.	.	.	Lenght:300
CP003919	Mauve	CORE	716199	717256	.	.	.	Lenght:1057
CP003919	Mauve	CORE	717303	717543	.	.	.	Lenght:240
CP003919	Mauve	CORE	717544	717825	.	.	.	Lenght:281
CP003919	Mauve	CORE	717826	725415	.	.	.	Lenght:7589
CP003919	Mauve	CORE	725416	726718	.	.	.	Lenght:1302
CP003919	Mauve	CORE	726720	728635	.	.	.	Lenght:1915
CP003919	Mauve	CORE	728636	733443	.	.	.	Lenght:4807
CP003919	Mauve	CORE	733444	734037	.	.	.	Lenght:593
CP003919	Mauve	CORE	735693	737189	.	.	.	Lenght:1496
CP003919	Mauve	CORE	737282	740459	.	.	.	Lenght:3177
CP003919	Mauve	CORE	743014	755228	.	.	.	Lenght:12214
CP003919	Mauve	CORE	755268	756281	.	.	.	Lenght:1013
CP003919	Mauve	CORE	756282	774434	.	.	.	Lenght:18152
CP003919	Mauve	CORE	774440	775036	.	.	.	Lenght:596
CP003919	Mauve	CORE	775338	783274	.	.	.	Lenght:7936
CP003919	Mauve	CORE	783324	784789	.	.	.	Lenght:1465
CP003919	Mauve	CORE	784812	793416	.	.	.	Lenght:8604
CP003919	Mauve	CORE	793455	799839	.	.	.	Lenght:6384
CP003919	Mauve	CORE	799840	803452	.	.	.	Lenght:3612
CP003919	Mauve	CORE	803559	806644	.	.	.	Lenght:3085
CP003919	Mauve	CORE	806659	809670	.	.	.	Lenght:3011
CP003919	Mauve	CORE	809803	810194	.	.	.	Lenght:391
CP003919	Mauve	CORE	810216	813535	.	.	.	Lenght:3319
CP003919	Mauve	CORE	813536	814833	.	.	.	Lenght:1297
CP003919	Mauve	CORE	814834	815538	.	.	.	Lenght:704
CP003919	Mauve	CORE	815539	816940	.	.	.	Lenght:1401
CP003919	Mauve	CORE	816986	818224	.	.	.	Lenght:1238
CP003919	Mauve	CORE	818885	820462	.	.	.	Lenght:1577
CP003919	Mauve	CORE	820463	821139	.	.	.	Lenght:676
CP003919	Mauve	CORE	821140	821756	.	.	.	Lenght:616
CP003919	Mauve	CORE	821851	821876	.	.	.	Lenght:25
CP003919	Mauve	CORE	821902	822027	.	.	.	Lenght:125
CP003919	Mauve	CORE	822029	822480	.	.	.	Lenght:451
CP003919	Mauve	CORE	822481	823108	.	.	.	Lenght:627
CP003919	Mauve	CORE	823114	823132	.	.	.	Lenght:18
CP003919	Mauve	CORE	823135	833796	.	.	.	Lenght:10661
CP003919	Mauve	CORE	833798	836482	.	.	.	Lenght:2684
CP003919	Mauve	CORE	836557	838923	.	.	.	Lenght:2366
CP003919	Mauve	CORE	838924	839261	.	.	.	Lenght:337
CP003919	Mauve	CORE	839262	841480	.	.	.	Lenght:2218
CP003919	Mauve	CORE	841482	841750	.	.	.	Lenght:268
CP003919	Mauve	CORE	841751	849107	.	.	.	Lenght:7356
CP003919	Mauve	CORE	850231	851251	.	.	.	Lenght:1020
CP003919	Mauve	CORE	851252	851492	.	.	.	Lenght:240
CP003919	Mauve	CORE	851547	853186	.	.	.	Lenght:1639
CP003919	Mauve	CORE	853187	856307	.	.	.	Lenght:3120
CP003919	Mauve	CORE	856426	857309	.	.	.	Lenght:883
CP003919	Mauve	CORE	857310	861916	.	.	.	Lenght:4606
CP003919	Mauve	CORE	861937	863252	.	.	.	Lenght:1315
CP003919	Mauve	CORE	863287	864440	.	.	.	Lenght:1153
CP003919	Mauve	CORE	864487	864607	.	.	.	Lenght:120
CP003919	Mauve	CORE	864608	864644	.	.	.	Lenght:36
CP003919	Mauve	CORE	864833	865023	.	.	.	Lenght:190
CP003919	Mauve	CORE	865187	866964	.	.	.	Lenght:1777
CP003919	Mauve	CORE	866965	866995	.	.	.	Lenght:30
CP003919	Mauve	CORE	866996	879416	.	.	.	Lenght:12420
CP003919	Mauve	CORE	879417	884423	.	.	.	Lenght:5006
CP003919	Mauve	CORE	884424	894611	.	.	.	Lenght:10187
CP003919	Mauve	CORE	894612	899847	.	.	.	Lenght:5235
CP003919	Mauve	CORE	899878	900006	.	.	.	Lenght:128
CP003919	Mauve	CORE	900092	900706	.	.	.	Lenght:614
CP003919	Mauve	CORE	900707	905778	.	.	.	Lenght:5071
CP003919	Mauve	CORE	905836	905920	.	.	.	Lenght:84
CP003919	Mauve	CORE	914585	917989	.	.	.	Lenght:3404
CP003919	Mauve	CORE	917992	921796	.	.	.	Lenght:3804
CP003919	Mauve	CORE	921993	922089	.	.	.	Lenght:96
CP003919	Mauve	CORE	922094	922183	.	.	.	Lenght:89
CP003919	Mauve	CORE	922184	924365	.	.	.	Lenght:2181
CP003919	Mauve	CORE	924369	928162	.	.	.	Lenght:3793
CP003919	Mauve	CORE	928163	935984	.	.	.	Lenght:7821
CP003919	Mauve	CORE	936053	936497	.	.	.	Lenght:444
CP003919	Mauve	CORE	936498	937239	.	.	.	Lenght:741
CP003919	Mauve	CORE	938935	948032	.	.	.	Lenght:9097
CP003919	Mauve	CORE	948033	948379	.	.	.	Lenght:346
CP003919	Mauve	CORE	948380	951367	.	.	.	Lenght:2987
CP003919	Mauve	CORE	951368	952496	.	.	.	Lenght:1128
CP003919	Mauve	CORE	952506	956366	.	.	.	Lenght:3860
CP003919	Mauve	CORE	956367	957320	.	.	.	Lenght:953
CP003919	Mauve	CORE	957321	957378	.	.	.	Lenght:57
CP003919	Mauve	CORE	957475	966718	.	.	.	Lenght:9243
CP003919	Mauve	CORE	966809	967847	.	.	.	Lenght:1038
CP003919	Mauve	CORE	970515	972246	.	.	.	Lenght:1731
CP003919	Mauve	CORE	972247	972755	.	.	.	Lenght:508
CP003919	Mauve	CORE	972756	980246	.	.	.	Lenght:7490
CP003919	Mauve	CORE	980247	987161	.	.	.	Lenght:6914
CP003919	Mauve	CORE	987184	987877	.	.	.	Lenght:693
CP003919	Mauve	CORE	987878	988641	.	.	.	Lenght:763
CP003919	Mauve	CORE	988642	994697	.	.	.	Lenght:6055
CP003919	Mauve	CORE	994711	996160	.	.	.	Lenght:1449
CP003919	Mauve	CORE	996245	996312	.	.	.	Lenght:67
CP003919	Mauve	CORE	996313	1000547	.	.	.	Lenght:4234
CP003919	Mauve	CORE	1000841	1001047	.	.	.	Lenght:206
CP003919	Mauve	CORE	1001048	1001061	.	.	.	Lenght:13
CP003919	Mauve	CORE	1001134	1001182	.	.	.	Lenght:48
CP003919	Mauve	CORE	1001183	1004136	.	.	.	Lenght:2953
CP003919	Mauve	CORE	1004137	1005982	.	.	.	Lenght:1845
CP003919	Mauve	CORE	1006025	1010846	.	.	.	Lenght:4821
CP003919	Mauve	CORE	1010847	1010858	.	.	.	Lenght:11
CP003919	Mauve	CORE	1011015	1019333	.	.	.	Lenght:8318
CP003919	Mauve	CORE	1019337	1020034	.	.	.	Lenght:697
CP003919	Mauve	CORE	1020035	1020186	.	.	.	Lenght:151
CP003919	Mauve	CORE	1020208	1026489	.	.	.	Lenght:6281
CP003919	Mauve	CORE	1030557	1037458	.	.	.	Lenght:6901
CP003919	Mauve	CORE	1037459	1038640	.	.	.	Lenght:1181
CP003919	Mauve	CORE	1038641	1040390	.	.	.	Lenght:1749
CP003919	Mauve	CORE	1040707	1045490	.	.	.	Lenght:4783
CP003919	Mauve	CORE	1045491	1045835	.	.	.	Lenght:344
CP003919	Mauve	CORE	1046037	1056219	.	.	.	Lenght:10182
CP003919	Mauve	CORE	1056220	1057676	.	.	.	Lenght:1456
CP003919	Mauve	CORE	1057691	1058823	.	.	.	Lenght:1132
CP003919	Mauve	CORE	1058842	1059051	.	.	.	Lenght:209
CP003919	Mauve	CORE	1059052	1060722	.	.	.	Lenght:1670
CP003919	Mauve	CORE	1060926	1066538	.	.	.	Lenght:5612
CP003919	Mauve	CORE	1066539	1076372	.	.	.	Lenght:9833
CP003919	Mauve	CORE	1076373	1077139	.	.	.	Lenght:766
CP003919	Mauve	CORE	1077149	1078143	.	.	.	Lenght:994
CP003919	Mauve	CORE	1078199	1086842	.	.	.	Lenght:8643
CP003919	Mauve	CORE	1086850	1092973	.	.	.	Lenght:6123
CP003919	Mauve	CORE	1094300	1098438	.	.	.	Lenght:4138
CP003919	Mauve	CORE	1098439	1108256	.	.	.	Lenght:9817
CP003919	Mauve	CORE	1108257	1110718	.	.	.	Lenght:2461
CP003919	Mauve	CORE	1110719	1112093	.	.	.	Lenght:1374
CP003919	Mauve	CORE	1112094	1117998	.	.	.	Lenght:5904
CP003919	Mauve	CORE	1123370	1127580	.	.	.	Lenght:4210
CP003919	Mauve	CORE	1127581	1134005	.	.	.	Lenght:6424
CP003919	Mauve	CORE	1134006	1144568	.	.	.	Lenght:10562
CP003919	Mauve	CORE	1144838	1152739	.	.	.	Lenght:7901
CP003919	Mauve	CORE	1152740	1157896	.	.	.	Lenght:5156
CP003919	Mauve	CORE	1157962	1174542	.	.	.	Lenght:16580
CP003919	Mauve	CORE	1174543	1179549	.	.	.	Lenght:5006
CP003919	Mauve	CORE	1179584	1181056	.	.	.	Lenght:1472
CP003919	Mauve	CORE	1181057	1182633	.	.	.	Lenght:1576
CP003919	Mauve	CORE	1182634	1184252	.	.	.	Lenght:1618
CP003919	Mauve	CORE	1193279	1212452	.	.	.	Lenght:19173
CP003919	Mauve	CORE	1212453	1214496	.	.	.	Lenght:2043
CP003919	Mauve	CORE	1216704	1219262	.	.	.	Lenght:2558
CP003919	Mauve	CORE	1219267	1220099	.	.	.	Lenght:832
CP003919	Mauve	CORE	1220100	1229770	.	.	.	Lenght:9670
CP003919	Mauve	CORE	1229771	1230595	.	.	.	Lenght:824
CP003919	Mauve	CORE	1230596	1231151	.	.	.	Lenght:555
CP003919	Mauve	CORE	1231480	1231594	.	.	.	Lenght:114
CP003919	Mauve	CORE	1232200	1232293	.	.	.	Lenght:93
CP003919	Mauve	CORE	1232677	1232766	.	.	.	Lenght:89
CP003919	Mauve	CORE	1246164	1252398	.	.	.	Lenght:6234
CP003919	Mauve	CORE	1252399	1252819	.	.	.	Lenght:420
CP003919	Mauve	CORE	1252820	1254627	.	.	.	Lenght:1807
CP003919	Mauve	CORE	1254847	1258775	.	.	.	Lenght:3928
CP003919	Mauve	CORE	1258776	1276282	.	.	.	Lenght:17506
CP003919	Mauve	CORE	1276327	1277175	.	.	.	Lenght:848
CP003919	Mauve	CORE	1277319	1278469	.	.	.	Lenght:1150
CP003919	Mauve	CORE	1278470	1282008	.	.	.	Lenght:3538
CP003919	Mauve	CORE	1282020	1282076	.	.	.	Lenght:56
CP003919	Mauve	CORE	1282252	1296351	.	.	.	Lenght:14099
CP003919	Mauve	CORE	1296359	1300623	.	.	.	Lenght:4264
CP003919	Mauve	CORE	1300627	1312543	.	.	.	Lenght:11916
CP003919	Mauve	CORE	1312769	1313434	.	.	.	Lenght:665
CP003919	Mauve	CORE	1313436	1316146	.	.	.	Lenght:2710
CP003919	Mauve	CORE	1316256	1316391	.	.	.	Lenght:135
CP003919	Mauve	CORE	1316393	1317229	.	.	.	Lenght:836
CP003919	Mauve	CORE	1317230	1317630	.	.	.	Lenght:400
CP003919	Mauve	CORE	1317634	1318111	.	.	.	Lenght:477
CP003919	Mauve	CORE	1318603	1320880	.	.	.	Lenght:2277
CP003919	Mauve	CORE	1320887	1320980	.	.	.	Lenght:93
CP003919	Mauve	CORE	1320981	1324037	.	.	.	Lenght:3056
CP003919	Mauve	CORE	1324038	1327753	.	.	.	Lenght:3715
CP003919	Mauve	CORE	1327754	1328648	.	.	.	Lenght:894
CP003919	Mauve	CORE	1328649	1332791	.	.	.	Lenght:4142
CP003919	Mauve	CORE	1332792	1334881	.	.	.	Lenght:2089
CP003919	Mauve	CORE	1334902	1337652	.	.	.	Lenght:2750
CP003919	Mauve	CORE	1337653	1340478	.	.	.	Lenght:2825
CP003919	Mauve	CORE	1340479	1342267	.	.	.	Lenght:1788
CP003919	Mauve	CORE	1342337	1346214	.	.	.	Lenght:3877
CP003919	Mauve	CORE	1346215	1354093	.	.	.	Lenght:7878
CP003919	Mauve	CORE	1354094	1364993	.	.	.	Lenght:10899
CP003919	Mauve	CORE	1364994	1373464	.	.	.	Lenght:8470
CP003919	Mauve	CORE	1373465	1376689	.	.	.	Lenght:3224
CP003919	Mauve	CORE	1376690	1389240	.	.	.	Lenght:12550
CP003919	Mauve	CORE	1389241	1394891	.	.	.	Lenght:5650
CP003919	Mauve	CORE	1394892	1397512	.	.	.	Lenght:2620
CP003919	Mauve	CORE	1397579	1400456	.	.	.	Lenght:2877
CP003919	Mauve	CORE	1400457	1400842	.	.	.	Lenght:385
CP003919	Mauve	CORE	1400843	1401678	.	.	.	Lenght:835
CP003919	Mauve	CORE	1401679	1402121	.	.	.	Lenght:442
CP003919	Mauve	CORE	1404241	1424022	.	.	.	Lenght:19781
CP003919	Mauve	CORE	1424023	1434251	.	.	.	Lenght:10228
CP003919	Mauve	CORE	1434309	1441100	.	.	.	Lenght:6791
CP003919	Mauve	CORE	1441101	1442738	.	.	.	Lenght:1637
CP003919	Mauve	CORE	1442926	1443126	.	.	.	Lenght:200
CP003919	Mauve	CORE	1443127	1447707	.	.	.	Lenght:4580
CP003919	Mauve	CORE	1447728	1449378	.	.	.	Lenght:1650
CP003919	Mauve	CORE	1450076	1450207	.	.	.	Lenght:131
CP003919	Mauve	CORE	1451007	1454988	.	.	.	Lenght:3981
CP003919	Mauve	CORE	1454989	1460172	.	.	.	Lenght:5183
CP003919	Mauve	CORE	1460173	1472937	.	.	.	Lenght:12764
CP003919	Mauve	CORE	1472941	1480842	.	.	.	Lenght:7901
CP003919	Mauve	CORE	1480843	1494440	.	.	.	Lenght:13597
CP003919	Mauve	CORE	1498193	1498204	.	.	.	Lenght:11
CP003919	Mauve	CORE	1498208	1498503	.	.	.	Lenght:295
CP003919	Mauve	CORE	1498504	1513697	.	.	.	Lenght:15193
CP003919	Mauve	CORE	1513698	1527891	.	.	.	Lenght:14193
CP003919	Mauve	CORE	1529077	1531036	.	.	.	Lenght:1959
CP003919	Mauve	CORE	1531052	1539632	.	.	.	Lenght:8580
CP003919	Mauve	CORE	1539633	1541512	.	.	.	Lenght:1879
CP003919	Mauve	CORE	1541516	1541550	.	.	.	Lenght:34
CP003919	Mauve	CORE	1541556	1545877	.	.	.	Lenght:4321
CP003919	Mauve	CORE	1545915	1546181	.	.	.	Lenght:266
CP003919	Mauve	CORE	1546184	1554973	.	.	.	Lenght:8789
CP003919	Mauve	CORE	1555105	1556487	.	.	.	Lenght:1382
CP003919	Mauve	CORE	1556578	1563698	.	.	.	Lenght:7120
CP003919	Mauve	CORE	1563699	1563722	.	.	.	Lenght:23
CP003919	Mauve	CORE	1563723	1567962	.	.	.	Lenght:4239
CP003919	Mauve	CORE	1567968	1580469	.	.	.	Lenght:12501
CP003919	Mauve	CORE	1580470	1584965	.	.	.	Lenght:4495
CP003919	Mauve	CORE	1584987	1585019	.	.	.	Lenght:32
CP003919	Mauve	CORE	1585020	1587280	.	.	.	Lenght:2260
CP003919	Mauve	CORE	1587291	1595704	.	.	.	Lenght:8413
CP003919	Mauve	CORE	1595716	1596336	.	.	.	Lenght:620
CP003919	Mauve	CORE	1607356	1619798	.	.	.	Lenght:12442
CP003919	Mauve	CORE	1623747	1631566	.	.	.	Lenght:7819
CP003919	Mauve	CORE	1631570	1632417	.	.	.	Lenght:847
CP003919	Mauve	CORE	1632418	1632548	.	.	.	Lenght:130
CP003919	Mauve	CORE	1632549	1634045	.	.	.	Lenght:1496
CP003919	Mauve	CORE	1636376	1639441	.	.	.	Lenght:3065
CP003919	Mauve	CORE	1639442	1641947	.	.	.	Lenght:2505
CP003919	Mauve	CORE	1641948	1644988	.	.	.	Lenght:3040
CP003919	Mauve	CORE	1645026	1648660	.	.	.	Lenght:3634
CP003919	Mauve	CORE	1648809	1656394	.	.	.	Lenght:7585
CP003919	Mauve	CORE	1656395	1656571	.	.	.	Lenght:176
CP003919	Mauve	CORE	1657011	1658157	.	.	.	Lenght:1146
CP003919	Mauve	CORE	1658234	1659355	.	.	.	Lenght:1121
CP003919	Mauve	CORE	1660120	1660296	.	.	.	Lenght:176
CP003919	Mauve	CORE	1660732	1660811	.	.	.	Lenght:79
CP003919	Mauve	CORE	1661639	1662216	.	.	.	Lenght:577
CP003919	Mauve	CORE	1662420	1672099	.	.	.	Lenght:9679
CP003919	Mauve	CORE	1672100	1674341	.	.	.	Lenght:2241
CP003919	Mauve	CORE	1676490	1676554	.	.	.	Lenght:64
CP003919	Mauve	CORE	1676713	1677223	.	.	.	Lenght:510
CP003919	Mauve	CORE	1678391	1678475	.	.	.	Lenght:84
CP003919	Mauve	CORE	1678548	1680656	.	.	.	Lenght:2108
CP003919	Mauve	CORE	1684763	1685372	.	.	.	Lenght:609
CP003919	Mauve	CORE	1685373	1685519	.	.	.	Lenght:146
CP003919	Mauve	CORE	1689712	1690526	.	.	.	Lenght:814
CP003919	Mauve	CORE	1690527	1691435	.	.	.	Lenght:908
CP003919	Mauve	CORE	1691436	1691479	.	.	.	Lenght:43
CP003919	Mauve	CORE	1691496	1691546	.	.	.	Lenght:50
CP003919	Mauve	CORE	1691547	1692452	.	.	.	Lenght:905
CP003919	Mauve	CORE	1693695	1694540	.	.	.	Lenght:845
CP003919	Mauve	CORE	1694553	1696107	.	.	.	Lenght:1554
CP003919	Mauve	CORE	1696108	1696285	.	.	.	Lenght:177
CP003919	Mauve	CORE	1696347	1696456	.	.	.	Lenght:109
CP003919	Mauve	CORE	1696457	1698446	.	.	.	Lenght:1989
CP003919	Mauve	CORE	1698447	1700471	.	.	.	Lenght:2024
CP003919	Mauve	CORE	1700472	1703881	.	.	.	Lenght:3409
CP003919	Mauve	CORE	1703882	1708110	.	.	.	Lenght:4228
CP003919	Mauve	CORE	1708111	1714389	.	.	.	Lenght:6278
CP003919	Mauve	CORE	1714397	1716571	.	.	.	Lenght:2174
CP003919	Mauve	CORE	1716572	1716892	.	.	.	Lenght:320
CP003919	Mauve	CORE	1716956	1717859	.	.	.	Lenght:903
CP003919	Mauve	CORE	1718790	1722836	.	.	.	Lenght:4046
CP003919	Mauve	CORE	1722837	1725319	.	.	.	Lenght:2482
CP003919	Mauve	CORE	1725641	1764980	.	.	.	Lenght:39339
CP003919	Mauve	CORE	1765427	1768054	.	.	.	Lenght:2627
CP003919	Mauve	CORE	1768055	1772201	.	.	.	Lenght:4146
CP003919	Mauve	CORE	1772209	1779075	.	.	.	Lenght:6866
CP003919	Mauve	CORE	1779139	1779688	.	.	.	Lenght:549
CP003919	Mauve	CORE	1779709	1786903	.	.	.	Lenght:7194
CP003919	Mauve	CORE	1786904	1787076	.	.	.	Lenght:172
CP003919	Mauve	CORE	1787077	1790217	.	.	.	Lenght:3140
CP003919	Mauve	CORE	1790218	1790748	.	.	.	Lenght:530
CP003919	Mauve	CORE	1790779	1799229	.	.	.	Lenght:8450
CP003919	Mauve	CORE	1799231	1810123	.	.	.	Lenght:10892
CP003919	Mauve	CORE	1810124	1818015	.	.	.	Lenght:7891
CP003919	Mauve	CORE	1818016	1819684	.	.	.	Lenght:1668
CP003919	Mauve	CORE	1819763	1820763	.	.	.	Lenght:1000
