# Supplementary material for: Functional annotation and distribution overview of RNA families in 27 Streptococcus agalactiae genomes
Source: BMC Genomics. 2018 Jul 28;19:556. doi: 10.1186/s12864-018-4951-z (PMC6064168; doi:10.1186/s12864-018-4951-z)
Supplement: Supplementary file 4 — GFF3 annotations for all classified Regions and ncRNAs. (ZIP 1638 kb) [file 12864_2018_4951_MOESM4_ESM.zip › Additional file 4/Core_Shared_and_Exclusive_Regions/CORE_CP006910.gff]

CP006910	Mauve	CORE	2	2761	.	.	.	Lenght:2759
CP006910	Mauve	CORE	2762	4048	.	.	.	Lenght:1286
CP006910	Mauve	CORE	4103	4113	.	.	.	Lenght:10
CP006910	Mauve	CORE	4309	16242	.	.	.	Lenght:11933
CP006910	Mauve	CORE	16621	16675	.	.	.	Lenght:54
CP006910	Mauve	CORE	27990	29645	.	.	.	Lenght:1655
CP006910	Mauve	CORE	29688	33437	.	.	.	Lenght:3749
CP006910	Mauve	CORE	33447	33687	.	.	.	Lenght:240
CP006910	Mauve	CORE	33726	36505	.	.	.	Lenght:2779
CP006910	Mauve	CORE	36507	40353	.	.	.	Lenght:3846
CP006910	Mauve	CORE	40856	43384	.	.	.	Lenght:2528
CP006910	Mauve	CORE	43388	44153	.	.	.	Lenght:765
CP006910	Mauve	CORE	44836	48598	.	.	.	Lenght:3762
CP006910	Mauve	CORE	48635	59420	.	.	.	Lenght:10785
CP006910	Mauve	CORE	60004	61557	.	.	.	Lenght:1553
CP006910	Mauve	CORE	63376	65345	.	.	.	Lenght:1969
CP006910	Mauve	CORE	65535	65796	.	.	.	Lenght:261
CP006910	Mauve	CORE	66016	73207	.	.	.	Lenght:7191
CP006910	Mauve	CORE	73372	77426	.	.	.	Lenght:4054
CP006910	Mauve	CORE	77459	92930	.	.	.	Lenght:15471
CP006910	Mauve	CORE	93189	93335	.	.	.	Lenght:146
CP006910	Mauve	CORE	93681	94228	.	.	.	Lenght:547
CP006910	Mauve	CORE	98569	98759	.	.	.	Lenght:190
CP006910	Mauve	CORE	102292	103000	.	.	.	Lenght:708
CP006910	Mauve	CORE	103001	108817	.	.	.	Lenght:5816
CP006910	Mauve	CORE	109506	109756	.	.	.	Lenght:250
CP006910	Mauve	CORE	109781	114654	.	.	.	Lenght:4873
CP006910	Mauve	CORE	114655	124951	.	.	.	Lenght:10296
CP006910	Mauve	CORE	124952	124965	.	.	.	Lenght:13
CP006910	Mauve	CORE	124969	134826	.	.	.	Lenght:9857
CP006910	Mauve	CORE	134891	136076	.	.	.	Lenght:1185
CP006910	Mauve	CORE	136135	144489	.	.	.	Lenght:8354
CP006910	Mauve	CORE	144490	144835	.	.	.	Lenght:345
CP006910	Mauve	CORE	144976	145075	.	.	.	Lenght:99
CP006910	Mauve	CORE	145140	152855	.	.	.	Lenght:7715
CP006910	Mauve	CORE	152856	167432	.	.	.	Lenght:14576
CP006910	Mauve	CORE	168084	168682	.	.	.	Lenght:598
CP006910	Mauve	CORE	170580	171283	.	.	.	Lenght:703
CP006910	Mauve	CORE	172034	172362	.	.	.	Lenght:328
CP006910	Mauve	CORE	172363	177141	.	.	.	Lenght:4778
CP006910	Mauve	CORE	177142	189252	.	.	.	Lenght:12110
CP006910	Mauve	CORE	189253	191125	.	.	.	Lenght:1872
CP006910	Mauve	CORE	191126	191259	.	.	.	Lenght:133
CP006910	Mauve	CORE	192229	192727	.	.	.	Lenght:498
CP006910	Mauve	CORE	192876	195391	.	.	.	Lenght:2515
CP006910	Mauve	CORE	195395	195586	.	.	.	Lenght:191
CP006910	Mauve	CORE	195590	196136	.	.	.	Lenght:546
CP006910	Mauve	CORE	196155	202807	.	.	.	Lenght:6652
CP006910	Mauve	CORE	203192	204311	.	.	.	Lenght:1119
CP006910	Mauve	CORE	204330	215517	.	.	.	Lenght:11187
CP006910	Mauve	CORE	216255	217640	.	.	.	Lenght:1385
CP006910	Mauve	CORE	217641	228786	.	.	.	Lenght:11145
CP006910	Mauve	CORE	228787	231793	.	.	.	Lenght:3006
CP006910	Mauve	CORE	231797	232788	.	.	.	Lenght:991
CP006910	Mauve	CORE	236381	238058	.	.	.	Lenght:1677
CP006910	Mauve	CORE	238125	238691	.	.	.	Lenght:566
CP006910	Mauve	CORE	238991	244322	.	.	.	Lenght:5331
CP006910	Mauve	CORE	248778	251093	.	.	.	Lenght:2315
CP006910	Mauve	CORE	251097	251243	.	.	.	Lenght:146
CP006910	Mauve	CORE	253166	254821	.	.	.	Lenght:1655
CP006910	Mauve	CORE	254846	255919	.	.	.	Lenght:1073
CP006910	Mauve	CORE	255920	265666	.	.	.	Lenght:9746
CP006910	Mauve	CORE	266240	269541	.	.	.	Lenght:3301
CP006910	Mauve	CORE	270066	275784	.	.	.	Lenght:5718
CP006910	Mauve	CORE	276893	292702	.	.	.	Lenght:15809
CP006910	Mauve	CORE	292703	292908	.	.	.	Lenght:205
CP006910	Mauve	CORE	293000	300747	.	.	.	Lenght:7747
CP006910	Mauve	CORE	300751	301232	.	.	.	Lenght:481
CP006910	Mauve	CORE	301233	304268	.	.	.	Lenght:3035
CP006910	Mauve	CORE	305780	305821	.	.	.	Lenght:41
CP006910	Mauve	CORE	305822	305943	.	.	.	Lenght:121
CP006910	Mauve	CORE	306051	324563	.	.	.	Lenght:18512
CP006910	Mauve	CORE	330142	335877	.	.	.	Lenght:5735
CP006910	Mauve	CORE	336613	336646	.	.	.	Lenght:33
CP006910	Mauve	CORE	336695	336814	.	.	.	Lenght:119
CP006910	Mauve	CORE	337415	337664	.	.	.	Lenght:249
CP006910	Mauve	CORE	338144	338410	.	.	.	Lenght:266
CP006910	Mauve	CORE	338482	338514	.	.	.	Lenght:32
CP006910	Mauve	CORE	338729	338858	.	.	.	Lenght:129
CP006910	Mauve	CORE	338934	339114	.	.	.	Lenght:180
CP006910	Mauve	CORE	339919	353068	.	.	.	Lenght:13149
CP006910	Mauve	CORE	354150	356354	.	.	.	Lenght:2204
CP006910	Mauve	CORE	356380	356840	.	.	.	Lenght:460
CP006910	Mauve	CORE	356841	359655	.	.	.	Lenght:2814
CP006910	Mauve	CORE	359668	370213	.	.	.	Lenght:10545
CP006910	Mauve	CORE	370214	372054	.	.	.	Lenght:1840
CP006910	Mauve	CORE	404940	415563	.	.	.	Lenght:10623
CP006910	Mauve	CORE	416020	420120	.	.	.	Lenght:4100
CP006910	Mauve	CORE	420121	420760	.	.	.	Lenght:639
CP006910	Mauve	CORE	421211	421959	.	.	.	Lenght:748
CP006910	Mauve	CORE	423538	426752	.	.	.	Lenght:3214
CP006910	Mauve	CORE	426779	429795	.	.	.	Lenght:3016
CP006910	Mauve	CORE	429846	431870	.	.	.	Lenght:2024
CP006910	Mauve	CORE	431970	432515	.	.	.	Lenght:545
CP006910	Mauve	CORE	432516	436742	.	.	.	Lenght:4226
CP006910	Mauve	CORE	436836	439435	.	.	.	Lenght:2599
CP006910	Mauve	CORE	442278	445718	.	.	.	Lenght:3440
CP006910	Mauve	CORE	446392	446474	.	.	.	Lenght:82
CP006910	Mauve	CORE	446475	446616	.	.	.	Lenght:141
CP006910	Mauve	CORE	446716	450862	.	.	.	Lenght:4146
CP006910	Mauve	CORE	451529	457184	.	.	.	Lenght:5655
CP006910	Mauve	CORE	457207	457386	.	.	.	Lenght:179
CP006910	Mauve	CORE	457801	459388	.	.	.	Lenght:1587
CP006910	Mauve	CORE	459540	459800	.	.	.	Lenght:260
CP006910	Mauve	CORE	463538	464725	.	.	.	Lenght:1187
CP006910	Mauve	CORE	464726	465601	.	.	.	Lenght:875
CP006910	Mauve	CORE	495090	495120	.	.	.	Lenght:30
CP006910	Mauve	CORE	495621	497087	.	.	.	Lenght:1466
CP006910	Mauve	CORE	497088	499856	.	.	.	Lenght:2768
CP006910	Mauve	CORE	501384	501754	.	.	.	Lenght:370
CP006910	Mauve	CORE	501923	505402	.	.	.	Lenght:3479
CP006910	Mauve	CORE	505818	506223	.	.	.	Lenght:405
CP006910	Mauve	CORE	506224	510593	.	.	.	Lenght:4369
CP006910	Mauve	CORE	510594	517112	.	.	.	Lenght:6518
CP006910	Mauve	CORE	517653	524089	.	.	.	Lenght:6436
CP006910	Mauve	CORE	524090	533221	.	.	.	Lenght:9131
CP006910	Mauve	CORE	533269	534020	.	.	.	Lenght:751
CP006910	Mauve	CORE	534210	537144	.	.	.	Lenght:2934
CP006910	Mauve	CORE	537154	550674	.	.	.	Lenght:13520
CP006910	Mauve	CORE	591638	591995	.	.	.	Lenght:357
CP006910	Mauve	CORE	591996	593093	.	.	.	Lenght:1097
CP006910	Mauve	CORE	593132	596586	.	.	.	Lenght:3454
CP006910	Mauve	CORE	596690	600393	.	.	.	Lenght:3703
CP006910	Mauve	CORE	600450	602522	.	.	.	Lenght:2072
CP006910	Mauve	CORE	602566	609520	.	.	.	Lenght:6954
CP006910	Mauve	CORE	609533	611953	.	.	.	Lenght:2420
CP006910	Mauve	CORE	611954	622345	.	.	.	Lenght:10391
CP006910	Mauve	CORE	622347	624845	.	.	.	Lenght:2498
CP006910	Mauve	CORE	624876	625406	.	.	.	Lenght:530
CP006910	Mauve	CORE	625407	627997	.	.	.	Lenght:2590
CP006910	Mauve	CORE	627998	630560	.	.	.	Lenght:2562
CP006910	Mauve	CORE	630561	631241	.	.	.	Lenght:680
CP006910	Mauve	CORE	641371	641459	.	.	.	Lenght:88
CP006910	Mauve	CORE	641594	642939	.	.	.	Lenght:1345
CP006910	Mauve	CORE	642940	649091	.	.	.	Lenght:6151
CP006910	Mauve	CORE	649092	650524	.	.	.	Lenght:1432
CP006910	Mauve	CORE	650525	650637	.	.	.	Lenght:112
CP006910	Mauve	CORE	650638	650666	.	.	.	Lenght:28
CP006910	Mauve	CORE	650883	651902	.	.	.	Lenght:1019
CP006910	Mauve	CORE	651903	656578	.	.	.	Lenght:4675
CP006910	Mauve	CORE	675544	684649	.	.	.	Lenght:9105
CP006910	Mauve	CORE	684695	685884	.	.	.	Lenght:1189
CP006910	Mauve	CORE	685885	689729	.	.	.	Lenght:3844
CP006910	Mauve	CORE	691450	692652	.	.	.	Lenght:1202
CP006910	Mauve	CORE	692875	692925	.	.	.	Lenght:50
CP006910	Mauve	CORE	693028	693367	.	.	.	Lenght:339
CP006910	Mauve	CORE	693450	693798	.	.	.	Lenght:348
CP006910	Mauve	CORE	700849	702464	.	.	.	Lenght:1615
CP006910	Mauve	CORE	702486	710555	.	.	.	Lenght:8069
CP006910	Mauve	CORE	710556	712807	.	.	.	Lenght:2251
CP006910	Mauve	CORE	712822	713315	.	.	.	Lenght:493
CP006910	Mauve	CORE	713479	714445	.	.	.	Lenght:966
CP006910	Mauve	CORE	714446	717804	.	.	.	Lenght:3358
CP006910	Mauve	CORE	717883	722252	.	.	.	Lenght:4369
CP006910	Mauve	CORE	722253	722988	.	.	.	Lenght:735
CP006910	Mauve	CORE	723549	725571	.	.	.	Lenght:2022
CP006910	Mauve	CORE	725572	725601	.	.	.	Lenght:29
CP006910	Mauve	CORE	725602	734455	.	.	.	Lenght:8853
CP006910	Mauve	CORE	734456	738471	.	.	.	Lenght:4015
CP006910	Mauve	CORE	738696	740684	.	.	.	Lenght:1988
CP006910	Mauve	CORE	740744	741384	.	.	.	Lenght:640
CP006910	Mauve	CORE	741564	743743	.	.	.	Lenght:2179
CP006910	Mauve	CORE	743744	746946	.	.	.	Lenght:3202
CP006910	Mauve	CORE	746947	749054	.	.	.	Lenght:2107
CP006910	Mauve	CORE	749055	750640	.	.	.	Lenght:1585
CP006910	Mauve	CORE	750715	750813	.	.	.	Lenght:98
CP006910	Mauve	CORE	750975	755838	.	.	.	Lenght:4863
CP006910	Mauve	CORE	755842	760534	.	.	.	Lenght:4692
CP006910	Mauve	CORE	764829	776041	.	.	.	Lenght:11212
CP006910	Mauve	CORE	776869	780536	.	.	.	Lenght:3667
CP006910	Mauve	CORE	780573	787363	.	.	.	Lenght:6790
CP006910	Mauve	CORE	787712	789000	.	.	.	Lenght:1288
CP006910	Mauve	CORE	789238	792155	.	.	.	Lenght:2917
CP006910	Mauve	CORE	793479	797956	.	.	.	Lenght:4477
CP006910	Mauve	CORE	799130	816653	.	.	.	Lenght:17523
CP006910	Mauve	CORE	816994	817717	.	.	.	Lenght:723
CP006910	Mauve	CORE	817718	817761	.	.	.	Lenght:43
CP006910	Mauve	CORE	817762	818062	.	.	.	Lenght:300
CP006910	Mauve	CORE	818328	819386	.	.	.	Lenght:1058
CP006910	Mauve	CORE	819433	819673	.	.	.	Lenght:240
CP006910	Mauve	CORE	819944	820225	.	.	.	Lenght:281
CP006910	Mauve	CORE	820226	827815	.	.	.	Lenght:7589
CP006910	Mauve	CORE	827927	829229	.	.	.	Lenght:1302
CP006910	Mauve	CORE	829230	831147	.	.	.	Lenght:1917
CP006910	Mauve	CORE	831148	835955	.	.	.	Lenght:4807
CP006910	Mauve	CORE	835956	836558	.	.	.	Lenght:602
CP006910	Mauve	CORE	837812	839304	.	.	.	Lenght:1492
CP006910	Mauve	CORE	839396	842574	.	.	.	Lenght:3178
CP006910	Mauve	CORE	845129	857343	.	.	.	Lenght:12214
CP006910	Mauve	CORE	857383	858396	.	.	.	Lenght:1013
CP006910	Mauve	CORE	858721	876872	.	.	.	Lenght:18151
CP006910	Mauve	CORE	876944	877541	.	.	.	Lenght:597
CP006910	Mauve	CORE	877843	885779	.	.	.	Lenght:7936
CP006910	Mauve	CORE	885828	887293	.	.	.	Lenght:1465
CP006910	Mauve	CORE	888188	896791	.	.	.	Lenght:8603
CP006910	Mauve	CORE	896830	903214	.	.	.	Lenght:6384
CP006910	Mauve	CORE	903215	906843	.	.	.	Lenght:3628
CP006910	Mauve	CORE	906948	910034	.	.	.	Lenght:3086
CP006910	Mauve	CORE	910073	913072	.	.	.	Lenght:2999
CP006910	Mauve	CORE	913931	914320	.	.	.	Lenght:389
CP006910	Mauve	CORE	914341	917659	.	.	.	Lenght:3318
CP006910	Mauve	CORE	917680	918977	.	.	.	Lenght:1297
CP006910	Mauve	CORE	918978	919682	.	.	.	Lenght:704
CP006910	Mauve	CORE	919859	921260	.	.	.	Lenght:1401
CP006910	Mauve	CORE	921306	922544	.	.	.	Lenght:1238
CP006910	Mauve	CORE	923205	924782	.	.	.	Lenght:1577
CP006910	Mauve	CORE	924783	925460	.	.	.	Lenght:677
CP006910	Mauve	CORE	925606	926222	.	.	.	Lenght:616
CP006910	Mauve	CORE	926223	926248	.	.	.	Lenght:25
CP006910	Mauve	CORE	926274	926399	.	.	.	Lenght:125
CP006910	Mauve	CORE	926401	926852	.	.	.	Lenght:451
CP006910	Mauve	CORE	926853	927480	.	.	.	Lenght:627
CP006910	Mauve	CORE	927486	927504	.	.	.	Lenght:18
CP006910	Mauve	CORE	927507	938157	.	.	.	Lenght:10650
CP006910	Mauve	CORE	938159	940843	.	.	.	Lenght:2684
CP006910	Mauve	CORE	940897	943263	.	.	.	Lenght:2366
CP006910	Mauve	CORE	944408	944745	.	.	.	Lenght:337
CP006910	Mauve	CORE	944947	947175	.	.	.	Lenght:2228
CP006910	Mauve	CORE	947198	947466	.	.	.	Lenght:268
CP006910	Mauve	CORE	947565	954923	.	.	.	Lenght:7358
CP006910	Mauve	CORE	956000	957019	.	.	.	Lenght:1019
CP006910	Mauve	CORE	957164	957404	.	.	.	Lenght:240
CP006910	Mauve	CORE	962792	964431	.	.	.	Lenght:1639
CP006910	Mauve	CORE	964432	967561	.	.	.	Lenght:3129
CP006910	Mauve	CORE	967680	968563	.	.	.	Lenght:883
CP006910	Mauve	CORE	968679	973285	.	.	.	Lenght:4606
CP006910	Mauve	CORE	973306	974621	.	.	.	Lenght:1315
CP006910	Mauve	CORE	974651	975804	.	.	.	Lenght:1153
CP006910	Mauve	CORE	975857	975985	.	.	.	Lenght:128
CP006910	Mauve	CORE	976986	977022	.	.	.	Lenght:36
CP006910	Mauve	CORE	977211	977401	.	.	.	Lenght:190
CP006910	Mauve	CORE	977565	979342	.	.	.	Lenght:1777
CP006910	Mauve	CORE	979343	979383	.	.	.	Lenght:40
CP006910	Mauve	CORE	979384	991804	.	.	.	Lenght:12420
CP006910	Mauve	CORE	991826	996833	.	.	.	Lenght:5007
CP006910	Mauve	CORE	996990	1007178	.	.	.	Lenght:10188
CP006910	Mauve	CORE	1007179	1012415	.	.	.	Lenght:5236
CP006910	Mauve	CORE	1028765	1028893	.	.	.	Lenght:128
CP006910	Mauve	CORE	1028894	1029508	.	.	.	Lenght:614
CP006910	Mauve	CORE	1029605	1034674	.	.	.	Lenght:5069
CP006910	Mauve	CORE	1034732	1034815	.	.	.	Lenght:83
CP006910	Mauve	CORE	1061804	1065208	.	.	.	Lenght:3404
CP006910	Mauve	CORE	1065264	1069065	.	.	.	Lenght:3801
CP006910	Mauve	CORE	1069838	1069934	.	.	.	Lenght:96
CP006910	Mauve	CORE	1069939	1070028	.	.	.	Lenght:89
CP006910	Mauve	CORE	1070065	1072247	.	.	.	Lenght:2182
CP006910	Mauve	CORE	1072251	1076055	.	.	.	Lenght:3804
CP006910	Mauve	CORE	1076118	1083940	.	.	.	Lenght:7822
CP006910	Mauve	CORE	1083946	1084388	.	.	.	Lenght:442
CP006910	Mauve	CORE	1084412	1085152	.	.	.	Lenght:740
CP006910	Mauve	CORE	1087215	1096312	.	.	.	Lenght:9097
CP006910	Mauve	CORE	1096619	1096965	.	.	.	Lenght:346
CP006910	Mauve	CORE	1097093	1100084	.	.	.	Lenght:2991
CP006910	Mauve	CORE	1100085	1101213	.	.	.	Lenght:1128
CP006910	Mauve	CORE	1101486	1105347	.	.	.	Lenght:3861
CP006910	Mauve	CORE	1105533	1106486	.	.	.	Lenght:953
CP006910	Mauve	CORE	1106866	1106923	.	.	.	Lenght:57
CP006910	Mauve	CORE	1107020	1116247	.	.	.	Lenght:9227
CP006910	Mauve	CORE	1116338	1117376	.	.	.	Lenght:1038
CP006910	Mauve	CORE	1117454	1119187	.	.	.	Lenght:1733
CP006910	Mauve	CORE	1119262	1119771	.	.	.	Lenght:509
CP006910	Mauve	CORE	1119818	1127307	.	.	.	Lenght:7489
CP006910	Mauve	CORE	1127308	1134223	.	.	.	Lenght:6915
CP006910	Mauve	CORE	1134245	1134939	.	.	.	Lenght:694
CP006910	Mauve	CORE	1134940	1135703	.	.	.	Lenght:763
CP006910	Mauve	CORE	1135704	1141756	.	.	.	Lenght:6052
CP006910	Mauve	CORE	1141816	1143265	.	.	.	Lenght:1449
CP006910	Mauve	CORE	1143507	1143574	.	.	.	Lenght:67
CP006910	Mauve	CORE	1143645	1147879	.	.	.	Lenght:4234
CP006910	Mauve	CORE	1147880	1148086	.	.	.	Lenght:206
CP006910	Mauve	CORE	1148087	1148100	.	.	.	Lenght:13
CP006910	Mauve	CORE	1148334	1148382	.	.	.	Lenght:48
CP006910	Mauve	CORE	1148383	1151337	.	.	.	Lenght:2954
CP006910	Mauve	CORE	1151338	1153183	.	.	.	Lenght:1845
CP006910	Mauve	CORE	1153226	1158047	.	.	.	Lenght:4821
CP006910	Mauve	CORE	1158048	1158059	.	.	.	Lenght:11
CP006910	Mauve	CORE	1158216	1166534	.	.	.	Lenght:8318
CP006910	Mauve	CORE	1166566	1167263	.	.	.	Lenght:697
CP006910	Mauve	CORE	1167264	1167415	.	.	.	Lenght:151
CP006910	Mauve	CORE	1167437	1173718	.	.	.	Lenght:6281
CP006910	Mauve	CORE	1179317	1186222	.	.	.	Lenght:6905
CP006910	Mauve	CORE	1186223	1187404	.	.	.	Lenght:1181
CP006910	Mauve	CORE	1189162	1190911	.	.	.	Lenght:1749
CP006910	Mauve	CORE	1191228	1196011	.	.	.	Lenght:4783
CP006910	Mauve	CORE	1196012	1196356	.	.	.	Lenght:344
CP006910	Mauve	CORE	1196558	1206739	.	.	.	Lenght:10181
CP006910	Mauve	CORE	1206740	1208196	.	.	.	Lenght:1456
CP006910	Mauve	CORE	1208211	1209344	.	.	.	Lenght:1133
CP006910	Mauve	CORE	1209363	1209572	.	.	.	Lenght:209
CP006910	Mauve	CORE	1209573	1211243	.	.	.	Lenght:1670
CP006910	Mauve	CORE	1211448	1217060	.	.	.	Lenght:5612
CP006910	Mauve	CORE	1217061	1226895	.	.	.	Lenght:9834
CP006910	Mauve	CORE	1226896	1227663	.	.	.	Lenght:767
CP006910	Mauve	CORE	1227673	1228667	.	.	.	Lenght:994
CP006910	Mauve	CORE	1228723	1237366	.	.	.	Lenght:8643
CP006910	Mauve	CORE	1237374	1243494	.	.	.	Lenght:6120
CP006910	Mauve	CORE	1246149	1250286	.	.	.	Lenght:4137
CP006910	Mauve	CORE	1250397	1260214	.	.	.	Lenght:9817
CP006910	Mauve	CORE	1260265	1262726	.	.	.	Lenght:2461
CP006910	Mauve	CORE	1262931	1264305	.	.	.	Lenght:1374
CP006910	Mauve	CORE	1264306	1270222	.	.	.	Lenght:5916
CP006910	Mauve	CORE	1284121	1288331	.	.	.	Lenght:4210
CP006910	Mauve	CORE	1288332	1294754	.	.	.	Lenght:6422
CP006910	Mauve	CORE	1295871	1306435	.	.	.	Lenght:10564
CP006910	Mauve	CORE	1306705	1314599	.	.	.	Lenght:7894
CP006910	Mauve	CORE	1314731	1319882	.	.	.	Lenght:5151
CP006910	Mauve	CORE	1319948	1336524	.	.	.	Lenght:16576
CP006910	Mauve	CORE	1336525	1341533	.	.	.	Lenght:5008
CP006910	Mauve	CORE	1341568	1343040	.	.	.	Lenght:1472
CP006910	Mauve	CORE	1343041	1344617	.	.	.	Lenght:1576
CP006910	Mauve	CORE	1344618	1346238	.	.	.	Lenght:1620
CP006910	Mauve	CORE	1355709	1374885	.	.	.	Lenght:19176
CP006910	Mauve	CORE	1374886	1376929	.	.	.	Lenght:2043
CP006910	Mauve	CORE	1379220	1381779	.	.	.	Lenght:2559
CP006910	Mauve	CORE	1381784	1382617	.	.	.	Lenght:833
CP006910	Mauve	CORE	1382618	1392287	.	.	.	Lenght:9669
CP006910	Mauve	CORE	1392288	1393112	.	.	.	Lenght:824
CP006910	Mauve	CORE	1393113	1393668	.	.	.	Lenght:555
CP006910	Mauve	CORE	1393997	1394111	.	.	.	Lenght:114
CP006910	Mauve	CORE	1394717	1394810	.	.	.	Lenght:93
CP006910	Mauve	CORE	1395194	1395283	.	.	.	Lenght:89
CP006910	Mauve	CORE	1416915	1423148	.	.	.	Lenght:6233
CP006910	Mauve	CORE	1423149	1423569	.	.	.	Lenght:420
CP006910	Mauve	CORE	1423570	1425377	.	.	.	Lenght:1807
CP006910	Mauve	CORE	1425597	1429524	.	.	.	Lenght:3927
CP006910	Mauve	CORE	1429525	1447047	.	.	.	Lenght:17522
CP006910	Mauve	CORE	1447092	1447935	.	.	.	Lenght:843
CP006910	Mauve	CORE	1448079	1449230	.	.	.	Lenght:1151
CP006910	Mauve	CORE	1449268	1452805	.	.	.	Lenght:3537
CP006910	Mauve	CORE	1452817	1452873	.	.	.	Lenght:56
CP006910	Mauve	CORE	1453049	1467144	.	.	.	Lenght:14095
CP006910	Mauve	CORE	1467152	1471412	.	.	.	Lenght:4260
CP006910	Mauve	CORE	1471416	1483339	.	.	.	Lenght:11923
CP006910	Mauve	CORE	1483565	1484230	.	.	.	Lenght:665
CP006910	Mauve	CORE	1484232	1486941	.	.	.	Lenght:2709
CP006910	Mauve	CORE	1487051	1487185	.	.	.	Lenght:134
CP006910	Mauve	CORE	1487187	1488022	.	.	.	Lenght:835
CP006910	Mauve	CORE	1488064	1488470	.	.	.	Lenght:406
CP006910	Mauve	CORE	1488474	1488951	.	.	.	Lenght:477
CP006910	Mauve	CORE	1489443	1491720	.	.	.	Lenght:2277
CP006910	Mauve	CORE	1491727	1491820	.	.	.	Lenght:93
CP006910	Mauve	CORE	1491931	1494988	.	.	.	Lenght:3057
CP006910	Mauve	CORE	1494989	1498705	.	.	.	Lenght:3716
CP006910	Mauve	CORE	1498706	1499600	.	.	.	Lenght:894
CP006910	Mauve	CORE	1499601	1503744	.	.	.	Lenght:4143
CP006910	Mauve	CORE	1503748	1505836	.	.	.	Lenght:2088
CP006910	Mauve	CORE	1505857	1508606	.	.	.	Lenght:2749
CP006910	Mauve	CORE	1508656	1511482	.	.	.	Lenght:2826
CP006910	Mauve	CORE	1511483	1513271	.	.	.	Lenght:1788
CP006910	Mauve	CORE	1513341	1517220	.	.	.	Lenght:3879
CP006910	Mauve	CORE	1517221	1525098	.	.	.	Lenght:7877
CP006910	Mauve	CORE	1525099	1535999	.	.	.	Lenght:10900
CP006910	Mauve	CORE	1536000	1544470	.	.	.	Lenght:8470
CP006910	Mauve	CORE	1544471	1547695	.	.	.	Lenght:3224
CP006910	Mauve	CORE	1547696	1560247	.	.	.	Lenght:12551
CP006910	Mauve	CORE	1560843	1566492	.	.	.	Lenght:5649
CP006910	Mauve	CORE	1566493	1569113	.	.	.	Lenght:2620
CP006910	Mauve	CORE	1569180	1572056	.	.	.	Lenght:2876
CP006910	Mauve	CORE	1572057	1572443	.	.	.	Lenght:386
CP006910	Mauve	CORE	1572523	1573358	.	.	.	Lenght:835
CP006910	Mauve	CORE	1573359	1573801	.	.	.	Lenght:442
CP006910	Mauve	CORE	1575921	1595703	.	.	.	Lenght:19782
CP006910	Mauve	CORE	1595746	1605974	.	.	.	Lenght:10228
CP006910	Mauve	CORE	1606032	1612821	.	.	.	Lenght:6789
CP006910	Mauve	CORE	1612822	1614459	.	.	.	Lenght:1637
CP006910	Mauve	CORE	1614647	1614847	.	.	.	Lenght:200
CP006910	Mauve	CORE	1614848	1619428	.	.	.	Lenght:4580
CP006910	Mauve	CORE	1619466	1621116	.	.	.	Lenght:1650
CP006910	Mauve	CORE	1621918	1622049	.	.	.	Lenght:131
CP006910	Mauve	CORE	1624039	1628021	.	.	.	Lenght:3982
CP006910	Mauve	CORE	1628114	1633297	.	.	.	Lenght:5183
CP006910	Mauve	CORE	1633298	1646061	.	.	.	Lenght:12763
CP006910	Mauve	CORE	1646065	1653965	.	.	.	Lenght:7900
CP006910	Mauve	CORE	1654012	1667606	.	.	.	Lenght:13594
CP006910	Mauve	CORE	1670156	1670167	.	.	.	Lenght:11
CP006910	Mauve	CORE	1670171	1670466	.	.	.	Lenght:295
CP006910	Mauve	CORE	1670511	1685715	.	.	.	Lenght:15204
CP006910	Mauve	CORE	1685716	1699903	.	.	.	Lenght:14187
CP006910	Mauve	CORE	1700495	1702453	.	.	.	Lenght:1958
CP006910	Mauve	CORE	1702469	1711059	.	.	.	Lenght:8590
CP006910	Mauve	CORE	1711060	1712939	.	.	.	Lenght:1879
CP006910	Mauve	CORE	1712943	1712977	.	.	.	Lenght:34
CP006910	Mauve	CORE	1712983	1717303	.	.	.	Lenght:4320
CP006910	Mauve	CORE	1717341	1717607	.	.	.	Lenght:266
CP006910	Mauve	CORE	1717889	1726678	.	.	.	Lenght:8789
CP006910	Mauve	CORE	1726810	1728191	.	.	.	Lenght:1381
CP006910	Mauve	CORE	1728711	1735831	.	.	.	Lenght:7120
CP006910	Mauve	CORE	1735832	1735855	.	.	.	Lenght:23
CP006910	Mauve	CORE	1735856	1740097	.	.	.	Lenght:4241
CP006910	Mauve	CORE	1740103	1752624	.	.	.	Lenght:12521
CP006910	Mauve	CORE	1752625	1757120	.	.	.	Lenght:4495
CP006910	Mauve	CORE	1757142	1757173	.	.	.	Lenght:31
CP006910	Mauve	CORE	1757174	1759434	.	.	.	Lenght:2260
CP006910	Mauve	CORE	1759445	1767859	.	.	.	Lenght:8414
CP006910	Mauve	CORE	1767871	1768491	.	.	.	Lenght:620
CP006910	Mauve	CORE	1776833	1789276	.	.	.	Lenght:12443
CP006910	Mauve	CORE	1794191	1802004	.	.	.	Lenght:7813
CP006910	Mauve	CORE	1802008	1802855	.	.	.	Lenght:847
CP006910	Mauve	CORE	1803018	1803148	.	.	.	Lenght:130
CP006910	Mauve	CORE	1803170	1804666	.	.	.	Lenght:1496
CP006910	Mauve	CORE	1806998	1810077	.	.	.	Lenght:3079
CP006910	Mauve	CORE	1810765	1813288	.	.	.	Lenght:2523
CP006910	Mauve	CORE	1813289	1816328	.	.	.	Lenght:3039
CP006910	Mauve	CORE	1816366	1819993	.	.	.	Lenght:3627
CP006910	Mauve	CORE	1820142	1827727	.	.	.	Lenght:7585
CP006910	Mauve	CORE	1827793	1827969	.	.	.	Lenght:176
CP006910	Mauve	CORE	1828409	1829553	.	.	.	Lenght:1144
CP006910	Mauve	CORE	1829641	1830762	.	.	.	Lenght:1121
CP006910	Mauve	CORE	1830867	1831043	.	.	.	Lenght:176
CP006910	Mauve	CORE	1831137	1831217	.	.	.	Lenght:80
CP006910	Mauve	CORE	1831423	1831999	.	.	.	Lenght:576
CP006910	Mauve	CORE	1832265	1841954	.	.	.	Lenght:9689
CP006910	Mauve	CORE	1841955	1844195	.	.	.	Lenght:2240
CP006910	Mauve	CORE	1845635	1845700	.	.	.	Lenght:65
CP006910	Mauve	CORE	1845867	1846377	.	.	.	Lenght:510
CP006910	Mauve	CORE	1847545	1847629	.	.	.	Lenght:84
CP006910	Mauve	CORE	1847701	1849826	.	.	.	Lenght:2125
CP006910	Mauve	CORE	1860764	1861373	.	.	.	Lenght:609
CP006910	Mauve	CORE	1861402	1861548	.	.	.	Lenght:146
CP006910	Mauve	CORE	1865732	1866546	.	.	.	Lenght:814
CP006910	Mauve	CORE	1866568	1867476	.	.	.	Lenght:908
CP006910	Mauve	CORE	1867477	1867520	.	.	.	Lenght:43
CP006910	Mauve	CORE	1867537	1867587	.	.	.	Lenght:50
CP006910	Mauve	CORE	1867642	1868547	.	.	.	Lenght:905
CP006910	Mauve	CORE	1869637	1870482	.	.	.	Lenght:845
CP006910	Mauve	CORE	1870586	1872139	.	.	.	Lenght:1553
CP006910	Mauve	CORE	1872274	1872451	.	.	.	Lenght:177
CP006910	Mauve	CORE	1874230	1874339	.	.	.	Lenght:109
CP006910	Mauve	CORE	1874975	1876962	.	.	.	Lenght:1987
CP006910	Mauve	CORE	1876963	1878987	.	.	.	Lenght:2024
CP006910	Mauve	CORE	1879897	1883306	.	.	.	Lenght:3409
CP006910	Mauve	CORE	1883433	1887659	.	.	.	Lenght:4226
CP006910	Mauve	CORE	1888019	1894307	.	.	.	Lenght:6288
CP006910	Mauve	CORE	1894315	1896489	.	.	.	Lenght:2174
CP006910	Mauve	CORE	1896490	1896810	.	.	.	Lenght:320
CP006910	Mauve	CORE	1896874	1897777	.	.	.	Lenght:903
CP006910	Mauve	CORE	1898903	1902963	.	.	.	Lenght:4060
CP006910	Mauve	CORE	1902964	1905445	.	.	.	Lenght:2481
CP006910	Mauve	CORE	1905762	1945122	.	.	.	Lenght:39360
CP006910	Mauve	CORE	1957498	1960123	.	.	.	Lenght:2625
CP006910	Mauve	CORE	1960649	1964795	.	.	.	Lenght:4146
CP006910	Mauve	CORE	1964803	1971665	.	.	.	Lenght:6862
CP006910	Mauve	CORE	1971729	1972279	.	.	.	Lenght:550
CP006910	Mauve	CORE	1972300	1979494	.	.	.	Lenght:7194
CP006910	Mauve	CORE	1979495	1979667	.	.	.	Lenght:172
CP006910	Mauve	CORE	1979962	1983107	.	.	.	Lenght:3145
CP006910	Mauve	CORE	1983108	1983638	.	.	.	Lenght:530
CP006910	Mauve	CORE	1983669	1992119	.	.	.	Lenght:8450
CP006910	Mauve	CORE	1992121	2003002	.	.	.	Lenght:10881
CP006910	Mauve	CORE	2003003	2010892	.	.	.	Lenght:7889
CP006910	Mauve	CORE	2010893	2012560	.	.	.	Lenght:1667
CP006910	Mauve	CORE	2012720	2013720	.	.	.	Lenght:1000
