# Supplementary material for: Functional annotation and distribution overview of RNA families in 27 Streptococcus agalactiae genomes
Source: BMC Genomics. 2018 Jul 28;19:556. doi: 10.1186/s12864-018-4951-z (PMC6064168; doi:10.1186/s12864-018-4951-z)
Supplement: Supplementary file 4 — GFF3 annotations for all classified Regions and ncRNAs. (ZIP 1638 kb) [file 12864_2018_4951_MOESM4_ESM.zip › Additional file 4/Core_Shared_and_Exclusive_Regions/CORE_CP007482.gff]

CP007482	Mauve	CORE	109	2868	.	.	.	Lenght:2759
CP007482	Mauve	CORE	2869	4155	.	.	.	Lenght:1286
CP007482	Mauve	CORE	4156	4166	.	.	.	Lenght:10
CP007482	Mauve	CORE	4359	16277	.	.	.	Lenght:11918
CP007482	Mauve	CORE	16318	16375	.	.	.	Lenght:57
CP007482	Mauve	CORE	177442	179098	.	.	.	Lenght:1656
CP007482	Mauve	CORE	179141	182863	.	.	.	Lenght:3722
CP007482	Mauve	CORE	184128	184368	.	.	.	Lenght:240
CP007482	Mauve	CORE	184407	187186	.	.	.	Lenght:2779
CP007482	Mauve	CORE	187188	191033	.	.	.	Lenght:3845
CP007482	Mauve	CORE	191249	193776	.	.	.	Lenght:2527
CP007482	Mauve	CORE	193780	194545	.	.	.	Lenght:765
CP007482	Mauve	CORE	195228	198983	.	.	.	Lenght:3755
CP007482	Mauve	CORE	199020	209810	.	.	.	Lenght:10790
CP007482	Mauve	CORE	210090	211646	.	.	.	Lenght:1556
CP007482	Mauve	CORE	213415	215384	.	.	.	Lenght:1969
CP007482	Mauve	CORE	215574	215835	.	.	.	Lenght:261
CP007482	Mauve	CORE	216055	223245	.	.	.	Lenght:7190
CP007482	Mauve	CORE	223246	227299	.	.	.	Lenght:4053
CP007482	Mauve	CORE	227332	242800	.	.	.	Lenght:15468
CP007482	Mauve	CORE	243059	243205	.	.	.	Lenght:146
CP007482	Mauve	CORE	243551	244098	.	.	.	Lenght:547
CP007482	Mauve	CORE	248228	248417	.	.	.	Lenght:189
CP007482	Mauve	CORE	251026	251734	.	.	.	Lenght:708
CP007482	Mauve	CORE	251735	257551	.	.	.	Lenght:5816
CP007482	Mauve	CORE	257813	258060	.	.	.	Lenght:247
CP007482	Mauve	CORE	258061	262929	.	.	.	Lenght:4868
CP007482	Mauve	CORE	262930	273208	.	.	.	Lenght:10278
CP007482	Mauve	CORE	273209	273222	.	.	.	Lenght:13
CP007482	Mauve	CORE	273226	283083	.	.	.	Lenght:9857
CP007482	Mauve	CORE	283084	284269	.	.	.	Lenght:1185
CP007482	Mauve	CORE	284270	292623	.	.	.	Lenght:8353
CP007482	Mauve	CORE	292624	292968	.	.	.	Lenght:344
CP007482	Mauve	CORE	293109	293208	.	.	.	Lenght:99
CP007482	Mauve	CORE	293333	301035	.	.	.	Lenght:7702
CP007482	Mauve	CORE	301036	315601	.	.	.	Lenght:14565
CP007482	Mauve	CORE	316253	316851	.	.	.	Lenght:598
CP007482	Mauve	CORE	318749	319452	.	.	.	Lenght:703
CP007482	Mauve	CORE	320203	320530	.	.	.	Lenght:327
CP007482	Mauve	CORE	320531	325307	.	.	.	Lenght:4776
CP007482	Mauve	CORE	325308	337420	.	.	.	Lenght:12112
CP007482	Mauve	CORE	337421	339293	.	.	.	Lenght:1872
CP007482	Mauve	CORE	339294	339427	.	.	.	Lenght:133
CP007482	Mauve	CORE	339449	339947	.	.	.	Lenght:498
CP007482	Mauve	CORE	340096	342612	.	.	.	Lenght:2516
CP007482	Mauve	CORE	342639	342829	.	.	.	Lenght:190
CP007482	Mauve	CORE	343295	343850	.	.	.	Lenght:555
CP007482	Mauve	CORE	343851	350507	.	.	.	Lenght:6656
CP007482	Mauve	CORE	350508	351627	.	.	.	Lenght:1119
CP007482	Mauve	CORE	351646	362831	.	.	.	Lenght:11185
CP007482	Mauve	CORE	363568	364953	.	.	.	Lenght:1385
CP007482	Mauve	CORE	364954	376098	.	.	.	Lenght:11144
CP007482	Mauve	CORE	376099	379105	.	.	.	Lenght:3006
CP007482	Mauve	CORE	379109	380100	.	.	.	Lenght:991
CP007482	Mauve	CORE	383714	385391	.	.	.	Lenght:1677
CP007482	Mauve	CORE	385458	386024	.	.	.	Lenght:566
CP007482	Mauve	CORE	386025	391346	.	.	.	Lenght:5321
CP007482	Mauve	CORE	23628	25919	.	.	.	Lenght:2291
CP007482	Mauve	CORE	27176	27322	.	.	.	Lenght:146
CP007482	Mauve	CORE	27323	28978	.	.	.	Lenght:1655
CP007482	Mauve	CORE	29003	30077	.	.	.	Lenght:1074
CP007482	Mauve	CORE	30078	39816	.	.	.	Lenght:9738
CP007482	Mauve	CORE	39817	43118	.	.	.	Lenght:3301
CP007482	Mauve	CORE	44826	50545	.	.	.	Lenght:5719
CP007482	Mauve	CORE	50546	66356	.	.	.	Lenght:15810
CP007482	Mauve	CORE	66357	66562	.	.	.	Lenght:205
CP007482	Mauve	CORE	66654	74395	.	.	.	Lenght:7741
CP007482	Mauve	CORE	74423	74904	.	.	.	Lenght:481
CP007482	Mauve	CORE	75127	78163	.	.	.	Lenght:3036
CP007482	Mauve	CORE	79674	79715	.	.	.	Lenght:41
CP007482	Mauve	CORE	79716	79837	.	.	.	Lenght:121
CP007482	Mauve	CORE	79945	98438	.	.	.	Lenght:18493
CP007482	Mauve	CORE	98441	104178	.	.	.	Lenght:5737
CP007482	Mauve	CORE	104914	104947	.	.	.	Lenght:33
CP007482	Mauve	CORE	104985	105104	.	.	.	Lenght:119
CP007482	Mauve	CORE	105705	105954	.	.	.	Lenght:249
CP007482	Mauve	CORE	106434	106700	.	.	.	Lenght:266
CP007482	Mauve	CORE	106772	106804	.	.	.	Lenght:32
CP007482	Mauve	CORE	107019	107148	.	.	.	Lenght:129
CP007482	Mauve	CORE	107221	107401	.	.	.	Lenght:180
CP007482	Mauve	CORE	108206	121356	.	.	.	Lenght:13150
CP007482	Mauve	CORE	122442	124642	.	.	.	Lenght:2200
CP007482	Mauve	CORE	124643	125103	.	.	.	Lenght:460
CP007482	Mauve	CORE	125104	127918	.	.	.	Lenght:2814
CP007482	Mauve	CORE	127931	138482	.	.	.	Lenght:10551
CP007482	Mauve	CORE	138483	140323	.	.	.	Lenght:1840
CP007482	Mauve	CORE	140324	150948	.	.	.	Lenght:10624
CP007482	Mauve	CORE	151405	155504	.	.	.	Lenght:4099
CP007482	Mauve	CORE	155505	156145	.	.	.	Lenght:640
CP007482	Mauve	CORE	156596	157344	.	.	.	Lenght:748
CP007482	Mauve	CORE	158923	162138	.	.	.	Lenght:3215
CP007482	Mauve	CORE	162165	165181	.	.	.	Lenght:3016
CP007482	Mauve	CORE	165232	167257	.	.	.	Lenght:2025
CP007482	Mauve	CORE	167357	167902	.	.	.	Lenght:545
CP007482	Mauve	CORE	167903	172129	.	.	.	Lenght:4226
CP007482	Mauve	CORE	172130	174729	.	.	.	Lenght:2599
CP007482	Mauve	CORE	395075	398516	.	.	.	Lenght:3441
CP007482	Mauve	CORE	399190	399272	.	.	.	Lenght:82
CP007482	Mauve	CORE	399273	399414	.	.	.	Lenght:141
CP007482	Mauve	CORE	399514	403661	.	.	.	Lenght:4147
CP007482	Mauve	CORE	404328	409983	.	.	.	Lenght:5655
CP007482	Mauve	CORE	410006	410185	.	.	.	Lenght:179
CP007482	Mauve	CORE	410186	411773	.	.	.	Lenght:1587
CP007482	Mauve	CORE	411774	412034	.	.	.	Lenght:260
CP007482	Mauve	CORE	415759	416946	.	.	.	Lenght:1187
CP007482	Mauve	CORE	416947	417822	.	.	.	Lenght:875
CP007482	Mauve	CORE	450584	450614	.	.	.	Lenght:30
CP007482	Mauve	CORE	451115	452585	.	.	.	Lenght:1470
CP007482	Mauve	CORE	452586	455351	.	.	.	Lenght:2765
CP007482	Mauve	CORE	456879	457249	.	.	.	Lenght:370
CP007482	Mauve	CORE	457250	460728	.	.	.	Lenght:3478
CP007482	Mauve	CORE	461144	461549	.	.	.	Lenght:405
CP007482	Mauve	CORE	461550	465930	.	.	.	Lenght:4380
CP007482	Mauve	CORE	465931	472449	.	.	.	Lenght:6518
CP007482	Mauve	CORE	472804	479237	.	.	.	Lenght:6433
CP007482	Mauve	CORE	479238	488368	.	.	.	Lenght:9130
CP007482	Mauve	CORE	488416	489167	.	.	.	Lenght:751
CP007482	Mauve	CORE	489168	492102	.	.	.	Lenght:2934
CP007482	Mauve	CORE	492114	505635	.	.	.	Lenght:13521
CP007482	Mauve	CORE	505717	506073	.	.	.	Lenght:356
CP007482	Mauve	CORE	506074	507171	.	.	.	Lenght:1097
CP007482	Mauve	CORE	507211	510649	.	.	.	Lenght:3438
CP007482	Mauve	CORE	510691	514394	.	.	.	Lenght:3703
CP007482	Mauve	CORE	514451	516523	.	.	.	Lenght:2072
CP007482	Mauve	CORE	516524	523478	.	.	.	Lenght:6954
CP007482	Mauve	CORE	523491	525911	.	.	.	Lenght:2420
CP007482	Mauve	CORE	525912	536304	.	.	.	Lenght:10392
CP007482	Mauve	CORE	536306	538793	.	.	.	Lenght:2487
CP007482	Mauve	CORE	538794	539324	.	.	.	Lenght:530
CP007482	Mauve	CORE	539325	541915	.	.	.	Lenght:2590
CP007482	Mauve	CORE	541916	544479	.	.	.	Lenght:2563
CP007482	Mauve	CORE	544480	545160	.	.	.	Lenght:680
CP007482	Mauve	CORE	545167	545256	.	.	.	Lenght:89
CP007482	Mauve	CORE	545391	546735	.	.	.	Lenght:1344
CP007482	Mauve	CORE	546736	552887	.	.	.	Lenght:6151
CP007482	Mauve	CORE	552888	554320	.	.	.	Lenght:1432
CP007482	Mauve	CORE	554321	554433	.	.	.	Lenght:112
CP007482	Mauve	CORE	554434	554462	.	.	.	Lenght:28
CP007482	Mauve	CORE	554463	555482	.	.	.	Lenght:1019
CP007482	Mauve	CORE	555508	560183	.	.	.	Lenght:4675
CP007482	Mauve	CORE	586407	595524	.	.	.	Lenght:9117
CP007482	Mauve	CORE	595570	596759	.	.	.	Lenght:1189
CP007482	Mauve	CORE	596760	600603	.	.	.	Lenght:3843
CP007482	Mauve	CORE	602324	603526	.	.	.	Lenght:1202
CP007482	Mauve	CORE	603527	603577	.	.	.	Lenght:50
CP007482	Mauve	CORE	603680	604020	.	.	.	Lenght:340
CP007482	Mauve	CORE	604103	604450	.	.	.	Lenght:347
CP007482	Mauve	CORE	611317	612931	.	.	.	Lenght:1614
CP007482	Mauve	CORE	612953	621019	.	.	.	Lenght:8066
CP007482	Mauve	CORE	621020	623269	.	.	.	Lenght:2249
CP007482	Mauve	CORE	623284	623777	.	.	.	Lenght:493
CP007482	Mauve	CORE	623778	624744	.	.	.	Lenght:966
CP007482	Mauve	CORE	624745	628088	.	.	.	Lenght:3343
CP007482	Mauve	CORE	628167	632536	.	.	.	Lenght:4369
CP007482	Mauve	CORE	632537	633272	.	.	.	Lenght:735
CP007482	Mauve	CORE	633833	635855	.	.	.	Lenght:2022
CP007482	Mauve	CORE	635856	635885	.	.	.	Lenght:29
CP007482	Mauve	CORE	635886	644739	.	.	.	Lenght:8853
CP007482	Mauve	CORE	644741	648755	.	.	.	Lenght:4014
CP007482	Mauve	CORE	648980	650969	.	.	.	Lenght:1989
CP007482	Mauve	CORE	651030	651670	.	.	.	Lenght:640
CP007482	Mauve	CORE	651850	654029	.	.	.	Lenght:2179
CP007482	Mauve	CORE	654030	657232	.	.	.	Lenght:3202
CP007482	Mauve	CORE	657233	659340	.	.	.	Lenght:2107
CP007482	Mauve	CORE	659341	660926	.	.	.	Lenght:1585
CP007482	Mauve	CORE	661479	661579	.	.	.	Lenght:100
CP007482	Mauve	CORE	662178	667040	.	.	.	Lenght:4862
CP007482	Mauve	CORE	667044	671736	.	.	.	Lenght:4692
CP007482	Mauve	CORE	671737	682950	.	.	.	Lenght:11213
CP007482	Mauve	CORE	683778	687445	.	.	.	Lenght:3667
CP007482	Mauve	CORE	687446	694236	.	.	.	Lenght:6790
CP007482	Mauve	CORE	694237	695526	.	.	.	Lenght:1289
CP007482	Mauve	CORE	695764	698679	.	.	.	Lenght:2915
CP007482	Mauve	CORE	698680	703160	.	.	.	Lenght:4480
CP007482	Mauve	CORE	704334	721856	.	.	.	Lenght:17522
CP007482	Mauve	CORE	721857	722580	.	.	.	Lenght:723
CP007482	Mauve	CORE	722634	722677	.	.	.	Lenght:43
CP007482	Mauve	CORE	722678	722978	.	.	.	Lenght:300
CP007482	Mauve	CORE	722979	724037	.	.	.	Lenght:1058
CP007482	Mauve	CORE	724038	724278	.	.	.	Lenght:240
CP007482	Mauve	CORE	724279	724559	.	.	.	Lenght:280
CP007482	Mauve	CORE	724560	732149	.	.	.	Lenght:7589
CP007482	Mauve	CORE	732207	733509	.	.	.	Lenght:1302
CP007482	Mauve	CORE	733511	735427	.	.	.	Lenght:1916
CP007482	Mauve	CORE	735428	740232	.	.	.	Lenght:4804
CP007482	Mauve	CORE	740233	740828	.	.	.	Lenght:595
CP007482	Mauve	CORE	742573	744057	.	.	.	Lenght:1484
CP007482	Mauve	CORE	744150	747327	.	.	.	Lenght:3177
CP007482	Mauve	CORE	749882	762082	.	.	.	Lenght:12200
CP007482	Mauve	CORE	762122	763135	.	.	.	Lenght:1013
CP007482	Mauve	CORE	763460	781613	.	.	.	Lenght:18153
CP007482	Mauve	CORE	781687	782284	.	.	.	Lenght:597
CP007482	Mauve	CORE	782586	790522	.	.	.	Lenght:7936
CP007482	Mauve	CORE	790574	792039	.	.	.	Lenght:1465
CP007482	Mauve	CORE	792062	800665	.	.	.	Lenght:8603
CP007482	Mauve	CORE	800704	807089	.	.	.	Lenght:6385
CP007482	Mauve	CORE	807090	810701	.	.	.	Lenght:3611
CP007482	Mauve	CORE	810808	813893	.	.	.	Lenght:3085
CP007482	Mauve	CORE	813908	816918	.	.	.	Lenght:3010
CP007482	Mauve	CORE	816985	817376	.	.	.	Lenght:391
CP007482	Mauve	CORE	817397	820715	.	.	.	Lenght:3318
CP007482	Mauve	CORE	820716	822015	.	.	.	Lenght:1299
CP007482	Mauve	CORE	822016	822720	.	.	.	Lenght:704
CP007482	Mauve	CORE	822897	824298	.	.	.	Lenght:1401
CP007482	Mauve	CORE	824344	825582	.	.	.	Lenght:1238
CP007482	Mauve	CORE	825583	827161	.	.	.	Lenght:1578
CP007482	Mauve	CORE	827162	827838	.	.	.	Lenght:676
CP007482	Mauve	CORE	827839	828455	.	.	.	Lenght:616
CP007482	Mauve	CORE	828550	828575	.	.	.	Lenght:25
CP007482	Mauve	CORE	828601	828726	.	.	.	Lenght:125
CP007482	Mauve	CORE	828728	829179	.	.	.	Lenght:451
CP007482	Mauve	CORE	829180	829807	.	.	.	Lenght:627
CP007482	Mauve	CORE	829813	829831	.	.	.	Lenght:18
CP007482	Mauve	CORE	829834	840495	.	.	.	Lenght:10661
CP007482	Mauve	CORE	840497	843181	.	.	.	Lenght:2684
CP007482	Mauve	CORE	844490	846856	.	.	.	Lenght:2366
CP007482	Mauve	CORE	846857	847194	.	.	.	Lenght:337
CP007482	Mauve	CORE	847195	849412	.	.	.	Lenght:2217
CP007482	Mauve	CORE	849414	849682	.	.	.	Lenght:268
CP007482	Mauve	CORE	849781	857138	.	.	.	Lenght:7357
CP007482	Mauve	CORE	858262	859282	.	.	.	Lenght:1020
CP007482	Mauve	CORE	859283	859523	.	.	.	Lenght:240
CP007482	Mauve	CORE	859578	861217	.	.	.	Lenght:1639
CP007482	Mauve	CORE	861218	864338	.	.	.	Lenght:3120
CP007482	Mauve	CORE	864339	865222	.	.	.	Lenght:883
CP007482	Mauve	CORE	865338	869945	.	.	.	Lenght:4607
CP007482	Mauve	CORE	869966	871281	.	.	.	Lenght:1315
CP007482	Mauve	CORE	871284	872437	.	.	.	Lenght:1153
CP007482	Mauve	CORE	872438	872558	.	.	.	Lenght:120
CP007482	Mauve	CORE	873187	873223	.	.	.	Lenght:36
CP007482	Mauve	CORE	873412	873601	.	.	.	Lenght:189
CP007482	Mauve	CORE	873664	875440	.	.	.	Lenght:1776
CP007482	Mauve	CORE	875441	875481	.	.	.	Lenght:40
CP007482	Mauve	CORE	875482	887888	.	.	.	Lenght:12406
CP007482	Mauve	CORE	887910	892917	.	.	.	Lenght:5007
CP007482	Mauve	CORE	892918	903077	.	.	.	Lenght:10159
CP007482	Mauve	CORE	903078	908313	.	.	.	Lenght:5235
CP007482	Mauve	CORE	908344	908472	.	.	.	Lenght:128
CP007482	Mauve	CORE	908558	909172	.	.	.	Lenght:614
CP007482	Mauve	CORE	909270	914340	.	.	.	Lenght:5070
CP007482	Mauve	CORE	914398	914481	.	.	.	Lenght:83
CP007482	Mauve	CORE	923992	927396	.	.	.	Lenght:3404
CP007482	Mauve	CORE	927399	931202	.	.	.	Lenght:3803
CP007482	Mauve	CORE	931351	931447	.	.	.	Lenght:96
CP007482	Mauve	CORE	931452	931541	.	.	.	Lenght:89
CP007482	Mauve	CORE	931578	933759	.	.	.	Lenght:2181
CP007482	Mauve	CORE	935018	938819	.	.	.	Lenght:3801
CP007482	Mauve	CORE	938882	946704	.	.	.	Lenght:7822
CP007482	Mauve	CORE	946710	947153	.	.	.	Lenght:443
CP007482	Mauve	CORE	947154	947893	.	.	.	Lenght:739
CP007482	Mauve	CORE	947894	956991	.	.	.	Lenght:9097
CP007482	Mauve	CORE	957137	957483	.	.	.	Lenght:346
CP007482	Mauve	CORE	957484	960475	.	.	.	Lenght:2991
CP007482	Mauve	CORE	960476	961604	.	.	.	Lenght:1128
CP007482	Mauve	CORE	961877	965739	.	.	.	Lenght:3862
CP007482	Mauve	CORE	965740	966692	.	.	.	Lenght:952
CP007482	Mauve	CORE	967072	967129	.	.	.	Lenght:57
CP007482	Mauve	CORE	967130	976350	.	.	.	Lenght:9220
CP007482	Mauve	CORE	976441	977479	.	.	.	Lenght:1038
CP007482	Mauve	CORE	982480	984212	.	.	.	Lenght:1732
CP007482	Mauve	CORE	984287	984795	.	.	.	Lenght:508
CP007482	Mauve	CORE	984842	992329	.	.	.	Lenght:7487
CP007482	Mauve	CORE	992330	999232	.	.	.	Lenght:6902
CP007482	Mauve	CORE	999256	999949	.	.	.	Lenght:693
CP007482	Mauve	CORE	999950	1000713	.	.	.	Lenght:763
CP007482	Mauve	CORE	1000714	1006759	.	.	.	Lenght:6045
CP007482	Mauve	CORE	1006819	1008268	.	.	.	Lenght:1449
CP007482	Mauve	CORE	1009721	1009788	.	.	.	Lenght:67
CP007482	Mauve	CORE	1009789	1014021	.	.	.	Lenght:4232
CP007482	Mauve	CORE	1014022	1014227	.	.	.	Lenght:205
CP007482	Mauve	CORE	1014228	1014241	.	.	.	Lenght:13
CP007482	Mauve	CORE	1014314	1014362	.	.	.	Lenght:48
CP007482	Mauve	CORE	1014363	1017316	.	.	.	Lenght:2953
CP007482	Mauve	CORE	1017317	1019162	.	.	.	Lenght:1845
CP007482	Mauve	CORE	1019163	1023988	.	.	.	Lenght:4825
CP007482	Mauve	CORE	1023989	1024000	.	.	.	Lenght:11
CP007482	Mauve	CORE	1024157	1032466	.	.	.	Lenght:8309
CP007482	Mauve	CORE	1033753	1034450	.	.	.	Lenght:697
CP007482	Mauve	CORE	1034451	1034602	.	.	.	Lenght:151
CP007482	Mauve	CORE	1034624	1040905	.	.	.	Lenght:6281
CP007482	Mauve	CORE	1044973	1051868	.	.	.	Lenght:6895
CP007482	Mauve	CORE	1051869	1053050	.	.	.	Lenght:1181
CP007482	Mauve	CORE	1053051	1054800	.	.	.	Lenght:1749
CP007482	Mauve	CORE	1054801	1059584	.	.	.	Lenght:4783
CP007482	Mauve	CORE	1059585	1059929	.	.	.	Lenght:344
CP007482	Mauve	CORE	1059930	1070112	.	.	.	Lenght:10182
CP007482	Mauve	CORE	1070113	1071569	.	.	.	Lenght:1456
CP007482	Mauve	CORE	1071584	1072716	.	.	.	Lenght:1132
CP007482	Mauve	CORE	1072735	1072944	.	.	.	Lenght:209
CP007482	Mauve	CORE	1072945	1074615	.	.	.	Lenght:1670
CP007482	Mauve	CORE	1074818	1080430	.	.	.	Lenght:5612
CP007482	Mauve	CORE	1080431	1090265	.	.	.	Lenght:9834
CP007482	Mauve	CORE	1090266	1091032	.	.	.	Lenght:766
CP007482	Mauve	CORE	1091042	1092036	.	.	.	Lenght:994
CP007482	Mauve	CORE	1092037	1100681	.	.	.	Lenght:8644
CP007482	Mauve	CORE	1100689	1106812	.	.	.	Lenght:6123
CP007482	Mauve	CORE	1108414	1112552	.	.	.	Lenght:4138
CP007482	Mauve	CORE	1112663	1122466	.	.	.	Lenght:9803
CP007482	Mauve	CORE	1122467	1124928	.	.	.	Lenght:2461
CP007482	Mauve	CORE	1124929	1126303	.	.	.	Lenght:1374
CP007482	Mauve	CORE	1126391	1132295	.	.	.	Lenght:5904
CP007482	Mauve	CORE	1142637	1146847	.	.	.	Lenght:4210
CP007482	Mauve	CORE	1146848	1153259	.	.	.	Lenght:6411
CP007482	Mauve	CORE	1154202	1164764	.	.	.	Lenght:10562
CP007482	Mauve	CORE	1164765	1172666	.	.	.	Lenght:7901
CP007482	Mauve	CORE	1172798	1177954	.	.	.	Lenght:5156
CP007482	Mauve	CORE	1178020	1194597	.	.	.	Lenght:16577
CP007482	Mauve	CORE	1194598	1199605	.	.	.	Lenght:5007
CP007482	Mauve	CORE	1199640	1201112	.	.	.	Lenght:1472
CP007482	Mauve	CORE	1201113	1202689	.	.	.	Lenght:1576
CP007482	Mauve	CORE	1202690	1204308	.	.	.	Lenght:1618
CP007482	Mauve	CORE	1209456	1228632	.	.	.	Lenght:19176
CP007482	Mauve	CORE	1228633	1230677	.	.	.	Lenght:2044
CP007482	Mauve	CORE	1232968	1235525	.	.	.	Lenght:2557
CP007482	Mauve	CORE	1235530	1236362	.	.	.	Lenght:832
CP007482	Mauve	CORE	1236363	1246021	.	.	.	Lenght:9658
CP007482	Mauve	CORE	1247226	1248050	.	.	.	Lenght:824
CP007482	Mauve	CORE	1248051	1248606	.	.	.	Lenght:555
CP007482	Mauve	CORE	1248936	1249050	.	.	.	Lenght:114
CP007482	Mauve	CORE	1249656	1249749	.	.	.	Lenght:93
CP007482	Mauve	CORE	1250133	1250222	.	.	.	Lenght:89
CP007482	Mauve	CORE	1270516	1276749	.	.	.	Lenght:6233
CP007482	Mauve	CORE	1276750	1277170	.	.	.	Lenght:420
CP007482	Mauve	CORE	1277171	1278978	.	.	.	Lenght:1807
CP007482	Mauve	CORE	1278979	1282907	.	.	.	Lenght:3928
CP007482	Mauve	CORE	1282908	1300416	.	.	.	Lenght:17508
CP007482	Mauve	CORE	1300417	1301255	.	.	.	Lenght:838
CP007482	Mauve	CORE	1301256	1302405	.	.	.	Lenght:1149
CP007482	Mauve	CORE	1302443	1305978	.	.	.	Lenght:3535
CP007482	Mauve	CORE	1305990	1306046	.	.	.	Lenght:56
CP007482	Mauve	CORE	1306222	1320319	.	.	.	Lenght:14097
CP007482	Mauve	CORE	1320327	1324591	.	.	.	Lenght:4264
CP007482	Mauve	CORE	1324595	1336512	.	.	.	Lenght:11917
CP007482	Mauve	CORE	1336738	1337403	.	.	.	Lenght:665
CP007482	Mauve	CORE	1337404	1340112	.	.	.	Lenght:2708
CP007482	Mauve	CORE	1340222	1340357	.	.	.	Lenght:135
CP007482	Mauve	CORE	1340359	1341195	.	.	.	Lenght:836
CP007482	Mauve	CORE	1341237	1341637	.	.	.	Lenght:400
CP007482	Mauve	CORE	1341641	1342118	.	.	.	Lenght:477
CP007482	Mauve	CORE	1342607	1344884	.	.	.	Lenght:2277
CP007482	Mauve	CORE	1344891	1344984	.	.	.	Lenght:93
CP007482	Mauve	CORE	1344985	1348041	.	.	.	Lenght:3056
CP007482	Mauve	CORE	1348042	1351757	.	.	.	Lenght:3715
CP007482	Mauve	CORE	1351758	1352652	.	.	.	Lenght:894
CP007482	Mauve	CORE	1352653	1356795	.	.	.	Lenght:4142
CP007482	Mauve	CORE	1356796	1358885	.	.	.	Lenght:2089
CP007482	Mauve	CORE	1358906	1361655	.	.	.	Lenght:2749
CP007482	Mauve	CORE	1361705	1364530	.	.	.	Lenght:2825
CP007482	Mauve	CORE	1364531	1366319	.	.	.	Lenght:1788
CP007482	Mauve	CORE	1366320	1370195	.	.	.	Lenght:3875
CP007482	Mauve	CORE	1370196	1378075	.	.	.	Lenght:7879
CP007482	Mauve	CORE	1379330	1390229	.	.	.	Lenght:10899
CP007482	Mauve	CORE	1390230	1398701	.	.	.	Lenght:8471
CP007482	Mauve	CORE	1398702	1401926	.	.	.	Lenght:3224
CP007482	Mauve	CORE	1401927	1414474	.	.	.	Lenght:12547
CP007482	Mauve	CORE	1415070	1420717	.	.	.	Lenght:5647
CP007482	Mauve	CORE	1420718	1423338	.	.	.	Lenght:2620
CP007482	Mauve	CORE	1423339	1426215	.	.	.	Lenght:2876
CP007482	Mauve	CORE	1426216	1426601	.	.	.	Lenght:385
CP007482	Mauve	CORE	1426602	1427437	.	.	.	Lenght:835
CP007482	Mauve	CORE	1427438	1427880	.	.	.	Lenght:442
CP007482	Mauve	CORE	1427881	1447663	.	.	.	Lenght:19782
CP007482	Mauve	CORE	1447664	1457891	.	.	.	Lenght:10227
CP007482	Mauve	CORE	1457949	1464738	.	.	.	Lenght:6789
CP007482	Mauve	CORE	1464739	1466376	.	.	.	Lenght:1637
CP007482	Mauve	CORE	1466564	1466764	.	.	.	Lenght:200
CP007482	Mauve	CORE	1466765	1471345	.	.	.	Lenght:4580
CP007482	Mauve	CORE	1471383	1473033	.	.	.	Lenght:1650
CP007482	Mauve	CORE	1473836	1473967	.	.	.	Lenght:131
CP007482	Mauve	CORE	1475954	1479936	.	.	.	Lenght:3982
CP007482	Mauve	CORE	1480029	1485212	.	.	.	Lenght:5183
CP007482	Mauve	CORE	1485213	1497964	.	.	.	Lenght:12751
CP007482	Mauve	CORE	1497968	1505868	.	.	.	Lenght:7900
CP007482	Mauve	CORE	1505869	1519466	.	.	.	Lenght:13597
CP007482	Mauve	CORE	1523723	1523734	.	.	.	Lenght:11
CP007482	Mauve	CORE	1523738	1524033	.	.	.	Lenght:295
CP007482	Mauve	CORE	1524034	1539225	.	.	.	Lenght:15191
CP007482	Mauve	CORE	1539226	1553418	.	.	.	Lenght:14192
CP007482	Mauve	CORE	1554604	1556562	.	.	.	Lenght:1958
CP007482	Mauve	CORE	1556578	1565169	.	.	.	Lenght:8591
CP007482	Mauve	CORE	1565170	1567049	.	.	.	Lenght:1879
CP007482	Mauve	CORE	1567053	1567087	.	.	.	Lenght:34
CP007482	Mauve	CORE	1567093	1571413	.	.	.	Lenght:4320
CP007482	Mauve	CORE	1571414	1571680	.	.	.	Lenght:266
CP007482	Mauve	CORE	1571962	1580753	.	.	.	Lenght:8791
CP007482	Mauve	CORE	1580754	1582135	.	.	.	Lenght:1381
CP007482	Mauve	CORE	1582508	1589628	.	.	.	Lenght:7120
CP007482	Mauve	CORE	1589629	1589652	.	.	.	Lenght:23
CP007482	Mauve	CORE	1589680	1593923	.	.	.	Lenght:4243
CP007482	Mauve	CORE	1593929	1606448	.	.	.	Lenght:12519
CP007482	Mauve	CORE	1606449	1610944	.	.	.	Lenght:4495
CP007482	Mauve	CORE	1610966	1610998	.	.	.	Lenght:32
CP007482	Mauve	CORE	1610999	1613260	.	.	.	Lenght:2261
CP007482	Mauve	CORE	1613271	1621685	.	.	.	Lenght:8414
CP007482	Mauve	CORE	1621697	1622317	.	.	.	Lenght:620
CP007482	Mauve	CORE	1627202	1639641	.	.	.	Lenght:12439
CP007482	Mauve	CORE	1644064	1651871	.	.	.	Lenght:7807
CP007482	Mauve	CORE	1651875	1652722	.	.	.	Lenght:847
CP007482	Mauve	CORE	1652885	1653015	.	.	.	Lenght:130
CP007482	Mauve	CORE	1653037	1654533	.	.	.	Lenght:1496
CP007482	Mauve	CORE	1655301	1658366	.	.	.	Lenght:3065
CP007482	Mauve	CORE	1659054	1661577	.	.	.	Lenght:2523
CP007482	Mauve	CORE	1661578	1664617	.	.	.	Lenght:3039
CP007482	Mauve	CORE	1664655	1668283	.	.	.	Lenght:3628
CP007482	Mauve	CORE	1668284	1675871	.	.	.	Lenght:7587
CP007482	Mauve	CORE	1675872	1676048	.	.	.	Lenght:176
CP007482	Mauve	CORE	1676488	1677634	.	.	.	Lenght:1146
CP007482	Mauve	CORE	1677711	1678832	.	.	.	Lenght:1121
CP007482	Mauve	CORE	1681826	1682002	.	.	.	Lenght:176
CP007482	Mauve	CORE	1682438	1682517	.	.	.	Lenght:79
CP007482	Mauve	CORE	1683340	1683917	.	.	.	Lenght:577
CP007482	Mauve	CORE	1684121	1693810	.	.	.	Lenght:9689
CP007482	Mauve	CORE	1693811	1696051	.	.	.	Lenght:2240
CP007482	Mauve	CORE	1698200	1698264	.	.	.	Lenght:64
CP007482	Mauve	CORE	1698423	1698933	.	.	.	Lenght:510
CP007482	Mauve	CORE	1700101	1700185	.	.	.	Lenght:84
CP007482	Mauve	CORE	1700258	1702385	.	.	.	Lenght:2127
CP007482	Mauve	CORE	1704421	1705030	.	.	.	Lenght:609
CP007482	Mauve	CORE	1705031	1705177	.	.	.	Lenght:146
CP007482	Mauve	CORE	1705953	1706767	.	.	.	Lenght:814
CP007482	Mauve	CORE	1706768	1707676	.	.	.	Lenght:908
CP007482	Mauve	CORE	1707677	1707720	.	.	.	Lenght:43
CP007482	Mauve	CORE	1708351	1708401	.	.	.	Lenght:50
CP007482	Mauve	CORE	1708402	1709307	.	.	.	Lenght:905
CP007482	Mauve	CORE	1710505	1711350	.	.	.	Lenght:845
CP007482	Mauve	CORE	1711454	1713007	.	.	.	Lenght:1553
CP007482	Mauve	CORE	1713142	1713319	.	.	.	Lenght:177
CP007482	Mauve	CORE	1713381	1713490	.	.	.	Lenght:109
CP007482	Mauve	CORE	1713491	1715480	.	.	.	Lenght:1989
CP007482	Mauve	CORE	1715481	1717505	.	.	.	Lenght:2024
CP007482	Mauve	CORE	1717506	1720915	.	.	.	Lenght:3409
CP007482	Mauve	CORE	1721042	1725268	.	.	.	Lenght:4226
CP007482	Mauve	CORE	1725627	1731915	.	.	.	Lenght:6288
CP007482	Mauve	CORE	1731923	1734097	.	.	.	Lenght:2174
CP007482	Mauve	CORE	1734098	1734418	.	.	.	Lenght:320
CP007482	Mauve	CORE	1734482	1735385	.	.	.	Lenght:903
CP007482	Mauve	CORE	1736304	1740351	.	.	.	Lenght:4047
CP007482	Mauve	CORE	1740352	1742834	.	.	.	Lenght:2482
CP007482	Mauve	CORE	1742835	1782173	.	.	.	Lenght:39338
CP007482	Mauve	CORE	1782618	1785241	.	.	.	Lenght:2623
CP007482	Mauve	CORE	1785767	1789932	.	.	.	Lenght:4165
CP007482	Mauve	CORE	1789940	1796806	.	.	.	Lenght:6866
CP007482	Mauve	CORE	1796870	1797419	.	.	.	Lenght:549
CP007482	Mauve	CORE	1797440	1804634	.	.	.	Lenght:7194
CP007482	Mauve	CORE	1804635	1804807	.	.	.	Lenght:172
CP007482	Mauve	CORE	1805102	1808242	.	.	.	Lenght:3140
CP007482	Mauve	CORE	1808243	1808773	.	.	.	Lenght:530
CP007482	Mauve	CORE	1808804	1817254	.	.	.	Lenght:8450
CP007482	Mauve	CORE	1817256	1828136	.	.	.	Lenght:10880
CP007482	Mauve	CORE	1828137	1836013	.	.	.	Lenght:7876
CP007482	Mauve	CORE	1836014	1837683	.	.	.	Lenght:1669
CP007482	Mauve	CORE	1837684	1838684	.	.	.	Lenght:1000
