# Supplementary material for: Functional annotation and distribution overview of RNA families in 27 Streptococcus agalactiae genomes
Source: BMC Genomics. 2018 Jul 28;19:556. doi: 10.1186/s12864-018-4951-z (PMC6064168; doi:10.1186/s12864-018-4951-z)
Supplement: Supplementary file 4 — GFF3 annotations for all classified Regions and ncRNAs. (ZIP 1638 kb) [file 12864_2018_4951_MOESM4_ESM.zip › Additional file 4/Core_Shared_and_Exclusive_Regions/CORE_CP007565.gff]

CP007565	Mauve	CORE	92	2851	.	.	.	Lenght:2759
CP007565	Mauve	CORE	2852	4138	.	.	.	Lenght:1286
CP007565	Mauve	CORE	4139	4149	.	.	.	Lenght:10
CP007565	Mauve	CORE	4342	16260	.	.	.	Lenght:11918
CP007565	Mauve	CORE	16278	16335	.	.	.	Lenght:57
CP007565	Mauve	CORE	177164	178820	.	.	.	Lenght:1656
CP007565	Mauve	CORE	178863	182585	.	.	.	Lenght:3722
CP007565	Mauve	CORE	183850	184090	.	.	.	Lenght:240
CP007565	Mauve	CORE	184129	186908	.	.	.	Lenght:2779
CP007565	Mauve	CORE	186910	190755	.	.	.	Lenght:3845
CP007565	Mauve	CORE	190971	193498	.	.	.	Lenght:2527
CP007565	Mauve	CORE	193502	194267	.	.	.	Lenght:765
CP007565	Mauve	CORE	194950	198705	.	.	.	Lenght:3755
CP007565	Mauve	CORE	198742	209532	.	.	.	Lenght:10790
CP007565	Mauve	CORE	209812	211368	.	.	.	Lenght:1556
CP007565	Mauve	CORE	213137	215106	.	.	.	Lenght:1969
CP007565	Mauve	CORE	215296	215557	.	.	.	Lenght:261
CP007565	Mauve	CORE	215777	222967	.	.	.	Lenght:7190
CP007565	Mauve	CORE	222968	227021	.	.	.	Lenght:4053
CP007565	Mauve	CORE	227054	242522	.	.	.	Lenght:15468
CP007565	Mauve	CORE	242781	242927	.	.	.	Lenght:146
CP007565	Mauve	CORE	243273	243820	.	.	.	Lenght:547
CP007565	Mauve	CORE	247880	248069	.	.	.	Lenght:189
CP007565	Mauve	CORE	250678	251386	.	.	.	Lenght:708
CP007565	Mauve	CORE	251387	257203	.	.	.	Lenght:5816
CP007565	Mauve	CORE	257465	257712	.	.	.	Lenght:247
CP007565	Mauve	CORE	257713	262581	.	.	.	Lenght:4868
CP007565	Mauve	CORE	262582	272860	.	.	.	Lenght:10278
CP007565	Mauve	CORE	272861	272874	.	.	.	Lenght:13
CP007565	Mauve	CORE	272878	282735	.	.	.	Lenght:9857
CP007565	Mauve	CORE	282736	283921	.	.	.	Lenght:1185
CP007565	Mauve	CORE	283922	292275	.	.	.	Lenght:8353
CP007565	Mauve	CORE	292276	292620	.	.	.	Lenght:344
CP007565	Mauve	CORE	292761	292860	.	.	.	Lenght:99
CP007565	Mauve	CORE	292985	300687	.	.	.	Lenght:7702
CP007565	Mauve	CORE	300688	315253	.	.	.	Lenght:14565
CP007565	Mauve	CORE	315905	316503	.	.	.	Lenght:598
CP007565	Mauve	CORE	318401	319104	.	.	.	Lenght:703
CP007565	Mauve	CORE	319855	320182	.	.	.	Lenght:327
CP007565	Mauve	CORE	320183	324959	.	.	.	Lenght:4776
CP007565	Mauve	CORE	324960	337072	.	.	.	Lenght:12112
CP007565	Mauve	CORE	337073	338945	.	.	.	Lenght:1872
CP007565	Mauve	CORE	338946	339079	.	.	.	Lenght:133
CP007565	Mauve	CORE	339101	339599	.	.	.	Lenght:498
CP007565	Mauve	CORE	339748	342264	.	.	.	Lenght:2516
CP007565	Mauve	CORE	342291	342481	.	.	.	Lenght:190
CP007565	Mauve	CORE	342947	343502	.	.	.	Lenght:555
CP007565	Mauve	CORE	343503	350159	.	.	.	Lenght:6656
CP007565	Mauve	CORE	350160	351279	.	.	.	Lenght:1119
CP007565	Mauve	CORE	351298	362483	.	.	.	Lenght:11185
CP007565	Mauve	CORE	363220	364605	.	.	.	Lenght:1385
CP007565	Mauve	CORE	364606	375750	.	.	.	Lenght:11144
CP007565	Mauve	CORE	375751	378757	.	.	.	Lenght:3006
CP007565	Mauve	CORE	378761	379752	.	.	.	Lenght:991
CP007565	Mauve	CORE	383346	385023	.	.	.	Lenght:1677
CP007565	Mauve	CORE	385090	385656	.	.	.	Lenght:566
CP007565	Mauve	CORE	385657	390978	.	.	.	Lenght:5321
CP007565	Mauve	CORE	23453	25744	.	.	.	Lenght:2291
CP007565	Mauve	CORE	26977	27123	.	.	.	Lenght:146
CP007565	Mauve	CORE	27124	28779	.	.	.	Lenght:1655
CP007565	Mauve	CORE	28804	29878	.	.	.	Lenght:1074
CP007565	Mauve	CORE	29879	39617	.	.	.	Lenght:9738
CP007565	Mauve	CORE	39618	42919	.	.	.	Lenght:3301
CP007565	Mauve	CORE	44627	50346	.	.	.	Lenght:5719
CP007565	Mauve	CORE	50347	66157	.	.	.	Lenght:15810
CP007565	Mauve	CORE	66158	66363	.	.	.	Lenght:205
CP007565	Mauve	CORE	66455	74196	.	.	.	Lenght:7741
CP007565	Mauve	CORE	74224	74705	.	.	.	Lenght:481
CP007565	Mauve	CORE	74928	77964	.	.	.	Lenght:3036
CP007565	Mauve	CORE	79475	79516	.	.	.	Lenght:41
CP007565	Mauve	CORE	79517	79638	.	.	.	Lenght:121
CP007565	Mauve	CORE	79746	98239	.	.	.	Lenght:18493
CP007565	Mauve	CORE	98242	103979	.	.	.	Lenght:5737
CP007565	Mauve	CORE	104715	104748	.	.	.	Lenght:33
CP007565	Mauve	CORE	104749	104868	.	.	.	Lenght:119
CP007565	Mauve	CORE	105469	105718	.	.	.	Lenght:249
CP007565	Mauve	CORE	106198	106464	.	.	.	Lenght:266
CP007565	Mauve	CORE	106536	106568	.	.	.	Lenght:32
CP007565	Mauve	CORE	106783	106912	.	.	.	Lenght:129
CP007565	Mauve	CORE	106966	107146	.	.	.	Lenght:180
CP007565	Mauve	CORE	107951	121101	.	.	.	Lenght:13150
CP007565	Mauve	CORE	122187	124387	.	.	.	Lenght:2200
CP007565	Mauve	CORE	124388	124848	.	.	.	Lenght:460
CP007565	Mauve	CORE	124849	127663	.	.	.	Lenght:2814
CP007565	Mauve	CORE	127676	138227	.	.	.	Lenght:10551
CP007565	Mauve	CORE	138228	140068	.	.	.	Lenght:1840
CP007565	Mauve	CORE	140069	150693	.	.	.	Lenght:10624
CP007565	Mauve	CORE	151150	155249	.	.	.	Lenght:4099
CP007565	Mauve	CORE	155250	155890	.	.	.	Lenght:640
CP007565	Mauve	CORE	156341	157089	.	.	.	Lenght:748
CP007565	Mauve	CORE	158668	161883	.	.	.	Lenght:3215
CP007565	Mauve	CORE	161910	164926	.	.	.	Lenght:3016
CP007565	Mauve	CORE	164977	167002	.	.	.	Lenght:2025
CP007565	Mauve	CORE	167102	167647	.	.	.	Lenght:545
CP007565	Mauve	CORE	167648	171874	.	.	.	Lenght:4226
CP007565	Mauve	CORE	171875	174474	.	.	.	Lenght:2599
CP007565	Mauve	CORE	394707	398148	.	.	.	Lenght:3441
CP007565	Mauve	CORE	398822	398904	.	.	.	Lenght:82
CP007565	Mauve	CORE	398905	399046	.	.	.	Lenght:141
CP007565	Mauve	CORE	399146	403277	.	.	.	Lenght:4131
CP007565	Mauve	CORE	403944	409599	.	.	.	Lenght:5655
CP007565	Mauve	CORE	409600	409779	.	.	.	Lenght:179
CP007565	Mauve	CORE	409780	411367	.	.	.	Lenght:1587
CP007565	Mauve	CORE	411368	411628	.	.	.	Lenght:260
CP007565	Mauve	CORE	415353	416540	.	.	.	Lenght:1187
CP007565	Mauve	CORE	416541	417416	.	.	.	Lenght:875
CP007565	Mauve	CORE	450153	450183	.	.	.	Lenght:30
CP007565	Mauve	CORE	450684	452154	.	.	.	Lenght:1470
CP007565	Mauve	CORE	452155	454920	.	.	.	Lenght:2765
CP007565	Mauve	CORE	456448	456818	.	.	.	Lenght:370
CP007565	Mauve	CORE	456819	460297	.	.	.	Lenght:3478
CP007565	Mauve	CORE	460713	461118	.	.	.	Lenght:405
CP007565	Mauve	CORE	461119	465499	.	.	.	Lenght:4380
CP007565	Mauve	CORE	465500	472018	.	.	.	Lenght:6518
CP007565	Mauve	CORE	472373	478806	.	.	.	Lenght:6433
CP007565	Mauve	CORE	478807	487937	.	.	.	Lenght:9130
CP007565	Mauve	CORE	487985	488736	.	.	.	Lenght:751
CP007565	Mauve	CORE	488737	491671	.	.	.	Lenght:2934
CP007565	Mauve	CORE	491683	505204	.	.	.	Lenght:13521
CP007565	Mauve	CORE	505286	505642	.	.	.	Lenght:356
CP007565	Mauve	CORE	505643	506740	.	.	.	Lenght:1097
CP007565	Mauve	CORE	506780	510218	.	.	.	Lenght:3438
CP007565	Mauve	CORE	510260	513963	.	.	.	Lenght:3703
CP007565	Mauve	CORE	514020	516092	.	.	.	Lenght:2072
CP007565	Mauve	CORE	516093	523047	.	.	.	Lenght:6954
CP007565	Mauve	CORE	523060	525480	.	.	.	Lenght:2420
CP007565	Mauve	CORE	525481	535873	.	.	.	Lenght:10392
CP007565	Mauve	CORE	535875	538362	.	.	.	Lenght:2487
CP007565	Mauve	CORE	538363	538893	.	.	.	Lenght:530
CP007565	Mauve	CORE	538894	541484	.	.	.	Lenght:2590
CP007565	Mauve	CORE	541485	544048	.	.	.	Lenght:2563
CP007565	Mauve	CORE	544049	544729	.	.	.	Lenght:680
CP007565	Mauve	CORE	544736	544825	.	.	.	Lenght:89
CP007565	Mauve	CORE	544960	546304	.	.	.	Lenght:1344
CP007565	Mauve	CORE	546305	552456	.	.	.	Lenght:6151
CP007565	Mauve	CORE	552457	553889	.	.	.	Lenght:1432
CP007565	Mauve	CORE	553890	554002	.	.	.	Lenght:112
CP007565	Mauve	CORE	554003	554031	.	.	.	Lenght:28
CP007565	Mauve	CORE	554032	555051	.	.	.	Lenght:1019
CP007565	Mauve	CORE	555077	559752	.	.	.	Lenght:4675
CP007565	Mauve	CORE	585976	595093	.	.	.	Lenght:9117
CP007565	Mauve	CORE	595139	596328	.	.	.	Lenght:1189
CP007565	Mauve	CORE	596329	600172	.	.	.	Lenght:3843
CP007565	Mauve	CORE	601893	603095	.	.	.	Lenght:1202
CP007565	Mauve	CORE	603096	603146	.	.	.	Lenght:50
CP007565	Mauve	CORE	603249	603589	.	.	.	Lenght:340
CP007565	Mauve	CORE	603672	604019	.	.	.	Lenght:347
CP007565	Mauve	CORE	610886	612500	.	.	.	Lenght:1614
CP007565	Mauve	CORE	612522	620588	.	.	.	Lenght:8066
CP007565	Mauve	CORE	620589	622838	.	.	.	Lenght:2249
CP007565	Mauve	CORE	622853	623346	.	.	.	Lenght:493
CP007565	Mauve	CORE	623347	624313	.	.	.	Lenght:966
CP007565	Mauve	CORE	624314	627657	.	.	.	Lenght:3343
CP007565	Mauve	CORE	627736	632105	.	.	.	Lenght:4369
CP007565	Mauve	CORE	632106	632841	.	.	.	Lenght:735
CP007565	Mauve	CORE	633402	635424	.	.	.	Lenght:2022
CP007565	Mauve	CORE	635425	635454	.	.	.	Lenght:29
CP007565	Mauve	CORE	635455	644308	.	.	.	Lenght:8853
CP007565	Mauve	CORE	644310	648324	.	.	.	Lenght:4014
CP007565	Mauve	CORE	648549	650538	.	.	.	Lenght:1989
CP007565	Mauve	CORE	650599	651239	.	.	.	Lenght:640
CP007565	Mauve	CORE	651419	653598	.	.	.	Lenght:2179
CP007565	Mauve	CORE	653599	656801	.	.	.	Lenght:3202
CP007565	Mauve	CORE	656802	658909	.	.	.	Lenght:2107
CP007565	Mauve	CORE	658910	660495	.	.	.	Lenght:1585
CP007565	Mauve	CORE	661048	661148	.	.	.	Lenght:100
CP007565	Mauve	CORE	661747	666609	.	.	.	Lenght:4862
CP007565	Mauve	CORE	666613	671305	.	.	.	Lenght:4692
CP007565	Mauve	CORE	671306	682519	.	.	.	Lenght:11213
CP007565	Mauve	CORE	683347	687014	.	.	.	Lenght:3667
CP007565	Mauve	CORE	687015	693805	.	.	.	Lenght:6790
CP007565	Mauve	CORE	693806	695095	.	.	.	Lenght:1289
CP007565	Mauve	CORE	695333	698248	.	.	.	Lenght:2915
CP007565	Mauve	CORE	698249	702729	.	.	.	Lenght:4480
CP007565	Mauve	CORE	703903	721425	.	.	.	Lenght:17522
CP007565	Mauve	CORE	721426	722149	.	.	.	Lenght:723
CP007565	Mauve	CORE	722203	722246	.	.	.	Lenght:43
CP007565	Mauve	CORE	722247	722547	.	.	.	Lenght:300
CP007565	Mauve	CORE	722548	723606	.	.	.	Lenght:1058
CP007565	Mauve	CORE	723607	723847	.	.	.	Lenght:240
CP007565	Mauve	CORE	723848	724128	.	.	.	Lenght:280
CP007565	Mauve	CORE	724129	731718	.	.	.	Lenght:7589
CP007565	Mauve	CORE	731776	733078	.	.	.	Lenght:1302
CP007565	Mauve	CORE	733080	734996	.	.	.	Lenght:1916
CP007565	Mauve	CORE	734997	739801	.	.	.	Lenght:4804
CP007565	Mauve	CORE	739802	740397	.	.	.	Lenght:595
CP007565	Mauve	CORE	742142	743626	.	.	.	Lenght:1484
CP007565	Mauve	CORE	743719	746896	.	.	.	Lenght:3177
CP007565	Mauve	CORE	749451	761651	.	.	.	Lenght:12200
CP007565	Mauve	CORE	761691	762704	.	.	.	Lenght:1013
CP007565	Mauve	CORE	763029	781182	.	.	.	Lenght:18153
CP007565	Mauve	CORE	781256	781853	.	.	.	Lenght:597
CP007565	Mauve	CORE	782155	790091	.	.	.	Lenght:7936
CP007565	Mauve	CORE	790143	791608	.	.	.	Lenght:1465
CP007565	Mauve	CORE	791631	800234	.	.	.	Lenght:8603
CP007565	Mauve	CORE	800273	806658	.	.	.	Lenght:6385
CP007565	Mauve	CORE	806659	810270	.	.	.	Lenght:3611
CP007565	Mauve	CORE	810377	813462	.	.	.	Lenght:3085
CP007565	Mauve	CORE	813477	816487	.	.	.	Lenght:3010
CP007565	Mauve	CORE	816554	816945	.	.	.	Lenght:391
CP007565	Mauve	CORE	816966	820284	.	.	.	Lenght:3318
CP007565	Mauve	CORE	820285	821584	.	.	.	Lenght:1299
CP007565	Mauve	CORE	821585	822289	.	.	.	Lenght:704
CP007565	Mauve	CORE	822466	823867	.	.	.	Lenght:1401
CP007565	Mauve	CORE	823913	825151	.	.	.	Lenght:1238
CP007565	Mauve	CORE	825152	826730	.	.	.	Lenght:1578
CP007565	Mauve	CORE	826731	827407	.	.	.	Lenght:676
CP007565	Mauve	CORE	827408	828024	.	.	.	Lenght:616
CP007565	Mauve	CORE	828119	828144	.	.	.	Lenght:25
CP007565	Mauve	CORE	828170	828295	.	.	.	Lenght:125
CP007565	Mauve	CORE	828297	828748	.	.	.	Lenght:451
CP007565	Mauve	CORE	828749	829376	.	.	.	Lenght:627
CP007565	Mauve	CORE	829382	829400	.	.	.	Lenght:18
CP007565	Mauve	CORE	829403	840064	.	.	.	Lenght:10661
CP007565	Mauve	CORE	840066	842750	.	.	.	Lenght:2684
CP007565	Mauve	CORE	844059	846425	.	.	.	Lenght:2366
CP007565	Mauve	CORE	846426	846763	.	.	.	Lenght:337
CP007565	Mauve	CORE	846764	848981	.	.	.	Lenght:2217
CP007565	Mauve	CORE	848983	849251	.	.	.	Lenght:268
CP007565	Mauve	CORE	849350	856707	.	.	.	Lenght:7357
CP007565	Mauve	CORE	857831	858851	.	.	.	Lenght:1020
CP007565	Mauve	CORE	858852	859092	.	.	.	Lenght:240
CP007565	Mauve	CORE	859147	860786	.	.	.	Lenght:1639
CP007565	Mauve	CORE	860787	863907	.	.	.	Lenght:3120
CP007565	Mauve	CORE	863908	864791	.	.	.	Lenght:883
CP007565	Mauve	CORE	864907	869514	.	.	.	Lenght:4607
CP007565	Mauve	CORE	869515	870830	.	.	.	Lenght:1315
CP007565	Mauve	CORE	870833	871986	.	.	.	Lenght:1153
CP007565	Mauve	CORE	871987	872107	.	.	.	Lenght:120
CP007565	Mauve	CORE	872736	872772	.	.	.	Lenght:36
CP007565	Mauve	CORE	872961	873150	.	.	.	Lenght:189
CP007565	Mauve	CORE	873213	874989	.	.	.	Lenght:1776
CP007565	Mauve	CORE	874990	875030	.	.	.	Lenght:40
CP007565	Mauve	CORE	875031	887437	.	.	.	Lenght:12406
CP007565	Mauve	CORE	887459	892466	.	.	.	Lenght:5007
CP007565	Mauve	CORE	892467	902626	.	.	.	Lenght:10159
CP007565	Mauve	CORE	902627	907862	.	.	.	Lenght:5235
CP007565	Mauve	CORE	907893	908021	.	.	.	Lenght:128
CP007565	Mauve	CORE	908107	908721	.	.	.	Lenght:614
CP007565	Mauve	CORE	908819	913889	.	.	.	Lenght:5070
CP007565	Mauve	CORE	913947	914030	.	.	.	Lenght:83
CP007565	Mauve	CORE	923541	926945	.	.	.	Lenght:3404
CP007565	Mauve	CORE	926948	930751	.	.	.	Lenght:3803
CP007565	Mauve	CORE	930900	930996	.	.	.	Lenght:96
CP007565	Mauve	CORE	931001	931090	.	.	.	Lenght:89
CP007565	Mauve	CORE	931127	933308	.	.	.	Lenght:2181
CP007565	Mauve	CORE	934567	938368	.	.	.	Lenght:3801
CP007565	Mauve	CORE	938431	946253	.	.	.	Lenght:7822
CP007565	Mauve	CORE	946259	946702	.	.	.	Lenght:443
CP007565	Mauve	CORE	946703	947442	.	.	.	Lenght:739
CP007565	Mauve	CORE	947443	956540	.	.	.	Lenght:9097
CP007565	Mauve	CORE	956686	957032	.	.	.	Lenght:346
CP007565	Mauve	CORE	957033	960024	.	.	.	Lenght:2991
CP007565	Mauve	CORE	960025	961153	.	.	.	Lenght:1128
CP007565	Mauve	CORE	961426	965288	.	.	.	Lenght:3862
CP007565	Mauve	CORE	965289	966241	.	.	.	Lenght:952
CP007565	Mauve	CORE	966621	966678	.	.	.	Lenght:57
CP007565	Mauve	CORE	966679	975899	.	.	.	Lenght:9220
CP007565	Mauve	CORE	975990	977028	.	.	.	Lenght:1038
CP007565	Mauve	CORE	982029	983761	.	.	.	Lenght:1732
CP007565	Mauve	CORE	983836	984344	.	.	.	Lenght:508
CP007565	Mauve	CORE	984391	991878	.	.	.	Lenght:7487
CP007565	Mauve	CORE	991879	998781	.	.	.	Lenght:6902
CP007565	Mauve	CORE	998805	999498	.	.	.	Lenght:693
CP007565	Mauve	CORE	999499	1000262	.	.	.	Lenght:763
CP007565	Mauve	CORE	1000263	1006308	.	.	.	Lenght:6045
CP007565	Mauve	CORE	1006368	1007817	.	.	.	Lenght:1449
CP007565	Mauve	CORE	1009203	1009270	.	.	.	Lenght:67
CP007565	Mauve	CORE	1009271	1013503	.	.	.	Lenght:4232
CP007565	Mauve	CORE	1013504	1013709	.	.	.	Lenght:205
CP007565	Mauve	CORE	1013710	1013723	.	.	.	Lenght:13
CP007565	Mauve	CORE	1013796	1013844	.	.	.	Lenght:48
CP007565	Mauve	CORE	1013845	1016798	.	.	.	Lenght:2953
CP007565	Mauve	CORE	1016799	1018644	.	.	.	Lenght:1845
CP007565	Mauve	CORE	1018645	1023470	.	.	.	Lenght:4825
CP007565	Mauve	CORE	1023471	1023482	.	.	.	Lenght:11
CP007565	Mauve	CORE	1023639	1031948	.	.	.	Lenght:8309
CP007565	Mauve	CORE	1033235	1033932	.	.	.	Lenght:697
CP007565	Mauve	CORE	1033933	1034084	.	.	.	Lenght:151
CP007565	Mauve	CORE	1034106	1040387	.	.	.	Lenght:6281
CP007565	Mauve	CORE	1044455	1051350	.	.	.	Lenght:6895
CP007565	Mauve	CORE	1051351	1052532	.	.	.	Lenght:1181
CP007565	Mauve	CORE	1052533	1054282	.	.	.	Lenght:1749
CP007565	Mauve	CORE	1054283	1059066	.	.	.	Lenght:4783
CP007565	Mauve	CORE	1059067	1059411	.	.	.	Lenght:344
CP007565	Mauve	CORE	1059412	1069594	.	.	.	Lenght:10182
CP007565	Mauve	CORE	1069595	1071051	.	.	.	Lenght:1456
CP007565	Mauve	CORE	1071066	1072198	.	.	.	Lenght:1132
CP007565	Mauve	CORE	1072217	1072426	.	.	.	Lenght:209
CP007565	Mauve	CORE	1072427	1074097	.	.	.	Lenght:1670
CP007565	Mauve	CORE	1074300	1079912	.	.	.	Lenght:5612
CP007565	Mauve	CORE	1079913	1089747	.	.	.	Lenght:9834
CP007565	Mauve	CORE	1089748	1090514	.	.	.	Lenght:766
CP007565	Mauve	CORE	1090524	1091518	.	.	.	Lenght:994
CP007565	Mauve	CORE	1091519	1100163	.	.	.	Lenght:8644
CP007565	Mauve	CORE	1100171	1106294	.	.	.	Lenght:6123
CP007565	Mauve	CORE	1107896	1112034	.	.	.	Lenght:4138
CP007565	Mauve	CORE	1112145	1121948	.	.	.	Lenght:9803
CP007565	Mauve	CORE	1121949	1124410	.	.	.	Lenght:2461
CP007565	Mauve	CORE	1124411	1125785	.	.	.	Lenght:1374
CP007565	Mauve	CORE	1125873	1131777	.	.	.	Lenght:5904
CP007565	Mauve	CORE	1142119	1146329	.	.	.	Lenght:4210
CP007565	Mauve	CORE	1146330	1152741	.	.	.	Lenght:6411
CP007565	Mauve	CORE	1153684	1164246	.	.	.	Lenght:10562
CP007565	Mauve	CORE	1164247	1172148	.	.	.	Lenght:7901
CP007565	Mauve	CORE	1172280	1177436	.	.	.	Lenght:5156
CP007565	Mauve	CORE	1177502	1194079	.	.	.	Lenght:16577
CP007565	Mauve	CORE	1194080	1199087	.	.	.	Lenght:5007
CP007565	Mauve	CORE	1199122	1200594	.	.	.	Lenght:1472
CP007565	Mauve	CORE	1200595	1202171	.	.	.	Lenght:1576
CP007565	Mauve	CORE	1202172	1203790	.	.	.	Lenght:1618
CP007565	Mauve	CORE	1208938	1228114	.	.	.	Lenght:19176
CP007565	Mauve	CORE	1228115	1230159	.	.	.	Lenght:2044
CP007565	Mauve	CORE	1232450	1235007	.	.	.	Lenght:2557
CP007565	Mauve	CORE	1235012	1235844	.	.	.	Lenght:832
CP007565	Mauve	CORE	1235845	1245503	.	.	.	Lenght:9658
CP007565	Mauve	CORE	1246692	1247516	.	.	.	Lenght:824
CP007565	Mauve	CORE	1247517	1248072	.	.	.	Lenght:555
CP007565	Mauve	CORE	1248402	1248516	.	.	.	Lenght:114
CP007565	Mauve	CORE	1249122	1249215	.	.	.	Lenght:93
CP007565	Mauve	CORE	1249599	1249688	.	.	.	Lenght:89
CP007565	Mauve	CORE	1269982	1276215	.	.	.	Lenght:6233
CP007565	Mauve	CORE	1276216	1276636	.	.	.	Lenght:420
CP007565	Mauve	CORE	1276637	1278444	.	.	.	Lenght:1807
CP007565	Mauve	CORE	1278445	1282373	.	.	.	Lenght:3928
CP007565	Mauve	CORE	1282374	1299882	.	.	.	Lenght:17508
CP007565	Mauve	CORE	1299883	1300721	.	.	.	Lenght:838
CP007565	Mauve	CORE	1300722	1301871	.	.	.	Lenght:1149
CP007565	Mauve	CORE	1301909	1305444	.	.	.	Lenght:3535
CP007565	Mauve	CORE	1305456	1305512	.	.	.	Lenght:56
CP007565	Mauve	CORE	1305688	1319785	.	.	.	Lenght:14097
CP007565	Mauve	CORE	1319793	1324057	.	.	.	Lenght:4264
CP007565	Mauve	CORE	1324061	1335978	.	.	.	Lenght:11917
CP007565	Mauve	CORE	1336204	1336869	.	.	.	Lenght:665
CP007565	Mauve	CORE	1336870	1339578	.	.	.	Lenght:2708
CP007565	Mauve	CORE	1339688	1339823	.	.	.	Lenght:135
CP007565	Mauve	CORE	1339825	1340661	.	.	.	Lenght:836
CP007565	Mauve	CORE	1340703	1341103	.	.	.	Lenght:400
CP007565	Mauve	CORE	1341107	1341584	.	.	.	Lenght:477
CP007565	Mauve	CORE	1342073	1344350	.	.	.	Lenght:2277
CP007565	Mauve	CORE	1344357	1344450	.	.	.	Lenght:93
CP007565	Mauve	CORE	1344451	1347507	.	.	.	Lenght:3056
CP007565	Mauve	CORE	1347508	1351223	.	.	.	Lenght:3715
CP007565	Mauve	CORE	1351224	1352118	.	.	.	Lenght:894
CP007565	Mauve	CORE	1352119	1356261	.	.	.	Lenght:4142
CP007565	Mauve	CORE	1356262	1358351	.	.	.	Lenght:2089
CP007565	Mauve	CORE	1358372	1361121	.	.	.	Lenght:2749
CP007565	Mauve	CORE	1361171	1363996	.	.	.	Lenght:2825
CP007565	Mauve	CORE	1363997	1365785	.	.	.	Lenght:1788
CP007565	Mauve	CORE	1365786	1369661	.	.	.	Lenght:3875
CP007565	Mauve	CORE	1369662	1377541	.	.	.	Lenght:7879
CP007565	Mauve	CORE	1378796	1389695	.	.	.	Lenght:10899
CP007565	Mauve	CORE	1389696	1398167	.	.	.	Lenght:8471
CP007565	Mauve	CORE	1398168	1401392	.	.	.	Lenght:3224
CP007565	Mauve	CORE	1401393	1413940	.	.	.	Lenght:12547
CP007565	Mauve	CORE	1414536	1420183	.	.	.	Lenght:5647
CP007565	Mauve	CORE	1420184	1422804	.	.	.	Lenght:2620
CP007565	Mauve	CORE	1422805	1425681	.	.	.	Lenght:2876
CP007565	Mauve	CORE	1425682	1426067	.	.	.	Lenght:385
CP007565	Mauve	CORE	1426068	1426903	.	.	.	Lenght:835
CP007565	Mauve	CORE	1426904	1427346	.	.	.	Lenght:442
CP007565	Mauve	CORE	1427347	1447129	.	.	.	Lenght:19782
CP007565	Mauve	CORE	1447130	1457357	.	.	.	Lenght:10227
CP007565	Mauve	CORE	1457415	1464204	.	.	.	Lenght:6789
CP007565	Mauve	CORE	1464205	1465842	.	.	.	Lenght:1637
CP007565	Mauve	CORE	1466030	1466230	.	.	.	Lenght:200
CP007565	Mauve	CORE	1466231	1470811	.	.	.	Lenght:4580
CP007565	Mauve	CORE	1470849	1472499	.	.	.	Lenght:1650
CP007565	Mauve	CORE	1473302	1473433	.	.	.	Lenght:131
CP007565	Mauve	CORE	1475420	1479402	.	.	.	Lenght:3982
CP007565	Mauve	CORE	1479495	1484678	.	.	.	Lenght:5183
CP007565	Mauve	CORE	1484679	1497430	.	.	.	Lenght:12751
CP007565	Mauve	CORE	1497434	1505334	.	.	.	Lenght:7900
CP007565	Mauve	CORE	1505335	1518932	.	.	.	Lenght:13597
CP007565	Mauve	CORE	1523189	1523200	.	.	.	Lenght:11
CP007565	Mauve	CORE	1523204	1523499	.	.	.	Lenght:295
CP007565	Mauve	CORE	1523500	1538691	.	.	.	Lenght:15191
CP007565	Mauve	CORE	1538692	1552884	.	.	.	Lenght:14192
CP007565	Mauve	CORE	1554070	1556028	.	.	.	Lenght:1958
CP007565	Mauve	CORE	1556044	1564635	.	.	.	Lenght:8591
CP007565	Mauve	CORE	1564636	1566515	.	.	.	Lenght:1879
CP007565	Mauve	CORE	1566519	1566553	.	.	.	Lenght:34
CP007565	Mauve	CORE	1566559	1570879	.	.	.	Lenght:4320
CP007565	Mauve	CORE	1570880	1571146	.	.	.	Lenght:266
CP007565	Mauve	CORE	1571428	1580219	.	.	.	Lenght:8791
CP007565	Mauve	CORE	1580220	1581601	.	.	.	Lenght:1381
CP007565	Mauve	CORE	1581974	1589094	.	.	.	Lenght:7120
CP007565	Mauve	CORE	1589095	1589118	.	.	.	Lenght:23
CP007565	Mauve	CORE	1589146	1593389	.	.	.	Lenght:4243
CP007565	Mauve	CORE	1593395	1605914	.	.	.	Lenght:12519
CP007565	Mauve	CORE	1605915	1610410	.	.	.	Lenght:4495
CP007565	Mauve	CORE	1610432	1610464	.	.	.	Lenght:32
CP007565	Mauve	CORE	1610465	1612726	.	.	.	Lenght:2261
CP007565	Mauve	CORE	1612737	1621151	.	.	.	Lenght:8414
CP007565	Mauve	CORE	1621163	1621783	.	.	.	Lenght:620
CP007565	Mauve	CORE	1626668	1639107	.	.	.	Lenght:12439
CP007565	Mauve	CORE	1643530	1651337	.	.	.	Lenght:7807
CP007565	Mauve	CORE	1651341	1652188	.	.	.	Lenght:847
CP007565	Mauve	CORE	1652351	1652481	.	.	.	Lenght:130
CP007565	Mauve	CORE	1652503	1653999	.	.	.	Lenght:1496
CP007565	Mauve	CORE	1654767	1657832	.	.	.	Lenght:3065
CP007565	Mauve	CORE	1658520	1661043	.	.	.	Lenght:2523
CP007565	Mauve	CORE	1661044	1664083	.	.	.	Lenght:3039
CP007565	Mauve	CORE	1664121	1667749	.	.	.	Lenght:3628
CP007565	Mauve	CORE	1667750	1675337	.	.	.	Lenght:7587
CP007565	Mauve	CORE	1675338	1675514	.	.	.	Lenght:176
CP007565	Mauve	CORE	1675954	1677100	.	.	.	Lenght:1146
CP007565	Mauve	CORE	1677177	1678298	.	.	.	Lenght:1121
CP007565	Mauve	CORE	1681292	1681468	.	.	.	Lenght:176
CP007565	Mauve	CORE	1681904	1681983	.	.	.	Lenght:79
CP007565	Mauve	CORE	1682806	1683383	.	.	.	Lenght:577
CP007565	Mauve	CORE	1683587	1693276	.	.	.	Lenght:9689
CP007565	Mauve	CORE	1693277	1695517	.	.	.	Lenght:2240
CP007565	Mauve	CORE	1697666	1697730	.	.	.	Lenght:64
CP007565	Mauve	CORE	1697889	1698399	.	.	.	Lenght:510
CP007565	Mauve	CORE	1699567	1699651	.	.	.	Lenght:84
CP007565	Mauve	CORE	1699724	1701851	.	.	.	Lenght:2127
CP007565	Mauve	CORE	1703887	1704496	.	.	.	Lenght:609
CP007565	Mauve	CORE	1704497	1704643	.	.	.	Lenght:146
CP007565	Mauve	CORE	1705419	1706233	.	.	.	Lenght:814
CP007565	Mauve	CORE	1706234	1707142	.	.	.	Lenght:908
CP007565	Mauve	CORE	1707143	1707186	.	.	.	Lenght:43
CP007565	Mauve	CORE	1707817	1707867	.	.	.	Lenght:50
CP007565	Mauve	CORE	1707868	1708773	.	.	.	Lenght:905
CP007565	Mauve	CORE	1709947	1710792	.	.	.	Lenght:845
CP007565	Mauve	CORE	1710896	1712449	.	.	.	Lenght:1553
CP007565	Mauve	CORE	1712584	1712761	.	.	.	Lenght:177
CP007565	Mauve	CORE	1712823	1712932	.	.	.	Lenght:109
CP007565	Mauve	CORE	1712933	1714922	.	.	.	Lenght:1989
CP007565	Mauve	CORE	1714923	1716947	.	.	.	Lenght:2024
CP007565	Mauve	CORE	1716948	1720357	.	.	.	Lenght:3409
CP007565	Mauve	CORE	1720484	1724710	.	.	.	Lenght:4226
CP007565	Mauve	CORE	1725069	1731357	.	.	.	Lenght:6288
CP007565	Mauve	CORE	1731365	1733539	.	.	.	Lenght:2174
CP007565	Mauve	CORE	1733540	1733860	.	.	.	Lenght:320
CP007565	Mauve	CORE	1733924	1734827	.	.	.	Lenght:903
CP007565	Mauve	CORE	1735746	1739793	.	.	.	Lenght:4047
CP007565	Mauve	CORE	1739794	1742276	.	.	.	Lenght:2482
CP007565	Mauve	CORE	1742277	1781615	.	.	.	Lenght:39338
CP007565	Mauve	CORE	1782060	1784683	.	.	.	Lenght:2623
CP007565	Mauve	CORE	1785209	1789374	.	.	.	Lenght:4165
CP007565	Mauve	CORE	1789382	1796248	.	.	.	Lenght:6866
CP007565	Mauve	CORE	1796312	1796861	.	.	.	Lenght:549
CP007565	Mauve	CORE	1796882	1804076	.	.	.	Lenght:7194
CP007565	Mauve	CORE	1804077	1804249	.	.	.	Lenght:172
CP007565	Mauve	CORE	1804544	1807684	.	.	.	Lenght:3140
CP007565	Mauve	CORE	1807685	1808215	.	.	.	Lenght:530
CP007565	Mauve	CORE	1808246	1816696	.	.	.	Lenght:8450
CP007565	Mauve	CORE	1816698	1827578	.	.	.	Lenght:10880
CP007565	Mauve	CORE	1827579	1835455	.	.	.	Lenght:7876
CP007565	Mauve	CORE	1835456	1837125	.	.	.	Lenght:1669
CP007565	Mauve	CORE	1837126	1838126	.	.	.	Lenght:1000
