# Supplementary material for: Functional annotation and distribution overview of RNA families in 27 Streptococcus agalactiae genomes
Source: BMC Genomics. 2018 Jul 28;19:556. doi: 10.1186/s12864-018-4951-z (PMC6064168; doi:10.1186/s12864-018-4951-z)
Supplement: Supplementary file 4 — GFF3 annotations for all classified Regions and ncRNAs. (ZIP 1638 kb) [file 12864_2018_4951_MOESM4_ESM.zip › Additional file 4/Core_Shared_and_Exclusive_Regions/CORE_CP007570.gff]

CP007570	Mauve	CORE	2	2761	.	.	.	Lenght:2759
CP007570	Mauve	CORE	4329	5615	.	.	.	Lenght:1286
CP007570	Mauve	CORE	5670	5680	.	.	.	Lenght:10
CP007570	Mauve	CORE	5877	17807	.	.	.	Lenght:11930
CP007570	Mauve	CORE	17847	17904	.	.	.	Lenght:57
CP007570	Mauve	CORE	29557	31212	.	.	.	Lenght:1655
CP007570	Mauve	CORE	31255	35004	.	.	.	Lenght:3749
CP007570	Mauve	CORE	36574	36814	.	.	.	Lenght:240
CP007570	Mauve	CORE	36853	39632	.	.	.	Lenght:2779
CP007570	Mauve	CORE	39634	43480	.	.	.	Lenght:3846
CP007570	Mauve	CORE	43983	46514	.	.	.	Lenght:2531
CP007570	Mauve	CORE	46614	47381	.	.	.	Lenght:767
CP007570	Mauve	CORE	48064	51820	.	.	.	Lenght:3756
CP007570	Mauve	CORE	51857	62635	.	.	.	Lenght:10778
CP007570	Mauve	CORE	62919	64472	.	.	.	Lenght:1553
CP007570	Mauve	CORE	67481	69450	.	.	.	Lenght:1969
CP007570	Mauve	CORE	69632	69896	.	.	.	Lenght:264
CP007570	Mauve	CORE	70104	77295	.	.	.	Lenght:7191
CP007570	Mauve	CORE	77460	81515	.	.	.	Lenght:4055
CP007570	Mauve	CORE	81516	96988	.	.	.	Lenght:15472
CP007570	Mauve	CORE	97015	97162	.	.	.	Lenght:147
CP007570	Mauve	CORE	97739	98286	.	.	.	Lenght:547
CP007570	Mauve	CORE	102382	102571	.	.	.	Lenght:189
CP007570	Mauve	CORE	107943	108652	.	.	.	Lenght:709
CP007570	Mauve	CORE	108653	114468	.	.	.	Lenght:5815
CP007570	Mauve	CORE	114730	114977	.	.	.	Lenght:247
CP007570	Mauve	CORE	115002	119875	.	.	.	Lenght:4873
CP007570	Mauve	CORE	119876	130172	.	.	.	Lenght:10296
CP007570	Mauve	CORE	130173	130186	.	.	.	Lenght:13
CP007570	Mauve	CORE	130190	140047	.	.	.	Lenght:9857
CP007570	Mauve	CORE	140112	141297	.	.	.	Lenght:1185
CP007570	Mauve	CORE	141356	149710	.	.	.	Lenght:8354
CP007570	Mauve	CORE	151271	151616	.	.	.	Lenght:345
CP007570	Mauve	CORE	151758	151857	.	.	.	Lenght:99
CP007570	Mauve	CORE	152162	159877	.	.	.	Lenght:7715
CP007570	Mauve	CORE	163293	177866	.	.	.	Lenght:14573
CP007570	Mauve	CORE	178518	179116	.	.	.	Lenght:598
CP007570	Mauve	CORE	181014	181717	.	.	.	Lenght:703
CP007570	Mauve	CORE	182468	182797	.	.	.	Lenght:329
CP007570	Mauve	CORE	182798	187576	.	.	.	Lenght:4778
CP007570	Mauve	CORE	187577	199687	.	.	.	Lenght:12110
CP007570	Mauve	CORE	203111	204983	.	.	.	Lenght:1872
CP007570	Mauve	CORE	204984	205117	.	.	.	Lenght:133
CP007570	Mauve	CORE	205139	205637	.	.	.	Lenght:498
CP007570	Mauve	CORE	205786	208301	.	.	.	Lenght:2515
CP007570	Mauve	CORE	208305	208496	.	.	.	Lenght:191
CP007570	Mauve	CORE	208500	209046	.	.	.	Lenght:546
CP007570	Mauve	CORE	209065	215721	.	.	.	Lenght:6656
CP007570	Mauve	CORE	216106	217225	.	.	.	Lenght:1119
CP007570	Mauve	CORE	217244	228431	.	.	.	Lenght:11187
CP007570	Mauve	CORE	229169	230554	.	.	.	Lenght:1385
CP007570	Mauve	CORE	230555	241700	.	.	.	Lenght:11145
CP007570	Mauve	CORE	243261	246267	.	.	.	Lenght:3006
CP007570	Mauve	CORE	246271	247262	.	.	.	Lenght:991
CP007570	Mauve	CORE	259930	261607	.	.	.	Lenght:1677
CP007570	Mauve	CORE	261674	262240	.	.	.	Lenght:566
CP007570	Mauve	CORE	262540	267870	.	.	.	Lenght:5330
CP007570	Mauve	CORE	272326	274628	.	.	.	Lenght:2302
CP007570	Mauve	CORE	274632	274778	.	.	.	Lenght:146
CP007570	Mauve	CORE	276703	278358	.	.	.	Lenght:1655
CP007570	Mauve	CORE	278383	279457	.	.	.	Lenght:1074
CP007570	Mauve	CORE	279458	289205	.	.	.	Lenght:9747
CP007570	Mauve	CORE	289779	293080	.	.	.	Lenght:3301
CP007570	Mauve	CORE	293605	299324	.	.	.	Lenght:5719
CP007570	Mauve	CORE	300433	316244	.	.	.	Lenght:15811
CP007570	Mauve	CORE	317811	318016	.	.	.	Lenght:205
CP007570	Mauve	CORE	318108	325849	.	.	.	Lenght:7741
CP007570	Mauve	CORE	325853	326334	.	.	.	Lenght:481
CP007570	Mauve	CORE	326335	329370	.	.	.	Lenght:3035
CP007570	Mauve	CORE	330882	330922	.	.	.	Lenght:40
CP007570	Mauve	CORE	330923	331044	.	.	.	Lenght:121
CP007570	Mauve	CORE	331152	349664	.	.	.	Lenght:18512
CP007570	Mauve	CORE	355243	360978	.	.	.	Lenght:5735
CP007570	Mauve	CORE	361714	361747	.	.	.	Lenght:33
CP007570	Mauve	CORE	361796	361915	.	.	.	Lenght:119
CP007570	Mauve	CORE	362516	362765	.	.	.	Lenght:249
CP007570	Mauve	CORE	363245	363511	.	.	.	Lenght:266
CP007570	Mauve	CORE	363583	363615	.	.	.	Lenght:32
CP007570	Mauve	CORE	363830	363959	.	.	.	Lenght:129
CP007570	Mauve	CORE	364035	364215	.	.	.	Lenght:180
CP007570	Mauve	CORE	365020	378169	.	.	.	Lenght:13149
CP007570	Mauve	CORE	380816	383020	.	.	.	Lenght:2204
CP007570	Mauve	CORE	383046	383506	.	.	.	Lenght:460
CP007570	Mauve	CORE	385067	387881	.	.	.	Lenght:2814
CP007570	Mauve	CORE	387894	398437	.	.	.	Lenght:10543
CP007570	Mauve	CORE	398438	400277	.	.	.	Lenght:1839
CP007570	Mauve	CORE	400278	410902	.	.	.	Lenght:10624
CP007570	Mauve	CORE	411359	415459	.	.	.	Lenght:4100
CP007570	Mauve	CORE	417317	417957	.	.	.	Lenght:640
CP007570	Mauve	CORE	418408	419156	.	.	.	Lenght:748
CP007570	Mauve	CORE	420735	423949	.	.	.	Lenght:3214
CP007570	Mauve	CORE	423976	426992	.	.	.	Lenght:3016
CP007570	Mauve	CORE	427043	429067	.	.	.	Lenght:2024
CP007570	Mauve	CORE	429167	429712	.	.	.	Lenght:545
CP007570	Mauve	CORE	431275	435501	.	.	.	Lenght:4226
CP007570	Mauve	CORE	435594	438193	.	.	.	Lenght:2599
CP007570	Mauve	CORE	441276	444714	.	.	.	Lenght:3438
CP007570	Mauve	CORE	445388	445470	.	.	.	Lenght:82
CP007570	Mauve	CORE	445471	445612	.	.	.	Lenght:141
CP007570	Mauve	CORE	445712	449865	.	.	.	Lenght:4153
CP007570	Mauve	CORE	450532	456187	.	.	.	Lenght:5655
CP007570	Mauve	CORE	456210	456389	.	.	.	Lenght:179
CP007570	Mauve	CORE	456804	458391	.	.	.	Lenght:1587
CP007570	Mauve	CORE	459980	460240	.	.	.	Lenght:260
CP007570	Mauve	CORE	463965	465152	.	.	.	Lenght:1187
CP007570	Mauve	CORE	465153	466027	.	.	.	Lenght:874
CP007570	Mauve	CORE	477098	477128	.	.	.	Lenght:30
CP007570	Mauve	CORE	477629	479095	.	.	.	Lenght:1466
CP007570	Mauve	CORE	479096	481862	.	.	.	Lenght:2766
CP007570	Mauve	CORE	483390	483760	.	.	.	Lenght:370
CP007570	Mauve	CORE	483929	487407	.	.	.	Lenght:3478
CP007570	Mauve	CORE	487823	488228	.	.	.	Lenght:405
CP007570	Mauve	CORE	488229	492609	.	.	.	Lenght:4380
CP007570	Mauve	CORE	492610	499129	.	.	.	Lenght:6519
CP007570	Mauve	CORE	499670	506104	.	.	.	Lenght:6434
CP007570	Mauve	CORE	506105	515236	.	.	.	Lenght:9131
CP007570	Mauve	CORE	515237	515988	.	.	.	Lenght:751
CP007570	Mauve	CORE	516178	519112	.	.	.	Lenght:2934
CP007570	Mauve	CORE	519124	532645	.	.	.	Lenght:13521
CP007570	Mauve	CORE	532727	533084	.	.	.	Lenght:357
CP007570	Mauve	CORE	534520	535617	.	.	.	Lenght:1097
CP007570	Mauve	CORE	535658	539113	.	.	.	Lenght:3455
CP007570	Mauve	CORE	539217	542921	.	.	.	Lenght:3704
CP007570	Mauve	CORE	542978	545050	.	.	.	Lenght:2072
CP007570	Mauve	CORE	545094	552048	.	.	.	Lenght:6954
CP007570	Mauve	CORE	552061	554481	.	.	.	Lenght:2420
CP007570	Mauve	CORE	556339	566731	.	.	.	Lenght:10392
CP007570	Mauve	CORE	566733	569229	.	.	.	Lenght:2496
CP007570	Mauve	CORE	569260	569790	.	.	.	Lenght:530
CP007570	Mauve	CORE	571357	573948	.	.	.	Lenght:2591
CP007570	Mauve	CORE	573949	576511	.	.	.	Lenght:2562
CP007570	Mauve	CORE	576512	577192	.	.	.	Lenght:680
CP007570	Mauve	CORE	587333	587421	.	.	.	Lenght:88
CP007570	Mauve	CORE	589120	590465	.	.	.	Lenght:1345
CP007570	Mauve	CORE	591792	597943	.	.	.	Lenght:6151
CP007570	Mauve	CORE	597944	599376	.	.	.	Lenght:1432
CP007570	Mauve	CORE	599377	599489	.	.	.	Lenght:112
CP007570	Mauve	CORE	599490	599518	.	.	.	Lenght:28
CP007570	Mauve	CORE	599735	600754	.	.	.	Lenght:1019
CP007570	Mauve	CORE	600755	605430	.	.	.	Lenght:4675
CP007570	Mauve	CORE	714664	723769	.	.	.	Lenght:9105
CP007570	Mauve	CORE	723815	725004	.	.	.	Lenght:1189
CP007570	Mauve	CORE	725005	728857	.	.	.	Lenght:3852
CP007570	Mauve	CORE	730578	731780	.	.	.	Lenght:1202
CP007570	Mauve	CORE	732003	732053	.	.	.	Lenght:50
CP007570	Mauve	CORE	732054	732393	.	.	.	Lenght:339
CP007570	Mauve	CORE	732476	732824	.	.	.	Lenght:348
CP007570	Mauve	CORE	743295	744910	.	.	.	Lenght:1615
CP007570	Mauve	CORE	744932	753001	.	.	.	Lenght:8069
CP007570	Mauve	CORE	753002	755253	.	.	.	Lenght:2251
CP007570	Mauve	CORE	755268	755761	.	.	.	Lenght:493
CP007570	Mauve	CORE	755925	756891	.	.	.	Lenght:966
CP007570	Mauve	CORE	756892	760250	.	.	.	Lenght:3358
CP007570	Mauve	CORE	760329	764698	.	.	.	Lenght:4369
CP007570	Mauve	CORE	766025	766760	.	.	.	Lenght:735
CP007570	Mauve	CORE	767321	769343	.	.	.	Lenght:2022
CP007570	Mauve	CORE	770907	770936	.	.	.	Lenght:29
CP007570	Mauve	CORE	772794	781647	.	.	.	Lenght:8853
CP007570	Mauve	CORE	781648	785663	.	.	.	Lenght:4015
CP007570	Mauve	CORE	785888	787876	.	.	.	Lenght:1988
CP007570	Mauve	CORE	787936	788576	.	.	.	Lenght:640
CP007570	Mauve	CORE	788756	790935	.	.	.	Lenght:2179
CP007570	Mauve	CORE	790936	794138	.	.	.	Lenght:3202
CP007570	Mauve	CORE	794139	796246	.	.	.	Lenght:2107
CP007570	Mauve	CORE	799668	801253	.	.	.	Lenght:1585
CP007570	Mauve	CORE	801328	801426	.	.	.	Lenght:98
CP007570	Mauve	CORE	801588	806451	.	.	.	Lenght:4863
CP007570	Mauve	CORE	806455	811147	.	.	.	Lenght:4692
CP007570	Mauve	CORE	811148	822358	.	.	.	Lenght:11210
CP007570	Mauve	CORE	823185	826852	.	.	.	Lenght:3667
CP007570	Mauve	CORE	826889	833679	.	.	.	Lenght:6790
CP007570	Mauve	CORE	834028	835317	.	.	.	Lenght:1289
CP007570	Mauve	CORE	835555	838472	.	.	.	Lenght:2917
CP007570	Mauve	CORE	839796	844273	.	.	.	Lenght:4477
CP007570	Mauve	CORE	845447	862971	.	.	.	Lenght:17524
CP007570	Mauve	CORE	863312	864035	.	.	.	Lenght:723
CP007570	Mauve	CORE	864036	864079	.	.	.	Lenght:43
CP007570	Mauve	CORE	864080	864376	.	.	.	Lenght:296
CP007570	Mauve	CORE	864651	865709	.	.	.	Lenght:1058
CP007570	Mauve	CORE	865756	865996	.	.	.	Lenght:240
CP007570	Mauve	CORE	866267	866548	.	.	.	Lenght:281
CP007570	Mauve	CORE	866549	874137	.	.	.	Lenght:7588
CP007570	Mauve	CORE	874249	875551	.	.	.	Lenght:1302
CP007570	Mauve	CORE	877118	879033	.	.	.	Lenght:1915
CP007570	Mauve	CORE	880360	885167	.	.	.	Lenght:4807
CP007570	Mauve	CORE	886732	887334	.	.	.	Lenght:602
CP007570	Mauve	CORE	888746	890242	.	.	.	Lenght:1496
CP007570	Mauve	CORE	890334	893512	.	.	.	Lenght:3178
CP007570	Mauve	CORE	896067	908280	.	.	.	Lenght:12213
CP007570	Mauve	CORE	908320	909333	.	.	.	Lenght:1013
CP007570	Mauve	CORE	909658	927810	.	.	.	Lenght:18152
CP007570	Mauve	CORE	931303	931900	.	.	.	Lenght:597
CP007570	Mauve	CORE	932202	940138	.	.	.	Lenght:7936
CP007570	Mauve	CORE	940188	941653	.	.	.	Lenght:1465
CP007570	Mauve	CORE	941676	950279	.	.	.	Lenght:8603
CP007570	Mauve	CORE	952175	958559	.	.	.	Lenght:6384
CP007570	Mauve	CORE	958560	962172	.	.	.	Lenght:3612
CP007570	Mauve	CORE	962279	965365	.	.	.	Lenght:3086
CP007570	Mauve	CORE	965380	968391	.	.	.	Lenght:3011
CP007570	Mauve	CORE	968590	968984	.	.	.	Lenght:394
CP007570	Mauve	CORE	968985	972303	.	.	.	Lenght:3318
CP007570	Mauve	CORE	972324	973621	.	.	.	Lenght:1297
CP007570	Mauve	CORE	973622	974326	.	.	.	Lenght:704
CP007570	Mauve	CORE	974503	975904	.	.	.	Lenght:1401
CP007570	Mauve	CORE	975950	977189	.	.	.	Lenght:1239
CP007570	Mauve	CORE	977850	979427	.	.	.	Lenght:1577
CP007570	Mauve	CORE	979428	980105	.	.	.	Lenght:677
CP007570	Mauve	CORE	980251	980867	.	.	.	Lenght:616
CP007570	Mauve	CORE	980962	980987	.	.	.	Lenght:25
CP007570	Mauve	CORE	980988	981113	.	.	.	Lenght:125
CP007570	Mauve	CORE	982677	983128	.	.	.	Lenght:451
CP007570	Mauve	CORE	983129	983756	.	.	.	Lenght:627
CP007570	Mauve	CORE	983762	983780	.	.	.	Lenght:18
CP007570	Mauve	CORE	985347	995997	.	.	.	Lenght:10650
CP007570	Mauve	CORE	995998	998682	.	.	.	Lenght:2684
CP007570	Mauve	CORE	998736	1001102	.	.	.	Lenght:2366
CP007570	Mauve	CORE	1002247	1002584	.	.	.	Lenght:337
CP007570	Mauve	CORE	1002786	1005014	.	.	.	Lenght:2228
CP007570	Mauve	CORE	1005037	1005305	.	.	.	Lenght:268
CP007570	Mauve	CORE	1005404	1012760	.	.	.	Lenght:7356
CP007570	Mauve	CORE	1016192	1017212	.	.	.	Lenght:1020
CP007570	Mauve	CORE	1017357	1017597	.	.	.	Lenght:240
CP007570	Mauve	CORE	1019218	1020857	.	.	.	Lenght:1639
CP007570	Mauve	CORE	1020858	1023978	.	.	.	Lenght:3120
CP007570	Mauve	CORE	1024097	1024980	.	.	.	Lenght:883
CP007570	Mauve	CORE	1025096	1029702	.	.	.	Lenght:4606
CP007570	Mauve	CORE	1029723	1031038	.	.	.	Lenght:1315
CP007570	Mauve	CORE	1031073	1032226	.	.	.	Lenght:1153
CP007570	Mauve	CORE	1032279	1032399	.	.	.	Lenght:120
CP007570	Mauve	CORE	1033402	1033438	.	.	.	Lenght:36
CP007570	Mauve	CORE	1033627	1033817	.	.	.	Lenght:190
CP007570	Mauve	CORE	1033981	1035757	.	.	.	Lenght:1776
CP007570	Mauve	CORE	1035758	1035798	.	.	.	Lenght:40
CP007570	Mauve	CORE	1035799	1048219	.	.	.	Lenght:12420
CP007570	Mauve	CORE	1048241	1053248	.	.	.	Lenght:5007
CP007570	Mauve	CORE	1053405	1063592	.	.	.	Lenght:10187
CP007570	Mauve	CORE	1063593	1068828	.	.	.	Lenght:5235
CP007570	Mauve	CORE	1068859	1068987	.	.	.	Lenght:128
CP007570	Mauve	CORE	1069073	1069687	.	.	.	Lenght:614
CP007570	Mauve	CORE	1069784	1074851	.	.	.	Lenght:5067
CP007570	Mauve	CORE	1074852	1074936	.	.	.	Lenght:84
CP007570	Mauve	CORE	1104265	1107669	.	.	.	Lenght:3404
CP007570	Mauve	CORE	1107725	1111526	.	.	.	Lenght:3801
CP007570	Mauve	CORE	1111675	1111771	.	.	.	Lenght:96
CP007570	Mauve	CORE	1111774	1111863	.	.	.	Lenght:89
CP007570	Mauve	CORE	1111900	1114074	.	.	.	Lenght:2174
CP007570	Mauve	CORE	1114078	1117882	.	.	.	Lenght:3804
CP007570	Mauve	CORE	1117945	1125767	.	.	.	Lenght:7822
CP007570	Mauve	CORE	1127208	1127651	.	.	.	Lenght:443
CP007570	Mauve	CORE	1127675	1128415	.	.	.	Lenght:740
CP007570	Mauve	CORE	1130478	1139575	.	.	.	Lenght:9097
CP007570	Mauve	CORE	1139882	1140228	.	.	.	Lenght:346
CP007570	Mauve	CORE	1140356	1143347	.	.	.	Lenght:2991
CP007570	Mauve	CORE	1143348	1144476	.	.	.	Lenght:1128
CP007570	Mauve	CORE	1144749	1148609	.	.	.	Lenght:3860
CP007570	Mauve	CORE	1148795	1149748	.	.	.	Lenght:953
CP007570	Mauve	CORE	1150128	1150185	.	.	.	Lenght:57
CP007570	Mauve	CORE	1150282	1159509	.	.	.	Lenght:9227
CP007570	Mauve	CORE	1159600	1160640	.	.	.	Lenght:1040
CP007570	Mauve	CORE	1160718	1162451	.	.	.	Lenght:1733
CP007570	Mauve	CORE	1162526	1163034	.	.	.	Lenght:508
CP007570	Mauve	CORE	1163081	1170570	.	.	.	Lenght:7489
CP007570	Mauve	CORE	1170571	1177486	.	.	.	Lenght:6915
CP007570	Mauve	CORE	1177508	1178202	.	.	.	Lenght:694
CP007570	Mauve	CORE	1181618	1182381	.	.	.	Lenght:763
CP007570	Mauve	CORE	1182382	1188434	.	.	.	Lenght:6052
CP007570	Mauve	CORE	1188448	1189897	.	.	.	Lenght:1449
CP007570	Mauve	CORE	1190139	1190206	.	.	.	Lenght:67
CP007570	Mauve	CORE	1190277	1194511	.	.	.	Lenght:4234
CP007570	Mauve	CORE	1194512	1194718	.	.	.	Lenght:206
CP007570	Mauve	CORE	1194719	1194732	.	.	.	Lenght:13
CP007570	Mauve	CORE	1194965	1195013	.	.	.	Lenght:48
CP007570	Mauve	CORE	1198438	1201392	.	.	.	Lenght:2954
CP007570	Mauve	CORE	1202956	1204801	.	.	.	Lenght:1845
CP007570	Mauve	CORE	1204844	1209665	.	.	.	Lenght:4821
CP007570	Mauve	CORE	1215169	1215180	.	.	.	Lenght:11
CP007570	Mauve	CORE	1216897	1225213	.	.	.	Lenght:8316
CP007570	Mauve	CORE	1225245	1225942	.	.	.	Lenght:697
CP007570	Mauve	CORE	1225943	1226094	.	.	.	Lenght:151
CP007570	Mauve	CORE	1226116	1232397	.	.	.	Lenght:6281
CP007570	Mauve	CORE	1238155	1245051	.	.	.	Lenght:6896
CP007570	Mauve	CORE	1245052	1246233	.	.	.	Lenght:1181
CP007570	Mauve	CORE	1247991	1249740	.	.	.	Lenght:1749
CP007570	Mauve	CORE	1250057	1254841	.	.	.	Lenght:4784
CP007570	Mauve	CORE	1254842	1255186	.	.	.	Lenght:344
CP007570	Mauve	CORE	1255388	1265568	.	.	.	Lenght:10180
CP007570	Mauve	CORE	1265569	1267024	.	.	.	Lenght:1455
CP007570	Mauve	CORE	1267039	1268171	.	.	.	Lenght:1132
CP007570	Mauve	CORE	1268190	1268399	.	.	.	Lenght:209
CP007570	Mauve	CORE	1268400	1270070	.	.	.	Lenght:1670
CP007570	Mauve	CORE	1270275	1275887	.	.	.	Lenght:5612
CP007570	Mauve	CORE	1275888	1285722	.	.	.	Lenght:9834
CP007570	Mauve	CORE	1285723	1286490	.	.	.	Lenght:767
CP007570	Mauve	CORE	1288092	1289086	.	.	.	Lenght:994
CP007570	Mauve	CORE	1289142	1297785	.	.	.	Lenght:8643
CP007570	Mauve	CORE	1297793	1303913	.	.	.	Lenght:6120
CP007570	Mauve	CORE	1331978	1336117	.	.	.	Lenght:4139
CP007570	Mauve	CORE	1336228	1346045	.	.	.	Lenght:9817
CP007570	Mauve	CORE	1346096	1348557	.	.	.	Lenght:2461
CP007570	Mauve	CORE	1348762	1350136	.	.	.	Lenght:1374
CP007570	Mauve	CORE	1350137	1356053	.	.	.	Lenght:5916
CP007570	Mauve	CORE	1369486	1373696	.	.	.	Lenght:4210
CP007570	Mauve	CORE	1375023	1381446	.	.	.	Lenght:6423
CP007570	Mauve	CORE	1382563	1393127	.	.	.	Lenght:10564
CP007570	Mauve	CORE	1393397	1401291	.	.	.	Lenght:7894
CP007570	Mauve	CORE	1401423	1406574	.	.	.	Lenght:5151
CP007570	Mauve	CORE	1406640	1423217	.	.	.	Lenght:16577
CP007570	Mauve	CORE	1423218	1428226	.	.	.	Lenght:5008
CP007570	Mauve	CORE	1428227	1429699	.	.	.	Lenght:1472
CP007570	Mauve	CORE	1429700	1431276	.	.	.	Lenght:1576
CP007570	Mauve	CORE	1431277	1432897	.	.	.	Lenght:1620
CP007570	Mauve	CORE	1442366	1461543	.	.	.	Lenght:19177
CP007570	Mauve	CORE	1461544	1463587	.	.	.	Lenght:2043
CP007570	Mauve	CORE	1464536	1467098	.	.	.	Lenght:2562
CP007570	Mauve	CORE	1467103	1467936	.	.	.	Lenght:833
CP007570	Mauve	CORE	1469500	1479168	.	.	.	Lenght:9668
CP007570	Mauve	CORE	1479169	1479993	.	.	.	Lenght:824
CP007570	Mauve	CORE	1479994	1480538	.	.	.	Lenght:544
CP007570	Mauve	CORE	1480867	1480981	.	.	.	Lenght:114
CP007570	Mauve	CORE	1481587	1481680	.	.	.	Lenght:93
CP007570	Mauve	CORE	1482064	1482153	.	.	.	Lenght:89
CP007570	Mauve	CORE	1503533	1509766	.	.	.	Lenght:6233
CP007570	Mauve	CORE	1509767	1510187	.	.	.	Lenght:420
CP007570	Mauve	CORE	1510188	1512014	.	.	.	Lenght:1826
CP007570	Mauve	CORE	1512234	1516164	.	.	.	Lenght:3930
CP007570	Mauve	CORE	1516165	1533681	.	.	.	Lenght:17516
CP007570	Mauve	CORE	1533726	1534573	.	.	.	Lenght:847
CP007570	Mauve	CORE	1534717	1535880	.	.	.	Lenght:1163
CP007570	Mauve	CORE	1535918	1539455	.	.	.	Lenght:3537
CP007570	Mauve	CORE	1539467	1539523	.	.	.	Lenght:56
CP007570	Mauve	CORE	1539699	1553791	.	.	.	Lenght:14092
CP007570	Mauve	CORE	1555350	1559613	.	.	.	Lenght:4263
CP007570	Mauve	CORE	1559617	1571540	.	.	.	Lenght:11923
CP007570	Mauve	CORE	1571766	1572431	.	.	.	Lenght:665
CP007570	Mauve	CORE	1573995	1576703	.	.	.	Lenght:2708
CP007570	Mauve	CORE	1576813	1576948	.	.	.	Lenght:135
CP007570	Mauve	CORE	1576950	1577786	.	.	.	Lenght:836
CP007570	Mauve	CORE	1577828	1578228	.	.	.	Lenght:400
CP007570	Mauve	CORE	1578232	1578709	.	.	.	Lenght:477
CP007570	Mauve	CORE	1578710	1580987	.	.	.	Lenght:2277
CP007570	Mauve	CORE	1580994	1581087	.	.	.	Lenght:93
CP007570	Mauve	CORE	1581198	1584256	.	.	.	Lenght:3058
CP007570	Mauve	CORE	1586114	1589828	.	.	.	Lenght:3714
CP007570	Mauve	CORE	1589829	1590723	.	.	.	Lenght:894
CP007570	Mauve	CORE	1592288	1596431	.	.	.	Lenght:4143
CP007570	Mauve	CORE	1598002	1600090	.	.	.	Lenght:2088
CP007570	Mauve	CORE	1600111	1602861	.	.	.	Lenght:2750
CP007570	Mauve	CORE	1606336	1609162	.	.	.	Lenght:2826
CP007570	Mauve	CORE	1609163	1610951	.	.	.	Lenght:1788
CP007570	Mauve	CORE	1611021	1614896	.	.	.	Lenght:3875
CP007570	Mauve	CORE	1614897	1622775	.	.	.	Lenght:7878
CP007570	Mauve	CORE	1622776	1633675	.	.	.	Lenght:10899
CP007570	Mauve	CORE	1635223	1643694	.	.	.	Lenght:8471
CP007570	Mauve	CORE	1643695	1646919	.	.	.	Lenght:3224
CP007570	Mauve	CORE	1646920	1659467	.	.	.	Lenght:12547
CP007570	Mauve	CORE	1660063	1665712	.	.	.	Lenght:5649
CP007570	Mauve	CORE	1667279	1669899	.	.	.	Lenght:2620
CP007570	Mauve	CORE	1669966	1672842	.	.	.	Lenght:2876
CP007570	Mauve	CORE	1672843	1673229	.	.	.	Lenght:386
CP007570	Mauve	CORE	1673309	1674144	.	.	.	Lenght:835
CP007570	Mauve	CORE	1674145	1674587	.	.	.	Lenght:442
CP007570	Mauve	CORE	1676707	1696491	.	.	.	Lenght:19784
CP007570	Mauve	CORE	1696534	1706763	.	.	.	Lenght:10229
CP007570	Mauve	CORE	1706821	1713610	.	.	.	Lenght:6789
CP007570	Mauve	CORE	1714936	1716573	.	.	.	Lenght:1637
CP007570	Mauve	CORE	1716761	1716961	.	.	.	Lenght:200
CP007570	Mauve	CORE	1716962	1721542	.	.	.	Lenght:4580
CP007570	Mauve	CORE	1721580	1723230	.	.	.	Lenght:1650
CP007570	Mauve	CORE	1724586	1724720	.	.	.	Lenght:134
CP007570	Mauve	CORE	1732910	1736892	.	.	.	Lenght:3982
CP007570	Mauve	CORE	1736985	1742168	.	.	.	Lenght:5183
CP007570	Mauve	CORE	1744192	1756955	.	.	.	Lenght:12763
CP007570	Mauve	CORE	1760379	1768280	.	.	.	Lenght:7901
CP007570	Mauve	CORE	1768327	1781921	.	.	.	Lenght:13594
CP007570	Mauve	CORE	1784788	1784799	.	.	.	Lenght:11
CP007570	Mauve	CORE	1831197	1831492	.	.	.	Lenght:295
CP007570	Mauve	CORE	1831537	1846732	.	.	.	Lenght:15195
CP007570	Mauve	CORE	1848293	1862480	.	.	.	Lenght:14187
CP007570	Mauve	CORE	1862976	1864931	.	.	.	Lenght:1955
CP007570	Mauve	CORE	1864947	1873544	.	.	.	Lenght:8597
CP007570	Mauve	CORE	1874871	1876750	.	.	.	Lenght:1879
CP007570	Mauve	CORE	1900064	1900098	.	.	.	Lenght:34
CP007570	Mauve	CORE	1900104	1904425	.	.	.	Lenght:4321
CP007570	Mauve	CORE	1904463	1904729	.	.	.	Lenght:266
CP007570	Mauve	CORE	1905011	1913801	.	.	.	Lenght:8790
CP007570	Mauve	CORE	1913933	1915314	.	.	.	Lenght:1381
CP007570	Mauve	CORE	1915834	1922953	.	.	.	Lenght:7119
CP007570	Mauve	CORE	1924522	1924545	.	.	.	Lenght:23
CP007570	Mauve	CORE	1924546	1928786	.	.	.	Lenght:4240
CP007570	Mauve	CORE	1928792	1941312	.	.	.	Lenght:12520
CP007570	Mauve	CORE	1941313	1945809	.	.	.	Lenght:4496
CP007570	Mauve	CORE	1945831	1945863	.	.	.	Lenght:32
CP007570	Mauve	CORE	1947427	1949687	.	.	.	Lenght:2260
CP007570	Mauve	CORE	1958308	1966722	.	.	.	Lenght:8414
CP007570	Mauve	CORE	1966734	1967354	.	.	.	Lenght:620
CP007570	Mauve	CORE	1978376	1990820	.	.	.	Lenght:12444
CP007570	Mauve	CORE	1995735	2003548	.	.	.	Lenght:7813
CP007570	Mauve	CORE	2003552	2004399	.	.	.	Lenght:847
CP007570	Mauve	CORE	2004562	2004692	.	.	.	Lenght:130
CP007570	Mauve	CORE	2004714	2006210	.	.	.	Lenght:1496
CP007570	Mauve	CORE	2008544	2011623	.	.	.	Lenght:3079
CP007570	Mauve	CORE	2012311	2014834	.	.	.	Lenght:2523
CP007570	Mauve	CORE	2016270	2019309	.	.	.	Lenght:3039
CP007570	Mauve	CORE	2019347	2022974	.	.	.	Lenght:3627
CP007570	Mauve	CORE	2023123	2030706	.	.	.	Lenght:7583
CP007570	Mauve	CORE	2030772	2030948	.	.	.	Lenght:176
CP007570	Mauve	CORE	2031388	2032534	.	.	.	Lenght:1146
CP007570	Mauve	CORE	2032611	2033732	.	.	.	Lenght:1121
CP007570	Mauve	CORE	2033837	2034013	.	.	.	Lenght:176
CP007570	Mauve	CORE	2034106	2034186	.	.	.	Lenght:80
CP007570	Mauve	CORE	2034392	2034968	.	.	.	Lenght:576
CP007570	Mauve	CORE	2035234	2044923	.	.	.	Lenght:9689
CP007570	Mauve	CORE	2044924	2047164	.	.	.	Lenght:2240
CP007570	Mauve	CORE	2048604	2048668	.	.	.	Lenght:64
CP007570	Mauve	CORE	2048697	2049207	.	.	.	Lenght:510
CP007570	Mauve	CORE	2050373	2050457	.	.	.	Lenght:84
CP007570	Mauve	CORE	2050529	2052654	.	.	.	Lenght:2125
CP007570	Mauve	CORE	2055891	2056500	.	.	.	Lenght:609
CP007570	Mauve	CORE	2056529	2056674	.	.	.	Lenght:145
CP007570	Mauve	CORE	2060871	2061685	.	.	.	Lenght:814
CP007570	Mauve	CORE	2061707	2062615	.	.	.	Lenght:908
CP007570	Mauve	CORE	2062616	2062659	.	.	.	Lenght:43
CP007570	Mauve	CORE	2063290	2063340	.	.	.	Lenght:50
CP007570	Mauve	CORE	2063395	2064300	.	.	.	Lenght:905
CP007570	Mauve	CORE	2065390	2066235	.	.	.	Lenght:845
CP007570	Mauve	CORE	2066339	2067892	.	.	.	Lenght:1553
CP007570	Mauve	CORE	2068027	2068203	.	.	.	Lenght:176
CP007570	Mauve	CORE	2068263	2068372	.	.	.	Lenght:109
CP007570	Mauve	CORE	2068373	2070363	.	.	.	Lenght:1990
CP007570	Mauve	CORE	2071799	2073823	.	.	.	Lenght:2024
CP007570	Mauve	CORE	2074733	2078142	.	.	.	Lenght:3409
CP007570	Mauve	CORE	2078269	2082495	.	.	.	Lenght:4226
CP007570	Mauve	CORE	2082855	2089143	.	.	.	Lenght:6288
CP007570	Mauve	CORE	2090477	2092651	.	.	.	Lenght:2174
CP007570	Mauve	CORE	2092652	2092972	.	.	.	Lenght:320
CP007570	Mauve	CORE	2093036	2093939	.	.	.	Lenght:903
CP007570	Mauve	CORE	2096130	2100191	.	.	.	Lenght:4061
CP007570	Mauve	CORE	2100192	2102674	.	.	.	Lenght:2482
CP007570	Mauve	CORE	2102991	2142351	.	.	.	Lenght:39360
CP007570	Mauve	CORE	2166639	2169264	.	.	.	Lenght:2625
CP007570	Mauve	CORE	2169800	2173946	.	.	.	Lenght:4146
CP007570	Mauve	CORE	2173954	2180817	.	.	.	Lenght:6863
CP007570	Mauve	CORE	2180881	2181430	.	.	.	Lenght:549
CP007570	Mauve	CORE	2195595	2202789	.	.	.	Lenght:7194
CP007570	Mauve	CORE	2202790	2202962	.	.	.	Lenght:172
CP007570	Mauve	CORE	2203257	2206402	.	.	.	Lenght:3145
CP007570	Mauve	CORE	2207970	2208500	.	.	.	Lenght:530
CP007570	Mauve	CORE	2208531	2216981	.	.	.	Lenght:8450
CP007570	Mauve	CORE	2220406	2231300	.	.	.	Lenght:10894
CP007570	Mauve	CORE	2232869	2240757	.	.	.	Lenght:7888
CP007570	Mauve	CORE	2240758	2242426	.	.	.	Lenght:1668
CP007570	Mauve	CORE	2242586	2243586	.	.	.	Lenght:1000
