# Supplementary material for: Functional annotation and distribution overview of RNA families in 27 Streptococcus agalactiae genomes
Source: BMC Genomics. 2018 Jul 28;19:556. doi: 10.1186/s12864-018-4951-z (PMC6064168; doi:10.1186/s12864-018-4951-z)
Supplement: Supplementary file 4 — GFF3 annotations for all classified Regions and ncRNAs. (ZIP 1638 kb) [file 12864_2018_4951_MOESM4_ESM.zip › Additional file 4/Core_Shared_and_Exclusive_Regions/CORE_CP007571.gff]

CP007571	Mauve	CORE	2	2761	.	.	.	Lenght:2759
CP007571	Mauve	CORE	4329	5615	.	.	.	Lenght:1286
CP007571	Mauve	CORE	5670	5680	.	.	.	Lenght:10
CP007571	Mauve	CORE	5877	17807	.	.	.	Lenght:11930
CP007571	Mauve	CORE	17847	17904	.	.	.	Lenght:57
CP007571	Mauve	CORE	29557	31212	.	.	.	Lenght:1655
CP007571	Mauve	CORE	31255	35004	.	.	.	Lenght:3749
CP007571	Mauve	CORE	36574	36814	.	.	.	Lenght:240
CP007571	Mauve	CORE	36853	39632	.	.	.	Lenght:2779
CP007571	Mauve	CORE	39634	43480	.	.	.	Lenght:3846
CP007571	Mauve	CORE	43983	46514	.	.	.	Lenght:2531
CP007571	Mauve	CORE	46614	47381	.	.	.	Lenght:767
CP007571	Mauve	CORE	48064	51820	.	.	.	Lenght:3756
CP007571	Mauve	CORE	51857	62635	.	.	.	Lenght:10778
CP007571	Mauve	CORE	62919	64472	.	.	.	Lenght:1553
CP007571	Mauve	CORE	67481	69450	.	.	.	Lenght:1969
CP007571	Mauve	CORE	69632	69896	.	.	.	Lenght:264
CP007571	Mauve	CORE	70104	77295	.	.	.	Lenght:7191
CP007571	Mauve	CORE	77460	81515	.	.	.	Lenght:4055
CP007571	Mauve	CORE	81516	96988	.	.	.	Lenght:15472
CP007571	Mauve	CORE	97015	97162	.	.	.	Lenght:147
CP007571	Mauve	CORE	97739	98286	.	.	.	Lenght:547
CP007571	Mauve	CORE	102382	102571	.	.	.	Lenght:189
CP007571	Mauve	CORE	107943	108652	.	.	.	Lenght:709
CP007571	Mauve	CORE	108653	114468	.	.	.	Lenght:5815
CP007571	Mauve	CORE	114730	114977	.	.	.	Lenght:247
CP007571	Mauve	CORE	115002	119875	.	.	.	Lenght:4873
CP007571	Mauve	CORE	119876	130181	.	.	.	Lenght:10305
CP007571	Mauve	CORE	130182	130195	.	.	.	Lenght:13
CP007571	Mauve	CORE	130199	140056	.	.	.	Lenght:9857
CP007571	Mauve	CORE	140121	141306	.	.	.	Lenght:1185
CP007571	Mauve	CORE	141365	149719	.	.	.	Lenght:8354
CP007571	Mauve	CORE	149720	150065	.	.	.	Lenght:345
CP007571	Mauve	CORE	150207	150306	.	.	.	Lenght:99
CP007571	Mauve	CORE	150611	158326	.	.	.	Lenght:7715
CP007571	Mauve	CORE	161742	176315	.	.	.	Lenght:14573
CP007571	Mauve	CORE	176967	177565	.	.	.	Lenght:598
CP007571	Mauve	CORE	179463	180166	.	.	.	Lenght:703
CP007571	Mauve	CORE	180917	181246	.	.	.	Lenght:329
CP007571	Mauve	CORE	181247	186025	.	.	.	Lenght:4778
CP007571	Mauve	CORE	186026	198136	.	.	.	Lenght:12110
CP007571	Mauve	CORE	201560	203432	.	.	.	Lenght:1872
CP007571	Mauve	CORE	203433	203566	.	.	.	Lenght:133
CP007571	Mauve	CORE	203588	204086	.	.	.	Lenght:498
CP007571	Mauve	CORE	204235	206750	.	.	.	Lenght:2515
CP007571	Mauve	CORE	206754	206945	.	.	.	Lenght:191
CP007571	Mauve	CORE	206949	207495	.	.	.	Lenght:546
CP007571	Mauve	CORE	207514	214170	.	.	.	Lenght:6656
CP007571	Mauve	CORE	214555	215674	.	.	.	Lenght:1119
CP007571	Mauve	CORE	215693	226880	.	.	.	Lenght:11187
CP007571	Mauve	CORE	227618	229003	.	.	.	Lenght:1385
CP007571	Mauve	CORE	229004	240149	.	.	.	Lenght:11145
CP007571	Mauve	CORE	241710	244716	.	.	.	Lenght:3006
CP007571	Mauve	CORE	244720	245711	.	.	.	Lenght:991
CP007571	Mauve	CORE	257885	259562	.	.	.	Lenght:1677
CP007571	Mauve	CORE	259629	260195	.	.	.	Lenght:566
CP007571	Mauve	CORE	260495	265825	.	.	.	Lenght:5330
CP007571	Mauve	CORE	270281	272583	.	.	.	Lenght:2302
CP007571	Mauve	CORE	272587	272733	.	.	.	Lenght:146
CP007571	Mauve	CORE	274658	276313	.	.	.	Lenght:1655
CP007571	Mauve	CORE	276338	277412	.	.	.	Lenght:1074
CP007571	Mauve	CORE	277413	287160	.	.	.	Lenght:9747
CP007571	Mauve	CORE	287734	291035	.	.	.	Lenght:3301
CP007571	Mauve	CORE	291560	297279	.	.	.	Lenght:5719
CP007571	Mauve	CORE	298388	314199	.	.	.	Lenght:15811
CP007571	Mauve	CORE	315766	315971	.	.	.	Lenght:205
CP007571	Mauve	CORE	316063	323804	.	.	.	Lenght:7741
CP007571	Mauve	CORE	323808	324289	.	.	.	Lenght:481
CP007571	Mauve	CORE	324290	327325	.	.	.	Lenght:3035
CP007571	Mauve	CORE	328837	328878	.	.	.	Lenght:41
CP007571	Mauve	CORE	328879	329000	.	.	.	Lenght:121
CP007571	Mauve	CORE	329108	347620	.	.	.	Lenght:18512
CP007571	Mauve	CORE	353199	358934	.	.	.	Lenght:5735
CP007571	Mauve	CORE	359670	359703	.	.	.	Lenght:33
CP007571	Mauve	CORE	359752	359871	.	.	.	Lenght:119
CP007571	Mauve	CORE	360472	360721	.	.	.	Lenght:249
CP007571	Mauve	CORE	361201	361467	.	.	.	Lenght:266
CP007571	Mauve	CORE	361539	361571	.	.	.	Lenght:32
CP007571	Mauve	CORE	361786	361915	.	.	.	Lenght:129
CP007571	Mauve	CORE	361991	362171	.	.	.	Lenght:180
CP007571	Mauve	CORE	362976	376125	.	.	.	Lenght:13149
CP007571	Mauve	CORE	378772	380976	.	.	.	Lenght:2204
CP007571	Mauve	CORE	381002	381462	.	.	.	Lenght:460
CP007571	Mauve	CORE	383023	385837	.	.	.	Lenght:2814
CP007571	Mauve	CORE	385850	396393	.	.	.	Lenght:10543
CP007571	Mauve	CORE	396394	398233	.	.	.	Lenght:1839
CP007571	Mauve	CORE	398234	408858	.	.	.	Lenght:10624
CP007571	Mauve	CORE	409315	413415	.	.	.	Lenght:4100
CP007571	Mauve	CORE	415273	415913	.	.	.	Lenght:640
CP007571	Mauve	CORE	416364	417112	.	.	.	Lenght:748
CP007571	Mauve	CORE	418691	421905	.	.	.	Lenght:3214
CP007571	Mauve	CORE	421932	424948	.	.	.	Lenght:3016
CP007571	Mauve	CORE	424999	427023	.	.	.	Lenght:2024
CP007571	Mauve	CORE	427123	427668	.	.	.	Lenght:545
CP007571	Mauve	CORE	429231	433457	.	.	.	Lenght:4226
CP007571	Mauve	CORE	433550	436149	.	.	.	Lenght:2599
CP007571	Mauve	CORE	439232	442670	.	.	.	Lenght:3438
CP007571	Mauve	CORE	443344	443426	.	.	.	Lenght:82
CP007571	Mauve	CORE	443427	443568	.	.	.	Lenght:141
CP007571	Mauve	CORE	443668	447821	.	.	.	Lenght:4153
CP007571	Mauve	CORE	448488	454143	.	.	.	Lenght:5655
CP007571	Mauve	CORE	454166	454345	.	.	.	Lenght:179
CP007571	Mauve	CORE	454760	456347	.	.	.	Lenght:1587
CP007571	Mauve	CORE	457936	458196	.	.	.	Lenght:260
CP007571	Mauve	CORE	461921	463108	.	.	.	Lenght:1187
CP007571	Mauve	CORE	463109	463983	.	.	.	Lenght:874
CP007571	Mauve	CORE	475547	475577	.	.	.	Lenght:30
CP007571	Mauve	CORE	476078	477544	.	.	.	Lenght:1466
CP007571	Mauve	CORE	477545	480311	.	.	.	Lenght:2766
CP007571	Mauve	CORE	481839	482209	.	.	.	Lenght:370
CP007571	Mauve	CORE	482378	485856	.	.	.	Lenght:3478
CP007571	Mauve	CORE	486272	486677	.	.	.	Lenght:405
CP007571	Mauve	CORE	486678	491058	.	.	.	Lenght:4380
CP007571	Mauve	CORE	491059	497578	.	.	.	Lenght:6519
CP007571	Mauve	CORE	498119	504553	.	.	.	Lenght:6434
CP007571	Mauve	CORE	504554	513685	.	.	.	Lenght:9131
CP007571	Mauve	CORE	513686	514437	.	.	.	Lenght:751
CP007571	Mauve	CORE	514627	517561	.	.	.	Lenght:2934
CP007571	Mauve	CORE	519430	532951	.	.	.	Lenght:13521
CP007571	Mauve	CORE	533033	533390	.	.	.	Lenght:357
CP007571	Mauve	CORE	533391	534488	.	.	.	Lenght:1097
CP007571	Mauve	CORE	534529	537984	.	.	.	Lenght:3455
CP007571	Mauve	CORE	538088	541792	.	.	.	Lenght:3704
CP007571	Mauve	CORE	541849	543921	.	.	.	Lenght:2072
CP007571	Mauve	CORE	543965	550919	.	.	.	Lenght:6954
CP007571	Mauve	CORE	550932	553352	.	.	.	Lenght:2420
CP007571	Mauve	CORE	555210	565602	.	.	.	Lenght:10392
CP007571	Mauve	CORE	565604	568100	.	.	.	Lenght:2496
CP007571	Mauve	CORE	568131	568661	.	.	.	Lenght:530
CP007571	Mauve	CORE	568662	571253	.	.	.	Lenght:2591
CP007571	Mauve	CORE	571254	573816	.	.	.	Lenght:2562
CP007571	Mauve	CORE	573817	574497	.	.	.	Lenght:680
CP007571	Mauve	CORE	623896	623984	.	.	.	Lenght:88
CP007571	Mauve	CORE	625683	627028	.	.	.	Lenght:1345
CP007571	Mauve	CORE	628355	634505	.	.	.	Lenght:6150
CP007571	Mauve	CORE	634506	635938	.	.	.	Lenght:1432
CP007571	Mauve	CORE	635939	636051	.	.	.	Lenght:112
CP007571	Mauve	CORE	636052	636080	.	.	.	Lenght:28
CP007571	Mauve	CORE	636297	637316	.	.	.	Lenght:1019
CP007571	Mauve	CORE	637317	641992	.	.	.	Lenght:4675
CP007571	Mauve	CORE	754952	764057	.	.	.	Lenght:9105
CP007571	Mauve	CORE	764103	765292	.	.	.	Lenght:1189
CP007571	Mauve	CORE	765293	769145	.	.	.	Lenght:3852
CP007571	Mauve	CORE	770866	772068	.	.	.	Lenght:1202
CP007571	Mauve	CORE	772291	772341	.	.	.	Lenght:50
CP007571	Mauve	CORE	772342	772681	.	.	.	Lenght:339
CP007571	Mauve	CORE	772764	773112	.	.	.	Lenght:348
CP007571	Mauve	CORE	781726	783341	.	.	.	Lenght:1615
CP007571	Mauve	CORE	783363	791432	.	.	.	Lenght:8069
CP007571	Mauve	CORE	791433	793684	.	.	.	Lenght:2251
CP007571	Mauve	CORE	793699	794192	.	.	.	Lenght:493
CP007571	Mauve	CORE	794356	795322	.	.	.	Lenght:966
CP007571	Mauve	CORE	795323	798681	.	.	.	Lenght:3358
CP007571	Mauve	CORE	798760	803129	.	.	.	Lenght:4369
CP007571	Mauve	CORE	804456	805191	.	.	.	Lenght:735
CP007571	Mauve	CORE	805752	807774	.	.	.	Lenght:2022
CP007571	Mauve	CORE	809338	809367	.	.	.	Lenght:29
CP007571	Mauve	CORE	811225	820078	.	.	.	Lenght:8853
CP007571	Mauve	CORE	820079	824094	.	.	.	Lenght:4015
CP007571	Mauve	CORE	824319	826307	.	.	.	Lenght:1988
CP007571	Mauve	CORE	826367	827007	.	.	.	Lenght:640
CP007571	Mauve	CORE	827187	829365	.	.	.	Lenght:2178
CP007571	Mauve	CORE	829366	832568	.	.	.	Lenght:3202
CP007571	Mauve	CORE	835992	838099	.	.	.	Lenght:2107
CP007571	Mauve	CORE	839664	841249	.	.	.	Lenght:1585
CP007571	Mauve	CORE	841324	841422	.	.	.	Lenght:98
CP007571	Mauve	CORE	841584	846447	.	.	.	Lenght:4863
CP007571	Mauve	CORE	846451	851143	.	.	.	Lenght:4692
CP007571	Mauve	CORE	851144	862354	.	.	.	Lenght:11210
CP007571	Mauve	CORE	863181	866848	.	.	.	Lenght:3667
CP007571	Mauve	CORE	866885	873675	.	.	.	Lenght:6790
CP007571	Mauve	CORE	874024	875313	.	.	.	Lenght:1289
CP007571	Mauve	CORE	875551	878468	.	.	.	Lenght:2917
CP007571	Mauve	CORE	879792	884269	.	.	.	Lenght:4477
CP007571	Mauve	CORE	884270	901794	.	.	.	Lenght:17524
CP007571	Mauve	CORE	902135	902858	.	.	.	Lenght:723
CP007571	Mauve	CORE	902859	902902	.	.	.	Lenght:43
CP007571	Mauve	CORE	902903	903199	.	.	.	Lenght:296
CP007571	Mauve	CORE	903474	904532	.	.	.	Lenght:1058
CP007571	Mauve	CORE	904579	904819	.	.	.	Lenght:240
CP007571	Mauve	CORE	905090	905371	.	.	.	Lenght:281
CP007571	Mauve	CORE	905372	912960	.	.	.	Lenght:7588
CP007571	Mauve	CORE	913072	914374	.	.	.	Lenght:1302
CP007571	Mauve	CORE	915941	917856	.	.	.	Lenght:1915
CP007571	Mauve	CORE	919183	923990	.	.	.	Lenght:4807
CP007571	Mauve	CORE	925555	926157	.	.	.	Lenght:602
CP007571	Mauve	CORE	927569	929065	.	.	.	Lenght:1496
CP007571	Mauve	CORE	929157	932335	.	.	.	Lenght:3178
CP007571	Mauve	CORE	934890	947104	.	.	.	Lenght:12214
CP007571	Mauve	CORE	947144	948157	.	.	.	Lenght:1013
CP007571	Mauve	CORE	948482	966634	.	.	.	Lenght:18152
CP007571	Mauve	CORE	966706	967303	.	.	.	Lenght:597
CP007571	Mauve	CORE	967605	975541	.	.	.	Lenght:7936
CP007571	Mauve	CORE	975591	977056	.	.	.	Lenght:1465
CP007571	Mauve	CORE	977079	985682	.	.	.	Lenght:8603
CP007571	Mauve	CORE	987578	993962	.	.	.	Lenght:6384
CP007571	Mauve	CORE	993963	997575	.	.	.	Lenght:3612
CP007571	Mauve	CORE	997682	1000768	.	.	.	Lenght:3086
CP007571	Mauve	CORE	1000783	1003794	.	.	.	Lenght:3011
CP007571	Mauve	CORE	1003993	1004387	.	.	.	Lenght:394
CP007571	Mauve	CORE	1004388	1007706	.	.	.	Lenght:3318
CP007571	Mauve	CORE	1007727	1009024	.	.	.	Lenght:1297
CP007571	Mauve	CORE	1009025	1009729	.	.	.	Lenght:704
CP007571	Mauve	CORE	1009906	1011307	.	.	.	Lenght:1401
CP007571	Mauve	CORE	1011353	1012592	.	.	.	Lenght:1239
CP007571	Mauve	CORE	1013253	1014830	.	.	.	Lenght:1577
CP007571	Mauve	CORE	1014831	1015508	.	.	.	Lenght:677
CP007571	Mauve	CORE	1015654	1016270	.	.	.	Lenght:616
CP007571	Mauve	CORE	1016365	1016390	.	.	.	Lenght:25
CP007571	Mauve	CORE	1016391	1016516	.	.	.	Lenght:125
CP007571	Mauve	CORE	1018080	1018531	.	.	.	Lenght:451
CP007571	Mauve	CORE	1018532	1019159	.	.	.	Lenght:627
CP007571	Mauve	CORE	1019165	1019183	.	.	.	Lenght:18
CP007571	Mauve	CORE	1020750	1031400	.	.	.	Lenght:10650
CP007571	Mauve	CORE	1031401	1034085	.	.	.	Lenght:2684
CP007571	Mauve	CORE	1034139	1036505	.	.	.	Lenght:2366
CP007571	Mauve	CORE	1037650	1037987	.	.	.	Lenght:337
CP007571	Mauve	CORE	1038189	1040417	.	.	.	Lenght:2228
CP007571	Mauve	CORE	1040440	1040708	.	.	.	Lenght:268
CP007571	Mauve	CORE	1040807	1048164	.	.	.	Lenght:7357
CP007571	Mauve	CORE	1051596	1052616	.	.	.	Lenght:1020
CP007571	Mauve	CORE	1052761	1053001	.	.	.	Lenght:240
CP007571	Mauve	CORE	1054622	1056261	.	.	.	Lenght:1639
CP007571	Mauve	CORE	1056262	1059382	.	.	.	Lenght:3120
CP007571	Mauve	CORE	1059501	1060384	.	.	.	Lenght:883
CP007571	Mauve	CORE	1060500	1065106	.	.	.	Lenght:4606
CP007571	Mauve	CORE	1065127	1066442	.	.	.	Lenght:1315
CP007571	Mauve	CORE	1066477	1067630	.	.	.	Lenght:1153
CP007571	Mauve	CORE	1067683	1067803	.	.	.	Lenght:120
CP007571	Mauve	CORE	1068806	1068842	.	.	.	Lenght:36
CP007571	Mauve	CORE	1069031	1069221	.	.	.	Lenght:190
CP007571	Mauve	CORE	1069385	1071161	.	.	.	Lenght:1776
CP007571	Mauve	CORE	1071162	1071202	.	.	.	Lenght:40
CP007571	Mauve	CORE	1071203	1083623	.	.	.	Lenght:12420
CP007571	Mauve	CORE	1083645	1088652	.	.	.	Lenght:5007
CP007571	Mauve	CORE	1088809	1098996	.	.	.	Lenght:10187
CP007571	Mauve	CORE	1098997	1104232	.	.	.	Lenght:5235
CP007571	Mauve	CORE	1104263	1104391	.	.	.	Lenght:128
CP007571	Mauve	CORE	1104477	1105091	.	.	.	Lenght:614
CP007571	Mauve	CORE	1105188	1110255	.	.	.	Lenght:5067
CP007571	Mauve	CORE	1110256	1110340	.	.	.	Lenght:84
CP007571	Mauve	CORE	1137813	1141217	.	.	.	Lenght:3404
CP007571	Mauve	CORE	1141273	1145074	.	.	.	Lenght:3801
CP007571	Mauve	CORE	1145271	1145367	.	.	.	Lenght:96
CP007571	Mauve	CORE	1145370	1145459	.	.	.	Lenght:89
CP007571	Mauve	CORE	1145496	1147670	.	.	.	Lenght:2174
CP007571	Mauve	CORE	1147674	1151478	.	.	.	Lenght:3804
CP007571	Mauve	CORE	1151541	1159363	.	.	.	Lenght:7822
CP007571	Mauve	CORE	1160804	1161247	.	.	.	Lenght:443
CP007571	Mauve	CORE	1161271	1162011	.	.	.	Lenght:740
CP007571	Mauve	CORE	1164074	1173171	.	.	.	Lenght:9097
CP007571	Mauve	CORE	1173478	1173824	.	.	.	Lenght:346
CP007571	Mauve	CORE	1173952	1176943	.	.	.	Lenght:2991
CP007571	Mauve	CORE	1176944	1178072	.	.	.	Lenght:1128
CP007571	Mauve	CORE	1178345	1182205	.	.	.	Lenght:3860
CP007571	Mauve	CORE	1182391	1183344	.	.	.	Lenght:953
CP007571	Mauve	CORE	1183724	1183781	.	.	.	Lenght:57
CP007571	Mauve	CORE	1183878	1193105	.	.	.	Lenght:9227
CP007571	Mauve	CORE	1193196	1194236	.	.	.	Lenght:1040
CP007571	Mauve	CORE	1194314	1196047	.	.	.	Lenght:1733
CP007571	Mauve	CORE	1196122	1196630	.	.	.	Lenght:508
CP007571	Mauve	CORE	1196677	1204166	.	.	.	Lenght:7489
CP007571	Mauve	CORE	1204167	1211082	.	.	.	Lenght:6915
CP007571	Mauve	CORE	1211103	1211797	.	.	.	Lenght:694
CP007571	Mauve	CORE	1215213	1215976	.	.	.	Lenght:763
CP007571	Mauve	CORE	1215977	1222029	.	.	.	Lenght:6052
CP007571	Mauve	CORE	1222043	1223492	.	.	.	Lenght:1449
CP007571	Mauve	CORE	1223734	1223801	.	.	.	Lenght:67
CP007571	Mauve	CORE	1223872	1228106	.	.	.	Lenght:4234
CP007571	Mauve	CORE	1228107	1228313	.	.	.	Lenght:206
CP007571	Mauve	CORE	1228314	1228327	.	.	.	Lenght:13
CP007571	Mauve	CORE	1228560	1228608	.	.	.	Lenght:48
CP007571	Mauve	CORE	1228609	1231563	.	.	.	Lenght:2954
CP007571	Mauve	CORE	1233127	1234972	.	.	.	Lenght:1845
CP007571	Mauve	CORE	1235015	1239836	.	.	.	Lenght:4821
CP007571	Mauve	CORE	1245340	1245351	.	.	.	Lenght:11
CP007571	Mauve	CORE	1247068	1255384	.	.	.	Lenght:8316
CP007571	Mauve	CORE	1255416	1256113	.	.	.	Lenght:697
CP007571	Mauve	CORE	1256114	1256265	.	.	.	Lenght:151
CP007571	Mauve	CORE	1256287	1262568	.	.	.	Lenght:6281
CP007571	Mauve	CORE	1268325	1275230	.	.	.	Lenght:6905
CP007571	Mauve	CORE	1275231	1276412	.	.	.	Lenght:1181
CP007571	Mauve	CORE	1278170	1279919	.	.	.	Lenght:1749
CP007571	Mauve	CORE	1280236	1285020	.	.	.	Lenght:4784
CP007571	Mauve	CORE	1285021	1285365	.	.	.	Lenght:344
CP007571	Mauve	CORE	1285567	1295747	.	.	.	Lenght:10180
CP007571	Mauve	CORE	1295748	1297203	.	.	.	Lenght:1455
CP007571	Mauve	CORE	1297218	1298350	.	.	.	Lenght:1132
CP007571	Mauve	CORE	1298369	1298578	.	.	.	Lenght:209
CP007571	Mauve	CORE	1298579	1300249	.	.	.	Lenght:1670
CP007571	Mauve	CORE	1300454	1306066	.	.	.	Lenght:5612
CP007571	Mauve	CORE	1306067	1315901	.	.	.	Lenght:9834
CP007571	Mauve	CORE	1317468	1318235	.	.	.	Lenght:767
CP007571	Mauve	CORE	1318245	1319239	.	.	.	Lenght:994
CP007571	Mauve	CORE	1319295	1327939	.	.	.	Lenght:8644
CP007571	Mauve	CORE	1327947	1334067	.	.	.	Lenght:6120
CP007571	Mauve	CORE	1362097	1366236	.	.	.	Lenght:4139
CP007571	Mauve	CORE	1366347	1376165	.	.	.	Lenght:9818
CP007571	Mauve	CORE	1376216	1378677	.	.	.	Lenght:2461
CP007571	Mauve	CORE	1378882	1380256	.	.	.	Lenght:1374
CP007571	Mauve	CORE	1380257	1386173	.	.	.	Lenght:5916
CP007571	Mauve	CORE	1399605	1403815	.	.	.	Lenght:4210
CP007571	Mauve	CORE	1405142	1411565	.	.	.	Lenght:6423
CP007571	Mauve	CORE	1412682	1423246	.	.	.	Lenght:10564
CP007571	Mauve	CORE	1423516	1431410	.	.	.	Lenght:7894
CP007571	Mauve	CORE	1431542	1436693	.	.	.	Lenght:5151
CP007571	Mauve	CORE	1436759	1453335	.	.	.	Lenght:16576
CP007571	Mauve	CORE	1453336	1458344	.	.	.	Lenght:5008
CP007571	Mauve	CORE	1458345	1459817	.	.	.	Lenght:1472
CP007571	Mauve	CORE	1459818	1461394	.	.	.	Lenght:1576
CP007571	Mauve	CORE	1461395	1463015	.	.	.	Lenght:1620
CP007571	Mauve	CORE	1472485	1491662	.	.	.	Lenght:19177
CP007571	Mauve	CORE	1491663	1493707	.	.	.	Lenght:2044
CP007571	Mauve	CORE	1494656	1497218	.	.	.	Lenght:2562
CP007571	Mauve	CORE	1497219	1498052	.	.	.	Lenght:833
CP007571	Mauve	CORE	1499616	1509284	.	.	.	Lenght:9668
CP007571	Mauve	CORE	1509285	1510109	.	.	.	Lenght:824
CP007571	Mauve	CORE	1510110	1510654	.	.	.	Lenght:544
CP007571	Mauve	CORE	1510983	1511097	.	.	.	Lenght:114
CP007571	Mauve	CORE	1511703	1511796	.	.	.	Lenght:93
CP007571	Mauve	CORE	1512180	1512269	.	.	.	Lenght:89
CP007571	Mauve	CORE	1533650	1539883	.	.	.	Lenght:6233
CP007571	Mauve	CORE	1539884	1540304	.	.	.	Lenght:420
CP007571	Mauve	CORE	1540305	1542131	.	.	.	Lenght:1826
CP007571	Mauve	CORE	1542351	1546281	.	.	.	Lenght:3930
CP007571	Mauve	CORE	1546282	1563803	.	.	.	Lenght:17521
CP007571	Mauve	CORE	1563848	1564695	.	.	.	Lenght:847
CP007571	Mauve	CORE	1564839	1566002	.	.	.	Lenght:1163
CP007571	Mauve	CORE	1566040	1569577	.	.	.	Lenght:3537
CP007571	Mauve	CORE	1569589	1569645	.	.	.	Lenght:56
CP007571	Mauve	CORE	1569821	1583913	.	.	.	Lenght:14092
CP007571	Mauve	CORE	1585472	1589735	.	.	.	Lenght:4263
CP007571	Mauve	CORE	1589739	1601662	.	.	.	Lenght:11923
CP007571	Mauve	CORE	1601888	1602553	.	.	.	Lenght:665
CP007571	Mauve	CORE	1604117	1606825	.	.	.	Lenght:2708
CP007571	Mauve	CORE	1606935	1607070	.	.	.	Lenght:135
CP007571	Mauve	CORE	1607072	1607908	.	.	.	Lenght:836
CP007571	Mauve	CORE	1607950	1608350	.	.	.	Lenght:400
CP007571	Mauve	CORE	1608354	1608831	.	.	.	Lenght:477
CP007571	Mauve	CORE	1609323	1611600	.	.	.	Lenght:2277
CP007571	Mauve	CORE	1611607	1611700	.	.	.	Lenght:93
CP007571	Mauve	CORE	1611811	1614869	.	.	.	Lenght:3058
CP007571	Mauve	CORE	1616727	1620441	.	.	.	Lenght:3714
CP007571	Mauve	CORE	1620442	1621336	.	.	.	Lenght:894
CP007571	Mauve	CORE	1621337	1625480	.	.	.	Lenght:4143
CP007571	Mauve	CORE	1627051	1629139	.	.	.	Lenght:2088
CP007571	Mauve	CORE	1629160	1631910	.	.	.	Lenght:2750
CP007571	Mauve	CORE	1631960	1634786	.	.	.	Lenght:2826
CP007571	Mauve	CORE	1634787	1636575	.	.	.	Lenght:1788
CP007571	Mauve	CORE	1636645	1640520	.	.	.	Lenght:3875
CP007571	Mauve	CORE	1640521	1648399	.	.	.	Lenght:7878
CP007571	Mauve	CORE	1648400	1659299	.	.	.	Lenght:10899
CP007571	Mauve	CORE	1659300	1667771	.	.	.	Lenght:8471
CP007571	Mauve	CORE	1667772	1670996	.	.	.	Lenght:3224
CP007571	Mauve	CORE	1670997	1683548	.	.	.	Lenght:12551
CP007571	Mauve	CORE	1684144	1689793	.	.	.	Lenght:5649
CP007571	Mauve	CORE	1691360	1693980	.	.	.	Lenght:2620
CP007571	Mauve	CORE	1694047	1696923	.	.	.	Lenght:2876
CP007571	Mauve	CORE	1696924	1697310	.	.	.	Lenght:386
CP007571	Mauve	CORE	1697390	1698225	.	.	.	Lenght:835
CP007571	Mauve	CORE	1698226	1698668	.	.	.	Lenght:442
CP007571	Mauve	CORE	1700788	1720572	.	.	.	Lenght:19784
CP007571	Mauve	CORE	1720615	1730844	.	.	.	Lenght:10229
CP007571	Mauve	CORE	1730902	1737691	.	.	.	Lenght:6789
CP007571	Mauve	CORE	1739017	1740654	.	.	.	Lenght:1637
CP007571	Mauve	CORE	1740842	1741042	.	.	.	Lenght:200
CP007571	Mauve	CORE	1741043	1745623	.	.	.	Lenght:4580
CP007571	Mauve	CORE	1745661	1747311	.	.	.	Lenght:1650
CP007571	Mauve	CORE	1748667	1748801	.	.	.	Lenght:134
CP007571	Mauve	CORE	1756991	1760973	.	.	.	Lenght:3982
CP007571	Mauve	CORE	1761066	1766249	.	.	.	Lenght:5183
CP007571	Mauve	CORE	1766250	1779013	.	.	.	Lenght:12763
CP007571	Mauve	CORE	1782437	1790338	.	.	.	Lenght:7901
CP007571	Mauve	CORE	1790385	1803979	.	.	.	Lenght:13594
CP007571	Mauve	CORE	1807005	1807016	.	.	.	Lenght:11
CP007571	Mauve	CORE	1807020	1807315	.	.	.	Lenght:295
CP007571	Mauve	CORE	1807360	1822555	.	.	.	Lenght:15195
CP007571	Mauve	CORE	1822556	1836743	.	.	.	Lenght:14187
CP007571	Mauve	CORE	1837239	1839194	.	.	.	Lenght:1955
CP007571	Mauve	CORE	1839210	1847807	.	.	.	Lenght:8597
CP007571	Mauve	CORE	1847808	1849687	.	.	.	Lenght:1879
CP007571	Mauve	CORE	1867733	1867767	.	.	.	Lenght:34
CP007571	Mauve	CORE	1867773	1872094	.	.	.	Lenght:4321
CP007571	Mauve	CORE	1872132	1872398	.	.	.	Lenght:266
CP007571	Mauve	CORE	1872680	1881470	.	.	.	Lenght:8790
CP007571	Mauve	CORE	1881602	1882983	.	.	.	Lenght:1381
CP007571	Mauve	CORE	1883503	1890631	.	.	.	Lenght:7128
CP007571	Mauve	CORE	1892200	1892223	.	.	.	Lenght:23
CP007571	Mauve	CORE	1892224	1896465	.	.	.	Lenght:4241
CP007571	Mauve	CORE	1896471	1908991	.	.	.	Lenght:12520
CP007571	Mauve	CORE	1908992	1913488	.	.	.	Lenght:4496
CP007571	Mauve	CORE	1913510	1913542	.	.	.	Lenght:32
CP007571	Mauve	CORE	1915106	1917366	.	.	.	Lenght:2260
CP007571	Mauve	CORE	2104526	2112940	.	.	.	Lenght:8414
CP007571	Mauve	CORE	2103894	2104514	.	.	.	Lenght:620
CP007571	Mauve	CORE	2080427	2092871	.	.	.	Lenght:12444
CP007571	Mauve	CORE	2067699	2075512	.	.	.	Lenght:7813
CP007571	Mauve	CORE	2066848	2067695	.	.	.	Lenght:847
CP007571	Mauve	CORE	2066555	2066685	.	.	.	Lenght:130
CP007571	Mauve	CORE	2065037	2066533	.	.	.	Lenght:1496
CP007571	Mauve	CORE	2059624	2062703	.	.	.	Lenght:3079
CP007571	Mauve	CORE	2056413	2058936	.	.	.	Lenght:2523
CP007571	Mauve	CORE	2053373	2056412	.	.	.	Lenght:3039
CP007571	Mauve	CORE	2049708	2053335	.	.	.	Lenght:3627
CP007571	Mauve	CORE	2041976	2049559	.	.	.	Lenght:7583
CP007571	Mauve	CORE	2041734	2041910	.	.	.	Lenght:176
CP007571	Mauve	CORE	2040148	2041294	.	.	.	Lenght:1146
CP007571	Mauve	CORE	2038950	2040071	.	.	.	Lenght:1121
CP007571	Mauve	CORE	2038669	2038845	.	.	.	Lenght:176
CP007571	Mauve	CORE	2038496	2038576	.	.	.	Lenght:80
CP007571	Mauve	CORE	2037714	2038290	.	.	.	Lenght:576
CP007571	Mauve	CORE	2027759	2037448	.	.	.	Lenght:9689
CP007571	Mauve	CORE	2025518	2027758	.	.	.	Lenght:2240
CP007571	Mauve	CORE	2024014	2024078	.	.	.	Lenght:64
CP007571	Mauve	CORE	2023475	2023985	.	.	.	Lenght:510
CP007571	Mauve	CORE	2022225	2022309	.	.	.	Lenght:84
CP007571	Mauve	CORE	2020028	2022153	.	.	.	Lenght:2125
CP007571	Mauve	CORE	2016182	2016791	.	.	.	Lenght:609
CP007571	Mauve	CORE	2016008	2016153	.	.	.	Lenght:145
CP007571	Mauve	CORE	2010997	2011811	.	.	.	Lenght:814
CP007571	Mauve	CORE	2010067	2010975	.	.	.	Lenght:908
CP007571	Mauve	CORE	2010023	2010066	.	.	.	Lenght:43
CP007571	Mauve	CORE	2009342	2009392	.	.	.	Lenght:50
CP007571	Mauve	CORE	2008382	2009287	.	.	.	Lenght:905
CP007571	Mauve	CORE	2006447	2007292	.	.	.	Lenght:845
CP007571	Mauve	CORE	2004790	2006343	.	.	.	Lenght:1553
CP007571	Mauve	CORE	2004479	2004655	.	.	.	Lenght:176
CP007571	Mauve	CORE	2004310	2004419	.	.	.	Lenght:109
CP007571	Mauve	CORE	2002319	2004309	.	.	.	Lenght:1990
CP007571	Mauve	CORE	1998859	2000883	.	.	.	Lenght:2024
CP007571	Mauve	CORE	1994540	1997949	.	.	.	Lenght:3409
CP007571	Mauve	CORE	1990187	1994413	.	.	.	Lenght:4226
CP007571	Mauve	CORE	1983539	1989827	.	.	.	Lenght:6288
CP007571	Mauve	CORE	1980031	1982205	.	.	.	Lenght:2174
CP007571	Mauve	CORE	1979710	1980030	.	.	.	Lenght:320
CP007571	Mauve	CORE	1978743	1979646	.	.	.	Lenght:903
CP007571	Mauve	CORE	1972503	1976564	.	.	.	Lenght:4061
CP007571	Mauve	CORE	1970020	1972502	.	.	.	Lenght:2482
CP007571	Mauve	CORE	1930342	1969703	.	.	.	Lenght:39361
CP007571	Mauve	CORE	2137234	2139859	.	.	.	Lenght:2625
CP007571	Mauve	CORE	2140395	2144541	.	.	.	Lenght:4146
CP007571	Mauve	CORE	2146113	2152976	.	.	.	Lenght:6863
CP007571	Mauve	CORE	2153040	2153589	.	.	.	Lenght:549
CP007571	Mauve	CORE	2167754	2174948	.	.	.	Lenght:7194
CP007571	Mauve	CORE	2174949	2175121	.	.	.	Lenght:172
CP007571	Mauve	CORE	2175416	2178561	.	.	.	Lenght:3145
CP007571	Mauve	CORE	2180129	2180659	.	.	.	Lenght:530
CP007571	Mauve	CORE	2180690	2189140	.	.	.	Lenght:8450
CP007571	Mauve	CORE	2192563	2203457	.	.	.	Lenght:10894
CP007571	Mauve	CORE	2203458	2211346	.	.	.	Lenght:7888
CP007571	Mauve	CORE	2211347	2213015	.	.	.	Lenght:1668
CP007571	Mauve	CORE	2213175	2214175	.	.	.	Lenght:1000
