# Supplementary material for: Functional annotation and distribution overview of RNA families in 27 Streptococcus agalactiae genomes
Source: BMC Genomics. 2018 Jul 28;19:556. doi: 10.1186/s12864-018-4951-z (PMC6064168; doi:10.1186/s12864-018-4951-z)
Supplement: Supplementary file 4 — GFF3 annotations for all classified Regions and ncRNAs. (ZIP 1638 kb) [file 12864_2018_4951_MOESM4_ESM.zip › Additional file 4/Core_Shared_and_Exclusive_Regions/CORE_CP007572.gff]

CP007572	Mauve	CORE	2	2761	.	.	.	Lenght:2759
CP007572	Mauve	CORE	4329	5615	.	.	.	Lenght:1286
CP007572	Mauve	CORE	5670	5680	.	.	.	Lenght:10
CP007572	Mauve	CORE	5877	17807	.	.	.	Lenght:11930
CP007572	Mauve	CORE	17847	17904	.	.	.	Lenght:57
CP007572	Mauve	CORE	29557	31212	.	.	.	Lenght:1655
CP007572	Mauve	CORE	31255	35004	.	.	.	Lenght:3749
CP007572	Mauve	CORE	36574	36814	.	.	.	Lenght:240
CP007572	Mauve	CORE	36853	39632	.	.	.	Lenght:2779
CP007572	Mauve	CORE	39634	43480	.	.	.	Lenght:3846
CP007572	Mauve	CORE	43983	46514	.	.	.	Lenght:2531
CP007572	Mauve	CORE	46614	47381	.	.	.	Lenght:767
CP007572	Mauve	CORE	48064	51820	.	.	.	Lenght:3756
CP007572	Mauve	CORE	51857	62635	.	.	.	Lenght:10778
CP007572	Mauve	CORE	62919	64472	.	.	.	Lenght:1553
CP007572	Mauve	CORE	67481	69450	.	.	.	Lenght:1969
CP007572	Mauve	CORE	69632	69896	.	.	.	Lenght:264
CP007572	Mauve	CORE	70104	77295	.	.	.	Lenght:7191
CP007572	Mauve	CORE	77460	81515	.	.	.	Lenght:4055
CP007572	Mauve	CORE	81516	96988	.	.	.	Lenght:15472
CP007572	Mauve	CORE	97247	97393	.	.	.	Lenght:146
CP007572	Mauve	CORE	97739	98286	.	.	.	Lenght:547
CP007572	Mauve	CORE	102382	102571	.	.	.	Lenght:189
CP007572	Mauve	CORE	107943	108652	.	.	.	Lenght:709
CP007572	Mauve	CORE	108653	114468	.	.	.	Lenght:5815
CP007572	Mauve	CORE	114730	114977	.	.	.	Lenght:247
CP007572	Mauve	CORE	115002	119875	.	.	.	Lenght:4873
CP007572	Mauve	CORE	121439	131735	.	.	.	Lenght:10296
CP007572	Mauve	CORE	131736	131749	.	.	.	Lenght:13
CP007572	Mauve	CORE	131753	141610	.	.	.	Lenght:9857
CP007572	Mauve	CORE	141675	142860	.	.	.	Lenght:1185
CP007572	Mauve	CORE	142919	151273	.	.	.	Lenght:8354
CP007572	Mauve	CORE	151274	151619	.	.	.	Lenght:345
CP007572	Mauve	CORE	151761	151860	.	.	.	Lenght:99
CP007572	Mauve	CORE	152165	159880	.	.	.	Lenght:7715
CP007572	Mauve	CORE	163296	177867	.	.	.	Lenght:14571
CP007572	Mauve	CORE	178519	179117	.	.	.	Lenght:598
CP007572	Mauve	CORE	181015	181718	.	.	.	Lenght:703
CP007572	Mauve	CORE	182469	182798	.	.	.	Lenght:329
CP007572	Mauve	CORE	182799	187577	.	.	.	Lenght:4778
CP007572	Mauve	CORE	201037	213147	.	.	.	Lenght:12110
CP007572	Mauve	CORE	216571	218443	.	.	.	Lenght:1872
CP007572	Mauve	CORE	219879	220012	.	.	.	Lenght:133
CP007572	Mauve	CORE	220034	220532	.	.	.	Lenght:498
CP007572	Mauve	CORE	220681	223196	.	.	.	Lenght:2515
CP007572	Mauve	CORE	223200	223391	.	.	.	Lenght:191
CP007572	Mauve	CORE	223395	223941	.	.	.	Lenght:546
CP007572	Mauve	CORE	223960	230616	.	.	.	Lenght:6656
CP007572	Mauve	CORE	231001	232120	.	.	.	Lenght:1119
CP007572	Mauve	CORE	232139	243330	.	.	.	Lenght:11191
CP007572	Mauve	CORE	244068	245453	.	.	.	Lenght:1385
CP007572	Mauve	CORE	245454	256599	.	.	.	Lenght:11145
CP007572	Mauve	CORE	258160	261166	.	.	.	Lenght:3006
CP007572	Mauve	CORE	261170	262161	.	.	.	Lenght:991
CP007572	Mauve	CORE	274829	276506	.	.	.	Lenght:1677
CP007572	Mauve	CORE	276573	277139	.	.	.	Lenght:566
CP007572	Mauve	CORE	277439	282769	.	.	.	Lenght:5330
CP007572	Mauve	CORE	287225	289527	.	.	.	Lenght:2302
CP007572	Mauve	CORE	289531	289677	.	.	.	Lenght:146
CP007572	Mauve	CORE	291602	293257	.	.	.	Lenght:1655
CP007572	Mauve	CORE	293282	294356	.	.	.	Lenght:1074
CP007572	Mauve	CORE	294357	304104	.	.	.	Lenght:9747
CP007572	Mauve	CORE	304678	307979	.	.	.	Lenght:3301
CP007572	Mauve	CORE	308504	314223	.	.	.	Lenght:5719
CP007572	Mauve	CORE	315332	331143	.	.	.	Lenght:15811
CP007572	Mauve	CORE	332710	332915	.	.	.	Lenght:205
CP007572	Mauve	CORE	333007	340748	.	.	.	Lenght:7741
CP007572	Mauve	CORE	340752	341233	.	.	.	Lenght:481
CP007572	Mauve	CORE	341234	344269	.	.	.	Lenght:3035
CP007572	Mauve	CORE	345781	345821	.	.	.	Lenght:40
CP007572	Mauve	CORE	345822	345943	.	.	.	Lenght:121
CP007572	Mauve	CORE	346051	364563	.	.	.	Lenght:18512
CP007572	Mauve	CORE	370142	375877	.	.	.	Lenght:5735
CP007572	Mauve	CORE	376613	376646	.	.	.	Lenght:33
CP007572	Mauve	CORE	376695	376814	.	.	.	Lenght:119
CP007572	Mauve	CORE	377415	377664	.	.	.	Lenght:249
CP007572	Mauve	CORE	378144	378410	.	.	.	Lenght:266
CP007572	Mauve	CORE	378482	378514	.	.	.	Lenght:32
CP007572	Mauve	CORE	378729	378858	.	.	.	Lenght:129
CP007572	Mauve	CORE	378934	379114	.	.	.	Lenght:180
CP007572	Mauve	CORE	379919	393068	.	.	.	Lenght:13149
CP007572	Mauve	CORE	394609	396813	.	.	.	Lenght:2204
CP007572	Mauve	CORE	396839	397299	.	.	.	Lenght:460
CP007572	Mauve	CORE	398860	401674	.	.	.	Lenght:2814
CP007572	Mauve	CORE	401687	412230	.	.	.	Lenght:10543
CP007572	Mauve	CORE	412231	414070	.	.	.	Lenght:1839
CP007572	Mauve	CORE	414071	424695	.	.	.	Lenght:10624
CP007572	Mauve	CORE	425152	429252	.	.	.	Lenght:4100
CP007572	Mauve	CORE	431110	431750	.	.	.	Lenght:640
CP007572	Mauve	CORE	432201	432949	.	.	.	Lenght:748
CP007572	Mauve	CORE	434528	437742	.	.	.	Lenght:3214
CP007572	Mauve	CORE	437769	440784	.	.	.	Lenght:3015
CP007572	Mauve	CORE	440835	442859	.	.	.	Lenght:2024
CP007572	Mauve	CORE	442959	443504	.	.	.	Lenght:545
CP007572	Mauve	CORE	445067	449293	.	.	.	Lenght:4226
CP007572	Mauve	CORE	449386	451985	.	.	.	Lenght:2599
CP007572	Mauve	CORE	455068	458506	.	.	.	Lenght:3438
CP007572	Mauve	CORE	459180	459262	.	.	.	Lenght:82
CP007572	Mauve	CORE	459263	459404	.	.	.	Lenght:141
CP007572	Mauve	CORE	459504	463657	.	.	.	Lenght:4153
CP007572	Mauve	CORE	464324	469979	.	.	.	Lenght:5655
CP007572	Mauve	CORE	470002	470181	.	.	.	Lenght:179
CP007572	Mauve	CORE	470596	472183	.	.	.	Lenght:1587
CP007572	Mauve	CORE	473772	474032	.	.	.	Lenght:260
CP007572	Mauve	CORE	477757	478944	.	.	.	Lenght:1187
CP007572	Mauve	CORE	478945	479819	.	.	.	Lenght:874
CP007572	Mauve	CORE	494569	494599	.	.	.	Lenght:30
CP007572	Mauve	CORE	495100	496566	.	.	.	Lenght:1466
CP007572	Mauve	CORE	496567	499333	.	.	.	Lenght:2766
CP007572	Mauve	CORE	500861	501231	.	.	.	Lenght:370
CP007572	Mauve	CORE	501400	504878	.	.	.	Lenght:3478
CP007572	Mauve	CORE	505294	505699	.	.	.	Lenght:405
CP007572	Mauve	CORE	507026	511406	.	.	.	Lenght:4380
CP007572	Mauve	CORE	511407	517926	.	.	.	Lenght:6519
CP007572	Mauve	CORE	518467	524901	.	.	.	Lenght:6434
CP007572	Mauve	CORE	524902	534033	.	.	.	Lenght:9131
CP007572	Mauve	CORE	534034	534785	.	.	.	Lenght:751
CP007572	Mauve	CORE	534975	537909	.	.	.	Lenght:2934
CP007572	Mauve	CORE	537921	551442	.	.	.	Lenght:13521
CP007572	Mauve	CORE	551524	551881	.	.	.	Lenght:357
CP007572	Mauve	CORE	553317	554414	.	.	.	Lenght:1097
CP007572	Mauve	CORE	554455	557910	.	.	.	Lenght:3455
CP007572	Mauve	CORE	558014	561718	.	.	.	Lenght:3704
CP007572	Mauve	CORE	561775	563847	.	.	.	Lenght:2072
CP007572	Mauve	CORE	563891	570845	.	.	.	Lenght:6954
CP007572	Mauve	CORE	572422	574842	.	.	.	Lenght:2420
CP007572	Mauve	CORE	576700	587092	.	.	.	Lenght:10392
CP007572	Mauve	CORE	587094	589590	.	.	.	Lenght:2496
CP007572	Mauve	CORE	589621	590151	.	.	.	Lenght:530
CP007572	Mauve	CORE	591718	594309	.	.	.	Lenght:2591
CP007572	Mauve	CORE	594310	596872	.	.	.	Lenght:2562
CP007572	Mauve	CORE	596873	597553	.	.	.	Lenght:680
CP007572	Mauve	CORE	647042	647130	.	.	.	Lenght:88
CP007572	Mauve	CORE	650686	652031	.	.	.	Lenght:1345
CP007572	Mauve	CORE	653358	659509	.	.	.	Lenght:6151
CP007572	Mauve	CORE	659510	660942	.	.	.	Lenght:1432
CP007572	Mauve	CORE	660943	661055	.	.	.	Lenght:112
CP007572	Mauve	CORE	661056	661084	.	.	.	Lenght:28
CP007572	Mauve	CORE	661301	662320	.	.	.	Lenght:1019
CP007572	Mauve	CORE	662321	666996	.	.	.	Lenght:4675
CP007572	Mauve	CORE	743546	752651	.	.	.	Lenght:9105
CP007572	Mauve	CORE	752697	753886	.	.	.	Lenght:1189
CP007572	Mauve	CORE	753887	757739	.	.	.	Lenght:3852
CP007572	Mauve	CORE	759460	760662	.	.	.	Lenght:1202
CP007572	Mauve	CORE	760885	760935	.	.	.	Lenght:50
CP007572	Mauve	CORE	760936	761275	.	.	.	Lenght:339
CP007572	Mauve	CORE	761358	761706	.	.	.	Lenght:348
CP007572	Mauve	CORE	772177	773792	.	.	.	Lenght:1615
CP007572	Mauve	CORE	773814	781883	.	.	.	Lenght:8069
CP007572	Mauve	CORE	783448	785699	.	.	.	Lenght:2251
CP007572	Mauve	CORE	785714	786207	.	.	.	Lenght:493
CP007572	Mauve	CORE	786371	787337	.	.	.	Lenght:966
CP007572	Mauve	CORE	787338	790696	.	.	.	Lenght:3358
CP007572	Mauve	CORE	790775	795144	.	.	.	Lenght:4369
CP007572	Mauve	CORE	796471	797206	.	.	.	Lenght:735
CP007572	Mauve	CORE	797767	799789	.	.	.	Lenght:2022
CP007572	Mauve	CORE	801353	801382	.	.	.	Lenght:29
CP007572	Mauve	CORE	803240	812093	.	.	.	Lenght:8853
CP007572	Mauve	CORE	812094	816109	.	.	.	Lenght:4015
CP007572	Mauve	CORE	816334	818322	.	.	.	Lenght:1988
CP007572	Mauve	CORE	818382	819022	.	.	.	Lenght:640
CP007572	Mauve	CORE	819202	821381	.	.	.	Lenght:2179
CP007572	Mauve	CORE	821382	824584	.	.	.	Lenght:3202
CP007572	Mauve	CORE	824585	826692	.	.	.	Lenght:2107
CP007572	Mauve	CORE	830114	831699	.	.	.	Lenght:1585
CP007572	Mauve	CORE	831774	831872	.	.	.	Lenght:98
CP007572	Mauve	CORE	832034	836897	.	.	.	Lenght:4863
CP007572	Mauve	CORE	836901	841593	.	.	.	Lenght:4692
CP007572	Mauve	CORE	841594	852804	.	.	.	Lenght:11210
CP007572	Mauve	CORE	853631	857298	.	.	.	Lenght:3667
CP007572	Mauve	CORE	857335	864125	.	.	.	Lenght:6790
CP007572	Mauve	CORE	864474	865763	.	.	.	Lenght:1289
CP007572	Mauve	CORE	866001	868918	.	.	.	Lenght:2917
CP007572	Mauve	CORE	870242	874719	.	.	.	Lenght:4477
CP007572	Mauve	CORE	875893	893418	.	.	.	Lenght:17525
CP007572	Mauve	CORE	893759	894482	.	.	.	Lenght:723
CP007572	Mauve	CORE	894483	894526	.	.	.	Lenght:43
CP007572	Mauve	CORE	894527	894823	.	.	.	Lenght:296
CP007572	Mauve	CORE	895098	896156	.	.	.	Lenght:1058
CP007572	Mauve	CORE	896203	896443	.	.	.	Lenght:240
CP007572	Mauve	CORE	896714	896995	.	.	.	Lenght:281
CP007572	Mauve	CORE	896996	904584	.	.	.	Lenght:7588
CP007572	Mauve	CORE	904696	905998	.	.	.	Lenght:1302
CP007572	Mauve	CORE	907565	909480	.	.	.	Lenght:1915
CP007572	Mauve	CORE	910807	915614	.	.	.	Lenght:4807
CP007572	Mauve	CORE	917179	917781	.	.	.	Lenght:602
CP007572	Mauve	CORE	919193	920689	.	.	.	Lenght:1496
CP007572	Mauve	CORE	920781	923959	.	.	.	Lenght:3178
CP007572	Mauve	CORE	926514	938728	.	.	.	Lenght:12214
CP007572	Mauve	CORE	938768	939781	.	.	.	Lenght:1013
CP007572	Mauve	CORE	940106	958258	.	.	.	Lenght:18152
CP007572	Mauve	CORE	959894	960491	.	.	.	Lenght:597
CP007572	Mauve	CORE	960793	968729	.	.	.	Lenght:7936
CP007572	Mauve	CORE	968779	970244	.	.	.	Lenght:1465
CP007572	Mauve	CORE	970267	978870	.	.	.	Lenght:8603
CP007572	Mauve	CORE	980766	987150	.	.	.	Lenght:6384
CP007572	Mauve	CORE	988711	992323	.	.	.	Lenght:3612
CP007572	Mauve	CORE	992430	995516	.	.	.	Lenght:3086
CP007572	Mauve	CORE	995531	998542	.	.	.	Lenght:3011
CP007572	Mauve	CORE	998741	999135	.	.	.	Lenght:394
CP007572	Mauve	CORE	999136	1002454	.	.	.	Lenght:3318
CP007572	Mauve	CORE	1002475	1003772	.	.	.	Lenght:1297
CP007572	Mauve	CORE	1003773	1004477	.	.	.	Lenght:704
CP007572	Mauve	CORE	1004654	1006055	.	.	.	Lenght:1401
CP007572	Mauve	CORE	1006101	1007340	.	.	.	Lenght:1239
CP007572	Mauve	CORE	1008001	1009578	.	.	.	Lenght:1577
CP007572	Mauve	CORE	1009579	1010256	.	.	.	Lenght:677
CP007572	Mauve	CORE	1010402	1011018	.	.	.	Lenght:616
CP007572	Mauve	CORE	1011113	1011138	.	.	.	Lenght:25
CP007572	Mauve	CORE	1011139	1011264	.	.	.	Lenght:125
CP007572	Mauve	CORE	1012828	1013279	.	.	.	Lenght:451
CP007572	Mauve	CORE	1013280	1013907	.	.	.	Lenght:627
CP007572	Mauve	CORE	1013913	1013931	.	.	.	Lenght:18
CP007572	Mauve	CORE	1015498	1026148	.	.	.	Lenght:10650
CP007572	Mauve	CORE	1026149	1028833	.	.	.	Lenght:2684
CP007572	Mauve	CORE	1030450	1032816	.	.	.	Lenght:2366
CP007572	Mauve	CORE	1033961	1034298	.	.	.	Lenght:337
CP007572	Mauve	CORE	1034500	1036728	.	.	.	Lenght:2228
CP007572	Mauve	CORE	1036751	1037019	.	.	.	Lenght:268
CP007572	Mauve	CORE	1037118	1044474	.	.	.	Lenght:7356
CP007572	Mauve	CORE	1047906	1048926	.	.	.	Lenght:1020
CP007572	Mauve	CORE	1049071	1049311	.	.	.	Lenght:240
CP007572	Mauve	CORE	1050932	1052571	.	.	.	Lenght:1639
CP007572	Mauve	CORE	1052572	1055692	.	.	.	Lenght:3120
CP007572	Mauve	CORE	1055811	1056694	.	.	.	Lenght:883
CP007572	Mauve	CORE	1056810	1061416	.	.	.	Lenght:4606
CP007572	Mauve	CORE	1061437	1062752	.	.	.	Lenght:1315
CP007572	Mauve	CORE	1062787	1063940	.	.	.	Lenght:1153
CP007572	Mauve	CORE	1063993	1064113	.	.	.	Lenght:120
CP007572	Mauve	CORE	1065116	1065152	.	.	.	Lenght:36
CP007572	Mauve	CORE	1065341	1065531	.	.	.	Lenght:190
CP007572	Mauve	CORE	1065596	1067372	.	.	.	Lenght:1776
CP007572	Mauve	CORE	1067373	1067413	.	.	.	Lenght:40
CP007572	Mauve	CORE	1067414	1079834	.	.	.	Lenght:12420
CP007572	Mauve	CORE	1079856	1084863	.	.	.	Lenght:5007
CP007572	Mauve	CORE	1085020	1095207	.	.	.	Lenght:10187
CP007572	Mauve	CORE	1095208	1100442	.	.	.	Lenght:5234
CP007572	Mauve	CORE	1100473	1100601	.	.	.	Lenght:128
CP007572	Mauve	CORE	1100687	1101301	.	.	.	Lenght:614
CP007572	Mauve	CORE	1101398	1106465	.	.	.	Lenght:5067
CP007572	Mauve	CORE	1106466	1106550	.	.	.	Lenght:84
CP007572	Mauve	CORE	1134022	1137426	.	.	.	Lenght:3404
CP007572	Mauve	CORE	1137482	1141283	.	.	.	Lenght:3801
CP007572	Mauve	CORE	1141480	1141576	.	.	.	Lenght:96
CP007572	Mauve	CORE	1141579	1141668	.	.	.	Lenght:89
CP007572	Mauve	CORE	1141705	1143879	.	.	.	Lenght:2174
CP007572	Mauve	CORE	1143883	1147687	.	.	.	Lenght:3804
CP007572	Mauve	CORE	1147750	1155572	.	.	.	Lenght:7822
CP007572	Mauve	CORE	1157013	1157456	.	.	.	Lenght:443
CP007572	Mauve	CORE	1157480	1158220	.	.	.	Lenght:740
CP007572	Mauve	CORE	1160283	1169380	.	.	.	Lenght:9097
CP007572	Mauve	CORE	1169687	1170033	.	.	.	Lenght:346
CP007572	Mauve	CORE	1170161	1173152	.	.	.	Lenght:2991
CP007572	Mauve	CORE	1173153	1174281	.	.	.	Lenght:1128
CP007572	Mauve	CORE	1174554	1178414	.	.	.	Lenght:3860
CP007572	Mauve	CORE	1178600	1179553	.	.	.	Lenght:953
CP007572	Mauve	CORE	1179933	1179990	.	.	.	Lenght:57
CP007572	Mauve	CORE	1180087	1189314	.	.	.	Lenght:9227
CP007572	Mauve	CORE	1189405	1190445	.	.	.	Lenght:1040
CP007572	Mauve	CORE	1190523	1192256	.	.	.	Lenght:1733
CP007572	Mauve	CORE	1192331	1192839	.	.	.	Lenght:508
CP007572	Mauve	CORE	1192886	1200375	.	.	.	Lenght:7489
CP007572	Mauve	CORE	1200376	1207291	.	.	.	Lenght:6915
CP007572	Mauve	CORE	1207313	1208007	.	.	.	Lenght:694
CP007572	Mauve	CORE	1211423	1212186	.	.	.	Lenght:763
CP007572	Mauve	CORE	1212187	1218239	.	.	.	Lenght:6052
CP007572	Mauve	CORE	1218253	1219702	.	.	.	Lenght:1449
CP007572	Mauve	CORE	1219944	1220011	.	.	.	Lenght:67
CP007572	Mauve	CORE	1220082	1224316	.	.	.	Lenght:4234
CP007572	Mauve	CORE	1224317	1224523	.	.	.	Lenght:206
CP007572	Mauve	CORE	1224524	1224537	.	.	.	Lenght:13
CP007572	Mauve	CORE	1224770	1224818	.	.	.	Lenght:48
CP007572	Mauve	CORE	1224819	1227773	.	.	.	Lenght:2954
CP007572	Mauve	CORE	1229337	1231182	.	.	.	Lenght:1845
CP007572	Mauve	CORE	1231225	1236046	.	.	.	Lenght:4821
CP007572	Mauve	CORE	1241550	1241561	.	.	.	Lenght:11
CP007572	Mauve	CORE	1243278	1251594	.	.	.	Lenght:8316
CP007572	Mauve	CORE	1251626	1252323	.	.	.	Lenght:697
CP007572	Mauve	CORE	1252324	1252475	.	.	.	Lenght:151
CP007572	Mauve	CORE	1252497	1258778	.	.	.	Lenght:6281
CP007572	Mauve	CORE	1264536	1271432	.	.	.	Lenght:6896
CP007572	Mauve	CORE	1271433	1272614	.	.	.	Lenght:1181
CP007572	Mauve	CORE	1274372	1276121	.	.	.	Lenght:1749
CP007572	Mauve	CORE	1276438	1281222	.	.	.	Lenght:4784
CP007572	Mauve	CORE	1281223	1281567	.	.	.	Lenght:344
CP007572	Mauve	CORE	1281769	1291949	.	.	.	Lenght:10180
CP007572	Mauve	CORE	1291950	1293405	.	.	.	Lenght:1455
CP007572	Mauve	CORE	1293420	1294552	.	.	.	Lenght:1132
CP007572	Mauve	CORE	1294571	1294780	.	.	.	Lenght:209
CP007572	Mauve	CORE	1294781	1296451	.	.	.	Lenght:1670
CP007572	Mauve	CORE	1296656	1302268	.	.	.	Lenght:5612
CP007572	Mauve	CORE	1302269	1312103	.	.	.	Lenght:9834
CP007572	Mauve	CORE	1312104	1312871	.	.	.	Lenght:767
CP007572	Mauve	CORE	1314473	1315467	.	.	.	Lenght:994
CP007572	Mauve	CORE	1315523	1324167	.	.	.	Lenght:8644
CP007572	Mauve	CORE	1324175	1330295	.	.	.	Lenght:6120
CP007572	Mauve	CORE	1358360	1362499	.	.	.	Lenght:4139
CP007572	Mauve	CORE	1362610	1372427	.	.	.	Lenght:9817
CP007572	Mauve	CORE	1372478	1374939	.	.	.	Lenght:2461
CP007572	Mauve	CORE	1375144	1376518	.	.	.	Lenght:1374
CP007572	Mauve	CORE	1376519	1382435	.	.	.	Lenght:5916
CP007572	Mauve	CORE	1395868	1400078	.	.	.	Lenght:4210
CP007572	Mauve	CORE	1401405	1407828	.	.	.	Lenght:6423
CP007572	Mauve	CORE	1408945	1419509	.	.	.	Lenght:10564
CP007572	Mauve	CORE	1419779	1427673	.	.	.	Lenght:7894
CP007572	Mauve	CORE	1427805	1432956	.	.	.	Lenght:5151
CP007572	Mauve	CORE	1433022	1449598	.	.	.	Lenght:16576
CP007572	Mauve	CORE	1449599	1454607	.	.	.	Lenght:5008
CP007572	Mauve	CORE	1454608	1456080	.	.	.	Lenght:1472
CP007572	Mauve	CORE	1456081	1457657	.	.	.	Lenght:1576
CP007572	Mauve	CORE	1457658	1459278	.	.	.	Lenght:1620
CP007572	Mauve	CORE	1468741	1487918	.	.	.	Lenght:19177
CP007572	Mauve	CORE	1487919	1489962	.	.	.	Lenght:2043
CP007572	Mauve	CORE	1490911	1493473	.	.	.	Lenght:2562
CP007572	Mauve	CORE	1493478	1494311	.	.	.	Lenght:833
CP007572	Mauve	CORE	1495875	1505543	.	.	.	Lenght:9668
CP007572	Mauve	CORE	1505544	1506368	.	.	.	Lenght:824
CP007572	Mauve	CORE	1506369	1506913	.	.	.	Lenght:544
CP007572	Mauve	CORE	1507242	1507356	.	.	.	Lenght:114
CP007572	Mauve	CORE	1507962	1508055	.	.	.	Lenght:93
CP007572	Mauve	CORE	1508439	1508528	.	.	.	Lenght:89
CP007572	Mauve	CORE	1529908	1536141	.	.	.	Lenght:6233
CP007572	Mauve	CORE	1536142	1536562	.	.	.	Lenght:420
CP007572	Mauve	CORE	1538129	1539955	.	.	.	Lenght:1826
CP007572	Mauve	CORE	1540175	1544105	.	.	.	Lenght:3930
CP007572	Mauve	CORE	1544106	1561627	.	.	.	Lenght:17521
CP007572	Mauve	CORE	1561672	1562519	.	.	.	Lenght:847
CP007572	Mauve	CORE	1562663	1563826	.	.	.	Lenght:1163
CP007572	Mauve	CORE	1563864	1567401	.	.	.	Lenght:3537
CP007572	Mauve	CORE	1567413	1567469	.	.	.	Lenght:56
CP007572	Mauve	CORE	1567645	1581737	.	.	.	Lenght:14092
CP007572	Mauve	CORE	1583296	1587559	.	.	.	Lenght:4263
CP007572	Mauve	CORE	1587563	1599486	.	.	.	Lenght:11923
CP007572	Mauve	CORE	1599712	1600377	.	.	.	Lenght:665
CP007572	Mauve	CORE	1600379	1603087	.	.	.	Lenght:2708
CP007572	Mauve	CORE	1603197	1603332	.	.	.	Lenght:135
CP007572	Mauve	CORE	1603334	1604170	.	.	.	Lenght:836
CP007572	Mauve	CORE	1604212	1604612	.	.	.	Lenght:400
CP007572	Mauve	CORE	1604616	1605093	.	.	.	Lenght:477
CP007572	Mauve	CORE	1605585	1607862	.	.	.	Lenght:2277
CP007572	Mauve	CORE	1607869	1607962	.	.	.	Lenght:93
CP007572	Mauve	CORE	1608073	1611131	.	.	.	Lenght:3058
CP007572	Mauve	CORE	1612989	1616703	.	.	.	Lenght:3714
CP007572	Mauve	CORE	1616704	1617598	.	.	.	Lenght:894
CP007572	Mauve	CORE	1619163	1623306	.	.	.	Lenght:4143
CP007572	Mauve	CORE	1624877	1626965	.	.	.	Lenght:2088
CP007572	Mauve	CORE	1626986	1629736	.	.	.	Lenght:2750
CP007572	Mauve	CORE	1633211	1636037	.	.	.	Lenght:2826
CP007572	Mauve	CORE	1636038	1637826	.	.	.	Lenght:1788
CP007572	Mauve	CORE	1637896	1641776	.	.	.	Lenght:3880
CP007572	Mauve	CORE	1641777	1649655	.	.	.	Lenght:7878
CP007572	Mauve	CORE	1649656	1660555	.	.	.	Lenght:10899
CP007572	Mauve	CORE	1660556	1669027	.	.	.	Lenght:8471
CP007572	Mauve	CORE	1669028	1672252	.	.	.	Lenght:3224
CP007572	Mauve	CORE	1672253	1684800	.	.	.	Lenght:12547
CP007572	Mauve	CORE	1685396	1691045	.	.	.	Lenght:5649
CP007572	Mauve	CORE	1692612	1695232	.	.	.	Lenght:2620
CP007572	Mauve	CORE	1695299	1698175	.	.	.	Lenght:2876
CP007572	Mauve	CORE	1698176	1698562	.	.	.	Lenght:386
CP007572	Mauve	CORE	1698642	1699477	.	.	.	Lenght:835
CP007572	Mauve	CORE	1699478	1699920	.	.	.	Lenght:442
CP007572	Mauve	CORE	1702040	1721824	.	.	.	Lenght:19784
CP007572	Mauve	CORE	1721867	1732096	.	.	.	Lenght:10229
CP007572	Mauve	CORE	1732154	1738943	.	.	.	Lenght:6789
CP007572	Mauve	CORE	1740269	1741906	.	.	.	Lenght:1637
CP007572	Mauve	CORE	1742094	1742294	.	.	.	Lenght:200
CP007572	Mauve	CORE	1743859	1748439	.	.	.	Lenght:4580
CP007572	Mauve	CORE	1748477	1750127	.	.	.	Lenght:1650
CP007572	Mauve	CORE	1751483	1751617	.	.	.	Lenght:134
CP007572	Mauve	CORE	1759807	1763789	.	.	.	Lenght:3982
CP007572	Mauve	CORE	1763882	1769065	.	.	.	Lenght:5183
CP007572	Mauve	CORE	1771089	1783852	.	.	.	Lenght:12763
CP007572	Mauve	CORE	1787276	1795177	.	.	.	Lenght:7901
CP007572	Mauve	CORE	1795224	1808818	.	.	.	Lenght:13594
CP007572	Mauve	CORE	1811844	1811855	.	.	.	Lenght:11
CP007572	Mauve	CORE	1811859	1812154	.	.	.	Lenght:295
CP007572	Mauve	CORE	1812199	1827394	.	.	.	Lenght:15195
CP007572	Mauve	CORE	1828955	1843142	.	.	.	Lenght:14187
CP007572	Mauve	CORE	1843638	1845593	.	.	.	Lenght:1955
CP007572	Mauve	CORE	1845609	1854206	.	.	.	Lenght:8597
CP007572	Mauve	CORE	1855533	1857412	.	.	.	Lenght:1879
CP007572	Mauve	CORE	1880726	1880760	.	.	.	Lenght:34
CP007572	Mauve	CORE	1880766	1885087	.	.	.	Lenght:4321
CP007572	Mauve	CORE	1885125	1885391	.	.	.	Lenght:266
CP007572	Mauve	CORE	1885673	1894463	.	.	.	Lenght:8790
CP007572	Mauve	CORE	1894595	1895976	.	.	.	Lenght:1381
CP007572	Mauve	CORE	1896496	1903615	.	.	.	Lenght:7119
CP007572	Mauve	CORE	1903616	1903639	.	.	.	Lenght:23
CP007572	Mauve	CORE	1903640	1907880	.	.	.	Lenght:4240
CP007572	Mauve	CORE	1907886	1920406	.	.	.	Lenght:12520
CP007572	Mauve	CORE	1920407	1924903	.	.	.	Lenght:4496
CP007572	Mauve	CORE	1924925	1924957	.	.	.	Lenght:32
CP007572	Mauve	CORE	1926521	1928781	.	.	.	Lenght:2260
CP007572	Mauve	CORE	1941207	1949621	.	.	.	Lenght:8414
CP007572	Mauve	CORE	1949633	1950253	.	.	.	Lenght:620
CP007572	Mauve	CORE	1961275	1973719	.	.	.	Lenght:12444
CP007572	Mauve	CORE	1980193	1988006	.	.	.	Lenght:7813
CP007572	Mauve	CORE	1988010	1988857	.	.	.	Lenght:847
CP007572	Mauve	CORE	1989020	1989150	.	.	.	Lenght:130
CP007572	Mauve	CORE	1989172	1990668	.	.	.	Lenght:1496
CP007572	Mauve	CORE	1993002	1996081	.	.	.	Lenght:3079
CP007572	Mauve	CORE	1996769	1999292	.	.	.	Lenght:2523
CP007572	Mauve	CORE	1999293	2002332	.	.	.	Lenght:3039
CP007572	Mauve	CORE	2002370	2005997	.	.	.	Lenght:3627
CP007572	Mauve	CORE	2006146	2013729	.	.	.	Lenght:7583
CP007572	Mauve	CORE	2013795	2013971	.	.	.	Lenght:176
CP007572	Mauve	CORE	2014411	2015557	.	.	.	Lenght:1146
CP007572	Mauve	CORE	2015634	2016755	.	.	.	Lenght:1121
CP007572	Mauve	CORE	2016860	2017036	.	.	.	Lenght:176
CP007572	Mauve	CORE	2017129	2017209	.	.	.	Lenght:80
CP007572	Mauve	CORE	2017415	2017991	.	.	.	Lenght:576
CP007572	Mauve	CORE	2018257	2027946	.	.	.	Lenght:9689
CP007572	Mauve	CORE	2027947	2030187	.	.	.	Lenght:2240
CP007572	Mauve	CORE	2031627	2031691	.	.	.	Lenght:64
CP007572	Mauve	CORE	2031720	2032230	.	.	.	Lenght:510
CP007572	Mauve	CORE	2033396	2033480	.	.	.	Lenght:84
CP007572	Mauve	CORE	2033552	2035677	.	.	.	Lenght:2125
CP007572	Mauve	CORE	2038914	2039523	.	.	.	Lenght:609
CP007572	Mauve	CORE	2039552	2039697	.	.	.	Lenght:145
CP007572	Mauve	CORE	2043894	2044708	.	.	.	Lenght:814
CP007572	Mauve	CORE	2044730	2045638	.	.	.	Lenght:908
CP007572	Mauve	CORE	2047496	2047539	.	.	.	Lenght:43
CP007572	Mauve	CORE	2048170	2048220	.	.	.	Lenght:50
CP007572	Mauve	CORE	2048275	2049180	.	.	.	Lenght:905
CP007572	Mauve	CORE	2050270	2051115	.	.	.	Lenght:845
CP007572	Mauve	CORE	2051219	2052772	.	.	.	Lenght:1553
CP007572	Mauve	CORE	2052907	2053083	.	.	.	Lenght:176
CP007572	Mauve	CORE	2053143	2053252	.	.	.	Lenght:109
CP007572	Mauve	CORE	2053253	2055243	.	.	.	Lenght:1990
CP007572	Mauve	CORE	2056679	2058703	.	.	.	Lenght:2024
CP007572	Mauve	CORE	2059613	2063022	.	.	.	Lenght:3409
CP007572	Mauve	CORE	2063149	2067375	.	.	.	Lenght:4226
CP007572	Mauve	CORE	2067735	2074023	.	.	.	Lenght:6288
CP007572	Mauve	CORE	2075357	2077531	.	.	.	Lenght:2174
CP007572	Mauve	CORE	2077532	2077852	.	.	.	Lenght:320
CP007572	Mauve	CORE	2077916	2078819	.	.	.	Lenght:903
CP007572	Mauve	CORE	2081022	2085083	.	.	.	Lenght:4061
CP007572	Mauve	CORE	2086651	2089133	.	.	.	Lenght:2482
CP007572	Mauve	CORE	2089450	2128810	.	.	.	Lenght:39360
CP007572	Mauve	CORE	2153097	2155722	.	.	.	Lenght:2625
CP007572	Mauve	CORE	2156258	2160404	.	.	.	Lenght:4146
CP007572	Mauve	CORE	2160412	2167275	.	.	.	Lenght:6863
CP007572	Mauve	CORE	2167339	2167888	.	.	.	Lenght:549
CP007572	Mauve	CORE	2182043	2189237	.	.	.	Lenght:7194
CP007572	Mauve	CORE	2190564	2190736	.	.	.	Lenght:172
CP007572	Mauve	CORE	2191031	2194176	.	.	.	Lenght:3145
CP007572	Mauve	CORE	2195744	2196274	.	.	.	Lenght:530
CP007572	Mauve	CORE	2196305	2204755	.	.	.	Lenght:8450
CP007572	Mauve	CORE	2208178	2219072	.	.	.	Lenght:10894
CP007572	Mauve	CORE	2219073	2226961	.	.	.	Lenght:7888
CP007572	Mauve	CORE	2228525	2230193	.	.	.	Lenght:1668
CP007572	Mauve	CORE	2230353	2231353	.	.	.	Lenght:1000
