# Supplementary material for: Functional annotation and distribution overview of RNA families in 27 Streptococcus agalactiae genomes
Source: BMC Genomics. 2018 Jul 28;19:556. doi: 10.1186/s12864-018-4951-z (PMC6064168; doi:10.1186/s12864-018-4951-z)
Supplement: Supplementary file 4 — GFF3 annotations for all classified Regions and ncRNAs. (ZIP 1638 kb) [file 12864_2018_4951_MOESM4_ESM.zip › Additional file 4/Core_Shared_and_Exclusive_Regions/CORE_CP007631.gff]

CP007631	Mauve	CORE	111	2870	.	.	.	Lenght:2759
CP007631	Mauve	CORE	2871	4156	.	.	.	Lenght:1285
CP007631	Mauve	CORE	4157	4167	.	.	.	Lenght:10
CP007631	Mauve	CORE	4360	16290	.	.	.	Lenght:11930
CP007631	Mauve	CORE	16330	16387	.	.	.	Lenght:57
CP007631	Mauve	CORE	28044	29700	.	.	.	Lenght:1656
CP007631	Mauve	CORE	29743	33498	.	.	.	Lenght:3755
CP007631	Mauve	CORE	33508	33748	.	.	.	Lenght:240
CP007631	Mauve	CORE	33787	36566	.	.	.	Lenght:2779
CP007631	Mauve	CORE	36568	40414	.	.	.	Lenght:3846
CP007631	Mauve	CORE	40630	43157	.	.	.	Lenght:2527
CP007631	Mauve	CORE	43161	43926	.	.	.	Lenght:765
CP007631	Mauve	CORE	44609	48365	.	.	.	Lenght:3756
CP007631	Mauve	CORE	48402	59187	.	.	.	Lenght:10785
CP007631	Mauve	CORE	59469	61022	.	.	.	Lenght:1553
CP007631	Mauve	CORE	62508	64476	.	.	.	Lenght:1968
CP007631	Mauve	CORE	64666	64927	.	.	.	Lenght:261
CP007631	Mauve	CORE	65147	72338	.	.	.	Lenght:7191
CP007631	Mauve	CORE	72503	76557	.	.	.	Lenght:4054
CP007631	Mauve	CORE	76590	92062	.	.	.	Lenght:15472
CP007631	Mauve	CORE	92321	92467	.	.	.	Lenght:146
CP007631	Mauve	CORE	92813	93360	.	.	.	Lenght:547
CP007631	Mauve	CORE	97695	97884	.	.	.	Lenght:189
CP007631	Mauve	CORE	100576	101284	.	.	.	Lenght:708
CP007631	Mauve	CORE	101285	107101	.	.	.	Lenght:5816
CP007631	Mauve	CORE	107363	107610	.	.	.	Lenght:247
CP007631	Mauve	CORE	107635	112504	.	.	.	Lenght:4869
CP007631	Mauve	CORE	112505	122792	.	.	.	Lenght:10287
CP007631	Mauve	CORE	122793	122806	.	.	.	Lenght:13
CP007631	Mauve	CORE	122810	132667	.	.	.	Lenght:9857
CP007631	Mauve	CORE	132732	133917	.	.	.	Lenght:1185
CP007631	Mauve	CORE	133976	142329	.	.	.	Lenght:8353
CP007631	Mauve	CORE	142330	142675	.	.	.	Lenght:345
CP007631	Mauve	CORE	142817	142916	.	.	.	Lenght:99
CP007631	Mauve	CORE	143041	150756	.	.	.	Lenght:7715
CP007631	Mauve	CORE	150757	165331	.	.	.	Lenght:14574
CP007631	Mauve	CORE	165983	166581	.	.	.	Lenght:598
CP007631	Mauve	CORE	168479	169182	.	.	.	Lenght:703
CP007631	Mauve	CORE	169933	170261	.	.	.	Lenght:328
CP007631	Mauve	CORE	170262	175040	.	.	.	Lenght:4778
CP007631	Mauve	CORE	175041	187151	.	.	.	Lenght:12110
CP007631	Mauve	CORE	187152	189025	.	.	.	Lenght:1873
CP007631	Mauve	CORE	189026	189159	.	.	.	Lenght:133
CP007631	Mauve	CORE	190990	191488	.	.	.	Lenght:498
CP007631	Mauve	CORE	191637	194153	.	.	.	Lenght:2516
CP007631	Mauve	CORE	194180	194370	.	.	.	Lenght:190
CP007631	Mauve	CORE	194836	195382	.	.	.	Lenght:546
CP007631	Mauve	CORE	195401	202057	.	.	.	Lenght:6656
CP007631	Mauve	CORE	202442	203561	.	.	.	Lenght:1119
CP007631	Mauve	CORE	203580	214767	.	.	.	Lenght:11187
CP007631	Mauve	CORE	215505	216890	.	.	.	Lenght:1385
CP007631	Mauve	CORE	216891	228036	.	.	.	Lenght:11145
CP007631	Mauve	CORE	228037	231042	.	.	.	Lenght:3005
CP007631	Mauve	CORE	231046	232037	.	.	.	Lenght:991
CP007631	Mauve	CORE	244510	246189	.	.	.	Lenght:1679
CP007631	Mauve	CORE	246256	246822	.	.	.	Lenght:566
CP007631	Mauve	CORE	247122	252452	.	.	.	Lenght:5330
CP007631	Mauve	CORE	262055	264357	.	.	.	Lenght:2302
CP007631	Mauve	CORE	264361	264507	.	.	.	Lenght:146
CP007631	Mauve	CORE	266430	268085	.	.	.	Lenght:1655
CP007631	Mauve	CORE	268110	269184	.	.	.	Lenght:1074
CP007631	Mauve	CORE	269185	278932	.	.	.	Lenght:9747
CP007631	Mauve	CORE	279506	282807	.	.	.	Lenght:3301
CP007631	Mauve	CORE	283332	289051	.	.	.	Lenght:5719
CP007631	Mauve	CORE	290160	305965	.	.	.	Lenght:15805
CP007631	Mauve	CORE	305966	306171	.	.	.	Lenght:205
CP007631	Mauve	CORE	306263	314010	.	.	.	Lenght:7747
CP007631	Mauve	CORE	314014	314495	.	.	.	Lenght:481
CP007631	Mauve	CORE	314496	317531	.	.	.	Lenght:3035
CP007631	Mauve	CORE	319043	319084	.	.	.	Lenght:41
CP007631	Mauve	CORE	319085	319206	.	.	.	Lenght:121
CP007631	Mauve	CORE	319314	337826	.	.	.	Lenght:18512
CP007631	Mauve	CORE	343405	349139	.	.	.	Lenght:5734
CP007631	Mauve	CORE	349875	349908	.	.	.	Lenght:33
CP007631	Mauve	CORE	349957	350076	.	.	.	Lenght:119
CP007631	Mauve	CORE	350677	350926	.	.	.	Lenght:249
CP007631	Mauve	CORE	351406	351672	.	.	.	Lenght:266
CP007631	Mauve	CORE	351744	351776	.	.	.	Lenght:32
CP007631	Mauve	CORE	351991	352120	.	.	.	Lenght:129
CP007631	Mauve	CORE	352196	352376	.	.	.	Lenght:180
CP007631	Mauve	CORE	353181	366330	.	.	.	Lenght:13149
CP007631	Mauve	CORE	367414	369618	.	.	.	Lenght:2204
CP007631	Mauve	CORE	369644	370104	.	.	.	Lenght:460
CP007631	Mauve	CORE	370105	372920	.	.	.	Lenght:2815
CP007631	Mauve	CORE	372944	383487	.	.	.	Lenght:10543
CP007631	Mauve	CORE	383488	385327	.	.	.	Lenght:1839
CP007631	Mauve	CORE	385328	395952	.	.	.	Lenght:10624
CP007631	Mauve	CORE	396409	400509	.	.	.	Lenght:4100
CP007631	Mauve	CORE	400510	401150	.	.	.	Lenght:640
CP007631	Mauve	CORE	401601	402349	.	.	.	Lenght:748
CP007631	Mauve	CORE	403928	407143	.	.	.	Lenght:3215
CP007631	Mauve	CORE	407170	410186	.	.	.	Lenght:3016
CP007631	Mauve	CORE	410237	412261	.	.	.	Lenght:2024
CP007631	Mauve	CORE	412361	412906	.	.	.	Lenght:545
CP007631	Mauve	CORE	412907	417133	.	.	.	Lenght:4226
CP007631	Mauve	CORE	417226	419826	.	.	.	Lenght:2600
CP007631	Mauve	CORE	422670	426110	.	.	.	Lenght:3440
CP007631	Mauve	CORE	426590	426672	.	.	.	Lenght:82
CP007631	Mauve	CORE	426673	426814	.	.	.	Lenght:141
CP007631	Mauve	CORE	426914	431052	.	.	.	Lenght:4138
CP007631	Mauve	CORE	431719	437372	.	.	.	Lenght:5653
CP007631	Mauve	CORE	437395	437574	.	.	.	Lenght:179
CP007631	Mauve	CORE	437989	439576	.	.	.	Lenght:1587
CP007631	Mauve	CORE	439728	439988	.	.	.	Lenght:260
CP007631	Mauve	CORE	443666	444853	.	.	.	Lenght:1187
CP007631	Mauve	CORE	444854	445728	.	.	.	Lenght:874
CP007631	Mauve	CORE	457300	457330	.	.	.	Lenght:30
CP007631	Mauve	CORE	457831	459294	.	.	.	Lenght:1463
CP007631	Mauve	CORE	460615	463392	.	.	.	Lenght:2777
CP007631	Mauve	CORE	464919	465289	.	.	.	Lenght:370
CP007631	Mauve	CORE	465458	468934	.	.	.	Lenght:3476
CP007631	Mauve	CORE	469350	469755	.	.	.	Lenght:405
CP007631	Mauve	CORE	469756	474119	.	.	.	Lenght:4363
CP007631	Mauve	CORE	474120	480636	.	.	.	Lenght:6516
CP007631	Mauve	CORE	481177	487610	.	.	.	Lenght:6433
CP007631	Mauve	CORE	487611	496742	.	.	.	Lenght:9131
CP007631	Mauve	CORE	496790	497541	.	.	.	Lenght:751
CP007631	Mauve	CORE	497731	500665	.	.	.	Lenght:2934
CP007631	Mauve	CORE	500676	514197	.	.	.	Lenght:13521
CP007631	Mauve	CORE	514279	514636	.	.	.	Lenght:357
CP007631	Mauve	CORE	514637	515734	.	.	.	Lenght:1097
CP007631	Mauve	CORE	515774	519228	.	.	.	Lenght:3454
CP007631	Mauve	CORE	519332	523035	.	.	.	Lenght:3703
CP007631	Mauve	CORE	523092	525164	.	.	.	Lenght:2072
CP007631	Mauve	CORE	525208	532162	.	.	.	Lenght:6954
CP007631	Mauve	CORE	532175	534595	.	.	.	Lenght:2420
CP007631	Mauve	CORE	534596	544988	.	.	.	Lenght:10392
CP007631	Mauve	CORE	544990	547488	.	.	.	Lenght:2498
CP007631	Mauve	CORE	547519	548049	.	.	.	Lenght:530
CP007631	Mauve	CORE	548050	550641	.	.	.	Lenght:2591
CP007631	Mauve	CORE	550642	553200	.	.	.	Lenght:2558
CP007631	Mauve	CORE	553201	553881	.	.	.	Lenght:680
CP007631	Mauve	CORE	606836	606924	.	.	.	Lenght:88
CP007631	Mauve	CORE	607059	608404	.	.	.	Lenght:1345
CP007631	Mauve	CORE	608405	614556	.	.	.	Lenght:6151
CP007631	Mauve	CORE	614557	615989	.	.	.	Lenght:1432
CP007631	Mauve	CORE	615990	616102	.	.	.	Lenght:112
CP007631	Mauve	CORE	616103	616131	.	.	.	Lenght:28
CP007631	Mauve	CORE	616348	617367	.	.	.	Lenght:1019
CP007631	Mauve	CORE	617368	622043	.	.	.	Lenght:4675
CP007631	Mauve	CORE	740359	749475	.	.	.	Lenght:9116
CP007631	Mauve	CORE	749521	750710	.	.	.	Lenght:1189
CP007631	Mauve	CORE	750711	754553	.	.	.	Lenght:3842
CP007631	Mauve	CORE	756274	757476	.	.	.	Lenght:1202
CP007631	Mauve	CORE	757699	757749	.	.	.	Lenght:50
CP007631	Mauve	CORE	757852	758191	.	.	.	Lenght:339
CP007631	Mauve	CORE	758274	758622	.	.	.	Lenght:348
CP007631	Mauve	CORE	765675	767290	.	.	.	Lenght:1615
CP007631	Mauve	CORE	767312	775381	.	.	.	Lenght:8069
CP007631	Mauve	CORE	775382	777633	.	.	.	Lenght:2251
CP007631	Mauve	CORE	777648	778141	.	.	.	Lenght:493
CP007631	Mauve	CORE	778305	779271	.	.	.	Lenght:966
CP007631	Mauve	CORE	779272	782630	.	.	.	Lenght:3358
CP007631	Mauve	CORE	782709	787078	.	.	.	Lenght:4369
CP007631	Mauve	CORE	787079	787814	.	.	.	Lenght:735
CP007631	Mauve	CORE	788375	790397	.	.	.	Lenght:2022
CP007631	Mauve	CORE	790398	790427	.	.	.	Lenght:29
CP007631	Mauve	CORE	790428	799280	.	.	.	Lenght:8852
CP007631	Mauve	CORE	799281	803294	.	.	.	Lenght:4013
CP007631	Mauve	CORE	803519	805508	.	.	.	Lenght:1989
CP007631	Mauve	CORE	805568	806208	.	.	.	Lenght:640
CP007631	Mauve	CORE	806388	808567	.	.	.	Lenght:2179
CP007631	Mauve	CORE	808568	811770	.	.	.	Lenght:3202
CP007631	Mauve	CORE	811771	813878	.	.	.	Lenght:2107
CP007631	Mauve	CORE	813879	815463	.	.	.	Lenght:1584
CP007631	Mauve	CORE	815538	815636	.	.	.	Lenght:98
CP007631	Mauve	CORE	815798	820661	.	.	.	Lenght:4863
CP007631	Mauve	CORE	820665	825357	.	.	.	Lenght:4692
CP007631	Mauve	CORE	825358	836569	.	.	.	Lenght:11211
CP007631	Mauve	CORE	837324	840991	.	.	.	Lenght:3667
CP007631	Mauve	CORE	841028	847819	.	.	.	Lenght:6791
CP007631	Mauve	CORE	848168	849457	.	.	.	Lenght:1289
CP007631	Mauve	CORE	849695	852611	.	.	.	Lenght:2916
CP007631	Mauve	CORE	853935	858413	.	.	.	Lenght:4478
CP007631	Mauve	CORE	859587	877111	.	.	.	Lenght:17524
CP007631	Mauve	CORE	877452	878175	.	.	.	Lenght:723
CP007631	Mauve	CORE	878176	878219	.	.	.	Lenght:43
CP007631	Mauve	CORE	878220	878518	.	.	.	Lenght:298
CP007631	Mauve	CORE	878793	879851	.	.	.	Lenght:1058
CP007631	Mauve	CORE	879898	880138	.	.	.	Lenght:240
CP007631	Mauve	CORE	880409	880690	.	.	.	Lenght:281
CP007631	Mauve	CORE	880691	888281	.	.	.	Lenght:7590
CP007631	Mauve	CORE	888393	889695	.	.	.	Lenght:1302
CP007631	Mauve	CORE	889697	891614	.	.	.	Lenght:1917
CP007631	Mauve	CORE	891615	896422	.	.	.	Lenght:4807
CP007631	Mauve	CORE	896423	897024	.	.	.	Lenght:601
CP007631	Mauve	CORE	898544	900040	.	.	.	Lenght:1496
CP007631	Mauve	CORE	900132	903310	.	.	.	Lenght:3178
CP007631	Mauve	CORE	905865	918079	.	.	.	Lenght:12214
CP007631	Mauve	CORE	918119	919132	.	.	.	Lenght:1013
CP007631	Mauve	CORE	919457	937610	.	.	.	Lenght:18153
CP007631	Mauve	CORE	937683	938280	.	.	.	Lenght:597
CP007631	Mauve	CORE	938582	946518	.	.	.	Lenght:7936
CP007631	Mauve	CORE	946568	948033	.	.	.	Lenght:1465
CP007631	Mauve	CORE	948056	956660	.	.	.	Lenght:8604
CP007631	Mauve	CORE	956699	963083	.	.	.	Lenght:6384
CP007631	Mauve	CORE	963084	966709	.	.	.	Lenght:3625
CP007631	Mauve	CORE	966816	969900	.	.	.	Lenght:3084
CP007631	Mauve	CORE	969915	972926	.	.	.	Lenght:3011
CP007631	Mauve	CORE	974973	975363	.	.	.	Lenght:390
CP007631	Mauve	CORE	975385	978704	.	.	.	Lenght:3319
CP007631	Mauve	CORE	978725	980022	.	.	.	Lenght:1297
CP007631	Mauve	CORE	980023	980727	.	.	.	Lenght:704
CP007631	Mauve	CORE	980904	982305	.	.	.	Lenght:1401
CP007631	Mauve	CORE	982351	983589	.	.	.	Lenght:1238
CP007631	Mauve	CORE	984250	985827	.	.	.	Lenght:1577
CP007631	Mauve	CORE	985828	986505	.	.	.	Lenght:677
CP007631	Mauve	CORE	986653	987269	.	.	.	Lenght:616
CP007631	Mauve	CORE	987364	987389	.	.	.	Lenght:25
CP007631	Mauve	CORE	987415	987540	.	.	.	Lenght:125
CP007631	Mauve	CORE	987542	987993	.	.	.	Lenght:451
CP007631	Mauve	CORE	987994	988621	.	.	.	Lenght:627
CP007631	Mauve	CORE	988627	988645	.	.	.	Lenght:18
CP007631	Mauve	CORE	988648	999309	.	.	.	Lenght:10661
CP007631	Mauve	CORE	999311	1001995	.	.	.	Lenght:2684
CP007631	Mauve	CORE	1002048	1004414	.	.	.	Lenght:2366
CP007631	Mauve	CORE	1005559	1005896	.	.	.	Lenght:337
CP007631	Mauve	CORE	1006098	1008326	.	.	.	Lenght:2228
CP007631	Mauve	CORE	1008349	1008617	.	.	.	Lenght:268
CP007631	Mauve	CORE	1008716	1016073	.	.	.	Lenght:7357
CP007631	Mauve	CORE	1017197	1018215	.	.	.	Lenght:1018
CP007631	Mauve	CORE	1018360	1018600	.	.	.	Lenght:240
CP007631	Mauve	CORE	1019516	1021155	.	.	.	Lenght:1639
CP007631	Mauve	CORE	1021156	1024276	.	.	.	Lenght:3120
CP007631	Mauve	CORE	1024395	1025278	.	.	.	Lenght:883
CP007631	Mauve	CORE	1025394	1030000	.	.	.	Lenght:4606
CP007631	Mauve	CORE	1030021	1031336	.	.	.	Lenght:1315
CP007631	Mauve	CORE	1031371	1032524	.	.	.	Lenght:1153
CP007631	Mauve	CORE	1032577	1032697	.	.	.	Lenght:120
CP007631	Mauve	CORE	1033700	1033736	.	.	.	Lenght:36
CP007631	Mauve	CORE	1033925	1034115	.	.	.	Lenght:190
CP007631	Mauve	CORE	1034279	1036055	.	.	.	Lenght:1776
CP007631	Mauve	CORE	1036056	1036096	.	.	.	Lenght:40
CP007631	Mauve	CORE	1036097	1048517	.	.	.	Lenght:12420
CP007631	Mauve	CORE	1048539	1053546	.	.	.	Lenght:5007
CP007631	Mauve	CORE	1053703	1063890	.	.	.	Lenght:10187
CP007631	Mauve	CORE	1063891	1069126	.	.	.	Lenght:5235
CP007631	Mauve	CORE	1069157	1069285	.	.	.	Lenght:128
CP007631	Mauve	CORE	1069371	1069985	.	.	.	Lenght:614
CP007631	Mauve	CORE	1070082	1075155	.	.	.	Lenght:5073
CP007631	Mauve	CORE	1075156	1075240	.	.	.	Lenght:84
CP007631	Mauve	CORE	1105046	1108450	.	.	.	Lenght:3404
CP007631	Mauve	CORE	1108506	1112307	.	.	.	Lenght:3801
CP007631	Mauve	CORE	1113032	1113128	.	.	.	Lenght:96
CP007631	Mauve	CORE	1113992	1114081	.	.	.	Lenght:89
CP007631	Mauve	CORE	1114118	1116297	.	.	.	Lenght:2179
CP007631	Mauve	CORE	1116301	1120105	.	.	.	Lenght:3804
CP007631	Mauve	CORE	1120168	1127990	.	.	.	Lenght:7822
CP007631	Mauve	CORE	1127996	1128441	.	.	.	Lenght:445
CP007631	Mauve	CORE	1128465	1129205	.	.	.	Lenght:740
CP007631	Mauve	CORE	1131268	1140365	.	.	.	Lenght:9097
CP007631	Mauve	CORE	1140672	1141018	.	.	.	Lenght:346
CP007631	Mauve	CORE	1141146	1144137	.	.	.	Lenght:2991
CP007631	Mauve	CORE	1144138	1145266	.	.	.	Lenght:1128
CP007631	Mauve	CORE	1145539	1149399	.	.	.	Lenght:3860
CP007631	Mauve	CORE	1149585	1150538	.	.	.	Lenght:953
CP007631	Mauve	CORE	1150918	1150975	.	.	.	Lenght:57
CP007631	Mauve	CORE	1151072	1160299	.	.	.	Lenght:9227
CP007631	Mauve	CORE	1160300	1161338	.	.	.	Lenght:1038
CP007631	Mauve	CORE	1166276	1168009	.	.	.	Lenght:1733
CP007631	Mauve	CORE	1168084	1168592	.	.	.	Lenght:508
CP007631	Mauve	CORE	1168639	1176128	.	.	.	Lenght:7489
CP007631	Mauve	CORE	1176129	1183044	.	.	.	Lenght:6915
CP007631	Mauve	CORE	1183066	1183760	.	.	.	Lenght:694
CP007631	Mauve	CORE	1183761	1184524	.	.	.	Lenght:763
CP007631	Mauve	CORE	1184525	1190577	.	.	.	Lenght:6052
CP007631	Mauve	CORE	1190637	1192086	.	.	.	Lenght:1449
CP007631	Mauve	CORE	1192328	1192395	.	.	.	Lenght:67
CP007631	Mauve	CORE	1192466	1196701	.	.	.	Lenght:4235
CP007631	Mauve	CORE	1196995	1197201	.	.	.	Lenght:206
CP007631	Mauve	CORE	1197202	1197215	.	.	.	Lenght:13
CP007631	Mauve	CORE	1197347	1197395	.	.	.	Lenght:48
CP007631	Mauve	CORE	1197396	1200350	.	.	.	Lenght:2954
CP007631	Mauve	CORE	1200351	1202196	.	.	.	Lenght:1845
CP007631	Mauve	CORE	1202239	1207060	.	.	.	Lenght:4821
CP007631	Mauve	CORE	1207061	1207072	.	.	.	Lenght:11
CP007631	Mauve	CORE	1207221	1215539	.	.	.	Lenght:8318
CP007631	Mauve	CORE	1215571	1216268	.	.	.	Lenght:697
CP007631	Mauve	CORE	1216269	1216420	.	.	.	Lenght:151
CP007631	Mauve	CORE	1216442	1222723	.	.	.	Lenght:6281
CP007631	Mauve	CORE	1227415	1234321	.	.	.	Lenght:6906
CP007631	Mauve	CORE	1234322	1235503	.	.	.	Lenght:1181
CP007631	Mauve	CORE	1237261	1239010	.	.	.	Lenght:1749
CP007631	Mauve	CORE	1239327	1244110	.	.	.	Lenght:4783
CP007631	Mauve	CORE	1244111	1244455	.	.	.	Lenght:344
CP007631	Mauve	CORE	1244657	1254838	.	.	.	Lenght:10181
CP007631	Mauve	CORE	1254839	1256295	.	.	.	Lenght:1456
CP007631	Mauve	CORE	1256310	1257442	.	.	.	Lenght:1132
CP007631	Mauve	CORE	1257461	1257670	.	.	.	Lenght:209
CP007631	Mauve	CORE	1257671	1259341	.	.	.	Lenght:1670
CP007631	Mauve	CORE	1259546	1265158	.	.	.	Lenght:5612
CP007631	Mauve	CORE	1265159	1274993	.	.	.	Lenght:9834
CP007631	Mauve	CORE	1274994	1275761	.	.	.	Lenght:767
CP007631	Mauve	CORE	1275771	1276765	.	.	.	Lenght:994
CP007631	Mauve	CORE	1276821	1285465	.	.	.	Lenght:8644
CP007631	Mauve	CORE	1285473	1291593	.	.	.	Lenght:6120
CP007631	Mauve	CORE	1393357	1397510	.	.	.	Lenght:4153
CP007631	Mauve	CORE	1397621	1407438	.	.	.	Lenght:9817
CP007631	Mauve	CORE	1407489	1409950	.	.	.	Lenght:2461
CP007631	Mauve	CORE	1410155	1411529	.	.	.	Lenght:1374
CP007631	Mauve	CORE	1411530	1417446	.	.	.	Lenght:5916
CP007631	Mauve	CORE	1430880	1435090	.	.	.	Lenght:4210
CP007631	Mauve	CORE	1435091	1441513	.	.	.	Lenght:6422
CP007631	Mauve	CORE	1442630	1453194	.	.	.	Lenght:10564
CP007631	Mauve	CORE	1453464	1461365	.	.	.	Lenght:7901
CP007631	Mauve	CORE	1461497	1466649	.	.	.	Lenght:5152
CP007631	Mauve	CORE	1466715	1483292	.	.	.	Lenght:16577
CP007631	Mauve	CORE	1483293	1488301	.	.	.	Lenght:5008
CP007631	Mauve	CORE	1488336	1489808	.	.	.	Lenght:1472
CP007631	Mauve	CORE	1489809	1491385	.	.	.	Lenght:1576
CP007631	Mauve	CORE	1491386	1493006	.	.	.	Lenght:1620
CP007631	Mauve	CORE	1502508	1521685	.	.	.	Lenght:19177
CP007631	Mauve	CORE	1521686	1523729	.	.	.	Lenght:2043
CP007631	Mauve	CORE	1526020	1528579	.	.	.	Lenght:2559
CP007631	Mauve	CORE	1529556	1530388	.	.	.	Lenght:832
CP007631	Mauve	CORE	1530389	1540057	.	.	.	Lenght:9668
CP007631	Mauve	CORE	1540058	1540882	.	.	.	Lenght:824
CP007631	Mauve	CORE	1540883	1541438	.	.	.	Lenght:555
CP007631	Mauve	CORE	1541767	1541881	.	.	.	Lenght:114
CP007631	Mauve	CORE	1542487	1542580	.	.	.	Lenght:93
CP007631	Mauve	CORE	1542964	1543053	.	.	.	Lenght:89
CP007631	Mauve	CORE	1565055	1571288	.	.	.	Lenght:6233
CP007631	Mauve	CORE	1571289	1571710	.	.	.	Lenght:421
CP007631	Mauve	CORE	1571711	1573519	.	.	.	Lenght:1808
CP007631	Mauve	CORE	1573739	1577667	.	.	.	Lenght:3928
CP007631	Mauve	CORE	1577668	1595187	.	.	.	Lenght:17519
CP007631	Mauve	CORE	1595232	1596077	.	.	.	Lenght:845
CP007631	Mauve	CORE	1596223	1597374	.	.	.	Lenght:1151
CP007631	Mauve	CORE	1597412	1600950	.	.	.	Lenght:3538
CP007631	Mauve	CORE	1600962	1601018	.	.	.	Lenght:56
CP007631	Mauve	CORE	1601194	1615292	.	.	.	Lenght:14098
CP007631	Mauve	CORE	1615300	1619564	.	.	.	Lenght:4264
CP007631	Mauve	CORE	1619568	1631491	.	.	.	Lenght:11923
CP007631	Mauve	CORE	1631717	1632382	.	.	.	Lenght:665
CP007631	Mauve	CORE	1632384	1635093	.	.	.	Lenght:2709
CP007631	Mauve	CORE	1635203	1635338	.	.	.	Lenght:135
CP007631	Mauve	CORE	1635411	1636247	.	.	.	Lenght:836
CP007631	Mauve	CORE	1636289	1636693	.	.	.	Lenght:404
CP007631	Mauve	CORE	1636697	1637174	.	.	.	Lenght:477
CP007631	Mauve	CORE	1637666	1639943	.	.	.	Lenght:2277
CP007631	Mauve	CORE	1639950	1640043	.	.	.	Lenght:93
CP007631	Mauve	CORE	1640154	1643211	.	.	.	Lenght:3057
CP007631	Mauve	CORE	1643212	1646927	.	.	.	Lenght:3715
CP007631	Mauve	CORE	1646928	1647822	.	.	.	Lenght:894
CP007631	Mauve	CORE	1647823	1651966	.	.	.	Lenght:4143
CP007631	Mauve	CORE	1651969	1654058	.	.	.	Lenght:2089
CP007631	Mauve	CORE	1654079	1656829	.	.	.	Lenght:2750
CP007631	Mauve	CORE	1656879	1659705	.	.	.	Lenght:2826
CP007631	Mauve	CORE	1659706	1661494	.	.	.	Lenght:1788
CP007631	Mauve	CORE	1661564	1665439	.	.	.	Lenght:3875
CP007631	Mauve	CORE	1665440	1673319	.	.	.	Lenght:7879
CP007631	Mauve	CORE	1673320	1684220	.	.	.	Lenght:10900
CP007631	Mauve	CORE	1684221	1692702	.	.	.	Lenght:8481
CP007631	Mauve	CORE	1692703	1695927	.	.	.	Lenght:3224
CP007631	Mauve	CORE	1695928	1708478	.	.	.	Lenght:12550
CP007631	Mauve	CORE	1709074	1714723	.	.	.	Lenght:5649
CP007631	Mauve	CORE	1714724	1717344	.	.	.	Lenght:2620
CP007631	Mauve	CORE	1717411	1720287	.	.	.	Lenght:2876
CP007631	Mauve	CORE	1721149	1721535	.	.	.	Lenght:386
CP007631	Mauve	CORE	1721615	1722450	.	.	.	Lenght:835
CP007631	Mauve	CORE	1722451	1722893	.	.	.	Lenght:442
CP007631	Mauve	CORE	1725013	1744796	.	.	.	Lenght:19783
CP007631	Mauve	CORE	1744839	1755067	.	.	.	Lenght:10228
CP007631	Mauve	CORE	1755125	1761914	.	.	.	Lenght:6789
CP007631	Mauve	CORE	1761915	1763555	.	.	.	Lenght:1640
CP007631	Mauve	CORE	1763743	1763943	.	.	.	Lenght:200
CP007631	Mauve	CORE	1763944	1768524	.	.	.	Lenght:4580
CP007631	Mauve	CORE	1768562	1770212	.	.	.	Lenght:1650
CP007631	Mauve	CORE	1771016	1771147	.	.	.	Lenght:131
CP007631	Mauve	CORE	1773063	1777045	.	.	.	Lenght:3982
CP007631	Mauve	CORE	1777138	1782320	.	.	.	Lenght:5182
CP007631	Mauve	CORE	1782321	1795083	.	.	.	Lenght:12762
CP007631	Mauve	CORE	1795087	1802986	.	.	.	Lenght:7899
CP007631	Mauve	CORE	1803033	1816627	.	.	.	Lenght:13594
CP007631	Mauve	CORE	1836137	1836148	.	.	.	Lenght:11
CP007631	Mauve	CORE	1836152	1836447	.	.	.	Lenght:295
CP007631	Mauve	CORE	1836491	1851684	.	.	.	Lenght:15193
CP007631	Mauve	CORE	1851685	1865873	.	.	.	Lenght:14188
CP007631	Mauve	CORE	1866370	1868328	.	.	.	Lenght:1958
CP007631	Mauve	CORE	1868344	1876934	.	.	.	Lenght:8590
CP007631	Mauve	CORE	1876935	1878814	.	.	.	Lenght:1879
CP007631	Mauve	CORE	1878818	1878852	.	.	.	Lenght:34
CP007631	Mauve	CORE	1878858	1883177	.	.	.	Lenght:4319
CP007631	Mauve	CORE	1883215	1883481	.	.	.	Lenght:266
CP007631	Mauve	CORE	1883763	1892553	.	.	.	Lenght:8790
CP007631	Mauve	CORE	1892685	1894066	.	.	.	Lenght:1381
CP007631	Mauve	CORE	1894586	1901706	.	.	.	Lenght:7120
CP007631	Mauve	CORE	1901707	1901730	.	.	.	Lenght:23
CP007631	Mauve	CORE	1901731	1905971	.	.	.	Lenght:4240
CP007631	Mauve	CORE	1905977	1918498	.	.	.	Lenght:12521
CP007631	Mauve	CORE	1918499	1922995	.	.	.	Lenght:4496
CP007631	Mauve	CORE	1923017	1923048	.	.	.	Lenght:31
CP007631	Mauve	CORE	1923049	1925309	.	.	.	Lenght:2260
CP007631	Mauve	CORE	1925320	1933732	.	.	.	Lenght:8412
CP007631	Mauve	CORE	1933744	1934364	.	.	.	Lenght:620
CP007631	Mauve	CORE	1942707	1955149	.	.	.	Lenght:12442
CP007631	Mauve	CORE	1960064	1967877	.	.	.	Lenght:7813
CP007631	Mauve	CORE	1967881	1968728	.	.	.	Lenght:847
CP007631	Mauve	CORE	1968891	1969021	.	.	.	Lenght:130
CP007631	Mauve	CORE	1969043	1970539	.	.	.	Lenght:1496
CP007631	Mauve	CORE	1972873	1975952	.	.	.	Lenght:3079
CP007631	Mauve	CORE	1976640	1979163	.	.	.	Lenght:2523
CP007631	Mauve	CORE	1979164	1982203	.	.	.	Lenght:3039
CP007631	Mauve	CORE	1982241	1985868	.	.	.	Lenght:3627
CP007631	Mauve	CORE	1986017	1993602	.	.	.	Lenght:7585
CP007631	Mauve	CORE	1993668	1993844	.	.	.	Lenght:176
CP007631	Mauve	CORE	1994284	1995430	.	.	.	Lenght:1146
CP007631	Mauve	CORE	1995507	1996628	.	.	.	Lenght:1121
CP007631	Mauve	CORE	1997394	1997570	.	.	.	Lenght:176
CP007631	Mauve	CORE	1998006	1998085	.	.	.	Lenght:79
CP007631	Mauve	CORE	1998913	1999490	.	.	.	Lenght:577
CP007631	Mauve	CORE	1999694	2009383	.	.	.	Lenght:9689
CP007631	Mauve	CORE	2009482	2011723	.	.	.	Lenght:2241
CP007631	Mauve	CORE	2013872	2013936	.	.	.	Lenght:64
CP007631	Mauve	CORE	2014303	2014813	.	.	.	Lenght:510
CP007631	Mauve	CORE	2015981	2016064	.	.	.	Lenght:83
CP007631	Mauve	CORE	2016136	2018244	.	.	.	Lenght:2108
CP007631	Mauve	CORE	2054319	2054928	.	.	.	Lenght:609
CP007631	Mauve	CORE	2054957	2055103	.	.	.	Lenght:146
CP007631	Mauve	CORE	2059298	2060112	.	.	.	Lenght:814
CP007631	Mauve	CORE	2060134	2061042	.	.	.	Lenght:908
CP007631	Mauve	CORE	2061043	2061086	.	.	.	Lenght:43
CP007631	Mauve	CORE	2061103	2061153	.	.	.	Lenght:50
CP007631	Mauve	CORE	2061208	2062113	.	.	.	Lenght:905
CP007631	Mauve	CORE	2063203	2064048	.	.	.	Lenght:845
CP007631	Mauve	CORE	2064152	2065705	.	.	.	Lenght:1553
CP007631	Mauve	CORE	2065840	2066017	.	.	.	Lenght:177
CP007631	Mauve	CORE	2066077	2066186	.	.	.	Lenght:109
CP007631	Mauve	CORE	2066187	2068175	.	.	.	Lenght:1988
CP007631	Mauve	CORE	2068176	2070200	.	.	.	Lenght:2024
CP007631	Mauve	CORE	2071110	2074519	.	.	.	Lenght:3409
CP007631	Mauve	CORE	2074646	2078872	.	.	.	Lenght:4226
CP007631	Mauve	CORE	2079232	2085520	.	.	.	Lenght:6288
CP007631	Mauve	CORE	2085528	2087702	.	.	.	Lenght:2174
CP007631	Mauve	CORE	2087703	2088023	.	.	.	Lenght:320
CP007631	Mauve	CORE	2088087	2088989	.	.	.	Lenght:902
CP007631	Mauve	CORE	2091192	2095252	.	.	.	Lenght:4060
CP007631	Mauve	CORE	2095253	2097735	.	.	.	Lenght:2482
CP007631	Mauve	CORE	2098052	2137412	.	.	.	Lenght:39360
CP007631	Mauve	CORE	2150659	2153284	.	.	.	Lenght:2625
CP007631	Mauve	CORE	2153820	2157966	.	.	.	Lenght:4146
CP007631	Mauve	CORE	2157974	2164837	.	.	.	Lenght:6863
CP007631	Mauve	CORE	2164901	2165451	.	.	.	Lenght:550
CP007631	Mauve	CORE	2179800	2186994	.	.	.	Lenght:7194
CP007631	Mauve	CORE	2186995	2187167	.	.	.	Lenght:172
CP007631	Mauve	CORE	2187462	2190601	.	.	.	Lenght:3139
CP007631	Mauve	CORE	2190602	2191132	.	.	.	Lenght:530
CP007631	Mauve	CORE	2191133	2199583	.	.	.	Lenght:8450
CP007631	Mauve	CORE	2199585	2210477	.	.	.	Lenght:10892
CP007631	Mauve	CORE	2210478	2218365	.	.	.	Lenght:7887
CP007631	Mauve	CORE	2218366	2220034	.	.	.	Lenght:1668
CP007631	Mauve	CORE	2220194	2221194	.	.	.	Lenght:1000
