# Supplementary material for: Functional annotation and distribution overview of RNA families in 27 Streptococcus agalactiae genomes
Source: BMC Genomics. 2018 Jul 28;19:556. doi: 10.1186/s12864-018-4951-z (PMC6064168; doi:10.1186/s12864-018-4951-z)
Supplement: Supplementary file 4 — GFF3 annotations for all classified Regions and ncRNAs. (ZIP 1638 kb) [file 12864_2018_4951_MOESM4_ESM.zip › Additional file 4/Core_Shared_and_Exclusive_Regions/CORE_CP007632.gff]

CP007632	Mauve	CORE	102	2861	.	.	.	Lenght:2759
CP007632	Mauve	CORE	2862	4147	.	.	.	Lenght:1285
CP007632	Mauve	CORE	4148	4158	.	.	.	Lenght:10
CP007632	Mauve	CORE	4354	16278	.	.	.	Lenght:11924
CP007632	Mauve	CORE	16319	16376	.	.	.	Lenght:57
CP007632	Mauve	CORE	28029	29684	.	.	.	Lenght:1655
CP007632	Mauve	CORE	29727	33482	.	.	.	Lenght:3755
CP007632	Mauve	CORE	33492	33732	.	.	.	Lenght:240
CP007632	Mauve	CORE	33771	36550	.	.	.	Lenght:2779
CP007632	Mauve	CORE	36552	40398	.	.	.	Lenght:3846
CP007632	Mauve	CORE	40792	43319	.	.	.	Lenght:2527
CP007632	Mauve	CORE	43323	44082	.	.	.	Lenght:759
CP007632	Mauve	CORE	44650	48408	.	.	.	Lenght:3758
CP007632	Mauve	CORE	48445	59231	.	.	.	Lenght:10786
CP007632	Mauve	CORE	59510	61066	.	.	.	Lenght:1556
CP007632	Mauve	CORE	62886	64855	.	.	.	Lenght:1969
CP007632	Mauve	CORE	65037	65301	.	.	.	Lenght:264
CP007632	Mauve	CORE	65509	72700	.	.	.	Lenght:7191
CP007632	Mauve	CORE	72865	76920	.	.	.	Lenght:4055
CP007632	Mauve	CORE	76985	92453	.	.	.	Lenght:15468
CP007632	Mauve	CORE	92712	92858	.	.	.	Lenght:146
CP007632	Mauve	CORE	93204	93751	.	.	.	Lenght:547
CP007632	Mauve	CORE	97846	98035	.	.	.	Lenght:189
CP007632	Mauve	CORE	100780	101488	.	.	.	Lenght:708
CP007632	Mauve	CORE	101489	107305	.	.	.	Lenght:5816
CP007632	Mauve	CORE	107567	107814	.	.	.	Lenght:247
CP007632	Mauve	CORE	107839	112712	.	.	.	Lenght:4873
CP007632	Mauve	CORE	112713	123000	.	.	.	Lenght:10287
CP007632	Mauve	CORE	123001	123014	.	.	.	Lenght:13
CP007632	Mauve	CORE	123018	132875	.	.	.	Lenght:9857
CP007632	Mauve	CORE	132940	134125	.	.	.	Lenght:1185
CP007632	Mauve	CORE	134184	142538	.	.	.	Lenght:8354
CP007632	Mauve	CORE	142539	142884	.	.	.	Lenght:345
CP007632	Mauve	CORE	143025	143124	.	.	.	Lenght:99
CP007632	Mauve	CORE	143129	150830	.	.	.	Lenght:7701
CP007632	Mauve	CORE	150831	165406	.	.	.	Lenght:14575
CP007632	Mauve	CORE	166058	166656	.	.	.	Lenght:598
CP007632	Mauve	CORE	168554	169257	.	.	.	Lenght:703
CP007632	Mauve	CORE	170008	170336	.	.	.	Lenght:328
CP007632	Mauve	CORE	170337	175116	.	.	.	Lenght:4779
CP007632	Mauve	CORE	175117	187228	.	.	.	Lenght:12111
CP007632	Mauve	CORE	187229	189101	.	.	.	Lenght:1872
CP007632	Mauve	CORE	189102	189235	.	.	.	Lenght:133
CP007632	Mauve	CORE	189916	190414	.	.	.	Lenght:498
CP007632	Mauve	CORE	190563	193079	.	.	.	Lenght:2516
CP007632	Mauve	CORE	193106	193295	.	.	.	Lenght:189
CP007632	Mauve	CORE	193761	194307	.	.	.	Lenght:546
CP007632	Mauve	CORE	194326	200982	.	.	.	Lenght:6656
CP007632	Mauve	CORE	201367	202486	.	.	.	Lenght:1119
CP007632	Mauve	CORE	202505	213691	.	.	.	Lenght:11186
CP007632	Mauve	CORE	214433	215818	.	.	.	Lenght:1385
CP007632	Mauve	CORE	215819	226964	.	.	.	Lenght:11145
CP007632	Mauve	CORE	226965	229971	.	.	.	Lenght:3006
CP007632	Mauve	CORE	231535	232526	.	.	.	Lenght:991
CP007632	Mauve	CORE	250245	251924	.	.	.	Lenght:1679
CP007632	Mauve	CORE	251991	252556	.	.	.	Lenght:565
CP007632	Mauve	CORE	252856	258187	.	.	.	Lenght:5331
CP007632	Mauve	CORE	262642	264944	.	.	.	Lenght:2302
CP007632	Mauve	CORE	264948	265094	.	.	.	Lenght:146
CP007632	Mauve	CORE	267019	268674	.	.	.	Lenght:1655
CP007632	Mauve	CORE	268699	269773	.	.	.	Lenght:1074
CP007632	Mauve	CORE	269774	279520	.	.	.	Lenght:9746
CP007632	Mauve	CORE	280094	283395	.	.	.	Lenght:3301
CP007632	Mauve	CORE	283920	289639	.	.	.	Lenght:5719
CP007632	Mauve	CORE	290748	306557	.	.	.	Lenght:15809
CP007632	Mauve	CORE	306558	306763	.	.	.	Lenght:205
CP007632	Mauve	CORE	306855	314597	.	.	.	Lenght:7742
CP007632	Mauve	CORE	314601	315082	.	.	.	Lenght:481
CP007632	Mauve	CORE	315083	318118	.	.	.	Lenght:3035
CP007632	Mauve	CORE	318128	318169	.	.	.	Lenght:41
CP007632	Mauve	CORE	318170	318291	.	.	.	Lenght:121
CP007632	Mauve	CORE	318399	336909	.	.	.	Lenght:18510
CP007632	Mauve	CORE	342488	348223	.	.	.	Lenght:5735
CP007632	Mauve	CORE	348959	348992	.	.	.	Lenght:33
CP007632	Mauve	CORE	349041	349160	.	.	.	Lenght:119
CP007632	Mauve	CORE	349761	350010	.	.	.	Lenght:249
CP007632	Mauve	CORE	350490	350756	.	.	.	Lenght:266
CP007632	Mauve	CORE	350828	350860	.	.	.	Lenght:32
CP007632	Mauve	CORE	351075	351204	.	.	.	Lenght:129
CP007632	Mauve	CORE	351280	351460	.	.	.	Lenght:180
CP007632	Mauve	CORE	352265	365413	.	.	.	Lenght:13148
CP007632	Mauve	CORE	366497	368703	.	.	.	Lenght:2206
CP007632	Mauve	CORE	368729	369189	.	.	.	Lenght:460
CP007632	Mauve	CORE	369190	372004	.	.	.	Lenght:2814
CP007632	Mauve	CORE	372017	382561	.	.	.	Lenght:10544
CP007632	Mauve	CORE	382562	384400	.	.	.	Lenght:1838
CP007632	Mauve	CORE	384401	395024	.	.	.	Lenght:10623
CP007632	Mauve	CORE	395481	399581	.	.	.	Lenght:4100
CP007632	Mauve	CORE	399582	400222	.	.	.	Lenght:640
CP007632	Mauve	CORE	400223	400971	.	.	.	Lenght:748
CP007632	Mauve	CORE	402550	405764	.	.	.	Lenght:3214
CP007632	Mauve	CORE	405791	408807	.	.	.	Lenght:3016
CP007632	Mauve	CORE	408858	410882	.	.	.	Lenght:2024
CP007632	Mauve	CORE	410982	411527	.	.	.	Lenght:545
CP007632	Mauve	CORE	411528	415754	.	.	.	Lenght:4226
CP007632	Mauve	CORE	415846	418446	.	.	.	Lenght:2600
CP007632	Mauve	CORE	421529	424967	.	.	.	Lenght:3438
CP007632	Mauve	CORE	425641	425723	.	.	.	Lenght:82
CP007632	Mauve	CORE	425724	425865	.	.	.	Lenght:141
CP007632	Mauve	CORE	425866	430012	.	.	.	Lenght:4146
CP007632	Mauve	CORE	430679	436335	.	.	.	Lenght:5656
CP007632	Mauve	CORE	436358	436537	.	.	.	Lenght:179
CP007632	Mauve	CORE	436952	438539	.	.	.	Lenght:1587
CP007632	Mauve	CORE	438691	438951	.	.	.	Lenght:260
CP007632	Mauve	CORE	442675	443862	.	.	.	Lenght:1187
CP007632	Mauve	CORE	443863	444737	.	.	.	Lenght:874
CP007632	Mauve	CORE	487858	487888	.	.	.	Lenght:30
CP007632	Mauve	CORE	487889	489355	.	.	.	Lenght:1466
CP007632	Mauve	CORE	489356	492120	.	.	.	Lenght:2764
CP007632	Mauve	CORE	493648	494018	.	.	.	Lenght:370
CP007632	Mauve	CORE	494187	497666	.	.	.	Lenght:3479
CP007632	Mauve	CORE	498082	498487	.	.	.	Lenght:405
CP007632	Mauve	CORE	498488	502868	.	.	.	Lenght:4380
CP007632	Mauve	CORE	502869	509388	.	.	.	Lenght:6519
CP007632	Mauve	CORE	509929	516363	.	.	.	Lenght:6434
CP007632	Mauve	CORE	516364	525495	.	.	.	Lenght:9131
CP007632	Mauve	CORE	525543	526294	.	.	.	Lenght:751
CP007632	Mauve	CORE	526484	529417	.	.	.	Lenght:2933
CP007632	Mauve	CORE	529429	542950	.	.	.	Lenght:13521
CP007632	Mauve	CORE	543032	543389	.	.	.	Lenght:357
CP007632	Mauve	CORE	543390	544487	.	.	.	Lenght:1097
CP007632	Mauve	CORE	544527	547981	.	.	.	Lenght:3454
CP007632	Mauve	CORE	548085	551788	.	.	.	Lenght:3703
CP007632	Mauve	CORE	551845	553917	.	.	.	Lenght:2072
CP007632	Mauve	CORE	553961	560915	.	.	.	Lenght:6954
CP007632	Mauve	CORE	560928	563348	.	.	.	Lenght:2420
CP007632	Mauve	CORE	563349	573741	.	.	.	Lenght:10392
CP007632	Mauve	CORE	573743	576247	.	.	.	Lenght:2504
CP007632	Mauve	CORE	576278	576808	.	.	.	Lenght:530
CP007632	Mauve	CORE	576809	579400	.	.	.	Lenght:2591
CP007632	Mauve	CORE	579401	581963	.	.	.	Lenght:2562
CP007632	Mauve	CORE	581964	582644	.	.	.	Lenght:680
CP007632	Mauve	CORE	638667	638755	.	.	.	Lenght:88
CP007632	Mauve	CORE	638890	640235	.	.	.	Lenght:1345
CP007632	Mauve	CORE	640236	646387	.	.	.	Lenght:6151
CP007632	Mauve	CORE	646388	647820	.	.	.	Lenght:1432
CP007632	Mauve	CORE	647821	647933	.	.	.	Lenght:112
CP007632	Mauve	CORE	647934	647962	.	.	.	Lenght:28
CP007632	Mauve	CORE	648179	649198	.	.	.	Lenght:1019
CP007632	Mauve	CORE	649199	653874	.	.	.	Lenght:4675
CP007632	Mauve	CORE	686129	695246	.	.	.	Lenght:9117
CP007632	Mauve	CORE	695292	696481	.	.	.	Lenght:1189
CP007632	Mauve	CORE	696482	700325	.	.	.	Lenght:3843
CP007632	Mauve	CORE	702046	703248	.	.	.	Lenght:1202
CP007632	Mauve	CORE	703471	703521	.	.	.	Lenght:50
CP007632	Mauve	CORE	703624	703963	.	.	.	Lenght:339
CP007632	Mauve	CORE	704046	704394	.	.	.	Lenght:348
CP007632	Mauve	CORE	711447	713062	.	.	.	Lenght:1615
CP007632	Mauve	CORE	713084	721152	.	.	.	Lenght:8068
CP007632	Mauve	CORE	721153	723404	.	.	.	Lenght:2251
CP007632	Mauve	CORE	723419	723912	.	.	.	Lenght:493
CP007632	Mauve	CORE	724076	725042	.	.	.	Lenght:966
CP007632	Mauve	CORE	725043	728401	.	.	.	Lenght:3358
CP007632	Mauve	CORE	728480	732848	.	.	.	Lenght:4368
CP007632	Mauve	CORE	732849	733584	.	.	.	Lenght:735
CP007632	Mauve	CORE	734145	736167	.	.	.	Lenght:2022
CP007632	Mauve	CORE	736168	736197	.	.	.	Lenght:29
CP007632	Mauve	CORE	738055	746906	.	.	.	Lenght:8851
CP007632	Mauve	CORE	746907	750923	.	.	.	Lenght:4016
CP007632	Mauve	CORE	751148	753136	.	.	.	Lenght:1988
CP007632	Mauve	CORE	753196	753836	.	.	.	Lenght:640
CP007632	Mauve	CORE	754016	756195	.	.	.	Lenght:2179
CP007632	Mauve	CORE	756196	759398	.	.	.	Lenght:3202
CP007632	Mauve	CORE	759399	761505	.	.	.	Lenght:2106
CP007632	Mauve	CORE	761506	763091	.	.	.	Lenght:1585
CP007632	Mauve	CORE	763166	763264	.	.	.	Lenght:98
CP007632	Mauve	CORE	763426	768289	.	.	.	Lenght:4863
CP007632	Mauve	CORE	768293	772985	.	.	.	Lenght:4692
CP007632	Mauve	CORE	772986	784197	.	.	.	Lenght:11211
CP007632	Mauve	CORE	785025	788692	.	.	.	Lenght:3667
CP007632	Mauve	CORE	788729	795518	.	.	.	Lenght:6789
CP007632	Mauve	CORE	795867	797156	.	.	.	Lenght:1289
CP007632	Mauve	CORE	797394	800310	.	.	.	Lenght:2916
CP007632	Mauve	CORE	801633	806110	.	.	.	Lenght:4477
CP007632	Mauve	CORE	807284	824814	.	.	.	Lenght:17530
CP007632	Mauve	CORE	825155	825878	.	.	.	Lenght:723
CP007632	Mauve	CORE	825879	825922	.	.	.	Lenght:43
CP007632	Mauve	CORE	825923	826220	.	.	.	Lenght:297
CP007632	Mauve	CORE	826495	827553	.	.	.	Lenght:1058
CP007632	Mauve	CORE	827600	827840	.	.	.	Lenght:240
CP007632	Mauve	CORE	828111	828391	.	.	.	Lenght:280
CP007632	Mauve	CORE	828392	835982	.	.	.	Lenght:7590
CP007632	Mauve	CORE	836094	837396	.	.	.	Lenght:1302
CP007632	Mauve	CORE	837398	839314	.	.	.	Lenght:1916
CP007632	Mauve	CORE	839315	844122	.	.	.	Lenght:4807
CP007632	Mauve	CORE	844123	844716	.	.	.	Lenght:593
CP007632	Mauve	CORE	845892	847388	.	.	.	Lenght:1496
CP007632	Mauve	CORE	847480	850658	.	.	.	Lenght:3178
CP007632	Mauve	CORE	853213	865427	.	.	.	Lenght:12214
CP007632	Mauve	CORE	865467	866479	.	.	.	Lenght:1012
CP007632	Mauve	CORE	866804	884954	.	.	.	Lenght:18150
CP007632	Mauve	CORE	885027	885624	.	.	.	Lenght:597
CP007632	Mauve	CORE	885926	893862	.	.	.	Lenght:7936
CP007632	Mauve	CORE	893911	895376	.	.	.	Lenght:1465
CP007632	Mauve	CORE	895399	904003	.	.	.	Lenght:8604
CP007632	Mauve	CORE	905858	912242	.	.	.	Lenght:6384
CP007632	Mauve	CORE	912243	915864	.	.	.	Lenght:3621
CP007632	Mauve	CORE	915866	918952	.	.	.	Lenght:3086
CP007632	Mauve	CORE	918967	921979	.	.	.	Lenght:3012
CP007632	Mauve	CORE	922376	922766	.	.	.	Lenght:390
CP007632	Mauve	CORE	922787	926105	.	.	.	Lenght:3318
CP007632	Mauve	CORE	926126	927423	.	.	.	Lenght:1297
CP007632	Mauve	CORE	927424	928128	.	.	.	Lenght:704
CP007632	Mauve	CORE	928305	929706	.	.	.	Lenght:1401
CP007632	Mauve	CORE	929752	930990	.	.	.	Lenght:1238
CP007632	Mauve	CORE	931651	933228	.	.	.	Lenght:1577
CP007632	Mauve	CORE	933229	933906	.	.	.	Lenght:677
CP007632	Mauve	CORE	934051	934667	.	.	.	Lenght:616
CP007632	Mauve	CORE	934762	934787	.	.	.	Lenght:25
CP007632	Mauve	CORE	934813	934938	.	.	.	Lenght:125
CP007632	Mauve	CORE	934940	935391	.	.	.	Lenght:451
CP007632	Mauve	CORE	935392	936019	.	.	.	Lenght:627
CP007632	Mauve	CORE	936025	936043	.	.	.	Lenght:18
CP007632	Mauve	CORE	936046	946707	.	.	.	Lenght:10661
CP007632	Mauve	CORE	946709	949393	.	.	.	Lenght:2684
CP007632	Mauve	CORE	949446	951812	.	.	.	Lenght:2366
CP007632	Mauve	CORE	952957	953294	.	.	.	Lenght:337
CP007632	Mauve	CORE	953496	955724	.	.	.	Lenght:2228
CP007632	Mauve	CORE	955747	956015	.	.	.	Lenght:268
CP007632	Mauve	CORE	956114	963472	.	.	.	Lenght:7358
CP007632	Mauve	CORE	964596	965615	.	.	.	Lenght:1019
CP007632	Mauve	CORE	965760	966000	.	.	.	Lenght:240
CP007632	Mauve	CORE	966055	967694	.	.	.	Lenght:1639
CP007632	Mauve	CORE	967695	970815	.	.	.	Lenght:3120
CP007632	Mauve	CORE	970934	971817	.	.	.	Lenght:883
CP007632	Mauve	CORE	971933	976539	.	.	.	Lenght:4606
CP007632	Mauve	CORE	976560	977875	.	.	.	Lenght:1315
CP007632	Mauve	CORE	977910	979063	.	.	.	Lenght:1153
CP007632	Mauve	CORE	979116	979236	.	.	.	Lenght:120
CP007632	Mauve	CORE	980171	980207	.	.	.	Lenght:36
CP007632	Mauve	CORE	980252	980442	.	.	.	Lenght:190
CP007632	Mauve	CORE	980606	982382	.	.	.	Lenght:1776
CP007632	Mauve	CORE	982383	982423	.	.	.	Lenght:40
CP007632	Mauve	CORE	982424	994844	.	.	.	Lenght:12420
CP007632	Mauve	CORE	994866	999873	.	.	.	Lenght:5007
CP007632	Mauve	CORE	1000030	1010217	.	.	.	Lenght:10187
CP007632	Mauve	CORE	1010218	1015454	.	.	.	Lenght:5236
CP007632	Mauve	CORE	1015485	1015613	.	.	.	Lenght:128
CP007632	Mauve	CORE	1015699	1016313	.	.	.	Lenght:614
CP007632	Mauve	CORE	1016411	1021464	.	.	.	Lenght:5053
CP007632	Mauve	CORE	1021522	1021605	.	.	.	Lenght:83
CP007632	Mauve	CORE	1032137	1035541	.	.	.	Lenght:3404
CP007632	Mauve	CORE	1035597	1039397	.	.	.	Lenght:3800
CP007632	Mauve	CORE	1039834	1039930	.	.	.	Lenght:96
CP007632	Mauve	CORE	1039935	1040024	.	.	.	Lenght:89
CP007632	Mauve	CORE	1040061	1042242	.	.	.	Lenght:2181
CP007632	Mauve	CORE	1042246	1046050	.	.	.	Lenght:3804
CP007632	Mauve	CORE	1046113	1053936	.	.	.	Lenght:7823
CP007632	Mauve	CORE	1053942	1054385	.	.	.	Lenght:443
CP007632	Mauve	CORE	1054409	1055149	.	.	.	Lenght:740
CP007632	Mauve	CORE	1057212	1066309	.	.	.	Lenght:9097
CP007632	Mauve	CORE	1066616	1066962	.	.	.	Lenght:346
CP007632	Mauve	CORE	1067090	1070081	.	.	.	Lenght:2991
CP007632	Mauve	CORE	1070082	1071210	.	.	.	Lenght:1128
CP007632	Mauve	CORE	1071484	1075344	.	.	.	Lenght:3860
CP007632	Mauve	CORE	1075530	1076483	.	.	.	Lenght:953
CP007632	Mauve	CORE	1076863	1076920	.	.	.	Lenght:57
CP007632	Mauve	CORE	1077017	1086244	.	.	.	Lenght:9227
CP007632	Mauve	CORE	1086335	1087373	.	.	.	Lenght:1038
CP007632	Mauve	CORE	1087451	1089184	.	.	.	Lenght:1733
CP007632	Mauve	CORE	1089259	1089768	.	.	.	Lenght:509
CP007632	Mauve	CORE	1089815	1097304	.	.	.	Lenght:7489
CP007632	Mauve	CORE	1097305	1104220	.	.	.	Lenght:6915
CP007632	Mauve	CORE	1104242	1104936	.	.	.	Lenght:694
CP007632	Mauve	CORE	1104937	1105700	.	.	.	Lenght:763
CP007632	Mauve	CORE	1105701	1111756	.	.	.	Lenght:6055
CP007632	Mauve	CORE	1111816	1113265	.	.	.	Lenght:1449
CP007632	Mauve	CORE	1113507	1113574	.	.	.	Lenght:67
CP007632	Mauve	CORE	1113645	1117879	.	.	.	Lenght:4234
CP007632	Mauve	CORE	1118173	1118379	.	.	.	Lenght:206
CP007632	Mauve	CORE	1118380	1118393	.	.	.	Lenght:13
CP007632	Mauve	CORE	1118627	1118675	.	.	.	Lenght:48
CP007632	Mauve	CORE	1118676	1121630	.	.	.	Lenght:2954
CP007632	Mauve	CORE	1121631	1123476	.	.	.	Lenght:1845
CP007632	Mauve	CORE	1123519	1128340	.	.	.	Lenght:4821
CP007632	Mauve	CORE	1128341	1128352	.	.	.	Lenght:11
CP007632	Mauve	CORE	1128501	1136819	.	.	.	Lenght:8318
CP007632	Mauve	CORE	1136851	1137548	.	.	.	Lenght:697
CP007632	Mauve	CORE	1137549	1137700	.	.	.	Lenght:151
CP007632	Mauve	CORE	1137722	1144003	.	.	.	Lenght:6281
CP007632	Mauve	CORE	1148695	1155601	.	.	.	Lenght:6906
CP007632	Mauve	CORE	1155602	1156783	.	.	.	Lenght:1181
CP007632	Mauve	CORE	1158541	1160290	.	.	.	Lenght:1749
CP007632	Mauve	CORE	1160607	1165391	.	.	.	Lenght:4784
CP007632	Mauve	CORE	1165392	1165736	.	.	.	Lenght:344
CP007632	Mauve	CORE	1165938	1176119	.	.	.	Lenght:10181
CP007632	Mauve	CORE	1176120	1177575	.	.	.	Lenght:1455
CP007632	Mauve	CORE	1177590	1178722	.	.	.	Lenght:1132
CP007632	Mauve	CORE	1178741	1178950	.	.	.	Lenght:209
CP007632	Mauve	CORE	1178951	1180621	.	.	.	Lenght:1670
CP007632	Mauve	CORE	1180826	1186438	.	.	.	Lenght:5612
CP007632	Mauve	CORE	1186439	1196273	.	.	.	Lenght:9834
CP007632	Mauve	CORE	1196274	1197041	.	.	.	Lenght:767
CP007632	Mauve	CORE	1197051	1198045	.	.	.	Lenght:994
CP007632	Mauve	CORE	1198101	1206745	.	.	.	Lenght:8644
CP007632	Mauve	CORE	1208188	1214308	.	.	.	Lenght:6120
CP007632	Mauve	CORE	1232860	1236997	.	.	.	Lenght:4137
CP007632	Mauve	CORE	1237108	1246925	.	.	.	Lenght:9817
CP007632	Mauve	CORE	1246976	1249437	.	.	.	Lenght:2461
CP007632	Mauve	CORE	1249642	1251016	.	.	.	Lenght:1374
CP007632	Mauve	CORE	1251017	1256933	.	.	.	Lenght:5916
CP007632	Mauve	CORE	1271896	1276106	.	.	.	Lenght:4210
CP007632	Mauve	CORE	1276107	1282529	.	.	.	Lenght:6422
CP007632	Mauve	CORE	1283646	1294210	.	.	.	Lenght:10564
CP007632	Mauve	CORE	1294480	1302374	.	.	.	Lenght:7894
CP007632	Mauve	CORE	1302506	1307662	.	.	.	Lenght:5156
CP007632	Mauve	CORE	1325607	1342185	.	.	.	Lenght:16578
CP007632	Mauve	CORE	1342186	1347195	.	.	.	Lenght:5009
CP007632	Mauve	CORE	1347230	1348702	.	.	.	Lenght:1472
CP007632	Mauve	CORE	1350150	1351726	.	.	.	Lenght:1576
CP007632	Mauve	CORE	1351727	1353346	.	.	.	Lenght:1619
CP007632	Mauve	CORE	1362437	1381614	.	.	.	Lenght:19177
CP007632	Mauve	CORE	1383051	1385094	.	.	.	Lenght:2043
CP007632	Mauve	CORE	1387385	1389948	.	.	.	Lenght:2563
CP007632	Mauve	CORE	1389953	1390785	.	.	.	Lenght:832
CP007632	Mauve	CORE	1390786	1400454	.	.	.	Lenght:9668
CP007632	Mauve	CORE	1400455	1401279	.	.	.	Lenght:824
CP007632	Mauve	CORE	1402293	1402849	.	.	.	Lenght:556
CP007632	Mauve	CORE	1403901	1404031	.	.	.	Lenght:130
CP007632	Mauve	CORE	1404931	1405026	.	.	.	Lenght:95
CP007632	Mauve	CORE	1405456	1405548	.	.	.	Lenght:92
CP007632	Mauve	CORE	1408493	1414727	.	.	.	Lenght:6234
CP007632	Mauve	CORE	1414728	1415149	.	.	.	Lenght:421
CP007632	Mauve	CORE	1415150	1416957	.	.	.	Lenght:1807
CP007632	Mauve	CORE	1417177	1421104	.	.	.	Lenght:3927
CP007632	Mauve	CORE	1422656	1440159	.	.	.	Lenght:17503
CP007632	Mauve	CORE	1440204	1441049	.	.	.	Lenght:845
CP007632	Mauve	CORE	1441193	1442356	.	.	.	Lenght:1163
CP007632	Mauve	CORE	1442394	1445931	.	.	.	Lenght:3537
CP007632	Mauve	CORE	1445943	1445999	.	.	.	Lenght:56
CP007632	Mauve	CORE	1446175	1460271	.	.	.	Lenght:14096
CP007632	Mauve	CORE	1461830	1466093	.	.	.	Lenght:4263
CP007632	Mauve	CORE	1467533	1479456	.	.	.	Lenght:11923
CP007632	Mauve	CORE	1479682	1480347	.	.	.	Lenght:665
CP007632	Mauve	CORE	1480349	1483057	.	.	.	Lenght:2708
CP007632	Mauve	CORE	1483167	1483302	.	.	.	Lenght:135
CP007632	Mauve	CORE	1483304	1484140	.	.	.	Lenght:836
CP007632	Mauve	CORE	1484182	1484582	.	.	.	Lenght:400
CP007632	Mauve	CORE	1484586	1485063	.	.	.	Lenght:477
CP007632	Mauve	CORE	1485555	1487832	.	.	.	Lenght:2277
CP007632	Mauve	CORE	1487839	1487932	.	.	.	Lenght:93
CP007632	Mauve	CORE	1488043	1491100	.	.	.	Lenght:3057
CP007632	Mauve	CORE	1491101	1494815	.	.	.	Lenght:3714
CP007632	Mauve	CORE	1494816	1495710	.	.	.	Lenght:894
CP007632	Mauve	CORE	1495711	1499854	.	.	.	Lenght:4143
CP007632	Mauve	CORE	1499857	1501945	.	.	.	Lenght:2088
CP007632	Mauve	CORE	1501966	1504716	.	.	.	Lenght:2750
CP007632	Mauve	CORE	1504766	1507592	.	.	.	Lenght:2826
CP007632	Mauve	CORE	1507593	1509381	.	.	.	Lenght:1788
CP007632	Mauve	CORE	1509451	1513326	.	.	.	Lenght:3875
CP007632	Mauve	CORE	1513327	1521205	.	.	.	Lenght:7878
CP007632	Mauve	CORE	1521206	1532105	.	.	.	Lenght:10899
CP007632	Mauve	CORE	1532106	1540577	.	.	.	Lenght:8471
CP007632	Mauve	CORE	1540578	1543802	.	.	.	Lenght:3224
CP007632	Mauve	CORE	1543803	1556354	.	.	.	Lenght:12551
CP007632	Mauve	CORE	1556950	1562599	.	.	.	Lenght:5649
CP007632	Mauve	CORE	1562600	1565220	.	.	.	Lenght:2620
CP007632	Mauve	CORE	1565287	1568163	.	.	.	Lenght:2876
CP007632	Mauve	CORE	1568164	1568550	.	.	.	Lenght:386
CP007632	Mauve	CORE	1568630	1569465	.	.	.	Lenght:835
CP007632	Mauve	CORE	1569466	1569908	.	.	.	Lenght:442
CP007632	Mauve	CORE	1572028	1591798	.	.	.	Lenght:19770
CP007632	Mauve	CORE	1591841	1602070	.	.	.	Lenght:10229
CP007632	Mauve	CORE	1602128	1608917	.	.	.	Lenght:6789
CP007632	Mauve	CORE	1608918	1610555	.	.	.	Lenght:1637
CP007632	Mauve	CORE	1610743	1610943	.	.	.	Lenght:200
CP007632	Mauve	CORE	1610944	1615524	.	.	.	Lenght:4580
CP007632	Mauve	CORE	1615562	1617212	.	.	.	Lenght:1650
CP007632	Mauve	CORE	1618568	1618702	.	.	.	Lenght:134
CP007632	Mauve	CORE	1626983	1630965	.	.	.	Lenght:3982
CP007632	Mauve	CORE	1631058	1636241	.	.	.	Lenght:5183
CP007632	Mauve	CORE	1636242	1649005	.	.	.	Lenght:12763
CP007632	Mauve	CORE	1649009	1656910	.	.	.	Lenght:7901
CP007632	Mauve	CORE	1656957	1670551	.	.	.	Lenght:13594
CP007632	Mauve	CORE	1673577	1673588	.	.	.	Lenght:11
CP007632	Mauve	CORE	1673592	1673887	.	.	.	Lenght:295
CP007632	Mauve	CORE	1673932	1689127	.	.	.	Lenght:15195
CP007632	Mauve	CORE	1689128	1703315	.	.	.	Lenght:14187
CP007632	Mauve	CORE	1703811	1705769	.	.	.	Lenght:1958
CP007632	Mauve	CORE	1705785	1714375	.	.	.	Lenght:8590
CP007632	Mauve	CORE	1714376	1716255	.	.	.	Lenght:1879
CP007632	Mauve	CORE	1716259	1716293	.	.	.	Lenght:34
CP007632	Mauve	CORE	1716299	1720620	.	.	.	Lenght:4321
CP007632	Mauve	CORE	1720658	1720924	.	.	.	Lenght:266
CP007632	Mauve	CORE	1721206	1729996	.	.	.	Lenght:8790
CP007632	Mauve	CORE	1730128	1731509	.	.	.	Lenght:1381
CP007632	Mauve	CORE	1732029	1739149	.	.	.	Lenght:7120
CP007632	Mauve	CORE	1739150	1739173	.	.	.	Lenght:23
CP007632	Mauve	CORE	1739174	1743416	.	.	.	Lenght:4242
CP007632	Mauve	CORE	1743422	1755942	.	.	.	Lenght:12520
CP007632	Mauve	CORE	1756804	1761300	.	.	.	Lenght:4496
CP007632	Mauve	CORE	1761322	1761353	.	.	.	Lenght:31
CP007632	Mauve	CORE	1761354	1763614	.	.	.	Lenght:2260
CP007632	Mauve	CORE	1763625	1772038	.	.	.	Lenght:8413
CP007632	Mauve	CORE	1772050	1772670	.	.	.	Lenght:620
CP007632	Mauve	CORE	1783692	1796136	.	.	.	Lenght:12444
CP007632	Mauve	CORE	1801050	1808863	.	.	.	Lenght:7813
CP007632	Mauve	CORE	1808867	1809714	.	.	.	Lenght:847
CP007632	Mauve	CORE	1809877	1810007	.	.	.	Lenght:130
CP007632	Mauve	CORE	1810029	1811526	.	.	.	Lenght:1497
CP007632	Mauve	CORE	1813858	1816938	.	.	.	Lenght:3080
CP007632	Mauve	CORE	1817625	1820148	.	.	.	Lenght:2523
CP007632	Mauve	CORE	1820149	1823188	.	.	.	Lenght:3039
CP007632	Mauve	CORE	1823226	1826853	.	.	.	Lenght:3627
CP007632	Mauve	CORE	1827002	1834586	.	.	.	Lenght:7584
CP007632	Mauve	CORE	1834652	1834828	.	.	.	Lenght:176
CP007632	Mauve	CORE	1835268	1836414	.	.	.	Lenght:1146
CP007632	Mauve	CORE	1836491	1837612	.	.	.	Lenght:1121
CP007632	Mauve	CORE	1837717	1837893	.	.	.	Lenght:176
CP007632	Mauve	CORE	1837987	1838067	.	.	.	Lenght:80
CP007632	Mauve	CORE	1838273	1838849	.	.	.	Lenght:576
CP007632	Mauve	CORE	1839115	1848804	.	.	.	Lenght:9689
CP007632	Mauve	CORE	1848903	1851144	.	.	.	Lenght:2241
CP007632	Mauve	CORE	1853293	1853357	.	.	.	Lenght:64
CP007632	Mauve	CORE	1853516	1854028	.	.	.	Lenght:512
CP007632	Mauve	CORE	1854123	1854207	.	.	.	Lenght:84
CP007632	Mauve	CORE	1854279	1856406	.	.	.	Lenght:2127
CP007632	Mauve	CORE	1898978	1899587	.	.	.	Lenght:609
CP007632	Mauve	CORE	1899616	1899762	.	.	.	Lenght:146
CP007632	Mauve	CORE	1903770	1904584	.	.	.	Lenght:814
CP007632	Mauve	CORE	1904606	1905514	.	.	.	Lenght:908
CP007632	Mauve	CORE	1905515	1905558	.	.	.	Lenght:43
CP007632	Mauve	CORE	1905575	1905625	.	.	.	Lenght:50
CP007632	Mauve	CORE	1905680	1906585	.	.	.	Lenght:905
CP007632	Mauve	CORE	1907674	1908519	.	.	.	Lenght:845
CP007632	Mauve	CORE	1908623	1910176	.	.	.	Lenght:1553
CP007632	Mauve	CORE	1910311	1910487	.	.	.	Lenght:176
CP007632	Mauve	CORE	1910548	1910657	.	.	.	Lenght:109
CP007632	Mauve	CORE	1910658	1912646	.	.	.	Lenght:1988
CP007632	Mauve	CORE	1912647	1914671	.	.	.	Lenght:2024
CP007632	Mauve	CORE	1915581	1918990	.	.	.	Lenght:3409
CP007632	Mauve	CORE	1919117	1923340	.	.	.	Lenght:4223
CP007632	Mauve	CORE	1923700	1929985	.	.	.	Lenght:6285
CP007632	Mauve	CORE	1929993	1932167	.	.	.	Lenght:2174
CP007632	Mauve	CORE	1932168	1932488	.	.	.	Lenght:320
CP007632	Mauve	CORE	1935132	1936035	.	.	.	Lenght:903
CP007632	Mauve	CORE	1937983	1942043	.	.	.	Lenght:4060
CP007632	Mauve	CORE	1942044	1944526	.	.	.	Lenght:2482
CP007632	Mauve	CORE	1944843	1984201	.	.	.	Lenght:39358
CP007632	Mauve	CORE	2005186	2007811	.	.	.	Lenght:2625
CP007632	Mauve	CORE	2008347	2012493	.	.	.	Lenght:4146
CP007632	Mauve	CORE	2012501	2019364	.	.	.	Lenght:6863
CP007632	Mauve	CORE	2019428	2019978	.	.	.	Lenght:550
CP007632	Mauve	CORE	2019999	2027193	.	.	.	Lenght:7194
CP007632	Mauve	CORE	2027194	2027366	.	.	.	Lenght:172
CP007632	Mauve	CORE	2027661	2030801	.	.	.	Lenght:3140
CP007632	Mauve	CORE	2030802	2031332	.	.	.	Lenght:530
CP007632	Mauve	CORE	2031363	2039813	.	.	.	Lenght:8450
CP007632	Mauve	CORE	2039815	2050696	.	.	.	Lenght:10881
CP007632	Mauve	CORE	2050697	2058586	.	.	.	Lenght:7889
CP007632	Mauve	CORE	2058587	2060254	.	.	.	Lenght:1667
CP007632	Mauve	CORE	2060414	2061414	.	.	.	Lenght:1000
