# Supplementary material for: Functional annotation and distribution overview of RNA families in 27 Streptococcus agalactiae genomes
Source: BMC Genomics. 2018 Jul 28;19:556. doi: 10.1186/s12864-018-4951-z (PMC6064168; doi:10.1186/s12864-018-4951-z)
Supplement: Supplementary file 4 — GFF3 annotations for all classified Regions and ncRNAs. (ZIP 1638 kb) [file 12864_2018_4951_MOESM4_ESM.zip › Additional file 4/Core_Shared_and_Exclusive_Regions/CORE_CP010319.gff]

CP010319	Mauve	CORE	1	2760	.	.	.	Lenght:2759
CP010319	Mauve	CORE	2761	4047	.	.	.	Lenght:1286
CP010319	Mauve	CORE	4048	4058	.	.	.	Lenght:10
CP010319	Mauve	CORE	4059	15989	.	.	.	Lenght:11930
CP010319	Mauve	CORE	16029	16086	.	.	.	Lenght:57
CP010319	Mauve	CORE	21559	23201	.	.	.	Lenght:1642
CP010319	Mauve	CORE	23244	26993	.	.	.	Lenght:3749
CP010319	Mauve	CORE	27003	27243	.	.	.	Lenght:240
CP010319	Mauve	CORE	27282	30061	.	.	.	Lenght:2779
CP010319	Mauve	CORE	30063	33909	.	.	.	Lenght:3846
CP010319	Mauve	CORE	34412	36940	.	.	.	Lenght:2528
CP010319	Mauve	CORE	36944	37709	.	.	.	Lenght:765
CP010319	Mauve	CORE	38392	42148	.	.	.	Lenght:3756
CP010319	Mauve	CORE	42185	52971	.	.	.	Lenght:10786
CP010319	Mauve	CORE	53544	55097	.	.	.	Lenght:1553
CP010319	Mauve	CORE	57344	59313	.	.	.	Lenght:1969
CP010319	Mauve	CORE	59503	59764	.	.	.	Lenght:261
CP010319	Mauve	CORE	59984	67175	.	.	.	Lenght:7191
CP010319	Mauve	CORE	67340	71396	.	.	.	Lenght:4056
CP010319	Mauve	CORE	71430	86903	.	.	.	Lenght:15473
CP010319	Mauve	CORE	87162	87308	.	.	.	Lenght:146
CP010319	Mauve	CORE	87654	88205	.	.	.	Lenght:551
CP010319	Mauve	CORE	92299	92488	.	.	.	Lenght:189
CP010319	Mauve	CORE	95187	95895	.	.	.	Lenght:708
CP010319	Mauve	CORE	95896	101712	.	.	.	Lenght:5816
CP010319	Mauve	CORE	101974	102221	.	.	.	Lenght:247
CP010319	Mauve	CORE	102222	107095	.	.	.	Lenght:4873
CP010319	Mauve	CORE	107096	117383	.	.	.	Lenght:10287
CP010319	Mauve	CORE	117384	117397	.	.	.	Lenght:13
CP010319	Mauve	CORE	117403	127260	.	.	.	Lenght:9857
CP010319	Mauve	CORE	127325	128510	.	.	.	Lenght:1185
CP010319	Mauve	CORE	128569	136923	.	.	.	Lenght:8354
CP010319	Mauve	CORE	136924	137269	.	.	.	Lenght:345
CP010319	Mauve	CORE	137410	137509	.	.	.	Lenght:99
CP010319	Mauve	CORE	137694	145408	.	.	.	Lenght:7714
CP010319	Mauve	CORE	145409	159981	.	.	.	Lenght:14572
CP010319	Mauve	CORE	160633	161231	.	.	.	Lenght:598
CP010319	Mauve	CORE	163128	163831	.	.	.	Lenght:703
CP010319	Mauve	CORE	164582	164911	.	.	.	Lenght:329
CP010319	Mauve	CORE	164912	169691	.	.	.	Lenght:4779
CP010319	Mauve	CORE	169692	181802	.	.	.	Lenght:12110
CP010319	Mauve	CORE	181803	183675	.	.	.	Lenght:1872
CP010319	Mauve	CORE	183676	183809	.	.	.	Lenght:133
CP010319	Mauve	CORE	184779	185277	.	.	.	Lenght:498
CP010319	Mauve	CORE	185426	187942	.	.	.	Lenght:2516
CP010319	Mauve	CORE	187969	188159	.	.	.	Lenght:190
CP010319	Mauve	CORE	188625	189171	.	.	.	Lenght:546
CP010319	Mauve	CORE	189190	195848	.	.	.	Lenght:6658
CP010319	Mauve	CORE	196233	197352	.	.	.	Lenght:1119
CP010319	Mauve	CORE	197371	208558	.	.	.	Lenght:11187
CP010319	Mauve	CORE	209296	210681	.	.	.	Lenght:1385
CP010319	Mauve	CORE	210682	221827	.	.	.	Lenght:11145
CP010319	Mauve	CORE	221828	224833	.	.	.	Lenght:3005
CP010319	Mauve	CORE	224837	225828	.	.	.	Lenght:991
CP010319	Mauve	CORE	229420	231098	.	.	.	Lenght:1678
CP010319	Mauve	CORE	231165	231731	.	.	.	Lenght:566
CP010319	Mauve	CORE	232031	237361	.	.	.	Lenght:5330
CP010319	Mauve	CORE	246935	249250	.	.	.	Lenght:2315
CP010319	Mauve	CORE	249254	249400	.	.	.	Lenght:146
CP010319	Mauve	CORE	251325	252980	.	.	.	Lenght:1655
CP010319	Mauve	CORE	253005	254078	.	.	.	Lenght:1073
CP010319	Mauve	CORE	254079	263825	.	.	.	Lenght:9746
CP010319	Mauve	CORE	264399	267700	.	.	.	Lenght:3301
CP010319	Mauve	CORE	268225	273944	.	.	.	Lenght:5719
CP010319	Mauve	CORE	275053	290863	.	.	.	Lenght:15810
CP010319	Mauve	CORE	290864	291069	.	.	.	Lenght:205
CP010319	Mauve	CORE	291161	298902	.	.	.	Lenght:7741
CP010319	Mauve	CORE	298930	299411	.	.	.	Lenght:481
CP010319	Mauve	CORE	299412	302448	.	.	.	Lenght:3036
CP010319	Mauve	CORE	303960	304001	.	.	.	Lenght:41
CP010319	Mauve	CORE	304002	304123	.	.	.	Lenght:121
CP010319	Mauve	CORE	304231	322740	.	.	.	Lenght:18509
CP010319	Mauve	CORE	328319	334052	.	.	.	Lenght:5733
CP010319	Mauve	CORE	334788	334821	.	.	.	Lenght:33
CP010319	Mauve	CORE	334870	334989	.	.	.	Lenght:119
CP010319	Mauve	CORE	335590	335838	.	.	.	Lenght:248
CP010319	Mauve	CORE	336319	336585	.	.	.	Lenght:266
CP010319	Mauve	CORE	336657	336689	.	.	.	Lenght:32
CP010319	Mauve	CORE	336904	337033	.	.	.	Lenght:129
CP010319	Mauve	CORE	337109	337288	.	.	.	Lenght:179
CP010319	Mauve	CORE	338091	351239	.	.	.	Lenght:13148
CP010319	Mauve	CORE	352321	354525	.	.	.	Lenght:2204
CP010319	Mauve	CORE	354551	355011	.	.	.	Lenght:460
CP010319	Mauve	CORE	355012	357826	.	.	.	Lenght:2814
CP010319	Mauve	CORE	357839	368383	.	.	.	Lenght:10544
CP010319	Mauve	CORE	368384	370224	.	.	.	Lenght:1840
CP010319	Mauve	CORE	370225	380849	.	.	.	Lenght:10624
CP010319	Mauve	CORE	381306	385406	.	.	.	Lenght:4100
CP010319	Mauve	CORE	385407	386047	.	.	.	Lenght:640
CP010319	Mauve	CORE	386498	387246	.	.	.	Lenght:748
CP010319	Mauve	CORE	388825	392041	.	.	.	Lenght:3216
CP010319	Mauve	CORE	392068	395084	.	.	.	Lenght:3016
CP010319	Mauve	CORE	395135	397159	.	.	.	Lenght:2024
CP010319	Mauve	CORE	397259	397804	.	.	.	Lenght:545
CP010319	Mauve	CORE	397805	402029	.	.	.	Lenght:4224
CP010319	Mauve	CORE	402122	404721	.	.	.	Lenght:2599
CP010319	Mauve	CORE	407565	411004	.	.	.	Lenght:3439
CP010319	Mauve	CORE	411678	411759	.	.	.	Lenght:81
CP010319	Mauve	CORE	411761	411902	.	.	.	Lenght:141
CP010319	Mauve	CORE	412002	416148	.	.	.	Lenght:4146
CP010319	Mauve	CORE	416815	422471	.	.	.	Lenght:5656
CP010319	Mauve	CORE	422494	422673	.	.	.	Lenght:179
CP010319	Mauve	CORE	423088	424678	.	.	.	Lenght:1590
CP010319	Mauve	CORE	424830	425090	.	.	.	Lenght:260
CP010319	Mauve	CORE	428828	430015	.	.	.	Lenght:1187
CP010319	Mauve	CORE	430016	430891	.	.	.	Lenght:875
CP010319	Mauve	CORE	460827	460857	.	.	.	Lenght:30
CP010319	Mauve	CORE	461358	462824	.	.	.	Lenght:1466
CP010319	Mauve	CORE	462825	465591	.	.	.	Lenght:2766
CP010319	Mauve	CORE	467119	467489	.	.	.	Lenght:370
CP010319	Mauve	CORE	467658	471137	.	.	.	Lenght:3479
CP010319	Mauve	CORE	471553	471958	.	.	.	Lenght:405
CP010319	Mauve	CORE	471959	476339	.	.	.	Lenght:4380
CP010319	Mauve	CORE	476340	482857	.	.	.	Lenght:6517
CP010319	Mauve	CORE	483398	489834	.	.	.	Lenght:6436
CP010319	Mauve	CORE	489835	498966	.	.	.	Lenght:9131
CP010319	Mauve	CORE	499014	499765	.	.	.	Lenght:751
CP010319	Mauve	CORE	499955	502889	.	.	.	Lenght:2934
CP010319	Mauve	CORE	502899	516423	.	.	.	Lenght:13524
CP010319	Mauve	CORE	516505	516862	.	.	.	Lenght:357
CP010319	Mauve	CORE	516863	517960	.	.	.	Lenght:1097
CP010319	Mauve	CORE	518000	521454	.	.	.	Lenght:3454
CP010319	Mauve	CORE	521558	525261	.	.	.	Lenght:3703
CP010319	Mauve	CORE	525318	527390	.	.	.	Lenght:2072
CP010319	Mauve	CORE	527434	534388	.	.	.	Lenght:6954
CP010319	Mauve	CORE	534401	536821	.	.	.	Lenght:2420
CP010319	Mauve	CORE	536822	547214	.	.	.	Lenght:10392
CP010319	Mauve	CORE	547216	549714	.	.	.	Lenght:2498
CP010319	Mauve	CORE	549745	550275	.	.	.	Lenght:530
CP010319	Mauve	CORE	550276	552866	.	.	.	Lenght:2590
CP010319	Mauve	CORE	552867	555429	.	.	.	Lenght:2562
CP010319	Mauve	CORE	555430	556110	.	.	.	Lenght:680
CP010319	Mauve	CORE	556117	556206	.	.	.	Lenght:89
CP010319	Mauve	CORE	556343	557687	.	.	.	Lenght:1344
CP010319	Mauve	CORE	557688	563839	.	.	.	Lenght:6151
CP010319	Mauve	CORE	563840	565272	.	.	.	Lenght:1432
CP010319	Mauve	CORE	575152	575264	.	.	.	Lenght:112
CP010319	Mauve	CORE	575265	575293	.	.	.	Lenght:28
CP010319	Mauve	CORE	575510	576529	.	.	.	Lenght:1019
CP010319	Mauve	CORE	576530	581205	.	.	.	Lenght:4675
CP010319	Mauve	CORE	623909	633025	.	.	.	Lenght:9116
CP010319	Mauve	CORE	633071	634260	.	.	.	Lenght:1189
CP010319	Mauve	CORE	634261	638103	.	.	.	Lenght:3842
CP010319	Mauve	CORE	639824	641026	.	.	.	Lenght:1202
CP010319	Mauve	CORE	641249	641299	.	.	.	Lenght:50
CP010319	Mauve	CORE	641402	641741	.	.	.	Lenght:339
CP010319	Mauve	CORE	641824	642172	.	.	.	Lenght:348
CP010319	Mauve	CORE	649225	650840	.	.	.	Lenght:1615
CP010319	Mauve	CORE	650862	658932	.	.	.	Lenght:8070
CP010319	Mauve	CORE	658933	661184	.	.	.	Lenght:2251
CP010319	Mauve	CORE	661199	661692	.	.	.	Lenght:493
CP010319	Mauve	CORE	661856	662822	.	.	.	Lenght:966
CP010319	Mauve	CORE	662823	666180	.	.	.	Lenght:3357
CP010319	Mauve	CORE	666259	670627	.	.	.	Lenght:4368
CP010319	Mauve	CORE	670628	671363	.	.	.	Lenght:735
CP010319	Mauve	CORE	671924	673946	.	.	.	Lenght:2022
CP010319	Mauve	CORE	673947	673976	.	.	.	Lenght:29
CP010319	Mauve	CORE	673977	682830	.	.	.	Lenght:8853
CP010319	Mauve	CORE	682831	686845	.	.	.	Lenght:4014
CP010319	Mauve	CORE	687069	689057	.	.	.	Lenght:1988
CP010319	Mauve	CORE	689117	689757	.	.	.	Lenght:640
CP010319	Mauve	CORE	689758	691937	.	.	.	Lenght:2179
CP010319	Mauve	CORE	691938	695140	.	.	.	Lenght:3202
CP010319	Mauve	CORE	695141	697248	.	.	.	Lenght:2107
CP010319	Mauve	CORE	697249	698834	.	.	.	Lenght:1585
CP010319	Mauve	CORE	698909	699007	.	.	.	Lenght:98
CP010319	Mauve	CORE	699169	704033	.	.	.	Lenght:4864
CP010319	Mauve	CORE	704037	708729	.	.	.	Lenght:4692
CP010319	Mauve	CORE	708730	719940	.	.	.	Lenght:11210
CP010319	Mauve	CORE	720767	724434	.	.	.	Lenght:3667
CP010319	Mauve	CORE	724471	731260	.	.	.	Lenght:6789
CP010319	Mauve	CORE	731609	732898	.	.	.	Lenght:1289
CP010319	Mauve	CORE	733136	736052	.	.	.	Lenght:2916
CP010319	Mauve	CORE	737376	741854	.	.	.	Lenght:4478
CP010319	Mauve	CORE	743028	760553	.	.	.	Lenght:17525
CP010319	Mauve	CORE	760894	761617	.	.	.	Lenght:723
CP010319	Mauve	CORE	761618	761661	.	.	.	Lenght:43
CP010319	Mauve	CORE	761662	761962	.	.	.	Lenght:300
CP010319	Mauve	CORE	762225	763283	.	.	.	Lenght:1058
CP010319	Mauve	CORE	763330	763571	.	.	.	Lenght:241
CP010319	Mauve	CORE	763842	764123	.	.	.	Lenght:281
CP010319	Mauve	CORE	764124	771713	.	.	.	Lenght:7589
CP010319	Mauve	CORE	771825	773127	.	.	.	Lenght:1302
CP010319	Mauve	CORE	773129	775045	.	.	.	Lenght:1916
CP010319	Mauve	CORE	775046	779853	.	.	.	Lenght:4807
CP010319	Mauve	CORE	779854	780456	.	.	.	Lenght:602
CP010319	Mauve	CORE	782384	783874	.	.	.	Lenght:1490
CP010319	Mauve	CORE	783966	787144	.	.	.	Lenght:3178
CP010319	Mauve	CORE	789699	801913	.	.	.	Lenght:12214
CP010319	Mauve	CORE	801953	802966	.	.	.	Lenght:1013
CP010319	Mauve	CORE	803291	821442	.	.	.	Lenght:18151
CP010319	Mauve	CORE	821514	822111	.	.	.	Lenght:597
CP010319	Mauve	CORE	822413	830349	.	.	.	Lenght:7936
CP010319	Mauve	CORE	830398	831863	.	.	.	Lenght:1465
CP010319	Mauve	CORE	831886	840491	.	.	.	Lenght:8605
CP010319	Mauve	CORE	840530	846916	.	.	.	Lenght:6386
CP010319	Mauve	CORE	846917	850538	.	.	.	Lenght:3621
CP010319	Mauve	CORE	850540	853626	.	.	.	Lenght:3086
CP010319	Mauve	CORE	853641	856652	.	.	.	Lenght:3011
CP010319	Mauve	CORE	857312	857706	.	.	.	Lenght:394
CP010319	Mauve	CORE	857707	861025	.	.	.	Lenght:3318
CP010319	Mauve	CORE	861046	862343	.	.	.	Lenght:1297
CP010319	Mauve	CORE	862344	863048	.	.	.	Lenght:704
CP010319	Mauve	CORE	863225	864626	.	.	.	Lenght:1401
CP010319	Mauve	CORE	864672	865911	.	.	.	Lenght:1239
CP010319	Mauve	CORE	866572	868149	.	.	.	Lenght:1577
CP010319	Mauve	CORE	868150	868827	.	.	.	Lenght:677
CP010319	Mauve	CORE	868973	869589	.	.	.	Lenght:616
CP010319	Mauve	CORE	869684	869709	.	.	.	Lenght:25
CP010319	Mauve	CORE	869710	869835	.	.	.	Lenght:125
CP010319	Mauve	CORE	869837	870288	.	.	.	Lenght:451
CP010319	Mauve	CORE	870289	870916	.	.	.	Lenght:627
CP010319	Mauve	CORE	870922	870940	.	.	.	Lenght:18
CP010319	Mauve	CORE	870943	881605	.	.	.	Lenght:10662
CP010319	Mauve	CORE	881606	884290	.	.	.	Lenght:2684
CP010319	Mauve	CORE	884344	886710	.	.	.	Lenght:2366
CP010319	Mauve	CORE	887855	888192	.	.	.	Lenght:337
CP010319	Mauve	CORE	888394	890622	.	.	.	Lenght:2228
CP010319	Mauve	CORE	890645	890913	.	.	.	Lenght:268
CP010319	Mauve	CORE	891012	898369	.	.	.	Lenght:7357
CP010319	Mauve	CORE	899494	900514	.	.	.	Lenght:1020
CP010319	Mauve	CORE	900659	900899	.	.	.	Lenght:240
CP010319	Mauve	CORE	900954	902593	.	.	.	Lenght:1639
CP010319	Mauve	CORE	902594	905714	.	.	.	Lenght:3120
CP010319	Mauve	CORE	905833	906716	.	.	.	Lenght:883
CP010319	Mauve	CORE	906832	911438	.	.	.	Lenght:4606
CP010319	Mauve	CORE	911459	912774	.	.	.	Lenght:1315
CP010319	Mauve	CORE	912809	913962	.	.	.	Lenght:1153
CP010319	Mauve	CORE	914015	914135	.	.	.	Lenght:120
CP010319	Mauve	CORE	915137	915173	.	.	.	Lenght:36
CP010319	Mauve	CORE	915362	915552	.	.	.	Lenght:190
CP010319	Mauve	CORE	915716	917492	.	.	.	Lenght:1776
CP010319	Mauve	CORE	917493	917533	.	.	.	Lenght:40
CP010319	Mauve	CORE	917534	929954	.	.	.	Lenght:12420
CP010319	Mauve	CORE	929976	934983	.	.	.	Lenght:5007
CP010319	Mauve	CORE	935140	945327	.	.	.	Lenght:10187
CP010319	Mauve	CORE	945328	950563	.	.	.	Lenght:5235
CP010319	Mauve	CORE	950594	950722	.	.	.	Lenght:128
CP010319	Mauve	CORE	950808	951422	.	.	.	Lenght:614
CP010319	Mauve	CORE	951519	956591	.	.	.	Lenght:5072
CP010319	Mauve	CORE	956649	956732	.	.	.	Lenght:83
CP010319	Mauve	CORE	995332	998736	.	.	.	Lenght:3404
CP010319	Mauve	CORE	998792	1002591	.	.	.	Lenght:3799
CP010319	Mauve	CORE	1003506	1003602	.	.	.	Lenght:96
CP010319	Mauve	CORE	1003607	1003696	.	.	.	Lenght:89
CP010319	Mauve	CORE	1003733	1005914	.	.	.	Lenght:2181
CP010319	Mauve	CORE	1005918	1009723	.	.	.	Lenght:3805
CP010319	Mauve	CORE	1009786	1017608	.	.	.	Lenght:7822
CP010319	Mauve	CORE	1017614	1018056	.	.	.	Lenght:442
CP010319	Mauve	CORE	1018080	1018820	.	.	.	Lenght:740
CP010319	Mauve	CORE	1020883	1029980	.	.	.	Lenght:9097
CP010319	Mauve	CORE	1030287	1030633	.	.	.	Lenght:346
CP010319	Mauve	CORE	1030761	1033752	.	.	.	Lenght:2991
CP010319	Mauve	CORE	1033753	1034881	.	.	.	Lenght:1128
CP010319	Mauve	CORE	1035154	1039015	.	.	.	Lenght:3861
CP010319	Mauve	CORE	1039201	1040154	.	.	.	Lenght:953
CP010319	Mauve	CORE	1040534	1040591	.	.	.	Lenght:57
CP010319	Mauve	CORE	1040688	1049915	.	.	.	Lenght:9227
CP010319	Mauve	CORE	1050006	1051044	.	.	.	Lenght:1038
CP010319	Mauve	CORE	1051122	1052855	.	.	.	Lenght:1733
CP010319	Mauve	CORE	1052930	1053437	.	.	.	Lenght:507
CP010319	Mauve	CORE	1053484	1060973	.	.	.	Lenght:7489
CP010319	Mauve	CORE	1060974	1067889	.	.	.	Lenght:6915
CP010319	Mauve	CORE	1067911	1068605	.	.	.	Lenght:694
CP010319	Mauve	CORE	1068606	1069369	.	.	.	Lenght:763
CP010319	Mauve	CORE	1069370	1075425	.	.	.	Lenght:6055
CP010319	Mauve	CORE	1075439	1076887	.	.	.	Lenght:1448
CP010319	Mauve	CORE	1077129	1077196	.	.	.	Lenght:67
CP010319	Mauve	CORE	1077267	1081501	.	.	.	Lenght:4234
CP010319	Mauve	CORE	1081795	1082001	.	.	.	Lenght:206
CP010319	Mauve	CORE	1082002	1082015	.	.	.	Lenght:13
CP010319	Mauve	CORE	1082249	1082296	.	.	.	Lenght:47
CP010319	Mauve	CORE	1082297	1085251	.	.	.	Lenght:2954
CP010319	Mauve	CORE	1085252	1087097	.	.	.	Lenght:1845
CP010319	Mauve	CORE	1087140	1091960	.	.	.	Lenght:4820
CP010319	Mauve	CORE	1091961	1091972	.	.	.	Lenght:11
CP010319	Mauve	CORE	1092129	1100450	.	.	.	Lenght:8321
CP010319	Mauve	CORE	1100482	1101179	.	.	.	Lenght:697
CP010319	Mauve	CORE	1101180	1101332	.	.	.	Lenght:152
CP010319	Mauve	CORE	1101354	1107636	.	.	.	Lenght:6282
CP010319	Mauve	CORE	1111800	1118706	.	.	.	Lenght:6906
CP010319	Mauve	CORE	1118707	1119888	.	.	.	Lenght:1181
CP010319	Mauve	CORE	1121646	1123395	.	.	.	Lenght:1749
CP010319	Mauve	CORE	1123712	1128496	.	.	.	Lenght:4784
CP010319	Mauve	CORE	1128497	1128841	.	.	.	Lenght:344
CP010319	Mauve	CORE	1129043	1139224	.	.	.	Lenght:10181
CP010319	Mauve	CORE	1139225	1140687	.	.	.	Lenght:1462
CP010319	Mauve	CORE	1140702	1141834	.	.	.	Lenght:1132
CP010319	Mauve	CORE	1141853	1142071	.	.	.	Lenght:218
CP010319	Mauve	CORE	1142072	1143742	.	.	.	Lenght:1670
CP010319	Mauve	CORE	1143948	1149561	.	.	.	Lenght:5613
CP010319	Mauve	CORE	1149562	1159396	.	.	.	Lenght:9834
CP010319	Mauve	CORE	1159397	1160164	.	.	.	Lenght:767
CP010319	Mauve	CORE	1160174	1161168	.	.	.	Lenght:994
CP010319	Mauve	CORE	1161224	1169868	.	.	.	Lenght:8644
CP010319	Mauve	CORE	1169876	1176009	.	.	.	Lenght:6133
CP010319	Mauve	CORE	1244493	1248633	.	.	.	Lenght:4140
CP010319	Mauve	CORE	1248744	1258562	.	.	.	Lenght:9818
CP010319	Mauve	CORE	1258613	1261074	.	.	.	Lenght:2461
CP010319	Mauve	CORE	1261279	1262653	.	.	.	Lenght:1374
CP010319	Mauve	CORE	1262654	1268570	.	.	.	Lenght:5916
CP010319	Mauve	CORE	1282003	1286213	.	.	.	Lenght:4210
CP010319	Mauve	CORE	1286214	1292636	.	.	.	Lenght:6422
CP010319	Mauve	CORE	1293753	1304310	.	.	.	Lenght:10557
CP010319	Mauve	CORE	1304580	1312481	.	.	.	Lenght:7901
CP010319	Mauve	CORE	1312613	1317770	.	.	.	Lenght:5157
CP010319	Mauve	CORE	1317836	1334412	.	.	.	Lenght:16576
CP010319	Mauve	CORE	1334413	1339421	.	.	.	Lenght:5008
CP010319	Mauve	CORE	1339456	1340928	.	.	.	Lenght:1472
CP010319	Mauve	CORE	1340929	1342505	.	.	.	Lenght:1576
CP010319	Mauve	CORE	1342506	1344125	.	.	.	Lenght:1619
CP010319	Mauve	CORE	1353221	1372397	.	.	.	Lenght:19176
CP010319	Mauve	CORE	1372398	1374440	.	.	.	Lenght:2042
CP010319	Mauve	CORE	1376731	1379290	.	.	.	Lenght:2559
CP010319	Mauve	CORE	1379295	1380127	.	.	.	Lenght:832
CP010319	Mauve	CORE	1380128	1389799	.	.	.	Lenght:9671
CP010319	Mauve	CORE	1389800	1390624	.	.	.	Lenght:824
CP010319	Mauve	CORE	1390625	1391180	.	.	.	Lenght:555
CP010319	Mauve	CORE	1391509	1391623	.	.	.	Lenght:114
CP010319	Mauve	CORE	1392229	1392322	.	.	.	Lenght:93
CP010319	Mauve	CORE	1392706	1392795	.	.	.	Lenght:89
CP010319	Mauve	CORE	1414245	1420479	.	.	.	Lenght:6234
CP010319	Mauve	CORE	1420480	1420901	.	.	.	Lenght:421
CP010319	Mauve	CORE	1420902	1422709	.	.	.	Lenght:1807
CP010319	Mauve	CORE	1422929	1426857	.	.	.	Lenght:3928
CP010319	Mauve	CORE	1426858	1444379	.	.	.	Lenght:17521
CP010319	Mauve	CORE	1444423	1445258	.	.	.	Lenght:835
CP010319	Mauve	CORE	1445402	1446565	.	.	.	Lenght:1163
CP010319	Mauve	CORE	1446603	1450139	.	.	.	Lenght:3536
CP010319	Mauve	CORE	1450151	1450207	.	.	.	Lenght:56
CP010319	Mauve	CORE	1450383	1464480	.	.	.	Lenght:14097
CP010319	Mauve	CORE	1464488	1468752	.	.	.	Lenght:4264
CP010319	Mauve	CORE	1468756	1480679	.	.	.	Lenght:11923
CP010319	Mauve	CORE	1480680	1481345	.	.	.	Lenght:665
CP010319	Mauve	CORE	1481347	1484057	.	.	.	Lenght:2710
CP010319	Mauve	CORE	1484673	1484808	.	.	.	Lenght:135
CP010319	Mauve	CORE	1484881	1485717	.	.	.	Lenght:836
CP010319	Mauve	CORE	1485759	1486161	.	.	.	Lenght:402
CP010319	Mauve	CORE	1486165	1486642	.	.	.	Lenght:477
CP010319	Mauve	CORE	1487134	1489411	.	.	.	Lenght:2277
CP010319	Mauve	CORE	1489418	1489511	.	.	.	Lenght:93
CP010319	Mauve	CORE	1489622	1492679	.	.	.	Lenght:3057
CP010319	Mauve	CORE	1492680	1496395	.	.	.	Lenght:3715
CP010319	Mauve	CORE	1496396	1497290	.	.	.	Lenght:894
CP010319	Mauve	CORE	1497291	1501433	.	.	.	Lenght:4142
CP010319	Mauve	CORE	1501436	1503524	.	.	.	Lenght:2088
CP010319	Mauve	CORE	1503545	1506295	.	.	.	Lenght:2750
CP010319	Mauve	CORE	1506345	1509172	.	.	.	Lenght:2827
CP010319	Mauve	CORE	1509173	1510961	.	.	.	Lenght:1788
CP010319	Mauve	CORE	1511031	1514908	.	.	.	Lenght:3877
CP010319	Mauve	CORE	1514909	1522788	.	.	.	Lenght:7879
CP010319	Mauve	CORE	1522789	1533689	.	.	.	Lenght:10900
CP010319	Mauve	CORE	1533690	1542171	.	.	.	Lenght:8481
CP010319	Mauve	CORE	1542172	1545396	.	.	.	Lenght:3224
CP010319	Mauve	CORE	1545397	1557948	.	.	.	Lenght:12551
CP010319	Mauve	CORE	1558544	1564196	.	.	.	Lenght:5652
CP010319	Mauve	CORE	1564197	1566817	.	.	.	Lenght:2620
CP010319	Mauve	CORE	1566884	1569762	.	.	.	Lenght:2878
CP010319	Mauve	CORE	1569763	1570149	.	.	.	Lenght:386
CP010319	Mauve	CORE	1570229	1571064	.	.	.	Lenght:835
CP010319	Mauve	CORE	1571065	1571507	.	.	.	Lenght:442
CP010319	Mauve	CORE	1573628	1593411	.	.	.	Lenght:19783
CP010319	Mauve	CORE	1593454	1603681	.	.	.	Lenght:10227
CP010319	Mauve	CORE	1603739	1610528	.	.	.	Lenght:6789
CP010319	Mauve	CORE	1610529	1612166	.	.	.	Lenght:1637
CP010319	Mauve	CORE	1612354	1612554	.	.	.	Lenght:200
CP010319	Mauve	CORE	1612555	1617135	.	.	.	Lenght:4580
CP010319	Mauve	CORE	1617173	1618823	.	.	.	Lenght:1650
CP010319	Mauve	CORE	1619623	1619754	.	.	.	Lenght:131
CP010319	Mauve	CORE	1621745	1625727	.	.	.	Lenght:3982
CP010319	Mauve	CORE	1625820	1631003	.	.	.	Lenght:5183
CP010319	Mauve	CORE	1631004	1643768	.	.	.	Lenght:12764
CP010319	Mauve	CORE	1643772	1651671	.	.	.	Lenght:7899
CP010319	Mauve	CORE	1651718	1665312	.	.	.	Lenght:13594
CP010319	Mauve	CORE	1673305	1673316	.	.	.	Lenght:11
CP010319	Mauve	CORE	1673320	1673615	.	.	.	Lenght:295
CP010319	Mauve	CORE	1673660	1688853	.	.	.	Lenght:15193
CP010319	Mauve	CORE	1688854	1703041	.	.	.	Lenght:14187
CP010319	Mauve	CORE	1703641	1705599	.	.	.	Lenght:1958
CP010319	Mauve	CORE	1705615	1714205	.	.	.	Lenght:8590
CP010319	Mauve	CORE	1714206	1716085	.	.	.	Lenght:1879
CP010319	Mauve	CORE	1716089	1716123	.	.	.	Lenght:34
CP010319	Mauve	CORE	1716129	1720449	.	.	.	Lenght:4320
CP010319	Mauve	CORE	1720487	1720753	.	.	.	Lenght:266
CP010319	Mauve	CORE	1721035	1729825	.	.	.	Lenght:8790
CP010319	Mauve	CORE	1729957	1731338	.	.	.	Lenght:1381
CP010319	Mauve	CORE	1731858	1738980	.	.	.	Lenght:7122
CP010319	Mauve	CORE	1738981	1739004	.	.	.	Lenght:23
CP010319	Mauve	CORE	1739005	1743246	.	.	.	Lenght:4241
CP010319	Mauve	CORE	1743252	1755773	.	.	.	Lenght:12521
CP010319	Mauve	CORE	1755774	1760270	.	.	.	Lenght:4496
CP010319	Mauve	CORE	1760292	1760323	.	.	.	Lenght:31
CP010319	Mauve	CORE	1760324	1762584	.	.	.	Lenght:2260
CP010319	Mauve	CORE	1762595	1771007	.	.	.	Lenght:8412
CP010319	Mauve	CORE	1771019	1771639	.	.	.	Lenght:620
CP010319	Mauve	CORE	1782660	1795103	.	.	.	Lenght:12443
CP010319	Mauve	CORE	1795104	1802918	.	.	.	Lenght:7814
CP010319	Mauve	CORE	1802922	1803769	.	.	.	Lenght:847
CP010319	Mauve	CORE	1803932	1804062	.	.	.	Lenght:130
CP010319	Mauve	CORE	1804084	1805581	.	.	.	Lenght:1497
CP010319	Mauve	CORE	1807915	1810994	.	.	.	Lenght:3079
CP010319	Mauve	CORE	1811682	1814205	.	.	.	Lenght:2523
CP010319	Mauve	CORE	1814206	1817245	.	.	.	Lenght:3039
CP010319	Mauve	CORE	1817283	1820910	.	.	.	Lenght:3627
CP010319	Mauve	CORE	1821059	1828645	.	.	.	Lenght:7586
CP010319	Mauve	CORE	1828711	1828887	.	.	.	Lenght:176
CP010319	Mauve	CORE	1829327	1830473	.	.	.	Lenght:1146
CP010319	Mauve	CORE	1830550	1831671	.	.	.	Lenght:1121
CP010319	Mauve	CORE	1831776	1831952	.	.	.	Lenght:176
CP010319	Mauve	CORE	1832046	1832126	.	.	.	Lenght:80
CP010319	Mauve	CORE	1832332	1832908	.	.	.	Lenght:576
CP010319	Mauve	CORE	1833174	1842863	.	.	.	Lenght:9689
CP010319	Mauve	CORE	1842864	1845105	.	.	.	Lenght:2241
CP010319	Mauve	CORE	1847254	1847318	.	.	.	Lenght:64
CP010319	Mauve	CORE	1847685	1848195	.	.	.	Lenght:510
CP010319	Mauve	CORE	1849363	1849446	.	.	.	Lenght:83
CP010319	Mauve	CORE	1849447	1851574	.	.	.	Lenght:2127
CP010319	Mauve	CORE	1852005	1852614	.	.	.	Lenght:609
CP010319	Mauve	CORE	1852643	1852789	.	.	.	Lenght:146
CP010319	Mauve	CORE	1856970	1857784	.	.	.	Lenght:814
CP010319	Mauve	CORE	1857806	1858714	.	.	.	Lenght:908
CP010319	Mauve	CORE	1858715	1858758	.	.	.	Lenght:43
CP010319	Mauve	CORE	1859368	1859418	.	.	.	Lenght:50
CP010319	Mauve	CORE	1859473	1860378	.	.	.	Lenght:905
CP010319	Mauve	CORE	1861469	1862314	.	.	.	Lenght:845
CP010319	Mauve	CORE	1862418	1863971	.	.	.	Lenght:1553
CP010319	Mauve	CORE	1864106	1864283	.	.	.	Lenght:177
CP010319	Mauve	CORE	1864343	1864452	.	.	.	Lenght:109
CP010319	Mauve	CORE	1864453	1866441	.	.	.	Lenght:1988
CP010319	Mauve	CORE	1866442	1868466	.	.	.	Lenght:2024
CP010319	Mauve	CORE	1869376	1872785	.	.	.	Lenght:3409
CP010319	Mauve	CORE	1872912	1877135	.	.	.	Lenght:4223
CP010319	Mauve	CORE	1877495	1883783	.	.	.	Lenght:6288
CP010319	Mauve	CORE	1883791	1885965	.	.	.	Lenght:2174
CP010319	Mauve	CORE	1885966	1886286	.	.	.	Lenght:320
CP010319	Mauve	CORE	1886350	1887253	.	.	.	Lenght:903
CP010319	Mauve	CORE	1889432	1893493	.	.	.	Lenght:4061
CP010319	Mauve	CORE	1893494	1895976	.	.	.	Lenght:2482
CP010319	Mauve	CORE	1896293	1935645	.	.	.	Lenght:39352
CP010319	Mauve	CORE	1939795	1942420	.	.	.	Lenght:2625
CP010319	Mauve	CORE	1942957	1947103	.	.	.	Lenght:4146
CP010319	Mauve	CORE	1947111	1953975	.	.	.	Lenght:6864
CP010319	Mauve	CORE	1954039	1954589	.	.	.	Lenght:550
CP010319	Mauve	CORE	1954610	1961804	.	.	.	Lenght:7194
CP010319	Mauve	CORE	1961805	1961977	.	.	.	Lenght:172
CP010319	Mauve	CORE	1962272	1965413	.	.	.	Lenght:3141
CP010319	Mauve	CORE	1965414	1965944	.	.	.	Lenght:530
CP010319	Mauve	CORE	1965975	1974425	.	.	.	Lenght:8450
CP010319	Mauve	CORE	1974427	1985308	.	.	.	Lenght:10881
CP010319	Mauve	CORE	1985309	1993199	.	.	.	Lenght:7890
CP010319	Mauve	CORE	1993200	1994868	.	.	.	Lenght:1668
CP010319	Mauve	CORE	1995028	1996028	.	.	.	Lenght:1000
