# Supplementary material for: Functional annotation and distribution overview of RNA families in 27 Streptococcus agalactiae genomes
Source: BMC Genomics. 2018 Jul 28;19:556. doi: 10.1186/s12864-018-4951-z (PMC6064168; doi:10.1186/s12864-018-4951-z)
Supplement: Supplementary file 4 — GFF3 annotations for all classified Regions and ncRNAs. (ZIP 1638 kb) [file 12864_2018_4951_MOESM4_ESM.zip › Additional file 4/Core_Shared_and_Exclusive_Regions/CORE_CP010867.gff]

CP010867	Mauve	CORE	2	2761	.	.	.	Lenght:2759
CP010867	Mauve	CORE	2762	4047	.	.	.	Lenght:1285
CP010867	Mauve	CORE	4048	4058	.	.	.	Lenght:10
CP010867	Mauve	CORE	4251	16181	.	.	.	Lenght:11930
CP010867	Mauve	CORE	16221	16278	.	.	.	Lenght:57
CP010867	Mauve	CORE	27934	29590	.	.	.	Lenght:1656
CP010867	Mauve	CORE	29633	33388	.	.	.	Lenght:3755
CP010867	Mauve	CORE	33398	33638	.	.	.	Lenght:240
CP010867	Mauve	CORE	33677	36455	.	.	.	Lenght:2778
CP010867	Mauve	CORE	36457	40303	.	.	.	Lenght:3846
CP010867	Mauve	CORE	40519	43046	.	.	.	Lenght:2527
CP010867	Mauve	CORE	43050	43815	.	.	.	Lenght:765
CP010867	Mauve	CORE	44498	48254	.	.	.	Lenght:3756
CP010867	Mauve	CORE	48291	59076	.	.	.	Lenght:10785
CP010867	Mauve	CORE	59358	60911	.	.	.	Lenght:1553
CP010867	Mauve	CORE	62376	64344	.	.	.	Lenght:1968
CP010867	Mauve	CORE	64534	64795	.	.	.	Lenght:261
CP010867	Mauve	CORE	65015	72206	.	.	.	Lenght:7191
CP010867	Mauve	CORE	72371	76425	.	.	.	Lenght:4054
CP010867	Mauve	CORE	76458	91929	.	.	.	Lenght:15471
CP010867	Mauve	CORE	92188	92334	.	.	.	Lenght:146
CP010867	Mauve	CORE	92680	93227	.	.	.	Lenght:547
CP010867	Mauve	CORE	97562	97751	.	.	.	Lenght:189
CP010867	Mauve	CORE	100443	101151	.	.	.	Lenght:708
CP010867	Mauve	CORE	101152	106968	.	.	.	Lenght:5816
CP010867	Mauve	CORE	107230	107477	.	.	.	Lenght:247
CP010867	Mauve	CORE	107502	112371	.	.	.	Lenght:4869
CP010867	Mauve	CORE	112372	122659	.	.	.	Lenght:10287
CP010867	Mauve	CORE	122660	122673	.	.	.	Lenght:13
CP010867	Mauve	CORE	122677	132534	.	.	.	Lenght:9857
CP010867	Mauve	CORE	132599	133784	.	.	.	Lenght:1185
CP010867	Mauve	CORE	133843	142196	.	.	.	Lenght:8353
CP010867	Mauve	CORE	142197	142542	.	.	.	Lenght:345
CP010867	Mauve	CORE	142684	142783	.	.	.	Lenght:99
CP010867	Mauve	CORE	142908	150623	.	.	.	Lenght:7715
CP010867	Mauve	CORE	150624	165191	.	.	.	Lenght:14567
CP010867	Mauve	CORE	165843	166441	.	.	.	Lenght:598
CP010867	Mauve	CORE	168339	169042	.	.	.	Lenght:703
CP010867	Mauve	CORE	169793	170121	.	.	.	Lenght:328
CP010867	Mauve	CORE	170122	174900	.	.	.	Lenght:4778
CP010867	Mauve	CORE	174901	187011	.	.	.	Lenght:12110
CP010867	Mauve	CORE	187012	188885	.	.	.	Lenght:1873
CP010867	Mauve	CORE	188886	189019	.	.	.	Lenght:133
CP010867	Mauve	CORE	189989	190487	.	.	.	Lenght:498
CP010867	Mauve	CORE	190636	193152	.	.	.	Lenght:2516
CP010867	Mauve	CORE	193179	193369	.	.	.	Lenght:190
CP010867	Mauve	CORE	193835	194381	.	.	.	Lenght:546
CP010867	Mauve	CORE	194400	201057	.	.	.	Lenght:6657
CP010867	Mauve	CORE	201442	202561	.	.	.	Lenght:1119
CP010867	Mauve	CORE	202580	213767	.	.	.	Lenght:11187
CP010867	Mauve	CORE	214505	215890	.	.	.	Lenght:1385
CP010867	Mauve	CORE	215891	227036	.	.	.	Lenght:11145
CP010867	Mauve	CORE	227037	230042	.	.	.	Lenght:3005
CP010867	Mauve	CORE	230046	231037	.	.	.	Lenght:991
CP010867	Mauve	CORE	254238	255917	.	.	.	Lenght:1679
CP010867	Mauve	CORE	255984	256550	.	.	.	Lenght:566
CP010867	Mauve	CORE	256850	262180	.	.	.	Lenght:5330
CP010867	Mauve	CORE	271783	274085	.	.	.	Lenght:2302
CP010867	Mauve	CORE	274089	274235	.	.	.	Lenght:146
CP010867	Mauve	CORE	276158	277813	.	.	.	Lenght:1655
CP010867	Mauve	CORE	277838	278912	.	.	.	Lenght:1074
CP010867	Mauve	CORE	278913	288660	.	.	.	Lenght:9747
CP010867	Mauve	CORE	289234	292535	.	.	.	Lenght:3301
CP010867	Mauve	CORE	293060	298779	.	.	.	Lenght:5719
CP010867	Mauve	CORE	299888	315699	.	.	.	Lenght:15811
CP010867	Mauve	CORE	315700	315905	.	.	.	Lenght:205
CP010867	Mauve	CORE	315997	323744	.	.	.	Lenght:7747
CP010867	Mauve	CORE	323748	324229	.	.	.	Lenght:481
CP010867	Mauve	CORE	324230	327265	.	.	.	Lenght:3035
CP010867	Mauve	CORE	328777	328818	.	.	.	Lenght:41
CP010867	Mauve	CORE	328819	328940	.	.	.	Lenght:121
CP010867	Mauve	CORE	329048	347560	.	.	.	Lenght:18512
CP010867	Mauve	CORE	353139	358874	.	.	.	Lenght:5735
CP010867	Mauve	CORE	359610	359643	.	.	.	Lenght:33
CP010867	Mauve	CORE	359692	359811	.	.	.	Lenght:119
CP010867	Mauve	CORE	360412	360661	.	.	.	Lenght:249
CP010867	Mauve	CORE	361141	361407	.	.	.	Lenght:266
CP010867	Mauve	CORE	361479	361511	.	.	.	Lenght:32
CP010867	Mauve	CORE	361726	361855	.	.	.	Lenght:129
CP010867	Mauve	CORE	361931	362111	.	.	.	Lenght:180
CP010867	Mauve	CORE	362916	376080	.	.	.	Lenght:13164
CP010867	Mauve	CORE	377164	379368	.	.	.	Lenght:2204
CP010867	Mauve	CORE	379394	379854	.	.	.	Lenght:460
CP010867	Mauve	CORE	379855	382669	.	.	.	Lenght:2814
CP010867	Mauve	CORE	382682	393225	.	.	.	Lenght:10543
CP010867	Mauve	CORE	393226	395065	.	.	.	Lenght:1839
CP010867	Mauve	CORE	395066	405690	.	.	.	Lenght:10624
CP010867	Mauve	CORE	406147	410247	.	.	.	Lenght:4100
CP010867	Mauve	CORE	410248	410888	.	.	.	Lenght:640
CP010867	Mauve	CORE	411339	412087	.	.	.	Lenght:748
CP010867	Mauve	CORE	413666	416881	.	.	.	Lenght:3215
CP010867	Mauve	CORE	416908	419924	.	.	.	Lenght:3016
CP010867	Mauve	CORE	419975	421999	.	.	.	Lenght:2024
CP010867	Mauve	CORE	422099	422644	.	.	.	Lenght:545
CP010867	Mauve	CORE	422645	426871	.	.	.	Lenght:4226
CP010867	Mauve	CORE	426964	429564	.	.	.	Lenght:2600
CP010867	Mauve	CORE	432408	435849	.	.	.	Lenght:3441
CP010867	Mauve	CORE	436329	436411	.	.	.	Lenght:82
CP010867	Mauve	CORE	436412	436553	.	.	.	Lenght:141
CP010867	Mauve	CORE	436653	440799	.	.	.	Lenght:4146
CP010867	Mauve	CORE	441466	447119	.	.	.	Lenght:5653
CP010867	Mauve	CORE	447142	447321	.	.	.	Lenght:179
CP010867	Mauve	CORE	447736	449323	.	.	.	Lenght:1587
CP010867	Mauve	CORE	449475	449735	.	.	.	Lenght:260
CP010867	Mauve	CORE	453468	454655	.	.	.	Lenght:1187
CP010867	Mauve	CORE	454656	455530	.	.	.	Lenght:874
CP010867	Mauve	CORE	469925	469955	.	.	.	Lenght:30
CP010867	Mauve	CORE	470456	471922	.	.	.	Lenght:1466
CP010867	Mauve	CORE	471923	474689	.	.	.	Lenght:2766
CP010867	Mauve	CORE	476217	476587	.	.	.	Lenght:370
CP010867	Mauve	CORE	476756	480234	.	.	.	Lenght:3478
CP010867	Mauve	CORE	480650	481055	.	.	.	Lenght:405
CP010867	Mauve	CORE	481056	485436	.	.	.	Lenght:4380
CP010867	Mauve	CORE	485437	491954	.	.	.	Lenght:6517
CP010867	Mauve	CORE	492495	498928	.	.	.	Lenght:6433
CP010867	Mauve	CORE	498929	508058	.	.	.	Lenght:9129
CP010867	Mauve	CORE	508106	508857	.	.	.	Lenght:751
CP010867	Mauve	CORE	509047	511981	.	.	.	Lenght:2934
CP010867	Mauve	CORE	511992	525513	.	.	.	Lenght:13521
CP010867	Mauve	CORE	525595	525952	.	.	.	Lenght:357
CP010867	Mauve	CORE	525953	527050	.	.	.	Lenght:1097
CP010867	Mauve	CORE	527090	530544	.	.	.	Lenght:3454
CP010867	Mauve	CORE	530648	534351	.	.	.	Lenght:3703
CP010867	Mauve	CORE	534408	536480	.	.	.	Lenght:2072
CP010867	Mauve	CORE	536524	543478	.	.	.	Lenght:6954
CP010867	Mauve	CORE	543491	545911	.	.	.	Lenght:2420
CP010867	Mauve	CORE	545912	556304	.	.	.	Lenght:10392
CP010867	Mauve	CORE	556306	558804	.	.	.	Lenght:2498
CP010867	Mauve	CORE	558835	559365	.	.	.	Lenght:530
CP010867	Mauve	CORE	559366	561957	.	.	.	Lenght:2591
CP010867	Mauve	CORE	561958	564516	.	.	.	Lenght:2558
CP010867	Mauve	CORE	564517	565197	.	.	.	Lenght:680
CP010867	Mauve	CORE	575297	575385	.	.	.	Lenght:88
CP010867	Mauve	CORE	575520	576865	.	.	.	Lenght:1345
CP010867	Mauve	CORE	576866	583017	.	.	.	Lenght:6151
CP010867	Mauve	CORE	583018	584450	.	.	.	Lenght:1432
CP010867	Mauve	CORE	584451	584563	.	.	.	Lenght:112
CP010867	Mauve	CORE	584564	584592	.	.	.	Lenght:28
CP010867	Mauve	CORE	584809	585828	.	.	.	Lenght:1019
CP010867	Mauve	CORE	585829	590504	.	.	.	Lenght:4675
CP010867	Mauve	CORE	709067	718173	.	.	.	Lenght:9106
CP010867	Mauve	CORE	718219	719408	.	.	.	Lenght:1189
CP010867	Mauve	CORE	719409	723251	.	.	.	Lenght:3842
CP010867	Mauve	CORE	724972	726174	.	.	.	Lenght:1202
CP010867	Mauve	CORE	726397	726447	.	.	.	Lenght:50
CP010867	Mauve	CORE	726550	726889	.	.	.	Lenght:339
CP010867	Mauve	CORE	726972	727320	.	.	.	Lenght:348
CP010867	Mauve	CORE	734373	735988	.	.	.	Lenght:1615
CP010867	Mauve	CORE	736010	744079	.	.	.	Lenght:8069
CP010867	Mauve	CORE	744080	746331	.	.	.	Lenght:2251
CP010867	Mauve	CORE	746346	746839	.	.	.	Lenght:493
CP010867	Mauve	CORE	747003	747969	.	.	.	Lenght:966
CP010867	Mauve	CORE	747970	751328	.	.	.	Lenght:3358
CP010867	Mauve	CORE	751407	755776	.	.	.	Lenght:4369
CP010867	Mauve	CORE	755777	756512	.	.	.	Lenght:735
CP010867	Mauve	CORE	757073	759095	.	.	.	Lenght:2022
CP010867	Mauve	CORE	759096	759125	.	.	.	Lenght:29
CP010867	Mauve	CORE	759126	767978	.	.	.	Lenght:8852
CP010867	Mauve	CORE	767979	771992	.	.	.	Lenght:4013
CP010867	Mauve	CORE	772217	774206	.	.	.	Lenght:1989
CP010867	Mauve	CORE	774266	774906	.	.	.	Lenght:640
CP010867	Mauve	CORE	775086	777265	.	.	.	Lenght:2179
CP010867	Mauve	CORE	777266	780468	.	.	.	Lenght:3202
CP010867	Mauve	CORE	780469	782576	.	.	.	Lenght:2107
CP010867	Mauve	CORE	782577	784161	.	.	.	Lenght:1584
CP010867	Mauve	CORE	784236	784334	.	.	.	Lenght:98
CP010867	Mauve	CORE	784496	789359	.	.	.	Lenght:4863
CP010867	Mauve	CORE	789363	794055	.	.	.	Lenght:4692
CP010867	Mauve	CORE	794056	805267	.	.	.	Lenght:11211
CP010867	Mauve	CORE	806022	809689	.	.	.	Lenght:3667
CP010867	Mauve	CORE	809726	816517	.	.	.	Lenght:6791
CP010867	Mauve	CORE	816866	818155	.	.	.	Lenght:1289
CP010867	Mauve	CORE	818393	821309	.	.	.	Lenght:2916
CP010867	Mauve	CORE	822633	827111	.	.	.	Lenght:4478
CP010867	Mauve	CORE	828285	845809	.	.	.	Lenght:17524
CP010867	Mauve	CORE	846150	846873	.	.	.	Lenght:723
CP010867	Mauve	CORE	846874	846917	.	.	.	Lenght:43
CP010867	Mauve	CORE	846918	847216	.	.	.	Lenght:298
CP010867	Mauve	CORE	847491	848549	.	.	.	Lenght:1058
CP010867	Mauve	CORE	848596	848836	.	.	.	Lenght:240
CP010867	Mauve	CORE	849107	849388	.	.	.	Lenght:281
CP010867	Mauve	CORE	849389	856979	.	.	.	Lenght:7590
CP010867	Mauve	CORE	857091	858393	.	.	.	Lenght:1302
CP010867	Mauve	CORE	858395	860312	.	.	.	Lenght:1917
CP010867	Mauve	CORE	860313	865120	.	.	.	Lenght:4807
CP010867	Mauve	CORE	865121	865722	.	.	.	Lenght:601
CP010867	Mauve	CORE	867242	868738	.	.	.	Lenght:1496
CP010867	Mauve	CORE	868830	872008	.	.	.	Lenght:3178
CP010867	Mauve	CORE	874563	886777	.	.	.	Lenght:12214
CP010867	Mauve	CORE	886817	887830	.	.	.	Lenght:1013
CP010867	Mauve	CORE	888155	906308	.	.	.	Lenght:18153
CP010867	Mauve	CORE	906381	906978	.	.	.	Lenght:597
CP010867	Mauve	CORE	907280	915216	.	.	.	Lenght:7936
CP010867	Mauve	CORE	915266	916731	.	.	.	Lenght:1465
CP010867	Mauve	CORE	916754	925358	.	.	.	Lenght:8604
CP010867	Mauve	CORE	925397	931781	.	.	.	Lenght:6384
CP010867	Mauve	CORE	931782	935407	.	.	.	Lenght:3625
CP010867	Mauve	CORE	935514	938598	.	.	.	Lenght:3084
CP010867	Mauve	CORE	938613	941624	.	.	.	Lenght:3011
CP010867	Mauve	CORE	941955	942345	.	.	.	Lenght:390
CP010867	Mauve	CORE	942367	945686	.	.	.	Lenght:3319
CP010867	Mauve	CORE	945707	947004	.	.	.	Lenght:1297
CP010867	Mauve	CORE	947005	947709	.	.	.	Lenght:704
CP010867	Mauve	CORE	947886	949287	.	.	.	Lenght:1401
CP010867	Mauve	CORE	949333	950571	.	.	.	Lenght:1238
CP010867	Mauve	CORE	951232	952809	.	.	.	Lenght:1577
CP010867	Mauve	CORE	952810	953487	.	.	.	Lenght:677
CP010867	Mauve	CORE	953635	954251	.	.	.	Lenght:616
CP010867	Mauve	CORE	954346	954371	.	.	.	Lenght:25
CP010867	Mauve	CORE	954397	954522	.	.	.	Lenght:125
CP010867	Mauve	CORE	954524	954975	.	.	.	Lenght:451
CP010867	Mauve	CORE	954976	955603	.	.	.	Lenght:627
CP010867	Mauve	CORE	955609	955627	.	.	.	Lenght:18
CP010867	Mauve	CORE	955630	966291	.	.	.	Lenght:10661
CP010867	Mauve	CORE	966293	968977	.	.	.	Lenght:2684
CP010867	Mauve	CORE	969030	971396	.	.	.	Lenght:2366
CP010867	Mauve	CORE	972541	972878	.	.	.	Lenght:337
CP010867	Mauve	CORE	973080	975308	.	.	.	Lenght:2228
CP010867	Mauve	CORE	975331	975599	.	.	.	Lenght:268
CP010867	Mauve	CORE	975698	983055	.	.	.	Lenght:7357
CP010867	Mauve	CORE	984179	985198	.	.	.	Lenght:1019
CP010867	Mauve	CORE	985343	985583	.	.	.	Lenght:240
CP010867	Mauve	CORE	996211	997850	.	.	.	Lenght:1639
CP010867	Mauve	CORE	997851	1000971	.	.	.	Lenght:3120
CP010867	Mauve	CORE	1001090	1001973	.	.	.	Lenght:883
CP010867	Mauve	CORE	1002089	1006694	.	.	.	Lenght:4605
CP010867	Mauve	CORE	1006715	1008030	.	.	.	Lenght:1315
CP010867	Mauve	CORE	1008065	1009218	.	.	.	Lenght:1153
CP010867	Mauve	CORE	1009271	1009391	.	.	.	Lenght:120
CP010867	Mauve	CORE	1010394	1010430	.	.	.	Lenght:36
CP010867	Mauve	CORE	1010619	1010809	.	.	.	Lenght:190
CP010867	Mauve	CORE	1010973	1012749	.	.	.	Lenght:1776
CP010867	Mauve	CORE	1012750	1012790	.	.	.	Lenght:40
CP010867	Mauve	CORE	1012791	1025211	.	.	.	Lenght:12420
CP010867	Mauve	CORE	1025233	1030240	.	.	.	Lenght:5007
CP010867	Mauve	CORE	1030397	1040584	.	.	.	Lenght:10187
CP010867	Mauve	CORE	1040585	1045819	.	.	.	Lenght:5234
CP010867	Mauve	CORE	1045850	1045978	.	.	.	Lenght:128
CP010867	Mauve	CORE	1046064	1046678	.	.	.	Lenght:614
CP010867	Mauve	CORE	1046775	1051848	.	.	.	Lenght:5073
CP010867	Mauve	CORE	1051849	1051933	.	.	.	Lenght:84
CP010867	Mauve	CORE	1081740	1085144	.	.	.	Lenght:3404
CP010867	Mauve	CORE	1085200	1089001	.	.	.	Lenght:3801
CP010867	Mauve	CORE	1089390	1089486	.	.	.	Lenght:96
CP010867	Mauve	CORE	1089489	1089578	.	.	.	Lenght:89
CP010867	Mauve	CORE	1089615	1091794	.	.	.	Lenght:2179
CP010867	Mauve	CORE	1091798	1095602	.	.	.	Lenght:3804
CP010867	Mauve	CORE	1095665	1103487	.	.	.	Lenght:7822
CP010867	Mauve	CORE	1103493	1103938	.	.	.	Lenght:445
CP010867	Mauve	CORE	1103962	1104702	.	.	.	Lenght:740
CP010867	Mauve	CORE	1106765	1115862	.	.	.	Lenght:9097
CP010867	Mauve	CORE	1116169	1116515	.	.	.	Lenght:346
CP010867	Mauve	CORE	1116643	1119633	.	.	.	Lenght:2990
CP010867	Mauve	CORE	1119634	1120762	.	.	.	Lenght:1128
CP010867	Mauve	CORE	1121035	1124895	.	.	.	Lenght:3860
CP010867	Mauve	CORE	1125081	1126034	.	.	.	Lenght:953
CP010867	Mauve	CORE	1126414	1126471	.	.	.	Lenght:57
CP010867	Mauve	CORE	1126568	1135795	.	.	.	Lenght:9227
CP010867	Mauve	CORE	1135886	1136924	.	.	.	Lenght:1038
CP010867	Mauve	CORE	1137002	1138735	.	.	.	Lenght:1733
CP010867	Mauve	CORE	1138810	1139319	.	.	.	Lenght:509
CP010867	Mauve	CORE	1139366	1146855	.	.	.	Lenght:7489
CP010867	Mauve	CORE	1146856	1153771	.	.	.	Lenght:6915
CP010867	Mauve	CORE	1153793	1154487	.	.	.	Lenght:694
CP010867	Mauve	CORE	1154488	1155251	.	.	.	Lenght:763
CP010867	Mauve	CORE	1155252	1161307	.	.	.	Lenght:6055
CP010867	Mauve	CORE	1161367	1162816	.	.	.	Lenght:1449
CP010867	Mauve	CORE	1163058	1163125	.	.	.	Lenght:67
CP010867	Mauve	CORE	1163196	1167430	.	.	.	Lenght:4234
CP010867	Mauve	CORE	1167724	1167930	.	.	.	Lenght:206
CP010867	Mauve	CORE	1167931	1167944	.	.	.	Lenght:13
CP010867	Mauve	CORE	1168178	1168226	.	.	.	Lenght:48
CP010867	Mauve	CORE	1168227	1171181	.	.	.	Lenght:2954
CP010867	Mauve	CORE	1171182	1173027	.	.	.	Lenght:1845
CP010867	Mauve	CORE	1173070	1177891	.	.	.	Lenght:4821
CP010867	Mauve	CORE	1177892	1177903	.	.	.	Lenght:11
CP010867	Mauve	CORE	1181350	1189666	.	.	.	Lenght:8316
CP010867	Mauve	CORE	1189698	1190395	.	.	.	Lenght:697
CP010867	Mauve	CORE	1190396	1190547	.	.	.	Lenght:151
CP010867	Mauve	CORE	1190569	1196850	.	.	.	Lenght:6281
CP010867	Mauve	CORE	1202449	1209355	.	.	.	Lenght:6906
CP010867	Mauve	CORE	1209356	1210537	.	.	.	Lenght:1181
CP010867	Mauve	CORE	1212295	1214044	.	.	.	Lenght:1749
CP010867	Mauve	CORE	1214361	1219143	.	.	.	Lenght:4782
CP010867	Mauve	CORE	1219144	1219488	.	.	.	Lenght:344
CP010867	Mauve	CORE	1219690	1229871	.	.	.	Lenght:10181
CP010867	Mauve	CORE	1229872	1231328	.	.	.	Lenght:1456
CP010867	Mauve	CORE	1231343	1232475	.	.	.	Lenght:1132
CP010867	Mauve	CORE	1232494	1232703	.	.	.	Lenght:209
CP010867	Mauve	CORE	1232704	1234374	.	.	.	Lenght:1670
CP010867	Mauve	CORE	1234579	1240191	.	.	.	Lenght:5612
CP010867	Mauve	CORE	1240192	1250026	.	.	.	Lenght:9834
CP010867	Mauve	CORE	1250027	1250794	.	.	.	Lenght:767
CP010867	Mauve	CORE	1250804	1251798	.	.	.	Lenght:994
CP010867	Mauve	CORE	1251854	1260502	.	.	.	Lenght:8648
CP010867	Mauve	CORE	1260510	1266630	.	.	.	Lenght:6120
CP010867	Mauve	CORE	1293226	1297364	.	.	.	Lenght:4138
CP010867	Mauve	CORE	1297475	1307292	.	.	.	Lenght:9817
CP010867	Mauve	CORE	1307343	1309804	.	.	.	Lenght:2461
CP010867	Mauve	CORE	1310009	1311383	.	.	.	Lenght:1374
CP010867	Mauve	CORE	1311384	1317300	.	.	.	Lenght:5916
CP010867	Mauve	CORE	1330734	1334944	.	.	.	Lenght:4210
CP010867	Mauve	CORE	1334945	1341367	.	.	.	Lenght:6422
CP010867	Mauve	CORE	1342484	1353048	.	.	.	Lenght:10564
CP010867	Mauve	CORE	1353318	1361219	.	.	.	Lenght:7901
CP010867	Mauve	CORE	1361351	1366503	.	.	.	Lenght:5152
CP010867	Mauve	CORE	1366569	1383146	.	.	.	Lenght:16577
CP010867	Mauve	CORE	1383147	1388155	.	.	.	Lenght:5008
CP010867	Mauve	CORE	1388190	1389662	.	.	.	Lenght:1472
CP010867	Mauve	CORE	1389663	1391239	.	.	.	Lenght:1576
CP010867	Mauve	CORE	1391240	1392860	.	.	.	Lenght:1620
CP010867	Mauve	CORE	1402323	1421500	.	.	.	Lenght:19177
CP010867	Mauve	CORE	1421501	1423543	.	.	.	Lenght:2042
CP010867	Mauve	CORE	1425834	1428393	.	.	.	Lenght:2559
CP010867	Mauve	CORE	1428398	1429230	.	.	.	Lenght:832
CP010867	Mauve	CORE	1429231	1438899	.	.	.	Lenght:9668
CP010867	Mauve	CORE	1438900	1439724	.	.	.	Lenght:824
CP010867	Mauve	CORE	1439725	1440280	.	.	.	Lenght:555
CP010867	Mauve	CORE	1440609	1440723	.	.	.	Lenght:114
CP010867	Mauve	CORE	1441329	1441422	.	.	.	Lenght:93
CP010867	Mauve	CORE	1441806	1441895	.	.	.	Lenght:89
CP010867	Mauve	CORE	1463453	1469685	.	.	.	Lenght:6232
CP010867	Mauve	CORE	1469686	1470107	.	.	.	Lenght:421
CP010867	Mauve	CORE	1470108	1471916	.	.	.	Lenght:1808
CP010867	Mauve	CORE	1472136	1476064	.	.	.	Lenght:3928
CP010867	Mauve	CORE	1476065	1493587	.	.	.	Lenght:17522
CP010867	Mauve	CORE	1493632	1494477	.	.	.	Lenght:845
CP010867	Mauve	CORE	1494623	1495774	.	.	.	Lenght:1151
CP010867	Mauve	CORE	1495812	1499349	.	.	.	Lenght:3537
CP010867	Mauve	CORE	1499361	1499417	.	.	.	Lenght:56
CP010867	Mauve	CORE	1499593	1513692	.	.	.	Lenght:14099
CP010867	Mauve	CORE	1513700	1517964	.	.	.	Lenght:4264
CP010867	Mauve	CORE	1517968	1529891	.	.	.	Lenght:11923
CP010867	Mauve	CORE	1530117	1530782	.	.	.	Lenght:665
CP010867	Mauve	CORE	1530784	1533493	.	.	.	Lenght:2709
CP010867	Mauve	CORE	1533603	1533738	.	.	.	Lenght:135
CP010867	Mauve	CORE	1533811	1534647	.	.	.	Lenght:836
CP010867	Mauve	CORE	1534689	1535095	.	.	.	Lenght:406
CP010867	Mauve	CORE	1535099	1535576	.	.	.	Lenght:477
CP010867	Mauve	CORE	1536068	1538345	.	.	.	Lenght:2277
CP010867	Mauve	CORE	1538352	1538445	.	.	.	Lenght:93
CP010867	Mauve	CORE	1538556	1541614	.	.	.	Lenght:3058
CP010867	Mauve	CORE	1541615	1545329	.	.	.	Lenght:3714
CP010867	Mauve	CORE	1545330	1546224	.	.	.	Lenght:894
CP010867	Mauve	CORE	1546225	1550368	.	.	.	Lenght:4143
CP010867	Mauve	CORE	1550371	1552460	.	.	.	Lenght:2089
CP010867	Mauve	CORE	1552481	1555231	.	.	.	Lenght:2750
CP010867	Mauve	CORE	1555281	1558107	.	.	.	Lenght:2826
CP010867	Mauve	CORE	1558108	1559896	.	.	.	Lenght:1788
CP010867	Mauve	CORE	1559966	1563841	.	.	.	Lenght:3875
CP010867	Mauve	CORE	1563842	1571721	.	.	.	Lenght:7879
CP010867	Mauve	CORE	1571722	1582622	.	.	.	Lenght:10900
CP010867	Mauve	CORE	1582623	1591094	.	.	.	Lenght:8471
CP010867	Mauve	CORE	1591095	1594320	.	.	.	Lenght:3225
CP010867	Mauve	CORE	1594321	1606871	.	.	.	Lenght:12550
CP010867	Mauve	CORE	1607467	1613116	.	.	.	Lenght:5649
CP010867	Mauve	CORE	1613117	1615737	.	.	.	Lenght:2620
CP010867	Mauve	CORE	1615804	1618680	.	.	.	Lenght:2876
CP010867	Mauve	CORE	1618681	1619067	.	.	.	Lenght:386
CP010867	Mauve	CORE	1619147	1619982	.	.	.	Lenght:835
CP010867	Mauve	CORE	1619983	1620425	.	.	.	Lenght:442
CP010867	Mauve	CORE	1622545	1642327	.	.	.	Lenght:19782
CP010867	Mauve	CORE	1642370	1652598	.	.	.	Lenght:10228
CP010867	Mauve	CORE	1652656	1659445	.	.	.	Lenght:6789
CP010867	Mauve	CORE	1659446	1661083	.	.	.	Lenght:1637
CP010867	Mauve	CORE	1661271	1661471	.	.	.	Lenght:200
CP010867	Mauve	CORE	1661472	1666049	.	.	.	Lenght:4577
CP010867	Mauve	CORE	1666087	1667737	.	.	.	Lenght:1650
CP010867	Mauve	CORE	1668538	1668669	.	.	.	Lenght:131
CP010867	Mauve	CORE	1670660	1674642	.	.	.	Lenght:3982
CP010867	Mauve	CORE	1674735	1679917	.	.	.	Lenght:5182
CP010867	Mauve	CORE	1679918	1692680	.	.	.	Lenght:12762
CP010867	Mauve	CORE	1692684	1700583	.	.	.	Lenght:7899
CP010867	Mauve	CORE	1700630	1714224	.	.	.	Lenght:13594
CP010867	Mauve	CORE	1733653	1733664	.	.	.	Lenght:11
CP010867	Mauve	CORE	1733668	1733963	.	.	.	Lenght:295
CP010867	Mauve	CORE	1734007	1749200	.	.	.	Lenght:15193
CP010867	Mauve	CORE	1749201	1763389	.	.	.	Lenght:14188
CP010867	Mauve	CORE	1763886	1765844	.	.	.	Lenght:1958
CP010867	Mauve	CORE	1765860	1774450	.	.	.	Lenght:8590
CP010867	Mauve	CORE	1774451	1776330	.	.	.	Lenght:1879
CP010867	Mauve	CORE	1776334	1776368	.	.	.	Lenght:34
CP010867	Mauve	CORE	1776374	1780693	.	.	.	Lenght:4319
CP010867	Mauve	CORE	1780731	1780997	.	.	.	Lenght:266
CP010867	Mauve	CORE	1781279	1790069	.	.	.	Lenght:8790
CP010867	Mauve	CORE	1790201	1791582	.	.	.	Lenght:1381
CP010867	Mauve	CORE	1792102	1799222	.	.	.	Lenght:7120
CP010867	Mauve	CORE	1799223	1799246	.	.	.	Lenght:23
CP010867	Mauve	CORE	1799247	1803487	.	.	.	Lenght:4240
CP010867	Mauve	CORE	1804354	1816875	.	.	.	Lenght:12521
CP010867	Mauve	CORE	1816876	1821372	.	.	.	Lenght:4496
CP010867	Mauve	CORE	1821394	1821425	.	.	.	Lenght:31
CP010867	Mauve	CORE	1821426	1823686	.	.	.	Lenght:2260
CP010867	Mauve	CORE	1823697	1832109	.	.	.	Lenght:8412
CP010867	Mauve	CORE	1832121	1832741	.	.	.	Lenght:620
CP010867	Mauve	CORE	1841084	1853526	.	.	.	Lenght:12442
CP010867	Mauve	CORE	1858440	1866253	.	.	.	Lenght:7813
CP010867	Mauve	CORE	1866257	1867104	.	.	.	Lenght:847
CP010867	Mauve	CORE	1867267	1867397	.	.	.	Lenght:130
CP010867	Mauve	CORE	1867419	1868915	.	.	.	Lenght:1496
CP010867	Mauve	CORE	1871249	1874328	.	.	.	Lenght:3079
CP010867	Mauve	CORE	1875016	1877539	.	.	.	Lenght:2523
CP010867	Mauve	CORE	1877540	1880579	.	.	.	Lenght:3039
CP010867	Mauve	CORE	1880617	1884244	.	.	.	Lenght:3627
CP010867	Mauve	CORE	1884393	1891978	.	.	.	Lenght:7585
CP010867	Mauve	CORE	1892044	1892220	.	.	.	Lenght:176
CP010867	Mauve	CORE	1892660	1893806	.	.	.	Lenght:1146
CP010867	Mauve	CORE	1893883	1895003	.	.	.	Lenght:1120
CP010867	Mauve	CORE	1895769	1895945	.	.	.	Lenght:176
CP010867	Mauve	CORE	1896381	1896460	.	.	.	Lenght:79
CP010867	Mauve	CORE	1897288	1897865	.	.	.	Lenght:577
CP010867	Mauve	CORE	1898069	1907758	.	.	.	Lenght:9689
CP010867	Mauve	CORE	1907857	1910098	.	.	.	Lenght:2241
CP010867	Mauve	CORE	1912247	1912311	.	.	.	Lenght:64
CP010867	Mauve	CORE	1912678	1913188	.	.	.	Lenght:510
CP010867	Mauve	CORE	1914356	1914439	.	.	.	Lenght:83
CP010867	Mauve	CORE	1914511	1916619	.	.	.	Lenght:2108
CP010867	Mauve	CORE	1925277	1925886	.	.	.	Lenght:609
CP010867	Mauve	CORE	1925915	1926061	.	.	.	Lenght:146
CP010867	Mauve	CORE	1930256	1931070	.	.	.	Lenght:814
CP010867	Mauve	CORE	1931092	1932000	.	.	.	Lenght:908
CP010867	Mauve	CORE	1932001	1932044	.	.	.	Lenght:43
CP010867	Mauve	CORE	1932061	1932111	.	.	.	Lenght:50
CP010867	Mauve	CORE	1932166	1933071	.	.	.	Lenght:905
CP010867	Mauve	CORE	1934161	1935006	.	.	.	Lenght:845
CP010867	Mauve	CORE	1935110	1936663	.	.	.	Lenght:1553
CP010867	Mauve	CORE	1936798	1936975	.	.	.	Lenght:177
CP010867	Mauve	CORE	1937035	1937144	.	.	.	Lenght:109
CP010867	Mauve	CORE	1937145	1939133	.	.	.	Lenght:1988
CP010867	Mauve	CORE	1939134	1941158	.	.	.	Lenght:2024
CP010867	Mauve	CORE	1942068	1945477	.	.	.	Lenght:3409
CP010867	Mauve	CORE	1945604	1949830	.	.	.	Lenght:4226
CP010867	Mauve	CORE	1950190	1956478	.	.	.	Lenght:6288
CP010867	Mauve	CORE	1956486	1958660	.	.	.	Lenght:2174
CP010867	Mauve	CORE	1958661	1958981	.	.	.	Lenght:320
CP010867	Mauve	CORE	1959045	1959948	.	.	.	Lenght:903
CP010867	Mauve	CORE	1962139	1966196	.	.	.	Lenght:4057
CP010867	Mauve	CORE	1966197	1968679	.	.	.	Lenght:2482
CP010867	Mauve	CORE	1968996	2008355	.	.	.	Lenght:39359
CP010867	Mauve	CORE	2021596	2024221	.	.	.	Lenght:2625
CP010867	Mauve	CORE	2024757	2028903	.	.	.	Lenght:4146
CP010867	Mauve	CORE	2028911	2035774	.	.	.	Lenght:6863
CP010867	Mauve	CORE	2035838	2036388	.	.	.	Lenght:550
CP010867	Mauve	CORE	2050555	2057749	.	.	.	Lenght:7194
CP010867	Mauve	CORE	2057750	2057922	.	.	.	Lenght:172
CP010867	Mauve	CORE	2058217	2061356	.	.	.	Lenght:3139
CP010867	Mauve	CORE	2061357	2061887	.	.	.	Lenght:530
CP010867	Mauve	CORE	2061888	2070338	.	.	.	Lenght:8450
CP010867	Mauve	CORE	2070340	2081232	.	.	.	Lenght:10892
CP010867	Mauve	CORE	2081233	2089120	.	.	.	Lenght:7887
CP010867	Mauve	CORE	2089121	2090789	.	.	.	Lenght:1668
CP010867	Mauve	CORE	2090949	2091949	.	.	.	Lenght:1000
