# Supplementary material for: Functional annotation and distribution overview of RNA families in 27 Streptococcus agalactiae genomes
Source: BMC Genomics. 2018 Jul 28;19:556. doi: 10.1186/s12864-018-4951-z (PMC6064168; doi:10.1186/s12864-018-4951-z)
Supplement: Supplementary file 4 — GFF3 annotations for all classified Regions and ncRNAs. (ZIP 1638 kb) [file 12864_2018_4951_MOESM4_ESM.zip › Additional file 4/Core_Shared_and_Exclusive_Regions/CORE_CP011325.gff]

CP011325	Mauve	CORE	1	2760	.	.	.	Lenght:2759
CP011325	Mauve	CORE	2761	4046	.	.	.	Lenght:1285
CP011325	Mauve	CORE	4047	4057	.	.	.	Lenght:10
CP011325	Mauve	CORE	4250	16174	.	.	.	Lenght:11924
CP011325	Mauve	CORE	16214	16271	.	.	.	Lenght:57
CP011325	Mauve	CORE	27924	29579	.	.	.	Lenght:1655
CP011325	Mauve	CORE	29580	33335	.	.	.	Lenght:3755
CP011325	Mauve	CORE	33345	33585	.	.	.	Lenght:240
CP011325	Mauve	CORE	33624	36403	.	.	.	Lenght:2779
CP011325	Mauve	CORE	36437	40285	.	.	.	Lenght:3848
CP011325	Mauve	CORE	40501	43028	.	.	.	Lenght:2527
CP011325	Mauve	CORE	43032	43797	.	.	.	Lenght:765
CP011325	Mauve	CORE	44480	48236	.	.	.	Lenght:3756
CP011325	Mauve	CORE	48273	59059	.	.	.	Lenght:10786
CP011325	Mauve	CORE	59343	60896	.	.	.	Lenght:1553
CP011325	Mauve	CORE	62378	64347	.	.	.	Lenght:1969
CP011325	Mauve	CORE	64532	64792	.	.	.	Lenght:260
CP011325	Mauve	CORE	64919	72110	.	.	.	Lenght:7191
CP011325	Mauve	CORE	72275	76328	.	.	.	Lenght:4053
CP011325	Mauve	CORE	76361	91830	.	.	.	Lenght:15469
CP011325	Mauve	CORE	92089	92235	.	.	.	Lenght:146
CP011325	Mauve	CORE	92581	93128	.	.	.	Lenght:547
CP011325	Mauve	CORE	99320	99509	.	.	.	Lenght:189
CP011325	Mauve	CORE	104066	104774	.	.	.	Lenght:708
CP011325	Mauve	CORE	104775	110591	.	.	.	Lenght:5816
CP011325	Mauve	CORE	110853	111100	.	.	.	Lenght:247
CP011325	Mauve	CORE	111101	115970	.	.	.	Lenght:4869
CP011325	Mauve	CORE	115971	126258	.	.	.	Lenght:10287
CP011325	Mauve	CORE	126259	126272	.	.	.	Lenght:13
CP011325	Mauve	CORE	127826	137683	.	.	.	Lenght:9857
CP011325	Mauve	CORE	137748	138933	.	.	.	Lenght:1185
CP011325	Mauve	CORE	138992	147346	.	.	.	Lenght:8354
CP011325	Mauve	CORE	147347	147701	.	.	.	Lenght:354
CP011325	Mauve	CORE	156643	156742	.	.	.	Lenght:99
CP011325	Mauve	CORE	156747	164452	.	.	.	Lenght:7705
CP011325	Mauve	CORE	164453	179027	.	.	.	Lenght:14574
CP011325	Mauve	CORE	179679	180277	.	.	.	Lenght:598
CP011325	Mauve	CORE	182175	182878	.	.	.	Lenght:703
CP011325	Mauve	CORE	183629	183957	.	.	.	Lenght:328
CP011325	Mauve	CORE	183958	188737	.	.	.	Lenght:4779
CP011325	Mauve	CORE	188738	200848	.	.	.	Lenght:12110
CP011325	Mauve	CORE	200849	202722	.	.	.	Lenght:1873
CP011325	Mauve	CORE	202723	202856	.	.	.	Lenght:133
CP011325	Mauve	CORE	202878	203376	.	.	.	Lenght:498
CP011325	Mauve	CORE	203525	206041	.	.	.	Lenght:2516
CP011325	Mauve	CORE	206068	206258	.	.	.	Lenght:190
CP011325	Mauve	CORE	206724	207270	.	.	.	Lenght:546
CP011325	Mauve	CORE	207289	213946	.	.	.	Lenght:6657
CP011325	Mauve	CORE	214331	215450	.	.	.	Lenght:1119
CP011325	Mauve	CORE	215469	226656	.	.	.	Lenght:11187
CP011325	Mauve	CORE	227394	228779	.	.	.	Lenght:1385
CP011325	Mauve	CORE	228780	239925	.	.	.	Lenght:11145
CP011325	Mauve	CORE	239926	242931	.	.	.	Lenght:3005
CP011325	Mauve	CORE	242935	243926	.	.	.	Lenght:991
CP011325	Mauve	CORE	256110	257789	.	.	.	Lenght:1679
CP011325	Mauve	CORE	257856	258422	.	.	.	Lenght:566
CP011325	Mauve	CORE	258722	264053	.	.	.	Lenght:5331
CP011325	Mauve	CORE	275219	277521	.	.	.	Lenght:2302
CP011325	Mauve	CORE	277525	277671	.	.	.	Lenght:146
CP011325	Mauve	CORE	279594	281249	.	.	.	Lenght:1655
CP011325	Mauve	CORE	281274	282348	.	.	.	Lenght:1074
CP011325	Mauve	CORE	282349	292096	.	.	.	Lenght:9747
CP011325	Mauve	CORE	292670	295971	.	.	.	Lenght:3301
CP011325	Mauve	CORE	296496	302215	.	.	.	Lenght:5719
CP011325	Mauve	CORE	303324	319135	.	.	.	Lenght:15811
CP011325	Mauve	CORE	319136	319341	.	.	.	Lenght:205
CP011325	Mauve	CORE	319433	327180	.	.	.	Lenght:7747
CP011325	Mauve	CORE	327184	327665	.	.	.	Lenght:481
CP011325	Mauve	CORE	327666	330701	.	.	.	Lenght:3035
CP011325	Mauve	CORE	332213	332254	.	.	.	Lenght:41
CP011325	Mauve	CORE	332255	332376	.	.	.	Lenght:121
CP011325	Mauve	CORE	332484	350995	.	.	.	Lenght:18511
CP011325	Mauve	CORE	356574	362309	.	.	.	Lenght:5735
CP011325	Mauve	CORE	363045	363078	.	.	.	Lenght:33
CP011325	Mauve	CORE	363127	363246	.	.	.	Lenght:119
CP011325	Mauve	CORE	363847	364096	.	.	.	Lenght:249
CP011325	Mauve	CORE	364576	364842	.	.	.	Lenght:266
CP011325	Mauve	CORE	364914	364946	.	.	.	Lenght:32
CP011325	Mauve	CORE	365161	365290	.	.	.	Lenght:129
CP011325	Mauve	CORE	365366	365546	.	.	.	Lenght:180
CP011325	Mauve	CORE	366351	379500	.	.	.	Lenght:13149
CP011325	Mauve	CORE	380584	382788	.	.	.	Lenght:2204
CP011325	Mauve	CORE	382814	383274	.	.	.	Lenght:460
CP011325	Mauve	CORE	383275	386089	.	.	.	Lenght:2814
CP011325	Mauve	CORE	386102	396645	.	.	.	Lenght:10543
CP011325	Mauve	CORE	396646	398485	.	.	.	Lenght:1839
CP011325	Mauve	CORE	398486	409110	.	.	.	Lenght:10624
CP011325	Mauve	CORE	409567	413667	.	.	.	Lenght:4100
CP011325	Mauve	CORE	413668	414308	.	.	.	Lenght:640
CP011325	Mauve	CORE	414759	415507	.	.	.	Lenght:748
CP011325	Mauve	CORE	417086	420301	.	.	.	Lenght:3215
CP011325	Mauve	CORE	420328	423344	.	.	.	Lenght:3016
CP011325	Mauve	CORE	423395	425419	.	.	.	Lenght:2024
CP011325	Mauve	CORE	425519	426064	.	.	.	Lenght:545
CP011325	Mauve	CORE	426065	430291	.	.	.	Lenght:4226
CP011325	Mauve	CORE	430384	432984	.	.	.	Lenght:2600
CP011325	Mauve	CORE	435828	439268	.	.	.	Lenght:3440
CP011325	Mauve	CORE	439942	440024	.	.	.	Lenght:82
CP011325	Mauve	CORE	440025	440166	.	.	.	Lenght:141
CP011325	Mauve	CORE	440266	444404	.	.	.	Lenght:4138
CP011325	Mauve	CORE	445071	450727	.	.	.	Lenght:5656
CP011325	Mauve	CORE	450750	450929	.	.	.	Lenght:179
CP011325	Mauve	CORE	451344	452931	.	.	.	Lenght:1587
CP011325	Mauve	CORE	454519	454779	.	.	.	Lenght:260
CP011325	Mauve	CORE	458503	459690	.	.	.	Lenght:1187
CP011325	Mauve	CORE	459691	460565	.	.	.	Lenght:874
CP011325	Mauve	CORE	491847	491877	.	.	.	Lenght:30
CP011325	Mauve	CORE	492378	493844	.	.	.	Lenght:1466
CP011325	Mauve	CORE	493845	496611	.	.	.	Lenght:2766
CP011325	Mauve	CORE	498140	498510	.	.	.	Lenght:370
CP011325	Mauve	CORE	498679	502157	.	.	.	Lenght:3478
CP011325	Mauve	CORE	502573	502978	.	.	.	Lenght:405
CP011325	Mauve	CORE	502979	507359	.	.	.	Lenght:4380
CP011325	Mauve	CORE	508921	515438	.	.	.	Lenght:6517
CP011325	Mauve	CORE	515979	522423	.	.	.	Lenght:6444
CP011325	Mauve	CORE	524281	533412	.	.	.	Lenght:9131
CP011325	Mauve	CORE	533460	534211	.	.	.	Lenght:751
CP011325	Mauve	CORE	534401	537335	.	.	.	Lenght:2934
CP011325	Mauve	CORE	539203	552712	.	.	.	Lenght:13509
CP011325	Mauve	CORE	552794	553151	.	.	.	Lenght:357
CP011325	Mauve	CORE	553152	554249	.	.	.	Lenght:1097
CP011325	Mauve	CORE	554289	557743	.	.	.	Lenght:3454
CP011325	Mauve	CORE	557847	561550	.	.	.	Lenght:3703
CP011325	Mauve	CORE	561607	563679	.	.	.	Lenght:2072
CP011325	Mauve	CORE	563723	570677	.	.	.	Lenght:6954
CP011325	Mauve	CORE	572252	574672	.	.	.	Lenght:2420
CP011325	Mauve	CORE	576530	586927	.	.	.	Lenght:10397
CP011325	Mauve	CORE	586929	589427	.	.	.	Lenght:2498
CP011325	Mauve	CORE	589458	589988	.	.	.	Lenght:530
CP011325	Mauve	CORE	589989	592580	.	.	.	Lenght:2591
CP011325	Mauve	CORE	592581	595139	.	.	.	Lenght:2558
CP011325	Mauve	CORE	595140	595820	.	.	.	Lenght:680
CP011325	Mauve	CORE	605922	606010	.	.	.	Lenght:88
CP011325	Mauve	CORE	606145	607490	.	.	.	Lenght:1345
CP011325	Mauve	CORE	607491	613642	.	.	.	Lenght:6151
CP011325	Mauve	CORE	613643	615075	.	.	.	Lenght:1432
CP011325	Mauve	CORE	615076	615188	.	.	.	Lenght:112
CP011325	Mauve	CORE	615189	615217	.	.	.	Lenght:28
CP011325	Mauve	CORE	615434	616453	.	.	.	Lenght:1019
CP011325	Mauve	CORE	616454	621129	.	.	.	Lenght:4675
CP011325	Mauve	CORE	703205	712311	.	.	.	Lenght:9106
CP011325	Mauve	CORE	712357	713546	.	.	.	Lenght:1189
CP011325	Mauve	CORE	713547	717389	.	.	.	Lenght:3842
CP011325	Mauve	CORE	719110	720312	.	.	.	Lenght:1202
CP011325	Mauve	CORE	720535	720585	.	.	.	Lenght:50
CP011325	Mauve	CORE	720688	721027	.	.	.	Lenght:339
CP011325	Mauve	CORE	721110	721458	.	.	.	Lenght:348
CP011325	Mauve	CORE	730070	731684	.	.	.	Lenght:1614
CP011325	Mauve	CORE	731706	739775	.	.	.	Lenght:8069
CP011325	Mauve	CORE	739776	742028	.	.	.	Lenght:2252
CP011325	Mauve	CORE	742043	742536	.	.	.	Lenght:493
CP011325	Mauve	CORE	742706	743672	.	.	.	Lenght:966
CP011325	Mauve	CORE	743673	747031	.	.	.	Lenght:3358
CP011325	Mauve	CORE	747110	751479	.	.	.	Lenght:4369
CP011325	Mauve	CORE	751480	752215	.	.	.	Lenght:735
CP011325	Mauve	CORE	752776	754798	.	.	.	Lenght:2022
CP011325	Mauve	CORE	754799	754828	.	.	.	Lenght:29
CP011325	Mauve	CORE	756686	765538	.	.	.	Lenght:8852
CP011325	Mauve	CORE	767104	771117	.	.	.	Lenght:4013
CP011325	Mauve	CORE	771118	773107	.	.	.	Lenght:1989
CP011325	Mauve	CORE	773167	773807	.	.	.	Lenght:640
CP011325	Mauve	CORE	773987	776166	.	.	.	Lenght:2179
CP011325	Mauve	CORE	776167	779369	.	.	.	Lenght:3202
CP011325	Mauve	CORE	779370	781477	.	.	.	Lenght:2107
CP011325	Mauve	CORE	781478	783063	.	.	.	Lenght:1585
CP011325	Mauve	CORE	783138	783236	.	.	.	Lenght:98
CP011325	Mauve	CORE	783398	788261	.	.	.	Lenght:4863
CP011325	Mauve	CORE	788265	792956	.	.	.	Lenght:4691
CP011325	Mauve	CORE	792957	804168	.	.	.	Lenght:11211
CP011325	Mauve	CORE	804923	808590	.	.	.	Lenght:3667
CP011325	Mauve	CORE	808627	815417	.	.	.	Lenght:6790
CP011325	Mauve	CORE	815766	817055	.	.	.	Lenght:1289
CP011325	Mauve	CORE	817293	820209	.	.	.	Lenght:2916
CP011325	Mauve	CORE	821533	826010	.	.	.	Lenght:4477
CP011325	Mauve	CORE	827184	844708	.	.	.	Lenght:17524
CP011325	Mauve	CORE	845049	845772	.	.	.	Lenght:723
CP011325	Mauve	CORE	845773	845816	.	.	.	Lenght:43
CP011325	Mauve	CORE	845817	846114	.	.	.	Lenght:297
CP011325	Mauve	CORE	846389	847447	.	.	.	Lenght:1058
CP011325	Mauve	CORE	847494	847734	.	.	.	Lenght:240
CP011325	Mauve	CORE	848005	848286	.	.	.	Lenght:281
CP011325	Mauve	CORE	848287	855877	.	.	.	Lenght:7590
CP011325	Mauve	CORE	855989	857291	.	.	.	Lenght:1302
CP011325	Mauve	CORE	857293	859210	.	.	.	Lenght:1917
CP011325	Mauve	CORE	859211	864018	.	.	.	Lenght:4807
CP011325	Mauve	CORE	864019	864621	.	.	.	Lenght:602
CP011325	Mauve	CORE	866141	867637	.	.	.	Lenght:1496
CP011325	Mauve	CORE	867729	870907	.	.	.	Lenght:3178
CP011325	Mauve	CORE	873461	885675	.	.	.	Lenght:12214
CP011325	Mauve	CORE	885715	886728	.	.	.	Lenght:1013
CP011325	Mauve	CORE	887053	905206	.	.	.	Lenght:18153
CP011325	Mauve	CORE	905279	905876	.	.	.	Lenght:597
CP011325	Mauve	CORE	906178	914114	.	.	.	Lenght:7936
CP011325	Mauve	CORE	914164	915629	.	.	.	Lenght:1465
CP011325	Mauve	CORE	915652	924256	.	.	.	Lenght:8604
CP011325	Mauve	CORE	926152	932536	.	.	.	Lenght:6384
CP011325	Mauve	CORE	932537	936162	.	.	.	Lenght:3625
CP011325	Mauve	CORE	936269	939353	.	.	.	Lenght:3084
CP011325	Mauve	CORE	939368	942379	.	.	.	Lenght:3011
CP011325	Mauve	CORE	942975	943365	.	.	.	Lenght:390
CP011325	Mauve	CORE	943387	946705	.	.	.	Lenght:3318
CP011325	Mauve	CORE	946726	948023	.	.	.	Lenght:1297
CP011325	Mauve	CORE	948024	948728	.	.	.	Lenght:704
CP011325	Mauve	CORE	948905	950306	.	.	.	Lenght:1401
CP011325	Mauve	CORE	950352	951590	.	.	.	Lenght:1238
CP011325	Mauve	CORE	952251	953828	.	.	.	Lenght:1577
CP011325	Mauve	CORE	953829	954506	.	.	.	Lenght:677
CP011325	Mauve	CORE	954654	955270	.	.	.	Lenght:616
CP011325	Mauve	CORE	955365	955390	.	.	.	Lenght:25
CP011325	Mauve	CORE	955416	955541	.	.	.	Lenght:125
CP011325	Mauve	CORE	955543	955994	.	.	.	Lenght:451
CP011325	Mauve	CORE	955995	956622	.	.	.	Lenght:627
CP011325	Mauve	CORE	956628	956646	.	.	.	Lenght:18
CP011325	Mauve	CORE	956649	967310	.	.	.	Lenght:10661
CP011325	Mauve	CORE	967312	969996	.	.	.	Lenght:2684
CP011325	Mauve	CORE	970049	972415	.	.	.	Lenght:2366
CP011325	Mauve	CORE	973560	973897	.	.	.	Lenght:337
CP011325	Mauve	CORE	974099	976327	.	.	.	Lenght:2228
CP011325	Mauve	CORE	976350	976618	.	.	.	Lenght:268
CP011325	Mauve	CORE	976717	984074	.	.	.	Lenght:7357
CP011325	Mauve	CORE	985198	986217	.	.	.	Lenght:1019
CP011325	Mauve	CORE	986362	986602	.	.	.	Lenght:240
CP011325	Mauve	CORE	987518	989157	.	.	.	Lenght:1639
CP011325	Mauve	CORE	989158	992278	.	.	.	Lenght:3120
CP011325	Mauve	CORE	992397	993280	.	.	.	Lenght:883
CP011325	Mauve	CORE	993396	998001	.	.	.	Lenght:4605
CP011325	Mauve	CORE	998022	999337	.	.	.	Lenght:1315
CP011325	Mauve	CORE	999372	1000525	.	.	.	Lenght:1153
CP011325	Mauve	CORE	1000578	1000698	.	.	.	Lenght:120
CP011325	Mauve	CORE	1001701	1001737	.	.	.	Lenght:36
CP011325	Mauve	CORE	1001926	1002116	.	.	.	Lenght:190
CP011325	Mauve	CORE	1002280	1004056	.	.	.	Lenght:1776
CP011325	Mauve	CORE	1004057	1004097	.	.	.	Lenght:40
CP011325	Mauve	CORE	1004098	1016518	.	.	.	Lenght:12420
CP011325	Mauve	CORE	1016540	1021547	.	.	.	Lenght:5007
CP011325	Mauve	CORE	1021704	1031891	.	.	.	Lenght:10187
CP011325	Mauve	CORE	1031892	1037127	.	.	.	Lenght:5235
CP011325	Mauve	CORE	1037158	1037286	.	.	.	Lenght:128
CP011325	Mauve	CORE	1037372	1037986	.	.	.	Lenght:614
CP011325	Mauve	CORE	1038083	1043152	.	.	.	Lenght:5069
CP011325	Mauve	CORE	1043210	1043294	.	.	.	Lenght:84
CP011325	Mauve	CORE	1066619	1070023	.	.	.	Lenght:3404
CP011325	Mauve	CORE	1070079	1073878	.	.	.	Lenght:3799
CP011325	Mauve	CORE	1074507	1074603	.	.	.	Lenght:96
CP011325	Mauve	CORE	1074608	1074697	.	.	.	Lenght:89
CP011325	Mauve	CORE	1074734	1076917	.	.	.	Lenght:2183
CP011325	Mauve	CORE	1076921	1080725	.	.	.	Lenght:3804
CP011325	Mauve	CORE	1080788	1088611	.	.	.	Lenght:7823
CP011325	Mauve	CORE	1088618	1089060	.	.	.	Lenght:442
CP011325	Mauve	CORE	1089084	1089824	.	.	.	Lenght:740
CP011325	Mauve	CORE	1091884	1100981	.	.	.	Lenght:9097
CP011325	Mauve	CORE	1101288	1101634	.	.	.	Lenght:346
CP011325	Mauve	CORE	1101762	1104749	.	.	.	Lenght:2987
CP011325	Mauve	CORE	1104750	1105879	.	.	.	Lenght:1129
CP011325	Mauve	CORE	1106151	1110011	.	.	.	Lenght:3860
CP011325	Mauve	CORE	1110197	1111150	.	.	.	Lenght:953
CP011325	Mauve	CORE	1111530	1111587	.	.	.	Lenght:57
CP011325	Mauve	CORE	1111684	1120910	.	.	.	Lenght:9226
CP011325	Mauve	CORE	1121001	1122039	.	.	.	Lenght:1038
CP011325	Mauve	CORE	1122117	1123850	.	.	.	Lenght:1733
CP011325	Mauve	CORE	1123925	1124433	.	.	.	Lenght:508
CP011325	Mauve	CORE	1124480	1131969	.	.	.	Lenght:7489
CP011325	Mauve	CORE	1131970	1138885	.	.	.	Lenght:6915
CP011325	Mauve	CORE	1138907	1139601	.	.	.	Lenght:694
CP011325	Mauve	CORE	1139602	1140365	.	.	.	Lenght:763
CP011325	Mauve	CORE	1141227	1147282	.	.	.	Lenght:6055
CP011325	Mauve	CORE	1147296	1148745	.	.	.	Lenght:1449
CP011325	Mauve	CORE	1148987	1149054	.	.	.	Lenght:67
CP011325	Mauve	CORE	1149125	1153357	.	.	.	Lenght:4232
CP011325	Mauve	CORE	1153651	1153857	.	.	.	Lenght:206
CP011325	Mauve	CORE	1153858	1153871	.	.	.	Lenght:13
CP011325	Mauve	CORE	1154104	1154152	.	.	.	Lenght:48
CP011325	Mauve	CORE	1154153	1157107	.	.	.	Lenght:2954
CP011325	Mauve	CORE	1157108	1158952	.	.	.	Lenght:1844
CP011325	Mauve	CORE	1158995	1163815	.	.	.	Lenght:4820
CP011325	Mauve	CORE	1163816	1163827	.	.	.	Lenght:11
CP011325	Mauve	CORE	1163984	1172300	.	.	.	Lenght:8316
CP011325	Mauve	CORE	1172332	1173029	.	.	.	Lenght:697
CP011325	Mauve	CORE	1173030	1173181	.	.	.	Lenght:151
CP011325	Mauve	CORE	1173203	1179484	.	.	.	Lenght:6281
CP011325	Mauve	CORE	1183642	1190538	.	.	.	Lenght:6896
CP011325	Mauve	CORE	1190539	1191720	.	.	.	Lenght:1181
CP011325	Mauve	CORE	1193478	1195227	.	.	.	Lenght:1749
CP011325	Mauve	CORE	1195544	1200327	.	.	.	Lenght:4783
CP011325	Mauve	CORE	1200328	1200672	.	.	.	Lenght:344
CP011325	Mauve	CORE	1200874	1211055	.	.	.	Lenght:10181
CP011325	Mauve	CORE	1211056	1212531	.	.	.	Lenght:1475
CP011325	Mauve	CORE	1212546	1213678	.	.	.	Lenght:1132
CP011325	Mauve	CORE	1213697	1213915	.	.	.	Lenght:218
CP011325	Mauve	CORE	1213916	1215586	.	.	.	Lenght:1670
CP011325	Mauve	CORE	1215791	1221403	.	.	.	Lenght:5612
CP011325	Mauve	CORE	1221404	1231238	.	.	.	Lenght:9834
CP011325	Mauve	CORE	1231239	1232006	.	.	.	Lenght:767
CP011325	Mauve	CORE	1232016	1233009	.	.	.	Lenght:993
CP011325	Mauve	CORE	1233065	1241710	.	.	.	Lenght:8645
CP011325	Mauve	CORE	1241718	1247840	.	.	.	Lenght:6122
CP011325	Mauve	CORE	1262786	1266925	.	.	.	Lenght:4139
CP011325	Mauve	CORE	1267036	1276853	.	.	.	Lenght:9817
CP011325	Mauve	CORE	1276904	1279365	.	.	.	Lenght:2461
CP011325	Mauve	CORE	1279570	1280944	.	.	.	Lenght:1374
CP011325	Mauve	CORE	1280945	1286861	.	.	.	Lenght:5916
CP011325	Mauve	CORE	1300295	1304505	.	.	.	Lenght:4210
CP011325	Mauve	CORE	1304506	1310928	.	.	.	Lenght:6422
CP011325	Mauve	CORE	1312045	1322609	.	.	.	Lenght:10564
CP011325	Mauve	CORE	1322879	1330780	.	.	.	Lenght:7901
CP011325	Mauve	CORE	1330912	1336064	.	.	.	Lenght:5152
CP011325	Mauve	CORE	1336130	1352707	.	.	.	Lenght:16577
CP011325	Mauve	CORE	1352708	1357716	.	.	.	Lenght:5008
CP011325	Mauve	CORE	1357751	1359223	.	.	.	Lenght:1472
CP011325	Mauve	CORE	1359224	1360800	.	.	.	Lenght:1576
CP011325	Mauve	CORE	1360801	1362420	.	.	.	Lenght:1619
CP011325	Mauve	CORE	1371465	1390642	.	.	.	Lenght:19177
CP011325	Mauve	CORE	1390643	1392686	.	.	.	Lenght:2043
CP011325	Mauve	CORE	1394977	1397536	.	.	.	Lenght:2559
CP011325	Mauve	CORE	1397541	1398373	.	.	.	Lenght:832
CP011325	Mauve	CORE	1398374	1408042	.	.	.	Lenght:9668
CP011325	Mauve	CORE	1408043	1408867	.	.	.	Lenght:824
CP011325	Mauve	CORE	1408868	1409423	.	.	.	Lenght:555
CP011325	Mauve	CORE	1409752	1409866	.	.	.	Lenght:114
CP011325	Mauve	CORE	1410472	1410565	.	.	.	Lenght:93
CP011325	Mauve	CORE	1410949	1411038	.	.	.	Lenght:89
CP011325	Mauve	CORE	1432500	1438733	.	.	.	Lenght:6233
CP011325	Mauve	CORE	1438734	1439155	.	.	.	Lenght:421
CP011325	Mauve	CORE	1439156	1440964	.	.	.	Lenght:1808
CP011325	Mauve	CORE	1441184	1445115	.	.	.	Lenght:3931
CP011325	Mauve	CORE	1445116	1462638	.	.	.	Lenght:17522
CP011325	Mauve	CORE	1462683	1463530	.	.	.	Lenght:847
CP011325	Mauve	CORE	1463674	1464837	.	.	.	Lenght:1163
CP011325	Mauve	CORE	1464875	1468412	.	.	.	Lenght:3537
CP011325	Mauve	CORE	1468424	1468480	.	.	.	Lenght:56
CP011325	Mauve	CORE	1468656	1482752	.	.	.	Lenght:14096
CP011325	Mauve	CORE	1484311	1488574	.	.	.	Lenght:4263
CP011325	Mauve	CORE	1490014	1501937	.	.	.	Lenght:11923
CP011325	Mauve	CORE	1502163	1502828	.	.	.	Lenght:665
CP011325	Mauve	CORE	1502830	1505538	.	.	.	Lenght:2708
CP011325	Mauve	CORE	1505648	1505783	.	.	.	Lenght:135
CP011325	Mauve	CORE	1505785	1506621	.	.	.	Lenght:836
CP011325	Mauve	CORE	1506663	1507063	.	.	.	Lenght:400
CP011325	Mauve	CORE	1507928	1508405	.	.	.	Lenght:477
CP011325	Mauve	CORE	1508897	1511174	.	.	.	Lenght:2277
CP011325	Mauve	CORE	1511181	1511274	.	.	.	Lenght:93
CP011325	Mauve	CORE	1511385	1514444	.	.	.	Lenght:3059
CP011325	Mauve	CORE	1516302	1520016	.	.	.	Lenght:3714
CP011325	Mauve	CORE	1520017	1520911	.	.	.	Lenght:894
CP011325	Mauve	CORE	1520912	1525055	.	.	.	Lenght:4143
CP011325	Mauve	CORE	1525057	1527144	.	.	.	Lenght:2087
CP011325	Mauve	CORE	1527165	1529916	.	.	.	Lenght:2751
CP011325	Mauve	CORE	1529966	1532791	.	.	.	Lenght:2825
CP011325	Mauve	CORE	1534343	1536131	.	.	.	Lenght:1788
CP011325	Mauve	CORE	1536201	1540077	.	.	.	Lenght:3876
CP011325	Mauve	CORE	1540078	1547956	.	.	.	Lenght:7878
CP011325	Mauve	CORE	1547957	1558857	.	.	.	Lenght:10900
CP011325	Mauve	CORE	1558858	1567328	.	.	.	Lenght:8470
CP011325	Mauve	CORE	1569186	1572410	.	.	.	Lenght:3224
CP011325	Mauve	CORE	1572411	1584961	.	.	.	Lenght:12550
CP011325	Mauve	CORE	1585557	1591206	.	.	.	Lenght:5649
CP011325	Mauve	CORE	1591207	1593827	.	.	.	Lenght:2620
CP011325	Mauve	CORE	1593894	1596770	.	.	.	Lenght:2876
CP011325	Mauve	CORE	1596771	1597157	.	.	.	Lenght:386
CP011325	Mauve	CORE	1597237	1598072	.	.	.	Lenght:835
CP011325	Mauve	CORE	1598073	1598515	.	.	.	Lenght:442
CP011325	Mauve	CORE	1600635	1620417	.	.	.	Lenght:19782
CP011325	Mauve	CORE	1620460	1630688	.	.	.	Lenght:10228
CP011325	Mauve	CORE	1630746	1637535	.	.	.	Lenght:6789
CP011325	Mauve	CORE	1637536	1639173	.	.	.	Lenght:1637
CP011325	Mauve	CORE	1639361	1639561	.	.	.	Lenght:200
CP011325	Mauve	CORE	1639562	1644142	.	.	.	Lenght:4580
CP011325	Mauve	CORE	1644180	1645830	.	.	.	Lenght:1650
CP011325	Mauve	CORE	1646632	1646763	.	.	.	Lenght:131
CP011325	Mauve	CORE	1648743	1652725	.	.	.	Lenght:3982
CP011325	Mauve	CORE	1652818	1658001	.	.	.	Lenght:5183
CP011325	Mauve	CORE	1658002	1670766	.	.	.	Lenght:12764
CP011325	Mauve	CORE	1672331	1680232	.	.	.	Lenght:7901
CP011325	Mauve	CORE	1680279	1693873	.	.	.	Lenght:13594
CP011325	Mauve	CORE	1713720	1713731	.	.	.	Lenght:11
CP011325	Mauve	CORE	1713735	1714030	.	.	.	Lenght:295
CP011325	Mauve	CORE	1714074	1729267	.	.	.	Lenght:15193
CP011325	Mauve	CORE	1729268	1743456	.	.	.	Lenght:14188
CP011325	Mauve	CORE	1743953	1745911	.	.	.	Lenght:1958
CP011325	Mauve	CORE	1745927	1754517	.	.	.	Lenght:8590
CP011325	Mauve	CORE	1754518	1756397	.	.	.	Lenght:1879
CP011325	Mauve	CORE	1756401	1756435	.	.	.	Lenght:34
CP011325	Mauve	CORE	1756441	1760760	.	.	.	Lenght:4319
CP011325	Mauve	CORE	1760798	1761064	.	.	.	Lenght:266
CP011325	Mauve	CORE	1761346	1770136	.	.	.	Lenght:8790
CP011325	Mauve	CORE	1770268	1771649	.	.	.	Lenght:1381
CP011325	Mauve	CORE	1772169	1779289	.	.	.	Lenght:7120
CP011325	Mauve	CORE	1779290	1779313	.	.	.	Lenght:23
CP011325	Mauve	CORE	1779314	1783555	.	.	.	Lenght:4241
CP011325	Mauve	CORE	1783561	1796082	.	.	.	Lenght:12521
CP011325	Mauve	CORE	1796083	1800579	.	.	.	Lenght:4496
CP011325	Mauve	CORE	1800601	1800632	.	.	.	Lenght:31
CP011325	Mauve	CORE	1800633	1802893	.	.	.	Lenght:2260
CP011325	Mauve	CORE	1802904	1811307	.	.	.	Lenght:8403
CP011325	Mauve	CORE	1811319	1811939	.	.	.	Lenght:620
CP011325	Mauve	CORE	1812364	1824807	.	.	.	Lenght:12443
CP011325	Mauve	CORE	1831283	1839096	.	.	.	Lenght:7813
CP011325	Mauve	CORE	1839100	1839947	.	.	.	Lenght:847
CP011325	Mauve	CORE	1840110	1840240	.	.	.	Lenght:130
CP011325	Mauve	CORE	1840263	1841759	.	.	.	Lenght:1496
CP011325	Mauve	CORE	1844091	1847170	.	.	.	Lenght:3079
CP011325	Mauve	CORE	1847858	1850381	.	.	.	Lenght:2523
CP011325	Mauve	CORE	1850382	1853421	.	.	.	Lenght:3039
CP011325	Mauve	CORE	1853459	1857086	.	.	.	Lenght:3627
CP011325	Mauve	CORE	1857235	1864820	.	.	.	Lenght:7585
CP011325	Mauve	CORE	1864886	1865062	.	.	.	Lenght:176
CP011325	Mauve	CORE	1865502	1866648	.	.	.	Lenght:1146
CP011325	Mauve	CORE	1866723	1867843	.	.	.	Lenght:1120
CP011325	Mauve	CORE	1868609	1868785	.	.	.	Lenght:176
CP011325	Mauve	CORE	1869221	1869300	.	.	.	Lenght:79
CP011325	Mauve	CORE	1870128	1870705	.	.	.	Lenght:577
CP011325	Mauve	CORE	1870909	1880599	.	.	.	Lenght:9690
CP011325	Mauve	CORE	1880600	1882841	.	.	.	Lenght:2241
CP011325	Mauve	CORE	1884990	1885054	.	.	.	Lenght:64
CP011325	Mauve	CORE	1885421	1885933	.	.	.	Lenght:512
CP011325	Mauve	CORE	1886029	1886113	.	.	.	Lenght:84
CP011325	Mauve	CORE	1886185	1888310	.	.	.	Lenght:2125
CP011325	Mauve	CORE	1908054	1908663	.	.	.	Lenght:609
CP011325	Mauve	CORE	1908692	1908838	.	.	.	Lenght:146
CP011325	Mauve	CORE	1913894	1914708	.	.	.	Lenght:814
CP011325	Mauve	CORE	1914730	1915638	.	.	.	Lenght:908
CP011325	Mauve	CORE	1915639	1915682	.	.	.	Lenght:43
CP011325	Mauve	CORE	1915699	1915749	.	.	.	Lenght:50
CP011325	Mauve	CORE	1915804	1916709	.	.	.	Lenght:905
CP011325	Mauve	CORE	1917799	1918644	.	.	.	Lenght:845
CP011325	Mauve	CORE	1918748	1920301	.	.	.	Lenght:1553
CP011325	Mauve	CORE	1920436	1920613	.	.	.	Lenght:177
CP011325	Mauve	CORE	1920673	1920782	.	.	.	Lenght:109
CP011325	Mauve	CORE	1920783	1922771	.	.	.	Lenght:1988
CP011325	Mauve	CORE	1922772	1924796	.	.	.	Lenght:2024
CP011325	Mauve	CORE	1925706	1929115	.	.	.	Lenght:3409
CP011325	Mauve	CORE	1929242	1933457	.	.	.	Lenght:4215
CP011325	Mauve	CORE	1933817	1940105	.	.	.	Lenght:6288
CP011325	Mauve	CORE	1940113	1942287	.	.	.	Lenght:2174
CP011325	Mauve	CORE	1942288	1942608	.	.	.	Lenght:320
CP011325	Mauve	CORE	1942672	1943575	.	.	.	Lenght:903
CP011325	Mauve	CORE	1945574	1949633	.	.	.	Lenght:4059
CP011325	Mauve	CORE	1949634	1952116	.	.	.	Lenght:2482
CP011325	Mauve	CORE	1952433	1991793	.	.	.	Lenght:39360
CP011325	Mauve	CORE	2008448	2011073	.	.	.	Lenght:2625
CP011325	Mauve	CORE	2011609	2015747	.	.	.	Lenght:4138
CP011325	Mauve	CORE	2015755	2022618	.	.	.	Lenght:6863
CP011325	Mauve	CORE	2022619	2023168	.	.	.	Lenght:549
CP011325	Mauve	CORE	2023189	2030365	.	.	.	Lenght:7176
CP011325	Mauve	CORE	2030366	2030538	.	.	.	Lenght:172
CP011325	Mauve	CORE	2030833	2033973	.	.	.	Lenght:3140
CP011325	Mauve	CORE	2033974	2034504	.	.	.	Lenght:530
CP011325	Mauve	CORE	2034535	2042985	.	.	.	Lenght:8450
CP011325	Mauve	CORE	2042987	2053879	.	.	.	Lenght:10892
CP011325	Mauve	CORE	2053880	2061770	.	.	.	Lenght:7890
CP011325	Mauve	CORE	2061771	2063439	.	.	.	Lenght:1668
CP011325	Mauve	CORE	2063599	2064599	.	.	.	Lenght:1000
