# Supplementary material for: Functional annotation and distribution overview of RNA families in 27 Streptococcus agalactiae genomes
Source: BMC Genomics. 2018 Jul 28;19:556. doi: 10.1186/s12864-018-4951-z (PMC6064168; doi:10.1186/s12864-018-4951-z)
Supplement: Supplementary file 4 — GFF3 annotations for all classified Regions and ncRNAs. (ZIP 1638 kb) [file 12864_2018_4951_MOESM4_ESM.zip › Additional file 4/Core_Shared_and_Exclusive_Regions/CORE_CP011326.gff]

CP011326	Mauve	CORE	1	2760	.	.	.	Lenght:2759
CP011326	Mauve	CORE	2761	4046	.	.	.	Lenght:1285
CP011326	Mauve	CORE	4047	4057	.	.	.	Lenght:10
CP011326	Mauve	CORE	4250	16174	.	.	.	Lenght:11924
CP011326	Mauve	CORE	16214	16271	.	.	.	Lenght:57
CP011326	Mauve	CORE	22092	23747	.	.	.	Lenght:1655
CP011326	Mauve	CORE	23748	27503	.	.	.	Lenght:3755
CP011326	Mauve	CORE	27513	27753	.	.	.	Lenght:240
CP011326	Mauve	CORE	27792	30571	.	.	.	Lenght:2779
CP011326	Mauve	CORE	30605	34453	.	.	.	Lenght:3848
CP011326	Mauve	CORE	34669	37196	.	.	.	Lenght:2527
CP011326	Mauve	CORE	37200	37965	.	.	.	Lenght:765
CP011326	Mauve	CORE	38648	42404	.	.	.	Lenght:3756
CP011326	Mauve	CORE	42441	53227	.	.	.	Lenght:10786
CP011326	Mauve	CORE	53511	55064	.	.	.	Lenght:1553
CP011326	Mauve	CORE	56546	58515	.	.	.	Lenght:1969
CP011326	Mauve	CORE	58700	58960	.	.	.	Lenght:260
CP011326	Mauve	CORE	59087	66278	.	.	.	Lenght:7191
CP011326	Mauve	CORE	66443	70496	.	.	.	Lenght:4053
CP011326	Mauve	CORE	70529	85998	.	.	.	Lenght:15469
CP011326	Mauve	CORE	86257	86403	.	.	.	Lenght:146
CP011326	Mauve	CORE	86749	87296	.	.	.	Lenght:547
CP011326	Mauve	CORE	93625	93814	.	.	.	Lenght:189
CP011326	Mauve	CORE	98371	99079	.	.	.	Lenght:708
CP011326	Mauve	CORE	99080	104896	.	.	.	Lenght:5816
CP011326	Mauve	CORE	105158	105405	.	.	.	Lenght:247
CP011326	Mauve	CORE	105406	110275	.	.	.	Lenght:4869
CP011326	Mauve	CORE	110276	120563	.	.	.	Lenght:10287
CP011326	Mauve	CORE	120564	120577	.	.	.	Lenght:13
CP011326	Mauve	CORE	122131	131988	.	.	.	Lenght:9857
CP011326	Mauve	CORE	132053	133238	.	.	.	Lenght:1185
CP011326	Mauve	CORE	133297	141651	.	.	.	Lenght:8354
CP011326	Mauve	CORE	141652	142006	.	.	.	Lenght:354
CP011326	Mauve	CORE	150948	151047	.	.	.	Lenght:99
CP011326	Mauve	CORE	151052	158757	.	.	.	Lenght:7705
CP011326	Mauve	CORE	158758	173332	.	.	.	Lenght:14574
CP011326	Mauve	CORE	173984	174582	.	.	.	Lenght:598
CP011326	Mauve	CORE	176480	177183	.	.	.	Lenght:703
CP011326	Mauve	CORE	177934	178262	.	.	.	Lenght:328
CP011326	Mauve	CORE	178263	183042	.	.	.	Lenght:4779
CP011326	Mauve	CORE	183043	195153	.	.	.	Lenght:12110
CP011326	Mauve	CORE	195154	197027	.	.	.	Lenght:1873
CP011326	Mauve	CORE	197028	197161	.	.	.	Lenght:133
CP011326	Mauve	CORE	197183	197681	.	.	.	Lenght:498
CP011326	Mauve	CORE	197830	200346	.	.	.	Lenght:2516
CP011326	Mauve	CORE	200373	200563	.	.	.	Lenght:190
CP011326	Mauve	CORE	201029	201575	.	.	.	Lenght:546
CP011326	Mauve	CORE	201594	208251	.	.	.	Lenght:6657
CP011326	Mauve	CORE	208636	209755	.	.	.	Lenght:1119
CP011326	Mauve	CORE	209774	220961	.	.	.	Lenght:11187
CP011326	Mauve	CORE	221699	223084	.	.	.	Lenght:1385
CP011326	Mauve	CORE	223085	234230	.	.	.	Lenght:11145
CP011326	Mauve	CORE	234231	237236	.	.	.	Lenght:3005
CP011326	Mauve	CORE	237240	238231	.	.	.	Lenght:991
CP011326	Mauve	CORE	250415	252094	.	.	.	Lenght:1679
CP011326	Mauve	CORE	252161	252727	.	.	.	Lenght:566
CP011326	Mauve	CORE	253027	258358	.	.	.	Lenght:5331
CP011326	Mauve	CORE	269524	271826	.	.	.	Lenght:2302
CP011326	Mauve	CORE	271830	271976	.	.	.	Lenght:146
CP011326	Mauve	CORE	273899	275554	.	.	.	Lenght:1655
CP011326	Mauve	CORE	275579	276653	.	.	.	Lenght:1074
CP011326	Mauve	CORE	276654	286401	.	.	.	Lenght:9747
CP011326	Mauve	CORE	286975	290276	.	.	.	Lenght:3301
CP011326	Mauve	CORE	290801	296520	.	.	.	Lenght:5719
CP011326	Mauve	CORE	297629	313439	.	.	.	Lenght:15810
CP011326	Mauve	CORE	313440	313645	.	.	.	Lenght:205
CP011326	Mauve	CORE	313737	321484	.	.	.	Lenght:7747
CP011326	Mauve	CORE	321488	321969	.	.	.	Lenght:481
CP011326	Mauve	CORE	321970	325005	.	.	.	Lenght:3035
CP011326	Mauve	CORE	326517	326558	.	.	.	Lenght:41
CP011326	Mauve	CORE	326559	326680	.	.	.	Lenght:121
CP011326	Mauve	CORE	326788	345299	.	.	.	Lenght:18511
CP011326	Mauve	CORE	350878	356613	.	.	.	Lenght:5735
CP011326	Mauve	CORE	357349	357382	.	.	.	Lenght:33
CP011326	Mauve	CORE	357431	357550	.	.	.	Lenght:119
CP011326	Mauve	CORE	358151	358400	.	.	.	Lenght:249
CP011326	Mauve	CORE	358880	359146	.	.	.	Lenght:266
CP011326	Mauve	CORE	359218	359250	.	.	.	Lenght:32
CP011326	Mauve	CORE	359465	359594	.	.	.	Lenght:129
CP011326	Mauve	CORE	359670	359850	.	.	.	Lenght:180
CP011326	Mauve	CORE	360655	373804	.	.	.	Lenght:13149
CP011326	Mauve	CORE	374888	377092	.	.	.	Lenght:2204
CP011326	Mauve	CORE	377118	377578	.	.	.	Lenght:460
CP011326	Mauve	CORE	377579	380393	.	.	.	Lenght:2814
CP011326	Mauve	CORE	380406	390948	.	.	.	Lenght:10542
CP011326	Mauve	CORE	390949	392788	.	.	.	Lenght:1839
CP011326	Mauve	CORE	392789	403413	.	.	.	Lenght:10624
CP011326	Mauve	CORE	403870	407970	.	.	.	Lenght:4100
CP011326	Mauve	CORE	407971	408611	.	.	.	Lenght:640
CP011326	Mauve	CORE	409062	409810	.	.	.	Lenght:748
CP011326	Mauve	CORE	411389	414604	.	.	.	Lenght:3215
CP011326	Mauve	CORE	414631	417647	.	.	.	Lenght:3016
CP011326	Mauve	CORE	417698	419722	.	.	.	Lenght:2024
CP011326	Mauve	CORE	419822	420367	.	.	.	Lenght:545
CP011326	Mauve	CORE	420368	424594	.	.	.	Lenght:4226
CP011326	Mauve	CORE	424687	427287	.	.	.	Lenght:2600
CP011326	Mauve	CORE	430131	433571	.	.	.	Lenght:3440
CP011326	Mauve	CORE	434245	434327	.	.	.	Lenght:82
CP011326	Mauve	CORE	434328	434469	.	.	.	Lenght:141
CP011326	Mauve	CORE	434569	438707	.	.	.	Lenght:4138
CP011326	Mauve	CORE	439374	445030	.	.	.	Lenght:5656
CP011326	Mauve	CORE	445053	445232	.	.	.	Lenght:179
CP011326	Mauve	CORE	445647	447234	.	.	.	Lenght:1587
CP011326	Mauve	CORE	448822	449082	.	.	.	Lenght:260
CP011326	Mauve	CORE	452806	453993	.	.	.	Lenght:1187
CP011326	Mauve	CORE	453994	454868	.	.	.	Lenght:874
CP011326	Mauve	CORE	486149	486179	.	.	.	Lenght:30
CP011326	Mauve	CORE	486680	488146	.	.	.	Lenght:1466
CP011326	Mauve	CORE	488147	490913	.	.	.	Lenght:2766
CP011326	Mauve	CORE	492442	492812	.	.	.	Lenght:370
CP011326	Mauve	CORE	492981	496459	.	.	.	Lenght:3478
CP011326	Mauve	CORE	496875	497280	.	.	.	Lenght:405
CP011326	Mauve	CORE	497281	501661	.	.	.	Lenght:4380
CP011326	Mauve	CORE	503223	509740	.	.	.	Lenght:6517
CP011326	Mauve	CORE	510281	516725	.	.	.	Lenght:6444
CP011326	Mauve	CORE	518583	527714	.	.	.	Lenght:9131
CP011326	Mauve	CORE	527762	528513	.	.	.	Lenght:751
CP011326	Mauve	CORE	528703	531637	.	.	.	Lenght:2934
CP011326	Mauve	CORE	533505	547014	.	.	.	Lenght:13509
CP011326	Mauve	CORE	547096	547453	.	.	.	Lenght:357
CP011326	Mauve	CORE	547454	548551	.	.	.	Lenght:1097
CP011326	Mauve	CORE	548591	552045	.	.	.	Lenght:3454
CP011326	Mauve	CORE	552149	555852	.	.	.	Lenght:3703
CP011326	Mauve	CORE	555909	557981	.	.	.	Lenght:2072
CP011326	Mauve	CORE	558025	564979	.	.	.	Lenght:6954
CP011326	Mauve	CORE	566554	568974	.	.	.	Lenght:2420
CP011326	Mauve	CORE	570832	581229	.	.	.	Lenght:10397
CP011326	Mauve	CORE	581231	583729	.	.	.	Lenght:2498
CP011326	Mauve	CORE	583760	584290	.	.	.	Lenght:530
CP011326	Mauve	CORE	584291	586882	.	.	.	Lenght:2591
CP011326	Mauve	CORE	586883	589441	.	.	.	Lenght:2558
CP011326	Mauve	CORE	589442	590122	.	.	.	Lenght:680
CP011326	Mauve	CORE	600224	600312	.	.	.	Lenght:88
CP011326	Mauve	CORE	600447	601792	.	.	.	Lenght:1345
CP011326	Mauve	CORE	601793	607944	.	.	.	Lenght:6151
CP011326	Mauve	CORE	607945	609377	.	.	.	Lenght:1432
CP011326	Mauve	CORE	609378	609490	.	.	.	Lenght:112
CP011326	Mauve	CORE	609491	609519	.	.	.	Lenght:28
CP011326	Mauve	CORE	609736	610755	.	.	.	Lenght:1019
CP011326	Mauve	CORE	610756	615431	.	.	.	Lenght:4675
CP011326	Mauve	CORE	697507	706613	.	.	.	Lenght:9106
CP011326	Mauve	CORE	706659	707848	.	.	.	Lenght:1189
CP011326	Mauve	CORE	707849	711691	.	.	.	Lenght:3842
CP011326	Mauve	CORE	713412	714614	.	.	.	Lenght:1202
CP011326	Mauve	CORE	714837	714887	.	.	.	Lenght:50
CP011326	Mauve	CORE	714990	715329	.	.	.	Lenght:339
CP011326	Mauve	CORE	715412	715760	.	.	.	Lenght:348
CP011326	Mauve	CORE	724372	725986	.	.	.	Lenght:1614
CP011326	Mauve	CORE	726008	734077	.	.	.	Lenght:8069
CP011326	Mauve	CORE	734078	736330	.	.	.	Lenght:2252
CP011326	Mauve	CORE	736345	736838	.	.	.	Lenght:493
CP011326	Mauve	CORE	737008	737974	.	.	.	Lenght:966
CP011326	Mauve	CORE	737975	741333	.	.	.	Lenght:3358
CP011326	Mauve	CORE	741412	745780	.	.	.	Lenght:4368
CP011326	Mauve	CORE	745781	746516	.	.	.	Lenght:735
CP011326	Mauve	CORE	747077	749099	.	.	.	Lenght:2022
CP011326	Mauve	CORE	749100	749129	.	.	.	Lenght:29
CP011326	Mauve	CORE	750987	759839	.	.	.	Lenght:8852
CP011326	Mauve	CORE	761405	765418	.	.	.	Lenght:4013
CP011326	Mauve	CORE	765419	767408	.	.	.	Lenght:1989
CP011326	Mauve	CORE	767468	768108	.	.	.	Lenght:640
CP011326	Mauve	CORE	768288	770467	.	.	.	Lenght:2179
CP011326	Mauve	CORE	770468	773670	.	.	.	Lenght:3202
CP011326	Mauve	CORE	773671	775778	.	.	.	Lenght:2107
CP011326	Mauve	CORE	775779	777364	.	.	.	Lenght:1585
CP011326	Mauve	CORE	777439	777537	.	.	.	Lenght:98
CP011326	Mauve	CORE	777699	782562	.	.	.	Lenght:4863
CP011326	Mauve	CORE	782566	787257	.	.	.	Lenght:4691
CP011326	Mauve	CORE	787258	798468	.	.	.	Lenght:11210
CP011326	Mauve	CORE	799223	802890	.	.	.	Lenght:3667
CP011326	Mauve	CORE	802927	809717	.	.	.	Lenght:6790
CP011326	Mauve	CORE	810066	811355	.	.	.	Lenght:1289
CP011326	Mauve	CORE	811593	814509	.	.	.	Lenght:2916
CP011326	Mauve	CORE	815833	820310	.	.	.	Lenght:4477
CP011326	Mauve	CORE	821484	839008	.	.	.	Lenght:17524
CP011326	Mauve	CORE	839349	840072	.	.	.	Lenght:723
CP011326	Mauve	CORE	840073	840116	.	.	.	Lenght:43
CP011326	Mauve	CORE	840117	840414	.	.	.	Lenght:297
CP011326	Mauve	CORE	840689	841747	.	.	.	Lenght:1058
CP011326	Mauve	CORE	841794	842034	.	.	.	Lenght:240
CP011326	Mauve	CORE	842305	842586	.	.	.	Lenght:281
CP011326	Mauve	CORE	842587	850177	.	.	.	Lenght:7590
CP011326	Mauve	CORE	850289	851591	.	.	.	Lenght:1302
CP011326	Mauve	CORE	851593	853510	.	.	.	Lenght:1917
CP011326	Mauve	CORE	853511	858318	.	.	.	Lenght:4807
CP011326	Mauve	CORE	858319	858921	.	.	.	Lenght:602
CP011326	Mauve	CORE	860441	861937	.	.	.	Lenght:1496
CP011326	Mauve	CORE	861938	865116	.	.	.	Lenght:3178
CP011326	Mauve	CORE	867671	879885	.	.	.	Lenght:12214
CP011326	Mauve	CORE	879925	880938	.	.	.	Lenght:1013
CP011326	Mauve	CORE	881263	899416	.	.	.	Lenght:18153
CP011326	Mauve	CORE	899489	900086	.	.	.	Lenght:597
CP011326	Mauve	CORE	900388	908324	.	.	.	Lenght:7936
CP011326	Mauve	CORE	908374	909839	.	.	.	Lenght:1465
CP011326	Mauve	CORE	909862	918466	.	.	.	Lenght:8604
CP011326	Mauve	CORE	920362	926746	.	.	.	Lenght:6384
CP011326	Mauve	CORE	926747	930372	.	.	.	Lenght:3625
CP011326	Mauve	CORE	930479	933563	.	.	.	Lenght:3084
CP011326	Mauve	CORE	933578	936589	.	.	.	Lenght:3011
CP011326	Mauve	CORE	937119	937509	.	.	.	Lenght:390
CP011326	Mauve	CORE	937531	940849	.	.	.	Lenght:3318
CP011326	Mauve	CORE	940870	942167	.	.	.	Lenght:1297
CP011326	Mauve	CORE	942168	942872	.	.	.	Lenght:704
CP011326	Mauve	CORE	943049	944450	.	.	.	Lenght:1401
CP011326	Mauve	CORE	944496	945734	.	.	.	Lenght:1238
CP011326	Mauve	CORE	946395	947972	.	.	.	Lenght:1577
CP011326	Mauve	CORE	947973	948650	.	.	.	Lenght:677
CP011326	Mauve	CORE	948798	949414	.	.	.	Lenght:616
CP011326	Mauve	CORE	949509	949534	.	.	.	Lenght:25
CP011326	Mauve	CORE	949560	949685	.	.	.	Lenght:125
CP011326	Mauve	CORE	949687	950138	.	.	.	Lenght:451
CP011326	Mauve	CORE	950139	950766	.	.	.	Lenght:627
CP011326	Mauve	CORE	950772	950790	.	.	.	Lenght:18
CP011326	Mauve	CORE	950793	961454	.	.	.	Lenght:10661
CP011326	Mauve	CORE	961456	964140	.	.	.	Lenght:2684
CP011326	Mauve	CORE	964193	966559	.	.	.	Lenght:2366
CP011326	Mauve	CORE	967704	968041	.	.	.	Lenght:337
CP011326	Mauve	CORE	968243	970471	.	.	.	Lenght:2228
CP011326	Mauve	CORE	970494	970762	.	.	.	Lenght:268
CP011326	Mauve	CORE	970861	978218	.	.	.	Lenght:7357
CP011326	Mauve	CORE	979342	980361	.	.	.	Lenght:1019
CP011326	Mauve	CORE	980506	980746	.	.	.	Lenght:240
CP011326	Mauve	CORE	981662	983301	.	.	.	Lenght:1639
CP011326	Mauve	CORE	983302	986422	.	.	.	Lenght:3120
CP011326	Mauve	CORE	986541	987424	.	.	.	Lenght:883
CP011326	Mauve	CORE	987540	992145	.	.	.	Lenght:4605
CP011326	Mauve	CORE	992166	993481	.	.	.	Lenght:1315
CP011326	Mauve	CORE	993516	994669	.	.	.	Lenght:1153
CP011326	Mauve	CORE	994722	994842	.	.	.	Lenght:120
CP011326	Mauve	CORE	995845	995881	.	.	.	Lenght:36
CP011326	Mauve	CORE	996070	996260	.	.	.	Lenght:190
CP011326	Mauve	CORE	996424	998200	.	.	.	Lenght:1776
CP011326	Mauve	CORE	998201	998241	.	.	.	Lenght:40
CP011326	Mauve	CORE	998242	1010662	.	.	.	Lenght:12420
CP011326	Mauve	CORE	1010684	1015691	.	.	.	Lenght:5007
CP011326	Mauve	CORE	1015848	1026035	.	.	.	Lenght:10187
CP011326	Mauve	CORE	1026036	1031271	.	.	.	Lenght:5235
CP011326	Mauve	CORE	1031302	1031430	.	.	.	Lenght:128
CP011326	Mauve	CORE	1031516	1032130	.	.	.	Lenght:614
CP011326	Mauve	CORE	1032227	1037296	.	.	.	Lenght:5069
CP011326	Mauve	CORE	1037354	1037438	.	.	.	Lenght:84
CP011326	Mauve	CORE	1060763	1064167	.	.	.	Lenght:3404
CP011326	Mauve	CORE	1064223	1068022	.	.	.	Lenght:3799
CP011326	Mauve	CORE	1068651	1068747	.	.	.	Lenght:96
CP011326	Mauve	CORE	1068752	1068841	.	.	.	Lenght:89
CP011326	Mauve	CORE	1068878	1071061	.	.	.	Lenght:2183
CP011326	Mauve	CORE	1071065	1074869	.	.	.	Lenght:3804
CP011326	Mauve	CORE	1074932	1082755	.	.	.	Lenght:7823
CP011326	Mauve	CORE	1082762	1083204	.	.	.	Lenght:442
CP011326	Mauve	CORE	1083228	1083968	.	.	.	Lenght:740
CP011326	Mauve	CORE	1086028	1095125	.	.	.	Lenght:9097
CP011326	Mauve	CORE	1095432	1095778	.	.	.	Lenght:346
CP011326	Mauve	CORE	1095906	1098893	.	.	.	Lenght:2987
CP011326	Mauve	CORE	1098894	1100023	.	.	.	Lenght:1129
CP011326	Mauve	CORE	1100295	1104155	.	.	.	Lenght:3860
CP011326	Mauve	CORE	1104341	1105294	.	.	.	Lenght:953
CP011326	Mauve	CORE	1105674	1105731	.	.	.	Lenght:57
CP011326	Mauve	CORE	1105828	1115054	.	.	.	Lenght:9226
CP011326	Mauve	CORE	1115145	1116183	.	.	.	Lenght:1038
CP011326	Mauve	CORE	1116261	1117994	.	.	.	Lenght:1733
CP011326	Mauve	CORE	1118069	1118577	.	.	.	Lenght:508
CP011326	Mauve	CORE	1118624	1126113	.	.	.	Lenght:7489
CP011326	Mauve	CORE	1126114	1133029	.	.	.	Lenght:6915
CP011326	Mauve	CORE	1133051	1133745	.	.	.	Lenght:694
CP011326	Mauve	CORE	1133746	1134509	.	.	.	Lenght:763
CP011326	Mauve	CORE	1135371	1141426	.	.	.	Lenght:6055
CP011326	Mauve	CORE	1141440	1142889	.	.	.	Lenght:1449
CP011326	Mauve	CORE	1143131	1143198	.	.	.	Lenght:67
CP011326	Mauve	CORE	1143269	1147501	.	.	.	Lenght:4232
CP011326	Mauve	CORE	1147795	1148001	.	.	.	Lenght:206
CP011326	Mauve	CORE	1148002	1148015	.	.	.	Lenght:13
CP011326	Mauve	CORE	1148248	1148296	.	.	.	Lenght:48
CP011326	Mauve	CORE	1148297	1151251	.	.	.	Lenght:2954
CP011326	Mauve	CORE	1151252	1153096	.	.	.	Lenght:1844
CP011326	Mauve	CORE	1153139	1157959	.	.	.	Lenght:4820
CP011326	Mauve	CORE	1157960	1157971	.	.	.	Lenght:11
CP011326	Mauve	CORE	1158128	1166444	.	.	.	Lenght:8316
CP011326	Mauve	CORE	1166476	1167173	.	.	.	Lenght:697
CP011326	Mauve	CORE	1167174	1167325	.	.	.	Lenght:151
CP011326	Mauve	CORE	1167347	1173628	.	.	.	Lenght:6281
CP011326	Mauve	CORE	1177786	1184682	.	.	.	Lenght:6896
CP011326	Mauve	CORE	1184683	1185864	.	.	.	Lenght:1181
CP011326	Mauve	CORE	1187622	1189371	.	.	.	Lenght:1749
CP011326	Mauve	CORE	1189688	1194471	.	.	.	Lenght:4783
CP011326	Mauve	CORE	1194472	1194816	.	.	.	Lenght:344
CP011326	Mauve	CORE	1195018	1205200	.	.	.	Lenght:10182
CP011326	Mauve	CORE	1205201	1206676	.	.	.	Lenght:1475
CP011326	Mauve	CORE	1206691	1207823	.	.	.	Lenght:1132
CP011326	Mauve	CORE	1207842	1208060	.	.	.	Lenght:218
CP011326	Mauve	CORE	1208061	1209731	.	.	.	Lenght:1670
CP011326	Mauve	CORE	1209936	1215548	.	.	.	Lenght:5612
CP011326	Mauve	CORE	1215549	1225383	.	.	.	Lenght:9834
CP011326	Mauve	CORE	1225384	1226151	.	.	.	Lenght:767
CP011326	Mauve	CORE	1226161	1227154	.	.	.	Lenght:993
CP011326	Mauve	CORE	1227210	1235855	.	.	.	Lenght:8645
CP011326	Mauve	CORE	1235863	1241985	.	.	.	Lenght:6122
CP011326	Mauve	CORE	1256931	1261070	.	.	.	Lenght:4139
CP011326	Mauve	CORE	1261181	1270998	.	.	.	Lenght:9817
CP011326	Mauve	CORE	1271049	1273509	.	.	.	Lenght:2460
CP011326	Mauve	CORE	1273714	1275088	.	.	.	Lenght:1374
CP011326	Mauve	CORE	1275089	1281005	.	.	.	Lenght:5916
CP011326	Mauve	CORE	1283322	1287532	.	.	.	Lenght:4210
CP011326	Mauve	CORE	1287533	1293955	.	.	.	Lenght:6422
CP011326	Mauve	CORE	1295072	1305636	.	.	.	Lenght:10564
CP011326	Mauve	CORE	1305906	1313807	.	.	.	Lenght:7901
CP011326	Mauve	CORE	1313939	1319091	.	.	.	Lenght:5152
CP011326	Mauve	CORE	1319157	1335734	.	.	.	Lenght:16577
CP011326	Mauve	CORE	1335735	1340743	.	.	.	Lenght:5008
CP011326	Mauve	CORE	1340778	1342250	.	.	.	Lenght:1472
CP011326	Mauve	CORE	1342251	1343827	.	.	.	Lenght:1576
CP011326	Mauve	CORE	1343828	1345447	.	.	.	Lenght:1619
CP011326	Mauve	CORE	1354492	1373669	.	.	.	Lenght:19177
CP011326	Mauve	CORE	1373670	1375713	.	.	.	Lenght:2043
CP011326	Mauve	CORE	1378004	1380563	.	.	.	Lenght:2559
CP011326	Mauve	CORE	1380568	1381400	.	.	.	Lenght:832
CP011326	Mauve	CORE	1381401	1391069	.	.	.	Lenght:9668
CP011326	Mauve	CORE	1391070	1391894	.	.	.	Lenght:824
CP011326	Mauve	CORE	1391895	1392450	.	.	.	Lenght:555
CP011326	Mauve	CORE	1392779	1392893	.	.	.	Lenght:114
CP011326	Mauve	CORE	1393499	1393592	.	.	.	Lenght:93
CP011326	Mauve	CORE	1393976	1394065	.	.	.	Lenght:89
CP011326	Mauve	CORE	1415419	1421652	.	.	.	Lenght:6233
CP011326	Mauve	CORE	1421653	1422074	.	.	.	Lenght:421
CP011326	Mauve	CORE	1422075	1423883	.	.	.	Lenght:1808
CP011326	Mauve	CORE	1424103	1428034	.	.	.	Lenght:3931
CP011326	Mauve	CORE	1428035	1445557	.	.	.	Lenght:17522
CP011326	Mauve	CORE	1445602	1446449	.	.	.	Lenght:847
CP011326	Mauve	CORE	1446593	1447756	.	.	.	Lenght:1163
CP011326	Mauve	CORE	1447794	1451331	.	.	.	Lenght:3537
CP011326	Mauve	CORE	1451343	1451399	.	.	.	Lenght:56
CP011326	Mauve	CORE	1451575	1465671	.	.	.	Lenght:14096
CP011326	Mauve	CORE	1467230	1471493	.	.	.	Lenght:4263
CP011326	Mauve	CORE	1472933	1484856	.	.	.	Lenght:11923
CP011326	Mauve	CORE	1485082	1485747	.	.	.	Lenght:665
CP011326	Mauve	CORE	1485749	1488457	.	.	.	Lenght:2708
CP011326	Mauve	CORE	1488567	1488702	.	.	.	Lenght:135
CP011326	Mauve	CORE	1488704	1489540	.	.	.	Lenght:836
CP011326	Mauve	CORE	1489582	1489982	.	.	.	Lenght:400
CP011326	Mauve	CORE	1490847	1491324	.	.	.	Lenght:477
CP011326	Mauve	CORE	1491816	1494093	.	.	.	Lenght:2277
CP011326	Mauve	CORE	1494100	1494193	.	.	.	Lenght:93
CP011326	Mauve	CORE	1494304	1497363	.	.	.	Lenght:3059
CP011326	Mauve	CORE	1499221	1502935	.	.	.	Lenght:3714
CP011326	Mauve	CORE	1502936	1503830	.	.	.	Lenght:894
CP011326	Mauve	CORE	1503831	1507974	.	.	.	Lenght:4143
CP011326	Mauve	CORE	1507976	1510063	.	.	.	Lenght:2087
CP011326	Mauve	CORE	1510084	1512835	.	.	.	Lenght:2751
CP011326	Mauve	CORE	1512885	1515710	.	.	.	Lenght:2825
CP011326	Mauve	CORE	1517262	1519050	.	.	.	Lenght:1788
CP011326	Mauve	CORE	1519120	1522996	.	.	.	Lenght:3876
CP011326	Mauve	CORE	1522997	1530875	.	.	.	Lenght:7878
CP011326	Mauve	CORE	1530876	1541776	.	.	.	Lenght:10900
CP011326	Mauve	CORE	1541777	1550247	.	.	.	Lenght:8470
CP011326	Mauve	CORE	1552105	1555329	.	.	.	Lenght:3224
CP011326	Mauve	CORE	1555330	1567880	.	.	.	Lenght:12550
CP011326	Mauve	CORE	1568476	1574125	.	.	.	Lenght:5649
CP011326	Mauve	CORE	1574126	1576746	.	.	.	Lenght:2620
CP011326	Mauve	CORE	1576813	1579689	.	.	.	Lenght:2876
CP011326	Mauve	CORE	1579690	1580076	.	.	.	Lenght:386
CP011326	Mauve	CORE	1580156	1580991	.	.	.	Lenght:835
CP011326	Mauve	CORE	1580992	1581434	.	.	.	Lenght:442
CP011326	Mauve	CORE	1583554	1603336	.	.	.	Lenght:19782
CP011326	Mauve	CORE	1603379	1613607	.	.	.	Lenght:10228
CP011326	Mauve	CORE	1613665	1620454	.	.	.	Lenght:6789
CP011326	Mauve	CORE	1620455	1622092	.	.	.	Lenght:1637
CP011326	Mauve	CORE	1622280	1622480	.	.	.	Lenght:200
CP011326	Mauve	CORE	1622481	1627061	.	.	.	Lenght:4580
CP011326	Mauve	CORE	1627099	1628749	.	.	.	Lenght:1650
CP011326	Mauve	CORE	1629551	1629682	.	.	.	Lenght:131
CP011326	Mauve	CORE	1631662	1635644	.	.	.	Lenght:3982
CP011326	Mauve	CORE	1635737	1640920	.	.	.	Lenght:5183
CP011326	Mauve	CORE	1640921	1653685	.	.	.	Lenght:12764
CP011326	Mauve	CORE	1655250	1663151	.	.	.	Lenght:7901
CP011326	Mauve	CORE	1663198	1676792	.	.	.	Lenght:13594
CP011326	Mauve	CORE	1696957	1696968	.	.	.	Lenght:11
CP011326	Mauve	CORE	1696972	1697267	.	.	.	Lenght:295
CP011326	Mauve	CORE	1697311	1712504	.	.	.	Lenght:15193
CP011326	Mauve	CORE	1712505	1726693	.	.	.	Lenght:14188
CP011326	Mauve	CORE	1727190	1729148	.	.	.	Lenght:1958
CP011326	Mauve	CORE	1729164	1737754	.	.	.	Lenght:8590
CP011326	Mauve	CORE	1737755	1739634	.	.	.	Lenght:1879
CP011326	Mauve	CORE	1739638	1739672	.	.	.	Lenght:34
CP011326	Mauve	CORE	1739678	1743997	.	.	.	Lenght:4319
CP011326	Mauve	CORE	1744035	1744301	.	.	.	Lenght:266
CP011326	Mauve	CORE	1744583	1753373	.	.	.	Lenght:8790
CP011326	Mauve	CORE	1753505	1754886	.	.	.	Lenght:1381
CP011326	Mauve	CORE	1755406	1762526	.	.	.	Lenght:7120
CP011326	Mauve	CORE	1762527	1762550	.	.	.	Lenght:23
CP011326	Mauve	CORE	1762551	1766792	.	.	.	Lenght:4241
CP011326	Mauve	CORE	1766798	1779319	.	.	.	Lenght:12521
CP011326	Mauve	CORE	1779320	1783816	.	.	.	Lenght:4496
CP011326	Mauve	CORE	1783838	1783869	.	.	.	Lenght:31
CP011326	Mauve	CORE	1783870	1786130	.	.	.	Lenght:2260
CP011326	Mauve	CORE	1786141	1794544	.	.	.	Lenght:8403
CP011326	Mauve	CORE	1794556	1795176	.	.	.	Lenght:620
CP011326	Mauve	CORE	1795601	1808044	.	.	.	Lenght:12443
CP011326	Mauve	CORE	1814520	1822333	.	.	.	Lenght:7813
CP011326	Mauve	CORE	1822337	1823184	.	.	.	Lenght:847
CP011326	Mauve	CORE	1823347	1823477	.	.	.	Lenght:130
CP011326	Mauve	CORE	1823500	1824996	.	.	.	Lenght:1496
CP011326	Mauve	CORE	1827328	1830407	.	.	.	Lenght:3079
CP011326	Mauve	CORE	1831095	1833618	.	.	.	Lenght:2523
CP011326	Mauve	CORE	1833619	1836658	.	.	.	Lenght:3039
CP011326	Mauve	CORE	1836696	1840323	.	.	.	Lenght:3627
CP011326	Mauve	CORE	1840472	1848057	.	.	.	Lenght:7585
CP011326	Mauve	CORE	1848123	1848299	.	.	.	Lenght:176
CP011326	Mauve	CORE	1848739	1849885	.	.	.	Lenght:1146
CP011326	Mauve	CORE	1849960	1851080	.	.	.	Lenght:1120
CP011326	Mauve	CORE	1851846	1852022	.	.	.	Lenght:176
CP011326	Mauve	CORE	1852458	1852537	.	.	.	Lenght:79
CP011326	Mauve	CORE	1853365	1853942	.	.	.	Lenght:577
CP011326	Mauve	CORE	1854146	1863835	.	.	.	Lenght:9689
CP011326	Mauve	CORE	1863836	1866077	.	.	.	Lenght:2241
CP011326	Mauve	CORE	1868226	1868290	.	.	.	Lenght:64
CP011326	Mauve	CORE	1868657	1869169	.	.	.	Lenght:512
CP011326	Mauve	CORE	1869265	1869349	.	.	.	Lenght:84
CP011326	Mauve	CORE	1869421	1871546	.	.	.	Lenght:2125
CP011326	Mauve	CORE	1891290	1891899	.	.	.	Lenght:609
CP011326	Mauve	CORE	1891928	1892074	.	.	.	Lenght:146
CP011326	Mauve	CORE	1897130	1897944	.	.	.	Lenght:814
CP011326	Mauve	CORE	1897966	1898874	.	.	.	Lenght:908
CP011326	Mauve	CORE	1898875	1898918	.	.	.	Lenght:43
CP011326	Mauve	CORE	1898935	1898985	.	.	.	Lenght:50
CP011326	Mauve	CORE	1899040	1899945	.	.	.	Lenght:905
CP011326	Mauve	CORE	1901035	1901880	.	.	.	Lenght:845
CP011326	Mauve	CORE	1901984	1903537	.	.	.	Lenght:1553
CP011326	Mauve	CORE	1903672	1903849	.	.	.	Lenght:177
CP011326	Mauve	CORE	1903909	1904018	.	.	.	Lenght:109
CP011326	Mauve	CORE	1904019	1906007	.	.	.	Lenght:1988
CP011326	Mauve	CORE	1906008	1908032	.	.	.	Lenght:2024
CP011326	Mauve	CORE	1908942	1912351	.	.	.	Lenght:3409
CP011326	Mauve	CORE	1912478	1916693	.	.	.	Lenght:4215
CP011326	Mauve	CORE	1917053	1923341	.	.	.	Lenght:6288
CP011326	Mauve	CORE	1923349	1925523	.	.	.	Lenght:2174
CP011326	Mauve	CORE	1925524	1925844	.	.	.	Lenght:320
CP011326	Mauve	CORE	1925908	1926811	.	.	.	Lenght:903
CP011326	Mauve	CORE	1928810	1932869	.	.	.	Lenght:4059
CP011326	Mauve	CORE	1932870	1935352	.	.	.	Lenght:2482
CP011326	Mauve	CORE	1935669	1975028	.	.	.	Lenght:39359
CP011326	Mauve	CORE	1991683	1994308	.	.	.	Lenght:2625
CP011326	Mauve	CORE	1994844	1998982	.	.	.	Lenght:4138
CP011326	Mauve	CORE	1998990	2005853	.	.	.	Lenght:6863
CP011326	Mauve	CORE	2005854	2006403	.	.	.	Lenght:549
CP011326	Mauve	CORE	2006424	2013600	.	.	.	Lenght:7176
CP011326	Mauve	CORE	2013601	2013773	.	.	.	Lenght:172
CP011326	Mauve	CORE	2014068	2017208	.	.	.	Lenght:3140
CP011326	Mauve	CORE	2017209	2017739	.	.	.	Lenght:530
CP011326	Mauve	CORE	2017770	2026220	.	.	.	Lenght:8450
CP011326	Mauve	CORE	2026222	2037114	.	.	.	Lenght:10892
CP011326	Mauve	CORE	2037115	2045005	.	.	.	Lenght:7890
CP011326	Mauve	CORE	2045006	2046674	.	.	.	Lenght:1668
CP011326	Mauve	CORE	2046834	2047834	.	.	.	Lenght:1000
