# Supplementary material for: Functional annotation and distribution overview of RNA families in 27 Streptococcus agalactiae genomes
Source: BMC Genomics. 2018 Jul 28;19:556. doi: 10.1186/s12864-018-4951-z (PMC6064168; doi:10.1186/s12864-018-4951-z)
Supplement: Supplementary file 4 — GFF3 annotations for all classified Regions and ncRNAs. (ZIP 1638 kb) [file 12864_2018_4951_MOESM4_ESM.zip › Additional file 4/Core_Shared_and_Exclusive_Regions/CORE_CP011327.gff]

CP011327	Mauve	CORE	1	2760	.	.	.	Lenght:2759
CP011327	Mauve	CORE	2761	4046	.	.	.	Lenght:1285
CP011327	Mauve	CORE	4047	4057	.	.	.	Lenght:10
CP011327	Mauve	CORE	4250	16174	.	.	.	Lenght:11924
CP011327	Mauve	CORE	16214	16271	.	.	.	Lenght:57
CP011327	Mauve	CORE	27925	29580	.	.	.	Lenght:1655
CP011327	Mauve	CORE	29581	33336	.	.	.	Lenght:3755
CP011327	Mauve	CORE	33346	33586	.	.	.	Lenght:240
CP011327	Mauve	CORE	33625	36404	.	.	.	Lenght:2779
CP011327	Mauve	CORE	36438	40286	.	.	.	Lenght:3848
CP011327	Mauve	CORE	40502	43029	.	.	.	Lenght:2527
CP011327	Mauve	CORE	43033	43798	.	.	.	Lenght:765
CP011327	Mauve	CORE	44481	48237	.	.	.	Lenght:3756
CP011327	Mauve	CORE	48274	59060	.	.	.	Lenght:10786
CP011327	Mauve	CORE	59344	60897	.	.	.	Lenght:1553
CP011327	Mauve	CORE	62379	64348	.	.	.	Lenght:1969
CP011327	Mauve	CORE	64533	64793	.	.	.	Lenght:260
CP011327	Mauve	CORE	64920	72111	.	.	.	Lenght:7191
CP011327	Mauve	CORE	72276	76329	.	.	.	Lenght:4053
CP011327	Mauve	CORE	76362	91831	.	.	.	Lenght:15469
CP011327	Mauve	CORE	91858	92005	.	.	.	Lenght:147
CP011327	Mauve	CORE	92582	93129	.	.	.	Lenght:547
CP011327	Mauve	CORE	103217	103399	.	.	.	Lenght:182
CP011327	Mauve	CORE	103832	104540	.	.	.	Lenght:708
CP011327	Mauve	CORE	104541	110357	.	.	.	Lenght:5816
CP011327	Mauve	CORE	110619	110866	.	.	.	Lenght:247
CP011327	Mauve	CORE	110867	115736	.	.	.	Lenght:4869
CP011327	Mauve	CORE	115737	126024	.	.	.	Lenght:10287
CP011327	Mauve	CORE	126025	126038	.	.	.	Lenght:13
CP011327	Mauve	CORE	127592	137449	.	.	.	Lenght:9857
CP011327	Mauve	CORE	137514	138699	.	.	.	Lenght:1185
CP011327	Mauve	CORE	138758	147112	.	.	.	Lenght:8354
CP011327	Mauve	CORE	147113	147467	.	.	.	Lenght:354
CP011327	Mauve	CORE	156409	156508	.	.	.	Lenght:99
CP011327	Mauve	CORE	156513	164218	.	.	.	Lenght:7705
CP011327	Mauve	CORE	164219	178793	.	.	.	Lenght:14574
CP011327	Mauve	CORE	179445	180043	.	.	.	Lenght:598
CP011327	Mauve	CORE	181941	182644	.	.	.	Lenght:703
CP011327	Mauve	CORE	183395	183723	.	.	.	Lenght:328
CP011327	Mauve	CORE	183724	188503	.	.	.	Lenght:4779
CP011327	Mauve	CORE	188504	200614	.	.	.	Lenght:12110
CP011327	Mauve	CORE	200615	202488	.	.	.	Lenght:1873
CP011327	Mauve	CORE	202489	202622	.	.	.	Lenght:133
CP011327	Mauve	CORE	202644	203142	.	.	.	Lenght:498
CP011327	Mauve	CORE	203291	205807	.	.	.	Lenght:2516
CP011327	Mauve	CORE	205834	206024	.	.	.	Lenght:190
CP011327	Mauve	CORE	206490	207036	.	.	.	Lenght:546
CP011327	Mauve	CORE	207055	213712	.	.	.	Lenght:6657
CP011327	Mauve	CORE	214097	215216	.	.	.	Lenght:1119
CP011327	Mauve	CORE	215235	226422	.	.	.	Lenght:11187
CP011327	Mauve	CORE	227160	228545	.	.	.	Lenght:1385
CP011327	Mauve	CORE	228546	239691	.	.	.	Lenght:11145
CP011327	Mauve	CORE	239692	242697	.	.	.	Lenght:3005
CP011327	Mauve	CORE	242701	243692	.	.	.	Lenght:991
CP011327	Mauve	CORE	255876	257555	.	.	.	Lenght:1679
CP011327	Mauve	CORE	257622	258188	.	.	.	Lenght:566
CP011327	Mauve	CORE	258488	263819	.	.	.	Lenght:5331
CP011327	Mauve	CORE	274985	277287	.	.	.	Lenght:2302
CP011327	Mauve	CORE	277291	277437	.	.	.	Lenght:146
CP011327	Mauve	CORE	279360	281015	.	.	.	Lenght:1655
CP011327	Mauve	CORE	281040	282114	.	.	.	Lenght:1074
CP011327	Mauve	CORE	282115	291862	.	.	.	Lenght:9747
CP011327	Mauve	CORE	292436	295737	.	.	.	Lenght:3301
CP011327	Mauve	CORE	296262	301981	.	.	.	Lenght:5719
CP011327	Mauve	CORE	303090	318901	.	.	.	Lenght:15811
CP011327	Mauve	CORE	318902	319107	.	.	.	Lenght:205
CP011327	Mauve	CORE	319199	326946	.	.	.	Lenght:7747
CP011327	Mauve	CORE	326950	327431	.	.	.	Lenght:481
CP011327	Mauve	CORE	327432	330467	.	.	.	Lenght:3035
CP011327	Mauve	CORE	331979	332020	.	.	.	Lenght:41
CP011327	Mauve	CORE	332021	332142	.	.	.	Lenght:121
CP011327	Mauve	CORE	332250	350761	.	.	.	Lenght:18511
CP011327	Mauve	CORE	356340	362075	.	.	.	Lenght:5735
CP011327	Mauve	CORE	362811	362844	.	.	.	Lenght:33
CP011327	Mauve	CORE	362893	363012	.	.	.	Lenght:119
CP011327	Mauve	CORE	363613	363862	.	.	.	Lenght:249
CP011327	Mauve	CORE	364342	364608	.	.	.	Lenght:266
CP011327	Mauve	CORE	364680	364712	.	.	.	Lenght:32
CP011327	Mauve	CORE	364927	365056	.	.	.	Lenght:129
CP011327	Mauve	CORE	365132	365312	.	.	.	Lenght:180
CP011327	Mauve	CORE	366115	379264	.	.	.	Lenght:13149
CP011327	Mauve	CORE	380348	382552	.	.	.	Lenght:2204
CP011327	Mauve	CORE	382578	383038	.	.	.	Lenght:460
CP011327	Mauve	CORE	383039	385853	.	.	.	Lenght:2814
CP011327	Mauve	CORE	385866	396409	.	.	.	Lenght:10543
CP011327	Mauve	CORE	396410	398249	.	.	.	Lenght:1839
CP011327	Mauve	CORE	398250	408874	.	.	.	Lenght:10624
CP011327	Mauve	CORE	409331	413431	.	.	.	Lenght:4100
CP011327	Mauve	CORE	413432	414072	.	.	.	Lenght:640
CP011327	Mauve	CORE	414523	415271	.	.	.	Lenght:748
CP011327	Mauve	CORE	416850	420065	.	.	.	Lenght:3215
CP011327	Mauve	CORE	420092	423108	.	.	.	Lenght:3016
CP011327	Mauve	CORE	423159	425183	.	.	.	Lenght:2024
CP011327	Mauve	CORE	425283	425828	.	.	.	Lenght:545
CP011327	Mauve	CORE	425829	430055	.	.	.	Lenght:4226
CP011327	Mauve	CORE	430148	432748	.	.	.	Lenght:2600
CP011327	Mauve	CORE	435592	439032	.	.	.	Lenght:3440
CP011327	Mauve	CORE	439706	439788	.	.	.	Lenght:82
CP011327	Mauve	CORE	439789	439930	.	.	.	Lenght:141
CP011327	Mauve	CORE	440030	444168	.	.	.	Lenght:4138
CP011327	Mauve	CORE	444835	450491	.	.	.	Lenght:5656
CP011327	Mauve	CORE	450514	450693	.	.	.	Lenght:179
CP011327	Mauve	CORE	451108	452695	.	.	.	Lenght:1587
CP011327	Mauve	CORE	454283	454543	.	.	.	Lenght:260
CP011327	Mauve	CORE	458267	459454	.	.	.	Lenght:1187
CP011327	Mauve	CORE	459455	460329	.	.	.	Lenght:874
CP011327	Mauve	CORE	491611	491641	.	.	.	Lenght:30
CP011327	Mauve	CORE	492142	493608	.	.	.	Lenght:1466
CP011327	Mauve	CORE	493609	496375	.	.	.	Lenght:2766
CP011327	Mauve	CORE	497904	498274	.	.	.	Lenght:370
CP011327	Mauve	CORE	498443	501921	.	.	.	Lenght:3478
CP011327	Mauve	CORE	502337	502742	.	.	.	Lenght:405
CP011327	Mauve	CORE	502743	507123	.	.	.	Lenght:4380
CP011327	Mauve	CORE	508685	515202	.	.	.	Lenght:6517
CP011327	Mauve	CORE	515743	522187	.	.	.	Lenght:6444
CP011327	Mauve	CORE	524045	533176	.	.	.	Lenght:9131
CP011327	Mauve	CORE	533224	533975	.	.	.	Lenght:751
CP011327	Mauve	CORE	534165	537099	.	.	.	Lenght:2934
CP011327	Mauve	CORE	538967	552476	.	.	.	Lenght:13509
CP011327	Mauve	CORE	552558	552915	.	.	.	Lenght:357
CP011327	Mauve	CORE	552916	554013	.	.	.	Lenght:1097
CP011327	Mauve	CORE	554053	557507	.	.	.	Lenght:3454
CP011327	Mauve	CORE	557611	561314	.	.	.	Lenght:3703
CP011327	Mauve	CORE	561371	563443	.	.	.	Lenght:2072
CP011327	Mauve	CORE	563487	570441	.	.	.	Lenght:6954
CP011327	Mauve	CORE	572016	574436	.	.	.	Lenght:2420
CP011327	Mauve	CORE	576294	586691	.	.	.	Lenght:10397
CP011327	Mauve	CORE	586693	589191	.	.	.	Lenght:2498
CP011327	Mauve	CORE	589222	589752	.	.	.	Lenght:530
CP011327	Mauve	CORE	589753	592344	.	.	.	Lenght:2591
CP011327	Mauve	CORE	592345	594903	.	.	.	Lenght:2558
CP011327	Mauve	CORE	594904	595584	.	.	.	Lenght:680
CP011327	Mauve	CORE	605686	605774	.	.	.	Lenght:88
CP011327	Mauve	CORE	605909	607254	.	.	.	Lenght:1345
CP011327	Mauve	CORE	607255	613406	.	.	.	Lenght:6151
CP011327	Mauve	CORE	613407	614839	.	.	.	Lenght:1432
CP011327	Mauve	CORE	614840	614952	.	.	.	Lenght:112
CP011327	Mauve	CORE	614953	614981	.	.	.	Lenght:28
CP011327	Mauve	CORE	615198	616217	.	.	.	Lenght:1019
CP011327	Mauve	CORE	616218	620893	.	.	.	Lenght:4675
CP011327	Mauve	CORE	702951	712057	.	.	.	Lenght:9106
CP011327	Mauve	CORE	712103	713292	.	.	.	Lenght:1189
CP011327	Mauve	CORE	713293	717135	.	.	.	Lenght:3842
CP011327	Mauve	CORE	718856	720058	.	.	.	Lenght:1202
CP011327	Mauve	CORE	720281	720331	.	.	.	Lenght:50
CP011327	Mauve	CORE	720434	720773	.	.	.	Lenght:339
CP011327	Mauve	CORE	720856	721204	.	.	.	Lenght:348
CP011327	Mauve	CORE	729816	731430	.	.	.	Lenght:1614
CP011327	Mauve	CORE	731452	739521	.	.	.	Lenght:8069
CP011327	Mauve	CORE	739522	741774	.	.	.	Lenght:2252
CP011327	Mauve	CORE	741789	742282	.	.	.	Lenght:493
CP011327	Mauve	CORE	742452	743418	.	.	.	Lenght:966
CP011327	Mauve	CORE	743419	746777	.	.	.	Lenght:3358
CP011327	Mauve	CORE	746856	751225	.	.	.	Lenght:4369
CP011327	Mauve	CORE	751226	751961	.	.	.	Lenght:735
CP011327	Mauve	CORE	752522	754544	.	.	.	Lenght:2022
CP011327	Mauve	CORE	754545	754574	.	.	.	Lenght:29
CP011327	Mauve	CORE	756432	765284	.	.	.	Lenght:8852
CP011327	Mauve	CORE	766850	770863	.	.	.	Lenght:4013
CP011327	Mauve	CORE	770864	772853	.	.	.	Lenght:1989
CP011327	Mauve	CORE	772913	773553	.	.	.	Lenght:640
CP011327	Mauve	CORE	773733	775912	.	.	.	Lenght:2179
CP011327	Mauve	CORE	775913	779115	.	.	.	Lenght:3202
CP011327	Mauve	CORE	779116	781223	.	.	.	Lenght:2107
CP011327	Mauve	CORE	781224	782809	.	.	.	Lenght:1585
CP011327	Mauve	CORE	782884	782982	.	.	.	Lenght:98
CP011327	Mauve	CORE	783144	788007	.	.	.	Lenght:4863
CP011327	Mauve	CORE	788011	792702	.	.	.	Lenght:4691
CP011327	Mauve	CORE	792703	803914	.	.	.	Lenght:11211
CP011327	Mauve	CORE	804669	808336	.	.	.	Lenght:3667
CP011327	Mauve	CORE	808373	815163	.	.	.	Lenght:6790
CP011327	Mauve	CORE	815512	816801	.	.	.	Lenght:1289
CP011327	Mauve	CORE	817039	819955	.	.	.	Lenght:2916
CP011327	Mauve	CORE	821279	825756	.	.	.	Lenght:4477
CP011327	Mauve	CORE	826930	844454	.	.	.	Lenght:17524
CP011327	Mauve	CORE	844795	845518	.	.	.	Lenght:723
CP011327	Mauve	CORE	845519	845562	.	.	.	Lenght:43
CP011327	Mauve	CORE	845563	845860	.	.	.	Lenght:297
CP011327	Mauve	CORE	846135	847193	.	.	.	Lenght:1058
CP011327	Mauve	CORE	847240	847480	.	.	.	Lenght:240
CP011327	Mauve	CORE	847751	848032	.	.	.	Lenght:281
CP011327	Mauve	CORE	848033	855623	.	.	.	Lenght:7590
CP011327	Mauve	CORE	855735	857037	.	.	.	Lenght:1302
CP011327	Mauve	CORE	857039	858956	.	.	.	Lenght:1917
CP011327	Mauve	CORE	858957	863764	.	.	.	Lenght:4807
CP011327	Mauve	CORE	863765	864367	.	.	.	Lenght:602
CP011327	Mauve	CORE	865887	867383	.	.	.	Lenght:1496
CP011327	Mauve	CORE	867475	870653	.	.	.	Lenght:3178
CP011327	Mauve	CORE	873207	885421	.	.	.	Lenght:12214
CP011327	Mauve	CORE	885461	886474	.	.	.	Lenght:1013
CP011327	Mauve	CORE	886799	904952	.	.	.	Lenght:18153
CP011327	Mauve	CORE	905025	905622	.	.	.	Lenght:597
CP011327	Mauve	CORE	905924	913860	.	.	.	Lenght:7936
CP011327	Mauve	CORE	913910	915375	.	.	.	Lenght:1465
CP011327	Mauve	CORE	915398	924002	.	.	.	Lenght:8604
CP011327	Mauve	CORE	925898	932282	.	.	.	Lenght:6384
CP011327	Mauve	CORE	932283	935908	.	.	.	Lenght:3625
CP011327	Mauve	CORE	936015	939099	.	.	.	Lenght:3084
CP011327	Mauve	CORE	939114	942125	.	.	.	Lenght:3011
CP011327	Mauve	CORE	942721	943111	.	.	.	Lenght:390
CP011327	Mauve	CORE	943133	946451	.	.	.	Lenght:3318
CP011327	Mauve	CORE	946472	947769	.	.	.	Lenght:1297
CP011327	Mauve	CORE	947770	948474	.	.	.	Lenght:704
CP011327	Mauve	CORE	948651	950052	.	.	.	Lenght:1401
CP011327	Mauve	CORE	950098	951336	.	.	.	Lenght:1238
CP011327	Mauve	CORE	951997	953574	.	.	.	Lenght:1577
CP011327	Mauve	CORE	953575	954252	.	.	.	Lenght:677
CP011327	Mauve	CORE	954400	955016	.	.	.	Lenght:616
CP011327	Mauve	CORE	955111	955136	.	.	.	Lenght:25
CP011327	Mauve	CORE	955162	955287	.	.	.	Lenght:125
CP011327	Mauve	CORE	955289	955740	.	.	.	Lenght:451
CP011327	Mauve	CORE	955741	956368	.	.	.	Lenght:627
CP011327	Mauve	CORE	956374	956392	.	.	.	Lenght:18
CP011327	Mauve	CORE	956395	967056	.	.	.	Lenght:10661
CP011327	Mauve	CORE	967058	969742	.	.	.	Lenght:2684
CP011327	Mauve	CORE	969795	972161	.	.	.	Lenght:2366
CP011327	Mauve	CORE	973306	973643	.	.	.	Lenght:337
CP011327	Mauve	CORE	973845	976073	.	.	.	Lenght:2228
CP011327	Mauve	CORE	976096	976364	.	.	.	Lenght:268
CP011327	Mauve	CORE	976463	983820	.	.	.	Lenght:7357
CP011327	Mauve	CORE	984944	985963	.	.	.	Lenght:1019
CP011327	Mauve	CORE	986108	986348	.	.	.	Lenght:240
CP011327	Mauve	CORE	987264	988903	.	.	.	Lenght:1639
CP011327	Mauve	CORE	988904	992024	.	.	.	Lenght:3120
CP011327	Mauve	CORE	992143	993026	.	.	.	Lenght:883
CP011327	Mauve	CORE	993142	997747	.	.	.	Lenght:4605
CP011327	Mauve	CORE	997768	999083	.	.	.	Lenght:1315
CP011327	Mauve	CORE	999118	1000271	.	.	.	Lenght:1153
CP011327	Mauve	CORE	1000324	1000444	.	.	.	Lenght:120
CP011327	Mauve	CORE	1001447	1001483	.	.	.	Lenght:36
CP011327	Mauve	CORE	1001672	1001862	.	.	.	Lenght:190
CP011327	Mauve	CORE	1002026	1003802	.	.	.	Lenght:1776
CP011327	Mauve	CORE	1003803	1003843	.	.	.	Lenght:40
CP011327	Mauve	CORE	1003844	1016264	.	.	.	Lenght:12420
CP011327	Mauve	CORE	1016286	1021293	.	.	.	Lenght:5007
CP011327	Mauve	CORE	1021450	1031637	.	.	.	Lenght:10187
CP011327	Mauve	CORE	1031638	1036873	.	.	.	Lenght:5235
CP011327	Mauve	CORE	1036904	1037032	.	.	.	Lenght:128
CP011327	Mauve	CORE	1037118	1037732	.	.	.	Lenght:614
CP011327	Mauve	CORE	1037829	1042898	.	.	.	Lenght:5069
CP011327	Mauve	CORE	1042956	1043040	.	.	.	Lenght:84
CP011327	Mauve	CORE	1066365	1069769	.	.	.	Lenght:3404
CP011327	Mauve	CORE	1069825	1073624	.	.	.	Lenght:3799
CP011327	Mauve	CORE	1074349	1074445	.	.	.	Lenght:96
CP011327	Mauve	CORE	1074450	1074539	.	.	.	Lenght:89
CP011327	Mauve	CORE	1074576	1076759	.	.	.	Lenght:2183
CP011327	Mauve	CORE	1076763	1080567	.	.	.	Lenght:3804
CP011327	Mauve	CORE	1080630	1088453	.	.	.	Lenght:7823
CP011327	Mauve	CORE	1088460	1088902	.	.	.	Lenght:442
CP011327	Mauve	CORE	1088926	1089666	.	.	.	Lenght:740
CP011327	Mauve	CORE	1091726	1100823	.	.	.	Lenght:9097
CP011327	Mauve	CORE	1101130	1101476	.	.	.	Lenght:346
CP011327	Mauve	CORE	1101604	1104591	.	.	.	Lenght:2987
CP011327	Mauve	CORE	1104592	1105721	.	.	.	Lenght:1129
CP011327	Mauve	CORE	1105993	1109853	.	.	.	Lenght:3860
CP011327	Mauve	CORE	1110039	1110992	.	.	.	Lenght:953
CP011327	Mauve	CORE	1111372	1111429	.	.	.	Lenght:57
CP011327	Mauve	CORE	1111526	1120752	.	.	.	Lenght:9226
CP011327	Mauve	CORE	1120843	1121881	.	.	.	Lenght:1038
CP011327	Mauve	CORE	1121959	1123692	.	.	.	Lenght:1733
CP011327	Mauve	CORE	1123767	1124275	.	.	.	Lenght:508
CP011327	Mauve	CORE	1124276	1131765	.	.	.	Lenght:7489
CP011327	Mauve	CORE	1131766	1138681	.	.	.	Lenght:6915
CP011327	Mauve	CORE	1138703	1139397	.	.	.	Lenght:694
CP011327	Mauve	CORE	1139398	1140161	.	.	.	Lenght:763
CP011327	Mauve	CORE	1141023	1147078	.	.	.	Lenght:6055
CP011327	Mauve	CORE	1147092	1148541	.	.	.	Lenght:1449
CP011327	Mauve	CORE	1148783	1148850	.	.	.	Lenght:67
CP011327	Mauve	CORE	1148921	1153153	.	.	.	Lenght:4232
CP011327	Mauve	CORE	1153447	1153653	.	.	.	Lenght:206
CP011327	Mauve	CORE	1153654	1153667	.	.	.	Lenght:13
CP011327	Mauve	CORE	1153900	1153948	.	.	.	Lenght:48
CP011327	Mauve	CORE	1153949	1156903	.	.	.	Lenght:2954
CP011327	Mauve	CORE	1156904	1158748	.	.	.	Lenght:1844
CP011327	Mauve	CORE	1158791	1163611	.	.	.	Lenght:4820
CP011327	Mauve	CORE	1163612	1163623	.	.	.	Lenght:11
CP011327	Mauve	CORE	1163780	1172096	.	.	.	Lenght:8316
CP011327	Mauve	CORE	1172128	1172825	.	.	.	Lenght:697
CP011327	Mauve	CORE	1172826	1172977	.	.	.	Lenght:151
CP011327	Mauve	CORE	1172999	1179280	.	.	.	Lenght:6281
CP011327	Mauve	CORE	1183438	1190334	.	.	.	Lenght:6896
CP011327	Mauve	CORE	1190335	1191516	.	.	.	Lenght:1181
CP011327	Mauve	CORE	1193274	1195023	.	.	.	Lenght:1749
CP011327	Mauve	CORE	1195340	1200123	.	.	.	Lenght:4783
CP011327	Mauve	CORE	1200124	1200468	.	.	.	Lenght:344
CP011327	Mauve	CORE	1200670	1210851	.	.	.	Lenght:10181
CP011327	Mauve	CORE	1210852	1212327	.	.	.	Lenght:1475
CP011327	Mauve	CORE	1212342	1213474	.	.	.	Lenght:1132
CP011327	Mauve	CORE	1213493	1213711	.	.	.	Lenght:218
CP011327	Mauve	CORE	1213712	1215382	.	.	.	Lenght:1670
CP011327	Mauve	CORE	1215587	1221199	.	.	.	Lenght:5612
CP011327	Mauve	CORE	1221200	1231034	.	.	.	Lenght:9834
CP011327	Mauve	CORE	1231035	1231802	.	.	.	Lenght:767
CP011327	Mauve	CORE	1231812	1232805	.	.	.	Lenght:993
CP011327	Mauve	CORE	1232861	1241506	.	.	.	Lenght:8645
CP011327	Mauve	CORE	1241514	1247636	.	.	.	Lenght:6122
CP011327	Mauve	CORE	1262546	1266685	.	.	.	Lenght:4139
CP011327	Mauve	CORE	1266796	1276613	.	.	.	Lenght:9817
CP011327	Mauve	CORE	1276664	1279125	.	.	.	Lenght:2461
CP011327	Mauve	CORE	1279330	1280704	.	.	.	Lenght:1374
CP011327	Mauve	CORE	1280705	1286621	.	.	.	Lenght:5916
CP011327	Mauve	CORE	1300055	1304265	.	.	.	Lenght:4210
CP011327	Mauve	CORE	1304266	1310688	.	.	.	Lenght:6422
CP011327	Mauve	CORE	1311805	1322369	.	.	.	Lenght:10564
CP011327	Mauve	CORE	1322639	1330540	.	.	.	Lenght:7901
CP011327	Mauve	CORE	1330672	1335824	.	.	.	Lenght:5152
CP011327	Mauve	CORE	1335890	1352467	.	.	.	Lenght:16577
CP011327	Mauve	CORE	1352468	1357476	.	.	.	Lenght:5008
CP011327	Mauve	CORE	1357511	1358983	.	.	.	Lenght:1472
CP011327	Mauve	CORE	1358984	1360560	.	.	.	Lenght:1576
CP011327	Mauve	CORE	1360561	1362180	.	.	.	Lenght:1619
CP011327	Mauve	CORE	1371225	1390402	.	.	.	Lenght:19177
CP011327	Mauve	CORE	1390403	1392446	.	.	.	Lenght:2043
CP011327	Mauve	CORE	1394737	1397296	.	.	.	Lenght:2559
CP011327	Mauve	CORE	1397301	1398133	.	.	.	Lenght:832
CP011327	Mauve	CORE	1398134	1407802	.	.	.	Lenght:9668
CP011327	Mauve	CORE	1407803	1408627	.	.	.	Lenght:824
CP011327	Mauve	CORE	1408628	1409183	.	.	.	Lenght:555
CP011327	Mauve	CORE	1409512	1409626	.	.	.	Lenght:114
CP011327	Mauve	CORE	1410232	1410325	.	.	.	Lenght:93
CP011327	Mauve	CORE	1410709	1410798	.	.	.	Lenght:89
CP011327	Mauve	CORE	1432128	1438361	.	.	.	Lenght:6233
CP011327	Mauve	CORE	1438362	1438783	.	.	.	Lenght:421
CP011327	Mauve	CORE	1438784	1440592	.	.	.	Lenght:1808
CP011327	Mauve	CORE	1440812	1444743	.	.	.	Lenght:3931
CP011327	Mauve	CORE	1444744	1462266	.	.	.	Lenght:17522
CP011327	Mauve	CORE	1462311	1463158	.	.	.	Lenght:847
CP011327	Mauve	CORE	1463302	1464465	.	.	.	Lenght:1163
CP011327	Mauve	CORE	1464503	1468040	.	.	.	Lenght:3537
CP011327	Mauve	CORE	1468052	1468108	.	.	.	Lenght:56
CP011327	Mauve	CORE	1468284	1482380	.	.	.	Lenght:14096
CP011327	Mauve	CORE	1483939	1488202	.	.	.	Lenght:4263
CP011327	Mauve	CORE	1489642	1501565	.	.	.	Lenght:11923
CP011327	Mauve	CORE	1501791	1502456	.	.	.	Lenght:665
CP011327	Mauve	CORE	1502458	1505166	.	.	.	Lenght:2708
CP011327	Mauve	CORE	1505276	1505411	.	.	.	Lenght:135
CP011327	Mauve	CORE	1505413	1506249	.	.	.	Lenght:836
CP011327	Mauve	CORE	1506291	1506691	.	.	.	Lenght:400
CP011327	Mauve	CORE	1507556	1508033	.	.	.	Lenght:477
CP011327	Mauve	CORE	1508525	1510802	.	.	.	Lenght:2277
CP011327	Mauve	CORE	1510809	1510902	.	.	.	Lenght:93
CP011327	Mauve	CORE	1511013	1514072	.	.	.	Lenght:3059
CP011327	Mauve	CORE	1515930	1519644	.	.	.	Lenght:3714
CP011327	Mauve	CORE	1519645	1520539	.	.	.	Lenght:894
CP011327	Mauve	CORE	1520540	1524683	.	.	.	Lenght:4143
CP011327	Mauve	CORE	1524685	1526772	.	.	.	Lenght:2087
CP011327	Mauve	CORE	1526793	1529544	.	.	.	Lenght:2751
CP011327	Mauve	CORE	1529594	1532419	.	.	.	Lenght:2825
CP011327	Mauve	CORE	1533971	1535759	.	.	.	Lenght:1788
CP011327	Mauve	CORE	1535829	1539705	.	.	.	Lenght:3876
CP011327	Mauve	CORE	1539706	1547584	.	.	.	Lenght:7878
CP011327	Mauve	CORE	1547585	1558485	.	.	.	Lenght:10900
CP011327	Mauve	CORE	1558486	1566956	.	.	.	Lenght:8470
CP011327	Mauve	CORE	1568814	1572038	.	.	.	Lenght:3224
CP011327	Mauve	CORE	1572039	1584589	.	.	.	Lenght:12550
CP011327	Mauve	CORE	1585185	1590834	.	.	.	Lenght:5649
CP011327	Mauve	CORE	1590835	1593455	.	.	.	Lenght:2620
CP011327	Mauve	CORE	1593522	1596398	.	.	.	Lenght:2876
CP011327	Mauve	CORE	1596399	1596785	.	.	.	Lenght:386
CP011327	Mauve	CORE	1596865	1597700	.	.	.	Lenght:835
CP011327	Mauve	CORE	1597701	1598143	.	.	.	Lenght:442
CP011327	Mauve	CORE	1600263	1620045	.	.	.	Lenght:19782
CP011327	Mauve	CORE	1620088	1630316	.	.	.	Lenght:10228
CP011327	Mauve	CORE	1630374	1637163	.	.	.	Lenght:6789
CP011327	Mauve	CORE	1637164	1638801	.	.	.	Lenght:1637
CP011327	Mauve	CORE	1638989	1639189	.	.	.	Lenght:200
CP011327	Mauve	CORE	1639190	1643770	.	.	.	Lenght:4580
CP011327	Mauve	CORE	1643808	1645458	.	.	.	Lenght:1650
CP011327	Mauve	CORE	1646260	1646391	.	.	.	Lenght:131
CP011327	Mauve	CORE	1648371	1652353	.	.	.	Lenght:3982
CP011327	Mauve	CORE	1652446	1657629	.	.	.	Lenght:5183
CP011327	Mauve	CORE	1657630	1670394	.	.	.	Lenght:12764
CP011327	Mauve	CORE	1671959	1679860	.	.	.	Lenght:7901
CP011327	Mauve	CORE	1679907	1693501	.	.	.	Lenght:13594
CP011327	Mauve	CORE	1713348	1713359	.	.	.	Lenght:11
CP011327	Mauve	CORE	1713363	1713658	.	.	.	Lenght:295
CP011327	Mauve	CORE	1713702	1728895	.	.	.	Lenght:15193
CP011327	Mauve	CORE	1728896	1743084	.	.	.	Lenght:14188
CP011327	Mauve	CORE	1743581	1745539	.	.	.	Lenght:1958
CP011327	Mauve	CORE	1745555	1754145	.	.	.	Lenght:8590
CP011327	Mauve	CORE	1754146	1756025	.	.	.	Lenght:1879
CP011327	Mauve	CORE	1756029	1756063	.	.	.	Lenght:34
CP011327	Mauve	CORE	1756069	1760388	.	.	.	Lenght:4319
CP011327	Mauve	CORE	1760426	1760692	.	.	.	Lenght:266
CP011327	Mauve	CORE	1760974	1769764	.	.	.	Lenght:8790
CP011327	Mauve	CORE	1769896	1771277	.	.	.	Lenght:1381
CP011327	Mauve	CORE	1771797	1778917	.	.	.	Lenght:7120
CP011327	Mauve	CORE	1778918	1778941	.	.	.	Lenght:23
CP011327	Mauve	CORE	1778942	1783183	.	.	.	Lenght:4241
CP011327	Mauve	CORE	1783189	1795710	.	.	.	Lenght:12521
CP011327	Mauve	CORE	1795711	1800207	.	.	.	Lenght:4496
CP011327	Mauve	CORE	1800229	1800260	.	.	.	Lenght:31
CP011327	Mauve	CORE	1800261	1802521	.	.	.	Lenght:2260
CP011327	Mauve	CORE	1802532	1810935	.	.	.	Lenght:8403
CP011327	Mauve	CORE	1810947	1811567	.	.	.	Lenght:620
CP011327	Mauve	CORE	1811992	1824435	.	.	.	Lenght:12443
CP011327	Mauve	CORE	1830911	1838724	.	.	.	Lenght:7813
CP011327	Mauve	CORE	1838728	1839575	.	.	.	Lenght:847
CP011327	Mauve	CORE	1839738	1839868	.	.	.	Lenght:130
CP011327	Mauve	CORE	1839891	1841387	.	.	.	Lenght:1496
CP011327	Mauve	CORE	1843719	1846798	.	.	.	Lenght:3079
CP011327	Mauve	CORE	1847486	1850009	.	.	.	Lenght:2523
CP011327	Mauve	CORE	1850010	1853049	.	.	.	Lenght:3039
CP011327	Mauve	CORE	1853087	1856714	.	.	.	Lenght:3627
CP011327	Mauve	CORE	1856863	1864448	.	.	.	Lenght:7585
CP011327	Mauve	CORE	1864514	1864690	.	.	.	Lenght:176
CP011327	Mauve	CORE	1865130	1866276	.	.	.	Lenght:1146
CP011327	Mauve	CORE	1866351	1867471	.	.	.	Lenght:1120
CP011327	Mauve	CORE	1868237	1868413	.	.	.	Lenght:176
CP011327	Mauve	CORE	1868849	1868928	.	.	.	Lenght:79
CP011327	Mauve	CORE	1869756	1870333	.	.	.	Lenght:577
CP011327	Mauve	CORE	1870537	1880227	.	.	.	Lenght:9690
CP011327	Mauve	CORE	1880228	1882469	.	.	.	Lenght:2241
CP011327	Mauve	CORE	1884618	1884682	.	.	.	Lenght:64
CP011327	Mauve	CORE	1885049	1885561	.	.	.	Lenght:512
CP011327	Mauve	CORE	1885657	1885741	.	.	.	Lenght:84
CP011327	Mauve	CORE	1885813	1887938	.	.	.	Lenght:2125
CP011327	Mauve	CORE	1907682	1908291	.	.	.	Lenght:609
CP011327	Mauve	CORE	1908320	1908466	.	.	.	Lenght:146
CP011327	Mauve	CORE	1913522	1914336	.	.	.	Lenght:814
CP011327	Mauve	CORE	1914358	1915266	.	.	.	Lenght:908
CP011327	Mauve	CORE	1915267	1915310	.	.	.	Lenght:43
CP011327	Mauve	CORE	1915327	1915377	.	.	.	Lenght:50
CP011327	Mauve	CORE	1915432	1916337	.	.	.	Lenght:905
CP011327	Mauve	CORE	1917427	1918272	.	.	.	Lenght:845
CP011327	Mauve	CORE	1918376	1919929	.	.	.	Lenght:1553
CP011327	Mauve	CORE	1920064	1920241	.	.	.	Lenght:177
CP011327	Mauve	CORE	1920301	1920410	.	.	.	Lenght:109
CP011327	Mauve	CORE	1920411	1922399	.	.	.	Lenght:1988
CP011327	Mauve	CORE	1922400	1924424	.	.	.	Lenght:2024
CP011327	Mauve	CORE	1925334	1928743	.	.	.	Lenght:3409
CP011327	Mauve	CORE	1928870	1933085	.	.	.	Lenght:4215
CP011327	Mauve	CORE	1933445	1939733	.	.	.	Lenght:6288
CP011327	Mauve	CORE	1939741	1941915	.	.	.	Lenght:2174
CP011327	Mauve	CORE	1941916	1942236	.	.	.	Lenght:320
CP011327	Mauve	CORE	1942300	1943203	.	.	.	Lenght:903
CP011327	Mauve	CORE	1945202	1949261	.	.	.	Lenght:4059
CP011327	Mauve	CORE	1949262	1951744	.	.	.	Lenght:2482
CP011327	Mauve	CORE	1952061	1991421	.	.	.	Lenght:39360
CP011327	Mauve	CORE	2008076	2010701	.	.	.	Lenght:2625
CP011327	Mauve	CORE	2011237	2015375	.	.	.	Lenght:4138
CP011327	Mauve	CORE	2015383	2022246	.	.	.	Lenght:6863
CP011327	Mauve	CORE	2022247	2022796	.	.	.	Lenght:549
CP011327	Mauve	CORE	2022817	2029993	.	.	.	Lenght:7176
CP011327	Mauve	CORE	2029994	2030166	.	.	.	Lenght:172
CP011327	Mauve	CORE	2030461	2033601	.	.	.	Lenght:3140
CP011327	Mauve	CORE	2033602	2034132	.	.	.	Lenght:530
CP011327	Mauve	CORE	2034163	2042613	.	.	.	Lenght:8450
CP011327	Mauve	CORE	2042615	2053507	.	.	.	Lenght:10892
CP011327	Mauve	CORE	2053508	2061398	.	.	.	Lenght:7890
CP011327	Mauve	CORE	2061399	2063067	.	.	.	Lenght:1668
CP011327	Mauve	CORE	2063227	2064227	.	.	.	Lenght:1000
