# Supplementary material for: Functional annotation and distribution overview of RNA families in 27 Streptococcus agalactiae genomes
Source: BMC Genomics. 2018 Jul 28;19:556. doi: 10.1186/s12864-018-4951-z (PMC6064168; doi:10.1186/s12864-018-4951-z)
Supplement: Supplementary file 4 — GFF3 annotations for all classified Regions and ncRNAs. (ZIP 1638 kb) [file 12864_2018_4951_MOESM4_ESM.zip › Additional file 4/Core_Shared_and_Exclusive_Regions/CORE_CP011328.gff]

CP011328	Mauve	CORE	1	2760	.	.	.	Lenght:2759
CP011328	Mauve	CORE	2761	4047	.	.	.	Lenght:1286
CP011328	Mauve	CORE	4048	4058	.	.	.	Lenght:10
CP011328	Mauve	CORE	4251	16169	.	.	.	Lenght:11918
CP011328	Mauve	CORE	16209	16266	.	.	.	Lenght:57
CP011328	Mauve	CORE	177982	179638	.	.	.	Lenght:1656
CP011328	Mauve	CORE	179681	183403	.	.	.	Lenght:3722
CP011328	Mauve	CORE	184668	184908	.	.	.	Lenght:240
CP011328	Mauve	CORE	184947	187726	.	.	.	Lenght:2779
CP011328	Mauve	CORE	187728	191573	.	.	.	Lenght:3845
CP011328	Mauve	CORE	191789	194316	.	.	.	Lenght:2527
CP011328	Mauve	CORE	194320	195085	.	.	.	Lenght:765
CP011328	Mauve	CORE	195768	199523	.	.	.	Lenght:3755
CP011328	Mauve	CORE	199560	210350	.	.	.	Lenght:10790
CP011328	Mauve	CORE	210630	212186	.	.	.	Lenght:1556
CP011328	Mauve	CORE	213955	215924	.	.	.	Lenght:1969
CP011328	Mauve	CORE	216114	216375	.	.	.	Lenght:261
CP011328	Mauve	CORE	216595	223785	.	.	.	Lenght:7190
CP011328	Mauve	CORE	223786	227839	.	.	.	Lenght:4053
CP011328	Mauve	CORE	227872	243340	.	.	.	Lenght:15468
CP011328	Mauve	CORE	243599	243745	.	.	.	Lenght:146
CP011328	Mauve	CORE	244091	244638	.	.	.	Lenght:547
CP011328	Mauve	CORE	249732	249921	.	.	.	Lenght:189
CP011328	Mauve	CORE	252530	253238	.	.	.	Lenght:708
CP011328	Mauve	CORE	253239	259055	.	.	.	Lenght:5816
CP011328	Mauve	CORE	259317	259564	.	.	.	Lenght:247
CP011328	Mauve	CORE	259565	264433	.	.	.	Lenght:4868
CP011328	Mauve	CORE	264434	274712	.	.	.	Lenght:10278
CP011328	Mauve	CORE	274713	274726	.	.	.	Lenght:13
CP011328	Mauve	CORE	274730	284587	.	.	.	Lenght:9857
CP011328	Mauve	CORE	284588	285773	.	.	.	Lenght:1185
CP011328	Mauve	CORE	285774	294127	.	.	.	Lenght:8353
CP011328	Mauve	CORE	294128	294472	.	.	.	Lenght:344
CP011328	Mauve	CORE	294613	294712	.	.	.	Lenght:99
CP011328	Mauve	CORE	294837	302539	.	.	.	Lenght:7702
CP011328	Mauve	CORE	302540	317105	.	.	.	Lenght:14565
CP011328	Mauve	CORE	317757	318355	.	.	.	Lenght:598
CP011328	Mauve	CORE	320253	320956	.	.	.	Lenght:703
CP011328	Mauve	CORE	321707	322034	.	.	.	Lenght:327
CP011328	Mauve	CORE	322035	326811	.	.	.	Lenght:4776
CP011328	Mauve	CORE	326812	338924	.	.	.	Lenght:12112
CP011328	Mauve	CORE	338925	340797	.	.	.	Lenght:1872
CP011328	Mauve	CORE	340798	340931	.	.	.	Lenght:133
CP011328	Mauve	CORE	340953	341451	.	.	.	Lenght:498
CP011328	Mauve	CORE	341600	344116	.	.	.	Lenght:2516
CP011328	Mauve	CORE	344143	344333	.	.	.	Lenght:190
CP011328	Mauve	CORE	344799	345354	.	.	.	Lenght:555
CP011328	Mauve	CORE	345355	352011	.	.	.	Lenght:6656
CP011328	Mauve	CORE	352012	353131	.	.	.	Lenght:1119
CP011328	Mauve	CORE	353150	364335	.	.	.	Lenght:11185
CP011328	Mauve	CORE	365072	366457	.	.	.	Lenght:1385
CP011328	Mauve	CORE	366458	377602	.	.	.	Lenght:11144
CP011328	Mauve	CORE	377603	380609	.	.	.	Lenght:3006
CP011328	Mauve	CORE	380613	381604	.	.	.	Lenght:991
CP011328	Mauve	CORE	385218	386895	.	.	.	Lenght:1677
CP011328	Mauve	CORE	386962	387528	.	.	.	Lenght:566
CP011328	Mauve	CORE	387529	392850	.	.	.	Lenght:5321
CP011328	Mauve	CORE	23593	25884	.	.	.	Lenght:2291
CP011328	Mauve	CORE	27142	27288	.	.	.	Lenght:146
CP011328	Mauve	CORE	27289	28944	.	.	.	Lenght:1655
CP011328	Mauve	CORE	28969	30043	.	.	.	Lenght:1074
CP011328	Mauve	CORE	30044	39782	.	.	.	Lenght:9738
CP011328	Mauve	CORE	39783	43084	.	.	.	Lenght:3301
CP011328	Mauve	CORE	44792	50511	.	.	.	Lenght:5719
CP011328	Mauve	CORE	50512	66322	.	.	.	Lenght:15810
CP011328	Mauve	CORE	66323	66528	.	.	.	Lenght:205
CP011328	Mauve	CORE	66620	74361	.	.	.	Lenght:7741
CP011328	Mauve	CORE	74389	74870	.	.	.	Lenght:481
CP011328	Mauve	CORE	75093	78129	.	.	.	Lenght:3036
CP011328	Mauve	CORE	79640	79681	.	.	.	Lenght:41
CP011328	Mauve	CORE	79682	79803	.	.	.	Lenght:121
CP011328	Mauve	CORE	79911	98404	.	.	.	Lenght:18493
CP011328	Mauve	CORE	98407	104144	.	.	.	Lenght:5737
CP011328	Mauve	CORE	104880	104913	.	.	.	Lenght:33
CP011328	Mauve	CORE	104962	105081	.	.	.	Lenght:119
CP011328	Mauve	CORE	105682	105931	.	.	.	Lenght:249
CP011328	Mauve	CORE	106411	106677	.	.	.	Lenght:266
CP011328	Mauve	CORE	106749	106781	.	.	.	Lenght:32
CP011328	Mauve	CORE	106996	107125	.	.	.	Lenght:129
CP011328	Mauve	CORE	107201	107381	.	.	.	Lenght:180
CP011328	Mauve	CORE	108186	121336	.	.	.	Lenght:13150
CP011328	Mauve	CORE	122422	124622	.	.	.	Lenght:2200
CP011328	Mauve	CORE	124623	125083	.	.	.	Lenght:460
CP011328	Mauve	CORE	125084	127898	.	.	.	Lenght:2814
CP011328	Mauve	CORE	127911	138462	.	.	.	Lenght:10551
CP011328	Mauve	CORE	138463	140303	.	.	.	Lenght:1840
CP011328	Mauve	CORE	140304	150928	.	.	.	Lenght:10624
CP011328	Mauve	CORE	151385	155484	.	.	.	Lenght:4099
CP011328	Mauve	CORE	155485	156125	.	.	.	Lenght:640
CP011328	Mauve	CORE	156576	157324	.	.	.	Lenght:748
CP011328	Mauve	CORE	158903	162118	.	.	.	Lenght:3215
CP011328	Mauve	CORE	162145	165161	.	.	.	Lenght:3016
CP011328	Mauve	CORE	165212	167237	.	.	.	Lenght:2025
CP011328	Mauve	CORE	167337	167882	.	.	.	Lenght:545
CP011328	Mauve	CORE	167883	172109	.	.	.	Lenght:4226
CP011328	Mauve	CORE	172110	174709	.	.	.	Lenght:2599
CP011328	Mauve	CORE	396579	400020	.	.	.	Lenght:3441
CP011328	Mauve	CORE	400694	400776	.	.	.	Lenght:82
CP011328	Mauve	CORE	400777	400918	.	.	.	Lenght:141
CP011328	Mauve	CORE	401018	405164	.	.	.	Lenght:4146
CP011328	Mauve	CORE	405831	411486	.	.	.	Lenght:5655
CP011328	Mauve	CORE	411509	411688	.	.	.	Lenght:179
CP011328	Mauve	CORE	411689	413276	.	.	.	Lenght:1587
CP011328	Mauve	CORE	413277	413537	.	.	.	Lenght:260
CP011328	Mauve	CORE	417262	418449	.	.	.	Lenght:1187
CP011328	Mauve	CORE	418450	419325	.	.	.	Lenght:875
CP011328	Mauve	CORE	452088	452118	.	.	.	Lenght:30
CP011328	Mauve	CORE	452619	454089	.	.	.	Lenght:1470
CP011328	Mauve	CORE	454090	456855	.	.	.	Lenght:2765
CP011328	Mauve	CORE	458383	458753	.	.	.	Lenght:370
CP011328	Mauve	CORE	458754	462232	.	.	.	Lenght:3478
CP011328	Mauve	CORE	462648	463053	.	.	.	Lenght:405
CP011328	Mauve	CORE	463054	467434	.	.	.	Lenght:4380
CP011328	Mauve	CORE	467435	473953	.	.	.	Lenght:6518
CP011328	Mauve	CORE	474308	480741	.	.	.	Lenght:6433
CP011328	Mauve	CORE	480742	489872	.	.	.	Lenght:9130
CP011328	Mauve	CORE	489920	490671	.	.	.	Lenght:751
CP011328	Mauve	CORE	490672	493606	.	.	.	Lenght:2934
CP011328	Mauve	CORE	493618	507139	.	.	.	Lenght:13521
CP011328	Mauve	CORE	507221	507577	.	.	.	Lenght:356
CP011328	Mauve	CORE	507578	508675	.	.	.	Lenght:1097
CP011328	Mauve	CORE	508715	512153	.	.	.	Lenght:3438
CP011328	Mauve	CORE	512195	515898	.	.	.	Lenght:3703
CP011328	Mauve	CORE	515955	518027	.	.	.	Lenght:2072
CP011328	Mauve	CORE	518028	524982	.	.	.	Lenght:6954
CP011328	Mauve	CORE	524995	527415	.	.	.	Lenght:2420
CP011328	Mauve	CORE	527416	537808	.	.	.	Lenght:10392
CP011328	Mauve	CORE	537810	540297	.	.	.	Lenght:2487
CP011328	Mauve	CORE	540298	540828	.	.	.	Lenght:530
CP011328	Mauve	CORE	540829	543419	.	.	.	Lenght:2590
CP011328	Mauve	CORE	543420	545983	.	.	.	Lenght:2563
CP011328	Mauve	CORE	545984	546664	.	.	.	Lenght:680
CP011328	Mauve	CORE	546671	546760	.	.	.	Lenght:89
CP011328	Mauve	CORE	546895	548239	.	.	.	Lenght:1344
CP011328	Mauve	CORE	548240	554391	.	.	.	Lenght:6151
CP011328	Mauve	CORE	554392	555824	.	.	.	Lenght:1432
CP011328	Mauve	CORE	555825	555937	.	.	.	Lenght:112
CP011328	Mauve	CORE	555938	555966	.	.	.	Lenght:28
CP011328	Mauve	CORE	555967	556986	.	.	.	Lenght:1019
CP011328	Mauve	CORE	557012	561687	.	.	.	Lenght:4675
CP011328	Mauve	CORE	587911	597028	.	.	.	Lenght:9117
CP011328	Mauve	CORE	597074	598263	.	.	.	Lenght:1189
CP011328	Mauve	CORE	598264	602107	.	.	.	Lenght:3843
CP011328	Mauve	CORE	603828	605030	.	.	.	Lenght:1202
CP011328	Mauve	CORE	605031	605081	.	.	.	Lenght:50
CP011328	Mauve	CORE	605184	605524	.	.	.	Lenght:340
CP011328	Mauve	CORE	605607	605954	.	.	.	Lenght:347
CP011328	Mauve	CORE	612821	614435	.	.	.	Lenght:1614
CP011328	Mauve	CORE	614457	622523	.	.	.	Lenght:8066
CP011328	Mauve	CORE	622524	624773	.	.	.	Lenght:2249
CP011328	Mauve	CORE	624788	625281	.	.	.	Lenght:493
CP011328	Mauve	CORE	625282	626248	.	.	.	Lenght:966
CP011328	Mauve	CORE	626249	629592	.	.	.	Lenght:3343
CP011328	Mauve	CORE	629671	634040	.	.	.	Lenght:4369
CP011328	Mauve	CORE	634041	634776	.	.	.	Lenght:735
CP011328	Mauve	CORE	635337	637359	.	.	.	Lenght:2022
CP011328	Mauve	CORE	637360	637389	.	.	.	Lenght:29
CP011328	Mauve	CORE	637390	646243	.	.	.	Lenght:8853
CP011328	Mauve	CORE	646245	650259	.	.	.	Lenght:4014
CP011328	Mauve	CORE	650484	652473	.	.	.	Lenght:1989
CP011328	Mauve	CORE	652534	653174	.	.	.	Lenght:640
CP011328	Mauve	CORE	653354	655533	.	.	.	Lenght:2179
CP011328	Mauve	CORE	655534	658736	.	.	.	Lenght:3202
CP011328	Mauve	CORE	658737	660844	.	.	.	Lenght:2107
CP011328	Mauve	CORE	660845	662430	.	.	.	Lenght:1585
CP011328	Mauve	CORE	662983	663083	.	.	.	Lenght:100
CP011328	Mauve	CORE	663682	668544	.	.	.	Lenght:4862
CP011328	Mauve	CORE	668548	673240	.	.	.	Lenght:4692
CP011328	Mauve	CORE	673241	684454	.	.	.	Lenght:11213
CP011328	Mauve	CORE	685282	688949	.	.	.	Lenght:3667
CP011328	Mauve	CORE	688950	695740	.	.	.	Lenght:6790
CP011328	Mauve	CORE	695741	697030	.	.	.	Lenght:1289
CP011328	Mauve	CORE	697268	700183	.	.	.	Lenght:2915
CP011328	Mauve	CORE	700184	704664	.	.	.	Lenght:4480
CP011328	Mauve	CORE	705838	723360	.	.	.	Lenght:17522
CP011328	Mauve	CORE	723361	724084	.	.	.	Lenght:723
CP011328	Mauve	CORE	724138	724181	.	.	.	Lenght:43
CP011328	Mauve	CORE	724182	724482	.	.	.	Lenght:300
CP011328	Mauve	CORE	724483	725541	.	.	.	Lenght:1058
CP011328	Mauve	CORE	725542	725782	.	.	.	Lenght:240
CP011328	Mauve	CORE	725783	726063	.	.	.	Lenght:280
CP011328	Mauve	CORE	726064	733653	.	.	.	Lenght:7589
CP011328	Mauve	CORE	733711	735013	.	.	.	Lenght:1302
CP011328	Mauve	CORE	735015	736931	.	.	.	Lenght:1916
CP011328	Mauve	CORE	736932	741736	.	.	.	Lenght:4804
CP011328	Mauve	CORE	741737	742332	.	.	.	Lenght:595
CP011328	Mauve	CORE	744077	745561	.	.	.	Lenght:1484
CP011328	Mauve	CORE	745654	748831	.	.	.	Lenght:3177
CP011328	Mauve	CORE	751386	763586	.	.	.	Lenght:12200
CP011328	Mauve	CORE	763626	764639	.	.	.	Lenght:1013
CP011328	Mauve	CORE	764964	783117	.	.	.	Lenght:18153
CP011328	Mauve	CORE	783191	783788	.	.	.	Lenght:597
CP011328	Mauve	CORE	784090	792026	.	.	.	Lenght:7936
CP011328	Mauve	CORE	792078	793543	.	.	.	Lenght:1465
CP011328	Mauve	CORE	793566	802169	.	.	.	Lenght:8603
CP011328	Mauve	CORE	802208	808593	.	.	.	Lenght:6385
CP011328	Mauve	CORE	808594	812205	.	.	.	Lenght:3611
CP011328	Mauve	CORE	812312	815397	.	.	.	Lenght:3085
CP011328	Mauve	CORE	815412	818422	.	.	.	Lenght:3010
CP011328	Mauve	CORE	818489	818880	.	.	.	Lenght:391
CP011328	Mauve	CORE	818901	822219	.	.	.	Lenght:3318
CP011328	Mauve	CORE	822220	823519	.	.	.	Lenght:1299
CP011328	Mauve	CORE	823520	824224	.	.	.	Lenght:704
CP011328	Mauve	CORE	824401	825802	.	.	.	Lenght:1401
CP011328	Mauve	CORE	825848	827086	.	.	.	Lenght:1238
CP011328	Mauve	CORE	827087	828665	.	.	.	Lenght:1578
CP011328	Mauve	CORE	828666	829342	.	.	.	Lenght:676
CP011328	Mauve	CORE	829343	829959	.	.	.	Lenght:616
CP011328	Mauve	CORE	830054	830079	.	.	.	Lenght:25
CP011328	Mauve	CORE	830105	830230	.	.	.	Lenght:125
CP011328	Mauve	CORE	830232	830683	.	.	.	Lenght:451
CP011328	Mauve	CORE	830684	831311	.	.	.	Lenght:627
CP011328	Mauve	CORE	831317	831335	.	.	.	Lenght:18
CP011328	Mauve	CORE	831338	841999	.	.	.	Lenght:10661
CP011328	Mauve	CORE	842001	844685	.	.	.	Lenght:2684
CP011328	Mauve	CORE	845994	848360	.	.	.	Lenght:2366
CP011328	Mauve	CORE	848361	848698	.	.	.	Lenght:337
CP011328	Mauve	CORE	848699	850916	.	.	.	Lenght:2217
CP011328	Mauve	CORE	850918	851186	.	.	.	Lenght:268
CP011328	Mauve	CORE	851285	858642	.	.	.	Lenght:7357
CP011328	Mauve	CORE	859766	860786	.	.	.	Lenght:1020
CP011328	Mauve	CORE	860787	861027	.	.	.	Lenght:240
CP011328	Mauve	CORE	861082	862721	.	.	.	Lenght:1639
CP011328	Mauve	CORE	862722	865842	.	.	.	Lenght:3120
CP011328	Mauve	CORE	865843	866726	.	.	.	Lenght:883
CP011328	Mauve	CORE	866842	871448	.	.	.	Lenght:4606
CP011328	Mauve	CORE	871469	872784	.	.	.	Lenght:1315
CP011328	Mauve	CORE	872787	873940	.	.	.	Lenght:1153
CP011328	Mauve	CORE	873941	874061	.	.	.	Lenght:120
CP011328	Mauve	CORE	874690	874726	.	.	.	Lenght:36
CP011328	Mauve	CORE	874915	875104	.	.	.	Lenght:189
CP011328	Mauve	CORE	875167	876943	.	.	.	Lenght:1776
CP011328	Mauve	CORE	876944	876984	.	.	.	Lenght:40
CP011328	Mauve	CORE	876985	889391	.	.	.	Lenght:12406
CP011328	Mauve	CORE	889413	894420	.	.	.	Lenght:5007
CP011328	Mauve	CORE	894421	904580	.	.	.	Lenght:10159
CP011328	Mauve	CORE	904581	909816	.	.	.	Lenght:5235
CP011328	Mauve	CORE	909847	909975	.	.	.	Lenght:128
CP011328	Mauve	CORE	910061	910675	.	.	.	Lenght:614
CP011328	Mauve	CORE	910773	915843	.	.	.	Lenght:5070
CP011328	Mauve	CORE	915901	915984	.	.	.	Lenght:83
CP011328	Mauve	CORE	925485	928889	.	.	.	Lenght:3404
CP011328	Mauve	CORE	928892	932695	.	.	.	Lenght:3803
CP011328	Mauve	CORE	932844	932940	.	.	.	Lenght:96
CP011328	Mauve	CORE	932945	933034	.	.	.	Lenght:89
CP011328	Mauve	CORE	933071	935252	.	.	.	Lenght:2181
CP011328	Mauve	CORE	936511	940312	.	.	.	Lenght:3801
CP011328	Mauve	CORE	940375	948197	.	.	.	Lenght:7822
CP011328	Mauve	CORE	948203	948646	.	.	.	Lenght:443
CP011328	Mauve	CORE	948647	949386	.	.	.	Lenght:739
CP011328	Mauve	CORE	949387	958484	.	.	.	Lenght:9097
CP011328	Mauve	CORE	958630	958976	.	.	.	Lenght:346
CP011328	Mauve	CORE	958977	961968	.	.	.	Lenght:2991
CP011328	Mauve	CORE	961969	963097	.	.	.	Lenght:1128
CP011328	Mauve	CORE	963370	967232	.	.	.	Lenght:3862
CP011328	Mauve	CORE	967233	968185	.	.	.	Lenght:952
CP011328	Mauve	CORE	968565	968622	.	.	.	Lenght:57
CP011328	Mauve	CORE	968623	977843	.	.	.	Lenght:9220
CP011328	Mauve	CORE	977934	978972	.	.	.	Lenght:1038
CP011328	Mauve	CORE	983973	985705	.	.	.	Lenght:1732
CP011328	Mauve	CORE	985780	986288	.	.	.	Lenght:508
CP011328	Mauve	CORE	986335	993822	.	.	.	Lenght:7487
CP011328	Mauve	CORE	993823	1000725	.	.	.	Lenght:6902
CP011328	Mauve	CORE	1000749	1001442	.	.	.	Lenght:693
CP011328	Mauve	CORE	1001443	1002206	.	.	.	Lenght:763
CP011328	Mauve	CORE	1002207	1008252	.	.	.	Lenght:6045
CP011328	Mauve	CORE	1008312	1009761	.	.	.	Lenght:1449
CP011328	Mauve	CORE	1011254	1011321	.	.	.	Lenght:67
CP011328	Mauve	CORE	1011322	1015556	.	.	.	Lenght:4234
CP011328	Mauve	CORE	1015850	1016056	.	.	.	Lenght:206
CP011328	Mauve	CORE	1016057	1016070	.	.	.	Lenght:13
CP011328	Mauve	CORE	1016143	1016191	.	.	.	Lenght:48
CP011328	Mauve	CORE	1016192	1019145	.	.	.	Lenght:2953
CP011328	Mauve	CORE	1019146	1020991	.	.	.	Lenght:1845
CP011328	Mauve	CORE	1020992	1025817	.	.	.	Lenght:4825
CP011328	Mauve	CORE	1025818	1025829	.	.	.	Lenght:11
CP011328	Mauve	CORE	1025986	1034304	.	.	.	Lenght:8318
CP011328	Mauve	CORE	1035591	1036288	.	.	.	Lenght:697
CP011328	Mauve	CORE	1036289	1036440	.	.	.	Lenght:151
CP011328	Mauve	CORE	1036462	1042743	.	.	.	Lenght:6281
CP011328	Mauve	CORE	1046811	1053706	.	.	.	Lenght:6895
CP011328	Mauve	CORE	1053707	1054888	.	.	.	Lenght:1181
CP011328	Mauve	CORE	1054889	1056638	.	.	.	Lenght:1749
CP011328	Mauve	CORE	1056639	1061422	.	.	.	Lenght:4783
CP011328	Mauve	CORE	1061423	1061767	.	.	.	Lenght:344
CP011328	Mauve	CORE	1061768	1071950	.	.	.	Lenght:10182
CP011328	Mauve	CORE	1071951	1073407	.	.	.	Lenght:1456
CP011328	Mauve	CORE	1073422	1074554	.	.	.	Lenght:1132
CP011328	Mauve	CORE	1074573	1074782	.	.	.	Lenght:209
CP011328	Mauve	CORE	1074783	1076453	.	.	.	Lenght:1670
CP011328	Mauve	CORE	1076656	1082268	.	.	.	Lenght:5612
CP011328	Mauve	CORE	1082269	1092103	.	.	.	Lenght:9834
CP011328	Mauve	CORE	1092104	1092870	.	.	.	Lenght:766
CP011328	Mauve	CORE	1092880	1093874	.	.	.	Lenght:994
CP011328	Mauve	CORE	1093875	1102519	.	.	.	Lenght:8644
CP011328	Mauve	CORE	1102527	1108650	.	.	.	Lenght:6123
CP011328	Mauve	CORE	1110252	1114390	.	.	.	Lenght:4138
CP011328	Mauve	CORE	1114501	1124304	.	.	.	Lenght:9803
CP011328	Mauve	CORE	1124305	1126766	.	.	.	Lenght:2461
CP011328	Mauve	CORE	1126767	1128141	.	.	.	Lenght:1374
CP011328	Mauve	CORE	1128142	1134046	.	.	.	Lenght:5904
CP011328	Mauve	CORE	1144388	1148598	.	.	.	Lenght:4210
CP011328	Mauve	CORE	1148599	1155010	.	.	.	Lenght:6411
CP011328	Mauve	CORE	1155953	1166515	.	.	.	Lenght:10562
CP011328	Mauve	CORE	1166516	1174417	.	.	.	Lenght:7901
CP011328	Mauve	CORE	1174549	1179705	.	.	.	Lenght:5156
CP011328	Mauve	CORE	1179771	1196348	.	.	.	Lenght:16577
CP011328	Mauve	CORE	1196349	1201356	.	.	.	Lenght:5007
CP011328	Mauve	CORE	1201391	1202863	.	.	.	Lenght:1472
CP011328	Mauve	CORE	1202864	1204440	.	.	.	Lenght:1576
CP011328	Mauve	CORE	1204441	1206059	.	.	.	Lenght:1618
CP011328	Mauve	CORE	1211207	1230383	.	.	.	Lenght:19176
CP011328	Mauve	CORE	1230384	1232428	.	.	.	Lenght:2044
CP011328	Mauve	CORE	1234719	1237276	.	.	.	Lenght:2557
CP011328	Mauve	CORE	1237281	1238113	.	.	.	Lenght:832
CP011328	Mauve	CORE	1238114	1247772	.	.	.	Lenght:9658
CP011328	Mauve	CORE	1249024	1249848	.	.	.	Lenght:824
CP011328	Mauve	CORE	1249849	1250404	.	.	.	Lenght:555
CP011328	Mauve	CORE	1250734	1250848	.	.	.	Lenght:114
CP011328	Mauve	CORE	1251454	1251547	.	.	.	Lenght:93
CP011328	Mauve	CORE	1251931	1252020	.	.	.	Lenght:89
CP011328	Mauve	CORE	1272314	1278547	.	.	.	Lenght:6233
CP011328	Mauve	CORE	1278548	1278968	.	.	.	Lenght:420
CP011328	Mauve	CORE	1278969	1280776	.	.	.	Lenght:1807
CP011328	Mauve	CORE	1280777	1284705	.	.	.	Lenght:3928
CP011328	Mauve	CORE	1284706	1302214	.	.	.	Lenght:17508
CP011328	Mauve	CORE	1302215	1303053	.	.	.	Lenght:838
CP011328	Mauve	CORE	1303054	1304203	.	.	.	Lenght:1149
CP011328	Mauve	CORE	1304241	1307776	.	.	.	Lenght:3535
CP011328	Mauve	CORE	1307788	1307844	.	.	.	Lenght:56
CP011328	Mauve	CORE	1308020	1322117	.	.	.	Lenght:14097
CP011328	Mauve	CORE	1322125	1326389	.	.	.	Lenght:4264
CP011328	Mauve	CORE	1326393	1338310	.	.	.	Lenght:11917
CP011328	Mauve	CORE	1338536	1339201	.	.	.	Lenght:665
CP011328	Mauve	CORE	1339202	1341910	.	.	.	Lenght:2708
CP011328	Mauve	CORE	1342020	1342155	.	.	.	Lenght:135
CP011328	Mauve	CORE	1342157	1342993	.	.	.	Lenght:836
CP011328	Mauve	CORE	1343035	1343435	.	.	.	Lenght:400
CP011328	Mauve	CORE	1343439	1343916	.	.	.	Lenght:477
CP011328	Mauve	CORE	1344405	1346682	.	.	.	Lenght:2277
CP011328	Mauve	CORE	1346689	1346782	.	.	.	Lenght:93
CP011328	Mauve	CORE	1346783	1349839	.	.	.	Lenght:3056
CP011328	Mauve	CORE	1349840	1353555	.	.	.	Lenght:3715
CP011328	Mauve	CORE	1353556	1354450	.	.	.	Lenght:894
CP011328	Mauve	CORE	1354451	1358593	.	.	.	Lenght:4142
CP011328	Mauve	CORE	1358594	1360683	.	.	.	Lenght:2089
CP011328	Mauve	CORE	1360704	1363453	.	.	.	Lenght:2749
CP011328	Mauve	CORE	1363503	1366328	.	.	.	Lenght:2825
CP011328	Mauve	CORE	1366329	1368117	.	.	.	Lenght:1788
CP011328	Mauve	CORE	1368118	1371994	.	.	.	Lenght:3876
CP011328	Mauve	CORE	1371995	1379874	.	.	.	Lenght:7879
CP011328	Mauve	CORE	1381126	1392025	.	.	.	Lenght:10899
CP011328	Mauve	CORE	1392026	1400497	.	.	.	Lenght:8471
CP011328	Mauve	CORE	1400498	1403722	.	.	.	Lenght:3224
CP011328	Mauve	CORE	1403723	1416270	.	.	.	Lenght:12547
CP011328	Mauve	CORE	1416866	1422513	.	.	.	Lenght:5647
CP011328	Mauve	CORE	1422514	1425134	.	.	.	Lenght:2620
CP011328	Mauve	CORE	1425135	1428011	.	.	.	Lenght:2876
CP011328	Mauve	CORE	1428012	1428397	.	.	.	Lenght:385
CP011328	Mauve	CORE	1428398	1429233	.	.	.	Lenght:835
CP011328	Mauve	CORE	1429234	1429676	.	.	.	Lenght:442
CP011328	Mauve	CORE	1429677	1449459	.	.	.	Lenght:19782
CP011328	Mauve	CORE	1449460	1459687	.	.	.	Lenght:10227
CP011328	Mauve	CORE	1459745	1466534	.	.	.	Lenght:6789
CP011328	Mauve	CORE	1466535	1468172	.	.	.	Lenght:1637
CP011328	Mauve	CORE	1468360	1468560	.	.	.	Lenght:200
CP011328	Mauve	CORE	1468561	1473141	.	.	.	Lenght:4580
CP011328	Mauve	CORE	1473179	1474829	.	.	.	Lenght:1650
CP011328	Mauve	CORE	1475632	1475763	.	.	.	Lenght:131
CP011328	Mauve	CORE	1477750	1481732	.	.	.	Lenght:3982
CP011328	Mauve	CORE	1481825	1487008	.	.	.	Lenght:5183
CP011328	Mauve	CORE	1487009	1499760	.	.	.	Lenght:12751
CP011328	Mauve	CORE	1499764	1507664	.	.	.	Lenght:7900
CP011328	Mauve	CORE	1507665	1521262	.	.	.	Lenght:13597
CP011328	Mauve	CORE	1525519	1525530	.	.	.	Lenght:11
CP011328	Mauve	CORE	1525534	1525829	.	.	.	Lenght:295
CP011328	Mauve	CORE	1525830	1541021	.	.	.	Lenght:15191
CP011328	Mauve	CORE	1541022	1555214	.	.	.	Lenght:14192
CP011328	Mauve	CORE	1556400	1558358	.	.	.	Lenght:1958
CP011328	Mauve	CORE	1558374	1566965	.	.	.	Lenght:8591
CP011328	Mauve	CORE	1566966	1568845	.	.	.	Lenght:1879
CP011328	Mauve	CORE	1568849	1568883	.	.	.	Lenght:34
CP011328	Mauve	CORE	1568889	1573209	.	.	.	Lenght:4320
CP011328	Mauve	CORE	1573210	1573476	.	.	.	Lenght:266
CP011328	Mauve	CORE	1573758	1582549	.	.	.	Lenght:8791
CP011328	Mauve	CORE	1582550	1583931	.	.	.	Lenght:1381
CP011328	Mauve	CORE	1584304	1591424	.	.	.	Lenght:7120
CP011328	Mauve	CORE	1591425	1591448	.	.	.	Lenght:23
CP011328	Mauve	CORE	1591476	1595719	.	.	.	Lenght:4243
CP011328	Mauve	CORE	1595725	1608244	.	.	.	Lenght:12519
CP011328	Mauve	CORE	1608245	1612740	.	.	.	Lenght:4495
CP011328	Mauve	CORE	1612762	1612794	.	.	.	Lenght:32
CP011328	Mauve	CORE	1612795	1615056	.	.	.	Lenght:2261
CP011328	Mauve	CORE	1615067	1623481	.	.	.	Lenght:8414
CP011328	Mauve	CORE	1623493	1624113	.	.	.	Lenght:620
CP011328	Mauve	CORE	1628998	1641437	.	.	.	Lenght:12439
CP011328	Mauve	CORE	1645860	1653667	.	.	.	Lenght:7807
CP011328	Mauve	CORE	1653671	1654518	.	.	.	Lenght:847
CP011328	Mauve	CORE	1654681	1654811	.	.	.	Lenght:130
CP011328	Mauve	CORE	1654833	1656329	.	.	.	Lenght:1496
CP011328	Mauve	CORE	1657097	1660162	.	.	.	Lenght:3065
CP011328	Mauve	CORE	1660850	1663373	.	.	.	Lenght:2523
CP011328	Mauve	CORE	1663374	1666413	.	.	.	Lenght:3039
CP011328	Mauve	CORE	1666451	1670079	.	.	.	Lenght:3628
CP011328	Mauve	CORE	1670080	1677667	.	.	.	Lenght:7587
CP011328	Mauve	CORE	1677668	1677844	.	.	.	Lenght:176
CP011328	Mauve	CORE	1678284	1679430	.	.	.	Lenght:1146
CP011328	Mauve	CORE	1679507	1680628	.	.	.	Lenght:1121
CP011328	Mauve	CORE	1683622	1683798	.	.	.	Lenght:176
CP011328	Mauve	CORE	1684234	1684313	.	.	.	Lenght:79
CP011328	Mauve	CORE	1685136	1685713	.	.	.	Lenght:577
CP011328	Mauve	CORE	1685917	1695606	.	.	.	Lenght:9689
CP011328	Mauve	CORE	1695607	1697847	.	.	.	Lenght:2240
CP011328	Mauve	CORE	1699996	1700060	.	.	.	Lenght:64
CP011328	Mauve	CORE	1700219	1700729	.	.	.	Lenght:510
CP011328	Mauve	CORE	1701897	1701981	.	.	.	Lenght:84
CP011328	Mauve	CORE	1702054	1704181	.	.	.	Lenght:2127
CP011328	Mauve	CORE	1706217	1706826	.	.	.	Lenght:609
CP011328	Mauve	CORE	1706827	1706973	.	.	.	Lenght:146
CP011328	Mauve	CORE	1707749	1708563	.	.	.	Lenght:814
CP011328	Mauve	CORE	1708564	1709472	.	.	.	Lenght:908
CP011328	Mauve	CORE	1709473	1709516	.	.	.	Lenght:43
CP011328	Mauve	CORE	1710147	1710197	.	.	.	Lenght:50
CP011328	Mauve	CORE	1710198	1711103	.	.	.	Lenght:905
CP011328	Mauve	CORE	1712348	1713193	.	.	.	Lenght:845
CP011328	Mauve	CORE	1713297	1714849	.	.	.	Lenght:1552
CP011328	Mauve	CORE	1714984	1715161	.	.	.	Lenght:177
CP011328	Mauve	CORE	1715223	1715332	.	.	.	Lenght:109
CP011328	Mauve	CORE	1715333	1717322	.	.	.	Lenght:1989
CP011328	Mauve	CORE	1717323	1719347	.	.	.	Lenght:2024
CP011328	Mauve	CORE	1719348	1722757	.	.	.	Lenght:3409
CP011328	Mauve	CORE	1722884	1727110	.	.	.	Lenght:4226
CP011328	Mauve	CORE	1727469	1733757	.	.	.	Lenght:6288
CP011328	Mauve	CORE	1733765	1735939	.	.	.	Lenght:2174
CP011328	Mauve	CORE	1735940	1736260	.	.	.	Lenght:320
CP011328	Mauve	CORE	1736324	1737227	.	.	.	Lenght:903
CP011328	Mauve	CORE	1738146	1742193	.	.	.	Lenght:4047
CP011328	Mauve	CORE	1742194	1744676	.	.	.	Lenght:2482
CP011328	Mauve	CORE	1744677	1784015	.	.	.	Lenght:39338
CP011328	Mauve	CORE	1784460	1787083	.	.	.	Lenght:2623
CP011328	Mauve	CORE	1787609	1791774	.	.	.	Lenght:4165
CP011328	Mauve	CORE	1791782	1798648	.	.	.	Lenght:6866
CP011328	Mauve	CORE	1798712	1799261	.	.	.	Lenght:549
CP011328	Mauve	CORE	1799282	1806476	.	.	.	Lenght:7194
CP011328	Mauve	CORE	1806477	1806649	.	.	.	Lenght:172
CP011328	Mauve	CORE	1806944	1810084	.	.	.	Lenght:3140
CP011328	Mauve	CORE	1810085	1810615	.	.	.	Lenght:530
CP011328	Mauve	CORE	1810646	1819096	.	.	.	Lenght:8450
CP011328	Mauve	CORE	1819098	1829978	.	.	.	Lenght:10880
CP011328	Mauve	CORE	1829979	1837855	.	.	.	Lenght:7876
CP011328	Mauve	CORE	1837856	1839525	.	.	.	Lenght:1669
CP011328	Mauve	CORE	1839526	1840526	.	.	.	Lenght:1000
