# Supplementary material for: Functional annotation and distribution overview of RNA families in 27 Streptococcus agalactiae genomes
Source: BMC Genomics. 2018 Jul 28;19:556. doi: 10.1186/s12864-018-4951-z (PMC6064168; doi:10.1186/s12864-018-4951-z)
Supplement: Supplementary file 4 — GFF3 annotations for all classified Regions and ncRNAs. (ZIP 1638 kb) [file 12864_2018_4951_MOESM4_ESM.zip › Additional file 4/Core_Shared_and_Exclusive_Regions/CORE_CP011329.gff]

CP011329	Mauve	CORE	1	2760	.	.	.	Lenght:2759
CP011329	Mauve	CORE	2761	4046	.	.	.	Lenght:1285
CP011329	Mauve	CORE	4047	4057	.	.	.	Lenght:10
CP011329	Mauve	CORE	4253	16183	.	.	.	Lenght:11930
CP011329	Mauve	CORE	16224	16281	.	.	.	Lenght:57
CP011329	Mauve	CORE	27932	29587	.	.	.	Lenght:1655
CP011329	Mauve	CORE	29630	33385	.	.	.	Lenght:3755
CP011329	Mauve	CORE	33395	33635	.	.	.	Lenght:240
CP011329	Mauve	CORE	33674	36453	.	.	.	Lenght:2779
CP011329	Mauve	CORE	36455	40301	.	.	.	Lenght:3846
CP011329	Mauve	CORE	40695	43222	.	.	.	Lenght:2527
CP011329	Mauve	CORE	43226	43991	.	.	.	Lenght:765
CP011329	Mauve	CORE	44674	48430	.	.	.	Lenght:3756
CP011329	Mauve	CORE	48467	59252	.	.	.	Lenght:10785
CP011329	Mauve	CORE	59534	61087	.	.	.	Lenght:1553
CP011329	Mauve	CORE	62573	64541	.	.	.	Lenght:1968
CP011329	Mauve	CORE	64731	64992	.	.	.	Lenght:261
CP011329	Mauve	CORE	65212	72403	.	.	.	Lenght:7191
CP011329	Mauve	CORE	72568	76622	.	.	.	Lenght:4054
CP011329	Mauve	CORE	76655	92126	.	.	.	Lenght:15471
CP011329	Mauve	CORE	92385	92531	.	.	.	Lenght:146
CP011329	Mauve	CORE	92877	93424	.	.	.	Lenght:547
CP011329	Mauve	CORE	97759	97948	.	.	.	Lenght:189
CP011329	Mauve	CORE	100640	101348	.	.	.	Lenght:708
CP011329	Mauve	CORE	101349	107165	.	.	.	Lenght:5816
CP011329	Mauve	CORE	107427	107674	.	.	.	Lenght:247
CP011329	Mauve	CORE	107699	112568	.	.	.	Lenght:4869
CP011329	Mauve	CORE	112569	122856	.	.	.	Lenght:10287
CP011329	Mauve	CORE	122857	122870	.	.	.	Lenght:13
CP011329	Mauve	CORE	122874	132731	.	.	.	Lenght:9857
CP011329	Mauve	CORE	132796	133981	.	.	.	Lenght:1185
CP011329	Mauve	CORE	134040	142393	.	.	.	Lenght:8353
CP011329	Mauve	CORE	142394	142739	.	.	.	Lenght:345
CP011329	Mauve	CORE	142881	142980	.	.	.	Lenght:99
CP011329	Mauve	CORE	143105	150826	.	.	.	Lenght:7721
CP011329	Mauve	CORE	150827	165400	.	.	.	Lenght:14573
CP011329	Mauve	CORE	166052	166650	.	.	.	Lenght:598
CP011329	Mauve	CORE	168548	169251	.	.	.	Lenght:703
CP011329	Mauve	CORE	170002	170330	.	.	.	Lenght:328
CP011329	Mauve	CORE	170331	175108	.	.	.	Lenght:4777
CP011329	Mauve	CORE	175109	187219	.	.	.	Lenght:12110
CP011329	Mauve	CORE	187220	189106	.	.	.	Lenght:1886
CP011329	Mauve	CORE	189107	189240	.	.	.	Lenght:133
CP011329	Mauve	CORE	189262	189760	.	.	.	Lenght:498
CP011329	Mauve	CORE	189909	192425	.	.	.	Lenght:2516
CP011329	Mauve	CORE	192452	192642	.	.	.	Lenght:190
CP011329	Mauve	CORE	193108	193654	.	.	.	Lenght:546
CP011329	Mauve	CORE	193673	200330	.	.	.	Lenght:6657
CP011329	Mauve	CORE	200715	201834	.	.	.	Lenght:1119
CP011329	Mauve	CORE	201853	213040	.	.	.	Lenght:11187
CP011329	Mauve	CORE	213778	215163	.	.	.	Lenght:1385
CP011329	Mauve	CORE	215164	226309	.	.	.	Lenght:11145
CP011329	Mauve	CORE	226310	229315	.	.	.	Lenght:3005
CP011329	Mauve	CORE	229319	230310	.	.	.	Lenght:991
CP011329	Mauve	CORE	242495	244174	.	.	.	Lenght:1679
CP011329	Mauve	CORE	244241	244807	.	.	.	Lenght:566
CP011329	Mauve	CORE	245107	250437	.	.	.	Lenght:5330
CP011329	Mauve	CORE	265405	267707	.	.	.	Lenght:2302
CP011329	Mauve	CORE	267711	267857	.	.	.	Lenght:146
CP011329	Mauve	CORE	269780	271435	.	.	.	Lenght:1655
CP011329	Mauve	CORE	271460	272534	.	.	.	Lenght:1074
CP011329	Mauve	CORE	273396	283143	.	.	.	Lenght:9747
CP011329	Mauve	CORE	283717	287018	.	.	.	Lenght:3301
CP011329	Mauve	CORE	287543	293262	.	.	.	Lenght:5719
CP011329	Mauve	CORE	294371	310183	.	.	.	Lenght:15812
CP011329	Mauve	CORE	310184	310389	.	.	.	Lenght:205
CP011329	Mauve	CORE	310481	318228	.	.	.	Lenght:7747
CP011329	Mauve	CORE	318232	318713	.	.	.	Lenght:481
CP011329	Mauve	CORE	318714	321749	.	.	.	Lenght:3035
CP011329	Mauve	CORE	323261	323302	.	.	.	Lenght:41
CP011329	Mauve	CORE	323303	323424	.	.	.	Lenght:121
CP011329	Mauve	CORE	323532	342044	.	.	.	Lenght:18512
CP011329	Mauve	CORE	347623	353357	.	.	.	Lenght:5734
CP011329	Mauve	CORE	354093	354126	.	.	.	Lenght:33
CP011329	Mauve	CORE	354175	354294	.	.	.	Lenght:119
CP011329	Mauve	CORE	354895	355144	.	.	.	Lenght:249
CP011329	Mauve	CORE	355624	355890	.	.	.	Lenght:266
CP011329	Mauve	CORE	355962	355994	.	.	.	Lenght:32
CP011329	Mauve	CORE	356209	356338	.	.	.	Lenght:129
CP011329	Mauve	CORE	356414	356594	.	.	.	Lenght:180
CP011329	Mauve	CORE	357399	370548	.	.	.	Lenght:13149
CP011329	Mauve	CORE	371632	373836	.	.	.	Lenght:2204
CP011329	Mauve	CORE	373862	374322	.	.	.	Lenght:460
CP011329	Mauve	CORE	374323	377137	.	.	.	Lenght:2814
CP011329	Mauve	CORE	377150	387694	.	.	.	Lenght:10544
CP011329	Mauve	CORE	387695	389534	.	.	.	Lenght:1839
CP011329	Mauve	CORE	389535	400159	.	.	.	Lenght:10624
CP011329	Mauve	CORE	400616	404716	.	.	.	Lenght:4100
CP011329	Mauve	CORE	404717	405357	.	.	.	Lenght:640
CP011329	Mauve	CORE	405808	406556	.	.	.	Lenght:748
CP011329	Mauve	CORE	408135	411350	.	.	.	Lenght:3215
CP011329	Mauve	CORE	411377	414393	.	.	.	Lenght:3016
CP011329	Mauve	CORE	414444	416468	.	.	.	Lenght:2024
CP011329	Mauve	CORE	416568	417113	.	.	.	Lenght:545
CP011329	Mauve	CORE	417114	421340	.	.	.	Lenght:4226
CP011329	Mauve	CORE	421433	424032	.	.	.	Lenght:2599
CP011329	Mauve	CORE	426876	430316	.	.	.	Lenght:3440
CP011329	Mauve	CORE	430796	430878	.	.	.	Lenght:82
CP011329	Mauve	CORE	430879	431020	.	.	.	Lenght:141
CP011329	Mauve	CORE	431120	435266	.	.	.	Lenght:4146
CP011329	Mauve	CORE	435933	441583	.	.	.	Lenght:5650
CP011329	Mauve	CORE	441606	441785	.	.	.	Lenght:179
CP011329	Mauve	CORE	442200	443787	.	.	.	Lenght:1587
CP011329	Mauve	CORE	443939	444199	.	.	.	Lenght:260
CP011329	Mauve	CORE	447877	449064	.	.	.	Lenght:1187
CP011329	Mauve	CORE	449926	450800	.	.	.	Lenght:874
CP011329	Mauve	CORE	463230	463260	.	.	.	Lenght:30
CP011329	Mauve	CORE	463761	465224	.	.	.	Lenght:1463
CP011329	Mauve	CORE	466545	469322	.	.	.	Lenght:2777
CP011329	Mauve	CORE	470849	471219	.	.	.	Lenght:370
CP011329	Mauve	CORE	471388	474864	.	.	.	Lenght:3476
CP011329	Mauve	CORE	475280	475685	.	.	.	Lenght:405
CP011329	Mauve	CORE	475686	480049	.	.	.	Lenght:4363
CP011329	Mauve	CORE	480050	486566	.	.	.	Lenght:6516
CP011329	Mauve	CORE	487107	493540	.	.	.	Lenght:6433
CP011329	Mauve	CORE	493541	502672	.	.	.	Lenght:9131
CP011329	Mauve	CORE	502720	503471	.	.	.	Lenght:751
CP011329	Mauve	CORE	503661	506595	.	.	.	Lenght:2934
CP011329	Mauve	CORE	506606	520127	.	.	.	Lenght:13521
CP011329	Mauve	CORE	520209	520566	.	.	.	Lenght:357
CP011329	Mauve	CORE	520567	521664	.	.	.	Lenght:1097
CP011329	Mauve	CORE	521704	525158	.	.	.	Lenght:3454
CP011329	Mauve	CORE	525262	528965	.	.	.	Lenght:3703
CP011329	Mauve	CORE	529022	531094	.	.	.	Lenght:2072
CP011329	Mauve	CORE	531138	538092	.	.	.	Lenght:6954
CP011329	Mauve	CORE	538105	540525	.	.	.	Lenght:2420
CP011329	Mauve	CORE	540526	550918	.	.	.	Lenght:10392
CP011329	Mauve	CORE	550920	553418	.	.	.	Lenght:2498
CP011329	Mauve	CORE	553449	553979	.	.	.	Lenght:530
CP011329	Mauve	CORE	553980	556571	.	.	.	Lenght:2591
CP011329	Mauve	CORE	556572	559130	.	.	.	Lenght:2558
CP011329	Mauve	CORE	559992	560672	.	.	.	Lenght:680
CP011329	Mauve	CORE	570812	570900	.	.	.	Lenght:88
CP011329	Mauve	CORE	571035	572380	.	.	.	Lenght:1345
CP011329	Mauve	CORE	572381	578532	.	.	.	Lenght:6151
CP011329	Mauve	CORE	579859	581291	.	.	.	Lenght:1432
CP011329	Mauve	CORE	581292	581404	.	.	.	Lenght:112
CP011329	Mauve	CORE	581405	581433	.	.	.	Lenght:28
CP011329	Mauve	CORE	581650	582669	.	.	.	Lenght:1019
CP011329	Mauve	CORE	582670	587345	.	.	.	Lenght:4675
CP011329	Mauve	CORE	687493	696610	.	.	.	Lenght:9117
CP011329	Mauve	CORE	696656	697845	.	.	.	Lenght:1189
CP011329	Mauve	CORE	699171	703014	.	.	.	Lenght:3843
CP011329	Mauve	CORE	704735	705937	.	.	.	Lenght:1202
CP011329	Mauve	CORE	706160	706210	.	.	.	Lenght:50
CP011329	Mauve	CORE	706313	706652	.	.	.	Lenght:339
CP011329	Mauve	CORE	706735	707083	.	.	.	Lenght:348
CP011329	Mauve	CORE	714136	715751	.	.	.	Lenght:1615
CP011329	Mauve	CORE	715773	723842	.	.	.	Lenght:8069
CP011329	Mauve	CORE	723843	726095	.	.	.	Lenght:2252
CP011329	Mauve	CORE	726110	726603	.	.	.	Lenght:493
CP011329	Mauve	CORE	726767	727733	.	.	.	Lenght:966
CP011329	Mauve	CORE	727734	731092	.	.	.	Lenght:3358
CP011329	Mauve	CORE	731171	735540	.	.	.	Lenght:4369
CP011329	Mauve	CORE	735541	736276	.	.	.	Lenght:735
CP011329	Mauve	CORE	736837	738859	.	.	.	Lenght:2022
CP011329	Mauve	CORE	738860	738889	.	.	.	Lenght:29
CP011329	Mauve	CORE	738890	747742	.	.	.	Lenght:8852
CP011329	Mauve	CORE	747743	751756	.	.	.	Lenght:4013
CP011329	Mauve	CORE	751981	753970	.	.	.	Lenght:1989
CP011329	Mauve	CORE	754030	754670	.	.	.	Lenght:640
CP011329	Mauve	CORE	754850	757029	.	.	.	Lenght:2179
CP011329	Mauve	CORE	757030	760232	.	.	.	Lenght:3202
CP011329	Mauve	CORE	760233	762340	.	.	.	Lenght:2107
CP011329	Mauve	CORE	762341	763925	.	.	.	Lenght:1584
CP011329	Mauve	CORE	764000	764098	.	.	.	Lenght:98
CP011329	Mauve	CORE	764260	769123	.	.	.	Lenght:4863
CP011329	Mauve	CORE	769127	773819	.	.	.	Lenght:4692
CP011329	Mauve	CORE	773820	785031	.	.	.	Lenght:11211
CP011329	Mauve	CORE	785786	789453	.	.	.	Lenght:3667
CP011329	Mauve	CORE	789490	796281	.	.	.	Lenght:6791
CP011329	Mauve	CORE	796630	797919	.	.	.	Lenght:1289
CP011329	Mauve	CORE	798157	801073	.	.	.	Lenght:2916
CP011329	Mauve	CORE	802397	806875	.	.	.	Lenght:4478
CP011329	Mauve	CORE	808049	825573	.	.	.	Lenght:17524
CP011329	Mauve	CORE	825914	826637	.	.	.	Lenght:723
CP011329	Mauve	CORE	826638	826681	.	.	.	Lenght:43
CP011329	Mauve	CORE	826682	826980	.	.	.	Lenght:298
CP011329	Mauve	CORE	827255	828313	.	.	.	Lenght:1058
CP011329	Mauve	CORE	828360	828600	.	.	.	Lenght:240
CP011329	Mauve	CORE	828871	829152	.	.	.	Lenght:281
CP011329	Mauve	CORE	829153	836743	.	.	.	Lenght:7590
CP011329	Mauve	CORE	836855	838157	.	.	.	Lenght:1302
CP011329	Mauve	CORE	838159	840076	.	.	.	Lenght:1917
CP011329	Mauve	CORE	840077	844884	.	.	.	Lenght:4807
CP011329	Mauve	CORE	844885	845487	.	.	.	Lenght:602
CP011329	Mauve	CORE	847007	848503	.	.	.	Lenght:1496
CP011329	Mauve	CORE	848595	851773	.	.	.	Lenght:3178
CP011329	Mauve	CORE	854328	866542	.	.	.	Lenght:12214
CP011329	Mauve	CORE	866582	867595	.	.	.	Lenght:1013
CP011329	Mauve	CORE	867920	886073	.	.	.	Lenght:18153
CP011329	Mauve	CORE	886146	886743	.	.	.	Lenght:597
CP011329	Mauve	CORE	887045	894981	.	.	.	Lenght:7936
CP011329	Mauve	CORE	895031	896496	.	.	.	Lenght:1465
CP011329	Mauve	CORE	896519	905124	.	.	.	Lenght:8605
CP011329	Mauve	CORE	905163	911547	.	.	.	Lenght:6384
CP011329	Mauve	CORE	911548	915173	.	.	.	Lenght:3625
CP011329	Mauve	CORE	915280	918364	.	.	.	Lenght:3084
CP011329	Mauve	CORE	918379	921390	.	.	.	Lenght:3011
CP011329	Mauve	CORE	922513	922903	.	.	.	Lenght:390
CP011329	Mauve	CORE	922925	926244	.	.	.	Lenght:3319
CP011329	Mauve	CORE	926265	927562	.	.	.	Lenght:1297
CP011329	Mauve	CORE	929328	930032	.	.	.	Lenght:704
CP011329	Mauve	CORE	930209	931610	.	.	.	Lenght:1401
CP011329	Mauve	CORE	931656	932894	.	.	.	Lenght:1238
CP011329	Mauve	CORE	933555	935132	.	.	.	Lenght:1577
CP011329	Mauve	CORE	935133	935810	.	.	.	Lenght:677
CP011329	Mauve	CORE	935958	936574	.	.	.	Lenght:616
CP011329	Mauve	CORE	936669	936694	.	.	.	Lenght:25
CP011329	Mauve	CORE	936720	936845	.	.	.	Lenght:125
CP011329	Mauve	CORE	936847	937298	.	.	.	Lenght:451
CP011329	Mauve	CORE	938624	939251	.	.	.	Lenght:627
CP011329	Mauve	CORE	957297	957315	.	.	.	Lenght:18
CP011329	Mauve	CORE	957318	967979	.	.	.	Lenght:10661
CP011329	Mauve	CORE	969307	971991	.	.	.	Lenght:2684
CP011329	Mauve	CORE	972044	974410	.	.	.	Lenght:2366
CP011329	Mauve	CORE	975555	975892	.	.	.	Lenght:337
CP011329	Mauve	CORE	976094	978322	.	.	.	Lenght:2228
CP011329	Mauve	CORE	978345	978613	.	.	.	Lenght:268
CP011329	Mauve	CORE	978712	986069	.	.	.	Lenght:7357
CP011329	Mauve	CORE	987193	988212	.	.	.	Lenght:1019
CP011329	Mauve	CORE	988357	988597	.	.	.	Lenght:240
CP011329	Mauve	CORE	989513	991152	.	.	.	Lenght:1639
CP011329	Mauve	CORE	992479	995599	.	.	.	Lenght:3120
CP011329	Mauve	CORE	995718	996601	.	.	.	Lenght:883
CP011329	Mauve	CORE	996717	1001324	.	.	.	Lenght:4607
CP011329	Mauve	CORE	1001345	1002660	.	.	.	Lenght:1315
CP011329	Mauve	CORE	1002695	1003848	.	.	.	Lenght:1153
CP011329	Mauve	CORE	1003901	1004021	.	.	.	Lenght:120
CP011329	Mauve	CORE	1005024	1005060	.	.	.	Lenght:36
CP011329	Mauve	CORE	1005249	1005439	.	.	.	Lenght:190
CP011329	Mauve	CORE	1005603	1007379	.	.	.	Lenght:1776
CP011329	Mauve	CORE	1007380	1007420	.	.	.	Lenght:40
CP011329	Mauve	CORE	1007421	1019841	.	.	.	Lenght:12420
CP011329	Mauve	CORE	1019863	1024870	.	.	.	Lenght:5007
CP011329	Mauve	CORE	1025027	1035214	.	.	.	Lenght:10187
CP011329	Mauve	CORE	1035215	1040450	.	.	.	Lenght:5235
CP011329	Mauve	CORE	1040481	1040609	.	.	.	Lenght:128
CP011329	Mauve	CORE	1040695	1041309	.	.	.	Lenght:614
CP011329	Mauve	CORE	1041406	1046473	.	.	.	Lenght:5067
CP011329	Mauve	CORE	1046474	1046557	.	.	.	Lenght:83
CP011329	Mauve	CORE	1051870	1055274	.	.	.	Lenght:3404
CP011329	Mauve	CORE	1055330	1059131	.	.	.	Lenght:3801
CP011329	Mauve	CORE	1059191	1059287	.	.	.	Lenght:96
CP011329	Mauve	CORE	1059290	1059379	.	.	.	Lenght:89
CP011329	Mauve	CORE	1059416	1061595	.	.	.	Lenght:2179
CP011329	Mauve	CORE	1061599	1065403	.	.	.	Lenght:3804
CP011329	Mauve	CORE	1065466	1073288	.	.	.	Lenght:7822
CP011329	Mauve	CORE	1074729	1075172	.	.	.	Lenght:443
CP011329	Mauve	CORE	1075196	1075936	.	.	.	Lenght:740
CP011329	Mauve	CORE	1077999	1087096	.	.	.	Lenght:9097
CP011329	Mauve	CORE	1087403	1087749	.	.	.	Lenght:346
CP011329	Mauve	CORE	1087877	1090869	.	.	.	Lenght:2992
CP011329	Mauve	CORE	1090870	1091998	.	.	.	Lenght:1128
CP011329	Mauve	CORE	1092272	1096132	.	.	.	Lenght:3860
CP011329	Mauve	CORE	1096318	1097271	.	.	.	Lenght:953
CP011329	Mauve	CORE	1097651	1097708	.	.	.	Lenght:57
CP011329	Mauve	CORE	1097805	1107032	.	.	.	Lenght:9227
CP011329	Mauve	CORE	1107123	1108163	.	.	.	Lenght:1040
CP011329	Mauve	CORE	1108241	1109974	.	.	.	Lenght:1733
CP011329	Mauve	CORE	1110049	1110557	.	.	.	Lenght:508
CP011329	Mauve	CORE	1110604	1118093	.	.	.	Lenght:7489
CP011329	Mauve	CORE	1119420	1126331	.	.	.	Lenght:6911
CP011329	Mauve	CORE	1126353	1127047	.	.	.	Lenght:694
CP011329	Mauve	CORE	1127048	1127811	.	.	.	Lenght:763
CP011329	Mauve	CORE	1127812	1133867	.	.	.	Lenght:6055
CP011329	Mauve	CORE	1133881	1135330	.	.	.	Lenght:1449
CP011329	Mauve	CORE	1135572	1135639	.	.	.	Lenght:67
CP011329	Mauve	CORE	1135710	1139946	.	.	.	Lenght:4236
CP011329	Mauve	CORE	1140240	1140446	.	.	.	Lenght:206
CP011329	Mauve	CORE	1140470	1140483	.	.	.	Lenght:13
CP011329	Mauve	CORE	1140717	1140765	.	.	.	Lenght:48
CP011329	Mauve	CORE	1140766	1143720	.	.	.	Lenght:2954
CP011329	Mauve	CORE	1143721	1145566	.	.	.	Lenght:1845
CP011329	Mauve	CORE	1145609	1150429	.	.	.	Lenght:4820
CP011329	Mauve	CORE	1150430	1150441	.	.	.	Lenght:11
CP011329	Mauve	CORE	1150598	1158915	.	.	.	Lenght:8317
CP011329	Mauve	CORE	1158947	1159644	.	.	.	Lenght:697
CP011329	Mauve	CORE	1159645	1159796	.	.	.	Lenght:151
CP011329	Mauve	CORE	1159818	1166099	.	.	.	Lenght:6281
CP011329	Mauve	CORE	1170152	1177058	.	.	.	Lenght:6906
CP011329	Mauve	CORE	1177059	1178240	.	.	.	Lenght:1181
CP011329	Mauve	CORE	1179998	1181747	.	.	.	Lenght:1749
CP011329	Mauve	CORE	1182064	1186848	.	.	.	Lenght:4784
CP011329	Mauve	CORE	1188176	1188520	.	.	.	Lenght:344
CP011329	Mauve	CORE	1188722	1198902	.	.	.	Lenght:10180
CP011329	Mauve	CORE	1198903	1200358	.	.	.	Lenght:1455
CP011329	Mauve	CORE	1201699	1202831	.	.	.	Lenght:1132
CP011329	Mauve	CORE	1202850	1203059	.	.	.	Lenght:209
CP011329	Mauve	CORE	1203060	1204730	.	.	.	Lenght:1670
CP011329	Mauve	CORE	1205286	1210898	.	.	.	Lenght:5612
CP011329	Mauve	CORE	1212225	1222059	.	.	.	Lenght:9834
CP011329	Mauve	CORE	1222060	1222827	.	.	.	Lenght:767
CP011329	Mauve	CORE	1222837	1223831	.	.	.	Lenght:994
CP011329	Mauve	CORE	1223887	1232530	.	.	.	Lenght:8643
CP011329	Mauve	CORE	1232538	1238658	.	.	.	Lenght:6120
CP011329	Mauve	CORE	1371329	1375466	.	.	.	Lenght:4137
CP011329	Mauve	CORE	1375577	1385394	.	.	.	Lenght:9817
CP011329	Mauve	CORE	1385445	1387906	.	.	.	Lenght:2461
CP011329	Mauve	CORE	1388111	1389485	.	.	.	Lenght:1374
CP011329	Mauve	CORE	1389486	1395402	.	.	.	Lenght:5916
CP011329	Mauve	CORE	1408836	1413046	.	.	.	Lenght:4210
CP011329	Mauve	CORE	1413047	1419469	.	.	.	Lenght:6422
CP011329	Mauve	CORE	1420586	1431150	.	.	.	Lenght:10564
CP011329	Mauve	CORE	1431420	1439314	.	.	.	Lenght:7894
CP011329	Mauve	CORE	1439446	1444597	.	.	.	Lenght:5151
CP011329	Mauve	CORE	1444663	1461240	.	.	.	Lenght:16577
CP011329	Mauve	CORE	1461241	1466249	.	.	.	Lenght:5008
CP011329	Mauve	CORE	1466284	1467756	.	.	.	Lenght:1472
CP011329	Mauve	CORE	1467757	1469333	.	.	.	Lenght:1576
CP011329	Mauve	CORE	1470659	1472278	.	.	.	Lenght:1619
CP011329	Mauve	CORE	1481779	1500956	.	.	.	Lenght:19177
CP011329	Mauve	CORE	1500957	1503001	.	.	.	Lenght:2044
CP011329	Mauve	CORE	1505292	1507854	.	.	.	Lenght:2562
CP011329	Mauve	CORE	1507859	1508692	.	.	.	Lenght:833
CP011329	Mauve	CORE	1508693	1518361	.	.	.	Lenght:9668
CP011329	Mauve	CORE	1518362	1519186	.	.	.	Lenght:824
CP011329	Mauve	CORE	1519187	1519731	.	.	.	Lenght:544
CP011329	Mauve	CORE	1520060	1520174	.	.	.	Lenght:114
CP011329	Mauve	CORE	1520780	1520873	.	.	.	Lenght:93
CP011329	Mauve	CORE	1521257	1521346	.	.	.	Lenght:89
CP011329	Mauve	CORE	1525244	1531477	.	.	.	Lenght:6233
CP011329	Mauve	CORE	1531478	1531898	.	.	.	Lenght:420
CP011329	Mauve	CORE	1531899	1533706	.	.	.	Lenght:1807
CP011329	Mauve	CORE	1533926	1537856	.	.	.	Lenght:3930
CP011329	Mauve	CORE	1537857	1555378	.	.	.	Lenght:17521
CP011329	Mauve	CORE	1555423	1556270	.	.	.	Lenght:847
CP011329	Mauve	CORE	1556414	1557577	.	.	.	Lenght:1163
CP011329	Mauve	CORE	1557615	1561152	.	.	.	Lenght:3537
CP011329	Mauve	CORE	1561164	1561220	.	.	.	Lenght:56
CP011329	Mauve	CORE	1561396	1575492	.	.	.	Lenght:14096
CP011329	Mauve	CORE	1577051	1581314	.	.	.	Lenght:4263
CP011329	Mauve	CORE	1582754	1594677	.	.	.	Lenght:11923
CP011329	Mauve	CORE	1594903	1595568	.	.	.	Lenght:665
CP011329	Mauve	CORE	1595570	1598278	.	.	.	Lenght:2708
CP011329	Mauve	CORE	1598388	1598523	.	.	.	Lenght:135
CP011329	Mauve	CORE	1598525	1599361	.	.	.	Lenght:836
CP011329	Mauve	CORE	1599403	1599803	.	.	.	Lenght:400
CP011329	Mauve	CORE	1599807	1600284	.	.	.	Lenght:477
CP011329	Mauve	CORE	1601637	1603914	.	.	.	Lenght:2277
CP011329	Mauve	CORE	1603921	1604014	.	.	.	Lenght:93
CP011329	Mauve	CORE	1604125	1607185	.	.	.	Lenght:3060
CP011329	Mauve	CORE	1607186	1610900	.	.	.	Lenght:3714
CP011329	Mauve	CORE	1610901	1611795	.	.	.	Lenght:894
CP011329	Mauve	CORE	1611796	1615939	.	.	.	Lenght:4143
CP011329	Mauve	CORE	1615941	1618028	.	.	.	Lenght:2087
CP011329	Mauve	CORE	1618049	1620800	.	.	.	Lenght:2751
CP011329	Mauve	CORE	1620850	1623675	.	.	.	Lenght:2825
CP011329	Mauve	CORE	1625227	1627015	.	.	.	Lenght:1788
CP011329	Mauve	CORE	1627085	1630961	.	.	.	Lenght:3876
CP011329	Mauve	CORE	1630962	1638840	.	.	.	Lenght:7878
CP011329	Mauve	CORE	1638841	1649741	.	.	.	Lenght:10900
CP011329	Mauve	CORE	1649742	1658212	.	.	.	Lenght:8470
CP011329	Mauve	CORE	1658213	1661437	.	.	.	Lenght:3224
CP011329	Mauve	CORE	1661438	1673988	.	.	.	Lenght:12550
CP011329	Mauve	CORE	1674584	1680233	.	.	.	Lenght:5649
CP011329	Mauve	CORE	1680234	1682854	.	.	.	Lenght:2620
CP011329	Mauve	CORE	1682921	1685796	.	.	.	Lenght:2875
CP011329	Mauve	CORE	1685797	1686183	.	.	.	Lenght:386
CP011329	Mauve	CORE	1686263	1687098	.	.	.	Lenght:835
CP011329	Mauve	CORE	1687099	1687541	.	.	.	Lenght:442
CP011329	Mauve	CORE	1689661	1709443	.	.	.	Lenght:19782
CP011329	Mauve	CORE	1709486	1719714	.	.	.	Lenght:10228
CP011329	Mauve	CORE	1719772	1726561	.	.	.	Lenght:6789
CP011329	Mauve	CORE	1726562	1728199	.	.	.	Lenght:1637
CP011329	Mauve	CORE	1728387	1728587	.	.	.	Lenght:200
CP011329	Mauve	CORE	1728588	1733168	.	.	.	Lenght:4580
CP011329	Mauve	CORE	1733206	1734856	.	.	.	Lenght:1650
CP011329	Mauve	CORE	1735658	1735789	.	.	.	Lenght:131
CP011329	Mauve	CORE	1737769	1741751	.	.	.	Lenght:3982
CP011329	Mauve	CORE	1741844	1747027	.	.	.	Lenght:5183
CP011329	Mauve	CORE	1747028	1759792	.	.	.	Lenght:12764
CP011329	Mauve	CORE	1759796	1767697	.	.	.	Lenght:7901
CP011329	Mauve	CORE	1767743	1781338	.	.	.	Lenght:13595
CP011329	Mauve	CORE	1783888	1783899	.	.	.	Lenght:11
CP011329	Mauve	CORE	1783903	1784198	.	.	.	Lenght:295
CP011329	Mauve	CORE	1784242	1799432	.	.	.	Lenght:15190
CP011329	Mauve	CORE	1799433	1813620	.	.	.	Lenght:14187
CP011329	Mauve	CORE	1814220	1816178	.	.	.	Lenght:1958
CP011329	Mauve	CORE	1816194	1824784	.	.	.	Lenght:8590
CP011329	Mauve	CORE	1824785	1826664	.	.	.	Lenght:1879
CP011329	Mauve	CORE	1826668	1826702	.	.	.	Lenght:34
CP011329	Mauve	CORE	1828259	1832579	.	.	.	Lenght:4320
CP011329	Mauve	CORE	1832617	1832883	.	.	.	Lenght:266
CP011329	Mauve	CORE	1833165	1841955	.	.	.	Lenght:8790
CP011329	Mauve	CORE	1842087	1843468	.	.	.	Lenght:1381
CP011329	Mauve	CORE	1843988	1851108	.	.	.	Lenght:7120
CP011329	Mauve	CORE	1851109	1851132	.	.	.	Lenght:23
CP011329	Mauve	CORE	1851133	1855373	.	.	.	Lenght:4240
CP011329	Mauve	CORE	1855379	1867899	.	.	.	Lenght:12520
CP011329	Mauve	CORE	1867900	1872396	.	.	.	Lenght:4496
CP011329	Mauve	CORE	1872418	1872449	.	.	.	Lenght:31
CP011329	Mauve	CORE	1872450	1874710	.	.	.	Lenght:2260
CP011329	Mauve	CORE	1874721	1883134	.	.	.	Lenght:8413
CP011329	Mauve	CORE	1883146	1883766	.	.	.	Lenght:620
CP011329	Mauve	CORE	1894787	1907231	.	.	.	Lenght:12444
CP011329	Mauve	CORE	1912146	1919959	.	.	.	Lenght:7813
CP011329	Mauve	CORE	1919963	1920810	.	.	.	Lenght:847
CP011329	Mauve	CORE	1920973	1921103	.	.	.	Lenght:130
CP011329	Mauve	CORE	1921125	1922622	.	.	.	Lenght:1497
CP011329	Mauve	CORE	1924954	1928034	.	.	.	Lenght:3080
CP011329	Mauve	CORE	1928669	1931192	.	.	.	Lenght:2523
CP011329	Mauve	CORE	1931193	1934232	.	.	.	Lenght:3039
CP011329	Mauve	CORE	1934270	1937897	.	.	.	Lenght:3627
CP011329	Mauve	CORE	1938046	1945631	.	.	.	Lenght:7585
CP011329	Mauve	CORE	1945697	1945873	.	.	.	Lenght:176
CP011329	Mauve	CORE	1946313	1947459	.	.	.	Lenght:1146
CP011329	Mauve	CORE	1947536	1948657	.	.	.	Lenght:1121
CP011329	Mauve	CORE	1948762	1948938	.	.	.	Lenght:176
CP011329	Mauve	CORE	1949032	1949112	.	.	.	Lenght:80
CP011329	Mauve	CORE	1949318	1949894	.	.	.	Lenght:576
CP011329	Mauve	CORE	1950158	1959847	.	.	.	Lenght:9689
CP011329	Mauve	CORE	1959946	1962187	.	.	.	Lenght:2241
CP011329	Mauve	CORE	1964336	1964400	.	.	.	Lenght:64
CP011329	Mauve	CORE	1964559	1965071	.	.	.	Lenght:512
CP011329	Mauve	CORE	1965166	1965250	.	.	.	Lenght:84
CP011329	Mauve	CORE	1965322	1967449	.	.	.	Lenght:2127
CP011329	Mauve	CORE	1998964	1999573	.	.	.	Lenght:609
CP011329	Mauve	CORE	1999602	1999748	.	.	.	Lenght:146
CP011329	Mauve	CORE	2003936	2004750	.	.	.	Lenght:814
CP011329	Mauve	CORE	2004772	2005680	.	.	.	Lenght:908
CP011329	Mauve	CORE	2005681	2005724	.	.	.	Lenght:43
CP011329	Mauve	CORE	2005741	2005791	.	.	.	Lenght:50
CP011329	Mauve	CORE	2007281	2008186	.	.	.	Lenght:905
CP011329	Mauve	CORE	2009275	2010120	.	.	.	Lenght:845
CP011329	Mauve	CORE	2010224	2011777	.	.	.	Lenght:1553
CP011329	Mauve	CORE	2011912	2012088	.	.	.	Lenght:176
CP011329	Mauve	CORE	2012149	2012258	.	.	.	Lenght:109
CP011329	Mauve	CORE	2012259	2014247	.	.	.	Lenght:1988
CP011329	Mauve	CORE	2014248	2016272	.	.	.	Lenght:2024
CP011329	Mauve	CORE	2017182	2020591	.	.	.	Lenght:3409
CP011329	Mauve	CORE	2020718	2024940	.	.	.	Lenght:4222
CP011329	Mauve	CORE	2025300	2031585	.	.	.	Lenght:6285
CP011329	Mauve	CORE	2031593	2033767	.	.	.	Lenght:2174
CP011329	Mauve	CORE	2033768	2034088	.	.	.	Lenght:320
CP011329	Mauve	CORE	2036732	2037635	.	.	.	Lenght:903
CP011329	Mauve	CORE	2039268	2043328	.	.	.	Lenght:4060
CP011329	Mauve	CORE	2043329	2045811	.	.	.	Lenght:2482
CP011329	Mauve	CORE	2046128	2085487	.	.	.	Lenght:39359
CP011329	Mauve	CORE	2089639	2092264	.	.	.	Lenght:2625
CP011329	Mauve	CORE	2092800	2096946	.	.	.	Lenght:4146
CP011329	Mauve	CORE	2098390	2105253	.	.	.	Lenght:6863
CP011329	Mauve	CORE	2105317	2105867	.	.	.	Lenght:550
CP011329	Mauve	CORE	2105888	2113082	.	.	.	Lenght:7194
CP011329	Mauve	CORE	2113083	2113255	.	.	.	Lenght:172
CP011329	Mauve	CORE	2113550	2116690	.	.	.	Lenght:3140
CP011329	Mauve	CORE	2116691	2117221	.	.	.	Lenght:530
CP011329	Mauve	CORE	2117252	2125702	.	.	.	Lenght:8450
CP011329	Mauve	CORE	2125704	2136585	.	.	.	Lenght:10881
CP011329	Mauve	CORE	2136586	2144475	.	.	.	Lenght:7889
CP011329	Mauve	CORE	2144476	2146143	.	.	.	Lenght:1667
CP011329	Mauve	CORE	2146303	2147303	.	.	.	Lenght:1000
