# Supplementary material for: Functional annotation and distribution overview of RNA families in 27 Streptococcus agalactiae genomes
Source: BMC Genomics. 2018 Jul 28;19:556. doi: 10.1186/s12864-018-4951-z (PMC6064168; doi:10.1186/s12864-018-4951-z)
Supplement: Supplementary file 4 — GFF3 annotations for all classified Regions and ncRNAs. (ZIP 1638 kb) [file 12864_2018_4951_MOESM4_ESM.zip › Additional file 4/Core_Shared_and_Exclusive_Regions/CORE_CP012419.gff]

CP012419	Mauve	CORE	2097382	2100141	.	.	.	Lenght:2759
CP012419	Mauve	CORE	2100142	2101427	.	.	.	Lenght:1285
CP012419	Mauve	CORE	2101428	2101438	.	.	.	Lenght:10
CP012419	Mauve	CORE	2101631	2113562	.	.	.	Lenght:11931
CP012419	Mauve	CORE	2113602	2113659	.	.	.	Lenght:57
CP012419	Mauve	CORE	8501	10156	.	.	.	Lenght:1655
CP012419	Mauve	CORE	10157	13912	.	.	.	Lenght:3755
CP012419	Mauve	CORE	13922	14162	.	.	.	Lenght:240
CP012419	Mauve	CORE	14201	16980	.	.	.	Lenght:2779
CP012419	Mauve	CORE	17014	20862	.	.	.	Lenght:3848
CP012419	Mauve	CORE	21078	23605	.	.	.	Lenght:2527
CP012419	Mauve	CORE	23609	24374	.	.	.	Lenght:765
CP012419	Mauve	CORE	25057	28813	.	.	.	Lenght:3756
CP012419	Mauve	CORE	28850	39636	.	.	.	Lenght:10786
CP012419	Mauve	CORE	39920	41473	.	.	.	Lenght:1553
CP012419	Mauve	CORE	42954	44923	.	.	.	Lenght:1969
CP012419	Mauve	CORE	45108	45368	.	.	.	Lenght:260
CP012419	Mauve	CORE	45495	52686	.	.	.	Lenght:7191
CP012419	Mauve	CORE	52851	56904	.	.	.	Lenght:4053
CP012419	Mauve	CORE	56937	72406	.	.	.	Lenght:15469
CP012419	Mauve	CORE	72665	72811	.	.	.	Lenght:146
CP012419	Mauve	CORE	73157	73704	.	.	.	Lenght:547
CP012419	Mauve	CORE	78039	78228	.	.	.	Lenght:189
CP012419	Mauve	CORE	80928	81636	.	.	.	Lenght:708
CP012419	Mauve	CORE	122267	128083	.	.	.	Lenght:5816
CP012419	Mauve	CORE	128345	128592	.	.	.	Lenght:247
CP012419	Mauve	CORE	128617	133486	.	.	.	Lenght:4869
CP012419	Mauve	CORE	133487	143774	.	.	.	Lenght:10287
CP012419	Mauve	CORE	143775	143788	.	.	.	Lenght:13
CP012419	Mauve	CORE	145342	155199	.	.	.	Lenght:9857
CP012419	Mauve	CORE	155264	156449	.	.	.	Lenght:1185
CP012419	Mauve	CORE	156508	164862	.	.	.	Lenght:8354
CP012419	Mauve	CORE	164863	165217	.	.	.	Lenght:354
CP012419	Mauve	CORE	169583	169682	.	.	.	Lenght:99
CP012419	Mauve	CORE	169687	177392	.	.	.	Lenght:7705
CP012419	Mauve	CORE	177393	191967	.	.	.	Lenght:14574
CP012419	Mauve	CORE	192619	193217	.	.	.	Lenght:598
CP012419	Mauve	CORE	195115	195818	.	.	.	Lenght:703
CP012419	Mauve	CORE	196569	196897	.	.	.	Lenght:328
CP012419	Mauve	CORE	196898	201676	.	.	.	Lenght:4778
CP012419	Mauve	CORE	201677	213787	.	.	.	Lenght:12110
CP012419	Mauve	CORE	213788	215661	.	.	.	Lenght:1873
CP012419	Mauve	CORE	215662	215795	.	.	.	Lenght:133
CP012419	Mauve	CORE	216765	217263	.	.	.	Lenght:498
CP012419	Mauve	CORE	217412	219928	.	.	.	Lenght:2516
CP012419	Mauve	CORE	219955	220145	.	.	.	Lenght:190
CP012419	Mauve	CORE	220611	221157	.	.	.	Lenght:546
CP012419	Mauve	CORE	221176	227833	.	.	.	Lenght:6657
CP012419	Mauve	CORE	228218	229337	.	.	.	Lenght:1119
CP012419	Mauve	CORE	229356	240543	.	.	.	Lenght:11187
CP012419	Mauve	CORE	241281	242666	.	.	.	Lenght:1385
CP012419	Mauve	CORE	242667	253812	.	.	.	Lenght:11145
CP012419	Mauve	CORE	253813	256818	.	.	.	Lenght:3005
CP012419	Mauve	CORE	256822	257813	.	.	.	Lenght:991
CP012419	Mauve	CORE	269996	271675	.	.	.	Lenght:1679
CP012419	Mauve	CORE	271742	272308	.	.	.	Lenght:566
CP012419	Mauve	CORE	272608	277940	.	.	.	Lenght:5332
CP012419	Mauve	CORE	287543	289845	.	.	.	Lenght:2302
CP012419	Mauve	CORE	289849	289995	.	.	.	Lenght:146
CP012419	Mauve	CORE	291918	293573	.	.	.	Lenght:1655
CP012419	Mauve	CORE	293598	294668	.	.	.	Lenght:1070
CP012419	Mauve	CORE	294669	304416	.	.	.	Lenght:9747
CP012419	Mauve	CORE	304990	308291	.	.	.	Lenght:3301
CP012419	Mauve	CORE	308816	314535	.	.	.	Lenght:5719
CP012419	Mauve	CORE	315644	331455	.	.	.	Lenght:15811
CP012419	Mauve	CORE	331456	331661	.	.	.	Lenght:205
CP012419	Mauve	CORE	331753	339500	.	.	.	Lenght:7747
CP012419	Mauve	CORE	339504	339985	.	.	.	Lenght:481
CP012419	Mauve	CORE	339986	343021	.	.	.	Lenght:3035
CP012419	Mauve	CORE	344533	344574	.	.	.	Lenght:41
CP012419	Mauve	CORE	344575	344696	.	.	.	Lenght:121
CP012419	Mauve	CORE	344804	363316	.	.	.	Lenght:18512
CP012419	Mauve	CORE	368895	374630	.	.	.	Lenght:5735
CP012419	Mauve	CORE	375366	375399	.	.	.	Lenght:33
CP012419	Mauve	CORE	375448	375567	.	.	.	Lenght:119
CP012419	Mauve	CORE	376168	376417	.	.	.	Lenght:249
CP012419	Mauve	CORE	376897	377163	.	.	.	Lenght:266
CP012419	Mauve	CORE	377235	377267	.	.	.	Lenght:32
CP012419	Mauve	CORE	377482	377611	.	.	.	Lenght:129
CP012419	Mauve	CORE	377687	377867	.	.	.	Lenght:180
CP012419	Mauve	CORE	378672	391818	.	.	.	Lenght:13146
CP012419	Mauve	CORE	392902	395106	.	.	.	Lenght:2204
CP012419	Mauve	CORE	395132	395592	.	.	.	Lenght:460
CP012419	Mauve	CORE	395593	398407	.	.	.	Lenght:2814
CP012419	Mauve	CORE	398408	408952	.	.	.	Lenght:10544
CP012419	Mauve	CORE	408953	410792	.	.	.	Lenght:1839
CP012419	Mauve	CORE	410793	421417	.	.	.	Lenght:10624
CP012419	Mauve	CORE	421874	425974	.	.	.	Lenght:4100
CP012419	Mauve	CORE	425975	426615	.	.	.	Lenght:640
CP012419	Mauve	CORE	427066	427814	.	.	.	Lenght:748
CP012419	Mauve	CORE	429393	432594	.	.	.	Lenght:3201
CP012419	Mauve	CORE	432621	435637	.	.	.	Lenght:3016
CP012419	Mauve	CORE	435688	437712	.	.	.	Lenght:2024
CP012419	Mauve	CORE	437812	438357	.	.	.	Lenght:545
CP012419	Mauve	CORE	438358	442584	.	.	.	Lenght:4226
CP012419	Mauve	CORE	442677	445277	.	.	.	Lenght:2600
CP012419	Mauve	CORE	448121	451561	.	.	.	Lenght:3440
CP012419	Mauve	CORE	452235	452317	.	.	.	Lenght:82
CP012419	Mauve	CORE	452318	452459	.	.	.	Lenght:141
CP012419	Mauve	CORE	452559	456696	.	.	.	Lenght:4137
CP012419	Mauve	CORE	457363	463019	.	.	.	Lenght:5656
CP012419	Mauve	CORE	463042	463221	.	.	.	Lenght:179
CP012419	Mauve	CORE	463636	465223	.	.	.	Lenght:1587
CP012419	Mauve	CORE	465375	465635	.	.	.	Lenght:260
CP012419	Mauve	CORE	469359	470546	.	.	.	Lenght:1187
CP012419	Mauve	CORE	470547	471421	.	.	.	Lenght:874
CP012419	Mauve	CORE	514465	514495	.	.	.	Lenght:30
CP012419	Mauve	CORE	514996	516462	.	.	.	Lenght:1466
CP012419	Mauve	CORE	516463	519227	.	.	.	Lenght:2764
CP012419	Mauve	CORE	520755	521125	.	.	.	Lenght:370
CP012419	Mauve	CORE	521294	524773	.	.	.	Lenght:3479
CP012419	Mauve	CORE	525189	525594	.	.	.	Lenght:405
CP012419	Mauve	CORE	525595	529975	.	.	.	Lenght:4380
CP012419	Mauve	CORE	529976	536494	.	.	.	Lenght:6518
CP012419	Mauve	CORE	537035	543469	.	.	.	Lenght:6434
CP012419	Mauve	CORE	543470	552601	.	.	.	Lenght:9131
CP012419	Mauve	CORE	552649	553400	.	.	.	Lenght:751
CP012419	Mauve	CORE	553590	556524	.	.	.	Lenght:2934
CP012419	Mauve	CORE	556536	570057	.	.	.	Lenght:13521
CP012419	Mauve	CORE	570139	570496	.	.	.	Lenght:357
CP012419	Mauve	CORE	570497	571594	.	.	.	Lenght:1097
CP012419	Mauve	CORE	571634	575088	.	.	.	Lenght:3454
CP012419	Mauve	CORE	575192	578895	.	.	.	Lenght:3703
CP012419	Mauve	CORE	578952	581024	.	.	.	Lenght:2072
CP012419	Mauve	CORE	581068	588022	.	.	.	Lenght:6954
CP012419	Mauve	CORE	588035	590455	.	.	.	Lenght:2420
CP012419	Mauve	CORE	590456	600848	.	.	.	Lenght:10392
CP012419	Mauve	CORE	600850	603348	.	.	.	Lenght:2498
CP012419	Mauve	CORE	603379	603909	.	.	.	Lenght:530
CP012419	Mauve	CORE	603910	606501	.	.	.	Lenght:2591
CP012419	Mauve	CORE	606502	609060	.	.	.	Lenght:2558
CP012419	Mauve	CORE	609061	609741	.	.	.	Lenght:680
CP012419	Mauve	CORE	619881	619969	.	.	.	Lenght:88
CP012419	Mauve	CORE	620104	621449	.	.	.	Lenght:1345
CP012419	Mauve	CORE	621450	627601	.	.	.	Lenght:6151
CP012419	Mauve	CORE	627602	629034	.	.	.	Lenght:1432
CP012419	Mauve	CORE	629035	629147	.	.	.	Lenght:112
CP012419	Mauve	CORE	629148	629176	.	.	.	Lenght:28
CP012419	Mauve	CORE	629393	630412	.	.	.	Lenght:1019
CP012419	Mauve	CORE	630413	635088	.	.	.	Lenght:4675
CP012419	Mauve	CORE	683361	692475	.	.	.	Lenght:9114
CP012419	Mauve	CORE	692521	693710	.	.	.	Lenght:1189
CP012419	Mauve	CORE	693711	697554	.	.	.	Lenght:3843
CP012419	Mauve	CORE	699275	700477	.	.	.	Lenght:1202
CP012419	Mauve	CORE	700700	700750	.	.	.	Lenght:50
CP012419	Mauve	CORE	700853	701192	.	.	.	Lenght:339
CP012419	Mauve	CORE	701275	701623	.	.	.	Lenght:348
CP012419	Mauve	CORE	708676	710291	.	.	.	Lenght:1615
CP012419	Mauve	CORE	710313	718382	.	.	.	Lenght:8069
CP012419	Mauve	CORE	718383	720635	.	.	.	Lenght:2252
CP012419	Mauve	CORE	720650	721143	.	.	.	Lenght:493
CP012419	Mauve	CORE	721307	722273	.	.	.	Lenght:966
CP012419	Mauve	CORE	722274	725632	.	.	.	Lenght:3358
CP012419	Mauve	CORE	725711	730080	.	.	.	Lenght:4369
CP012419	Mauve	CORE	730081	730816	.	.	.	Lenght:735
CP012419	Mauve	CORE	731377	733399	.	.	.	Lenght:2022
CP012419	Mauve	CORE	733400	733429	.	.	.	Lenght:29
CP012419	Mauve	CORE	733430	742282	.	.	.	Lenght:8852
CP012419	Mauve	CORE	742283	746296	.	.	.	Lenght:4013
CP012419	Mauve	CORE	746521	748510	.	.	.	Lenght:1989
CP012419	Mauve	CORE	748513	749153	.	.	.	Lenght:640
CP012419	Mauve	CORE	749333	751512	.	.	.	Lenght:2179
CP012419	Mauve	CORE	751513	754715	.	.	.	Lenght:3202
CP012419	Mauve	CORE	754716	756823	.	.	.	Lenght:2107
CP012419	Mauve	CORE	756824	758408	.	.	.	Lenght:1584
CP012419	Mauve	CORE	758483	758581	.	.	.	Lenght:98
CP012419	Mauve	CORE	758743	763606	.	.	.	Lenght:4863
CP012419	Mauve	CORE	763610	768302	.	.	.	Lenght:4692
CP012419	Mauve	CORE	768303	779514	.	.	.	Lenght:11211
CP012419	Mauve	CORE	780269	783936	.	.	.	Lenght:3667
CP012419	Mauve	CORE	783973	790764	.	.	.	Lenght:6791
CP012419	Mauve	CORE	791113	792402	.	.	.	Lenght:1289
CP012419	Mauve	CORE	792640	795556	.	.	.	Lenght:2916
CP012419	Mauve	CORE	796880	801358	.	.	.	Lenght:4478
CP012419	Mauve	CORE	802532	820056	.	.	.	Lenght:17524
CP012419	Mauve	CORE	820397	821121	.	.	.	Lenght:724
CP012419	Mauve	CORE	821122	821165	.	.	.	Lenght:43
CP012419	Mauve	CORE	821166	821464	.	.	.	Lenght:298
CP012419	Mauve	CORE	821739	822797	.	.	.	Lenght:1058
CP012419	Mauve	CORE	822844	823084	.	.	.	Lenght:240
CP012419	Mauve	CORE	823355	823636	.	.	.	Lenght:281
CP012419	Mauve	CORE	823637	831227	.	.	.	Lenght:7590
CP012419	Mauve	CORE	831339	832641	.	.	.	Lenght:1302
CP012419	Mauve	CORE	832643	834560	.	.	.	Lenght:1917
CP012419	Mauve	CORE	834561	839368	.	.	.	Lenght:4807
CP012419	Mauve	CORE	839369	839971	.	.	.	Lenght:602
CP012419	Mauve	CORE	841491	842988	.	.	.	Lenght:1497
CP012419	Mauve	CORE	843080	846258	.	.	.	Lenght:3178
CP012419	Mauve	CORE	848813	861027	.	.	.	Lenght:12214
CP012419	Mauve	CORE	861067	862080	.	.	.	Lenght:1013
CP012419	Mauve	CORE	862405	880558	.	.	.	Lenght:18153
CP012419	Mauve	CORE	880631	881228	.	.	.	Lenght:597
CP012419	Mauve	CORE	881530	889466	.	.	.	Lenght:7936
CP012419	Mauve	CORE	889516	890981	.	.	.	Lenght:1465
CP012419	Mauve	CORE	891004	899608	.	.	.	Lenght:8604
CP012419	Mauve	CORE	899647	906031	.	.	.	Lenght:6384
CP012419	Mauve	CORE	906032	909657	.	.	.	Lenght:3625
CP012419	Mauve	CORE	909764	912848	.	.	.	Lenght:3084
CP012419	Mauve	CORE	912863	915874	.	.	.	Lenght:3011
CP012419	Mauve	CORE	916535	916925	.	.	.	Lenght:390
CP012419	Mauve	CORE	916947	920266	.	.	.	Lenght:3319
CP012419	Mauve	CORE	920287	921584	.	.	.	Lenght:1297
CP012419	Mauve	CORE	921585	922289	.	.	.	Lenght:704
CP012419	Mauve	CORE	922466	923867	.	.	.	Lenght:1401
CP012419	Mauve	CORE	923868	925106	.	.	.	Lenght:1238
CP012419	Mauve	CORE	925767	927344	.	.	.	Lenght:1577
CP012419	Mauve	CORE	927345	928022	.	.	.	Lenght:677
CP012419	Mauve	CORE	928170	928786	.	.	.	Lenght:616
CP012419	Mauve	CORE	928881	928906	.	.	.	Lenght:25
CP012419	Mauve	CORE	928932	929057	.	.	.	Lenght:125
CP012419	Mauve	CORE	929059	929510	.	.	.	Lenght:451
CP012419	Mauve	CORE	929511	930138	.	.	.	Lenght:627
CP012419	Mauve	CORE	930144	930162	.	.	.	Lenght:18
CP012419	Mauve	CORE	930165	940826	.	.	.	Lenght:10661
CP012419	Mauve	CORE	940828	943513	.	.	.	Lenght:2685
CP012419	Mauve	CORE	943566	945932	.	.	.	Lenght:2366
CP012419	Mauve	CORE	947077	947414	.	.	.	Lenght:337
CP012419	Mauve	CORE	947616	949844	.	.	.	Lenght:2228
CP012419	Mauve	CORE	949867	950135	.	.	.	Lenght:268
CP012419	Mauve	CORE	950234	957591	.	.	.	Lenght:7357
CP012419	Mauve	CORE	958715	959733	.	.	.	Lenght:1018
CP012419	Mauve	CORE	959878	960118	.	.	.	Lenght:240
CP012419	Mauve	CORE	961034	962673	.	.	.	Lenght:1639
CP012419	Mauve	CORE	962674	965794	.	.	.	Lenght:3120
CP012419	Mauve	CORE	965913	966796	.	.	.	Lenght:883
CP012419	Mauve	CORE	966912	971518	.	.	.	Lenght:4606
CP012419	Mauve	CORE	971539	972854	.	.	.	Lenght:1315
CP012419	Mauve	CORE	972889	974042	.	.	.	Lenght:1153
CP012419	Mauve	CORE	974095	974215	.	.	.	Lenght:120
CP012419	Mauve	CORE	975218	975254	.	.	.	Lenght:36
CP012419	Mauve	CORE	975443	975633	.	.	.	Lenght:190
CP012419	Mauve	CORE	975797	977573	.	.	.	Lenght:1776
CP012419	Mauve	CORE	977574	977614	.	.	.	Lenght:40
CP012419	Mauve	CORE	977615	990035	.	.	.	Lenght:12420
CP012419	Mauve	CORE	990057	995064	.	.	.	Lenght:5007
CP012419	Mauve	CORE	995221	1005405	.	.	.	Lenght:10184
CP012419	Mauve	CORE	1005406	1010641	.	.	.	Lenght:5235
CP012419	Mauve	CORE	1010672	1010800	.	.	.	Lenght:128
CP012419	Mauve	CORE	1010886	1011500	.	.	.	Lenght:614
CP012419	Mauve	CORE	1011597	1016666	.	.	.	Lenght:5069
CP012419	Mauve	CORE	1016724	1016808	.	.	.	Lenght:84
CP012419	Mauve	CORE	1040064	1043468	.	.	.	Lenght:3404
CP012419	Mauve	CORE	1043524	1047323	.	.	.	Lenght:3799
CP012419	Mauve	CORE	1047568	1047664	.	.	.	Lenght:96
CP012419	Mauve	CORE	1047669	1047758	.	.	.	Lenght:89
CP012419	Mauve	CORE	1047795	1049978	.	.	.	Lenght:2183
CP012419	Mauve	CORE	1049982	1053786	.	.	.	Lenght:3804
CP012419	Mauve	CORE	1053849	1061672	.	.	.	Lenght:7823
CP012419	Mauve	CORE	1061679	1062121	.	.	.	Lenght:442
CP012419	Mauve	CORE	1062145	1062885	.	.	.	Lenght:740
CP012419	Mauve	CORE	1064945	1074042	.	.	.	Lenght:9097
CP012419	Mauve	CORE	1074349	1074695	.	.	.	Lenght:346
CP012419	Mauve	CORE	1074823	1077810	.	.	.	Lenght:2987
CP012419	Mauve	CORE	1077811	1078940	.	.	.	Lenght:1129
CP012419	Mauve	CORE	1079212	1083072	.	.	.	Lenght:3860
CP012419	Mauve	CORE	1083258	1084211	.	.	.	Lenght:953
CP012419	Mauve	CORE	1084591	1084648	.	.	.	Lenght:57
CP012419	Mauve	CORE	1084745	1093972	.	.	.	Lenght:9227
CP012419	Mauve	CORE	1094063	1095101	.	.	.	Lenght:1038
CP012419	Mauve	CORE	1095179	1096912	.	.	.	Lenght:1733
CP012419	Mauve	CORE	1096987	1097496	.	.	.	Lenght:509
CP012419	Mauve	CORE	1097543	1105032	.	.	.	Lenght:7489
CP012419	Mauve	CORE	1105033	1111948	.	.	.	Lenght:6915
CP012419	Mauve	CORE	1111970	1112664	.	.	.	Lenght:694
CP012419	Mauve	CORE	1112665	1113428	.	.	.	Lenght:763
CP012419	Mauve	CORE	1114290	1120345	.	.	.	Lenght:6055
CP012419	Mauve	CORE	1120405	1121854	.	.	.	Lenght:1449
CP012419	Mauve	CORE	1122096	1122163	.	.	.	Lenght:67
CP012419	Mauve	CORE	1122234	1126466	.	.	.	Lenght:4232
CP012419	Mauve	CORE	1126760	1126966	.	.	.	Lenght:206
CP012419	Mauve	CORE	1126967	1126980	.	.	.	Lenght:13
CP012419	Mauve	CORE	1127210	1127258	.	.	.	Lenght:48
CP012419	Mauve	CORE	1127259	1130213	.	.	.	Lenght:2954
CP012419	Mauve	CORE	1130214	1132058	.	.	.	Lenght:1844
CP012419	Mauve	CORE	1132101	1136921	.	.	.	Lenght:4820
CP012419	Mauve	CORE	1136922	1136933	.	.	.	Lenght:11
CP012419	Mauve	CORE	1137090	1145406	.	.	.	Lenght:8316
CP012419	Mauve	CORE	1146299	1146996	.	.	.	Lenght:697
CP012419	Mauve	CORE	1146997	1147148	.	.	.	Lenght:151
CP012419	Mauve	CORE	1147170	1153451	.	.	.	Lenght:6281
CP012419	Mauve	CORE	1157504	1164409	.	.	.	Lenght:6905
CP012419	Mauve	CORE	1164410	1165591	.	.	.	Lenght:1181
CP012419	Mauve	CORE	1167349	1169098	.	.	.	Lenght:1749
CP012419	Mauve	CORE	1169415	1174199	.	.	.	Lenght:4784
CP012419	Mauve	CORE	1174200	1174544	.	.	.	Lenght:344
CP012419	Mauve	CORE	1174746	1184926	.	.	.	Lenght:10180
CP012419	Mauve	CORE	1222045	1223500	.	.	.	Lenght:1455
CP012419	Mauve	CORE	1223515	1224647	.	.	.	Lenght:1132
CP012419	Mauve	CORE	1224666	1224875	.	.	.	Lenght:209
CP012419	Mauve	CORE	1224876	1226546	.	.	.	Lenght:1670
CP012419	Mauve	CORE	1226751	1232363	.	.	.	Lenght:5612
CP012419	Mauve	CORE	1232364	1242197	.	.	.	Lenght:9833
CP012419	Mauve	CORE	1242198	1242965	.	.	.	Lenght:767
CP012419	Mauve	CORE	1242975	1243968	.	.	.	Lenght:993
CP012419	Mauve	CORE	1244024	1252668	.	.	.	Lenght:8644
CP012419	Mauve	CORE	1252676	1258796	.	.	.	Lenght:6120
CP012419	Mauve	CORE	1285569	1289708	.	.	.	Lenght:4139
CP012419	Mauve	CORE	1289819	1299636	.	.	.	Lenght:9817
CP012419	Mauve	CORE	1299687	1302148	.	.	.	Lenght:2461
CP012419	Mauve	CORE	1302353	1303727	.	.	.	Lenght:1374
CP012419	Mauve	CORE	1303728	1309644	.	.	.	Lenght:5916
CP012419	Mauve	CORE	1323078	1327288	.	.	.	Lenght:4210
CP012419	Mauve	CORE	1327289	1333715	.	.	.	Lenght:6426
CP012419	Mauve	CORE	1334832	1345405	.	.	.	Lenght:10573
CP012419	Mauve	CORE	1345675	1353569	.	.	.	Lenght:7894
CP012419	Mauve	CORE	1353701	1358852	.	.	.	Lenght:5151
CP012419	Mauve	CORE	1358918	1375494	.	.	.	Lenght:16576
CP012419	Mauve	CORE	1375495	1380502	.	.	.	Lenght:5007
CP012419	Mauve	CORE	1380537	1382009	.	.	.	Lenght:1472
CP012419	Mauve	CORE	1382010	1383586	.	.	.	Lenght:1576
CP012419	Mauve	CORE	1383587	1385207	.	.	.	Lenght:1620
CP012419	Mauve	CORE	1394710	1413887	.	.	.	Lenght:19177
CP012419	Mauve	CORE	1413888	1415931	.	.	.	Lenght:2043
CP012419	Mauve	CORE	1418222	1420782	.	.	.	Lenght:2560
CP012419	Mauve	CORE	1420787	1421619	.	.	.	Lenght:832
CP012419	Mauve	CORE	1421620	1431288	.	.	.	Lenght:9668
CP012419	Mauve	CORE	1431289	1432113	.	.	.	Lenght:824
CP012419	Mauve	CORE	1432114	1432669	.	.	.	Lenght:555
CP012419	Mauve	CORE	1432998	1433112	.	.	.	Lenght:114
CP012419	Mauve	CORE	1433718	1433811	.	.	.	Lenght:93
CP012419	Mauve	CORE	1434195	1434284	.	.	.	Lenght:89
CP012419	Mauve	CORE	1456672	1462905	.	.	.	Lenght:6233
CP012419	Mauve	CORE	1462906	1463326	.	.	.	Lenght:420
CP012419	Mauve	CORE	1463327	1465134	.	.	.	Lenght:1807
CP012419	Mauve	CORE	1465354	1469281	.	.	.	Lenght:3927
CP012419	Mauve	CORE	1469282	1486803	.	.	.	Lenght:17521
CP012419	Mauve	CORE	1486848	1487693	.	.	.	Lenght:845
CP012419	Mauve	CORE	1487837	1489000	.	.	.	Lenght:1163
CP012419	Mauve	CORE	1489038	1492575	.	.	.	Lenght:3537
CP012419	Mauve	CORE	1492587	1492643	.	.	.	Lenght:56
CP012419	Mauve	CORE	1492819	1506917	.	.	.	Lenght:14098
CP012419	Mauve	CORE	1506926	1511189	.	.	.	Lenght:4263
CP012419	Mauve	CORE	1511194	1523114	.	.	.	Lenght:11920
CP012419	Mauve	CORE	1523340	1524005	.	.	.	Lenght:665
CP012419	Mauve	CORE	1524007	1526715	.	.	.	Lenght:2708
CP012419	Mauve	CORE	1526825	1526960	.	.	.	Lenght:135
CP012419	Mauve	CORE	1526962	1527798	.	.	.	Lenght:836
CP012419	Mauve	CORE	1527840	1528240	.	.	.	Lenght:400
CP012419	Mauve	CORE	1528244	1528721	.	.	.	Lenght:477
CP012419	Mauve	CORE	1529213	1531490	.	.	.	Lenght:2277
CP012419	Mauve	CORE	1531497	1531590	.	.	.	Lenght:93
CP012419	Mauve	CORE	1531701	1534760	.	.	.	Lenght:3059
CP012419	Mauve	CORE	1534761	1538475	.	.	.	Lenght:3714
CP012419	Mauve	CORE	1538476	1539370	.	.	.	Lenght:894
CP012419	Mauve	CORE	1539371	1543514	.	.	.	Lenght:4143
CP012419	Mauve	CORE	1543517	1545605	.	.	.	Lenght:2088
CP012419	Mauve	CORE	1545626	1548376	.	.	.	Lenght:2750
CP012419	Mauve	CORE	1548426	1551252	.	.	.	Lenght:2826
CP012419	Mauve	CORE	1551253	1553041	.	.	.	Lenght:1788
CP012419	Mauve	CORE	1553111	1556986	.	.	.	Lenght:3875
CP012419	Mauve	CORE	1556987	1564865	.	.	.	Lenght:7878
CP012419	Mauve	CORE	1564866	1575765	.	.	.	Lenght:10899
CP012419	Mauve	CORE	1575766	1584237	.	.	.	Lenght:8471
CP012419	Mauve	CORE	1584238	1587462	.	.	.	Lenght:3224
CP012419	Mauve	CORE	1587463	1600014	.	.	.	Lenght:12551
CP012419	Mauve	CORE	1600610	1606259	.	.	.	Lenght:5649
CP012419	Mauve	CORE	1606260	1608880	.	.	.	Lenght:2620
CP012419	Mauve	CORE	1608947	1611823	.	.	.	Lenght:2876
CP012419	Mauve	CORE	1611824	1612210	.	.	.	Lenght:386
CP012419	Mauve	CORE	1612290	1613125	.	.	.	Lenght:835
CP012419	Mauve	CORE	1613126	1613568	.	.	.	Lenght:442
CP012419	Mauve	CORE	1615688	1635470	.	.	.	Lenght:19782
CP012419	Mauve	CORE	1635513	1645741	.	.	.	Lenght:10228
CP012419	Mauve	CORE	1645799	1652588	.	.	.	Lenght:6789
CP012419	Mauve	CORE	1652589	1654226	.	.	.	Lenght:1637
CP012419	Mauve	CORE	1654414	1654614	.	.	.	Lenght:200
CP012419	Mauve	CORE	1654615	1659195	.	.	.	Lenght:4580
CP012419	Mauve	CORE	1659233	1660883	.	.	.	Lenght:1650
CP012419	Mauve	CORE	1661685	1661816	.	.	.	Lenght:131
CP012419	Mauve	CORE	1663796	1667778	.	.	.	Lenght:3982
CP012419	Mauve	CORE	1667871	1673054	.	.	.	Lenght:5183
CP012419	Mauve	CORE	1673055	1685819	.	.	.	Lenght:12764
CP012419	Mauve	CORE	1685823	1693724	.	.	.	Lenght:7901
CP012419	Mauve	CORE	1693771	1707365	.	.	.	Lenght:13594
CP012419	Mauve	CORE	1727351	1727362	.	.	.	Lenght:11
CP012419	Mauve	CORE	1727366	1727661	.	.	.	Lenght:295
CP012419	Mauve	CORE	1727705	1742898	.	.	.	Lenght:15193
CP012419	Mauve	CORE	1742899	1757087	.	.	.	Lenght:14188
CP012419	Mauve	CORE	1757584	1759542	.	.	.	Lenght:1958
CP012419	Mauve	CORE	1759558	1768148	.	.	.	Lenght:8590
CP012419	Mauve	CORE	1768149	1770028	.	.	.	Lenght:1879
CP012419	Mauve	CORE	1770032	1770066	.	.	.	Lenght:34
CP012419	Mauve	CORE	1770072	1774391	.	.	.	Lenght:4319
CP012419	Mauve	CORE	1774429	1774695	.	.	.	Lenght:266
CP012419	Mauve	CORE	1774977	1783766	.	.	.	Lenght:8789
CP012419	Mauve	CORE	1783898	1785279	.	.	.	Lenght:1381
CP012419	Mauve	CORE	1785799	1792919	.	.	.	Lenght:7120
CP012419	Mauve	CORE	1792920	1792943	.	.	.	Lenght:23
CP012419	Mauve	CORE	1792944	1797185	.	.	.	Lenght:4241
CP012419	Mauve	CORE	1797191	1809712	.	.	.	Lenght:12521
CP012419	Mauve	CORE	1809713	1814209	.	.	.	Lenght:4496
CP012419	Mauve	CORE	1814231	1814262	.	.	.	Lenght:31
CP012419	Mauve	CORE	1814263	1816523	.	.	.	Lenght:2260
CP012419	Mauve	CORE	1816534	1824948	.	.	.	Lenght:8414
CP012419	Mauve	CORE	1824960	1825580	.	.	.	Lenght:620
CP012419	Mauve	CORE	1826005	1838448	.	.	.	Lenght:12443
CP012419	Mauve	CORE	1843364	1851177	.	.	.	Lenght:7813
CP012419	Mauve	CORE	1851181	1852028	.	.	.	Lenght:847
CP012419	Mauve	CORE	1852191	1852321	.	.	.	Lenght:130
CP012419	Mauve	CORE	1852344	1853840	.	.	.	Lenght:1496
CP012419	Mauve	CORE	1856172	1859251	.	.	.	Lenght:3079
CP012419	Mauve	CORE	1859939	1862462	.	.	.	Lenght:2523
CP012419	Mauve	CORE	1862463	1865502	.	.	.	Lenght:3039
CP012419	Mauve	CORE	1865540	1869167	.	.	.	Lenght:3627
CP012419	Mauve	CORE	1869316	1876901	.	.	.	Lenght:7585
CP012419	Mauve	CORE	1876967	1877143	.	.	.	Lenght:176
CP012419	Mauve	CORE	1877583	1878729	.	.	.	Lenght:1146
CP012419	Mauve	CORE	1878804	1879924	.	.	.	Lenght:1120
CP012419	Mauve	CORE	1880690	1880866	.	.	.	Lenght:176
CP012419	Mauve	CORE	1881302	1881381	.	.	.	Lenght:79
CP012419	Mauve	CORE	1882209	1882786	.	.	.	Lenght:577
CP012419	Mauve	CORE	1882990	1892680	.	.	.	Lenght:9690
CP012419	Mauve	CORE	1892681	1894922	.	.	.	Lenght:2241
CP012419	Mauve	CORE	1897071	1897135	.	.	.	Lenght:64
CP012419	Mauve	CORE	1897502	1898014	.	.	.	Lenght:512
CP012419	Mauve	CORE	1898110	1898194	.	.	.	Lenght:84
CP012419	Mauve	CORE	1898266	1900391	.	.	.	Lenght:2125
CP012419	Mauve	CORE	1919275	1919884	.	.	.	Lenght:609
CP012419	Mauve	CORE	1919913	1920059	.	.	.	Lenght:146
CP012419	Mauve	CORE	1924254	1925068	.	.	.	Lenght:814
CP012419	Mauve	CORE	1925090	1925998	.	.	.	Lenght:908
CP012419	Mauve	CORE	1925999	1926042	.	.	.	Lenght:43
CP012419	Mauve	CORE	1926059	1926109	.	.	.	Lenght:50
CP012419	Mauve	CORE	1926164	1927069	.	.	.	Lenght:905
CP012419	Mauve	CORE	1928159	1929004	.	.	.	Lenght:845
CP012419	Mauve	CORE	1929108	1930661	.	.	.	Lenght:1553
CP012419	Mauve	CORE	1930796	1930973	.	.	.	Lenght:177
CP012419	Mauve	CORE	1931033	1931142	.	.	.	Lenght:109
CP012419	Mauve	CORE	1931143	1933131	.	.	.	Lenght:1988
CP012419	Mauve	CORE	1933132	1935156	.	.	.	Lenght:2024
CP012419	Mauve	CORE	1936066	1939475	.	.	.	Lenght:3409
CP012419	Mauve	CORE	1939602	1943824	.	.	.	Lenght:4222
CP012419	Mauve	CORE	1944184	1950473	.	.	.	Lenght:6289
CP012419	Mauve	CORE	1950481	1952655	.	.	.	Lenght:2174
CP012419	Mauve	CORE	1953517	1953837	.	.	.	Lenght:320
CP012419	Mauve	CORE	1953901	1954804	.	.	.	Lenght:903
CP012419	Mauve	CORE	1957019	1961078	.	.	.	Lenght:4059
CP012419	Mauve	CORE	1961079	1963561	.	.	.	Lenght:2482
CP012419	Mauve	CORE	1963878	2003236	.	.	.	Lenght:39358
CP012419	Mauve	CORE	2027155	2029780	.	.	.	Lenght:2625
CP012419	Mauve	CORE	2030316	2034456	.	.	.	Lenght:4140
CP012419	Mauve	CORE	2034464	2041327	.	.	.	Lenght:6863
CP012419	Mauve	CORE	2041328	2041877	.	.	.	Lenght:549
CP012419	Mauve	CORE	2055830	2063024	.	.	.	Lenght:7194
CP012419	Mauve	CORE	2063025	2063197	.	.	.	Lenght:172
CP012419	Mauve	CORE	2063492	2066632	.	.	.	Lenght:3140
CP012419	Mauve	CORE	2066633	2067163	.	.	.	Lenght:530
CP012419	Mauve	CORE	2067194	2075644	.	.	.	Lenght:8450
CP012419	Mauve	CORE	2075646	2086538	.	.	.	Lenght:10892
CP012419	Mauve	CORE	2086539	2094429	.	.	.	Lenght:7890
CP012419	Mauve	CORE	2094430	2096098	.	.	.	Lenght:1668
CP012419	Mauve	CORE	2096258	2097258	.	.	.	Lenght:1000
