# Supplementary material for: Functional annotation and distribution overview of RNA families in 27 Streptococcus agalactiae genomes
Source: BMC Genomics. 2018 Jul 28;19:556. doi: 10.1186/s12864-018-4951-z (PMC6064168; doi:10.1186/s12864-018-4951-z)
Supplement: Supplementary file 4 — GFF3 annotations for all classified Regions and ncRNAs. (ZIP 1638 kb) [file 12864_2018_4951_MOESM4_ESM.zip › Additional file 4/Core_Shared_and_Exclusive_Regions/CORE_CP013202.gff]

CP013202	Mauve	CORE	2	2761	.	.	.	Lenght:2759
CP013202	Mauve	CORE	2762	4047	.	.	.	Lenght:1285
CP013202	Mauve	CORE	4048	4058	.	.	.	Lenght:10
CP013202	Mauve	CORE	4251	16181	.	.	.	Lenght:11930
CP013202	Mauve	CORE	16221	16278	.	.	.	Lenght:57
CP013202	Mauve	CORE	27934	29590	.	.	.	Lenght:1656
CP013202	Mauve	CORE	29633	33388	.	.	.	Lenght:3755
CP013202	Mauve	CORE	33398	33638	.	.	.	Lenght:240
CP013202	Mauve	CORE	33677	36455	.	.	.	Lenght:2778
CP013202	Mauve	CORE	36457	40303	.	.	.	Lenght:3846
CP013202	Mauve	CORE	40519	43046	.	.	.	Lenght:2527
CP013202	Mauve	CORE	43050	43815	.	.	.	Lenght:765
CP013202	Mauve	CORE	44498	48254	.	.	.	Lenght:3756
CP013202	Mauve	CORE	48291	59076	.	.	.	Lenght:10785
CP013202	Mauve	CORE	59358	60911	.	.	.	Lenght:1553
CP013202	Mauve	CORE	62376	64344	.	.	.	Lenght:1968
CP013202	Mauve	CORE	64534	64795	.	.	.	Lenght:261
CP013202	Mauve	CORE	65015	72206	.	.	.	Lenght:7191
CP013202	Mauve	CORE	72371	76425	.	.	.	Lenght:4054
CP013202	Mauve	CORE	76458	91929	.	.	.	Lenght:15471
CP013202	Mauve	CORE	92188	92334	.	.	.	Lenght:146
CP013202	Mauve	CORE	92680	93227	.	.	.	Lenght:547
CP013202	Mauve	CORE	97562	97751	.	.	.	Lenght:189
CP013202	Mauve	CORE	100443	101151	.	.	.	Lenght:708
CP013202	Mauve	CORE	101152	106968	.	.	.	Lenght:5816
CP013202	Mauve	CORE	107230	107477	.	.	.	Lenght:247
CP013202	Mauve	CORE	107502	112371	.	.	.	Lenght:4869
CP013202	Mauve	CORE	112372	122659	.	.	.	Lenght:10287
CP013202	Mauve	CORE	122660	122673	.	.	.	Lenght:13
CP013202	Mauve	CORE	122677	132534	.	.	.	Lenght:9857
CP013202	Mauve	CORE	132599	133784	.	.	.	Lenght:1185
CP013202	Mauve	CORE	133843	142196	.	.	.	Lenght:8353
CP013202	Mauve	CORE	142197	142542	.	.	.	Lenght:345
CP013202	Mauve	CORE	142684	142783	.	.	.	Lenght:99
CP013202	Mauve	CORE	142788	150503	.	.	.	Lenght:7715
CP013202	Mauve	CORE	150504	165070	.	.	.	Lenght:14566
CP013202	Mauve	CORE	165722	166320	.	.	.	Lenght:598
CP013202	Mauve	CORE	168218	168921	.	.	.	Lenght:703
CP013202	Mauve	CORE	169672	170000	.	.	.	Lenght:328
CP013202	Mauve	CORE	170555	175333	.	.	.	Lenght:4778
CP013202	Mauve	CORE	175334	187444	.	.	.	Lenght:12110
CP013202	Mauve	CORE	187445	189318	.	.	.	Lenght:1873
CP013202	Mauve	CORE	189319	189452	.	.	.	Lenght:133
CP013202	Mauve	CORE	190422	190920	.	.	.	Lenght:498
CP013202	Mauve	CORE	191069	193585	.	.	.	Lenght:2516
CP013202	Mauve	CORE	193612	193802	.	.	.	Lenght:190
CP013202	Mauve	CORE	194268	194814	.	.	.	Lenght:546
CP013202	Mauve	CORE	194833	201490	.	.	.	Lenght:6657
CP013202	Mauve	CORE	201875	202994	.	.	.	Lenght:1119
CP013202	Mauve	CORE	203013	214200	.	.	.	Lenght:11187
CP013202	Mauve	CORE	214938	216323	.	.	.	Lenght:1385
CP013202	Mauve	CORE	216324	227469	.	.	.	Lenght:11145
CP013202	Mauve	CORE	227470	230475	.	.	.	Lenght:3005
CP013202	Mauve	CORE	230479	231470	.	.	.	Lenght:991
CP013202	Mauve	CORE	264355	266034	.	.	.	Lenght:1679
CP013202	Mauve	CORE	266101	266667	.	.	.	Lenght:566
CP013202	Mauve	CORE	266967	272297	.	.	.	Lenght:5330
CP013202	Mauve	CORE	281900	284202	.	.	.	Lenght:2302
CP013202	Mauve	CORE	284206	284352	.	.	.	Lenght:146
CP013202	Mauve	CORE	286275	287930	.	.	.	Lenght:1655
CP013202	Mauve	CORE	287955	289029	.	.	.	Lenght:1074
CP013202	Mauve	CORE	289030	298777	.	.	.	Lenght:9747
CP013202	Mauve	CORE	299351	302652	.	.	.	Lenght:3301
CP013202	Mauve	CORE	303177	308896	.	.	.	Lenght:5719
CP013202	Mauve	CORE	310005	325816	.	.	.	Lenght:15811
CP013202	Mauve	CORE	325817	326022	.	.	.	Lenght:205
CP013202	Mauve	CORE	326114	333861	.	.	.	Lenght:7747
CP013202	Mauve	CORE	333865	334346	.	.	.	Lenght:481
CP013202	Mauve	CORE	334347	337382	.	.	.	Lenght:3035
CP013202	Mauve	CORE	338894	338935	.	.	.	Lenght:41
CP013202	Mauve	CORE	338936	339057	.	.	.	Lenght:121
CP013202	Mauve	CORE	339166	357678	.	.	.	Lenght:18512
CP013202	Mauve	CORE	363257	368992	.	.	.	Lenght:5735
CP013202	Mauve	CORE	369728	369761	.	.	.	Lenght:33
CP013202	Mauve	CORE	369810	369929	.	.	.	Lenght:119
CP013202	Mauve	CORE	370530	370779	.	.	.	Lenght:249
CP013202	Mauve	CORE	371259	371525	.	.	.	Lenght:266
CP013202	Mauve	CORE	371597	371629	.	.	.	Lenght:32
CP013202	Mauve	CORE	371844	371973	.	.	.	Lenght:129
CP013202	Mauve	CORE	372049	372229	.	.	.	Lenght:180
CP013202	Mauve	CORE	373034	386195	.	.	.	Lenght:13161
CP013202	Mauve	CORE	387279	389483	.	.	.	Lenght:2204
CP013202	Mauve	CORE	389509	389969	.	.	.	Lenght:460
CP013202	Mauve	CORE	389970	392784	.	.	.	Lenght:2814
CP013202	Mauve	CORE	392797	403340	.	.	.	Lenght:10543
CP013202	Mauve	CORE	403341	405180	.	.	.	Lenght:1839
CP013202	Mauve	CORE	405181	415805	.	.	.	Lenght:10624
CP013202	Mauve	CORE	416262	420362	.	.	.	Lenght:4100
CP013202	Mauve	CORE	420363	421003	.	.	.	Lenght:640
CP013202	Mauve	CORE	421454	422202	.	.	.	Lenght:748
CP013202	Mauve	CORE	423781	426996	.	.	.	Lenght:3215
CP013202	Mauve	CORE	427023	430039	.	.	.	Lenght:3016
CP013202	Mauve	CORE	430090	432114	.	.	.	Lenght:2024
CP013202	Mauve	CORE	432214	432759	.	.	.	Lenght:545
CP013202	Mauve	CORE	432760	436986	.	.	.	Lenght:4226
CP013202	Mauve	CORE	437079	439679	.	.	.	Lenght:2600
CP013202	Mauve	CORE	442523	445964	.	.	.	Lenght:3441
CP013202	Mauve	CORE	446444	446526	.	.	.	Lenght:82
CP013202	Mauve	CORE	446527	446668	.	.	.	Lenght:141
CP013202	Mauve	CORE	446768	450914	.	.	.	Lenght:4146
CP013202	Mauve	CORE	451581	457234	.	.	.	Lenght:5653
CP013202	Mauve	CORE	457257	457436	.	.	.	Lenght:179
CP013202	Mauve	CORE	457851	459438	.	.	.	Lenght:1587
CP013202	Mauve	CORE	459590	459850	.	.	.	Lenght:260
CP013202	Mauve	CORE	463583	464770	.	.	.	Lenght:1187
CP013202	Mauve	CORE	464771	465645	.	.	.	Lenght:874
CP013202	Mauve	CORE	479802	479832	.	.	.	Lenght:30
CP013202	Mauve	CORE	480333	481799	.	.	.	Lenght:1466
CP013202	Mauve	CORE	481800	484566	.	.	.	Lenght:2766
CP013202	Mauve	CORE	486094	486464	.	.	.	Lenght:370
CP013202	Mauve	CORE	486633	490111	.	.	.	Lenght:3478
CP013202	Mauve	CORE	490527	490932	.	.	.	Lenght:405
CP013202	Mauve	CORE	490933	495313	.	.	.	Lenght:4380
CP013202	Mauve	CORE	495314	501832	.	.	.	Lenght:6518
CP013202	Mauve	CORE	502373	508806	.	.	.	Lenght:6433
CP013202	Mauve	CORE	508807	517936	.	.	.	Lenght:9129
CP013202	Mauve	CORE	517984	518735	.	.	.	Lenght:751
CP013202	Mauve	CORE	518925	521859	.	.	.	Lenght:2934
CP013202	Mauve	CORE	521870	535391	.	.	.	Lenght:13521
CP013202	Mauve	CORE	535473	535830	.	.	.	Lenght:357
CP013202	Mauve	CORE	535831	536928	.	.	.	Lenght:1097
CP013202	Mauve	CORE	536968	540422	.	.	.	Lenght:3454
CP013202	Mauve	CORE	540526	544229	.	.	.	Lenght:3703
CP013202	Mauve	CORE	544286	546358	.	.	.	Lenght:2072
CP013202	Mauve	CORE	546402	553356	.	.	.	Lenght:6954
CP013202	Mauve	CORE	553369	555789	.	.	.	Lenght:2420
CP013202	Mauve	CORE	555790	566182	.	.	.	Lenght:10392
CP013202	Mauve	CORE	566184	568682	.	.	.	Lenght:2498
CP013202	Mauve	CORE	568713	569243	.	.	.	Lenght:530
CP013202	Mauve	CORE	569244	571835	.	.	.	Lenght:2591
CP013202	Mauve	CORE	571836	574394	.	.	.	Lenght:2558
CP013202	Mauve	CORE	574395	575075	.	.	.	Lenght:680
CP013202	Mauve	CORE	585174	585262	.	.	.	Lenght:88
CP013202	Mauve	CORE	585397	586742	.	.	.	Lenght:1345
CP013202	Mauve	CORE	586743	592894	.	.	.	Lenght:6151
CP013202	Mauve	CORE	592895	594327	.	.	.	Lenght:1432
CP013202	Mauve	CORE	594328	594440	.	.	.	Lenght:112
CP013202	Mauve	CORE	595302	595330	.	.	.	Lenght:28
CP013202	Mauve	CORE	595547	596566	.	.	.	Lenght:1019
CP013202	Mauve	CORE	596567	601242	.	.	.	Lenght:4675
CP013202	Mauve	CORE	732510	741616	.	.	.	Lenght:9106
CP013202	Mauve	CORE	741662	742851	.	.	.	Lenght:1189
CP013202	Mauve	CORE	742852	746694	.	.	.	Lenght:3842
CP013202	Mauve	CORE	748415	749617	.	.	.	Lenght:1202
CP013202	Mauve	CORE	749840	749890	.	.	.	Lenght:50
CP013202	Mauve	CORE	749993	750332	.	.	.	Lenght:339
CP013202	Mauve	CORE	750415	750763	.	.	.	Lenght:348
CP013202	Mauve	CORE	757816	759431	.	.	.	Lenght:1615
CP013202	Mauve	CORE	759453	767522	.	.	.	Lenght:8069
CP013202	Mauve	CORE	767523	769774	.	.	.	Lenght:2251
CP013202	Mauve	CORE	769789	770282	.	.	.	Lenght:493
CP013202	Mauve	CORE	770446	771412	.	.	.	Lenght:966
CP013202	Mauve	CORE	771413	774771	.	.	.	Lenght:3358
CP013202	Mauve	CORE	774850	779219	.	.	.	Lenght:4369
CP013202	Mauve	CORE	779220	779955	.	.	.	Lenght:735
CP013202	Mauve	CORE	780516	782538	.	.	.	Lenght:2022
CP013202	Mauve	CORE	782539	782568	.	.	.	Lenght:29
CP013202	Mauve	CORE	782569	791421	.	.	.	Lenght:8852
CP013202	Mauve	CORE	791422	795435	.	.	.	Lenght:4013
CP013202	Mauve	CORE	795660	797649	.	.	.	Lenght:1989
CP013202	Mauve	CORE	797709	798349	.	.	.	Lenght:640
CP013202	Mauve	CORE	798529	800708	.	.	.	Lenght:2179
CP013202	Mauve	CORE	800709	803911	.	.	.	Lenght:3202
CP013202	Mauve	CORE	803912	806019	.	.	.	Lenght:2107
CP013202	Mauve	CORE	806020	807604	.	.	.	Lenght:1584
CP013202	Mauve	CORE	807679	807777	.	.	.	Lenght:98
CP013202	Mauve	CORE	807939	812802	.	.	.	Lenght:4863
CP013202	Mauve	CORE	812806	817498	.	.	.	Lenght:4692
CP013202	Mauve	CORE	817499	828710	.	.	.	Lenght:11211
CP013202	Mauve	CORE	829465	833132	.	.	.	Lenght:3667
CP013202	Mauve	CORE	833169	839960	.	.	.	Lenght:6791
CP013202	Mauve	CORE	840309	841598	.	.	.	Lenght:1289
CP013202	Mauve	CORE	841836	844752	.	.	.	Lenght:2916
CP013202	Mauve	CORE	846076	850554	.	.	.	Lenght:4478
CP013202	Mauve	CORE	851728	869252	.	.	.	Lenght:17524
CP013202	Mauve	CORE	869593	870316	.	.	.	Lenght:723
CP013202	Mauve	CORE	870317	870360	.	.	.	Lenght:43
CP013202	Mauve	CORE	870361	870659	.	.	.	Lenght:298
CP013202	Mauve	CORE	870934	871992	.	.	.	Lenght:1058
CP013202	Mauve	CORE	872039	872279	.	.	.	Lenght:240
CP013202	Mauve	CORE	872550	872831	.	.	.	Lenght:281
CP013202	Mauve	CORE	872832	880422	.	.	.	Lenght:7590
CP013202	Mauve	CORE	880534	881836	.	.	.	Lenght:1302
CP013202	Mauve	CORE	881838	883755	.	.	.	Lenght:1917
CP013202	Mauve	CORE	883756	888563	.	.	.	Lenght:4807
CP013202	Mauve	CORE	888564	889165	.	.	.	Lenght:601
CP013202	Mauve	CORE	890685	892181	.	.	.	Lenght:1496
CP013202	Mauve	CORE	892273	895451	.	.	.	Lenght:3178
CP013202	Mauve	CORE	898006	910220	.	.	.	Lenght:12214
CP013202	Mauve	CORE	910260	911273	.	.	.	Lenght:1013
CP013202	Mauve	CORE	911598	929751	.	.	.	Lenght:18153
CP013202	Mauve	CORE	929824	930421	.	.	.	Lenght:597
CP013202	Mauve	CORE	930723	938659	.	.	.	Lenght:7936
CP013202	Mauve	CORE	938709	940174	.	.	.	Lenght:1465
CP013202	Mauve	CORE	940197	948801	.	.	.	Lenght:8604
CP013202	Mauve	CORE	948840	955224	.	.	.	Lenght:6384
CP013202	Mauve	CORE	955225	958850	.	.	.	Lenght:3625
CP013202	Mauve	CORE	958957	962041	.	.	.	Lenght:3084
CP013202	Mauve	CORE	962056	965067	.	.	.	Lenght:3011
CP013202	Mauve	CORE	965586	965976	.	.	.	Lenght:390
CP013202	Mauve	CORE	965998	969317	.	.	.	Lenght:3319
CP013202	Mauve	CORE	969338	970635	.	.	.	Lenght:1297
CP013202	Mauve	CORE	970636	971340	.	.	.	Lenght:704
CP013202	Mauve	CORE	971517	972918	.	.	.	Lenght:1401
CP013202	Mauve	CORE	972964	974202	.	.	.	Lenght:1238
CP013202	Mauve	CORE	974863	976440	.	.	.	Lenght:1577
CP013202	Mauve	CORE	976441	977118	.	.	.	Lenght:677
CP013202	Mauve	CORE	977266	977882	.	.	.	Lenght:616
CP013202	Mauve	CORE	977977	978002	.	.	.	Lenght:25
CP013202	Mauve	CORE	978028	978153	.	.	.	Lenght:125
CP013202	Mauve	CORE	978155	978606	.	.	.	Lenght:451
CP013202	Mauve	CORE	978607	979234	.	.	.	Lenght:627
CP013202	Mauve	CORE	979240	979258	.	.	.	Lenght:18
CP013202	Mauve	CORE	979261	989922	.	.	.	Lenght:10661
CP013202	Mauve	CORE	989924	992608	.	.	.	Lenght:2684
CP013202	Mauve	CORE	992661	995027	.	.	.	Lenght:2366
CP013202	Mauve	CORE	996172	996509	.	.	.	Lenght:337
CP013202	Mauve	CORE	996711	998939	.	.	.	Lenght:2228
CP013202	Mauve	CORE	998962	999230	.	.	.	Lenght:268
CP013202	Mauve	CORE	999329	1006686	.	.	.	Lenght:7357
CP013202	Mauve	CORE	1007810	1008829	.	.	.	Lenght:1019
CP013202	Mauve	CORE	1008974	1009214	.	.	.	Lenght:240
CP013202	Mauve	CORE	1019842	1021481	.	.	.	Lenght:1639
CP013202	Mauve	CORE	1021482	1024602	.	.	.	Lenght:3120
CP013202	Mauve	CORE	1024721	1025604	.	.	.	Lenght:883
CP013202	Mauve	CORE	1025720	1030325	.	.	.	Lenght:4605
CP013202	Mauve	CORE	1030346	1031661	.	.	.	Lenght:1315
CP013202	Mauve	CORE	1031696	1032849	.	.	.	Lenght:1153
CP013202	Mauve	CORE	1032902	1033022	.	.	.	Lenght:120
CP013202	Mauve	CORE	1034025	1034061	.	.	.	Lenght:36
CP013202	Mauve	CORE	1034250	1034440	.	.	.	Lenght:190
CP013202	Mauve	CORE	1034604	1036380	.	.	.	Lenght:1776
CP013202	Mauve	CORE	1036381	1036421	.	.	.	Lenght:40
CP013202	Mauve	CORE	1036422	1048842	.	.	.	Lenght:12420
CP013202	Mauve	CORE	1048864	1053871	.	.	.	Lenght:5007
CP013202	Mauve	CORE	1054028	1064215	.	.	.	Lenght:10187
CP013202	Mauve	CORE	1064216	1069450	.	.	.	Lenght:5234
CP013202	Mauve	CORE	1069481	1069609	.	.	.	Lenght:128
CP013202	Mauve	CORE	1069695	1070309	.	.	.	Lenght:614
CP013202	Mauve	CORE	1070406	1075479	.	.	.	Lenght:5073
CP013202	Mauve	CORE	1075480	1075564	.	.	.	Lenght:84
CP013202	Mauve	CORE	1106232	1109636	.	.	.	Lenght:3404
CP013202	Mauve	CORE	1109692	1113493	.	.	.	Lenght:3801
CP013202	Mauve	CORE	1114314	1114410	.	.	.	Lenght:96
CP013202	Mauve	CORE	1114413	1114502	.	.	.	Lenght:89
CP013202	Mauve	CORE	1114539	1116718	.	.	.	Lenght:2179
CP013202	Mauve	CORE	1116722	1120526	.	.	.	Lenght:3804
CP013202	Mauve	CORE	1120589	1128411	.	.	.	Lenght:7822
CP013202	Mauve	CORE	1128417	1128862	.	.	.	Lenght:445
CP013202	Mauve	CORE	1128886	1129626	.	.	.	Lenght:740
CP013202	Mauve	CORE	1131689	1140786	.	.	.	Lenght:9097
CP013202	Mauve	CORE	1141093	1141439	.	.	.	Lenght:346
CP013202	Mauve	CORE	1141567	1144557	.	.	.	Lenght:2990
CP013202	Mauve	CORE	1144558	1145686	.	.	.	Lenght:1128
CP013202	Mauve	CORE	1145959	1149819	.	.	.	Lenght:3860
CP013202	Mauve	CORE	1150005	1150958	.	.	.	Lenght:953
CP013202	Mauve	CORE	1151338	1151395	.	.	.	Lenght:57
CP013202	Mauve	CORE	1151492	1160719	.	.	.	Lenght:9227
CP013202	Mauve	CORE	1160810	1161848	.	.	.	Lenght:1038
CP013202	Mauve	CORE	1161926	1163659	.	.	.	Lenght:1733
CP013202	Mauve	CORE	1163734	1164243	.	.	.	Lenght:509
CP013202	Mauve	CORE	1164290	1171779	.	.	.	Lenght:7489
CP013202	Mauve	CORE	1171780	1178695	.	.	.	Lenght:6915
CP013202	Mauve	CORE	1178717	1179411	.	.	.	Lenght:694
CP013202	Mauve	CORE	1179412	1180175	.	.	.	Lenght:763
CP013202	Mauve	CORE	1180176	1186231	.	.	.	Lenght:6055
CP013202	Mauve	CORE	1186291	1187740	.	.	.	Lenght:1449
CP013202	Mauve	CORE	1187982	1188049	.	.	.	Lenght:67
CP013202	Mauve	CORE	1188120	1192354	.	.	.	Lenght:4234
CP013202	Mauve	CORE	1192648	1192854	.	.	.	Lenght:206
CP013202	Mauve	CORE	1192855	1192868	.	.	.	Lenght:13
CP013202	Mauve	CORE	1193102	1193150	.	.	.	Lenght:48
CP013202	Mauve	CORE	1193151	1196105	.	.	.	Lenght:2954
CP013202	Mauve	CORE	1196106	1197951	.	.	.	Lenght:1845
CP013202	Mauve	CORE	1197994	1202815	.	.	.	Lenght:4821
CP013202	Mauve	CORE	1202816	1202827	.	.	.	Lenght:11
CP013202	Mauve	CORE	1206274	1214591	.	.	.	Lenght:8317
CP013202	Mauve	CORE	1214623	1215320	.	.	.	Lenght:697
CP013202	Mauve	CORE	1215321	1215472	.	.	.	Lenght:151
CP013202	Mauve	CORE	1215494	1221775	.	.	.	Lenght:6281
CP013202	Mauve	CORE	1227374	1234280	.	.	.	Lenght:6906
CP013202	Mauve	CORE	1234281	1235462	.	.	.	Lenght:1181
CP013202	Mauve	CORE	1237220	1238969	.	.	.	Lenght:1749
CP013202	Mauve	CORE	1239286	1244068	.	.	.	Lenght:4782
CP013202	Mauve	CORE	1244069	1244413	.	.	.	Lenght:344
CP013202	Mauve	CORE	1244615	1254796	.	.	.	Lenght:10181
CP013202	Mauve	CORE	1254797	1256253	.	.	.	Lenght:1456
CP013202	Mauve	CORE	1256268	1257400	.	.	.	Lenght:1132
CP013202	Mauve	CORE	1257419	1257628	.	.	.	Lenght:209
CP013202	Mauve	CORE	1257629	1259299	.	.	.	Lenght:1670
CP013202	Mauve	CORE	1259504	1265116	.	.	.	Lenght:5612
CP013202	Mauve	CORE	1265117	1274951	.	.	.	Lenght:9834
CP013202	Mauve	CORE	1274952	1275719	.	.	.	Lenght:767
CP013202	Mauve	CORE	1275729	1276723	.	.	.	Lenght:994
CP013202	Mauve	CORE	1276779	1285427	.	.	.	Lenght:8648
CP013202	Mauve	CORE	1285435	1291555	.	.	.	Lenght:6120
CP013202	Mauve	CORE	1318150	1322288	.	.	.	Lenght:4138
CP013202	Mauve	CORE	1322399	1332216	.	.	.	Lenght:9817
CP013202	Mauve	CORE	1332267	1334728	.	.	.	Lenght:2461
CP013202	Mauve	CORE	1334933	1336307	.	.	.	Lenght:1374
CP013202	Mauve	CORE	1336308	1342224	.	.	.	Lenght:5916
CP013202	Mauve	CORE	1355658	1359868	.	.	.	Lenght:4210
CP013202	Mauve	CORE	1359869	1366291	.	.	.	Lenght:6422
CP013202	Mauve	CORE	1367408	1377972	.	.	.	Lenght:10564
CP013202	Mauve	CORE	1378242	1386143	.	.	.	Lenght:7901
CP013202	Mauve	CORE	1386275	1391427	.	.	.	Lenght:5152
CP013202	Mauve	CORE	1391493	1408070	.	.	.	Lenght:16577
CP013202	Mauve	CORE	1408932	1413940	.	.	.	Lenght:5008
CP013202	Mauve	CORE	1413975	1415447	.	.	.	Lenght:1472
CP013202	Mauve	CORE	1415448	1417024	.	.	.	Lenght:1576
CP013202	Mauve	CORE	1417025	1418645	.	.	.	Lenght:1620
CP013202	Mauve	CORE	1428109	1447286	.	.	.	Lenght:19177
CP013202	Mauve	CORE	1447287	1449330	.	.	.	Lenght:2043
CP013202	Mauve	CORE	1451576	1454135	.	.	.	Lenght:2559
CP013202	Mauve	CORE	1454140	1454972	.	.	.	Lenght:832
CP013202	Mauve	CORE	1454973	1464641	.	.	.	Lenght:9668
CP013202	Mauve	CORE	1464642	1465466	.	.	.	Lenght:824
CP013202	Mauve	CORE	1465467	1466022	.	.	.	Lenght:555
CP013202	Mauve	CORE	1466351	1466465	.	.	.	Lenght:114
CP013202	Mauve	CORE	1467071	1467164	.	.	.	Lenght:93
CP013202	Mauve	CORE	1467548	1467637	.	.	.	Lenght:89
CP013202	Mauve	CORE	1488442	1494674	.	.	.	Lenght:6232
CP013202	Mauve	CORE	1494675	1495096	.	.	.	Lenght:421
CP013202	Mauve	CORE	1495097	1496905	.	.	.	Lenght:1808
CP013202	Mauve	CORE	1497125	1501053	.	.	.	Lenght:3928
CP013202	Mauve	CORE	1501054	1518576	.	.	.	Lenght:17522
CP013202	Mauve	CORE	1518621	1519466	.	.	.	Lenght:845
CP013202	Mauve	CORE	1519612	1520763	.	.	.	Lenght:1151
CP013202	Mauve	CORE	1520801	1524338	.	.	.	Lenght:3537
CP013202	Mauve	CORE	1524350	1524406	.	.	.	Lenght:56
CP013202	Mauve	CORE	1524582	1538681	.	.	.	Lenght:14099
CP013202	Mauve	CORE	1538689	1542953	.	.	.	Lenght:4264
CP013202	Mauve	CORE	1542957	1554880	.	.	.	Lenght:11923
CP013202	Mauve	CORE	1555106	1555771	.	.	.	Lenght:665
CP013202	Mauve	CORE	1555773	1558482	.	.	.	Lenght:2709
CP013202	Mauve	CORE	1558592	1558727	.	.	.	Lenght:135
CP013202	Mauve	CORE	1558800	1559636	.	.	.	Lenght:836
CP013202	Mauve	CORE	1559678	1560084	.	.	.	Lenght:406
CP013202	Mauve	CORE	1560088	1560565	.	.	.	Lenght:477
CP013202	Mauve	CORE	1561057	1563334	.	.	.	Lenght:2277
CP013202	Mauve	CORE	1563341	1563434	.	.	.	Lenght:93
CP013202	Mauve	CORE	1563545	1566603	.	.	.	Lenght:3058
CP013202	Mauve	CORE	1566604	1570319	.	.	.	Lenght:3715
CP013202	Mauve	CORE	1570320	1571214	.	.	.	Lenght:894
CP013202	Mauve	CORE	1571215	1575358	.	.	.	Lenght:4143
CP013202	Mauve	CORE	1575361	1577450	.	.	.	Lenght:2089
CP013202	Mauve	CORE	1577471	1580221	.	.	.	Lenght:2750
CP013202	Mauve	CORE	1580271	1583097	.	.	.	Lenght:2826
CP013202	Mauve	CORE	1583098	1584886	.	.	.	Lenght:1788
CP013202	Mauve	CORE	1584956	1588831	.	.	.	Lenght:3875
CP013202	Mauve	CORE	1588832	1596711	.	.	.	Lenght:7879
CP013202	Mauve	CORE	1596712	1607612	.	.	.	Lenght:10900
CP013202	Mauve	CORE	1607613	1616084	.	.	.	Lenght:8471
CP013202	Mauve	CORE	1616085	1619310	.	.	.	Lenght:3225
CP013202	Mauve	CORE	1619311	1631861	.	.	.	Lenght:12550
CP013202	Mauve	CORE	1632457	1638106	.	.	.	Lenght:5649
CP013202	Mauve	CORE	1638107	1640727	.	.	.	Lenght:2620
CP013202	Mauve	CORE	1640794	1643670	.	.	.	Lenght:2876
CP013202	Mauve	CORE	1643671	1644057	.	.	.	Lenght:386
CP013202	Mauve	CORE	1644137	1644972	.	.	.	Lenght:835
CP013202	Mauve	CORE	1644973	1645415	.	.	.	Lenght:442
CP013202	Mauve	CORE	1647535	1667317	.	.	.	Lenght:19782
CP013202	Mauve	CORE	1667360	1677588	.	.	.	Lenght:10228
CP013202	Mauve	CORE	1677646	1684435	.	.	.	Lenght:6789
CP013202	Mauve	CORE	1684436	1686073	.	.	.	Lenght:1637
CP013202	Mauve	CORE	1686261	1686461	.	.	.	Lenght:200
CP013202	Mauve	CORE	1686462	1691039	.	.	.	Lenght:4577
CP013202	Mauve	CORE	1691077	1692727	.	.	.	Lenght:1650
CP013202	Mauve	CORE	1693528	1693659	.	.	.	Lenght:131
CP013202	Mauve	CORE	1695649	1699631	.	.	.	Lenght:3982
CP013202	Mauve	CORE	1699724	1704906	.	.	.	Lenght:5182
CP013202	Mauve	CORE	1704907	1717669	.	.	.	Lenght:12762
CP013202	Mauve	CORE	1717673	1725572	.	.	.	Lenght:7899
CP013202	Mauve	CORE	1725619	1739213	.	.	.	Lenght:13594
CP013202	Mauve	CORE	1758483	1758494	.	.	.	Lenght:11
CP013202	Mauve	CORE	1758498	1758793	.	.	.	Lenght:295
CP013202	Mauve	CORE	1758837	1774030	.	.	.	Lenght:15193
CP013202	Mauve	CORE	1774031	1788219	.	.	.	Lenght:14188
CP013202	Mauve	CORE	1788716	1790674	.	.	.	Lenght:1958
CP013202	Mauve	CORE	1790690	1799280	.	.	.	Lenght:8590
CP013202	Mauve	CORE	1799281	1801160	.	.	.	Lenght:1879
CP013202	Mauve	CORE	1801164	1801198	.	.	.	Lenght:34
CP013202	Mauve	CORE	1801204	1805523	.	.	.	Lenght:4319
CP013202	Mauve	CORE	1805561	1805827	.	.	.	Lenght:266
CP013202	Mauve	CORE	1806109	1814899	.	.	.	Lenght:8790
CP013202	Mauve	CORE	1815031	1816412	.	.	.	Lenght:1381
CP013202	Mauve	CORE	1816932	1824052	.	.	.	Lenght:7120
CP013202	Mauve	CORE	1824053	1824076	.	.	.	Lenght:23
CP013202	Mauve	CORE	1824077	1828318	.	.	.	Lenght:4241
CP013202	Mauve	CORE	1829185	1841706	.	.	.	Lenght:12521
CP013202	Mauve	CORE	1841707	1846203	.	.	.	Lenght:4496
CP013202	Mauve	CORE	1846225	1846256	.	.	.	Lenght:31
CP013202	Mauve	CORE	1846257	1848517	.	.	.	Lenght:2260
CP013202	Mauve	CORE	1848528	1856940	.	.	.	Lenght:8412
CP013202	Mauve	CORE	1856952	1857572	.	.	.	Lenght:620
CP013202	Mauve	CORE	1865915	1878357	.	.	.	Lenght:12442
CP013202	Mauve	CORE	1883271	1891084	.	.	.	Lenght:7813
CP013202	Mauve	CORE	1891088	1891935	.	.	.	Lenght:847
CP013202	Mauve	CORE	1892098	1892228	.	.	.	Lenght:130
CP013202	Mauve	CORE	1892250	1893746	.	.	.	Lenght:1496
CP013202	Mauve	CORE	1896080	1899159	.	.	.	Lenght:3079
CP013202	Mauve	CORE	1899847	1902370	.	.	.	Lenght:2523
CP013202	Mauve	CORE	1902371	1905410	.	.	.	Lenght:3039
CP013202	Mauve	CORE	1905448	1909075	.	.	.	Lenght:3627
CP013202	Mauve	CORE	1909224	1916809	.	.	.	Lenght:7585
CP013202	Mauve	CORE	1916875	1917051	.	.	.	Lenght:176
CP013202	Mauve	CORE	1917491	1918637	.	.	.	Lenght:1146
CP013202	Mauve	CORE	1918714	1919834	.	.	.	Lenght:1120
CP013202	Mauve	CORE	1920600	1920776	.	.	.	Lenght:176
CP013202	Mauve	CORE	1921212	1921291	.	.	.	Lenght:79
CP013202	Mauve	CORE	1922119	1922696	.	.	.	Lenght:577
CP013202	Mauve	CORE	1922900	1932589	.	.	.	Lenght:9689
CP013202	Mauve	CORE	1932688	1934929	.	.	.	Lenght:2241
CP013202	Mauve	CORE	1937078	1937142	.	.	.	Lenght:64
CP013202	Mauve	CORE	1937509	1938019	.	.	.	Lenght:510
CP013202	Mauve	CORE	1939187	1939270	.	.	.	Lenght:83
CP013202	Mauve	CORE	1939342	1941450	.	.	.	Lenght:2108
CP013202	Mauve	CORE	1999507	2000116	.	.	.	Lenght:609
CP013202	Mauve	CORE	2000145	2000291	.	.	.	Lenght:146
CP013202	Mauve	CORE	2004486	2005300	.	.	.	Lenght:814
CP013202	Mauve	CORE	2005322	2006230	.	.	.	Lenght:908
CP013202	Mauve	CORE	2006231	2006274	.	.	.	Lenght:43
CP013202	Mauve	CORE	2006291	2006341	.	.	.	Lenght:50
CP013202	Mauve	CORE	2006396	2007301	.	.	.	Lenght:905
CP013202	Mauve	CORE	2008391	2009236	.	.	.	Lenght:845
CP013202	Mauve	CORE	2009340	2010893	.	.	.	Lenght:1553
CP013202	Mauve	CORE	2011028	2011205	.	.	.	Lenght:177
CP013202	Mauve	CORE	2011265	2011374	.	.	.	Lenght:109
CP013202	Mauve	CORE	2011375	2013363	.	.	.	Lenght:1988
CP013202	Mauve	CORE	2013364	2015388	.	.	.	Lenght:2024
CP013202	Mauve	CORE	2016298	2019707	.	.	.	Lenght:3409
CP013202	Mauve	CORE	2019834	2024060	.	.	.	Lenght:4226
CP013202	Mauve	CORE	2024420	2030708	.	.	.	Lenght:6288
CP013202	Mauve	CORE	2030716	2032890	.	.	.	Lenght:2174
CP013202	Mauve	CORE	2032891	2033211	.	.	.	Lenght:320
CP013202	Mauve	CORE	2033275	2034178	.	.	.	Lenght:903
CP013202	Mauve	CORE	2036033	2040092	.	.	.	Lenght:4059
CP013202	Mauve	CORE	2040093	2042575	.	.	.	Lenght:2482
CP013202	Mauve	CORE	2042892	2082251	.	.	.	Lenght:39359
CP013202	Mauve	CORE	2095493	2098118	.	.	.	Lenght:2625
CP013202	Mauve	CORE	2098654	2102800	.	.	.	Lenght:4146
CP013202	Mauve	CORE	2102808	2109671	.	.	.	Lenght:6863
CP013202	Mauve	CORE	2109735	2110285	.	.	.	Lenght:550
CP013202	Mauve	CORE	2124452	2131646	.	.	.	Lenght:7194
CP013202	Mauve	CORE	2131647	2131819	.	.	.	Lenght:172
CP013202	Mauve	CORE	2132114	2135253	.	.	.	Lenght:3139
CP013202	Mauve	CORE	2135254	2135784	.	.	.	Lenght:530
CP013202	Mauve	CORE	2135785	2144235	.	.	.	Lenght:8450
CP013202	Mauve	CORE	2144237	2155129	.	.	.	Lenght:10892
CP013202	Mauve	CORE	2155130	2163017	.	.	.	Lenght:7887
CP013202	Mauve	CORE	2163018	2164686	.	.	.	Lenght:1668
CP013202	Mauve	CORE	2164846	2165846	.	.	.	Lenght:1000
