# Supplementary material for: Functional annotation and distribution overview of RNA families in 27 Streptococcus agalactiae genomes
Source: BMC Genomics. 2018 Jul 28;19:556. doi: 10.1186/s12864-018-4951-z (PMC6064168; doi:10.1186/s12864-018-4951-z)
Supplement: Supplementary file 4 — GFF3 annotations for all classified Regions and ncRNAs. (ZIP 1638 kb) [file 12864_2018_4951_MOESM4_ESM.zip › Additional file 4/Core_Shared_and_Exclusive_Regions/CORE_FO393392.gff]

FO393392	Mauve	CORE	107	2866	.	.	.	Lenght:2759
FO393392	Mauve	CORE	2867	4153	.	.	.	Lenght:1286
FO393392	Mauve	CORE	4154	4164	.	.	.	Lenght:10
FO393392	Mauve	CORE	4357	16275	.	.	.	Lenght:11918
FO393392	Mauve	CORE	16318	16375	.	.	.	Lenght:57
FO393392	Mauve	CORE	177460	179116	.	.	.	Lenght:1656
FO393392	Mauve	CORE	179159	182881	.	.	.	Lenght:3722
FO393392	Mauve	CORE	184146	184386	.	.	.	Lenght:240
FO393392	Mauve	CORE	184425	187204	.	.	.	Lenght:2779
FO393392	Mauve	CORE	187206	191051	.	.	.	Lenght:3845
FO393392	Mauve	CORE	191267	193794	.	.	.	Lenght:2527
FO393392	Mauve	CORE	193798	194563	.	.	.	Lenght:765
FO393392	Mauve	CORE	195246	199001	.	.	.	Lenght:3755
FO393392	Mauve	CORE	199038	209828	.	.	.	Lenght:10790
FO393392	Mauve	CORE	210108	211664	.	.	.	Lenght:1556
FO393392	Mauve	CORE	213433	215402	.	.	.	Lenght:1969
FO393392	Mauve	CORE	215592	215853	.	.	.	Lenght:261
FO393392	Mauve	CORE	216073	223263	.	.	.	Lenght:7190
FO393392	Mauve	CORE	223264	227317	.	.	.	Lenght:4053
FO393392	Mauve	CORE	227350	242818	.	.	.	Lenght:15468
FO393392	Mauve	CORE	243077	243223	.	.	.	Lenght:146
FO393392	Mauve	CORE	243569	244116	.	.	.	Lenght:547
FO393392	Mauve	CORE	248256	248445	.	.	.	Lenght:189
FO393392	Mauve	CORE	251054	251762	.	.	.	Lenght:708
FO393392	Mauve	CORE	251763	257579	.	.	.	Lenght:5816
FO393392	Mauve	CORE	257841	258088	.	.	.	Lenght:247
FO393392	Mauve	CORE	258089	262957	.	.	.	Lenght:4868
FO393392	Mauve	CORE	262958	273236	.	.	.	Lenght:10278
FO393392	Mauve	CORE	273237	273250	.	.	.	Lenght:13
FO393392	Mauve	CORE	273254	283111	.	.	.	Lenght:9857
FO393392	Mauve	CORE	283112	284297	.	.	.	Lenght:1185
FO393392	Mauve	CORE	284298	292651	.	.	.	Lenght:8353
FO393392	Mauve	CORE	292652	292996	.	.	.	Lenght:344
FO393392	Mauve	CORE	293137	293236	.	.	.	Lenght:99
FO393392	Mauve	CORE	293361	301063	.	.	.	Lenght:7702
FO393392	Mauve	CORE	301064	315629	.	.	.	Lenght:14565
FO393392	Mauve	CORE	316281	316879	.	.	.	Lenght:598
FO393392	Mauve	CORE	318777	319480	.	.	.	Lenght:703
FO393392	Mauve	CORE	320231	320558	.	.	.	Lenght:327
FO393392	Mauve	CORE	320559	325335	.	.	.	Lenght:4776
FO393392	Mauve	CORE	325336	337448	.	.	.	Lenght:12112
FO393392	Mauve	CORE	337449	339321	.	.	.	Lenght:1872
FO393392	Mauve	CORE	339322	339455	.	.	.	Lenght:133
FO393392	Mauve	CORE	339477	339975	.	.	.	Lenght:498
FO393392	Mauve	CORE	340124	342640	.	.	.	Lenght:2516
FO393392	Mauve	CORE	342667	342857	.	.	.	Lenght:190
FO393392	Mauve	CORE	343323	343878	.	.	.	Lenght:555
FO393392	Mauve	CORE	343879	350535	.	.	.	Lenght:6656
FO393392	Mauve	CORE	350536	351655	.	.	.	Lenght:1119
FO393392	Mauve	CORE	351674	362859	.	.	.	Lenght:11185
FO393392	Mauve	CORE	363596	364981	.	.	.	Lenght:1385
FO393392	Mauve	CORE	364982	376126	.	.	.	Lenght:11144
FO393392	Mauve	CORE	376127	379133	.	.	.	Lenght:3006
FO393392	Mauve	CORE	379137	380128	.	.	.	Lenght:991
FO393392	Mauve	CORE	383742	385419	.	.	.	Lenght:1677
FO393392	Mauve	CORE	385486	386052	.	.	.	Lenght:566
FO393392	Mauve	CORE	386053	391374	.	.	.	Lenght:5321
FO393392	Mauve	CORE	23629	25920	.	.	.	Lenght:2291
FO393392	Mauve	CORE	27177	27323	.	.	.	Lenght:146
FO393392	Mauve	CORE	27324	28979	.	.	.	Lenght:1655
FO393392	Mauve	CORE	29004	30078	.	.	.	Lenght:1074
FO393392	Mauve	CORE	30079	39817	.	.	.	Lenght:9738
FO393392	Mauve	CORE	39818	43119	.	.	.	Lenght:3301
FO393392	Mauve	CORE	44827	50546	.	.	.	Lenght:5719
FO393392	Mauve	CORE	50547	66357	.	.	.	Lenght:15810
FO393392	Mauve	CORE	66358	66563	.	.	.	Lenght:205
FO393392	Mauve	CORE	66655	74396	.	.	.	Lenght:7741
FO393392	Mauve	CORE	74424	74905	.	.	.	Lenght:481
FO393392	Mauve	CORE	75128	78164	.	.	.	Lenght:3036
FO393392	Mauve	CORE	79675	79716	.	.	.	Lenght:41
FO393392	Mauve	CORE	79717	79838	.	.	.	Lenght:121
FO393392	Mauve	CORE	79946	98439	.	.	.	Lenght:18493
FO393392	Mauve	CORE	98442	104179	.	.	.	Lenght:5737
FO393392	Mauve	CORE	104915	104948	.	.	.	Lenght:33
FO393392	Mauve	CORE	104997	105116	.	.	.	Lenght:119
FO393392	Mauve	CORE	105717	105966	.	.	.	Lenght:249
FO393392	Mauve	CORE	106446	106712	.	.	.	Lenght:266
FO393392	Mauve	CORE	106784	106816	.	.	.	Lenght:32
FO393392	Mauve	CORE	107031	107160	.	.	.	Lenght:129
FO393392	Mauve	CORE	107236	107416	.	.	.	Lenght:180
FO393392	Mauve	CORE	108221	121371	.	.	.	Lenght:13150
FO393392	Mauve	CORE	122457	124657	.	.	.	Lenght:2200
FO393392	Mauve	CORE	124658	125118	.	.	.	Lenght:460
FO393392	Mauve	CORE	125119	127933	.	.	.	Lenght:2814
FO393392	Mauve	CORE	127946	138497	.	.	.	Lenght:10551
FO393392	Mauve	CORE	138498	140338	.	.	.	Lenght:1840
FO393392	Mauve	CORE	140339	150963	.	.	.	Lenght:10624
FO393392	Mauve	CORE	151420	155519	.	.	.	Lenght:4099
FO393392	Mauve	CORE	155520	156160	.	.	.	Lenght:640
FO393392	Mauve	CORE	156611	157359	.	.	.	Lenght:748
FO393392	Mauve	CORE	158938	162153	.	.	.	Lenght:3215
FO393392	Mauve	CORE	162180	165196	.	.	.	Lenght:3016
FO393392	Mauve	CORE	165247	167272	.	.	.	Lenght:2025
FO393392	Mauve	CORE	167372	167917	.	.	.	Lenght:545
FO393392	Mauve	CORE	167918	172144	.	.	.	Lenght:4226
FO393392	Mauve	CORE	172145	174744	.	.	.	Lenght:2599
FO393392	Mauve	CORE	395103	398544	.	.	.	Lenght:3441
FO393392	Mauve	CORE	399218	399300	.	.	.	Lenght:82
FO393392	Mauve	CORE	399301	399442	.	.	.	Lenght:141
FO393392	Mauve	CORE	399542	403689	.	.	.	Lenght:4147
FO393392	Mauve	CORE	404356	410011	.	.	.	Lenght:5655
FO393392	Mauve	CORE	410034	410213	.	.	.	Lenght:179
FO393392	Mauve	CORE	410214	411801	.	.	.	Lenght:1587
FO393392	Mauve	CORE	411802	412062	.	.	.	Lenght:260
FO393392	Mauve	CORE	415787	416974	.	.	.	Lenght:1187
FO393392	Mauve	CORE	416975	417850	.	.	.	Lenght:875
FO393392	Mauve	CORE	450613	450643	.	.	.	Lenght:30
FO393392	Mauve	CORE	451144	452614	.	.	.	Lenght:1470
FO393392	Mauve	CORE	452615	455380	.	.	.	Lenght:2765
FO393392	Mauve	CORE	456908	457278	.	.	.	Lenght:370
FO393392	Mauve	CORE	457279	460757	.	.	.	Lenght:3478
FO393392	Mauve	CORE	461173	461578	.	.	.	Lenght:405
FO393392	Mauve	CORE	461579	465959	.	.	.	Lenght:4380
FO393392	Mauve	CORE	465960	472478	.	.	.	Lenght:6518
FO393392	Mauve	CORE	472833	479266	.	.	.	Lenght:6433
FO393392	Mauve	CORE	479267	488397	.	.	.	Lenght:9130
FO393392	Mauve	CORE	488445	489196	.	.	.	Lenght:751
FO393392	Mauve	CORE	489197	492131	.	.	.	Lenght:2934
FO393392	Mauve	CORE	492143	505664	.	.	.	Lenght:13521
FO393392	Mauve	CORE	505746	506102	.	.	.	Lenght:356
FO393392	Mauve	CORE	506103	507200	.	.	.	Lenght:1097
FO393392	Mauve	CORE	507240	510678	.	.	.	Lenght:3438
FO393392	Mauve	CORE	510720	514423	.	.	.	Lenght:3703
FO393392	Mauve	CORE	514480	516552	.	.	.	Lenght:2072
FO393392	Mauve	CORE	516553	523507	.	.	.	Lenght:6954
FO393392	Mauve	CORE	523520	525940	.	.	.	Lenght:2420
FO393392	Mauve	CORE	525941	536333	.	.	.	Lenght:10392
FO393392	Mauve	CORE	536335	538822	.	.	.	Lenght:2487
FO393392	Mauve	CORE	538823	539353	.	.	.	Lenght:530
FO393392	Mauve	CORE	539354	541944	.	.	.	Lenght:2590
FO393392	Mauve	CORE	541945	544508	.	.	.	Lenght:2563
FO393392	Mauve	CORE	544509	545189	.	.	.	Lenght:680
FO393392	Mauve	CORE	545196	545285	.	.	.	Lenght:89
FO393392	Mauve	CORE	545420	546764	.	.	.	Lenght:1344
FO393392	Mauve	CORE	546765	552916	.	.	.	Lenght:6151
FO393392	Mauve	CORE	552917	554349	.	.	.	Lenght:1432
FO393392	Mauve	CORE	554350	554462	.	.	.	Lenght:112
FO393392	Mauve	CORE	554463	554491	.	.	.	Lenght:28
FO393392	Mauve	CORE	554492	555511	.	.	.	Lenght:1019
FO393392	Mauve	CORE	555537	560212	.	.	.	Lenght:4675
FO393392	Mauve	CORE	586436	595553	.	.	.	Lenght:9117
FO393392	Mauve	CORE	595599	596788	.	.	.	Lenght:1189
FO393392	Mauve	CORE	596789	600632	.	.	.	Lenght:3843
FO393392	Mauve	CORE	602353	603555	.	.	.	Lenght:1202
FO393392	Mauve	CORE	603556	603606	.	.	.	Lenght:50
FO393392	Mauve	CORE	603709	604049	.	.	.	Lenght:340
FO393392	Mauve	CORE	604132	604479	.	.	.	Lenght:347
FO393392	Mauve	CORE	611346	612960	.	.	.	Lenght:1614
FO393392	Mauve	CORE	612982	621048	.	.	.	Lenght:8066
FO393392	Mauve	CORE	621049	623298	.	.	.	Lenght:2249
FO393392	Mauve	CORE	623313	623806	.	.	.	Lenght:493
FO393392	Mauve	CORE	623807	624773	.	.	.	Lenght:966
FO393392	Mauve	CORE	624774	628117	.	.	.	Lenght:3343
FO393392	Mauve	CORE	628196	632565	.	.	.	Lenght:4369
FO393392	Mauve	CORE	632566	633301	.	.	.	Lenght:735
FO393392	Mauve	CORE	633862	635884	.	.	.	Lenght:2022
FO393392	Mauve	CORE	635885	635914	.	.	.	Lenght:29
FO393392	Mauve	CORE	635915	644768	.	.	.	Lenght:8853
FO393392	Mauve	CORE	644770	648784	.	.	.	Lenght:4014
FO393392	Mauve	CORE	649009	650998	.	.	.	Lenght:1989
FO393392	Mauve	CORE	651059	651699	.	.	.	Lenght:640
FO393392	Mauve	CORE	651879	654058	.	.	.	Lenght:2179
FO393392	Mauve	CORE	654059	657261	.	.	.	Lenght:3202
FO393392	Mauve	CORE	657262	659369	.	.	.	Lenght:2107
FO393392	Mauve	CORE	659370	660955	.	.	.	Lenght:1585
FO393392	Mauve	CORE	661508	661608	.	.	.	Lenght:100
FO393392	Mauve	CORE	662207	667069	.	.	.	Lenght:4862
FO393392	Mauve	CORE	667073	671765	.	.	.	Lenght:4692
FO393392	Mauve	CORE	671766	682979	.	.	.	Lenght:11213
FO393392	Mauve	CORE	683807	687474	.	.	.	Lenght:3667
FO393392	Mauve	CORE	687475	694265	.	.	.	Lenght:6790
FO393392	Mauve	CORE	694266	695555	.	.	.	Lenght:1289
FO393392	Mauve	CORE	695793	698708	.	.	.	Lenght:2915
FO393392	Mauve	CORE	698709	703189	.	.	.	Lenght:4480
FO393392	Mauve	CORE	704363	721885	.	.	.	Lenght:17522
FO393392	Mauve	CORE	721886	722609	.	.	.	Lenght:723
FO393392	Mauve	CORE	722663	722706	.	.	.	Lenght:43
FO393392	Mauve	CORE	722707	723007	.	.	.	Lenght:300
FO393392	Mauve	CORE	723008	724066	.	.	.	Lenght:1058
FO393392	Mauve	CORE	724067	724307	.	.	.	Lenght:240
FO393392	Mauve	CORE	724308	724588	.	.	.	Lenght:280
FO393392	Mauve	CORE	724589	732178	.	.	.	Lenght:7589
FO393392	Mauve	CORE	732236	733538	.	.	.	Lenght:1302
FO393392	Mauve	CORE	733540	735456	.	.	.	Lenght:1916
FO393392	Mauve	CORE	735457	740261	.	.	.	Lenght:4804
FO393392	Mauve	CORE	740262	740857	.	.	.	Lenght:595
FO393392	Mauve	CORE	742602	744086	.	.	.	Lenght:1484
FO393392	Mauve	CORE	744179	747356	.	.	.	Lenght:3177
FO393392	Mauve	CORE	749911	762111	.	.	.	Lenght:12200
FO393392	Mauve	CORE	762151	763164	.	.	.	Lenght:1013
FO393392	Mauve	CORE	763489	781642	.	.	.	Lenght:18153
FO393392	Mauve	CORE	781716	782313	.	.	.	Lenght:597
FO393392	Mauve	CORE	782615	790551	.	.	.	Lenght:7936
FO393392	Mauve	CORE	790603	792068	.	.	.	Lenght:1465
FO393392	Mauve	CORE	792091	800694	.	.	.	Lenght:8603
FO393392	Mauve	CORE	800733	807118	.	.	.	Lenght:6385
FO393392	Mauve	CORE	807119	810730	.	.	.	Lenght:3611
FO393392	Mauve	CORE	810837	813922	.	.	.	Lenght:3085
FO393392	Mauve	CORE	813937	816947	.	.	.	Lenght:3010
FO393392	Mauve	CORE	817014	817405	.	.	.	Lenght:391
FO393392	Mauve	CORE	817426	820744	.	.	.	Lenght:3318
FO393392	Mauve	CORE	820745	822044	.	.	.	Lenght:1299
FO393392	Mauve	CORE	822045	822749	.	.	.	Lenght:704
FO393392	Mauve	CORE	822926	824327	.	.	.	Lenght:1401
FO393392	Mauve	CORE	824373	825611	.	.	.	Lenght:1238
FO393392	Mauve	CORE	825612	827190	.	.	.	Lenght:1578
FO393392	Mauve	CORE	827191	827867	.	.	.	Lenght:676
FO393392	Mauve	CORE	827868	828484	.	.	.	Lenght:616
FO393392	Mauve	CORE	828579	828604	.	.	.	Lenght:25
FO393392	Mauve	CORE	828630	828755	.	.	.	Lenght:125
FO393392	Mauve	CORE	828757	829208	.	.	.	Lenght:451
FO393392	Mauve	CORE	829209	829836	.	.	.	Lenght:627
FO393392	Mauve	CORE	829842	829860	.	.	.	Lenght:18
FO393392	Mauve	CORE	829863	840524	.	.	.	Lenght:10661
FO393392	Mauve	CORE	840526	843210	.	.	.	Lenght:2684
FO393392	Mauve	CORE	844519	846885	.	.	.	Lenght:2366
FO393392	Mauve	CORE	846886	847223	.	.	.	Lenght:337
FO393392	Mauve	CORE	847224	849441	.	.	.	Lenght:2217
FO393392	Mauve	CORE	849443	849711	.	.	.	Lenght:268
FO393392	Mauve	CORE	849810	857167	.	.	.	Lenght:7357
FO393392	Mauve	CORE	858291	859311	.	.	.	Lenght:1020
FO393392	Mauve	CORE	859312	859552	.	.	.	Lenght:240
FO393392	Mauve	CORE	859607	861246	.	.	.	Lenght:1639
FO393392	Mauve	CORE	861247	864367	.	.	.	Lenght:3120
FO393392	Mauve	CORE	864368	865251	.	.	.	Lenght:883
FO393392	Mauve	CORE	865367	869974	.	.	.	Lenght:4607
FO393392	Mauve	CORE	869995	871310	.	.	.	Lenght:1315
FO393392	Mauve	CORE	871313	872466	.	.	.	Lenght:1153
FO393392	Mauve	CORE	872467	872587	.	.	.	Lenght:120
FO393392	Mauve	CORE	873216	873252	.	.	.	Lenght:36
FO393392	Mauve	CORE	873441	873630	.	.	.	Lenght:189
FO393392	Mauve	CORE	873693	875469	.	.	.	Lenght:1776
FO393392	Mauve	CORE	875470	875510	.	.	.	Lenght:40
FO393392	Mauve	CORE	875511	887917	.	.	.	Lenght:12406
FO393392	Mauve	CORE	887939	892946	.	.	.	Lenght:5007
FO393392	Mauve	CORE	892947	903106	.	.	.	Lenght:10159
FO393392	Mauve	CORE	903107	908342	.	.	.	Lenght:5235
FO393392	Mauve	CORE	908373	908501	.	.	.	Lenght:128
FO393392	Mauve	CORE	908587	909201	.	.	.	Lenght:614
FO393392	Mauve	CORE	909299	914369	.	.	.	Lenght:5070
FO393392	Mauve	CORE	914427	914510	.	.	.	Lenght:83
FO393392	Mauve	CORE	924021	927425	.	.	.	Lenght:3404
FO393392	Mauve	CORE	927428	931231	.	.	.	Lenght:3803
FO393392	Mauve	CORE	931380	931476	.	.	.	Lenght:96
FO393392	Mauve	CORE	931481	931570	.	.	.	Lenght:89
FO393392	Mauve	CORE	931607	933788	.	.	.	Lenght:2181
FO393392	Mauve	CORE	935047	938848	.	.	.	Lenght:3801
FO393392	Mauve	CORE	938911	946733	.	.	.	Lenght:7822
FO393392	Mauve	CORE	946739	947182	.	.	.	Lenght:443
FO393392	Mauve	CORE	947183	947922	.	.	.	Lenght:739
FO393392	Mauve	CORE	947923	957020	.	.	.	Lenght:9097
FO393392	Mauve	CORE	957166	957512	.	.	.	Lenght:346
FO393392	Mauve	CORE	957513	960504	.	.	.	Lenght:2991
FO393392	Mauve	CORE	960505	961633	.	.	.	Lenght:1128
FO393392	Mauve	CORE	961906	965768	.	.	.	Lenght:3862
FO393392	Mauve	CORE	965769	966721	.	.	.	Lenght:952
FO393392	Mauve	CORE	967101	967158	.	.	.	Lenght:57
FO393392	Mauve	CORE	967159	976379	.	.	.	Lenght:9220
FO393392	Mauve	CORE	976470	977508	.	.	.	Lenght:1038
FO393392	Mauve	CORE	982509	984241	.	.	.	Lenght:1732
FO393392	Mauve	CORE	984316	984824	.	.	.	Lenght:508
FO393392	Mauve	CORE	984871	992358	.	.	.	Lenght:7487
FO393392	Mauve	CORE	992359	999261	.	.	.	Lenght:6902
FO393392	Mauve	CORE	999285	999978	.	.	.	Lenght:693
FO393392	Mauve	CORE	999979	1000742	.	.	.	Lenght:763
FO393392	Mauve	CORE	1000743	1006788	.	.	.	Lenght:6045
FO393392	Mauve	CORE	1006848	1008297	.	.	.	Lenght:1449
FO393392	Mauve	CORE	1009790	1009857	.	.	.	Lenght:67
FO393392	Mauve	CORE	1009858	1014092	.	.	.	Lenght:4234
FO393392	Mauve	CORE	1014093	1014299	.	.	.	Lenght:206
FO393392	Mauve	CORE	1014300	1014313	.	.	.	Lenght:13
FO393392	Mauve	CORE	1014386	1014434	.	.	.	Lenght:48
FO393392	Mauve	CORE	1014435	1017388	.	.	.	Lenght:2953
FO393392	Mauve	CORE	1017389	1019234	.	.	.	Lenght:1845
FO393392	Mauve	CORE	1019235	1024060	.	.	.	Lenght:4825
FO393392	Mauve	CORE	1024061	1024072	.	.	.	Lenght:11
FO393392	Mauve	CORE	1024229	1032538	.	.	.	Lenght:8309
FO393392	Mauve	CORE	1033825	1034522	.	.	.	Lenght:697
FO393392	Mauve	CORE	1034523	1034674	.	.	.	Lenght:151
FO393392	Mauve	CORE	1034696	1040977	.	.	.	Lenght:6281
FO393392	Mauve	CORE	1045045	1051940	.	.	.	Lenght:6895
FO393392	Mauve	CORE	1051941	1053122	.	.	.	Lenght:1181
FO393392	Mauve	CORE	1053123	1054872	.	.	.	Lenght:1749
FO393392	Mauve	CORE	1054873	1059656	.	.	.	Lenght:4783
FO393392	Mauve	CORE	1059657	1060001	.	.	.	Lenght:344
FO393392	Mauve	CORE	1060002	1070184	.	.	.	Lenght:10182
FO393392	Mauve	CORE	1070185	1071641	.	.	.	Lenght:1456
FO393392	Mauve	CORE	1071656	1072788	.	.	.	Lenght:1132
FO393392	Mauve	CORE	1072807	1073016	.	.	.	Lenght:209
FO393392	Mauve	CORE	1073017	1074687	.	.	.	Lenght:1670
FO393392	Mauve	CORE	1074890	1080502	.	.	.	Lenght:5612
FO393392	Mauve	CORE	1080503	1090337	.	.	.	Lenght:9834
FO393392	Mauve	CORE	1090338	1091104	.	.	.	Lenght:766
FO393392	Mauve	CORE	1091114	1092108	.	.	.	Lenght:994
FO393392	Mauve	CORE	1092109	1100753	.	.	.	Lenght:8644
FO393392	Mauve	CORE	1100761	1106884	.	.	.	Lenght:6123
FO393392	Mauve	CORE	1108486	1112624	.	.	.	Lenght:4138
FO393392	Mauve	CORE	1112735	1122538	.	.	.	Lenght:9803
FO393392	Mauve	CORE	1122539	1125000	.	.	.	Lenght:2461
FO393392	Mauve	CORE	1125001	1126375	.	.	.	Lenght:1374
FO393392	Mauve	CORE	1126463	1132367	.	.	.	Lenght:5904
FO393392	Mauve	CORE	1142709	1146919	.	.	.	Lenght:4210
FO393392	Mauve	CORE	1146920	1153331	.	.	.	Lenght:6411
FO393392	Mauve	CORE	1154274	1164836	.	.	.	Lenght:10562
FO393392	Mauve	CORE	1164837	1172738	.	.	.	Lenght:7901
FO393392	Mauve	CORE	1172870	1178026	.	.	.	Lenght:5156
FO393392	Mauve	CORE	1178092	1194669	.	.	.	Lenght:16577
FO393392	Mauve	CORE	1194670	1199677	.	.	.	Lenght:5007
FO393392	Mauve	CORE	1199712	1201184	.	.	.	Lenght:1472
FO393392	Mauve	CORE	1201185	1202761	.	.	.	Lenght:1576
FO393392	Mauve	CORE	1202762	1204380	.	.	.	Lenght:1618
FO393392	Mauve	CORE	1209528	1228704	.	.	.	Lenght:19176
FO393392	Mauve	CORE	1228705	1230749	.	.	.	Lenght:2044
FO393392	Mauve	CORE	1233040	1235597	.	.	.	Lenght:2557
FO393392	Mauve	CORE	1235602	1236434	.	.	.	Lenght:832
FO393392	Mauve	CORE	1236435	1246093	.	.	.	Lenght:9658
FO393392	Mauve	CORE	1247345	1248169	.	.	.	Lenght:824
FO393392	Mauve	CORE	1248170	1248725	.	.	.	Lenght:555
FO393392	Mauve	CORE	1249055	1249169	.	.	.	Lenght:114
FO393392	Mauve	CORE	1249775	1249868	.	.	.	Lenght:93
FO393392	Mauve	CORE	1250252	1250341	.	.	.	Lenght:89
FO393392	Mauve	CORE	1270635	1276868	.	.	.	Lenght:6233
FO393392	Mauve	CORE	1276869	1277289	.	.	.	Lenght:420
FO393392	Mauve	CORE	1277290	1279097	.	.	.	Lenght:1807
FO393392	Mauve	CORE	1279098	1283026	.	.	.	Lenght:3928
FO393392	Mauve	CORE	1283027	1300535	.	.	.	Lenght:17508
FO393392	Mauve	CORE	1300536	1301374	.	.	.	Lenght:838
FO393392	Mauve	CORE	1301375	1302524	.	.	.	Lenght:1149
FO393392	Mauve	CORE	1302562	1306097	.	.	.	Lenght:3535
FO393392	Mauve	CORE	1306109	1306165	.	.	.	Lenght:56
FO393392	Mauve	CORE	1306341	1320438	.	.	.	Lenght:14097
FO393392	Mauve	CORE	1320446	1324710	.	.	.	Lenght:4264
FO393392	Mauve	CORE	1324714	1336631	.	.	.	Lenght:11917
FO393392	Mauve	CORE	1336857	1337522	.	.	.	Lenght:665
FO393392	Mauve	CORE	1337523	1340231	.	.	.	Lenght:2708
FO393392	Mauve	CORE	1340341	1340476	.	.	.	Lenght:135
FO393392	Mauve	CORE	1340478	1341314	.	.	.	Lenght:836
FO393392	Mauve	CORE	1341356	1341756	.	.	.	Lenght:400
FO393392	Mauve	CORE	1341760	1342237	.	.	.	Lenght:477
FO393392	Mauve	CORE	1342726	1345003	.	.	.	Lenght:2277
FO393392	Mauve	CORE	1345010	1345103	.	.	.	Lenght:93
FO393392	Mauve	CORE	1345104	1348160	.	.	.	Lenght:3056
FO393392	Mauve	CORE	1348161	1351876	.	.	.	Lenght:3715
FO393392	Mauve	CORE	1351877	1352771	.	.	.	Lenght:894
FO393392	Mauve	CORE	1352772	1356914	.	.	.	Lenght:4142
FO393392	Mauve	CORE	1356915	1359004	.	.	.	Lenght:2089
FO393392	Mauve	CORE	1359025	1361774	.	.	.	Lenght:2749
FO393392	Mauve	CORE	1361824	1364649	.	.	.	Lenght:2825
FO393392	Mauve	CORE	1364650	1366438	.	.	.	Lenght:1788
FO393392	Mauve	CORE	1366439	1370314	.	.	.	Lenght:3875
FO393392	Mauve	CORE	1370315	1378194	.	.	.	Lenght:7879
FO393392	Mauve	CORE	1379449	1390348	.	.	.	Lenght:10899
FO393392	Mauve	CORE	1390349	1398820	.	.	.	Lenght:8471
FO393392	Mauve	CORE	1398821	1402045	.	.	.	Lenght:3224
FO393392	Mauve	CORE	1402046	1414593	.	.	.	Lenght:12547
FO393392	Mauve	CORE	1415189	1420836	.	.	.	Lenght:5647
FO393392	Mauve	CORE	1420837	1423457	.	.	.	Lenght:2620
FO393392	Mauve	CORE	1423458	1426334	.	.	.	Lenght:2876
FO393392	Mauve	CORE	1426335	1426720	.	.	.	Lenght:385
FO393392	Mauve	CORE	1426721	1427556	.	.	.	Lenght:835
FO393392	Mauve	CORE	1427557	1427999	.	.	.	Lenght:442
FO393392	Mauve	CORE	1428000	1447782	.	.	.	Lenght:19782
FO393392	Mauve	CORE	1447783	1458010	.	.	.	Lenght:10227
FO393392	Mauve	CORE	1458068	1464857	.	.	.	Lenght:6789
FO393392	Mauve	CORE	1464858	1466495	.	.	.	Lenght:1637
FO393392	Mauve	CORE	1466683	1466883	.	.	.	Lenght:200
FO393392	Mauve	CORE	1466884	1471464	.	.	.	Lenght:4580
FO393392	Mauve	CORE	1471502	1473152	.	.	.	Lenght:1650
FO393392	Mauve	CORE	1473955	1474086	.	.	.	Lenght:131
FO393392	Mauve	CORE	1476073	1480055	.	.	.	Lenght:3982
FO393392	Mauve	CORE	1480148	1485331	.	.	.	Lenght:5183
FO393392	Mauve	CORE	1485332	1498083	.	.	.	Lenght:12751
FO393392	Mauve	CORE	1498087	1505987	.	.	.	Lenght:7900
FO393392	Mauve	CORE	1505988	1519585	.	.	.	Lenght:13597
FO393392	Mauve	CORE	1523842	1523853	.	.	.	Lenght:11
FO393392	Mauve	CORE	1523857	1524152	.	.	.	Lenght:295
FO393392	Mauve	CORE	1524153	1539344	.	.	.	Lenght:15191
FO393392	Mauve	CORE	1539345	1553537	.	.	.	Lenght:14192
FO393392	Mauve	CORE	1554723	1556681	.	.	.	Lenght:1958
FO393392	Mauve	CORE	1556697	1565288	.	.	.	Lenght:8591
FO393392	Mauve	CORE	1565289	1567168	.	.	.	Lenght:1879
FO393392	Mauve	CORE	1567172	1567206	.	.	.	Lenght:34
FO393392	Mauve	CORE	1567212	1571532	.	.	.	Lenght:4320
FO393392	Mauve	CORE	1571533	1571799	.	.	.	Lenght:266
FO393392	Mauve	CORE	1572081	1580872	.	.	.	Lenght:8791
FO393392	Mauve	CORE	1580873	1582254	.	.	.	Lenght:1381
FO393392	Mauve	CORE	1582627	1589747	.	.	.	Lenght:7120
FO393392	Mauve	CORE	1589748	1589771	.	.	.	Lenght:23
FO393392	Mauve	CORE	1589799	1594042	.	.	.	Lenght:4243
FO393392	Mauve	CORE	1594048	1606567	.	.	.	Lenght:12519
FO393392	Mauve	CORE	1606568	1611063	.	.	.	Lenght:4495
FO393392	Mauve	CORE	1611085	1611117	.	.	.	Lenght:32
FO393392	Mauve	CORE	1611118	1613379	.	.	.	Lenght:2261
FO393392	Mauve	CORE	1613390	1621804	.	.	.	Lenght:8414
FO393392	Mauve	CORE	1621816	1622436	.	.	.	Lenght:620
FO393392	Mauve	CORE	1627321	1639760	.	.	.	Lenght:12439
FO393392	Mauve	CORE	1644183	1651990	.	.	.	Lenght:7807
FO393392	Mauve	CORE	1651994	1652841	.	.	.	Lenght:847
FO393392	Mauve	CORE	1653004	1653134	.	.	.	Lenght:130
FO393392	Mauve	CORE	1653156	1654652	.	.	.	Lenght:1496
FO393392	Mauve	CORE	1655420	1658485	.	.	.	Lenght:3065
FO393392	Mauve	CORE	1659173	1661696	.	.	.	Lenght:2523
FO393392	Mauve	CORE	1661697	1664736	.	.	.	Lenght:3039
FO393392	Mauve	CORE	1664774	1668402	.	.	.	Lenght:3628
FO393392	Mauve	CORE	1668403	1675990	.	.	.	Lenght:7587
FO393392	Mauve	CORE	1675991	1676167	.	.	.	Lenght:176
FO393392	Mauve	CORE	1676607	1677753	.	.	.	Lenght:1146
FO393392	Mauve	CORE	1677830	1678951	.	.	.	Lenght:1121
FO393392	Mauve	CORE	1681945	1682121	.	.	.	Lenght:176
FO393392	Mauve	CORE	1682557	1682636	.	.	.	Lenght:79
FO393392	Mauve	CORE	1683459	1684036	.	.	.	Lenght:577
FO393392	Mauve	CORE	1684240	1693929	.	.	.	Lenght:9689
FO393392	Mauve	CORE	1693930	1696170	.	.	.	Lenght:2240
FO393392	Mauve	CORE	1698319	1698383	.	.	.	Lenght:64
FO393392	Mauve	CORE	1698542	1699052	.	.	.	Lenght:510
FO393392	Mauve	CORE	1700220	1700304	.	.	.	Lenght:84
FO393392	Mauve	CORE	1700377	1702504	.	.	.	Lenght:2127
FO393392	Mauve	CORE	1704540	1705149	.	.	.	Lenght:609
FO393392	Mauve	CORE	1705150	1705296	.	.	.	Lenght:146
FO393392	Mauve	CORE	1706072	1706886	.	.	.	Lenght:814
FO393392	Mauve	CORE	1706887	1707795	.	.	.	Lenght:908
FO393392	Mauve	CORE	1707796	1707839	.	.	.	Lenght:43
FO393392	Mauve	CORE	1708470	1708520	.	.	.	Lenght:50
FO393392	Mauve	CORE	1708521	1709426	.	.	.	Lenght:905
FO393392	Mauve	CORE	1710671	1711516	.	.	.	Lenght:845
FO393392	Mauve	CORE	1711620	1713173	.	.	.	Lenght:1553
FO393392	Mauve	CORE	1713308	1713485	.	.	.	Lenght:177
FO393392	Mauve	CORE	1713547	1713656	.	.	.	Lenght:109
FO393392	Mauve	CORE	1713657	1715646	.	.	.	Lenght:1989
FO393392	Mauve	CORE	1715647	1717671	.	.	.	Lenght:2024
FO393392	Mauve	CORE	1717672	1721081	.	.	.	Lenght:3409
FO393392	Mauve	CORE	1721208	1725434	.	.	.	Lenght:4226
FO393392	Mauve	CORE	1725793	1732081	.	.	.	Lenght:6288
FO393392	Mauve	CORE	1732089	1734263	.	.	.	Lenght:2174
FO393392	Mauve	CORE	1734264	1734584	.	.	.	Lenght:320
FO393392	Mauve	CORE	1734648	1735551	.	.	.	Lenght:903
FO393392	Mauve	CORE	1736470	1740517	.	.	.	Lenght:4047
FO393392	Mauve	CORE	1740518	1743000	.	.	.	Lenght:2482
FO393392	Mauve	CORE	1743001	1782339	.	.	.	Lenght:39338
FO393392	Mauve	CORE	1782784	1785407	.	.	.	Lenght:2623
FO393392	Mauve	CORE	1785933	1790098	.	.	.	Lenght:4165
FO393392	Mauve	CORE	1790106	1796972	.	.	.	Lenght:6866
FO393392	Mauve	CORE	1797036	1797585	.	.	.	Lenght:549
FO393392	Mauve	CORE	1797606	1804800	.	.	.	Lenght:7194
FO393392	Mauve	CORE	1804801	1804973	.	.	.	Lenght:172
FO393392	Mauve	CORE	1805268	1808408	.	.	.	Lenght:3140
FO393392	Mauve	CORE	1808409	1808939	.	.	.	Lenght:530
FO393392	Mauve	CORE	1808970	1817420	.	.	.	Lenght:8450
FO393392	Mauve	CORE	1817422	1828302	.	.	.	Lenght:10880
FO393392	Mauve	CORE	1828303	1836179	.	.	.	Lenght:7876
FO393392	Mauve	CORE	1836180	1837849	.	.	.	Lenght:1669
FO393392	Mauve	CORE	1837850	1838850	.	.	.	Lenght:1000
