# Supplementary material for: Functional annotation and distribution overview of RNA families in 27 Streptococcus agalactiae genomes
Source: BMC Genomics. 2018 Jul 28;19:556. doi: 10.1186/s12864-018-4951-z (PMC6064168; doi:10.1186/s12864-018-4951-z)
Supplement: Supplementary file 4 — GFF3 annotations for all classified Regions and ncRNAs. (ZIP 1638 kb) [file 12864_2018_4951_MOESM4_ESM.zip › Additional file 4/Core_Shared_and_Exclusive_Regions/CORE_HF952104.gff]

HF952104	Mauve	CORE	1	2760	.	.	.	Lenght:2759
HF952104	Mauve	CORE	2761	4047	.	.	.	Lenght:1286
HF952104	Mauve	CORE	4048	4058	.	.	.	Lenght:10
HF952104	Mauve	CORE	4251	16181	.	.	.	Lenght:11930
HF952104	Mauve	CORE	16221	16278	.	.	.	Lenght:57
HF952104	Mauve	CORE	27935	29591	.	.	.	Lenght:1656
HF952104	Mauve	CORE	29634	33389	.	.	.	Lenght:3755
HF952104	Mauve	CORE	33399	33639	.	.	.	Lenght:240
HF952104	Mauve	CORE	33678	36456	.	.	.	Lenght:2778
HF952104	Mauve	CORE	36458	40304	.	.	.	Lenght:3846
HF952104	Mauve	CORE	40520	43047	.	.	.	Lenght:2527
HF952104	Mauve	CORE	43051	43816	.	.	.	Lenght:765
HF952104	Mauve	CORE	44499	48255	.	.	.	Lenght:3756
HF952104	Mauve	CORE	48292	59077	.	.	.	Lenght:10785
HF952104	Mauve	CORE	59359	60912	.	.	.	Lenght:1553
HF952104	Mauve	CORE	62377	64345	.	.	.	Lenght:1968
HF952104	Mauve	CORE	64535	64796	.	.	.	Lenght:261
HF952104	Mauve	CORE	65016	72207	.	.	.	Lenght:7191
HF952104	Mauve	CORE	72372	76426	.	.	.	Lenght:4054
HF952104	Mauve	CORE	76459	91931	.	.	.	Lenght:15472
HF952104	Mauve	CORE	92190	92336	.	.	.	Lenght:146
HF952104	Mauve	CORE	92682	93231	.	.	.	Lenght:549
HF952104	Mauve	CORE	97566	97755	.	.	.	Lenght:189
HF952104	Mauve	CORE	100447	101155	.	.	.	Lenght:708
HF952104	Mauve	CORE	101156	106971	.	.	.	Lenght:5815
HF952104	Mauve	CORE	107233	107480	.	.	.	Lenght:247
HF952104	Mauve	CORE	107505	112374	.	.	.	Lenght:4869
HF952104	Mauve	CORE	112375	122662	.	.	.	Lenght:10287
HF952104	Mauve	CORE	122663	122676	.	.	.	Lenght:13
HF952104	Mauve	CORE	122680	132537	.	.	.	Lenght:9857
HF952104	Mauve	CORE	132602	133787	.	.	.	Lenght:1185
HF952104	Mauve	CORE	133846	142199	.	.	.	Lenght:8353
HF952104	Mauve	CORE	142200	142545	.	.	.	Lenght:345
HF952104	Mauve	CORE	142687	142786	.	.	.	Lenght:99
HF952104	Mauve	CORE	142911	150626	.	.	.	Lenght:7715
HF952104	Mauve	CORE	150627	165199	.	.	.	Lenght:14572
HF952104	Mauve	CORE	165851	166449	.	.	.	Lenght:598
HF952104	Mauve	CORE	168347	169050	.	.	.	Lenght:703
HF952104	Mauve	CORE	169801	170129	.	.	.	Lenght:328
HF952104	Mauve	CORE	170130	174908	.	.	.	Lenght:4778
HF952104	Mauve	CORE	174909	187019	.	.	.	Lenght:12110
HF952104	Mauve	CORE	187020	188893	.	.	.	Lenght:1873
HF952104	Mauve	CORE	188894	189027	.	.	.	Lenght:133
HF952104	Mauve	CORE	189997	190495	.	.	.	Lenght:498
HF952104	Mauve	CORE	190644	193160	.	.	.	Lenght:2516
HF952104	Mauve	CORE	193187	193377	.	.	.	Lenght:190
HF952104	Mauve	CORE	193843	194389	.	.	.	Lenght:546
HF952104	Mauve	CORE	194408	201065	.	.	.	Lenght:6657
HF952104	Mauve	CORE	201450	202569	.	.	.	Lenght:1119
HF952104	Mauve	CORE	202588	213775	.	.	.	Lenght:11187
HF952104	Mauve	CORE	214513	215898	.	.	.	Lenght:1385
HF952104	Mauve	CORE	215899	227044	.	.	.	Lenght:11145
HF952104	Mauve	CORE	227045	230050	.	.	.	Lenght:3005
HF952104	Mauve	CORE	230054	231045	.	.	.	Lenght:991
HF952104	Mauve	CORE	254258	255937	.	.	.	Lenght:1679
HF952104	Mauve	CORE	256004	256570	.	.	.	Lenght:566
HF952104	Mauve	CORE	256870	262200	.	.	.	Lenght:5330
HF952104	Mauve	CORE	271803	274105	.	.	.	Lenght:2302
HF952104	Mauve	CORE	274109	274255	.	.	.	Lenght:146
HF952104	Mauve	CORE	276178	277833	.	.	.	Lenght:1655
HF952104	Mauve	CORE	277858	278932	.	.	.	Lenght:1074
HF952104	Mauve	CORE	278933	288680	.	.	.	Lenght:9747
HF952104	Mauve	CORE	289254	292555	.	.	.	Lenght:3301
HF952104	Mauve	CORE	293080	298799	.	.	.	Lenght:5719
HF952104	Mauve	CORE	299908	315719	.	.	.	Lenght:15811
HF952104	Mauve	CORE	315720	315925	.	.	.	Lenght:205
HF952104	Mauve	CORE	316017	323764	.	.	.	Lenght:7747
HF952104	Mauve	CORE	323768	324249	.	.	.	Lenght:481
HF952104	Mauve	CORE	324250	327285	.	.	.	Lenght:3035
HF952104	Mauve	CORE	328797	328838	.	.	.	Lenght:41
HF952104	Mauve	CORE	328839	328960	.	.	.	Lenght:121
HF952104	Mauve	CORE	329068	347580	.	.	.	Lenght:18512
HF952104	Mauve	CORE	353159	358893	.	.	.	Lenght:5734
HF952104	Mauve	CORE	359629	359662	.	.	.	Lenght:33
HF952104	Mauve	CORE	359711	359830	.	.	.	Lenght:119
HF952104	Mauve	CORE	360431	360680	.	.	.	Lenght:249
HF952104	Mauve	CORE	361160	361426	.	.	.	Lenght:266
HF952104	Mauve	CORE	361498	361530	.	.	.	Lenght:32
HF952104	Mauve	CORE	361745	361874	.	.	.	Lenght:129
HF952104	Mauve	CORE	361950	362130	.	.	.	Lenght:180
HF952104	Mauve	CORE	362935	376096	.	.	.	Lenght:13161
HF952104	Mauve	CORE	377180	379384	.	.	.	Lenght:2204
HF952104	Mauve	CORE	379410	379870	.	.	.	Lenght:460
HF952104	Mauve	CORE	379871	382685	.	.	.	Lenght:2814
HF952104	Mauve	CORE	382698	393241	.	.	.	Lenght:10543
HF952104	Mauve	CORE	393242	395081	.	.	.	Lenght:1839
HF952104	Mauve	CORE	395082	405706	.	.	.	Lenght:10624
HF952104	Mauve	CORE	406163	410263	.	.	.	Lenght:4100
HF952104	Mauve	CORE	410264	410904	.	.	.	Lenght:640
HF952104	Mauve	CORE	411355	412103	.	.	.	Lenght:748
HF952104	Mauve	CORE	413682	416897	.	.	.	Lenght:3215
HF952104	Mauve	CORE	416924	419940	.	.	.	Lenght:3016
HF952104	Mauve	CORE	419991	422015	.	.	.	Lenght:2024
HF952104	Mauve	CORE	422115	422660	.	.	.	Lenght:545
HF952104	Mauve	CORE	422661	426887	.	.	.	Lenght:4226
HF952104	Mauve	CORE	426980	429580	.	.	.	Lenght:2600
HF952104	Mauve	CORE	432424	435865	.	.	.	Lenght:3441
HF952104	Mauve	CORE	436344	436426	.	.	.	Lenght:82
HF952104	Mauve	CORE	436427	436568	.	.	.	Lenght:141
HF952104	Mauve	CORE	436668	440814	.	.	.	Lenght:4146
HF952104	Mauve	CORE	441481	447134	.	.	.	Lenght:5653
HF952104	Mauve	CORE	447157	447336	.	.	.	Lenght:179
HF952104	Mauve	CORE	447751	449338	.	.	.	Lenght:1587
HF952104	Mauve	CORE	449490	449750	.	.	.	Lenght:260
HF952104	Mauve	CORE	453492	454679	.	.	.	Lenght:1187
HF952104	Mauve	CORE	454680	455554	.	.	.	Lenght:874
HF952104	Mauve	CORE	469713	469743	.	.	.	Lenght:30
HF952104	Mauve	CORE	470244	471710	.	.	.	Lenght:1466
HF952104	Mauve	CORE	471711	474477	.	.	.	Lenght:2766
HF952104	Mauve	CORE	476005	476375	.	.	.	Lenght:370
HF952104	Mauve	CORE	476544	480022	.	.	.	Lenght:3478
HF952104	Mauve	CORE	480438	480843	.	.	.	Lenght:405
HF952104	Mauve	CORE	480844	485224	.	.	.	Lenght:4380
HF952104	Mauve	CORE	485225	491743	.	.	.	Lenght:6518
HF952104	Mauve	CORE	492284	498717	.	.	.	Lenght:6433
HF952104	Mauve	CORE	498718	507847	.	.	.	Lenght:9129
HF952104	Mauve	CORE	507895	508646	.	.	.	Lenght:751
HF952104	Mauve	CORE	508836	511770	.	.	.	Lenght:2934
HF952104	Mauve	CORE	511781	525302	.	.	.	Lenght:13521
HF952104	Mauve	CORE	525384	525741	.	.	.	Lenght:357
HF952104	Mauve	CORE	525742	526839	.	.	.	Lenght:1097
HF952104	Mauve	CORE	526879	530333	.	.	.	Lenght:3454
HF952104	Mauve	CORE	530437	534140	.	.	.	Lenght:3703
HF952104	Mauve	CORE	534197	536269	.	.	.	Lenght:2072
HF952104	Mauve	CORE	536313	543267	.	.	.	Lenght:6954
HF952104	Mauve	CORE	543280	545700	.	.	.	Lenght:2420
HF952104	Mauve	CORE	545701	556093	.	.	.	Lenght:10392
HF952104	Mauve	CORE	556095	558593	.	.	.	Lenght:2498
HF952104	Mauve	CORE	558624	559154	.	.	.	Lenght:530
HF952104	Mauve	CORE	559155	561749	.	.	.	Lenght:2594
HF952104	Mauve	CORE	561750	564308	.	.	.	Lenght:2558
HF952104	Mauve	CORE	564309	564989	.	.	.	Lenght:680
HF952104	Mauve	CORE	575089	575177	.	.	.	Lenght:88
HF952104	Mauve	CORE	575312	576657	.	.	.	Lenght:1345
HF952104	Mauve	CORE	576658	582809	.	.	.	Lenght:6151
HF952104	Mauve	CORE	582810	584242	.	.	.	Lenght:1432
HF952104	Mauve	CORE	584243	584355	.	.	.	Lenght:112
HF952104	Mauve	CORE	584356	584384	.	.	.	Lenght:28
HF952104	Mauve	CORE	584601	585620	.	.	.	Lenght:1019
HF952104	Mauve	CORE	585621	590296	.	.	.	Lenght:4675
HF952104	Mauve	CORE	707678	716784	.	.	.	Lenght:9106
HF952104	Mauve	CORE	716830	718019	.	.	.	Lenght:1189
HF952104	Mauve	CORE	718020	721862	.	.	.	Lenght:3842
HF952104	Mauve	CORE	723583	724785	.	.	.	Lenght:1202
HF952104	Mauve	CORE	725008	725058	.	.	.	Lenght:50
HF952104	Mauve	CORE	725161	725500	.	.	.	Lenght:339
HF952104	Mauve	CORE	725583	725931	.	.	.	Lenght:348
HF952104	Mauve	CORE	732984	734599	.	.	.	Lenght:1615
HF952104	Mauve	CORE	734621	742690	.	.	.	Lenght:8069
HF952104	Mauve	CORE	742691	744942	.	.	.	Lenght:2251
HF952104	Mauve	CORE	744957	745450	.	.	.	Lenght:493
HF952104	Mauve	CORE	745614	746580	.	.	.	Lenght:966
HF952104	Mauve	CORE	746581	749939	.	.	.	Lenght:3358
HF952104	Mauve	CORE	750018	754387	.	.	.	Lenght:4369
HF952104	Mauve	CORE	754388	755123	.	.	.	Lenght:735
HF952104	Mauve	CORE	755684	757706	.	.	.	Lenght:2022
HF952104	Mauve	CORE	757707	757736	.	.	.	Lenght:29
HF952104	Mauve	CORE	757737	766589	.	.	.	Lenght:8852
HF952104	Mauve	CORE	766590	770603	.	.	.	Lenght:4013
HF952104	Mauve	CORE	770828	772817	.	.	.	Lenght:1989
HF952104	Mauve	CORE	772877	773517	.	.	.	Lenght:640
HF952104	Mauve	CORE	773697	775876	.	.	.	Lenght:2179
HF952104	Mauve	CORE	775877	779079	.	.	.	Lenght:3202
HF952104	Mauve	CORE	779080	781187	.	.	.	Lenght:2107
HF952104	Mauve	CORE	781188	782772	.	.	.	Lenght:1584
HF952104	Mauve	CORE	782847	782945	.	.	.	Lenght:98
HF952104	Mauve	CORE	783107	787970	.	.	.	Lenght:4863
HF952104	Mauve	CORE	787974	792666	.	.	.	Lenght:4692
HF952104	Mauve	CORE	792667	803878	.	.	.	Lenght:11211
HF952104	Mauve	CORE	804633	808300	.	.	.	Lenght:3667
HF952104	Mauve	CORE	808337	815128	.	.	.	Lenght:6791
HF952104	Mauve	CORE	815477	816766	.	.	.	Lenght:1289
HF952104	Mauve	CORE	817004	819920	.	.	.	Lenght:2916
HF952104	Mauve	CORE	821244	825722	.	.	.	Lenght:4478
HF952104	Mauve	CORE	826896	844420	.	.	.	Lenght:17524
HF952104	Mauve	CORE	844761	845484	.	.	.	Lenght:723
HF952104	Mauve	CORE	845485	845528	.	.	.	Lenght:43
HF952104	Mauve	CORE	845529	845827	.	.	.	Lenght:298
HF952104	Mauve	CORE	846102	847160	.	.	.	Lenght:1058
HF952104	Mauve	CORE	847207	847447	.	.	.	Lenght:240
HF952104	Mauve	CORE	847718	847999	.	.	.	Lenght:281
HF952104	Mauve	CORE	848000	855590	.	.	.	Lenght:7590
HF952104	Mauve	CORE	855702	857004	.	.	.	Lenght:1302
HF952104	Mauve	CORE	857006	858923	.	.	.	Lenght:1917
HF952104	Mauve	CORE	858924	863731	.	.	.	Lenght:4807
HF952104	Mauve	CORE	863732	864333	.	.	.	Lenght:601
HF952104	Mauve	CORE	865853	867349	.	.	.	Lenght:1496
HF952104	Mauve	CORE	867441	870619	.	.	.	Lenght:3178
HF952104	Mauve	CORE	873174	885388	.	.	.	Lenght:12214
HF952104	Mauve	CORE	885428	886441	.	.	.	Lenght:1013
HF952104	Mauve	CORE	886766	904919	.	.	.	Lenght:18153
HF952104	Mauve	CORE	904992	905589	.	.	.	Lenght:597
HF952104	Mauve	CORE	905891	913827	.	.	.	Lenght:7936
HF952104	Mauve	CORE	913877	915342	.	.	.	Lenght:1465
HF952104	Mauve	CORE	915365	923969	.	.	.	Lenght:8604
HF952104	Mauve	CORE	924008	930392	.	.	.	Lenght:6384
HF952104	Mauve	CORE	930393	934018	.	.	.	Lenght:3625
HF952104	Mauve	CORE	934125	937209	.	.	.	Lenght:3084
HF952104	Mauve	CORE	937224	940235	.	.	.	Lenght:3011
HF952104	Mauve	CORE	940962	941352	.	.	.	Lenght:390
HF952104	Mauve	CORE	941374	944693	.	.	.	Lenght:3319
HF952104	Mauve	CORE	944714	946011	.	.	.	Lenght:1297
HF952104	Mauve	CORE	946012	946716	.	.	.	Lenght:704
HF952104	Mauve	CORE	946893	948294	.	.	.	Lenght:1401
HF952104	Mauve	CORE	948340	949578	.	.	.	Lenght:1238
HF952104	Mauve	CORE	950239	951816	.	.	.	Lenght:1577
HF952104	Mauve	CORE	951817	952494	.	.	.	Lenght:677
HF952104	Mauve	CORE	952642	953258	.	.	.	Lenght:616
HF952104	Mauve	CORE	953353	953378	.	.	.	Lenght:25
HF952104	Mauve	CORE	953404	953529	.	.	.	Lenght:125
HF952104	Mauve	CORE	953531	953982	.	.	.	Lenght:451
HF952104	Mauve	CORE	953983	954610	.	.	.	Lenght:627
HF952104	Mauve	CORE	954616	954634	.	.	.	Lenght:18
HF952104	Mauve	CORE	954637	965298	.	.	.	Lenght:10661
HF952104	Mauve	CORE	965300	967984	.	.	.	Lenght:2684
HF952104	Mauve	CORE	968037	970403	.	.	.	Lenght:2366
HF952104	Mauve	CORE	971548	971885	.	.	.	Lenght:337
HF952104	Mauve	CORE	972087	974315	.	.	.	Lenght:2228
HF952104	Mauve	CORE	974338	974606	.	.	.	Lenght:268
HF952104	Mauve	CORE	974705	982062	.	.	.	Lenght:7357
HF952104	Mauve	CORE	983186	984205	.	.	.	Lenght:1019
HF952104	Mauve	CORE	984350	984590	.	.	.	Lenght:240
HF952104	Mauve	CORE	995218	996857	.	.	.	Lenght:1639
HF952104	Mauve	CORE	996858	999978	.	.	.	Lenght:3120
HF952104	Mauve	CORE	1000097	1000980	.	.	.	Lenght:883
HF952104	Mauve	CORE	1001096	1005702	.	.	.	Lenght:4606
HF952104	Mauve	CORE	1005723	1007038	.	.	.	Lenght:1315
HF952104	Mauve	CORE	1007073	1008226	.	.	.	Lenght:1153
HF952104	Mauve	CORE	1008279	1008399	.	.	.	Lenght:120
HF952104	Mauve	CORE	1009402	1009438	.	.	.	Lenght:36
HF952104	Mauve	CORE	1009627	1009817	.	.	.	Lenght:190
HF952104	Mauve	CORE	1009981	1011757	.	.	.	Lenght:1776
HF952104	Mauve	CORE	1011758	1011798	.	.	.	Lenght:40
HF952104	Mauve	CORE	1011799	1024219	.	.	.	Lenght:12420
HF952104	Mauve	CORE	1024241	1029248	.	.	.	Lenght:5007
HF952104	Mauve	CORE	1029405	1039592	.	.	.	Lenght:10187
HF952104	Mauve	CORE	1039593	1044827	.	.	.	Lenght:5234
HF952104	Mauve	CORE	1044858	1044986	.	.	.	Lenght:128
HF952104	Mauve	CORE	1045072	1045686	.	.	.	Lenght:614
HF952104	Mauve	CORE	1045783	1050856	.	.	.	Lenght:5073
HF952104	Mauve	CORE	1050857	1050941	.	.	.	Lenght:84
HF952104	Mauve	CORE	1080748	1084152	.	.	.	Lenght:3404
HF952104	Mauve	CORE	1084208	1088009	.	.	.	Lenght:3801
HF952104	Mauve	CORE	1088734	1088830	.	.	.	Lenght:96
HF952104	Mauve	CORE	1088833	1088922	.	.	.	Lenght:89
HF952104	Mauve	CORE	1088959	1091139	.	.	.	Lenght:2180
HF952104	Mauve	CORE	1091143	1094947	.	.	.	Lenght:3804
HF952104	Mauve	CORE	1095010	1102832	.	.	.	Lenght:7822
HF952104	Mauve	CORE	1102838	1103283	.	.	.	Lenght:445
HF952104	Mauve	CORE	1103307	1104047	.	.	.	Lenght:740
HF952104	Mauve	CORE	1106110	1115207	.	.	.	Lenght:9097
HF952104	Mauve	CORE	1115514	1115860	.	.	.	Lenght:346
HF952104	Mauve	CORE	1115988	1118978	.	.	.	Lenght:2990
HF952104	Mauve	CORE	1118979	1120107	.	.	.	Lenght:1128
HF952104	Mauve	CORE	1120380	1124240	.	.	.	Lenght:3860
HF952104	Mauve	CORE	1124426	1125379	.	.	.	Lenght:953
HF952104	Mauve	CORE	1125759	1125816	.	.	.	Lenght:57
HF952104	Mauve	CORE	1125913	1135140	.	.	.	Lenght:9227
HF952104	Mauve	CORE	1135231	1136269	.	.	.	Lenght:1038
HF952104	Mauve	CORE	1136347	1138080	.	.	.	Lenght:1733
HF952104	Mauve	CORE	1138155	1138664	.	.	.	Lenght:509
HF952104	Mauve	CORE	1138711	1146200	.	.	.	Lenght:7489
HF952104	Mauve	CORE	1146201	1153116	.	.	.	Lenght:6915
HF952104	Mauve	CORE	1153138	1153832	.	.	.	Lenght:694
HF952104	Mauve	CORE	1153833	1154596	.	.	.	Lenght:763
HF952104	Mauve	CORE	1155459	1161511	.	.	.	Lenght:6052
HF952104	Mauve	CORE	1161571	1163020	.	.	.	Lenght:1449
HF952104	Mauve	CORE	1163262	1163329	.	.	.	Lenght:67
HF952104	Mauve	CORE	1163400	1167634	.	.	.	Lenght:4234
HF952104	Mauve	CORE	1167928	1168134	.	.	.	Lenght:206
HF952104	Mauve	CORE	1168135	1168148	.	.	.	Lenght:13
HF952104	Mauve	CORE	1168383	1168431	.	.	.	Lenght:48
HF952104	Mauve	CORE	1168432	1171386	.	.	.	Lenght:2954
HF952104	Mauve	CORE	1171387	1173232	.	.	.	Lenght:1845
HF952104	Mauve	CORE	1173275	1178096	.	.	.	Lenght:4821
HF952104	Mauve	CORE	1178097	1178108	.	.	.	Lenght:11
HF952104	Mauve	CORE	1181555	1189871	.	.	.	Lenght:8316
HF952104	Mauve	CORE	1189903	1190600	.	.	.	Lenght:697
HF952104	Mauve	CORE	1190601	1190752	.	.	.	Lenght:151
HF952104	Mauve	CORE	1190774	1197055	.	.	.	Lenght:6281
HF952104	Mauve	CORE	1202654	1209560	.	.	.	Lenght:6906
HF952104	Mauve	CORE	1209561	1210742	.	.	.	Lenght:1181
HF952104	Mauve	CORE	1212500	1214249	.	.	.	Lenght:1749
HF952104	Mauve	CORE	1214566	1219349	.	.	.	Lenght:4783
HF952104	Mauve	CORE	1219350	1219694	.	.	.	Lenght:344
HF952104	Mauve	CORE	1219896	1230077	.	.	.	Lenght:10181
HF952104	Mauve	CORE	1230078	1231534	.	.	.	Lenght:1456
HF952104	Mauve	CORE	1231549	1232681	.	.	.	Lenght:1132
HF952104	Mauve	CORE	1232700	1232909	.	.	.	Lenght:209
HF952104	Mauve	CORE	1232910	1234580	.	.	.	Lenght:1670
HF952104	Mauve	CORE	1234785	1240397	.	.	.	Lenght:5612
HF952104	Mauve	CORE	1240398	1250232	.	.	.	Lenght:9834
HF952104	Mauve	CORE	1250233	1251000	.	.	.	Lenght:767
HF952104	Mauve	CORE	1251010	1252004	.	.	.	Lenght:994
HF952104	Mauve	CORE	1252060	1260708	.	.	.	Lenght:8648
HF952104	Mauve	CORE	1260716	1266836	.	.	.	Lenght:6120
HF952104	Mauve	CORE	1340023	1344161	.	.	.	Lenght:4138
HF952104	Mauve	CORE	1344272	1354089	.	.	.	Lenght:9817
HF952104	Mauve	CORE	1354140	1356601	.	.	.	Lenght:2461
HF952104	Mauve	CORE	1356806	1358180	.	.	.	Lenght:1374
HF952104	Mauve	CORE	1358181	1364097	.	.	.	Lenght:5916
HF952104	Mauve	CORE	1377531	1381741	.	.	.	Lenght:4210
HF952104	Mauve	CORE	1381742	1388164	.	.	.	Lenght:6422
HF952104	Mauve	CORE	1389281	1399845	.	.	.	Lenght:10564
HF952104	Mauve	CORE	1400115	1408016	.	.	.	Lenght:7901
HF952104	Mauve	CORE	1408148	1413300	.	.	.	Lenght:5152
HF952104	Mauve	CORE	1413366	1429943	.	.	.	Lenght:16577
HF952104	Mauve	CORE	1429944	1434952	.	.	.	Lenght:5008
HF952104	Mauve	CORE	1434987	1436459	.	.	.	Lenght:1472
HF952104	Mauve	CORE	1436460	1438036	.	.	.	Lenght:1576
HF952104	Mauve	CORE	1438037	1439657	.	.	.	Lenght:1620
HF952104	Mauve	CORE	1449120	1468297	.	.	.	Lenght:19177
HF952104	Mauve	CORE	1468298	1470341	.	.	.	Lenght:2043
HF952104	Mauve	CORE	1472632	1475191	.	.	.	Lenght:2559
HF952104	Mauve	CORE	1475196	1476028	.	.	.	Lenght:832
HF952104	Mauve	CORE	1476029	1485697	.	.	.	Lenght:9668
HF952104	Mauve	CORE	1485698	1486522	.	.	.	Lenght:824
HF952104	Mauve	CORE	1486523	1487078	.	.	.	Lenght:555
HF952104	Mauve	CORE	1487407	1487521	.	.	.	Lenght:114
HF952104	Mauve	CORE	1488127	1488220	.	.	.	Lenght:93
HF952104	Mauve	CORE	1488604	1488693	.	.	.	Lenght:89
HF952104	Mauve	CORE	1510263	1516495	.	.	.	Lenght:6232
HF952104	Mauve	CORE	1516496	1516917	.	.	.	Lenght:421
HF952104	Mauve	CORE	1516918	1518726	.	.	.	Lenght:1808
HF952104	Mauve	CORE	1518946	1522874	.	.	.	Lenght:3928
HF952104	Mauve	CORE	1522875	1540397	.	.	.	Lenght:17522
HF952104	Mauve	CORE	1540442	1541287	.	.	.	Lenght:845
HF952104	Mauve	CORE	1541433	1542584	.	.	.	Lenght:1151
HF952104	Mauve	CORE	1542622	1546159	.	.	.	Lenght:3537
HF952104	Mauve	CORE	1546171	1546227	.	.	.	Lenght:56
HF952104	Mauve	CORE	1546403	1560502	.	.	.	Lenght:14099
HF952104	Mauve	CORE	1560510	1564774	.	.	.	Lenght:4264
HF952104	Mauve	CORE	1564778	1576702	.	.	.	Lenght:11924
HF952104	Mauve	CORE	1576928	1577593	.	.	.	Lenght:665
HF952104	Mauve	CORE	1577595	1580304	.	.	.	Lenght:2709
HF952104	Mauve	CORE	1580414	1580549	.	.	.	Lenght:135
HF952104	Mauve	CORE	1580622	1581458	.	.	.	Lenght:836
HF952104	Mauve	CORE	1581500	1581907	.	.	.	Lenght:407
HF952104	Mauve	CORE	1581911	1582388	.	.	.	Lenght:477
HF952104	Mauve	CORE	1582880	1585157	.	.	.	Lenght:2277
HF952104	Mauve	CORE	1585164	1585257	.	.	.	Lenght:93
HF952104	Mauve	CORE	1585368	1588425	.	.	.	Lenght:3057
HF952104	Mauve	CORE	1588426	1592141	.	.	.	Lenght:3715
HF952104	Mauve	CORE	1592142	1593036	.	.	.	Lenght:894
HF952104	Mauve	CORE	1593037	1597180	.	.	.	Lenght:4143
HF952104	Mauve	CORE	1597183	1599272	.	.	.	Lenght:2089
HF952104	Mauve	CORE	1599293	1602043	.	.	.	Lenght:2750
HF952104	Mauve	CORE	1602093	1604919	.	.	.	Lenght:2826
HF952104	Mauve	CORE	1604920	1606708	.	.	.	Lenght:1788
HF952104	Mauve	CORE	1606778	1610653	.	.	.	Lenght:3875
HF952104	Mauve	CORE	1610654	1618533	.	.	.	Lenght:7879
HF952104	Mauve	CORE	1618534	1629434	.	.	.	Lenght:10900
HF952104	Mauve	CORE	1629435	1637906	.	.	.	Lenght:8471
HF952104	Mauve	CORE	1637907	1641132	.	.	.	Lenght:3225
HF952104	Mauve	CORE	1641133	1653683	.	.	.	Lenght:12550
HF952104	Mauve	CORE	1654279	1659928	.	.	.	Lenght:5649
HF952104	Mauve	CORE	1659929	1662549	.	.	.	Lenght:2620
HF952104	Mauve	CORE	1662616	1665492	.	.	.	Lenght:2876
HF952104	Mauve	CORE	1665493	1665879	.	.	.	Lenght:386
HF952104	Mauve	CORE	1665959	1666794	.	.	.	Lenght:835
HF952104	Mauve	CORE	1666795	1667237	.	.	.	Lenght:442
HF952104	Mauve	CORE	1669357	1689139	.	.	.	Lenght:19782
HF952104	Mauve	CORE	1689182	1699410	.	.	.	Lenght:10228
HF952104	Mauve	CORE	1699468	1706257	.	.	.	Lenght:6789
HF952104	Mauve	CORE	1706258	1707895	.	.	.	Lenght:1637
HF952104	Mauve	CORE	1708083	1708283	.	.	.	Lenght:200
HF952104	Mauve	CORE	1708284	1712861	.	.	.	Lenght:4577
HF952104	Mauve	CORE	1712899	1714549	.	.	.	Lenght:1650
HF952104	Mauve	CORE	1715350	1715481	.	.	.	Lenght:131
HF952104	Mauve	CORE	1717472	1721454	.	.	.	Lenght:3982
HF952104	Mauve	CORE	1721547	1726729	.	.	.	Lenght:5182
HF952104	Mauve	CORE	1726730	1739492	.	.	.	Lenght:12762
HF952104	Mauve	CORE	1739496	1747395	.	.	.	Lenght:7899
HF952104	Mauve	CORE	1747442	1761036	.	.	.	Lenght:13594
HF952104	Mauve	CORE	1780465	1780476	.	.	.	Lenght:11
HF952104	Mauve	CORE	1780480	1780775	.	.	.	Lenght:295
HF952104	Mauve	CORE	1780819	1796012	.	.	.	Lenght:15193
HF952104	Mauve	CORE	1796013	1810201	.	.	.	Lenght:14188
HF952104	Mauve	CORE	1810698	1812656	.	.	.	Lenght:1958
HF952104	Mauve	CORE	1812672	1821262	.	.	.	Lenght:8590
HF952104	Mauve	CORE	1821263	1823142	.	.	.	Lenght:1879
HF952104	Mauve	CORE	1823146	1823180	.	.	.	Lenght:34
HF952104	Mauve	CORE	1823186	1827505	.	.	.	Lenght:4319
HF952104	Mauve	CORE	1827543	1827809	.	.	.	Lenght:266
HF952104	Mauve	CORE	1828091	1836881	.	.	.	Lenght:8790
HF952104	Mauve	CORE	1837013	1838394	.	.	.	Lenght:1381
HF952104	Mauve	CORE	1838914	1846034	.	.	.	Lenght:7120
HF952104	Mauve	CORE	1846035	1846058	.	.	.	Lenght:23
HF952104	Mauve	CORE	1846059	1850300	.	.	.	Lenght:4241
HF952104	Mauve	CORE	1850301	1862822	.	.	.	Lenght:12521
HF952104	Mauve	CORE	1862823	1867319	.	.	.	Lenght:4496
HF952104	Mauve	CORE	1867341	1867372	.	.	.	Lenght:31
HF952104	Mauve	CORE	1867373	1869633	.	.	.	Lenght:2260
HF952104	Mauve	CORE	1869644	1878056	.	.	.	Lenght:8412
HF952104	Mauve	CORE	1878068	1878688	.	.	.	Lenght:620
HF952104	Mauve	CORE	1887031	1899473	.	.	.	Lenght:12442
HF952104	Mauve	CORE	1904387	1912200	.	.	.	Lenght:7813
HF952104	Mauve	CORE	1912204	1913051	.	.	.	Lenght:847
HF952104	Mauve	CORE	1913214	1913344	.	.	.	Lenght:130
HF952104	Mauve	CORE	1913366	1914862	.	.	.	Lenght:1496
HF952104	Mauve	CORE	1917196	1920275	.	.	.	Lenght:3079
HF952104	Mauve	CORE	1920963	1923486	.	.	.	Lenght:2523
HF952104	Mauve	CORE	1923487	1926526	.	.	.	Lenght:3039
HF952104	Mauve	CORE	1926564	1930191	.	.	.	Lenght:3627
HF952104	Mauve	CORE	1930340	1937925	.	.	.	Lenght:7585
HF952104	Mauve	CORE	1937991	1938167	.	.	.	Lenght:176
HF952104	Mauve	CORE	1938607	1939753	.	.	.	Lenght:1146
HF952104	Mauve	CORE	1939830	1940950	.	.	.	Lenght:1120
HF952104	Mauve	CORE	1941716	1941892	.	.	.	Lenght:176
HF952104	Mauve	CORE	1942328	1942407	.	.	.	Lenght:79
HF952104	Mauve	CORE	1943235	1943812	.	.	.	Lenght:577
HF952104	Mauve	CORE	1944016	1953705	.	.	.	Lenght:9689
HF952104	Mauve	CORE	1953804	1956045	.	.	.	Lenght:2241
HF952104	Mauve	CORE	1958194	1958258	.	.	.	Lenght:64
HF952104	Mauve	CORE	1958625	1959135	.	.	.	Lenght:510
HF952104	Mauve	CORE	1960303	1960386	.	.	.	Lenght:83
HF952104	Mauve	CORE	1960458	1962566	.	.	.	Lenght:2108
HF952104	Mauve	CORE	1970364	1970973	.	.	.	Lenght:609
HF952104	Mauve	CORE	1971002	1971148	.	.	.	Lenght:146
HF952104	Mauve	CORE	1976204	1977018	.	.	.	Lenght:814
HF952104	Mauve	CORE	1977040	1977948	.	.	.	Lenght:908
HF952104	Mauve	CORE	1977949	1977992	.	.	.	Lenght:43
HF952104	Mauve	CORE	1978009	1978059	.	.	.	Lenght:50
HF952104	Mauve	CORE	1978114	1979019	.	.	.	Lenght:905
HF952104	Mauve	CORE	1980109	1980954	.	.	.	Lenght:845
HF952104	Mauve	CORE	1981058	1982611	.	.	.	Lenght:1553
HF952104	Mauve	CORE	1982746	1982923	.	.	.	Lenght:177
HF952104	Mauve	CORE	1982983	1983092	.	.	.	Lenght:109
HF952104	Mauve	CORE	1983093	1985081	.	.	.	Lenght:1988
HF952104	Mauve	CORE	1985082	1987106	.	.	.	Lenght:2024
HF952104	Mauve	CORE	1988016	1991425	.	.	.	Lenght:3409
HF952104	Mauve	CORE	1991552	1995778	.	.	.	Lenght:4226
HF952104	Mauve	CORE	1996138	2002426	.	.	.	Lenght:6288
HF952104	Mauve	CORE	2002434	2004608	.	.	.	Lenght:2174
HF952104	Mauve	CORE	2004609	2004929	.	.	.	Lenght:320
HF952104	Mauve	CORE	2004993	2005896	.	.	.	Lenght:903
HF952104	Mauve	CORE	2008759	2012818	.	.	.	Lenght:4059
HF952104	Mauve	CORE	2012819	2015301	.	.	.	Lenght:2482
HF952104	Mauve	CORE	2015618	2054976	.	.	.	Lenght:39358
HF952104	Mauve	CORE	2068218	2070843	.	.	.	Lenght:2625
HF952104	Mauve	CORE	2071379	2075525	.	.	.	Lenght:4146
HF952104	Mauve	CORE	2075533	2082396	.	.	.	Lenght:6863
HF952104	Mauve	CORE	2082460	2083010	.	.	.	Lenght:550
HF952104	Mauve	CORE	2097177	2104371	.	.	.	Lenght:7194
HF952104	Mauve	CORE	2104372	2104544	.	.	.	Lenght:172
HF952104	Mauve	CORE	2104839	2107978	.	.	.	Lenght:3139
HF952104	Mauve	CORE	2107979	2108509	.	.	.	Lenght:530
HF952104	Mauve	CORE	2108510	2116960	.	.	.	Lenght:8450
HF952104	Mauve	CORE	2116962	2127854	.	.	.	Lenght:10892
HF952104	Mauve	CORE	2127855	2135742	.	.	.	Lenght:7887
HF952104	Mauve	CORE	2135743	2137411	.	.	.	Lenght:1668
HF952104	Mauve	CORE	2137571	2138571	.	.	.	Lenght:1000
