# Supplementary material for: Functional annotation and distribution overview of RNA families in 27 Streptococcus agalactiae genomes
Source: BMC Genomics. 2018 Jul 28;19:556. doi: 10.1186/s12864-018-4951-z (PMC6064168; doi:10.1186/s12864-018-4951-z)
Supplement: Supplementary file 4 — GFF3 annotations for all classified Regions and ncRNAs. (ZIP 1638 kb) [file 12864_2018_4951_MOESM4_ESM.zip › Additional file 4/Core_Shared_and_Exclusive_Regions/CORE_HF952105.gff]

HF952105	Mauve	CORE	1	2760	.	.	.	Lenght:2759
HF952105	Mauve	CORE	2761	4047	.	.	.	Lenght:1286
HF952105	Mauve	CORE	4048	4058	.	.	.	Lenght:10
HF952105	Mauve	CORE	4251	16177	.	.	.	Lenght:11926
HF952105	Mauve	CORE	16219	16276	.	.	.	Lenght:57
HF952105	Mauve	CORE	27926	29582	.	.	.	Lenght:1656
HF952105	Mauve	CORE	29625	33374	.	.	.	Lenght:3749
HF952105	Mauve	CORE	33384	33625	.	.	.	Lenght:241
HF952105	Mauve	CORE	33626	36406	.	.	.	Lenght:2780
HF952105	Mauve	CORE	36408	40254	.	.	.	Lenght:3846
HF952105	Mauve	CORE	40470	42997	.	.	.	Lenght:2527
HF952105	Mauve	CORE	43001	43766	.	.	.	Lenght:765
HF952105	Mauve	CORE	44449	48205	.	.	.	Lenght:3756
HF952105	Mauve	CORE	48212	58997	.	.	.	Lenght:10785
HF952105	Mauve	CORE	59280	60833	.	.	.	Lenght:1553
HF952105	Mauve	CORE	62654	64623	.	.	.	Lenght:1969
HF952105	Mauve	CORE	64808	65068	.	.	.	Lenght:260
HF952105	Mauve	CORE	65193	72384	.	.	.	Lenght:7191
HF952105	Mauve	CORE	72549	76604	.	.	.	Lenght:4055
HF952105	Mauve	CORE	76605	92078	.	.	.	Lenght:15473
HF952105	Mauve	CORE	92337	92483	.	.	.	Lenght:146
HF952105	Mauve	CORE	92829	93378	.	.	.	Lenght:549
HF952105	Mauve	CORE	97713	97902	.	.	.	Lenght:189
HF952105	Mauve	CORE	102702	103412	.	.	.	Lenght:710
HF952105	Mauve	CORE	103413	109229	.	.	.	Lenght:5816
HF952105	Mauve	CORE	109491	109738	.	.	.	Lenght:247
HF952105	Mauve	CORE	109763	114636	.	.	.	Lenght:4873
HF952105	Mauve	CORE	114637	124924	.	.	.	Lenght:10287
HF952105	Mauve	CORE	124925	124938	.	.	.	Lenght:13
HF952105	Mauve	CORE	124943	134800	.	.	.	Lenght:9857
HF952105	Mauve	CORE	134865	136050	.	.	.	Lenght:1185
HF952105	Mauve	CORE	136109	144464	.	.	.	Lenght:8355
HF952105	Mauve	CORE	144465	144810	.	.	.	Lenght:345
HF952105	Mauve	CORE	144951	145050	.	.	.	Lenght:99
HF952105	Mauve	CORE	145175	152889	.	.	.	Lenght:7714
HF952105	Mauve	CORE	152890	167452	.	.	.	Lenght:14562
HF952105	Mauve	CORE	168104	168702	.	.	.	Lenght:598
HF952105	Mauve	CORE	170600	171303	.	.	.	Lenght:703
HF952105	Mauve	CORE	172054	172382	.	.	.	Lenght:328
HF952105	Mauve	CORE	172383	177166	.	.	.	Lenght:4783
HF952105	Mauve	CORE	177167	189277	.	.	.	Lenght:12110
HF952105	Mauve	CORE	189278	191150	.	.	.	Lenght:1872
HF952105	Mauve	CORE	191151	191284	.	.	.	Lenght:133
HF952105	Mauve	CORE	191306	191804	.	.	.	Lenght:498
HF952105	Mauve	CORE	191953	194468	.	.	.	Lenght:2515
HF952105	Mauve	CORE	194472	194663	.	.	.	Lenght:191
HF952105	Mauve	CORE	195123	195668	.	.	.	Lenght:545
HF952105	Mauve	CORE	195687	202344	.	.	.	Lenght:6657
HF952105	Mauve	CORE	202729	203848	.	.	.	Lenght:1119
HF952105	Mauve	CORE	203867	215052	.	.	.	Lenght:11185
HF952105	Mauve	CORE	215790	217175	.	.	.	Lenght:1385
HF952105	Mauve	CORE	217176	228321	.	.	.	Lenght:11145
HF952105	Mauve	CORE	228322	231329	.	.	.	Lenght:3007
HF952105	Mauve	CORE	231333	232324	.	.	.	Lenght:991
HF952105	Mauve	CORE	238871	240537	.	.	.	Lenght:1666
HF952105	Mauve	CORE	240604	241170	.	.	.	Lenght:566
HF952105	Mauve	CORE	241470	246800	.	.	.	Lenght:5330
HF952105	Mauve	CORE	254614	256921	.	.	.	Lenght:2307
HF952105	Mauve	CORE	256925	257071	.	.	.	Lenght:146
HF952105	Mauve	CORE	258995	260650	.	.	.	Lenght:1655
HF952105	Mauve	CORE	260675	261751	.	.	.	Lenght:1076
HF952105	Mauve	CORE	261752	271499	.	.	.	Lenght:9747
HF952105	Mauve	CORE	272073	275374	.	.	.	Lenght:3301
HF952105	Mauve	CORE	275899	281618	.	.	.	Lenght:5719
HF952105	Mauve	CORE	282727	298538	.	.	.	Lenght:15811
HF952105	Mauve	CORE	298539	298744	.	.	.	Lenght:205
HF952105	Mauve	CORE	298836	306578	.	.	.	Lenght:7742
HF952105	Mauve	CORE	306606	307087	.	.	.	Lenght:481
HF952105	Mauve	CORE	307310	310346	.	.	.	Lenght:3036
HF952105	Mauve	CORE	311928	311969	.	.	.	Lenght:41
HF952105	Mauve	CORE	312005	312126	.	.	.	Lenght:121
HF952105	Mauve	CORE	313398	331910	.	.	.	Lenght:18512
HF952105	Mauve	CORE	337489	343222	.	.	.	Lenght:5733
HF952105	Mauve	CORE	343958	343991	.	.	.	Lenght:33
HF952105	Mauve	CORE	344040	344159	.	.	.	Lenght:119
HF952105	Mauve	CORE	344760	345009	.	.	.	Lenght:249
HF952105	Mauve	CORE	345489	345755	.	.	.	Lenght:266
HF952105	Mauve	CORE	345827	345859	.	.	.	Lenght:32
HF952105	Mauve	CORE	346074	346203	.	.	.	Lenght:129
HF952105	Mauve	CORE	346279	346459	.	.	.	Lenght:180
HF952105	Mauve	CORE	347264	360412	.	.	.	Lenght:13148
HF952105	Mauve	CORE	361493	363697	.	.	.	Lenght:2204
HF952105	Mauve	CORE	363723	364183	.	.	.	Lenght:460
HF952105	Mauve	CORE	364184	366998	.	.	.	Lenght:2814
HF952105	Mauve	CORE	367011	377568	.	.	.	Lenght:10557
HF952105	Mauve	CORE	377569	379407	.	.	.	Lenght:1838
HF952105	Mauve	CORE	379408	390036	.	.	.	Lenght:10628
HF952105	Mauve	CORE	390493	394593	.	.	.	Lenght:4100
HF952105	Mauve	CORE	394594	395234	.	.	.	Lenght:640
HF952105	Mauve	CORE	395685	396433	.	.	.	Lenght:748
HF952105	Mauve	CORE	398012	401227	.	.	.	Lenght:3215
HF952105	Mauve	CORE	401254	404270	.	.	.	Lenght:3016
HF952105	Mauve	CORE	404321	406345	.	.	.	Lenght:2024
HF952105	Mauve	CORE	406445	406990	.	.	.	Lenght:545
HF952105	Mauve	CORE	406991	411216	.	.	.	Lenght:4225
HF952105	Mauve	CORE	411309	413909	.	.	.	Lenght:2600
HF952105	Mauve	CORE	416753	420192	.	.	.	Lenght:3439
HF952105	Mauve	CORE	420866	420948	.	.	.	Lenght:82
HF952105	Mauve	CORE	422213	422354	.	.	.	Lenght:141
HF952105	Mauve	CORE	422454	426592	.	.	.	Lenght:4138
HF952105	Mauve	CORE	426608	432263	.	.	.	Lenght:5655
HF952105	Mauve	CORE	432286	432465	.	.	.	Lenght:179
HF952105	Mauve	CORE	432880	434467	.	.	.	Lenght:1587
HF952105	Mauve	CORE	434619	434879	.	.	.	Lenght:260
HF952105	Mauve	CORE	436073	437254	.	.	.	Lenght:1181
HF952105	Mauve	CORE	437255	438130	.	.	.	Lenght:875
HF952105	Mauve	CORE	476015	476045	.	.	.	Lenght:30
HF952105	Mauve	CORE	476546	478012	.	.	.	Lenght:1466
HF952105	Mauve	CORE	478013	480780	.	.	.	Lenght:2767
HF952105	Mauve	CORE	482308	482678	.	.	.	Lenght:370
HF952105	Mauve	CORE	482847	486326	.	.	.	Lenght:3479
HF952105	Mauve	CORE	486742	487147	.	.	.	Lenght:405
HF952105	Mauve	CORE	487148	491528	.	.	.	Lenght:4380
HF952105	Mauve	CORE	491529	498047	.	.	.	Lenght:6518
HF952105	Mauve	CORE	498588	505021	.	.	.	Lenght:6433
HF952105	Mauve	CORE	505022	514152	.	.	.	Lenght:9130
HF952105	Mauve	CORE	514200	514951	.	.	.	Lenght:751
HF952105	Mauve	CORE	515141	518075	.	.	.	Lenght:2934
HF952105	Mauve	CORE	518086	531601	.	.	.	Lenght:13515
HF952105	Mauve	CORE	531683	532040	.	.	.	Lenght:357
HF952105	Mauve	CORE	532041	533138	.	.	.	Lenght:1097
HF952105	Mauve	CORE	533179	536633	.	.	.	Lenght:3454
HF952105	Mauve	CORE	536737	540440	.	.	.	Lenght:3703
HF952105	Mauve	CORE	540497	542569	.	.	.	Lenght:2072
HF952105	Mauve	CORE	542613	549567	.	.	.	Lenght:6954
HF952105	Mauve	CORE	549580	552000	.	.	.	Lenght:2420
HF952105	Mauve	CORE	552001	562393	.	.	.	Lenght:10392
HF952105	Mauve	CORE	590985	593483	.	.	.	Lenght:2498
HF952105	Mauve	CORE	593514	594044	.	.	.	Lenght:530
HF952105	Mauve	CORE	594045	596636	.	.	.	Lenght:2591
HF952105	Mauve	CORE	597899	600461	.	.	.	Lenght:2562
HF952105	Mauve	CORE	600462	601142	.	.	.	Lenght:680
HF952105	Mauve	CORE	601149	601238	.	.	.	Lenght:89
HF952105	Mauve	CORE	601374	602718	.	.	.	Lenght:1344
HF952105	Mauve	CORE	602719	608870	.	.	.	Lenght:6151
HF952105	Mauve	CORE	608871	610303	.	.	.	Lenght:1432
HF952105	Mauve	CORE	610304	610416	.	.	.	Lenght:112
HF952105	Mauve	CORE	610417	610445	.	.	.	Lenght:28
HF952105	Mauve	CORE	610662	611681	.	.	.	Lenght:1019
HF952105	Mauve	CORE	611682	616357	.	.	.	Lenght:4675
HF952105	Mauve	CORE	699965	709081	.	.	.	Lenght:9116
HF952105	Mauve	CORE	709127	710316	.	.	.	Lenght:1189
HF952105	Mauve	CORE	710317	714158	.	.	.	Lenght:3841
HF952105	Mauve	CORE	715879	717081	.	.	.	Lenght:1202
HF952105	Mauve	CORE	717304	717354	.	.	.	Lenght:50
HF952105	Mauve	CORE	717457	717796	.	.	.	Lenght:339
HF952105	Mauve	CORE	717879	718227	.	.	.	Lenght:348
HF952105	Mauve	CORE	725279	726894	.	.	.	Lenght:1615
HF952105	Mauve	CORE	726916	735000	.	.	.	Lenght:8084
HF952105	Mauve	CORE	735001	737252	.	.	.	Lenght:2251
HF952105	Mauve	CORE	737267	737760	.	.	.	Lenght:493
HF952105	Mauve	CORE	737925	738891	.	.	.	Lenght:966
HF952105	Mauve	CORE	738892	742250	.	.	.	Lenght:3358
HF952105	Mauve	CORE	742329	746698	.	.	.	Lenght:4369
HF952105	Mauve	CORE	746699	747434	.	.	.	Lenght:735
HF952105	Mauve	CORE	747995	750017	.	.	.	Lenght:2022
HF952105	Mauve	CORE	750018	750047	.	.	.	Lenght:29
HF952105	Mauve	CORE	750048	758898	.	.	.	Lenght:8850
HF952105	Mauve	CORE	758899	762913	.	.	.	Lenght:4014
HF952105	Mauve	CORE	763138	765126	.	.	.	Lenght:1988
HF952105	Mauve	CORE	765186	765826	.	.	.	Lenght:640
HF952105	Mauve	CORE	766006	768185	.	.	.	Lenght:2179
HF952105	Mauve	CORE	769448	772650	.	.	.	Lenght:3202
HF952105	Mauve	CORE	772651	774758	.	.	.	Lenght:2107
HF952105	Mauve	CORE	774759	776344	.	.	.	Lenght:1585
HF952105	Mauve	CORE	776419	776517	.	.	.	Lenght:98
HF952105	Mauve	CORE	776679	781542	.	.	.	Lenght:4863
HF952105	Mauve	CORE	781546	786238	.	.	.	Lenght:4692
HF952105	Mauve	CORE	786239	797451	.	.	.	Lenght:11212
HF952105	Mauve	CORE	798279	801946	.	.	.	Lenght:3667
HF952105	Mauve	CORE	801983	808772	.	.	.	Lenght:6789
HF952105	Mauve	CORE	809120	810409	.	.	.	Lenght:1289
HF952105	Mauve	CORE	810647	813564	.	.	.	Lenght:2917
HF952105	Mauve	CORE	814888	819366	.	.	.	Lenght:4478
HF952105	Mauve	CORE	820540	838064	.	.	.	Lenght:17524
HF952105	Mauve	CORE	838405	839128	.	.	.	Lenght:723
HF952105	Mauve	CORE	839182	839225	.	.	.	Lenght:43
HF952105	Mauve	CORE	839250	839538	.	.	.	Lenght:288
HF952105	Mauve	CORE	839813	840871	.	.	.	Lenght:1058
HF952105	Mauve	CORE	840918	841158	.	.	.	Lenght:240
HF952105	Mauve	CORE	841429	841710	.	.	.	Lenght:281
HF952105	Mauve	CORE	841711	849300	.	.	.	Lenght:7589
HF952105	Mauve	CORE	849412	850714	.	.	.	Lenght:1302
HF952105	Mauve	CORE	850716	852633	.	.	.	Lenght:1917
HF952105	Mauve	CORE	852634	857441	.	.	.	Lenght:4807
HF952105	Mauve	CORE	857442	858045	.	.	.	Lenght:603
HF952105	Mauve	CORE	860676	862172	.	.	.	Lenght:1496
HF952105	Mauve	CORE	862264	865442	.	.	.	Lenght:3178
HF952105	Mauve	CORE	866684	878900	.	.	.	Lenght:12216
HF952105	Mauve	CORE	878940	879953	.	.	.	Lenght:1013
HF952105	Mauve	CORE	880278	898429	.	.	.	Lenght:18151
HF952105	Mauve	CORE	898502	899099	.	.	.	Lenght:597
HF952105	Mauve	CORE	899401	907337	.	.	.	Lenght:7936
HF952105	Mauve	CORE	907387	908852	.	.	.	Lenght:1465
HF952105	Mauve	CORE	908875	917479	.	.	.	Lenght:8604
HF952105	Mauve	CORE	917518	923902	.	.	.	Lenght:6384
HF952105	Mauve	CORE	923903	927523	.	.	.	Lenght:3620
HF952105	Mauve	CORE	927525	930611	.	.	.	Lenght:3086
HF952105	Mauve	CORE	930626	933637	.	.	.	Lenght:3011
HF952105	Mauve	CORE	933902	934297	.	.	.	Lenght:395
HF952105	Mauve	CORE	934319	937639	.	.	.	Lenght:3320
HF952105	Mauve	CORE	937660	938957	.	.	.	Lenght:1297
HF952105	Mauve	CORE	938958	939662	.	.	.	Lenght:704
HF952105	Mauve	CORE	939839	941240	.	.	.	Lenght:1401
HF952105	Mauve	CORE	941286	942524	.	.	.	Lenght:1238
HF952105	Mauve	CORE	943185	944762	.	.	.	Lenght:1577
HF952105	Mauve	CORE	945984	946661	.	.	.	Lenght:677
HF952105	Mauve	CORE	946807	947423	.	.	.	Lenght:616
HF952105	Mauve	CORE	947518	947543	.	.	.	Lenght:25
HF952105	Mauve	CORE	947569	947694	.	.	.	Lenght:125
HF952105	Mauve	CORE	947696	948147	.	.	.	Lenght:451
HF952105	Mauve	CORE	948148	948775	.	.	.	Lenght:627
HF952105	Mauve	CORE	948781	948799	.	.	.	Lenght:18
HF952105	Mauve	CORE	948802	959463	.	.	.	Lenght:10661
HF952105	Mauve	CORE	959464	962149	.	.	.	Lenght:2685
HF952105	Mauve	CORE	962203	964569	.	.	.	Lenght:2366
HF952105	Mauve	CORE	965714	966051	.	.	.	Lenght:337
HF952105	Mauve	CORE	966253	968481	.	.	.	Lenght:2228
HF952105	Mauve	CORE	968504	968772	.	.	.	Lenght:268
HF952105	Mauve	CORE	968871	976228	.	.	.	Lenght:7357
HF952105	Mauve	CORE	977352	978372	.	.	.	Lenght:1020
HF952105	Mauve	CORE	978517	978757	.	.	.	Lenght:240
HF952105	Mauve	CORE	978812	980451	.	.	.	Lenght:1639
HF952105	Mauve	CORE	980452	983581	.	.	.	Lenght:3129
HF952105	Mauve	CORE	983700	984583	.	.	.	Lenght:883
HF952105	Mauve	CORE	984699	989305	.	.	.	Lenght:4606
HF952105	Mauve	CORE	989326	990641	.	.	.	Lenght:1315
HF952105	Mauve	CORE	990671	991824	.	.	.	Lenght:1153
HF952105	Mauve	CORE	991877	991997	.	.	.	Lenght:120
HF952105	Mauve	CORE	992586	992622	.	.	.	Lenght:36
HF952105	Mauve	CORE	992811	993001	.	.	.	Lenght:190
HF952105	Mauve	CORE	993165	994941	.	.	.	Lenght:1776
HF952105	Mauve	CORE	994942	994982	.	.	.	Lenght:40
HF952105	Mauve	CORE	994983	1007409	.	.	.	Lenght:12426
HF952105	Mauve	CORE	1007431	1012438	.	.	.	Lenght:5007
HF952105	Mauve	CORE	1012595	1022782	.	.	.	Lenght:10187
HF952105	Mauve	CORE	1022803	1028038	.	.	.	Lenght:5235
HF952105	Mauve	CORE	1028069	1028197	.	.	.	Lenght:128
HF952105	Mauve	CORE	1028283	1028897	.	.	.	Lenght:614
HF952105	Mauve	CORE	1028994	1034063	.	.	.	Lenght:5069
HF952105	Mauve	CORE	1034121	1034204	.	.	.	Lenght:83
HF952105	Mauve	CORE	1059577	1062981	.	.	.	Lenght:3404
HF952105	Mauve	CORE	1063037	1066837	.	.	.	Lenght:3800
HF952105	Mauve	CORE	1067466	1067561	.	.	.	Lenght:95
HF952105	Mauve	CORE	1067564	1067653	.	.	.	Lenght:89
HF952105	Mauve	CORE	1067690	1069869	.	.	.	Lenght:2179
HF952105	Mauve	CORE	1069873	1073677	.	.	.	Lenght:3804
HF952105	Mauve	CORE	1073740	1081562	.	.	.	Lenght:7822
HF952105	Mauve	CORE	1081568	1082011	.	.	.	Lenght:443
HF952105	Mauve	CORE	1082035	1082775	.	.	.	Lenght:740
HF952105	Mauve	CORE	1084838	1093935	.	.	.	Lenght:9097
HF952105	Mauve	CORE	1094242	1094588	.	.	.	Lenght:346
HF952105	Mauve	CORE	1094716	1097707	.	.	.	Lenght:2991
HF952105	Mauve	CORE	1097708	1098836	.	.	.	Lenght:1128
HF952105	Mauve	CORE	1099063	1102924	.	.	.	Lenght:3861
HF952105	Mauve	CORE	1103110	1104063	.	.	.	Lenght:953
HF952105	Mauve	CORE	1104443	1104500	.	.	.	Lenght:57
HF952105	Mauve	CORE	1104597	1113824	.	.	.	Lenght:9227
HF952105	Mauve	CORE	1113915	1114953	.	.	.	Lenght:1038
HF952105	Mauve	CORE	1115031	1116764	.	.	.	Lenght:1733
HF952105	Mauve	CORE	1116839	1117347	.	.	.	Lenght:508
HF952105	Mauve	CORE	1117394	1124883	.	.	.	Lenght:7489
HF952105	Mauve	CORE	1124884	1131795	.	.	.	Lenght:6911
HF952105	Mauve	CORE	1131829	1132523	.	.	.	Lenght:694
HF952105	Mauve	CORE	1132524	1133287	.	.	.	Lenght:763
HF952105	Mauve	CORE	1133288	1139343	.	.	.	Lenght:6055
HF952105	Mauve	CORE	1139403	1140851	.	.	.	Lenght:1448
HF952105	Mauve	CORE	1141093	1141160	.	.	.	Lenght:67
HF952105	Mauve	CORE	1141231	1145465	.	.	.	Lenght:4234
HF952105	Mauve	CORE	1145759	1145965	.	.	.	Lenght:206
HF952105	Mauve	CORE	1145966	1145979	.	.	.	Lenght:13
HF952105	Mauve	CORE	1146213	1146261	.	.	.	Lenght:48
HF952105	Mauve	CORE	1146262	1149216	.	.	.	Lenght:2954
HF952105	Mauve	CORE	1149217	1151062	.	.	.	Lenght:1845
HF952105	Mauve	CORE	1151105	1155926	.	.	.	Lenght:4821
HF952105	Mauve	CORE	1155927	1155938	.	.	.	Lenght:11
HF952105	Mauve	CORE	1156095	1164413	.	.	.	Lenght:8318
HF952105	Mauve	CORE	1164445	1165141	.	.	.	Lenght:696
HF952105	Mauve	CORE	1166104	1166255	.	.	.	Lenght:151
HF952105	Mauve	CORE	1166256	1172537	.	.	.	Lenght:6281
HF952105	Mauve	CORE	1179358	1186271	.	.	.	Lenght:6913
HF952105	Mauve	CORE	1186272	1187453	.	.	.	Lenght:1181
HF952105	Mauve	CORE	1189211	1190960	.	.	.	Lenght:1749
HF952105	Mauve	CORE	1191277	1196061	.	.	.	Lenght:4784
HF952105	Mauve	CORE	1196062	1196406	.	.	.	Lenght:344
HF952105	Mauve	CORE	1196608	1206788	.	.	.	Lenght:10180
HF952105	Mauve	CORE	1206789	1208251	.	.	.	Lenght:1462
HF952105	Mauve	CORE	1208266	1209398	.	.	.	Lenght:1132
HF952105	Mauve	CORE	1209417	1209626	.	.	.	Lenght:209
HF952105	Mauve	CORE	1210848	1212518	.	.	.	Lenght:1670
HF952105	Mauve	CORE	1212723	1218335	.	.	.	Lenght:5612
HF952105	Mauve	CORE	1218336	1228151	.	.	.	Lenght:9815
HF952105	Mauve	CORE	1228152	1228919	.	.	.	Lenght:767
HF952105	Mauve	CORE	1228929	1229923	.	.	.	Lenght:994
HF952105	Mauve	CORE	1229979	1238623	.	.	.	Lenght:8644
HF952105	Mauve	CORE	1238631	1244763	.	.	.	Lenght:6132
HF952105	Mauve	CORE	1304138	1308275	.	.	.	Lenght:4137
HF952105	Mauve	CORE	1308386	1318203	.	.	.	Lenght:9817
HF952105	Mauve	CORE	1318254	1320715	.	.	.	Lenght:2461
HF952105	Mauve	CORE	1320920	1322294	.	.	.	Lenght:1374
HF952105	Mauve	CORE	1322295	1328211	.	.	.	Lenght:5916
HF952105	Mauve	CORE	1341645	1345855	.	.	.	Lenght:4210
HF952105	Mauve	CORE	1345856	1352278	.	.	.	Lenght:6422
HF952105	Mauve	CORE	1353395	1363959	.	.	.	Lenght:10564
HF952105	Mauve	CORE	1364229	1372123	.	.	.	Lenght:7894
HF952105	Mauve	CORE	1372255	1377411	.	.	.	Lenght:5156
HF952105	Mauve	CORE	1377477	1394055	.	.	.	Lenght:16578
HF952105	Mauve	CORE	1394056	1399064	.	.	.	Lenght:5008
HF952105	Mauve	CORE	1399099	1400571	.	.	.	Lenght:1472
HF952105	Mauve	CORE	1400572	1402148	.	.	.	Lenght:1576
HF952105	Mauve	CORE	1402149	1403768	.	.	.	Lenght:1619
HF952105	Mauve	CORE	1412883	1432059	.	.	.	Lenght:19176
HF952105	Mauve	CORE	1432060	1434103	.	.	.	Lenght:2043
HF952105	Mauve	CORE	1436394	1438953	.	.	.	Lenght:2559
HF952105	Mauve	CORE	1438958	1439790	.	.	.	Lenght:832
HF952105	Mauve	CORE	1439791	1449460	.	.	.	Lenght:9669
HF952105	Mauve	CORE	1449461	1450285	.	.	.	Lenght:824
HF952105	Mauve	CORE	1450286	1450840	.	.	.	Lenght:554
HF952105	Mauve	CORE	1451169	1451283	.	.	.	Lenght:114
HF952105	Mauve	CORE	1451889	1451982	.	.	.	Lenght:93
HF952105	Mauve	CORE	1452366	1452455	.	.	.	Lenght:89
HF952105	Mauve	CORE	1473983	1480216	.	.	.	Lenght:6233
HF952105	Mauve	CORE	1480238	1480659	.	.	.	Lenght:421
HF952105	Mauve	CORE	1480660	1482467	.	.	.	Lenght:1807
HF952105	Mauve	CORE	1482687	1486619	.	.	.	Lenght:3932
HF952105	Mauve	CORE	1486620	1504142	.	.	.	Lenght:17522
HF952105	Mauve	CORE	1504186	1505032	.	.	.	Lenght:846
HF952105	Mauve	CORE	1505176	1506338	.	.	.	Lenght:1162
HF952105	Mauve	CORE	1506376	1509913	.	.	.	Lenght:3537
HF952105	Mauve	CORE	1512408	1512464	.	.	.	Lenght:56
HF952105	Mauve	CORE	1512640	1526737	.	.	.	Lenght:14097
HF952105	Mauve	CORE	1526745	1531009	.	.	.	Lenght:4264
HF952105	Mauve	CORE	1531013	1542936	.	.	.	Lenght:11923
HF952105	Mauve	CORE	1543162	1543827	.	.	.	Lenght:665
HF952105	Mauve	CORE	1543829	1546541	.	.	.	Lenght:2712
HF952105	Mauve	CORE	1551484	1551619	.	.	.	Lenght:135
HF952105	Mauve	CORE	1551621	1552457	.	.	.	Lenght:836
HF952105	Mauve	CORE	1552499	1552906	.	.	.	Lenght:407
HF952105	Mauve	CORE	1552910	1553387	.	.	.	Lenght:477
HF952105	Mauve	CORE	1553879	1556155	.	.	.	Lenght:2276
HF952105	Mauve	CORE	1557383	1557476	.	.	.	Lenght:93
HF952105	Mauve	CORE	1557587	1560644	.	.	.	Lenght:3057
HF952105	Mauve	CORE	1560645	1564360	.	.	.	Lenght:3715
HF952105	Mauve	CORE	1565582	1566476	.	.	.	Lenght:894
HF952105	Mauve	CORE	1566477	1570617	.	.	.	Lenght:4140
HF952105	Mauve	CORE	1570619	1572707	.	.	.	Lenght:2088
HF952105	Mauve	CORE	1572728	1575478	.	.	.	Lenght:2750
HF952105	Mauve	CORE	1575528	1578347	.	.	.	Lenght:2819
HF952105	Mauve	CORE	1578348	1580136	.	.	.	Lenght:1788
HF952105	Mauve	CORE	1580206	1584083	.	.	.	Lenght:3877
HF952105	Mauve	CORE	1584084	1591962	.	.	.	Lenght:7878
HF952105	Mauve	CORE	1591963	1602863	.	.	.	Lenght:10900
HF952105	Mauve	CORE	1602864	1611335	.	.	.	Lenght:8471
HF952105	Mauve	CORE	1611336	1614560	.	.	.	Lenght:3224
HF952105	Mauve	CORE	1614561	1627111	.	.	.	Lenght:12550
HF952105	Mauve	CORE	1627707	1633356	.	.	.	Lenght:5649
HF952105	Mauve	CORE	1633357	1635977	.	.	.	Lenght:2620
HF952105	Mauve	CORE	1636044	1638921	.	.	.	Lenght:2877
HF952105	Mauve	CORE	1638922	1639308	.	.	.	Lenght:386
HF952105	Mauve	CORE	1639388	1640223	.	.	.	Lenght:835
HF952105	Mauve	CORE	1640224	1640666	.	.	.	Lenght:442
HF952105	Mauve	CORE	1642786	1662574	.	.	.	Lenght:19788
HF952105	Mauve	CORE	1662617	1672845	.	.	.	Lenght:10228
HF952105	Mauve	CORE	1672903	1679692	.	.	.	Lenght:6789
HF952105	Mauve	CORE	1679693	1681330	.	.	.	Lenght:1637
HF952105	Mauve	CORE	1681518	1681718	.	.	.	Lenght:200
HF952105	Mauve	CORE	1681719	1686299	.	.	.	Lenght:4580
HF952105	Mauve	CORE	1686337	1687987	.	.	.	Lenght:1650
HF952105	Mauve	CORE	1688787	1688918	.	.	.	Lenght:131
HF952105	Mauve	CORE	1690909	1694891	.	.	.	Lenght:3982
HF952105	Mauve	CORE	1694984	1700167	.	.	.	Lenght:5183
HF952105	Mauve	CORE	1700168	1712932	.	.	.	Lenght:12764
HF952105	Mauve	CORE	1712936	1720821	.	.	.	Lenght:7885
HF952105	Mauve	CORE	1720868	1734462	.	.	.	Lenght:13594
HF952105	Mauve	CORE	1745775	1745786	.	.	.	Lenght:11
HF952105	Mauve	CORE	1745790	1746085	.	.	.	Lenght:295
HF952105	Mauve	CORE	1746130	1761327	.	.	.	Lenght:15197
HF952105	Mauve	CORE	1761328	1775514	.	.	.	Lenght:14186
HF952105	Mauve	CORE	1778134	1780092	.	.	.	Lenght:1958
HF952105	Mauve	CORE	1781370	1789960	.	.	.	Lenght:8590
HF952105	Mauve	CORE	1789961	1791840	.	.	.	Lenght:1879
HF952105	Mauve	CORE	1791844	1791878	.	.	.	Lenght:34
HF952105	Mauve	CORE	1791884	1796203	.	.	.	Lenght:4319
HF952105	Mauve	CORE	1796241	1796507	.	.	.	Lenght:266
HF952105	Mauve	CORE	1796789	1805579	.	.	.	Lenght:8790
HF952105	Mauve	CORE	1805711	1807092	.	.	.	Lenght:1381
HF952105	Mauve	CORE	1807612	1814732	.	.	.	Lenght:7120
HF952105	Mauve	CORE	1814733	1814756	.	.	.	Lenght:23
HF952105	Mauve	CORE	1814757	1818994	.	.	.	Lenght:4237
HF952105	Mauve	CORE	1819000	1831520	.	.	.	Lenght:12520
HF952105	Mauve	CORE	1831521	1836017	.	.	.	Lenght:4496
HF952105	Mauve	CORE	1836039	1836070	.	.	.	Lenght:31
HF952105	Mauve	CORE	1836071	1838330	.	.	.	Lenght:2259
HF952105	Mauve	CORE	1838341	1846754	.	.	.	Lenght:8413
HF952105	Mauve	CORE	1846766	1847386	.	.	.	Lenght:620
HF952105	Mauve	CORE	1858396	1870840	.	.	.	Lenght:12444
HF952105	Mauve	CORE	1875755	1883569	.	.	.	Lenght:7814
HF952105	Mauve	CORE	1883573	1884420	.	.	.	Lenght:847
HF952105	Mauve	CORE	1884583	1884713	.	.	.	Lenght:130
HF952105	Mauve	CORE	1884735	1886231	.	.	.	Lenght:1496
HF952105	Mauve	CORE	1888564	1891643	.	.	.	Lenght:3079
HF952105	Mauve	CORE	1893593	1896122	.	.	.	Lenght:2529
HF952105	Mauve	CORE	1896123	1899162	.	.	.	Lenght:3039
HF952105	Mauve	CORE	1899200	1902827	.	.	.	Lenght:3627
HF952105	Mauve	CORE	1902976	1910561	.	.	.	Lenght:7585
HF952105	Mauve	CORE	1910627	1910803	.	.	.	Lenght:176
HF952105	Mauve	CORE	1911591	1912737	.	.	.	Lenght:1146
HF952105	Mauve	CORE	1912814	1913934	.	.	.	Lenght:1120
HF952105	Mauve	CORE	1914700	1914876	.	.	.	Lenght:176
HF952105	Mauve	CORE	1915312	1915391	.	.	.	Lenght:79
HF952105	Mauve	CORE	1916219	1916796	.	.	.	Lenght:577
HF952105	Mauve	CORE	1917000	1926686	.	.	.	Lenght:9686
HF952105	Mauve	CORE	1926785	1929027	.	.	.	Lenght:2242
HF952105	Mauve	CORE	1931176	1931240	.	.	.	Lenght:64
HF952105	Mauve	CORE	1931399	1931911	.	.	.	Lenght:512
HF952105	Mauve	CORE	1932006	1932090	.	.	.	Lenght:84
HF952105	Mauve	CORE	1932162	1934289	.	.	.	Lenght:2127
HF952105	Mauve	CORE	1944057	1944666	.	.	.	Lenght:609
HF952105	Mauve	CORE	1944695	1944841	.	.	.	Lenght:146
HF952105	Mauve	CORE	1949036	1949850	.	.	.	Lenght:814
HF952105	Mauve	CORE	1949872	1950780	.	.	.	Lenght:908
HF952105	Mauve	CORE	1950781	1950824	.	.	.	Lenght:43
HF952105	Mauve	CORE	1950841	1950891	.	.	.	Lenght:50
HF952105	Mauve	CORE	1950946	1951851	.	.	.	Lenght:905
HF952105	Mauve	CORE	1952941	1953786	.	.	.	Lenght:845
HF952105	Mauve	CORE	1953843	1955396	.	.	.	Lenght:1553
HF952105	Mauve	CORE	1955531	1955708	.	.	.	Lenght:177
HF952105	Mauve	CORE	1955769	1955878	.	.	.	Lenght:109
HF952105	Mauve	CORE	1955879	1957868	.	.	.	Lenght:1989
HF952105	Mauve	CORE	1957869	1959893	.	.	.	Lenght:2024
HF952105	Mauve	CORE	1960803	1964212	.	.	.	Lenght:3409
HF952105	Mauve	CORE	1964339	1968565	.	.	.	Lenght:4226
HF952105	Mauve	CORE	1968925	1975211	.	.	.	Lenght:6286
HF952105	Mauve	CORE	1975219	1977375	.	.	.	Lenght:2156
HF952105	Mauve	CORE	1977376	1977696	.	.	.	Lenght:320
HF952105	Mauve	CORE	1977760	1978667	.	.	.	Lenght:907
HF952105	Mauve	CORE	1981273	1985331	.	.	.	Lenght:4058
HF952105	Mauve	CORE	1985332	1987814	.	.	.	Lenght:2482
HF952105	Mauve	CORE	1988131	2027491	.	.	.	Lenght:39360
HF952105	Mauve	CORE	2036447	2039072	.	.	.	Lenght:2625
HF952105	Mauve	CORE	2039608	2043754	.	.	.	Lenght:4146
HF952105	Mauve	CORE	2043762	2050625	.	.	.	Lenght:6863
HF952105	Mauve	CORE	2050689	2051238	.	.	.	Lenght:549
HF952105	Mauve	CORE	2068210	2075404	.	.	.	Lenght:7194
HF952105	Mauve	CORE	2075405	2075577	.	.	.	Lenght:172
HF952105	Mauve	CORE	2075872	2079012	.	.	.	Lenght:3140
HF952105	Mauve	CORE	2079013	2079543	.	.	.	Lenght:530
HF952105	Mauve	CORE	2079574	2088024	.	.	.	Lenght:8450
HF952105	Mauve	CORE	2088026	2098917	.	.	.	Lenght:10891
HF952105	Mauve	CORE	2098918	2106807	.	.	.	Lenght:7889
HF952105	Mauve	CORE	2106808	2108476	.	.	.	Lenght:1668
HF952105	Mauve	CORE	2108636	2109636	.	.	.	Lenght:1000
