# Supplementary material for: Functional annotation and distribution overview of RNA families in 27 Streptococcus agalactiae genomes
Source: BMC Genomics. 2018 Jul 28;19:556. doi: 10.1186/s12864-018-4951-z (PMC6064168; doi:10.1186/s12864-018-4951-z)
Supplement: Supplementary file 4 — GFF3 annotations for all classified Regions and ncRNAs. (ZIP 1638 kb) [file 12864_2018_4951_MOESM4_ESM.zip › Additional file 4/Core_Shared_and_Exclusive_Regions/CORE_HF952106.gff]

HF952106	Mauve	CORE	1	2760	.	.	.	Lenght:2759
HF952106	Mauve	CORE	2761	4048	.	.	.	Lenght:1287
HF952106	Mauve	CORE	4049	4059	.	.	.	Lenght:10
HF952106	Mauve	CORE	4252	16182	.	.	.	Lenght:11930
HF952106	Mauve	CORE	16222	16279	.	.	.	Lenght:57
HF952106	Mauve	CORE	27943	29599	.	.	.	Lenght:1656
HF952106	Mauve	CORE	29642	33391	.	.	.	Lenght:3749
HF952106	Mauve	CORE	33401	33642	.	.	.	Lenght:241
HF952106	Mauve	CORE	33643	36424	.	.	.	Lenght:2781
HF952106	Mauve	CORE	36426	40272	.	.	.	Lenght:3846
HF952106	Mauve	CORE	40488	43016	.	.	.	Lenght:2528
HF952106	Mauve	CORE	43020	43785	.	.	.	Lenght:765
HF952106	Mauve	CORE	44468	48223	.	.	.	Lenght:3755
HF952106	Mauve	CORE	48233	59020	.	.	.	Lenght:10787
HF952106	Mauve	CORE	59233	60783	.	.	.	Lenght:1550
HF952106	Mauve	CORE	63628	65597	.	.	.	Lenght:1969
HF952106	Mauve	CORE	65787	66048	.	.	.	Lenght:261
HF952106	Mauve	CORE	66268	73457	.	.	.	Lenght:7189
HF952106	Mauve	CORE	73622	77676	.	.	.	Lenght:4054
HF952106	Mauve	CORE	77709	93184	.	.	.	Lenght:15475
HF952106	Mauve	CORE	93443	93589	.	.	.	Lenght:146
HF952106	Mauve	CORE	93935	94485	.	.	.	Lenght:550
HF952106	Mauve	CORE	99039	99228	.	.	.	Lenght:189
HF952106	Mauve	CORE	103430	104142	.	.	.	Lenght:712
HF952106	Mauve	CORE	104144	109961	.	.	.	Lenght:5817
HF952106	Mauve	CORE	110223	110470	.	.	.	Lenght:247
HF952106	Mauve	CORE	110495	115365	.	.	.	Lenght:4870
HF952106	Mauve	CORE	115366	125654	.	.	.	Lenght:10288
HF952106	Mauve	CORE	125655	125668	.	.	.	Lenght:13
HF952106	Mauve	CORE	125673	135532	.	.	.	Lenght:9859
HF952106	Mauve	CORE	135597	136783	.	.	.	Lenght:1186
HF952106	Mauve	CORE	136842	145196	.	.	.	Lenght:8354
HF952106	Mauve	CORE	145197	145542	.	.	.	Lenght:345
HF952106	Mauve	CORE	145683	145782	.	.	.	Lenght:99
HF952106	Mauve	CORE	145907	153625	.	.	.	Lenght:7718
HF952106	Mauve	CORE	153626	168193	.	.	.	Lenght:14567
HF952106	Mauve	CORE	168845	169443	.	.	.	Lenght:598
HF952106	Mauve	CORE	171340	172043	.	.	.	Lenght:703
HF952106	Mauve	CORE	172793	173122	.	.	.	Lenght:329
HF952106	Mauve	CORE	173123	177903	.	.	.	Lenght:4780
HF952106	Mauve	CORE	177904	190015	.	.	.	Lenght:12111
HF952106	Mauve	CORE	190016	191889	.	.	.	Lenght:1873
HF952106	Mauve	CORE	191890	192023	.	.	.	Lenght:133
HF952106	Mauve	CORE	192045	192543	.	.	.	Lenght:498
HF952106	Mauve	CORE	192692	195208	.	.	.	Lenght:2516
HF952106	Mauve	CORE	195212	195403	.	.	.	Lenght:191
HF952106	Mauve	CORE	195869	196415	.	.	.	Lenght:546
HF952106	Mauve	CORE	196434	203093	.	.	.	Lenght:6659
HF952106	Mauve	CORE	203478	204597	.	.	.	Lenght:1119
HF952106	Mauve	CORE	204616	215803	.	.	.	Lenght:11187
HF952106	Mauve	CORE	216541	217926	.	.	.	Lenght:1385
HF952106	Mauve	CORE	217927	229074	.	.	.	Lenght:11147
HF952106	Mauve	CORE	229075	232081	.	.	.	Lenght:3006
HF952106	Mauve	CORE	232085	233076	.	.	.	Lenght:991
HF952106	Mauve	CORE	239628	241295	.	.	.	Lenght:1667
HF952106	Mauve	CORE	241362	241928	.	.	.	Lenght:566
HF952106	Mauve	CORE	242228	247560	.	.	.	Lenght:5332
HF952106	Mauve	CORE	255383	257695	.	.	.	Lenght:2312
HF952106	Mauve	CORE	257699	257845	.	.	.	Lenght:146
HF952106	Mauve	CORE	259771	261427	.	.	.	Lenght:1656
HF952106	Mauve	CORE	261452	262525	.	.	.	Lenght:1073
HF952106	Mauve	CORE	262526	272276	.	.	.	Lenght:9750
HF952106	Mauve	CORE	272850	276151	.	.	.	Lenght:3301
HF952106	Mauve	CORE	276676	282397	.	.	.	Lenght:5721
HF952106	Mauve	CORE	283506	299321	.	.	.	Lenght:15815
HF952106	Mauve	CORE	299322	299527	.	.	.	Lenght:205
HF952106	Mauve	CORE	299619	307362	.	.	.	Lenght:7743
HF952106	Mauve	CORE	307390	307871	.	.	.	Lenght:481
HF952106	Mauve	CORE	307872	310908	.	.	.	Lenght:3036
HF952106	Mauve	CORE	312421	312462	.	.	.	Lenght:41
HF952106	Mauve	CORE	312463	312584	.	.	.	Lenght:121
HF952106	Mauve	CORE	312692	331199	.	.	.	Lenght:18507
HF952106	Mauve	CORE	336778	342512	.	.	.	Lenght:5734
HF952106	Mauve	CORE	343251	343284	.	.	.	Lenght:33
HF952106	Mauve	CORE	343333	343452	.	.	.	Lenght:119
HF952106	Mauve	CORE	344053	344302	.	.	.	Lenght:249
HF952106	Mauve	CORE	344782	345048	.	.	.	Lenght:266
HF952106	Mauve	CORE	345120	345152	.	.	.	Lenght:32
HF952106	Mauve	CORE	345367	345496	.	.	.	Lenght:129
HF952106	Mauve	CORE	345572	345752	.	.	.	Lenght:180
HF952106	Mauve	CORE	346556	359707	.	.	.	Lenght:13151
HF952106	Mauve	CORE	360789	362993	.	.	.	Lenght:2204
HF952106	Mauve	CORE	363019	363479	.	.	.	Lenght:460
HF952106	Mauve	CORE	363480	366294	.	.	.	Lenght:2814
HF952106	Mauve	CORE	366307	376876	.	.	.	Lenght:10569
HF952106	Mauve	CORE	376877	378717	.	.	.	Lenght:1840
HF952106	Mauve	CORE	378718	389347	.	.	.	Lenght:10629
HF952106	Mauve	CORE	389804	393904	.	.	.	Lenght:4100
HF952106	Mauve	CORE	393905	394546	.	.	.	Lenght:641
HF952106	Mauve	CORE	394997	395746	.	.	.	Lenght:749
HF952106	Mauve	CORE	397325	400542	.	.	.	Lenght:3217
HF952106	Mauve	CORE	400569	403585	.	.	.	Lenght:3016
HF952106	Mauve	CORE	403636	405660	.	.	.	Lenght:2024
HF952106	Mauve	CORE	405760	406305	.	.	.	Lenght:545
HF952106	Mauve	CORE	406306	410534	.	.	.	Lenght:4228
HF952106	Mauve	CORE	410627	413227	.	.	.	Lenght:2600
HF952106	Mauve	CORE	416070	419513	.	.	.	Lenght:3443
HF952106	Mauve	CORE	420187	420269	.	.	.	Lenght:82
HF952106	Mauve	CORE	421549	421690	.	.	.	Lenght:141
HF952106	Mauve	CORE	421790	425931	.	.	.	Lenght:4141
HF952106	Mauve	CORE	425947	431604	.	.	.	Lenght:5657
HF952106	Mauve	CORE	431627	431806	.	.	.	Lenght:179
HF952106	Mauve	CORE	432221	433808	.	.	.	Lenght:1587
HF952106	Mauve	CORE	433960	434220	.	.	.	Lenght:260
HF952106	Mauve	CORE	437957	439144	.	.	.	Lenght:1187
HF952106	Mauve	CORE	439145	440021	.	.	.	Lenght:876
HF952106	Mauve	CORE	476185	476215	.	.	.	Lenght:30
HF952106	Mauve	CORE	476716	478182	.	.	.	Lenght:1466
HF952106	Mauve	CORE	478183	480946	.	.	.	Lenght:2763
HF952106	Mauve	CORE	482473	482843	.	.	.	Lenght:370
HF952106	Mauve	CORE	483012	486490	.	.	.	Lenght:3478
HF952106	Mauve	CORE	486906	487311	.	.	.	Lenght:405
HF952106	Mauve	CORE	487312	491675	.	.	.	Lenght:4363
HF952106	Mauve	CORE	491676	498194	.	.	.	Lenght:6518
HF952106	Mauve	CORE	498735	505169	.	.	.	Lenght:6434
HF952106	Mauve	CORE	505170	514301	.	.	.	Lenght:9131
HF952106	Mauve	CORE	514349	515100	.	.	.	Lenght:751
HF952106	Mauve	CORE	515290	518224	.	.	.	Lenght:2934
HF952106	Mauve	CORE	518234	531760	.	.	.	Lenght:13526
HF952106	Mauve	CORE	531842	532199	.	.	.	Lenght:357
HF952106	Mauve	CORE	532200	533297	.	.	.	Lenght:1097
HF952106	Mauve	CORE	533338	536792	.	.	.	Lenght:3454
HF952106	Mauve	CORE	536896	540599	.	.	.	Lenght:3703
HF952106	Mauve	CORE	540656	542727	.	.	.	Lenght:2071
HF952106	Mauve	CORE	542771	549724	.	.	.	Lenght:6953
HF952106	Mauve	CORE	549737	552156	.	.	.	Lenght:2419
HF952106	Mauve	CORE	552157	562545	.	.	.	Lenght:10388
HF952106	Mauve	CORE	562547	565051	.	.	.	Lenght:2504
HF952106	Mauve	CORE	565082	565612	.	.	.	Lenght:530
HF952106	Mauve	CORE	565613	568204	.	.	.	Lenght:2591
HF952106	Mauve	CORE	568205	570768	.	.	.	Lenght:2563
HF952106	Mauve	CORE	570769	571449	.	.	.	Lenght:680
HF952106	Mauve	CORE	571456	571544	.	.	.	Lenght:88
HF952106	Mauve	CORE	571680	573024	.	.	.	Lenght:1344
HF952106	Mauve	CORE	573025	579176	.	.	.	Lenght:6151
HF952106	Mauve	CORE	579177	580610	.	.	.	Lenght:1433
HF952106	Mauve	CORE	580611	580723	.	.	.	Lenght:112
HF952106	Mauve	CORE	580724	580752	.	.	.	Lenght:28
HF952106	Mauve	CORE	580895	581914	.	.	.	Lenght:1019
HF952106	Mauve	CORE	581915	586591	.	.	.	Lenght:4676
HF952106	Mauve	CORE	728457	737573	.	.	.	Lenght:9116
HF952106	Mauve	CORE	737619	738808	.	.	.	Lenght:1189
HF952106	Mauve	CORE	738809	742649	.	.	.	Lenght:3840
HF952106	Mauve	CORE	744370	745572	.	.	.	Lenght:1202
HF952106	Mauve	CORE	745795	745845	.	.	.	Lenght:50
HF952106	Mauve	CORE	745948	746287	.	.	.	Lenght:339
HF952106	Mauve	CORE	746370	746718	.	.	.	Lenght:348
HF952106	Mauve	CORE	753771	755386	.	.	.	Lenght:1615
HF952106	Mauve	CORE	755408	763477	.	.	.	Lenght:8069
HF952106	Mauve	CORE	763478	765729	.	.	.	Lenght:2251
HF952106	Mauve	CORE	765744	766237	.	.	.	Lenght:493
HF952106	Mauve	CORE	766401	767367	.	.	.	Lenght:966
HF952106	Mauve	CORE	767368	770726	.	.	.	Lenght:3358
HF952106	Mauve	CORE	770805	775174	.	.	.	Lenght:4369
HF952106	Mauve	CORE	775175	775910	.	.	.	Lenght:735
HF952106	Mauve	CORE	776471	778481	.	.	.	Lenght:2010
HF952106	Mauve	CORE	778482	778511	.	.	.	Lenght:29
HF952106	Mauve	CORE	778512	787365	.	.	.	Lenght:8853
HF952106	Mauve	CORE	787368	791381	.	.	.	Lenght:4013
HF952106	Mauve	CORE	791606	793594	.	.	.	Lenght:1988
HF952106	Mauve	CORE	793654	794294	.	.	.	Lenght:640
HF952106	Mauve	CORE	794474	796653	.	.	.	Lenght:2179
HF952106	Mauve	CORE	796654	799856	.	.	.	Lenght:3202
HF952106	Mauve	CORE	799857	801964	.	.	.	Lenght:2107
HF952106	Mauve	CORE	801965	803550	.	.	.	Lenght:1585
HF952106	Mauve	CORE	803625	803723	.	.	.	Lenght:98
HF952106	Mauve	CORE	803885	808748	.	.	.	Lenght:4863
HF952106	Mauve	CORE	808752	813444	.	.	.	Lenght:4692
HF952106	Mauve	CORE	813445	824653	.	.	.	Lenght:11208
HF952106	Mauve	CORE	825407	829073	.	.	.	Lenght:3666
HF952106	Mauve	CORE	829110	835900	.	.	.	Lenght:6790
HF952106	Mauve	CORE	836249	837537	.	.	.	Lenght:1288
HF952106	Mauve	CORE	837775	840691	.	.	.	Lenght:2916
HF952106	Mauve	CORE	842015	846492	.	.	.	Lenght:4477
HF952106	Mauve	CORE	847666	865186	.	.	.	Lenght:17520
HF952106	Mauve	CORE	865527	866250	.	.	.	Lenght:723
HF952106	Mauve	CORE	866304	866347	.	.	.	Lenght:43
HF952106	Mauve	CORE	866348	866647	.	.	.	Lenght:299
HF952106	Mauve	CORE	866922	867980	.	.	.	Lenght:1058
HF952106	Mauve	CORE	868027	868267	.	.	.	Lenght:240
HF952106	Mauve	CORE	868538	868819	.	.	.	Lenght:281
HF952106	Mauve	CORE	868820	876409	.	.	.	Lenght:7589
HF952106	Mauve	CORE	876521	877822	.	.	.	Lenght:1301
HF952106	Mauve	CORE	877823	879738	.	.	.	Lenght:1915
HF952106	Mauve	CORE	879739	884546	.	.	.	Lenght:4807
HF952106	Mauve	CORE	884547	885151	.	.	.	Lenght:604
HF952106	Mauve	CORE	886833	888329	.	.	.	Lenght:1496
HF952106	Mauve	CORE	888422	891599	.	.	.	Lenght:3177
HF952106	Mauve	CORE	894154	906368	.	.	.	Lenght:12214
HF952106	Mauve	CORE	906408	907421	.	.	.	Lenght:1013
HF952106	Mauve	CORE	907746	925896	.	.	.	Lenght:18150
HF952106	Mauve	CORE	925972	926569	.	.	.	Lenght:597
HF952106	Mauve	CORE	926871	934807	.	.	.	Lenght:7936
HF952106	Mauve	CORE	934856	936321	.	.	.	Lenght:1465
HF952106	Mauve	CORE	936344	944948	.	.	.	Lenght:8604
HF952106	Mauve	CORE	944987	951371	.	.	.	Lenght:6384
HF952106	Mauve	CORE	951372	954994	.	.	.	Lenght:3622
HF952106	Mauve	CORE	954996	958082	.	.	.	Lenght:3086
HF952106	Mauve	CORE	958097	961108	.	.	.	Lenght:3011
HF952106	Mauve	CORE	961967	962356	.	.	.	Lenght:389
HF952106	Mauve	CORE	962378	965697	.	.	.	Lenght:3319
HF952106	Mauve	CORE	965718	967015	.	.	.	Lenght:1297
HF952106	Mauve	CORE	967016	967720	.	.	.	Lenght:704
HF952106	Mauve	CORE	967897	969298	.	.	.	Lenght:1401
HF952106	Mauve	CORE	969344	970582	.	.	.	Lenght:1238
HF952106	Mauve	CORE	971243	972820	.	.	.	Lenght:1577
HF952106	Mauve	CORE	972821	973498	.	.	.	Lenght:677
HF952106	Mauve	CORE	973644	974260	.	.	.	Lenght:616
HF952106	Mauve	CORE	974357	974382	.	.	.	Lenght:25
HF952106	Mauve	CORE	974408	974533	.	.	.	Lenght:125
HF952106	Mauve	CORE	974535	974986	.	.	.	Lenght:451
HF952106	Mauve	CORE	974987	975614	.	.	.	Lenght:627
HF952106	Mauve	CORE	975620	975639	.	.	.	Lenght:19
HF952106	Mauve	CORE	975642	986305	.	.	.	Lenght:10663
HF952106	Mauve	CORE	986306	988991	.	.	.	Lenght:2685
HF952106	Mauve	CORE	989047	991412	.	.	.	Lenght:2365
HF952106	Mauve	CORE	992558	992895	.	.	.	Lenght:337
HF952106	Mauve	CORE	993097	995325	.	.	.	Lenght:2228
HF952106	Mauve	CORE	995348	995616	.	.	.	Lenght:268
HF952106	Mauve	CORE	995715	1003075	.	.	.	Lenght:7360
HF952106	Mauve	CORE	1004200	1005221	.	.	.	Lenght:1021
HF952106	Mauve	CORE	1005366	1005606	.	.	.	Lenght:240
HF952106	Mauve	CORE	1005661	1007300	.	.	.	Lenght:1639
HF952106	Mauve	CORE	1007301	1010430	.	.	.	Lenght:3129
HF952106	Mauve	CORE	1010549	1011432	.	.	.	Lenght:883
HF952106	Mauve	CORE	1011548	1016155	.	.	.	Lenght:4607
HF952106	Mauve	CORE	1016176	1017492	.	.	.	Lenght:1316
HF952106	Mauve	CORE	1017522	1018676	.	.	.	Lenght:1154
HF952106	Mauve	CORE	1018729	1018849	.	.	.	Lenght:120
HF952106	Mauve	CORE	1019850	1019886	.	.	.	Lenght:36
HF952106	Mauve	CORE	1020075	1020265	.	.	.	Lenght:190
HF952106	Mauve	CORE	1020429	1022206	.	.	.	Lenght:1777
HF952106	Mauve	CORE	1022207	1022247	.	.	.	Lenght:40
HF952106	Mauve	CORE	1022248	1034676	.	.	.	Lenght:12428
HF952106	Mauve	CORE	1034698	1039708	.	.	.	Lenght:5010
HF952106	Mauve	CORE	1039865	1050061	.	.	.	Lenght:10196
HF952106	Mauve	CORE	1050062	1055302	.	.	.	Lenght:5240
HF952106	Mauve	CORE	1055333	1055461	.	.	.	Lenght:128
HF952106	Mauve	CORE	1055547	1056161	.	.	.	Lenght:614
HF952106	Mauve	CORE	1056258	1061327	.	.	.	Lenght:5069
HF952106	Mauve	CORE	1061328	1061413	.	.	.	Lenght:85
HF952106	Mauve	CORE	1076570	1079975	.	.	.	Lenght:3405
HF952106	Mauve	CORE	1080031	1083833	.	.	.	Lenght:3802
HF952106	Mauve	CORE	1084222	1084317	.	.	.	Lenght:95
HF952106	Mauve	CORE	1084320	1084409	.	.	.	Lenght:89
HF952106	Mauve	CORE	1084446	1086625	.	.	.	Lenght:2179
HF952106	Mauve	CORE	1086629	1090432	.	.	.	Lenght:3803
HF952106	Mauve	CORE	1090495	1098316	.	.	.	Lenght:7821
HF952106	Mauve	CORE	1098323	1098765	.	.	.	Lenght:442
HF952106	Mauve	CORE	1098789	1099529	.	.	.	Lenght:740
HF952106	Mauve	CORE	1101588	1110685	.	.	.	Lenght:9097
HF952106	Mauve	CORE	1110992	1111338	.	.	.	Lenght:346
HF952106	Mauve	CORE	1111466	1114457	.	.	.	Lenght:2991
HF952106	Mauve	CORE	1114458	1115587	.	.	.	Lenght:1129
HF952106	Mauve	CORE	1115858	1119719	.	.	.	Lenght:3861
HF952106	Mauve	CORE	1119905	1120858	.	.	.	Lenght:953
HF952106	Mauve	CORE	1121238	1121295	.	.	.	Lenght:57
HF952106	Mauve	CORE	1121392	1130619	.	.	.	Lenght:9227
HF952106	Mauve	CORE	1130710	1131747	.	.	.	Lenght:1037
HF952106	Mauve	CORE	1131825	1133558	.	.	.	Lenght:1733
HF952106	Mauve	CORE	1133633	1134141	.	.	.	Lenght:508
HF952106	Mauve	CORE	1134188	1141677	.	.	.	Lenght:7489
HF952106	Mauve	CORE	1141678	1148592	.	.	.	Lenght:6914
HF952106	Mauve	CORE	1148614	1149308	.	.	.	Lenght:694
HF952106	Mauve	CORE	1149309	1150072	.	.	.	Lenght:763
HF952106	Mauve	CORE	1150073	1156128	.	.	.	Lenght:6055
HF952106	Mauve	CORE	1156188	1157637	.	.	.	Lenght:1449
HF952106	Mauve	CORE	1157879	1157946	.	.	.	Lenght:67
HF952106	Mauve	CORE	1158017	1162251	.	.	.	Lenght:4234
HF952106	Mauve	CORE	1162545	1162751	.	.	.	Lenght:206
HF952106	Mauve	CORE	1162752	1162765	.	.	.	Lenght:13
HF952106	Mauve	CORE	1162999	1163047	.	.	.	Lenght:48
HF952106	Mauve	CORE	1163048	1166002	.	.	.	Lenght:2954
HF952106	Mauve	CORE	1166003	1167848	.	.	.	Lenght:1845
HF952106	Mauve	CORE	1167891	1172712	.	.	.	Lenght:4821
HF952106	Mauve	CORE	1172713	1172724	.	.	.	Lenght:11
HF952106	Mauve	CORE	1176182	1184500	.	.	.	Lenght:8318
HF952106	Mauve	CORE	1184532	1185229	.	.	.	Lenght:697
HF952106	Mauve	CORE	1185230	1185382	.	.	.	Lenght:152
HF952106	Mauve	CORE	1185404	1191685	.	.	.	Lenght:6281
HF952106	Mauve	CORE	1195614	1202527	.	.	.	Lenght:6913
HF952106	Mauve	CORE	1202528	1203709	.	.	.	Lenght:1181
HF952106	Mauve	CORE	1205467	1207216	.	.	.	Lenght:1749
HF952106	Mauve	CORE	1207533	1212317	.	.	.	Lenght:4784
HF952106	Mauve	CORE	1212318	1212662	.	.	.	Lenght:344
HF952106	Mauve	CORE	1212864	1223044	.	.	.	Lenght:10180
HF952106	Mauve	CORE	1223045	1224508	.	.	.	Lenght:1463
HF952106	Mauve	CORE	1224523	1225655	.	.	.	Lenght:1132
HF952106	Mauve	CORE	1225674	1225883	.	.	.	Lenght:209
HF952106	Mauve	CORE	1225884	1227554	.	.	.	Lenght:1670
HF952106	Mauve	CORE	1227759	1233371	.	.	.	Lenght:5612
HF952106	Mauve	CORE	1233372	1243206	.	.	.	Lenght:9834
HF952106	Mauve	CORE	1243207	1243974	.	.	.	Lenght:767
HF952106	Mauve	CORE	1243984	1244978	.	.	.	Lenght:994
HF952106	Mauve	CORE	1245034	1253678	.	.	.	Lenght:8644
HF952106	Mauve	CORE	1253686	1259818	.	.	.	Lenght:6132
HF952106	Mauve	CORE	1261609	1265747	.	.	.	Lenght:4138
HF952106	Mauve	CORE	1265858	1275676	.	.	.	Lenght:9818
HF952106	Mauve	CORE	1275728	1278189	.	.	.	Lenght:2461
HF952106	Mauve	CORE	1278394	1279769	.	.	.	Lenght:1375
HF952106	Mauve	CORE	1279770	1285687	.	.	.	Lenght:5917
HF952106	Mauve	CORE	1299127	1303338	.	.	.	Lenght:4211
HF952106	Mauve	CORE	1303339	1309763	.	.	.	Lenght:6424
HF952106	Mauve	CORE	1310880	1321445	.	.	.	Lenght:10565
HF952106	Mauve	CORE	1321715	1329616	.	.	.	Lenght:7901
HF952106	Mauve	CORE	1329748	1334905	.	.	.	Lenght:5157
HF952106	Mauve	CORE	1334971	1351552	.	.	.	Lenght:16581
HF952106	Mauve	CORE	1351553	1356563	.	.	.	Lenght:5010
HF952106	Mauve	CORE	1356598	1358070	.	.	.	Lenght:1472
HF952106	Mauve	CORE	1358071	1359647	.	.	.	Lenght:1576
HF952106	Mauve	CORE	1359648	1361267	.	.	.	Lenght:1619
HF952106	Mauve	CORE	1370368	1389547	.	.	.	Lenght:19179
HF952106	Mauve	CORE	1389548	1391594	.	.	.	Lenght:2046
HF952106	Mauve	CORE	1393885	1396446	.	.	.	Lenght:2561
HF952106	Mauve	CORE	1396451	1397282	.	.	.	Lenght:831
HF952106	Mauve	CORE	1397283	1406961	.	.	.	Lenght:9678
HF952106	Mauve	CORE	1406962	1407785	.	.	.	Lenght:823
HF952106	Mauve	CORE	1407786	1408340	.	.	.	Lenght:554
HF952106	Mauve	CORE	1408669	1408783	.	.	.	Lenght:114
HF952106	Mauve	CORE	1409389	1409482	.	.	.	Lenght:93
HF952106	Mauve	CORE	1409866	1409955	.	.	.	Lenght:89
HF952106	Mauve	CORE	1431481	1437716	.	.	.	Lenght:6235
HF952106	Mauve	CORE	1437740	1438162	.	.	.	Lenght:422
HF952106	Mauve	CORE	1438163	1439972	.	.	.	Lenght:1809
HF952106	Mauve	CORE	1440192	1444123	.	.	.	Lenght:3931
HF952106	Mauve	CORE	1444124	1461647	.	.	.	Lenght:17523
HF952106	Mauve	CORE	1461691	1462537	.	.	.	Lenght:846
HF952106	Mauve	CORE	1462681	1463847	.	.	.	Lenght:1166
HF952106	Mauve	CORE	1463885	1467422	.	.	.	Lenght:3537
HF952106	Mauve	CORE	1467434	1467490	.	.	.	Lenght:56
HF952106	Mauve	CORE	1468691	1482789	.	.	.	Lenght:14098
HF952106	Mauve	CORE	1484348	1488612	.	.	.	Lenght:4264
HF952106	Mauve	CORE	1488616	1500539	.	.	.	Lenght:11923
HF952106	Mauve	CORE	1500765	1501430	.	.	.	Lenght:665
HF952106	Mauve	CORE	1501432	1504141	.	.	.	Lenght:2709
HF952106	Mauve	CORE	1504757	1504892	.	.	.	Lenght:135
HF952106	Mauve	CORE	1504894	1505730	.	.	.	Lenght:836
HF952106	Mauve	CORE	1505772	1506179	.	.	.	Lenght:407
HF952106	Mauve	CORE	1506183	1506660	.	.	.	Lenght:477
HF952106	Mauve	CORE	1507152	1509429	.	.	.	Lenght:2277
HF952106	Mauve	CORE	1509436	1509529	.	.	.	Lenght:93
HF952106	Mauve	CORE	1509640	1512698	.	.	.	Lenght:3058
HF952106	Mauve	CORE	1512699	1516413	.	.	.	Lenght:3714
HF952106	Mauve	CORE	1516414	1517308	.	.	.	Lenght:894
HF952106	Mauve	CORE	1517309	1521452	.	.	.	Lenght:4143
HF952106	Mauve	CORE	1521454	1523543	.	.	.	Lenght:2089
HF952106	Mauve	CORE	1523564	1526314	.	.	.	Lenght:2750
HF952106	Mauve	CORE	1526364	1529189	.	.	.	Lenght:2825
HF952106	Mauve	CORE	1529190	1530980	.	.	.	Lenght:1790
HF952106	Mauve	CORE	1531050	1534928	.	.	.	Lenght:3878
HF952106	Mauve	CORE	1534929	1542809	.	.	.	Lenght:7880
HF952106	Mauve	CORE	1542810	1553712	.	.	.	Lenght:10902
HF952106	Mauve	CORE	1553713	1562197	.	.	.	Lenght:8484
HF952106	Mauve	CORE	1562198	1565422	.	.	.	Lenght:3224
HF952106	Mauve	CORE	1565423	1577975	.	.	.	Lenght:12552
HF952106	Mauve	CORE	1578571	1584221	.	.	.	Lenght:5650
HF952106	Mauve	CORE	1584222	1586842	.	.	.	Lenght:2620
HF952106	Mauve	CORE	1586909	1589787	.	.	.	Lenght:2878
HF952106	Mauve	CORE	1589788	1590174	.	.	.	Lenght:386
HF952106	Mauve	CORE	1590255	1591090	.	.	.	Lenght:835
HF952106	Mauve	CORE	1591091	1591533	.	.	.	Lenght:442
HF952106	Mauve	CORE	1593655	1613445	.	.	.	Lenght:19790
HF952106	Mauve	CORE	1613488	1623718	.	.	.	Lenght:10230
HF952106	Mauve	CORE	1623776	1630566	.	.	.	Lenght:6790
HF952106	Mauve	CORE	1630567	1632205	.	.	.	Lenght:1638
HF952106	Mauve	CORE	1632206	1632406	.	.	.	Lenght:200
HF952106	Mauve	CORE	1632407	1636984	.	.	.	Lenght:4577
HF952106	Mauve	CORE	1637022	1638672	.	.	.	Lenght:1650
HF952106	Mauve	CORE	1639473	1639604	.	.	.	Lenght:131
HF952106	Mauve	CORE	1641598	1645581	.	.	.	Lenght:3983
HF952106	Mauve	CORE	1645674	1650857	.	.	.	Lenght:5183
HF952106	Mauve	CORE	1650858	1663626	.	.	.	Lenght:12768
HF952106	Mauve	CORE	1663630	1671530	.	.	.	Lenght:7900
HF952106	Mauve	CORE	1671577	1685173	.	.	.	Lenght:13596
HF952106	Mauve	CORE	1689447	1689458	.	.	.	Lenght:11
HF952106	Mauve	CORE	1689462	1689757	.	.	.	Lenght:295
HF952106	Mauve	CORE	1689802	1704995	.	.	.	Lenght:15193
HF952106	Mauve	CORE	1704996	1719183	.	.	.	Lenght:14187
HF952106	Mauve	CORE	1719680	1721638	.	.	.	Lenght:1958
HF952106	Mauve	CORE	1722949	1731540	.	.	.	Lenght:8591
HF952106	Mauve	CORE	1731541	1733420	.	.	.	Lenght:1879
HF952106	Mauve	CORE	1733425	1733459	.	.	.	Lenght:34
HF952106	Mauve	CORE	1733465	1737785	.	.	.	Lenght:4320
HF952106	Mauve	CORE	1737823	1738089	.	.	.	Lenght:266
HF952106	Mauve	CORE	1738371	1747160	.	.	.	Lenght:8789
HF952106	Mauve	CORE	1747292	1748673	.	.	.	Lenght:1381
HF952106	Mauve	CORE	1749193	1756315	.	.	.	Lenght:7122
HF952106	Mauve	CORE	1756316	1756339	.	.	.	Lenght:23
HF952106	Mauve	CORE	1756340	1760584	.	.	.	Lenght:4244
HF952106	Mauve	CORE	1760590	1773113	.	.	.	Lenght:12523
HF952106	Mauve	CORE	1773114	1777610	.	.	.	Lenght:4496
HF952106	Mauve	CORE	1777632	1777663	.	.	.	Lenght:31
HF952106	Mauve	CORE	1777664	1779925	.	.	.	Lenght:2261
HF952106	Mauve	CORE	1779936	1788351	.	.	.	Lenght:8415
HF952106	Mauve	CORE	1788363	1788983	.	.	.	Lenght:620
HF952106	Mauve	CORE	1799814	1812260	.	.	.	Lenght:12446
HF952106	Mauve	CORE	1817176	1824988	.	.	.	Lenght:7812
HF952106	Mauve	CORE	1824992	1825839	.	.	.	Lenght:847
HF952106	Mauve	CORE	1826002	1826132	.	.	.	Lenght:130
HF952106	Mauve	CORE	1826154	1827650	.	.	.	Lenght:1496
HF952106	Mauve	CORE	1829984	1833064	.	.	.	Lenght:3080
HF952106	Mauve	CORE	1835025	1837549	.	.	.	Lenght:2524
HF952106	Mauve	CORE	1837550	1840589	.	.	.	Lenght:3039
HF952106	Mauve	CORE	1840627	1844254	.	.	.	Lenght:3627
HF952106	Mauve	CORE	1844403	1851989	.	.	.	Lenght:7586
HF952106	Mauve	CORE	1852055	1852231	.	.	.	Lenght:176
HF952106	Mauve	CORE	1853023	1854172	.	.	.	Lenght:1149
HF952106	Mauve	CORE	1854249	1855372	.	.	.	Lenght:1123
HF952106	Mauve	CORE	1856138	1856314	.	.	.	Lenght:176
HF952106	Mauve	CORE	1856750	1856829	.	.	.	Lenght:79
HF952106	Mauve	CORE	1857096	1857673	.	.	.	Lenght:577
HF952106	Mauve	CORE	1857877	1867563	.	.	.	Lenght:9686
HF952106	Mauve	CORE	1867564	1869805	.	.	.	Lenght:2241
HF952106	Mauve	CORE	1871955	1872019	.	.	.	Lenght:64
HF952106	Mauve	CORE	1872386	1872896	.	.	.	Lenght:510
HF952106	Mauve	CORE	1874066	1874149	.	.	.	Lenght:83
HF952106	Mauve	CORE	1874221	1876329	.	.	.	Lenght:2108
HF952106	Mauve	CORE	1885192	1885802	.	.	.	Lenght:610
HF952106	Mauve	CORE	1885831	1885977	.	.	.	Lenght:146
HF952106	Mauve	CORE	1890158	1890972	.	.	.	Lenght:814
HF952106	Mauve	CORE	1890994	1891903	.	.	.	Lenght:909
HF952106	Mauve	CORE	1891904	1891948	.	.	.	Lenght:44
HF952106	Mauve	CORE	1891965	1892015	.	.	.	Lenght:50
HF952106	Mauve	CORE	1892070	1892975	.	.	.	Lenght:905
HF952106	Mauve	CORE	1894065	1894910	.	.	.	Lenght:845
HF952106	Mauve	CORE	1895014	1896569	.	.	.	Lenght:1555
HF952106	Mauve	CORE	1896704	1896881	.	.	.	Lenght:177
HF952106	Mauve	CORE	1896941	1897050	.	.	.	Lenght:109
HF952106	Mauve	CORE	1897051	1899040	.	.	.	Lenght:1989
HF952106	Mauve	CORE	1899041	1901066	.	.	.	Lenght:2025
HF952106	Mauve	CORE	1901976	1905388	.	.	.	Lenght:3412
HF952106	Mauve	CORE	1905515	1909743	.	.	.	Lenght:4228
HF952106	Mauve	CORE	1910103	1916394	.	.	.	Lenght:6291
HF952106	Mauve	CORE	1916402	1918576	.	.	.	Lenght:2174
HF952106	Mauve	CORE	1918577	1918897	.	.	.	Lenght:320
HF952106	Mauve	CORE	1918961	1919865	.	.	.	Lenght:904
HF952106	Mauve	CORE	1922467	1926526	.	.	.	Lenght:4059
HF952106	Mauve	CORE	1926527	1929012	.	.	.	Lenght:2485
HF952106	Mauve	CORE	1929329	1968688	.	.	.	Lenght:39359
HF952106	Mauve	CORE	1972838	1975463	.	.	.	Lenght:2625
HF952106	Mauve	CORE	1975999	1980145	.	.	.	Lenght:4146
HF952106	Mauve	CORE	1980153	1987015	.	.	.	Lenght:6862
HF952106	Mauve	CORE	1987079	1987628	.	.	.	Lenght:549
HF952106	Mauve	CORE	1987649	1994843	.	.	.	Lenght:7194
HF952106	Mauve	CORE	1994844	1995016	.	.	.	Lenght:172
HF952106	Mauve	CORE	1995311	1998451	.	.	.	Lenght:3140
HF952106	Mauve	CORE	1998452	1998982	.	.	.	Lenght:530
HF952106	Mauve	CORE	1999013	2007462	.	.	.	Lenght:8449
HF952106	Mauve	CORE	2007464	2018356	.	.	.	Lenght:10892
HF952106	Mauve	CORE	2018357	2026246	.	.	.	Lenght:7889
HF952106	Mauve	CORE	2026247	2027915	.	.	.	Lenght:1668
HF952106	Mauve	CORE	2028075	2029075	.	.	.	Lenght:1000
