# Supplementary material for: Functional annotation and distribution overview of RNA families in 27 Streptococcus agalactiae genomes
Source: BMC Genomics. 2018 Jul 28;19:556. doi: 10.1186/s12864-018-4951-z (PMC6064168; doi:10.1186/s12864-018-4951-z)
Supplement: Supplementary file 4 — GFF3 annotations for all classified Regions and ncRNAs. (ZIP 1638 kb) [file 12864_2018_4951_MOESM4_ESM.zip › Additional file 4/Core_Shared_and_Exclusive_Regions/CORE_HG939456.gff]

HG939456	Mauve	CORE	86	2845	.	.	.	Lenght:2759
HG939456	Mauve	CORE	2846	4132	.	.	.	Lenght:1286
HG939456	Mauve	CORE	4133	4143	.	.	.	Lenght:10
HG939456	Mauve	CORE	4336	16266	.	.	.	Lenght:11930
HG939456	Mauve	CORE	16306	16363	.	.	.	Lenght:57
HG939456	Mauve	CORE	28014	29669	.	.	.	Lenght:1655
HG939456	Mauve	CORE	29694	33449	.	.	.	Lenght:3755
HG939456	Mauve	CORE	33459	33699	.	.	.	Lenght:240
HG939456	Mauve	CORE	33738	36517	.	.	.	Lenght:2779
HG939456	Mauve	CORE	36519	40365	.	.	.	Lenght:3846
HG939456	Mauve	CORE	40581	43108	.	.	.	Lenght:2527
HG939456	Mauve	CORE	43112	43876	.	.	.	Lenght:764
HG939456	Mauve	CORE	44559	48315	.	.	.	Lenght:3756
HG939456	Mauve	CORE	48352	59137	.	.	.	Lenght:10785
HG939456	Mauve	CORE	59421	60974	.	.	.	Lenght:1553
HG939456	Mauve	CORE	63221	65190	.	.	.	Lenght:1969
HG939456	Mauve	CORE	65380	65641	.	.	.	Lenght:261
HG939456	Mauve	CORE	65861	73051	.	.	.	Lenght:7190
HG939456	Mauve	CORE	73216	77271	.	.	.	Lenght:4055
HG939456	Mauve	CORE	77272	92740	.	.	.	Lenght:15468
HG939456	Mauve	CORE	92999	93145	.	.	.	Lenght:146
HG939456	Mauve	CORE	93491	94038	.	.	.	Lenght:547
HG939456	Mauve	CORE	98134	98323	.	.	.	Lenght:189
HG939456	Mauve	CORE	101858	102566	.	.	.	Lenght:708
HG939456	Mauve	CORE	102567	108383	.	.	.	Lenght:5816
HG939456	Mauve	CORE	108645	108892	.	.	.	Lenght:247
HG939456	Mauve	CORE	108893	113766	.	.	.	Lenght:4873
HG939456	Mauve	CORE	113767	124054	.	.	.	Lenght:10287
HG939456	Mauve	CORE	124055	124068	.	.	.	Lenght:13
HG939456	Mauve	CORE	125518	135375	.	.	.	Lenght:9857
HG939456	Mauve	CORE	135440	136625	.	.	.	Lenght:1185
HG939456	Mauve	CORE	136684	145037	.	.	.	Lenght:8353
HG939456	Mauve	CORE	145038	145383	.	.	.	Lenght:345
HG939456	Mauve	CORE	145525	145624	.	.	.	Lenght:99
HG939456	Mauve	CORE	145689	153404	.	.	.	Lenght:7715
HG939456	Mauve	CORE	153405	167977	.	.	.	Lenght:14572
HG939456	Mauve	CORE	168629	169227	.	.	.	Lenght:598
HG939456	Mauve	CORE	171125	171828	.	.	.	Lenght:703
HG939456	Mauve	CORE	172579	172907	.	.	.	Lenght:328
HG939456	Mauve	CORE	172908	177686	.	.	.	Lenght:4778
HG939456	Mauve	CORE	177687	189797	.	.	.	Lenght:12110
HG939456	Mauve	CORE	189798	191670	.	.	.	Lenght:1872
HG939456	Mauve	CORE	191671	191804	.	.	.	Lenght:133
HG939456	Mauve	CORE	191827	192325	.	.	.	Lenght:498
HG939456	Mauve	CORE	192326	194842	.	.	.	Lenght:2516
HG939456	Mauve	CORE	194869	195058	.	.	.	Lenght:189
HG939456	Mauve	CORE	195524	196070	.	.	.	Lenght:546
HG939456	Mauve	CORE	196089	202746	.	.	.	Lenght:6657
HG939456	Mauve	CORE	203131	204250	.	.	.	Lenght:1119
HG939456	Mauve	CORE	204269	215455	.	.	.	Lenght:11186
HG939456	Mauve	CORE	216193	217578	.	.	.	Lenght:1385
HG939456	Mauve	CORE	217579	228723	.	.	.	Lenght:11144
HG939456	Mauve	CORE	228724	231728	.	.	.	Lenght:3004
HG939456	Mauve	CORE	231732	232723	.	.	.	Lenght:991
HG939456	Mauve	CORE	247950	249622	.	.	.	Lenght:1672
HG939456	Mauve	CORE	249689	250255	.	.	.	Lenght:566
HG939456	Mauve	CORE	250555	255885	.	.	.	Lenght:5330
HG939456	Mauve	CORE	263700	266007	.	.	.	Lenght:2307
HG939456	Mauve	CORE	266011	266157	.	.	.	Lenght:146
HG939456	Mauve	CORE	268080	269735	.	.	.	Lenght:1655
HG939456	Mauve	CORE	269760	270834	.	.	.	Lenght:1074
HG939456	Mauve	CORE	270835	280580	.	.	.	Lenght:9745
HG939456	Mauve	CORE	281154	284455	.	.	.	Lenght:3301
HG939456	Mauve	CORE	284980	290698	.	.	.	Lenght:5718
HG939456	Mauve	CORE	291807	307619	.	.	.	Lenght:15812
HG939456	Mauve	CORE	307620	307825	.	.	.	Lenght:205
HG939456	Mauve	CORE	307917	315659	.	.	.	Lenght:7742
HG939456	Mauve	CORE	315687	316168	.	.	.	Lenght:481
HG939456	Mauve	CORE	316169	319204	.	.	.	Lenght:3035
HG939456	Mauve	CORE	320716	320757	.	.	.	Lenght:41
HG939456	Mauve	CORE	320758	320879	.	.	.	Lenght:121
HG939456	Mauve	CORE	320987	339496	.	.	.	Lenght:18509
HG939456	Mauve	CORE	345075	350810	.	.	.	Lenght:5735
HG939456	Mauve	CORE	351546	351579	.	.	.	Lenght:33
HG939456	Mauve	CORE	351628	351747	.	.	.	Lenght:119
HG939456	Mauve	CORE	352348	352597	.	.	.	Lenght:249
HG939456	Mauve	CORE	353077	353343	.	.	.	Lenght:266
HG939456	Mauve	CORE	353415	353447	.	.	.	Lenght:32
HG939456	Mauve	CORE	353662	353791	.	.	.	Lenght:129
HG939456	Mauve	CORE	353867	354047	.	.	.	Lenght:180
HG939456	Mauve	CORE	354852	368002	.	.	.	Lenght:13150
HG939456	Mauve	CORE	369084	371290	.	.	.	Lenght:2206
HG939456	Mauve	CORE	371316	371776	.	.	.	Lenght:460
HG939456	Mauve	CORE	371777	374591	.	.	.	Lenght:2814
HG939456	Mauve	CORE	374604	385148	.	.	.	Lenght:10544
HG939456	Mauve	CORE	385149	386987	.	.	.	Lenght:1838
HG939456	Mauve	CORE	386988	397598	.	.	.	Lenght:10610
HG939456	Mauve	CORE	398055	402155	.	.	.	Lenght:4100
HG939456	Mauve	CORE	402156	402796	.	.	.	Lenght:640
HG939456	Mauve	CORE	403247	403995	.	.	.	Lenght:748
HG939456	Mauve	CORE	405574	408788	.	.	.	Lenght:3214
HG939456	Mauve	CORE	408815	411831	.	.	.	Lenght:3016
HG939456	Mauve	CORE	411882	413906	.	.	.	Lenght:2024
HG939456	Mauve	CORE	413907	414452	.	.	.	Lenght:545
HG939456	Mauve	CORE	414453	418679	.	.	.	Lenght:4226
HG939456	Mauve	CORE	418772	421371	.	.	.	Lenght:2599
HG939456	Mauve	CORE	424454	427893	.	.	.	Lenght:3439
HG939456	Mauve	CORE	427894	427976	.	.	.	Lenght:82
HG939456	Mauve	CORE	427977	428118	.	.	.	Lenght:141
HG939456	Mauve	CORE	428218	432364	.	.	.	Lenght:4146
HG939456	Mauve	CORE	433031	438683	.	.	.	Lenght:5652
HG939456	Mauve	CORE	438706	438885	.	.	.	Lenght:179
HG939456	Mauve	CORE	439300	440887	.	.	.	Lenght:1587
HG939456	Mauve	CORE	442474	442734	.	.	.	Lenght:260
HG939456	Mauve	CORE	446466	447653	.	.	.	Lenght:1187
HG939456	Mauve	CORE	447654	448528	.	.	.	Lenght:874
HG939456	Mauve	CORE	465440	465470	.	.	.	Lenght:30
HG939456	Mauve	CORE	465971	467437	.	.	.	Lenght:1466
HG939456	Mauve	CORE	467438	470204	.	.	.	Lenght:2766
HG939456	Mauve	CORE	471732	472102	.	.	.	Lenght:370
HG939456	Mauve	CORE	472271	475749	.	.	.	Lenght:3478
HG939456	Mauve	CORE	476165	476570	.	.	.	Lenght:405
HG939456	Mauve	CORE	476571	480951	.	.	.	Lenght:4380
HG939456	Mauve	CORE	480952	487470	.	.	.	Lenght:6518
HG939456	Mauve	CORE	488011	494445	.	.	.	Lenght:6434
HG939456	Mauve	CORE	494446	503577	.	.	.	Lenght:9131
HG939456	Mauve	CORE	503578	504329	.	.	.	Lenght:751
HG939456	Mauve	CORE	504519	507453	.	.	.	Lenght:2934
HG939456	Mauve	CORE	507463	520984	.	.	.	Lenght:13521
HG939456	Mauve	CORE	521066	521423	.	.	.	Lenght:357
HG939456	Mauve	CORE	521424	522521	.	.	.	Lenght:1097
HG939456	Mauve	CORE	522562	526016	.	.	.	Lenght:3454
HG939456	Mauve	CORE	526120	529824	.	.	.	Lenght:3704
HG939456	Mauve	CORE	529881	531953	.	.	.	Lenght:2072
HG939456	Mauve	CORE	531997	538951	.	.	.	Lenght:6954
HG939456	Mauve	CORE	540400	542820	.	.	.	Lenght:2420
HG939456	Mauve	CORE	542821	553213	.	.	.	Lenght:10392
HG939456	Mauve	CORE	553215	555713	.	.	.	Lenght:2498
HG939456	Mauve	CORE	555744	556274	.	.	.	Lenght:530
HG939456	Mauve	CORE	556275	558867	.	.	.	Lenght:2592
HG939456	Mauve	CORE	558868	561430	.	.	.	Lenght:2562
HG939456	Mauve	CORE	561431	562111	.	.	.	Lenght:680
HG939456	Mauve	CORE	572251	572339	.	.	.	Lenght:88
HG939456	Mauve	CORE	572474	573819	.	.	.	Lenght:1345
HG939456	Mauve	CORE	573820	579971	.	.	.	Lenght:6151
HG939456	Mauve	CORE	579972	581404	.	.	.	Lenght:1432
HG939456	Mauve	CORE	581405	581517	.	.	.	Lenght:112
HG939456	Mauve	CORE	581518	581546	.	.	.	Lenght:28
HG939456	Mauve	CORE	581763	582782	.	.	.	Lenght:1019
HG939456	Mauve	CORE	582783	587458	.	.	.	Lenght:4675
HG939456	Mauve	CORE	635786	644904	.	.	.	Lenght:9118
HG939456	Mauve	CORE	644950	646139	.	.	.	Lenght:1189
HG939456	Mauve	CORE	646140	649984	.	.	.	Lenght:3844
HG939456	Mauve	CORE	651705	652907	.	.	.	Lenght:1202
HG939456	Mauve	CORE	653130	653180	.	.	.	Lenght:50
HG939456	Mauve	CORE	653283	653622	.	.	.	Lenght:339
HG939456	Mauve	CORE	653705	654053	.	.	.	Lenght:348
HG939456	Mauve	CORE	661106	662721	.	.	.	Lenght:1615
HG939456	Mauve	CORE	662743	670811	.	.	.	Lenght:8068
HG939456	Mauve	CORE	670812	673063	.	.	.	Lenght:2251
HG939456	Mauve	CORE	673078	673571	.	.	.	Lenght:493
HG939456	Mauve	CORE	673735	674701	.	.	.	Lenght:966
HG939456	Mauve	CORE	674702	678060	.	.	.	Lenght:3358
HG939456	Mauve	CORE	678139	682507	.	.	.	Lenght:4368
HG939456	Mauve	CORE	682508	683243	.	.	.	Lenght:735
HG939456	Mauve	CORE	683804	685826	.	.	.	Lenght:2022
HG939456	Mauve	CORE	685827	685856	.	.	.	Lenght:29
HG939456	Mauve	CORE	687714	696565	.	.	.	Lenght:8851
HG939456	Mauve	CORE	696566	700582	.	.	.	Lenght:4016
HG939456	Mauve	CORE	700807	702795	.	.	.	Lenght:1988
HG939456	Mauve	CORE	702855	703495	.	.	.	Lenght:640
HG939456	Mauve	CORE	703675	705854	.	.	.	Lenght:2179
HG939456	Mauve	CORE	705855	709057	.	.	.	Lenght:3202
HG939456	Mauve	CORE	709058	711164	.	.	.	Lenght:2106
HG939456	Mauve	CORE	711165	712750	.	.	.	Lenght:1585
HG939456	Mauve	CORE	712825	712923	.	.	.	Lenght:98
HG939456	Mauve	CORE	713085	717948	.	.	.	Lenght:4863
HG939456	Mauve	CORE	717952	722644	.	.	.	Lenght:4692
HG939456	Mauve	CORE	722645	733856	.	.	.	Lenght:11211
HG939456	Mauve	CORE	734684	738369	.	.	.	Lenght:3685
HG939456	Mauve	CORE	738406	745195	.	.	.	Lenght:6789
HG939456	Mauve	CORE	745544	746833	.	.	.	Lenght:1289
HG939456	Mauve	CORE	747071	749987	.	.	.	Lenght:2916
HG939456	Mauve	CORE	751311	755788	.	.	.	Lenght:4477
HG939456	Mauve	CORE	756962	774486	.	.	.	Lenght:17524
HG939456	Mauve	CORE	774827	775550	.	.	.	Lenght:723
HG939456	Mauve	CORE	775551	775594	.	.	.	Lenght:43
HG939456	Mauve	CORE	775595	775892	.	.	.	Lenght:297
HG939456	Mauve	CORE	776167	777225	.	.	.	Lenght:1058
HG939456	Mauve	CORE	777272	777512	.	.	.	Lenght:240
HG939456	Mauve	CORE	777783	778063	.	.	.	Lenght:280
HG939456	Mauve	CORE	778064	785654	.	.	.	Lenght:7590
HG939456	Mauve	CORE	785766	787068	.	.	.	Lenght:1302
HG939456	Mauve	CORE	787070	788986	.	.	.	Lenght:1916
HG939456	Mauve	CORE	788987	793794	.	.	.	Lenght:4807
HG939456	Mauve	CORE	793795	794388	.	.	.	Lenght:593
HG939456	Mauve	CORE	795563	797059	.	.	.	Lenght:1496
HG939456	Mauve	CORE	797151	800329	.	.	.	Lenght:3178
HG939456	Mauve	CORE	802884	815098	.	.	.	Lenght:12214
HG939456	Mauve	CORE	815138	816150	.	.	.	Lenght:1012
HG939456	Mauve	CORE	816475	834625	.	.	.	Lenght:18150
HG939456	Mauve	CORE	834698	835295	.	.	.	Lenght:597
HG939456	Mauve	CORE	835597	843533	.	.	.	Lenght:7936
HG939456	Mauve	CORE	843582	845047	.	.	.	Lenght:1465
HG939456	Mauve	CORE	845070	853674	.	.	.	Lenght:8604
HG939456	Mauve	CORE	855529	861913	.	.	.	Lenght:6384
HG939456	Mauve	CORE	861914	865535	.	.	.	Lenght:3621
HG939456	Mauve	CORE	865537	868623	.	.	.	Lenght:3086
HG939456	Mauve	CORE	868638	871649	.	.	.	Lenght:3011
HG939456	Mauve	CORE	872046	872436	.	.	.	Lenght:390
HG939456	Mauve	CORE	872457	875775	.	.	.	Lenght:3318
HG939456	Mauve	CORE	875796	877093	.	.	.	Lenght:1297
HG939456	Mauve	CORE	877094	877798	.	.	.	Lenght:704
HG939456	Mauve	CORE	877975	879376	.	.	.	Lenght:1401
HG939456	Mauve	CORE	879422	880660	.	.	.	Lenght:1238
HG939456	Mauve	CORE	881321	882898	.	.	.	Lenght:1577
HG939456	Mauve	CORE	882899	883576	.	.	.	Lenght:677
HG939456	Mauve	CORE	883721	884337	.	.	.	Lenght:616
HG939456	Mauve	CORE	884432	884457	.	.	.	Lenght:25
HG939456	Mauve	CORE	884483	884608	.	.	.	Lenght:125
HG939456	Mauve	CORE	884610	885061	.	.	.	Lenght:451
HG939456	Mauve	CORE	885062	885689	.	.	.	Lenght:627
HG939456	Mauve	CORE	885695	885713	.	.	.	Lenght:18
HG939456	Mauve	CORE	885716	896377	.	.	.	Lenght:10661
HG939456	Mauve	CORE	896379	899063	.	.	.	Lenght:2684
HG939456	Mauve	CORE	899116	901482	.	.	.	Lenght:2366
HG939456	Mauve	CORE	902627	902964	.	.	.	Lenght:337
HG939456	Mauve	CORE	903166	905394	.	.	.	Lenght:2228
HG939456	Mauve	CORE	905417	905685	.	.	.	Lenght:268
HG939456	Mauve	CORE	905784	913142	.	.	.	Lenght:7358
HG939456	Mauve	CORE	914266	915285	.	.	.	Lenght:1019
HG939456	Mauve	CORE	915430	915670	.	.	.	Lenght:240
HG939456	Mauve	CORE	936335	937974	.	.	.	Lenght:1639
HG939456	Mauve	CORE	937975	941095	.	.	.	Lenght:3120
HG939456	Mauve	CORE	941214	942097	.	.	.	Lenght:883
HG939456	Mauve	CORE	942213	946818	.	.	.	Lenght:4605
HG939456	Mauve	CORE	946839	948154	.	.	.	Lenght:1315
HG939456	Mauve	CORE	948189	949342	.	.	.	Lenght:1153
HG939456	Mauve	CORE	949395	949515	.	.	.	Lenght:120
HG939456	Mauve	CORE	950450	950486	.	.	.	Lenght:36
HG939456	Mauve	CORE	950609	950799	.	.	.	Lenght:190
HG939456	Mauve	CORE	950963	952739	.	.	.	Lenght:1776
HG939456	Mauve	CORE	952768	952808	.	.	.	Lenght:40
HG939456	Mauve	CORE	952809	965229	.	.	.	Lenght:12420
HG939456	Mauve	CORE	965251	970258	.	.	.	Lenght:5007
HG939456	Mauve	CORE	970415	980602	.	.	.	Lenght:10187
HG939456	Mauve	CORE	980603	985839	.	.	.	Lenght:5236
HG939456	Mauve	CORE	985870	985998	.	.	.	Lenght:128
HG939456	Mauve	CORE	986084	986698	.	.	.	Lenght:614
HG939456	Mauve	CORE	986796	991849	.	.	.	Lenght:5053
HG939456	Mauve	CORE	991907	991990	.	.	.	Lenght:83
HG939456	Mauve	CORE	1013333	1016737	.	.	.	Lenght:3404
HG939456	Mauve	CORE	1016793	1020593	.	.	.	Lenght:3800
HG939456	Mauve	CORE	1020934	1021030	.	.	.	Lenght:96
HG939456	Mauve	CORE	1021035	1021124	.	.	.	Lenght:89
HG939456	Mauve	CORE	1021161	1023342	.	.	.	Lenght:2181
HG939456	Mauve	CORE	1023346	1027150	.	.	.	Lenght:3804
HG939456	Mauve	CORE	1027213	1035036	.	.	.	Lenght:7823
HG939456	Mauve	CORE	1035042	1035485	.	.	.	Lenght:443
HG939456	Mauve	CORE	1035509	1036249	.	.	.	Lenght:740
HG939456	Mauve	CORE	1038312	1047409	.	.	.	Lenght:9097
HG939456	Mauve	CORE	1047716	1048062	.	.	.	Lenght:346
HG939456	Mauve	CORE	1048190	1051181	.	.	.	Lenght:2991
HG939456	Mauve	CORE	1051182	1052310	.	.	.	Lenght:1128
HG939456	Mauve	CORE	1052584	1056444	.	.	.	Lenght:3860
HG939456	Mauve	CORE	1056630	1057583	.	.	.	Lenght:953
HG939456	Mauve	CORE	1057963	1058020	.	.	.	Lenght:57
HG939456	Mauve	CORE	1058117	1067344	.	.	.	Lenght:9227
HG939456	Mauve	CORE	1067435	1068473	.	.	.	Lenght:1038
HG939456	Mauve	CORE	1068551	1070284	.	.	.	Lenght:1733
HG939456	Mauve	CORE	1070359	1070869	.	.	.	Lenght:510
HG939456	Mauve	CORE	1070916	1078405	.	.	.	Lenght:7489
HG939456	Mauve	CORE	1078406	1085321	.	.	.	Lenght:6915
HG939456	Mauve	CORE	1085343	1086038	.	.	.	Lenght:695
HG939456	Mauve	CORE	1086039	1086802	.	.	.	Lenght:763
HG939456	Mauve	CORE	1086803	1092858	.	.	.	Lenght:6055
HG939456	Mauve	CORE	1092918	1094367	.	.	.	Lenght:1449
HG939456	Mauve	CORE	1094609	1094676	.	.	.	Lenght:67
HG939456	Mauve	CORE	1094747	1098981	.	.	.	Lenght:4234
HG939456	Mauve	CORE	1099275	1099481	.	.	.	Lenght:206
HG939456	Mauve	CORE	1099482	1099495	.	.	.	Lenght:13
HG939456	Mauve	CORE	1099729	1099777	.	.	.	Lenght:48
HG939456	Mauve	CORE	1099778	1102732	.	.	.	Lenght:2954
HG939456	Mauve	CORE	1102733	1104578	.	.	.	Lenght:1845
HG939456	Mauve	CORE	1104621	1109442	.	.	.	Lenght:4821
HG939456	Mauve	CORE	1109443	1109454	.	.	.	Lenght:11
HG939456	Mauve	CORE	1109611	1117928	.	.	.	Lenght:8317
HG939456	Mauve	CORE	1117960	1118657	.	.	.	Lenght:697
HG939456	Mauve	CORE	1118658	1118809	.	.	.	Lenght:151
HG939456	Mauve	CORE	1118831	1125112	.	.	.	Lenght:6281
HG939456	Mauve	CORE	1129165	1136062	.	.	.	Lenght:6897
HG939456	Mauve	CORE	1137498	1138679	.	.	.	Lenght:1181
HG939456	Mauve	CORE	1140437	1142186	.	.	.	Lenght:1749
HG939456	Mauve	CORE	1142503	1147287	.	.	.	Lenght:4784
HG939456	Mauve	CORE	1147288	1147632	.	.	.	Lenght:344
HG939456	Mauve	CORE	1147834	1158015	.	.	.	Lenght:10181
HG939456	Mauve	CORE	1158016	1159471	.	.	.	Lenght:1455
HG939456	Mauve	CORE	1159486	1160618	.	.	.	Lenght:1132
HG939456	Mauve	CORE	1160637	1160846	.	.	.	Lenght:209
HG939456	Mauve	CORE	1160847	1162517	.	.	.	Lenght:1670
HG939456	Mauve	CORE	1162722	1168334	.	.	.	Lenght:5612
HG939456	Mauve	CORE	1168335	1178169	.	.	.	Lenght:9834
HG939456	Mauve	CORE	1178170	1178933	.	.	.	Lenght:763
HG939456	Mauve	CORE	1178943	1179937	.	.	.	Lenght:994
HG939456	Mauve	CORE	1179993	1188637	.	.	.	Lenght:8644
HG939456	Mauve	CORE	1190080	1196200	.	.	.	Lenght:6120
HG939456	Mauve	CORE	1224508	1228645	.	.	.	Lenght:4137
HG939456	Mauve	CORE	1228756	1238573	.	.	.	Lenght:9817
HG939456	Mauve	CORE	1238624	1241085	.	.	.	Lenght:2461
HG939456	Mauve	CORE	1241290	1242664	.	.	.	Lenght:1374
HG939456	Mauve	CORE	1242665	1248581	.	.	.	Lenght:5916
HG939456	Mauve	CORE	1262015	1266225	.	.	.	Lenght:4210
HG939456	Mauve	CORE	1266226	1272648	.	.	.	Lenght:6422
HG939456	Mauve	CORE	1273765	1284311	.	.	.	Lenght:10546
HG939456	Mauve	CORE	1284581	1292475	.	.	.	Lenght:7894
HG939456	Mauve	CORE	1292607	1297763	.	.	.	Lenght:5156
HG939456	Mauve	CORE	1315025	1331603	.	.	.	Lenght:16578
HG939456	Mauve	CORE	1331604	1336613	.	.	.	Lenght:5009
HG939456	Mauve	CORE	1336648	1338120	.	.	.	Lenght:1472
HG939456	Mauve	CORE	1339568	1341144	.	.	.	Lenght:1576
HG939456	Mauve	CORE	1341145	1342764	.	.	.	Lenght:1619
HG939456	Mauve	CORE	1351855	1371032	.	.	.	Lenght:19177
HG939456	Mauve	CORE	1372469	1374512	.	.	.	Lenght:2043
HG939456	Mauve	CORE	1376803	1379366	.	.	.	Lenght:2563
HG939456	Mauve	CORE	1379371	1380203	.	.	.	Lenght:832
HG939456	Mauve	CORE	1380204	1389872	.	.	.	Lenght:9668
HG939456	Mauve	CORE	1389873	1390697	.	.	.	Lenght:824
HG939456	Mauve	CORE	1392133	1392689	.	.	.	Lenght:556
HG939456	Mauve	CORE	1393741	1393871	.	.	.	Lenght:130
HG939456	Mauve	CORE	1394771	1394866	.	.	.	Lenght:95
HG939456	Mauve	CORE	1395296	1395388	.	.	.	Lenght:92
HG939456	Mauve	CORE	1398333	1404567	.	.	.	Lenght:6234
HG939456	Mauve	CORE	1404568	1404989	.	.	.	Lenght:421
HG939456	Mauve	CORE	1404990	1406797	.	.	.	Lenght:1807
HG939456	Mauve	CORE	1407017	1410944	.	.	.	Lenght:3927
HG939456	Mauve	CORE	1412496	1430000	.	.	.	Lenght:17504
HG939456	Mauve	CORE	1430045	1430890	.	.	.	Lenght:845
HG939456	Mauve	CORE	1431034	1432197	.	.	.	Lenght:1163
HG939456	Mauve	CORE	1432235	1435772	.	.	.	Lenght:3537
HG939456	Mauve	CORE	1435784	1435840	.	.	.	Lenght:56
HG939456	Mauve	CORE	1436016	1450113	.	.	.	Lenght:14097
HG939456	Mauve	CORE	1451672	1455935	.	.	.	Lenght:4263
HG939456	Mauve	CORE	1457375	1469298	.	.	.	Lenght:11923
HG939456	Mauve	CORE	1469524	1470189	.	.	.	Lenght:665
HG939456	Mauve	CORE	1470191	1472900	.	.	.	Lenght:2709
HG939456	Mauve	CORE	1473010	1473145	.	.	.	Lenght:135
HG939456	Mauve	CORE	1473147	1473983	.	.	.	Lenght:836
HG939456	Mauve	CORE	1474025	1474425	.	.	.	Lenght:400
HG939456	Mauve	CORE	1474429	1474906	.	.	.	Lenght:477
HG939456	Mauve	CORE	1475398	1477675	.	.	.	Lenght:2277
HG939456	Mauve	CORE	1477682	1477775	.	.	.	Lenght:93
HG939456	Mauve	CORE	1477886	1480941	.	.	.	Lenght:3055
HG939456	Mauve	CORE	1480942	1484656	.	.	.	Lenght:3714
HG939456	Mauve	CORE	1484657	1485551	.	.	.	Lenght:894
HG939456	Mauve	CORE	1485552	1489695	.	.	.	Lenght:4143
HG939456	Mauve	CORE	1489697	1491783	.	.	.	Lenght:2086
HG939456	Mauve	CORE	1491784	1494534	.	.	.	Lenght:2750
HG939456	Mauve	CORE	1494584	1497409	.	.	.	Lenght:2825
HG939456	Mauve	CORE	1498961	1500750	.	.	.	Lenght:1789
HG939456	Mauve	CORE	1500820	1504696	.	.	.	Lenght:3876
HG939456	Mauve	CORE	1504697	1512575	.	.	.	Lenght:7878
HG939456	Mauve	CORE	1512576	1523476	.	.	.	Lenght:10900
HG939456	Mauve	CORE	1523477	1531948	.	.	.	Lenght:8471
HG939456	Mauve	CORE	1531949	1535173	.	.	.	Lenght:3224
HG939456	Mauve	CORE	1535174	1547724	.	.	.	Lenght:12550
HG939456	Mauve	CORE	1548320	1553969	.	.	.	Lenght:5649
HG939456	Mauve	CORE	1553970	1556590	.	.	.	Lenght:2620
HG939456	Mauve	CORE	1556657	1559533	.	.	.	Lenght:2876
HG939456	Mauve	CORE	1559534	1559920	.	.	.	Lenght:386
HG939456	Mauve	CORE	1560000	1560835	.	.	.	Lenght:835
HG939456	Mauve	CORE	1564753	1565195	.	.	.	Lenght:442
HG939456	Mauve	CORE	1567315	1587098	.	.	.	Lenght:19783
HG939456	Mauve	CORE	1587141	1597368	.	.	.	Lenght:10227
HG939456	Mauve	CORE	1597426	1604215	.	.	.	Lenght:6789
HG939456	Mauve	CORE	1604216	1605853	.	.	.	Lenght:1637
HG939456	Mauve	CORE	1606041	1606241	.	.	.	Lenght:200
HG939456	Mauve	CORE	1606242	1610819	.	.	.	Lenght:4577
HG939456	Mauve	CORE	1610857	1612507	.	.	.	Lenght:1650
HG939456	Mauve	CORE	1613309	1613440	.	.	.	Lenght:131
HG939456	Mauve	CORE	1615422	1619404	.	.	.	Lenght:3982
HG939456	Mauve	CORE	1619497	1624680	.	.	.	Lenght:5183
HG939456	Mauve	CORE	1624681	1637445	.	.	.	Lenght:12764
HG939456	Mauve	CORE	1637449	1645349	.	.	.	Lenght:7900
HG939456	Mauve	CORE	1645395	1658989	.	.	.	Lenght:13594
HG939456	Mauve	CORE	1661698	1661709	.	.	.	Lenght:11
HG939456	Mauve	CORE	1661713	1662008	.	.	.	Lenght:295
HG939456	Mauve	CORE	1662052	1677242	.	.	.	Lenght:15190
HG939456	Mauve	CORE	1677243	1691430	.	.	.	Lenght:14187
HG939456	Mauve	CORE	1692030	1693988	.	.	.	Lenght:1958
HG939456	Mauve	CORE	1694004	1702594	.	.	.	Lenght:8590
HG939456	Mauve	CORE	1702595	1704474	.	.	.	Lenght:1879
HG939456	Mauve	CORE	1704478	1704512	.	.	.	Lenght:34
HG939456	Mauve	CORE	1705965	1710285	.	.	.	Lenght:4320
HG939456	Mauve	CORE	1710323	1710589	.	.	.	Lenght:266
HG939456	Mauve	CORE	1710871	1719661	.	.	.	Lenght:8790
HG939456	Mauve	CORE	1719793	1721174	.	.	.	Lenght:1381
HG939456	Mauve	CORE	1721694	1728813	.	.	.	Lenght:7119
HG939456	Mauve	CORE	1728814	1728837	.	.	.	Lenght:23
HG939456	Mauve	CORE	1728838	1733079	.	.	.	Lenght:4241
HG939456	Mauve	CORE	1733085	1745605	.	.	.	Lenght:12520
HG939456	Mauve	CORE	1745606	1750101	.	.	.	Lenght:4495
HG939456	Mauve	CORE	1750123	1750155	.	.	.	Lenght:32
HG939456	Mauve	CORE	1750156	1752416	.	.	.	Lenght:2260
HG939456	Mauve	CORE	1752427	1760841	.	.	.	Lenght:8414
HG939456	Mauve	CORE	1760853	1761473	.	.	.	Lenght:620
HG939456	Mauve	CORE	1772495	1784939	.	.	.	Lenght:12444
HG939456	Mauve	CORE	1789854	1797667	.	.	.	Lenght:7813
HG939456	Mauve	CORE	1799106	1799952	.	.	.	Lenght:846
HG939456	Mauve	CORE	1800115	1800246	.	.	.	Lenght:131
HG939456	Mauve	CORE	1800269	1801765	.	.	.	Lenght:1496
HG939456	Mauve	CORE	1803136	1806216	.	.	.	Lenght:3080
HG939456	Mauve	CORE	1806904	1809427	.	.	.	Lenght:2523
HG939456	Mauve	CORE	1809428	1812467	.	.	.	Lenght:3039
HG939456	Mauve	CORE	1812505	1816132	.	.	.	Lenght:3627
HG939456	Mauve	CORE	1816281	1823866	.	.	.	Lenght:7585
HG939456	Mauve	CORE	1823932	1824108	.	.	.	Lenght:176
HG939456	Mauve	CORE	1824548	1825694	.	.	.	Lenght:1146
HG939456	Mauve	CORE	1825771	1826892	.	.	.	Lenght:1121
HG939456	Mauve	CORE	1827658	1827834	.	.	.	Lenght:176
HG939456	Mauve	CORE	1828270	1828349	.	.	.	Lenght:79
HG939456	Mauve	CORE	1829177	1829754	.	.	.	Lenght:577
HG939456	Mauve	CORE	1829958	1839644	.	.	.	Lenght:9686
HG939456	Mauve	CORE	1839743	1841983	.	.	.	Lenght:2240
HG939456	Mauve	CORE	1844132	1844196	.	.	.	Lenght:64
HG939456	Mauve	CORE	1844355	1844867	.	.	.	Lenght:512
HG939456	Mauve	CORE	1844963	1845047	.	.	.	Lenght:84
HG939456	Mauve	CORE	1845118	1847245	.	.	.	Lenght:2127
HG939456	Mauve	CORE	1894339	1894948	.	.	.	Lenght:609
HG939456	Mauve	CORE	1894977	1895123	.	.	.	Lenght:146
HG939456	Mauve	CORE	1899318	1900132	.	.	.	Lenght:814
HG939456	Mauve	CORE	1900154	1901062	.	.	.	Lenght:908
HG939456	Mauve	CORE	1901063	1901106	.	.	.	Lenght:43
HG939456	Mauve	CORE	1901123	1901173	.	.	.	Lenght:50
HG939456	Mauve	CORE	1902663	1903568	.	.	.	Lenght:905
HG939456	Mauve	CORE	1904658	1905503	.	.	.	Lenght:845
HG939456	Mauve	CORE	1905607	1907160	.	.	.	Lenght:1553
HG939456	Mauve	CORE	1907295	1907471	.	.	.	Lenght:176
HG939456	Mauve	CORE	1907533	1907642	.	.	.	Lenght:109
HG939456	Mauve	CORE	1907643	1909631	.	.	.	Lenght:1988
HG939456	Mauve	CORE	1909632	1911656	.	.	.	Lenght:2024
HG939456	Mauve	CORE	1912566	1915975	.	.	.	Lenght:3409
HG939456	Mauve	CORE	1916102	1920328	.	.	.	Lenght:4226
HG939456	Mauve	CORE	1920688	1926975	.	.	.	Lenght:6287
HG939456	Mauve	CORE	1928430	1930604	.	.	.	Lenght:2174
HG939456	Mauve	CORE	1930605	1930925	.	.	.	Lenght:320
HG939456	Mauve	CORE	1933569	1934472	.	.	.	Lenght:903
HG939456	Mauve	CORE	1935781	1939843	.	.	.	Lenght:4062
HG939456	Mauve	CORE	1939844	1942326	.	.	.	Lenght:2482
HG939456	Mauve	CORE	1942643	1982004	.	.	.	Lenght:39361
HG939456	Mauve	CORE	1994391	1997016	.	.	.	Lenght:2625
HG939456	Mauve	CORE	1997552	2001698	.	.	.	Lenght:4146
HG939456	Mauve	CORE	2001706	2008569	.	.	.	Lenght:6863
HG939456	Mauve	CORE	2008633	2009183	.	.	.	Lenght:550
HG939456	Mauve	CORE	2023611	2030805	.	.	.	Lenght:7194
HG939456	Mauve	CORE	2030806	2030978	.	.	.	Lenght:172
HG939456	Mauve	CORE	2031273	2034413	.	.	.	Lenght:3140
HG939456	Mauve	CORE	2034414	2034944	.	.	.	Lenght:530
HG939456	Mauve	CORE	2034975	2043425	.	.	.	Lenght:8450
HG939456	Mauve	CORE	2043427	2054318	.	.	.	Lenght:10891
HG939456	Mauve	CORE	2054319	2062207	.	.	.	Lenght:7888
HG939456	Mauve	CORE	2062208	2063876	.	.	.	Lenght:1668
HG939456	Mauve	CORE	2064036	2065036	.	.	.	Lenght:1000
