# Supplementary material for: Functional annotation and distribution overview of RNA families in 27 Streptococcus agalactiae genomes
Source: BMC Genomics. 2018 Jul 28;19:556. doi: 10.1186/s12864-018-4951-z (PMC6064168; doi:10.1186/s12864-018-4951-z)
Supplement: Supplementary file 4 — GFF3 annotations for all classified Regions and ncRNAs. (ZIP 1638 kb) [file 12864_2018_4951_MOESM4_ESM.zip › Additional file 4/Core_Shared_and_Exclusive_Regions/EXCLUSIVE_AE009948.gff]

AE009948	Mauve	EXCLUSIVE	215147	216471	.	.	.	Lenght:1324
AE009948	Mauve	EXCLUSIVE	233029	233267	.	.	.	Lenght:238
AE009948	Mauve	EXCLUSIVE	448516	449747	.	.	.	Lenght:1231
AE009948	Mauve	EXCLUSIVE	449870	450076	.	.	.	Lenght:206
AE009948	Mauve	EXCLUSIVE	450312	450547	.	.	.	Lenght:235
AE009948	Mauve	EXCLUSIVE	450603	450728	.	.	.	Lenght:125
AE009948	Mauve	EXCLUSIVE	461273	461293	.	.	.	Lenght:20
AE009948	Mauve	EXCLUSIVE	560042	560089	.	.	.	Lenght:47
AE009948	Mauve	EXCLUSIVE	565295	566952	.	.	.	Lenght:1657
AE009948	Mauve	EXCLUSIVE	572350	572972	.	.	.	Lenght:622
AE009948	Mauve	EXCLUSIVE	575992	580950	.	.	.	Lenght:4958
AE009948	Mauve	EXCLUSIVE	581010	584789	.	.	.	Lenght:3779
AE009948	Mauve	EXCLUSIVE	584891	585460	.	.	.	Lenght:569
AE009948	Mauve	EXCLUSIVE	585910	587584	.	.	.	Lenght:1674
AE009948	Mauve	EXCLUSIVE	591394	591728	.	.	.	Lenght:334
AE009948	Mauve	EXCLUSIVE	592668	592780	.	.	.	Lenght:112
AE009948	Mauve	EXCLUSIVE	592988	593665	.	.	.	Lenght:677
AE009948	Mauve	EXCLUSIVE	594048	594222	.	.	.	Lenght:174
AE009948	Mauve	EXCLUSIVE	595741	596514	.	.	.	Lenght:773
AE009948	Mauve	EXCLUSIVE	596794	596832	.	.	.	Lenght:38
AE009948	Mauve	EXCLUSIVE	596887	597446	.	.	.	Lenght:559
AE009948	Mauve	EXCLUSIVE	597665	598101	.	.	.	Lenght:436
AE009948	Mauve	EXCLUSIVE	598415	598639	.	.	.	Lenght:224
AE009948	Mauve	EXCLUSIVE	598769	598946	.	.	.	Lenght:177
AE009948	Mauve	EXCLUSIVE	754577	755898	.	.	.	Lenght:1321
AE009948	Mauve	EXCLUSIVE	908217	908246	.	.	.	Lenght:29
AE009948	Mauve	EXCLUSIVE	908407	908490	.	.	.	Lenght:83
AE009948	Mauve	EXCLUSIVE	908662	908696	.	.	.	Lenght:34
AE009948	Mauve	EXCLUSIVE	909058	909087	.	.	.	Lenght:29
AE009948	Mauve	EXCLUSIVE	909404	909486	.	.	.	Lenght:82
AE009948	Mauve	EXCLUSIVE	1034755	1036201	.	.	.	Lenght:1446
AE009948	Mauve	EXCLUSIVE	1261790	1265572	.	.	.	Lenght:3782
AE009948	Mauve	EXCLUSIVE	1274809	1275144	.	.	.	Lenght:335
AE009948	Mauve	EXCLUSIVE	1275271	1275292	.	.	.	Lenght:21
AE009948	Mauve	EXCLUSIVE	1275667	1276031	.	.	.	Lenght:364
AE009948	Mauve	EXCLUSIVE	1276089	1279987	.	.	.	Lenght:3898
AE009948	Mauve	EXCLUSIVE	1335486	1336185	.	.	.	Lenght:699
AE009948	Mauve	EXCLUSIVE	1336449	1336530	.	.	.	Lenght:81
AE009948	Mauve	EXCLUSIVE	1336656	1336716	.	.	.	Lenght:60
AE009948	Mauve	EXCLUSIVE	1336886	1337890	.	.	.	Lenght:1004
AE009948	Mauve	EXCLUSIVE	1338242	1338481	.	.	.	Lenght:239
AE009948	Mauve	EXCLUSIVE	1338670	1338790	.	.	.	Lenght:120
AE009948	Mauve	EXCLUSIVE	1339122	1339170	.	.	.	Lenght:48
AE009948	Mauve	EXCLUSIVE	1339395	1339787	.	.	.	Lenght:392
AE009948	Mauve	EXCLUSIVE	1464288	1464453	.	.	.	Lenght:165
AE009948	Mauve	EXCLUSIVE	1473630	1474489	.	.	.	Lenght:859
AE009948	Mauve	EXCLUSIVE	1478824	1478869	.	.	.	Lenght:45
AE009948	Mauve	EXCLUSIVE	1479133	1479152	.	.	.	Lenght:19
AE009948	Mauve	EXCLUSIVE	1588997	1590322	.	.	.	Lenght:1325
AE009948	Mauve	EXCLUSIVE	1620799	1622124	.	.	.	Lenght:1325
AE009948	Mauve	EXCLUSIVE	1833106	1838405	.	.	.	Lenght:5299
AE009948	Mauve	EXCLUSIVE	1838596	1855666	.	.	.	Lenght:17070
AE009948	Mauve	EXCLUSIVE	1856096	1856262	.	.	.	Lenght:166
AE009948	Mauve	EXCLUSIVE	1856596	1867168	.	.	.	Lenght:10572
AE009948	Mauve	EXCLUSIVE	1962305	1962798	.	.	.	Lenght:493
AE009948	Mauve	EXCLUSIVE	1962920	1966670	.	.	.	Lenght:3750
AE009948	Mauve	EXCLUSIVE	1970450	1970613	.	.	.	Lenght:163
AE009948	Mauve	EXCLUSIVE	1970826	1973205	.	.	.	Lenght:2379
AE009948	Mauve	EXCLUSIVE	1974694	1975635	.	.	.	Lenght:941
AE009948	Mauve	EXCLUSIVE	1983215	1984074	.	.	.	Lenght:859
AE009948	Mauve	EXCLUSIVE	1988073	1989906	.	.	.	Lenght:1833
AE009948	Mauve	EXCLUSIVE	1990043	1990162	.	.	.	Lenght:119
AE009948	Mauve	EXCLUSIVE	2043782	2043804	.	.	.	Lenght:22
AE009948	Mauve	EXCLUSIVE	2091271	2091553	.	.	.	Lenght:282
AE009948	Mauve	EXCLUSIVE	2091807	2093356	.	.	.	Lenght:1549
AE009948	Mauve	EXCLUSIVE	2095196	2099776	.	.	.	Lenght:4580
