# Supplementary material for: Functional annotation and distribution overview of RNA families in 27 Streptococcus agalactiae genomes
Source: BMC Genomics. 2018 Jul 28;19:556. doi: 10.1186/s12864-018-4951-z (PMC6064168; doi:10.1186/s12864-018-4951-z)
Supplement: Supplementary file 4 — GFF3 annotations for all classified Regions and ncRNAs. (ZIP 1638 kb) [file 12864_2018_4951_MOESM4_ESM.zip › Additional file 4/Core_Shared_and_Exclusive_Regions/EXCLUSIVE_AL732656.gff]

AL732656	Mauve	EXCLUSIVE	1	74	.	.	.	Lenght:73
AL732656	Mauve	EXCLUSIVE	98090	98143	.	.	.	Lenght:53
AL732656	Mauve	EXCLUSIVE	98265	98452	.	.	.	Lenght:187
AL732656	Mauve	EXCLUSIVE	255176	255676	.	.	.	Lenght:500
AL732656	Mauve	EXCLUSIVE	257739	264279	.	.	.	Lenght:6540
AL732656	Mauve	EXCLUSIVE	385746	432821	.	.	.	Lenght:47075
AL732656	Mauve	EXCLUSIVE	497880	498231	.	.	.	Lenght:351
AL732656	Mauve	EXCLUSIVE	498479	498622	.	.	.	Lenght:143
AL732656	Mauve	EXCLUSIVE	498709	498997	.	.	.	Lenght:288
AL732656	Mauve	EXCLUSIVE	499389	499605	.	.	.	Lenght:216
AL732656	Mauve	EXCLUSIVE	500777	507585	.	.	.	Lenght:6808
AL732656	Mauve	EXCLUSIVE	508697	509277	.	.	.	Lenght:580
AL732656	Mauve	EXCLUSIVE	515649	517228	.	.	.	Lenght:1579
AL732656	Mauve	EXCLUSIVE	638028	638200	.	.	.	Lenght:172
AL732656	Mauve	EXCLUSIVE	638600	638687	.	.	.	Lenght:87
AL732656	Mauve	EXCLUSIVE	638923	638984	.	.	.	Lenght:61
AL732656	Mauve	EXCLUSIVE	639028	639663	.	.	.	Lenght:635
AL732656	Mauve	EXCLUSIVE	639802	640513	.	.	.	Lenght:711
AL732656	Mauve	EXCLUSIVE	640873	640896	.	.	.	Lenght:23
AL732656	Mauve	EXCLUSIVE	641058	647728	.	.	.	Lenght:6670
AL732656	Mauve	EXCLUSIVE	647934	651971	.	.	.	Lenght:4037
AL732656	Mauve	EXCLUSIVE	652068	653964	.	.	.	Lenght:1896
AL732656	Mauve	EXCLUSIVE	711815	758891	.	.	.	Lenght:47076
AL732656	Mauve	EXCLUSIVE	876744	876843	.	.	.	Lenght:99
AL732656	Mauve	EXCLUSIVE	877224	877250	.	.	.	Lenght:26
AL732656	Mauve	EXCLUSIVE	877398	877418	.	.	.	Lenght:20
AL732656	Mauve	EXCLUSIVE	877603	877805	.	.	.	Lenght:202
AL732656	Mauve	EXCLUSIVE	952010	952039	.	.	.	Lenght:29
AL732656	Mauve	EXCLUSIVE	952089	952369	.	.	.	Lenght:280
AL732656	Mauve	EXCLUSIVE	952409	952567	.	.	.	Lenght:158
AL732656	Mauve	EXCLUSIVE	952611	952692	.	.	.	Lenght:81
AL732656	Mauve	EXCLUSIVE	952745	952817	.	.	.	Lenght:72
AL732656	Mauve	EXCLUSIVE	1013018	1060093	.	.	.	Lenght:47075
AL732656	Mauve	EXCLUSIVE	1132564	1132622	.	.	.	Lenght:58
AL732656	Mauve	EXCLUSIVE	1132901	1133030	.	.	.	Lenght:129
AL732656	Mauve	EXCLUSIVE	1163545	1163584	.	.	.	Lenght:39
AL732656	Mauve	EXCLUSIVE	1163797	1168541	.	.	.	Lenght:4744
AL732656	Mauve	EXCLUSIVE	1169937	1172255	.	.	.	Lenght:2318
AL732656	Mauve	EXCLUSIVE	1176781	1176834	.	.	.	Lenght:53
AL732656	Mauve	EXCLUSIVE	1178280	1181232	.	.	.	Lenght:2952
AL732656	Mauve	EXCLUSIVE	1181369	1181804	.	.	.	Lenght:435
AL732656	Mauve	EXCLUSIVE	1181939	1196381	.	.	.	Lenght:14442
AL732656	Mauve	EXCLUSIVE	1196473	1197443	.	.	.	Lenght:970
AL732656	Mauve	EXCLUSIVE	1277623	1278339	.	.	.	Lenght:716
AL732656	Mauve	EXCLUSIVE	1278632	1278762	.	.	.	Lenght:130
AL732656	Mauve	EXCLUSIVE	1279693	1280734	.	.	.	Lenght:1041
AL732656	Mauve	EXCLUSIVE	1280785	1280811	.	.	.	Lenght:26
AL732656	Mauve	EXCLUSIVE	1373201	1374544	.	.	.	Lenght:1343
AL732656	Mauve	EXCLUSIVE	1374603	1374697	.	.	.	Lenght:94
AL732656	Mauve	EXCLUSIVE	1375020	1376700	.	.	.	Lenght:1680
AL732656	Mauve	EXCLUSIVE	1378609	1379851	.	.	.	Lenght:1242
AL732656	Mauve	EXCLUSIVE	1380764	1381483	.	.	.	Lenght:719
AL732656	Mauve	EXCLUSIVE	1382760	1383615	.	.	.	Lenght:855
AL732656	Mauve	EXCLUSIVE	1383690	1384096	.	.	.	Lenght:406
AL732656	Mauve	EXCLUSIVE	1384477	1384741	.	.	.	Lenght:264
AL732656	Mauve	EXCLUSIVE	1386282	1386537	.	.	.	Lenght:255
AL732656	Mauve	EXCLUSIVE	1394055	1396841	.	.	.	Lenght:2786
AL732656	Mauve	EXCLUSIVE	1396992	1406320	.	.	.	Lenght:9328
AL732656	Mauve	EXCLUSIVE	1407297	1420079	.	.	.	Lenght:12782
AL732656	Mauve	EXCLUSIVE	1420328	1421684	.	.	.	Lenght:1356
AL732656	Mauve	EXCLUSIVE	1421864	1422974	.	.	.	Lenght:1110
AL732656	Mauve	EXCLUSIVE	1423354	1423375	.	.	.	Lenght:21
AL732656	Mauve	EXCLUSIVE	1527567	1527822	.	.	.	Lenght:255
AL732656	Mauve	EXCLUSIVE	1589010	1589092	.	.	.	Lenght:82
AL732656	Mauve	EXCLUSIVE	1589364	1589568	.	.	.	Lenght:204
AL732656	Mauve	EXCLUSIVE	1589630	1589690	.	.	.	Lenght:60
AL732656	Mauve	EXCLUSIVE	1589742	1590000	.	.	.	Lenght:258
AL732656	Mauve	EXCLUSIVE	1590133	1590167	.	.	.	Lenght:34
AL732656	Mauve	EXCLUSIVE	1590230	1590254	.	.	.	Lenght:24
AL732656	Mauve	EXCLUSIVE	1590444	1590485	.	.	.	Lenght:41
AL732656	Mauve	EXCLUSIVE	2037040	2037974	.	.	.	Lenght:934
AL732656	Mauve	EXCLUSIVE	2038940	2039208	.	.	.	Lenght:268
AL732656	Mauve	EXCLUSIVE	2040903	2043375	.	.	.	Lenght:2472
AL732656	Mauve	EXCLUSIVE	2044604	2048071	.	.	.	Lenght:3467
AL732656	Mauve	EXCLUSIVE	2050429	2052142	.	.	.	Lenght:1713
AL732656	Mauve	EXCLUSIVE	2052285	2052364	.	.	.	Lenght:79
AL732656	Mauve	EXCLUSIVE	2091469	2091500	.	.	.	Lenght:31
AL732656	Mauve	EXCLUSIVE	2146128	2146271	.	.	.	Lenght:143
AL732656	Mauve	EXCLUSIVE	2146465	2147521	.	.	.	Lenght:1056
AL732656	Mauve	EXCLUSIVE	2147716	2147746	.	.	.	Lenght:30
AL732656	Mauve	EXCLUSIVE	2148697	2148836	.	.	.	Lenght:139
AL732656	Mauve	EXCLUSIVE	2150082	2150220	.	.	.	Lenght:138
