# Supplementary material for: Functional annotation and distribution overview of RNA families in 27 Streptococcus agalactiae genomes
Source: BMC Genomics. 2018 Jul 28;19:556. doi: 10.1186/s12864-018-4951-z (PMC6064168; doi:10.1186/s12864-018-4951-z)
Supplement: Supplementary file 4 — GFF3 annotations for all classified Regions and ncRNAs. (ZIP 1638 kb) [file 12864_2018_4951_MOESM4_ESM.zip › Additional file 4/Core_Shared_and_Exclusive_Regions/EXCLUSIVE_CP003810.gff]

CP003810	Mauve	EXCLUSIVE	22332	22831	.	.	.	Lenght:499
CP003810	Mauve	EXCLUSIVE	23282	26781	.	.	.	Lenght:3499
CP003810	Mauve	EXCLUSIVE	97436	97726	.	.	.	Lenght:290
CP003810	Mauve	EXCLUSIVE	364166	364348	.	.	.	Lenght:182
CP003810	Mauve	EXCLUSIVE	1823243	1823538	.	.	.	Lenght:295
