# Supplementary material for: Functional annotation and distribution overview of RNA families in 27 Streptococcus agalactiae genomes
Source: BMC Genomics. 2018 Jul 28;19:556. doi: 10.1186/s12864-018-4951-z (PMC6064168; doi:10.1186/s12864-018-4951-z)
Supplement: Supplementary file 4 — GFF3 annotations for all classified Regions and ncRNAs. (ZIP 1638 kb) [file 12864_2018_4951_MOESM4_ESM.zip › Additional file 4/Core_Shared_and_Exclusive_Regions/EXCLUSIVE_CP006910.gff]

CP006910	Mauve	EXCLUSIVE	16264	16620	.	.	.	Lenght:356
CP006910	Mauve	EXCLUSIVE	16676	16774	.	.	.	Lenght:98
CP006910	Mauve	EXCLUSIVE	59421	59776	.	.	.	Lenght:355
CP006910	Mauve	EXCLUSIVE	108818	109505	.	.	.	Lenght:687
CP006910	Mauve	EXCLUSIVE	246635	248777	.	.	.	Lenght:2142
CP006910	Mauve	EXCLUSIVE	372055	391323	.	.	.	Lenght:19268
CP006910	Mauve	EXCLUSIVE	392769	392825	.	.	.	Lenght:56
CP006910	Mauve	EXCLUSIVE	397351	399547	.	.	.	Lenght:2196
CP006910	Mauve	EXCLUSIVE	401065	402158	.	.	.	Lenght:1093
CP006910	Mauve	EXCLUSIVE	404909	404939	.	.	.	Lenght:30
CP006910	Mauve	EXCLUSIVE	440757	442117	.	.	.	Lenght:1360
CP006910	Mauve	EXCLUSIVE	492715	495001	.	.	.	Lenght:2286
CP006910	Mauve	EXCLUSIVE	551606	551648	.	.	.	Lenght:42
CP006910	Mauve	EXCLUSIVE	551966	590586	.	.	.	Lenght:38620
CP006910	Mauve	EXCLUSIVE	591063	591107	.	.	.	Lenght:44
CP006910	Mauve	EXCLUSIVE	591264	591416	.	.	.	Lenght:152
CP006910	Mauve	EXCLUSIVE	656848	657323	.	.	.	Lenght:475
CP006910	Mauve	EXCLUSIVE	659050	659114	.	.	.	Lenght:64
CP006910	Mauve	EXCLUSIVE	659486	659535	.	.	.	Lenght:49
CP006910	Mauve	EXCLUSIVE	659638	663671	.	.	.	Lenght:4033
CP006910	Mauve	EXCLUSIVE	760535	764828	.	.	.	Lenght:4293
CP006910	Mauve	EXCLUSIVE	836569	837048	.	.	.	Lenght:479
CP006910	Mauve	EXCLUSIVE	837310	837778	.	.	.	Lenght:468
CP006910	Mauve	EXCLUSIVE	887294	888187	.	.	.	Lenght:893
CP006910	Mauve	EXCLUSIVE	913448	913468	.	.	.	Lenght:20
CP006910	Mauve	EXCLUSIVE	913833	913863	.	.	.	Lenght:30
CP006910	Mauve	EXCLUSIVE	957451	962786	.	.	.	Lenght:5335
CP006910	Mauve	EXCLUSIVE	1012446	1028764	.	.	.	Lenght:16318
CP006910	Mauve	EXCLUSIVE	1035073	1035348	.	.	.	Lenght:275
CP006910	Mauve	EXCLUSIVE	1035779	1044312	.	.	.	Lenght:8533
CP006910	Mauve	EXCLUSIVE	1044453	1044815	.	.	.	Lenght:362
CP006910	Mauve	EXCLUSIVE	1044872	1045005	.	.	.	Lenght:133
CP006910	Mauve	EXCLUSIVE	1046869	1046910	.	.	.	Lenght:41
CP006910	Mauve	EXCLUSIVE	1047260	1047387	.	.	.	Lenght:127
CP006910	Mauve	EXCLUSIVE	1048109	1048148	.	.	.	Lenght:39
CP006910	Mauve	EXCLUSIVE	1048198	1048260	.	.	.	Lenght:62
CP006910	Mauve	EXCLUSIVE	1050487	1051183	.	.	.	Lenght:696
CP006910	Mauve	EXCLUSIVE	1069579	1069633	.	.	.	Lenght:54
CP006910	Mauve	EXCLUSIVE	1174524	1174598	.	.	.	Lenght:74
CP006910	Mauve	EXCLUSIVE	1176804	1178598	.	.	.	Lenght:1794
CP006910	Mauve	EXCLUSIVE	1178797	1179309	.	.	.	Lenght:512
CP006910	Mauve	EXCLUSIVE	1243656	1243757	.	.	.	Lenght:101
CP006910	Mauve	EXCLUSIVE	1244018	1244042	.	.	.	Lenght:24
CP006910	Mauve	EXCLUSIVE	1244255	1244300	.	.	.	Lenght:45
CP006910	Mauve	EXCLUSIVE	1244451	1246140	.	.	.	Lenght:1689
CP006910	Mauve	EXCLUSIVE	1270290	1270322	.	.	.	Lenght:32
CP006910	Mauve	EXCLUSIVE	1270523	1271897	.	.	.	Lenght:1374
CP006910	Mauve	EXCLUSIVE	1272471	1273376	.	.	.	Lenght:905
CP006910	Mauve	EXCLUSIVE	1273601	1274314	.	.	.	Lenght:713
CP006910	Mauve	EXCLUSIVE	1346616	1346709	.	.	.	Lenght:93
CP006910	Mauve	EXCLUSIVE	1348430	1351164	.	.	.	Lenght:2734
CP006910	Mauve	EXCLUSIVE	1353390	1355702	.	.	.	Lenght:2312
CP006910	Mauve	EXCLUSIVE	1403672	1403708	.	.	.	Lenght:36
CP006910	Mauve	EXCLUSIVE	1407856	1409665	.	.	.	Lenght:1809
CP006910	Mauve	EXCLUSIVE	1412111	1412162	.	.	.	Lenght:51
CP006910	Mauve	EXCLUSIVE	1412361	1412423	.	.	.	Lenght:62
CP006910	Mauve	EXCLUSIVE	1412456	1412494	.	.	.	Lenght:38
CP006910	Mauve	EXCLUSIVE	1573867	1574083	.	.	.	Lenght:216
CP006910	Mauve	EXCLUSIVE	1667616	1669061	.	.	.	Lenght:1445
CP006910	Mauve	EXCLUSIVE	1699916	1700494	.	.	.	Lenght:578
CP006910	Mauve	EXCLUSIVE	1769850	1770555	.	.	.	Lenght:705
CP006910	Mauve	EXCLUSIVE	1829554	1829640	.	.	.	Lenght:86
CP006910	Mauve	EXCLUSIVE	1844196	1845634	.	.	.	Lenght:1438
CP006910	Mauve	EXCLUSIVE	1845753	1845852	.	.	.	Lenght:99
CP006910	Mauve	EXCLUSIVE	1849976	1850332	.	.	.	Lenght:356
CP006910	Mauve	EXCLUSIVE	1850415	1850838	.	.	.	Lenght:423
CP006910	Mauve	EXCLUSIVE	1851230	1852998	.	.	.	Lenght:1768
CP006910	Mauve	EXCLUSIVE	1854196	1854250	.	.	.	Lenght:54
CP006910	Mauve	EXCLUSIVE	1854527	1857665	.	.	.	Lenght:3138
CP006910	Mauve	EXCLUSIVE	1858564	1859738	.	.	.	Lenght:1174
CP006910	Mauve	EXCLUSIVE	1872452	1874229	.	.	.	Lenght:1777
CP006910	Mauve	EXCLUSIVE	1874340	1874974	.	.	.	Lenght:634
CP006910	Mauve	EXCLUSIVE	1879015	1879896	.	.	.	Lenght:881
CP006910	Mauve	EXCLUSIVE	1898615	1898781	.	.	.	Lenght:166
CP006910	Mauve	EXCLUSIVE	1947221	1947304	.	.	.	Lenght:83
CP006910	Mauve	EXCLUSIVE	1947880	1948633	.	.	.	Lenght:753
CP006910	Mauve	EXCLUSIVE	1948967	1949266	.	.	.	Lenght:299
CP006910	Mauve	EXCLUSIVE	1949890	1950061	.	.	.	Lenght:171
CP006910	Mauve	EXCLUSIVE	1952619	1953053	.	.	.	Lenght:434
CP006910	Mauve	EXCLUSIVE	1953078	1953345	.	.	.	Lenght:267
