# Supplementary material for: Functional annotation and distribution overview of RNA families in 27 Streptococcus agalactiae genomes
Source: BMC Genomics. 2018 Jul 28;19:556. doi: 10.1186/s12864-018-4951-z (PMC6064168; doi:10.1186/s12864-018-4951-z)
Supplement: Supplementary file 4 — GFF3 annotations for all classified Regions and ncRNAs. (ZIP 1638 kb) [file 12864_2018_4951_MOESM4_ESM.zip › Additional file 4/Core_Shared_and_Exclusive_Regions/EXCLUSIVE_CP007570.gff]

CP007570	Mauve	EXCLUSIVE	149711	151270	.	.	.	Lenght:1559
CP007570	Mauve	EXCLUSIVE	605620	605787	.	.	.	Lenght:167
CP007570	Mauve	EXCLUSIVE	611448	611497	.	.	.	Lenght:49
CP007570	Mauve	EXCLUSIVE	617250	617280	.	.	.	Lenght:30
CP007570	Mauve	EXCLUSIVE	639836	639988	.	.	.	Lenght:152
CP007570	Mauve	EXCLUSIVE	640904	640997	.	.	.	Lenght:93
CP007570	Mauve	EXCLUSIVE	641085	641217	.	.	.	Lenght:132
CP007570	Mauve	EXCLUSIVE	666019	666113	.	.	.	Lenght:94
CP007570	Mauve	EXCLUSIVE	702659	702791	.	.	.	Lenght:132
CP007570	Mauve	EXCLUSIVE	844274	844919	.	.	.	Lenght:645
CP007570	Mauve	EXCLUSIVE	927908	929764	.	.	.	Lenght:1856
CP007570	Mauve	EXCLUSIVE	1093237	1095182	.	.	.	Lenght:1945
CP007570	Mauve	EXCLUSIVE	1195014	1198437	.	.	.	Lenght:3423
CP007570	Mauve	EXCLUSIVE	1499262	1499284	.	.	.	Lenght:22
CP007570	Mauve	EXCLUSIVE	1633676	1635222	.	.	.	Lenght:1546
CP007570	Mauve	EXCLUSIVE	1784803	1784914	.	.	.	Lenght:111
CP007570	Mauve	EXCLUSIVE	1799930	1800140	.	.	.	Lenght:210
CP007570	Mauve	EXCLUSIVE	1800386	1800570	.	.	.	Lenght:184
CP007570	Mauve	EXCLUSIVE	1800791	1801856	.	.	.	Lenght:1065
CP007570	Mauve	EXCLUSIVE	1801893	1802115	.	.	.	Lenght:222
CP007570	Mauve	EXCLUSIVE	1802567	1804283	.	.	.	Lenght:1716
CP007570	Mauve	EXCLUSIVE	1804415	1807557	.	.	.	Lenght:3142
CP007570	Mauve	EXCLUSIVE	1807947	1809033	.	.	.	Lenght:1086
CP007570	Mauve	EXCLUSIVE	1809418	1812651	.	.	.	Lenght:3233
CP007570	Mauve	EXCLUSIVE	1812783	1813934	.	.	.	Lenght:1151
CP007570	Mauve	EXCLUSIVE	1814197	1814340	.	.	.	Lenght:143
CP007570	Mauve	EXCLUSIVE	1814582	1815388	.	.	.	Lenght:806
CP007570	Mauve	EXCLUSIVE	1815428	1815492	.	.	.	Lenght:64
CP007570	Mauve	EXCLUSIVE	1815590	1815737	.	.	.	Lenght:147
CP007570	Mauve	EXCLUSIVE	1815878	1815953	.	.	.	Lenght:75
CP007570	Mauve	EXCLUSIVE	1817369	1817427	.	.	.	Lenght:58
CP007570	Mauve	EXCLUSIVE	1817604	1817827	.	.	.	Lenght:223
CP007570	Mauve	EXCLUSIVE	1817984	1819009	.	.	.	Lenght:1025
CP007570	Mauve	EXCLUSIVE	1825739	1825961	.	.	.	Lenght:222
CP007570	Mauve	EXCLUSIVE	1826272	1826600	.	.	.	Lenght:328
CP007570	Mauve	EXCLUSIVE	1826677	1829157	.	.	.	Lenght:2480
CP007570	Mauve	EXCLUSIVE	1829280	1829872	.	.	.	Lenght:592
CP007570	Mauve	EXCLUSIVE	1830710	1830904	.	.	.	Lenght:194
CP007570	Mauve	EXCLUSIVE	1831113	1831193	.	.	.	Lenght:80
CP007570	Mauve	EXCLUSIVE	1923035	1924502	.	.	.	Lenght:1467
CP007570	Mauve	EXCLUSIVE	2014835	2016269	.	.	.	Lenght:1434
CP007570	Mauve	EXCLUSIVE	2095854	2095957	.	.	.	Lenght:103
CP007570	Mauve	EXCLUSIVE	2231301	2232868	.	.	.	Lenght:1567
