# Supplementary material for: Functional annotation and distribution overview of RNA families in 27 Streptococcus agalactiae genomes
Source: BMC Genomics. 2018 Jul 28;19:556. doi: 10.1186/s12864-018-4951-z (PMC6064168; doi:10.1186/s12864-018-4951-z)
Supplement: Supplementary file 4 — GFF3 annotations for all classified Regions and ncRNAs. (ZIP 1638 kb) [file 12864_2018_4951_MOESM4_ESM.zip › Additional file 4/Core_Shared_and_Exclusive_Regions/EXCLUSIVE_CP007571.gff]

CP007571	Mauve	EXCLUSIVE	577738	577871	.	.	.	Lenght:133
CP007571	Mauve	EXCLUSIVE	597937	598048	.	.	.	Lenght:111
CP007571	Mauve	EXCLUSIVE	600660	600759	.	.	.	Lenght:99
CP007571	Mauve	EXCLUSIVE	642182	642648	.	.	.	Lenght:466
CP007571	Mauve	EXCLUSIVE	642948	646764	.	.	.	Lenght:3816
CP007571	Mauve	EXCLUSIVE	652429	652478	.	.	.	Lenght:49
CP007571	Mauve	EXCLUSIVE	680240	680394	.	.	.	Lenght:154
CP007571	Mauve	EXCLUSIVE	681311	681368	.	.	.	Lenght:57
CP007571	Mauve	EXCLUSIVE	681453	681530	.	.	.	Lenght:77
CP007571	Mauve	EXCLUSIVE	706308	706401	.	.	.	Lenght:93
CP007571	Mauve	EXCLUSIVE	832569	835991	.	.	.	Lenght:3422
CP007571	Mauve	EXCLUSIVE	1129439	1130116	.	.	.	Lenght:677
CP007571	Mauve	EXCLUSIVE	1315902	1317467	.	.	.	Lenght:1565
CP007571	Mauve	EXCLUSIVE	1529044	1529103	.	.	.	Lenght:59
CP007571	Mauve	EXCLUSIVE	1805476	1805634	.	.	.	Lenght:158
CP007571	Mauve	EXCLUSIVE	1890711	1892180	.	.	.	Lenght:1469
CP007571	Mauve	EXCLUSIVE	1922635	1922916	.	.	.	Lenght:281
CP007571	Mauve	EXCLUSIVE	1923080	1924164	.	.	.	Lenght:1084
CP007571	Mauve	EXCLUSIVE	1924439	1925541	.	.	.	Lenght:1102
CP007571	Mauve	EXCLUSIVE	2144542	2146105	.	.	.	Lenght:1563
