# Supplementary material for: Functional annotation and distribution overview of RNA families in 27 Streptococcus agalactiae genomes
Source: BMC Genomics. 2018 Jul 28;19:556. doi: 10.1186/s12864-018-4951-z (PMC6064168; doi:10.1186/s12864-018-4951-z)
Supplement: Supplementary file 4 — GFF3 annotations for all classified Regions and ncRNAs. (ZIP 1638 kb) [file 12864_2018_4951_MOESM4_ESM.zip › Additional file 4/Core_Shared_and_Exclusive_Regions/EXCLUSIVE_CP007572.gff]

CP007572	Mauve	EXCLUSIVE	119876	121438	.	.	.	Lenght:1562
CP007572	Mauve	EXCLUSIVE	187578	201036	.	.	.	Lenght:13458
CP007572	Mauve	EXCLUSIVE	218444	219878	.	.	.	Lenght:1434
CP007572	Mauve	EXCLUSIVE	271594	272086	.	.	.	Lenght:492
CP007572	Mauve	EXCLUSIVE	285081	285125	.	.	.	Lenght:44
CP007572	Mauve	EXCLUSIVE	394397	394608	.	.	.	Lenght:211
CP007572	Mauve	EXCLUSIVE	483163	486348	.	.	.	Lenght:3185
CP007572	Mauve	EXCLUSIVE	505700	507025	.	.	.	Lenght:1325
CP007572	Mauve	EXCLUSIVE	570866	572409	.	.	.	Lenght:1543
CP007572	Mauve	EXCLUSIVE	600795	600927	.	.	.	Lenght:132
CP007572	Mauve	EXCLUSIVE	605928	606016	.	.	.	Lenght:88
CP007572	Mauve	EXCLUSIVE	612428	612472	.	.	.	Lenght:44
CP007572	Mauve	EXCLUSIVE	621084	621157	.	.	.	Lenght:73
CP007572	Mauve	EXCLUSIVE	623596	623704	.	.	.	Lenght:108
CP007572	Mauve	EXCLUSIVE	623906	623987	.	.	.	Lenght:81
CP007572	Mauve	EXCLUSIVE	647189	649044	.	.	.	Lenght:1855
CP007572	Mauve	EXCLUSIVE	667235	668246	.	.	.	Lenght:1011
CP007572	Mauve	EXCLUSIVE	668549	674747	.	.	.	Lenght:6198
CP007572	Mauve	EXCLUSIVE	674882	688151	.	.	.	Lenght:13269
CP007572	Mauve	EXCLUSIVE	688242	688409	.	.	.	Lenght:167
CP007572	Mauve	EXCLUSIVE	688555	689163	.	.	.	Lenght:608
CP007572	Mauve	EXCLUSIVE	689645	691361	.	.	.	Lenght:1716
CP007572	Mauve	EXCLUSIVE	691829	692132	.	.	.	Lenght:303
CP007572	Mauve	EXCLUSIVE	692191	692399	.	.	.	Lenght:208
CP007572	Mauve	EXCLUSIVE	692711	692987	.	.	.	Lenght:276
CP007572	Mauve	EXCLUSIVE	693251	697131	.	.	.	Lenght:3880
CP007572	Mauve	EXCLUSIVE	697188	701682	.	.	.	Lenght:4494
CP007572	Mauve	EXCLUSIVE	702194	703143	.	.	.	Lenght:949
CP007572	Mauve	EXCLUSIVE	781884	783447	.	.	.	Lenght:1563
CP007572	Mauve	EXCLUSIVE	987151	988710	.	.	.	Lenght:1559
CP007572	Mauve	EXCLUSIVE	1028852	1030449	.	.	.	Lenght:1597
CP007572	Mauve	EXCLUSIVE	1536563	1538128	.	.	.	Lenght:1565
CP007572	Mauve	EXCLUSIVE	1742295	1743858	.	.	.	Lenght:1563
CP007572	Mauve	EXCLUSIVE	1934036	1935079	.	.	.	Lenght:1043
CP007572	Mauve	EXCLUSIVE	1935250	1936762	.	.	.	Lenght:1512
CP007572	Mauve	EXCLUSIVE	1973955	1974110	.	.	.	Lenght:155
CP007572	Mauve	EXCLUSIVE	1974322	1974569	.	.	.	Lenght:247
CP007572	Mauve	EXCLUSIVE	1974768	1975286	.	.	.	Lenght:518
CP007572	Mauve	EXCLUSIVE	2045639	2047495	.	.	.	Lenght:1856
CP007572	Mauve	EXCLUSIVE	2085084	2086650	.	.	.	Lenght:1566
CP007572	Mauve	EXCLUSIVE	2189238	2190563	.	.	.	Lenght:1325
CP007572	Mauve	EXCLUSIVE	2226962	2228524	.	.	.	Lenght:1562
