# Supplementary material for: Functional annotation and distribution overview of RNA families in 27 Streptococcus agalactiae genomes
Source: BMC Genomics. 2018 Jul 28;19:556. doi: 10.1186/s12864-018-4951-z (PMC6064168; doi:10.1186/s12864-018-4951-z)
Supplement: Supplementary file 4 — GFF3 annotations for all classified Regions and ncRNAs. (ZIP 1638 kb) [file 12864_2018_4951_MOESM4_ESM.zip › Additional file 4/Core_Shared_and_Exclusive_Regions/EXCLUSIVE_CP007631.gff]

CP007631	Mauve	EXCLUSIVE	1	109	.	.	.	Lenght:108
CP007631	Mauve	EXCLUSIVE	189531	190391	.	.	.	Lenght:860
CP007631	Mauve	EXCLUSIVE	447972	448005	.	.	.	Lenght:33
CP007631	Mauve	EXCLUSIVE	448836	448963	.	.	.	Lenght:127
CP007631	Mauve	EXCLUSIVE	457174	457269	.	.	.	Lenght:95
CP007631	Mauve	EXCLUSIVE	562829	566679	.	.	.	Lenght:3850
CP007631	Mauve	EXCLUSIVE	573571	575845	.	.	.	Lenght:2274
CP007631	Mauve	EXCLUSIVE	575904	582889	.	.	.	Lenght:6985
CP007631	Mauve	EXCLUSIVE	583338	585120	.	.	.	Lenght:1782
CP007631	Mauve	EXCLUSIVE	588943	588975	.	.	.	Lenght:32
CP007631	Mauve	EXCLUSIVE	589905	590018	.	.	.	Lenght:113
CP007631	Mauve	EXCLUSIVE	590214	590881	.	.	.	Lenght:667
CP007631	Mauve	EXCLUSIVE	591260	591444	.	.	.	Lenght:184
CP007631	Mauve	EXCLUSIVE	592944	594377	.	.	.	Lenght:1433
CP007631	Mauve	EXCLUSIVE	594716	595345	.	.	.	Lenght:629
CP007631	Mauve	EXCLUSIVE	595557	595986	.	.	.	Lenght:429
CP007631	Mauve	EXCLUSIVE	972963	972992	.	.	.	Lenght:29
CP007631	Mauve	EXCLUSIVE	973097	973121	.	.	.	Lenght:24
CP007631	Mauve	EXCLUSIVE	973293	973327	.	.	.	Lenght:34
CP007631	Mauve	EXCLUSIVE	973375	973585	.	.	.	Lenght:210
CP007631	Mauve	EXCLUSIVE	973611	973718	.	.	.	Lenght:107
CP007631	Mauve	EXCLUSIVE	973992	974143	.	.	.	Lenght:151
CP007631	Mauve	EXCLUSIVE	1079372	1080346	.	.	.	Lenght:974
CP007631	Mauve	EXCLUSIVE	1113131	1113989	.	.	.	Lenght:858
CP007631	Mauve	EXCLUSIVE	1161377	1161449	.	.	.	Lenght:72
CP007631	Mauve	EXCLUSIVE	1162990	1163026	.	.	.	Lenght:36
CP007631	Mauve	EXCLUSIVE	1223215	1223247	.	.	.	Lenght:32
CP007631	Mauve	EXCLUSIVE	1223362	1223465	.	.	.	Lenght:103
CP007631	Mauve	EXCLUSIVE	1224369	1224916	.	.	.	Lenght:547
CP007631	Mauve	EXCLUSIVE	1225193	1226007	.	.	.	Lenght:814
CP007631	Mauve	EXCLUSIVE	1320161	1324127	.	.	.	Lenght:3966
CP007631	Mauve	EXCLUSIVE	1327699	1327774	.	.	.	Lenght:75
CP007631	Mauve	EXCLUSIVE	1330625	1331257	.	.	.	Lenght:632
CP007631	Mauve	EXCLUSIVE	1331661	1331734	.	.	.	Lenght:73
CP007631	Mauve	EXCLUSIVE	1333245	1337807	.	.	.	Lenght:4562
CP007631	Mauve	EXCLUSIVE	1338039	1339738	.	.	.	Lenght:1699
CP007631	Mauve	EXCLUSIVE	1340842	1342597	.	.	.	Lenght:1755
CP007631	Mauve	EXCLUSIVE	1342842	1343391	.	.	.	Lenght:549
CP007631	Mauve	EXCLUSIVE	1343571	1345062	.	.	.	Lenght:1491
CP007631	Mauve	EXCLUSIVE	1345096	1345290	.	.	.	Lenght:194
CP007631	Mauve	EXCLUSIVE	1345645	1347103	.	.	.	Lenght:1458
CP007631	Mauve	EXCLUSIVE	1347809	1348069	.	.	.	Lenght:260
CP007631	Mauve	EXCLUSIVE	1348408	1350978	.	.	.	Lenght:2570
CP007631	Mauve	EXCLUSIVE	1351188	1352798	.	.	.	Lenght:1610
CP007631	Mauve	EXCLUSIVE	1361333	1363570	.	.	.	Lenght:2237
CP007631	Mauve	EXCLUSIVE	1367544	1370241	.	.	.	Lenght:2697
CP007631	Mauve	EXCLUSIVE	1371442	1371467	.	.	.	Lenght:25
CP007631	Mauve	EXCLUSIVE	1528580	1529551	.	.	.	Lenght:971
CP007631	Mauve	EXCLUSIVE	1560275	1560626	.	.	.	Lenght:351
CP007631	Mauve	EXCLUSIVE	1720288	1721148	.	.	.	Lenght:860
CP007631	Mauve	EXCLUSIVE	2020760	2027969	.	.	.	Lenght:7209
CP007631	Mauve	EXCLUSIVE	2029143	2029477	.	.	.	Lenght:334
CP007631	Mauve	EXCLUSIVE	2029867	2030231	.	.	.	Lenght:364
CP007631	Mauve	EXCLUSIVE	2030332	2031568	.	.	.	Lenght:1236
CP007631	Mauve	EXCLUSIVE	2032674	2032757	.	.	.	Lenght:83
CP007631	Mauve	EXCLUSIVE	2033578	2033666	.	.	.	Lenght:88
CP007631	Mauve	EXCLUSIVE	2035189	2035211	.	.	.	Lenght:22
CP007631	Mauve	EXCLUSIVE	2035420	2035483	.	.	.	Lenght:63
CP007631	Mauve	EXCLUSIVE	2036357	2036395	.	.	.	Lenght:38
CP007631	Mauve	EXCLUSIVE	2036497	2036523	.	.	.	Lenght:26
CP007631	Mauve	EXCLUSIVE	2036690	2036735	.	.	.	Lenght:45
CP007631	Mauve	EXCLUSIVE	2036953	2037590	.	.	.	Lenght:637
CP007631	Mauve	EXCLUSIVE	2037788	2037834	.	.	.	Lenght:46
CP007631	Mauve	EXCLUSIVE	2038434	2038586	.	.	.	Lenght:152
CP007631	Mauve	EXCLUSIVE	2038899	2039382	.	.	.	Lenght:483
CP007631	Mauve	EXCLUSIVE	2039559	2039823	.	.	.	Lenght:264
CP007631	Mauve	EXCLUSIVE	2040031	2040207	.	.	.	Lenght:176
CP007631	Mauve	EXCLUSIVE	2040325	2040451	.	.	.	Lenght:126
CP007631	Mauve	EXCLUSIVE	2043539	2043564	.	.	.	Lenght:25
CP007631	Mauve	EXCLUSIVE	2044258	2044775	.	.	.	Lenght:517
CP007631	Mauve	EXCLUSIVE	2044850	2044929	.	.	.	Lenght:79
CP007631	Mauve	EXCLUSIVE	2045806	2045952	.	.	.	Lenght:146
CP007631	Mauve	EXCLUSIVE	2165885	2165937	.	.	.	Lenght:52
CP007631	Mauve	EXCLUSIVE	2168749	2169344	.	.	.	Lenght:595
CP007631	Mauve	EXCLUSIVE	2169857	2170082	.	.	.	Lenght:225
CP007631	Mauve	EXCLUSIVE	2170528	2170695	.	.	.	Lenght:167
CP007631	Mauve	EXCLUSIVE	2173123	2173315	.	.	.	Lenght:192
CP007631	Mauve	EXCLUSIVE	2174500	2175653	.	.	.	Lenght:1153
CP007631	Mauve	EXCLUSIVE	2175729	2176385	.	.	.	Lenght:656
CP007631	Mauve	EXCLUSIVE	2176467	2176613	.	.	.	Lenght:146
