# Supplementary material for: Functional annotation and distribution overview of RNA families in 27 Streptococcus agalactiae genomes
Source: BMC Genomics. 2018 Jul 28;19:556. doi: 10.1186/s12864-018-4951-z (PMC6064168; doi:10.1186/s12864-018-4951-z)
Supplement: Supplementary file 4 — GFF3 annotations for all classified Regions and ncRNAs. (ZIP 1638 kb) [file 12864_2018_4951_MOESM4_ESM.zip › Additional file 4/Core_Shared_and_Exclusive_Regions/EXCLUSIVE_CP007632.gff]

CP007632	Mauve	EXCLUSIVE	1	26	.	.	.	Lenght:25
CP007632	Mauve	EXCLUSIVE	44083	44649	.	.	.	Lenght:566
CP007632	Mauve	EXCLUSIVE	76933	76963	.	.	.	Lenght:30
CP007632	Mauve	EXCLUSIVE	98274	98415	.	.	.	Lenght:141
CP007632	Mauve	EXCLUSIVE	232641	232712	.	.	.	Lenght:71
CP007632	Mauve	EXCLUSIVE	235729	236051	.	.	.	Lenght:322
CP007632	Mauve	EXCLUSIVE	236647	236725	.	.	.	Lenght:78
CP007632	Mauve	EXCLUSIVE	237045	239208	.	.	.	Lenght:2163
CP007632	Mauve	EXCLUSIVE	239709	245270	.	.	.	Lenght:5561
CP007632	Mauve	EXCLUSIVE	246588	250192	.	.	.	Lenght:3604
CP007632	Mauve	EXCLUSIVE	260096	260201	.	.	.	Lenght:105
CP007632	Mauve	EXCLUSIVE	447199	447500	.	.	.	Lenght:301
CP007632	Mauve	EXCLUSIVE	447635	447969	.	.	.	Lenght:334
CP007632	Mauve	EXCLUSIVE	448082	448207	.	.	.	Lenght:125
CP007632	Mauve	EXCLUSIVE	448237	448484	.	.	.	Lenght:247
CP007632	Mauve	EXCLUSIVE	448619	448875	.	.	.	Lenght:256
CP007632	Mauve	EXCLUSIVE	450119	450351	.	.	.	Lenght:232
CP007632	Mauve	EXCLUSIVE	473707	473777	.	.	.	Lenght:70
CP007632	Mauve	EXCLUSIVE	484570	485047	.	.	.	Lenght:477
CP007632	Mauve	EXCLUSIVE	486879	486901	.	.	.	Lenght:22
CP007632	Mauve	EXCLUSIVE	486933	487726	.	.	.	Lenght:793
CP007632	Mauve	EXCLUSIVE	583777	583860	.	.	.	Lenght:83
CP007632	Mauve	EXCLUSIVE	590723	590743	.	.	.	Lenght:20
CP007632	Mauve	EXCLUSIVE	590794	596080	.	.	.	Lenght:5286
CP007632	Mauve	EXCLUSIVE	596288	602354	.	.	.	Lenght:6066
CP007632	Mauve	EXCLUSIVE	602438	608466	.	.	.	Lenght:6028
CP007632	Mauve	EXCLUSIVE	608582	608788	.	.	.	Lenght:206
CP007632	Mauve	EXCLUSIVE	611098	613389	.	.	.	Lenght:2291
CP007632	Mauve	EXCLUSIVE	613765	616480	.	.	.	Lenght:2715
CP007632	Mauve	EXCLUSIVE	618537	627849	.	.	.	Lenght:9312
CP007632	Mauve	EXCLUSIVE	627979	628112	.	.	.	Lenght:133
CP007632	Mauve	EXCLUSIVE	922017	922044	.	.	.	Lenght:27
CP007632	Mauve	EXCLUSIVE	1023512	1023550	.	.	.	Lenght:38
CP007632	Mauve	EXCLUSIVE	1144494	1144527	.	.	.	Lenght:33
CP007632	Mauve	EXCLUSIVE	1144641	1144745	.	.	.	Lenght:104
CP007632	Mauve	EXCLUSIVE	1145692	1147131	.	.	.	Lenght:1439
CP007632	Mauve	EXCLUSIVE	1147442	1148552	.	.	.	Lenght:1110
CP007632	Mauve	EXCLUSIVE	1257002	1257033	.	.	.	Lenght:31
CP007632	Mauve	EXCLUSIVE	1257235	1257633	.	.	.	Lenght:398
CP007632	Mauve	EXCLUSIVE	1257896	1257978	.	.	.	Lenght:82
CP007632	Mauve	EXCLUSIVE	1258103	1258164	.	.	.	Lenght:61
CP007632	Mauve	EXCLUSIVE	1258333	1259869	.	.	.	Lenght:1536
CP007632	Mauve	EXCLUSIVE	1260220	1260460	.	.	.	Lenght:240
CP007632	Mauve	EXCLUSIVE	1260648	1260769	.	.	.	Lenght:121
CP007632	Mauve	EXCLUSIVE	1261100	1261766	.	.	.	Lenght:666
CP007632	Mauve	EXCLUSIVE	1321741	1322460	.	.	.	Lenght:719
CP007632	Mauve	EXCLUSIVE	1322728	1322817	.	.	.	Lenght:89
CP007632	Mauve	EXCLUSIVE	1620304	1620452	.	.	.	Lenght:148
CP007632	Mauve	EXCLUSIVE	1620653	1620700	.	.	.	Lenght:47
CP007632	Mauve	EXCLUSIVE	1755943	1756803	.	.	.	Lenght:860
CP007632	Mauve	EXCLUSIVE	1837645	1837696	.	.	.	Lenght:51
CP007632	Mauve	EXCLUSIVE	1856422	1856464	.	.	.	Lenght:42
CP007632	Mauve	EXCLUSIVE	1858894	1862199	.	.	.	Lenght:3305
CP007632	Mauve	EXCLUSIVE	1873750	1874015	.	.	.	Lenght:265
CP007632	Mauve	EXCLUSIVE	1874073	1874096	.	.	.	Lenght:23
CP007632	Mauve	EXCLUSIVE	1898548	1898578	.	.	.	Lenght:30
CP007632	Mauve	EXCLUSIVE	1936516	1936546	.	.	.	Lenght:30
CP007632	Mauve	EXCLUSIVE	1937779	1937799	.	.	.	Lenght:20
CP007632	Mauve	EXCLUSIVE	1984206	1986390	.	.	.	Lenght:2184
CP007632	Mauve	EXCLUSIVE	1988230	1992812	.	.	.	Lenght:4582
