# Supplementary material for: Functional annotation and distribution overview of RNA families in 27 Streptococcus agalactiae genomes
Source: BMC Genomics. 2018 Jul 28;19:556. doi: 10.1186/s12864-018-4951-z (PMC6064168; doi:10.1186/s12864-018-4951-z)
Supplement: Supplementary file 4 — GFF3 annotations for all classified Regions and ncRNAs. (ZIP 1638 kb) [file 12864_2018_4951_MOESM4_ESM.zip › Additional file 4/Core_Shared_and_Exclusive_Regions/EXCLUSIVE_CP010319.gff]

CP010319	Mauve	EXCLUSIVE	17692	17774	.	.	.	Lenght:82
CP010319	Mauve	EXCLUSIVE	52975	53543	.	.	.	Lenght:568
CP010319	Mauve	EXCLUSIVE	237362	238066	.	.	.	Lenght:704
CP010319	Mauve	EXCLUSIVE	245061	246822	.	.	.	Lenght:1761
CP010319	Mauve	EXCLUSIVE	457231	459432	.	.	.	Lenght:2201
CP010319	Mauve	EXCLUSIVE	459509	459943	.	.	.	Lenght:434
CP010319	Mauve	EXCLUSIVE	460014	460757	.	.	.	Lenght:743
CP010319	Mauve	EXCLUSIVE	565273	569212	.	.	.	Lenght:3939
CP010319	Mauve	EXCLUSIVE	569406	571513	.	.	.	Lenght:2107
CP010319	Mauve	EXCLUSIVE	571711	575151	.	.	.	Lenght:3440
CP010319	Mauve	EXCLUSIVE	581382	584523	.	.	.	Lenght:3141
CP010319	Mauve	EXCLUSIVE	584674	584972	.	.	.	Lenght:298
CP010319	Mauve	EXCLUSIVE	587209	596530	.	.	.	Lenght:9321
CP010319	Mauve	EXCLUSIVE	615663	615734	.	.	.	Lenght:71
CP010319	Mauve	EXCLUSIVE	618328	618504	.	.	.	Lenght:176
CP010319	Mauve	EXCLUSIVE	620312	620393	.	.	.	Lenght:81
CP010319	Mauve	EXCLUSIVE	620888	621290	.	.	.	Lenght:402
CP010319	Mauve	EXCLUSIVE	780484	781301	.	.	.	Lenght:817
CP010319	Mauve	EXCLUSIVE	781324	782339	.	.	.	Lenght:1015
CP010319	Mauve	EXCLUSIVE	856676	856741	.	.	.	Lenght:65
CP010319	Mauve	EXCLUSIVE	857153	857176	.	.	.	Lenght:23
CP010319	Mauve	EXCLUSIVE	961966	961992	.	.	.	Lenght:26
CP010319	Mauve	EXCLUSIVE	962357	971965	.	.	.	Lenght:9608
CP010319	Mauve	EXCLUSIVE	972078	972162	.	.	.	Lenght:84
CP010319	Mauve	EXCLUSIVE	972634	973035	.	.	.	Lenght:401
CP010319	Mauve	EXCLUSIVE	974262	974724	.	.	.	Lenght:462
CP010319	Mauve	EXCLUSIVE	974889	975787	.	.	.	Lenght:898
CP010319	Mauve	EXCLUSIVE	975972	976300	.	.	.	Lenght:328
CP010319	Mauve	EXCLUSIVE	1003032	1003080	.	.	.	Lenght:48
CP010319	Mauve	EXCLUSIVE	1108651	1109659	.	.	.	Lenght:1008
CP010319	Mauve	EXCLUSIVE	1109951	1111421	.	.	.	Lenght:1470
CP010319	Mauve	EXCLUSIVE	1193023	1193776	.	.	.	Lenght:753
CP010319	Mauve	EXCLUSIVE	1197521	1197548	.	.	.	Lenght:27
CP010319	Mauve	EXCLUSIVE	1197931	1204374	.	.	.	Lenght:6443
CP010319	Mauve	EXCLUSIVE	1204867	1208922	.	.	.	Lenght:4055
CP010319	Mauve	EXCLUSIVE	1209107	1209198	.	.	.	Lenght:91
CP010319	Mauve	EXCLUSIVE	1209542	1219755	.	.	.	Lenght:10213
CP010319	Mauve	EXCLUSIVE	1219810	1220934	.	.	.	Lenght:1124
CP010319	Mauve	EXCLUSIVE	1221070	1221583	.	.	.	Lenght:513
CP010319	Mauve	EXCLUSIVE	1221932	1225619	.	.	.	Lenght:3687
CP010319	Mauve	EXCLUSIVE	1226593	1227049	.	.	.	Lenght:456
CP010319	Mauve	EXCLUSIVE	1227262	1231583	.	.	.	Lenght:4321
CP010319	Mauve	EXCLUSIVE	1232152	1232298	.	.	.	Lenght:146
CP010319	Mauve	EXCLUSIVE	1232431	1232635	.	.	.	Lenght:204
CP010319	Mauve	EXCLUSIVE	1232798	1233751	.	.	.	Lenght:953
CP010319	Mauve	EXCLUSIVE	1236382	1236574	.	.	.	Lenght:192
CP010319	Mauve	EXCLUSIVE	1240123	1240917	.	.	.	Lenght:794
CP010319	Mauve	EXCLUSIVE	1241166	1243220	.	.	.	Lenght:2054
CP010319	Mauve	EXCLUSIVE	1243539	1243613	.	.	.	Lenght:74
CP010319	Mauve	EXCLUSIVE	1409498	1409525	.	.	.	Lenght:27
CP010319	Mauve	EXCLUSIVE	1410075	1410117	.	.	.	Lenght:42
CP010319	Mauve	EXCLUSIVE	1484281	1484314	.	.	.	Lenght:33
CP010319	Mauve	EXCLUSIVE	1484499	1484532	.	.	.	Lenght:33
CP010319	Mauve	EXCLUSIVE	1666561	1666588	.	.	.	Lenght:27
CP010319	Mauve	EXCLUSIVE	1666934	1671262	.	.	.	Lenght:4328
CP010319	Mauve	EXCLUSIVE	1703055	1703190	.	.	.	Lenght:135
