# Supplementary material for: Functional annotation and distribution overview of RNA families in 27 Streptococcus agalactiae genomes
Source: BMC Genomics. 2018 Jul 28;19:556. doi: 10.1186/s12864-018-4951-z (PMC6064168; doi:10.1186/s12864-018-4951-z)
Supplement: Supplementary file 4 — GFF3 annotations for all classified Regions and ncRNAs. (ZIP 1638 kb) [file 12864_2018_4951_MOESM4_ESM.zip › Additional file 4/Core_Shared_and_Exclusive_Regions/EXCLUSIVE_CP010867.gff]

CP010867	Mauve	EXCLUSIVE	166543	166937	.	.	.	Lenght:394
CP010867	Mauve	EXCLUSIVE	167053	167084	.	.	.	Lenght:31
CP010867	Mauve	EXCLUSIVE	614328	615512	.	.	.	Lenght:1184
CP010867	Mauve	EXCLUSIVE	1458804	1458903	.	.	.	Lenght:99
CP010867	Mauve	EXCLUSIVE	1921042	1921902	.	.	.	Lenght:860
