# Supplementary material for: Functional annotation and distribution overview of RNA families in 27 Streptococcus agalactiae genomes
Source: BMC Genomics. 2018 Jul 28;19:556. doi: 10.1186/s12864-018-4951-z (PMC6064168; doi:10.1186/s12864-018-4951-z)
Supplement: Supplementary file 4 — GFF3 annotations for all classified Regions and ncRNAs. (ZIP 1638 kb) [file 12864_2018_4951_MOESM4_ESM.zip › Additional file 4/Core_Shared_and_Exclusive_Regions/EXCLUSIVE_CP011325.gff]

CP011325	Mauve	EXCLUSIVE	22280	22330	.	.	.	Lenght:50
CP011325	Mauve	EXCLUSIVE	22831	23280	.	.	.	Lenght:449
CP011325	Mauve	EXCLUSIVE	26781	26967	.	.	.	Lenght:186
CP011325	Mauve	EXCLUSIVE	97670	97961	.	.	.	Lenght:291
CP011325	Mauve	EXCLUSIVE	362537	362581	.	.	.	Lenght:44
CP011325	Mauve	EXCLUSIVE	364097	364342	.	.	.	Lenght:245
CP011325	Mauve	EXCLUSIVE	365947	366350	.	.	.	Lenght:403
CP011325	Mauve	EXCLUSIVE	625175	625203	.	.	.	Lenght:28
CP011325	Mauve	EXCLUSIVE	625303	625374	.	.	.	Lenght:71
CP011325	Mauve	EXCLUSIVE	625761	626300	.	.	.	Lenght:539
