# Supplementary material for: Functional annotation and distribution overview of RNA families in 27 Streptococcus agalactiae genomes
Source: BMC Genomics. 2018 Jul 28;19:556. doi: 10.1186/s12864-018-4951-z (PMC6064168; doi:10.1186/s12864-018-4951-z)
Supplement: Supplementary file 4 — GFF3 annotations for all classified Regions and ncRNAs. (ZIP 1638 kb) [file 12864_2018_4951_MOESM4_ESM.zip › Additional file 4/Core_Shared_and_Exclusive_Regions/EXCLUSIVE_CP011327.gff]

CP011327	Mauve	EXCLUSIVE	21530	27362	.	.	.	Lenght:5832
CP011327	Mauve	EXCLUSIVE	95919	101800	.	.	.	Lenght:5881
CP011327	Mauve	EXCLUSIVE	102066	103216	.	.	.	Lenght:1150
CP011327	Mauve	EXCLUSIVE	103408	103831	.	.	.	Lenght:423
CP011327	Mauve	EXCLUSIVE	362076	362111	.	.	.	Lenght:35
CP011327	Mauve	EXCLUSIVE	362348	362694	.	.	.	Lenght:346
CP011327	Mauve	EXCLUSIVE	363013	363262	.	.	.	Lenght:249
CP011327	Mauve	EXCLUSIVE	365413	365462	.	.	.	Lenght:49
