# Supplementary material for: Functional annotation and distribution overview of RNA families in 27 Streptococcus agalactiae genomes
Source: BMC Genomics. 2018 Jul 28;19:556. doi: 10.1186/s12864-018-4951-z (PMC6064168; doi:10.1186/s12864-018-4951-z)
Supplement: Supplementary file 4 — GFF3 annotations for all classified Regions and ncRNAs. (ZIP 1638 kb) [file 12864_2018_4951_MOESM4_ESM.zip › Additional file 4/Core_Shared_and_Exclusive_Regions/EXCLUSIVE_CP011329.gff]

CP011329	Mauve	EXCLUSIVE	254888	260165	.	.	.	Lenght:5277
CP011329	Mauve	EXCLUSIVE	449065	449925	.	.	.	Lenght:860
CP011329	Mauve	EXCLUSIVE	463178	463199	.	.	.	Lenght:21
CP011329	Mauve	EXCLUSIVE	578533	579858	.	.	.	Lenght:1325
CP011329	Mauve	EXCLUSIVE	588560	588847	.	.	.	Lenght:287
CP011329	Mauve	EXCLUSIVE	593031	593081	.	.	.	Lenght:50
CP011329	Mauve	EXCLUSIVE	594471	594707	.	.	.	Lenght:236
CP011329	Mauve	EXCLUSIVE	636746	639170	.	.	.	Lenght:2424
CP011329	Mauve	EXCLUSIVE	715752	715772	.	.	.	Lenght:20
CP011329	Mauve	EXCLUSIVE	921832	921852	.	.	.	Lenght:20
CP011329	Mauve	EXCLUSIVE	922221	922285	.	.	.	Lenght:64
CP011329	Mauve	EXCLUSIVE	927563	929327	.	.	.	Lenght:1764
CP011329	Mauve	EXCLUSIVE	937299	938623	.	.	.	Lenght:1324
CP011329	Mauve	EXCLUSIVE	991153	992478	.	.	.	Lenght:1325
CP011329	Mauve	EXCLUSIVE	1118094	1119419	.	.	.	Lenght:1325
CP011329	Mauve	EXCLUSIVE	1140447	1140469	.	.	.	Lenght:22
CP011329	Mauve	EXCLUSIVE	1186849	1188175	.	.	.	Lenght:1326
CP011329	Mauve	EXCLUSIVE	1200365	1201684	.	.	.	Lenght:1319
CP011329	Mauve	EXCLUSIVE	1204731	1205285	.	.	.	Lenght:554
CP011329	Mauve	EXCLUSIVE	1210899	1212224	.	.	.	Lenght:1325
CP011329	Mauve	EXCLUSIVE	1272365	1273086	.	.	.	Lenght:721
CP011329	Mauve	EXCLUSIVE	1273207	1273235	.	.	.	Lenght:28
CP011329	Mauve	EXCLUSIVE	1273608	1273698	.	.	.	Lenght:90
CP011329	Mauve	EXCLUSIVE	1273756	1276313	.	.	.	Lenght:2557
CP011329	Mauve	EXCLUSIVE	1276543	1280210	.	.	.	Lenght:3667
CP011329	Mauve	EXCLUSIVE	1280547	1290645	.	.	.	Lenght:10098
CP011329	Mauve	EXCLUSIVE	1301175	1319463	.	.	.	Lenght:18288
CP011329	Mauve	EXCLUSIVE	1319707	1324464	.	.	.	Lenght:4757
CP011329	Mauve	EXCLUSIVE	1325902	1327427	.	.	.	Lenght:1525
CP011329	Mauve	EXCLUSIVE	1327628	1327775	.	.	.	Lenght:147
CP011329	Mauve	EXCLUSIVE	1328226	1328721	.	.	.	Lenght:495
CP011329	Mauve	EXCLUSIVE	1328930	1330736	.	.	.	Lenght:1806
CP011329	Mauve	EXCLUSIVE	1331091	1331128	.	.	.	Lenght:37
CP011329	Mauve	EXCLUSIVE	1331867	1332158	.	.	.	Lenght:291
CP011329	Mauve	EXCLUSIVE	1332497	1334779	.	.	.	Lenght:2282
CP011329	Mauve	EXCLUSIVE	1334869	1335905	.	.	.	Lenght:1036
CP011329	Mauve	EXCLUSIVE	1336003	1336097	.	.	.	Lenght:94
CP011329	Mauve	EXCLUSIVE	1336204	1336807	.	.	.	Lenght:603
CP011329	Mauve	EXCLUSIVE	1337310	1337413	.	.	.	Lenght:103
CP011329	Mauve	EXCLUSIVE	1337866	1337926	.	.	.	Lenght:60
CP011329	Mauve	EXCLUSIVE	1338014	1338667	.	.	.	Lenght:653
CP011329	Mauve	EXCLUSIVE	1340986	1341794	.	.	.	Lenght:808
CP011329	Mauve	EXCLUSIVE	1342840	1348347	.	.	.	Lenght:5507
CP011329	Mauve	EXCLUSIVE	1469334	1470658	.	.	.	Lenght:1324
CP011329	Mauve	EXCLUSIVE	1523824	1524629	.	.	.	Lenght:805
CP011329	Mauve	EXCLUSIVE	1968986	1971245	.	.	.	Lenght:2259
CP011329	Mauve	EXCLUSIVE	2038167	2039014	.	.	.	Lenght:847
CP011329	Mauve	EXCLUSIVE	2096954	2098389	.	.	.	Lenght:1435
