# Supplementary material for: Functional annotation and distribution overview of RNA families in 27 Streptococcus agalactiae genomes
Source: BMC Genomics. 2018 Jul 28;19:556. doi: 10.1186/s12864-018-4951-z (PMC6064168; doi:10.1186/s12864-018-4951-z)
Supplement: Supplementary file 4 — GFF3 annotations for all classified Regions and ncRNAs. (ZIP 1638 kb) [file 12864_2018_4951_MOESM4_ESM.zip › Additional file 4/Core_Shared_and_Exclusive_Regions/EXCLUSIVE_CP012419.gff]

CP012419	Mauve	EXCLUSIVE	81638	86503	.	.	.	Lenght:4865
CP012419	Mauve	EXCLUSIVE	93177	93649	.	.	.	Lenght:472
CP012419	Mauve	EXCLUSIVE	94092	95106	.	.	.	Lenght:1014
CP012419	Mauve	EXCLUSIVE	95152	95244	.	.	.	Lenght:92
CP012419	Mauve	EXCLUSIVE	95683	95894	.	.	.	Lenght:211
CP012419	Mauve	EXCLUSIVE	96041	96155	.	.	.	Lenght:114
CP012419	Mauve	EXCLUSIVE	96233	122266	.	.	.	Lenght:26033
CP012419	Mauve	EXCLUSIVE	279796	279954	.	.	.	Lenght:158
CP012419	Mauve	EXCLUSIVE	375250	375365	.	.	.	Lenght:115
CP012419	Mauve	EXCLUSIVE	376835	376896	.	.	.	Lenght:61
CP012419	Mauve	EXCLUSIVE	475451	475518	.	.	.	Lenght:67
CP012419	Mauve	EXCLUSIVE	487106	487966	.	.	.	Lenght:860
CP012419	Mauve	EXCLUSIVE	503537	512977	.	.	.	Lenght:9440
CP012419	Mauve	EXCLUSIVE	513709	514183	.	.	.	Lenght:474
CP012419	Mauve	EXCLUSIVE	514214	514376	.	.	.	Lenght:162
CP012419	Mauve	EXCLUSIVE	635160	635437	.	.	.	Lenght:277
CP012419	Mauve	EXCLUSIVE	636159	636221	.	.	.	Lenght:62
CP012419	Mauve	EXCLUSIVE	636265	636609	.	.	.	Lenght:344
CP012419	Mauve	EXCLUSIVE	915911	915938	.	.	.	Lenght:27
CP012419	Mauve	EXCLUSIVE	915983	916005	.	.	.	Lenght:22
CP012419	Mauve	EXCLUSIVE	916119	916138	.	.	.	Lenght:19
CP012419	Mauve	EXCLUSIVE	1017027	1017573	.	.	.	Lenght:546
CP012419	Mauve	EXCLUSIVE	1047324	1047343	.	.	.	Lenght:19
CP012419	Mauve	EXCLUSIVE	1145429	1146289	.	.	.	Lenght:860
CP012419	Mauve	EXCLUSIVE	1184927	1186900	.	.	.	Lenght:1973
CP012419	Mauve	EXCLUSIVE	1208021	1208042	.	.	.	Lenght:21
CP012419	Mauve	EXCLUSIVE	1209279	1215711	.	.	.	Lenght:6432
CP012419	Mauve	EXCLUSIVE	1217665	1217906	.	.	.	Lenght:241
CP012419	Mauve	EXCLUSIVE	1217998	1218794	.	.	.	Lenght:796
CP012419	Mauve	EXCLUSIVE	1218851	1222044	.	.	.	Lenght:3193
CP012419	Mauve	EXCLUSIVE	1388608	1388845	.	.	.	Lenght:237
CP012419	Mauve	EXCLUSIVE	1451091	1451114	.	.	.	Lenght:23
CP012419	Mauve	EXCLUSIVE	1451244	1451284	.	.	.	Lenght:40
CP012419	Mauve	EXCLUSIVE	1451810	1451842	.	.	.	Lenght:32
CP012419	Mauve	EXCLUSIVE	1452229	1452265	.	.	.	Lenght:36
CP012419	Mauve	EXCLUSIVE	1708629	1708787	.	.	.	Lenght:158
CP012419	Mauve	EXCLUSIVE	1952656	1953516	.	.	.	Lenght:860
CP012419	Mauve	EXCLUSIVE	2004866	2008683	.	.	.	Lenght:3817
CP012419	Mauve	EXCLUSIVE	2013803	2013969	.	.	.	Lenght:166
CP012419	Mauve	EXCLUSIVE	2014128	2014429	.	.	.	Lenght:301
CP012419	Mauve	EXCLUSIVE	2017520	2018066	.	.	.	Lenght:546
CP012419	Mauve	EXCLUSIVE	2018689	2018861	.	.	.	Lenght:172
CP012419	Mauve	EXCLUSIVE	2021427	2022906	.	.	.	Lenght:1479
CP012419	Mauve	EXCLUSIVE	2042264	2042348	.	.	.	Lenght:84
CP012419	Mauve	EXCLUSIVE	2042395	2042448	.	.	.	Lenght:53
CP012419	Mauve	EXCLUSIVE	2042514	2042757	.	.	.	Lenght:243
CP012419	Mauve	EXCLUSIVE	2044402	2044491	.	.	.	Lenght:89
CP012419	Mauve	EXCLUSIVE	2045406	2045476	.	.	.	Lenght:70
CP012419	Mauve	EXCLUSIVE	2050816	2052102	.	.	.	Lenght:1286
