# Supplementary material for: Functional annotation and distribution overview of RNA families in 27 Streptococcus agalactiae genomes
Source: BMC Genomics. 2018 Jul 28;19:556. doi: 10.1186/s12864-018-4951-z (PMC6064168; doi:10.1186/s12864-018-4951-z)
Supplement: Supplementary file 4 — GFF3 annotations for all classified Regions and ncRNAs. (ZIP 1638 kb) [file 12864_2018_4951_MOESM4_ESM.zip › Additional file 4/Core_Shared_and_Exclusive_Regions/EXCLUSIVE_CP013202.gff]

CP013202	Mauve	EXCLUSIVE	27490	27563	.	.	.	Lenght:73
CP013202	Mauve	EXCLUSIVE	165521	165721	.	.	.	Lenght:200
CP013202	Mauve	EXCLUSIVE	170001	170554	.	.	.	Lenght:553
CP013202	Mauve	EXCLUSIVE	231981	235631	.	.	.	Lenght:3650
CP013202	Mauve	EXCLUSIVE	235737	239763	.	.	.	Lenght:4026
CP013202	Mauve	EXCLUSIVE	239845	241131	.	.	.	Lenght:1286
CP013202	Mauve	EXCLUSIVE	274603	274702	.	.	.	Lenght:99
CP013202	Mauve	EXCLUSIVE	275103	275202	.	.	.	Lenght:99
CP013202	Mauve	EXCLUSIVE	594441	595301	.	.	.	Lenght:860
CP013202	Mauve	EXCLUSIVE	601481	601784	.	.	.	Lenght:303
CP013202	Mauve	EXCLUSIVE	601905	603857	.	.	.	Lenght:1952
CP013202	Mauve	EXCLUSIVE	605365	605422	.	.	.	Lenght:57
CP013202	Mauve	EXCLUSIVE	605802	607401	.	.	.	Lenght:1599
CP013202	Mauve	EXCLUSIVE	607967	614037	.	.	.	Lenght:6070
CP013202	Mauve	EXCLUSIVE	965104	965133	.	.	.	Lenght:29
CP013202	Mauve	EXCLUSIVE	965292	965381	.	.	.	Lenght:89
CP013202	Mauve	EXCLUSIVE	965425	965449	.	.	.	Lenght:24
CP013202	Mauve	EXCLUSIVE	1075980	1076413	.	.	.	Lenght:433
CP013202	Mauve	EXCLUSIVE	1083813	1084673	.	.	.	Lenght:860
CP013202	Mauve	EXCLUSIVE	1113797	1113826	.	.	.	Lenght:29
CP013202	Mauve	EXCLUSIVE	1408071	1408931	.	.	.	Lenght:860
CP013202	Mauve	EXCLUSIVE	1941453	1941487	.	.	.	Lenght:34
CP013202	Mauve	EXCLUSIVE	1943966	1947276	.	.	.	Lenght:3310
CP013202	Mauve	EXCLUSIVE	1956076	1956095	.	.	.	Lenght:19
CP013202	Mauve	EXCLUSIVE	1959426	1960225	.	.	.	Lenght:799
CP013202	Mauve	EXCLUSIVE	1960676	1960779	.	.	.	Lenght:103
CP013202	Mauve	EXCLUSIVE	1961377	1961643	.	.	.	Lenght:266
CP013202	Mauve	EXCLUSIVE	1962127	1962525	.	.	.	Lenght:398
CP013202	Mauve	EXCLUSIVE	1962830	1962879	.	.	.	Lenght:49
CP013202	Mauve	EXCLUSIVE	1962954	1962990	.	.	.	Lenght:36
CP013202	Mauve	EXCLUSIVE	1963085	1963129	.	.	.	Lenght:44
CP013202	Mauve	EXCLUSIVE	1963655	1963905	.	.	.	Lenght:250
CP013202	Mauve	EXCLUSIVE	1964008	1964157	.	.	.	Lenght:149
CP013202	Mauve	EXCLUSIVE	1964234	1964290	.	.	.	Lenght:56
CP013202	Mauve	EXCLUSIVE	1964336	1964363	.	.	.	Lenght:27
CP013202	Mauve	EXCLUSIVE	1965139	1965230	.	.	.	Lenght:91
CP013202	Mauve	EXCLUSIVE	1965434	1965634	.	.	.	Lenght:200
CP013202	Mauve	EXCLUSIVE	1966253	1966368	.	.	.	Lenght:115
CP013202	Mauve	EXCLUSIVE	1966787	1966966	.	.	.	Lenght:179
CP013202	Mauve	EXCLUSIVE	1967232	1967438	.	.	.	Lenght:206
CP013202	Mauve	EXCLUSIVE	1967616	1967732	.	.	.	Lenght:116
CP013202	Mauve	EXCLUSIVE	1967847	1968096	.	.	.	Lenght:249
CP013202	Mauve	EXCLUSIVE	1974329	1983546	.	.	.	Lenght:9217
CP013202	Mauve	EXCLUSIVE	1987647	1991579	.	.	.	Lenght:3932
