# Supplementary material for: Functional annotation and distribution overview of RNA families in 27 Streptococcus agalactiae genomes
Source: BMC Genomics. 2018 Jul 28;19:556. doi: 10.1186/s12864-018-4951-z (PMC6064168; doi:10.1186/s12864-018-4951-z)
Supplement: Supplementary file 4 — GFF3 annotations for all classified Regions and ncRNAs. (ZIP 1638 kb) [file 12864_2018_4951_MOESM4_ESM.zip › Additional file 4/Core_Shared_and_Exclusive_Regions/EXCLUSIVE_HF952105.gff]

HF952105	Mauve	EXCLUSIVE	101190	102451	.	.	.	Lenght:1261
HF952105	Mauve	EXCLUSIVE	311701	311770	.	.	.	Lenght:69
HF952105	Mauve	EXCLUSIVE	311970	312004	.	.	.	Lenght:34
HF952105	Mauve	EXCLUSIVE	312127	313385	.	.	.	Lenght:1258
HF952105	Mauve	EXCLUSIVE	434880	436072	.	.	.	Lenght:1192
HF952105	Mauve	EXCLUSIVE	461326	461422	.	.	.	Lenght:96
HF952105	Mauve	EXCLUSIVE	461565	462681	.	.	.	Lenght:1116
HF952105	Mauve	EXCLUSIVE	474089	474109	.	.	.	Lenght:20
HF952105	Mauve	EXCLUSIVE	475541	475580	.	.	.	Lenght:39
HF952105	Mauve	EXCLUSIVE	475652	475844	.	.	.	Lenght:192
HF952105	Mauve	EXCLUSIVE	562395	563987	.	.	.	Lenght:1592
HF952105	Mauve	EXCLUSIVE	584871	590983	.	.	.	Lenght:6112
HF952105	Mauve	EXCLUSIVE	596637	597898	.	.	.	Lenght:1261
HF952105	Mauve	EXCLUSIVE	617580	617625	.	.	.	Lenght:45
HF952105	Mauve	EXCLUSIVE	618886	619117	.	.	.	Lenght:231
HF952105	Mauve	EXCLUSIVE	623896	639108	.	.	.	Lenght:15212
HF952105	Mauve	EXCLUSIVE	639812	641094	.	.	.	Lenght:1282
HF952105	Mauve	EXCLUSIVE	641457	646843	.	.	.	Lenght:5386
HF952105	Mauve	EXCLUSIVE	646980	647088	.	.	.	Lenght:108
HF952105	Mauve	EXCLUSIVE	649403	651694	.	.	.	Lenght:2291
HF952105	Mauve	EXCLUSIVE	652070	654785	.	.	.	Lenght:2715
HF952105	Mauve	EXCLUSIVE	656842	664884	.	.	.	Lenght:8042
HF952105	Mauve	EXCLUSIVE	665199	665844	.	.	.	Lenght:645
HF952105	Mauve	EXCLUSIVE	666177	673326	.	.	.	Lenght:7149
HF952105	Mauve	EXCLUSIVE	673426	675243	.	.	.	Lenght:1817
HF952105	Mauve	EXCLUSIVE	768186	769447	.	.	.	Lenght:1261
HF952105	Mauve	EXCLUSIVE	839226	839249	.	.	.	Lenght:23
HF952105	Mauve	EXCLUSIVE	858078	858704	.	.	.	Lenght:626
HF952105	Mauve	EXCLUSIVE	858865	860631	.	.	.	Lenght:1766
HF952105	Mauve	EXCLUSIVE	865443	866683	.	.	.	Lenght:1240
HF952105	Mauve	EXCLUSIVE	933810	933834	.	.	.	Lenght:24
HF952105	Mauve	EXCLUSIVE	944763	945983	.	.	.	Lenght:1220
HF952105	Mauve	EXCLUSIVE	1022783	1022802	.	.	.	Lenght:19
HF952105	Mauve	EXCLUSIVE	1040024	1041726	.	.	.	Lenght:1702
HF952105	Mauve	EXCLUSIVE	1131796	1131828	.	.	.	Lenght:32
HF952105	Mauve	EXCLUSIVE	1165142	1166103	.	.	.	Lenght:961
HF952105	Mauve	EXCLUSIVE	1173344	1173417	.	.	.	Lenght:73
HF952105	Mauve	EXCLUSIVE	1175623	1175923	.	.	.	Lenght:300
HF952105	Mauve	EXCLUSIVE	1176015	1179215	.	.	.	Lenght:3200
HF952105	Mauve	EXCLUSIVE	1209627	1210847	.	.	.	Lenght:1220
HF952105	Mauve	EXCLUSIVE	1245509	1251836	.	.	.	Lenght:6327
HF952105	Mauve	EXCLUSIVE	1270199	1271420	.	.	.	Lenght:1221
HF952105	Mauve	EXCLUSIVE	1273377	1273429	.	.	.	Lenght:52
HF952105	Mauve	EXCLUSIVE	1273774	1282315	.	.	.	Lenght:8541
HF952105	Mauve	EXCLUSIVE	1282799	1289300	.	.	.	Lenght:6501
HF952105	Mauve	EXCLUSIVE	1289858	1290102	.	.	.	Lenght:244
HF952105	Mauve	EXCLUSIVE	1290260	1290495	.	.	.	Lenght:235
HF952105	Mauve	EXCLUSIVE	1290659	1292343	.	.	.	Lenght:1684
HF952105	Mauve	EXCLUSIVE	1293309	1296861	.	.	.	Lenght:3552
HF952105	Mauve	EXCLUSIVE	1296991	1297119	.	.	.	Lenght:128
HF952105	Mauve	EXCLUSIVE	1297485	1298526	.	.	.	Lenght:1041
HF952105	Mauve	EXCLUSIVE	1298601	1301222	.	.	.	Lenght:2621
HF952105	Mauve	EXCLUSIVE	1301537	1302625	.	.	.	Lenght:1088
HF952105	Mauve	EXCLUSIVE	1302776	1303269	.	.	.	Lenght:493
HF952105	Mauve	EXCLUSIVE	1469114	1469165	.	.	.	Lenght:51
HF952105	Mauve	EXCLUSIVE	1469312	1469394	.	.	.	Lenght:82
HF952105	Mauve	EXCLUSIVE	1469674	1469780	.	.	.	Lenght:106
HF952105	Mauve	EXCLUSIVE	1469850	1469874	.	.	.	Lenght:24
HF952105	Mauve	EXCLUSIVE	1509920	1512396	.	.	.	Lenght:2476
HF952105	Mauve	EXCLUSIVE	1546542	1551483	.	.	.	Lenght:4941
HF952105	Mauve	EXCLUSIVE	1556160	1557376	.	.	.	Lenght:1216
HF952105	Mauve	EXCLUSIVE	1564361	1565581	.	.	.	Lenght:1220
HF952105	Mauve	EXCLUSIVE	1736752	1741794	.	.	.	Lenght:5042
HF952105	Mauve	EXCLUSIVE	1775526	1778124	.	.	.	Lenght:2598
HF952105	Mauve	EXCLUSIVE	1911542	1911590	.	.	.	Lenght:48
HF952105	Mauve	EXCLUSIVE	1934624	1938125	.	.	.	Lenght:3501
HF952105	Mauve	EXCLUSIVE	1938163	1939165	.	.	.	Lenght:1002
HF952105	Mauve	EXCLUSIVE	1939405	1940609	.	.	.	Lenght:1204
HF952105	Mauve	EXCLUSIVE	1940696	1941064	.	.	.	Lenght:368
HF952105	Mauve	EXCLUSIVE	1978874	1979095	.	.	.	Lenght:221
HF952105	Mauve	EXCLUSIVE	1979308	1979693	.	.	.	Lenght:385
HF952105	Mauve	EXCLUSIVE	1979918	1980508	.	.	.	Lenght:590
HF952105	Mauve	EXCLUSIVE	1980619	1981185	.	.	.	Lenght:566
HF952105	Mauve	EXCLUSIVE	2027702	2029112	.	.	.	Lenght:1410
HF952105	Mauve	EXCLUSIVE	2030062	2030202	.	.	.	Lenght:140
HF952105	Mauve	EXCLUSIVE	2051256	2062851	.	.	.	Lenght:11595
HF952105	Mauve	EXCLUSIVE	2063476	2064050	.	.	.	Lenght:574
HF952105	Mauve	EXCLUSIVE	2064163	2066841	.	.	.	Lenght:2678
