# Supplementary material for: Functional annotation and distribution overview of RNA families in 27 Streptococcus agalactiae genomes
Source: BMC Genomics. 2018 Jul 28;19:556. doi: 10.1186/s12864-018-4951-z (PMC6064168; doi:10.1186/s12864-018-4951-z)
Supplement: Supplementary file 4 — GFF3 annotations for all classified Regions and ncRNAs. (ZIP 1638 kb) [file 12864_2018_4951_MOESM4_ESM.zip › Additional file 4/Core_Shared_and_Exclusive_Regions/EXCLUSIVE_HF952106.gff]

HF952106	Mauve	EXCLUSIVE	23465	23840	.	.	.	Lenght:375
HF952106	Mauve	EXCLUSIVE	25253	25644	.	.	.	Lenght:391
HF952106	Mauve	EXCLUSIVE	59024	59125	.	.	.	Lenght:101
HF952106	Mauve	EXCLUSIVE	59197	59227	.	.	.	Lenght:30
HF952106	Mauve	EXCLUSIVE	60846	62360	.	.	.	Lenght:1514
HF952106	Mauve	EXCLUSIVE	62439	63405	.	.	.	Lenght:966
HF952106	Mauve	EXCLUSIVE	98424	98640	.	.	.	Lenght:216
HF952106	Mauve	EXCLUSIVE	101910	103415	.	.	.	Lenght:1505
HF952106	Mauve	EXCLUSIVE	471527	472787	.	.	.	Lenght:1260
HF952106	Mauve	EXCLUSIVE	475694	475831	.	.	.	Lenght:137
HF952106	Mauve	EXCLUSIVE	475908	476039	.	.	.	Lenght:131
HF952106	Mauve	EXCLUSIVE	593842	601226	.	.	.	Lenght:7384
HF952106	Mauve	EXCLUSIVE	601483	614068	.	.	.	Lenght:12585
HF952106	Mauve	EXCLUSIVE	617642	617726	.	.	.	Lenght:84
HF952106	Mauve	EXCLUSIVE	618534	618566	.	.	.	Lenght:32
HF952106	Mauve	EXCLUSIVE	620617	623149	.	.	.	Lenght:2532
HF952106	Mauve	EXCLUSIVE	623231	623817	.	.	.	Lenght:586
HF952106	Mauve	EXCLUSIVE	624826	624933	.	.	.	Lenght:107
HF952106	Mauve	EXCLUSIVE	625066	625095	.	.	.	Lenght:29
HF952106	Mauve	EXCLUSIVE	626258	626758	.	.	.	Lenght:500
HF952106	Mauve	EXCLUSIVE	628246	630956	.	.	.	Lenght:2710
HF952106	Mauve	EXCLUSIVE	631505	632006	.	.	.	Lenght:501
HF952106	Mauve	EXCLUSIVE	633052	633125	.	.	.	Lenght:73
HF952106	Mauve	EXCLUSIVE	638646	639689	.	.	.	Lenght:1043
HF952106	Mauve	EXCLUSIVE	639896	640585	.	.	.	Lenght:689
HF952106	Mauve	EXCLUSIVE	640748	651841	.	.	.	Lenght:11093
HF952106	Mauve	EXCLUSIVE	651991	655297	.	.	.	Lenght:3306
HF952106	Mauve	EXCLUSIVE	655341	655689	.	.	.	Lenght:348
HF952106	Mauve	EXCLUSIVE	656141	656287	.	.	.	Lenght:146
HF952106	Mauve	EXCLUSIVE	656496	662255	.	.	.	Lenght:5759
HF952106	Mauve	EXCLUSIVE	662465	664078	.	.	.	Lenght:1613
HF952106	Mauve	EXCLUSIVE	676607	678395	.	.	.	Lenght:1788
HF952106	Mauve	EXCLUSIVE	699294	702499	.	.	.	Lenght:3205
HF952106	Mauve	EXCLUSIVE	702596	703727	.	.	.	Lenght:1131
HF952106	Mauve	EXCLUSIVE	885177	885635	.	.	.	Lenght:458
HF952106	Mauve	EXCLUSIVE	885886	886793	.	.	.	Lenght:907
HF952106	Mauve	EXCLUSIVE	961349	961371	.	.	.	Lenght:22
HF952106	Mauve	EXCLUSIVE	961550	961581	.	.	.	Lenght:31
HF952106	Mauve	EXCLUSIVE	961682	961767	.	.	.	Lenght:85
HF952106	Mauve	EXCLUSIVE	1192224	1192244	.	.	.	Lenght:20
HF952106	Mauve	EXCLUSIVE	1192699	1192727	.	.	.	Lenght:28
HF952106	Mauve	EXCLUSIVE	1192876	1193945	.	.	.	Lenght:1069
HF952106	Mauve	EXCLUSIVE	1194302	1195613	.	.	.	Lenght:1311
HF952106	Mauve	EXCLUSIVE	1426985	1427041	.	.	.	Lenght:56
HF952106	Mauve	EXCLUSIVE	1427188	1427249	.	.	.	Lenght:61
HF952106	Mauve	EXCLUSIVE	1427344	1427490	.	.	.	Lenght:146
HF952106	Mauve	EXCLUSIVE	1467491	1468690	.	.	.	Lenght:1199
HF952106	Mauve	EXCLUSIVE	1504366	1504398	.	.	.	Lenght:32
HF952106	Mauve	EXCLUSIVE	1504584	1504616	.	.	.	Lenght:32
HF952106	Mauve	EXCLUSIVE	1687304	1687403	.	.	.	Lenght:99
HF952106	Mauve	EXCLUSIVE	1719564	1719594	.	.	.	Lenght:30
HF952106	Mauve	EXCLUSIVE	1876420	1881246	.	.	.	Lenght:4826
HF952106	Mauve	EXCLUSIVE	1881499	1882006	.	.	.	Lenght:507
HF952106	Mauve	EXCLUSIVE	1882162	1882181	.	.	.	Lenght:19
HF952106	Mauve	EXCLUSIVE	1882264	1883110	.	.	.	Lenght:846
HF952106	Mauve	EXCLUSIVE	1920441	1920567	.	.	.	Lenght:126
