# Supplementary material for: Functional annotation and distribution overview of RNA families in 27 Streptococcus agalactiae genomes
Source: BMC Genomics. 2018 Jul 28;19:556. doi: 10.1186/s12864-018-4951-z (PMC6064168; doi:10.1186/s12864-018-4951-z)
Supplement: Supplementary file 4 — GFF3 annotations for all classified Regions and ncRNAs. (ZIP 1638 kb) [file 12864_2018_4951_MOESM4_ESM.zip › Additional file 4/Core_Shared_and_Exclusive_Regions/EXCLUSIVE_HG939456.gff]

HG939456	Mauve	EXCLUSIVE	232848	232895	.	.	.	Lenght:47
HG939456	Mauve	EXCLUSIVE	235888	235908	.	.	.	Lenght:20
HG939456	Mauve	EXCLUSIVE	236507	236732	.	.	.	Lenght:225
HG939456	Mauve	EXCLUSIVE	237056	237461	.	.	.	Lenght:405
HG939456	Mauve	EXCLUSIVE	237544	238686	.	.	.	Lenght:1142
HG939456	Mauve	EXCLUSIVE	239188	246078	.	.	.	Lenght:6890
HG939456	Mauve	EXCLUSIVE	247394	247897	.	.	.	Lenght:503
HG939456	Mauve	EXCLUSIVE	258197	258290	.	.	.	Lenght:93
HG939456	Mauve	EXCLUSIVE	260282	260690	.	.	.	Lenght:408
HG939456	Mauve	EXCLUSIVE	260925	262118	.	.	.	Lenght:1193
HG939456	Mauve	EXCLUSIVE	441091	441405	.	.	.	Lenght:314
HG939456	Mauve	EXCLUSIVE	441525	442414	.	.	.	Lenght:889
HG939456	Mauve	EXCLUSIVE	451002	451038	.	.	.	Lenght:36
HG939456	Mauve	EXCLUSIVE	451171	451252	.	.	.	Lenght:81
HG939456	Mauve	EXCLUSIVE	451365	451512	.	.	.	Lenght:147
HG939456	Mauve	EXCLUSIVE	451702	451726	.	.	.	Lenght:24
HG939456	Mauve	EXCLUSIVE	452777	454479	.	.	.	Lenght:1702
HG939456	Mauve	EXCLUSIVE	465184	465276	.	.	.	Lenght:92
HG939456	Mauve	EXCLUSIVE	538973	540387	.	.	.	Lenght:1414
HG939456	Mauve	EXCLUSIVE	587635	588144	.	.	.	Lenght:509
HG939456	Mauve	EXCLUSIVE	588495	588749	.	.	.	Lenght:254
HG939456	Mauve	EXCLUSIVE	590294	590968	.	.	.	Lenght:674
HG939456	Mauve	EXCLUSIVE	595629	596091	.	.	.	Lenght:462
HG939456	Mauve	EXCLUSIVE	596230	599056	.	.	.	Lenght:2826
HG939456	Mauve	EXCLUSIVE	915720	916034	.	.	.	Lenght:314
HG939456	Mauve	EXCLUSIVE	916678	917552	.	.	.	Lenght:874
HG939456	Mauve	EXCLUSIVE	917691	917723	.	.	.	Lenght:32
HG939456	Mauve	EXCLUSIVE	918887	918936	.	.	.	Lenght:49
HG939456	Mauve	EXCLUSIVE	920420	924032	.	.	.	Lenght:3612
HG939456	Mauve	EXCLUSIVE	924393	924616	.	.	.	Lenght:223
HG939456	Mauve	EXCLUSIVE	926187	926214	.	.	.	Lenght:27
HG939456	Mauve	EXCLUSIVE	927343	936279	.	.	.	Lenght:8936
HG939456	Mauve	EXCLUSIVE	950505	950543	.	.	.	Lenght:38
HG939456	Mauve	EXCLUSIVE	952740	952767	.	.	.	Lenght:27
HG939456	Mauve	EXCLUSIVE	993898	993935	.	.	.	Lenght:37
HG939456	Mauve	EXCLUSIVE	1126187	1126424	.	.	.	Lenght:237
HG939456	Mauve	EXCLUSIVE	1126856	1127135	.	.	.	Lenght:279
HG939456	Mauve	EXCLUSIVE	1127428	1127503	.	.	.	Lenght:75
HG939456	Mauve	EXCLUSIVE	1127873	1129097	.	.	.	Lenght:1224
HG939456	Mauve	EXCLUSIVE	1136063	1137497	.	.	.	Lenght:1434
HG939456	Mauve	EXCLUSIVE	1214753	1217804	.	.	.	Lenght:3051
HG939456	Mauve	EXCLUSIVE	1218279	1224499	.	.	.	Lenght:6220
HG939456	Mauve	EXCLUSIVE	1248982	1249480	.	.	.	Lenght:498
HG939456	Mauve	EXCLUSIVE	1249521	1249554	.	.	.	Lenght:33
HG939456	Mauve	EXCLUSIVE	1249658	1249757	.	.	.	Lenght:99
HG939456	Mauve	EXCLUSIVE	1250018	1250431	.	.	.	Lenght:413
HG939456	Mauve	EXCLUSIVE	1251199	1251241	.	.	.	Lenght:42
HG939456	Mauve	EXCLUSIVE	1251374	1251868	.	.	.	Lenght:494
HG939456	Mauve	EXCLUSIVE	1311477	1311529	.	.	.	Lenght:52
HG939456	Mauve	EXCLUSIVE	1311774	1311844	.	.	.	Lenght:70
HG939456	Mauve	EXCLUSIVE	1391107	1391527	.	.	.	Lenght:420
HG939456	Mauve	EXCLUSIVE	1560836	1564752	.	.	.	Lenght:3916
HG939456	Mauve	EXCLUSIVE	1613676	1614823	.	.	.	Lenght:1147
HG939456	Mauve	EXCLUSIVE	1614954	1615028	.	.	.	Lenght:74
HG939456	Mauve	EXCLUSIVE	1615381	1615421	.	.	.	Lenght:40
HG939456	Mauve	EXCLUSIVE	1797672	1799102	.	.	.	Lenght:1430
HG939456	Mauve	EXCLUSIVE	1827940	1828187	.	.	.	Lenght:247
HG939456	Mauve	EXCLUSIVE	1861300	1863133	.	.	.	Lenght:1833
HG939456	Mauve	EXCLUSIVE	1863270	1863389	.	.	.	Lenght:119
HG939456	Mauve	EXCLUSIVE	1887634	1889417	.	.	.	Lenght:1783
HG939456	Mauve	EXCLUSIVE	1889838	1889864	.	.	.	Lenght:26
HG939456	Mauve	EXCLUSIVE	1889966	1890735	.	.	.	Lenght:769
HG939456	Mauve	EXCLUSIVE	1891118	1891371	.	.	.	Lenght:253
HG939456	Mauve	EXCLUSIVE	1926983	1928428	.	.	.	Lenght:1445
HG939456	Mauve	EXCLUSIVE	1935464	1935654	.	.	.	Lenght:190
HG939456	Mauve	EXCLUSIVE	2009309	2014403	.	.	.	Lenght:5094
HG939456	Mauve	EXCLUSIVE	2015033	2015482	.	.	.	Lenght:449
HG939456	Mauve	EXCLUSIVE	2015594	2019828	.	.	.	Lenght:4234
