# Supplementary material for: Functional annotation and distribution overview of RNA families in 27 Streptococcus agalactiae genomes
Source: BMC Genomics. 2018 Jul 28;19:556. doi: 10.1186/s12864-018-4951-z (PMC6064168; doi:10.1186/s12864-018-4951-z)
Supplement: Supplementary file 4 — GFF3 annotations for all classified Regions and ncRNAs. (ZIP 1638 kb) [file 12864_2018_4951_MOESM4_ESM.zip › Additional file 4/Core_Shared_and_Exclusive_Regions/SHARED_AE009948.gff]

AE009948	Mauve	SHARED	594223	595740	.	.	.	Notes=Lenght1517	CP007631,594223,595740;
AE009948	Mauve	SHARED	908494	908540	.	.	.	Notes=Lenght46	CP000114,908494,908540;CP007631,908494,908540;CP006910,908494,908540;
AE009948	Mauve	SHARED	1076783	1076827	.	.	.	Notes=Lenght44	CP007572,1076783,1076827;CP007571,1076783,1076827;CP007570,1076783,1076827;CP011329,1076783,1076827;
AE009948	Mauve	SHARED	1076828	1078218	.	.	.	Notes=Lenght1390	CP011329,1076828,1078218;
AE009948	Mauve	SHARED	1265573	1274808	.	.	.	Notes=Lenght9235	CP011329,1265573,1274808;
AE009948	Mauve	SHARED	1275145	1275270	.	.	.	Notes=Lenght125	CP011329,1275145,1275270;
AE009948	Mauve	SHARED	1275293	1275666	.	.	.	Notes=Lenght373	CP011329,1275293,1275666;
AE009948	Mauve	SHARED	1276032	1276088	.	.	.	Notes=Lenght56	CP011329,1276032,1276088;
AE009948	Mauve	SHARED	1279988	1283156	.	.	.	Notes=Lenght3168	CP011329,1279988,1283156;
AE009948	Mauve	SHARED	1283458	1283889	.	.	.	Notes=Lenght431	CP011329,1283458,1283889;
AE009948	Mauve	SHARED	1287428	1288430	.	.	.	Notes=Lenght1002	CP011329,1287428,1288430;
AE009948	Mauve	SHARED	1415669	1415759	.	.	.	Notes=Lenght90	CP007631,1415669,1415759;CP011329,1415669,1415759;
AE009948	Mauve	SHARED	1031460	1031908	.	.	.	Notes=Lenght448	CP011329,1031460,1031908;
AE009948	Mauve	SHARED	1032460	1032594	.	.	.	Notes=Lenght134	CP011329,1032460,1032594;
AE009948	Mauve	SHARED	1339171	1339394	.	.	.	Notes=Lenght223	CP006910,1339171,1339394;
AE009948	Mauve	SHARED	1994874	1995124	.	.	.	Notes=Lenght250	HG939456,1994874,1995124;CP007631,1994874,1995124;CP007632,1994874,1995124;CP011329,1994874,1995124;
AE009948	Mauve	SHARED	1995125	1995176	.	.	.	Notes=Lenght51	CP007631,1995125,1995176;CP011329,1995125,1995176;
AE009948	Mauve	SHARED	1995216	1995226	.	.	.	Notes=Lenght10	CP007631,1995216,1995226;CP011329,1995216,1995226;
AE009948	Mauve	SHARED	1995227	1995315	.	.	.	Notes=Lenght88	HG939456,1995227,1995315;CP007631,1995227,1995315;CP007632,1995227,1995315;CP011329,1995227,1995315;
AE009948	Mauve	SHARED	2044695	2044775	.	.	.	Notes=Lenght80	CP011329,2044695,2044775;
AE009948	Mauve	SHARED	2001572	2003512	.	.	.	Notes=Lenght1940	CP011329,2001572,2003512;
AE009948	Mauve	SHARED	2003635	2005400	.	.	.	Notes=Lenght1765	CP011329,2003635,2005400;
AE009948	Mauve	SHARED	2005401	2005485	.	.	.	Notes=Lenght84	CP003919,2005401,2005485;CP007482,2005401,2005485;CP007565,2005401,2005485;CP006910,2005401,2005485;FO393392,2005401,2005485;CP011328,2005401,2005485;CP011329,2005401,2005485;
AE009948	Mauve	SHARED	2005486	2005719	.	.	.	Notes=Lenght233	CP011329,2005486,2005719;
AE009948	Mauve	SHARED	1991156	1991370	.	.	.	Notes=Lenght214	HG939456,1991156,1991370;CP007631,1991156,1991370;CP007632,1991156,1991370;CP011329,1991156,1991370;
AE009948	Mauve	SHARED	1991371	1991492	.	.	.	Notes=Lenght121	CP007631,1991371,1991492;CP011329,1991371,1991492;
AE009948	Mauve	SHARED	1991577	1992398	.	.	.	Notes=Lenght821	CP007631,1991577,1992398;CP011329,1991577,1992398;
AE009948	Mauve	SHARED	1992487	1993086	.	.	.	Notes=Lenght599	CP007631,1992487,1993086;CP011329,1992487,1993086;
AE009948	Mauve	SHARED	1993087	1993101	.	.	.	Notes=Lenght14	CP011329,1993087,1993101;
AE009948	Mauve	SHARED	1993102	1994008	.	.	.	Notes=Lenght906	CP007631,1993102,1994008;CP011329,1993102,1994008;
AE009948	Mauve	SHARED	1996589	1996715	.	.	.	Notes=Lenght126	CP007631,1996589,1996715;CP011329,1996589,1996715;
AE009948	Mauve	SHARED	1996726	1996853	.	.	.	Notes=Lenght127	HG939456,1996726,1996853;CP007631,1996726,1996853;CP007632,1996726,1996853;CP011329,1996726,1996853;
AE009948	Mauve	SHARED	1995317	1995343	.	.	.	Notes=Lenght26	HG939456,1995317,1995343;CP007632,1995317,1995343;CP011329,1995317,1995343;
AE009948	Mauve	SHARED	1995344	1995376	.	.	.	Notes=Lenght32	HG939456,1995344,1995376;CP007631,1995344,1995376;CP007632,1995344,1995376;CP011329,1995344,1995376;
AE009948	Mauve	SHARED	1995377	1995472	.	.	.	Notes=Lenght95	CP007631,1995377,1995472;CP011329,1995377,1995472;
AE009948	Mauve	SHARED	1994304	1994873	.	.	.	Notes=Lenght569	CP007631,1994304,1994873;CP011329,1994304,1994873;
AE009948	Mauve	SHARED	1994009	1994031	.	.	.	Notes=Lenght22	CP011329,1994009,1994031;
AE009948	Mauve	SHARED	1994032	1994048	.	.	.	Notes=Lenght16	CP007631,1994032,1994048;CP011329,1994032,1994048;
AE009948	Mauve	SHARED	1994049	1994094	.	.	.	Notes=Lenght45	HG939456,1994049,1994094;CP007631,1994049,1994094;CP007632,1994049,1994094;CP011329,1994049,1994094;
AE009948	Mauve	SHARED	1994095	1994165	.	.	.	Notes=Lenght70	CP007631,1994095,1994165;CP011329,1994095,1994165;
AE009948	Mauve	SHARED	1994166	1994180	.	.	.	Notes=Lenght14	CP011329,1994166,1994180;
AE009948	Mauve	SHARED	1994184	1994209	.	.	.	Notes=Lenght25	HG939456,1994184,1994209;CP007631,1994184,1994209;CP007632,1994184,1994209;CP011329,1994184,1994209;
AE009948	Mauve	SHARED	1288436	1289513	.	.	.	Notes=Lenght1077	CP007631,1288436,1289513;CP011329,1288436,1289513;
AE009948	Mauve	SHARED	1289514	1289539	.	.	.	Notes=Lenght25	CP011329,1289514,1289539;
AE009948	Mauve	SHARED	1289540	1289825	.	.	.	Notes=Lenght285	CP007631,1289540,1289825;CP011329,1289540,1289825;
AE009948	Mauve	SHARED	1289826	1290218	.	.	.	Notes=Lenght392	HF952104,1289826,1290218;CP007631,1289826,1290218;CP011329,1289826,1290218;
AE009948	Mauve	SHARED	1290219	1290595	.	.	.	Notes=Lenght376	CP007631,1290219,1290595;CP011329,1290219,1290595;
AE009948	Mauve	SHARED	1290596	1300868	.	.	.	Notes=Lenght10272	HF952104,1290596,1300868;CP007631,1290596,1300868;CP011329,1290596,1300868;
AE009948	Mauve	SHARED	1303506	1303568	.	.	.	Notes=Lenght62	HF952104,1303506,1303568;CP007631,1303506,1303568;CP011329,1303506,1303568;
AE009948	Mauve	SHARED	1307122	1308867	.	.	.	Notes=Lenght1745	HF952104,1307122,1308867;CP007631,1307122,1308867;CP011329,1307122,1308867;
AE009948	Mauve	SHARED	451097	451121	.	.	.	Notes=Lenght24	AL732656,451097,451121;CP007572,451097,451121;CP007571,451097,451121;CP007570,451097,451121;CP010867,451097,451121;
AE009948	Mauve	SHARED	1479177	1479207	.	.	.	Notes=Lenght30	CP007631,1479177,1479207;CP006910,1479177,1479207;
AE009948	Mauve	SHARED	908629	908652	.	.	.	Notes=Lenght23	CP007631,908629,908652;CP007632,908629,908652;CP006910,908629,908652;
AE009948	Mauve	SHARED	563965	564752	.	.	.	Notes=Lenght787	CP007631,563965,564752;CP007632,563965,564752;
AE009948	Mauve	SHARED	1339788	1340108	.	.	.	Notes=Lenght320	CP007632,1339788,1340108;
AE009948	Mauve	SHARED	580951	581009	.	.	.	Notes=Lenght58	CP007631,580951,581009;
AE009948	Mauve	SHARED	584790	584890	.	.	.	Notes=Lenght100	CP007571,584790,584890;
AE009948	Mauve	SHARED	449838	449869	.	.	.	Notes=Lenght31	AL732656,449838,449869;
AE009948	Mauve	SHARED	143083	143102	.	.	.	Notes=Lenght19	CP003919,143083,143102;HF952104,143083,143102;HF952106,143083,143102;HF952105,143083,143102;CP007482,143083,143102;CP007565,143083,143102;HG939456,143083,143102;CP007631,143083,143102;CP006910,143083,143102;CP007572,143083,143102;CP007571,143083,143102;CP007570,143083,143102;FO393392,143083,143102;CP010867,143083,143102;CP011328,143083,143102;CP011329,143083,143102;CP010319,143083,143102;
AE009948	Mauve	SHARED	908297	908360	.	.	.	Notes=Lenght63	HF952106,908297,908360;HF952105,908297,908360;HG939456,908297,908360;CP007631,908297,908360;CP007632,908297,908360;CP006910,908297,908360;CP011329,908297,908360;CP010319,908297,908360;
AE009948	Mauve	SHARED	40304	40319	.	.	.	Notes=Lenght15	CP007632,40304,40319;CP006910,40304,40319;CP007572,40304,40319;CP007571,40304,40319;CP007570,40304,40319;CP011329,40304,40319;CP010319,40304,40319;
AE009948	Mauve	SHARED	451129	451146	.	.	.	Notes=Lenght17	HG939456,451129,451146;CP010867,451129,451146;
AE009948	Mauve	SHARED	908202	908216	.	.	.	Notes=Lenght14	HF952106,908202,908216;CP006910,908202,908216;CP010319,908202,908216;
AE009948	Mauve	SHARED	908247	908281	.	.	.	Notes=Lenght34	CP006910,908247,908281;CP011329,908247,908281;CP010319,908247,908281;
AE009948	Mauve	SHARED	1308868	1311128	.	.	.	Notes=Lenght2260	HF952104,1308868,1311128;CP007631,1308868,1311128;CP011329,1308868,1311128;CP010319,1308868,1311128;
AE009948	Mauve	SHARED	599107	599153	.	.	.	Notes=Lenght46	CP007631,599107,599153;
AE009948	Mauve	SHARED	598102	598414	.	.	.	Notes=Lenght312	CP007631,598102,598414;
AE009948	Mauve	SHARED	561011	563964	.	.	.	Notes=Lenght2953	CP007631,561011,563964;
AE009948	Mauve	SHARED	559899	559982	.	.	.	Notes=Lenght83	CP007631,559899,559982;
AE009948	Mauve	SHARED	572973	575991	.	.	.	Notes=Lenght3018	CP007631,572973,575991;
AE009948	Mauve	SHARED	560321	561005	.	.	.	Notes=Lenght684	CP007631,560321,561005;CP007632,560321,561005;CP007572,560321,561005;CP007571,560321,561005;
AE009948	Mauve	SHARED	598952	599106	.	.	.	Notes=Lenght154	CP007631,598952,599106;CP007632,598952,599106;
AE009948	Mauve	SHARED	558785	558849	.	.	.	Notes=Lenght64	CP007631,558785,558849;CP007632,558785,558849;CP007572,558785,558849;CP007571,558785,558849;
AE009948	Mauve	SHARED	1995473	1995509	.	.	.	Notes=Lenght36	HG939456,1995473,1995509;CP007631,1995473,1995509;CP007632,1995473,1995509;CP011329,1995473,1995509;
AE009948	Mauve	SHARED	1995556	1995772	.	.	.	Notes=Lenght216	CP007631,1995556,1995772;CP011329,1995556,1995772;
AE009948	Mauve	SHARED	1996256	1996315	.	.	.	Notes=Lenght59	CP011329,1996256,1996315;
AE009948	Mauve	SHARED	1996358	1996400	.	.	.	Notes=Lenght42	HG939456,1996358,1996400;CP007631,1996358,1996400;CP007632,1996358,1996400;CP011329,1996358,1996400;
AE009948	Mauve	SHARED	1996401	1996541	.	.	.	Notes=Lenght140	CP007631,1996401,1996541;CP011329,1996401,1996541;
AE009948	Mauve	SHARED	450890	450932	.	.	.	Notes=Lenght42	AL732656,450890,450932;
AE009948	Mauve	SHARED	560090	560202	.	.	.	Notes=Lenght112	CP007572,560090,560202;CP007571,560090,560202;
AE009948	Mauve	SHARED	450077	450108	.	.	.	Notes=Lenght31	CP007631,450077,450108;
AE009948	Mauve	SHARED	599270	599327	.	.	.	Notes=Lenght57	CP007631,599270,599327;CP007632,599270,599327;CP007572,599270,599327;CP007571,599270,599327;
AE009948	Mauve	SHARED	599154	599269	.	.	.	Notes=Lenght115	CP007631,599154,599269;CP007632,599154,599269;
AE009948	Mauve	SHARED	558859	559898	.	.	.	Notes=Lenght1039	CP007631,558859,559898;CP007632,558859,559898;
AE009948	Mauve	SHARED	559983	560041	.	.	.	Notes=Lenght58	CP007631,559983,560041;CP007632,559983,560041;
AE009948	Mauve	SHARED	1416160	1416206	.	.	.	Notes=Lenght46	CP007631,1416160,1416206;CP011329,1416160,1416206;CP012419,1416160,1416206;
AE009948	Mauve	SHARED	1442833	1442876	.	.	.	Notes=Lenght43	AL732656,1442833,1442876;CP000114,1442833,1442876;CP003810,1442833,1442876;CP003919,1442833,1442876;HF952104,1442833,1442876;HF952106,1442833,1442876;HF952105,1442833,1442876;CP007482,1442833,1442876;CP007565,1442833,1442876;HG939456,1442833,1442876;CP007631,1442833,1442876;CP007632,1442833,1442876;CP006910,1442833,1442876;FO393392,1442833,1442876;CP010867,1442833,1442876;CP011325,1442833,1442876…
AE009948	Mauve	SHARED	1465334	1465372	.	.	.	Notes=Lenght38	CP000114,1465334,1465372;CP003810,1465334,1465372;CP003919,1465334,1465372;HF952106,1465334,1465372;HF952105,1465334,1465372;CP007482,1465334,1465372;CP007565,1465334,1465372;CP006910,1465334,1465372;FO393392,1465334,1465372;CP011325,1465334,1465372;CP011326,1465334,1465372;CP011327,1465334,1465372;CP011328,1465334,1465372;CP010319,1465334,1465372;CP012419,1465334,1465372;
AE009948	Mauve	SHARED	1465373	1465405	.	.	.	Notes=Lenght32	CP000114,1465373,1465405;CP003810,1465373,1465405;CP011325,1465373,1465405;CP011326,1465373,1465405;CP011327,1465373,1465405;CP012419,1465373,1465405;
AE009948	Mauve	SHARED	1465406	1465417	.	.	.	Notes=Lenght11	AL732656,1465406,1465417;CP000114,1465406,1465417;CP003810,1465406,1465417;CP003919,1465406,1465417;HF952106,1465406,1465417;HF952105,1465406,1465417;CP007482,1465406,1465417;CP007565,1465406,1465417;CP006910,1465406,1465417;CP007572,1465406,1465417;CP007571,1465406,1465417;CP007570,1465406,1465417;FO393392,1465406,1465417;CP011325,1465406,1465417;CP011326,1465406,1465417;CP011327,1465406,1465417…
AE009948	Mauve	SHARED	1470024	1470084	.	.	.	Notes=Lenght60	CP000114,1470024,1470084;CP003810,1470024,1470084;HF952106,1470024,1470084;HF952105,1470024,1470084;CP007482,1470024,1470084;CP007565,1470024,1470084;FO393392,1470024,1470084;CP011325,1470024,1470084;CP011326,1470024,1470084;CP011327,1470024,1470084;CP011328,1470024,1470084;CP010319,1470024,1470084;CP012419,1470024,1470084;
AE009948	Mauve	SHARED	1478886	1478907	.	.	.	Notes=Lenght21	HF952104,1478886,1478907;HF952106,1478886,1478907;CP010867,1478886,1478907;CP012419,1478886,1478907;
AE009948	Mauve	SHARED	1478965	1479010	.	.	.	Notes=Lenght45	CP000114,1478965,1479010;CP003810,1478965,1479010;HF952104,1478965,1479010;CP010867,1478965,1479010;CP011325,1478965,1479010;CP011327,1478965,1479010;CP012419,1478965,1479010;
AE009948	Mauve	SHARED	1479011	1479032	.	.	.	Notes=Lenght21	CP000114,1479011,1479032;CP003810,1479011,1479032;HF952104,1479011,1479032;CP010867,1479011,1479032;CP011325,1479011,1479032;CP011326,1479011,1479032;CP011327,1479011,1479032;CP012419,1479011,1479032;
AE009948	Mauve	SHARED	1479033	1479049	.	.	.	Notes=Lenght16	CP000114,1479033,1479049;CP003810,1479033,1479049;CP011325,1479033,1479049;CP011326,1479033,1479049;CP011327,1479033,1479049;CP012419,1479033,1479049;
AE009948	Mauve	SHARED	1479088	1479104	.	.	.	Notes=Lenght16	CP000114,1479088,1479104;CP003810,1479088,1479104;HF952104,1479088,1479104;CP007631,1479088,1479104;CP010867,1479088,1479104;CP011325,1479088,1479104;CP011326,1479088,1479104;CP011327,1479088,1479104;CP012419,1479088,1479104;
AE009948	Mauve	SHARED	1479105	1479118	.	.	.	Notes=Lenght13	AL732656,1479105,1479118;CP000114,1479105,1479118;CP003810,1479105,1479118;HF952104,1479105,1479118;HF952106,1479105,1479118;CP007631,1479105,1479118;CP006910,1479105,1479118;CP007572,1479105,1479118;CP007571,1479105,1479118;CP007570,1479105,1479118;CP010867,1479105,1479118;CP011325,1479105,1479118;CP011326,1479105,1479118;CP011327,1479105,1479118;CP010319,1479105,1479118;CP012419,1479105,1479118;
AE009948	Mauve	SHARED	1479119	1479132	.	.	.	Notes=Lenght13	CP000114,1479119,1479132;CP003810,1479119,1479132;HF952104,1479119,1479132;HF952105,1479119,1479132;CP007631,1479119,1479132;CP006910,1479119,1479132;CP010867,1479119,1479132;CP011325,1479119,1479132;CP011326,1479119,1479132;CP011327,1479119,1479132;CP010319,1479119,1479132;CP012419,1479119,1479132;
AE009948	Mauve	SHARED	1248764	1248889	.	.	.	Notes=Lenght125	AL732656,1248764,1248889;CP000114,1248764,1248889;HG939456,1248764,1248889;CP007631,1248764,1248889;CP007632,1248764,1248889;CP007572,1248764,1248889;CP007571,1248764,1248889;CP007570,1248764,1248889;CP011329,1248764,1248889;CP012419,1248764,1248889;
AE009948	Mauve	SHARED	1259931	1261789	.	.	.	Notes=Lenght1858	AL732656,1259931,1261789;CP000114,1259931,1261789;CP003810,1259931,1261789;HF952106,1259931,1261789;CP007482,1259931,1261789;CP007565,1259931,1261789;CP007572,1259931,1261789;CP007571,1259931,1261789;CP007570,1259931,1261789;FO393392,1259931,1261789;CP011325,1259931,1261789;CP011326,1259931,1261789;CP011327,1259931,1261789;CP011328,1259931,1261789;CP011329,1259931,1261789;CP010319,1259931,1261789…
AE009948	Mauve	SHARED	2043494	2043517	.	.	.	Notes=Lenght23	AL732656,2043494,2043517;CP000114,2043494,2043517;CP003810,2043494,2043517;HF952104,2043494,2043517;HF952106,2043494,2043517;HG939456,2043494,2043517;CP007631,2043494,2043517;CP007632,2043494,2043517;CP006910,2043494,2043517;CP007572,2043494,2043517;CP007571,2043494,2043517;CP007570,2043494,2043517;CP010867,2043494,2043517;CP011325,2043494,2043517;CP011326,2043494,2043517;CP011327,2043494,2043517…
AE009948	Mauve	SHARED	2043570	2043582	.	.	.	Notes=Lenght12	AL732656,2043570,2043582;CP000114,2043570,2043582;CP003810,2043570,2043582;HF952104,2043570,2043582;HF952106,2043570,2043582;HF952105,2043570,2043582;HG939456,2043570,2043582;CP007631,2043570,2043582;CP007632,2043570,2043582;CP006910,2043570,2043582;CP007572,2043570,2043582;CP007571,2043570,2043582;CP007570,2043570,2043582;CP010867,2043570,2043582;CP011325,2043570,2043582;CP011326,2043570,2043582…
AE009948	Mauve	SHARED	2043583	2043608	.	.	.	Notes=Lenght25	AL732656,2043583,2043608;CP000114,2043583,2043608;CP003810,2043583,2043608;HF952104,2043583,2043608;HF952106,2043583,2043608;HF952105,2043583,2043608;CP007631,2043583,2043608;CP007632,2043583,2043608;CP006910,2043583,2043608;CP007572,2043583,2043608;CP007571,2043583,2043608;CP007570,2043583,2043608;CP010867,2043583,2043608;CP011325,2043583,2043608;CP011326,2043583,2043608;CP011327,2043583,2043608…
AE009948	Mauve	SHARED	2043611	2043622	.	.	.	Notes=Lenght11	CP000114,2043611,2043622;CP003810,2043611,2043622;HF952104,2043611,2043622;CP007631,2043611,2043622;CP007632,2043611,2043622;CP006910,2043611,2043622;CP007572,2043611,2043622;CP007571,2043611,2043622;CP007570,2043611,2043622;CP010867,2043611,2043622;CP011325,2043611,2043622;CP011326,2043611,2043622;CP011327,2043611,2043622;CP011329,2043611,2043622;CP012419,2043611,2043622;
AE009948	Mauve	SHARED	2043624	2043646	.	.	.	Notes=Lenght22	CP007631,2043624,2043646;CP007571,2043624,2043646;CP007570,2043624,2043646;CP010867,2043624,2043646;CP011329,2043624,2043646;CP012419,2043624,2043646;
AE009948	Mauve	SHARED	2043647	2043665	.	.	.	Notes=Lenght18	AL732656,2043647,2043665;CP000114,2043647,2043665;CP003810,2043647,2043665;HF952104,2043647,2043665;HF952106,2043647,2043665;CP007631,2043647,2043665;CP007632,2043647,2043665;CP006910,2043647,2043665;CP007572,2043647,2043665;CP007571,2043647,2043665;CP007570,2043647,2043665;CP010867,2043647,2043665;CP011325,2043647,2043665;CP011326,2043647,2043665;CP011327,2043647,2043665;CP011329,2043647,2043665…
AE009948	Mauve	SHARED	2005720	2006077	.	.	.	Notes=Lenght357	AL732656,2005720,2006077;CP000114,2005720,2006077;CP003810,2005720,2006077;CP003919,2005720,2006077;HF952106,2005720,2006077;HF952105,2005720,2006077;CP007482,2005720,2006077;CP007565,2005720,2006077;HG939456,2005720,2006077;CP007631,2005720,2006077;CP007632,2005720,2006077;CP006910,2005720,2006077;CP007572,2005720,2006077;CP007571,2005720,2006077;CP007570,2005720,2006077;FO393392,2005720,2006077…
AE009948	Mauve	SHARED	2043372	2043383	.	.	.	Notes=Lenght11	HG939456,2043372,2043383;CP007631,2043372,2043383;CP006910,2043372,2043383;CP007572,2043372,2043383;CP007571,2043372,2043383;CP007570,2043372,2043383;CP010867,2043372,2043383;CP011329,2043372,2043383;CP012419,2043372,2043383;
AE009948	Mauve	SHARED	2043384	2043443	.	.	.	Notes=Lenght59	CP007631,2043384,2043443;CP007572,2043384,2043443;CP007571,2043384,2043443;CP007570,2043384,2043443;CP010867,2043384,2043443;CP011329,2043384,2043443;CP012419,2043384,2043443;
AE009948	Mauve	SHARED	2043444	2043464	.	.	.	Notes=Lenght20	CP000114,2043444,2043464;CP003810,2043444,2043464;HF952104,2043444,2043464;HF952105,2043444,2043464;HG939456,2043444,2043464;CP007631,2043444,2043464;CP007632,2043444,2043464;CP006910,2043444,2043464;CP007572,2043444,2043464;CP007571,2043444,2043464;CP007570,2043444,2043464;CP010867,2043444,2043464;CP011325,2043444,2043464;CP011326,2043444,2043464;CP011327,2043444,2043464;CP011329,2043444,2043464…
AE009948	Mauve	SHARED	2043465	2043477	.	.	.	Notes=Lenght12	AL732656,2043465,2043477;CP000114,2043465,2043477;CP003810,2043465,2043477;HF952104,2043465,2043477;HF952105,2043465,2043477;HG939456,2043465,2043477;CP007631,2043465,2043477;CP007632,2043465,2043477;CP006910,2043465,2043477;CP007572,2043465,2043477;CP007571,2043465,2043477;CP007570,2043465,2043477;CP010867,2043465,2043477;CP011325,2043465,2043477;CP011326,2043465,2043477;CP011327,2043465,2043477…
AE009948	Mauve	SHARED	2130074	2130103	.	.	.	Notes=Lenght29	AL732656,2130074,2130103;CP000114,2130074,2130103;CP003810,2130074,2130103;CP003919,2130074,2130103;HF952106,2130074,2130103;HF952105,2130074,2130103;CP007482,2130074,2130103;CP007565,2130074,2130103;HG939456,2130074,2130103;CP007632,2130074,2130103;CP006910,2130074,2130103;CP007572,2130074,2130103;CP007571,2130074,2130103;CP007570,2130074,2130103;FO393392,2130074,2130103;CP011325,2130074,2130103…
AE009948	Mauve	SHARED	2099781	2099802	.	.	.	Notes=Lenght21	CP000114,2099781,2099802;CP003810,2099781,2099802;CP007572,2099781,2099802;CP007571,2099781,2099802;CP007570,2099781,2099802;CP011325,2099781,2099802;CP011326,2099781,2099802;CP011327,2099781,2099802;CP011329,2099781,2099802;CP012419,2099781,2099802;
AE009948	Mauve	SHARED	1833085	1833105	.	.	.	Notes=Lenght20	AL732656,1833085,1833105;CP000114,1833085,1833105;CP003810,1833085,1833105;CP003919,1833085,1833105;HF952106,1833085,1833105;HF952105,1833085,1833105;CP007482,1833085,1833105;CP007565,1833085,1833105;HG939456,1833085,1833105;CP007632,1833085,1833105;CP006910,1833085,1833105;CP007572,1833085,1833105;CP007571,1833085,1833105;CP007570,1833085,1833105;FO393392,1833085,1833105;CP011325,1833085,1833105…
AE009948	Mauve	SHARED	1889148	1889158	.	.	.	Notes=Lenght10	CP000114,1889148,1889158;CP003810,1889148,1889158;CP003919,1889148,1889158;HF952106,1889148,1889158;HF952105,1889148,1889158;CP007482,1889148,1889158;CP007565,1889148,1889158;HG939456,1889148,1889158;CP007632,1889148,1889158;FO393392,1889148,1889158;CP011325,1889148,1889158;CP011326,1889148,1889158;CP011327,1889148,1889158;CP011328,1889148,1889158;CP011329,1889148,1889158;CP010319,1889148,1889158…
AE009948	Mauve	SHARED	1889159	1889559	.	.	.	Notes=Lenght400	AL732656,1889159,1889559;CP000114,1889159,1889559;CP003810,1889159,1889559;CP003919,1889159,1889559;HF952106,1889159,1889559;HF952105,1889159,1889559;CP007482,1889159,1889559;CP007565,1889159,1889559;HG939456,1889159,1889559;CP007632,1889159,1889559;CP007572,1889159,1889559;CP007571,1889159,1889559;CP007570,1889159,1889559;FO393392,1889159,1889559;CP011325,1889159,1889559;CP011326,1889159,1889559…
AE009948	Mauve	SHARED	1959847	1959940	.	.	.	Notes=Lenght93	AL732656,1959847,1959940;CP000114,1959847,1959940;CP003810,1959847,1959940;HF952105,1959847,1959940;HG939456,1959847,1959940;CP007632,1959847,1959940;CP011325,1959847,1959940;CP011326,1959847,1959940;CP011327,1959847,1959940;CP011329,1959847,1959940;CP012419,1959847,1959940;
AE009948	Mauve	SHARED	1962240	1962282	.	.	.	Notes=Lenght42	AL732656,1962240,1962282;CP000114,1962240,1962282;CP003810,1962240,1962282;HG939456,1962240,1962282;CP006910,1962240,1962282;CP007572,1962240,1962282;CP007571,1962240,1962282;CP007570,1962240,1962282;CP011325,1962240,1962282;CP011326,1962240,1962282;CP011327,1962240,1962282;CP012419,1962240,1962282;
AE009948	Mauve	SHARED	1962799	1962919	.	.	.	Notes=Lenght120	CP000114,1962799,1962919;CP003810,1962799,1962919;CP011325,1962799,1962919;CP011326,1962799,1962919;CP011327,1962799,1962919;CP012419,1962799,1962919;
AE009948	Mauve	SHARED	1966671	1967466	.	.	.	Notes=Lenght795	CP000114,1966671,1967466;CP003810,1966671,1967466;CP011325,1966671,1967466;CP011326,1966671,1967466;CP011327,1966671,1967466;CP012419,1966671,1967466;
AE009948	Mauve	SHARED	1967467	1967723	.	.	.	Notes=Lenght256	AL732656,1967467,1967723;CP000114,1967467,1967723;CP003810,1967467,1967723;CP011325,1967467,1967723;CP011326,1967467,1967723;CP011327,1967467,1967723;CP012419,1967467,1967723;
AE009948	Mauve	SHARED	1967724	1969691	.	.	.	Notes=Lenght1967	CP000114,1967724,1969691;CP003810,1967724,1969691;CP011325,1967724,1969691;CP011326,1967724,1969691;CP011327,1967724,1969691;CP012419,1967724,1969691;
AE009948	Mauve	SHARED	1969692	1970102	.	.	.	Notes=Lenght410	AL732656,1969692,1970102;CP000114,1969692,1970102;CP003810,1969692,1970102;CP011325,1969692,1970102;CP011326,1969692,1970102;CP011327,1969692,1970102;CP012419,1969692,1970102;
AE009948	Mauve	SHARED	1970103	1970130	.	.	.	Notes=Lenght27	CP000114,1970103,1970130;CP003810,1970103,1970130;CP011325,1970103,1970130;CP011326,1970103,1970130;CP011327,1970103,1970130;CP012419,1970103,1970130;
AE009948	Mauve	SHARED	1970131	1970449	.	.	.	Notes=Lenght318	AL732656,1970131,1970449;CP000114,1970131,1970449;CP003810,1970131,1970449;CP011325,1970131,1970449;CP011326,1970131,1970449;CP011327,1970131,1970449;CP012419,1970131,1970449;
AE009948	Mauve	SHARED	1970614	1970825	.	.	.	Notes=Lenght211	AL732656,1970614,1970825;CP000114,1970614,1970825;CP003810,1970614,1970825;CP011325,1970614,1970825;CP011326,1970614,1970825;CP011327,1970614,1970825;CP012419,1970614,1970825;
AE009948	Mauve	SHARED	909331	909354	.	.	.	Notes=Lenght23	CP007631,909331,909354;CP011329,909331,909354;
AE009948	Mauve	SHARED	909271	909284	.	.	.	Notes=Lenght13	CP000114,909271,909284;CP003810,909271,909284;CP007631,909271,909284;CP011325,909271,909284;CP011326,909271,909284;CP011327,909271,909284;CP011329,909271,909284;
AE009948	Mauve	SHARED	909219	909270	.	.	.	Notes=Lenght51	CP000114,909219,909270;CP007631,909219,909270;CP011329,909219,909270;
AE009948	Mauve	SHARED	909150	909218	.	.	.	Notes=Lenght68	CP007631,909150,909218;CP011329,909150,909218;
AE009948	Mauve	SHARED	909682	909747	.	.	.	Notes=Lenght65	HF952106,909682,909747;CP007631,909682,909747;CP011329,909682,909747;
AE009948	Mauve	SHARED	909598	909612	.	.	.	Notes=Lenght14	HF952104,909598,909612;CP007631,909598,909612;CP011329,909598,909612;
AE009948	Mauve	SHARED	909524	909587	.	.	.	Notes=Lenght63	HF952104,909524,909587;CP007631,909524,909587;CP011329,909524,909587;
AE009948	Mauve	SHARED	1031270	1031459	.	.	.	Notes=Lenght189	HG939456,1031270,1031459;CP007632,1031270,1031459;CP011329,1031270,1031459;
AE009948	Mauve	SHARED	1030559	1030579	.	.	.	Notes=Lenght20	AL732656,1030559,1030579;HF952106,1030559,1030579;HF952105,1030559,1030579;HG939456,1030559,1030579;CP007632,1030559,1030579;CP007572,1030559,1030579;CP007571,1030559,1030579;CP007570,1030559,1030579;CP011329,1030559,1030579;
AE009948	Mauve	SHARED	952190	953515	.	.	.	Notes=Lenght1325	CP011329,952190,953515;
AE009948	Mauve	SHARED	1533534	1535076	.	.	.	Notes=Lenght1542	CP000114,1533534,1535076;CP003810,1533534,1535076;HF952106,1533534,1535076;HG939456,1533534,1535076;CP007632,1533534,1535076;CP007572,1533534,1535076;CP007571,1533534,1535076;CP007570,1533534,1535076;CP011325,1533534,1535076;CP011326,1533534,1535076;CP011327,1533534,1535076;CP011329,1533534,1535076;
AE009948	Mauve	SHARED	1539352	1540783	.	.	.	Notes=Lenght1431	CP000114,1539352,1540783;CP003810,1539352,1540783;HG939456,1539352,1540783;CP007632,1539352,1540783;CP011325,1539352,1540783;CP011326,1539352,1540783;CP011327,1539352,1540783;CP011329,1539352,1540783;
AE009948	Mauve	SHARED	1558713	1559573	.	.	.	Notes=Lenght860	CP011329,1558713,1559573;
AE009948	Mauve	SHARED	1581710	1583261	.	.	.	Notes=Lenght1551	CP000114,1581710,1583261;CP003810,1581710,1583261;HG939456,1581710,1583261;CP011325,1581710,1583261;CP011326,1581710,1583261;CP011327,1581710,1583261;CP011329,1581710,1583261;
AE009948	Mauve	SHARED	1743271	1743448	.	.	.	Notes=Lenght177	CP011329,1743271,1743448;
AE009948	Mauve	SHARED	1976189	1976236	.	.	.	Notes=Lenght47	CP011329,1976189,1976236;
AE009948	Mauve	SHARED	1990663	1991060	.	.	.	Notes=Lenght397	HG939456,1990663,1991060;CP007631,1990663,1991060;CP007632,1990663,1991060;CP011329,1990663,1991060;
AE009948	Mauve	SHARED	1990388	1990662	.	.	.	Notes=Lenght274	CP007631,1990388,1990662;CP011329,1990388,1990662;
AE009948	Mauve	SHARED	557225	558085	.	.	.	Notes=Lenght860	CP011329,557225,558085;
AE009948	Mauve	SHARED	463319	464638	.	.	.	Notes=Lenght1319	CP007631,463319,464638;CP011329,463319,464638;
AE009948	Mauve	SHARED	461198	461272	.	.	.	Notes=Lenght74	CP011329,461198,461272;
AE009948	Mauve	SHARED	461158	461197	.	.	.	Notes=Lenght39	CP007631,461158,461197;CP011329,461158,461197;
AE009948	Mauve	SHARED	683295	684619	.	.	.	Notes=Lenght1324	CP011329,683295,684619;
AE009948	Mauve	SHARED	909487	909523	.	.	.	Notes=Lenght36	CP011329,909487,909523;
AE009948	Mauve	SHARED	1416481	1416610	.	.	.	Notes=Lenght129	CP011329,1416481,1416610;
AE009948	Mauve	SHARED	61562	61582	.	.	.	Notes=Lenght20	CP000114,61562,61582;CP003810,61562,61582;CP007631,61562,61582;CP011325,61562,61582;CP011326,61562,61582;CP011327,61562,61582;CP011329,61562,61582;CP012419,61562,61582;
AE009948	Mauve	SHARED	1985454	1985474	.	.	.	Notes=Lenght20	CP011329,1985454,1985474;
AE009948	Mauve	SHARED	2039769	2041260	.	.	.	Notes=Lenght1491	AL732656,2039769,2041260;HG939456,2039769,2041260;CP007632,2039769,2041260;CP011329,2039769,2041260;
AE009948	Mauve	SHARED	2041261	2042126	.	.	.	Notes=Lenght865	CP011329,2041261,2042126;
AE009948	Mauve	SHARED	2042127	2042411	.	.	.	Notes=Lenght284	AL732656,2042127,2042411;HG939456,2042127,2042411;CP007632,2042127,2042411;CP011329,2042127,2042411;
AE009948	Mauve	SHARED	1743849	1744270	.	.	.	Notes=Lenght421	AL732656,1743849,1744270;HG939456,1743849,1744270;CP007632,1743849,1744270;CP006910,1743849,1744270;CP007572,1743849,1744270;CP007571,1743849,1744270;CP007570,1743849,1744270;CP011329,1743849,1744270;
AE009948	Mauve	SHARED	1744390	1744526	.	.	.	Notes=Lenght136	AL732656,1744390,1744526;HG939456,1744390,1744526;CP007632,1744390,1744526;CP006910,1744390,1744526;CP007572,1744390,1744526;CP007571,1744390,1744526;CP007570,1744390,1744526;CP011329,1744390,1744526;
AE009948	Mauve	SHARED	1774333	1774346	.	.	.	Notes=Lenght13	CP011329,1774333,1774346;
AE009948	Mauve	SHARED	1774347	1774457	.	.	.	Notes=Lenght110	HG939456,1774347,1774457;CP011329,1774347,1774457;
AE009948	Mauve	SHARED	1774466	1774480	.	.	.	Notes=Lenght14	CP011329,1774466,1774480;
AE009948	Mauve	SHARED	1774595	1774605	.	.	.	Notes=Lenght10	CP011329,1774595,1774605;
AE009948	Mauve	SHARED	1787396	1788751	.	.	.	Notes=Lenght1355	HG939456,1787396,1788751;CP011329,1787396,1788751;
AE009948	Mauve	SHARED	1788752	1788855	.	.	.	Notes=Lenght103	CP011329,1788752,1788855;
AE009948	Mauve	SHARED	1788856	1788941	.	.	.	Notes=Lenght85	HG939456,1788856,1788941;CP011329,1788856,1788941;
AE009948	Mauve	SHARED	1886877	1889147	.	.	.	Notes=Lenght2270	CP011329,1886877,1889147;
AE009948	Mauve	SHARED	587585	588996	.	.	.	Notes=Lenght1411	CP007631,587585,588996;
AE009948	Mauve	SHARED	589015	591393	.	.	.	Notes=Lenght2378	CP007631,589015,591393;
AE009948	Mauve	SHARED	591729	592667	.	.	.	Notes=Lenght938	CP007631,591729,592667;
AE009948	Mauve	SHARED	451156	451186	.	.	.	Notes=Lenght30	CP010867,451156,451186;CP011329,451156,451186;
AE009948	Mauve	SHARED	909115	909149	.	.	.	Notes=Lenght34	CP000114,909115,909149;CP007631,909115,909149;CP011329,909115,909149;
AE009948	Mauve	SHARED	908612	908628	.	.	.	Notes=Lenght16	HG939456,908612,908628;CP007631,908612,908628;CP007632,908612,908628;CP006910,908612,908628;CP011329,908612,908628;
AE009948	Mauve	SHARED	40320	40536	.	.	.	Notes=Lenght216	CP007632,40320,40536;CP011329,40320,40536;
AE009948	Mauve	SHARED	268641	269501	.	.	.	Notes=Lenght860	CP011329,268641,269501;
AE009948	Mauve	SHARED	256334	256354	.	.	.	Notes=Lenght20	CP000114,256334,256354;CP003810,256334,256354;CP011325,256334,256354;CP011326,256334,256354;CP011327,256334,256354;CP011329,256334,256354;
AE009948	Mauve	SHARED	256272	256333	.	.	.	Notes=Lenght61	CP011329,256272,256333;
AE009948	Mauve	SHARED	1976040	1976100	.	.	.	Notes=Lenght60	CP011329,1976040,1976100;
AE009948	Mauve	SHARED	1975636	1975678	.	.	.	Notes=Lenght42	CP011329,1975636,1975678;
AE009948	Mauve	SHARED	1943886	1943897	.	.	.	Notes=Lenght11	CP011329,1943886,1943897;
AE009948	Mauve	SHARED	1943515	1943530	.	.	.	Notes=Lenght15	CP007632,1943515,1943530;CP011329,1943515,1943530;
AE009948	Mauve	SHARED	1943459	1943514	.	.	.	Notes=Lenght55	CP011329,1943459,1943514;
AE009948	Mauve	SHARED	1991061	1991155	.	.	.	Notes=Lenght94	CP007631,1991061,1991155;CP011329,1991061,1991155;
AE009948	Mauve	SHARED	585461	585909	.	.	.	Notes=Lenght448	CP007631,585461,585909;
AE009948	Mauve	SHARED	165397	165500	.	.	.	Notes=Lenght103	CP010867,165397,165500;CP011329,165397,165500;
AE009948	Mauve	SHARED	142987	143082	.	.	.	Notes=Lenght95	HF952104,142987,143082;CP007631,142987,143082;CP007572,142987,143082;CP007571,142987,143082;CP007570,142987,143082;CP010867,142987,143082;CP011329,142987,143082;
AE009948	Mauve	SHARED	61442	61519	.	.	.	Notes=Lenght77	CP003810,61442,61519;HF952104,61442,61519;CP007631,61442,61519;CP010867,61442,61519;CP011325,61442,61519;CP011329,61442,61519;
AE009948	Mauve	SHARED	451805	451817	.	.	.	Notes=Lenght12	CP011329,451805,451817;
AE009948	Mauve	SHARED	451238	451333	.	.	.	Notes=Lenght95	CP007631,451238,451333;CP010867,451238,451333;CP011329,451238,451333;
AE009948	Mauve	SHARED	908828	908857	.	.	.	Notes=Lenght29	CP000114,908828,908857;CP003810,908828,908857;CP007631,908828,908857;CP006910,908828,908857;CP011325,908828,908857;CP011326,908828,908857;CP011327,908828,908857;CP011329,908828,908857;CP012419,908828,908857;
AE009948	Mauve	SHARED	908858	908879	.	.	.	Notes=Lenght21	CP000114,908858,908879;CP003810,908858,908879;CP007631,908858,908879;CP011325,908858,908879;CP011326,908858,908879;CP011327,908858,908879;CP011329,908858,908879;CP012419,908858,908879;
AE009948	Mauve	SHARED	908880	908900	.	.	.	Notes=Lenght20	CP000114,908880,908900;CP003810,908880,908900;CP007631,908880,908900;CP011325,908880,908900;CP011326,908880,908900;CP011327,908880,908900;CP012419,908880,908900;
AE009948	Mauve	SHARED	908699	908757	.	.	.	Notes=Lenght58	CP000114,908699,908757;CP003810,908699,908757;CP011325,908699,908757;CP011327,908699,908757;CP012419,908699,908757;
AE009948	Mauve	SHARED	908763	908800	.	.	.	Notes=Lenght37	AL732656,908763,908800;CP000114,908763,908800;CP003810,908763,908800;CP007631,908763,908800;CP011325,908763,908800;CP011326,908763,908800;CP011327,908763,908800;CP011329,908763,908800;CP012419,908763,908800;
AE009948	Mauve	SHARED	908801	908827	.	.	.	Notes=Lenght26	CP000114,908801,908827;CP003810,908801,908827;CP007631,908801,908827;CP011325,908801,908827;CP011326,908801,908827;CP011327,908801,908827;CP011329,908801,908827;CP012419,908801,908827;
AE009948	Mauve	SHARED	666515	666526	.	.	.	Notes=Lenght11	CP000114,666515,666526;CP003810,666515,666526;HF952104,666515,666526;HF952106,666515,666526;HF952105,666515,666526;HG939456,666515,666526;CP007631,666515,666526;CP007632,666515,666526;CP010867,666515,666526;CP011325,666515,666526;CP011326,666515,666526;CP011327,666515,666526;CP012419,666515,666526;
AE009948	Mauve	SHARED	909286	909321	.	.	.	Notes=Lenght35	CP000114,909286,909321;CP003810,909286,909321;HF952104,909286,909321;CP007631,909286,909321;CP010867,909286,909321;CP011325,909286,909321;CP011326,909286,909321;CP011327,909286,909321;CP011329,909286,909321;CP012419,909286,909321;
AE009948	Mauve	SHARED	972880	973247	.	.	.	Notes=Lenght367	CP000114,972880,973247;CP003810,972880,973247;CP007631,972880,973247;CP011325,972880,973247;CP011326,972880,973247;CP011327,972880,973247;CP011329,972880,973247;CP012419,972880,973247;
AE009948	Mauve	SHARED	973248	973346	.	.	.	Notes=Lenght98	CP000114,973248,973346;CP003810,973248,973346;CP007631,973248,973346;CP007572,973248,973346;CP007571,973248,973346;CP007570,973248,973346;CP011325,973248,973346;CP011326,973248,973346;CP011327,973248,973346;CP011329,973248,973346;CP012419,973248,973346;
AE009948	Mauve	SHARED	973347	973375	.	.	.	Notes=Lenght28	CP000114,973347,973375;CP003810,973347,973375;CP007631,973347,973375;CP011325,973347,973375;CP011326,973347,973375;CP011327,973347,973375;CP011329,973347,973375;CP012419,973347,973375;
AE009948	Mauve	SHARED	973376	973687	.	.	.	Notes=Lenght311	CP000114,973376,973687;CP003810,973376,973687;HF952104,973376,973687;CP007631,973376,973687;CP011325,973376,973687;CP011326,973376,973687;CP011327,973376,973687;CP011329,973376,973687;CP012419,973376,973687;
AE009948	Mauve	SHARED	973689	973717	.	.	.	Notes=Lenght28	AL732656,973689,973717;CP000114,973689,973717;CP003810,973689,973717;CP003919,973689,973717;HF952104,973689,973717;HF952106,973689,973717;HF952105,973689,973717;CP007482,973689,973717;CP007565,973689,973717;HG939456,973689,973717;CP007631,973689,973717;CP007632,973689,973717;CP007572,973689,973717;CP007571,973689,973717;CP007570,973689,973717;FO393392,973689,973717;CP011325,973689,973717;CP011326…
AE009948	Mauve	SHARED	1036202	1038184	.	.	.	Notes=Lenght1982	CP000114,1036202,1038184;CP003810,1036202,1038184;CP011325,1036202,1038184;CP011326,1036202,1038184;CP011327,1036202,1038184;CP012419,1036202,1038184;
AE009948	Mauve	SHARED	165847	166047	.	.	.	Notes=Lenght200	AL732656,165847,166047;CP000114,165847,166047;CP003810,165847,166047;CP003919,165847,166047;HF952104,165847,166047;HF952106,165847,166047;HF952105,165847,166047;CP007482,165847,166047;CP007565,165847,166047;HG939456,165847,166047;CP007631,165847,166047;CP007632,165847,166047;CP006910,165847,166047;CP007572,165847,166047;CP007571,165847,166047;CP007570,165847,166047;FO393392,165847,166047;CP010867…
AE009948	Mauve	SHARED	254220	254264	.	.	.	Notes=Lenght44	CP000114,254220,254264;CP003810,254220,254264;HF952104,254220,254264;CP007631,254220,254264;CP007632,254220,254264;CP007571,254220,254264;CP007570,254220,254264;CP010867,254220,254264;CP011325,254220,254264;CP011326,254220,254264;CP011327,254220,254264;CP011329,254220,254264;CP012419,254220,254264;
AE009948	Mauve	SHARED	254265	254713	.	.	.	Notes=Lenght448	CP000114,254265,254713;CP003810,254265,254713;HF952104,254265,254713;CP007631,254265,254713;CP007632,254265,254713;CP010867,254265,254713;CP011325,254265,254713;CP011326,254265,254713;CP011327,254265,254713;CP011329,254265,254713;CP012419,254265,254713;
AE009948	Mauve	SHARED	254714	254813	.	.	.	Notes=Lenght99	CP000114,254714,254813;CP003810,254714,254813;HF952104,254714,254813;HG939456,254714,254813;CP007631,254714,254813;CP007632,254714,254813;CP010867,254714,254813;CP011325,254714,254813;CP011326,254714,254813;CP011327,254714,254813;CP011329,254714,254813;CP012419,254714,254813;
AE009948	Mauve	SHARED	255014	255061	.	.	.	Notes=Lenght47	CP000114,255014,255061;CP003810,255014,255061;HF952104,255014,255061;CP007631,255014,255061;CP007632,255014,255061;CP010867,255014,255061;CP011325,255014,255061;CP011326,255014,255061;CP011327,255014,255061;CP011329,255014,255061;CP012419,255014,255061;
AE009948	Mauve	SHARED	165506	165840	.	.	.	Notes=Lenght334	AL732656,165506,165840;CP000114,165506,165840;CP003810,165506,165840;CP003919,165506,165840;HF952106,165506,165840;HF952105,165506,165840;CP007482,165506,165840;CP007565,165506,165840;HG939456,165506,165840;CP007632,165506,165840;CP006910,165506,165840;CP007572,165506,165840;CP007571,165506,165840;CP007570,165506,165840;FO393392,165506,165840;CP010867,165506,165840;CP011325,165506,165840;CP011326…
AE009948	Mauve	SHARED	558767	558784	.	.	.	Notes=Lenght17	CP000114,558767,558784;CP003810,558767,558784;HG939456,558767,558784;CP007631,558767,558784;CP007632,558767,558784;CP007572,558767,558784;CP007571,558767,558784;CP011325,558767,558784;CP011326,558767,558784;CP011327,558767,558784;CP011329,558767,558784;CP012419,558767,558784;
AE009948	Mauve	SHARED	609063	609083	.	.	.	Notes=Lenght20	AL732656,609063,609083;HG939456,609063,609083;CP007631,609063,609083;CP007632,609063,609083;CP006910,609063,609083;CP007572,609063,609083;CP007571,609063,609083;CP007570,609063,609083;CP011329,609063,609083;CP012419,609063,609083;
AE009948	Mauve	SHARED	450178	450198	.	.	.	Notes=Lenght20	AL732656,450178,450198;CP000114,450178,450198;CP007631,450178,450198;CP007632,450178,450198;CP011326,450178,450198;CP011327,450178,450198;CP012419,450178,450198;
AE009948	Mauve	SHARED	450202	450225	.	.	.	Notes=Lenght23	AL732656,450202,450225;CP000114,450202,450225;HG939456,450202,450225;CP007631,450202,450225;CP007632,450202,450225;CP011326,450202,450225;CP011327,450202,450225;CP012419,450202,450225;
AE009948	Mauve	SHARED	450226	450298	.	.	.	Notes=Lenght72	AL732656,450226,450298;CP000114,450226,450298;HG939456,450226,450298;CP007631,450226,450298;CP007632,450226,450298;CP007572,450226,450298;CP007571,450226,450298;CP007570,450226,450298;CP011326,450226,450298;CP011327,450226,450298;CP012419,450226,450298;
AE009948	Mauve	SHARED	450299	450310	.	.	.	Notes=Lenght11	CP000114,450299,450310;HG939456,450299,450310;CP007631,450299,450310;CP007632,450299,450310;CP007572,450299,450310;CP007571,450299,450310;CP007570,450299,450310;CP011326,450299,450310;CP011327,450299,450310;CP012419,450299,450310;
AE009948	Mauve	SHARED	450548	450558	.	.	.	Notes=Lenght10	CP000114,450548,450558;HG939456,450548,450558;CP007631,450548,450558;CP007632,450548,450558;CP007572,450548,450558;CP007571,450548,450558;CP007570,450548,450558;CP011326,450548,450558;CP011327,450548,450558;CP012419,450548,450558;
AE009948	Mauve	SHARED	450559	450589	.	.	.	Notes=Lenght30	CP000114,450559,450589;CP003810,450559,450589;HG939456,450559,450589;CP007631,450559,450589;CP007632,450559,450589;CP007572,450559,450589;CP007571,450559,450589;CP007570,450559,450589;CP011325,450559,450589;CP011326,450559,450589;CP011327,450559,450589;CP012419,450559,450589;
AE009948	Mauve	SHARED	450933	451035	.	.	.	Notes=Lenght102	AL732656,450933,451035;CP000114,450933,451035;CP003810,450933,451035;CP007631,450933,451035;CP007632,450933,451035;CP007572,450933,451035;CP007571,450933,451035;CP007570,450933,451035;CP011325,450933,451035;CP011326,450933,451035;CP011327,450933,451035;CP012419,450933,451035;
AE009948	Mauve	SHARED	451187	451237	.	.	.	Notes=Lenght50	CP000114,451187,451237;CP007631,451187,451237;CP007632,451187,451237;CP010867,451187,451237;CP011325,451187,451237;CP011329,451187,451237;CP012419,451187,451237;
AE009948	Mauve	SHARED	1478660	1478720	.	.	.	Notes=Lenght60	HF952104,1478660,1478720;CP007631,1478660,1478720;CP010867,1478660,1478720;
AE009948	Mauve	SHARED	1478649	1478659	.	.	.	Notes=Lenght10	HF952104,1478649,1478659;CP007631,1478649,1478659;CP010867,1478649,1478659;
AE009948	Mauve	SHARED	596515	596793	.	.	.	Notes=Lenght278	CP007631,596515,596793;
AE009948	Mauve	SHARED	596833	596886	.	.	.	Notes=Lenght53	CP007631,596833,596886;
AE009948	Mauve	SHARED	1478613	1478648	.	.	.	Notes=Lenght35	HF952104,1478613,1478648;CP007631,1478613,1478648;CP006910,1478613,1478648;CP010867,1478613,1478648;
AE009948	Mauve	SHARED	1337891	1338241	.	.	.	Notes=Lenght350	CP007632,1337891,1338241;
AE009948	Mauve	SHARED	1336717	1336885	.	.	.	Notes=Lenght168	CP007632,1336717,1336885;
AE009948	Mauve	SHARED	1338482	1338669	.	.	.	Notes=Lenght187	CP007632,1338482,1338669;
AE009948	Mauve	SHARED	2093357	2095195	.	.	.	Notes=Lenght1838	CP007632,2093357,2095195;
AE009948	Mauve	SHARED	1244590	1245901	.	.	.	Notes=Lenght1311	HG939456,1244590,1245901;CP007632,1244590,1245901;
AE009948	Mauve	SHARED	909361	909403	.	.	.	Notes=Lenght42	HF952104,909361,909403;
AE009948	Mauve	SHARED	1311237	1311396	.	.	.	Notes=Lenght159	AL732656,1311237,1311396;HF952104,1311237,1311396;HF952105,1311237,1311396;CP007631,1311237,1311396;CP011329,1311237,1311396;CP010319,1311237,1311396;
AE009948	Mauve	SHARED	1311129	1311231	.	.	.	Notes=Lenght102	AL732656,1311129,1311231;HF952104,1311129,1311231;HF952105,1311129,1311231;CP007631,1311129,1311231;CP011329,1311129,1311231;CP010319,1311129,1311231;
AE009948	Mauve	SHARED	1303569	1307121	.	.	.	Notes=Lenght3552	HF952104,1303569,1307121;CP007631,1303569,1307121;CP011329,1303569,1307121;CP010319,1303569,1307121;
AE009948	Mauve	SHARED	1302027	1303505	.	.	.	Notes=Lenght1478	HF952104,1302027,1303505;CP007631,1302027,1303505;CP011329,1302027,1303505;CP010319,1302027,1303505;
AE009948	Mauve	SHARED	1031147	1031188	.	.	.	Notes=Lenght41	AL732656,1031147,1031188;HF952106,1031147,1031188;HF952105,1031147,1031188;HG939456,1031147,1031188;CP007632,1031147,1031188;CP007572,1031147,1031188;CP007571,1031147,1031188;CP007570,1031147,1031188;CP011329,1031147,1031188;CP010319,1031147,1031188;
AE009948	Mauve	SHARED	1031029	1031146	.	.	.	Notes=Lenght117	AL732656,1031029,1031146;CP003919,1031029,1031146;HF952106,1031029,1031146;HF952105,1031029,1031146;HG939456,1031029,1031146;CP007632,1031029,1031146;CP007572,1031029,1031146;CP007571,1031029,1031146;CP007570,1031029,1031146;CP011329,1031029,1031146;CP010319,1031029,1031146;
AE009948	Mauve	SHARED	1030994	1031028	.	.	.	Notes=Lenght34	AL732656,1030994,1031028;CP003919,1030994,1031028;HF952106,1030994,1031028;HF952105,1030994,1031028;CP007482,1030994,1031028;CP007565,1030994,1031028;HG939456,1030994,1031028;CP007632,1030994,1031028;CP007572,1030994,1031028;CP007571,1030994,1031028;CP007570,1030994,1031028;FO393392,1030994,1031028;CP011328,1030994,1031028;CP011329,1030994,1031028;CP010319,1030994,1031028;
AE009948	Mauve	SHARED	1030803	1030993	.	.	.	Notes=Lenght190	AL732656,1030803,1030993;HF952106,1030803,1030993;HF952105,1030803,1030993;CP007482,1030803,1030993;CP007565,1030803,1030993;HG939456,1030803,1030993;CP007632,1030803,1030993;CP007572,1030803,1030993;CP007571,1030803,1030993;CP007570,1030803,1030993;FO393392,1030803,1030993;CP011328,1030803,1030993;CP011329,1030803,1030993;CP010319,1030803,1030993;
AE009948	Mauve	SHARED	1030580	1030802	.	.	.	Notes=Lenght222	AL732656,1030580,1030802;HF952106,1030580,1030802;HF952105,1030580,1030802;CP007482,1030580,1030802;CP007565,1030580,1030802;HG939456,1030580,1030802;CP007632,1030580,1030802;CP007572,1030580,1030802;CP007571,1030580,1030802;CP007570,1030580,1030802;FO393392,1030580,1030802;CP011328,1030580,1030802;CP011329,1030580,1030802;CP010319,1030580,1030802;
AE009948	Mauve	SHARED	1030080	1030558	.	.	.	Notes=Lenght478	AL732656,1030080,1030558;CP003919,1030080,1030558;HF952106,1030080,1030558;HF952105,1030080,1030558;CP007482,1030080,1030558;CP007565,1030080,1030558;HG939456,1030080,1030558;CP007632,1030080,1030558;CP007572,1030080,1030558;CP007571,1030080,1030558;CP007570,1030080,1030558;FO393392,1030080,1030558;CP011328,1030080,1030558;CP011329,1030080,1030558;CP010319,1030080,1030558;
AE009948	Mauve	SHARED	1029658	1030079	.	.	.	Notes=Lenght421	AL732656,1029658,1030079;CP003919,1029658,1030079;HF952106,1029658,1030079;HF952105,1029658,1030079;CP007482,1029658,1030079;CP007565,1029658,1030079;HG939456,1029658,1030079;CP007632,1029658,1030079;CP006910,1029658,1030079;CP007572,1029658,1030079;CP007571,1029658,1030079;CP007570,1029658,1030079;FO393392,1029658,1030079;CP011328,1029658,1030079;CP011329,1029658,1030079;CP010319,1029658,1030079;
AE009948	Mauve	SHARED	1301089	1302026	.	.	.	Notes=Lenght937	HF952104,1301089,1302026;HF952105,1301089,1302026;CP007631,1301089,1302026;CP011329,1301089,1302026;CP010319,1301089,1302026;
AE009948	Mauve	SHARED	1300869	1301088	.	.	.	Notes=Lenght219	HF952104,1300869,1301088;CP007631,1300869,1301088;CP011329,1300869,1301088;CP010319,1300869,1301088;
AE009948	Mauve	SHARED	566953	567293	.	.	.	Notes=Lenght340	CP007631,566953,567293;CP010319,566953,567293;
AE009948	Mauve	SHARED	908901	909000	.	.	.	Notes=Lenght99	HF952106,908901,909000;CP007631,908901,909000;
AE009948	Mauve	SHARED	1744271	1744389	.	.	.	Notes=Lenght118	HG939456,1744271,1744389;
AE009948	Mauve	SHARED	448415	448457	.	.	.	Notes=Lenght42	HG939456,448415,448457;CP007632,448415,448457;
AE009948	Mauve	SHARED	450109	450163	.	.	.	Notes=Lenght54	CP007631,450109,450163;CP007632,450109,450163;
AE009948	Mauve	SHARED	450164	450177	.	.	.	Notes=Lenght13	AL732656,450164,450177;CP007631,450164,450177;CP007632,450164,450177;
AE009948	Mauve	SHARED	1478870	1478883	.	.	.	Notes=Lenght13	HF952104,1478870,1478883;CP010867,1478870,1478883;
AE009948	Mauve	SHARED	1478721	1478751	.	.	.	Notes=Lenght30	HF952104,1478721,1478751;CP007631,1478721,1478751;CP010867,1478721,1478751;
AE009948	Mauve	SHARED	1478752	1478786	.	.	.	Notes=Lenght34	HF952104,1478752,1478786;CP010867,1478752,1478786;
AE009948	Mauve	SHARED	1989907	1990042	.	.	.	Notes=Lenght135	HG939456,1989907,1990042;
AE009948	Mauve	SHARED	1990163	1990294	.	.	.	Notes=Lenght131	HG939456,1990163,1990294;
AE009948	Mauve	SHARED	567294	567500	.	.	.	Notes=Lenght206	CP007631,567294,567500;CP007632,567294,567500;
AE009948	Mauve	SHARED	564753	565294	.	.	.	Notes=Lenght541	CP007631,564753,565294;
AE009948	Mauve	SHARED	567501	572349	.	.	.	Notes=Lenght4848	CP007631,567501,572349;
AE009948	Mauve	SHARED	450839	450889	.	.	.	Notes=Lenght50	AL732656,450839,450889;HG939456,450839,450889;
AE009948	Mauve	SHARED	1962285	1962304	.	.	.	Notes=Lenght19	AL732656,1962285,1962304;CP006910,1962285,1962304;CP007572,1962285,1962304;CP007571,1962285,1962304;CP007570,1962285,1962304;
AE009948	Mauve	SHARED	597447	597664	.	.	.	Notes=Lenght217	CP007631,597447,597664;
AE009948	Mauve	SHARED	560203	560255	.	.	.	Notes=Lenght52	CP007572,560203,560255;CP007571,560203,560255;CP007570,560203,560255;
AE009948	Mauve	SHARED	560256	560320	.	.	.	Notes=Lenght64	CP007631,560256,560320;CP007632,560256,560320;CP007572,560256,560320;CP007571,560256,560320;CP007570,560256,560320;
AE009948	Mauve	SHARED	598640	598768	.	.	.	Notes=Lenght128	CP007632,598640,598768;
AE009948	Mauve	SHARED	593666	594047	.	.	.	Notes=Lenght381	CP007631,593666,594047;
AE009948	Mauve	SHARED	592781	592987	.	.	.	Notes=Lenght206	CP007631,592781,592987;
AE009948	Mauve	SHARED	27492	27563	.	.	.	Notes=Lenght71	AL732656,27492,27563;CP003919,27492,27563;HF952106,27492,27563;HF952105,27492,27563;CP007482,27492,27563;CP007565,27492,27563;HG939456,27492,27563;CP007631,27492,27563;CP007632,27492,27563;CP006910,27492,27563;CP007572,27492,27563;CP007571,27492,27563;CP007570,27492,27563;FO393392,27492,27563;CP010867,27492,27563;CP011328,27492,27563;CP011329,27492,27563;CP010319,27492,27563;
AE009948	Mauve	SHARED	448458	448515	.	.	.	Notes=Lenght57	HG939456,448458,448515;
AE009948	Mauve	SHARED	450590	450602	.	.	.	Notes=Lenght12	HG939456,450590,450602;
AE009948	Mauve	SHARED	169248	169997	.	.	.	Notes=Lenght749	CP000114,169248,169997;
AE009948	Mauve	SHARED	1774309	1774322	.	.	.	Notes=Lenght13	HG939456,1774309,1774322;CP011329,1774309,1774322;CP010319,1774309,1774322;
AE009948	Mauve	SHARED	1336186	1336448	.	.	.	Notes=Lenght262	CP007632,1336186,1336448;
AE009948	Mauve	SHARED	1250396	1250513	.	.	.	Notes=Lenght117	HG939456,1250396,1250513;CP007632,1250396,1250513;
AE009948	Mauve	SHARED	450729	450838	.	.	.	Notes=Lenght109	AL732656,450729,450838;
AE009948	Mauve	SHARED	1031189	1031268	.	.	.	Notes=Lenght79	AL732656,1031189,1031268;HF952106,1031189,1031268;HF952105,1031189,1031268;HG939456,1031189,1031268;CP007632,1031189,1031268;CP007572,1031189,1031268;CP007571,1031189,1031268;CP007570,1031189,1031268;CP011329,1031189,1031268;CP010319,1031189,1031268;
AE009948	Mauve	SHARED	909001	909026	.	.	.	Notes=Lenght25	CP007631,909001,909026;
AE009948	Mauve	SHARED	448381	448414	.	.	.	Notes=Lenght33	HG939456,448381,448414;CP007632,448381,448414;
AE009948	Mauve	SHARED	448303	448380	.	.	.	Notes=Lenght77	AL732656,448303,448380;HG939456,448303,448380;CP007632,448303,448380;
AE009948	Mauve	SHARED	1336531	1336655	.	.	.	Notes=Lenght124	CP007632,1336531,1336655;
AE009948	Mauve	SHARED	1338791	1339121	.	.	.	Notes=Lenght330	CP007632,1338791,1339121;
AE009948	Mauve	SHARED	1944668	1944932	.	.	.	Notes=Lenght264	AL732656,1944668,1944932;CP007632,1944668,1944932;CP006910,1944668,1944932;CP007572,1944668,1944932;CP007571,1944668,1944932;CP007570,1944668,1944932;CP011329,1944668,1944932;CP010319,1944668,1944932;
AE009948	Mauve	SHARED	2043741	2043781	.	.	.	Notes=Lenght40	HF952106,2043741,2043781;CP007632,2043741,2043781;CP011329,2043741,2043781;CP010319,2043741,2043781;
AE009948	Mauve	SHARED	1943431	1943458	.	.	.	Notes=Lenght27	AL732656,1943431,1943458;CP007632,1943431,1943458;CP006910,1943431,1943458;CP007572,1943431,1943458;CP007571,1943431,1943458;CP007570,1943431,1943458;CP011329,1943431,1943458;CP010319,1943431,1943458;
AE009948	Mauve	SHARED	1774606	1774886	.	.	.	Notes=Lenght280	HG939456,1774606,1774886;CP011329,1774606,1774886;CP010319,1774606,1774886;
AE009948	Mauve	SHARED	1774481	1774594	.	.	.	Notes=Lenght113	HG939456,1774481,1774594;CP011329,1774481,1774594;CP010319,1774481,1774594;
AE009948	Mauve	SHARED	4059	4160	.	.	.	Notes=Lenght101	AL732656,4059,4160;CP000114,4059,4160;CP003810,4059,4160;CP003919,4059,4160;HF952104,4059,4160;HF952106,4059,4160;HF952105,4059,4160;CP007482,4059,4160;CP007565,4059,4160;HG939456,4059,4160;CP007631,4059,4160;CP007632,4059,4160;CP006910,4059,4160;CP007572,4059,4160;CP007571,4059,4160;CP007570,4059,4160;FO393392,4059,4160;CP010867,4059,4160;CP011325,4059,4160;CP011326,4059,4160;CP011327,4059,4160;…
AE009948	Mauve	SHARED	4161	4196	.	.	.	Notes=Lenght35	AL732656,4161,4196;CP000114,4161,4196;CP003810,4161,4196;HF952104,4161,4196;HF952106,4161,4196;HF952105,4161,4196;CP007482,4161,4196;CP007565,4161,4196;HG939456,4161,4196;CP007631,4161,4196;CP007632,4161,4196;CP006910,4161,4196;CP007572,4161,4196;CP007571,4161,4196;CP007570,4161,4196;FO393392,4161,4196;CP010867,4161,4196;CP011325,4161,4196;CP011326,4161,4196;CP011327,4161,4196;CP011328,4161,4196;…
AE009948	Mauve	SHARED	4197	4253	.	.	.	Notes=Lenght56	AL732656,4197,4253;CP000114,4197,4253;CP003810,4197,4253;CP003919,4197,4253;HF952104,4197,4253;HF952106,4197,4253;HF952105,4197,4253;CP007482,4197,4253;CP007565,4197,4253;HG939456,4197,4253;CP007631,4197,4253;CP007632,4197,4253;CP006910,4197,4253;CP007572,4197,4253;CP007571,4197,4253;CP007570,4197,4253;FO393392,4197,4253;CP010867,4197,4253;CP011325,4197,4253;CP011326,4197,4253;CP011327,4197,4253;…
AE009948	Mauve	SHARED	16185	16205	.	.	.	Notes=Lenght20	AL732656,16185,16205;CP000114,16185,16205;CP003810,16185,16205;CP003919,16185,16205;HF952104,16185,16205;HF952106,16185,16205;HF952105,16185,16205;CP007482,16185,16205;HG939456,16185,16205;CP007631,16185,16205;CP007632,16185,16205;CP006910,16185,16205;CP007572,16185,16205;CP007571,16185,16205;CP007570,16185,16205;FO393392,16185,16205;CP010867,16185,16205;CP011325,16185,16205;CP011326,16185,16205;…
AE009948	Mauve	SHARED	16207	16224	.	.	.	Notes=Lenght17	AL732656,16207,16224;CP000114,16207,16224;CP003810,16207,16224;CP003919,16207,16224;HF952104,16207,16224;HF952106,16207,16224;HF952105,16207,16224;CP007482,16207,16224;CP007565,16207,16224;HG939456,16207,16224;CP007631,16207,16224;CP007632,16207,16224;CP007572,16207,16224;CP007571,16207,16224;CP007570,16207,16224;FO393392,16207,16224;CP010867,16207,16224;CP011325,16207,16224;CP011326,16207,16224;…
AE009948	Mauve	SHARED	16283	16687	.	.	.	Notes=Lenght404	AL732656,16283,16687;CP000114,16283,16687;CP003810,16283,16687;CP003919,16283,16687;HF952104,16283,16687;HF952106,16283,16687;HF952105,16283,16687;CP007482,16283,16687;CP007565,16283,16687;HG939456,16283,16687;CP007631,16283,16687;CP007632,16283,16687;CP007572,16283,16687;CP007571,16283,16687;CP007570,16283,16687;FO393392,16283,16687;CP010867,16283,16687;CP011325,16283,16687;CP011326,16283,16687;…
AE009948	Mauve	SHARED	16688	16718	.	.	.	Notes=Lenght30	AL732656,16688,16718;CP000114,16688,16718;CP003810,16688,16718;CP003919,16688,16718;HF952104,16688,16718;HF952106,16688,16718;HF952105,16688,16718;CP007565,16688,16718;HG939456,16688,16718;CP007631,16688,16718;CP007632,16688,16718;CP007572,16688,16718;CP007571,16688,16718;CP007570,16688,16718;FO393392,16688,16718;CP010867,16688,16718;CP011325,16688,16718;CP011326,16688,16718;CP011327,16688,16718;…
AE009948	Mauve	SHARED	16719	16733	.	.	.	Notes=Lenght14	AL732656,16719,16733;CP000114,16719,16733;CP003810,16719,16733;CP003919,16719,16733;HF952104,16719,16733;HF952106,16719,16733;HF952105,16719,16733;CP007565,16719,16733;HG939456,16719,16733;CP007631,16719,16733;CP007632,16719,16733;CP006910,16719,16733;CP007572,16719,16733;CP007571,16719,16733;CP007570,16719,16733;FO393392,16719,16733;CP010867,16719,16733;CP011325,16719,16733;CP011326,16719,16733;…
AE009948	Mauve	SHARED	16734	16840	.	.	.	Notes=Lenght106	AL732656,16734,16840;CP000114,16734,16840;CP003810,16734,16840;CP003919,16734,16840;HF952104,16734,16840;HF952106,16734,16840;HF952105,16734,16840;CP007565,16734,16840;HG939456,16734,16840;CP007631,16734,16840;CP007632,16734,16840;CP006910,16734,16840;CP007572,16734,16840;CP007571,16734,16840;CP007570,16734,16840;CP010867,16734,16840;CP011325,16734,16840;CP011326,16734,16840;CP011327,16734,16840;…
AE009948	Mauve	SHARED	16841	17249	.	.	.	Notes=Lenght408	AL732656,16841,17249;CP000114,16841,17249;CP003810,16841,17249;CP003919,16841,17249;HF952104,16841,17249;HF952106,16841,17249;HF952105,16841,17249;HG939456,16841,17249;CP007631,16841,17249;CP007632,16841,17249;CP006910,16841,17249;CP007572,16841,17249;CP007571,16841,17249;CP007570,16841,17249;CP010867,16841,17249;CP011325,16841,17249;CP011326,16841,17249;CP011327,16841,17249;CP011328,16841,17249;…
AE009948	Mauve	SHARED	17251	17617	.	.	.	Notes=Lenght366	AL732656,17251,17617;CP000114,17251,17617;CP003810,17251,17617;CP003919,17251,17617;HF952104,17251,17617;HF952106,17251,17617;HF952105,17251,17617;HG939456,17251,17617;CP007631,17251,17617;CP007632,17251,17617;CP006910,17251,17617;CP007572,17251,17617;CP007571,17251,17617;CP007570,17251,17617;CP010867,17251,17617;CP011325,17251,17617;CP011326,17251,17617;CP011327,17251,17617;CP011328,17251,17617;…
AE009948	Mauve	SHARED	17618	18029	.	.	.	Notes=Lenght411	AL732656,17618,18029;CP000114,17618,18029;CP003810,17618,18029;CP003919,17618,18029;HF952104,17618,18029;HG939456,17618,18029;CP007631,17618,18029;CP007632,17618,18029;CP006910,17618,18029;CP007572,17618,18029;CP007571,17618,18029;CP007570,17618,18029;CP010867,17618,18029;CP011325,17618,18029;CP011326,17618,18029;CP011327,17618,18029;CP011328,17618,18029;CP011329,17618,18029;CP012419,17618,18029;…
AE009948	Mauve	SHARED	18030	18317	.	.	.	Notes=Lenght287	AL732656,18030,18317;CP000114,18030,18317;CP003810,18030,18317;CP003919,18030,18317;HF952104,18030,18317;HG939456,18030,18317;CP007631,18030,18317;CP007632,18030,18317;CP006910,18030,18317;CP007572,18030,18317;CP007571,18030,18317;CP007570,18030,18317;CP010867,18030,18317;CP011325,18030,18317;CP011326,18030,18317;CP011327,18030,18317;CP011329,18030,18317;CP012419,18030,18317;CP013202,18030,18317;
AE009948	Mauve	SHARED	18319	18462	.	.	.	Notes=Lenght143	AL732656,18319,18462;CP000114,18319,18462;CP003810,18319,18462;HF952104,18319,18462;HF952106,18319,18462;HF952105,18319,18462;HG939456,18319,18462;CP007631,18319,18462;CP007632,18319,18462;CP006910,18319,18462;CP007572,18319,18462;CP007571,18319,18462;CP007570,18319,18462;CP010867,18319,18462;CP011325,18319,18462;CP011326,18319,18462;CP011327,18319,18462;CP011329,18319,18462;CP010319,18319,18462;…
AE009948	Mauve	SHARED	18471	18497	.	.	.	Notes=Lenght26	AL732656,18471,18497;CP000114,18471,18497;CP003810,18471,18497;HF952104,18471,18497;CP007631,18471,18497;CP006910,18471,18497;CP007572,18471,18497;CP007571,18471,18497;CP007570,18471,18497;CP010867,18471,18497;CP011325,18471,18497;CP011326,18471,18497;CP011327,18471,18497;CP011329,18471,18497;CP012419,18471,18497;CP013202,18471,18497;
AE009948	Mauve	SHARED	18499	18779	.	.	.	Notes=Lenght280	AL732656,18499,18779;CP000114,18499,18779;CP003810,18499,18779;HF952104,18499,18779;HG939456,18499,18779;CP007631,18499,18779;CP007632,18499,18779;CP006910,18499,18779;CP007572,18499,18779;CP007571,18499,18779;CP007570,18499,18779;CP010867,18499,18779;CP011325,18499,18779;CP011326,18499,18779;CP011327,18499,18779;CP011329,18499,18779;CP012419,18499,18779;CP013202,18499,18779;
AE009948	Mauve	SHARED	18781	19085	.	.	.	Notes=Lenght304	AL732656,18781,19085;CP000114,18781,19085;CP003810,18781,19085;HF952104,18781,19085;HG939456,18781,19085;CP007631,18781,19085;CP007632,18781,19085;CP006910,18781,19085;CP007572,18781,19085;CP007571,18781,19085;CP007570,18781,19085;CP010867,18781,19085;CP011325,18781,19085;CP011326,18781,19085;CP011327,18781,19085;CP011329,18781,19085;CP012419,18781,19085;CP013202,18781,19085;
AE009948	Mauve	SHARED	19086	19132	.	.	.	Notes=Lenght46	AL732656,19086,19132;CP000114,19086,19132;CP003810,19086,19132;HF952104,19086,19132;CP007631,19086,19132;CP006910,19086,19132;CP007572,19086,19132;CP007571,19086,19132;CP007570,19086,19132;CP010867,19086,19132;CP011325,19086,19132;CP011326,19086,19132;CP011327,19086,19132;CP011329,19086,19132;CP012419,19086,19132;CP013202,19086,19132;
AE009948	Mauve	SHARED	19133	19434	.	.	.	Notes=Lenght301	AL732656,19133,19434;CP000114,19133,19434;CP003810,19133,19434;HF952104,19133,19434;CP007631,19133,19434;CP007572,19133,19434;CP007571,19133,19434;CP007570,19133,19434;CP010867,19133,19434;CP011325,19133,19434;CP011326,19133,19434;CP011327,19133,19434;CP011329,19133,19434;CP012419,19133,19434;CP013202,19133,19434;
AE009948	Mauve	SHARED	19435	19510	.	.	.	Notes=Lenght75	AL732656,19435,19510;CP000114,19435,19510;CP003810,19435,19510;HF952104,19435,19510;CP007631,19435,19510;CP007572,19435,19510;CP007571,19435,19510;CP007570,19435,19510;CP010867,19435,19510;CP011325,19435,19510;CP011326,19435,19510;CP011327,19435,19510;CP011329,19435,19510;CP012419,19435,19510;CP013202,19435,19510;
AE009948	Mauve	SHARED	19511	21252	.	.	.	Notes=Lenght1741	CP000114,19511,21252;CP003810,19511,21252;HF952104,19511,21252;CP007631,19511,21252;CP010867,19511,21252;CP011325,19511,21252;CP011326,19511,21252;CP011327,19511,21252;CP011329,19511,21252;CP012419,19511,21252;CP013202,19511,21252;
AE009948	Mauve	SHARED	21253	21274	.	.	.	Notes=Lenght21	CP003810,21253,21274;HF952104,21253,21274;CP007631,21253,21274;CP010867,21253,21274;CP011325,21253,21274;CP011326,21253,21274;CP011329,21253,21274;CP012419,21253,21274;CP013202,21253,21274;
AE009948	Mauve	SHARED	21275	21402	.	.	.	Notes=Lenght127	CP000114,21275,21402;HF952104,21275,21402;CP007631,21275,21402;CP010867,21275,21402;CP011326,21275,21402;CP011327,21275,21402;CP011329,21275,21402;CP012419,21275,21402;CP013202,21275,21402;
AE009948	Mauve	SHARED	21403	21414	.	.	.	Notes=Lenght11	CP000114,21403,21414;CP003810,21403,21414;HF952104,21403,21414;CP007631,21403,21414;CP010867,21403,21414;CP011326,21403,21414;CP011327,21403,21414;CP011329,21403,21414;CP012419,21403,21414;CP013202,21403,21414;
AE009948	Mauve	SHARED	21415	21514	.	.	.	Notes=Lenght99	CP000114,21415,21514;CP003810,21415,21514;HF952104,21415,21514;CP007631,21415,21514;CP010867,21415,21514;CP011325,21415,21514;CP011326,21415,21514;CP011327,21415,21514;CP011329,21415,21514;CP012419,21415,21514;CP013202,21415,21514;
AE009948	Mauve	SHARED	21525	21540	.	.	.	Notes=Lenght15	CP000114,21525,21540;HF952104,21525,21540;CP007631,21525,21540;CP010867,21525,21540;CP011327,21525,21540;CP011329,21525,21540;CP013202,21525,21540;
AE009948	Mauve	SHARED	21541	21732	.	.	.	Notes=Lenght191	HF952104,21541,21732;CP007631,21541,21732;CP010867,21541,21732;CP011326,21541,21732;CP011327,21541,21732;CP011329,21541,21732;CP013202,21541,21732;
AE009948	Mauve	SHARED	21733	22099	.	.	.	Notes=Lenght366	CP000114,21733,22099;CP003810,21733,22099;HF952104,21733,22099;CP007631,21733,22099;CP010867,21733,22099;CP011325,21733,22099;CP011326,21733,22099;CP011327,21733,22099;CP011329,21733,22099;CP012419,21733,22099;CP013202,21733,22099;
AE009948	Mauve	SHARED	22100	23452	.	.	.	Notes=Lenght1352	HF952104,22100,23452;CP007631,22100,23452;CP010867,22100,23452;CP011329,22100,23452;CP013202,22100,23452;
AE009948	Mauve	SHARED	23460	23800	.	.	.	Notes=Lenght340	AL732656,23460,23800;CP003919,23460,23800;HF952104,23460,23800;HF952105,23460,23800;HG939456,23460,23800;CP007631,23460,23800;CP007632,23460,23800;CP006910,23460,23800;CP007572,23460,23800;CP007571,23460,23800;CP007570,23460,23800;CP010867,23460,23800;CP011329,23460,23800;CP013202,23460,23800;
AE009948	Mauve	SHARED	23801	23835	.	.	.	Notes=Lenght34	AL732656,23801,23835;CP003919,23801,23835;HF952104,23801,23835;HF952105,23801,23835;HG939456,23801,23835;CP007631,23801,23835;CP007632,23801,23835;CP006910,23801,23835;CP007572,23801,23835;CP007571,23801,23835;CP007570,23801,23835;CP010867,23801,23835;CP011329,23801,23835;CP010319,23801,23835;CP013202,23801,23835;
AE009948	Mauve	SHARED	23836	24730	.	.	.	Notes=Lenght894	AL732656,23836,24730;CP003919,23836,24730;HF952104,23836,24730;HF952106,23836,24730;HF952105,23836,24730;HG939456,23836,24730;CP007631,23836,24730;CP007632,23836,24730;CP006910,23836,24730;CP007572,23836,24730;CP007571,23836,24730;CP007570,23836,24730;CP010867,23836,24730;CP011329,23836,24730;CP010319,23836,24730;CP013202,23836,24730;
AE009948	Mauve	SHARED	24731	25247	.	.	.	Notes=Lenght516	AL732656,24731,25247;CP003919,24731,25247;HF952104,24731,25247;HF952106,24731,25247;HF952105,24731,25247;CP007482,24731,25247;CP007565,24731,25247;HG939456,24731,25247;CP007631,24731,25247;CP007632,24731,25247;CP006910,24731,25247;CP007572,24731,25247;CP007571,24731,25247;CP007570,24731,25247;FO393392,24731,25247;CP010867,24731,25247;CP011328,24731,25247;CP011329,24731,25247;CP010319,24731,25247;…
AE009948	Mauve	SHARED	25248	25637	.	.	.	Notes=Lenght389	AL732656,25248,25637;CP003919,25248,25637;HF952104,25248,25637;HF952105,25248,25637;CP007482,25248,25637;CP007565,25248,25637;HG939456,25248,25637;CP007631,25248,25637;CP007632,25248,25637;CP006910,25248,25637;CP007572,25248,25637;CP007571,25248,25637;CP007570,25248,25637;FO393392,25248,25637;CP010867,25248,25637;CP011328,25248,25637;CP011329,25248,25637;CP010319,25248,25637;CP013202,25248,25637;
AE009948	Mauve	SHARED	25638	26191	.	.	.	Notes=Lenght553	AL732656,25638,26191;CP003919,25638,26191;HF952104,25638,26191;CP007482,25638,26191;CP007565,25638,26191;HG939456,25638,26191;CP007631,25638,26191;CP007632,25638,26191;CP006910,25638,26191;CP007572,25638,26191;CP007571,25638,26191;CP007570,25638,26191;FO393392,25638,26191;CP010867,25638,26191;CP011328,25638,26191;CP011329,25638,26191;CP010319,25638,26191;CP013202,25638,26191;
AE009948	Mauve	SHARED	26192	26298	.	.	.	Notes=Lenght106	AL732656,26192,26298;CP003919,26192,26298;HF952104,26192,26298;CP007482,26192,26298;CP007565,26192,26298;HG939456,26192,26298;CP007631,26192,26298;CP007632,26192,26298;CP006910,26192,26298;CP007572,26192,26298;CP007571,26192,26298;CP007570,26192,26298;FO393392,26192,26298;CP010867,26192,26298;CP011328,26192,26298;CP011329,26192,26298;CP013202,26192,26298;
AE009948	Mauve	SHARED	26299	26484	.	.	.	Notes=Lenght185	AL732656,26299,26484;CP003919,26299,26484;HF952104,26299,26484;HF952106,26299,26484;HF952105,26299,26484;CP007482,26299,26484;HG939456,26299,26484;CP007631,26299,26484;CP007632,26299,26484;CP006910,26299,26484;CP007572,26299,26484;CP007571,26299,26484;CP007570,26299,26484;FO393392,26299,26484;CP010867,26299,26484;CP011328,26299,26484;CP011329,26299,26484;CP010319,26299,26484;CP013202,26299,26484;
AE009948	Mauve	SHARED	26486	27042	.	.	.	Notes=Lenght556	AL732656,26486,27042;CP003919,26486,27042;HF952104,26486,27042;HF952106,26486,27042;HF952105,26486,27042;HG939456,26486,27042;CP007631,26486,27042;CP007632,26486,27042;CP006910,26486,27042;CP007572,26486,27042;CP007571,26486,27042;CP007570,26486,27042;CP010867,26486,27042;CP011328,26486,27042;CP011329,26486,27042;CP010319,26486,27042;CP013202,26486,27042;
AE009948	Mauve	SHARED	27045	27195	.	.	.	Notes=Lenght150	AL732656,27045,27195;CP003919,27045,27195;HF952104,27045,27195;HF952106,27045,27195;HF952105,27045,27195;CP007482,27045,27195;HG939456,27045,27195;CP007631,27045,27195;CP007632,27045,27195;CP006910,27045,27195;CP007572,27045,27195;CP007571,27045,27195;CP007570,27045,27195;FO393392,27045,27195;CP010867,27045,27195;CP011328,27045,27195;CP011329,27045,27195;CP010319,27045,27195;CP013202,27045,27195;
AE009948	Mauve	SHARED	27196	27491	.	.	.	Notes=Lenght295	AL732656,27196,27491;CP003919,27196,27491;HF952106,27196,27491;HF952105,27196,27491;CP007482,27196,27491;CP007565,27196,27491;HG939456,27196,27491;CP007631,27196,27491;CP006910,27196,27491;CP007571,27196,27491;CP007570,27196,27491;FO393392,27196,27491;CP010867,27196,27491;CP011328,27196,27491;CP010319,27196,27491;CP013202,27196,27491;
AE009948	Mauve	SHARED	27570	27930	.	.	.	Notes=Lenght360	AL732656,27570,27930;CP003919,27570,27930;HF952104,27570,27930;HF952106,27570,27930;HF952105,27570,27930;CP007482,27570,27930;CP007565,27570,27930;HG939456,27570,27930;CP007631,27570,27930;CP007632,27570,27930;CP006910,27570,27930;CP007572,27570,27930;CP007571,27570,27930;CP007570,27570,27930;FO393392,27570,27930;CP010867,27570,27930;CP011328,27570,27930;CP011329,27570,27930;CP013202,27570,27930;
AE009948	Mauve	SHARED	29590	29622	.	.	.	Notes=Lenght32	HF952104,29590,29622;CP007631,29590,29622;CP010867,29590,29622;CP011329,29590,29622;CP013202,29590,29622;
AE009948	Mauve	SHARED	33638	33675	.	.	.	Notes=Lenght37	AL732656,33638,33675;CP000114,33638,33675;CP003810,33638,33675;CP003919,33638,33675;HF952104,33638,33675;CP007482,33638,33675;CP007565,33638,33675;HG939456,33638,33675;CP007631,33638,33675;CP007632,33638,33675;CP006910,33638,33675;CP007572,33638,33675;CP007571,33638,33675;CP007570,33638,33675;FO393392,33638,33675;CP010867,33638,33675;CP011325,33638,33675;CP011326,33638,33675;CP011327,33638,33675;…
AE009948	Mauve	SHARED	40537	40696	.	.	.	Notes=Lenght159	AL732656,40537,40696;CP000114,40537,40696;CP003810,40537,40696;CP003919,40537,40696;HF952104,40537,40696;HF952106,40537,40696;HF952105,40537,40696;CP007482,40537,40696;CP007565,40537,40696;HG939456,40537,40696;CP007631,40537,40696;CP007632,40537,40696;FO393392,40537,40696;CP010867,40537,40696;CP011325,40537,40696;CP011326,40537,40696;CP011327,40537,40696;CP011328,40537,40696;CP011329,40537,40696;…
AE009948	Mauve	SHARED	43994	44675	.	.	.	Notes=Lenght681	AL732656,43994,44675;CP000114,43994,44675;CP003810,43994,44675;CP003919,43994,44675;HF952104,43994,44675;HF952106,43994,44675;HF952105,43994,44675;CP007482,43994,44675;CP007565,43994,44675;HG939456,43994,44675;CP007631,43994,44675;CP006910,43994,44675;CP007572,43994,44675;CP007571,43994,44675;CP007570,43994,44675;FO393392,43994,44675;CP010867,43994,44675;CP011325,43994,44675;CP011326,43994,44675;…
AE009948	Mauve	SHARED	48442	48462	.	.	.	Notes=Lenght20	AL732656,48442,48462;CP000114,48442,48462;CP003810,48442,48462;CP003919,48442,48462;HF952104,48442,48462;CP007482,48442,48462;CP007565,48442,48462;HG939456,48442,48462;CP007631,48442,48462;CP007632,48442,48462;CP006910,48442,48462;CP007572,48442,48462;CP007571,48442,48462;CP007570,48442,48462;FO393392,48442,48462;CP010867,48442,48462;CP011325,48442,48462;CP011326,48442,48462;CP011327,48442,48462;…
AE009948	Mauve	SHARED	59258	59275	.	.	.	Notes=Lenght17	AL732656,59258,59275;CP000114,59258,59275;CP003810,59258,59275;HF952104,59258,59275;CP007631,59258,59275;CP007572,59258,59275;CP007571,59258,59275;CP007570,59258,59275;CP010867,59258,59275;CP011325,59258,59275;CP011326,59258,59275;CP011327,59258,59275;CP011329,59258,59275;CP012419,59258,59275;CP013202,59258,59275;
AE009948	Mauve	SHARED	59276	59304	.	.	.	Notes=Lenght28	AL732656,59276,59304;CP000114,59276,59304;CP003810,59276,59304;CP003919,59276,59304;HF952104,59276,59304;HF952105,59276,59304;CP007482,59276,59304;CP007565,59276,59304;HG939456,59276,59304;CP007631,59276,59304;CP007632,59276,59304;CP007572,59276,59304;CP007571,59276,59304;CP007570,59276,59304;FO393392,59276,59304;CP010867,59276,59304;CP011325,59276,59304;CP011326,59276,59304;CP011327,59276,59304;…
AE009948	Mauve	SHARED	59305	59398	.	.	.	Notes=Lenght93	AL732656,59305,59398;CP000114,59305,59398;CP003810,59305,59398;CP003919,59305,59398;HF952104,59305,59398;HF952105,59305,59398;CP007482,59305,59398;CP007565,59305,59398;HG939456,59305,59398;CP007631,59305,59398;CP007632,59305,59398;CP006910,59305,59398;CP007572,59305,59398;CP007571,59305,59398;CP007570,59305,59398;FO393392,59305,59398;CP010867,59305,59398;CP011325,59305,59398;CP011326,59305,59398;…
AE009948	Mauve	SHARED	59399	59481	.	.	.	Notes=Lenght82	AL732656,59399,59481;CP000114,59399,59481;CP003810,59399,59481;CP003919,59399,59481;HF952104,59399,59481;HF952105,59399,59481;CP007482,59399,59481;CP007565,59399,59481;HG939456,59399,59481;CP007631,59399,59481;CP007632,59399,59481;CP007572,59399,59481;CP007571,59399,59481;CP007570,59399,59481;FO393392,59399,59481;CP010867,59399,59481;CP011325,59399,59481;CP011326,59399,59481;CP011327,59399,59481;…
AE009948	Mauve	SHARED	59482	59531	.	.	.	Notes=Lenght49	AL732656,59482,59531;CP000114,59482,59531;CP003810,59482,59531;CP003919,59482,59531;HF952104,59482,59531;HF952105,59482,59531;CP007482,59482,59531;CP007565,59482,59531;HG939456,59482,59531;CP007631,59482,59531;CP007632,59482,59531;CP006910,59482,59531;CP007572,59482,59531;CP007571,59482,59531;CP007570,59482,59531;FO393392,59482,59531;CP010867,59482,59531;CP011325,59482,59531;CP011326,59482,59531;…
AE009948	Mauve	SHARED	61103	61441	.	.	.	Notes=Lenght338	CP000114,61103,61441;CP003810,61103,61441;HF952104,61103,61441;CP007631,61103,61441;CP010867,61103,61441;CP011325,61103,61441;CP011326,61103,61441;CP011327,61103,61441;CP011329,61103,61441;CP012419,61103,61441;CP013202,61103,61441;
AE009948	Mauve	SHARED	61520	61561	.	.	.	Notes=Lenght41	CP000114,61520,61561;CP003810,61520,61561;HF952104,61520,61561;CP007631,61520,61561;CP010867,61520,61561;CP011325,61520,61561;CP011326,61520,61561;CP011327,61520,61561;CP011329,61520,61561;CP012419,61520,61561;CP013202,61520,61561;
AE009948	Mauve	SHARED	61583	62574	.	.	.	Notes=Lenght991	CP000114,61583,62574;CP003810,61583,62574;HF952104,61583,62574;CP007631,61583,62574;CP010867,61583,62574;CP011325,61583,62574;CP011326,61583,62574;CP011327,61583,62574;CP011329,61583,62574;CP012419,61583,62574;CP013202,61583,62574;
AE009948	Mauve	SHARED	64544	64732	.	.	.	Notes=Lenght188	AL732656,64544,64732;CP003919,64544,64732;HF952104,64544,64732;HF952106,64544,64732;CP007482,64544,64732;CP007565,64544,64732;HG939456,64544,64732;CP007631,64544,64732;CP007632,64544,64732;CP006910,64544,64732;CP007572,64544,64732;CP007571,64544,64732;CP007570,64544,64732;FO393392,64544,64732;CP010867,64544,64732;CP011328,64544,64732;CP011329,64544,64732;CP010319,64544,64732;CP013202,64544,64732;
AE009948	Mauve	SHARED	64995	65129	.	.	.	Notes=Lenght134	CP003919,64995,65129;HF952104,64995,65129;HF952106,64995,65129;CP007482,64995,65129;CP007565,64995,65129;HG939456,64995,65129;CP007631,64995,65129;CP006910,64995,65129;FO393392,64995,65129;CP010867,64995,65129;CP011328,64995,65129;CP011329,64995,65129;CP010319,64995,65129;CP013202,64995,65129;
AE009948	Mauve	SHARED	65130	65213	.	.	.	Notes=Lenght83	AL732656,65130,65213;CP003919,65130,65213;HF952104,65130,65213;HF952106,65130,65213;CP007482,65130,65213;CP007565,65130,65213;HG939456,65130,65213;CP007631,65130,65213;CP007632,65130,65213;CP006910,65130,65213;CP007572,65130,65213;CP007571,65130,65213;CP007570,65130,65213;FO393392,65130,65213;CP010867,65130,65213;CP011328,65130,65213;CP011329,65130,65213;CP010319,65130,65213;CP013202,65130,65213;
AE009948	Mauve	SHARED	72406	72569	.	.	.	Notes=Lenght163	AL732656,72406,72569;CP000114,72406,72569;CP003810,72406,72569;CP003919,72406,72569;HF952104,72406,72569;HF952106,72406,72569;HF952105,72406,72569;HG939456,72406,72569;CP007631,72406,72569;CP007632,72406,72569;CP006910,72406,72569;CP007572,72406,72569;CP007571,72406,72569;CP007570,72406,72569;CP010867,72406,72569;CP011325,72406,72569;CP011326,72406,72569;CP011327,72406,72569;CP011329,72406,72569;…
AE009948	Mauve	SHARED	76625	76636	.	.	.	Notes=Lenght11	AL732656,76625,76636;CP000114,76625,76636;CP003810,76625,76636;CP003919,76625,76636;HF952104,76625,76636;HF952106,76625,76636;CP007482,76625,76636;CP007565,76625,76636;CP007631,76625,76636;CP007632,76625,76636;CP006910,76625,76636;FO393392,76625,76636;CP010867,76625,76636;CP011325,76625,76636;CP011326,76625,76636;CP011327,76625,76636;CP011328,76625,76636;CP011329,76625,76636;CP010319,76625,76636;…
AE009948	Mauve	SHARED	76637	76656	.	.	.	Notes=Lenght19	AL732656,76637,76656;CP000114,76637,76656;CP003810,76637,76656;CP003919,76637,76656;HF952104,76637,76656;HF952106,76637,76656;CP007482,76637,76656;CP007565,76637,76656;CP007631,76637,76656;CP007632,76637,76656;CP006910,76637,76656;FO393392,76637,76656;CP010867,76637,76656;CP011325,76637,76656;CP011326,76637,76656;CP011327,76637,76656;CP011328,76637,76656;CP011329,76637,76656;CP010319,76637,76656;…
AE009948	Mauve	SHARED	92129	92386	.	.	.	Notes=Lenght257	AL732656,92129,92386;CP000114,92129,92386;CP003810,92129,92386;CP003919,92129,92386;HF952104,92129,92386;HF952106,92129,92386;HF952105,92129,92386;CP007482,92129,92386;CP007565,92129,92386;HG939456,92129,92386;CP007631,92129,92386;CP007632,92129,92386;CP006910,92129,92386;CP007572,92129,92386;FO393392,92129,92386;CP010867,92129,92386;CP011325,92129,92386;CP011326,92129,92386;CP011328,92129,92386;…
AE009948	Mauve	SHARED	92534	92878	.	.	.	Notes=Lenght344	AL732656,92534,92878;CP000114,92534,92878;CP003810,92534,92878;CP003919,92534,92878;HF952104,92534,92878;HF952106,92534,92878;HF952105,92534,92878;CP007482,92534,92878;CP007565,92534,92878;HG939456,92534,92878;CP007631,92534,92878;CP007632,92534,92878;CP006910,92534,92878;CP007572,92534,92878;FO393392,92534,92878;CP010867,92534,92878;CP011325,92534,92878;CP011326,92534,92878;CP011328,92534,92878;…
AE009948	Mauve	SHARED	93427	93675	.	.	.	Notes=Lenght248	HF952104,93427,93675;CP007631,93427,93675;CP010867,93427,93675;CP011325,93427,93675;CP011329,93427,93675;CP013202,93427,93675;
AE009948	Mauve	SHARED	93676	94078	.	.	.	Notes=Lenght402	CP003810,93676,94078;HF952104,93676,94078;CP007631,93676,94078;CP010867,93676,94078;CP011325,93676,94078;CP011329,93676,94078;CP012419,93676,94078;CP013202,93676,94078;
AE009948	Mauve	SHARED	94079	95472	.	.	.	Notes=Lenght1393	AL732656,94079,95472;CP000114,94079,95472;CP003810,94079,95472;CP003919,94079,95472;HF952104,94079,95472;HF952106,94079,95472;HF952105,94079,95472;CP007482,94079,95472;HG939456,94079,95472;CP007631,94079,95472;CP007632,94079,95472;CP006910,94079,95472;CP007572,94079,95472;CP007571,94079,95472;CP007570,94079,95472;CP010867,94079,95472;CP011325,94079,95472;CP011328,94079,95472;CP011329,94079,95472;…
AE009948	Mauve	SHARED	95473	96025	.	.	.	Notes=Lenght552	AL732656,95473,96025;CP000114,95473,96025;CP003810,95473,96025;CP003919,95473,96025;HF952104,95473,96025;HF952106,95473,96025;HF952105,95473,96025;CP007482,95473,96025;HG939456,95473,96025;CP007631,95473,96025;CP007632,95473,96025;CP006910,95473,96025;CP007572,95473,96025;CP007571,95473,96025;CP007570,95473,96025;CP010867,95473,96025;CP011325,95473,96025;CP011326,95473,96025;CP011327,95473,96025;…
AE009948	Mauve	SHARED	96026	96065	.	.	.	Notes=Lenght39	AL732656,96026,96065;CP000114,96026,96065;CP003810,96026,96065;CP003919,96026,96065;HF952104,96026,96065;HF952106,96026,96065;HF952105,96026,96065;HG939456,96026,96065;CP007631,96026,96065;CP007632,96026,96065;CP006910,96026,96065;CP007572,96026,96065;CP007571,96026,96065;CP007570,96026,96065;CP010867,96026,96065;CP011325,96026,96065;CP011326,96026,96065;CP011327,96026,96065;CP011328,96026,96065;…
AE009948	Mauve	SHARED	96066	96214	.	.	.	Notes=Lenght148	AL732656,96066,96214;CP000114,96066,96214;CP003810,96066,96214;CP003919,96066,96214;HF952104,96066,96214;HF952106,96066,96214;HF952105,96066,96214;CP007482,96066,96214;HG939456,96066,96214;CP007631,96066,96214;CP007632,96066,96214;CP006910,96066,96214;CP007572,96066,96214;CP007571,96066,96214;CP007570,96066,96214;CP010867,96066,96214;CP011325,96066,96214;CP011326,96066,96214;CP011327,96066,96214;…
AE009948	Mauve	SHARED	96215	96228	.	.	.	Notes=Lenght13	CP000114,96215,96228;CP003919,96215,96228;HF952104,96215,96228;HF952106,96215,96228;HF952105,96215,96228;CP007482,96215,96228;CP007631,96215,96228;CP006910,96215,96228;CP010867,96215,96228;CP011325,96215,96228;CP011326,96215,96228;CP011328,96215,96228;CP011329,96215,96228;CP012419,96215,96228;CP013202,96215,96228;
AE009948	Mauve	SHARED	96229	96461	.	.	.	Notes=Lenght232	CP000114,96229,96461;CP003919,96229,96461;HF952104,96229,96461;HF952106,96229,96461;HF952105,96229,96461;CP007631,96229,96461;CP006910,96229,96461;CP010867,96229,96461;CP011325,96229,96461;CP011326,96229,96461;CP011328,96229,96461;CP011329,96229,96461;CP012419,96229,96461;CP013202,96229,96461;
AE009948	Mauve	SHARED	96473	96531	.	.	.	Notes=Lenght58	AL732656,96473,96531;CP000114,96473,96531;CP003810,96473,96531;CP003919,96473,96531;HF952104,96473,96531;HF952106,96473,96531;HF952105,96473,96531;CP007482,96473,96531;CP007565,96473,96531;HG939456,96473,96531;CP007631,96473,96531;CP007632,96473,96531;CP006910,96473,96531;CP007572,96473,96531;CP007571,96473,96531;CP007570,96473,96531;FO393392,96473,96531;CP010867,96473,96531;CP011325,96473,96531;…
AE009948	Mauve	SHARED	96540	96579	.	.	.	Notes=Lenght39	AL732656,96540,96579;CP000114,96540,96579;CP003810,96540,96579;CP003919,96540,96579;HF952104,96540,96579;HF952106,96540,96579;HF952105,96540,96579;HG939456,96540,96579;CP007631,96540,96579;CP007632,96540,96579;CP006910,96540,96579;CP007572,96540,96579;CP007571,96540,96579;CP007570,96540,96579;CP010867,96540,96579;CP011325,96540,96579;CP011326,96540,96579;CP011328,96540,96579;CP011329,96540,96579;…
AE009948	Mauve	SHARED	96580	96689	.	.	.	Notes=Lenght109	AL732656,96580,96689;CP000114,96580,96689;CP003810,96580,96689;CP003919,96580,96689;HF952104,96580,96689;HF952106,96580,96689;HF952105,96580,96689;CP007482,96580,96689;CP007565,96580,96689;HG939456,96580,96689;CP007631,96580,96689;CP007632,96580,96689;CP006910,96580,96689;CP007572,96580,96689;CP007571,96580,96689;CP007570,96580,96689;FO393392,96580,96689;CP010867,96580,96689;CP011325,96580,96689;…
AE009948	Mauve	SHARED	96690	96748	.	.	.	Notes=Lenght58	AL732656,96690,96748;CP000114,96690,96748;CP003810,96690,96748;CP003919,96690,96748;HF952104,96690,96748;HF952106,96690,96748;HF952105,96690,96748;HG939456,96690,96748;CP007631,96690,96748;CP007632,96690,96748;CP006910,96690,96748;CP007572,96690,96748;CP007571,96690,96748;CP007570,96690,96748;CP010867,96690,96748;CP011325,96690,96748;CP011326,96690,96748;CP011328,96690,96748;CP011329,96690,96748;…
AE009948	Mauve	SHARED	96749	96793	.	.	.	Notes=Lenght44	AL732656,96749,96793;CP000114,96749,96793;CP003810,96749,96793;CP003919,96749,96793;HF952104,96749,96793;HF952106,96749,96793;HF952105,96749,96793;CP007482,96749,96793;CP007565,96749,96793;HG939456,96749,96793;CP007631,96749,96793;CP007632,96749,96793;CP006910,96749,96793;CP007572,96749,96793;CP007571,96749,96793;CP007570,96749,96793;FO393392,96749,96793;CP010867,96749,96793;CP011325,96749,96793;…
AE009948	Mauve	SHARED	96794	96834	.	.	.	Notes=Lenght40	AL732656,96794,96834;CP000114,96794,96834;CP003810,96794,96834;CP003919,96794,96834;HF952104,96794,96834;HF952106,96794,96834;HF952105,96794,96834;CP007482,96794,96834;HG939456,96794,96834;CP007631,96794,96834;CP007632,96794,96834;CP006910,96794,96834;CP007572,96794,96834;CP007571,96794,96834;CP007570,96794,96834;FO393392,96794,96834;CP010867,96794,96834;CP011325,96794,96834;CP011326,96794,96834;…
AE009948	Mauve	SHARED	96835	96995	.	.	.	Notes=Lenght160	AL732656,96835,96995;CP000114,96835,96995;CP003810,96835,96995;CP003919,96835,96995;HF952104,96835,96995;HF952106,96835,96995;HF952105,96835,96995;CP007482,96835,96995;CP007565,96835,96995;HG939456,96835,96995;CP007631,96835,96995;CP007632,96835,96995;CP006910,96835,96995;CP007572,96835,96995;CP007571,96835,96995;CP007570,96835,96995;FO393392,96835,96995;CP010867,96835,96995;CP011325,96835,96995;…
AE009948	Mauve	SHARED	96996	97045	.	.	.	Notes=Lenght49	AL732656,96996,97045;CP000114,96996,97045;CP003810,96996,97045;CP003919,96996,97045;HF952104,96996,97045;HF952106,96996,97045;HF952105,96996,97045;CP007482,96996,97045;HG939456,96996,97045;CP007631,96996,97045;CP007632,96996,97045;CP006910,96996,97045;CP007572,96996,97045;CP007571,96996,97045;CP007570,96996,97045;CP010867,96996,97045;CP011325,96996,97045;CP011326,96996,97045;CP011328,96996,97045;…
AE009948	Mauve	SHARED	97046	97362	.	.	.	Notes=Lenght316	AL732656,97046,97362;CP000114,97046,97362;CP003810,97046,97362;CP003919,97046,97362;HF952104,97046,97362;HF952106,97046,97362;HF952105,97046,97362;CP007482,97046,97362;CP007565,97046,97362;HG939456,97046,97362;CP007631,97046,97362;CP007632,97046,97362;CP006910,97046,97362;CP007572,97046,97362;CP007571,97046,97362;CP007570,97046,97362;FO393392,97046,97362;CP010867,97046,97362;CP011325,97046,97362;…
AE009948	Mauve	SHARED	97364	97413	.	.	.	Notes=Lenght49	HF952104,97364,97413;CP007631,97364,97413;CP010867,97364,97413;CP011329,97364,97413;CP012419,97364,97413;CP013202,97364,97413;
AE009948	Mauve	SHARED	97414	97430	.	.	.	Notes=Lenght16	AL732656,97414,97430;CP003919,97414,97430;HF952104,97414,97430;HF952106,97414,97430;HF952105,97414,97430;CP007482,97414,97430;CP007565,97414,97430;HG939456,97414,97430;CP007631,97414,97430;CP007632,97414,97430;CP006910,97414,97430;CP007572,97414,97430;CP007571,97414,97430;CP007570,97414,97430;FO393392,97414,97430;CP010867,97414,97430;CP011328,97414,97430;CP011329,97414,97430;CP010319,97414,97430;…
AE009948	Mauve	SHARED	97431	97443	.	.	.	Notes=Lenght12	AL732656,97431,97443;CP003919,97431,97443;HF952104,97431,97443;HF952106,97431,97443;HF952105,97431,97443;CP007482,97431,97443;CP007565,97431,97443;HG939456,97431,97443;CP007631,97431,97443;CP007632,97431,97443;CP006910,97431,97443;CP007572,97431,97443;CP007571,97431,97443;CP007570,97431,97443;FO393392,97431,97443;CP010867,97431,97443;CP011328,97431,97443;CP011329,97431,97443;CP010319,97431,97443;…
AE009948	Mauve	SHARED	97450	97760	.	.	.	Notes=Lenght310	AL732656,97450,97760;CP000114,97450,97760;CP003810,97450,97760;CP003919,97450,97760;HF952104,97450,97760;HF952106,97450,97760;HF952105,97450,97760;CP007482,97450,97760;CP007565,97450,97760;HG939456,97450,97760;CP007631,97450,97760;CP007632,97450,97760;CP006910,97450,97760;CP007572,97450,97760;CP007571,97450,97760;CP007570,97450,97760;FO393392,97450,97760;CP010867,97450,97760;CP011325,97450,97760;…
AE009948	Mauve	SHARED	97959	98034	.	.	.	Notes=Lenght75	AL732656,97959,98034;CP000114,97959,98034;CP003810,97959,98034;CP003919,97959,98034;HF952104,97959,98034;HF952106,97959,98034;HF952105,97959,98034;CP007482,97959,98034;CP007565,97959,98034;HG939456,97959,98034;CP007631,97959,98034;CP006910,97959,98034;CP007572,97959,98034;CP007571,97959,98034;CP007570,97959,98034;FO393392,97959,98034;CP010867,97959,98034;CP011325,97959,98034;CP011326,97959,98034;…
AE009948	Mauve	SHARED	98035	98107	.	.	.	Notes=Lenght72	AL732656,98035,98107;CP000114,98035,98107;CP003810,98035,98107;CP003919,98035,98107;HF952104,98035,98107;HF952106,98035,98107;HF952105,98035,98107;HG939456,98035,98107;CP007631,98035,98107;CP006910,98035,98107;CP007572,98035,98107;CP007571,98035,98107;CP007570,98035,98107;CP010867,98035,98107;CP011325,98035,98107;CP011326,98035,98107;CP011329,98035,98107;CP010319,98035,98107;CP012419,98035,98107;…
AE009948	Mauve	SHARED	98110	98191	.	.	.	Notes=Lenght81	CP000114,98110,98191;CP003810,98110,98191;HF952104,98110,98191;HF952106,98110,98191;HF952105,98110,98191;HG939456,98110,98191;CP007631,98110,98191;CP006910,98110,98191;CP007572,98110,98191;CP007571,98110,98191;CP007570,98110,98191;CP010867,98110,98191;CP011325,98110,98191;CP011326,98110,98191;CP011329,98110,98191;CP010319,98110,98191;CP012419,98110,98191;CP013202,98110,98191;
AE009948	Mauve	SHARED	98192	98316	.	.	.	Notes=Lenght124	AL732656,98192,98316;CP000114,98192,98316;CP003810,98192,98316;HF952104,98192,98316;HF952106,98192,98316;HF952105,98192,98316;HG939456,98192,98316;CP007631,98192,98316;CP006910,98192,98316;CP007572,98192,98316;CP007571,98192,98316;CP007570,98192,98316;CP010867,98192,98316;CP011325,98192,98316;CP011326,98192,98316;CP011329,98192,98316;CP010319,98192,98316;CP012419,98192,98316;CP013202,98192,98316;
AE009948	Mauve	SHARED	98317	98358	.	.	.	Notes=Lenght41	CP000114,98317,98358;CP003810,98317,98358;HF952104,98317,98358;HF952106,98317,98358;HF952105,98317,98358;HG939456,98317,98358;CP007631,98317,98358;CP006910,98317,98358;CP007572,98317,98358;CP007571,98317,98358;CP007570,98317,98358;CP010867,98317,98358;CP011325,98317,98358;CP011326,98317,98358;CP011329,98317,98358;CP010319,98317,98358;CP012419,98317,98358;CP013202,98317,98358;
AE009948	Mauve	SHARED	98359	100640	.	.	.	Notes=Lenght2281	CP000114,98359,100640;CP003810,98359,100640;HF952104,98359,100640;CP007631,98359,100640;CP010867,98359,100640;CP011325,98359,100640;CP011326,98359,100640;CP011329,98359,100640;CP012419,98359,100640;CP013202,98359,100640;
AE009948	Mauve	SHARED	107168	107428	.	.	.	Notes=Lenght260	AL732656,107168,107428;CP000114,107168,107428;CP003810,107168,107428;CP003919,107168,107428;HF952104,107168,107428;HF952106,107168,107428;HF952105,107168,107428;CP007482,107168,107428;CP007565,107168,107428;HG939456,107168,107428;CP007631,107168,107428;CP007632,107168,107428;CP007572,107168,107428;CP007571,107168,107428;CP007570,107168,107428;FO393392,107168,107428;CP010867,107168,107428;CP011325…
AE009948	Mauve	SHARED	107677	107700	.	.	.	Notes=Lenght23	AL732656,107677,107700;HF952104,107677,107700;HF952106,107677,107700;HF952105,107677,107700;CP007631,107677,107700;CP007632,107677,107700;CP006910,107677,107700;CP007572,107677,107700;CP007571,107677,107700;CP007570,107677,107700;CP010867,107677,107700;CP011329,107677,107700;CP012419,107677,107700;CP013202,107677,107700;
AE009948	Mauve	SHARED	132734	132797	.	.	.	Notes=Lenght63	AL732656,132734,132797;CP000114,132734,132797;CP003810,132734,132797;HF952104,132734,132797;HF952106,132734,132797;HF952105,132734,132797;HG939456,132734,132797;CP007631,132734,132797;CP007632,132734,132797;CP006910,132734,132797;CP007572,132734,132797;CP007571,132734,132797;CP007570,132734,132797;CP010867,132734,132797;CP011325,132734,132797;CP011326,132734,132797;CP011327,132734,132797;CP011329…
AE009948	Mauve	SHARED	133984	134041	.	.	.	Notes=Lenght57	AL732656,133984,134041;CP000114,133984,134041;CP003810,133984,134041;CP003919,133984,134041;HF952104,133984,134041;HF952106,133984,134041;HF952105,133984,134041;HG939456,133984,134041;CP007631,133984,134041;CP007632,133984,134041;CP006910,133984,134041;CP007572,133984,134041;CP007571,133984,134041;CP007570,133984,134041;CP010867,133984,134041;CP011325,133984,134041;CP011326,133984,134041;CP011327…
AE009948	Mauve	SHARED	142742	142882	.	.	.	Notes=Lenght140	AL732656,142742,142882;CP003919,142742,142882;HF952104,142742,142882;HF952106,142742,142882;HF952105,142742,142882;CP007482,142742,142882;CP007565,142742,142882;HG939456,142742,142882;CP007631,142742,142882;CP007632,142742,142882;CP006910,142742,142882;CP007572,142742,142882;CP007571,142742,142882;CP007570,142742,142882;FO393392,142742,142882;CP010867,142742,142882;CP011328,142742,142882;CP011329…
AE009948	Mauve	SHARED	166647	166747	.	.	.	Notes=Lenght100	AL732656,166647,166747;CP000114,166647,166747;CP003810,166647,166747;CP003919,166647,166747;HF952106,166647,166747;HF952105,166647,166747;CP007482,166647,166747;CP007565,166647,166747;HG939456,166647,166747;CP007631,166647,166747;CP007632,166647,166747;CP006910,166647,166747;CP007572,166647,166747;CP007571,166647,166747;CP007570,166647,166747;FO393392,166647,166747;CP010867,166647,166747;CP011325…
AE009948	Mauve	SHARED	166748	168543	.	.	.	Notes=Lenght1795	AL732656,166748,168543;CP000114,166748,168543;CP003810,166748,168543;CP003919,166748,168543;HF952106,166748,168543;HF952105,166748,168543;CP007482,166748,168543;CP007565,166748,168543;HG939456,166748,168543;CP007632,166748,168543;CP006910,166748,168543;CP007572,166748,168543;CP007571,166748,168543;CP007570,166748,168543;FO393392,166748,168543;CP011325,166748,168543;CP011326,166748,168543;CP011327…
AE009948	Mauve	SHARED	189227	189237	.	.	.	Notes=Lenght10	AL732656,189227,189237;CP000114,189227,189237;CP003810,189227,189237;CP003919,189227,189237;HF952104,189227,189237;HF952106,189227,189237;HF952105,189227,189237;CP007482,189227,189237;CP007565,189227,189237;CP007631,189227,189237;CP007632,189227,189237;CP006910,189227,189237;CP007572,189227,189237;CP007571,189227,189237;CP007570,189227,189237;FO393392,189227,189237;CP010867,189227,189237;CP011325…
AE009948	Mauve	SHARED	189744	189891	.	.	.	Notes=Lenght147	AL732656,189744,189891;CP000114,189744,189891;CP003810,189744,189891;CP003919,189744,189891;HF952104,189744,189891;HF952106,189744,189891;HF952105,189744,189891;CP007482,189744,189891;CP007565,189744,189891;CP007631,189744,189891;CP007632,189744,189891;CP006910,189744,189891;CP007572,189744,189891;CP007571,189744,189891;CP007570,189744,189891;FO393392,189744,189891;CP010867,189744,189891;CP011325…
AE009948	Mauve	SHARED	192412	192431	.	.	.	Notes=Lenght19	AL732656,192412,192431;CP000114,192412,192431;CP003810,192412,192431;CP003919,192412,192431;HF952104,192412,192431;CP007482,192412,192431;CP007565,192412,192431;HG939456,192412,192431;CP007631,192412,192431;CP007632,192412,192431;FO393392,192412,192431;CP010867,192412,192431;CP011325,192412,192431;CP011326,192412,192431;CP011327,192412,192431;CP011328,192412,192431;CP011329,192412,192431;CP010319…
AE009948	Mauve	SHARED	192629	193087	.	.	.	Notes=Lenght458	AL732656,192629,193087;CP000114,192629,193087;CP003810,192629,193087;CP003919,192629,193087;HF952104,192629,193087;HF952106,192629,193087;HF952105,192629,193087;CP007482,192629,193087;CP007565,192629,193087;HG939456,192629,193087;CP007631,192629,193087;CP007632,192629,193087;FO393392,192629,193087;CP010867,192629,193087;CP011325,192629,193087;CP011326,192629,193087;CP011327,192629,193087;CP011328…
AE009948	Mauve	SHARED	193638	193655	.	.	.	Notes=Lenght17	AL732656,193638,193655;CP000114,193638,193655;CP003810,193638,193655;CP003919,193638,193655;HF952104,193638,193655;HF952106,193638,193655;HF952105,193638,193655;HG939456,193638,193655;CP007631,193638,193655;CP007632,193638,193655;CP006910,193638,193655;CP007572,193638,193655;CP007571,193638,193655;CP007570,193638,193655;CP010867,193638,193655;CP011325,193638,193655;CP011326,193638,193655;CP011327…
AE009948	Mauve	SHARED	200314	200697	.	.	.	Notes=Lenght383	AL732656,200314,200697;CP000114,200314,200697;CP003810,200314,200697;CP003919,200314,200697;HF952104,200314,200697;HF952106,200314,200697;HF952105,200314,200697;HG939456,200314,200697;CP007631,200314,200697;CP007632,200314,200697;CP006910,200314,200697;CP007572,200314,200697;CP007571,200314,200697;CP007570,200314,200697;CP010867,200314,200697;CP011325,200314,200697;CP011326,200314,200697;CP011327…
AE009948	Mauve	SHARED	201818	201835	.	.	.	Notes=Lenght17	CP000114,201818,201835;CP003810,201818,201835;CP003919,201818,201835;HF952104,201818,201835;HF952106,201818,201835;HF952105,201818,201835;CP007482,201818,201835;CP007565,201818,201835;HG939456,201818,201835;CP007631,201818,201835;CP007632,201818,201835;CP006910,201818,201835;FO393392,201818,201835;CP010867,201818,201835;CP011325,201818,201835;CP011326,201818,201835;CP011327,201818,201835;CP011328…
AE009948	Mauve	SHARED	213024	213760	.	.	.	Notes=Lenght736	AL732656,213024,213760;CP000114,213024,213760;CP003810,213024,213760;HF952104,213024,213760;HF952106,213024,213760;HF952105,213024,213760;CP007482,213024,213760;CP007565,213024,213760;HG939456,213024,213760;CP007631,213024,213760;CP007632,213024,213760;CP006910,213024,213760;CP007572,213024,213760;CP007571,213024,213760;CP007570,213024,213760;FO393392,213024,213760;CP010867,213024,213760;CP011325…
AE009948	Mauve	SHARED	231621	232274	.	.	.	Notes=Lenght653	AL732656,231621,232274;CP000114,231621,232274;CP003810,231621,232274;HF952104,231621,232274;CP007631,231621,232274;CP007572,231621,232274;CP007571,231621,232274;CP007570,231621,232274;CP010867,231621,232274;CP011325,231621,232274;CP011326,231621,232274;CP011327,231621,232274;CP011329,231621,232274;CP012419,231621,232274;CP013202,231621,232274;
AE009948	Mauve	SHARED	232275	232326	.	.	.	Notes=Lenght51	CP000114,232275,232326;CP003810,232275,232326;HF952104,232275,232326;CP007631,232275,232326;CP010867,232275,232326;CP011325,232275,232326;CP011326,232275,232326;CP011327,232275,232326;CP011329,232275,232326;CP012419,232275,232326;CP013202,232275,232326;
AE009948	Mauve	SHARED	232327	232480	.	.	.	Notes=Lenght153	AL732656,232327,232480;CP000114,232327,232480;CP003810,232327,232480;HF952104,232327,232480;CP007631,232327,232480;CP007572,232327,232480;CP007571,232327,232480;CP007570,232327,232480;CP010867,232327,232480;CP011325,232327,232480;CP011326,232327,232480;CP011327,232327,232480;CP011329,232327,232480;CP012419,232327,232480;CP013202,232327,232480;
AE009948	Mauve	SHARED	232481	232530	.	.	.	Notes=Lenght49	CP000114,232481,232530;CP003810,232481,232530;HF952104,232481,232530;CP007631,232481,232530;CP010867,232481,232530;CP011325,232481,232530;CP011326,232481,232530;CP011327,232481,232530;CP011329,232481,232530;CP012419,232481,232530;CP013202,232481,232530;
AE009948	Mauve	SHARED	232531	233022	.	.	.	Notes=Lenght491	AL732656,232531,233022;CP000114,232531,233022;CP003810,232531,233022;HF952104,232531,233022;CP007631,232531,233022;CP007572,232531,233022;CP007571,232531,233022;CP007570,232531,233022;CP010867,232531,233022;CP011325,232531,233022;CP011326,232531,233022;CP011327,232531,233022;CP011329,232531,233022;CP012419,232531,233022;CP013202,232531,233022;
AE009948	Mauve	SHARED	233268	234358	.	.	.	Notes=Lenght1090	AL732656,233268,234358;CP000114,233268,234358;CP003810,233268,234358;HF952104,233268,234358;CP007631,233268,234358;CP007572,233268,234358;CP007571,233268,234358;CP007570,233268,234358;CP010867,233268,234358;CP011325,233268,234358;CP011326,233268,234358;CP011327,233268,234358;CP011329,233268,234358;CP012419,233268,234358;CP013202,233268,234358;
AE009948	Mauve	SHARED	234359	234606	.	.	.	Notes=Lenght247	HF952104,234359,234606;CP007631,234359,234606;CP010867,234359,234606;CP013202,234359,234606;
AE009948	Mauve	SHARED	234607	235688	.	.	.	Notes=Lenght1081	AL732656,234607,235688;CP000114,234607,235688;CP003810,234607,235688;HF952104,234607,235688;CP007631,234607,235688;CP007572,234607,235688;CP007571,234607,235688;CP007570,234607,235688;CP010867,234607,235688;CP011325,234607,235688;CP011326,234607,235688;CP011327,234607,235688;CP011329,234607,235688;CP012419,234607,235688;CP013202,234607,235688;
AE009948	Mauve	SHARED	235689	240608	.	.	.	Notes=Lenght4919	AL732656,235689,240608;CP000114,235689,240608;CP003810,235689,240608;HF952104,235689,240608;CP007631,235689,240608;CP007572,235689,240608;CP007571,235689,240608;CP007570,235689,240608;CP010867,235689,240608;CP011325,235689,240608;CP011326,235689,240608;CP011327,235689,240608;CP011329,235689,240608;CP012419,235689,240608;CP013202,235689,240608;
AE009948	Mauve	SHARED	240609	240636	.	.	.	Notes=Lenght27	CP000114,240609,240636;CP003810,240609,240636;HF952104,240609,240636;CP007631,240609,240636;CP010867,240609,240636;CP011325,240609,240636;CP011326,240609,240636;CP011327,240609,240636;CP011329,240609,240636;CP012419,240609,240636;CP013202,240609,240636;
AE009948	Mauve	SHARED	240644	241212	.	.	.	Notes=Lenght568	AL732656,240644,241212;CP000114,240644,241212;CP003810,240644,241212;HF952104,240644,241212;CP007631,240644,241212;CP007572,240644,241212;CP007571,240644,241212;CP007570,240644,241212;CP010867,240644,241212;CP011325,240644,241212;CP011326,240644,241212;CP011327,240644,241212;CP011329,240644,241212;CP012419,240644,241212;CP013202,240644,241212;
AE009948	Mauve	SHARED	241213	241478	.	.	.	Notes=Lenght265	AL732656,241213,241478;CP000114,241213,241478;CP003810,241213,241478;HF952104,241213,241478;CP007631,241213,241478;CP007572,241213,241478;CP007571,241213,241478;CP007570,241213,241478;CP010867,241213,241478;CP011325,241213,241478;CP011326,241213,241478;CP011327,241213,241478;CP011329,241213,241478;CP012419,241213,241478;CP013202,241213,241478;
AE009948	Mauve	SHARED	241480	243964	.	.	.	Notes=Lenght2484	AL732656,241480,243964;CP000114,241480,243964;CP003810,241480,243964;HF952104,241480,243964;CP007631,241480,243964;CP007572,241480,243964;CP007571,241480,243964;CP007570,241480,243964;CP010867,241480,243964;CP011325,241480,243964;CP011326,241480,243964;CP011327,241480,243964;CP011329,241480,243964;CP012419,241480,243964;CP013202,241480,243964;
AE009948	Mauve	SHARED	245645	245710	.	.	.	Notes=Lenght65	AL732656,245645,245710;CP000114,245645,245710;CP003810,245645,245710;HF952104,245645,245710;HF952106,245645,245710;HF952105,245645,245710;CP007482,245645,245710;CP007565,245645,245710;HG939456,245645,245710;CP007631,245645,245710;CP007632,245645,245710;CP006910,245645,245710;CP007572,245645,245710;CP007571,245645,245710;CP007570,245645,245710;FO393392,245645,245710;CP010867,245645,245710;CP011325…
AE009948	Mauve	SHARED	246278	246576	.	.	.	Notes=Lenght298	AL732656,246278,246576;CP000114,246278,246576;CP003810,246278,246576;CP003919,246278,246576;HF952104,246278,246576;HF952106,246278,246576;HF952105,246278,246576;HG939456,246278,246576;CP007631,246278,246576;CP007632,246278,246576;CP006910,246278,246576;CP007572,246278,246576;CP007571,246278,246576;CP007570,246278,246576;CP010867,246278,246576;CP011325,246278,246576;CP011326,246278,246576;CP011327…
AE009948	Mauve	SHARED	251909	252271	.	.	.	Notes=Lenght362	AL732656,251909,252271;CP000114,251909,252271;CP003810,251909,252271;CP003919,251909,252271;HF952104,251909,252271;HF952106,251909,252271;HF952105,251909,252271;CP007482,251909,252271;CP007565,251909,252271;HG939456,251909,252271;CP007631,251909,252271;CP007632,251909,252271;CP006910,251909,252271;CP007572,251909,252271;CP007571,251909,252271;CP007570,251909,252271;FO393392,251909,252271;CP010867…
AE009948	Mauve	SHARED	252272	252613	.	.	.	Notes=Lenght341	AL732656,252272,252613;CP000114,252272,252613;CP003810,252272,252613;CP003919,252272,252613;HF952104,252272,252613;HF952106,252272,252613;HF952105,252272,252613;HG939456,252272,252613;CP007631,252272,252613;CP007632,252272,252613;CP006910,252272,252613;CP007572,252272,252613;CP007571,252272,252613;CP007570,252272,252613;CP010867,252272,252613;CP011325,252272,252613;CP011326,252272,252613;CP011327…
AE009948	Mauve	SHARED	252615	252731	.	.	.	Notes=Lenght116	AL732656,252615,252731;CP000114,252615,252731;CP003810,252615,252731;HF952104,252615,252731;HG939456,252615,252731;CP007631,252615,252731;CP007632,252615,252731;CP006910,252615,252731;CP007572,252615,252731;CP007571,252615,252731;CP007570,252615,252731;CP010867,252615,252731;CP011325,252615,252731;CP011326,252615,252731;CP011327,252615,252731;CP011329,252615,252731;CP012419,252615,252731;CP013202…
AE009948	Mauve	SHARED	252733	253017	.	.	.	Notes=Lenght284	AL732656,252733,253017;CP000114,252733,253017;CP003810,252733,253017;CP003919,252733,253017;HF952104,252733,253017;HF952106,252733,253017;HF952105,252733,253017;HG939456,252733,253017;CP007631,252733,253017;CP007632,252733,253017;CP006910,252733,253017;CP007572,252733,253017;CP007571,252733,253017;CP007570,252733,253017;CP010867,252733,253017;CP011325,252733,253017;CP011326,252733,253017;CP011327…
AE009948	Mauve	SHARED	253018	253763	.	.	.	Notes=Lenght745	AL732656,253018,253763;CP000114,253018,253763;CP003810,253018,253763;CP003919,253018,253763;HF952104,253018,253763;HF952106,253018,253763;HF952105,253018,253763;HG939456,253018,253763;CP007631,253018,253763;CP007632,253018,253763;CP006910,253018,253763;CP007572,253018,253763;CP007571,253018,253763;CP007570,253018,253763;CP010867,253018,253763;CP011325,253018,253763;CP011326,253018,253763;CP011327…
AE009948	Mauve	SHARED	253764	253816	.	.	.	Notes=Lenght52	CP000114,253764,253816;CP003810,253764,253816;CP003919,253764,253816;HF952104,253764,253816;HF952106,253764,253816;HF952105,253764,253816;HG939456,253764,253816;CP007631,253764,253816;CP007632,253764,253816;CP006910,253764,253816;CP007572,253764,253816;CP007571,253764,253816;CP007570,253764,253816;CP010867,253764,253816;CP011325,253764,253816;CP011326,253764,253816;CP011327,253764,253816;CP011329…
AE009948	Mauve	SHARED	253817	254213	.	.	.	Notes=Lenght396	CP000114,253817,254213;CP003810,253817,254213;CP003919,253817,254213;HF952104,253817,254213;HF952106,253817,254213;HF952105,253817,254213;HG939456,253817,254213;CP007631,253817,254213;CP006910,253817,254213;CP007572,253817,254213;CP007571,253817,254213;CP007570,253817,254213;CP010867,253817,254213;CP011325,253817,254213;CP011326,253817,254213;CP011327,253817,254213;CP011329,253817,254213;CP010319…
AE009948	Mauve	SHARED	254814	255013	.	.	.	Notes=Lenght199	CP000114,254814,255013;CP003810,254814,255013;HF952104,254814,255013;HG939456,254814,255013;CP007631,254814,255013;CP007632,254814,255013;CP010867,254814,255013;CP011325,254814,255013;CP011326,254814,255013;CP011327,254814,255013;CP011329,254814,255013;CP012419,254814,255013;CP013202,254814,255013;
AE009948	Mauve	SHARED	255063	256271	.	.	.	Notes=Lenght1208	CP000114,255063,256271;CP003810,255063,256271;HF952104,255063,256271;CP007631,255063,256271;CP010867,255063,256271;CP011325,255063,256271;CP011326,255063,256271;CP011327,255063,256271;CP011329,255063,256271;CP012419,255063,256271;CP013202,255063,256271;
AE009948	Mauve	SHARED	256358	256713	.	.	.	Notes=Lenght355	CP000114,256358,256713;CP003810,256358,256713;HF952104,256358,256713;CP007631,256358,256713;CP010867,256358,256713;CP011325,256358,256713;CP011326,256358,256713;CP011327,256358,256713;CP011329,256358,256713;CP012419,256358,256713;CP013202,256358,256713;
AE009948	Mauve	SHARED	256714	256947	.	.	.	Notes=Lenght233	CP000114,256714,256947;CP003810,256714,256947;HF952104,256714,256947;HG939456,256714,256947;CP007631,256714,256947;CP010867,256714,256947;CP011325,256714,256947;CP011326,256714,256947;CP011327,256714,256947;CP011329,256714,256947;CP012419,256714,256947;CP013202,256714,256947;
AE009948	Mauve	SHARED	256948	256961	.	.	.	Notes=Lenght13	CP000114,256948,256961;CP003810,256948,256961;HF952104,256948,256961;CP007631,256948,256961;CP010867,256948,256961;CP011325,256948,256961;CP011326,256948,256961;CP011327,256948,256961;CP011329,256948,256961;CP012419,256948,256961;CP013202,256948,256961;
AE009948	Mauve	SHARED	256962	257979	.	.	.	Notes=Lenght1017	CP000114,256962,257979;CP003810,256962,257979;HF952104,256962,257979;HF952106,256962,257979;HF952105,256962,257979;CP007631,256962,257979;CP010867,256962,257979;CP011325,256962,257979;CP011326,256962,257979;CP011327,256962,257979;CP011329,256962,257979;CP010319,256962,257979;CP012419,256962,257979;CP013202,256962,257979;
AE009948	Mauve	SHARED	257980	258141	.	.	.	Notes=Lenght161	CP000114,257980,258141;CP003810,257980,258141;CP003919,257980,258141;HF952104,257980,258141;HF952106,257980,258141;HF952105,257980,258141;CP007631,257980,258141;CP010867,257980,258141;CP011325,257980,258141;CP011326,257980,258141;CP011327,257980,258141;CP011329,257980,258141;CP010319,257980,258141;CP012419,257980,258141;CP013202,257980,258141;
AE009948	Mauve	SHARED	258142	259450	.	.	.	Notes=Lenght1308	CP000114,258142,259450;CP003810,258142,259450;CP003919,258142,259450;HF952104,258142,259450;HF952106,258142,259450;HF952105,258142,259450;HG939456,258142,259450;CP007631,258142,259450;CP010867,258142,259450;CP011325,258142,259450;CP011326,258142,259450;CP011327,258142,259450;CP011329,258142,259450;CP010319,258142,259450;CP012419,258142,259450;CP013202,258142,259450;
AE009948	Mauve	SHARED	259451	259610	.	.	.	Notes=Lenght159	CP000114,259451,259610;CP003810,259451,259610;CP003919,259451,259610;HF952104,259451,259610;HF952106,259451,259610;HF952105,259451,259610;CP007482,259451,259610;CP007565,259451,259610;HG939456,259451,259610;CP007631,259451,259610;FO393392,259451,259610;CP010867,259451,259610;CP011325,259451,259610;CP011326,259451,259610;CP011327,259451,259610;CP011328,259451,259610;CP011329,259451,259610;CP010319…
AE009948	Mauve	SHARED	259619	261406	.	.	.	Notes=Lenght1787	CP000114,259619,261406;CP003810,259619,261406;HF952104,259619,261406;CP007631,259619,261406;CP010867,259619,261406;CP011325,259619,261406;CP011326,259619,261406;CP011327,259619,261406;CP011329,259619,261406;CP012419,259619,261406;CP013202,259619,261406;
AE009948	Mauve	SHARED	261407	261451	.	.	.	Notes=Lenght44	CP000114,261407,261451;CP003810,261407,261451;CP003919,261407,261451;HF952104,261407,261451;HF952106,261407,261451;HF952105,261407,261451;CP007482,261407,261451;CP007565,261407,261451;HG939456,261407,261451;CP007631,261407,261451;FO393392,261407,261451;CP010867,261407,261451;CP011325,261407,261451;CP011326,261407,261451;CP011327,261407,261451;CP011328,261407,261451;CP011329,261407,261451;CP010319…
AE009948	Mauve	SHARED	261452	261473	.	.	.	Notes=Lenght21	CP000114,261452,261473;CP003810,261452,261473;CP003919,261452,261473;HF952104,261452,261473;HF952106,261452,261473;HF952105,261452,261473;CP007482,261452,261473;CP007565,261452,261473;HG939456,261452,261473;CP007631,261452,261473;CP007632,261452,261473;FO393392,261452,261473;CP010867,261452,261473;CP011325,261452,261473;CP011326,261452,261473;CP011327,261452,261473;CP011328,261452,261473;CP011329…
AE009948	Mauve	SHARED	261474	261510	.	.	.	Notes=Lenght36	AL732656,261474,261510;CP000114,261474,261510;CP003810,261474,261510;CP003919,261474,261510;HF952104,261474,261510;HF952106,261474,261510;HF952105,261474,261510;CP007482,261474,261510;CP007565,261474,261510;HG939456,261474,261510;CP007631,261474,261510;CP007632,261474,261510;CP007572,261474,261510;CP007571,261474,261510;CP007570,261474,261510;FO393392,261474,261510;CP010867,261474,261510;CP011325…
AE009948	Mauve	SHARED	263964	265885	.	.	.	Notes=Lenght1921	AL732656,263964,265885;CP000114,263964,265885;CP003810,263964,265885;HF952104,263964,265885;HF952106,263964,265885;HF952105,263964,265885;HG939456,263964,265885;CP007631,263964,265885;CP007632,263964,265885;CP006910,263964,265885;CP007572,263964,265885;CP007571,263964,265885;CP007570,263964,265885;CP010867,263964,265885;CP011325,263964,265885;CP011326,263964,265885;CP011327,263964,265885;CP011329…
AE009948	Mauve	SHARED	267542	267565	.	.	.	Notes=Lenght23	AL732656,267542,267565;CP000114,267542,267565;CP003810,267542,267565;HF952104,267542,267565;HF952106,267542,267565;HF952105,267542,267565;CP007482,267542,267565;CP007565,267542,267565;HG939456,267542,267565;CP007631,267542,267565;CP007632,267542,267565;CP006910,267542,267565;CP007572,267542,267565;CP007571,267542,267565;CP007570,267542,267565;FO393392,267542,267565;CP010867,267542,267565;CP011325…
AE009948	Mauve	SHARED	279250	279822	.	.	.	Notes=Lenght572	AL732656,279250,279822;CP000114,279250,279822;CP003810,279250,279822;HF952104,279250,279822;HF952106,279250,279822;HF952105,279250,279822;HG939456,279250,279822;CP007631,279250,279822;CP007632,279250,279822;CP006910,279250,279822;CP007572,279250,279822;CP007571,279250,279822;CP007570,279250,279822;CP010867,279250,279822;CP011325,279250,279822;CP011326,279250,279822;CP011327,279250,279822;CP011329…
AE009948	Mauve	SHARED	283125	283492	.	.	.	Notes=Lenght367	AL732656,283125,283492;CP000114,283125,283492;CP003810,283125,283492;HF952104,283125,283492;HF952106,283125,283492;HF952105,283125,283492;CP007482,283125,283492;CP007565,283125,283492;HG939456,283125,283492;CP007631,283125,283492;CP007632,283125,283492;CP006910,283125,283492;CP007572,283125,283492;CP007571,283125,283492;CP007570,283125,283492;FO393392,283125,283492;CP010867,283125,283492;CP011325…
AE009948	Mauve	SHARED	283493	283648	.	.	.	Notes=Lenght155	AL732656,283493,283648;CP000114,283493,283648;CP003810,283493,283648;HF952104,283493,283648;HF952106,283493,283648;HF952105,283493,283648;HG939456,283493,283648;CP007631,283493,283648;CP007632,283493,283648;CP006910,283493,283648;CP007572,283493,283648;CP007571,283493,283648;CP007570,283493,283648;CP010867,283493,283648;CP011325,283493,283648;CP011326,283493,283648;CP011327,283493,283648;CP011329…
AE009948	Mauve	SHARED	289369	290476	.	.	.	Notes=Lenght1107	AL732656,289369,290476;CP000114,289369,290476;CP003810,289369,290476;CP003919,289369,290476;HF952104,289369,290476;HF952106,289369,290476;HF952105,289369,290476;HG939456,289369,290476;CP007631,289369,290476;CP007632,289369,290476;CP006910,289369,290476;CP007572,289369,290476;CP007571,289369,290476;CP007570,289369,290476;CP010867,289369,290476;CP011325,289369,290476;CP011326,289369,290476;CP011327…
AE009948	Mauve	SHARED	306495	306585	.	.	.	Notes=Lenght90	AL732656,306495,306585;CP000114,306495,306585;CP003810,306495,306585;HF952104,306495,306585;HF952106,306495,306585;HF952105,306495,306585;CP007482,306495,306585;CP007565,306495,306585;HG939456,306495,306585;CP007631,306495,306585;CP007632,306495,306585;CP006910,306495,306585;CP007572,306495,306585;CP007571,306495,306585;CP007570,306495,306585;FO393392,306495,306585;CP010867,306495,306585;CP011325…
AE009948	Mauve	SHARED	317861	319214	.	.	.	Notes=Lenght1353	AL732656,317861,319214;CP000114,317861,319214;CP003810,317861,319214;CP003919,317861,319214;HF952104,317861,319214;HF952106,317861,319214;HF952105,317861,319214;CP007482,317861,319214;CP007565,317861,319214;HG939456,317861,319214;CP007631,317861,319214;CP006910,317861,319214;CP007572,317861,319214;CP007571,317861,319214;CP007570,317861,319214;FO393392,317861,319214;CP010867,317861,319214;CP011325…
AE009948	Mauve	SHARED	319215	319371	.	.	.	Notes=Lenght156	AL732656,319215,319371;CP000114,319215,319371;CP003810,319215,319371;CP003919,319215,319371;HF952104,319215,319371;HF952106,319215,319371;HF952105,319215,319371;CP007482,319215,319371;CP007565,319215,319371;HG939456,319215,319371;CP007631,319215,319371;CP006910,319215,319371;CP007572,319215,319371;CP007571,319215,319371;CP007570,319215,319371;FO393392,319215,319371;CP010867,319215,319371;CP011325…
AE009948	Mauve	SHARED	319536	319577	.	.	.	Notes=Lenght41	AL732656,319536,319577;CP000114,319536,319577;CP003810,319536,319577;CP003919,319536,319577;HF952104,319536,319577;HF952106,319536,319577;CP007482,319536,319577;CP007565,319536,319577;HG939456,319536,319577;CP007631,319536,319577;CP007632,319536,319577;CP006910,319536,319577;CP007572,319536,319577;CP007571,319536,319577;CP007570,319536,319577;FO393392,319536,319577;CP010867,319536,319577;CP011325…
AE009948	Mauve	SHARED	319578	319613	.	.	.	Notes=Lenght35	AL732656,319578,319613;CP000114,319578,319613;CP003810,319578,319613;CP003919,319578,319613;HF952104,319578,319613;HF952106,319578,319613;CP007482,319578,319613;CP007565,319578,319613;CP007631,319578,319613;CP006910,319578,319613;CP007572,319578,319613;CP007571,319578,319613;CP007570,319578,319613;FO393392,319578,319613;CP010867,319578,319613;CP011325,319578,319613;CP011326,319578,319613;CP011327…
AE009948	Mauve	SHARED	319631	319642	.	.	.	Notes=Lenght11	AL732656,319631,319642;CP000114,319631,319642;CP003810,319631,319642;HF952104,319631,319642;HF952106,319631,319642;HF952105,319631,319642;CP007482,319631,319642;CP007565,319631,319642;HG939456,319631,319642;CP007631,319631,319642;CP007632,319631,319642;CP006910,319631,319642;CP007572,319631,319642;CP007571,319631,319642;CP007570,319631,319642;FO393392,319631,319642;CP010867,319631,319642;CP011325…
AE009948	Mauve	SHARED	338156	343733	.	.	.	Notes=Lenght5577	AL732656,338156,343733;CP000114,338156,343733;CP003810,338156,343733;HF952104,338156,343733;HF952106,338156,343733;HF952105,338156,343733;HG939456,338156,343733;CP007631,338156,343733;CP007632,338156,343733;CP006910,338156,343733;CP007572,338156,343733;CP007571,338156,343733;CP007570,338156,343733;CP010867,338156,343733;CP011325,338156,343733;CP011326,338156,343733;CP011327,338156,343733;CP011329…
AE009948	Mauve	SHARED	349469	349504	.	.	.	Notes=Lenght35	AL732656,349469,349504;CP000114,349469,349504;CP003810,349469,349504;CP003919,349469,349504;HF952104,349469,349504;HF952106,349469,349504;HF952105,349469,349504;CP007482,349469,349504;CP007565,349469,349504;HG939456,349469,349504;CP007631,349469,349504;CP007632,349469,349504;CP006910,349469,349504;CP007572,349469,349504;CP007571,349469,349504;CP007570,349469,349504;FO393392,349469,349504;CP010867…
AE009948	Mauve	SHARED	349505	349555	.	.	.	Notes=Lenght50	AL732656,349505,349555;CP000114,349505,349555;CP003810,349505,349555;CP003919,349505,349555;HF952104,349505,349555;HF952106,349505,349555;HF952105,349505,349555;CP007482,349505,349555;CP007565,349505,349555;HG939456,349505,349555;CP007631,349505,349555;CP007632,349505,349555;CP006910,349505,349555;CP007572,349505,349555;CP007571,349505,349555;CP007570,349505,349555;FO393392,349505,349555;CP010867…
AE009948	Mauve	SHARED	349556	349613	.	.	.	Notes=Lenght57	AL732656,349556,349613;CP003810,349556,349613;CP003919,349556,349613;HF952104,349556,349613;HF952106,349556,349613;HF952105,349556,349613;CP007482,349556,349613;CP007565,349556,349613;HG939456,349556,349613;CP007631,349556,349613;CP007632,349556,349613;CP006910,349556,349613;CP007572,349556,349613;CP007571,349556,349613;CP007570,349556,349613;FO393392,349556,349613;CP010867,349556,349613;CP011326…
AE009948	Mauve	SHARED	349614	349993	.	.	.	Notes=Lenght379	AL732656,349614,349993;CP003810,349614,349993;CP003919,349614,349993;HF952104,349614,349993;HF952106,349614,349993;HF952105,349614,349993;CP007482,349614,349993;CP007565,349614,349993;HG939456,349614,349993;CP007631,349614,349993;CP007632,349614,349993;CP006910,349614,349993;CP007572,349614,349993;CP007571,349614,349993;CP007570,349614,349993;FO393392,349614,349993;CP010867,349614,349993;CP011328…
AE009948	Mauve	SHARED	349994	350087	.	.	.	Notes=Lenght93	AL732656,349994,350087;CP000114,349994,350087;CP003810,349994,350087;CP003919,349994,350087;HF952104,349994,350087;HF952106,349994,350087;HF952105,349994,350087;CP007482,349994,350087;CP007565,349994,350087;HG939456,349994,350087;CP007631,349994,350087;CP007632,349994,350087;CP006910,349994,350087;CP007572,349994,350087;CP007571,349994,350087;CP007570,349994,350087;FO393392,349994,350087;CP010867…
AE009948	Mauve	SHARED	350088	350203	.	.	.	Notes=Lenght115	AL732656,350088,350203;CP000114,350088,350203;CP003810,350088,350203;CP003919,350088,350203;HF952104,350088,350203;HF952106,350088,350203;HF952105,350088,350203;CP007482,350088,350203;CP007565,350088,350203;HG939456,350088,350203;CP007631,350088,350203;CP007632,350088,350203;CP006910,350088,350203;CP007572,350088,350203;CP007571,350088,350203;CP007570,350088,350203;FO393392,350088,350203;CP010867…
AE009948	Mauve	SHARED	350240	350253	.	.	.	Notes=Lenght13	HF952104,350240,350253;CP007631,350240,350253;CP010867,350240,350253;CP011326,350240,350253;CP011329,350240,350253;CP012419,350240,350253;CP013202,350240,350253;
AE009948	Mauve	SHARED	350254	350285	.	.	.	Notes=Lenght31	AL732656,350254,350285;CP000114,350254,350285;CP003810,350254,350285;CP003919,350254,350285;HF952104,350254,350285;HF952106,350254,350285;HF952105,350254,350285;CP007482,350254,350285;HG939456,350254,350285;CP007631,350254,350285;CP007632,350254,350285;CP006910,350254,350285;CP007572,350254,350285;CP007571,350254,350285;CP007570,350254,350285;FO393392,350254,350285;CP010867,350254,350285;CP011325…
AE009948	Mauve	SHARED	350406	350607	.	.	.	Notes=Lenght201	AL732656,350406,350607;CP000114,350406,350607;CP003810,350406,350607;CP003919,350406,350607;HF952104,350406,350607;HF952106,350406,350607;HF952105,350406,350607;CP007482,350406,350607;CP007565,350406,350607;HG939456,350406,350607;CP007631,350406,350607;CP007632,350406,350607;CP006910,350406,350607;CP007572,350406,350607;CP007571,350406,350607;CP007570,350406,350607;FO393392,350406,350607;CP010867…
AE009948	Mauve	SHARED	350608	350636	.	.	.	Notes=Lenght28	CP000114,350608,350636;CP003810,350608,350636;CP003919,350608,350636;HF952104,350608,350636;HF952106,350608,350636;HF952105,350608,350636;CP007482,350608,350636;CP007565,350608,350636;HG939456,350608,350636;CP007631,350608,350636;CP007632,350608,350636;CP006910,350608,350636;FO393392,350608,350636;CP010867,350608,350636;CP011325,350608,350636;CP011326,350608,350636;CP011328,350608,350636;CP011329…
AE009948	Mauve	SHARED	350637	350655	.	.	.	Notes=Lenght18	CP000114,350637,350655;CP003810,350637,350655;HF952104,350637,350655;CP007631,350637,350655;CP010867,350637,350655;CP011325,350637,350655;CP011326,350637,350655;CP011329,350637,350655;CP013202,350637,350655;
AE009948	Mauve	SHARED	350656	350737	.	.	.	Notes=Lenght81	CP000114,350656,350737;CP003810,350656,350737;HF952104,350656,350737;CP007631,350656,350737;CP010867,350656,350737;CP011326,350656,350737;CP011329,350656,350737;CP013202,350656,350737;
AE009948	Mauve	SHARED	350738	350803	.	.	.	Notes=Lenght65	AL732656,350738,350803;CP000114,350738,350803;CP003810,350738,350803;CP003919,350738,350803;HF952104,350738,350803;HF952106,350738,350803;HF952105,350738,350803;CP007482,350738,350803;CP007565,350738,350803;HG939456,350738,350803;CP007631,350738,350803;CP007632,350738,350803;CP006910,350738,350803;CP007572,350738,350803;CP007571,350738,350803;CP007570,350738,350803;FO393392,350738,350803;CP010867…
AE009948	Mauve	SHARED	350804	351005	.	.	.	Notes=Lenght201	AL732656,350804,351005;CP003810,350804,351005;CP003919,350804,351005;HF952104,350804,351005;HF952106,350804,351005;HF952105,350804,351005;CP007482,350804,351005;CP007565,350804,351005;HG939456,350804,351005;CP007631,350804,351005;CP007632,350804,351005;CP006910,350804,351005;CP007572,350804,351005;CP007571,350804,351005;CP007570,350804,351005;FO393392,350804,351005;CP010867,350804,351005;CP011325…
AE009948	Mauve	SHARED	351256	351501	.	.	.	Notes=Lenght245	AL732656,351256,351501;CP000114,351256,351501;CP003810,351256,351501;CP003919,351256,351501;HF952104,351256,351501;HF952106,351256,351501;HF952105,351256,351501;CP007482,351256,351501;CP007565,351256,351501;HG939456,351256,351501;CP007631,351256,351501;CP007632,351256,351501;CP006910,351256,351501;CP007572,351256,351501;CP007571,351256,351501;CP007570,351256,351501;FO393392,351256,351501;CP010867…
AE009948	Mauve	SHARED	351506	351551	.	.	.	Notes=Lenght45	CP003919,351506,351551;HF952104,351506,351551;HF952106,351506,351551;HF952105,351506,351551;CP007482,351506,351551;CP007565,351506,351551;HG939456,351506,351551;CP007631,351506,351551;CP007632,351506,351551;CP006910,351506,351551;FO393392,351506,351551;CP010867,351506,351551;CP011325,351506,351551;CP011326,351506,351551;CP011328,351506,351551;CP011329,351506,351551;CP010319,351506,351551;CP013202…
AE009948	Mauve	SHARED	351552	351572	.	.	.	Notes=Lenght20	AL732656,351552,351572;CP000114,351552,351572;CP003919,351552,351572;HF952104,351552,351572;HF952106,351552,351572;HF952105,351552,351572;CP007482,351552,351572;CP007565,351552,351572;HG939456,351552,351572;CP007631,351552,351572;CP007632,351552,351572;CP006910,351552,351572;CP007572,351552,351572;CP007571,351552,351572;CP007570,351552,351572;FO393392,351552,351572;CP010867,351552,351572;CP011325…
AE009948	Mauve	SHARED	351573	351672	.	.	.	Notes=Lenght99	CP003919,351573,351672;HF952104,351573,351672;HF952106,351573,351672;HF952105,351573,351672;CP007482,351573,351672;CP007565,351573,351672;HG939456,351573,351672;CP007631,351573,351672;CP007632,351573,351672;CP006910,351573,351672;FO393392,351573,351672;CP010867,351573,351672;CP011328,351573,351672;CP011329,351573,351672;CP010319,351573,351672;CP012419,351573,351672;CP013202,351573,351672;
AE009948	Mauve	SHARED	351673	351734	.	.	.	Notes=Lenght61	AL732656,351673,351734;CP000114,351673,351734;CP003919,351673,351734;HF952104,351673,351734;HF952106,351673,351734;HF952105,351673,351734;CP007482,351673,351734;CP007565,351673,351734;HG939456,351673,351734;CP007631,351673,351734;CP007632,351673,351734;CP006910,351673,351734;CP007572,351673,351734;CP007571,351673,351734;CP007570,351673,351734;FO393392,351673,351734;CP010867,351673,351734;CP011325…
AE009948	Mauve	SHARED	352002	352072	.	.	.	Notes=Lenght70	HF952104,352002,352072;CP007631,352002,352072;CP010867,352002,352072;CP011329,352002,352072;CP013202,352002,352072;
AE009948	Mauve	SHARED	352106	352254	.	.	.	Notes=Lenght148	AL732656,352106,352254;CP000114,352106,352254;CP003810,352106,352254;CP003919,352106,352254;HF952104,352106,352254;HF952106,352106,352254;HF952105,352106,352254;CP007482,352106,352254;CP007565,352106,352254;HG939456,352106,352254;CP007631,352106,352254;CP007632,352106,352254;CP006910,352106,352254;CP007572,352106,352254;CP007571,352106,352254;CP007570,352106,352254;FO393392,352106,352254;CP010867…
AE009948	Mauve	SHARED	352256	352319	.	.	.	Notes=Lenght63	CP003810,352256,352319;HF952104,352256,352319;CP007631,352256,352319;CP010867,352256,352319;CP011327,352256,352319;CP011329,352256,352319;CP012419,352256,352319;CP013202,352256,352319;
AE009948	Mauve	SHARED	352450	352475	.	.	.	Notes=Lenght25	CP003810,352450,352475;HF952104,352450,352475;CP007631,352450,352475;CP010867,352450,352475;CP011327,352450,352475;CP011329,352450,352475;CP012419,352450,352475;CP013202,352450,352475;
AE009948	Mauve	SHARED	352476	352504	.	.	.	Notes=Lenght28	CP003810,352476,352504;HF952104,352476,352504;CP007631,352476,352504;CP010867,352476,352504;CP011329,352476,352504;CP012419,352476,352504;CP013202,352476,352504;
AE009948	Mauve	SHARED	352505	352524	.	.	.	Notes=Lenght19	AL732656,352505,352524;CP000114,352505,352524;CP003810,352505,352524;CP003919,352505,352524;HF952104,352505,352524;HF952106,352505,352524;HF952105,352505,352524;CP007482,352505,352524;HG939456,352505,352524;CP007631,352505,352524;CP007632,352505,352524;CP006910,352505,352524;CP007572,352505,352524;CP007571,352505,352524;CP007570,352505,352524;FO393392,352505,352524;CP010867,352505,352524;CP011325…
AE009948	Mauve	SHARED	352706	352855	.	.	.	Notes=Lenght149	HF952104,352706,352855;CP007631,352706,352855;CP010867,352706,352855;CP011329,352706,352855;CP013202,352706,352855;
AE009948	Mauve	SHARED	352856	352905	.	.	.	Notes=Lenght49	HF952104,352856,352905;CP007631,352856,352905;CP010867,352856,352905;CP011327,352856,352905;CP011329,352856,352905;CP013202,352856,352905;
AE009948	Mauve	SHARED	352906	352993	.	.	.	Notes=Lenght87	AL732656,352906,352993;CP000114,352906,352993;CP003919,352906,352993;HF952104,352906,352993;HF952106,352906,352993;HF952105,352906,352993;CP007482,352906,352993;CP007565,352906,352993;HG939456,352906,352993;CP007631,352906,352993;CP007632,352906,352993;CP006910,352906,352993;CP007572,352906,352993;CP007571,352906,352993;CP007570,352906,352993;FO393392,352906,352993;CP010867,352906,352993;CP011325…
AE009948	Mauve	SHARED	352994	353005	.	.	.	Notes=Lenght11	HF952104,352994,353005;CP007631,352994,353005;CP010867,352994,353005;CP011329,352994,353005;CP013202,352994,353005;
AE009948	Mauve	SHARED	353006	353105	.	.	.	Notes=Lenght99	AL732656,353006,353105;CP000114,353006,353105;CP003919,353006,353105;HF952104,353006,353105;HF952106,353006,353105;HF952105,353006,353105;CP007482,353006,353105;CP007565,353006,353105;HG939456,353006,353105;CP007631,353006,353105;CP007632,353006,353105;CP006910,353006,353105;CP007572,353006,353105;CP007571,353006,353105;CP007570,353006,353105;FO393392,353006,353105;CP010867,353006,353105;CP011325…
AE009948	Mauve	SHARED	353106	353255	.	.	.	Notes=Lenght149	AL732656,353106,353255;CP000114,353106,353255;CP003919,353106,353255;HF952104,353106,353255;HF952106,353106,353255;HF952105,353106,353255;CP007482,353106,353255;CP007565,353106,353255;HG939456,353106,353255;CP007631,353106,353255;CP007632,353106,353255;CP006910,353106,353255;CP007572,353106,353255;CP007571,353106,353255;CP007570,353106,353255;FO393392,353106,353255;CP010867,353106,353255;CP011327…
AE009948	Mauve	SHARED	353256	353290	.	.	.	Notes=Lenght34	CP000114,353256,353290;CP003919,353256,353290;HF952104,353256,353290;HF952106,353256,353290;HF952105,353256,353290;CP007482,353256,353290;CP007565,353256,353290;HG939456,353256,353290;CP007631,353256,353290;CP007632,353256,353290;CP006910,353256,353290;FO393392,353256,353290;CP010867,353256,353290;CP011327,353256,353290;CP011328,353256,353290;CP011329,353256,353290;CP010319,353256,353290;CP013202…
AE009948	Mauve	SHARED	353291	353304	.	.	.	Notes=Lenght13	CP000114,353291,353304;HF952104,353291,353304;CP007631,353291,353304;CP010867,353291,353304;CP011327,353291,353304;CP011329,353291,353304;CP013202,353291,353304;
AE009948	Mauve	SHARED	353305	353509	.	.	.	Notes=Lenght204	CP000114,353305,353509;CP003919,353305,353509;HF952104,353305,353509;HF952106,353305,353509;HF952105,353305,353509;CP007482,353305,353509;CP007565,353305,353509;HG939456,353305,353509;CP007631,353305,353509;CP007632,353305,353509;CP006910,353305,353509;FO393392,353305,353509;CP010867,353305,353509;CP011326,353305,353509;CP011327,353305,353509;CP011328,353305,353509;CP011329,353305,353509;CP010319…
AE009948	Mauve	SHARED	366669	367742	.	.	.	Notes=Lenght1073	AL732656,366669,367742;CP000114,366669,367742;CP003810,366669,367742;CP003919,366669,367742;HF952104,366669,367742;HF952106,366669,367742;HF952105,366669,367742;CP007482,366669,367742;CP007565,366669,367742;HG939456,366669,367742;CP007631,366669,367742;CP007632,366669,367742;CP006910,366669,367742;CP007571,366669,367742;CP007570,366669,367742;FO393392,366669,367742;CP010867,366669,367742;CP011325…
AE009948	Mauve	SHARED	369948	369972	.	.	.	Notes=Lenght24	AL732656,369948,369972;CP000114,369948,369972;CP003810,369948,369972;CP003919,369948,369972;HF952104,369948,369972;HF952106,369948,369972;HF952105,369948,369972;HG939456,369948,369972;CP007631,369948,369972;CP007632,369948,369972;CP006910,369948,369972;CP007572,369948,369972;CP007571,369948,369972;CP007570,369948,369972;CP010867,369948,369972;CP011325,369948,369972;CP011326,369948,369972;CP011327…
AE009948	Mauve	SHARED	373249	373260	.	.	.	Notes=Lenght11	AL732656,373249,373260;CP000114,373249,373260;CP003810,373249,373260;CP003919,373249,373260;HF952104,373249,373260;HF952106,373249,373260;HF952105,373249,373260;CP007482,373249,373260;CP007565,373249,373260;HG939456,373249,373260;CP007631,373249,373260;CP007632,373249,373260;CP006910,373249,373260;CP007572,373249,373260;CP007571,373249,373260;CP007570,373249,373260;FO393392,373249,373260;CP010867…
AE009948	Mauve	SHARED	396271	396726	.	.	.	Notes=Lenght455	AL732656,396271,396726;CP000114,396271,396726;CP003810,396271,396726;HF952104,396271,396726;HF952106,396271,396726;HF952105,396271,396726;CP007482,396271,396726;CP007565,396271,396726;HG939456,396271,396726;CP007631,396271,396726;CP007632,396271,396726;CP006910,396271,396726;CP007572,396271,396726;CP007571,396271,396726;CP007570,396271,396726;FO393392,396271,396726;CP010867,396271,396726;CP011325…
AE009948	Mauve	SHARED	401469	401918	.	.	.	Notes=Lenght449	AL732656,401469,401918;CP000114,401469,401918;CP003810,401469,401918;CP003919,401469,401918;HF952104,401469,401918;HF952106,401469,401918;HF952105,401469,401918;CP007482,401469,401918;CP007565,401469,401918;HG939456,401469,401918;CP007631,401469,401918;CP006910,401469,401918;CP007572,401469,401918;CP007571,401469,401918;CP007570,401469,401918;FO393392,401469,401918;CP010867,401469,401918;CP011325…
AE009948	Mauve	SHARED	402668	404245	.	.	.	Notes=Lenght1577	AL732656,402668,404245;CP000114,402668,404245;CP003810,402668,404245;HF952104,402668,404245;HF952106,402668,404245;HF952105,402668,404245;CP007482,402668,404245;CP007565,402668,404245;HG939456,402668,404245;CP007631,402668,404245;CP007632,402668,404245;CP006910,402668,404245;CP007572,402668,404245;CP007571,402668,404245;CP007570,402668,404245;FO393392,402668,404245;CP010867,402668,404245;CP011325…
AE009948	Mauve	SHARED	407462	407487	.	.	.	Notes=Lenght25	AL732656,407462,407487;CP000114,407462,407487;CP003810,407462,407487;HF952104,407462,407487;HF952106,407462,407487;HF952105,407462,407487;CP007482,407462,407487;CP007565,407462,407487;HG939456,407462,407487;CP007631,407462,407487;CP007632,407462,407487;CP006910,407462,407487;CP007572,407462,407487;CP007571,407462,407487;CP007570,407462,407487;FO393392,407462,407487;CP010867,407462,407487;CP011325…
AE009948	Mauve	SHARED	410505	410554	.	.	.	Notes=Lenght49	AL732656,410505,410554;CP000114,410505,410554;CP003810,410505,410554;HF952104,410505,410554;HF952106,410505,410554;HF952105,410505,410554;CP007482,410505,410554;CP007565,410505,410554;HG939456,410505,410554;CP007631,410505,410554;CP007632,410505,410554;CP006910,410505,410554;CP007572,410505,410554;CP007571,410505,410554;CP007570,410505,410554;FO393392,410505,410554;CP010867,410505,410554;CP011325…
AE009948	Mauve	SHARED	412580	412678	.	.	.	Notes=Lenght98	AL732656,412580,412678;CP000114,412580,412678;CP003810,412580,412678;CP003919,412580,412678;HF952104,412580,412678;HF952106,412580,412678;HF952105,412580,412678;CP007482,412580,412678;CP007565,412580,412678;CP007631,412580,412678;CP007632,412580,412678;CP006910,412580,412678;CP007572,412580,412678;CP007571,412580,412678;CP007570,412580,412678;FO393392,412580,412678;CP010867,412580,412678;CP011325…
AE009948	Mauve	SHARED	417452	417543	.	.	.	Notes=Lenght91	AL732656,417452,417543;CP000114,417452,417543;CP003810,417452,417543;CP003919,417452,417543;HF952104,417452,417543;HF952106,417452,417543;HF952105,417452,417543;HG939456,417452,417543;CP007631,417452,417543;CP007632,417452,417543;CP006910,417452,417543;CP007572,417452,417543;CP007571,417452,417543;CP007570,417452,417543;CP010867,417452,417543;CP011325,417452,417543;CP011326,417452,417543;CP011327…
AE009948	Mauve	SHARED	420145	420213	.	.	.	Notes=Lenght68	AL732656,420145,420213;CP000114,420145,420213;CP003810,420145,420213;HF952104,420145,420213;HF952106,420145,420213;HF952105,420145,420213;CP007482,420145,420213;CP007565,420145,420213;HG939456,420145,420213;CP007631,420145,420213;CP007632,420145,420213;CP006910,420145,420213;CP007572,420145,420213;CP007571,420145,420213;CP007570,420145,420213;FO393392,420145,420213;CP010867,420145,420213;CP011325…
AE009948	Mauve	SHARED	420215	420376	.	.	.	Notes=Lenght161	AL732656,420215,420376;CP000114,420215,420376;CP003810,420215,420376;HF952104,420215,420376;HG939456,420215,420376;CP007631,420215,420376;CP007632,420215,420376;CP006910,420215,420376;CP007572,420215,420376;CP007571,420215,420376;CP007570,420215,420376;CP010867,420215,420376;CP011325,420215,420376;CP011326,420215,420376;CP011327,420215,420376;CP011329,420215,420376;CP012419,420215,420376;CP013202…
AE009948	Mauve	SHARED	420377	422827	.	.	.	Notes=Lenght2450	CP000114,420377,422827;CP003810,420377,422827;CP003919,420377,422827;HF952104,420377,422827;HF952106,420377,422827;HF952105,420377,422827;CP007482,420377,422827;CP007565,420377,422827;CP007631,420377,422827;FO393392,420377,422827;CP010867,420377,422827;CP011325,420377,422827;CP011326,420377,422827;CP011327,420377,422827;CP011328,420377,422827;CP011329,420377,422827;CP010319,420377,422827;CP012419…
AE009948	Mauve	SHARED	422828	422987	.	.	.	Notes=Lenght159	CP000114,422828,422987;CP003810,422828,422987;CP003919,422828,422987;HF952104,422828,422987;HF952106,422828,422987;HF952105,422828,422987;CP007482,422828,422987;CP007565,422828,422987;CP007631,422828,422987;CP006910,422828,422987;FO393392,422828,422987;CP010867,422828,422987;CP011325,422828,422987;CP011326,422828,422987;CP011327,422828,422987;CP011328,422828,422987;CP011329,422828,422987;CP010319…
AE009948	Mauve	SHARED	426429	426652	.	.	.	Notes=Lenght223	AL732656,426429,426652;CP000114,426429,426652;CP003810,426429,426652;CP003919,426429,426652;HF952104,426429,426652;HF952106,426429,426652;HF952105,426429,426652;CP007482,426429,426652;CP007565,426429,426652;CP007631,426429,426652;CP007632,426429,426652;CP006910,426429,426652;CP007572,426429,426652;CP007571,426429,426652;CP007570,426429,426652;FO393392,426429,426652;CP010867,426429,426652;CP011325…
AE009948	Mauve	SHARED	426653	426907	.	.	.	Notes=Lenght254	AL732656,426653,426907;CP000114,426653,426907;CP003810,426653,426907;CP003919,426653,426907;HF952104,426653,426907;HF952106,426653,426907;HF952105,426653,426907;CP007482,426653,426907;CP007565,426653,426907;CP007631,426653,426907;CP007632,426653,426907;CP006910,426653,426907;CP007572,426653,426907;CP007571,426653,426907;CP007570,426653,426907;FO393392,426653,426907;CP010867,426653,426907;CP011325…
AE009948	Mauve	SHARED	427133	427231	.	.	.	Notes=Lenght98	AL732656,427133,427231;CP000114,427133,427231;CP003810,427133,427231;CP003919,427133,427231;HF952104,427133,427231;HF952106,427133,427231;HF952105,427133,427231;CP007482,427133,427231;CP007565,427133,427231;HG939456,427133,427231;CP007631,427133,427231;CP006910,427133,427231;CP007572,427133,427231;CP007571,427133,427231;CP007570,427133,427231;FO393392,427133,427231;CP010867,427133,427231;CP011325…
AE009948	Mauve	SHARED	431379	431390	.	.	.	Notes=Lenght11	AL732656,431379,431390;CP000114,431379,431390;CP003810,431379,431390;CP003919,431379,431390;HF952104,431379,431390;HF952105,431379,431390;CP007482,431379,431390;CP007565,431379,431390;HG939456,431379,431390;CP007631,431379,431390;CP007632,431379,431390;CP006910,431379,431390;CP007572,431379,431390;CP007571,431379,431390;CP007570,431379,431390;FO393392,431379,431390;CP010867,431379,431390;CP011325…
AE009948	Mauve	SHARED	431391	432041	.	.	.	Notes=Lenght650	AL732656,431391,432041;CP000114,431391,432041;CP003810,431391,432041;CP003919,431391,432041;HF952104,431391,432041;CP007482,431391,432041;CP007565,431391,432041;HG939456,431391,432041;CP007631,431391,432041;CP007632,431391,432041;CP006910,431391,432041;CP007572,431391,432041;CP007571,431391,432041;CP007570,431391,432041;FO393392,431391,432041;CP010867,431391,432041;CP011325,431391,432041;CP011326…
AE009948	Mauve	SHARED	437696	437717	.	.	.	Notes=Lenght21	AL732656,437696,437717;CP000114,437696,437717;CP003810,437696,437717;CP003919,437696,437717;HF952104,437696,437717;HF952106,437696,437717;HF952105,437696,437717;CP007482,437696,437717;HG939456,437696,437717;CP007631,437696,437717;CP007632,437696,437717;CP006910,437696,437717;CP007572,437696,437717;CP007571,437696,437717;CP007570,437696,437717;FO393392,437696,437717;CP010867,437696,437717;CP011325…
AE009948	Mauve	SHARED	437898	438311	.	.	.	Notes=Lenght413	AL732656,437898,438311;CP000114,437898,438311;CP003810,437898,438311;CP003919,437898,438311;HF952104,437898,438311;HF952106,437898,438311;HF952105,437898,438311;HG939456,437898,438311;CP007631,437898,438311;CP007632,437898,438311;CP006910,437898,438311;CP007572,437898,438311;CP007571,437898,438311;CP007570,437898,438311;CP010867,437898,438311;CP011325,437898,438311;CP011326,437898,438311;CP011327…
AE009948	Mauve	SHARED	439900	440042	.	.	.	Notes=Lenght142	AL732656,439900,440042;CP000114,439900,440042;CP003810,439900,440042;CP003919,439900,440042;HF952104,439900,440042;HF952106,439900,440042;HF952105,439900,440042;HG939456,439900,440042;CP007631,439900,440042;CP007632,439900,440042;CP006910,439900,440042;CP007572,439900,440042;CP007571,439900,440042;CP007570,439900,440042;CP010867,439900,440042;CP011325,439900,440042;CP011326,439900,440042;CP011327…
AE009948	Mauve	SHARED	440312	440424	.	.	.	Notes=Lenght112	AL732656,440312,440424;CP000114,440312,440424;CP003810,440312,440424;CP003919,440312,440424;HF952104,440312,440424;HF952106,440312,440424;CP007482,440312,440424;CP007565,440312,440424;HG939456,440312,440424;CP007631,440312,440424;CP007632,440312,440424;CP006910,440312,440424;CP007572,440312,440424;CP007571,440312,440424;CP007570,440312,440424;FO393392,440312,440424;CP010867,440312,440424;CP011325…
AE009948	Mauve	SHARED	440425	441124	.	.	.	Notes=Lenght699	AL732656,440425,441124;CP000114,440425,441124;CP003810,440425,441124;CP003919,440425,441124;HF952104,440425,441124;HF952106,440425,441124;CP007482,440425,441124;CP007565,440425,441124;HG939456,440425,441124;CP007631,440425,441124;CP007632,440425,441124;CP006910,440425,441124;CP007572,440425,441124;CP007571,440425,441124;CP007570,440425,441124;FO393392,440425,441124;CP010867,440425,441124;CP011325…
AE009948	Mauve	SHARED	441125	441264	.	.	.	Notes=Lenght139	AL732656,441125,441264;CP000114,441125,441264;CP003810,441125,441264;HF952104,441125,441264;HF952106,441125,441264;CP007482,441125,441264;CP007565,441125,441264;HG939456,441125,441264;CP007631,441125,441264;CP007632,441125,441264;CP006910,441125,441264;CP007572,441125,441264;CP007571,441125,441264;CP007570,441125,441264;FO393392,441125,441264;CP010867,441125,441264;CP011325,441125,441264;CP011326…
AE009948	Mauve	SHARED	441265	443988	.	.	.	Notes=Lenght2723	AL732656,441265,443988;CP000114,441265,443988;CP003810,441265,443988;CP003919,441265,443988;HF952104,441265,443988;HF952106,441265,443988;CP007482,441265,443988;CP007565,441265,443988;HG939456,441265,443988;CP007631,441265,443988;CP007632,441265,443988;CP006910,441265,443988;CP007572,441265,443988;CP007571,441265,443988;CP007570,441265,443988;FO393392,441265,443988;CP010867,441265,443988;CP011325…
AE009948	Mauve	SHARED	446052	448188	.	.	.	Notes=Lenght2136	AL732656,446052,448188;CP000114,446052,448188;CP003810,446052,448188;HF952104,446052,448188;HG939456,446052,448188;CP007631,446052,448188;CP007632,446052,448188;CP007572,446052,448188;CP007571,446052,448188;CP007570,446052,448188;CP010867,446052,448188;CP011325,446052,448188;CP011326,446052,448188;CP011327,446052,448188;CP011329,446052,448188;CP012419,446052,448188;CP013202,446052,448188;
AE009948	Mauve	SHARED	448189	448302	.	.	.	Notes=Lenght113	AL732656,448189,448302;CP000114,448189,448302;HF952104,448189,448302;HG939456,448189,448302;CP007631,448189,448302;CP007632,448189,448302;CP007572,448189,448302;CP007571,448189,448302;CP007570,448189,448302;CP010867,448189,448302;CP011326,448189,448302;CP011327,448189,448302;CP011329,448189,448302;CP012419,448189,448302;CP013202,448189,448302;
AE009948	Mauve	SHARED	449750	449767	.	.	.	Notes=Lenght17	HF952104,449750,449767;CP007631,449750,449767;CP010867,449750,449767;CP013202,449750,449767;
AE009948	Mauve	SHARED	449768	449837	.	.	.	Notes=Lenght69	AL732656,449768,449837;HF952104,449768,449837;CP007631,449768,449837;CP010867,449768,449837;CP013202,449768,449837;
AE009948	Mauve	SHARED	451040	451096	.	.	.	Notes=Lenght56	AL732656,451040,451096;CP000114,451040,451096;HF952104,451040,451096;CP007631,451040,451096;CP007632,451040,451096;CP007572,451040,451096;CP007571,451040,451096;CP007570,451040,451096;CP010867,451040,451096;CP011325,451040,451096;CP012419,451040,451096;CP013202,451040,451096;
AE009948	Mauve	SHARED	451334	451357	.	.	.	Notes=Lenght23	HF952104,451334,451357;CP007631,451334,451357;CP010867,451334,451357;CP011329,451334,451357;CP013202,451334,451357;
AE009948	Mauve	SHARED	451358	451407	.	.	.	Notes=Lenght49	HF952104,451358,451407;CP010867,451358,451407;CP011329,451358,451407;CP013202,451358,451407;
AE009948	Mauve	SHARED	451408	451507	.	.	.	Notes=Lenght99	CP000114,451408,451507;HF952104,451408,451507;HG939456,451408,451507;CP007631,451408,451507;CP007632,451408,451507;CP010867,451408,451507;CP011325,451408,451507;CP011329,451408,451507;CP012419,451408,451507;CP013202,451408,451507;
AE009948	Mauve	SHARED	451516	451804	.	.	.	Notes=Lenght288	CP000114,451516,451804;CP003810,451516,451804;HF952104,451516,451804;HG939456,451516,451804;CP007631,451516,451804;CP007632,451516,451804;CP010867,451516,451804;CP011325,451516,451804;CP011326,451516,451804;CP011327,451516,451804;CP011329,451516,451804;CP012419,451516,451804;CP013202,451516,451804;
AE009948	Mauve	SHARED	451818	451852	.	.	.	Notes=Lenght34	CP000114,451818,451852;CP003810,451818,451852;HF952104,451818,451852;HG939456,451818,451852;CP007631,451818,451852;CP007632,451818,451852;CP010867,451818,451852;CP011325,451818,451852;CP011326,451818,451852;CP011327,451818,451852;CP011329,451818,451852;CP012419,451818,451852;CP013202,451818,451852;
AE009948	Mauve	SHARED	451853	451897	.	.	.	Notes=Lenght44	HF952104,451853,451897;HG939456,451853,451897;CP010867,451853,451897;CP011329,451853,451897;CP013202,451853,451897;
AE009948	Mauve	SHARED	451898	452103	.	.	.	Notes=Lenght205	CP000114,451898,452103;CP003810,451898,452103;HF952104,451898,452103;HG939456,451898,452103;CP007631,451898,452103;CP007632,451898,452103;CP010867,451898,452103;CP011325,451898,452103;CP011326,451898,452103;CP011327,451898,452103;CP011329,451898,452103;CP012419,451898,452103;CP013202,451898,452103;
AE009948	Mauve	SHARED	452107	452196	.	.	.	Notes=Lenght89	HF952104,452107,452196;HG939456,452107,452196;CP010867,452107,452196;CP011329,452107,452196;CP013202,452107,452196;
AE009948	Mauve	SHARED	452197	453901	.	.	.	Notes=Lenght1704	HF952104,452197,453901;CP010867,452197,453901;CP011329,452197,453901;CP013202,452197,453901;
AE009948	Mauve	SHARED	453902	454792	.	.	.	Notes=Lenght890	CP000114,453902,454792;CP003810,453902,454792;HF952104,453902,454792;CP007631,453902,454792;CP010867,453902,454792;CP011325,453902,454792;CP011326,453902,454792;CP011327,453902,454792;CP011329,453902,454792;CP012419,453902,454792;CP013202,453902,454792;
AE009948	Mauve	SHARED	454793	455587	.	.	.	Notes=Lenght794	CP000114,454793,455587;CP003810,454793,455587;HF952104,454793,455587;CP007631,454793,455587;CP010867,454793,455587;CP011325,454793,455587;CP011326,454793,455587;CP011327,454793,455587;CP011329,454793,455587;CP012419,454793,455587;CP013202,454793,455587;
AE009948	Mauve	SHARED	455589	457271	.	.	.	Notes=Lenght1682	CP000114,455589,457271;CP003810,455589,457271;HF952104,455589,457271;CP007631,455589,457271;CP010867,455589,457271;CP011325,455589,457271;CP011326,455589,457271;CP011327,455589,457271;CP011329,455589,457271;CP012419,455589,457271;CP013202,455589,457271;
AE009948	Mauve	SHARED	457272	458492	.	.	.	Notes=Lenght1220	HF952104,457272,458492;CP007631,457272,458492;CP010867,457272,458492;CP011329,457272,458492;CP013202,457272,458492;
AE009948	Mauve	SHARED	458493	461157	.	.	.	Notes=Lenght2664	CP000114,458493,461157;CP003810,458493,461157;HF952104,458493,461157;CP007631,458493,461157;CP010867,458493,461157;CP011325,458493,461157;CP011326,458493,461157;CP011327,458493,461157;CP011329,458493,461157;CP012419,458493,461157;CP013202,458493,461157;
AE009948	Mauve	SHARED	461303	461323	.	.	.	Notes=Lenght20	CP000114,461303,461323;CP003810,461303,461323;HF952104,461303,461323;CP007631,461303,461323;CP010867,461303,461323;CP011325,461303,461323;CP011326,461303,461323;CP011327,461303,461323;CP011329,461303,461323;CP013202,461303,461323;
AE009948	Mauve	SHARED	461355	461854	.	.	.	Notes=Lenght499	AL732656,461355,461854;CP000114,461355,461854;CP003810,461355,461854;CP003919,461355,461854;HF952104,461355,461854;HF952106,461355,461854;HF952105,461355,461854;CP007482,461355,461854;CP007565,461355,461854;HG939456,461355,461854;CP007631,461355,461854;CP006910,461355,461854;CP007572,461355,461854;CP007571,461355,461854;CP007570,461355,461854;FO393392,461355,461854;CP010867,461355,461854;CP011325…
AE009948	Mauve	SHARED	467417	468942	.	.	.	Notes=Lenght1525	CP000114,467417,468942;CP003810,467417,468942;HF952104,467417,468942;CP007631,467417,468942;CP010867,467417,468942;CP011325,467417,468942;CP011326,467417,468942;CP011327,467417,468942;CP011329,467417,468942;CP012419,467417,468942;CP013202,467417,468942;
AE009948	Mauve	SHARED	469314	469481	.	.	.	Notes=Lenght167	AL732656,469314,469481;CP000114,469314,469481;CP003810,469314,469481;HF952104,469314,469481;HF952106,469314,469481;HF952105,469314,469481;HG939456,469314,469481;CP007631,469314,469481;CP007632,469314,469481;CP006910,469314,469481;CP007572,469314,469481;CP007571,469314,469481;CP007570,469314,469481;CP010867,469314,469481;CP011325,469314,469481;CP011326,469314,469481;CP011327,469314,469481;CP011329…
AE009948	Mauve	SHARED	472959	473373	.	.	.	Notes=Lenght414	AL732656,472959,473373;CP000114,472959,473373;CP003810,472959,473373;HF952104,472959,473373;HF952106,472959,473373;HF952105,472959,473373;CP007482,472959,473373;CP007565,472959,473373;HG939456,472959,473373;CP007631,472959,473373;CP007632,472959,473373;CP006910,472959,473373;CP007572,472959,473373;CP007571,472959,473373;CP007570,472959,473373;FO393392,472959,473373;CP010867,472959,473373;CP011325…
AE009948	Mauve	SHARED	484661	484920	.	.	.	Notes=Lenght259	AL732656,484661,484920;CP000114,484661,484920;CP003810,484661,484920;HF952104,484661,484920;HF952106,484661,484920;HF952105,484661,484920;CP007482,484661,484920;CP007565,484661,484920;HG939456,484661,484920;CP007631,484661,484920;CP007632,484661,484920;CP006910,484661,484920;CP007572,484661,484920;CP007571,484661,484920;CP007570,484661,484920;FO393392,484661,484920;CP010867,484661,484920;CP011325…
AE009948	Mauve	SHARED	484921	485106	.	.	.	Notes=Lenght185	AL732656,484921,485106;CP000114,484921,485106;CP003810,484921,485106;HF952104,484921,485106;HF952106,484921,485106;HF952105,484921,485106;HG939456,484921,485106;CP007631,484921,485106;CP007632,484921,485106;CP006910,484921,485106;CP007572,484921,485106;CP007571,484921,485106;CP007570,484921,485106;CP010867,484921,485106;CP011325,484921,485106;CP011326,484921,485106;CP011327,484921,485106;CP011329…
AE009948	Mauve	SHARED	485107	485200	.	.	.	Notes=Lenght93	AL732656,485107,485200;CP000114,485107,485200;CP003810,485107,485200;HF952104,485107,485200;HF952106,485107,485200;HF952105,485107,485200;CP007482,485107,485200;CP007565,485107,485200;HG939456,485107,485200;CP007631,485107,485200;CP007632,485107,485200;CP006910,485107,485200;CP007572,485107,485200;CP007571,485107,485200;CP007570,485107,485200;FO393392,485107,485200;CP010867,485107,485200;CP011325…
AE009948	Mauve	SHARED	500767	500813	.	.	.	Notes=Lenght46	AL732656,500767,500813;CP000114,500767,500813;CP003810,500767,500813;CP003919,500767,500813;HF952104,500767,500813;HF952106,500767,500813;HF952105,500767,500813;CP007482,500767,500813;CP007565,500767,500813;CP007631,500767,500813;CP007632,500767,500813;CP006910,500767,500813;FO393392,500767,500813;CP010867,500767,500813;CP011325,500767,500813;CP011326,500767,500813;CP011327,500767,500813;CP011328…
AE009948	Mauve	SHARED	501566	501754	.	.	.	Notes=Lenght188	AL732656,501566,501754;CP000114,501566,501754;CP003810,501566,501754;HF952104,501566,501754;HF952106,501566,501754;HF952105,501566,501754;HG939456,501566,501754;CP007631,501566,501754;CP007632,501566,501754;CP006910,501566,501754;CP007572,501566,501754;CP007571,501566,501754;CP007570,501566,501754;CP010867,501566,501754;CP011325,501566,501754;CP011326,501566,501754;CP011327,501566,501754;CP011329…
AE009948	Mauve	SHARED	518222	518302	.	.	.	Notes=Lenght80	CP000114,518222,518302;CP003810,518222,518302;CP003919,518222,518302;HF952104,518222,518302;HF952106,518222,518302;HF952105,518222,518302;CP007482,518222,518302;CP007565,518222,518302;HG939456,518222,518302;CP007631,518222,518302;CP007632,518222,518302;CP006910,518222,518302;FO393392,518222,518302;CP010867,518222,518302;CP011325,518222,518302;CP011326,518222,518302;CP011327,518222,518302;CP011328…
AE009948	Mauve	SHARED	519759	519797	.	.	.	Notes=Lenght38	AL732656,519759,519797;CP000114,519759,519797;CP003810,519759,519797;HF952104,519759,519797;HF952106,519759,519797;HF952105,519759,519797;CP007482,519759,519797;CP007565,519759,519797;HG939456,519759,519797;CP007631,519759,519797;CP007632,519759,519797;CP006910,519759,519797;CP007572,519759,519797;CP007571,519759,519797;CP007570,519759,519797;FO393392,519759,519797;CP010867,519759,519797;CP011325…
AE009948	Mauve	SHARED	523253	523293	.	.	.	Notes=Lenght40	AL732656,523253,523293;CP000114,523253,523293;CP003810,523253,523293;HF952104,523253,523293;HF952106,523253,523293;HF952105,523253,523293;CP007482,523253,523293;CP007565,523253,523293;HG939456,523253,523293;CP007631,523253,523293;CP007632,523253,523293;CP006910,523253,523293;CP007572,523253,523293;CP007571,523253,523293;CP007570,523253,523293;FO393392,523253,523293;CP010867,523253,523293;CP011325…
AE009948	Mauve	SHARED	523294	523355	.	.	.	Notes=Lenght61	AL732656,523294,523355;CP000114,523294,523355;CP003810,523294,523355;HF952104,523294,523355;HF952106,523294,523355;HF952105,523294,523355;HG939456,523294,523355;CP007631,523294,523355;CP007632,523294,523355;CP006910,523294,523355;CP007572,523294,523355;CP007571,523294,523355;CP007570,523294,523355;CP010867,523294,523355;CP011325,523294,523355;CP011326,523294,523355;CP011327,523294,523355;CP011329…
AE009948	Mauve	SHARED	527060	527115	.	.	.	Notes=Lenght55	CP000114,527060,527115;CP003810,527060,527115;CP003919,527060,527115;HF952104,527060,527115;HF952106,527060,527115;HF952105,527060,527115;CP007482,527060,527115;CP007565,527060,527115;HG939456,527060,527115;CP007631,527060,527115;CP007632,527060,527115;CP006910,527060,527115;FO393392,527060,527115;CP010867,527060,527115;CP011325,527060,527115;CP011326,527060,527115;CP011327,527060,527115;CP011328…
AE009948	Mauve	SHARED	529189	529231	.	.	.	Notes=Lenght42	AL732656,529189,529231;CP000114,529189,529231;CP003810,529189,529231;HF952104,529189,529231;HF952106,529189,529231;HF952105,529189,529231;HG939456,529189,529231;CP007631,529189,529231;CP007632,529189,529231;CP006910,529189,529231;CP007572,529189,529231;CP007571,529189,529231;CP007570,529189,529231;CP010867,529189,529231;CP011325,529189,529231;CP011326,529189,529231;CP011327,529189,529231;CP011329…
AE009948	Mauve	SHARED	551513	551542	.	.	.	Notes=Lenght29	AL732656,551513,551542;CP000114,551513,551542;CP003810,551513,551542;CP003919,551513,551542;HF952104,551513,551542;HF952106,551513,551542;HF952105,551513,551542;HG939456,551513,551542;CP007631,551513,551542;CP007632,551513,551542;CP006910,551513,551542;CP007572,551513,551542;CP007571,551513,551542;CP007570,551513,551542;CP010867,551513,551542;CP011325,551513,551542;CP011326,551513,551542;CP011327…
AE009948	Mauve	SHARED	599334	599350	.	.	.	Notes=Lenght16	HF952104,599334,599350;CP007631,599334,599350;CP007632,599334,599350;CP006910,599334,599350;CP007572,599334,599350;CP007571,599334,599350;CP007570,599334,599350;CP010867,599334,599350;CP013202,599334,599350;
AE009948	Mauve	SHARED	599351	606461	.	.	.	Notes=Lenght7110	AL732656,599351,606461;CP000114,599351,606461;CP003810,599351,606461;HF952104,599351,606461;HG939456,599351,606461;CP007631,599351,606461;CP007632,599351,606461;CP006910,599351,606461;CP007572,599351,606461;CP007571,599351,606461;CP007570,599351,606461;CP010867,599351,606461;CP011325,599351,606461;CP011326,599351,606461;CP011327,599351,606461;CP011329,599351,606461;CP012419,599351,606461;CP013202…
AE009948	Mauve	SHARED	606462	606485	.	.	.	Notes=Lenght23	AL732656,606462,606485;CP000114,606462,606485;CP003810,606462,606485;HF952104,606462,606485;CP007631,606462,606485;CP007572,606462,606485;CP007571,606462,606485;CP007570,606462,606485;CP010867,606462,606485;CP011325,606462,606485;CP011326,606462,606485;CP011327,606462,606485;CP011329,606462,606485;CP012419,606462,606485;CP013202,606462,606485;
AE009948	Mauve	SHARED	606486	609062	.	.	.	Notes=Lenght2576	AL732656,606486,609062;CP000114,606486,609062;CP003810,606486,609062;HF952104,606486,609062;HG939456,606486,609062;CP007631,606486,609062;CP007632,606486,609062;CP006910,606486,609062;CP007572,606486,609062;CP007571,606486,609062;CP007570,606486,609062;CP010867,606486,609062;CP011325,606486,609062;CP011326,606486,609062;CP011327,606486,609062;CP011329,606486,609062;CP012419,606486,609062;CP013202…
AE009948	Mauve	SHARED	609084	609466	.	.	.	Notes=Lenght382	AL732656,609084,609466;CP000114,609084,609466;CP003810,609084,609466;HF952104,609084,609466;HG939456,609084,609466;CP007631,609084,609466;CP007632,609084,609466;CP006910,609084,609466;CP007572,609084,609466;CP007571,609084,609466;CP007570,609084,609466;CP010867,609084,609466;CP011325,609084,609466;CP011326,609084,609466;CP011327,609084,609466;CP011329,609084,609466;CP012419,609084,609466;CP013202…
AE009948	Mauve	SHARED	609556	609568	.	.	.	Notes=Lenght12	CP000114,609556,609568;CP003810,609556,609568;CP003919,609556,609568;HF952104,609556,609568;HF952106,609556,609568;HF952105,609556,609568;CP007482,609556,609568;CP007565,609556,609568;HG939456,609556,609568;CP007631,609556,609568;CP007632,609556,609568;CP006910,609556,609568;CP007572,609556,609568;CP007571,609556,609568;CP007570,609556,609568;FO393392,609556,609568;CP010867,609556,609568;CP011325…
AE009948	Mauve	SHARED	609569	609689	.	.	.	Notes=Lenght120	CP000114,609569,609689;CP003810,609569,609689;CP003919,609569,609689;HF952104,609569,609689;HF952106,609569,609689;HF952105,609569,609689;CP007482,609569,609689;CP007565,609569,609689;HG939456,609569,609689;CP007631,609569,609689;CP007632,609569,609689;CP006910,609569,609689;FO393392,609569,609689;CP010867,609569,609689;CP011325,609569,609689;CP011326,609569,609689;CP011327,609569,609689;CP011328…
AE009948	Mauve	SHARED	618763	618888	.	.	.	Notes=Lenght125	AL732656,618763,618888;CP000114,618763,618888;CP003810,618763,618888;CP003919,618763,618888;HF952104,618763,618888;HF952106,618763,618888;HF952105,618763,618888;HG939456,618763,618888;CP007631,618763,618888;CP007632,618763,618888;CP006910,618763,618888;CP007572,618763,618888;CP007571,618763,618888;CP007570,618763,618888;CP010867,618763,618888;CP011325,618763,618888;CP011326,618763,618888;CP011327…
AE009948	Mauve	SHARED	618891	618978	.	.	.	Notes=Lenght87	AL732656,618891,618978;CP000114,618891,618978;CP003810,618891,618978;HF952104,618891,618978;HF952105,618891,618978;HG939456,618891,618978;CP007631,618891,618978;CP007632,618891,618978;CP006910,618891,618978;CP007572,618891,618978;CP007571,618891,618978;CP007570,618891,618978;CP010867,618891,618978;CP011325,618891,618978;CP011326,618891,618978;CP011327,618891,618978;CP011329,618891,618978;CP010319…
AE009948	Mauve	SHARED	923464	929897	.	.	.	Notes=Lenght6433	HF952104,923464,929897;CP007631,923464,929897;CP010867,923464,929897;CP011329,923464,929897;CP013202,923464,929897;
AE009948	Mauve	SHARED	929898	930688	.	.	.	Notes=Lenght790	HF952104,929898,930688;HF952106,929898,930688;CP007631,929898,930688;CP010867,929898,930688;CP011329,929898,930688;CP013202,929898,930688;
AE009948	Mauve	SHARED	930689	930769	.	.	.	Notes=Lenght80	HF952104,930689,930769;HF952106,930689,930769;HF952105,930689,930769;CP007631,930689,930769;CP010867,930689,930769;CP011329,930689,930769;CP013202,930689,930769;
AE009948	Mauve	SHARED	930770	932661	.	.	.	Notes=Lenght1891	HF952104,930770,932661;HF952106,930770,932661;HF952105,930770,932661;CP007631,930770,932661;CP010867,930770,932661;CP011329,930770,932661;CP013202,930770,932661;
AE009948	Mauve	SHARED	932662	933792	.	.	.	Notes=Lenght1130	HF952104,932662,933792;HF952106,932662,933792;HG939456,932662,933792;CP007631,932662,933792;CP010867,932662,933792;CP011329,932662,933792;CP013202,932662,933792;
AE009948	Mauve	SHARED	933793	933847	.	.	.	Notes=Lenght54	HF952104,933793,933847;HF952106,933793,933847;CP007631,933793,933847;CP010867,933793,933847;CP011329,933793,933847;CP013202,933793,933847;
AE009948	Mauve	SHARED	933848	934590	.	.	.	Notes=Lenght742	HF952104,933848,934590;HF952106,933848,934590;HG939456,933848,934590;CP007631,933848,934590;CP010867,933848,934590;CP011329,933848,934590;CP013202,933848,934590;
AE009948	Mauve	SHARED	934591	935490	.	.	.	Notes=Lenght899	HF952104,934591,935490;CP007631,934591,935490;CP010867,934591,935490;CP011329,934591,935490;CP013202,934591,935490;
AE009948	Mauve	SHARED	935491	935638	.	.	.	Notes=Lenght147	HF952104,935491,935638;HF952106,935491,935638;CP007631,935491,935638;CP010867,935491,935638;CP011329,935491,935638;CP013202,935491,935638;
AE009948	Mauve	SHARED	935641	935892	.	.	.	Notes=Lenght251	HF952104,935641,935892;HF952106,935641,935892;HF952105,935641,935892;HG939456,935641,935892;CP007631,935641,935892;CP010867,935641,935892;CP011329,935641,935892;CP013202,935641,935892;
AE009948	Mauve	SHARED	935893	936000	.	.	.	Notes=Lenght107	HF952104,935893,936000;HF952106,935893,936000;HG939456,935893,936000;CP007631,935893,936000;CP010867,935893,936000;CP011329,935893,936000;CP013202,935893,936000;
AE009948	Mauve	SHARED	936001	936535	.	.	.	Notes=Lenght534	HF952104,936001,936535;HF952106,936001,936535;CP007631,936001,936535;CP010867,936001,936535;CP011329,936001,936535;CP013202,936001,936535;
AE009948	Mauve	SHARED	936536	937039	.	.	.	Notes=Lenght503	HF952104,936536,937039;CP007631,936536,937039;CP010867,936536,937039;CP011329,936536,937039;CP013202,936536,937039;
AE009948	Mauve	SHARED	937040	937585	.	.	.	Notes=Lenght545	HF952104,937040,937585;HF952106,937040,937585;CP007631,937040,937585;CP010867,937040,937585;CP011329,937040,937585;CP013202,937040,937585;
AE009948	Mauve	SHARED	937586	940496	.	.	.	Notes=Lenght2910	HF952104,937586,940496;CP007631,937586,940496;CP010867,937586,940496;CP011329,937586,940496;CP013202,937586,940496;
AE009948	Mauve	SHARED	940497	940510	.	.	.	Notes=Lenght13	HF952104,940497,940510;HF952106,940497,940510;CP007631,940497,940510;CP010867,940497,940510;CP011329,940497,940510;CP013202,940497,940510;
AE009948	Mauve	SHARED	940511	941151	.	.	.	Notes=Lenght640	HF952104,940511,941151;HF952106,940511,941151;HG939456,940511,941151;CP007631,940511,941151;CP010867,940511,941151;CP011329,940511,941151;CP013202,940511,941151;
AE009948	Mauve	SHARED	941152	941497	.	.	.	Notes=Lenght345	HF952104,941152,941497;HF952106,941152,941497;CP007631,941152,941497;CP010867,941152,941497;CP011329,941152,941497;CP013202,941152,941497;
AE009948	Mauve	SHARED	1856263	1856595	.	.	.	Notes=Lenght332	CP000114,1856263,1856595;CP003810,1856263,1856595;HF952104,1856263,1856595;CP007631,1856263,1856595;CP010867,1856263,1856595;CP011325,1856263,1856595;CP011326,1856263,1856595;CP011327,1856263,1856595;CP011329,1856263,1856595;CP013202,1856263,1856595;
AE009948	Mauve	SHARED	1855667	1856095	.	.	.	Notes=Lenght428	CP000114,1855667,1856095;CP003810,1855667,1856095;HF952104,1855667,1856095;CP007631,1855667,1856095;CP010867,1855667,1856095;CP011325,1855667,1856095;CP011326,1855667,1856095;CP011327,1855667,1856095;CP011329,1855667,1856095;CP013202,1855667,1856095;
AE009948	Mauve	SHARED	1838406	1838595	.	.	.	Notes=Lenght189	CP000114,1838406,1838595;CP003810,1838406,1838595;HF952104,1838406,1838595;CP007631,1838406,1838595;CP010867,1838406,1838595;CP011325,1838406,1838595;CP011326,1838406,1838595;CP011327,1838406,1838595;CP011329,1838406,1838595;CP013202,1838406,1838595;
AE009948	Mauve	SHARED	624688	626310	.	.	.	Notes=Lenght1622	HF952104,624688,626310;CP007631,624688,626310;CP010867,624688,626310;CP011329,624688,626310;CP013202,624688,626310;
AE009948	Mauve	SHARED	626311	626747	.	.	.	Notes=Lenght436	HF952104,626311,626747;HG939456,626311,626747;CP007631,626311,626747;CP010867,626311,626747;CP011329,626311,626747;CP013202,626311,626747;
AE009948	Mauve	SHARED	626748	627511	.	.	.	Notes=Lenght763	CP000114,626748,627511;HF952104,626748,627511;HG939456,626748,627511;CP007631,626748,627511;CP010867,626748,627511;CP011329,626748,627511;CP013202,626748,627511;
AE009948	Mauve	SHARED	627512	627570	.	.	.	Notes=Lenght58	CP000114,627512,627570;HF952104,627512,627570;CP007631,627512,627570;CP010867,627512,627570;CP011329,627512,627570;CP013202,627512,627570;
AE009948	Mauve	SHARED	627571	627847	.	.	.	Notes=Lenght276	CP000114,627571,627847;HF952104,627571,627847;CP007631,627571,627847;CP007571,627571,627847;CP007570,627571,627847;CP010867,627571,627847;CP011329,627571,627847;CP013202,627571,627847;
AE009948	Mauve	SHARED	627848	627902	.	.	.	Notes=Lenght54	CP000114,627848,627902;HF952104,627848,627902;CP007631,627848,627902;CP010867,627848,627902;CP011329,627848,627902;CP013202,627848,627902;
AE009948	Mauve	SHARED	627903	628182	.	.	.	Notes=Lenght279	CP000114,627903,628182;HF952104,627903,628182;CP007631,627903,628182;CP010867,627903,628182;CP011329,627903,628182;CP012419,627903,628182;CP013202,627903,628182;
AE009948	Mauve	SHARED	628183	628907	.	.	.	Notes=Lenght724	CP000114,628183,628907;HF952104,628183,628907;HG939456,628183,628907;CP007631,628183,628907;CP010867,628183,628907;CP011329,628183,628907;CP012419,628183,628907;CP013202,628183,628907;
AE009948	Mauve	SHARED	628908	629095	.	.	.	Notes=Lenght187	CP000114,628908,629095;HF952104,628908,629095;HG939456,628908,629095;CP007631,628908,629095;CP007571,628908,629095;CP007570,628908,629095;CP010867,628908,629095;CP011329,628908,629095;CP012419,628908,629095;CP013202,628908,629095;
AE009948	Mauve	SHARED	629096	632841	.	.	.	Notes=Lenght3745	CP000114,629096,632841;HF952104,629096,632841;HG939456,629096,632841;CP007631,629096,632841;CP010867,629096,632841;CP011329,629096,632841;CP012419,629096,632841;CP013202,629096,632841;
AE009948	Mauve	SHARED	632842	633443	.	.	.	Notes=Lenght601	CP000114,632842,633443;HF952104,632842,633443;CP007631,632842,633443;CP010867,632842,633443;CP011329,632842,633443;CP012419,632842,633443;CP013202,632842,633443;
AE009948	Mauve	SHARED	633444	633498	.	.	.	Notes=Lenght54	CP000114,633444,633498;HF952104,633444,633498;CP007631,633444,633498;CP010867,633444,633498;CP011329,633444,633498;CP010319,633444,633498;CP012419,633444,633498;CP013202,633444,633498;
AE009948	Mauve	SHARED	633499	634544	.	.	.	Notes=Lenght1045	CP000114,633499,634544;HF952104,633499,634544;CP007631,633499,634544;CP010867,633499,634544;CP011329,633499,634544;CP012419,633499,634544;CP013202,633499,634544;
AE009948	Mauve	SHARED	634545	634749	.	.	.	Notes=Lenght204	AL732656,634545,634749;CP000114,634545,634749;HF952104,634545,634749;CP007631,634545,634749;CP010867,634545,634749;CP011329,634545,634749;CP012419,634545,634749;CP013202,634545,634749;
AE009948	Mauve	SHARED	634750	636269	.	.	.	Notes=Lenght1519	CP000114,634750,636269;HF952104,634750,636269;CP007631,634750,636269;CP010867,634750,636269;CP011329,634750,636269;CP012419,634750,636269;CP013202,634750,636269;
AE009948	Mauve	SHARED	636270	638912	.	.	.	Notes=Lenght2642	CP000114,636270,638912;HF952104,636270,638912;HG939456,636270,638912;CP007631,636270,638912;CP010867,636270,638912;CP011329,636270,638912;CP012419,636270,638912;CP013202,636270,638912;
AE009948	Mauve	SHARED	638913	639206	.	.	.	Notes=Lenght293	CP000114,638913,639206;HF952104,638913,639206;HG939456,638913,639206;CP007631,638913,639206;CP006910,638913,639206;CP010867,638913,639206;CP011329,638913,639206;CP012419,638913,639206;CP013202,638913,639206;
AE009948	Mauve	SHARED	639207	640759	.	.	.	Notes=Lenght1552	CP000114,639207,640759;HF952104,639207,640759;HG939456,639207,640759;CP007631,639207,640759;CP010867,639207,640759;CP011329,639207,640759;CP012419,639207,640759;CP013202,639207,640759;
AE009948	Mauve	SHARED	640760	640882	.	.	.	Notes=Lenght122	CP000114,640760,640882;CP003810,640760,640882;HF952104,640760,640882;HG939456,640760,640882;CP007631,640760,640882;CP007632,640760,640882;CP010867,640760,640882;CP011325,640760,640882;CP011326,640760,640882;CP011327,640760,640882;CP011329,640760,640882;CP012419,640760,640882;CP013202,640760,640882;
AE009948	Mauve	SHARED	640883	641317	.	.	.	Notes=Lenght434	AL732656,640883,641317;CP000114,640883,641317;CP003810,640883,641317;HF952104,640883,641317;HG939456,640883,641317;CP007631,640883,641317;CP007632,640883,641317;CP007572,640883,641317;CP007571,640883,641317;CP007570,640883,641317;CP010867,640883,641317;CP011325,640883,641317;CP011326,640883,641317;CP011327,640883,641317;CP011329,640883,641317;CP012419,640883,641317;CP013202,640883,641317;
AE009948	Mauve	SHARED	641318	641447	.	.	.	Notes=Lenght129	AL732656,641318,641447;CP000114,641318,641447;CP003810,641318,641447;CP003919,641318,641447;HF952104,641318,641447;CP007482,641318,641447;CP007565,641318,641447;HG939456,641318,641447;CP007631,641318,641447;CP007632,641318,641447;CP007572,641318,641447;CP007571,641318,641447;CP007570,641318,641447;FO393392,641318,641447;CP010867,641318,641447;CP011325,641318,641447;CP011326,641318,641447;CP011327…
AE009948	Mauve	SHARED	641448	641501	.	.	.	Notes=Lenght53	AL732656,641448,641501;CP000114,641448,641501;CP003810,641448,641501;CP003919,641448,641501;HF952104,641448,641501;CP007482,641448,641501;CP007565,641448,641501;HG939456,641448,641501;CP007631,641448,641501;CP007632,641448,641501;CP007572,641448,641501;CP007571,641448,641501;CP007570,641448,641501;FO393392,641448,641501;CP010867,641448,641501;CP011325,641448,641501;CP011326,641448,641501;CP011327…
AE009948	Mauve	SHARED	641505	641583	.	.	.	Notes=Lenght78	AL732656,641505,641583;CP000114,641505,641583;CP003810,641505,641583;HF952104,641505,641583;CP007482,641505,641583;CP007565,641505,641583;HG939456,641505,641583;CP007631,641505,641583;CP007632,641505,641583;CP006910,641505,641583;CP007572,641505,641583;CP007571,641505,641583;CP007570,641505,641583;FO393392,641505,641583;CP010867,641505,641583;CP011325,641505,641583;CP011326,641505,641583;CP011327…
AE009948	Mauve	SHARED	641584	641766	.	.	.	Notes=Lenght182	AL732656,641584,641766;CP000114,641584,641766;CP003810,641584,641766;CP003919,641584,641766;HF952104,641584,641766;CP007482,641584,641766;CP007565,641584,641766;HG939456,641584,641766;CP007631,641584,641766;CP007632,641584,641766;CP006910,641584,641766;CP007572,641584,641766;CP007571,641584,641766;CP007570,641584,641766;FO393392,641584,641766;CP010867,641584,641766;CP011325,641584,641766;CP011326…
AE009948	Mauve	SHARED	641767	641881	.	.	.	Notes=Lenght114	AL732656,641767,641881;CP000114,641767,641881;CP003810,641767,641881;HF952104,641767,641881;CP007482,641767,641881;CP007565,641767,641881;HG939456,641767,641881;CP007631,641767,641881;CP007632,641767,641881;CP006910,641767,641881;CP007572,641767,641881;CP007571,641767,641881;CP007570,641767,641881;FO393392,641767,641881;CP010867,641767,641881;CP011325,641767,641881;CP011326,641767,641881;CP011327…
AE009948	Mauve	SHARED	641882	642909	.	.	.	Notes=Lenght1027	AL732656,641882,642909;CP000114,641882,642909;CP003810,641882,642909;HF952104,641882,642909;HG939456,641882,642909;CP007631,641882,642909;CP007632,641882,642909;CP006910,641882,642909;CP007572,641882,642909;CP007571,641882,642909;CP007570,641882,642909;CP010867,641882,642909;CP011325,641882,642909;CP011326,641882,642909;CP011327,641882,642909;CP011329,641882,642909;CP012419,641882,642909;CP013202…
AE009948	Mauve	SHARED	642910	642931	.	.	.	Notes=Lenght21	CP000114,642910,642931;CP003810,642910,642931;HF952104,642910,642931;HG939456,642910,642931;CP007631,642910,642931;CP007632,642910,642931;CP010867,642910,642931;CP011325,642910,642931;CP011326,642910,642931;CP011327,642910,642931;CP011329,642910,642931;CP012419,642910,642931;CP013202,642910,642931;
AE009948	Mauve	SHARED	642933	643603	.	.	.	Notes=Lenght670	CP000114,642933,643603;CP003810,642933,643603;HF952104,642933,643603;HG939456,642933,643603;CP007631,642933,643603;CP007632,642933,643603;CP010867,642933,643603;CP011325,642933,643603;CP011326,642933,643603;CP011327,642933,643603;CP011329,642933,643603;CP012419,642933,643603;CP013202,642933,643603;
AE009948	Mauve	SHARED	643605	644106	.	.	.	Notes=Lenght501	CP000114,643605,644106;CP003810,643605,644106;HF952104,643605,644106;HG939456,643605,644106;CP007631,643605,644106;CP007632,643605,644106;CP010867,643605,644106;CP011325,643605,644106;CP011326,643605,644106;CP011327,643605,644106;CP011329,643605,644106;CP012419,643605,644106;CP013202,643605,644106;
AE009948	Mauve	SHARED	644111	646732	.	.	.	Notes=Lenght2621	CP000114,644111,646732;CP003810,644111,646732;HF952104,644111,646732;HG939456,644111,646732;CP007631,644111,646732;CP007632,644111,646732;CP010867,644111,646732;CP011325,644111,646732;CP011326,644111,646732;CP011327,644111,646732;CP011329,644111,646732;CP012419,644111,646732;CP013202,644111,646732;
AE009948	Mauve	SHARED	646733	647851	.	.	.	Notes=Lenght1118	CP000114,646733,647851;CP003810,646733,647851;HF952104,646733,647851;CP007631,646733,647851;CP010867,646733,647851;CP011325,646733,647851;CP011326,646733,647851;CP011327,646733,647851;CP011329,646733,647851;CP012419,646733,647851;CP013202,646733,647851;
AE009948	Mauve	SHARED	647852	650973	.	.	.	Notes=Lenght3121	AL732656,647852,650973;CP000114,647852,650973;CP003810,647852,650973;HF952104,647852,650973;HF952106,647852,650973;HF952105,647852,650973;HG939456,647852,650973;CP007631,647852,650973;CP007632,647852,650973;CP006910,647852,650973;CP007572,647852,650973;CP007571,647852,650973;CP007570,647852,650973;CP010867,647852,650973;CP011325,647852,650973;CP011326,647852,650973;CP011327,647852,650973;CP011329…
AE009948	Mauve	SHARED	650974	651000	.	.	.	Notes=Lenght26	AL732656,650974,651000;CP000114,650974,651000;CP003810,650974,651000;HF952104,650974,651000;CP007631,650974,651000;CP007572,650974,651000;CP007571,650974,651000;CP007570,650974,651000;CP010867,650974,651000;CP011325,650974,651000;CP011326,650974,651000;CP011327,650974,651000;CP011329,650974,651000;CP012419,650974,651000;CP013202,650974,651000;
AE009948	Mauve	SHARED	651001	651200	.	.	.	Notes=Lenght199	AL732656,651001,651200;CP000114,651001,651200;CP003810,651001,651200;HF952104,651001,651200;HF952106,651001,651200;HF952105,651001,651200;HG939456,651001,651200;CP007631,651001,651200;CP007632,651001,651200;CP006910,651001,651200;CP007572,651001,651200;CP007571,651001,651200;CP007570,651001,651200;CP010867,651001,651200;CP011325,651001,651200;CP011326,651001,651200;CP011327,651001,651200;CP011329…
AE009948	Mauve	SHARED	651201	651273	.	.	.	Notes=Lenght72	AL732656,651201,651273;CP000114,651201,651273;CP003810,651201,651273;HF952104,651201,651273;CP007631,651201,651273;CP007572,651201,651273;CP007571,651201,651273;CP007570,651201,651273;CP010867,651201,651273;CP011325,651201,651273;CP011326,651201,651273;CP011327,651201,651273;CP011329,651201,651273;CP012419,651201,651273;CP013202,651201,651273;
AE009948	Mauve	SHARED	651274	651399	.	.	.	Notes=Lenght125	AL732656,651274,651399;CP000114,651274,651399;CP003810,651274,651399;HF952104,651274,651399;HF952106,651274,651399;HF952105,651274,651399;HG939456,651274,651399;CP007631,651274,651399;CP007632,651274,651399;CP006910,651274,651399;CP007572,651274,651399;CP007571,651274,651399;CP007570,651274,651399;CP010867,651274,651399;CP011325,651274,651399;CP011326,651274,651399;CP011327,651274,651399;CP011329…
AE009948	Mauve	SHARED	651400	651573	.	.	.	Notes=Lenght173	AL732656,651400,651573;CP000114,651400,651573;CP003810,651400,651573;HF952104,651400,651573;CP007631,651400,651573;CP007572,651400,651573;CP007571,651400,651573;CP007570,651400,651573;CP010867,651400,651573;CP011325,651400,651573;CP011326,651400,651573;CP011327,651400,651573;CP011329,651400,651573;CP012419,651400,651573;CP013202,651400,651573;
AE009948	Mauve	SHARED	651574	651699	.	.	.	Notes=Lenght125	AL732656,651574,651699;CP000114,651574,651699;CP003810,651574,651699;HF952104,651574,651699;HF952106,651574,651699;HF952105,651574,651699;HG939456,651574,651699;CP007631,651574,651699;CP007632,651574,651699;CP006910,651574,651699;CP007572,651574,651699;CP007571,651574,651699;CP007570,651574,651699;CP010867,651574,651699;CP011325,651574,651699;CP011326,651574,651699;CP011327,651574,651699;CP011329…
AE009948	Mauve	SHARED	651700	651773	.	.	.	Notes=Lenght73	AL732656,651700,651773;CP000114,651700,651773;CP003810,651700,651773;HF952104,651700,651773;CP007631,651700,651773;CP007572,651700,651773;CP007571,651700,651773;CP007570,651700,651773;CP010867,651700,651773;CP011325,651700,651773;CP011326,651700,651773;CP011327,651700,651773;CP011329,651700,651773;CP012419,651700,651773;CP013202,651700,651773;
AE009948	Mauve	SHARED	651774	651950	.	.	.	Notes=Lenght176	AL732656,651774,651950;CP000114,651774,651950;CP003810,651774,651950;HF952104,651774,651950;HF952106,651774,651950;HF952105,651774,651950;HG939456,651774,651950;CP007631,651774,651950;CP007632,651774,651950;CP006910,651774,651950;CP007572,651774,651950;CP007571,651774,651950;CP007570,651774,651950;CP010867,651774,651950;CP011325,651774,651950;CP011326,651774,651950;CP011327,651774,651950;CP011329…
AE009948	Mauve	SHARED	651951	652021	.	.	.	Notes=Lenght70	AL732656,651951,652021;CP000114,651951,652021;CP003810,651951,652021;HF952104,651951,652021;CP007631,651951,652021;CP007572,651951,652021;CP007571,651951,652021;CP007570,651951,652021;CP010867,651951,652021;CP011325,651951,652021;CP011326,651951,652021;CP011327,651951,652021;CP011329,651951,652021;CP012419,651951,652021;CP013202,651951,652021;
AE009948	Mauve	SHARED	652022	652223	.	.	.	Notes=Lenght201	AL732656,652022,652223;CP000114,652022,652223;CP003810,652022,652223;HF952104,652022,652223;HF952106,652022,652223;HF952105,652022,652223;HG939456,652022,652223;CP007631,652022,652223;CP007632,652022,652223;CP006910,652022,652223;CP007572,652022,652223;CP007571,652022,652223;CP007570,652022,652223;CP010867,652022,652223;CP011325,652022,652223;CP011326,652022,652223;CP011327,652022,652223;CP011329…
AE009948	Mauve	SHARED	652224	652248	.	.	.	Notes=Lenght24	AL732656,652224,652248;CP000114,652224,652248;CP003810,652224,652248;HF952104,652224,652248;CP007631,652224,652248;CP007572,652224,652248;CP007571,652224,652248;CP007570,652224,652248;CP010867,652224,652248;CP011325,652224,652248;CP011326,652224,652248;CP011327,652224,652248;CP011329,652224,652248;CP012419,652224,652248;CP013202,652224,652248;
AE009948	Mauve	SHARED	652249	652448	.	.	.	Notes=Lenght199	AL732656,652249,652448;CP000114,652249,652448;CP003810,652249,652448;HF952104,652249,652448;HF952106,652249,652448;HF952105,652249,652448;HG939456,652249,652448;CP007631,652249,652448;CP007632,652249,652448;CP006910,652249,652448;CP007572,652249,652448;CP007571,652249,652448;CP007570,652249,652448;CP010867,652249,652448;CP011325,652249,652448;CP011326,652249,652448;CP011327,652249,652448;CP011329…
AE009948	Mauve	SHARED	652449	652523	.	.	.	Notes=Lenght74	AL732656,652449,652523;CP000114,652449,652523;CP003810,652449,652523;HF952104,652449,652523;CP007631,652449,652523;CP007572,652449,652523;CP007571,652449,652523;CP007570,652449,652523;CP010867,652449,652523;CP011325,652449,652523;CP011326,652449,652523;CP011327,652449,652523;CP011329,652449,652523;CP012419,652449,652523;CP013202,652449,652523;
AE009948	Mauve	SHARED	652524	652671	.	.	.	Notes=Lenght147	AL732656,652524,652671;CP000114,652524,652671;CP003810,652524,652671;HF952104,652524,652671;HF952106,652524,652671;HF952105,652524,652671;HG939456,652524,652671;CP007631,652524,652671;CP007632,652524,652671;CP006910,652524,652671;CP007572,652524,652671;CP007571,652524,652671;CP007570,652524,652671;CP010867,652524,652671;CP011325,652524,652671;CP011326,652524,652671;CP011327,652524,652671;CP011329…
AE009948	Mauve	SHARED	652672	652800	.	.	.	Notes=Lenght128	AL732656,652672,652800;CP000114,652672,652800;CP003810,652672,652800;HF952104,652672,652800;CP007631,652672,652800;CP007572,652672,652800;CP007571,652672,652800;CP007570,652672,652800;CP010867,652672,652800;CP011325,652672,652800;CP011326,652672,652800;CP011327,652672,652800;CP011329,652672,652800;CP012419,652672,652800;CP013202,652672,652800;
AE009948	Mauve	SHARED	652801	652921	.	.	.	Notes=Lenght120	AL732656,652801,652921;CP000114,652801,652921;CP003810,652801,652921;HF952104,652801,652921;HF952106,652801,652921;HF952105,652801,652921;HG939456,652801,652921;CP007631,652801,652921;CP007632,652801,652921;CP006910,652801,652921;CP007572,652801,652921;CP007571,652801,652921;CP007570,652801,652921;CP010867,652801,652921;CP011325,652801,652921;CP011326,652801,652921;CP011327,652801,652921;CP011329…
AE009948	Mauve	SHARED	652922	653050	.	.	.	Notes=Lenght128	AL732656,652922,653050;CP000114,652922,653050;CP003810,652922,653050;HF952104,652922,653050;CP007631,652922,653050;CP007572,652922,653050;CP007571,652922,653050;CP007570,652922,653050;CP010867,652922,653050;CP011325,652922,653050;CP011326,652922,653050;CP011327,652922,653050;CP011329,652922,653050;CP012419,652922,653050;CP013202,652922,653050;
AE009948	Mauve	SHARED	653051	653176	.	.	.	Notes=Lenght125	AL732656,653051,653176;CP000114,653051,653176;CP003810,653051,653176;HF952104,653051,653176;HF952106,653051,653176;HF952105,653051,653176;HG939456,653051,653176;CP007631,653051,653176;CP007632,653051,653176;CP006910,653051,653176;CP007572,653051,653176;CP007571,653051,653176;CP007570,653051,653176;CP010867,653051,653176;CP011325,653051,653176;CP011326,653051,653176;CP011327,653051,653176;CP011329…
AE009948	Mauve	SHARED	653177	653295	.	.	.	Notes=Lenght118	AL732656,653177,653295;CP000114,653177,653295;CP003810,653177,653295;HF952104,653177,653295;CP007631,653177,653295;CP007572,653177,653295;CP007571,653177,653295;CP007570,653177,653295;CP010867,653177,653295;CP011325,653177,653295;CP011326,653177,653295;CP011327,653177,653295;CP011329,653177,653295;CP012419,653177,653295;CP013202,653177,653295;
AE009948	Mauve	SHARED	653296	659723	.	.	.	Notes=Lenght6427	AL732656,653296,659723;CP000114,653296,659723;CP003810,653296,659723;HF952104,653296,659723;HF952106,653296,659723;HF952105,653296,659723;HG939456,653296,659723;CP007631,653296,659723;CP007632,653296,659723;CP006910,653296,659723;CP007572,653296,659723;CP007571,653296,659723;CP007570,653296,659723;CP010867,653296,659723;CP011325,653296,659723;CP011326,653296,659723;CP011327,653296,659723;CP011329…
AE009948	Mauve	SHARED	659725	663977	.	.	.	Notes=Lenght4252	CP000114,659725,663977;CP003810,659725,663977;HF952104,659725,663977;HF952106,659725,663977;HF952105,659725,663977;HG939456,659725,663977;CP007631,659725,663977;CP007632,659725,663977;CP010867,659725,663977;CP011325,659725,663977;CP011326,659725,663977;CP011327,659725,663977;CP011329,659725,663977;CP010319,659725,663977;CP012419,659725,663977;CP013202,659725,663977;
AE009948	Mauve	SHARED	663978	664044	.	.	.	Notes=Lenght66	CP000114,663978,664044;CP003810,663978,664044;HF952104,663978,664044;HF952106,663978,664044;HF952105,663978,664044;HG939456,663978,664044;CP007631,663978,664044;CP007632,663978,664044;CP010867,663978,664044;CP011325,663978,664044;CP011326,663978,664044;CP011327,663978,664044;CP011329,663978,664044;CP010319,663978,664044;CP012419,663978,664044;CP013202,663978,664044;
AE009948	Mauve	SHARED	664045	666512	.	.	.	Notes=Lenght2467	CP000114,664045,666512;CP003810,664045,666512;HF952104,664045,666512;HF952106,664045,666512;HF952105,664045,666512;HG939456,664045,666512;CP007631,664045,666512;CP007632,664045,666512;CP010867,664045,666512;CP011325,664045,666512;CP011326,664045,666512;CP011327,664045,666512;CP011329,664045,666512;CP010319,664045,666512;CP012419,664045,666512;CP013202,664045,666512;
AE009948	Mauve	SHARED	666531	666581	.	.	.	Notes=Lenght50	CP000114,666531,666581;CP003810,666531,666581;HF952104,666531,666581;HF952106,666531,666581;HF952105,666531,666581;HG939456,666531,666581;CP007631,666531,666581;CP007632,666531,666581;CP010867,666531,666581;CP011325,666531,666581;CP011326,666531,666581;CP011327,666531,666581;CP011329,666531,666581;CP010319,666531,666581;CP012419,666531,666581;CP013202,666531,666581;
AE009948	Mauve	SHARED	666582	667211	.	.	.	Notes=Lenght629	CP000114,666582,667211;CP003810,666582,667211;HF952104,666582,667211;HF952106,666582,667211;HF952105,666582,667211;HG939456,666582,667211;CP007631,666582,667211;CP007632,666582,667211;CP010867,666582,667211;CP011325,666582,667211;CP011326,666582,667211;CP011327,666582,667211;CP011329,666582,667211;CP010319,666582,667211;CP012419,666582,667211;CP013202,666582,667211;
AE009948	Mauve	SHARED	667213	667616	.	.	.	Notes=Lenght403	CP000114,667213,667616;CP003810,667213,667616;HF952104,667213,667616;HF952106,667213,667616;HF952105,667213,667616;HG939456,667213,667616;CP007631,667213,667616;CP007632,667213,667616;CP010867,667213,667616;CP011325,667213,667616;CP011326,667213,667616;CP011327,667213,667616;CP011329,667213,667616;CP010319,667213,667616;CP012419,667213,667616;CP013202,667213,667616;
AE009948	Mauve	SHARED	667617	668133	.	.	.	Notes=Lenght516	CP000114,667617,668133;CP003810,667617,668133;HF952104,667617,668133;HG939456,667617,668133;CP007631,667617,668133;CP007632,667617,668133;CP010867,667617,668133;CP011325,667617,668133;CP011326,667617,668133;CP011327,667617,668133;CP011329,667617,668133;CP010319,667617,668133;CP012419,667617,668133;CP013202,667617,668133;
AE009948	Mauve	SHARED	668134	668172	.	.	.	Notes=Lenght38	CP000114,668134,668172;CP003810,668134,668172;HF952104,668134,668172;CP007631,668134,668172;CP010867,668134,668172;CP011325,668134,668172;CP011326,668134,668172;CP011327,668134,668172;CP011329,668134,668172;CP010319,668134,668172;CP012419,668134,668172;CP013202,668134,668172;
AE009948	Mauve	SHARED	668173	668185	.	.	.	Notes=Lenght12	CP000114,668173,668185;CP003810,668173,668185;HF952104,668173,668185;CP007631,668173,668185;CP010867,668173,668185;CP011325,668173,668185;CP011326,668173,668185;CP011327,668173,668185;CP011329,668173,668185;CP012419,668173,668185;CP013202,668173,668185;
AE009948	Mauve	SHARED	668186	668213	.	.	.	Notes=Lenght27	CP000114,668186,668213;CP003810,668186,668213;HF952104,668186,668213;CP007631,668186,668213;CP010867,668186,668213;CP011325,668186,668213;CP011326,668186,668213;CP011327,668186,668213;CP011329,668186,668213;CP010319,668186,668213;CP012419,668186,668213;CP013202,668186,668213;
AE009948	Mauve	SHARED	668214	668294	.	.	.	Notes=Lenght80	CP000114,668214,668294;CP003810,668214,668294;HF952104,668214,668294;HG939456,668214,668294;CP007631,668214,668294;CP007632,668214,668294;CP010867,668214,668294;CP011325,668214,668294;CP011326,668214,668294;CP011327,668214,668294;CP011329,668214,668294;CP010319,668214,668294;CP012419,668214,668294;CP013202,668214,668294;
AE009948	Mauve	SHARED	668295	668376	.	.	.	Notes=Lenght81	CP000114,668295,668376;CP003810,668295,668376;CP003919,668295,668376;HF952104,668295,668376;CP007482,668295,668376;CP007565,668295,668376;HG939456,668295,668376;CP007631,668295,668376;CP007632,668295,668376;FO393392,668295,668376;CP010867,668295,668376;CP011325,668295,668376;CP011326,668295,668376;CP011327,668295,668376;CP011328,668295,668376;CP011329,668295,668376;CP012419,668295,668376;CP013202…
AE009948	Mauve	SHARED	668377	668615	.	.	.	Notes=Lenght238	CP000114,668377,668615;CP003810,668377,668615;HF952104,668377,668615;HG939456,668377,668615;CP007631,668377,668615;CP007632,668377,668615;CP010867,668377,668615;CP011325,668377,668615;CP011326,668377,668615;CP011327,668377,668615;CP011329,668377,668615;CP010319,668377,668615;CP012419,668377,668615;CP013202,668377,668615;
AE009948	Mauve	SHARED	668616	668826	.	.	.	Notes=Lenght210	CP000114,668616,668826;CP003810,668616,668826;CP003919,668616,668826;HF952104,668616,668826;CP007482,668616,668826;CP007565,668616,668826;CP007631,668616,668826;FO393392,668616,668826;CP010867,668616,668826;CP011325,668616,668826;CP011326,668616,668826;CP011327,668616,668826;CP011328,668616,668826;CP011329,668616,668826;CP012419,668616,668826;CP013202,668616,668826;
AE009948	Mauve	SHARED	668828	668870	.	.	.	Notes=Lenght42	CP000114,668828,668870;CP003810,668828,668870;HF952104,668828,668870;CP007631,668828,668870;CP010867,668828,668870;CP011325,668828,668870;CP011326,668828,668870;CP011327,668828,668870;CP011329,668828,668870;CP010319,668828,668870;CP012419,668828,668870;CP013202,668828,668870;
AE009948	Mauve	SHARED	668871	669272	.	.	.	Notes=Lenght401	CP000114,668871,669272;CP003810,668871,669272;CP003919,668871,669272;HF952104,668871,669272;CP007482,668871,669272;CP007565,668871,669272;HG939456,668871,669272;CP007631,668871,669272;CP007632,668871,669272;FO393392,668871,669272;CP010867,668871,669272;CP011325,668871,669272;CP011326,668871,669272;CP011327,668871,669272;CP011328,668871,669272;CP011329,668871,669272;CP012419,668871,669272;CP013202…
AE009948	Mauve	SHARED	669273	669350	.	.	.	Notes=Lenght77	CP000114,669273,669350;CP003810,669273,669350;HF952104,669273,669350;CP007631,669273,669350;CP010867,669273,669350;CP011325,669273,669350;CP011326,669273,669350;CP011327,669273,669350;CP011329,669273,669350;CP010319,669273,669350;CP012419,669273,669350;CP013202,669273,669350;
AE009948	Mauve	SHARED	669351	670371	.	.	.	Notes=Lenght1020	CP000114,669351,670371;CP003810,669351,670371;CP003919,669351,670371;HF952104,669351,670371;CP007482,669351,670371;CP007565,669351,670371;HG939456,669351,670371;CP007631,669351,670371;CP007632,669351,670371;FO393392,669351,670371;CP010867,669351,670371;CP011325,669351,670371;CP011326,669351,670371;CP011327,669351,670371;CP011328,669351,670371;CP011329,669351,670371;CP012419,669351,670371;CP013202…
AE009948	Mauve	SHARED	670372	670394	.	.	.	Notes=Lenght22	CP000114,670372,670394;CP003810,670372,670394;CP003919,670372,670394;HF952104,670372,670394;HF952105,670372,670394;CP007482,670372,670394;CP007565,670372,670394;HG939456,670372,670394;CP007631,670372,670394;CP007632,670372,670394;FO393392,670372,670394;CP010867,670372,670394;CP011325,670372,670394;CP011326,670372,670394;CP011327,670372,670394;CP011328,670372,670394;CP011329,670372,670394;CP012419…
AE009948	Mauve	SHARED	670409	670641	.	.	.	Notes=Lenght232	CP000114,670409,670641;CP003810,670409,670641;CP003919,670409,670641;HF952104,670409,670641;CP007482,670409,670641;CP007565,670409,670641;HG939456,670409,670641;CP007631,670409,670641;CP007632,670409,670641;FO393392,670409,670641;CP010867,670409,670641;CP011325,670409,670641;CP011326,670409,670641;CP011327,670409,670641;CP011328,670409,670641;CP011329,670409,670641;CP010319,670409,670641;CP012419…
AE009948	Mauve	SHARED	670642	670661	.	.	.	Notes=Lenght19	CP000114,670642,670661;CP003810,670642,670661;CP003919,670642,670661;HF952104,670642,670661;CP007482,670642,670661;CP007565,670642,670661;CP007631,670642,670661;CP007632,670642,670661;FO393392,670642,670661;CP010867,670642,670661;CP011325,670642,670661;CP011326,670642,670661;CP011327,670642,670661;CP011328,670642,670661;CP011329,670642,670661;CP010319,670642,670661;CP012419,670642,670661;CP013202…
AE009948	Mauve	SHARED	670662	672793	.	.	.	Notes=Lenght2131	CP000114,670662,672793;CP003810,670662,672793;CP003919,670662,672793;HF952104,670662,672793;CP007482,670662,672793;CP007565,670662,672793;HG939456,670662,672793;CP007631,670662,672793;CP007632,670662,672793;FO393392,670662,672793;CP010867,670662,672793;CP011325,670662,672793;CP011326,670662,672793;CP011327,670662,672793;CP011328,670662,672793;CP011329,670662,672793;CP010319,670662,672793;CP012419…
AE009948	Mauve	SHARED	672794	672941	.	.	.	Notes=Lenght147	CP000114,672794,672941;CP003810,672794,672941;CP003919,672794,672941;HF952104,672794,672941;HF952106,672794,672941;HF952105,672794,672941;CP007482,672794,672941;CP007565,672794,672941;HG939456,672794,672941;CP007631,672794,672941;CP007632,672794,672941;FO393392,672794,672941;CP010867,672794,672941;CP011325,672794,672941;CP011326,672794,672941;CP011327,672794,672941;CP011328,672794,672941;CP011329…
AE009948	Mauve	SHARED	682060	682104	.	.	.	Notes=Lenght44	AL732656,682060,682104;CP000114,682060,682104;CP003810,682060,682104;HF952104,682060,682104;HF952106,682060,682104;HF952105,682060,682104;CP007482,682060,682104;CP007565,682060,682104;HG939456,682060,682104;CP007631,682060,682104;CP007632,682060,682104;CP006910,682060,682104;CP007572,682060,682104;CP007571,682060,682104;CP007570,682060,682104;FO393392,682060,682104;CP010867,682060,682104;CP011325…
AE009948	Mauve	SHARED	688464	690183	.	.	.	Notes=Lenght1719	AL732656,688464,690183;CP000114,688464,690183;CP003810,688464,690183;HF952104,688464,690183;HF952106,688464,690183;HF952105,688464,690183;CP007482,688464,690183;CP007565,688464,690183;HG939456,688464,690183;CP007631,688464,690183;CP007632,688464,690183;CP006910,688464,690183;CP007572,688464,690183;CP007571,688464,690183;CP007570,688464,690183;FO393392,688464,690183;CP010867,688464,690183;CP011325…
AE009948	Mauve	SHARED	691387	691608	.	.	.	Notes=Lenght221	AL732656,691387,691608;CP000114,691387,691608;CP003810,691387,691608;CP003919,691387,691608;HF952104,691387,691608;HF952106,691387,691608;HF952105,691387,691608;HG939456,691387,691608;CP007631,691387,691608;CP007632,691387,691608;CP006910,691387,691608;CP007572,691387,691608;CP007571,691387,691608;CP007570,691387,691608;CP010867,691387,691608;CP011325,691387,691608;CP011326,691387,691608;CP011327…
AE009948	Mauve	SHARED	691660	691761	.	.	.	Notes=Lenght101	AL732656,691660,691761;CP000114,691660,691761;CP003810,691660,691761;CP003919,691660,691761;HF952104,691660,691761;HF952106,691660,691761;HF952105,691660,691761;CP007482,691660,691761;CP007565,691660,691761;HG939456,691660,691761;CP007631,691660,691761;CP007632,691660,691761;CP006910,691660,691761;FO393392,691660,691761;CP010867,691660,691761;CP011325,691660,691761;CP011326,691660,691761;CP011327…
AE009948	Mauve	SHARED	692102	692183	.	.	.	Notes=Lenght81	AL732656,692102,692183;CP000114,692102,692183;CP003810,692102,692183;HF952104,692102,692183;HF952106,692102,692183;HF952105,692102,692183;CP007482,692102,692183;CP007565,692102,692183;HG939456,692102,692183;CP007631,692102,692183;CP007632,692102,692183;CP006910,692102,692183;CP007572,692102,692183;CP007571,692102,692183;CP007570,692102,692183;FO393392,692102,692183;CP010867,692102,692183;CP011325…
AE009948	Mauve	SHARED	692533	697279	.	.	.	Notes=Lenght4746	AL732656,692533,697279;CP000114,692533,697279;CP003810,692533,697279;HF952104,692533,697279;HF952106,692533,697279;HF952105,692533,697279;CP007482,692533,697279;CP007565,692533,697279;HG939456,692533,697279;CP007631,692533,697279;CP007632,692533,697279;CP006910,692533,697279;CP007572,692533,697279;CP007571,692533,697279;CP007570,692533,697279;FO393392,692533,697279;CP010867,692533,697279;CP011325…
AE009948	Mauve	SHARED	697280	697429	.	.	.	Notes=Lenght149	AL732656,697280,697429;CP000114,697280,697429;CP003810,697280,697429;HF952104,697280,697429;HF952106,697280,697429;HF952105,697280,697429;HG939456,697280,697429;CP007631,697280,697429;CP007632,697280,697429;CP006910,697280,697429;CP007572,697280,697429;CP007571,697280,697429;CP007570,697280,697429;CP010867,697280,697429;CP011325,697280,697429;CP011326,697280,697429;CP011327,697280,697429;CP011329…
AE009948	Mauve	SHARED	697430	698517	.	.	.	Notes=Lenght1087	AL732656,697430,698517;CP000114,697430,698517;CP003810,697430,698517;HF952104,697430,698517;HF952106,697430,698517;HF952105,697430,698517;CP007482,697430,698517;CP007565,697430,698517;HG939456,697430,698517;CP007631,697430,698517;CP007632,697430,698517;CP006910,697430,698517;CP007572,697430,698517;CP007571,697430,698517;CP007570,697430,698517;FO393392,697430,698517;CP010867,697430,698517;CP011325…
AE009948	Mauve	SHARED	698518	698532	.	.	.	Notes=Lenght14	AL732656,698518,698532;CP000114,698518,698532;CP003810,698518,698532;HF952104,698518,698532;HF952106,698518,698532;HF952105,698518,698532;HG939456,698518,698532;CP007631,698518,698532;CP007632,698518,698532;CP006910,698518,698532;CP007572,698518,698532;CP007571,698518,698532;CP007570,698518,698532;CP010867,698518,698532;CP011325,698518,698532;CP011326,698518,698532;CP011327,698518,698532;CP011329…
AE009948	Mauve	SHARED	698534	698553	.	.	.	Notes=Lenght19	AL732656,698534,698553;CP000114,698534,698553;CP003810,698534,698553;HF952104,698534,698553;HF952106,698534,698553;HF952105,698534,698553;HG939456,698534,698553;CP007631,698534,698553;CP007632,698534,698553;CP006910,698534,698553;CP007572,698534,698553;CP007571,698534,698553;CP007570,698534,698553;CP010867,698534,698553;CP011325,698534,698553;CP011326,698534,698553;CP011327,698534,698553;CP010319…
AE009948	Mauve	SHARED	698554	699584	.	.	.	Notes=Lenght1030	AL732656,698554,699584;CP000114,698554,699584;CP003810,698554,699584;HF952104,698554,699584;HF952106,698554,699584;HF952105,698554,699584;CP007482,698554,699584;CP007565,698554,699584;HG939456,698554,699584;CP007631,698554,699584;CP007632,698554,699584;CP006910,698554,699584;CP007572,698554,699584;CP007571,698554,699584;CP007570,698554,699584;FO393392,698554,699584;CP010867,698554,699584;CP011325…
AE009948	Mauve	SHARED	701201	701221	.	.	.	Notes=Lenght20	AL732656,701201,701221;CP000114,701201,701221;CP003810,701201,701221;CP003919,701201,701221;HF952104,701201,701221;HF952106,701201,701221;HF952105,701201,701221;CP007482,701201,701221;CP007565,701201,701221;HG939456,701201,701221;CP007631,701201,701221;CP007632,701201,701221;CP006910,701201,701221;CP007572,701201,701221;CP007571,701201,701221;CP007570,701201,701221;FO393392,701201,701221;CP010867…
AE009948	Mauve	SHARED	711545	711558	.	.	.	Notes=Lenght13	AL732656,711545,711558;CP000114,711545,711558;CP003810,711545,711558;CP003919,711545,711558;HF952104,711545,711558;HF952106,711545,711558;HF952105,711545,711558;CP007482,711545,711558;CP007565,711545,711558;CP007631,711545,711558;CP006910,711545,711558;CP007572,711545,711558;CP007571,711545,711558;CP007570,711545,711558;FO393392,711545,711558;CP010867,711545,711558;CP011325,711545,711558;CP011326…
AE009948	Mauve	SHARED	712053	712215	.	.	.	Notes=Lenght162	AL732656,712053,712215;CP000114,712053,712215;CP003810,712053,712215;CP003919,712053,712215;HF952104,712053,712215;HF952106,712053,712215;HF952105,712053,712215;HG939456,712053,712215;CP007631,712053,712215;CP007632,712053,712215;CP006910,712053,712215;CP007572,712053,712215;CP007571,712053,712215;CP007570,712053,712215;CP010867,712053,712215;CP011325,712053,712215;CP011326,712053,712215;CP011327…
AE009948	Mauve	SHARED	716542	716619	.	.	.	Notes=Lenght77	AL732656,716542,716619;CP000114,716542,716619;CP003810,716542,716619;HF952104,716542,716619;HF952106,716542,716619;HF952105,716542,716619;CP007482,716542,716619;CP007565,716542,716619;HG939456,716542,716619;CP007631,716542,716619;CP007632,716542,716619;CP006910,716542,716619;CP007572,716542,716619;CP007571,716542,716619;CP007570,716542,716619;FO393392,716542,716619;CP010867,716542,716619;CP011325…
AE009948	Mauve	SHARED	721726	722285	.	.	.	Notes=Lenght559	AL732656,721726,722285;CP000114,721726,722285;CP003810,721726,722285;HF952104,721726,722285;HF952106,721726,722285;HF952105,721726,722285;CP007482,721726,722285;CP007565,721726,722285;HG939456,721726,722285;CP007631,721726,722285;CP007632,721726,722285;CP006910,721726,722285;CP007572,721726,722285;CP007571,721726,722285;CP007570,721726,722285;FO393392,721726,722285;CP010867,721726,722285;CP011325…
AE009948	Mauve	SHARED	737206	737429	.	.	.	Notes=Lenght223	AL732656,737206,737429;CP003919,737206,737429;HF952104,737206,737429;HF952106,737206,737429;HF952105,737206,737429;CP007482,737206,737429;CP007565,737206,737429;HG939456,737206,737429;CP007631,737206,737429;CP007632,737206,737429;CP006910,737206,737429;CP007572,737206,737429;CP007571,737206,737429;CP007570,737206,737429;FO393392,737206,737429;CP010867,737206,737429;CP011328,737206,737429;CP011329…
AE009948	Mauve	SHARED	739422	739476	.	.	.	Notes=Lenght54	AL732656,739422,739476;CP000114,739422,739476;CP003810,739422,739476;HF952104,739422,739476;HF952106,739422,739476;HF952105,739422,739476;CP007482,739422,739476;CP007565,739422,739476;HG939456,739422,739476;CP007631,739422,739476;CP007632,739422,739476;CP006910,739422,739476;CP007572,739422,739476;CP007571,739422,739476;CP007570,739422,739476;FO393392,739422,739476;CP010867,739422,739476;CP011325…
AE009948	Mauve	SHARED	740120	740298	.	.	.	Notes=Lenght178	AL732656,740120,740298;CP000114,740120,740298;CP003810,740120,740298;CP003919,740120,740298;HF952104,740120,740298;HF952106,740120,740298;HF952105,740120,740298;CP007482,740120,740298;CP007565,740120,740298;HG939456,740120,740298;CP007631,740120,740298;CP007632,740120,740298;CP006910,740120,740298;CP007572,740120,740298;CP007571,740120,740298;CP007570,740120,740298;FO393392,740120,740298;CP010867…
AE009948	Mauve	SHARED	749375	749448	.	.	.	Notes=Lenght73	AL732656,749375,749448;CP000114,749375,749448;CP003810,749375,749448;CP003919,749375,749448;HF952104,749375,749448;HF952106,749375,749448;HF952105,749375,749448;HG939456,749375,749448;CP007631,749375,749448;CP007632,749375,749448;CP006910,749375,749448;CP007572,749375,749448;CP007571,749375,749448;CP007570,749375,749448;CP010867,749375,749448;CP011325,749375,749448;CP011326,749375,749448;CP011327…
AE009948	Mauve	SHARED	749548	749708	.	.	.	Notes=Lenght160	AL732656,749548,749708;CP000114,749548,749708;CP003810,749548,749708;CP003919,749548,749708;HF952104,749548,749708;HF952106,749548,749708;HF952105,749548,749708;HG939456,749548,749708;CP007631,749548,749708;CP007632,749548,749708;CP006910,749548,749708;CP007572,749548,749708;CP007571,749548,749708;CP007570,749548,749708;CP010867,749548,749708;CP011325,749548,749708;CP011326,749548,749708;CP011327…
AE009948	Mauve	SHARED	771807	772230	.	.	.	Notes=Lenght423	AL732656,771807,772230;CP000114,771807,772230;CP003810,771807,772230;HF952104,771807,772230;HF952106,771807,772230;HF952105,771807,772230;CP007482,771807,772230;CP007565,771807,772230;HG939456,771807,772230;CP007631,771807,772230;CP007632,771807,772230;CP006910,771807,772230;CP007572,771807,772230;CP007571,771807,772230;CP007570,771807,772230;FO393392,771807,772230;CP010867,771807,772230;CP011325…
AE009948	Mauve	SHARED	772231	772560	.	.	.	Notes=Lenght329	AL732656,772231,772560;CP000114,772231,772560;CP003810,772231,772560;HF952104,772231,772560;HF952106,772231,772560;HF952105,772231,772560;CP007482,772231,772560;CP007565,772231,772560;HG939456,772231,772560;CP007631,772231,772560;CP007632,772231,772560;CP006910,772231,772560;CP007572,772231,772560;CP007571,772231,772560;CP007570,772231,772560;FO393392,772231,772560;CP010867,772231,772560;CP011325…
AE009948	Mauve	SHARED	776229	776264	.	.	.	Notes=Lenght35	AL732656,776229,776264;CP000114,776229,776264;CP003810,776229,776264;HF952104,776229,776264;HF952106,776229,776264;HF952105,776229,776264;HG939456,776229,776264;CP007631,776229,776264;CP007632,776229,776264;CP006910,776229,776264;CP007572,776229,776264;CP007571,776229,776264;CP007570,776229,776264;CP010867,776229,776264;CP011325,776229,776264;CP011326,776229,776264;CP011327,776229,776264;CP011329…
AE009948	Mauve	SHARED	783057	783404	.	.	.	Notes=Lenght347	AL732656,783057,783404;CP000114,783057,783404;CP003810,783057,783404;CP003919,783057,783404;HF952104,783057,783404;HF952106,783057,783404;HF952105,783057,783404;HG939456,783057,783404;CP007631,783057,783404;CP007632,783057,783404;CP006910,783057,783404;CP007572,783057,783404;CP007571,783057,783404;CP007570,783057,783404;CP010867,783057,783404;CP011325,783057,783404;CP011326,783057,783404;CP011327…
AE009948	Mauve	SHARED	784695	784931	.	.	.	Notes=Lenght236	AL732656,784695,784931;CP000114,784695,784931;CP003810,784695,784931;HF952104,784695,784931;HF952106,784695,784931;HF952105,784695,784931;CP007482,784695,784931;CP007565,784695,784931;HG939456,784695,784931;CP007631,784695,784931;CP007632,784695,784931;CP006910,784695,784931;CP007572,784695,784931;CP007571,784695,784931;CP007570,784695,784931;FO393392,784695,784931;CP010867,784695,784931;CP011325…
AE009948	Mauve	SHARED	787849	789171	.	.	.	Notes=Lenght1322	AL732656,787849,789171;CP000114,787849,789171;CP003810,787849,789171;CP003919,787849,789171;HF952104,787849,789171;HF952106,787849,789171;HF952105,787849,789171;HG939456,787849,789171;CP007631,787849,789171;CP007632,787849,789171;CP006910,787849,789171;CP007572,787849,789171;CP007571,787849,789171;CP007570,787849,789171;CP010867,787849,789171;CP011325,787849,789171;CP011326,787849,789171;CP011327…
AE009948	Mauve	SHARED	793651	794296	.	.	.	Notes=Lenght645	AL732656,793651,794296;CP000114,793651,794296;CP003810,793651,794296;CP003919,793651,794296;HF952104,793651,794296;HF952106,793651,794296;HF952105,793651,794296;CP007482,793651,794296;CP007565,793651,794296;HG939456,793651,794296;CP007631,793651,794296;CP007632,793651,794296;CP006910,793651,794296;CP007572,793651,794296;FO393392,793651,794296;CP010867,793651,794296;CP011325,793651,794296;CP011326…
AE009948	Mauve	SHARED	794297	794823	.	.	.	Notes=Lenght526	AL732656,794297,794823;CP000114,794297,794823;CP003810,794297,794823;CP003919,794297,794823;HF952104,794297,794823;HF952106,794297,794823;HF952105,794297,794823;CP007482,794297,794823;CP007565,794297,794823;HG939456,794297,794823;CP007631,794297,794823;CP007632,794297,794823;CP006910,794297,794823;CP007572,794297,794823;CP007570,794297,794823;FO393392,794297,794823;CP010867,794297,794823;CP011325…
AE009948	Mauve	SHARED	812349	812688	.	.	.	Notes=Lenght339	AL732656,812349,812688;CP000114,812349,812688;CP003810,812349,812688;CP003919,812349,812688;HF952104,812349,812688;HF952106,812349,812688;HF952105,812349,812688;HG939456,812349,812688;CP007631,812349,812688;CP007632,812349,812688;CP006910,812349,812688;CP007572,812349,812688;CP007571,812349,812688;CP007570,812349,812688;CP010867,812349,812688;CP011325,812349,812688;CP011326,812349,812688;CP011327…
AE009948	Mauve	SHARED	813756	814029	.	.	.	Notes=Lenght273	AL732656,813756,814029;CP000114,813756,814029;CP003810,813756,814029;CP003919,813756,814029;HF952104,813756,814029;HF952106,813756,814029;HF952105,813756,814029;HG939456,813756,814029;CP007631,813756,814029;CP007632,813756,814029;CP006910,813756,814029;CP007572,813756,814029;CP007571,813756,814029;CP007570,813756,814029;CP010867,813756,814029;CP011325,813756,814029;CP011326,813756,814029;CP011327…
AE009948	Mauve	SHARED	815089	815134	.	.	.	Notes=Lenght45	AL732656,815089,815134;CP000114,815089,815134;CP003810,815089,815134;CP003919,815089,815134;HF952104,815089,815134;HF952106,815089,815134;HF952105,815089,815134;HG939456,815089,815134;CP007631,815089,815134;CP007632,815089,815134;CP006910,815089,815134;CP007572,815089,815134;CP007571,815089,815134;CP007570,815089,815134;CP010867,815089,815134;CP011325,815089,815134;CP011326,815089,815134;CP011327…
AE009948	Mauve	SHARED	815376	815645	.	.	.	Notes=Lenght269	AL732656,815376,815645;CP000114,815376,815645;CP003810,815376,815645;HF952104,815376,815645;HF952106,815376,815645;HF952105,815376,815645;HG939456,815376,815645;CP007631,815376,815645;CP007632,815376,815645;CP006910,815376,815645;CP007572,815376,815645;CP007571,815376,815645;CP007570,815376,815645;CP010867,815376,815645;CP011325,815376,815645;CP011326,815376,815645;CP011327,815376,815645;CP011329…
AE009948	Mauve	SHARED	823519	823575	.	.	.	Notes=Lenght56	AL732656,823519,823575;CP000114,823519,823575;CP003810,823519,823575;HF952104,823519,823575;HF952106,823519,823575;HF952105,823519,823575;CP007482,823519,823575;CP007565,823519,823575;HG939456,823519,823575;CP007631,823519,823575;CP007632,823519,823575;CP006910,823519,823575;CP007572,823519,823575;CP007571,823519,823575;CP007570,823519,823575;FO393392,823519,823575;CP010867,823519,823575;CP011325…
AE009948	Mauve	SHARED	823576	823629	.	.	.	Notes=Lenght53	AL732656,823576,823629;CP000114,823576,823629;CP003810,823576,823629;HF952104,823576,823629;HF952106,823576,823629;HF952105,823576,823629;HG939456,823576,823629;CP007631,823576,823629;CP007632,823576,823629;CP006910,823576,823629;CP007572,823576,823629;CP007571,823576,823629;CP007570,823576,823629;CP010867,823576,823629;CP011325,823576,823629;CP011326,823576,823629;CP011327,823576,823629;CP011329…
AE009948	Mauve	SHARED	832273	833745	.	.	.	Notes=Lenght1472	CP000114,832273,833745;CP003810,832273,833745;HF952104,832273,833745;CP007631,832273,833745;CP010867,832273,833745;CP011325,832273,833745;CP011326,832273,833745;CP011327,832273,833745;CP011329,832273,833745;CP012419,832273,833745;CP013202,832273,833745;
AE009948	Mauve	SHARED	833754	833781	.	.	.	Notes=Lenght27	AL732656,833754,833781;CP000114,833754,833781;CP003810,833754,833781;HF952104,833754,833781;HF952106,833754,833781;HF952105,833754,833781;HG939456,833754,833781;CP007631,833754,833781;CP007632,833754,833781;CP006910,833754,833781;CP007572,833754,833781;CP007571,833754,833781;CP007570,833754,833781;CP010867,833754,833781;CP011325,833754,833781;CP011326,833754,833781;CP011327,833754,833781;CP011329…
AE009948	Mauve	SHARED	835279	835369	.	.	.	Notes=Lenght90	AL732656,835279,835369;CP000114,835279,835369;CP003810,835279,835369;CP003919,835279,835369;HF952104,835279,835369;HF952106,835279,835369;HF952105,835279,835369;CP007482,835279,835369;CP007565,835279,835369;HG939456,835279,835369;CP007631,835279,835369;CP007632,835279,835369;CP006910,835279,835369;CP007572,835279,835369;CP007571,835279,835369;CP007570,835279,835369;FO393392,835279,835369;CP010867…
AE009948	Mauve	SHARED	838549	841102	.	.	.	Notes=Lenght2553	AL732656,838549,841102;CP000114,838549,841102;CP003810,838549,841102;CP003919,838549,841102;HF952104,838549,841102;HF952106,838549,841102;CP007482,838549,841102;CP007565,838549,841102;HG939456,838549,841102;CP007631,838549,841102;CP007632,838549,841102;CP006910,838549,841102;CP007572,838549,841102;CP007571,838549,841102;CP007570,838549,841102;FO393392,838549,841102;CP010867,838549,841102;CP011325…
AE009948	Mauve	SHARED	853318	853356	.	.	.	Notes=Lenght38	CP000114,853318,853356;CP003810,853318,853356;CP003919,853318,853356;HF952104,853318,853356;HF952106,853318,853356;HF952105,853318,853356;CP007482,853318,853356;CP007565,853318,853356;HG939456,853318,853356;CP007631,853318,853356;CP007632,853318,853356;CP006910,853318,853356;FO393392,853318,853356;CP010867,853318,853356;CP011325,853318,853356;CP011326,853318,853356;CP011327,853318,853356;CP011328…
AE009948	Mauve	SHARED	854371	854694	.	.	.	Notes=Lenght323	AL732656,854371,854694;CP000114,854371,854694;CP003810,854371,854694;HF952104,854371,854694;HF952106,854371,854694;HF952105,854371,854694;CP007482,854371,854694;CP007565,854371,854694;HG939456,854371,854694;CP007631,854371,854694;CP007632,854371,854694;CP006910,854371,854694;CP007572,854371,854694;CP007571,854371,854694;CP007570,854371,854694;FO393392,854371,854694;CP010867,854371,854694;CP011325…
AE009948	Mauve	SHARED	872848	872875	.	.	.	Notes=Lenght27	AL732656,872848,872875;CP000114,872848,872875;CP003810,872848,872875;HF952104,872848,872875;HF952106,872848,872875;HF952105,872848,872875;CP007482,872848,872875;CP007565,872848,872875;HG939456,872848,872875;CP007631,872848,872875;CP007632,872848,872875;CP006910,872848,872875;CP007572,872848,872875;CP007571,872848,872875;CP007570,872848,872875;FO393392,872848,872875;CP010867,872848,872875;CP011325…
AE009948	Mauve	SHARED	872877	872900	.	.	.	Notes=Lenght23	CP000114,872877,872900;CP003810,872877,872900;HF952104,872877,872900;HF952106,872877,872900;HF952105,872877,872900;CP007482,872877,872900;CP007565,872877,872900;HG939456,872877,872900;CP007631,872877,872900;CP007632,872877,872900;CP006910,872877,872900;CP007572,872877,872900;CP007570,872877,872900;FO393392,872877,872900;CP010867,872877,872900;CP011325,872877,872900;CP011326,872877,872900;CP011327…
AE009948	Mauve	SHARED	872901	872914	.	.	.	Notes=Lenght13	CP000114,872901,872914;CP003810,872901,872914;HF952104,872901,872914;HF952106,872901,872914;HF952105,872901,872914;CP007482,872901,872914;CP007565,872901,872914;HG939456,872901,872914;CP007631,872901,872914;CP007632,872901,872914;CP006910,872901,872914;FO393392,872901,872914;CP010867,872901,872914;CP011325,872901,872914;CP011326,872901,872914;CP011327,872901,872914;CP011328,872901,872914;CP011329…
AE009948	Mauve	SHARED	873518	873818	.	.	.	Notes=Lenght300	CP000114,873518,873818;CP003810,873518,873818;CP003919,873518,873818;HF952104,873518,873818;HF952106,873518,873818;HF952105,873518,873818;CP007482,873518,873818;CP007565,873518,873818;HG939456,873518,873818;CP007631,873518,873818;CP007632,873518,873818;CP006910,873518,873818;CP007572,873518,873818;CP007571,873518,873818;CP007570,873518,873818;FO393392,873518,873818;CP010867,873518,873818;CP011325…
AE009948	Mauve	SHARED	881756	881804	.	.	.	Notes=Lenght48	CP000114,881756,881804;CP003810,881756,881804;CP003919,881756,881804;HF952104,881756,881804;HF952106,881756,881804;HF952105,881756,881804;CP007482,881756,881804;CP007565,881756,881804;HG939456,881756,881804;CP007631,881756,881804;CP007632,881756,881804;CP006910,881756,881804;CP007572,881756,881804;CP007571,881756,881804;CP007570,881756,881804;FO393392,881756,881804;CP010867,881756,881804;CP011325…
AE009948	Mauve	SHARED	883271	883292	.	.	.	Notes=Lenght21	AL732656,883271,883292;CP000114,883271,883292;CP003810,883271,883292;CP003919,883271,883292;HF952104,883271,883292;HF952106,883271,883292;HF952105,883271,883292;CP007482,883271,883292;CP007565,883271,883292;HG939456,883271,883292;CP007631,883271,883292;CP007632,883271,883292;CP007572,883271,883292;CP007571,883271,883292;CP007570,883271,883292;FO393392,883271,883292;CP010867,883271,883292;CP011325…
AE009948	Mauve	SHARED	891898	891912	.	.	.	Notes=Lenght14	AL732656,891898,891912;CP000114,891898,891912;CP003810,891898,891912;HF952104,891898,891912;HG939456,891898,891912;CP007631,891898,891912;CP007632,891898,891912;CP007572,891898,891912;CP007571,891898,891912;CP007570,891898,891912;CP010867,891898,891912;CP011325,891898,891912;CP011326,891898,891912;CP011327,891898,891912;CP011329,891898,891912;CP012419,891898,891912;CP013202,891898,891912;
AE009948	Mauve	SHARED	891913	891935	.	.	.	Notes=Lenght22	AL732656,891913,891935;CP000114,891913,891935;CP003810,891913,891935;HF952104,891913,891935;CP007631,891913,891935;CP007572,891913,891935;CP007571,891913,891935;CP007570,891913,891935;CP010867,891913,891935;CP011325,891913,891935;CP011326,891913,891935;CP011327,891913,891935;CP011329,891913,891935;CP012419,891913,891935;CP013202,891913,891935;
AE009948	Mauve	SHARED	901947	902051	.	.	.	Notes=Lenght104	AL732656,901947,902051;CP000114,901947,902051;CP003810,901947,902051;CP003919,901947,902051;HF952104,901947,902051;CP007482,901947,902051;CP007565,901947,902051;CP007631,901947,902051;CP006910,901947,902051;CP007572,901947,902051;CP007571,901947,902051;CP007570,901947,902051;FO393392,901947,902051;CP010867,901947,902051;CP011325,901947,902051;CP011326,901947,902051;CP011327,901947,902051;CP011328…
AE009948	Mauve	SHARED	905138	905151	.	.	.	Notes=Lenght13	CP000114,905138,905151;CP003810,905138,905151;CP003919,905138,905151;HF952104,905138,905151;HF952106,905138,905151;HF952105,905138,905151;CP007482,905138,905151;CP007565,905138,905151;HG939456,905138,905151;CP007631,905138,905151;CP007632,905138,905151;CP007572,905138,905151;CP007571,905138,905151;CP007570,905138,905151;FO393392,905138,905151;CP010867,905138,905151;CP011325,905138,905151;CP011326…
AE009948	Mauve	SHARED	908164	908186	.	.	.	Notes=Lenght22	AL732656,908164,908186;CP000114,908164,908186;CP003810,908164,908186;CP003919,908164,908186;HF952104,908164,908186;HF952106,908164,908186;HF952105,908164,908186;CP007482,908164,908186;CP007565,908164,908186;HG939456,908164,908186;CP007631,908164,908186;CP007632,908164,908186;CP006910,908164,908186;CP007572,908164,908186;CP007571,908164,908186;CP007570,908164,908186;FO393392,908164,908186;CP011325…
AE009948	Mauve	SHARED	908187	908199	.	.	.	Notes=Lenght12	AL732656,908187,908199;CP000114,908187,908199;CP003810,908187,908199;CP003919,908187,908199;HF952104,908187,908199;HF952106,908187,908199;HF952105,908187,908199;CP007482,908187,908199;CP007565,908187,908199;HG939456,908187,908199;CP007631,908187,908199;CP007632,908187,908199;CP006910,908187,908199;CP007572,908187,908199;CP007571,908187,908199;CP007570,908187,908199;FO393392,908187,908199;CP011325…
AE009948	Mauve	SHARED	908362	908398	.	.	.	Notes=Lenght36	HF952106,908362,908398;HF952105,908362,908398;HG939456,908362,908398;CP007631,908362,908398;CP007632,908362,908398;CP006910,908362,908398;CP011329,908362,908398;CP010319,908362,908398;CP013202,908362,908398;
AE009948	Mauve	SHARED	908559	908595	.	.	.	Notes=Lenght36	AL732656,908559,908595;CP000114,908559,908595;CP003810,908559,908595;HF952106,908559,908595;HG939456,908559,908595;CP007631,908559,908595;CP007632,908559,908595;CP006910,908559,908595;CP011325,908559,908595;CP011326,908559,908595;CP011327,908559,908595;CP011329,908559,908595;CP010319,908559,908595;CP012419,908559,908595;CP013202,908559,908595;
AE009948	Mauve	SHARED	908601	908611	.	.	.	Notes=Lenght10	CP000114,908601,908611;HG939456,908601,908611;CP007631,908601,908611;CP007632,908601,908611;CP006910,908601,908611;CP011329,908601,908611;CP013202,908601,908611;
AE009948	Mauve	SHARED	909093	909114	.	.	.	Notes=Lenght21	CP000114,909093,909114;CP007631,909093,909114;CP011329,909093,909114;CP013202,909093,909114;
AE009948	Mauve	SHARED	909027	909057	.	.	.	Notes=Lenght30	HF952104,909027,909057;CP007631,909027,909057;CP010867,909027,909057;CP011329,909027,909057;CP013202,909027,909057;
AE009948	Mauve	SHARED	909620	909640	.	.	.	Notes=Lenght20	HF952104,909620,909640;CP007631,909620,909640;CP010867,909620,909640;CP011329,909620,909640;CP013202,909620,909640;
AE009948	Mauve	SHARED	909641	909681	.	.	.	Notes=Lenght40	HF952104,909641,909681;HF952106,909641,909681;CP007631,909641,909681;CP010867,909641,909681;CP011329,909641,909681;CP013202,909641,909681;
AE009948	Mauve	SHARED	909748	909798	.	.	.	Notes=Lenght50	HF952104,909748,909798;HF952106,909748,909798;CP007631,909748,909798;CP010867,909748,909798;CP011329,909748,909798;CP013202,909748,909798;
AE009948	Mauve	SHARED	910205	910225	.	.	.	Notes=Lenght20	AL732656,910205,910225;CP000114,910205,910225;CP003810,910205,910225;CP003919,910205,910225;HF952104,910205,910225;HF952106,910205,910225;HF952105,910205,910225;CP007482,910205,910225;CP007565,910205,910225;HG939456,910205,910225;CP007631,910205,910225;CP007632,910205,910225;CP006910,910205,910225;FO393392,910205,910225;CP010867,910205,910225;CP011325,910205,910225;CP011326,910205,910225;CP011327…
AE009948	Mauve	SHARED	913546	913565	.	.	.	Notes=Lenght19	AL732656,913546,913565;CP000114,913546,913565;CP003810,913546,913565;HF952104,913546,913565;HF952106,913546,913565;HF952105,913546,913565;HG939456,913546,913565;CP007631,913546,913565;CP007632,913546,913565;CP006910,913546,913565;CP007572,913546,913565;CP007571,913546,913565;CP007570,913546,913565;CP010867,913546,913565;CP011325,913546,913565;CP011326,913546,913565;CP011327,913546,913565;CP011329…
AE009948	Mauve	SHARED	915569	915744	.	.	.	Notes=Lenght175	AL732656,915569,915744;CP000114,915569,915744;CP003810,915569,915744;HF952104,915569,915744;HF952106,915569,915744;HF952105,915569,915744;CP007482,915569,915744;CP007565,915569,915744;HG939456,915569,915744;CP007631,915569,915744;CP007632,915569,915744;CP006910,915569,915744;CP007572,915569,915744;CP007571,915569,915744;CP007570,915569,915744;FO393392,915569,915744;CP010867,915569,915744;CP011325…
AE009948	Mauve	SHARED	917147	917191	.	.	.	Notes=Lenght44	AL732656,917147,917191;CP000114,917147,917191;CP003810,917147,917191;CP003919,917147,917191;HF952104,917147,917191;HF952106,917147,917191;HF952105,917147,917191;CP007482,917147,917191;CP007565,917147,917191;HG939456,917147,917191;CP007631,917147,917191;CP007632,917147,917191;CP006910,917147,917191;CP007572,917147,917191;CP007571,917147,917191;CP007570,917147,917191;FO393392,917147,917191;CP010867…
AE009948	Mauve	SHARED	918431	919090	.	.	.	Notes=Lenght659	AL732656,918431,919090;CP000114,918431,919090;CP003810,918431,919090;CP003919,918431,919090;HF952104,918431,919090;HF952106,918431,919090;HF952105,918431,919090;HG939456,918431,919090;CP007631,918431,919090;CP007632,918431,919090;CP006910,918431,919090;CP007572,918431,919090;CP007571,918431,919090;CP007570,918431,919090;CP010867,918431,919090;CP011325,918431,919090;CP011326,918431,919090;CP011327…
AE009948	Mauve	SHARED	921347	921493	.	.	.	Notes=Lenght146	AL732656,921347,921493;CP000114,921347,921493;CP003810,921347,921493;HF952104,921347,921493;HF952106,921347,921493;HF952105,921347,921493;HG939456,921347,921493;CP007631,921347,921493;CP007632,921347,921493;CP006910,921347,921493;CP007572,921347,921493;CP007571,921347,921493;CP007570,921347,921493;CP010867,921347,921493;CP011325,921347,921493;CP011326,921347,921493;CP011327,921347,921493;CP011329…
AE009948	Mauve	SHARED	922111	922204	.	.	.	Notes=Lenght93	AL732656,922111,922204;CP000114,922111,922204;CP003810,922111,922204;CP003919,922111,922204;HF952104,922111,922204;HF952106,922111,922204;HF952105,922111,922204;CP007482,922111,922204;CP007565,922111,922204;HG939456,922111,922204;CP007631,922111,922204;CP007632,922111,922204;CP007572,922111,922204;CP007571,922111,922204;CP007570,922111,922204;FO393392,922111,922204;CP010867,922111,922204;CP011325…
AE009948	Mauve	SHARED	922231	922255	.	.	.	Notes=Lenght24	AL732656,922231,922255;CP000114,922231,922255;CP003810,922231,922255;CP003919,922231,922255;HF952104,922231,922255;HF952106,922231,922255;HF952105,922231,922255;CP007482,922231,922255;CP007565,922231,922255;HG939456,922231,922255;CP007631,922231,922255;CP007632,922231,922255;CP006910,922231,922255;FO393392,922231,922255;CP010867,922231,922255;CP011325,922231,922255;CP011326,922231,922255;CP011327…
AE009948	Mauve	SHARED	956202	956219	.	.	.	Notes=Lenght17	AL732656,956202,956219;CP000114,956202,956219;CP003810,956202,956219;HF952104,956202,956219;HF952106,956202,956219;HF952105,956202,956219;CP007482,956202,956219;CP007565,956202,956219;HG939456,956202,956219;CP007631,956202,956219;CP007632,956202,956219;CP006910,956202,956219;CP007572,956202,956219;CP007571,956202,956219;CP007570,956202,956219;FO393392,956202,956219;CP010867,956202,956219;CP011325…
AE009948	Mauve	SHARED	956220	956253	.	.	.	Notes=Lenght33	AL732656,956220,956253;CP000114,956220,956253;CP003810,956220,956253;HF952104,956220,956253;HF952106,956220,956253;HF952105,956220,956253;CP007482,956220,956253;CP007565,956220,956253;HG939456,956220,956253;CP007631,956220,956253;CP007632,956220,956253;CP006910,956220,956253;CP007571,956220,956253;CP007570,956220,956253;FO393392,956220,956253;CP010867,956220,956253;CP011325,956220,956253;CP011326…
AE009948	Mauve	SHARED	958621	959764	.	.	.	Notes=Lenght1143	AL732656,958621,959764;CP000114,958621,959764;CP003810,958621,959764;HF952104,958621,959764;HF952106,958621,959764;HF952105,958621,959764;HG939456,958621,959764;CP007631,958621,959764;CP007632,958621,959764;CP006910,958621,959764;CP007572,958621,959764;CP007571,958621,959764;CP007570,958621,959764;CP010867,958621,959764;CP011325,958621,959764;CP011326,958621,959764;CP011327,958621,959764;CP011329…
AE009948	Mauve	SHARED	960103	960303	.	.	.	Notes=Lenght200	AL732656,960103,960303;CP000114,960103,960303;CP003810,960103,960303;HF952104,960103,960303;HF952106,960103,960303;HF952105,960103,960303;HG939456,960103,960303;CP007631,960103,960303;CP007632,960103,960303;CP006910,960103,960303;CP007572,960103,960303;CP007571,960103,960303;CP007570,960103,960303;CP010867,960103,960303;CP011325,960103,960303;CP011326,960103,960303;CP011327,960103,960303;CP011329…
AE009948	Mauve	SHARED	962533	962554	.	.	.	Notes=Lenght21	AL732656,962533,962554;CP000114,962533,962554;CP003810,962533,962554;HF952104,962533,962554;HF952106,962533,962554;HF952105,962533,962554;HG939456,962533,962554;CP007631,962533,962554;CP007632,962533,962554;CP006910,962533,962554;CP007572,962533,962554;CP007571,962533,962554;CP007570,962533,962554;CP010867,962533,962554;CP011325,962533,962554;CP011326,962533,962554;CP011327,962533,962554;CP011329…
AE009948	Mauve	SHARED	962824	962921	.	.	.	Notes=Lenght97	AL732656,962824,962921;CP000114,962824,962921;CP003810,962824,962921;HF952104,962824,962921;HF952106,962824,962921;HF952105,962824,962921;CP007482,962824,962921;CP007565,962824,962921;HG939456,962824,962921;CP007631,962824,962921;CP007632,962824,962921;CP006910,962824,962921;CP007572,962824,962921;CP007571,962824,962921;CP007570,962824,962921;FO393392,962824,962921;CP010867,962824,962921;CP011325…
AE009948	Mauve	SHARED	970280	970316	.	.	.	Notes=Lenght36	AL732656,970280,970316;CP000114,970280,970316;CP003810,970280,970316;CP003919,970280,970316;HF952104,970280,970316;HF952106,970280,970316;HF952105,970280,970316;CP007482,970280,970316;CP007565,970280,970316;HG939456,970280,970316;CP007631,970280,970316;CP007632,970280,970316;CP007572,970280,970316;CP007571,970280,970316;CP007570,970280,970316;FO393392,970280,970316;CP010867,970280,970316;CP011325…
AE009948	Mauve	SHARED	970327	971402	.	.	.	Notes=Lenght1075	AL732656,970327,971402;CP000114,970327,971402;CP003810,970327,971402;CP003919,970327,971402;HF952104,970327,971402;HF952106,970327,971402;HF952105,970327,971402;CP007482,970327,971402;CP007565,970327,971402;HG939456,970327,971402;CP007631,970327,971402;CP007632,970327,971402;CP006910,970327,971402;FO393392,970327,971402;CP010867,970327,971402;CP011325,970327,971402;CP011326,970327,971402;CP011327…
AE009948	Mauve	SHARED	972423	972566	.	.	.	Notes=Lenght143	AL732656,972423,972566;CP000114,972423,972566;CP003810,972423,972566;HF952104,972423,972566;HF952106,972423,972566;HF952105,972423,972566;HG939456,972423,972566;CP007631,972423,972566;CP007632,972423,972566;CP006910,972423,972566;CP007572,972423,972566;CP007571,972423,972566;CP007570,972423,972566;CP010867,972423,972566;CP011325,972423,972566;CP011326,972423,972566;CP011327,972423,972566;CP011329…
AE009948	Mauve	SHARED	972816	972879	.	.	.	Notes=Lenght63	CP000114,972816,972879;CP003810,972816,972879;CP007631,972816,972879;CP010867,972816,972879;CP011325,972816,972879;CP011326,972816,972879;CP011327,972816,972879;CP011329,972816,972879;CP012419,972816,972879;CP013202,972816,972879;
AE009948	Mauve	SHARED	978484	978601	.	.	.	Notes=Lenght117	AL732656,978484,978601;CP000114,978484,978601;CP003810,978484,978601;CP003919,978484,978601;HF952104,978484,978601;HF952106,978484,978601;HF952105,978484,978601;HG939456,978484,978601;CP007631,978484,978601;CP007632,978484,978601;CP006910,978484,978601;CP007572,978484,978601;CP007571,978484,978601;CP007570,978484,978601;CP010867,978484,978601;CP011325,978484,978601;CP011326,978484,978601;CP011327…
AE009948	Mauve	SHARED	979486	979600	.	.	.	Notes=Lenght114	AL732656,979486,979600;CP000114,979486,979600;CP003810,979486,979600;HF952104,979486,979600;HF952106,979486,979600;HF952105,979486,979600;CP007482,979486,979600;CP007565,979486,979600;HG939456,979486,979600;CP007631,979486,979600;CP007632,979486,979600;CP006910,979486,979600;CP007572,979486,979600;CP007571,979486,979600;CP007570,979486,979600;FO393392,979486,979600;CP010867,979486,979600;CP011325…
AE009948	Mauve	SHARED	984209	984228	.	.	.	Notes=Lenght19	AL732656,984209,984228;CP000114,984209,984228;CP003810,984209,984228;CP003919,984209,984228;HF952104,984209,984228;HF952106,984209,984228;HF952105,984209,984228;CP007482,984209,984228;HG939456,984209,984228;CP007631,984209,984228;CP007632,984209,984228;CP006910,984209,984228;CP007572,984209,984228;CP007571,984209,984228;CP007570,984209,984228;FO393392,984209,984228;CP010867,984209,984228;CP011325…
AE009948	Mauve	SHARED	985548	985578	.	.	.	Notes=Lenght30	AL732656,985548,985578;CP000114,985548,985578;CP003810,985548,985578;CP003919,985548,985578;HF952104,985548,985578;HF952106,985548,985578;HF952105,985548,985578;HG939456,985548,985578;CP007631,985548,985578;CP007632,985548,985578;CP006910,985548,985578;CP007572,985548,985578;CP007571,985548,985578;CP007570,985548,985578;CP010867,985548,985578;CP011325,985548,985578;CP011326,985548,985578;CP011327…
AE009948	Mauve	SHARED	986733	986784	.	.	.	Notes=Lenght51	AL732656,986733,986784;CP000114,986733,986784;CP003810,986733,986784;CP003919,986733,986784;HF952104,986733,986784;HF952106,986733,986784;HF952105,986733,986784;HG939456,986733,986784;CP007631,986733,986784;CP007632,986733,986784;CP006910,986733,986784;CP007572,986733,986784;CP007571,986733,986784;CP007570,986733,986784;CP010867,986733,986784;CP011325,986733,986784;CP011326,986733,986784;CP011327…
AE009948	Mauve	SHARED	986906	986930	.	.	.	Notes=Lenght24	AL732656,986906,986930;CP000114,986906,986930;CP003810,986906,986930;HF952104,986906,986930;HF952106,986906,986930;HF952105,986906,986930;CP007482,986906,986930;CP007565,986906,986930;HG939456,986906,986930;CP007631,986906,986930;CP007632,986906,986930;CP006910,986906,986930;CP007572,986906,986930;CP007571,986906,986930;CP007570,986906,986930;FO393392,986906,986930;CP010867,986906,986930;CP011325…
AE009948	Mauve	SHARED	986931	987012	.	.	.	Notes=Lenght81	AL732656,986931,987012;CP000114,986931,987012;CP003810,986931,987012;HF952104,986931,987012;HF952106,986931,987012;HF952105,986931,987012;HG939456,986931,987012;CP007631,986931,987012;CP007632,986931,987012;CP006910,986931,987012;CP007572,986931,987012;CP007571,986931,987012;CP007570,986931,987012;CP010867,986931,987012;CP011325,986931,987012;CP011326,986931,987012;CP011327,986931,987012;CP011329…
AE009948	Mauve	SHARED	987013	987080	.	.	.	Notes=Lenght67	AL732656,987013,987080;CP000114,987013,987080;CP003810,987013,987080;HF952104,987013,987080;HF952106,987013,987080;HF952105,987013,987080;CP007631,987013,987080;CP006910,987013,987080;CP007572,987013,987080;CP007571,987013,987080;CP007570,987013,987080;CP010867,987013,987080;CP011325,987013,987080;CP011326,987013,987080;CP011327,987013,987080;CP011329,987013,987080;CP010319,987013,987080;CP012419…
AE009948	Mauve	SHARED	987081	987133	.	.	.	Notes=Lenght52	AL732656,987081,987133;CP000114,987081,987133;CP003810,987081,987133;HF952104,987081,987133;HF952106,987081,987133;HF952105,987081,987133;HG939456,987081,987133;CP007631,987081,987133;CP007632,987081,987133;CP006910,987081,987133;CP007572,987081,987133;CP007571,987081,987133;CP007570,987081,987133;CP010867,987081,987133;CP011325,987081,987133;CP011326,987081,987133;CP011327,987081,987133;CP011329…
AE009948	Mauve	SHARED	987134	987302	.	.	.	Notes=Lenght168	AL732656,987134,987302;CP000114,987134,987302;CP003810,987134,987302;HF952104,987134,987302;HF952106,987134,987302;HG939456,987134,987302;CP007631,987134,987302;CP007632,987134,987302;CP006910,987134,987302;CP007572,987134,987302;CP007571,987134,987302;CP007570,987134,987302;CP010867,987134,987302;CP011325,987134,987302;CP011326,987134,987302;CP011327,987134,987302;CP011329,987134,987302;CP010319…
AE009948	Mauve	SHARED	987303	987545	.	.	.	Notes=Lenght242	AL732656,987303,987545;CP000114,987303,987545;CP003810,987303,987545;HF952104,987303,987545;HF952106,987303,987545;CP007482,987303,987545;CP007565,987303,987545;HG939456,987303,987545;CP007631,987303,987545;CP007632,987303,987545;CP006910,987303,987545;CP007572,987303,987545;CP007571,987303,987545;CP007570,987303,987545;FO393392,987303,987545;CP010867,987303,987545;CP011325,987303,987545;CP011326…
AE009948	Mauve	SHARED	987546	987907	.	.	.	Notes=Lenght361	AL732656,987546,987907;CP000114,987546,987907;CP003810,987546,987907;HF952104,987546,987907;HF952106,987546,987907;HF952105,987546,987907;CP007482,987546,987907;CP007565,987546,987907;HG939456,987546,987907;CP007631,987546,987907;CP007632,987546,987907;CP006910,987546,987907;CP007572,987546,987907;CP007571,987546,987907;CP007570,987546,987907;FO393392,987546,987907;CP010867,987546,987907;CP011325…
AE009948	Mauve	SHARED	987945	987959	.	.	.	Notes=Lenght14	CP000114,987945,987959;CP003810,987945,987959;CP003919,987945,987959;HF952104,987945,987959;HF952106,987945,987959;HF952105,987945,987959;CP007482,987945,987959;CP007565,987945,987959;HG939456,987945,987959;CP007631,987945,987959;CP007632,987945,987959;CP006910,987945,987959;CP007572,987945,987959;CP007571,987945,987959;CP007570,987945,987959;FO393392,987945,987959;CP010867,987945,987959;CP011325…
AE009948	Mauve	SHARED	987960	987988	.	.	.	Notes=Lenght28	CP000114,987960,987988;CP003810,987960,987988;CP003919,987960,987988;HF952104,987960,987988;HF952106,987960,987988;HF952105,987960,987988;CP007482,987960,987988;CP007565,987960,987988;CP007631,987960,987988;CP007632,987960,987988;CP006910,987960,987988;CP007572,987960,987988;CP007571,987960,987988;CP007570,987960,987988;FO393392,987960,987988;CP010867,987960,987988;CP011325,987960,987988;CP011326…
AE009948	Mauve	SHARED	987989	988010	.	.	.	Notes=Lenght21	CP000114,987989,988010;CP003810,987989,988010;CP003919,987989,988010;HF952104,987989,988010;HF952106,987989,988010;HF952105,987989,988010;CP007482,987989,988010;CP007565,987989,988010;CP007631,987989,988010;CP006910,987989,988010;CP007572,987989,988010;CP007571,987989,988010;CP007570,987989,988010;FO393392,987989,988010;CP010867,987989,988010;CP011325,987989,988010;CP011326,987989,988010;CP011327…
AE009948	Mauve	SHARED	988011	988067	.	.	.	Notes=Lenght56	AL732656,988011,988067;CP000114,988011,988067;CP003810,988011,988067;CP003919,988011,988067;HF952104,988011,988067;HF952106,988011,988067;HF952105,988011,988067;CP007482,988011,988067;CP007565,988011,988067;CP007631,988011,988067;CP006910,988011,988067;CP007572,988011,988067;CP007571,988011,988067;CP007570,988011,988067;FO393392,988011,988067;CP010867,988011,988067;CP011325,988011,988067;CP011326…
AE009948	Mauve	SHARED	988068	988132	.	.	.	Notes=Lenght64	AL732656,988068,988132;CP000114,988068,988132;CP003810,988068,988132;CP003919,988068,988132;HF952104,988068,988132;HF952106,988068,988132;HF952105,988068,988132;CP007482,988068,988132;CP007565,988068,988132;HG939456,988068,988132;CP007631,988068,988132;CP006910,988068,988132;CP007572,988068,988132;CP007571,988068,988132;CP007570,988068,988132;FO393392,988068,988132;CP010867,988068,988132;CP011325…
AE009948	Mauve	SHARED	988324	988385	.	.	.	Notes=Lenght61	AL732656,988324,988385;CP000114,988324,988385;CP003810,988324,988385;CP003919,988324,988385;HF952104,988324,988385;HF952106,988324,988385;HF952105,988324,988385;CP007482,988324,988385;CP007565,988324,988385;HG939456,988324,988385;CP007631,988324,988385;CP007632,988324,988385;CP006910,988324,988385;CP007571,988324,988385;CP007570,988324,988385;FO393392,988324,988385;CP010867,988324,988385;CP011325…
AE009948	Mauve	SHARED	988386	988422	.	.	.	Notes=Lenght36	AL732656,988386,988422;CP000114,988386,988422;CP003810,988386,988422;CP003919,988386,988422;HF952104,988386,988422;HF952106,988386,988422;HF952105,988386,988422;HG939456,988386,988422;CP007631,988386,988422;CP007632,988386,988422;CP006910,988386,988422;CP007571,988386,988422;CP007570,988386,988422;CP010867,988386,988422;CP011325,988386,988422;CP011326,988386,988422;CP011327,988386,988422;CP011329…
AE009948	Mauve	SHARED	988423	988486	.	.	.	Notes=Lenght63	AL732656,988423,988486;CP000114,988423,988486;CP003810,988423,988486;CP003919,988423,988486;HF952104,988423,988486;HF952106,988423,988486;HF952105,988423,988486;HG939456,988423,988486;CP007631,988423,988486;CP007632,988423,988486;CP006910,988423,988486;CP007572,988423,988486;CP007571,988423,988486;CP007570,988423,988486;CP010867,988423,988486;CP011325,988423,988486;CP011326,988423,988486;CP011327…
AE009948	Mauve	SHARED	1002726	1002746	.	.	.	Notes=Lenght20	AL732656,1002726,1002746;CP000114,1002726,1002746;CP003810,1002726,1002746;HF952104,1002726,1002746;HF952106,1002726,1002746;HF952105,1002726,1002746;CP007482,1002726,1002746;CP007565,1002726,1002746;HG939456,1002726,1002746;CP007631,1002726,1002746;CP007632,1002726,1002746;CP006910,1002726,1002746;CP007572,1002726,1002746;CP007571,1002726,1002746;CP007570,1002726,1002746;FO393392,1002726,1002746…
AE009948	Mauve	SHARED	1007755	1007910	.	.	.	Notes=Lenght155	AL732656,1007755,1007910;CP000114,1007755,1007910;CP003810,1007755,1007910;HF952104,1007755,1007910;HF952106,1007755,1007910;HF952105,1007755,1007910;HG939456,1007755,1007910;CP007631,1007755,1007910;CP007632,1007755,1007910;CP006910,1007755,1007910;CP007572,1007755,1007910;CP007571,1007755,1007910;CP007570,1007755,1007910;CP010867,1007755,1007910;CP011325,1007755,1007910;CP011326,1007755,1007910…
AE009948	Mauve	SHARED	1023335	1023354	.	.	.	Notes=Lenght19	CP000114,1023335,1023354;CP003810,1023335,1023354;CP003919,1023335,1023354;HF952104,1023335,1023354;HF952106,1023335,1023354;HF952105,1023335,1023354;CP007482,1023335,1023354;CP007565,1023335,1023354;HG939456,1023335,1023354;CP007631,1023335,1023354;CP007632,1023335,1023354;CP006910,1023335,1023354;FO393392,1023335,1023354;CP010867,1023335,1023354;CP011325,1023335,1023354;CP011326,1023335,1023354…
AE009948	Mauve	SHARED	1023494	1023578	.	.	.	Notes=Lenght84	AL732656,1023494,1023578;CP000114,1023494,1023578;CP003810,1023494,1023578;CP003919,1023494,1023578;HF952104,1023494,1023578;HF952106,1023494,1023578;HF952105,1023494,1023578;CP007482,1023494,1023578;CP007565,1023494,1023578;HG939456,1023494,1023578;CP007631,1023494,1023578;CP007632,1023494,1023578;CP007572,1023494,1023578;CP007571,1023494,1023578;CP007570,1023494,1023578;FO393392,1023494,1023578…
AE009948	Mauve	SHARED	1024194	1024289	.	.	.	Notes=Lenght95	AL732656,1024194,1024289;CP000114,1024194,1024289;CP003810,1024194,1024289;HF952104,1024194,1024289;HF952106,1024194,1024289;HF952105,1024194,1024289;CP007482,1024194,1024289;CP007565,1024194,1024289;HG939456,1024194,1024289;CP007631,1024194,1024289;CP007632,1024194,1024289;CP006910,1024194,1024289;CP007572,1024194,1024289;CP007571,1024194,1024289;CP007570,1024194,1024289;FO393392,1024194,1024289…
AE009948	Mauve	SHARED	1029443	1029475	.	.	.	Notes=Lenght32	AL732656,1029443,1029475;CP000114,1029443,1029475;CP003810,1029443,1029475;HF952104,1029443,1029475;HF952106,1029443,1029475;HF952105,1029443,1029475;HG939456,1029443,1029475;CP007631,1029443,1029475;CP007632,1029443,1029475;CP006910,1029443,1029475;CP007572,1029443,1029475;CP007571,1029443,1029475;CP007570,1029443,1029475;CP010867,1029443,1029475;CP011325,1029443,1029475;CP011326,1029443,1029475…
AE009948	Mauve	SHARED	1029476	1029488	.	.	.	Notes=Lenght12	AL732656,1029476,1029488;CP000114,1029476,1029488;CP003810,1029476,1029488;HF952104,1029476,1029488;HF952106,1029476,1029488;HF952105,1029476,1029488;HG939456,1029476,1029488;CP007631,1029476,1029488;CP007632,1029476,1029488;CP006910,1029476,1029488;CP007572,1029476,1029488;CP007571,1029476,1029488;CP007570,1029476,1029488;CP010867,1029476,1029488;CP011325,1029476,1029488;CP011326,1029476,1029488…
AE009948	Mauve	SHARED	1029497	1029509	.	.	.	Notes=Lenght12	AL732656,1029497,1029509;CP000114,1029497,1029509;CP003810,1029497,1029509;CP003919,1029497,1029509;HF952104,1029497,1029509;HF952106,1029497,1029509;HF952105,1029497,1029509;CP007482,1029497,1029509;CP007565,1029497,1029509;CP007631,1029497,1029509;CP006910,1029497,1029509;CP007572,1029497,1029509;CP007571,1029497,1029509;CP007570,1029497,1029509;FO393392,1029497,1029509;CP010867,1029497,1029509…
AE009948	Mauve	SHARED	1029519	1029642	.	.	.	Notes=Lenght123	AL732656,1029519,1029642;CP000114,1029519,1029642;CP003810,1029519,1029642;CP003919,1029519,1029642;HF952104,1029519,1029642;HF952106,1029519,1029642;HF952105,1029519,1029642;CP007482,1029519,1029642;CP007565,1029519,1029642;HG939456,1029519,1029642;CP007631,1029519,1029642;CP007632,1029519,1029642;CP007572,1029519,1029642;CP007571,1029519,1029642;CP007570,1029519,1029642;FO393392,1029519,1029642…
AE009948	Mauve	SHARED	1029643	1029656	.	.	.	Notes=Lenght13	AL732656,1029643,1029656;CP000114,1029643,1029656;CP003810,1029643,1029656;CP003919,1029643,1029656;HF952104,1029643,1029656;HF952106,1029643,1029656;HF952105,1029643,1029656;CP007482,1029643,1029656;CP007565,1029643,1029656;HG939456,1029643,1029656;CP007631,1029643,1029656;CP007632,1029643,1029656;CP006910,1029643,1029656;CP007572,1029643,1029656;CP007571,1029643,1029656;CP007570,1029643,1029656…
AE009948	Mauve	SHARED	1031909	1032459	.	.	.	Notes=Lenght550	HF952104,1031909,1032459;CP007631,1031909,1032459;CP010867,1031909,1032459;CP011329,1031909,1032459;CP013202,1031909,1032459;
AE009948	Mauve	SHARED	1032595	1032930	.	.	.	Notes=Lenght335	HF952104,1032595,1032930;CP007631,1032595,1032930;CP010867,1032595,1032930;CP011329,1032595,1032930;CP013202,1032595,1032930;
AE009948	Mauve	SHARED	1032931	1033013	.	.	.	Notes=Lenght82	HF952104,1032931,1033013;HF952106,1032931,1033013;HF952105,1032931,1033013;CP007631,1032931,1033013;CP010867,1032931,1033013;CP011329,1032931,1033013;CP010319,1032931,1033013;CP013202,1032931,1033013;
AE009948	Mauve	SHARED	1033014	1033122	.	.	.	Notes=Lenght108	CP000114,1033014,1033122;CP003810,1033014,1033122;HF952104,1033014,1033122;HF952106,1033014,1033122;HF952105,1033014,1033122;CP007631,1033014,1033122;CP010867,1033014,1033122;CP011325,1033014,1033122;CP011326,1033014,1033122;CP011327,1033014,1033122;CP011329,1033014,1033122;CP010319,1033014,1033122;CP012419,1033014,1033122;CP013202,1033014,1033122;
AE009948	Mauve	SHARED	1033123	1033918	.	.	.	Notes=Lenght795	HF952104,1033123,1033918;HF952106,1033123,1033918;HF952105,1033123,1033918;CP007631,1033123,1033918;CP010867,1033123,1033918;CP011329,1033123,1033918;CP010319,1033123,1033918;CP013202,1033123,1033918;
AE009948	Mauve	SHARED	1033919	1033947	.	.	.	Notes=Lenght28	HF952104,1033919,1033947;HF952106,1033919,1033947;HF952105,1033919,1033947;CP007631,1033919,1033947;CP010867,1033919,1033947;CP011329,1033919,1033947;CP010319,1033919,1033947;CP013202,1033919,1033947;
AE009948	Mauve	SHARED	1033956	1034486	.	.	.	Notes=Lenght530	HF952104,1033956,1034486;HF952105,1033956,1034486;CP007631,1033956,1034486;CP010867,1033956,1034486;CP011329,1033956,1034486;CP010319,1033956,1034486;CP013202,1033956,1034486;
AE009948	Mauve	SHARED	1034487	1034594	.	.	.	Notes=Lenght107	HF952104,1034487,1034594;CP007631,1034487,1034594;CP010867,1034487,1034594;CP011329,1034487,1034594;CP013202,1034487,1034594;
AE009948	Mauve	SHARED	1034596	1034754	.	.	.	Notes=Lenght158	CP000114,1034596,1034754;CP003810,1034596,1034754;HF952104,1034596,1034754;CP007631,1034596,1034754;CP010867,1034596,1034754;CP011325,1034596,1034754;CP011326,1034596,1034754;CP011327,1034596,1034754;CP011329,1034596,1034754;CP012419,1034596,1034754;CP013202,1034596,1034754;
AE009948	Mauve	SHARED	1038186	1038332	.	.	.	Notes=Lenght146	AL732656,1038186,1038332;CP000114,1038186,1038332;CP003810,1038186,1038332;HF952104,1038186,1038332;HF952105,1038186,1038332;CP007631,1038186,1038332;CP007572,1038186,1038332;CP007571,1038186,1038332;CP007570,1038186,1038332;CP010867,1038186,1038332;CP011325,1038186,1038332;CP011326,1038186,1038332;CP011327,1038186,1038332;CP010319,1038186,1038332;CP012419,1038186,1038332;CP013202,1038186,1038332;
AE009948	Mauve	SHARED	1038333	1038472	.	.	.	Notes=Lenght139	CP000114,1038333,1038472;CP003810,1038333,1038472;HF952104,1038333,1038472;HF952105,1038333,1038472;CP007631,1038333,1038472;CP010867,1038333,1038472;CP011325,1038333,1038472;CP011326,1038333,1038472;CP011327,1038333,1038472;CP010319,1038333,1038472;CP012419,1038333,1038472;CP013202,1038333,1038472;
AE009948	Mauve	SHARED	1038473	1038833	.	.	.	Notes=Lenght360	AL732656,1038473,1038833;CP000114,1038473,1038833;CP003810,1038473,1038833;HF952104,1038473,1038833;HF952105,1038473,1038833;CP007631,1038473,1038833;CP007572,1038473,1038833;CP007571,1038473,1038833;CP007570,1038473,1038833;CP010867,1038473,1038833;CP011325,1038473,1038833;CP011326,1038473,1038833;CP011327,1038473,1038833;CP010319,1038473,1038833;CP012419,1038473,1038833;CP013202,1038473,1038833;
AE009948	Mauve	SHARED	1038834	1038855	.	.	.	Notes=Lenght21	CP000114,1038834,1038855;CP003810,1038834,1038855;HF952104,1038834,1038855;CP007631,1038834,1038855;CP010867,1038834,1038855;CP011325,1038834,1038855;CP011326,1038834,1038855;CP011327,1038834,1038855;CP012419,1038834,1038855;CP013202,1038834,1038855;
AE009948	Mauve	SHARED	1038856	1038890	.	.	.	Notes=Lenght34	AL732656,1038856,1038890;CP000114,1038856,1038890;CP003810,1038856,1038890;HF952104,1038856,1038890;CP007631,1038856,1038890;CP006910,1038856,1038890;CP007572,1038856,1038890;CP007571,1038856,1038890;CP007570,1038856,1038890;CP010867,1038856,1038890;CP011325,1038856,1038890;CP011326,1038856,1038890;CP011327,1038856,1038890;CP012419,1038856,1038890;CP013202,1038856,1038890;
AE009948	Mauve	SHARED	1038892	1038904	.	.	.	Notes=Lenght12	AL732656,1038892,1038904;CP000114,1038892,1038904;CP003810,1038892,1038904;HF952104,1038892,1038904;CP007631,1038892,1038904;CP007572,1038892,1038904;CP007571,1038892,1038904;CP007570,1038892,1038904;CP010867,1038892,1038904;CP011325,1038892,1038904;CP011326,1038892,1038904;CP011327,1038892,1038904;CP012419,1038892,1038904;CP013202,1038892,1038904;
AE009948	Mauve	SHARED	1038905	1038919	.	.	.	Notes=Lenght14	CP000114,1038905,1038919;CP003810,1038905,1038919;HF952104,1038905,1038919;HF952105,1038905,1038919;HG939456,1038905,1038919;CP007631,1038905,1038919;CP007632,1038905,1038919;CP010867,1038905,1038919;CP011325,1038905,1038919;CP011326,1038905,1038919;CP011327,1038905,1038919;CP010319,1038905,1038919;CP012419,1038905,1038919;CP013202,1038905,1038919;
AE009948	Mauve	SHARED	1038920	1039025	.	.	.	Notes=Lenght105	AL732656,1038920,1039025;CP000114,1038920,1039025;CP003810,1038920,1039025;HF952104,1038920,1039025;HF952105,1038920,1039025;HG939456,1038920,1039025;CP007631,1038920,1039025;CP007632,1038920,1039025;CP007572,1038920,1039025;CP007571,1038920,1039025;CP007570,1038920,1039025;CP010867,1038920,1039025;CP011325,1038920,1039025;CP011326,1038920,1039025;CP011327,1038920,1039025;CP010319,1038920,1039025…
AE009948	Mauve	SHARED	1039026	1039293	.	.	.	Notes=Lenght267	CP000114,1039026,1039293;CP003810,1039026,1039293;HF952104,1039026,1039293;HF952105,1039026,1039293;CP007631,1039026,1039293;CP010867,1039026,1039293;CP011325,1039026,1039293;CP011326,1039026,1039293;CP011327,1039026,1039293;CP010319,1039026,1039293;CP012419,1039026,1039293;CP013202,1039026,1039293;
AE009948	Mauve	SHARED	1039299	1039362	.	.	.	Notes=Lenght63	CP000114,1039299,1039362;CP003810,1039299,1039362;HF952104,1039299,1039362;HG939456,1039299,1039362;CP007631,1039299,1039362;CP007632,1039299,1039362;CP006910,1039299,1039362;CP010867,1039299,1039362;CP011325,1039299,1039362;CP011326,1039299,1039362;CP011327,1039299,1039362;CP012419,1039299,1039362;CP013202,1039299,1039362;
AE009948	Mauve	SHARED	1039363	1039409	.	.	.	Notes=Lenght46	AL732656,1039363,1039409;CP000114,1039363,1039409;CP003810,1039363,1039409;HF952104,1039363,1039409;HF952105,1039363,1039409;CP007631,1039363,1039409;CP007572,1039363,1039409;CP007571,1039363,1039409;CP007570,1039363,1039409;CP010867,1039363,1039409;CP011325,1039363,1039409;CP011326,1039363,1039409;CP011327,1039363,1039409;CP010319,1039363,1039409;CP012419,1039363,1039409;CP013202,1039363,1039409;
AE009948	Mauve	SHARED	1039410	1039430	.	.	.	Notes=Lenght20	CP000114,1039410,1039430;CP003810,1039410,1039430;HF952104,1039410,1039430;HF952105,1039410,1039430;CP007631,1039410,1039430;CP010867,1039410,1039430;CP011325,1039410,1039430;CP011326,1039410,1039430;CP011327,1039410,1039430;CP010319,1039410,1039430;CP012419,1039410,1039430;CP013202,1039410,1039430;
AE009948	Mauve	SHARED	1039435	1039498	.	.	.	Notes=Lenght63	CP000114,1039435,1039498;CP003810,1039435,1039498;HF952104,1039435,1039498;HF952105,1039435,1039498;CP007631,1039435,1039498;CP010867,1039435,1039498;CP011325,1039435,1039498;CP011326,1039435,1039498;CP011327,1039435,1039498;CP010319,1039435,1039498;CP012419,1039435,1039498;CP013202,1039435,1039498;
AE009948	Mauve	SHARED	1039499	1039532	.	.	.	Notes=Lenght33	AL732656,1039499,1039532;CP000114,1039499,1039532;CP003810,1039499,1039532;HF952104,1039499,1039532;HF952105,1039499,1039532;CP007631,1039499,1039532;CP007572,1039499,1039532;CP007571,1039499,1039532;CP007570,1039499,1039532;CP010867,1039499,1039532;CP011325,1039499,1039532;CP011326,1039499,1039532;CP011327,1039499,1039532;CP010319,1039499,1039532;CP012419,1039499,1039532;CP013202,1039499,1039532;
AE009948	Mauve	SHARED	1039533	1039562	.	.	.	Notes=Lenght29	CP000114,1039533,1039562;CP003810,1039533,1039562;HF952104,1039533,1039562;HF952105,1039533,1039562;CP007631,1039533,1039562;CP010867,1039533,1039562;CP011325,1039533,1039562;CP011326,1039533,1039562;CP011327,1039533,1039562;CP010319,1039533,1039562;CP012419,1039533,1039562;CP013202,1039533,1039562;
AE009948	Mauve	SHARED	1039573	1039688	.	.	.	Notes=Lenght115	CP000114,1039573,1039688;CP003810,1039573,1039688;HF952104,1039573,1039688;CP007631,1039573,1039688;CP006910,1039573,1039688;CP010867,1039573,1039688;CP011325,1039573,1039688;CP011326,1039573,1039688;CP011327,1039573,1039688;CP012419,1039573,1039688;CP013202,1039573,1039688;
AE009948	Mauve	SHARED	1039689	1040205	.	.	.	Notes=Lenght516	AL732656,1039689,1040205;CP000114,1039689,1040205;CP003810,1039689,1040205;HF952104,1039689,1040205;CP007631,1039689,1040205;CP006910,1039689,1040205;CP007572,1039689,1040205;CP007571,1039689,1040205;CP007570,1039689,1040205;CP010867,1039689,1040205;CP011325,1039689,1040205;CP011326,1039689,1040205;CP011327,1039689,1040205;CP012419,1039689,1040205;CP013202,1039689,1040205;
AE009948	Mauve	SHARED	1040206	1040888	.	.	.	Notes=Lenght682	CP000114,1040206,1040888;CP003810,1040206,1040888;HF952104,1040206,1040888;CP007631,1040206,1040888;CP006910,1040206,1040888;CP010867,1040206,1040888;CP011325,1040206,1040888;CP011326,1040206,1040888;CP011327,1040206,1040888;CP012419,1040206,1040888;CP013202,1040206,1040888;
AE009948	Mauve	SHARED	1040889	1040930	.	.	.	Notes=Lenght41	AL732656,1040889,1040930;CP000114,1040889,1040930;CP003810,1040889,1040930;HF952104,1040889,1040930;HF952105,1040889,1040930;HG939456,1040889,1040930;CP007631,1040889,1040930;CP007572,1040889,1040930;CP007571,1040889,1040930;CP007570,1040889,1040930;CP010867,1040889,1040930;CP011325,1040889,1040930;CP011326,1040889,1040930;CP011327,1040889,1040930;CP010319,1040889,1040930;CP012419,1040889,1040930…
AE009948	Mauve	SHARED	1040931	1041104	.	.	.	Notes=Lenght173	CP000114,1040931,1041104;CP003810,1040931,1041104;HF952104,1040931,1041104;CP007631,1040931,1041104;CP006910,1040931,1041104;CP010867,1040931,1041104;CP011325,1040931,1041104;CP011326,1040931,1041104;CP011327,1040931,1041104;CP012419,1040931,1041104;CP013202,1040931,1041104;
AE009948	Mauve	SHARED	1041105	1041136	.	.	.	Notes=Lenght31	AL732656,1041105,1041136;CP000114,1041105,1041136;CP003810,1041105,1041136;HF952104,1041105,1041136;CP007631,1041105,1041136;CP006910,1041105,1041136;CP007572,1041105,1041136;CP007571,1041105,1041136;CP007570,1041105,1041136;CP010867,1041105,1041136;CP011325,1041105,1041136;CP011326,1041105,1041136;CP011327,1041105,1041136;CP012419,1041105,1041136;CP013202,1041105,1041136;
AE009948	Mauve	SHARED	1041137	1041279	.	.	.	Notes=Lenght142	CP000114,1041137,1041279;CP003810,1041137,1041279;HF952104,1041137,1041279;CP007631,1041137,1041279;CP006910,1041137,1041279;CP010867,1041137,1041279;CP011325,1041137,1041279;CP011326,1041137,1041279;CP011327,1041137,1041279;CP012419,1041137,1041279;CP013202,1041137,1041279;
AE009948	Mauve	SHARED	1041280	1041407	.	.	.	Notes=Lenght127	AL732656,1041280,1041407;CP000114,1041280,1041407;CP003810,1041280,1041407;HF952104,1041280,1041407;HF952105,1041280,1041407;HG939456,1041280,1041407;CP007631,1041280,1041407;CP007572,1041280,1041407;CP007571,1041280,1041407;CP007570,1041280,1041407;CP010867,1041280,1041407;CP011325,1041280,1041407;CP011326,1041280,1041407;CP011327,1041280,1041407;CP010319,1041280,1041407;CP012419,1041280,1041407…
AE009948	Mauve	SHARED	1041409	1042118	.	.	.	Notes=Lenght709	AL732656,1041409,1042118;CP000114,1041409,1042118;CP003810,1041409,1042118;HF952104,1041409,1042118;CP007631,1041409,1042118;CP006910,1041409,1042118;CP007572,1041409,1042118;CP007571,1041409,1042118;CP007570,1041409,1042118;CP010867,1041409,1042118;CP011325,1041409,1042118;CP011326,1041409,1042118;CP011327,1041409,1042118;CP012419,1041409,1042118;CP013202,1041409,1042118;
AE009948	Mauve	SHARED	1042129	1042166	.	.	.	Notes=Lenght37	AL732656,1042129,1042166;CP000114,1042129,1042166;CP003810,1042129,1042166;HF952104,1042129,1042166;HF952105,1042129,1042166;HG939456,1042129,1042166;CP007631,1042129,1042166;CP007572,1042129,1042166;CP007571,1042129,1042166;CP007570,1042129,1042166;CP010867,1042129,1042166;CP011325,1042129,1042166;CP011326,1042129,1042166;CP011327,1042129,1042166;CP010319,1042129,1042166;CP012419,1042129,1042166…
AE009948	Mauve	SHARED	1042167	1042211	.	.	.	Notes=Lenght44	CP000114,1042167,1042211;CP003810,1042167,1042211;HF952104,1042167,1042211;CP007631,1042167,1042211;CP006910,1042167,1042211;CP010867,1042167,1042211;CP011325,1042167,1042211;CP011326,1042167,1042211;CP011327,1042167,1042211;CP012419,1042167,1042211;CP013202,1042167,1042211;
AE009948	Mauve	SHARED	1042216	1042278	.	.	.	Notes=Lenght62	AL732656,1042216,1042278;CP000114,1042216,1042278;CP003810,1042216,1042278;HF952104,1042216,1042278;HF952105,1042216,1042278;HG939456,1042216,1042278;CP007631,1042216,1042278;CP007572,1042216,1042278;CP007571,1042216,1042278;CP007570,1042216,1042278;CP010867,1042216,1042278;CP011325,1042216,1042278;CP011326,1042216,1042278;CP011327,1042216,1042278;CP010319,1042216,1042278;CP012419,1042216,1042278…
AE009948	Mauve	SHARED	1042279	1042325	.	.	.	Notes=Lenght46	AL732656,1042279,1042325;CP000114,1042279,1042325;CP003810,1042279,1042325;HF952104,1042279,1042325;HF952105,1042279,1042325;CP007631,1042279,1042325;CP007572,1042279,1042325;CP007571,1042279,1042325;CP007570,1042279,1042325;CP010867,1042279,1042325;CP011325,1042279,1042325;CP011326,1042279,1042325;CP011327,1042279,1042325;CP010319,1042279,1042325;CP012419,1042279,1042325;CP013202,1042279,1042325;
AE009948	Mauve	SHARED	1042326	1042338	.	.	.	Notes=Lenght12	CP000114,1042326,1042338;CP003810,1042326,1042338;HF952104,1042326,1042338;HF952105,1042326,1042338;CP007631,1042326,1042338;CP010867,1042326,1042338;CP011325,1042326,1042338;CP011326,1042326,1042338;CP011327,1042326,1042338;CP010319,1042326,1042338;CP012419,1042326,1042338;CP013202,1042326,1042338;
AE009948	Mauve	SHARED	1042339	1042401	.	.	.	Notes=Lenght62	AL732656,1042339,1042401;CP000114,1042339,1042401;CP003810,1042339,1042401;HF952104,1042339,1042401;HG939456,1042339,1042401;CP007631,1042339,1042401;CP006910,1042339,1042401;CP007572,1042339,1042401;CP007571,1042339,1042401;CP007570,1042339,1042401;CP010867,1042339,1042401;CP011325,1042339,1042401;CP011326,1042339,1042401;CP011327,1042339,1042401;CP012419,1042339,1042401;CP013202,1042339,1042401;
AE009948	Mauve	SHARED	1042402	1042532	.	.	.	Notes=Lenght130	AL732656,1042402,1042532;CP000114,1042402,1042532;CP003810,1042402,1042532;HF952104,1042402,1042532;CP007631,1042402,1042532;CP006910,1042402,1042532;CP007572,1042402,1042532;CP007571,1042402,1042532;CP007570,1042402,1042532;CP010867,1042402,1042532;CP011325,1042402,1042532;CP011326,1042402,1042532;CP011327,1042402,1042532;CP012419,1042402,1042532;CP013202,1042402,1042532;
AE009948	Mauve	SHARED	1042533	1042551	.	.	.	Notes=Lenght18	CP000114,1042533,1042551;CP003810,1042533,1042551;HF952104,1042533,1042551;CP007631,1042533,1042551;CP010867,1042533,1042551;CP011325,1042533,1042551;CP011326,1042533,1042551;CP011327,1042533,1042551;CP012419,1042533,1042551;CP013202,1042533,1042551;
AE009948	Mauve	SHARED	1042552	1042637	.	.	.	Notes=Lenght85	AL732656,1042552,1042637;CP000114,1042552,1042637;CP003810,1042552,1042637;HF952104,1042552,1042637;CP007631,1042552,1042637;CP006910,1042552,1042637;CP007572,1042552,1042637;CP007571,1042552,1042637;CP007570,1042552,1042637;CP010867,1042552,1042637;CP011325,1042552,1042637;CP011326,1042552,1042637;CP011327,1042552,1042637;CP012419,1042552,1042637;CP013202,1042552,1042637;
AE009948	Mauve	SHARED	1042639	1042689	.	.	.	Notes=Lenght50	AL732656,1042639,1042689;CP000114,1042639,1042689;CP003810,1042639,1042689;HF952104,1042639,1042689;CP007631,1042639,1042689;CP006910,1042639,1042689;CP007572,1042639,1042689;CP007571,1042639,1042689;CP007570,1042639,1042689;CP010867,1042639,1042689;CP011325,1042639,1042689;CP011326,1042639,1042689;CP011327,1042639,1042689;CP012419,1042639,1042689;CP013202,1042639,1042689;
AE009948	Mauve	SHARED	1042693	1042726	.	.	.	Notes=Lenght33	AL732656,1042693,1042726;CP000114,1042693,1042726;CP003810,1042693,1042726;HF952104,1042693,1042726;HF952105,1042693,1042726;CP007631,1042693,1042726;CP007572,1042693,1042726;CP007571,1042693,1042726;CP007570,1042693,1042726;CP010867,1042693,1042726;CP011325,1042693,1042726;CP011326,1042693,1042726;CP011327,1042693,1042726;CP010319,1042693,1042726;CP012419,1042693,1042726;CP013202,1042693,1042726;
AE009948	Mauve	SHARED	1042727	1042767	.	.	.	Notes=Lenght40	CP000114,1042727,1042767;CP003810,1042727,1042767;HF952104,1042727,1042767;HF952105,1042727,1042767;CP007631,1042727,1042767;CP010867,1042727,1042767;CP011325,1042727,1042767;CP011326,1042727,1042767;CP011327,1042727,1042767;CP010319,1042727,1042767;CP012419,1042727,1042767;CP013202,1042727,1042767;
AE009948	Mauve	SHARED	1042768	1042875	.	.	.	Notes=Lenght107	CP000114,1042768,1042875;CP003810,1042768,1042875;HF952104,1042768,1042875;HG939456,1042768,1042875;CP007631,1042768,1042875;CP006910,1042768,1042875;CP010867,1042768,1042875;CP011325,1042768,1042875;CP011326,1042768,1042875;CP011327,1042768,1042875;CP012419,1042768,1042875;CP013202,1042768,1042875;
AE009948	Mauve	SHARED	1042876	1043424	.	.	.	Notes=Lenght548	CP000114,1042876,1043424;CP003810,1042876,1043424;HF952104,1042876,1043424;CP007631,1042876,1043424;CP006910,1042876,1043424;CP010867,1042876,1043424;CP011325,1042876,1043424;CP011326,1042876,1043424;CP011327,1042876,1043424;CP012419,1042876,1043424;CP013202,1042876,1043424;
AE009948	Mauve	SHARED	1043425	1043520	.	.	.	Notes=Lenght95	AL732656,1043425,1043520;CP000114,1043425,1043520;CP003810,1043425,1043520;HF952104,1043425,1043520;CP007631,1043425,1043520;CP006910,1043425,1043520;CP007572,1043425,1043520;CP007571,1043425,1043520;CP007570,1043425,1043520;CP010867,1043425,1043520;CP011325,1043425,1043520;CP011326,1043425,1043520;CP011327,1043425,1043520;CP012419,1043425,1043520;CP013202,1043425,1043520;
AE009948	Mauve	SHARED	1043521	1043615	.	.	.	Notes=Lenght94	CP000114,1043521,1043615;CP003810,1043521,1043615;HF952104,1043521,1043615;CP007631,1043521,1043615;CP006910,1043521,1043615;CP010867,1043521,1043615;CP011325,1043521,1043615;CP011326,1043521,1043615;CP011327,1043521,1043615;CP012419,1043521,1043615;CP013202,1043521,1043615;
AE009948	Mauve	SHARED	1043618	1043639	.	.	.	Notes=Lenght21	AL732656,1043618,1043639;CP000114,1043618,1043639;CP003810,1043618,1043639;HF952104,1043618,1043639;CP007631,1043618,1043639;CP006910,1043618,1043639;CP007572,1043618,1043639;CP007571,1043618,1043639;CP007570,1043618,1043639;CP010867,1043618,1043639;CP011325,1043618,1043639;CP011326,1043618,1043639;CP011327,1043618,1043639;CP012419,1043618,1043639;CP013202,1043618,1043639;
AE009948	Mauve	SHARED	1043640	1044832	.	.	.	Notes=Lenght1192	CP000114,1043640,1044832;CP003810,1043640,1044832;HF952104,1043640,1044832;HF952105,1043640,1044832;HG939456,1043640,1044832;CP007631,1043640,1044832;CP010867,1043640,1044832;CP011325,1043640,1044832;CP011326,1043640,1044832;CP011327,1043640,1044832;CP010319,1043640,1044832;CP012419,1043640,1044832;CP013202,1043640,1044832;
AE009948	Mauve	SHARED	1044833	1045206	.	.	.	Notes=Lenght373	AL732656,1044833,1045206;CP000114,1044833,1045206;CP003810,1044833,1045206;HF952104,1044833,1045206;HF952105,1044833,1045206;HG939456,1044833,1045206;CP007631,1044833,1045206;CP007572,1044833,1045206;CP007571,1044833,1045206;CP007570,1044833,1045206;CP010867,1044833,1045206;CP011325,1044833,1045206;CP011326,1044833,1045206;CP011327,1044833,1045206;CP010319,1044833,1045206;CP012419,1044833,1045206…
AE009948	Mauve	SHARED	1045207	1047086	.	.	.	Notes=Lenght1879	AL732656,1045207,1047086;CP000114,1045207,1047086;CP003810,1045207,1047086;HF952104,1045207,1047086;HF952106,1045207,1047086;HF952105,1045207,1047086;HG939456,1045207,1047086;CP007631,1045207,1047086;CP006910,1045207,1047086;CP007572,1045207,1047086;CP007571,1045207,1047086;CP007570,1045207,1047086;CP010867,1045207,1047086;CP011325,1045207,1047086;CP011326,1045207,1047086;CP011327,1045207,1047086…
AE009948	Mauve	SHARED	1047087	1047662	.	.	.	Notes=Lenght575	AL732656,1047087,1047662;CP000114,1047087,1047662;CP003810,1047087,1047662;HF952104,1047087,1047662;HF952106,1047087,1047662;HF952105,1047087,1047662;CP007631,1047087,1047662;CP006910,1047087,1047662;CP007572,1047087,1047662;CP007571,1047087,1047662;CP007570,1047087,1047662;CP010867,1047087,1047662;CP011325,1047087,1047662;CP011326,1047087,1047662;CP011327,1047087,1047662;CP010319,1047087,1047662…
AE009948	Mauve	SHARED	1047663	1047826	.	.	.	Notes=Lenght163	AL732656,1047663,1047826;CP000114,1047663,1047826;CP003810,1047663,1047826;HF952104,1047663,1047826;HF952106,1047663,1047826;HF952105,1047663,1047826;CP007631,1047663,1047826;CP006910,1047663,1047826;CP007571,1047663,1047826;CP010867,1047663,1047826;CP011325,1047663,1047826;CP011326,1047663,1047826;CP011327,1047663,1047826;CP010319,1047663,1047826;CP012419,1047663,1047826;CP013202,1047663,1047826;
AE009948	Mauve	SHARED	1047827	1047876	.	.	.	Notes=Lenght49	AL732656,1047827,1047876;CP000114,1047827,1047876;CP003810,1047827,1047876;HF952104,1047827,1047876;HF952106,1047827,1047876;HF952105,1047827,1047876;CP007482,1047827,1047876;CP007565,1047827,1047876;CP007631,1047827,1047876;CP006910,1047827,1047876;CP007571,1047827,1047876;FO393392,1047827,1047876;CP010867,1047827,1047876;CP011325,1047827,1047876;CP011326,1047827,1047876;CP011327,1047827,1047876…
AE009948	Mauve	SHARED	1047877	1047918	.	.	.	Notes=Lenght41	AL732656,1047877,1047918;CP000114,1047877,1047918;CP003810,1047877,1047918;CP003919,1047877,1047918;HF952104,1047877,1047918;HF952106,1047877,1047918;HF952105,1047877,1047918;CP007482,1047877,1047918;CP007565,1047877,1047918;CP007631,1047877,1047918;CP006910,1047877,1047918;CP007572,1047877,1047918;CP007571,1047877,1047918;CP007570,1047877,1047918;FO393392,1047877,1047918;CP010867,1047877,1047918…
AE009948	Mauve	SHARED	1047919	1048016	.	.	.	Notes=Lenght97	AL732656,1047919,1048016;CP000114,1047919,1048016;CP003810,1047919,1048016;HF952104,1047919,1048016;HF952106,1047919,1048016;HF952105,1047919,1048016;CP007482,1047919,1048016;CP007565,1047919,1048016;CP007631,1047919,1048016;CP006910,1047919,1048016;CP007572,1047919,1048016;CP007571,1047919,1048016;CP007570,1047919,1048016;FO393392,1047919,1048016;CP010867,1047919,1048016;CP011325,1047919,1048016…
AE009948	Mauve	SHARED	1048017	1048449	.	.	.	Notes=Lenght432	AL732656,1048017,1048449;CP000114,1048017,1048449;CP003810,1048017,1048449;CP003919,1048017,1048449;HF952104,1048017,1048449;HF952106,1048017,1048449;HF952105,1048017,1048449;CP007482,1048017,1048449;CP007565,1048017,1048449;CP007631,1048017,1048449;CP006910,1048017,1048449;CP007572,1048017,1048449;CP007571,1048017,1048449;CP007570,1048017,1048449;FO393392,1048017,1048449;CP010867,1048017,1048449…
AE009948	Mauve	SHARED	1048450	1049233	.	.	.	Notes=Lenght783	AL732656,1048450,1049233;CP000114,1048450,1049233;CP003810,1048450,1049233;CP003919,1048450,1049233;HF952104,1048450,1049233;HF952106,1048450,1049233;HF952105,1048450,1049233;CP007482,1048450,1049233;CP007565,1048450,1049233;HG939456,1048450,1049233;CP007631,1048450,1049233;CP006910,1048450,1049233;CP007572,1048450,1049233;CP007571,1048450,1049233;CP007570,1048450,1049233;FO393392,1048450,1049233…
AE009948	Mauve	SHARED	1049234	1049265	.	.	.	Notes=Lenght31	AL732656,1049234,1049265;CP000114,1049234,1049265;CP003810,1049234,1049265;CP003919,1049234,1049265;HF952104,1049234,1049265;HF952106,1049234,1049265;HF952105,1049234,1049265;CP007565,1049234,1049265;HG939456,1049234,1049265;CP007631,1049234,1049265;CP006910,1049234,1049265;CP007572,1049234,1049265;CP007571,1049234,1049265;CP007570,1049234,1049265;FO393392,1049234,1049265;CP010867,1049234,1049265…
AE009948	Mauve	SHARED	1049267	1053009	.	.	.	Notes=Lenght3742	AL732656,1049267,1053009;CP000114,1049267,1053009;CP003810,1049267,1053009;CP003919,1049267,1053009;HF952104,1049267,1053009;HF952106,1049267,1053009;HF952105,1049267,1053009;CP007482,1049267,1053009;CP007565,1049267,1053009;HG939456,1049267,1053009;CP007631,1049267,1053009;CP006910,1049267,1053009;CP007572,1049267,1053009;CP007571,1049267,1053009;CP007570,1049267,1053009;FO393392,1049267,1053009…
AE009948	Mauve	SHARED	1053010	1055358	.	.	.	Notes=Lenght2348	AL732656,1053010,1055358;CP000114,1053010,1055358;CP003810,1053010,1055358;CP003919,1053010,1055358;HF952104,1053010,1055358;HF952106,1053010,1055358;HF952105,1053010,1055358;CP007482,1053010,1055358;CP007565,1053010,1055358;HG939456,1053010,1055358;CP007631,1053010,1055358;CP007632,1053010,1055358;CP006910,1053010,1055358;CP007572,1053010,1055358;CP007571,1053010,1055358;CP007570,1053010,1055358…
AE009948	Mauve	SHARED	1058764	1058818	.	.	.	Notes=Lenght54	AL732656,1058764,1058818;CP000114,1058764,1058818;CP003810,1058764,1058818;HF952104,1058764,1058818;HF952106,1058764,1058818;HF952105,1058764,1058818;HG939456,1058764,1058818;CP007631,1058764,1058818;CP007632,1058764,1058818;CP006910,1058764,1058818;CP007572,1058764,1058818;CP007571,1058764,1058818;CP007570,1058764,1058818;CP010867,1058764,1058818;CP011325,1058764,1058818;CP011326,1058764,1058818…
AE009948	Mauve	SHARED	1062622	1062640	.	.	.	Notes=Lenght18	AL732656,1062622,1062640;CP000114,1062622,1062640;CP003810,1062622,1062640;CP003919,1062622,1062640;HF952104,1062622,1062640;HF952106,1062622,1062640;HF952105,1062622,1062640;CP007482,1062622,1062640;CP007565,1062622,1062640;HG939456,1062622,1062640;CP007631,1062622,1062640;CP007632,1062622,1062640;CP006910,1062622,1062640;CP007572,1062622,1062640;CP007571,1062622,1062640;CP007570,1062622,1062640…
AE009948	Mauve	SHARED	1062644	1062658	.	.	.	Notes=Lenght14	AL732656,1062644,1062658;CP000114,1062644,1062658;CP003810,1062644,1062658;HF952104,1062644,1062658;HF952106,1062644,1062658;HF952105,1062644,1062658;HG939456,1062644,1062658;CP007631,1062644,1062658;CP007632,1062644,1062658;CP006910,1062644,1062658;CP010867,1062644,1062658;CP011325,1062644,1062658;CP011326,1062644,1062658;CP011327,1062644,1062658;CP011329,1062644,1062658;CP010319,1062644,1062658…
AE009948	Mauve	SHARED	1062870	1062905	.	.	.	Notes=Lenght35	AL732656,1062870,1062905;CP000114,1062870,1062905;CP003810,1062870,1062905;HF952104,1062870,1062905;HF952106,1062870,1062905;HF952105,1062870,1062905;CP007482,1062870,1062905;CP007565,1062870,1062905;HG939456,1062870,1062905;CP007631,1062870,1062905;CP007632,1062870,1062905;CP006910,1062870,1062905;CP007572,1062870,1062905;CP007571,1062870,1062905;CP007570,1062870,1062905;FO393392,1062870,1062905…
AE009948	Mauve	SHARED	1068894	1068955	.	.	.	Notes=Lenght61	AL732656,1068894,1068955;CP000114,1068894,1068955;CP003810,1068894,1068955;HF952104,1068894,1068955;HF952106,1068894,1068955;HF952105,1068894,1068955;CP007482,1068894,1068955;CP007565,1068894,1068955;HG939456,1068894,1068955;CP007631,1068894,1068955;CP007632,1068894,1068955;CP006910,1068894,1068955;CP007572,1068894,1068955;CP007571,1068894,1068955;CP007570,1068894,1068955;FO393392,1068894,1068955…
AE009948	Mauve	SHARED	1078663	1078685	.	.	.	Notes=Lenght22	AL732656,1078663,1078685;CP000114,1078663,1078685;CP003810,1078663,1078685;HF952104,1078663,1078685;HF952106,1078663,1078685;HF952105,1078663,1078685;HG939456,1078663,1078685;CP007631,1078663,1078685;CP007632,1078663,1078685;CP006910,1078663,1078685;CP007572,1078663,1078685;CP007571,1078663,1078685;CP007570,1078663,1078685;CP010867,1078663,1078685;CP011325,1078663,1078685;CP011326,1078663,1078685…
AE009948	Mauve	SHARED	1079427	1079441	.	.	.	Notes=Lenght14	AL732656,1079427,1079441;CP000114,1079427,1079441;CP003810,1079427,1079441;CP003919,1079427,1079441;HF952104,1079427,1079441;HF952106,1079427,1079441;HF952105,1079427,1079441;HG939456,1079427,1079441;CP007631,1079427,1079441;CP007632,1079427,1079441;CP006910,1079427,1079441;CP007572,1079427,1079441;CP007571,1079427,1079441;CP007570,1079427,1079441;CP010867,1079427,1079441;CP011325,1079427,1079441…
AE009948	Mauve	SHARED	1079442	1079808	.	.	.	Notes=Lenght366	AL732656,1079442,1079808;CP000114,1079442,1079808;CP003810,1079442,1079808;HF952104,1079442,1079808;HF952106,1079442,1079808;HF952105,1079442,1079808;HG939456,1079442,1079808;CP007631,1079442,1079808;CP007632,1079442,1079808;CP006910,1079442,1079808;CP007572,1079442,1079808;CP007571,1079442,1079808;CP007570,1079442,1079808;CP010867,1079442,1079808;CP011325,1079442,1079808;CP011326,1079442,1079808…
AE009948	Mauve	SHARED	1079809	1081488	.	.	.	Notes=Lenght1679	AL732656,1079809,1081488;CP000114,1079809,1081488;CP003810,1079809,1081488;CP003919,1079809,1081488;HF952104,1079809,1081488;HF952106,1079809,1081488;HF952105,1079809,1081488;HG939456,1079809,1081488;CP007631,1079809,1081488;CP007632,1079809,1081488;CP006910,1079809,1081488;CP007572,1079809,1081488;CP007571,1079809,1081488;CP007570,1079809,1081488;CP010867,1079809,1081488;CP011325,1079809,1081488…
AE009948	Mauve	SHARED	1090594	1090754	.	.	.	Notes=Lenght160	AL732656,1090594,1090754;CP000114,1090594,1090754;CP003810,1090594,1090754;HF952104,1090594,1090754;HF952106,1090594,1090754;HF952105,1090594,1090754;HG939456,1090594,1090754;CP007631,1090594,1090754;CP007632,1090594,1090754;CP006910,1090594,1090754;CP007572,1090594,1090754;CP007571,1090594,1090754;CP007570,1090594,1090754;CP010867,1090594,1090754;CP011325,1090594,1090754;CP011326,1090594,1090754…
AE009948	Mauve	SHARED	1090755	1090892	.	.	.	Notes=Lenght137	AL732656,1090755,1090892;CP000114,1090755,1090892;CP003810,1090755,1090892;HF952104,1090755,1090892;HF952106,1090755,1090892;HF952105,1090755,1090892;CP007482,1090755,1090892;CP007565,1090755,1090892;HG939456,1090755,1090892;CP007631,1090755,1090892;CP007632,1090755,1090892;CP006910,1090755,1090892;CP007572,1090755,1090892;CP007571,1090755,1090892;CP007570,1090755,1090892;FO393392,1090755,1090892…
AE009948	Mauve	SHARED	1091240	1091366	.	.	.	Notes=Lenght126	AL732656,1091240,1091366;CP000114,1091240,1091366;CP003810,1091240,1091366;HF952104,1091240,1091366;HF952106,1091240,1091366;HF952105,1091240,1091366;HG939456,1091240,1091366;CP007631,1091240,1091366;CP007632,1091240,1091366;CP006910,1091240,1091366;CP007572,1091240,1091366;CP007571,1091240,1091366;CP007570,1091240,1091366;CP010867,1091240,1091366;CP011325,1091240,1091366;CP011326,1091240,1091366…
AE009948	Mauve	SHARED	1095498	1095536	.	.	.	Notes=Lenght38	AL732656,1095498,1095536;CP000114,1095498,1095536;CP003810,1095498,1095536;HF952104,1095498,1095536;HF952106,1095498,1095536;CP007482,1095498,1095536;CP007565,1095498,1095536;HG939456,1095498,1095536;CP007631,1095498,1095536;CP007632,1095498,1095536;CP006910,1095498,1095536;CP007572,1095498,1095536;CP007571,1095498,1095536;CP007570,1095498,1095536;FO393392,1095498,1095536;CP010867,1095498,1095536…
AE009948	Mauve	SHARED	1095537	1095761	.	.	.	Notes=Lenght224	AL732656,1095537,1095761;CP000114,1095537,1095761;CP003810,1095537,1095761;HF952104,1095537,1095761;HF952106,1095537,1095761;HF952105,1095537,1095761;CP007482,1095537,1095761;CP007565,1095537,1095761;HG939456,1095537,1095761;CP007631,1095537,1095761;CP007632,1095537,1095761;CP006910,1095537,1095761;CP007572,1095537,1095761;CP007571,1095537,1095761;CP007570,1095537,1095761;FO393392,1095537,1095761…
AE009948	Mauve	SHARED	1099623	1099807	.	.	.	Notes=Lenght184	AL732656,1099623,1099807;CP000114,1099623,1099807;CP003810,1099623,1099807;HF952104,1099623,1099807;HF952106,1099623,1099807;HF952105,1099623,1099807;HG939456,1099623,1099807;CP007631,1099623,1099807;CP007632,1099623,1099807;CP006910,1099623,1099807;CP007572,1099623,1099807;CP007571,1099623,1099807;CP007570,1099623,1099807;CP010867,1099623,1099807;CP011325,1099623,1099807;CP011326,1099623,1099807…
AE009948	Mauve	SHARED	1100762	1101141	.	.	.	Notes=Lenght379	AL732656,1100762,1101141;CP000114,1100762,1101141;CP003810,1100762,1101141;HF952104,1100762,1101141;HF952106,1100762,1101141;HF952105,1100762,1101141;CP007482,1100762,1101141;CP007565,1100762,1101141;HG939456,1100762,1101141;CP007631,1100762,1101141;CP007632,1100762,1101141;CP006910,1100762,1101141;CP007572,1100762,1101141;CP007571,1100762,1101141;CP007570,1100762,1101141;FO393392,1100762,1101141…
AE009948	Mauve	SHARED	1101200	1101295	.	.	.	Notes=Lenght95	AL732656,1101200,1101295;CP000114,1101200,1101295;CP003810,1101200,1101295;CP003919,1101200,1101295;HF952104,1101200,1101295;HF952106,1101200,1101295;HF952105,1101200,1101295;HG939456,1101200,1101295;CP007631,1101200,1101295;CP007632,1101200,1101295;CP006910,1101200,1101295;CP007572,1101200,1101295;CP007571,1101200,1101295;CP007570,1101200,1101295;CP010867,1101200,1101295;CP011325,1101200,1101295…
AE009948	Mauve	SHARED	1110524	1110613	.	.	.	Notes=Lenght89	AL732656,1110524,1110613;CP000114,1110524,1110613;CP003810,1110524,1110613;CP003919,1110524,1110613;HF952104,1110524,1110613;HF952106,1110524,1110613;HF952105,1110524,1110613;CP007482,1110524,1110613;CP007565,1110524,1110613;HG939456,1110524,1110613;CP007632,1110524,1110613;CP006910,1110524,1110613;CP007572,1110524,1110613;CP007571,1110524,1110613;CP007570,1110524,1110613;FO393392,1110524,1110613…
AE009948	Mauve	SHARED	1111653	1111690	.	.	.	Notes=Lenght37	AL732656,1111653,1111690;CP000114,1111653,1111690;CP003810,1111653,1111690;HF952104,1111653,1111690;CP007631,1111653,1111690;CP007572,1111653,1111690;CP007571,1111653,1111690;CP007570,1111653,1111690;CP010867,1111653,1111690;CP011325,1111653,1111690;CP011326,1111653,1111690;CP011327,1111653,1111690;CP011329,1111653,1111690;CP012419,1111653,1111690;CP013202,1111653,1111690;
AE009948	Mauve	SHARED	1111691	1111727	.	.	.	Notes=Lenght36	CP000114,1111691,1111727;CP003810,1111691,1111727;HF952104,1111691,1111727;CP010867,1111691,1111727;CP011325,1111691,1111727;CP011326,1111691,1111727;CP011327,1111691,1111727;CP011329,1111691,1111727;CP012419,1111691,1111727;CP013202,1111691,1111727;
AE009948	Mauve	SHARED	1113464	1113537	.	.	.	Notes=Lenght73	AL732656,1113464,1113537;CP000114,1113464,1113537;CP003810,1113464,1113537;HF952104,1113464,1113537;HF952106,1113464,1113537;HF952105,1113464,1113537;CP007482,1113464,1113537;CP007565,1113464,1113537;HG939456,1113464,1113537;CP007631,1113464,1113537;CP007632,1113464,1113537;CP006910,1113464,1113537;CP007572,1113464,1113537;CP007571,1113464,1113537;CP007570,1113464,1113537;FO393392,1113464,1113537…
AE009948	Mauve	SHARED	1114048	1114093	.	.	.	Notes=Lenght45	AL732656,1114048,1114093;CP000114,1114048,1114093;CP003810,1114048,1114093;HF952104,1114048,1114093;HF952106,1114048,1114093;HF952105,1114048,1114093;CP007482,1114048,1114093;CP007565,1114048,1114093;HG939456,1114048,1114093;CP007631,1114048,1114093;CP007632,1114048,1114093;CP006910,1114048,1114093;CP007572,1114048,1114093;CP007571,1114048,1114093;CP007570,1114048,1114093;FO393392,1114048,1114093…
AE009948	Mauve	SHARED	1128500	1128520	.	.	.	Notes=Lenght20	AL732656,1128500,1128520;CP000114,1128500,1128520;CP003810,1128500,1128520;CP003919,1128500,1128520;HF952104,1128500,1128520;HF952106,1128500,1128520;CP007482,1128500,1128520;CP007565,1128500,1128520;HG939456,1128500,1128520;CP007631,1128500,1128520;CP007632,1128500,1128520;CP006910,1128500,1128520;CP007572,1128500,1128520;CP007571,1128500,1128520;CP007570,1128500,1128520;FO393392,1128500,1128520…
AE009948	Mauve	SHARED	1136033	1136045	.	.	.	Notes=Lenght12	AL732656,1136033,1136045;CP000114,1136033,1136045;CP003810,1136033,1136045;HF952104,1136033,1136045;HF952106,1136033,1136045;HF952105,1136033,1136045;CP007482,1136033,1136045;CP007565,1136033,1136045;HG939456,1136033,1136045;CP007631,1136033,1136045;CP007632,1136033,1136045;CP006910,1136033,1136045;CP007572,1136033,1136045;CP007571,1136033,1136045;CP007570,1136033,1136045;FO393392,1136033,1136045…
AE009948	Mauve	SHARED	1136046	1136078	.	.	.	Notes=Lenght32	AL732656,1136046,1136078;HF952104,1136046,1136078;HF952106,1136046,1136078;HF952105,1136046,1136078;CP007482,1136046,1136078;CP007565,1136046,1136078;HG939456,1136046,1136078;CP007631,1136046,1136078;CP007632,1136046,1136078;CP006910,1136046,1136078;FO393392,1136046,1136078;CP010867,1136046,1136078;CP011328,1136046,1136078;CP012419,1136046,1136078;CP013202,1136046,1136078;
AE009948	Mauve	SHARED	1136079	1136091	.	.	.	Notes=Lenght12	AL732656,1136079,1136091;CP003919,1136079,1136091;HF952104,1136079,1136091;HF952106,1136079,1136091;HF952105,1136079,1136091;CP007482,1136079,1136091;CP007565,1136079,1136091;HG939456,1136079,1136091;CP007631,1136079,1136091;CP007632,1136079,1136091;CP006910,1136079,1136091;FO393392,1136079,1136091;CP010867,1136079,1136091;CP011328,1136079,1136091;CP012419,1136079,1136091;CP013202,1136079,1136091;
AE009948	Mauve	SHARED	1137542	1137689	.	.	.	Notes=Lenght147	AL732656,1137542,1137689;CP000114,1137542,1137689;CP003810,1137542,1137689;HF952104,1137542,1137689;HF952106,1137542,1137689;HF952105,1137542,1137689;CP007482,1137542,1137689;CP007565,1137542,1137689;HG939456,1137542,1137689;CP007631,1137542,1137689;CP007632,1137542,1137689;CP006910,1137542,1137689;CP007572,1137542,1137689;CP007571,1137542,1137689;CP007570,1137542,1137689;FO393392,1137542,1137689…
AE009948	Mauve	SHARED	1137690	1137782	.	.	.	Notes=Lenght92	AL732656,1137690,1137782;CP000114,1137690,1137782;CP003810,1137690,1137782;HF952104,1137690,1137782;HF952106,1137690,1137782;HF952105,1137690,1137782;CP007482,1137690,1137782;HG939456,1137690,1137782;CP007631,1137690,1137782;CP007632,1137690,1137782;CP006910,1137690,1137782;CP007572,1137690,1137782;CP007571,1137690,1137782;CP007570,1137690,1137782;CP010867,1137690,1137782;CP011325,1137690,1137782…
AE009948	Mauve	SHARED	1137851	1137920	.	.	.	Notes=Lenght69	AL732656,1137851,1137920;CP000114,1137851,1137920;CP003810,1137851,1137920;HF952104,1137851,1137920;HF952106,1137851,1137920;HF952105,1137851,1137920;HG939456,1137851,1137920;CP007631,1137851,1137920;CP007632,1137851,1137920;CP006910,1137851,1137920;CP007572,1137851,1137920;CP007571,1137851,1137920;CP007570,1137851,1137920;CP010867,1137851,1137920;CP011325,1137851,1137920;CP011326,1137851,1137920…
AE009948	Mauve	SHARED	1142156	1142423	.	.	.	Notes=Lenght267	AL732656,1142156,1142423;CP000114,1142156,1142423;CP003810,1142156,1142423;HF952104,1142156,1142423;CP007631,1142156,1142423;CP010867,1142156,1142423;CP011325,1142156,1142423;CP011326,1142156,1142423;CP011327,1142156,1142423;CP011329,1142156,1142423;CP012419,1142156,1142423;CP013202,1142156,1142423;
AE009948	Mauve	SHARED	1142424	1142448	.	.	.	Notes=Lenght24	AL732656,1142424,1142448;CP000114,1142424,1142448;CP003810,1142424,1142448;CP003919,1142424,1142448;HF952104,1142424,1142448;HF952106,1142424,1142448;HF952105,1142424,1142448;HG939456,1142424,1142448;CP007631,1142424,1142448;CP007632,1142424,1142448;CP010867,1142424,1142448;CP011325,1142424,1142448;CP011326,1142424,1142448;CP011327,1142424,1142448;CP011328,1142424,1142448;CP011329,1142424,1142448…
AE009948	Mauve	SHARED	1142670	1142741	.	.	.	Notes=Lenght71	AL732656,1142670,1142741;CP000114,1142670,1142741;CP003810,1142670,1142741;CP003919,1142670,1142741;HF952104,1142670,1142741;HF952106,1142670,1142741;HF952105,1142670,1142741;CP007482,1142670,1142741;CP007565,1142670,1142741;HG939456,1142670,1142741;CP007632,1142670,1142741;CP006910,1142670,1142741;CP007572,1142670,1142741;CP007571,1142670,1142741;CP007570,1142670,1142741;FO393392,1142670,1142741…
AE009948	Mauve	SHARED	1142742	1142771	.	.	.	Notes=Lenght29	AL732656,1142742,1142771;CP000114,1142742,1142771;CP003810,1142742,1142771;HF952104,1142742,1142771;HF952106,1142742,1142771;HF952105,1142742,1142771;HG939456,1142742,1142771;CP007632,1142742,1142771;CP006910,1142742,1142771;CP007572,1142742,1142771;CP007571,1142742,1142771;CP007570,1142742,1142771;CP010867,1142742,1142771;CP011325,1142742,1142771;CP011326,1142742,1142771;CP011327,1142742,1142771…
AE009948	Mauve	SHARED	1142772	1142902	.	.	.	Notes=Lenght130	AL732656,1142772,1142902;CP000114,1142772,1142902;CP003810,1142772,1142902;HF952104,1142772,1142902;HF952106,1142772,1142902;HF952105,1142772,1142902;HG939456,1142772,1142902;CP007631,1142772,1142902;CP007632,1142772,1142902;CP006910,1142772,1142902;CP007572,1142772,1142902;CP007571,1142772,1142902;CP007570,1142772,1142902;CP010867,1142772,1142902;CP011325,1142772,1142902;CP011326,1142772,1142902…
AE009948	Mauve	SHARED	1147753	1147794	.	.	.	Notes=Lenght41	AL732656,1147753,1147794;CP000114,1147753,1147794;CP003810,1147753,1147794;CP003919,1147753,1147794;HF952104,1147753,1147794;HF952106,1147753,1147794;HF952105,1147753,1147794;HG939456,1147753,1147794;CP007631,1147753,1147794;CP007632,1147753,1147794;CP006910,1147753,1147794;CP007572,1147753,1147794;CP007571,1147753,1147794;CP007570,1147753,1147794;CP010867,1147753,1147794;CP011325,1147753,1147794…
AE009948	Mauve	SHARED	1152635	1152666	.	.	.	Notes=Lenght31	CP000114,1152635,1152666;CP003810,1152635,1152666;HF952104,1152635,1152666;HF952106,1152635,1152666;CP007631,1152635,1152666;CP010867,1152635,1152666;CP011325,1152635,1152666;CP011326,1152635,1152666;CP011327,1152635,1152666;CP011329,1152635,1152666;CP012419,1152635,1152666;CP013202,1152635,1152666;
AE009948	Mauve	SHARED	1152667	1152781	.	.	.	Notes=Lenght114	AL732656,1152667,1152781;CP003919,1152667,1152781;HF952104,1152667,1152781;HF952106,1152667,1152781;HF952105,1152667,1152781;CP007482,1152667,1152781;CP007565,1152667,1152781;HG939456,1152667,1152781;CP007631,1152667,1152781;CP007632,1152667,1152781;CP006910,1152667,1152781;CP007572,1152667,1152781;CP007571,1152667,1152781;CP007570,1152667,1152781;FO393392,1152667,1152781;CP010867,1152667,1152781…
AE009948	Mauve	SHARED	1161107	1161125	.	.	.	Notes=Lenght18	CP003810,1161107,1161125;HF952104,1161107,1161125;HF952106,1161107,1161125;HF952105,1161107,1161125;CP007482,1161107,1161125;CP007565,1161107,1161125;HG939456,1161107,1161125;CP007631,1161107,1161125;CP007632,1161107,1161125;CP006910,1161107,1161125;FO393392,1161107,1161125;CP010867,1161107,1161125;CP011325,1161107,1161125;CP011326,1161107,1161125;CP011327,1161107,1161125;CP011328,1161107,1161125…
AE009948	Mauve	SHARED	1161985	1162005	.	.	.	Notes=Lenght20	AL732656,1161985,1162005;CP000114,1161985,1162005;CP003810,1161985,1162005;CP003919,1161985,1162005;HF952104,1161985,1162005;HF952106,1161985,1162005;CP007482,1161985,1162005;CP007565,1161985,1162005;HG939456,1161985,1162005;CP007631,1161985,1162005;CP007632,1161985,1162005;CP006910,1161985,1162005;CP007572,1161985,1162005;CP007571,1161985,1162005;CP007570,1161985,1162005;FO393392,1161985,1162005…
AE009948	Mauve	SHARED	1168288	1168395	.	.	.	Notes=Lenght107	AL732656,1168288,1168395;CP000114,1168288,1168395;CP003810,1168288,1168395;CP003919,1168288,1168395;HF952104,1168288,1168395;HF952106,1168288,1168395;HF952105,1168288,1168395;CP007482,1168288,1168395;CP007565,1168288,1168395;HG939456,1168288,1168395;CP007631,1168288,1168395;CP007632,1168288,1168395;CP006910,1168288,1168395;FO393392,1168288,1168395;CP010867,1168288,1168395;CP011325,1168288,1168395…
AE009948	Mauve	SHARED	1168396	1168440	.	.	.	Notes=Lenght44	AL732656,1168396,1168440;CP000114,1168396,1168440;CP003810,1168396,1168440;HF952104,1168396,1168440;HF952105,1168396,1168440;HG939456,1168396,1168440;CP007631,1168396,1168440;CP007632,1168396,1168440;CP006910,1168396,1168440;CP010867,1168396,1168440;CP011325,1168396,1168440;CP011326,1168396,1168440;CP011327,1168396,1168440;CP011329,1168396,1168440;CP010319,1168396,1168440;CP012419,1168396,1168440…
AE009948	Mauve	SHARED	1168441	1168542	.	.	.	Notes=Lenght101	AL732656,1168441,1168542;CP000114,1168441,1168542;CP003810,1168441,1168542;CP003919,1168441,1168542;HF952104,1168441,1168542;HF952106,1168441,1168542;HF952105,1168441,1168542;CP007482,1168441,1168542;CP007565,1168441,1168542;HG939456,1168441,1168542;CP007631,1168441,1168542;CP007632,1168441,1168542;CP006910,1168441,1168542;FO393392,1168441,1168542;CP010867,1168441,1168542;CP011325,1168441,1168542…
AE009948	Mauve	SHARED	1168543	1168712	.	.	.	Notes=Lenght169	AL732656,1168543,1168712;CP000114,1168543,1168712;CP003810,1168543,1168712;HF952104,1168543,1168712;HF952105,1168543,1168712;HG939456,1168543,1168712;CP007631,1168543,1168712;CP007632,1168543,1168712;CP006910,1168543,1168712;CP010867,1168543,1168712;CP011325,1168543,1168712;CP011326,1168543,1168712;CP011327,1168543,1168712;CP011329,1168543,1168712;CP010319,1168543,1168712;CP012419,1168543,1168712…
AE009948	Mauve	SHARED	1168713	1168836	.	.	.	Notes=Lenght123	AL732656,1168713,1168836;CP000114,1168713,1168836;CP003810,1168713,1168836;HF952104,1168713,1168836;HF952105,1168713,1168836;HG939456,1168713,1168836;CP006910,1168713,1168836;CP010867,1168713,1168836;CP011325,1168713,1168836;CP011326,1168713,1168836;CP011327,1168713,1168836;CP011329,1168713,1168836;CP010319,1168713,1168836;CP012419,1168713,1168836;CP013202,1168713,1168836;
AE009948	Mauve	SHARED	1168837	1168850	.	.	.	Notes=Lenght13	AL732656,1168837,1168850;CP000114,1168837,1168850;CP003810,1168837,1168850;CP003919,1168837,1168850;HF952104,1168837,1168850;HF952106,1168837,1168850;HF952105,1168837,1168850;CP007482,1168837,1168850;CP007565,1168837,1168850;HG939456,1168837,1168850;CP006910,1168837,1168850;FO393392,1168837,1168850;CP010867,1168837,1168850;CP011325,1168837,1168850;CP011326,1168837,1168850;CP011327,1168837,1168850…
AE009948	Mauve	SHARED	1168852	1168873	.	.	.	Notes=Lenght21	AL732656,1168852,1168873;CP000114,1168852,1168873;CP003810,1168852,1168873;CP003919,1168852,1168873;HF952104,1168852,1168873;HF952105,1168852,1168873;CP007482,1168852,1168873;CP007565,1168852,1168873;HG939456,1168852,1168873;CP006910,1168852,1168873;FO393392,1168852,1168873;CP010867,1168852,1168873;CP011325,1168852,1168873;CP011326,1168852,1168873;CP011327,1168852,1168873;CP011328,1168852,1168873…
AE009948	Mauve	SHARED	1168874	1169021	.	.	.	Notes=Lenght147	AL732656,1168874,1169021;CP000114,1168874,1169021;CP003810,1168874,1169021;CP003919,1168874,1169021;HF952104,1168874,1169021;HF952106,1168874,1169021;HF952105,1168874,1169021;CP007482,1168874,1169021;CP007565,1168874,1169021;HG939456,1168874,1169021;CP006910,1168874,1169021;FO393392,1168874,1169021;CP010867,1168874,1169021;CP011325,1168874,1169021;CP011326,1168874,1169021;CP011327,1168874,1169021…
AE009948	Mauve	SHARED	1169022	1169056	.	.	.	Notes=Lenght34	HF952104,1169022,1169056;HF952105,1169022,1169056;CP006910,1169022,1169056;CP010867,1169022,1169056;CP013202,1169022,1169056;
AE009948	Mauve	SHARED	1169057	1169297	.	.	.	Notes=Lenght240	HF952104,1169057,1169297;CP010867,1169057,1169297;CP013202,1169057,1169297;
AE009948	Mauve	SHARED	1169305	1169538	.	.	.	Notes=Lenght233	CP000114,1169305,1169538;CP003810,1169305,1169538;HF952104,1169305,1169538;CP010867,1169305,1169538;CP011325,1169305,1169538;CP011326,1169305,1169538;CP011327,1169305,1169538;CP011329,1169305,1169538;CP012419,1169305,1169538;CP013202,1169305,1169538;
AE009948	Mauve	SHARED	1169539	1169690	.	.	.	Notes=Lenght151	HF952104,1169539,1169690;CP010867,1169539,1169690;CP013202,1169539,1169690;
AE009948	Mauve	SHARED	1169691	1169954	.	.	.	Notes=Lenght263	CP000114,1169691,1169954;CP003810,1169691,1169954;HF952104,1169691,1169954;HG939456,1169691,1169954;CP007631,1169691,1169954;CP007632,1169691,1169954;CP010867,1169691,1169954;CP011325,1169691,1169954;CP011326,1169691,1169954;CP011327,1169691,1169954;CP011329,1169691,1169954;CP012419,1169691,1169954;CP013202,1169691,1169954;
AE009948	Mauve	SHARED	1169955	1170131	.	.	.	Notes=Lenght176	HF952104,1169955,1170131;CP010867,1169955,1170131;CP013202,1169955,1170131;
AE009948	Mauve	SHARED	1170132	1171371	.	.	.	Notes=Lenght1239	HF952104,1170132,1171371;HF952105,1170132,1171371;CP006910,1170132,1171371;CP010867,1170132,1171371;CP013202,1170132,1171371;
AE009948	Mauve	SHARED	1171372	1172318	.	.	.	Notes=Lenght946	HF952104,1171372,1172318;CP010867,1171372,1172318;CP013202,1171372,1172318;
AE009948	Mauve	SHARED	1172319	1172594	.	.	.	Notes=Lenght275	HF952104,1172319,1172594;CP007631,1172319,1172594;CP010867,1172319,1172594;CP013202,1172319,1172594;
AE009948	Mauve	SHARED	1172595	1172665	.	.	.	Notes=Lenght70	HF952104,1172595,1172665;CP010867,1172595,1172665;CP013202,1172595,1172665;
AE009948	Mauve	SHARED	1172666	1172694	.	.	.	Notes=Lenght28	AL732656,1172666,1172694;HF952104,1172666,1172694;CP007631,1172666,1172694;CP010867,1172666,1172694;CP013202,1172666,1172694;
AE009948	Mauve	SHARED	1172695	1173760	.	.	.	Notes=Lenght1065	HF952104,1172695,1173760;CP007631,1172695,1173760;CP010867,1172695,1173760;CP013202,1172695,1173760;
AE009948	Mauve	SHARED	1173761	1173774	.	.	.	Notes=Lenght13	AL732656,1173761,1173774;HF952104,1173761,1173774;CP007631,1173761,1173774;CP010867,1173761,1173774;CP013202,1173761,1173774;
AE009948	Mauve	SHARED	1173775	1173813	.	.	.	Notes=Lenght38	AL732656,1173775,1173813;HF952104,1173775,1173813;CP007631,1173775,1173813;CP010867,1173775,1173813;CP011329,1173775,1173813;CP012419,1173775,1173813;CP013202,1173775,1173813;
AE009948	Mauve	SHARED	1173819	1173832	.	.	.	Notes=Lenght13	AL732656,1173819,1173832;CP003919,1173819,1173832;HF952104,1173819,1173832;CP007482,1173819,1173832;CP007565,1173819,1173832;HG939456,1173819,1173832;CP007631,1173819,1173832;CP007572,1173819,1173832;CP007571,1173819,1173832;CP007570,1173819,1173832;FO393392,1173819,1173832;CP010867,1173819,1173832;CP011328,1173819,1173832;CP011329,1173819,1173832;CP010319,1173819,1173832;CP012419,1173819,1173832…
AE009948	Mauve	SHARED	1173833	1173858	.	.	.	Notes=Lenght25	AL732656,1173833,1173858;CP003919,1173833,1173858;HF952104,1173833,1173858;HF952105,1173833,1173858;CP007482,1173833,1173858;CP007565,1173833,1173858;HG939456,1173833,1173858;CP007631,1173833,1173858;CP007632,1173833,1173858;CP007572,1173833,1173858;CP007571,1173833,1173858;CP007570,1173833,1173858;FO393392,1173833,1173858;CP010867,1173833,1173858;CP011328,1173833,1173858;CP011329,1173833,1173858…
AE009948	Mauve	SHARED	1173859	1173878	.	.	.	Notes=Lenght19	AL732656,1173859,1173878;CP000114,1173859,1173878;CP003810,1173859,1173878;CP003919,1173859,1173878;HF952104,1173859,1173878;HF952105,1173859,1173878;CP007482,1173859,1173878;CP007565,1173859,1173878;HG939456,1173859,1173878;CP007631,1173859,1173878;CP007632,1173859,1173878;CP007572,1173859,1173878;CP007571,1173859,1173878;CP007570,1173859,1173878;FO393392,1173859,1173878;CP010867,1173859,1173878…
AE009948	Mauve	SHARED	1181965	1183721	.	.	.	Notes=Lenght1756	AL732656,1181965,1183721;CP000114,1181965,1183721;CP003810,1181965,1183721;HF952104,1181965,1183721;HF952106,1181965,1183721;HF952105,1181965,1183721;HG939456,1181965,1183721;CP007631,1181965,1183721;CP007632,1181965,1183721;CP006910,1181965,1183721;CP007572,1181965,1183721;CP007571,1181965,1183721;CP007570,1181965,1183721;CP010867,1181965,1183721;CP011325,1181965,1183721;CP011326,1181965,1183721…
AE009948	Mauve	SHARED	1185472	1185787	.	.	.	Notes=Lenght315	AL732656,1185472,1185787;CP000114,1185472,1185787;CP003810,1185472,1185787;CP003919,1185472,1185787;HF952104,1185472,1185787;HF952106,1185472,1185787;HF952105,1185472,1185787;HG939456,1185472,1185787;CP007631,1185472,1185787;CP007632,1185472,1185787;CP006910,1185472,1185787;CP007572,1185472,1185787;CP007571,1185472,1185787;CP007570,1185472,1185787;CP010867,1185472,1185787;CP011325,1185472,1185787…
AE009948	Mauve	SHARED	1190917	1191117	.	.	.	Notes=Lenght200	AL732656,1190917,1191117;CP000114,1190917,1191117;CP003810,1190917,1191117;CP003919,1190917,1191117;HF952104,1190917,1191117;HF952106,1190917,1191117;HF952105,1190917,1191117;HG939456,1190917,1191117;CP007631,1190917,1191117;CP007632,1190917,1191117;CP006910,1190917,1191117;CP007572,1190917,1191117;CP007571,1190917,1191117;CP007570,1190917,1191117;CP010867,1190917,1191117;CP011325,1190917,1191117…
AE009948	Mauve	SHARED	1202757	1202770	.	.	.	Notes=Lenght13	CP000114,1202757,1202770;CP003810,1202757,1202770;CP003919,1202757,1202770;HF952104,1202757,1202770;HF952106,1202757,1202770;HF952105,1202757,1202770;CP007482,1202757,1202770;CP007565,1202757,1202770;HG939456,1202757,1202770;CP007631,1202757,1202770;CP007632,1202757,1202770;CP006910,1202757,1202770;FO393392,1202757,1202770;CP010867,1202757,1202770;CP011325,1202757,1202770;CP011326,1202757,1202770…
AE009948	Mauve	SHARED	1203904	1203921	.	.	.	Notes=Lenght17	CP000114,1203904,1203921;CP003810,1203904,1203921;CP003919,1203904,1203921;HF952106,1203904,1203921;HF952105,1203904,1203921;CP007565,1203904,1203921;CP007632,1203904,1203921;CP006910,1203904,1203921;CP007571,1203904,1203921;CP007570,1203904,1203921;FO393392,1203904,1203921;CP010867,1203904,1203921;CP011325,1203904,1203921;CP011326,1203904,1203921;CP011327,1203904,1203921;CP011329,1203904,1203921…
AE009948	Mauve	SHARED	1205803	1206006	.	.	.	Notes=Lenght203	AL732656,1205803,1206006;CP000114,1205803,1206006;CP003810,1205803,1206006;CP003919,1205803,1206006;HF952104,1205803,1206006;HF952106,1205803,1206006;HF952105,1205803,1206006;CP007482,1205803,1206006;CP007565,1205803,1206006;HG939456,1205803,1206006;CP007631,1205803,1206006;CP007632,1205803,1206006;CP006910,1205803,1206006;CP007572,1205803,1206006;CP007571,1205803,1206006;CP007570,1205803,1206006…
AE009948	Mauve	SHARED	1223227	1223281	.	.	.	Notes=Lenght54	AL732656,1223227,1223281;CP000114,1223227,1223281;CP003810,1223227,1223281;CP003919,1223227,1223281;HF952104,1223227,1223281;HF952106,1223227,1223281;HF952105,1223227,1223281;HG939456,1223227,1223281;CP007631,1223227,1223281;CP007632,1223227,1223281;CP006910,1223227,1223281;CP007572,1223227,1223281;CP007571,1223227,1223281;CP007570,1223227,1223281;CP010867,1223227,1223281;CP011325,1223227,1223281…
AE009948	Mauve	SHARED	1238055	1238214	.	.	.	Notes=Lenght159	AL732656,1238055,1238214;CP000114,1238055,1238214;HF952104,1238055,1238214;HG939456,1238055,1238214;CP007631,1238055,1238214;CP007632,1238055,1238214;CP006910,1238055,1238214;CP007572,1238055,1238214;CP007571,1238055,1238214;CP007570,1238055,1238214;CP010867,1238055,1238214;CP011329,1238055,1238214;CP012419,1238055,1238214;CP013202,1238055,1238214;
AE009948	Mauve	SHARED	1238215	1238316	.	.	.	Notes=Lenght101	AL732656,1238215,1238316;CP000114,1238215,1238316;HF952104,1238215,1238316;HG939456,1238215,1238316;CP007631,1238215,1238316;CP007632,1238215,1238316;CP007572,1238215,1238316;CP007571,1238215,1238316;CP007570,1238215,1238316;CP010867,1238215,1238316;CP011329,1238215,1238316;CP012419,1238215,1238316;CP013202,1238215,1238316;
AE009948	Mauve	SHARED	1238317	1238576	.	.	.	Notes=Lenght259	AL732656,1238317,1238576;CP000114,1238317,1238576;HF952104,1238317,1238576;HG939456,1238317,1238576;CP007631,1238317,1238576;CP007632,1238317,1238576;CP006910,1238317,1238576;CP007572,1238317,1238576;CP007571,1238317,1238576;CP007570,1238317,1238576;CP010867,1238317,1238576;CP011329,1238317,1238576;CP012419,1238317,1238576;CP013202,1238317,1238576;
AE009948	Mauve	SHARED	1238577	1238601	.	.	.	Notes=Lenght24	AL732656,1238577,1238601;CP000114,1238577,1238601;HF952104,1238577,1238601;HG939456,1238577,1238601;CP007631,1238577,1238601;CP007632,1238577,1238601;CP007572,1238577,1238601;CP007571,1238577,1238601;CP007570,1238577,1238601;CP010867,1238577,1238601;CP011329,1238577,1238601;CP012419,1238577,1238601;CP013202,1238577,1238601;
AE009948	Mauve	SHARED	1238602	1238813	.	.	.	Notes=Lenght211	AL732656,1238602,1238813;CP000114,1238602,1238813;HF952104,1238602,1238813;HG939456,1238602,1238813;CP007631,1238602,1238813;CP007632,1238602,1238813;CP006910,1238602,1238813;CP007572,1238602,1238813;CP007571,1238602,1238813;CP007570,1238602,1238813;CP010867,1238602,1238813;CP011329,1238602,1238813;CP012419,1238602,1238813;CP013202,1238602,1238813;
AE009948	Mauve	SHARED	1238814	1238859	.	.	.	Notes=Lenght45	AL732656,1238814,1238859;CP000114,1238814,1238859;HF952104,1238814,1238859;HG939456,1238814,1238859;CP007631,1238814,1238859;CP007632,1238814,1238859;CP007572,1238814,1238859;CP007571,1238814,1238859;CP007570,1238814,1238859;CP010867,1238814,1238859;CP011329,1238814,1238859;CP012419,1238814,1238859;CP013202,1238814,1238859;
AE009948	Mauve	SHARED	1238860	1239009	.	.	.	Notes=Lenght149	AL732656,1238860,1239009;CP000114,1238860,1239009;HF952104,1238860,1239009;HG939456,1238860,1239009;CP007631,1238860,1239009;CP007632,1238860,1239009;CP006910,1238860,1239009;CP007572,1238860,1239009;CP007571,1238860,1239009;CP007570,1238860,1239009;CP010867,1238860,1239009;CP011329,1238860,1239009;CP012419,1238860,1239009;CP013202,1238860,1239009;
AE009948	Mauve	SHARED	1239010	1244487	.	.	.	Notes=Lenght5477	AL732656,1239010,1244487;CP000114,1239010,1244487;HF952104,1239010,1244487;HG939456,1239010,1244487;CP007631,1239010,1244487;CP007632,1239010,1244487;CP007572,1239010,1244487;CP007571,1239010,1244487;CP007570,1239010,1244487;CP010867,1239010,1244487;CP011329,1239010,1244487;CP012419,1239010,1244487;CP013202,1239010,1244487;
AE009948	Mauve	SHARED	1244488	1244499	.	.	.	Notes=Lenght11	AL732656,1244488,1244499;CP000114,1244488,1244499;HF952104,1244488,1244499;HG939456,1244488,1244499;CP007631,1244488,1244499;CP007632,1244488,1244499;CP007572,1244488,1244499;CP007571,1244488,1244499;CP007570,1244488,1244499;CP010867,1244488,1244499;CP011329,1244488,1244499;CP012419,1244488,1244499;CP013202,1244488,1244499;
AE009948	Mauve	SHARED	1244501	1244584	.	.	.	Notes=Lenght83	AL732656,1244501,1244584;CP000114,1244501,1244584;HF952104,1244501,1244584;HG939456,1244501,1244584;CP007631,1244501,1244584;CP007632,1244501,1244584;CP007572,1244501,1244584;CP007571,1244501,1244584;CP007570,1244501,1244584;CP010867,1244501,1244584;CP012419,1244501,1244584;CP013202,1244501,1244584;
AE009948	Mauve	SHARED	1245902	1246452	.	.	.	Notes=Lenght550	HF952104,1245902,1246452;HG939456,1245902,1246452;CP007631,1245902,1246452;CP007632,1245902,1246452;CP010867,1245902,1246452;CP011329,1245902,1246452;CP013202,1245902,1246452;
AE009948	Mauve	SHARED	1246453	1247518	.	.	.	Notes=Lenght1065	AL732656,1246453,1247518;CP000114,1246453,1247518;CP003919,1246453,1247518;HF952104,1246453,1247518;HF952106,1246453,1247518;HF952105,1246453,1247518;CP007482,1246453,1247518;CP007565,1246453,1247518;HG939456,1246453,1247518;CP007631,1246453,1247518;CP007632,1246453,1247518;CP007572,1246453,1247518;CP007571,1246453,1247518;CP007570,1246453,1247518;FO393392,1246453,1247518;CP010867,1246453,1247518…
AE009948	Mauve	SHARED	1247519	1247683	.	.	.	Notes=Lenght164	AL732656,1247519,1247683;CP000114,1247519,1247683;HF952104,1247519,1247683;HF952105,1247519,1247683;HG939456,1247519,1247683;CP007631,1247519,1247683;CP007632,1247519,1247683;CP007572,1247519,1247683;CP007571,1247519,1247683;CP007570,1247519,1247683;CP010867,1247519,1247683;CP011329,1247519,1247683;CP012419,1247519,1247683;CP013202,1247519,1247683;
AE009948	Mauve	SHARED	1247684	1248761	.	.	.	Notes=Lenght1077	AL732656,1247684,1248761;CP000114,1247684,1248761;HF952104,1247684,1248761;HG939456,1247684,1248761;CP007631,1247684,1248761;CP007632,1247684,1248761;CP007572,1247684,1248761;CP007571,1247684,1248761;CP007570,1247684,1248761;CP010867,1247684,1248761;CP011329,1247684,1248761;CP012419,1247684,1248761;CP013202,1247684,1248761;
AE009948	Mauve	SHARED	1248892	1250395	.	.	.	Notes=Lenght1503	AL732656,1248892,1250395;CP000114,1248892,1250395;HF952104,1248892,1250395;HG939456,1248892,1250395;CP007631,1248892,1250395;CP007632,1248892,1250395;CP007572,1248892,1250395;CP007571,1248892,1250395;CP007570,1248892,1250395;CP010867,1248892,1250395;CP011329,1248892,1250395;CP012419,1248892,1250395;CP013202,1248892,1250395;
AE009948	Mauve	SHARED	1250514	1251281	.	.	.	Notes=Lenght767	AL732656,1250514,1251281;CP000114,1250514,1251281;HF952104,1250514,1251281;HG939456,1250514,1251281;CP007631,1250514,1251281;CP007632,1250514,1251281;CP007572,1250514,1251281;CP007571,1250514,1251281;CP007570,1250514,1251281;CP010867,1250514,1251281;CP011329,1250514,1251281;CP012419,1250514,1251281;CP013202,1250514,1251281;
AE009948	Mauve	SHARED	1251282	1251315	.	.	.	Notes=Lenght33	AL732656,1251282,1251315;CP000114,1251282,1251315;HF952104,1251282,1251315;HG939456,1251282,1251315;CP007631,1251282,1251315;CP007632,1251282,1251315;CP007572,1251282,1251315;CP007570,1251282,1251315;CP010867,1251282,1251315;CP011329,1251282,1251315;CP012419,1251282,1251315;CP013202,1251282,1251315;
AE009948	Mauve	SHARED	1251316	1251808	.	.	.	Notes=Lenght492	AL732656,1251316,1251808;CP000114,1251316,1251808;HF952104,1251316,1251808;HG939456,1251316,1251808;CP007631,1251316,1251808;CP007632,1251316,1251808;CP007572,1251316,1251808;CP007571,1251316,1251808;CP007570,1251316,1251808;CP010867,1251316,1251808;CP011329,1251316,1251808;CP012419,1251316,1251808;CP013202,1251316,1251808;
AE009948	Mauve	SHARED	1251810	1255124	.	.	.	Notes=Lenght3314	AL732656,1251810,1255124;CP000114,1251810,1255124;HF952104,1251810,1255124;HG939456,1251810,1255124;CP007631,1251810,1255124;CP007632,1251810,1255124;CP007572,1251810,1255124;CP007571,1251810,1255124;CP007570,1251810,1255124;CP010867,1251810,1255124;CP011329,1251810,1255124;CP012419,1251810,1255124;CP013202,1251810,1255124;
AE009948	Mauve	SHARED	1255125	1256619	.	.	.	Notes=Lenght1494	AL732656,1255125,1256619;CP000114,1255125,1256619;CP003810,1255125,1256619;HF952104,1255125,1256619;HG939456,1255125,1256619;CP007631,1255125,1256619;CP007632,1255125,1256619;CP007572,1255125,1256619;CP007571,1255125,1256619;CP007570,1255125,1256619;CP010867,1255125,1256619;CP011325,1255125,1256619;CP011326,1255125,1256619;CP011327,1255125,1256619;CP011329,1255125,1256619;CP012419,1255125,1256619…
AE009948	Mauve	SHARED	1256620	1256638	.	.	.	Notes=Lenght18	AL732656,1256620,1256638;CP000114,1256620,1256638;CP003810,1256620,1256638;HF952104,1256620,1256638;HG939456,1256620,1256638;CP007631,1256620,1256638;CP007572,1256620,1256638;CP007571,1256620,1256638;CP007570,1256620,1256638;CP010867,1256620,1256638;CP011325,1256620,1256638;CP011326,1256620,1256638;CP011327,1256620,1256638;CP011329,1256620,1256638;CP012419,1256620,1256638;CP013202,1256620,1256638;
AE009948	Mauve	SHARED	1256639	1256946	.	.	.	Notes=Lenght307	AL732656,1256639,1256946;CP000114,1256639,1256946;CP003810,1256639,1256946;HF952104,1256639,1256946;CP007631,1256639,1256946;CP007572,1256639,1256946;CP007571,1256639,1256946;CP007570,1256639,1256946;CP010867,1256639,1256946;CP011325,1256639,1256946;CP011326,1256639,1256946;CP011327,1256639,1256946;CP011329,1256639,1256946;CP012419,1256639,1256946;CP013202,1256639,1256946;
AE009948	Mauve	SHARED	1256947	1257212	.	.	.	Notes=Lenght265	AL732656,1256947,1257212;CP000114,1256947,1257212;CP003810,1256947,1257212;HF952104,1256947,1257212;CP007631,1256947,1257212;CP007572,1256947,1257212;CP007571,1256947,1257212;CP007570,1256947,1257212;CP010867,1256947,1257212;CP011325,1256947,1257212;CP011326,1256947,1257212;CP011327,1256947,1257212;CP011329,1256947,1257212;CP012419,1256947,1257212;CP013202,1256947,1257212;
AE009948	Mauve	SHARED	1257214	1259930	.	.	.	Notes=Lenght2716	AL732656,1257214,1259930;CP000114,1257214,1259930;CP003810,1257214,1259930;HF952104,1257214,1259930;CP007631,1257214,1259930;CP007572,1257214,1259930;CP007571,1257214,1259930;CP007570,1257214,1259930;CP010867,1257214,1259930;CP011325,1257214,1259930;CP011326,1257214,1259930;CP011327,1257214,1259930;CP011329,1257214,1259930;CP012419,1257214,1259930;CP013202,1257214,1259930;
AE009948	Mauve	SHARED	1283157	1283457	.	.	.	Notes=Lenght300	AL732656,1283157,1283457;CP000114,1283157,1283457;CP003810,1283157,1283457;HF952104,1283157,1283457;CP007631,1283157,1283457;CP007572,1283157,1283457;CP007571,1283157,1283457;CP007570,1283157,1283457;CP010867,1283157,1283457;CP011325,1283157,1283457;CP011326,1283157,1283457;CP011327,1283157,1283457;CP011329,1283157,1283457;CP012419,1283157,1283457;CP013202,1283157,1283457;
AE009948	Mauve	SHARED	1283890	1284292	.	.	.	Notes=Lenght402	AL732656,1283890,1284292;CP000114,1283890,1284292;CP003810,1283890,1284292;HF952104,1283890,1284292;CP007631,1283890,1284292;CP007572,1283890,1284292;CP007571,1283890,1284292;CP007570,1283890,1284292;CP010867,1283890,1284292;CP011325,1283890,1284292;CP011326,1283890,1284292;CP011327,1283890,1284292;CP011329,1283890,1284292;CP012419,1283890,1284292;CP013202,1283890,1284292;
AE009948	Mauve	SHARED	1284294	1287427	.	.	.	Notes=Lenght3133	AL732656,1284294,1287427;CP000114,1284294,1287427;CP003810,1284294,1287427;HF952104,1284294,1287427;CP007631,1284294,1287427;CP007572,1284294,1287427;CP007571,1284294,1287427;CP007570,1284294,1287427;CP010867,1284294,1287427;CP011325,1284294,1287427;CP011326,1284294,1287427;CP011327,1284294,1287427;CP011329,1284294,1287427;CP012419,1284294,1287427;CP013202,1284294,1287427;
AE009948	Mauve	SHARED	1315550	1315659	.	.	.	Notes=Lenght109	AL732656,1315550,1315659;CP000114,1315550,1315659;CP003810,1315550,1315659;HF952104,1315550,1315659;HF952106,1315550,1315659;HF952105,1315550,1315659;CP007482,1315550,1315659;CP007565,1315550,1315659;HG939456,1315550,1315659;CP007631,1315550,1315659;CP007632,1315550,1315659;CP006910,1315550,1315659;CP007572,1315550,1315659;CP007571,1315550,1315659;CP007570,1315550,1315659;FO393392,1315550,1315659…
AE009948	Mauve	SHARED	1325478	1325527	.	.	.	Notes=Lenght49	AL732656,1325478,1325527;CP000114,1325478,1325527;CP003810,1325478,1325527;HF952104,1325478,1325527;HF952106,1325478,1325527;HF952105,1325478,1325527;HG939456,1325478,1325527;CP007631,1325478,1325527;CP007632,1325478,1325527;CP006910,1325478,1325527;CP007572,1325478,1325527;CP007571,1325478,1325527;CP007570,1325478,1325527;CP010867,1325478,1325527;CP011325,1325478,1325527;CP011326,1325478,1325527…
AE009948	Mauve	SHARED	1327990	1328193	.	.	.	Notes=Lenght203	AL732656,1327990,1328193;CP000114,1327990,1328193;CP003810,1327990,1328193;HF952104,1327990,1328193;HF952106,1327990,1328193;HF952105,1327990,1328193;HG939456,1327990,1328193;CP007631,1327990,1328193;CP007632,1327990,1328193;CP006910,1327990,1328193;CP007572,1327990,1328193;CP007571,1327990,1328193;CP007570,1327990,1328193;CP010867,1327990,1328193;CP011325,1327990,1328193;CP011326,1327990,1328193…
AE009948	Mauve	SHARED	1340109	1340305	.	.	.	Notes=Lenght196	CP003810,1340109,1340305;HF952104,1340109,1340305;HG939456,1340109,1340305;CP007631,1340109,1340305;CP007632,1340109,1340305;CP010867,1340109,1340305;CP011325,1340109,1340305;CP011327,1340109,1340305;CP011329,1340109,1340305;CP012419,1340109,1340305;CP013202,1340109,1340305;
AE009948	Mauve	SHARED	1340306	1340338	.	.	.	Notes=Lenght32	AL732656,1340306,1340338;CP003810,1340306,1340338;HF952104,1340306,1340338;HG939456,1340306,1340338;CP007631,1340306,1340338;CP007632,1340306,1340338;CP007572,1340306,1340338;CP007571,1340306,1340338;CP007570,1340306,1340338;CP010867,1340306,1340338;CP011325,1340306,1340338;CP011327,1340306,1340338;CP011329,1340306,1340338;CP012419,1340306,1340338;CP013202,1340306,1340338;
AE009948	Mauve	SHARED	1340339	1340549	.	.	.	Notes=Lenght210	CP003810,1340339,1340549;HF952104,1340339,1340549;HG939456,1340339,1340549;CP007631,1340339,1340549;CP007632,1340339,1340549;CP010867,1340339,1340549;CP011325,1340339,1340549;CP011327,1340339,1340549;CP011329,1340339,1340549;CP012419,1340339,1340549;CP013202,1340339,1340549;
AE009948	Mauve	SHARED	1340550	1341127	.	.	.	Notes=Lenght577	AL732656,1340550,1341127;CP003810,1340550,1341127;HF952104,1340550,1341127;HG939456,1340550,1341127;CP007631,1340550,1341127;CP007632,1340550,1341127;CP007572,1340550,1341127;CP007571,1340550,1341127;CP007570,1340550,1341127;CP010867,1340550,1341127;CP011325,1340550,1341127;CP011327,1340550,1341127;CP011329,1340550,1341127;CP012419,1340550,1341127;CP013202,1340550,1341127;
AE009948	Mauve	SHARED	1341128	1341168	.	.	.	Notes=Lenght40	CP003810,1341128,1341168;HF952104,1341128,1341168;HG939456,1341128,1341168;CP007631,1341128,1341168;CP007632,1341128,1341168;CP010867,1341128,1341168;CP011325,1341128,1341168;CP011327,1341128,1341168;CP011329,1341128,1341168;CP012419,1341128,1341168;CP013202,1341128,1341168;
AE009948	Mauve	SHARED	1341169	1341338	.	.	.	Notes=Lenght169	AL732656,1341169,1341338;CP003810,1341169,1341338;HF952104,1341169,1341338;HG939456,1341169,1341338;CP007631,1341169,1341338;CP007632,1341169,1341338;CP007572,1341169,1341338;CP007571,1341169,1341338;CP007570,1341169,1341338;CP010867,1341169,1341338;CP011325,1341169,1341338;CP011327,1341169,1341338;CP011329,1341169,1341338;CP012419,1341169,1341338;CP013202,1341169,1341338;
AE009948	Mauve	SHARED	1341339	1341371	.	.	.	Notes=Lenght32	CP000114,1341339,1341371;HF952104,1341339,1341371;HF952106,1341339,1341371;HF952105,1341339,1341371;CP007482,1341339,1341371;CP007565,1341339,1341371;CP007631,1341339,1341371;CP006910,1341339,1341371;FO393392,1341339,1341371;CP010867,1341339,1341371;CP011328,1341339,1341371;CP011329,1341339,1341371;CP010319,1341339,1341371;CP013202,1341339,1341371;
AE009948	Mauve	SHARED	1341372	1341405	.	.	.	Notes=Lenght33	AL732656,1341372,1341405;CP000114,1341372,1341405;HF952104,1341372,1341405;HF952106,1341372,1341405;HF952105,1341372,1341405;CP007482,1341372,1341405;CP007565,1341372,1341405;CP007631,1341372,1341405;CP006910,1341372,1341405;CP007572,1341372,1341405;CP007571,1341372,1341405;CP007570,1341372,1341405;FO393392,1341372,1341405;CP010867,1341372,1341405;CP011328,1341372,1341405;CP011329,1341372,1341405…
AE009948	Mauve	SHARED	1341406	1341421	.	.	.	Notes=Lenght15	CP003810,1341406,1341421;HF952104,1341406,1341421;CP007631,1341406,1341421;CP010867,1341406,1341421;CP011325,1341406,1341421;CP011327,1341406,1341421;CP011329,1341406,1341421;CP012419,1341406,1341421;CP013202,1341406,1341421;
AE009948	Mauve	SHARED	1341422	1341476	.	.	.	Notes=Lenght54	AL732656,1341422,1341476;CP003810,1341422,1341476;HF952104,1341422,1341476;CP007631,1341422,1341476;CP007572,1341422,1341476;CP007571,1341422,1341476;CP007570,1341422,1341476;CP010867,1341422,1341476;CP011325,1341422,1341476;CP011327,1341422,1341476;CP011329,1341422,1341476;CP012419,1341422,1341476;CP013202,1341422,1341476;
AE009948	Mauve	SHARED	1341477	1341757	.	.	.	Notes=Lenght280	CP000114,1341477,1341757;HF952104,1341477,1341757;HF952106,1341477,1341757;HF952105,1341477,1341757;CP007482,1341477,1341757;CP007565,1341477,1341757;CP007631,1341477,1341757;CP006910,1341477,1341757;FO393392,1341477,1341757;CP010867,1341477,1341757;CP011328,1341477,1341757;CP011329,1341477,1341757;CP010319,1341477,1341757;CP013202,1341477,1341757;
AE009948	Mauve	SHARED	1341758	1341861	.	.	.	Notes=Lenght103	CP000114,1341758,1341861;HF952104,1341758,1341861;HF952106,1341758,1341861;HF952105,1341758,1341861;CP007631,1341758,1341861;CP006910,1341758,1341861;CP010867,1341758,1341861;CP011329,1341758,1341861;CP010319,1341758,1341861;CP013202,1341758,1341861;
AE009948	Mauve	SHARED	1341869	1342518	.	.	.	Notes=Lenght649	AL732656,1341869,1342518;CP000114,1341869,1342518;HF952104,1341869,1342518;HG939456,1341869,1342518;CP007631,1341869,1342518;CP007632,1341869,1342518;CP007572,1341869,1342518;CP007571,1341869,1342518;CP007570,1341869,1342518;CP010867,1341869,1342518;CP011329,1341869,1342518;CP013202,1341869,1342518;
AE009948	Mauve	SHARED	1342519	1342884	.	.	.	Notes=Lenght365	CP000114,1342519,1342884;HF952104,1342519,1342884;HG939456,1342519,1342884;CP007631,1342519,1342884;CP007632,1342519,1342884;CP010867,1342519,1342884;CP011329,1342519,1342884;CP013202,1342519,1342884;
AE009948	Mauve	SHARED	1342885	1343139	.	.	.	Notes=Lenght254	CP000114,1342885,1343139;HF952104,1342885,1343139;HF952106,1342885,1343139;HF952105,1342885,1343139;CP007631,1342885,1343139;CP006910,1342885,1343139;CP010867,1342885,1343139;CP011329,1342885,1343139;CP010319,1342885,1343139;CP013202,1342885,1343139;
AE009948	Mauve	SHARED	1343140	1343652	.	.	.	Notes=Lenght512	AL732656,1343140,1343652;CP000114,1343140,1343652;HF952104,1343140,1343652;HF952106,1343140,1343652;HF952105,1343140,1343652;CP007631,1343140,1343652;CP006910,1343140,1343652;CP007572,1343140,1343652;CP007571,1343140,1343652;CP007570,1343140,1343652;CP010867,1343140,1343652;CP011329,1343140,1343652;CP010319,1343140,1343652;CP013202,1343140,1343652;
AE009948	Mauve	SHARED	1343653	1343768	.	.	.	Notes=Lenght115	CP000114,1343653,1343768;HF952104,1343653,1343768;HF952106,1343653,1343768;HF952105,1343653,1343768;CP007631,1343653,1343768;CP006910,1343653,1343768;CP010867,1343653,1343768;CP011329,1343653,1343768;CP010319,1343653,1343768;CP013202,1343653,1343768;
AE009948	Mauve	SHARED	1343769	1343913	.	.	.	Notes=Lenght144	AL732656,1343769,1343913;CP000114,1343769,1343913;HF952104,1343769,1343913;HF952106,1343769,1343913;HF952105,1343769,1343913;CP007631,1343769,1343913;CP006910,1343769,1343913;CP007572,1343769,1343913;CP007571,1343769,1343913;CP007570,1343769,1343913;CP010867,1343769,1343913;CP011329,1343769,1343913;CP010319,1343769,1343913;CP013202,1343769,1343913;
AE009948	Mauve	SHARED	1343914	1343973	.	.	.	Notes=Lenght59	AL732656,1343914,1343973;CP000114,1343914,1343973;HF952104,1343914,1343973;HF952106,1343914,1343973;HF952105,1343914,1343973;CP007482,1343914,1343973;CP007565,1343914,1343973;CP007631,1343914,1343973;CP006910,1343914,1343973;CP007572,1343914,1343973;CP007571,1343914,1343973;CP007570,1343914,1343973;FO393392,1343914,1343973;CP010867,1343914,1343973;CP011328,1343914,1343973;CP011329,1343914,1343973…
AE009948	Mauve	SHARED	1343974	1344253	.	.	.	Notes=Lenght279	CP003810,1343974,1344253;HF952104,1343974,1344253;CP007631,1343974,1344253;CP010867,1343974,1344253;CP011325,1343974,1344253;CP011327,1343974,1344253;CP011329,1343974,1344253;CP012419,1343974,1344253;CP013202,1343974,1344253;
AE009948	Mauve	SHARED	1344254	1344313	.	.	.	Notes=Lenght59	CP003810,1344254,1344313;HF952104,1344254,1344313;HG939456,1344254,1344313;CP007631,1344254,1344313;CP007632,1344254,1344313;CP010867,1344254,1344313;CP011325,1344254,1344313;CP011327,1344254,1344313;CP011329,1344254,1344313;CP012419,1344254,1344313;CP013202,1344254,1344313;
AE009948	Mauve	SHARED	1344314	1344351	.	.	.	Notes=Lenght37	AL732656,1344314,1344351;CP003810,1344314,1344351;HF952104,1344314,1344351;HG939456,1344314,1344351;CP007631,1344314,1344351;CP007632,1344314,1344351;CP007572,1344314,1344351;CP007571,1344314,1344351;CP007570,1344314,1344351;CP010867,1344314,1344351;CP011325,1344314,1344351;CP011327,1344314,1344351;CP011329,1344314,1344351;CP012419,1344314,1344351;CP013202,1344314,1344351;
AE009948	Mauve	SHARED	1344352	1344643	.	.	.	Notes=Lenght291	AL732656,1344352,1344643;CP003810,1344352,1344643;HF952104,1344352,1344643;CP007631,1344352,1344643;CP007572,1344352,1344643;CP007571,1344352,1344643;CP007570,1344352,1344643;CP010867,1344352,1344643;CP011325,1344352,1344643;CP011327,1344352,1344643;CP011329,1344352,1344643;CP012419,1344352,1344643;CP013202,1344352,1344643;
AE009948	Mauve	SHARED	1344644	1344773	.	.	.	Notes=Lenght129	CP003810,1344644,1344773;HF952104,1344644,1344773;CP007631,1344644,1344773;CP010867,1344644,1344773;CP011325,1344644,1344773;CP011327,1344644,1344773;CP011329,1344644,1344773;CP012419,1344644,1344773;CP013202,1344644,1344773;
AE009948	Mauve	SHARED	1344783	1344825	.	.	.	Notes=Lenght42	AL732656,1344783,1344825;CP000114,1344783,1344825;HF952104,1344783,1344825;CP007631,1344783,1344825;CP007572,1344783,1344825;CP007571,1344783,1344825;CP007570,1344783,1344825;CP010867,1344783,1344825;CP011329,1344783,1344825;CP013202,1344783,1344825;
AE009948	Mauve	SHARED	1344826	1344975	.	.	.	Notes=Lenght149	CP000114,1344826,1344975;HF952104,1344826,1344975;CP007631,1344826,1344975;CP010867,1344826,1344975;CP011329,1344826,1344975;CP013202,1344826,1344975;
AE009948	Mauve	SHARED	1344976	1345179	.	.	.	Notes=Lenght203	AL732656,1344976,1345179;CP000114,1344976,1345179;HF952104,1344976,1345179;CP007631,1344976,1345179;CP007572,1344976,1345179;CP007571,1344976,1345179;CP007570,1344976,1345179;CP010867,1344976,1345179;CP011329,1344976,1345179;CP013202,1344976,1345179;
AE009948	Mauve	SHARED	1345180	1345229	.	.	.	Notes=Lenght49	CP000114,1345180,1345229;HF952104,1345180,1345229;CP007631,1345180,1345229;CP010867,1345180,1345229;CP011329,1345180,1345229;CP013202,1345180,1345229;
AE009948	Mauve	SHARED	1345230	1345312	.	.	.	Notes=Lenght82	AL732656,1345230,1345312;CP000114,1345230,1345312;HF952104,1345230,1345312;CP007631,1345230,1345312;CP007572,1345230,1345312;CP007571,1345230,1345312;CP007570,1345230,1345312;CP010867,1345230,1345312;CP011329,1345230,1345312;CP013202,1345230,1345312;
AE009948	Mauve	SHARED	1345313	1345373	.	.	.	Notes=Lenght60	AL732656,1345313,1345373;CP000114,1345313,1345373;CP003919,1345313,1345373;HF952104,1345313,1345373;HF952106,1345313,1345373;HF952105,1345313,1345373;CP007482,1345313,1345373;CP007565,1345313,1345373;HG939456,1345313,1345373;CP007631,1345313,1345373;CP007632,1345313,1345373;CP006910,1345313,1345373;CP007572,1345313,1345373;CP007571,1345313,1345373;CP007570,1345313,1345373;FO393392,1345313,1345373…
AE009948	Mauve	SHARED	1345374	1345433	.	.	.	Notes=Lenght59	CP000114,1345374,1345433;CP003919,1345374,1345433;HF952104,1345374,1345433;HF952106,1345374,1345433;HF952105,1345374,1345433;CP007482,1345374,1345433;CP007565,1345374,1345433;HG939456,1345374,1345433;CP007631,1345374,1345433;CP007632,1345374,1345433;CP006910,1345374,1345433;FO393392,1345374,1345433;CP010867,1345374,1345433;CP011328,1345374,1345433;CP011329,1345374,1345433;CP010319,1345374,1345433…
AE009948	Mauve	SHARED	1345434	1346208	.	.	.	Notes=Lenght774	AL732656,1345434,1346208;CP003810,1345434,1346208;HF952104,1345434,1346208;CP007631,1345434,1346208;CP007572,1345434,1346208;CP007571,1345434,1346208;CP007570,1345434,1346208;CP010867,1345434,1346208;CP011325,1345434,1346208;CP011327,1345434,1346208;CP011329,1345434,1346208;CP012419,1345434,1346208;CP013202,1345434,1346208;
AE009948	Mauve	SHARED	1346209	1346237	.	.	.	Notes=Lenght28	AL732656,1346209,1346237;CP003810,1346209,1346237;CP003919,1346209,1346237;HF952104,1346209,1346237;HF952106,1346209,1346237;HF952105,1346209,1346237;CP007482,1346209,1346237;CP007565,1346209,1346237;HG939456,1346209,1346237;CP007631,1346209,1346237;CP007632,1346209,1346237;CP006910,1346209,1346237;CP007572,1346209,1346237;CP007571,1346209,1346237;CP007570,1346209,1346237;FO393392,1346209,1346237…
AE009948	Mauve	SHARED	1346238	1346612	.	.	.	Notes=Lenght374	AL732656,1346238,1346612;CP003810,1346238,1346612;HF952104,1346238,1346612;CP007631,1346238,1346612;CP007572,1346238,1346612;CP007571,1346238,1346612;CP007570,1346238,1346612;CP010867,1346238,1346612;CP011325,1346238,1346612;CP011327,1346238,1346612;CP011329,1346238,1346612;CP012419,1346238,1346612;CP013202,1346238,1346612;
AE009948	Mauve	SHARED	1346613	1346741	.	.	.	Notes=Lenght128	CP003810,1346613,1346741;HF952104,1346613,1346741;CP007631,1346613,1346741;CP010867,1346613,1346741;CP011325,1346613,1346741;CP011327,1346613,1346741;CP011329,1346613,1346741;CP012419,1346613,1346741;CP013202,1346613,1346741;
AE009948	Mauve	SHARED	1346742	1346848	.	.	.	Notes=Lenght106	CP003810,1346742,1346848;CP003919,1346742,1346848;HF952104,1346742,1346848;HF952106,1346742,1346848;HF952105,1346742,1346848;CP007482,1346742,1346848;CP007565,1346742,1346848;HG939456,1346742,1346848;CP007631,1346742,1346848;CP007632,1346742,1346848;CP006910,1346742,1346848;FO393392,1346742,1346848;CP010867,1346742,1346848;CP011325,1346742,1346848;CP011327,1346742,1346848;CP011328,1346742,1346848…
AE009948	Mauve	SHARED	1346849	1346983	.	.	.	Notes=Lenght134	CP003810,1346849,1346983;HF952104,1346849,1346983;CP007631,1346849,1346983;CP010867,1346849,1346983;CP011325,1346849,1346983;CP011327,1346849,1346983;CP011329,1346849,1346983;CP012419,1346849,1346983;CP013202,1346849,1346983;
AE009948	Mauve	SHARED	1346984	1347059	.	.	.	Notes=Lenght75	AL732656,1346984,1347059;HF952104,1346984,1347059;CP007631,1346984,1347059;CP007572,1346984,1347059;CP007571,1346984,1347059;CP007570,1346984,1347059;CP010867,1346984,1347059;CP011329,1346984,1347059;CP013202,1346984,1347059;
AE009948	Mauve	SHARED	1347060	1347158	.	.	.	Notes=Lenght98	AL732656,1347060,1347158;CP000114,1347060,1347158;CP003919,1347060,1347158;HF952104,1347060,1347158;HF952106,1347060,1347158;HF952105,1347060,1347158;CP007482,1347060,1347158;CP007565,1347060,1347158;HG939456,1347060,1347158;CP007631,1347060,1347158;CP007632,1347060,1347158;CP006910,1347060,1347158;CP007572,1347060,1347158;CP007571,1347060,1347158;CP007570,1347060,1347158;FO393392,1347060,1347158…
AE009948	Mauve	SHARED	1347159	1347277	.	.	.	Notes=Lenght118	AL732656,1347159,1347277;HF952104,1347159,1347277;CP007631,1347159,1347277;CP007572,1347159,1347277;CP007571,1347159,1347277;CP007570,1347159,1347277;CP010867,1347159,1347277;CP011329,1347159,1347277;CP013202,1347159,1347277;
AE009948	Mauve	SHARED	1347278	1347302	.	.	.	Notes=Lenght24	AL732656,1347278,1347302;CP000114,1347278,1347302;HF952104,1347278,1347302;CP007631,1347278,1347302;CP007572,1347278,1347302;CP007571,1347278,1347302;CP007570,1347278,1347302;CP010867,1347278,1347302;CP011329,1347278,1347302;CP013202,1347278,1347302;
AE009948	Mauve	SHARED	1347303	1347360	.	.	.	Notes=Lenght57	AL732656,1347303,1347360;CP000114,1347303,1347360;CP003919,1347303,1347360;HF952104,1347303,1347360;HF952106,1347303,1347360;HF952105,1347303,1347360;CP007482,1347303,1347360;CP007565,1347303,1347360;HG939456,1347303,1347360;CP007631,1347303,1347360;CP007632,1347303,1347360;CP006910,1347303,1347360;CP007572,1347303,1347360;CP007571,1347303,1347360;CP007570,1347303,1347360;FO393392,1347303,1347360…
AE009948	Mauve	SHARED	1347362	1347736	.	.	.	Notes=Lenght374	CP000114,1347362,1347736;HF952104,1347362,1347736;CP007631,1347362,1347736;CP010867,1347362,1347736;CP011329,1347362,1347736;CP013202,1347362,1347736;
AE009948	Mauve	SHARED	1347737	1348111	.	.	.	Notes=Lenght374	CP000114,1347737,1348111;CP003919,1347737,1348111;HF952104,1347737,1348111;HF952106,1347737,1348111;HF952105,1347737,1348111;CP007482,1347737,1348111;CP007565,1347737,1348111;HG939456,1347737,1348111;CP007631,1347737,1348111;CP007632,1347737,1348111;CP006910,1347737,1348111;FO393392,1347737,1348111;CP010867,1347737,1348111;CP011328,1347737,1348111;CP011329,1347737,1348111;CP010319,1347737,1348111…
AE009948	Mauve	SHARED	1348112	1348435	.	.	.	Notes=Lenght323	AL732656,1348112,1348435;CP000114,1348112,1348435;CP003919,1348112,1348435;HF952104,1348112,1348435;HF952106,1348112,1348435;HF952105,1348112,1348435;CP007482,1348112,1348435;CP007565,1348112,1348435;HG939456,1348112,1348435;CP007631,1348112,1348435;CP007632,1348112,1348435;CP006910,1348112,1348435;CP007572,1348112,1348435;CP007571,1348112,1348435;CP007570,1348112,1348435;FO393392,1348112,1348435…
AE009948	Mauve	SHARED	1348436	1348487	.	.	.	Notes=Lenght51	CP000114,1348436,1348487;CP003919,1348436,1348487;HF952104,1348436,1348487;HF952106,1348436,1348487;HF952105,1348436,1348487;CP007482,1348436,1348487;CP007565,1348436,1348487;HG939456,1348436,1348487;CP007631,1348436,1348487;CP007632,1348436,1348487;CP006910,1348436,1348487;FO393392,1348436,1348487;CP010867,1348436,1348487;CP011328,1348436,1348487;CP011329,1348436,1348487;CP010319,1348436,1348487…
AE009948	Mauve	SHARED	1348490	1348602	.	.	.	Notes=Lenght112	AL732656,1348490,1348602;CP003810,1348490,1348602;CP003919,1348490,1348602;HF952104,1348490,1348602;HF952106,1348490,1348602;HF952105,1348490,1348602;CP007482,1348490,1348602;CP007565,1348490,1348602;HG939456,1348490,1348602;CP007631,1348490,1348602;CP007632,1348490,1348602;CP006910,1348490,1348602;CP007572,1348490,1348602;CP007571,1348490,1348602;CP007570,1348490,1348602;FO393392,1348490,1348602…
AE009948	Mauve	SHARED	1348603	1348717	.	.	.	Notes=Lenght114	CP003810,1348603,1348717;CP003919,1348603,1348717;HF952104,1348603,1348717;HF952106,1348603,1348717;HF952105,1348603,1348717;CP007482,1348603,1348717;CP007565,1348603,1348717;HG939456,1348603,1348717;CP007631,1348603,1348717;CP007632,1348603,1348717;CP006910,1348603,1348717;FO393392,1348603,1348717;CP010867,1348603,1348717;CP011325,1348603,1348717;CP011327,1348603,1348717;CP011328,1348603,1348717…
AE009948	Mauve	SHARED	1348719	1348947	.	.	.	Notes=Lenght228	AL732656,1348719,1348947;CP003810,1348719,1348947;HF952104,1348719,1348947;CP007631,1348719,1348947;CP007572,1348719,1348947;CP007571,1348719,1348947;CP007570,1348719,1348947;CP010867,1348719,1348947;CP011325,1348719,1348947;CP011327,1348719,1348947;CP011329,1348719,1348947;CP012419,1348719,1348947;CP013202,1348719,1348947;
AE009948	Mauve	SHARED	1348948	1348989	.	.	.	Notes=Lenght41	CP000114,1348948,1348989;CP003919,1348948,1348989;HF952104,1348948,1348989;HF952106,1348948,1348989;HF952105,1348948,1348989;CP007482,1348948,1348989;CP007565,1348948,1348989;HG939456,1348948,1348989;CP007631,1348948,1348989;CP007632,1348948,1348989;CP006910,1348948,1348989;FO393392,1348948,1348989;CP010867,1348948,1348989;CP011328,1348948,1348989;CP011329,1348948,1348989;CP010319,1348948,1348989…
AE009948	Mauve	SHARED	1348990	1349039	.	.	.	Notes=Lenght49	AL732656,1348990,1349039;CP000114,1348990,1349039;CP003919,1348990,1349039;HF952104,1348990,1349039;HF952106,1348990,1349039;HF952105,1348990,1349039;CP007482,1348990,1349039;CP007565,1348990,1349039;HG939456,1348990,1349039;CP007631,1348990,1349039;CP007632,1348990,1349039;CP006910,1348990,1349039;CP007572,1348990,1349039;CP007571,1348990,1349039;CP007570,1348990,1349039;FO393392,1348990,1349039…
AE009948	Mauve	SHARED	1349040	1349261	.	.	.	Notes=Lenght221	CP000114,1349040,1349261;CP003919,1349040,1349261;HF952104,1349040,1349261;HF952106,1349040,1349261;HF952105,1349040,1349261;CP007482,1349040,1349261;CP007565,1349040,1349261;HG939456,1349040,1349261;CP007631,1349040,1349261;CP007632,1349040,1349261;CP006910,1349040,1349261;FO393392,1349040,1349261;CP010867,1349040,1349261;CP011328,1349040,1349261;CP011329,1349040,1349261;CP010319,1349040,1349261…
AE009948	Mauve	SHARED	1349262	1349407	.	.	.	Notes=Lenght145	CP000114,1349262,1349407;HF952104,1349262,1349407;CP007631,1349262,1349407;CP010867,1349262,1349407;CP011329,1349262,1349407;CP013202,1349262,1349407;
AE009948	Mauve	SHARED	1349408	1349430	.	.	.	Notes=Lenght22	AL732656,1349408,1349430;CP000114,1349408,1349430;CP003919,1349408,1349430;HF952104,1349408,1349430;HF952106,1349408,1349430;HF952105,1349408,1349430;CP007482,1349408,1349430;CP007565,1349408,1349430;HG939456,1349408,1349430;CP007631,1349408,1349430;CP007632,1349408,1349430;CP006910,1349408,1349430;CP007572,1349408,1349430;CP007571,1349408,1349430;CP007570,1349408,1349430;FO393392,1349408,1349430…
AE009948	Mauve	SHARED	1349441	1349912	.	.	.	Notes=Lenght471	AL732656,1349441,1349912;CP003810,1349441,1349912;CP003919,1349441,1349912;HF952104,1349441,1349912;HF952106,1349441,1349912;HF952105,1349441,1349912;CP007482,1349441,1349912;CP007565,1349441,1349912;HG939456,1349441,1349912;CP007631,1349441,1349912;CP007632,1349441,1349912;CP006910,1349441,1349912;CP007572,1349441,1349912;CP007571,1349441,1349912;CP007570,1349441,1349912;FO393392,1349441,1349912…
AE009948	Mauve	SHARED	1360547	1360621	.	.	.	Notes=Lenght74	AL732656,1360547,1360621;CP000114,1360547,1360621;CP003810,1360547,1360621;HF952104,1360547,1360621;HF952106,1360547,1360621;HF952105,1360547,1360621;CP007482,1360547,1360621;CP007565,1360547,1360621;HG939456,1360547,1360621;CP007631,1360547,1360621;CP007632,1360547,1360621;CP006910,1360547,1360621;CP007572,1360547,1360621;CP007571,1360547,1360621;CP007570,1360547,1360621;FO393392,1360547,1360621…
AE009948	Mauve	SHARED	1360622	1360808	.	.	.	Notes=Lenght186	AL732656,1360622,1360808;CP000114,1360622,1360808;CP003810,1360622,1360808;HF952104,1360622,1360808;HF952106,1360622,1360808;HF952105,1360622,1360808;HG939456,1360622,1360808;CP007631,1360622,1360808;CP007632,1360622,1360808;CP006910,1360622,1360808;CP007572,1360622,1360808;CP007571,1360622,1360808;CP007570,1360622,1360808;CP010867,1360622,1360808;CP011325,1360622,1360808;CP011326,1360622,1360808…
AE009948	Mauve	SHARED	1360809	1361662	.	.	.	Notes=Lenght853	AL732656,1360809,1361662;CP000114,1360809,1361662;CP003810,1360809,1361662;HF952104,1360809,1361662;HF952106,1360809,1361662;HF952105,1360809,1361662;CP007482,1360809,1361662;CP007565,1360809,1361662;HG939456,1360809,1361662;CP007631,1360809,1361662;CP007632,1360809,1361662;CP006910,1360809,1361662;CP007572,1360809,1361662;CP007571,1360809,1361662;CP007570,1360809,1361662;FO393392,1360809,1361662…
AE009948	Mauve	SHARED	1372228	1372496	.	.	.	Notes=Lenght268	AL732656,1372228,1372496;CP000114,1372228,1372496;CP003810,1372228,1372496;CP003919,1372228,1372496;HF952104,1372228,1372496;HF952106,1372228,1372496;HF952105,1372228,1372496;HG939456,1372228,1372496;CP007631,1372228,1372496;CP007632,1372228,1372496;CP006910,1372228,1372496;CP007572,1372228,1372496;CP007571,1372228,1372496;CP007570,1372228,1372496;CP010867,1372228,1372496;CP011325,1372228,1372496…
AE009948	Mauve	SHARED	1380392	1380522	.	.	.	Notes=Lenght130	AL732656,1380392,1380522;CP000114,1380392,1380522;CP003810,1380392,1380522;HF952104,1380392,1380522;HF952106,1380392,1380522;HF952105,1380392,1380522;CP007482,1380392,1380522;CP007565,1380392,1380522;HG939456,1380392,1380522;CP007631,1380392,1380522;CP007632,1380392,1380522;CP006910,1380392,1380522;CP007572,1380392,1380522;CP007571,1380392,1380522;CP007570,1380392,1380522;FO393392,1380392,1380522…
AE009948	Mauve	SHARED	1385675	1385738	.	.	.	Notes=Lenght63	AL732656,1385675,1385738;CP000114,1385675,1385738;CP003810,1385675,1385738;CP003919,1385675,1385738;HF952104,1385675,1385738;HF952106,1385675,1385738;HF952105,1385675,1385738;CP007482,1385675,1385738;CP007565,1385675,1385738;CP007631,1385675,1385738;CP006910,1385675,1385738;CP007572,1385675,1385738;CP007571,1385675,1385738;CP007570,1385675,1385738;FO393392,1385675,1385738;CP010867,1385675,1385738…
AE009948	Mauve	SHARED	1407327	1407360	.	.	.	Notes=Lenght33	AL732656,1407327,1407360;CP000114,1407327,1407360;CP003810,1407327,1407360;CP003919,1407327,1407360;HF952104,1407327,1407360;HF952106,1407327,1407360;HF952105,1407327,1407360;CP007482,1407327,1407360;CP007565,1407327,1407360;HG939456,1407327,1407360;CP007631,1407327,1407360;CP007632,1407327,1407360;CP006910,1407327,1407360;FO393392,1407327,1407360;CP010867,1407327,1407360;CP011325,1407327,1407360…
AE009948	Mauve	SHARED	1412032	1412408	.	.	.	Notes=Lenght376	AL732656,1412032,1412408;HF952104,1412032,1412408;CP007631,1412032,1412408;CP006910,1412032,1412408;CP007572,1412032,1412408;CP007571,1412032,1412408;CP007570,1412032,1412408;CP010867,1412032,1412408;CP011329,1412032,1412408;CP012419,1412032,1412408;CP013202,1412032,1412408;
AE009948	Mauve	SHARED	1412409	1412502	.	.	.	Notes=Lenght93	AL732656,1412409,1412502;HF952104,1412409,1412502;CP007631,1412409,1412502;CP007572,1412409,1412502;CP007571,1412409,1412502;CP007570,1412409,1412502;CP010867,1412409,1412502;CP011329,1412409,1412502;CP012419,1412409,1412502;CP013202,1412409,1412502;
AE009948	Mauve	SHARED	1412503	1413059	.	.	.	Notes=Lenght556	HF952104,1412503,1413059;CP007631,1412503,1413059;CP010867,1412503,1413059;CP011329,1412503,1413059;CP012419,1412503,1413059;CP013202,1412503,1413059;
AE009948	Mauve	SHARED	1413060	1413227	.	.	.	Notes=Lenght167	CP000114,1413060,1413227;CP003810,1413060,1413227;HF952104,1413060,1413227;HG939456,1413060,1413227;CP007631,1413060,1413227;CP007632,1413060,1413227;CP010867,1413060,1413227;CP011325,1413060,1413227;CP011326,1413060,1413227;CP011327,1413060,1413227;CP011329,1413060,1413227;CP012419,1413060,1413227;CP013202,1413060,1413227;
AE009948	Mauve	SHARED	1413228	1413407	.	.	.	Notes=Lenght179	HF952104,1413228,1413407;CP007631,1413228,1413407;CP010867,1413228,1413407;CP011329,1413228,1413407;CP012419,1413228,1413407;CP013202,1413228,1413407;
AE009948	Mauve	SHARED	1413408	1413719	.	.	.	Notes=Lenght311	CP000114,1413408,1413719;CP003810,1413408,1413719;CP003919,1413408,1413719;HF952104,1413408,1413719;HF952106,1413408,1413719;HF952105,1413408,1413719;CP007482,1413408,1413719;CP007565,1413408,1413719;HG939456,1413408,1413719;CP007631,1413408,1413719;CP007632,1413408,1413719;FO393392,1413408,1413719;CP010867,1413408,1413719;CP011325,1413408,1413719;CP011326,1413408,1413719;CP011327,1413408,1413719…
AE009948	Mauve	SHARED	1413720	1413988	.	.	.	Notes=Lenght268	HF952104,1413720,1413988;CP007631,1413720,1413988;CP010867,1413720,1413988;CP011329,1413720,1413988;CP012419,1413720,1413988;CP013202,1413720,1413988;
AE009948	Mauve	SHARED	1413989	1414372	.	.	.	Notes=Lenght383	CP000114,1413989,1414372;CP003810,1413989,1414372;CP003919,1413989,1414372;HF952104,1413989,1414372;HF952106,1413989,1414372;HF952105,1413989,1414372;CP007482,1413989,1414372;CP007565,1413989,1414372;HG939456,1413989,1414372;CP007631,1413989,1414372;CP007632,1413989,1414372;FO393392,1413989,1414372;CP010867,1413989,1414372;CP011325,1413989,1414372;CP011326,1413989,1414372;CP011327,1413989,1414372…
AE009948	Mauve	SHARED	1414373	1414647	.	.	.	Notes=Lenght274	HF952104,1414373,1414647;CP007631,1414373,1414647;CP010867,1414373,1414647;CP011329,1414373,1414647;CP012419,1414373,1414647;CP013202,1414373,1414647;
AE009948	Mauve	SHARED	1414648	1414824	.	.	.	Notes=Lenght176	CP000114,1414648,1414824;CP003810,1414648,1414824;CP003919,1414648,1414824;HF952104,1414648,1414824;HF952106,1414648,1414824;HF952105,1414648,1414824;CP007482,1414648,1414824;CP007565,1414648,1414824;HG939456,1414648,1414824;CP007631,1414648,1414824;CP007632,1414648,1414824;FO393392,1414648,1414824;CP010867,1414648,1414824;CP011325,1414648,1414824;CP011326,1414648,1414824;CP011327,1414648,1414824…
AE009948	Mauve	SHARED	1414825	1415416	.	.	.	Notes=Lenght591	HF952104,1414825,1415416;CP007631,1414825,1415416;CP010867,1414825,1415416;CP011329,1414825,1415416;CP012419,1414825,1415416;CP013202,1414825,1415416;
AE009948	Mauve	SHARED	1415417	1415668	.	.	.	Notes=Lenght251	HF952104,1415417,1415668;CP007631,1415417,1415668;CP010867,1415417,1415668;CP011329,1415417,1415668;CP013202,1415417,1415668;
AE009948	Mauve	SHARED	1415760	1415821	.	.	.	Notes=Lenght61	CP000114,1415760,1415821;CP003810,1415760,1415821;CP003919,1415760,1415821;HF952104,1415760,1415821;HF952106,1415760,1415821;HF952105,1415760,1415821;CP007482,1415760,1415821;CP007565,1415760,1415821;HG939456,1415760,1415821;CP007631,1415760,1415821;CP007632,1415760,1415821;FO393392,1415760,1415821;CP010867,1415760,1415821;CP011325,1415760,1415821;CP011326,1415760,1415821;CP011327,1415760,1415821…
AE009948	Mauve	SHARED	1415822	1416159	.	.	.	Notes=Lenght337	HF952104,1415822,1416159;CP007631,1415822,1416159;CP010867,1415822,1416159;CP011329,1415822,1416159;CP012419,1415822,1416159;CP013202,1415822,1416159;
AE009948	Mauve	SHARED	1416207	1416444	.	.	.	Notes=Lenght237	HF952104,1416207,1416444;CP007631,1416207,1416444;CP010867,1416207,1416444;CP011329,1416207,1416444;CP012419,1416207,1416444;CP013202,1416207,1416444;
AE009948	Mauve	SHARED	1416445	1416480	.	.	.	Notes=Lenght35	HF952104,1416445,1416480;CP010867,1416445,1416480;CP011329,1416445,1416480;CP013202,1416445,1416480;
AE009948	Mauve	SHARED	1416611	1419280	.	.	.	Notes=Lenght2669	HF952104,1416611,1419280;CP007631,1416611,1419280;CP010867,1416611,1419280;CP011329,1416611,1419280;CP012419,1416611,1419280;CP013202,1416611,1419280;
AE009948	Mauve	SHARED	1419281	1421531	.	.	.	Notes=Lenght2250	AL732656,1419281,1421531;HF952104,1419281,1421531;CP007631,1419281,1421531;CP007572,1419281,1421531;CP007571,1419281,1421531;CP007570,1419281,1421531;CP010867,1419281,1421531;CP011329,1419281,1421531;CP012419,1419281,1421531;CP013202,1419281,1421531;
AE009948	Mauve	SHARED	1421532	1421582	.	.	.	Notes=Lenght50	AL732656,1421532,1421582;HF952104,1421532,1421582;CP007631,1421532,1421582;CP007572,1421532,1421582;CP007571,1421532,1421582;CP007570,1421532,1421582;CP010867,1421532,1421582;CP012419,1421532,1421582;CP013202,1421532,1421582;
AE009948	Mauve	SHARED	1421583	1421596	.	.	.	Notes=Lenght13	AL732656,1421583,1421596;CP000114,1421583,1421596;CP003810,1421583,1421596;CP003919,1421583,1421596;HF952104,1421583,1421596;HF952106,1421583,1421596;HF952105,1421583,1421596;CP007482,1421583,1421596;CP007565,1421583,1421596;HG939456,1421583,1421596;CP007631,1421583,1421596;CP007632,1421583,1421596;CP007572,1421583,1421596;CP007571,1421583,1421596;CP007570,1421583,1421596;FO393392,1421583,1421596…
AE009948	Mauve	SHARED	1442819	1442832	.	.	.	Notes=Lenght13	AL732656,1442819,1442832;CP000114,1442819,1442832;CP003810,1442819,1442832;CP003919,1442819,1442832;HF952104,1442819,1442832;HF952106,1442819,1442832;HF952105,1442819,1442832;CP007482,1442819,1442832;CP007565,1442819,1442832;HG939456,1442819,1442832;CP007631,1442819,1442832;CP007632,1442819,1442832;CP006910,1442819,1442832;FO393392,1442819,1442832;CP010867,1442819,1442832;CP011325,1442819,1442832…
AE009948	Mauve	SHARED	1442877	1443723	.	.	.	Notes=Lenght846	AL732656,1442877,1443723;CP000114,1442877,1443723;CP003810,1442877,1443723;CP003919,1442877,1443723;HF952104,1442877,1443723;HF952106,1442877,1443723;HF952105,1442877,1443723;CP007482,1442877,1443723;CP007565,1442877,1443723;HG939456,1442877,1443723;CP007631,1442877,1443723;CP007632,1442877,1443723;CP006910,1442877,1443723;FO393392,1442877,1443723;CP010867,1442877,1443723;CP011325,1442877,1443723…
AE009948	Mauve	SHARED	1443724	1443807	.	.	.	Notes=Lenght83	AL732656,1443724,1443807;CP000114,1443724,1443807;CP003810,1443724,1443807;HF952104,1443724,1443807;HF952106,1443724,1443807;HF952105,1443724,1443807;CP007482,1443724,1443807;CP007565,1443724,1443807;HG939456,1443724,1443807;CP007631,1443724,1443807;CP007632,1443724,1443807;CP006910,1443724,1443807;FO393392,1443724,1443807;CP010867,1443724,1443807;CP011325,1443724,1443807;CP011326,1443724,1443807…
AE009948	Mauve	SHARED	1443808	1445108	.	.	.	Notes=Lenght1300	AL732656,1443808,1445108;CP000114,1443808,1445108;CP003810,1443808,1445108;CP003919,1443808,1445108;HF952104,1443808,1445108;HF952106,1443808,1445108;HF952105,1443808,1445108;CP007482,1443808,1445108;CP007565,1443808,1445108;HG939456,1443808,1445108;CP007631,1443808,1445108;CP007632,1443808,1445108;CP006910,1443808,1445108;FO393392,1443808,1445108;CP010867,1443808,1445108;CP011325,1443808,1445108…
AE009948	Mauve	SHARED	1459549	1459709	.	.	.	Notes=Lenght160	AL732656,1459549,1459709;CP000114,1459549,1459709;CP003810,1459549,1459709;CP003919,1459549,1459709;HF952104,1459549,1459709;HF952106,1459549,1459709;HF952105,1459549,1459709;CP007482,1459549,1459709;CP007565,1459549,1459709;CP007631,1459549,1459709;CP006910,1459549,1459709;CP007572,1459549,1459709;CP007571,1459549,1459709;CP007570,1459549,1459709;FO393392,1459549,1459709;CP010867,1459549,1459709…
AE009948	Mauve	SHARED	1459710	1459736	.	.	.	Notes=Lenght26	CP000114,1459710,1459736;CP003810,1459710,1459736;CP003919,1459710,1459736;HF952104,1459710,1459736;HF952106,1459710,1459736;HF952105,1459710,1459736;CP007482,1459710,1459736;CP007565,1459710,1459736;CP007631,1459710,1459736;CP006910,1459710,1459736;FO393392,1459710,1459736;CP010867,1459710,1459736;CP011325,1459710,1459736;CP011326,1459710,1459736;CP011327,1459710,1459736;CP011328,1459710,1459736…
AE009948	Mauve	SHARED	1459737	1459876	.	.	.	Notes=Lenght139	CP000114,1459737,1459876;CP003810,1459737,1459876;CP003919,1459737,1459876;HF952104,1459737,1459876;HF952106,1459737,1459876;HF952105,1459737,1459876;CP007482,1459737,1459876;CP007565,1459737,1459876;HG939456,1459737,1459876;CP007631,1459737,1459876;CP007632,1459737,1459876;CP006910,1459737,1459876;FO393392,1459737,1459876;CP010867,1459737,1459876;CP011325,1459737,1459876;CP011326,1459737,1459876…
AE009948	Mauve	SHARED	1459992	1460596	.	.	.	Notes=Lenght604	AL732656,1459992,1460596;CP000114,1459992,1460596;CP003810,1459992,1460596;CP003919,1459992,1460596;HF952104,1459992,1460596;HF952106,1459992,1460596;HF952105,1459992,1460596;CP007482,1459992,1460596;CP007565,1459992,1460596;CP007631,1459992,1460596;CP006910,1459992,1460596;CP007572,1459992,1460596;CP007571,1459992,1460596;CP007570,1459992,1460596;FO393392,1459992,1460596;CP010867,1459992,1460596…
AE009948	Mauve	SHARED	1460691	1461073	.	.	.	Notes=Lenght382	AL732656,1460691,1461073;CP000114,1460691,1461073;CP003810,1460691,1461073;CP003919,1460691,1461073;HF952104,1460691,1461073;HF952106,1460691,1461073;HF952105,1460691,1461073;CP007482,1460691,1461073;CP007565,1460691,1461073;CP007631,1460691,1461073;CP006910,1460691,1461073;CP007572,1460691,1461073;CP007571,1460691,1461073;CP007570,1460691,1461073;FO393392,1460691,1461073;CP010867,1460691,1461073…
AE009948	Mauve	SHARED	1461164	1461228	.	.	.	Notes=Lenght64	AL732656,1461164,1461228;CP000114,1461164,1461228;CP003810,1461164,1461228;CP003919,1461164,1461228;HF952104,1461164,1461228;HF952106,1461164,1461228;HF952105,1461164,1461228;HG939456,1461164,1461228;CP007631,1461164,1461228;CP007632,1461164,1461228;CP006910,1461164,1461228;CP007572,1461164,1461228;CP007571,1461164,1461228;CP007570,1461164,1461228;CP010867,1461164,1461228;CP011325,1461164,1461228…
AE009948	Mauve	SHARED	1461229	1461349	.	.	.	Notes=Lenght120	AL732656,1461229,1461349;CP000114,1461229,1461349;CP003810,1461229,1461349;CP003919,1461229,1461349;HF952104,1461229,1461349;HF952106,1461229,1461349;HF952105,1461229,1461349;CP007631,1461229,1461349;CP006910,1461229,1461349;CP007572,1461229,1461349;CP007571,1461229,1461349;CP007570,1461229,1461349;CP010867,1461229,1461349;CP011325,1461229,1461349;CP011326,1461229,1461349;CP011327,1461229,1461349…
AE009948	Mauve	SHARED	1461350	1463191	.	.	.	Notes=Lenght1841	AL732656,1461350,1463191;CP000114,1461350,1463191;CP003810,1461350,1463191;CP003919,1461350,1463191;HF952104,1461350,1463191;HF952106,1461350,1463191;HF952105,1461350,1463191;CP007482,1461350,1463191;CP007565,1461350,1463191;CP007631,1461350,1463191;CP006910,1461350,1463191;CP007572,1461350,1463191;CP007571,1461350,1463191;CP007570,1461350,1463191;FO393392,1461350,1463191;CP010867,1461350,1463191…
AE009948	Mauve	SHARED	1463192	1463476	.	.	.	Notes=Lenght284	AL732656,1463192,1463476;CP000114,1463192,1463476;CP003810,1463192,1463476;HF952104,1463192,1463476;HF952106,1463192,1463476;HF952105,1463192,1463476;CP007482,1463192,1463476;CP007565,1463192,1463476;CP007631,1463192,1463476;CP006910,1463192,1463476;CP007572,1463192,1463476;CP007571,1463192,1463476;CP007570,1463192,1463476;FO393392,1463192,1463476;CP010867,1463192,1463476;CP011325,1463192,1463476…
AE009948	Mauve	SHARED	1463477	1463640	.	.	.	Notes=Lenght163	AL732656,1463477,1463640;CP000114,1463477,1463640;CP003810,1463477,1463640;CP003919,1463477,1463640;HF952104,1463477,1463640;HF952106,1463477,1463640;HF952105,1463477,1463640;CP007482,1463477,1463640;CP007565,1463477,1463640;CP007631,1463477,1463640;CP006910,1463477,1463640;CP007572,1463477,1463640;CP007571,1463477,1463640;CP007570,1463477,1463640;FO393392,1463477,1463640;CP010867,1463477,1463640…
AE009948	Mauve	SHARED	1463641	1464287	.	.	.	Notes=Lenght646	AL732656,1463641,1464287;CP000114,1463641,1464287;CP003810,1463641,1464287;CP003919,1463641,1464287;HF952104,1463641,1464287;HF952106,1463641,1464287;HF952105,1463641,1464287;CP007482,1463641,1464287;CP007565,1463641,1464287;CP007631,1463641,1464287;CP006910,1463641,1464287;CP007572,1463641,1464287;CP007571,1463641,1464287;CP007570,1463641,1464287;FO393392,1463641,1464287;CP010867,1463641,1464287…
AE009948	Mauve	SHARED	1464454	1465333	.	.	.	Notes=Lenght879	AL732656,1464454,1465333;CP000114,1464454,1465333;CP003810,1464454,1465333;CP003919,1464454,1465333;HF952104,1464454,1465333;HF952106,1464454,1465333;HF952105,1464454,1465333;CP007482,1464454,1465333;CP007565,1464454,1465333;CP007631,1464454,1465333;CP006910,1464454,1465333;CP007572,1464454,1465333;CP007571,1464454,1465333;CP007570,1464454,1465333;FO393392,1464454,1465333;CP010867,1464454,1465333…
AE009948	Mauve	SHARED	1465418	1468668	.	.	.	Notes=Lenght3250	AL732656,1465418,1468668;CP000114,1465418,1468668;CP003810,1465418,1468668;CP003919,1465418,1468668;HF952104,1465418,1468668;HF952106,1465418,1468668;HF952105,1465418,1468668;CP007482,1465418,1468668;CP007565,1465418,1468668;CP007631,1465418,1468668;CP006910,1465418,1468668;CP007572,1465418,1468668;CP007571,1465418,1468668;CP007570,1465418,1468668;FO393392,1465418,1468668;CP010867,1465418,1468668…
AE009948	Mauve	SHARED	1468669	1468818	.	.	.	Notes=Lenght149	AL732656,1468669,1468818;CP000114,1468669,1468818;CP003810,1468669,1468818;HF952104,1468669,1468818;CP007631,1468669,1468818;CP006910,1468669,1468818;CP007572,1468669,1468818;CP007571,1468669,1468818;CP007570,1468669,1468818;CP010867,1468669,1468818;CP011325,1468669,1468818;CP011326,1468669,1468818;CP011327,1468669,1468818;CP012419,1468669,1468818;CP013202,1468669,1468818;
AE009948	Mauve	SHARED	1468819	1469551	.	.	.	Notes=Lenght732	CP000114,1468819,1469551;CP003810,1468819,1469551;HF952104,1468819,1469551;HF952106,1468819,1469551;HF952105,1468819,1469551;CP007482,1468819,1469551;CP007565,1468819,1469551;CP007631,1468819,1469551;FO393392,1468819,1469551;CP010867,1468819,1469551;CP011325,1468819,1469551;CP011326,1468819,1469551;CP011327,1468819,1469551;CP011328,1468819,1469551;CP010319,1468819,1469551;CP012419,1468819,1469551…
AE009948	Mauve	SHARED	1469552	1469588	.	.	.	Notes=Lenght36	AL732656,1469552,1469588;CP000114,1469552,1469588;CP003810,1469552,1469588;HF952104,1469552,1469588;HF952106,1469552,1469588;HF952105,1469552,1469588;CP007482,1469552,1469588;CP007565,1469552,1469588;CP007631,1469552,1469588;CP007572,1469552,1469588;CP007571,1469552,1469588;CP007570,1469552,1469588;FO393392,1469552,1469588;CP010867,1469552,1469588;CP011325,1469552,1469588;CP011326,1469552,1469588…
AE009948	Mauve	SHARED	1469589	1470023	.	.	.	Notes=Lenght434	CP000114,1469589,1470023;CP003810,1469589,1470023;HF952104,1469589,1470023;HF952106,1469589,1470023;HF952105,1469589,1470023;CP007482,1469589,1470023;CP007565,1469589,1470023;CP007631,1469589,1470023;FO393392,1469589,1470023;CP010867,1469589,1470023;CP011325,1469589,1470023;CP011326,1469589,1470023;CP011327,1469589,1470023;CP011328,1469589,1470023;CP010319,1469589,1470023;CP012419,1469589,1470023…
AE009948	Mauve	SHARED	1470085	1473629	.	.	.	Notes=Lenght3544	CP000114,1470085,1473629;CP003810,1470085,1473629;HF952104,1470085,1473629;HF952106,1470085,1473629;HF952105,1470085,1473629;CP007482,1470085,1473629;CP007565,1470085,1473629;CP007631,1470085,1473629;FO393392,1470085,1473629;CP010867,1470085,1473629;CP011325,1470085,1473629;CP011326,1470085,1473629;CP011327,1470085,1473629;CP011328,1470085,1473629;CP010319,1470085,1473629;CP012419,1470085,1473629…
AE009948	Mauve	SHARED	1474490	1474595	.	.	.	Notes=Lenght105	CP000114,1474490,1474595;CP003810,1474490,1474595;HF952104,1474490,1474595;HF952106,1474490,1474595;HF952105,1474490,1474595;CP007482,1474490,1474595;CP007565,1474490,1474595;CP007631,1474490,1474595;FO393392,1474490,1474595;CP010867,1474490,1474595;CP011325,1474490,1474595;CP011326,1474490,1474595;CP011327,1474490,1474595;CP011328,1474490,1474595;CP010319,1474490,1474595;CP012419,1474490,1474595…
AE009948	Mauve	SHARED	1474596	1476405	.	.	.	Notes=Lenght1809	AL732656,1474596,1476405;CP000114,1474596,1476405;CP003810,1474596,1476405;HF952104,1474596,1476405;HF952106,1474596,1476405;HF952105,1474596,1476405;CP007482,1474596,1476405;CP007565,1474596,1476405;CP007631,1474596,1476405;CP007572,1474596,1476405;CP007571,1474596,1476405;CP007570,1474596,1476405;FO393392,1474596,1476405;CP010867,1474596,1476405;CP011325,1474596,1476405;CP011326,1474596,1476405…
AE009948	Mauve	SHARED	1476406	1478539	.	.	.	Notes=Lenght2133	AL732656,1476406,1478539;CP000114,1476406,1478539;CP003810,1476406,1478539;CP003919,1476406,1478539;HF952104,1476406,1478539;HF952106,1476406,1478539;HF952105,1476406,1478539;CP007482,1476406,1478539;CP007565,1476406,1478539;CP007631,1476406,1478539;CP006910,1476406,1478539;CP007572,1476406,1478539;CP007571,1476406,1478539;CP007570,1476406,1478539;FO393392,1476406,1478539;CP010867,1476406,1478539…
AE009948	Mauve	SHARED	1478540	1478558	.	.	.	Notes=Lenght18	AL732656,1478540,1478558;CP000114,1478540,1478558;CP003810,1478540,1478558;CP003919,1478540,1478558;HF952104,1478540,1478558;HF952106,1478540,1478558;HF952105,1478540,1478558;CP007482,1478540,1478558;CP007565,1478540,1478558;CP007631,1478540,1478558;CP006910,1478540,1478558;CP007572,1478540,1478558;CP007571,1478540,1478558;CP007570,1478540,1478558;FO393392,1478540,1478558;CP010867,1478540,1478558…
AE009948	Mauve	SHARED	1478559	1478596	.	.	.	Notes=Lenght37	AL732656,1478559,1478596;CP000114,1478559,1478596;CP003810,1478559,1478596;HF952104,1478559,1478596;HF952106,1478559,1478596;HF952105,1478559,1478596;CP007631,1478559,1478596;CP006910,1478559,1478596;CP007572,1478559,1478596;CP007571,1478559,1478596;CP007570,1478559,1478596;CP010867,1478559,1478596;CP011325,1478559,1478596;CP011326,1478559,1478596;CP011327,1478559,1478596;CP012419,1478559,1478596…
AE009948	Mauve	SHARED	1478597	1478609	.	.	.	Notes=Lenght12	AL732656,1478597,1478609;CP000114,1478597,1478609;CP003810,1478597,1478609;HF952104,1478597,1478609;CP007631,1478597,1478609;CP006910,1478597,1478609;CP007572,1478597,1478609;CP007571,1478597,1478609;CP007570,1478597,1478609;CP010867,1478597,1478609;CP011325,1478597,1478609;CP011326,1478597,1478609;CP011327,1478597,1478609;CP012419,1478597,1478609;CP013202,1478597,1478609;
AE009948	Mauve	SHARED	1478793	1478823	.	.	.	Notes=Lenght30	AL732656,1478793,1478823;CP000114,1478793,1478823;CP003810,1478793,1478823;HF952104,1478793,1478823;CP007631,1478793,1478823;CP006910,1478793,1478823;CP010867,1478793,1478823;CP011325,1478793,1478823;CP011326,1478793,1478823;CP011327,1478793,1478823;CP012419,1478793,1478823;CP013202,1478793,1478823;
AE009948	Mauve	SHARED	1478908	1478946	.	.	.	Notes=Lenght38	CP000114,1478908,1478946;CP003810,1478908,1478946;HF952104,1478908,1478946;HF952106,1478908,1478946;CP007631,1478908,1478946;CP010867,1478908,1478946;CP011325,1478908,1478946;CP011326,1478908,1478946;CP011327,1478908,1478946;CP012419,1478908,1478946;CP013202,1478908,1478946;
AE009948	Mauve	SHARED	1478951	1478964	.	.	.	Notes=Lenght13	CP000114,1478951,1478964;CP003810,1478951,1478964;HF952104,1478951,1478964;HF952106,1478951,1478964;CP007631,1478951,1478964;CP006910,1478951,1478964;CP010867,1478951,1478964;CP011325,1478951,1478964;CP011327,1478951,1478964;CP012419,1478951,1478964;CP013202,1478951,1478964;
AE009948	Mauve	SHARED	1479057	1479068	.	.	.	Notes=Lenght11	CP000114,1479057,1479068;CP003810,1479057,1479068;HF952104,1479057,1479068;HF952106,1479057,1479068;CP007631,1479057,1479068;CP006910,1479057,1479068;CP010867,1479057,1479068;CP011325,1479057,1479068;CP011326,1479057,1479068;CP011327,1479057,1479068;CP012419,1479057,1479068;CP013202,1479057,1479068;
AE009948	Mauve	SHARED	1479069	1479080	.	.	.	Notes=Lenght11	CP000114,1479069,1479080;CP003810,1479069,1479080;HF952104,1479069,1479080;HF952106,1479069,1479080;CP007631,1479069,1479080;CP010867,1479069,1479080;CP011325,1479069,1479080;CP011326,1479069,1479080;CP011327,1479069,1479080;CP012419,1479069,1479080;CP013202,1479069,1479080;
AE009948	Mauve	SHARED	1479153	1479176	.	.	.	Notes=Lenght23	CP000114,1479153,1479176;HF952104,1479153,1479176;CP007631,1479153,1479176;CP006910,1479153,1479176;CP010867,1479153,1479176;CP012419,1479153,1479176;CP013202,1479153,1479176;
AE009948	Mauve	SHARED	1479213	1479228	.	.	.	Notes=Lenght15	CP000114,1479213,1479228;HF952104,1479213,1479228;HF952105,1479213,1479228;CP007631,1479213,1479228;CP006910,1479213,1479228;CP010867,1479213,1479228;CP013202,1479213,1479228;
AE009948	Mauve	SHARED	1479239	1479269	.	.	.	Notes=Lenght30	CP000114,1479239,1479269;HF952104,1479239,1479269;CP007631,1479239,1479269;CP010867,1479239,1479269;CP010319,1479239,1479269;CP012419,1479239,1479269;CP013202,1479239,1479269;
AE009948	Mauve	SHARED	1479281	1479300	.	.	.	Notes=Lenght19	CP000114,1479281,1479300;CP003810,1479281,1479300;HF952104,1479281,1479300;HF952105,1479281,1479300;CP007631,1479281,1479300;CP006910,1479281,1479300;CP010867,1479281,1479300;CP011325,1479281,1479300;CP011326,1479281,1479300;CP011327,1479281,1479300;CP010319,1479281,1479300;CP012419,1479281,1479300;CP013202,1479281,1479300;
AE009948	Mauve	SHARED	1479307	1479325	.	.	.	Notes=Lenght18	AL732656,1479307,1479325;CP000114,1479307,1479325;CP003810,1479307,1479325;HF952104,1479307,1479325;HF952105,1479307,1479325;CP007631,1479307,1479325;CP006910,1479307,1479325;CP007572,1479307,1479325;CP007571,1479307,1479325;CP007570,1479307,1479325;CP010867,1479307,1479325;CP011325,1479307,1479325;CP011326,1479307,1479325;CP011327,1479307,1479325;CP010319,1479307,1479325;CP012419,1479307,1479325…
AE009948	Mauve	SHARED	1479326	1479340	.	.	.	Notes=Lenght14	AL732656,1479326,1479340;CP000114,1479326,1479340;CP003810,1479326,1479340;CP003919,1479326,1479340;HF952104,1479326,1479340;HF952105,1479326,1479340;CP007482,1479326,1479340;CP007631,1479326,1479340;CP006910,1479326,1479340;CP007572,1479326,1479340;CP007571,1479326,1479340;CP007570,1479326,1479340;CP010867,1479326,1479340;CP011325,1479326,1479340;CP011326,1479326,1479340;CP011327,1479326,1479340…
AE009948	Mauve	SHARED	1479343	1481883	.	.	.	Notes=Lenght2540	AL732656,1479343,1481883;CP000114,1479343,1481883;CP003810,1479343,1481883;CP003919,1479343,1481883;HF952104,1479343,1481883;HF952106,1479343,1481883;HF952105,1479343,1481883;CP007482,1479343,1481883;CP007565,1479343,1481883;CP007631,1479343,1481883;CP006910,1479343,1481883;CP007572,1479343,1481883;CP007571,1479343,1481883;CP007570,1479343,1481883;FO393392,1479343,1481883;CP010867,1479343,1481883…
AE009948	Mauve	SHARED	1481884	1481970	.	.	.	Notes=Lenght86	AL732656,1481884,1481970;CP000114,1481884,1481970;CP003810,1481884,1481970;CP003919,1481884,1481970;HF952104,1481884,1481970;HF952106,1481884,1481970;HF952105,1481884,1481970;CP007482,1481884,1481970;CP007565,1481884,1481970;HG939456,1481884,1481970;CP007631,1481884,1481970;CP007632,1481884,1481970;CP006910,1481884,1481970;CP007572,1481884,1481970;CP007571,1481884,1481970;CP007570,1481884,1481970…
AE009948	Mauve	SHARED	1481971	1482644	.	.	.	Notes=Lenght673	AL732656,1481971,1482644;CP000114,1481971,1482644;CP003810,1481971,1482644;CP003919,1481971,1482644;HF952104,1481971,1482644;HF952106,1481971,1482644;HF952105,1481971,1482644;CP007482,1481971,1482644;CP007565,1481971,1482644;CP007631,1481971,1482644;CP006910,1481971,1482644;CP007572,1481971,1482644;CP007571,1481971,1482644;CP007570,1481971,1482644;FO393392,1481971,1482644;CP010867,1481971,1482644…
AE009948	Mauve	SHARED	1482645	1483258	.	.	.	Notes=Lenght613	AL732656,1482645,1483258;CP000114,1482645,1483258;CP003810,1482645,1483258;CP003919,1482645,1483258;HF952104,1482645,1483258;HF952106,1482645,1483258;HF952105,1482645,1483258;CP007482,1482645,1483258;CP007565,1482645,1483258;CP007631,1482645,1483258;CP006910,1482645,1483258;CP007572,1482645,1483258;CP007571,1482645,1483258;CP007570,1482645,1483258;FO393392,1482645,1483258;CP010867,1482645,1483258…
AE009948	Mauve	SHARED	1491741	1491959	.	.	.	Notes=Lenght218	AL732656,1491741,1491959;CP000114,1491741,1491959;CP003810,1491741,1491959;CP003919,1491741,1491959;HF952104,1491741,1491959;HF952106,1491741,1491959;HF952105,1491741,1491959;HG939456,1491741,1491959;CP007631,1491741,1491959;CP007632,1491741,1491959;CP006910,1491741,1491959;CP007572,1491741,1491959;CP007571,1491741,1491959;CP007570,1491741,1491959;CP010867,1491741,1491959;CP011325,1491741,1491959…
AE009948	Mauve	SHARED	1513413	1513456	.	.	.	Notes=Lenght43	CP000114,1513413,1513456;CP003810,1513413,1513456;CP003919,1513413,1513456;HF952104,1513413,1513456;HF952106,1513413,1513456;HF952105,1513413,1513456;HG939456,1513413,1513456;CP007631,1513413,1513456;CP007632,1513413,1513456;CP006910,1513413,1513456;CP007572,1513413,1513456;CP007571,1513413,1513456;CP007570,1513413,1513456;CP010867,1513413,1513456;CP011325,1513413,1513456;CP011326,1513413,1513456…
AE009948	Mauve	SHARED	1514305	1514447	.	.	.	Notes=Lenght142	AL732656,1514305,1514447;CP000114,1514305,1514447;CP003810,1514305,1514447;CP003919,1514305,1514447;HF952104,1514305,1514447;HF952106,1514305,1514447;HF952105,1514305,1514447;HG939456,1514305,1514447;CP007631,1514305,1514447;CP007632,1514305,1514447;CP006910,1514305,1514447;CP007572,1514305,1514447;CP007571,1514305,1514447;CP007570,1514305,1514447;CP010867,1514305,1514447;CP011325,1514305,1514447…
AE009948	Mauve	SHARED	1515612	1515648	.	.	.	Notes=Lenght36	AL732656,1515612,1515648;CP000114,1515612,1515648;CP003810,1515612,1515648;HF952104,1515612,1515648;HF952106,1515612,1515648;HF952105,1515612,1515648;CP007482,1515612,1515648;CP007565,1515612,1515648;HG939456,1515612,1515648;CP007631,1515612,1515648;CP007632,1515612,1515648;CP006910,1515612,1515648;CP007572,1515612,1515648;CP007571,1515612,1515648;CP007570,1515612,1515648;FO393392,1515612,1515648…
AE009948	Mauve	SHARED	1519187	1519197	.	.	.	Notes=Lenght10	CP000114,1519187,1519197;CP003810,1519187,1519197;CP003919,1519187,1519197;HF952104,1519187,1519197;HF952106,1519187,1519197;HF952105,1519187,1519197;CP007482,1519187,1519197;CP007565,1519187,1519197;HG939456,1519187,1519197;CP007631,1519187,1519197;CP007632,1519187,1519197;CP006910,1519187,1519197;FO393392,1519187,1519197;CP010867,1519187,1519197;CP011325,1519187,1519197;CP011326,1519187,1519197…
AE009948	Mauve	SHARED	1519255	1519429	.	.	.	Notes=Lenght174	AL732656,1519255,1519429;CP000114,1519255,1519429;CP003810,1519255,1519429;CP003919,1519255,1519429;HF952104,1519255,1519429;HF952105,1519255,1519429;CP007482,1519255,1519429;CP007565,1519255,1519429;HG939456,1519255,1519429;CP007631,1519255,1519429;CP007632,1519255,1519429;CP006910,1519255,1519429;CP007572,1519255,1519429;CP007571,1519255,1519429;CP007570,1519255,1519429;FO393392,1519255,1519429…
AE009948	Mauve	SHARED	1552712	1552936	.	.	.	Notes=Lenght224	AL732656,1552712,1552936;CP000114,1552712,1552936;CP003810,1552712,1552936;CP003919,1552712,1552936;HF952104,1552712,1552936;HF952106,1552712,1552936;HF952105,1552712,1552936;CP007482,1552712,1552936;CP007565,1552712,1552936;HG939456,1552712,1552936;CP007631,1552712,1552936;CP007632,1552712,1552936;CP006910,1552712,1552936;CP007572,1552712,1552936;CP007571,1552712,1552936;CP007570,1552712,1552936…
AE009948	Mauve	SHARED	1556326	1556421	.	.	.	Notes=Lenght95	AL732656,1556326,1556421;CP000114,1556326,1556421;CP003810,1556326,1556421;CP003919,1556326,1556421;HF952104,1556326,1556421;HF952106,1556326,1556421;CP007482,1556326,1556421;CP007565,1556326,1556421;HG939456,1556326,1556421;CP007631,1556326,1556421;CP007632,1556326,1556421;CP006910,1556326,1556421;CP007572,1556326,1556421;CP007571,1556326,1556421;CP007570,1556326,1556421;FO393392,1556326,1556421…
AE009948	Mauve	SHARED	1557396	1557436	.	.	.	Notes=Lenght40	AL732656,1557396,1557436;CP000114,1557396,1557436;CP003810,1557396,1557436;HF952104,1557396,1557436;HF952106,1557396,1557436;HF952105,1557396,1557436;CP007482,1557396,1557436;CP007565,1557396,1557436;HG939456,1557396,1557436;CP007631,1557396,1557436;CP007632,1557396,1557436;CP006910,1557396,1557436;CP007572,1557396,1557436;CP007571,1557396,1557436;CP007570,1557396,1557436;FO393392,1557396,1557436…
AE009948	Mauve	SHARED	1558319	1558712	.	.	.	Notes=Lenght393	AL732656,1558319,1558712;CP000114,1558319,1558712;CP003810,1558319,1558712;CP003919,1558319,1558712;HF952104,1558319,1558712;HF952106,1558319,1558712;HF952105,1558319,1558712;CP007482,1558319,1558712;CP007565,1558319,1558712;HG939456,1558319,1558712;CP007631,1558319,1558712;CP007632,1558319,1558712;CP006910,1558319,1558712;CP007572,1558319,1558712;CP007571,1558319,1558712;FO393392,1558319,1558712…
AE009948	Mauve	SHARED	1559574	1559670	.	.	.	Notes=Lenght96	AL732656,1559574,1559670;CP000114,1559574,1559670;CP003810,1559574,1559670;CP003919,1559574,1559670;HF952104,1559574,1559670;HF952106,1559574,1559670;HF952105,1559574,1559670;CP007482,1559574,1559670;CP007565,1559574,1559670;HG939456,1559574,1559670;CP007631,1559574,1559670;CP007632,1559574,1559670;CP006910,1559574,1559670;CP007572,1559574,1559670;CP007571,1559574,1559670;FO393392,1559574,1559670…
AE009948	Mauve	SHARED	1562049	1562158	.	.	.	Notes=Lenght109	AL732656,1562049,1562158;CP000114,1562049,1562158;CP003810,1562049,1562158;HF952104,1562049,1562158;HF952106,1562049,1562158;HF952105,1562049,1562158;HG939456,1562049,1562158;CP007631,1562049,1562158;CP007632,1562049,1562158;CP006910,1562049,1562158;CP007572,1562049,1562158;CP007571,1562049,1562158;CP007570,1562049,1562158;CP010867,1562049,1562158;CP011325,1562049,1562158;CP011326,1562049,1562158…
AE009948	Mauve	SHARED	1576063	1576082	.	.	.	Notes=Lenght19	AL732656,1576063,1576082;CP000114,1576063,1576082;CP003810,1576063,1576082;CP003919,1576063,1576082;HF952104,1576063,1576082;HF952106,1576063,1576082;HF952105,1576063,1576082;CP007482,1576063,1576082;CP007565,1576063,1576082;CP007631,1576063,1576082;CP007632,1576063,1576082;CP006910,1576063,1576082;CP007572,1576063,1576082;CP007571,1576063,1576082;CP007570,1576063,1576082;FO393392,1576063,1576082…
AE009948	Mauve	SHARED	1578842	1578883	.	.	.	Notes=Lenght41	AL732656,1578842,1578883;CP000114,1578842,1578883;CP003810,1578842,1578883;HF952104,1578842,1578883;HF952106,1578842,1578883;HF952105,1578842,1578883;CP007482,1578842,1578883;CP007565,1578842,1578883;HG939456,1578842,1578883;CP007631,1578842,1578883;CP007632,1578842,1578883;CP006910,1578842,1578883;CP007572,1578842,1578883;CP007571,1578842,1578883;CP007570,1578842,1578883;FO393392,1578842,1578883…
AE009948	Mauve	SHARED	1585051	1585119	.	.	.	Notes=Lenght68	AL732656,1585051,1585119;CP000114,1585051,1585119;CP003810,1585051,1585119;CP003919,1585051,1585119;HF952104,1585051,1585119;HF952106,1585051,1585119;HF952105,1585051,1585119;HG939456,1585051,1585119;CP007631,1585051,1585119;CP007632,1585051,1585119;CP006910,1585051,1585119;CP007572,1585051,1585119;CP007571,1585051,1585119;CP007570,1585051,1585119;CP010867,1585051,1585119;CP011325,1585051,1585119…
AE009948	Mauve	SHARED	1634676	1635270	.	.	.	Notes=Lenght594	AL732656,1634676,1635270;CP000114,1634676,1635270;CP003810,1634676,1635270;HF952104,1634676,1635270;HF952106,1634676,1635270;HF952105,1634676,1635270;CP007482,1634676,1635270;CP007565,1634676,1635270;HG939456,1634676,1635270;CP007631,1634676,1635270;CP007632,1634676,1635270;CP006910,1634676,1635270;CP007572,1634676,1635270;CP007571,1634676,1635270;CP007570,1634676,1635270;FO393392,1634676,1635270…
AE009948	Mauve	SHARED	1643542	1643607	.	.	.	Notes=Lenght65	AL732656,1643542,1643607;CP000114,1643542,1643607;CP003810,1643542,1643607;CP003919,1643542,1643607;HF952104,1643542,1643607;HF952106,1643542,1643607;HF952105,1643542,1643607;HG939456,1643542,1643607;CP007631,1643542,1643607;CP007632,1643542,1643607;CP006910,1643542,1643607;CP007572,1643542,1643607;CP007571,1643542,1643607;CP007570,1643542,1643607;CP010867,1643542,1643607;CP011325,1643542,1643607…
AE009948	Mauve	SHARED	1646872	1646950	.	.	.	Notes=Lenght78	AL732656,1646872,1646950;CP000114,1646872,1646950;CP003810,1646872,1646950;HF952104,1646872,1646950;HF952106,1646872,1646950;HF952105,1646872,1646950;HG939456,1646872,1646950;CP007631,1646872,1646950;CP007632,1646872,1646950;CP006910,1646872,1646950;CP007572,1646872,1646950;CP007571,1646872,1646950;CP007570,1646872,1646950;CP010867,1646872,1646950;CP011325,1646872,1646950;CP011326,1646872,1646950…
AE009948	Mauve	SHARED	1648230	1648294	.	.	.	Notes=Lenght64	AL732656,1648230,1648294;CP000114,1648230,1648294;CP003810,1648230,1648294;CP003919,1648230,1648294;HF952104,1648230,1648294;HF952106,1648230,1648294;HF952105,1648230,1648294;HG939456,1648230,1648294;CP007631,1648230,1648294;CP007632,1648230,1648294;CP006910,1648230,1648294;CP007572,1648230,1648294;CP007571,1648230,1648294;CP007570,1648230,1648294;CP010867,1648230,1648294;CP011325,1648230,1648294…
AE009948	Mauve	SHARED	1648295	1648511	.	.	.	Notes=Lenght216	AL732656,1648295,1648511;CP000114,1648295,1648511;CP003810,1648295,1648511;CP003919,1648295,1648511;HF952104,1648295,1648511;HF952106,1648295,1648511;HF952105,1648295,1648511;HG939456,1648295,1648511;CP007631,1648295,1648511;CP007632,1648295,1648511;CP007572,1648295,1648511;CP007571,1648295,1648511;CP007570,1648295,1648511;CP010867,1648295,1648511;CP011325,1648295,1648511;CP011326,1648295,1648511…
AE009948	Mauve	SHARED	1648512	1650348	.	.	.	Notes=Lenght1836	AL732656,1648512,1650348;CP000114,1648512,1650348;CP003810,1648512,1650348;CP003919,1648512,1650348;HF952104,1648512,1650348;HF952106,1648512,1650348;HF952105,1648512,1650348;HG939456,1648512,1650348;CP007631,1648512,1650348;CP007632,1648512,1650348;CP006910,1648512,1650348;CP007572,1648512,1650348;CP007571,1648512,1650348;CP007570,1648512,1650348;CP010867,1648512,1650348;CP011325,1648512,1650348…
AE009948	Mauve	SHARED	1670132	1670173	.	.	.	Notes=Lenght41	AL732656,1670132,1670173;CP000114,1670132,1670173;CP003810,1670132,1670173;HF952104,1670132,1670173;HF952106,1670132,1670173;HF952105,1670132,1670173;HG939456,1670132,1670173;CP007631,1670132,1670173;CP007632,1670132,1670173;CP006910,1670132,1670173;CP007572,1670132,1670173;CP007571,1670132,1670173;CP007570,1670132,1670173;CP010867,1670132,1670173;CP011325,1670132,1670173;CP011326,1670132,1670173…
AE009948	Mauve	SHARED	1680403	1680459	.	.	.	Notes=Lenght56	CP000114,1680403,1680459;CP003810,1680403,1680459;CP003919,1680403,1680459;HF952104,1680403,1680459;HF952106,1680403,1680459;HF952105,1680403,1680459;CP007482,1680403,1680459;CP007565,1680403,1680459;HG939456,1680403,1680459;CP007631,1680403,1680459;CP007632,1680403,1680459;CP006910,1680403,1680459;FO393392,1680403,1680459;CP010867,1680403,1680459;CP011325,1680403,1680459;CP011326,1680403,1680459…
AE009948	Mauve	SHARED	1688888	1689074	.	.	.	Notes=Lenght186	AL732656,1688888,1689074;CP000114,1688888,1689074;CP003810,1688888,1689074;CP003919,1688888,1689074;HF952104,1688888,1689074;HF952105,1688888,1689074;CP007482,1688888,1689074;CP007565,1688888,1689074;HG939456,1688888,1689074;CP007631,1688888,1689074;CP007632,1688888,1689074;CP006910,1688888,1689074;CP007572,1688888,1689074;CP007571,1688888,1689074;CP007570,1688888,1689074;FO393392,1688888,1689074…
AE009948	Mauve	SHARED	1693857	1693893	.	.	.	Notes=Lenght36	AL732656,1693857,1693893;CP000114,1693857,1693893;CP003810,1693857,1693893;HF952104,1693857,1693893;HF952106,1693857,1693893;HF952105,1693857,1693893;CP007482,1693857,1693893;CP007565,1693857,1693893;HG939456,1693857,1693893;CP007631,1693857,1693893;CP007632,1693857,1693893;CP006910,1693857,1693893;CP007572,1693857,1693893;CP007571,1693857,1693893;CP007570,1693857,1693893;FO393392,1693857,1693893…
AE009948	Mauve	SHARED	1695545	1696239	.	.	.	Notes=Lenght694	CP000114,1695545,1696239;CP003810,1695545,1696239;CP003919,1695545,1696239;HF952104,1695545,1696239;HF952106,1695545,1696239;HF952105,1695545,1696239;CP007482,1695545,1696239;CP007565,1695545,1696239;HG939456,1695545,1696239;CP007631,1695545,1696239;CP006910,1695545,1696239;FO393392,1695545,1696239;CP010867,1695545,1696239;CP011325,1695545,1696239;CP011326,1695545,1696239;CP011327,1695545,1696239…
AE009948	Mauve	SHARED	1696240	1696303	.	.	.	Notes=Lenght63	CP000114,1696240,1696303;CP003810,1696240,1696303;HF952104,1696240,1696303;HF952106,1696240,1696303;HF952105,1696240,1696303;CP007482,1696240,1696303;CP007565,1696240,1696303;HG939456,1696240,1696303;CP007631,1696240,1696303;CP006910,1696240,1696303;FO393392,1696240,1696303;CP010867,1696240,1696303;CP011325,1696240,1696303;CP011326,1696240,1696303;CP011327,1696240,1696303;CP011328,1696240,1696303…
AE009948	Mauve	SHARED	1696304	1696345	.	.	.	Notes=Lenght41	AL732656,1696304,1696345;CP000114,1696304,1696345;CP003810,1696304,1696345;HF952104,1696304,1696345;HF952106,1696304,1696345;HF952105,1696304,1696345;CP007482,1696304,1696345;CP007565,1696304,1696345;HG939456,1696304,1696345;CP007631,1696304,1696345;CP007632,1696304,1696345;CP006910,1696304,1696345;CP007572,1696304,1696345;CP007571,1696304,1696345;CP007570,1696304,1696345;FO393392,1696304,1696345…
AE009948	Mauve	SHARED	1696478	1696677	.	.	.	Notes=Lenght199	CP000114,1696478,1696677;CP003810,1696478,1696677;CP003919,1696478,1696677;HF952104,1696478,1696677;HF952106,1696478,1696677;HF952105,1696478,1696677;CP007482,1696478,1696677;CP007565,1696478,1696677;HG939456,1696478,1696677;CP007631,1696478,1696677;CP006910,1696478,1696677;FO393392,1696478,1696677;CP010867,1696478,1696677;CP011325,1696478,1696677;CP011326,1696478,1696677;CP011327,1696478,1696677…
AE009948	Mauve	SHARED	1696678	1696712	.	.	.	Notes=Lenght34	CP000114,1696678,1696712;CP003810,1696678,1696712;HF952104,1696678,1696712;HF952106,1696678,1696712;HF952105,1696678,1696712;CP007482,1696678,1696712;CP007565,1696678,1696712;HG939456,1696678,1696712;CP006910,1696678,1696712;FO393392,1696678,1696712;CP010867,1696678,1696712;CP011325,1696678,1696712;CP011326,1696678,1696712;CP011327,1696678,1696712;CP011328,1696678,1696712;CP011329,1696678,1696712…
AE009948	Mauve	SHARED	1696713	1696752	.	.	.	Notes=Lenght39	CP000114,1696713,1696752;CP003810,1696713,1696752;HF952104,1696713,1696752;HF952106,1696713,1696752;HF952105,1696713,1696752;CP007482,1696713,1696752;CP007565,1696713,1696752;CP006910,1696713,1696752;FO393392,1696713,1696752;CP010867,1696713,1696752;CP011325,1696713,1696752;CP011326,1696713,1696752;CP011327,1696713,1696752;CP011328,1696713,1696752;CP011329,1696713,1696752;CP010319,1696713,1696752…
AE009948	Mauve	SHARED	1696753	1697860	.	.	.	Notes=Lenght1107	CP000114,1696753,1697860;CP003810,1696753,1697860;HF952104,1696753,1697860;HF952106,1696753,1697860;HF952105,1696753,1697860;CP007482,1696753,1697860;CP007565,1696753,1697860;CP007631,1696753,1697860;CP006910,1696753,1697860;FO393392,1696753,1697860;CP010867,1696753,1697860;CP011325,1696753,1697860;CP011326,1696753,1697860;CP011327,1696753,1697860;CP011328,1696753,1697860;CP011329,1696753,1697860…
AE009948	Mauve	SHARED	1697861	1698063	.	.	.	Notes=Lenght202	CP000114,1697861,1698063;CP003810,1697861,1698063;HF952104,1697861,1698063;CP007631,1697861,1698063;CP010867,1697861,1698063;CP011325,1697861,1698063;CP011326,1697861,1698063;CP011327,1697861,1698063;CP011329,1697861,1698063;CP012419,1697861,1698063;CP013202,1697861,1698063;
AE009948	Mauve	SHARED	1698064	1698254	.	.	.	Notes=Lenght190	CP000114,1698064,1698254;CP003810,1698064,1698254;HF952104,1698064,1698254;HG939456,1698064,1698254;CP007631,1698064,1698254;CP010867,1698064,1698254;CP011325,1698064,1698254;CP011326,1698064,1698254;CP011327,1698064,1698254;CP011329,1698064,1698254;CP012419,1698064,1698254;CP013202,1698064,1698254;
AE009948	Mauve	SHARED	1698255	1698389	.	.	.	Notes=Lenght134	CP000114,1698255,1698389;CP003810,1698255,1698389;CP003919,1698255,1698389;HF952104,1698255,1698389;HF952106,1698255,1698389;HF952105,1698255,1698389;CP007482,1698255,1698389;CP007565,1698255,1698389;HG939456,1698255,1698389;CP007631,1698255,1698389;CP006910,1698255,1698389;FO393392,1698255,1698389;CP010867,1698255,1698389;CP011325,1698255,1698389;CP011326,1698255,1698389;CP011327,1698255,1698389…
AE009948	Mauve	SHARED	1698390	1698415	.	.	.	Notes=Lenght25	CP000114,1698390,1698415;CP003810,1698390,1698415;HF952104,1698390,1698415;HG939456,1698390,1698415;CP007631,1698390,1698415;CP010867,1698390,1698415;CP011325,1698390,1698415;CP011326,1698390,1698415;CP011327,1698390,1698415;CP011329,1698390,1698415;CP012419,1698390,1698415;CP013202,1698390,1698415;
AE009948	Mauve	SHARED	1698416	1698456	.	.	.	Notes=Lenght40	CP000114,1698416,1698456;CP003810,1698416,1698456;CP003919,1698416,1698456;HF952104,1698416,1698456;HF952106,1698416,1698456;HF952105,1698416,1698456;CP007482,1698416,1698456;CP007565,1698416,1698456;CP007631,1698416,1698456;CP006910,1698416,1698456;FO393392,1698416,1698456;CP010867,1698416,1698456;CP011325,1698416,1698456;CP011326,1698416,1698456;CP011327,1698416,1698456;CP011328,1698416,1698456…
AE009948	Mauve	SHARED	1702440	1702531	.	.	.	Notes=Lenght91	AL732656,1702440,1702531;CP000114,1702440,1702531;CP003810,1702440,1702531;HF952104,1702440,1702531;HF952106,1702440,1702531;HF952105,1702440,1702531;CP007482,1702440,1702531;CP007565,1702440,1702531;HG939456,1702440,1702531;CP007631,1702440,1702531;CP007632,1702440,1702531;CP006910,1702440,1702531;CP007572,1702440,1702531;CP007571,1702440,1702531;CP007570,1702440,1702531;FO393392,1702440,1702531…
AE009948	Mauve	SHARED	1728386	1728430	.	.	.	Notes=Lenght44	AL732656,1728386,1728430;CP000114,1728386,1728430;CP003810,1728386,1728430;HF952104,1728386,1728430;HF952106,1728386,1728430;HF952105,1728386,1728430;HG939456,1728386,1728430;CP007631,1728386,1728430;CP007632,1728386,1728430;CP006910,1728386,1728430;CP007572,1728386,1728430;CP007571,1728386,1728430;CP007570,1728386,1728430;CP010867,1728386,1728430;CP011325,1728386,1728430;CP011326,1728386,1728430…
AE009948	Mauve	SHARED	1742027	1742323	.	.	.	Notes=Lenght296	AL732656,1742027,1742323;CP000114,1742027,1742323;CP003810,1742027,1742323;HF952104,1742027,1742323;HF952106,1742027,1742323;HF952105,1742027,1742323;CP007482,1742027,1742323;CP007565,1742027,1742323;HG939456,1742027,1742323;CP007631,1742027,1742323;CP007632,1742027,1742323;CP007572,1742027,1742323;CP007571,1742027,1742323;CP007570,1742027,1742323;FO393392,1742027,1742323;CP010867,1742027,1742323…
AE009948	Mauve	SHARED	1742324	1743016	.	.	.	Notes=Lenght692	AL732656,1742324,1743016;CP000114,1742324,1743016;CP003810,1742324,1743016;HF952104,1742324,1743016;HF952106,1742324,1743016;HF952105,1742324,1743016;HG939456,1742324,1743016;CP007631,1742324,1743016;CP007632,1742324,1743016;CP007572,1742324,1743016;CP007571,1742324,1743016;CP007570,1742324,1743016;CP010867,1742324,1743016;CP011325,1742324,1743016;CP011326,1742324,1743016;CP011327,1742324,1743016…
AE009948	Mauve	SHARED	1743017	1743270	.	.	.	Notes=Lenght253	CP000114,1743017,1743270;CP003810,1743017,1743270;HF952104,1743017,1743270;HF952106,1743017,1743270;HF952105,1743017,1743270;HG939456,1743017,1743270;CP007631,1743017,1743270;CP007632,1743017,1743270;CP010867,1743017,1743270;CP011325,1743017,1743270;CP011326,1743017,1743270;CP011327,1743017,1743270;CP011329,1743017,1743270;CP010319,1743017,1743270;CP012419,1743017,1743270;CP013202,1743017,1743270;
AE009948	Mauve	SHARED	1743449	1743461	.	.	.	Notes=Lenght12	CP000114,1743449,1743461;CP003810,1743449,1743461;HF952104,1743449,1743461;HF952106,1743449,1743461;HF952105,1743449,1743461;HG939456,1743449,1743461;CP007631,1743449,1743461;CP007632,1743449,1743461;CP010867,1743449,1743461;CP011325,1743449,1743461;CP011326,1743449,1743461;CP011327,1743449,1743461;CP011329,1743449,1743461;CP012419,1743449,1743461;CP013202,1743449,1743461;
AE009948	Mauve	SHARED	1743462	1743474	.	.	.	Notes=Lenght12	CP000114,1743462,1743474;CP003810,1743462,1743474;HF952104,1743462,1743474;HF952106,1743462,1743474;HF952105,1743462,1743474;HG939456,1743462,1743474;CP007631,1743462,1743474;CP007632,1743462,1743474;CP010867,1743462,1743474;CP011325,1743462,1743474;CP011326,1743462,1743474;CP011327,1743462,1743474;CP011329,1743462,1743474;CP010319,1743462,1743474;CP012419,1743462,1743474;CP013202,1743462,1743474;
AE009948	Mauve	SHARED	1743482	1743842	.	.	.	Notes=Lenght360	CP000114,1743482,1743842;CP003810,1743482,1743842;HF952104,1743482,1743842;HG939456,1743482,1743842;CP007631,1743482,1743842;CP007632,1743482,1743842;CP006910,1743482,1743842;CP010867,1743482,1743842;CP011325,1743482,1743842;CP011326,1743482,1743842;CP011327,1743482,1743842;CP011329,1743482,1743842;CP012419,1743482,1743842;CP013202,1743482,1743842;
AE009948	Mauve	SHARED	1744527	1744575	.	.	.	Notes=Lenght48	AL732656,1744527,1744575;CP000114,1744527,1744575;CP003810,1744527,1744575;CP003919,1744527,1744575;HF952104,1744527,1744575;HF952105,1744527,1744575;CP007482,1744527,1744575;CP007565,1744527,1744575;HG939456,1744527,1744575;CP007631,1744527,1744575;CP007632,1744527,1744575;CP006910,1744527,1744575;CP007572,1744527,1744575;CP007571,1744527,1744575;CP007570,1744527,1744575;FO393392,1744527,1744575…
AE009948	Mauve	SHARED	1744887	1744929	.	.	.	Notes=Lenght42	AL732656,1744887,1744929;CP000114,1744887,1744929;CP003810,1744887,1744929;HF952104,1744887,1744929;HF952106,1744887,1744929;HF952105,1744887,1744929;HG939456,1744887,1744929;CP007631,1744887,1744929;CP007632,1744887,1744929;CP006910,1744887,1744929;CP007572,1744887,1744929;CP007571,1744887,1744929;CP007570,1744887,1744929;CP010867,1744887,1744929;CP011325,1744887,1744929;CP011326,1744887,1744929…
AE009948	Mauve	SHARED	1774887	1774898	.	.	.	Notes=Lenght11	AL732656,1774887,1774898;CP000114,1774887,1774898;CP003810,1774887,1774898;CP003919,1774887,1774898;HF952104,1774887,1774898;HF952106,1774887,1774898;CP007482,1774887,1774898;CP007565,1774887,1774898;HG939456,1774887,1774898;CP007631,1774887,1774898;CP007632,1774887,1774898;CP007572,1774887,1774898;CP007571,1774887,1774898;CP007570,1774887,1774898;FO393392,1774887,1774898;CP010867,1774887,1774898…
AE009948	Mauve	SHARED	1793268	1793304	.	.	.	Notes=Lenght36	AL732656,1793268,1793304;CP000114,1793268,1793304;CP003810,1793268,1793304;CP003919,1793268,1793304;HF952104,1793268,1793304;HF952106,1793268,1793304;HF952105,1793268,1793304;HG939456,1793268,1793304;CP007631,1793268,1793304;CP007632,1793268,1793304;CP006910,1793268,1793304;CP007572,1793268,1793304;CP007571,1793268,1793304;CP007570,1793268,1793304;CP010867,1793268,1793304;CP011325,1793268,1793304…
AE009948	Mauve	SHARED	1793572	1793852	.	.	.	Notes=Lenght280	AL732656,1793572,1793852;CP000114,1793572,1793852;CP003810,1793572,1793852;HF952104,1793572,1793852;HF952106,1793572,1793852;HF952105,1793572,1793852;CP007482,1793572,1793852;CP007565,1793572,1793852;HG939456,1793572,1793852;CP007631,1793572,1793852;CP007632,1793572,1793852;CP006910,1793572,1793852;CP007572,1793572,1793852;CP007571,1793572,1793852;CP007570,1793572,1793852;FO393392,1793572,1793852…
AE009948	Mauve	SHARED	1802644	1802774	.	.	.	Notes=Lenght130	AL732656,1802644,1802774;CP000114,1802644,1802774;CP003810,1802644,1802774;CP003919,1802644,1802774;HF952104,1802644,1802774;HF952106,1802644,1802774;HF952105,1802644,1802774;HG939456,1802644,1802774;CP007631,1802644,1802774;CP007632,1802644,1802774;CP006910,1802644,1802774;CP007572,1802644,1802774;CP007571,1802644,1802774;CP007570,1802644,1802774;CP010867,1802644,1802774;CP011325,1802644,1802774…
AE009948	Mauve	SHARED	1804167	1804312	.	.	.	Notes=Lenght145	AL732656,1804167,1804312;CP000114,1804167,1804312;CP003810,1804167,1804312;HF952104,1804167,1804312;HF952106,1804167,1804312;HF952105,1804167,1804312;HG939456,1804167,1804312;CP007631,1804167,1804312;CP007632,1804167,1804312;CP006910,1804167,1804312;CP007572,1804167,1804312;CP007571,1804167,1804312;CP007570,1804167,1804312;CP010867,1804167,1804312;CP011325,1804167,1804312;CP011326,1804167,1804312…
AE009948	Mauve	SHARED	1804313	1804675	.	.	.	Notes=Lenght362	AL732656,1804313,1804675;CP000114,1804313,1804675;CP003810,1804313,1804675;HF952104,1804313,1804675;HF952106,1804313,1804675;HF952105,1804313,1804675;CP007482,1804313,1804675;CP007565,1804313,1804675;HG939456,1804313,1804675;CP007631,1804313,1804675;CP007632,1804313,1804675;CP006910,1804313,1804675;CP007572,1804313,1804675;CP007571,1804313,1804675;CP007570,1804313,1804675;FO393392,1804313,1804675…
AE009948	Mauve	SHARED	1867169	1867189	.	.	.	Notes=Lenght20	HF952104,1867169,1867189;CP007631,1867169,1867189;CP010867,1867169,1867189;CP011329,1867169,1867189;CP013202,1867169,1867189;
AE009948	Mauve	SHARED	1877907	1877917	.	.	.	Notes=Lenght10	AL732656,1877907,1877917;CP000114,1877907,1877917;CP003810,1877907,1877917;CP003919,1877907,1877917;HF952104,1877907,1877917;HF952106,1877907,1877917;HF952105,1877907,1877917;CP007482,1877907,1877917;CP007565,1877907,1877917;HG939456,1877907,1877917;CP007631,1877907,1877917;CP007632,1877907,1877917;CP006910,1877907,1877917;CP007572,1877907,1877917;CP007571,1877907,1877917;FO393392,1877907,1877917…
AE009948	Mauve	SHARED	1878539	1878549	.	.	.	Notes=Lenght10	AL732656,1878539,1878549;CP000114,1878539,1878549;CP003810,1878539,1878549;HF952104,1878539,1878549;CP007631,1878539,1878549;CP007572,1878539,1878549;CP007571,1878539,1878549;CP007570,1878539,1878549;CP010867,1878539,1878549;CP011325,1878539,1878549;CP011326,1878539,1878549;CP011327,1878539,1878549;CP011329,1878539,1878549;CP012419,1878539,1878549;CP013202,1878539,1878549;
AE009948	Mauve	SHARED	1878550	1878839	.	.	.	Notes=Lenght289	AL732656,1878550,1878839;HF952104,1878550,1878839;CP007631,1878550,1878839;CP007572,1878550,1878839;CP007571,1878550,1878839;CP007570,1878550,1878839;CP010867,1878550,1878839;CP011329,1878550,1878839;CP013202,1878550,1878839;
AE009948	Mauve	SHARED	1878840	1886876	.	.	.	Notes=Lenght8036	HF952104,1878840,1886876;CP007631,1878840,1886876;CP010867,1878840,1886876;CP011329,1878840,1886876;CP013202,1878840,1886876;
AE009948	Mauve	SHARED	1902013	1903084	.	.	.	Notes=Lenght1071	AL732656,1902013,1903084;CP000114,1902013,1903084;CP003810,1902013,1903084;CP003919,1902013,1903084;HF952104,1902013,1903084;HF952106,1902013,1903084;HF952105,1902013,1903084;CP007482,1902013,1903084;CP007565,1902013,1903084;HG939456,1902013,1903084;CP007631,1902013,1903084;CP007632,1902013,1903084;CP006910,1902013,1903084;CP007572,1902013,1903084;CP007571,1902013,1903084;CP007570,1902013,1903084…
AE009948	Mauve	SHARED	1903085	1903706	.	.	.	Notes=Lenght621	AL732656,1903085,1903706;CP000114,1903085,1903706;CP003810,1903085,1903706;HF952104,1903085,1903706;HF952106,1903085,1903706;HF952105,1903085,1903706;CP007482,1903085,1903706;CP007565,1903085,1903706;HG939456,1903085,1903706;CP007631,1903085,1903706;CP007632,1903085,1903706;CP006910,1903085,1903706;CP007572,1903085,1903706;CP007571,1903085,1903706;CP007570,1903085,1903706;FO393392,1903085,1903706…
AE009948	Mauve	SHARED	1903716	1904209	.	.	.	Notes=Lenght493	AL732656,1903716,1904209;CP000114,1903716,1904209;CP003810,1903716,1904209;HF952104,1903716,1904209;HF952106,1903716,1904209;HF952105,1903716,1904209;HG939456,1903716,1904209;CP007631,1903716,1904209;CP007632,1903716,1904209;CP006910,1903716,1904209;CP007572,1903716,1904209;CP007571,1903716,1904209;CP007570,1903716,1904209;CP010867,1903716,1904209;CP011325,1903716,1904209;CP011326,1903716,1904209…
AE009948	Mauve	SHARED	1904210	1906918	.	.	.	Notes=Lenght2708	AL732656,1904210,1906918;CP000114,1904210,1906918;CP003810,1904210,1906918;CP003919,1904210,1906918;HF952104,1904210,1906918;HF952106,1904210,1906918;HF952105,1904210,1906918;CP007482,1904210,1906918;CP007565,1904210,1906918;HG939456,1904210,1906918;CP007631,1904210,1906918;CP007632,1904210,1906918;CP006910,1904210,1906918;CP007572,1904210,1906918;CP007571,1904210,1906918;CP007570,1904210,1906918…
AE009948	Mauve	SHARED	1915584	1915745	.	.	.	Notes=Lenght161	AL732656,1915584,1915745;CP000114,1915584,1915745;CP003810,1915584,1915745;HF952104,1915584,1915745;HF952106,1915584,1915745;HF952105,1915584,1915745;CP007482,1915584,1915745;CP007565,1915584,1915745;HG939456,1915584,1915745;CP007631,1915584,1915745;CP007632,1915584,1915745;CP006910,1915584,1915745;CP007572,1915584,1915745;CP007571,1915584,1915745;CP007570,1915584,1915745;FO393392,1915584,1915745…
AE009948	Mauve	SHARED	1915877	1915897	.	.	.	Notes=Lenght20	AL732656,1915877,1915897;CP000114,1915877,1915897;CP003810,1915877,1915897;HF952104,1915877,1915897;HF952106,1915877,1915897;HF952105,1915877,1915897;CP007482,1915877,1915897;CP007565,1915877,1915897;HG939456,1915877,1915897;CP007631,1915877,1915897;CP007632,1915877,1915897;CP006910,1915877,1915897;CP007572,1915877,1915897;CP007571,1915877,1915897;CP007570,1915877,1915897;FO393392,1915877,1915897…
AE009948	Mauve	SHARED	1917396	1918763	.	.	.	Notes=Lenght1367	AL732656,1917396,1918763;CP000114,1917396,1918763;CP003810,1917396,1918763;CP003919,1917396,1918763;HF952104,1917396,1918763;HF952106,1917396,1918763;HF952105,1917396,1918763;HG939456,1917396,1918763;CP007631,1917396,1918763;CP007632,1917396,1918763;CP006910,1917396,1918763;CP007572,1917396,1918763;CP007571,1917396,1918763;CP007570,1917396,1918763;CP010867,1917396,1918763;CP011325,1917396,1918763…
AE009948	Mauve	SHARED	1918764	1918959	.	.	.	Notes=Lenght195	AL732656,1918764,1918959;CP000114,1918764,1918959;CP003810,1918764,1918959;CP003919,1918764,1918959;HF952104,1918764,1918959;HF952106,1918764,1918959;HF952105,1918764,1918959;CP007631,1918764,1918959;CP007632,1918764,1918959;CP006910,1918764,1918959;CP007572,1918764,1918959;CP007571,1918764,1918959;CP007570,1918764,1918959;CP010867,1918764,1918959;CP011325,1918764,1918959;CP011326,1918764,1918959…
AE009948	Mauve	SHARED	1918960	1919726	.	.	.	Notes=Lenght766	AL732656,1918960,1919726;CP000114,1918960,1919726;CP003810,1918960,1919726;CP003919,1918960,1919726;HF952104,1918960,1919726;HF952106,1918960,1919726;HF952105,1918960,1919726;CP007482,1918960,1919726;CP007565,1918960,1919726;CP007631,1918960,1919726;CP007632,1918960,1919726;CP006910,1918960,1919726;CP007572,1918960,1919726;CP007571,1918960,1919726;CP007570,1918960,1919726;FO393392,1918960,1919726…
AE009948	Mauve	SHARED	1922808	1923396	.	.	.	Notes=Lenght588	AL732656,1922808,1923396;CP000114,1922808,1923396;CP003810,1922808,1923396;HF952104,1922808,1923396;HF952106,1922808,1923396;HF952105,1922808,1923396;CP007482,1922808,1923396;CP007565,1922808,1923396;HG939456,1922808,1923396;CP007631,1922808,1923396;CP007632,1922808,1923396;CP006910,1922808,1923396;CP007572,1922808,1923396;CP007571,1922808,1923396;CP007570,1922808,1923396;FO393392,1922808,1923396…
AE009948	Mauve	SHARED	1923397	1923441	.	.	.	Notes=Lenght44	AL732656,1923397,1923441;CP000114,1923397,1923441;CP003810,1923397,1923441;HF952104,1923397,1923441;HF952106,1923397,1923441;HF952105,1923397,1923441;CP007482,1923397,1923441;CP007565,1923397,1923441;HG939456,1923397,1923441;CP007631,1923397,1923441;CP007632,1923397,1923441;CP006910,1923397,1923441;CP007572,1923397,1923441;CP007571,1923397,1923441;CP007570,1923397,1923441;FO393392,1923397,1923441…
AE009948	Mauve	SHARED	1929006	1929042	.	.	.	Notes=Lenght36	CP000114,1929006,1929042;CP003810,1929006,1929042;CP003919,1929006,1929042;HF952104,1929006,1929042;HF952106,1929006,1929042;HF952105,1929006,1929042;CP007482,1929006,1929042;CP007565,1929006,1929042;HG939456,1929006,1929042;CP007631,1929006,1929042;CP007632,1929006,1929042;CP006910,1929006,1929042;FO393392,1929006,1929042;CP010867,1929006,1929042;CP011325,1929006,1929042;CP011326,1929006,1929042…
AE009948	Mauve	SHARED	1932671	1932818	.	.	.	Notes=Lenght147	AL732656,1932671,1932818;CP000114,1932671,1932818;CP003810,1932671,1932818;CP003919,1932671,1932818;HF952104,1932671,1932818;HF952106,1932671,1932818;HF952105,1932671,1932818;HG939456,1932671,1932818;CP007631,1932671,1932818;CP007632,1932671,1932818;CP006910,1932671,1932818;CP007572,1932671,1932818;CP007571,1932671,1932818;CP007570,1932671,1932818;CP010867,1932671,1932818;CP011325,1932671,1932818…
AE009948	Mauve	SHARED	1940405	1940469	.	.	.	Notes=Lenght64	AL732656,1940405,1940469;CP000114,1940405,1940469;CP003810,1940405,1940469;HF952104,1940405,1940469;HF952106,1940405,1940469;HF952105,1940405,1940469;HG939456,1940405,1940469;CP007631,1940405,1940469;CP007632,1940405,1940469;CP006910,1940405,1940469;CP007572,1940405,1940469;CP007571,1940405,1940469;CP007570,1940405,1940469;CP010867,1940405,1940469;CP011325,1940405,1940469;CP011326,1940405,1940469…
AE009948	Mauve	SHARED	1940647	1941035	.	.	.	Notes=Lenght388	AL732656,1940647,1941035;CP000114,1940647,1941035;CP003810,1940647,1941035;CP003919,1940647,1941035;HF952104,1940647,1941035;CP007482,1940647,1941035;CP007565,1940647,1941035;HG939456,1940647,1941035;CP007631,1940647,1941035;CP007632,1940647,1941035;CP006910,1940647,1941035;CP007572,1940647,1941035;CP007571,1940647,1941035;CP007570,1940647,1941035;FO393392,1940647,1941035;CP010867,1940647,1941035…
AE009948	Mauve	SHARED	1941036	1941085	.	.	.	Notes=Lenght49	AL732656,1941036,1941085;CP000114,1941036,1941085;CP003810,1941036,1941085;CP003919,1941036,1941085;HF952104,1941036,1941085;HF952106,1941036,1941085;CP007482,1941036,1941085;CP007565,1941036,1941085;HG939456,1941036,1941085;CP007631,1941036,1941085;CP007632,1941036,1941085;CP006910,1941036,1941085;CP007572,1941036,1941085;CP007571,1941036,1941085;CP007570,1941036,1941085;FO393392,1941036,1941085…
AE009948	Mauve	SHARED	1942233	1942308	.	.	.	Notes=Lenght75	AL732656,1942233,1942308;CP000114,1942233,1942308;CP003810,1942233,1942308;CP003919,1942233,1942308;HF952104,1942233,1942308;HF952106,1942233,1942308;HF952105,1942233,1942308;CP007482,1942233,1942308;CP007565,1942233,1942308;HG939456,1942233,1942308;CP007631,1942233,1942308;CP007632,1942233,1942308;CP007572,1942233,1942308;CP007571,1942233,1942308;CP007570,1942233,1942308;FO393392,1942233,1942308…
AE009948	Mauve	SHARED	1943712	1943803	.	.	.	Notes=Lenght91	AL732656,1943712,1943803;CP000114,1943712,1943803;CP003810,1943712,1943803;CP003919,1943712,1943803;HF952104,1943712,1943803;HF952106,1943712,1943803;HF952105,1943712,1943803;CP007482,1943712,1943803;CP007565,1943712,1943803;HG939456,1943712,1943803;CP007631,1943712,1943803;CP007572,1943712,1943803;CP007571,1943712,1943803;CP007570,1943712,1943803;FO393392,1943712,1943803;CP010867,1943712,1943803…
AE009948	Mauve	SHARED	1943898	1943908	.	.	.	Notes=Lenght10	AL732656,1943898,1943908;CP000114,1943898,1943908;CP003810,1943898,1943908;CP003919,1943898,1943908;HF952104,1943898,1943908;HF952105,1943898,1943908;CP007482,1943898,1943908;CP007565,1943898,1943908;HG939456,1943898,1943908;CP007631,1943898,1943908;CP007632,1943898,1943908;CP007572,1943898,1943908;CP007571,1943898,1943908;CP007570,1943898,1943908;FO393392,1943898,1943908;CP010867,1943898,1943908…
AE009948	Mauve	SHARED	1943909	1944090	.	.	.	Notes=Lenght181	AL732656,1943909,1944090;CP000114,1943909,1944090;CP003810,1943909,1944090;CP003919,1943909,1944090;HF952104,1943909,1944090;HF952105,1943909,1944090;CP007482,1943909,1944090;CP007565,1943909,1944090;HG939456,1943909,1944090;CP007631,1943909,1944090;CP007632,1943909,1944090;CP006910,1943909,1944090;CP007572,1943909,1944090;CP007571,1943909,1944090;CP007570,1943909,1944090;FO393392,1943909,1944090…
AE009948	Mauve	SHARED	1954623	1954720	.	.	.	Notes=Lenght97	AL732656,1954623,1954720;HF952104,1954623,1954720;HF952105,1954623,1954720;HG939456,1954623,1954720;CP007631,1954623,1954720;CP007632,1954623,1954720;CP010867,1954623,1954720;CP011329,1954623,1954720;CP013202,1954623,1954720;
AE009948	Mauve	SHARED	1956967	1958721	.	.	.	Notes=Lenght1754	AL732656,1956967,1958721;CP000114,1956967,1958721;CP003810,1956967,1958721;CP003919,1956967,1958721;HF952104,1956967,1958721;HF952106,1956967,1958721;HF952105,1956967,1958721;CP007482,1956967,1958721;CP007565,1956967,1958721;HG939456,1956967,1958721;CP007631,1956967,1958721;CP007632,1956967,1958721;FO393392,1956967,1958721;CP010867,1956967,1958721;CP011325,1956967,1958721;CP011326,1956967,1958721…
AE009948	Mauve	SHARED	1958722	1959110	.	.	.	Notes=Lenght388	AL732656,1958722,1959110;CP000114,1958722,1959110;CP003810,1958722,1959110;CP003919,1958722,1959110;HF952104,1958722,1959110;HF952106,1958722,1959110;HF952105,1958722,1959110;CP007482,1958722,1959110;CP007565,1958722,1959110;HG939456,1958722,1959110;CP007631,1958722,1959110;CP007632,1958722,1959110;CP007572,1958722,1959110;CP007571,1958722,1959110;CP007570,1958722,1959110;FO393392,1958722,1959110…
AE009948	Mauve	SHARED	1959176	1959219	.	.	.	Notes=Lenght43	AL732656,1959176,1959219;CP000114,1959176,1959219;CP003810,1959176,1959219;CP003919,1959176,1959219;HF952104,1959176,1959219;HF952106,1959176,1959219;HF952105,1959176,1959219;CP007482,1959176,1959219;CP007565,1959176,1959219;HG939456,1959176,1959219;CP007631,1959176,1959219;CP007632,1959176,1959219;CP006910,1959176,1959219;FO393392,1959176,1959219;CP010867,1959176,1959219;CP011325,1959176,1959219…
AE009948	Mauve	SHARED	1959220	1959312	.	.	.	Notes=Lenght92	AL732656,1959220,1959312;CP000114,1959220,1959312;CP003810,1959220,1959312;CP003919,1959220,1959312;HF952104,1959220,1959312;HF952106,1959220,1959312;HF952105,1959220,1959312;CP007482,1959220,1959312;CP007565,1959220,1959312;HG939456,1959220,1959312;CP007631,1959220,1959312;CP007632,1959220,1959312;FO393392,1959220,1959312;CP010867,1959220,1959312;CP011325,1959220,1959312;CP011326,1959220,1959312…
AE009948	Mauve	SHARED	1959313	1959323	.	.	.	Notes=Lenght10	AL732656,1959313,1959323;CP000114,1959313,1959323;CP003810,1959313,1959323;CP003919,1959313,1959323;HF952104,1959313,1959323;HF952106,1959313,1959323;HF952105,1959313,1959323;CP007482,1959313,1959323;CP007565,1959313,1959323;HG939456,1959313,1959323;CP007631,1959313,1959323;CP007632,1959313,1959323;CP007572,1959313,1959323;CP007571,1959313,1959323;CP007570,1959313,1959323;FO393392,1959313,1959323…
AE009948	Mauve	SHARED	1960026	1960095	.	.	.	Notes=Lenght69	AL732656,1960026,1960095;CP000114,1960026,1960095;CP003810,1960026,1960095;CP003919,1960026,1960095;HF952104,1960026,1960095;HF952106,1960026,1960095;HF952105,1960026,1960095;CP007482,1960026,1960095;CP007565,1960026,1960095;HG939456,1960026,1960095;CP007631,1960026,1960095;CP007632,1960026,1960095;CP006910,1960026,1960095;CP007572,1960026,1960095;CP007571,1960026,1960095;CP007570,1960026,1960095…
AE009948	Mauve	SHARED	1973206	1974693	.	.	.	Notes=Lenght1487	CP007631,1973206,1974693;CP011329,1973206,1974693;CP013202,1973206,1974693;
AE009948	Mauve	SHARED	1975678	1976030	.	.	.	Notes=Lenght352	CP011329,1975678,1976030;CP013202,1975678,1976030;
AE009948	Mauve	SHARED	1976100	1976188	.	.	.	Notes=Lenght88	CP011329,1976100,1976188;CP013202,1976100,1976188;
AE009948	Mauve	SHARED	1976236	1976707	.	.	.	Notes=Lenght471	CP011329,1976236,1976707;CP013202,1976236,1976707;
AE009948	Mauve	SHARED	1976708	1979108	.	.	.	Notes=Lenght2400	HG939456,1976708,1979108;CP007632,1976708,1979108;CP011329,1976708,1979108;CP013202,1976708,1979108;
AE009948	Mauve	SHARED	1979109	1979120	.	.	.	Notes=Lenght11	HG939456,1979109,1979120;CP007632,1979109,1979120;CP011329,1979109,1979120;CP013202,1979109,1979120;
AE009948	Mauve	SHARED	1979120	1979635	.	.	.	Notes=Lenght515	HG939456,1979120,1979635;CP007632,1979120,1979635;CP011329,1979120,1979635;CP013202,1979120,1979635;
AE009948	Mauve	SHARED	1979637	1980186	.	.	.	Notes=Lenght549	CP011329,1979637,1980186;CP013202,1979637,1980186;
AE009948	Mauve	SHARED	1980186	1980985	.	.	.	Notes=Lenght799	HG939456,1980186,1980985;CP007632,1980186,1980985;CP011329,1980186,1980985;CP013202,1980186,1980985;
AE009948	Mauve	SHARED	1980987	1983214	.	.	.	Notes=Lenght2227	CP011329,1980987,1983214;CP013202,1980987,1983214;
AE009948	Mauve	SHARED	1984075	1985453	.	.	.	Notes=Lenght1378	CP011329,1984075,1985453;CP013202,1984075,1985453;
AE009948	Mauve	SHARED	1985474	1987176	.	.	.	Notes=Lenght1702	CP011329,1985474,1987176;CP013202,1985474,1987176;
AE009948	Mauve	SHARED	1987177	1987736	.	.	.	Notes=Lenght559	HG939456,1987177,1987736;CP007632,1987177,1987736;CP011329,1987177,1987736;CP013202,1987177,1987736;
AE009948	Mauve	SHARED	1987738	1988072	.	.	.	Notes=Lenght334	CP011329,1987738,1988072;CP013202,1987738,1988072;
AE009948	Mauve	SHARED	1990295	1990387	.	.	.	Notes=Lenght92	HG939456,1990295,1990387;CP007632,1990295,1990387;CP011329,1990295,1990387;CP013202,1990295,1990387;
AE009948	Mauve	SHARED	1991493	1991576	.	.	.	Notes=Lenght83	HG939456,1991493,1991576;CP007632,1991493,1991576;CP011329,1991493,1991576;CP013202,1991493,1991576;
AE009948	Mauve	SHARED	1992405	1992486	.	.	.	Notes=Lenght81	HG939456,1992405,1992486;CP007632,1992405,1992486;CP011329,1992405,1992486;CP013202,1992405,1992486;
AE009948	Mauve	SHARED	1994210	1994303	.	.	.	Notes=Lenght93	CP011329,1994210,1994303;CP013202,1994210,1994303;
AE009948	Mauve	SHARED	1995177	1995215	.	.	.	Notes=Lenght38	HG939456,1995177,1995215;CP007632,1995177,1995215;CP011329,1995177,1995215;CP013202,1995177,1995215;
AE009948	Mauve	SHARED	1995510	1995554	.	.	.	Notes=Lenght44	CP011329,1995510,1995554;CP013202,1995510,1995554;
AE009948	Mauve	SHARED	1995777	1996254	.	.	.	Notes=Lenght477	HG939456,1995777,1996254;CP007632,1995777,1996254;CP011329,1995777,1996254;CP013202,1995777,1996254;
AE009948	Mauve	SHARED	1996315	1996337	.	.	.	Notes=Lenght22	HG939456,1996315,1996337;CP007632,1996315,1996337;CP011329,1996315,1996337;CP013202,1996315,1996337;
AE009948	Mauve	SHARED	1996339	1996357	.	.	.	Notes=Lenght18	CP011329,1996339,1996357;CP013202,1996339,1996357;
AE009948	Mauve	SHARED	1996542	1996588	.	.	.	Notes=Lenght46	HG939456,1996542,1996588;CP007632,1996542,1996588;CP011329,1996542,1996588;CP013202,1996542,1996588;
AE009948	Mauve	SHARED	1996854	1997471	.	.	.	Notes=Lenght617	CP011329,1996854,1997471;CP013202,1996854,1997471;
AE009948	Mauve	SHARED	1997472	2001571	.	.	.	Notes=Lenght4099	CP011329,1997472,2001571;CP013202,1997472,2001571;
AE009948	Mauve	SHARED	2003513	2003593	.	.	.	Notes=Lenght80	CP007631,2003513,2003593;CP011329,2003513,2003593;CP013202,2003513,2003593;
AE009948	Mauve	SHARED	2003594	2003626	.	.	.	Notes=Lenght32	HG939456,2003594,2003626;CP007631,2003594,2003626;CP007632,2003594,2003626;CP011329,2003594,2003626;CP013202,2003594,2003626;
AE009948	Mauve	SHARED	2006688	2006715	.	.	.	Notes=Lenght27	AL732656,2006688,2006715;CP000114,2006688,2006715;CP003810,2006688,2006715;HF952104,2006688,2006715;HF952106,2006688,2006715;HF952105,2006688,2006715;HG939456,2006688,2006715;CP007631,2006688,2006715;CP007632,2006688,2006715;CP006910,2006688,2006715;CP007572,2006688,2006715;CP007571,2006688,2006715;CP007570,2006688,2006715;CP010867,2006688,2006715;CP011325,2006688,2006715;CP011326,2006688,2006715…
AE009948	Mauve	SHARED	2006863	2007421	.	.	.	Notes=Lenght558	AL732656,2006863,2007421;CP000114,2006863,2007421;CP003810,2006863,2007421;CP003919,2006863,2007421;HF952104,2006863,2007421;HF952105,2006863,2007421;CP007482,2006863,2007421;CP007565,2006863,2007421;HG939456,2006863,2007421;CP007631,2006863,2007421;CP007632,2006863,2007421;CP007572,2006863,2007421;CP007571,2006863,2007421;CP007570,2006863,2007421;FO393392,2006863,2007421;CP010867,2006863,2007421…
AE009948	Mauve	SHARED	2007422	2007637	.	.	.	Notes=Lenght215	AL732656,2007422,2007637;CP000114,2007422,2007637;CP003810,2007422,2007637;CP003919,2007422,2007637;HF952104,2007422,2007637;HF952105,2007422,2007637;CP007482,2007422,2007637;CP007565,2007422,2007637;HG939456,2007422,2007637;CP007631,2007422,2007637;CP007632,2007422,2007637;CP007572,2007422,2007637;CP007571,2007422,2007637;CP007570,2007422,2007637;FO393392,2007422,2007637;CP010867,2007422,2007637…
AE009948	Mauve	SHARED	2007638	2007943	.	.	.	Notes=Lenght305	AL732656,2007638,2007943;CP000114,2007638,2007943;CP003810,2007638,2007943;CP003919,2007638,2007943;HF952104,2007638,2007943;HF952105,2007638,2007943;HG939456,2007638,2007943;CP007631,2007638,2007943;CP007632,2007638,2007943;CP007572,2007638,2007943;CP007571,2007638,2007943;CP007570,2007638,2007943;CP010867,2007638,2007943;CP011325,2007638,2007943;CP011326,2007638,2007943;CP011327,2007638,2007943…
AE009948	Mauve	SHARED	2007944	2007986	.	.	.	Notes=Lenght42	AL732656,2007944,2007986;CP000114,2007944,2007986;CP003810,2007944,2007986;CP003919,2007944,2007986;HF952104,2007944,2007986;HF952105,2007944,2007986;HG939456,2007944,2007986;CP007631,2007944,2007986;CP007572,2007944,2007986;CP007571,2007944,2007986;CP007570,2007944,2007986;CP010867,2007944,2007986;CP011325,2007944,2007986;CP011326,2007944,2007986;CP011327,2007944,2007986;CP011329,2007944,2007986…
AE009948	Mauve	SHARED	2007987	2008123	.	.	.	Notes=Lenght136	AL732656,2007987,2008123;CP000114,2007987,2008123;CP003810,2007987,2008123;CP003919,2007987,2008123;HF952104,2007987,2008123;HF952106,2007987,2008123;HF952105,2007987,2008123;HG939456,2007987,2008123;CP007631,2007987,2008123;CP006910,2007987,2008123;CP007572,2007987,2008123;CP007571,2007987,2008123;CP007570,2007987,2008123;CP010867,2007987,2008123;CP011325,2007987,2008123;CP011326,2007987,2008123…
AE009948	Mauve	SHARED	2008124	2008168	.	.	.	Notes=Lenght44	AL732656,2008124,2008168;CP000114,2008124,2008168;CP003810,2008124,2008168;CP003919,2008124,2008168;HF952104,2008124,2008168;HF952106,2008124,2008168;HF952105,2008124,2008168;HG939456,2008124,2008168;CP007631,2008124,2008168;CP007632,2008124,2008168;CP006910,2008124,2008168;CP007572,2008124,2008168;CP007571,2008124,2008168;CP007570,2008124,2008168;CP010867,2008124,2008168;CP011325,2008124,2008168…
AE009948	Mauve	SHARED	2008169	2008241	.	.	.	Notes=Lenght72	AL732656,2008169,2008241;CP000114,2008169,2008241;CP003810,2008169,2008241;CP003919,2008169,2008241;HF952104,2008169,2008241;HF952105,2008169,2008241;HG939456,2008169,2008241;CP007631,2008169,2008241;CP007632,2008169,2008241;CP007572,2008169,2008241;CP007571,2008169,2008241;CP007570,2008169,2008241;CP010867,2008169,2008241;CP011325,2008169,2008241;CP011326,2008169,2008241;CP011327,2008169,2008241…
AE009948	Mauve	SHARED	2008242	2011049	.	.	.	Notes=Lenght2807	AL732656,2008242,2011049;CP000114,2008242,2011049;CP003810,2008242,2011049;CP003919,2008242,2011049;HF952104,2008242,2011049;HF952106,2008242,2011049;HF952105,2008242,2011049;HG939456,2008242,2011049;CP007631,2008242,2011049;CP007632,2008242,2011049;CP006910,2008242,2011049;CP007572,2008242,2011049;CP007571,2008242,2011049;CP007570,2008242,2011049;CP010867,2008242,2011049;CP011325,2008242,2011049…
AE009948	Mauve	SHARED	2011865	2011885	.	.	.	Notes=Lenght20	AL732656,2011865,2011885;CP000114,2011865,2011885;CP003810,2011865,2011885;HF952104,2011865,2011885;HF952106,2011865,2011885;HF952105,2011865,2011885;HG939456,2011865,2011885;CP007631,2011865,2011885;CP007632,2011865,2011885;CP006910,2011865,2011885;CP007572,2011865,2011885;CP007571,2011865,2011885;CP007570,2011865,2011885;CP010867,2011865,2011885;CP011325,2011865,2011885;CP011326,2011865,2011885…
AE009948	Mauve	SHARED	2012839	2012854	.	.	.	Notes=Lenght15	AL732656,2012839,2012854;CP000114,2012839,2012854;CP003810,2012839,2012854;CP003919,2012839,2012854;HF952104,2012839,2012854;HF952106,2012839,2012854;HF952105,2012839,2012854;HG939456,2012839,2012854;CP007631,2012839,2012854;CP007632,2012839,2012854;CP006910,2012839,2012854;CP010867,2012839,2012854;CP011325,2012839,2012854;CP011326,2012839,2012854;CP011327,2012839,2012854;CP011329,2012839,2012854…
AE009948	Mauve	SHARED	2012906	2012932	.	.	.	Notes=Lenght26	AL732656,2012906,2012932;CP000114,2012906,2012932;CP003810,2012906,2012932;HF952104,2012906,2012932;HF952106,2012906,2012932;HF952105,2012906,2012932;HG939456,2012906,2012932;CP007631,2012906,2012932;CP007632,2012906,2012932;CP006910,2012906,2012932;CP007572,2012906,2012932;CP007571,2012906,2012932;CP007570,2012906,2012932;CP010867,2012906,2012932;CP011325,2012906,2012932;CP011326,2012906,2012932…
[truncated: 43 more rows]
