# Supplementary material for: Functional annotation and distribution overview of RNA families in 27 Streptococcus agalactiae genomes
Source: BMC Genomics. 2018 Jul 28;19:556. doi: 10.1186/s12864-018-4951-z (PMC6064168; doi:10.1186/s12864-018-4951-z)
Supplement: Supplementary file 4 — GFF3 annotations for all classified Regions and ncRNAs. (ZIP 1638 kb) [file 12864_2018_4951_MOESM4_ESM.zip › Additional file 4/Core_Shared_and_Exclusive_Regions/SHARED_AL732656.gff]

AL732656	Mauve	SHARED	1214773	1214809	.	.	.	Notes=Lenght36	CP007572,1214773,1214809;CP007571,1214773,1214809;CP007570,1214773,1214809;
AL732656	Mauve	SHARED	1450420	1450431	.	.	.	Notes=Lenght11	CP007572,1450420,1450431;CP007571,1450420,1450431;CP007570,1450420,1450431;
AL732656	Mauve	SHARED	1132541	1132563	.	.	.	Notes=Lenght22	CP006910,1132541,1132563;
AL732656	Mauve	SHARED	653965	654070	.	.	.	Notes=Lenght105	CP007572,653965,654070;CP007571,653965,654070;CP007570,653965,654070;
AL732656	Mauve	SHARED	1278340	1278447	.	.	.	Notes=Lenght107	CP007572,1278340,1278447;CP007571,1278340,1278447;CP007570,1278340,1278447;
AL732656	Mauve	SHARED	1371909	1373200	.	.	.	Notes=Lenght1291	HF952104,1371909,1373200;
AL732656	Mauve	SHARED	1108098	1108237	.	.	.	Notes=Lenght139	CP006910,1108098,1108237;CP007572,1108098,1108237;CP007571,1108098,1108237;CP007570,1108098,1108237;
AL732656	Mauve	SHARED	1113405	1114266	.	.	.	Notes=Lenght861	CP006910,1113405,1114266;CP007572,1113405,1114266;CP007571,1113405,1114266;CP007570,1113405,1114266;
AL732656	Mauve	SHARED	1269704	1269722	.	.	.	Notes=Lenght18	CP007572,1269704,1269722;CP007571,1269704,1269722;CP007570,1269704,1269722;
AL732656	Mauve	SHARED	656098	656418	.	.	.	Notes=Lenght320	CP006910,656098,656418;CP007572,656098,656418;CP007571,656098,656418;CP007570,656098,656418;
AL732656	Mauve	SHARED	1374698	1375019	.	.	.	Notes=Lenght321	CP007631,1374698,1375019;CP011329,1374698,1375019;
AL732656	Mauve	SHARED	60996	61048	.	.	.	Notes=Lenght52	HF952106,60996,61048;HF952105,60996,61048;CP007632,60996,61048;CP006910,60996,61048;
AL732656	Mauve	SHARED	1102239	1107950	.	.	.	Notes=Lenght5711	CP007572,1102239,1107950;CP007571,1102239,1107950;CP007570,1102239,1107950;
AL732656	Mauve	SHARED	1181233	1181368	.	.	.	Notes=Lenght135	CP006910,1181233,1181368;
AL732656	Mauve	SHARED	1172256	1176780	.	.	.	Notes=Lenght4524	CP006910,1172256,1176780;
AL732656	Mauve	SHARED	507586	508696	.	.	.	Notes=Lenght1110	CP007572,507586,508696;CP007571,507586,508696;CP007570,507586,508696;
AL732656	Mauve	SHARED	1112492	1112550	.	.	.	Notes=Lenght58	CP007572,1112492,1112550;CP007571,1112492,1112550;CP007570,1112492,1112550;
AL732656	Mauve	SHARED	1109185	1109262	.	.	.	Notes=Lenght77	HG939456,1109185,1109262;CP007632,1109185,1109262;CP006910,1109185,1109262;CP007572,1109185,1109262;CP007571,1109185,1109262;CP007570,1109185,1109262;
AL732656	Mauve	SHARED	1109298	1109328	.	.	.	Notes=Lenght30	HG939456,1109298,1109328;CP007632,1109298,1109328;CP006910,1109298,1109328;CP007572,1109298,1109328;CP007571,1109298,1109328;CP007570,1109298,1109328;
AL732656	Mauve	SHARED	1110603	1110629	.	.	.	Notes=Lenght26	CP007572,1110603,1110629;CP007571,1110603,1110629;CP007570,1110603,1110629;
AL732656	Mauve	SHARED	2037975	2037986	.	.	.	Notes=Lenght11	HF952106,2037975,2037986;
AL732656	Mauve	SHARED	1455792	1455921	.	.	.	Notes=Lenght129	CP000114,1455792,1455921;HG939456,1455792,1455921;CP007632,1455792,1455921;CP007572,1455792,1455921;CP007571,1455792,1455921;CP007570,1455792,1455921;
AL732656	Mauve	SHARED	2003300	2003336	.	.	.	Notes=Lenght36	CP007572,2003300,2003336;CP007571,2003300,2003336;CP007570,2003300,2003336;
AL732656	Mauve	SHARED	509278	515648	.	.	.	Notes=Lenght6370	CP007572,509278,515648;CP007571,509278,515648;CP007570,509278,515648;
AL732656	Mauve	SHARED	499357	499381	.	.	.	Notes=Lenght24	AE009948,499357,499381;CP007572,499357,499381;CP007571,499357,499381;CP007570,499357,499381;CP010867,499357,499381;
AL732656	Mauve	SHARED	62222	62625	.	.	.	Notes=Lenght403	HF952105,62222,62625;CP007632,62222,62625;CP006910,62222,62625;
AL732656	Mauve	SHARED	1108601	1108620	.	.	.	Notes=Lenght19	CP006910,1108601,1108620;CP007572,1108601,1108620;CP007571,1108601,1108620;CP007570,1108601,1108620;
AL732656	Mauve	SHARED	1108670	1108684	.	.	.	Notes=Lenght14	CP007572,1108670,1108684;CP007571,1108670,1108684;CP007570,1108670,1108684;
AL732656	Mauve	SHARED	500207	500776	.	.	.	Notes=Lenght569	CP007572,500207,500776;CP007571,500207,500776;CP007570,500207,500776;
AL732656	Mauve	SHARED	1108791	1109058	.	.	.	Notes=Lenght267	HG939456,1108791,1109058;CP007632,1108791,1109058;CP006910,1108791,1109058;CP007572,1108791,1109058;CP007571,1108791,1109058;CP007570,1108791,1109058;
AL732656	Mauve	SHARED	499685	499791	.	.	.	Notes=Lenght106	CP007572,499685,499791;CP007571,499685,499791;
AL732656	Mauve	SHARED	622735	622866	.	.	.	Notes=Lenght131	CP007572,622735,622866;CP007571,622735,622866;CP007570,622735,622866;
AL732656	Mauve	SHARED	656419	656483	.	.	.	Notes=Lenght64	CP007572,656419,656483;CP007571,656419,656483;CP007570,656419,656483;
AL732656	Mauve	SHARED	660908	661039	.	.	.	Notes=Lenght131	CP007572,660908,661039;CP007571,660908,661039;
AL732656	Mauve	SHARED	499795	500158	.	.	.	Notes=Lenght363	CP007572,499795,500158;CP007571,499795,500158;
AL732656	Mauve	SHARED	1393401	1394054	.	.	.	Notes=Lenght653	HF952104,1393401,1394054;
AL732656	Mauve	SHARED	1255713	1261215	.	.	.	Notes=Lenght5502	CP007572,1255713,1261215;CP007571,1255713,1261215;CP007570,1255713,1261215;
AL732656	Mauve	SHARED	498302	498333	.	.	.	Notes=Lenght31	AE009948,498302,498333;
AL732656	Mauve	SHARED	876702	876712	.	.	.	Notes=Lenght10	HF952106,876702,876712;HG939456,876702,876712;CP007632,876702,876712;CP010319,876702,876712;
AL732656	Mauve	SHARED	189132	189143	.	.	.	Notes=Lenght11	HG939456,189132,189143;CP006910,189132,189143;CP010319,189132,189143;
AL732656	Mauve	SHARED	97339	97388	.	.	.	Notes=Lenght49	CP000114,97339,97388;CP003810,97339,97388;CP003919,97339,97388;HF952106,97339,97388;HF952105,97339,97388;CP007482,97339,97388;CP007565,97339,97388;HG939456,97339,97388;CP007632,97339,97388;CP006910,97339,97388;CP007572,97339,97388;CP007571,97339,97388;CP007570,97339,97388;FO393392,97339,97388;CP011325,97339,97388;CP011326,97339,97388;CP011328,97339,97388;CP010319,97339,97388;
AL732656	Mauve	SHARED	354389	354414	.	.	.	Notes=Lenght25	CP000114,354389,354414;CP003919,354389,354414;HF952106,354389,354414;HF952105,354389,354414;CP007482,354389,354414;CP007565,354389,354414;HG939456,354389,354414;CP007632,354389,354414;CP006910,354389,354414;CP007572,354389,354414;CP007571,354389,354414;CP007570,354389,354414;FO393392,354389,354414;CP011325,354389,354414;CP011326,354389,354414;CP011328,354389,354414;CP010319,354389,354414;
AL732656	Mauve	SHARED	354415	354441	.	.	.	Notes=Lenght26	CP000114,354415,354441;CP003919,354415,354441;HF952106,354415,354441;HF952105,354415,354441;CP007482,354415,354441;CP007565,354415,354441;HG939456,354415,354441;CP007632,354415,354441;CP006910,354415,354441;CP007572,354415,354441;CP007571,354415,354441;CP007570,354415,354441;FO393392,354415,354441;CP011325,354415,354441;CP011326,354415,354441;CP011327,354415,354441;CP011328,354415,354441;CP010319…
AL732656	Mauve	SHARED	354787	354844	.	.	.	Notes=Lenght57	CP000114,354787,354844;CP003919,354787,354844;HF952106,354787,354844;HF952105,354787,354844;CP007482,354787,354844;CP007565,354787,354844;HG939456,354787,354844;CP007632,354787,354844;CP006910,354787,354844;CP007572,354787,354844;CP007571,354787,354844;CP007570,354787,354844;FO393392,354787,354844;CP011325,354787,354844;CP011326,354787,354844;CP011328,354787,354844;CP010319,354787,354844;
AL732656	Mauve	SHARED	354933	354944	.	.	.	Notes=Lenght11	CP000114,354933,354944;CP003919,354933,354944;HF952106,354933,354944;HF952105,354933,354944;CP007482,354933,354944;CP007565,354933,354944;HG939456,354933,354944;CP007632,354933,354944;CP006910,354933,354944;CP007572,354933,354944;CP007571,354933,354944;CP007570,354933,354944;FO393392,354933,354944;CP011325,354933,354944;CP011327,354933,354944;CP011328,354933,354944;CP010319,354933,354944;
AL732656	Mauve	SHARED	189144	189420	.	.	.	Notes=Lenght276	CP006910,189144,189420;CP010319,189144,189420;
AL732656	Mauve	SHARED	189421	190076	.	.	.	Notes=Lenght655	CP007632,189421,190076;CP006910,189421,190076;CP010319,189421,190076;
AL732656	Mauve	SHARED	29664	29695	.	.	.	Notes=Lenght31	HF952106,29664,29695;HF952105,29664,29695;CP007482,29664,29695;CP007565,29664,29695;HG939456,29664,29695;CP007632,29664,29695;CP006910,29664,29695;CP007572,29664,29695;CP007571,29664,29695;CP007570,29664,29695;FO393392,29664,29695;CP011328,29664,29695;CP010319,29664,29695;
AL732656	Mauve	SHARED	62760	62778	.	.	.	Notes=Lenght18	HF952105,62760,62778;HG939456,62760,62778;CP007632,62760,62778;CP006910,62760,62778;CP010319,62760,62778;
AL732656	Mauve	SHARED	62779	62798	.	.	.	Notes=Lenght19	HF952105,62779,62798;HG939456,62779,62798;CP007632,62779,62798;CP006910,62779,62798;CP007572,62779,62798;CP007571,62779,62798;CP007570,62779,62798;CP010319,62779,62798;
AL732656	Mauve	SHARED	93891	94293	.	.	.	Notes=Lenght402	CP000114,93891,94293;CP003919,93891,94293;HF952106,93891,94293;HF952105,93891,94293;CP007482,93891,94293;CP007565,93891,94293;HG939456,93891,94293;CP007632,93891,94293;CP006910,93891,94293;CP007572,93891,94293;CP007571,93891,94293;CP007570,93891,94293;FO393392,93891,94293;CP011326,93891,94293;CP011327,93891,94293;CP011328,93891,94293;CP010319,93891,94293;
AL732656	Mauve	SHARED	1589093	1589117	.	.	.	Notes=Lenght24	CP007572,1589093,1589117;CP007571,1589093,1589117;CP007570,1589093,1589117;
AL732656	Mauve	SHARED	2138102	2138141	.	.	.	Notes=Lenght39	HG939456,2138102,2138141;CP007632,2138102,2138141;CP007572,2138102,2138141;CP007571,2138102,2138141;CP007570,2138102,2138141;
AL732656	Mauve	SHARED	2138349	2139995	.	.	.	Notes=Lenght1646	CP006910,2138349,2139995;CP007572,2138349,2139995;CP007571,2138349,2139995;CP007570,2138349,2139995;
AL732656	Mauve	SHARED	2154086	2154116	.	.	.	Notes=Lenght30	CP007572,2154086,2154116;CP007571,2154086,2154116;CP007570,2154086,2154116;
AL732656	Mauve	SHARED	2144667	2146127	.	.	.	Notes=Lenght1460	CP007572,2144667,2146127;CP007571,2144667,2146127;CP007570,2144667,2146127;
AL732656	Mauve	SHARED	521994	523520	.	.	.	Notes=Lenght1526	CP003919,521994,523520;HF952106,521994,523520;HF952105,521994,523520;CP007482,521994,523520;CP007565,521994,523520;HG939456,521994,523520;CP007632,521994,523520;CP006910,521994,523520;CP007572,521994,523520;CP007571,521994,523520;CP007570,521994,523520;FO393392,521994,523520;CP011328,521994,523520;CP010319,521994,523520;
AL732656	Mauve	SHARED	2146272	2146464	.	.	.	Notes=Lenght192	CP010319,2146272,2146464;
AL732656	Mauve	SHARED	2147522	2147715	.	.	.	Notes=Lenght193	CP010319,2147522,2147715;
AL732656	Mauve	SHARED	1455974	1455991	.	.	.	Notes=Lenght17	CP007572,1455974,1455991;CP007571,1455974,1455991;CP007570,1455974,1455991;
AL732656	Mauve	SHARED	1884654	1884667	.	.	.	Notes=Lenght13	HF952106,1884654,1884667;CP007572,1884654,1884667;CP007571,1884654,1884667;CP007570,1884654,1884667;
AL732656	Mauve	SHARED	1884710	1884726	.	.	.	Notes=Lenght16	HF952106,1884710,1884726;CP007632,1884710,1884726;CP007572,1884710,1884726;CP007571,1884710,1884726;CP007570,1884710,1884726;
AL732656	Mauve	SHARED	1176835	1178279	.	.	.	Notes=Lenght1444	CP006910,1176835,1178279;
AL732656	Mauve	SHARED	1112091	1112103	.	.	.	Notes=Lenght12	HG939456,1112091,1112103;CP006910,1112091,1112103;CP007572,1112091,1112103;CP007571,1112091,1112103;CP007570,1112091,1112103;
AL732656	Mauve	SHARED	1112298	1112315	.	.	.	Notes=Lenght17	CP006910,1112298,1112315;CP007572,1112298,1112315;CP007571,1112298,1112315;CP007570,1112298,1112315;
AL732656	Mauve	SHARED	2036654	2036905	.	.	.	Notes=Lenght251	CP006910,2036654,2036905;
AL732656	Mauve	SHARED	1450588	1450625	.	.	.	Notes=Lenght37	CP007572,1450588,1450625;CP007571,1450588,1450625;CP007570,1450588,1450625;
AL732656	Mauve	SHARED	2091422	2091468	.	.	.	Notes=Lenght46	CP007632,2091422,2091468;
AL732656	Mauve	SHARED	2050347	2050428	.	.	.	Notes=Lenght81	CP006910,2050347,2050428;
AL732656	Mauve	SHARED	948858	948895	.	.	.	Notes=Lenght37	CP006910,948858,948895;
AL732656	Mauve	SHARED	353512	353611	.	.	.	Notes=Lenght99	CP000114,353512,353611;CP007572,353512,353611;CP007571,353512,353611;CP007570,353512,353611;CP011325,353512,353611;CP011326,353512,353611;CP011327,353512,353611;
AL732656	Mauve	SHARED	1114267	1114597	.	.	.	Notes=Lenght330	CP007572,1114267,1114597;CP007571,1114267,1114597;CP007570,1114267,1114597;
AL732656	Mauve	SHARED	499158	499192	.	.	.	Notes=Lenght34	AE009948,499158,499192;
AL732656	Mauve	SHARED	1278540	1278631	.	.	.	Notes=Lenght91	CP007572,1278540,1278631;CP007571,1278540,1278631;CP007570,1278540,1278631;
AL732656	Mauve	SHARED	1278448	1278539	.	.	.	Notes=Lenght91	HF952105,1278448,1278539;CP007572,1278448,1278539;CP007571,1278448,1278539;CP007570,1278448,1278539;
AL732656	Mauve	SHARED	1383616	1383689	.	.	.	Notes=Lenght73	HF952104,1383616,1383689;
AL732656	Mauve	SHARED	352179	352192	.	.	.	Notes=Lenght13	CP000114,352179,352192;CP003810,352179,352192;CP003919,352179,352192;HF952106,352179,352192;HF952105,352179,352192;CP007482,352179,352192;HG939456,352179,352192;CP007632,352179,352192;CP006910,352179,352192;CP007572,352179,352192;CP007571,352179,352192;CP007570,352179,352192;FO393392,352179,352192;CP011325,352179,352192;CP011327,352179,352192;CP011328,352179,352192;CP010319,352179,352192;
AL732656	Mauve	SHARED	354195	354258	.	.	.	Notes=Lenght63	CP000114,354195,354258;CP003919,354195,354258;HF952106,354195,354258;HF952105,354195,354258;CP007482,354195,354258;CP007565,354195,354258;HG939456,354195,354258;CP007632,354195,354258;CP006910,354195,354258;CP007572,354195,354258;CP007571,354195,354258;CP007570,354195,354258;FO393392,354195,354258;CP011325,354195,354258;CP011326,354195,354258;CP011328,354195,354258;CP010319,354195,354258;
AL732656	Mauve	SHARED	1168542	1169936	.	.	.	Notes=Lenght1394	CP006910,1168542,1169936;
AL732656	Mauve	SHARED	61922	61998	.	.	.	Notes=Lenght76	HF952106,61922,61998;HF952105,61922,61998;CP007632,61922,61998;CP006910,61922,61998;
AL732656	Mauve	SHARED	61228	61921	.	.	.	Notes=Lenght693	HF952105,61228,61921;CP007632,61228,61921;CP006910,61228,61921;
AL732656	Mauve	SHARED	61211	61227	.	.	.	Notes=Lenght16	HF952105,61211,61227;CP006910,61211,61227;
AL732656	Mauve	SHARED	61049	61209	.	.	.	Notes=Lenght160	HF952105,61049,61209;CP007632,61049,61209;CP006910,61049,61209;
AL732656	Mauve	SHARED	651972	652067	.	.	.	Notes=Lenght95	CP007571,651972,652067;CP007570,651972,652067;
AL732656	Mauve	SHARED	1371871	1371908	.	.	.	Notes=Lenght37	HF952104,1371871,1371908;
AL732656	Mauve	SHARED	1163585	1163796	.	.	.	Notes=Lenght211	CP006910,1163585,1163796;
AL732656	Mauve	SHARED	1279477	1279663	.	.	.	Notes=Lenght186	CP007631,1279477,1279663;
AL732656	Mauve	SHARED	1553882	1553925	.	.	.	Notes=Lenght43	AE009948,1553882,1553925;CP000114,1553882,1553925;CP003810,1553882,1553925;CP003919,1553882,1553925;HF952104,1553882,1553925;HF952106,1553882,1553925;HF952105,1553882,1553925;CP007482,1553882,1553925;CP007565,1553882,1553925;HG939456,1553882,1553925;CP007631,1553882,1553925;CP007632,1553882,1553925;CP006910,1553882,1553925;FO393392,1553882,1553925;CP010867,1553882,1553925;CP011325,1553882,1553925…
AL732656	Mauve	SHARED	1576466	1576477	.	.	.	Notes=Lenght11	AE009948,1576466,1576477;CP000114,1576466,1576477;CP003810,1576466,1576477;CP003919,1576466,1576477;HF952106,1576466,1576477;HF952105,1576466,1576477;CP007482,1576466,1576477;CP007565,1576466,1576477;CP006910,1576466,1576477;CP007572,1576466,1576477;CP007571,1576466,1576477;CP007570,1576466,1576477;FO393392,1576466,1576477;CP011325,1576466,1576477;CP011326,1576466,1576477;CP011327,1576466,1576477…
AL732656	Mauve	SHARED	1588813	1588826	.	.	.	Notes=Lenght13	AE009948,1588813,1588826;CP000114,1588813,1588826;CP003810,1588813,1588826;HF952104,1588813,1588826;HF952106,1588813,1588826;CP007631,1588813,1588826;CP006910,1588813,1588826;CP007572,1588813,1588826;CP007571,1588813,1588826;CP007570,1588813,1588826;CP010867,1588813,1588826;CP011325,1588813,1588826;CP011326,1588813,1588826;CP011327,1588813,1588826;CP010319,1588813,1588826;CP012419,1588813,1588826;
AL732656	Mauve	SHARED	1456328	1456377	.	.	.	Notes=Lenght49	CP003810,1456328,1456377;CP003919,1456328,1456377;HF952106,1456328,1456377;HF952105,1456328,1456377;CP007482,1456328,1456377;CP007565,1456328,1456377;HG939456,1456328,1456377;CP007632,1456328,1456377;CP006910,1456328,1456377;CP007572,1456328,1456377;CP007571,1456328,1456377;CP007570,1456328,1456377;FO393392,1456328,1456377;CP011325,1456328,1456377;CP011327,1456328,1456377;CP011328,1456328,1456377…
AL732656	Mauve	SHARED	1456522	1456581	.	.	.	Notes=Lenght59	CP003810,1456522,1456581;CP007572,1456522,1456581;CP007571,1456522,1456581;CP007570,1456522,1456581;CP011325,1456522,1456581;CP011327,1456522,1456581;CP012419,1456522,1456581;
AL732656	Mauve	SHARED	1458509	1458840	.	.	.	Notes=Lenght331	CP003810,1458509,1458840;CP003919,1458509,1458840;HF952106,1458509,1458840;HF952105,1458509,1458840;CP007482,1458509,1458840;CP007565,1458509,1458840;HG939456,1458509,1458840;CP007632,1458509,1458840;CP006910,1458509,1458840;CP007572,1458509,1458840;CP007571,1458509,1458840;CP007570,1458509,1458840;FO393392,1458509,1458840;CP011325,1458509,1458840;CP011327,1458509,1458840;CP011328,1458509,1458840…
AL732656	Mauve	SHARED	1458885	1459259	.	.	.	Notes=Lenght374	CP003810,1458885,1459259;CP007572,1458885,1459259;CP007571,1458885,1459259;CP007570,1458885,1459259;CP011325,1458885,1459259;CP011327,1458885,1459259;CP012419,1458885,1459259;
AL732656	Mauve	SHARED	1459584	1459635	.	.	.	Notes=Lenght51	CP003810,1459584,1459635;CP007572,1459584,1459635;CP007571,1459584,1459635;CP007570,1459584,1459635;CP011325,1459584,1459635;CP011327,1459584,1459635;CP012419,1459584,1459635;
AL732656	Mauve	SHARED	1460096	1460137	.	.	.	Notes=Lenght41	CP003810,1460096,1460137;CP007572,1460096,1460137;CP007571,1460096,1460137;CP007570,1460096,1460137;CP011325,1460096,1460137;CP011327,1460096,1460137;CP012419,1460096,1460137;
AL732656	Mauve	SHARED	1460188	1460409	.	.	.	Notes=Lenght221	CP003810,1460188,1460409;CP007572,1460188,1460409;CP007571,1460188,1460409;CP007570,1460188,1460409;CP011325,1460188,1460409;CP011327,1460188,1460409;CP012419,1460188,1460409;
AL732656	Mauve	SHARED	1460410	1460554	.	.	.	Notes=Lenght144	CP003810,1460410,1460554;CP003919,1460410,1460554;HF952106,1460410,1460554;HF952105,1460410,1460554;CP007482,1460410,1460554;CP007565,1460410,1460554;HG939456,1460410,1460554;CP007632,1460410,1460554;CP006910,1460410,1460554;CP007572,1460410,1460554;CP007571,1460410,1460554;CP007570,1460410,1460554;FO393392,1460410,1460554;CP011325,1460410,1460554;CP011327,1460410,1460554;CP011328,1460410,1460554…
AL732656	Mauve	SHARED	1590180	1590208	.	.	.	Notes=Lenght28	CP000114,1590180,1590208;CP003810,1590180,1590208;HF952106,1590180,1590208;CP007631,1590180,1590208;CP011325,1590180,1590208;CP011326,1590180,1590208;CP011327,1590180,1590208;CP012419,1590180,1590208;
AL732656	Mauve	SHARED	1590209	1590221	.	.	.	Notes=Lenght12	CP000114,1590209,1590221;CP003810,1590209,1590221;HF952106,1590209,1590221;CP007631,1590209,1590221;CP011325,1590209,1590221;CP011326,1590209,1590221;CP011327,1590209,1590221;CP012419,1590209,1590221;
AL732656	Mauve	SHARED	1588839	1588853	.	.	.	Notes=Lenght14	CP000114,1588839,1588853;HF952106,1588839,1588853;CP007572,1588839,1588853;CP007571,1588839,1588853;CP007570,1588839,1588853;CP010319,1588839,1588853;CP012419,1588839,1588853;
AL732656	Mauve	SHARED	1588854	1588881	.	.	.	Notes=Lenght27	CP000114,1588854,1588881;HF952106,1588854,1588881;CP007572,1588854,1588881;CP007571,1588854,1588881;CP007570,1588854,1588881;CP012419,1588854,1588881;
AL732656	Mauve	SHARED	1589575	1589607	.	.	.	Notes=Lenght32	CP000114,1589575,1589607;CP007572,1589575,1589607;CP007571,1589575,1589607;CP007570,1589575,1589607;CP012419,1589575,1589607;
AL732656	Mauve	SHARED	1589608	1589620	.	.	.	Notes=Lenght12	CP000114,1589608,1589620;CP007572,1589608,1589620;CP012419,1589608,1589620;
AL732656	Mauve	SHARED	1589706	1589727	.	.	.	Notes=Lenght21	CP000114,1589706,1589727;CP007572,1589706,1589727;CP007570,1589706,1589727;CP012419,1589706,1589727;
AL732656	Mauve	SHARED	1589728	1589741	.	.	.	Notes=Lenght13	CP000114,1589728,1589741;CP007572,1589728,1589741;CP007571,1589728,1589741;CP007570,1589728,1589741;CP012419,1589728,1589741;
AL732656	Mauve	SHARED	1590037	1590073	.	.	.	Notes=Lenght36	CP000114,1590037,1590073;CP007572,1590037,1590073;CP007571,1590037,1590073;CP007570,1590037,1590073;CP012419,1590037,1590073;
AL732656	Mauve	SHARED	1452625	1452747	.	.	.	Notes=Lenght122	CP003810,1452625,1452747;CP007572,1452625,1452747;CP007571,1452625,1452747;CP007570,1452625,1452747;CP011325,1452625,1452747;CP011327,1452625,1452747;CP012419,1452625,1452747;
AL732656	Mauve	SHARED	1452763	1452926	.	.	.	Notes=Lenght163	CP003810,1452763,1452926;HG939456,1452763,1452926;CP007632,1452763,1452926;CP007572,1452763,1452926;CP007571,1452763,1452926;CP007570,1452763,1452926;CP011325,1452763,1452926;CP011327,1452763,1452926;CP012419,1452763,1452926;
AL732656	Mauve	SHARED	1452948	1453009	.	.	.	Notes=Lenght61	CP003810,1452948,1453009;CP007572,1452948,1453009;CP007571,1452948,1453009;CP007570,1452948,1453009;CP011325,1452948,1453009;CP011327,1452948,1453009;CP012419,1452948,1453009;
AL732656	Mauve	SHARED	1453667	1454032	.	.	.	Notes=Lenght365	CP003810,1453667,1454032;HF952106,1453667,1454032;HF952105,1453667,1454032;CP006910,1453667,1454032;CP007572,1453667,1454032;CP007571,1453667,1454032;CP007570,1453667,1454032;CP011325,1453667,1454032;CP011327,1453667,1454032;CP010319,1453667,1454032;CP012419,1453667,1454032;
AL732656	Mauve	SHARED	1454033	1454286	.	.	.	Notes=Lenght253	CP003810,1454033,1454286;CP007572,1454033,1454286;CP007571,1454033,1454286;CP007570,1454033,1454286;CP011325,1454033,1454286;CP011327,1454033,1454286;CP012419,1454033,1454286;
AL732656	Mauve	SHARED	1454801	1454916	.	.	.	Notes=Lenght115	CP003810,1454801,1454916;HG939456,1454801,1454916;CP007632,1454801,1454916;CP007572,1454801,1454916;CP007571,1454801,1454916;CP007570,1454801,1454916;CP011325,1454801,1454916;CP011327,1454801,1454916;CP012419,1454801,1454916;
AL732656	Mauve	SHARED	1455992	1456105	.	.	.	Notes=Lenght113	CP003810,1455992,1456105;HG939456,1455992,1456105;CP007632,1455992,1456105;CP007572,1455992,1456105;CP007571,1455992,1456105;CP007570,1455992,1456105;CP011325,1455992,1456105;CP011327,1455992,1456105;CP012419,1455992,1456105;
AL732656	Mauve	SHARED	1456106	1456123	.	.	.	Notes=Lenght17	CP003810,1456106,1456123;CP003919,1456106,1456123;HF952106,1456106,1456123;HF952105,1456106,1456123;CP007482,1456106,1456123;CP007565,1456106,1456123;HG939456,1456106,1456123;CP007632,1456106,1456123;CP006910,1456106,1456123;CP007572,1456106,1456123;CP007571,1456106,1456123;CP007570,1456106,1456123;FO393392,1456106,1456123;CP011325,1456106,1456123;CP011327,1456106,1456123;CP011328,1456106,1456123…
AL732656	Mauve	SHARED	1374545	1374602	.	.	.	Notes=Lenght57	CP012419,1374545,1374602;
AL732656	Mauve	SHARED	1353968	1354093	.	.	.	Notes=Lenght125	AE009948,1353968,1354093;CP000114,1353968,1354093;HG939456,1353968,1354093;CP007631,1353968,1354093;CP007632,1353968,1354093;CP007572,1353968,1354093;CP007571,1353968,1354093;CP007570,1353968,1354093;CP011329,1353968,1354093;CP012419,1353968,1354093;
AL732656	Mauve	SHARED	1367552	1367615	.	.	.	Notes=Lenght63	AE009948,1367552,1367615;CP000114,1367552,1367615;CP003810,1367552,1367615;HF952106,1367552,1367615;CP007482,1367552,1367615;CP007565,1367552,1367615;CP007572,1367552,1367615;CP007571,1367552,1367615;CP007570,1367552,1367615;FO393392,1367552,1367615;CP011325,1367552,1367615;CP011326,1367552,1367615;CP011327,1367552,1367615;CP011328,1367552,1367615;CP011329,1367552,1367615;CP010319,1367552,1367615…
AL732656	Mauve	SHARED	1368017	1368502	.	.	.	Notes=Lenght485	CP000114,1368017,1368502;CP003810,1368017,1368502;CP007572,1368017,1368502;CP007571,1368017,1368502;CP007570,1368017,1368502;CP011325,1368017,1368502;CP011326,1368017,1368502;CP011327,1368017,1368502;CP012419,1368017,1368502;
AL732656	Mauve	SHARED	1371653	1371688	.	.	.	Notes=Lenght35	CP003810,1371653,1371688;CP011325,1371653,1371688;CP011326,1371653,1371688;CP012419,1371653,1371688;
AL732656	Mauve	SHARED	1452487	1452519	.	.	.	Notes=Lenght32	CP003810,1452487,1452519;HG939456,1452487,1452519;CP007632,1452487,1452519;CP007572,1452487,1452519;CP007571,1452487,1452519;CP007570,1452487,1452519;CP011325,1452487,1452519;CP011327,1452487,1452519;CP012419,1452487,1452519;
AL732656	Mauve	SHARED	2090084	2090107	.	.	.	Notes=Lenght23	AE009948,2090084,2090107;CP000114,2090084,2090107;CP003810,2090084,2090107;HF952104,2090084,2090107;HF952106,2090084,2090107;HG939456,2090084,2090107;CP007631,2090084,2090107;CP007632,2090084,2090107;CP006910,2090084,2090107;CP007572,2090084,2090107;CP007571,2090084,2090107;CP007570,2090084,2090107;CP010867,2090084,2090107;CP011325,2090084,2090107;CP011326,2090084,2090107;CP011327,2090084,2090107…
AL732656	Mauve	SHARED	2090160	2090172	.	.	.	Notes=Lenght12	AE009948,2090160,2090172;CP000114,2090160,2090172;CP003810,2090160,2090172;HF952104,2090160,2090172;HF952106,2090160,2090172;HF952105,2090160,2090172;HG939456,2090160,2090172;CP007631,2090160,2090172;CP007632,2090160,2090172;CP006910,2090160,2090172;CP007572,2090160,2090172;CP007571,2090160,2090172;CP007570,2090160,2090172;CP010867,2090160,2090172;CP011325,2090160,2090172;CP011326,2090160,2090172…
AL732656	Mauve	SHARED	2090173	2090198	.	.	.	Notes=Lenght25	AE009948,2090173,2090198;CP000114,2090173,2090198;CP003810,2090173,2090198;HF952104,2090173,2090198;HF952106,2090173,2090198;HF952105,2090173,2090198;CP007631,2090173,2090198;CP007632,2090173,2090198;CP006910,2090173,2090198;CP007572,2090173,2090198;CP007571,2090173,2090198;CP007570,2090173,2090198;CP010867,2090173,2090198;CP011325,2090173,2090198;CP011326,2090173,2090198;CP011327,2090173,2090198…
AL732656	Mauve	SHARED	2090201	2090219	.	.	.	Notes=Lenght18	AE009948,2090201,2090219;CP000114,2090201,2090219;CP003810,2090201,2090219;HF952104,2090201,2090219;HF952106,2090201,2090219;CP007631,2090201,2090219;CP007632,2090201,2090219;CP006910,2090201,2090219;CP007572,2090201,2090219;CP007571,2090201,2090219;CP007570,2090201,2090219;CP010867,2090201,2090219;CP011325,2090201,2090219;CP011326,2090201,2090219;CP011327,2090201,2090219;CP011329,2090201,2090219…
AL732656	Mauve	SHARED	2052406	2052763	.	.	.	Notes=Lenght357	AE009948,2052406,2052763;CP000114,2052406,2052763;CP003810,2052406,2052763;CP003919,2052406,2052763;HF952106,2052406,2052763;HF952105,2052406,2052763;CP007482,2052406,2052763;CP007565,2052406,2052763;HG939456,2052406,2052763;CP007631,2052406,2052763;CP007632,2052406,2052763;CP006910,2052406,2052763;CP007572,2052406,2052763;CP007571,2052406,2052763;CP007570,2052406,2052763;FO393392,2052406,2052763…
AL732656	Mauve	SHARED	2090055	2090067	.	.	.	Notes=Lenght12	AE009948,2090055,2090067;CP000114,2090055,2090067;CP003810,2090055,2090067;HF952104,2090055,2090067;HF952105,2090055,2090067;HG939456,2090055,2090067;CP007631,2090055,2090067;CP007632,2090055,2090067;CP006910,2090055,2090067;CP007572,2090055,2090067;CP007571,2090055,2090067;CP007570,2090055,2090067;CP010867,2090055,2090067;CP011325,2090055,2090067;CP011326,2090055,2090067;CP011327,2090055,2090067…
AL732656	Mauve	SHARED	2181366	2181395	.	.	.	Notes=Lenght29	AE009948,2181366,2181395;CP000114,2181366,2181395;CP003810,2181366,2181395;CP003919,2181366,2181395;HF952106,2181366,2181395;HF952105,2181366,2181395;CP007482,2181366,2181395;CP007565,2181366,2181395;HG939456,2181366,2181395;CP007632,2181366,2181395;CP006910,2181366,2181395;CP007572,2181366,2181395;CP007571,2181366,2181395;CP007570,2181366,2181395;FO393392,2181366,2181395;CP011325,2181366,2181395…
AL732656	Mauve	SHARED	2137945	2137957	.	.	.	Notes=Lenght12	CP007572,2137945,2137957;CP007571,2137945,2137957;CP007570,2137945,2137957;CP012419,2137945,2137957;
AL732656	Mauve	SHARED	2137958	2138079	.	.	.	Notes=Lenght121	CP003919,2137958,2138079;HF952105,2137958,2138079;CP007482,2137958,2138079;CP007565,2137958,2138079;HG939456,2137958,2138079;CP007632,2137958,2138079;CP007572,2137958,2138079;CP007571,2137958,2138079;CP007570,2137958,2138079;FO393392,2137958,2138079;CP011328,2137958,2138079;CP012419,2137958,2138079;
AL732656	Mauve	SHARED	2138080	2138101	.	.	.	Notes=Lenght21	HF952105,2138080,2138101;HG939456,2138080,2138101;CP007632,2138080,2138101;CP007572,2138080,2138101;CP007571,2138080,2138101;CP007570,2138080,2138101;CP012419,2138080,2138101;
AL732656	Mauve	SHARED	2144168	2144178	.	.	.	Notes=Lenght10	CP007572,2144168,2144178;CP007571,2144168,2144178;CP007570,2144168,2144178;CP012419,2144168,2144178;
AL732656	Mauve	SHARED	2144179	2144666	.	.	.	Notes=Lenght487	CP006910,2144179,2144666;CP007572,2144179,2144666;CP007571,2144179,2144666;CP007570,2144179,2144666;CP012419,2144179,2144666;
AL732656	Mauve	SHARED	1941412	1941432	.	.	.	Notes=Lenght20	AE009948,1941412,1941432;CP000114,1941412,1941432;CP003810,1941412,1941432;CP003919,1941412,1941432;HF952106,1941412,1941432;HF952105,1941412,1941432;CP007482,1941412,1941432;CP007565,1941412,1941432;HG939456,1941412,1941432;CP007632,1941412,1941432;CP006910,1941412,1941432;CP007572,1941412,1941432;CP007571,1941412,1941432;CP007570,1941412,1941432;FO393392,1941412,1941432;CP011325,1941412,1941432…
AL732656	Mauve	SHARED	1590255	1590338	.	.	.	Notes=Lenght83	CP000114,1590255,1590338;CP003810,1590255,1590338;CP011325,1590255,1590338;CP011326,1590255,1590338;CP011327,1590255,1590338;CP012419,1590255,1590338;
AL732656	Mauve	SHARED	1590339	1590360	.	.	.	Notes=Lenght21	CP000114,1590339,1590360;CP003810,1590339,1590360;CP007572,1590339,1590360;CP007571,1590339,1590360;CP007570,1590339,1590360;CP011325,1590339,1590360;CP011326,1590339,1590360;CP011327,1590339,1590360;CP012419,1590339,1590360;
AL732656	Mauve	SHARED	1590361	1590380	.	.	.	Notes=Lenght19	CP000114,1590361,1590380;CP007572,1590361,1590380;CP007571,1590361,1590380;CP007570,1590361,1590380;CP012419,1590361,1590380;
AL732656	Mauve	SHARED	1590381	1590443	.	.	.	Notes=Lenght62	CP000114,1590381,1590443;CP012419,1590381,1590443;
AL732656	Mauve	SHARED	2043376	2043892	.	.	.	Notes=Lenght516	CP000114,2043376,2043892;CP003810,2043376,2043892;CP011325,2043376,2043892;CP011326,2043376,2043892;CP011327,2043376,2043892;CP012419,2043376,2043892;
AL732656	Mauve	SHARED	2043893	2044047	.	.	.	Notes=Lenght154	CP000114,2043893,2044047;CP003810,2043893,2044047;HF952106,2043893,2044047;CP011325,2043893,2044047;CP011326,2043893,2044047;CP011327,2043893,2044047;CP012419,2043893,2044047;
AL732656	Mauve	SHARED	2044048	2044603	.	.	.	Notes=Lenght555	CP000114,2044048,2044603;CP003810,2044048,2044603;CP011325,2044048,2044603;CP011326,2044048,2044603;CP011327,2044048,2044603;CP012419,2044048,2044603;
AL732656	Mauve	SHARED	2049429	2049476	.	.	.	Notes=Lenght47	CP000114,2049429,2049476;CP003810,2049429,2049476;CP007631,2049429,2049476;CP011325,2049429,2049476;CP011326,2049429,2049476;CP011327,2049429,2049476;CP012419,2049429,2049476;
AL732656	Mauve	SHARED	2049477	2049760	.	.	.	Notes=Lenght283	CP000114,2049477,2049760;CP003810,2049477,2049760;CP007631,2049477,2049760;CP007572,2049477,2049760;CP007571,2049477,2049760;CP007570,2049477,2049760;CP011325,2049477,2049760;CP011326,2049477,2049760;CP011327,2049477,2049760;CP012419,2049477,2049760;
AL732656	Mauve	SHARED	2049761	2049788	.	.	.	Notes=Lenght27	CP000114,2049761,2049788;CP003810,2049761,2049788;CP007572,2049761,2049788;CP007571,2049761,2049788;CP007570,2049761,2049788;CP011325,2049761,2049788;CP011326,2049761,2049788;CP011327,2049761,2049788;CP012419,2049761,2049788;
AL732656	Mauve	SHARED	2049789	2049905	.	.	.	Notes=Lenght116	CP000114,2049789,2049905;CP003810,2049789,2049905;CP007631,2049789,2049905;CP007572,2049789,2049905;CP007571,2049789,2049905;CP007570,2049789,2049905;CP011325,2049789,2049905;CP011326,2049789,2049905;CP011327,2049789,2049905;CP012419,2049789,2049905;
AL732656	Mauve	SHARED	1963403	1963803	.	.	.	Notes=Lenght400	AE009948,1963403,1963803;CP000114,1963403,1963803;CP003810,1963403,1963803;CP003919,1963403,1963803;HF952106,1963403,1963803;HF952105,1963403,1963803;CP007482,1963403,1963803;CP007565,1963403,1963803;HG939456,1963403,1963803;CP007632,1963403,1963803;CP007572,1963403,1963803;CP007571,1963403,1963803;CP007570,1963403,1963803;FO393392,1963403,1963803;CP011325,1963403,1963803;CP011326,1963403,1963803…
AL732656	Mauve	SHARED	2034141	2034234	.	.	.	Notes=Lenght93	AE009948,2034141,2034234;CP000114,2034141,2034234;CP003810,2034141,2034234;HF952105,2034141,2034234;HG939456,2034141,2034234;CP007632,2034141,2034234;CP011325,2034141,2034234;CP011326,2034141,2034234;CP011327,2034141,2034234;CP011329,2034141,2034234;CP012419,2034141,2034234;
AL732656	Mauve	SHARED	2036534	2036572	.	.	.	Notes=Lenght38	AE009948,2036534,2036572;CP000114,2036534,2036572;CP003810,2036534,2036572;HG939456,2036534,2036572;CP006910,2036534,2036572;CP007572,2036534,2036572;CP007571,2036534,2036572;CP007570,2036534,2036572;CP011325,2036534,2036572;CP011326,2036534,2036572;CP011327,2036534,2036572;CP012419,2036534,2036572;
AL732656	Mauve	SHARED	2039209	2039465	.	.	.	Notes=Lenght256	AE009948,2039209,2039465;CP000114,2039209,2039465;CP003810,2039209,2039465;CP011325,2039209,2039465;CP011326,2039209,2039465;CP011327,2039209,2039465;CP012419,2039209,2039465;
AL732656	Mauve	SHARED	2039466	2039877	.	.	.	Notes=Lenght411	AE009948,2039466,2039877;CP000114,2039466,2039877;CP003810,2039466,2039877;CP011325,2039466,2039877;CP011326,2039466,2039877;CP011327,2039466,2039877;CP012419,2039466,2039877;
AL732656	Mauve	SHARED	2039878	2040196	.	.	.	Notes=Lenght318	AE009948,2039878,2040196;CP000114,2039878,2040196;CP003810,2039878,2040196;CP011325,2039878,2040196;CP011326,2039878,2040196;CP011327,2039878,2040196;CP012419,2039878,2040196;
AL732656	Mauve	SHARED	2040197	2040368	.	.	.	Notes=Lenght171	CP000114,2040197,2040368;CP003810,2040197,2040368;CP011325,2040197,2040368;CP011326,2040197,2040368;CP011327,2040197,2040368;CP012419,2040197,2040368;
AL732656	Mauve	SHARED	2040369	2040580	.	.	.	Notes=Lenght211	AE009948,2040369,2040580;CP000114,2040369,2040580;CP003810,2040369,2040580;CP011325,2040369,2040580;CP011326,2040369,2040580;CP011327,2040369,2040580;CP012419,2040369,2040580;
AL732656	Mauve	SHARED	2040581	2040902	.	.	.	Notes=Lenght321	CP000114,2040581,2040902;CP003810,2040581,2040902;CP011325,2040581,2040902;CP011326,2040581,2040902;CP011327,2040581,2040902;CP012419,2040581,2040902;
AL732656	Mauve	SHARED	1100347	1100366	.	.	.	Notes=Lenght19	AE009948,1100347,1100366;HF952106,1100347,1100366;HF952105,1100347,1100366;HG939456,1100347,1100366;CP007632,1100347,1100366;CP007572,1100347,1100366;CP007571,1100347,1100366;CP007570,1100347,1100366;CP011329,1100347,1100366;
AL732656	Mauve	SHARED	93642	93890	.	.	.	Notes=Lenght248	CP000114,93642,93890;CP003810,93642,93890;CP003919,93642,93890;HF952106,93642,93890;HF952105,93642,93890;CP007482,93642,93890;CP007565,93642,93890;HG939456,93642,93890;CP007632,93642,93890;CP006910,93642,93890;CP007572,93642,93890;CP007571,93642,93890;CP007570,93642,93890;FO393392,93642,93890;CP011326,93642,93890;CP011327,93642,93890;CP011328,93642,93890;CP010319,93642,93890;CP012419,93642,93890;
AL732656	Mauve	SHARED	2086455	2087946	.	.	.	Notes=Lenght1491	AE009948,2086455,2087946;HG939456,2086455,2087946;CP007632,2086455,2087946;CP011329,2086455,2087946;
AL732656	Mauve	SHARED	2088813	2089097	.	.	.	Notes=Lenght284	AE009948,2088813,2089097;HG939456,2088813,2089097;CP007632,2088813,2089097;CP011329,2088813,2089097;
AL732656	Mauve	SHARED	1853823	1854245	.	.	.	Notes=Lenght422	AE009948,1853823,1854245;HG939456,1853823,1854245;CP007632,1853823,1854245;CP006910,1853823,1854245;CP007572,1853823,1854245;CP007571,1853823,1854245;CP007570,1853823,1854245;CP011329,1853823,1854245;
AL732656	Mauve	SHARED	1854246	1854363	.	.	.	Notes=Lenght117	CP007632,1854246,1854363;CP006910,1854246,1854363;CP007572,1854246,1854363;CP007571,1854246,1854363;CP007570,1854246,1854363;CP011329,1854246,1854363;
AL732656	Mauve	SHARED	1854364	1854500	.	.	.	Notes=Lenght136	AE009948,1854364,1854500;HG939456,1854364,1854500;CP007632,1854364,1854500;CP006910,1854364,1854500;CP007572,1854364,1854500;CP007571,1854364,1854500;CP007570,1854364,1854500;CP011329,1854364,1854500;
AL732656	Mauve	SHARED	62640	62759	.	.	.	Notes=Lenght119	HF952105,62640,62759;CP007632,62640,62759;CP006910,62640,62759;
AL732656	Mauve	SHARED	61999	62211	.	.	.	Notes=Lenght212	HF952105,61999,62211;CP007632,61999,62211;CP006910,61999,62211;
AL732656	Mauve	SHARED	1093124	1093143	.	.	.	Notes=Lenght19	CP007572,1093124,1093143;CP007571,1093124,1093143;CP007570,1093124,1093143;
AL732656	Mauve	SHARED	1384742	1386281	.	.	.	Notes=Lenght1539	HF952104,1384742,1386281;
AL732656	Mauve	SHARED	1386538	1393400	.	.	.	Notes=Lenght6862	HF952104,1386538,1393400;HF952105,1386538,1393400;
AL732656	Mauve	SHARED	2087947	2088809	.	.	.	Notes=Lenght862	HG939456,2087947,2088809;CP007632,2087947,2088809;
AL732656	Mauve	SHARED	952573	952610	.	.	.	Notes=Lenght37	AE009948,952573,952610;CP000114,952573,952610;CP003810,952573,952610;CP007631,952573,952610;CP011325,952573,952610;CP011326,952573,952610;CP011327,952573,952610;CP011329,952573,952610;CP012419,952573,952610;
AL732656	Mauve	SHARED	638201	638537	.	.	.	Notes=Lenght336	CP012419,638201,638537;
AL732656	Mauve	SHARED	638538	638599	.	.	.	Notes=Lenght61	HG939456,638538,638599;CP012419,638538,638599;
AL732656	Mauve	SHARED	638688	638887	.	.	.	Notes=Lenght199	HG939456,638688,638887;CP012419,638688,638887;
AL732656	Mauve	SHARED	638888	638922	.	.	.	Notes=Lenght34	CP012419,638888,638922;
AL732656	Mauve	SHARED	638985	639027	.	.	.	Notes=Lenght42	CP012419,638985,639027;
AL732656	Mauve	SHARED	1280735	1280784	.	.	.	Notes=Lenght49	CP011329,1280735,1280784;CP012419,1280735,1280784;
AL732656	Mauve	SHARED	996469	996497	.	.	.	Notes=Lenght28	AE009948,996469,996497;CP000114,996469,996497;CP003810,996469,996497;CP003919,996469,996497;HF952104,996469,996497;HF952106,996469,996497;HF952105,996469,996497;CP007482,996469,996497;CP007565,996469,996497;HG939456,996469,996497;CP007631,996469,996497;CP007632,996469,996497;CP007572,996469,996497;CP007571,996469,996497;CP007570,996469,996497;FO393392,996469,996497;CP011325,996469,996497;CP011326…
AL732656	Mauve	SHARED	165749	165949	.	.	.	Notes=Lenght200	AE009948,165749,165949;CP000114,165749,165949;CP003810,165749,165949;CP003919,165749,165949;HF952104,165749,165949;HF952106,165749,165949;HF952105,165749,165949;CP007482,165749,165949;CP007565,165749,165949;HG939456,165749,165949;CP007631,165749,165949;CP007632,165749,165949;CP006910,165749,165949;CP007572,165749,165949;CP007571,165749,165949;CP007570,165749,165949;FO393392,165749,165949;CP010867…
AL732656	Mauve	SHARED	234127	234407	.	.	.	Notes=Lenght280	CP000114,234127,234407;CP003810,234127,234407;CP007572,234127,234407;CP007571,234127,234407;CP007570,234127,234407;CP011325,234127,234407;CP011326,234127,234407;CP011327,234127,234407;CP011329,234127,234407;CP012419,234127,234407;
AL732656	Mauve	SHARED	352547	352575	.	.	.	Notes=Lenght28	CP007572,352547,352575;CP007571,352547,352575;CP007570,352547,352575;CP012419,352547,352575;
AL732656	Mauve	SHARED	352576	352676	.	.	.	Notes=Lenght100	CP003919,352576,352676;HF952106,352576,352676;HF952105,352576,352676;CP007482,352576,352676;CP007565,352576,352676;HG939456,352576,352676;CP007632,352576,352676;CP006910,352576,352676;CP007572,352576,352676;CP007571,352576,352676;CP007570,352576,352676;FO393392,352576,352676;CP011328,352576,352676;CP010319,352576,352676;CP012419,352576,352676;
AL732656	Mauve	SHARED	353445	353490	.	.	.	Notes=Lenght45	CP000114,353445,353490;CP003810,353445,353490;CP007572,353445,353490;CP007571,353445,353490;CP007570,353445,353490;CP011327,353445,353490;CP012419,353445,353490;
AL732656	Mauve	SHARED	353941	354011	.	.	.	Notes=Lenght70	CP000114,353941,354011;CP003810,353941,354011;CP003919,353941,354011;HF952106,353941,354011;HF952105,353941,354011;CP007482,353941,354011;CP007565,353941,354011;HG939456,353941,354011;CP007632,353941,354011;CP006910,353941,354011;CP007572,353941,354011;CP007571,353941,354011;CP007570,353941,354011;FO393392,353941,354011;CP011325,353941,354011;CP011326,353941,354011;CP011327,353941,354011;CP011328…
AL732656	Mauve	SHARED	354645	354744	.	.	.	Notes=Lenght99	CP000114,354645,354744;CP003810,354645,354744;CP003919,354645,354744;HF952106,354645,354744;HF952105,354645,354744;CP007482,354645,354744;CP007565,354645,354744;HG939456,354645,354744;CP007632,354645,354744;CP006910,354645,354744;CP007572,354645,354744;CP007571,354645,354744;CP007570,354645,354744;FO393392,354645,354744;CP011325,354645,354744;CP011326,354645,354744;CP011327,354645,354744;CP011328…
AL732656	Mauve	SHARED	354745	354786	.	.	.	Notes=Lenght41	CP000114,354745,354786;CP003810,354745,354786;CP003919,354745,354786;HF952106,354745,354786;HF952105,354745,354786;CP007482,354745,354786;CP007565,354745,354786;HG939456,354745,354786;CP007632,354745,354786;CP006910,354745,354786;CP007572,354745,354786;CP007571,354745,354786;CP007570,354745,354786;FO393392,354745,354786;CP011325,354745,354786;CP011326,354745,354786;CP011328,354745,354786;CP010319…
AL732656	Mauve	SHARED	165408	165742	.	.	.	Notes=Lenght334	AE009948,165408,165742;CP000114,165408,165742;CP003810,165408,165742;CP003919,165408,165742;HF952106,165408,165742;HF952105,165408,165742;CP007482,165408,165742;CP007565,165408,165742;HG939456,165408,165742;CP007632,165408,165742;CP006910,165408,165742;CP007572,165408,165742;CP007571,165408,165742;CP007570,165408,165742;FO393392,165408,165742;CP010867,165408,165742;CP011325,165408,165742;CP011326…
AL732656	Mauve	SHARED	622240	622260	.	.	.	Notes=Lenght20	AE009948,622240,622260;HG939456,622240,622260;CP007631,622240,622260;CP007632,622240,622260;CP006910,622240,622260;CP007572,622240,622260;CP007571,622240,622260;CP007570,622240,622260;CP011329,622240,622260;CP012419,622240,622260;
AL732656	Mauve	SHARED	475906	476099	.	.	.	Notes=Lenght193	CP000114,475906,476099;CP003810,475906,476099;CP003919,475906,476099;HF952106,475906,476099;HF952105,475906,476099;CP007482,475906,476099;CP007565,475906,476099;CP007632,475906,476099;CP006910,475906,476099;CP007572,475906,476099;CP007571,475906,476099;CP007570,475906,476099;FO393392,475906,476099;CP011325,475906,476099;CP011326,475906,476099;CP011327,475906,476099;CP011328,475906,476099;CP010319…
AL732656	Mauve	SHARED	498360	498380	.	.	.	Notes=Lenght20	AE009948,498360,498380;CP000114,498360,498380;CP007631,498360,498380;CP007632,498360,498380;CP011326,498360,498380;CP011327,498360,498380;CP012419,498360,498380;
AL732656	Mauve	SHARED	498384	498404	.	.	.	Notes=Lenght20	AE009948,498384,498404;CP000114,498384,498404;HG939456,498384,498404;CP007631,498384,498404;CP007632,498384,498404;CP011326,498384,498404;CP011327,498384,498404;CP012419,498384,498404;
AL732656	Mauve	SHARED	498405	498478	.	.	.	Notes=Lenght73	AE009948,498405,498478;CP000114,498405,498478;HG939456,498405,498478;CP007631,498405,498478;CP007632,498405,498478;CP007572,498405,498478;CP007571,498405,498478;CP007570,498405,498478;CP011326,498405,498478;CP011327,498405,498478;CP012419,498405,498478;
AL732656	Mauve	SHARED	499193	499295	.	.	.	Notes=Lenght102	AE009948,499193,499295;CP000114,499193,499295;CP003810,499193,499295;CP007631,499193,499295;CP007632,499193,499295;CP007572,499193,499295;CP007571,499193,499295;CP007570,499193,499295;CP011325,499193,499295;CP011326,499193,499295;CP011327,499193,499295;CP012419,499193,499295;
AL732656	Mauve	SHARED	1570770	1570936	.	.	.	Notes=Lenght166	CP007572,1570770,1570936;CP007571,1570770,1570936;CP007570,1570770,1570936;
AL732656	Mauve	SHARED	1528087	1530326	.	.	.	Notes=Lenght2239	CP006910,1528087,1530326;CP007572,1528087,1530326;CP007571,1528087,1530326;CP007570,1528087,1530326;
AL732656	Mauve	SHARED	1527823	1528086	.	.	.	Notes=Lenght263	CP007572,1527823,1528086;CP007571,1527823,1528086;CP007570,1527823,1528086;
AL732656	Mauve	SHARED	572821	572901	.	.	.	Notes=Lenght80	CP000114,572821,572901;CP006910,572821,572901;CP007572,572821,572901;CP007571,572821,572901;CP007570,572821,572901;
AL732656	Mauve	SHARED	581659	581714	.	.	.	Notes=Lenght55	CP007572,581659,581714;CP007571,581659,581714;CP007570,581659,581714;
AL732656	Mauve	SHARED	590786	590797	.	.	.	Notes=Lenght11	HG939456,590786,590797;CP007572,590786,590797;CP007571,590786,590797;CP007570,590786,590797;
AL732656	Mauve	SHARED	1852992	1853242	.	.	.	Notes=Lenght250	CP007572,1852992,1853242;CP007571,1852992,1853242;CP007570,1852992,1853242;
AL732656	Mauve	SHARED	1589118	1589363	.	.	.	Notes=Lenght245	CP007572,1589118,1589363;CP007571,1589118,1589363;CP007570,1589118,1589363;
AL732656	Mauve	SHARED	2138142	2138318	.	.	.	Notes=Lenght176	CP007572,2138142,2138318;CP007571,2138142,2138318;CP007570,2138142,2138318;
AL732656	Mauve	SHARED	877806	877821	.	.	.	Notes=Lenght15	HG939456,877806,877821;CP007632,877806,877821;
AL732656	Mauve	SHARED	1802291	1802382	.	.	.	Notes=Lenght91	CP007632,1802291,1802382;
AL732656	Mauve	SHARED	470484	472242	.	.	.	Notes=Lenght1758	CP007572,470484,472242;CP007571,470484,472242;CP007570,470484,472242;
AL732656	Mauve	SHARED	1589691	1589705	.	.	.	Notes=Lenght14	CP007570,1589691,1589705;
AL732656	Mauve	SHARED	1278763	1279461	.	.	.	Notes=Lenght698	CP003919,1278763,1279461;CP007482,1278763,1279461;CP007565,1278763,1279461;FO393392,1278763,1279461;CP011328,1278763,1279461;
AL732656	Mauve	SHARED	469393	470482	.	.	.	Notes=Lenght1089	HG939456,469393,470482;CP007632,469393,470482;CP006910,469393,470482;CP007572,469393,470482;CP007571,469393,470482;CP007570,469393,470482;
AL732656	Mauve	SHARED	952693	952744	.	.	.	Notes=Lenght51	HF952106,952693,952744;
AL732656	Mauve	SHARED	355195	355448	.	.	.	Notes=Lenght253	CP007572,355195,355448;CP007571,355195,355448;CP007570,355195,355448;
AL732656	Mauve	SHARED	1381484	1381779	.	.	.	Notes=Lenght295	HF952105,1381484,1381779;CP010319,1381484,1381779;
AL732656	Mauve	SHARED	1449278	1449339	.	.	.	Notes=Lenght61	HF952106,1449278,1449339;HF952105,1449278,1449339;CP007482,1449278,1449339;CP007565,1449278,1449339;CP006910,1449278,1449339;CP007572,1449278,1449339;CP007571,1449278,1449339;CP007570,1449278,1449339;FO393392,1449278,1449339;CP011328,1449278,1449339;CP010319,1449278,1449339;
AL732656	Mauve	SHARED	1449064	1449177	.	.	.	Notes=Lenght113	HF952106,1449064,1449177;HF952105,1449064,1449177;CP007482,1449064,1449177;CP007565,1449064,1449177;CP007572,1449064,1449177;CP007571,1449064,1449177;CP007570,1449064,1449177;FO393392,1449064,1449177;CP011328,1449064,1449177;CP010319,1449064,1449177;
AL732656	Mauve	SHARED	1448035	1448803	.	.	.	Notes=Lenght768	HF952106,1448035,1448803;HF952105,1448035,1448803;CP007482,1448035,1448803;CP007565,1448035,1448803;CP007572,1448035,1448803;CP007571,1448035,1448803;CP007570,1448035,1448803;FO393392,1448035,1448803;CP011328,1448035,1448803;CP010319,1448035,1448803;
AL732656	Mauve	SHARED	1447920	1448027	.	.	.	Notes=Lenght107	CP003919,1447920,1448027;HF952106,1447920,1448027;HF952105,1447920,1448027;CP007482,1447920,1448027;CP007565,1447920,1448027;HG939456,1447920,1448027;CP007572,1447920,1448027;CP007571,1447920,1448027;CP007570,1447920,1448027;FO393392,1447920,1448027;CP011328,1447920,1448027;CP010319,1447920,1448027;
AL732656	Mauve	SHARED	1423377	1423536	.	.	.	Notes=Lenght159	AE009948,1423377,1423536;HF952104,1423377,1423536;HF952105,1423377,1423536;CP007631,1423377,1423536;CP011329,1423377,1423536;CP010319,1423377,1423536;
AL732656	Mauve	SHARED	1423330	1423353	.	.	.	Notes=Lenght23	HF952105,1423330,1423353;CP010319,1423330,1423353;
AL732656	Mauve	SHARED	1423227	1423329	.	.	.	Notes=Lenght102	AE009948,1423227,1423329;HF952104,1423227,1423329;HF952105,1423227,1423329;CP007631,1423227,1423329;CP011329,1423227,1423329;CP010319,1423227,1423329;
AL732656	Mauve	SHARED	1422975	1423226	.	.	.	Notes=Lenght251	HF952105,1422975,1423226;CP010319,1422975,1423226;
AL732656	Mauve	SHARED	1420080	1420327	.	.	.	Notes=Lenght247	CP010319,1420080,1420327;
AL732656	Mauve	SHARED	1100934	1100975	.	.	.	Notes=Lenght41	AE009948,1100934,1100975;HF952106,1100934,1100975;HF952105,1100934,1100975;HG939456,1100934,1100975;CP007632,1100934,1100975;CP007572,1100934,1100975;CP007571,1100934,1100975;CP007570,1100934,1100975;CP011329,1100934,1100975;CP010319,1100934,1100975;
AL732656	Mauve	SHARED	1100816	1100933	.	.	.	Notes=Lenght117	AE009948,1100816,1100933;CP003919,1100816,1100933;HF952106,1100816,1100933;HF952105,1100816,1100933;HG939456,1100816,1100933;CP007632,1100816,1100933;CP007572,1100816,1100933;CP007571,1100816,1100933;CP007570,1100816,1100933;CP011329,1100816,1100933;CP010319,1100816,1100933;
AL732656	Mauve	SHARED	1100781	1100815	.	.	.	Notes=Lenght34	AE009948,1100781,1100815;CP003919,1100781,1100815;HF952106,1100781,1100815;HF952105,1100781,1100815;CP007482,1100781,1100815;CP007565,1100781,1100815;HG939456,1100781,1100815;CP007632,1100781,1100815;CP007572,1100781,1100815;CP007571,1100781,1100815;CP007570,1100781,1100815;FO393392,1100781,1100815;CP011328,1100781,1100815;CP011329,1100781,1100815;CP010319,1100781,1100815;
AL732656	Mauve	SHARED	1100590	1100780	.	.	.	Notes=Lenght190	AE009948,1100590,1100780;HF952106,1100590,1100780;HF952105,1100590,1100780;CP007482,1100590,1100780;CP007565,1100590,1100780;HG939456,1100590,1100780;CP007632,1100590,1100780;CP007572,1100590,1100780;CP007571,1100590,1100780;CP007570,1100590,1100780;FO393392,1100590,1100780;CP011328,1100590,1100780;CP011329,1100590,1100780;CP010319,1100590,1100780;
AL732656	Mauve	SHARED	1100367	1100589	.	.	.	Notes=Lenght222	AE009948,1100367,1100589;HF952106,1100367,1100589;HF952105,1100367,1100589;CP007482,1100367,1100589;CP007565,1100367,1100589;HG939456,1100367,1100589;CP007632,1100367,1100589;CP007572,1100367,1100589;CP007571,1100367,1100589;CP007570,1100367,1100589;FO393392,1100367,1100589;CP011328,1100367,1100589;CP011329,1100367,1100589;CP010319,1100367,1100589;
AL732656	Mauve	SHARED	1099870	1100346	.	.	.	Notes=Lenght476	AE009948,1099870,1100346;CP003919,1099870,1100346;HF952106,1099870,1100346;HF952105,1099870,1100346;CP007482,1099870,1100346;CP007565,1099870,1100346;HG939456,1099870,1100346;CP007632,1099870,1100346;CP007572,1099870,1100346;CP007571,1099870,1100346;CP007570,1099870,1100346;FO393392,1099870,1100346;CP011328,1099870,1100346;CP011329,1099870,1100346;CP010319,1099870,1100346;
AL732656	Mauve	SHARED	1099448	1099869	.	.	.	Notes=Lenght421	AE009948,1099448,1099869;CP003919,1099448,1099869;HF952106,1099448,1099869;HF952105,1099448,1099869;CP007482,1099448,1099869;CP007565,1099448,1099869;HG939456,1099448,1099869;CP007632,1099448,1099869;CP006910,1099448,1099869;CP007572,1099448,1099869;CP007571,1099448,1099869;CP007570,1099448,1099869;FO393392,1099448,1099869;CP011328,1099448,1099869;CP011329,1099448,1099869;CP010319,1099448,1099869;
AL732656	Mauve	SHARED	1406321	1407296	.	.	.	Notes=Lenght975	CP010319,1406321,1407296;
AL732656	Mauve	SHARED	1384367	1384476	.	.	.	Notes=Lenght109	HF952105,1384367,1384476;CP010319,1384367,1384476;
AL732656	Mauve	SHARED	1384097	1384365	.	.	.	Notes=Lenght268	HF952105,1384097,1384365;CP010319,1384097,1384365;
AL732656	Mauve	SHARED	1381789	1382759	.	.	.	Notes=Lenght970	HF952105,1381789,1382759;CP010319,1381789,1382759;
AL732656	Mauve	SHARED	1953083	1963402	.	.	.	Notes=Lenght10319	CP007572,1953083,1963402;CP007571,1953083,1963402;CP007570,1953083,1963402;
AL732656	Mauve	SHARED	1133098	1133110	.	.	.	Notes=Lenght12	HF952105,1133098,1133110;CP006910,1133098,1133110;CP010319,1133098,1133110;
AL732656	Mauve	SHARED	1133031	1133097	.	.	.	Notes=Lenght66	HF952105,1133031,1133097;CP010319,1133031,1133097;
AL732656	Mauve	SHARED	1132474	1132540	.	.	.	Notes=Lenght66	CP006910,1132474,1132540;CP010319,1132474,1132540;
AL732656	Mauve	SHARED	1132461	1132473	.	.	.	Notes=Lenght12	CP006910,1132461,1132473;CP007572,1132461,1132473;CP007571,1132461,1132473;CP010319,1132461,1132473;
AL732656	Mauve	SHARED	1132429	1132460	.	.	.	Notes=Lenght31	HF952106,1132429,1132460;HF952105,1132429,1132460;CP007632,1132429,1132460;CP006910,1132429,1132460;CP007572,1132429,1132460;CP007571,1132429,1132460;CP010319,1132429,1132460;
AL732656	Mauve	SHARED	1379852	1380763	.	.	.	Notes=Lenght911	HF952105,1379852,1380763;CP010319,1379852,1380763;
AL732656	Mauve	SHARED	1378550	1378608	.	.	.	Notes=Lenght58	HF952105,1378550,1378608;CP010319,1378550,1378608;
AL732656	Mauve	SHARED	1376701	1378535	.	.	.	Notes=Lenght1834	HF952105,1376701,1378535;CP010319,1376701,1378535;
AL732656	Mauve	SHARED	1802102	1802149	.	.	.	Notes=Lenght47	CP007572,1802102,1802149;CP007571,1802102,1802149;CP007570,1802102,1802149;
AL732656	Mauve	SHARED	1801902	1802101	.	.	.	Notes=Lenght199	CP007632,1801902,1802101;CP007572,1801902,1802101;CP007571,1801902,1802101;CP007570,1801902,1802101;
AL732656	Mauve	SHARED	2148837	2150081	.	.	.	Notes=Lenght1244	HF952105,2148837,2150081;
AL732656	Mauve	SHARED	1801753	1801901	.	.	.	Notes=Lenght148	CP007572,1801753,1801901;CP007571,1801753,1801901;CP007570,1801753,1801901;
AL732656	Mauve	SHARED	230158	231723	.	.	.	Notes=Lenght1565	CP007632,230158,231723;
AL732656	Mauve	SHARED	1457761	1458131	.	.	.	Notes=Lenght370	CP007572,1457761,1458131;CP007571,1457761,1458131;CP007570,1457761,1458131;
AL732656	Mauve	SHARED	1458841	1458884	.	.	.	Notes=Lenght43	CP007572,1458841,1458884;CP007571,1458841,1458884;CP007570,1458841,1458884;
AL732656	Mauve	SHARED	2052143	2052177	.	.	.	Notes=Lenght34	HF952106,2052143,2052177;HF952105,2052143,2052177;HG939456,2052143,2052177;CP006910,2052143,2052177;
AL732656	Mauve	SHARED	639664	639801	.	.	.	Notes=Lenght137	CP007572,639664,639801;
AL732656	Mauve	SHARED	98453	100668	.	.	.	Notes=Lenght2215	CP007572,98453,100668;CP007571,98453,100668;CP007570,98453,100668;
AL732656	Mauve	SHARED	656484	656854	.	.	.	Notes=Lenght370	CP006910,656484,656854;CP007572,656484,656854;CP007571,656484,656854;CP007570,656484,656854;
AL732656	Mauve	SHARED	1448804	1448846	.	.	.	Notes=Lenght42	HG939456,1448804,1448846;
AL732656	Mauve	SHARED	1802383	1808432	.	.	.	Notes=Lenght6049	CP007632,1802383,1808432;CP007572,1802383,1808432;CP007571,1802383,1808432;CP007570,1802383,1808432;
AL732656	Mauve	SHARED	1802150	1802290	.	.	.	Notes=Lenght140	CP007632,1802150,1802290;CP007572,1802150,1802290;CP007571,1802150,1802290;CP007570,1802150,1802290;
AL732656	Mauve	SHARED	1459751	1459865	.	.	.	Notes=Lenght114	CP000114,1459751,1459865;CP007572,1459751,1459865;CP007571,1459751,1459865;CP007570,1459751,1459865;
AL732656	Mauve	SHARED	1523652	1524908	.	.	.	Notes=Lenght1256	CP006910,1523652,1524908;CP007572,1523652,1524908;CP007571,1523652,1524908;CP007570,1523652,1524908;
AL732656	Mauve	SHARED	1525470	1527566	.	.	.	Notes=Lenght2096	CP007572,1525470,1527566;CP007571,1525470,1527566;CP007570,1525470,1527566;
AL732656	Mauve	SHARED	1452748	1452762	.	.	.	Notes=Lenght14	CP007572,1452748,1452762;CP007571,1452748,1452762;CP007570,1452748,1452762;
AL732656	Mauve	SHARED	1452927	1452947	.	.	.	Notes=Lenght20	CP007572,1452927,1452947;CP007571,1452927,1452947;CP007570,1452927,1452947;
AL732656	Mauve	SHARED	1853243	1853312	.	.	.	Notes=Lenght69	CP007572,1853243,1853312;CP007571,1853243,1853312;CP007570,1853243,1853312;
AL732656	Mauve	SHARED	1853471	1853822	.	.	.	Notes=Lenght351	CP007572,1853471,1853822;CP007571,1853471,1853822;CP007570,1853471,1853822;
AL732656	Mauve	SHARED	498346	498359	.	.	.	Notes=Lenght13	AE009948,498346,498359;CP007631,498346,498359;CP007632,498346,498359;
AL732656	Mauve	SHARED	897392	897430	.	.	.	Notes=Lenght38	CP007572,897392,897430;CP007571,897392,897430;CP007570,897392,897430;
AL732656	Mauve	SHARED	500159	500206	.	.	.	Notes=Lenght47	CP007572,500159,500206;CP007571,500159,500206;CP007570,500159,500206;
AL732656	Mauve	SHARED	1588882	1588893	.	.	.	Notes=Lenght11	CP007572,1588882,1588893;CP007571,1588882,1588893;CP007570,1588882,1588893;
AL732656	Mauve	SHARED	499606	499684	.	.	.	Notes=Lenght78	CP007572,499606,499684;CP007571,499606,499684;CP007570,499606,499684;
AL732656	Mauve	SHARED	2038786	2038939	.	.	.	Notes=Lenght153	HF952106,2038786,2038939;HF952105,2038786,2038939;HG939456,2038786,2038939;
AL732656	Mauve	SHARED	876714	876743	.	.	.	Notes=Lenght29	HG939456,876714,876743;CP007632,876714,876743;
AL732656	Mauve	SHARED	2150221	2151066	.	.	.	Notes=Lenght845	HF952105,2150221,2151066;
AL732656	Mauve	SHARED	2090237	2090250	.	.	.	Notes=Lenght13	CP003919,2090237,2090250;HF952105,2090237,2090250;CP007482,2090237,2090250;CP007565,2090237,2090250;HG939456,2090237,2090250;CP006910,2090237,2090250;CP007572,2090237,2090250;CP007571,2090237,2090250;CP007570,2090237,2090250;FO393392,2090237,2090250;CP011328,2090237,2090250;
AL732656	Mauve	SHARED	1396842	1396991	.	.	.	Notes=Lenght149	HF952105,1396842,1396991;
AL732656	Mauve	SHARED	1455283	1455326	.	.	.	Notes=Lenght43	HG939456,1455283,1455326;CP007632,1455283,1455326;CP007572,1455283,1455326;CP007571,1455283,1455326;CP007570,1455283,1455326;
AL732656	Mauve	SHARED	916951	916993	.	.	.	Notes=Lenght42	CP007572,916951,916993;CP007571,916951,916993;CP007570,916951,916993;
AL732656	Mauve	SHARED	499108	499157	.	.	.	Notes=Lenght49	AE009948,499108,499157;HG939456,499108,499157;
AL732656	Mauve	SHARED	2036595	2036653	.	.	.	Notes=Lenght58	CP006910,2036595,2036653;CP007572,2036595,2036653;CP007571,2036595,2036653;CP007570,2036595,2036653;
AL732656	Mauve	SHARED	2036575	2036594	.	.	.	Notes=Lenght19	AE009948,2036575,2036594;CP006910,2036575,2036594;CP007572,2036575,2036594;CP007571,2036575,2036594;CP007570,2036575,2036594;
AL732656	Mauve	SHARED	2140642	2144167	.	.	.	Notes=Lenght3525	CP007572,2140642,2144167;CP007571,2140642,2144167;CP007570,2140642,2144167;
AL732656	Mauve	SHARED	1450336	1450419	.	.	.	Notes=Lenght83	HG939456,1450336,1450419;CP007572,1450336,1450419;CP007571,1450336,1450419;CP007570,1450336,1450419;
AL732656	Mauve	SHARED	1450288	1450316	.	.	.	Notes=Lenght28	CP007572,1450288,1450316;CP007571,1450288,1450316;CP007570,1450288,1450316;
AL732656	Mauve	SHARED	1449178	1449277	.	.	.	Notes=Lenght99	CP007572,1449178,1449277;CP007571,1449178,1449277;CP007570,1449178,1449277;
AL732656	Mauve	SHARED	2037987	2038785	.	.	.	Notes=Lenght798	HF952106,2037987,2038785;HF952105,2037987,2038785;HG939456,2037987,2038785;CP007572,2037987,2038785;CP007571,2037987,2038785;CP007570,2037987,2038785;
AL732656	Mauve	SHARED	2049906	2050344	.	.	.	Notes=Lenght438	CP007572,2049906,2050344;CP007571,2049906,2050344;CP007570,2049906,2050344;
AL732656	Mauve	SHARED	2052368	2052378	.	.	.	Notes=Lenght10	CP003919,2052368,2052378;HF952106,2052368,2052378;HF952105,2052368,2052378;HG939456,2052368,2052378;CP007632,2052368,2052378;CP006910,2052368,2052378;CP007572,2052368,2052378;CP007571,2052368,2052378;CP007570,2052368,2052378;
AL732656	Mauve	SHARED	2052379	2052401	.	.	.	Notes=Lenght22	HF952106,2052379,2052401;HF952105,2052379,2052401;HG939456,2052379,2052401;CP007632,2052379,2052401;CP007572,2052379,2052401;CP007571,2052379,2052401;CP007570,2052379,2052401;
AL732656	Mauve	SHARED	2036906	2037039	.	.	.	Notes=Lenght133	CP007572,2036906,2037039;CP007571,2036906,2037039;CP007570,2036906,2037039;
AL732656	Mauve	SHARED	1853313	1853470	.	.	.	Notes=Lenght157	CP007572,1853313,1853470;
AL732656	Mauve	SHARED	640514	640872	.	.	.	Notes=Lenght358	CP007572,640514,640872;
AL732656	Mauve	SHARED	640897	641057	.	.	.	Notes=Lenght160	CP007572,640897,641057;
AL732656	Mauve	SHARED	233375	233426	.	.	.	Notes=Lenght51	CP007572,233375,233426;CP007571,233375,233426;CP007570,233375,233426;
AL732656	Mauve	SHARED	233581	233630	.	.	.	Notes=Lenght49	CP007572,233581,233630;CP007571,233581,233630;CP007570,233581,233630;
AL732656	Mauve	SHARED	202669	202686	.	.	.	Notes=Lenght17	CP007572,202669,202686;CP007571,202669,202686;CP007570,202669,202686;
AL732656	Mauve	SHARED	19583	23525	.	.	.	Notes=Lenght3942	CP007572,19583,23525;CP007571,19583,23525;CP007570,19583,23525;
AL732656	Mauve	SHARED	242398	242891	.	.	.	Notes=Lenght493	CP007570,242398,242891;
AL732656	Mauve	SHARED	255677	257738	.	.	.	Notes=Lenght2061	CP007572,255677,257738;CP007571,255677,257738;CP007570,255677,257738;
AL732656	Mauve	SHARED	2052178	2052284	.	.	.	Notes=Lenght106	CP003919,2052178,2052284;HF952106,2052178,2052284;HF952105,2052178,2052284;HG939456,2052178,2052284;CP006910,2052178,2052284;
AL732656	Mauve	SHARED	637890	638027	.	.	.	Notes=Lenght137	HG939456,637890,638027;
AL732656	Mauve	SHARED	1525372	1525469	.	.	.	Notes=Lenght97	CP003919,1525372,1525469;HF952106,1525372,1525469;HF952105,1525372,1525469;CP007572,1525372,1525469;CP007571,1525372,1525469;CP007570,1525372,1525469;CP010319,1525372,1525469;
AL732656	Mauve	SHARED	1524909	1525371	.	.	.	Notes=Lenght462	CP003919,1524909,1525371;HF952106,1524909,1525371;HF952105,1524909,1525371;CP006910,1524909,1525371;CP007572,1524909,1525371;CP007571,1524909,1525371;CP007570,1524909,1525371;CP010319,1524909,1525371;
AL732656	Mauve	SHARED	877251	877397	.	.	.	Notes=Lenght146	HG939456,877251,877397;CP007632,877251,877397;
AL732656	Mauve	SHARED	2137896	2137944	.	.	.	Notes=Lenght48	CP003919,2137896,2137944;HF952105,2137896,2137944;CP007482,2137896,2137944;CP007565,2137896,2137944;HG939456,2137896,2137944;CP007632,2137896,2137944;CP007572,2137896,2137944;CP007571,2137896,2137944;CP007570,2137896,2137944;FO393392,2137896,2137944;CP011328,2137896,2137944;
AL732656	Mauve	SHARED	1452554	1452569	.	.	.	Notes=Lenght15	CP000114,1452554,1452569;HF952106,1452554,1452569;HF952105,1452554,1452569;CP007482,1452554,1452569;CP007565,1452554,1452569;CP006910,1452554,1452569;CP007572,1452554,1452569;CP007571,1452554,1452569;CP007570,1452554,1452569;FO393392,1452554,1452569;CP011328,1452554,1452569;CP010319,1452554,1452569;
AL732656	Mauve	SHARED	1452276	1452316	.	.	.	Notes=Lenght40	CP000114,1452276,1452316;HF952106,1452276,1452316;HF952105,1452276,1452316;CP007482,1452276,1452316;CP007565,1452276,1452316;CP006910,1452276,1452316;CP007572,1452276,1452316;CP007571,1452276,1452316;CP007570,1452276,1452316;FO393392,1452276,1452316;CP011328,1452276,1452316;CP010319,1452276,1452316;
AL732656	Mauve	SHARED	1451492	1451702	.	.	.	Notes=Lenght210	CP000114,1451492,1451702;HF952106,1451492,1451702;HF952105,1451492,1451702;CP007482,1451492,1451702;CP007565,1451492,1451702;CP006910,1451492,1451702;CP007572,1451492,1451702;CP007571,1451492,1451702;CP007570,1451492,1451702;FO393392,1451492,1451702;CP011328,1451492,1451702;CP010319,1451492,1451702;
AL732656	Mauve	SHARED	1451262	1451458	.	.	.	Notes=Lenght196	CP000114,1451262,1451458;HF952106,1451262,1451458;HF952105,1451262,1451458;CP007482,1451262,1451458;CP007565,1451262,1451458;CP006910,1451262,1451458;CP007572,1451262,1451458;CP007571,1451262,1451458;CP007570,1451262,1451458;FO393392,1451262,1451458;CP011328,1451262,1451458;CP010319,1451262,1451458;
AL732656	Mauve	SHARED	1450873	1451261	.	.	.	Notes=Lenght388	CP000114,1450873,1451261;HF952106,1450873,1451261;HF952105,1450873,1451261;CP007482,1450873,1451261;CP007565,1450873,1451261;CP007572,1450873,1451261;CP007571,1450873,1451261;CP007570,1450873,1451261;FO393392,1450873,1451261;CP011328,1450873,1451261;CP010319,1450873,1451261;
AL732656	Mauve	SHARED	1450756	1450812	.	.	.	Notes=Lenght56	CP000114,1450756,1450812;HF952106,1450756,1450812;HF952105,1450756,1450812;CP007482,1450756,1450812;CP007565,1450756,1450812;CP007572,1450756,1450812;CP007571,1450756,1450812;CP007570,1450756,1450812;FO393392,1450756,1450812;CP011328,1450756,1450812;CP010319,1450756,1450812;
AL732656	Mauve	SHARED	1450626	1450755	.	.	.	Notes=Lenght129	CP000114,1450626,1450755;HF952106,1450626,1450755;HF952105,1450626,1450755;CP007572,1450626,1450755;CP007571,1450626,1450755;CP007570,1450626,1450755;CP010319,1450626,1450755;
AL732656	Mauve	SHARED	2140080	2140641	.	.	.	Notes=Lenght561	CP006910,2140080,2140641;CP007572,2140080,2140641;CP007571,2140080,2140641;CP007570,2140080,2140641;
AL732656	Mauve	SHARED	2139996	2140079	.	.	.	Notes=Lenght83	CP007572,2139996,2140079;CP007571,2139996,2140079;CP007570,2139996,2140079;
AL732656	Mauve	SHARED	1579879	1580611	.	.	.	Notes=Lenght732	CP006910,1579879,1580611;CP007572,1579879,1580611;CP007571,1579879,1580611;CP007570,1579879,1580611;
AL732656	Mauve	SHARED	1580649	1584795	.	.	.	Notes=Lenght4146	CP006910,1580649,1584795;CP007572,1580649,1584795;CP007571,1580649,1584795;CP007570,1580649,1584795;
AL732656	Mauve	SHARED	656905	657006	.	.	.	Notes=Lenght101	CP006910,656905,657006;CP007572,656905,657006;CP007571,656905,657006;CP007570,656905,657006;
AL732656	Mauve	SHARED	656855	656904	.	.	.	Notes=Lenght49	CP007572,656855,656904;CP007571,656855,656904;CP007570,656855,656904;
AL732656	Mauve	SHARED	1575437	1575512	.	.	.	Notes=Lenght75	CP007572,1575437,1575512;CP007571,1575437,1575512;CP007570,1575437,1575512;
AL732656	Mauve	SHARED	1588985	1589009	.	.	.	Notes=Lenght24	CP007572,1588985,1589009;CP007571,1588985,1589009;CP007570,1588985,1589009;
AL732656	Mauve	SHARED	1590486	1590520	.	.	.	Notes=Lenght34	CP007572,1590486,1590520;CP007571,1590486,1590520;CP007570,1590486,1590520;
AL732656	Mauve	SHARED	1590001	1590036	.	.	.	Notes=Lenght35	CP007572,1590001,1590036;CP007571,1590001,1590036;CP007570,1590001,1590036;
AL732656	Mauve	SHARED	1421685	1421863	.	.	.	Notes=Lenght178	CP007631,1421685,1421863;
AL732656	Mauve	SHARED	657007	660907	.	.	.	Notes=Lenght3900	CP007572,657007,660907;CP007571,657007,660907;CP007570,657007,660907;
AL732656	Mauve	SHARED	1798662	1799963	.	.	.	Notes=Lenght1301	CP007632,1798662,1799963;CP007572,1798662,1799963;CP007571,1798662,1799963;CP007570,1798662,1799963;
AL732656	Mauve	SHARED	1800152	1801752	.	.	.	Notes=Lenght1600	CP007632,1800152,1801752;CP007572,1800152,1801752;CP007571,1800152,1801752;CP007570,1800152,1801752;
AL732656	Mauve	SHARED	1588894	1588905	.	.	.	Notes=Lenght11	HF952105,1588894,1588905;CP007572,1588894,1588905;CP007571,1588894,1588905;CP007570,1588894,1588905;
AL732656	Mauve	SHARED	27565	27636	.	.	.	Notes=Lenght71	AE009948,27565,27636;CP003919,27565,27636;HF952106,27565,27636;HF952105,27565,27636;CP007482,27565,27636;CP007565,27565,27636;HG939456,27565,27636;CP007631,27565,27636;CP007632,27565,27636;CP006910,27565,27636;CP007572,27565,27636;CP007571,27565,27636;CP007570,27565,27636;FO393392,27565,27636;CP010867,27565,27636;CP011328,27565,27636;CP011329,27565,27636;CP010319,27565,27636;
AL732656	Mauve	SHARED	1783520	1783576	.	.	.	Notes=Lenght56	CP007572,1783520,1783576;CP007571,1783520,1783576;CP007570,1783520,1783576;
AL732656	Mauve	SHARED	857797	857849	.	.	.	Notes=Lenght52	HF952106,857797,857849;HF952105,857797,857849;CP007482,857797,857849;CP007565,857797,857849;FO393392,857797,857849;CP011328,857797,857849;
AL732656	Mauve	SHARED	2147747	2148696	.	.	.	Notes=Lenght949	HF952105,2147747,2148696;
AL732656	Mauve	SHARED	1113286	1113382	.	.	.	Notes=Lenght96	HF952105,1113286,1113382;HG939456,1113286,1113382;CP007572,1113286,1113382;CP007571,1113286,1113382;CP007570,1113286,1113382;CP010319,1113286,1113382;
AL732656	Mauve	SHARED	1112641	1113189	.	.	.	Notes=Lenght548	HF952105,1112641,1113189;HG939456,1112641,1113189;CP007572,1112641,1113189;CP007571,1112641,1113189;CP007570,1112641,1113189;CP010319,1112641,1113189;
AL732656	Mauve	SHARED	1112551	1112640	.	.	.	Notes=Lenght89	HF952105,1112551,1112640;CP007572,1112551,1112640;CP007571,1112551,1112640;CP007570,1112551,1112640;CP010319,1112551,1112640;
AL732656	Mauve	SHARED	1111932	1111976	.	.	.	Notes=Lenght44	HF952105,1111932,1111976;HG939456,1111932,1111976;CP007572,1111932,1111976;CP007571,1111932,1111976;CP007570,1111932,1111976;CP010319,1111932,1111976;
AL732656	Mauve	SHARED	1110630	1110653	.	.	.	Notes=Lenght23	HF952105,1110630,1110653;HG939456,1110630,1110653;CP007572,1110630,1110653;CP007571,1110630,1110653;CP007570,1110630,1110653;CP010319,1110630,1110653;
AL732656	Mauve	SHARED	1109971	1110602	.	.	.	Notes=Lenght631	HF952105,1109971,1110602;HG939456,1109971,1110602;CP007632,1109971,1110602;CP007572,1109971,1110602;CP007571,1109971,1110602;CP007570,1109971,1110602;CP010319,1109971,1110602;
AL732656	Mauve	SHARED	1109338	1109453	.	.	.	Notes=Lenght115	HF952105,1109338,1109453;HG939456,1109338,1109453;CP007632,1109338,1109453;CP007572,1109338,1109453;CP007571,1109338,1109453;CP007570,1109338,1109453;CP010319,1109338,1109453;
AL732656	Mauve	SHARED	1109064	1109127	.	.	.	Notes=Lenght63	HF952105,1109064,1109127;CP007572,1109064,1109127;CP007571,1109064,1109127;CP007570,1109064,1109127;CP010319,1109064,1109127;
AL732656	Mauve	SHARED	498998	499107	.	.	.	Notes=Lenght109	AE009948,498998,499107;
AL732656	Mauve	SHARED	65231	65347	.	.	.	Notes=Lenght116	CP007632,65231,65347;CP007572,65231,65347;CP007571,65231,65347;CP007570,65231,65347;
AL732656	Mauve	SHARED	1310964	1310981	.	.	.	Notes=Lenght17	HF952104,1310964,1310981;CP007482,1310964,1310981;HG939456,1310964,1310981;CP007572,1310964,1310981;
AL732656	Mauve	SHARED	62626	62639	.	.	.	Notes=Lenght13	HF952105,62626,62639;CP007632,62626,62639;
AL732656	Mauve	SHARED	952370	952408	.	.	.	Notes=Lenght38	CP007572,952370,952408;CP007571,952370,952408;CP007570,952370,952408;
AL732656	Mauve	SHARED	1101057	1102230	.	.	.	Notes=Lenght1173	HF952106,1101057,1102230;HF952105,1101057,1102230;HG939456,1101057,1102230;CP007632,1101057,1102230;CP007572,1101057,1102230;CP007571,1101057,1102230;CP007570,1101057,1102230;CP010319,1101057,1102230;
AL732656	Mauve	SHARED	1100976	1101055	.	.	.	Notes=Lenght79	AE009948,1100976,1101055;HF952106,1100976,1101055;HF952105,1100976,1101055;HG939456,1100976,1101055;CP007632,1100976,1101055;CP007572,1100976,1101055;CP007571,1100976,1101055;CP007570,1100976,1101055;CP011329,1100976,1101055;CP010319,1100976,1101055;
AL732656	Mauve	SHARED	1110902	1111044	.	.	.	Notes=Lenght142	HF952105,1110902,1111044;HG939456,1110902,1111044;CP007572,1110902,1111044;CP007571,1110902,1111044;CP007570,1110902,1111044;CP010319,1110902,1111044;
AL732656	Mauve	SHARED	1110696	1110868	.	.	.	Notes=Lenght172	HF952105,1110696,1110868;HG939456,1110696,1110868;CP007572,1110696,1110868;CP007571,1110696,1110868;CP007570,1110696,1110868;CP010319,1110696,1110868;
AL732656	Mauve	SHARED	497802	497879	.	.	.	Notes=Lenght77	AE009948,497802,497879;HG939456,497802,497879;CP007632,497802,497879;
AL732656	Mauve	SHARED	952040	952078	.	.	.	Notes=Lenght38	HF952106,952040,952078;HF952105,952040,952078;HG939456,952040,952078;CP007632,952040,952078;CP006910,952040,952078;CP007572,952040,952078;CP007571,952040,952078;CP007570,952040,952078;CP010319,952040,952078;
AL732656	Mauve	SHARED	2018962	2019226	.	.	.	Notes=Lenght264	AE009948,2018962,2019226;CP007632,2018962,2019226;CP006910,2018962,2019226;CP007572,2018962,2019226;CP007571,2018962,2019226;CP007570,2018962,2019226;CP011329,2018962,2019226;CP010319,2018962,2019226;
AL732656	Mauve	SHARED	1181805	1181938	.	.	.	Notes=Lenght133	CP007572,1181805,1181938;
AL732656	Mauve	SHARED	1455327	1455461	.	.	.	Notes=Lenght134	CP000114,1455327,1455461;HF952106,1455327,1455461;HF952105,1455327,1455461;CP007482,1455327,1455461;CP007565,1455327,1455461;CP006910,1455327,1455461;CP007572,1455327,1455461;CP007571,1455327,1455461;CP007570,1455327,1455461;FO393392,1455327,1455461;CP011328,1455327,1455461;CP010319,1455327,1455461;
AL732656	Mauve	SHARED	1455122	1455282	.	.	.	Notes=Lenght160	CP000114,1455122,1455282;HF952106,1455122,1455282;HF952105,1455122,1455282;CP007482,1455122,1455282;CP007565,1455122,1455282;CP006910,1455122,1455282;CP007572,1455122,1455282;CP007571,1455122,1455282;CP007570,1455122,1455282;FO393392,1455122,1455282;CP011328,1455122,1455282;CP010319,1455122,1455282;
AL732656	Mauve	SHARED	876844	877223	.	.	.	Notes=Lenght379	HG939456,876844,877223;CP007632,876844,877223;
AL732656	Mauve	SHARED	1588962	1588984	.	.	.	Notes=Lenght22	HF952105,1588962,1588984;CP007572,1588962,1588984;CP007571,1588962,1588984;CP007570,1588962,1588984;CP010319,1588962,1588984;
AL732656	Mauve	SHARED	1588926	1588961	.	.	.	Notes=Lenght35	HF952105,1588926,1588961;CP010319,1588926,1588961;
AL732656	Mauve	SHARED	1588906	1588925	.	.	.	Notes=Lenght19	HF952105,1588906,1588925;CP007572,1588906,1588925;CP007571,1588906,1588925;CP007570,1588906,1588925;CP010319,1588906,1588925;
AL732656	Mauve	SHARED	2017757	2017823	.	.	.	Notes=Lenght66	CP006910,2017757,2017823;CP007572,2017757,2017823;CP007571,2017757,2017823;CP007570,2017757,2017823;CP010319,2017757,2017823;
AL732656	Mauve	SHARED	877419	877602	.	.	.	Notes=Lenght183	HG939456,877419,877602;CP007632,877419,877602;
AL732656	Mauve	SHARED	2017725	2017752	.	.	.	Notes=Lenght27	AE009948,2017725,2017752;CP007632,2017725,2017752;CP006910,2017725,2017752;CP007572,2017725,2017752;CP007571,2017725,2017752;CP007570,2017725,2017752;CP011329,2017725,2017752;CP010319,2017725,2017752;
AL732656	Mauve	SHARED	1196382	1196472	.	.	.	Notes=Lenght90	CP007572,1196382,1196472;
AL732656	Mauve	SHARED	2090252	2090264	.	.	.	Notes=Lenght12	HF952106,2090252,2090264;HG939456,2090252,2090264;CP007632,2090252,2090264;CP007572,2090252,2090264;CP007571,2090252,2090264;CP007570,2090252,2090264;CP010319,2090252,2090264;
AL732656	Mauve	SHARED	2090265	2090276	.	.	.	Notes=Lenght11	HF952106,2090265,2090276;HF952105,2090265,2090276;HG939456,2090265,2090276;CP007632,2090265,2090276;CP007572,2090265,2090276;CP007571,2090265,2090276;CP007570,2090265,2090276;CP010319,2090265,2090276;
AL732656	Mauve	SHARED	2091070	2091420	.	.	.	Notes=Lenght350	HF952106,2091070,2091420;CP007632,2091070,2091420;CP007572,2091070,2091420;CP007571,2091070,2091420;CP007570,2091070,2091420;CP010319,2091070,2091420;
AL732656	Mauve	SHARED	4133	4234	.	.	.	Notes=Lenght101	AE009948,4133,4234;CP000114,4133,4234;CP003810,4133,4234;CP003919,4133,4234;HF952104,4133,4234;HF952106,4133,4234;HF952105,4133,4234;CP007482,4133,4234;CP007565,4133,4234;HG939456,4133,4234;CP007631,4133,4234;CP007632,4133,4234;CP006910,4133,4234;CP007572,4133,4234;CP007571,4133,4234;CP007570,4133,4234;FO393392,4133,4234;CP010867,4133,4234;CP011325,4133,4234;CP011326,4133,4234;CP011327,4133,4234;…
AL732656	Mauve	SHARED	4235	4270	.	.	.	Notes=Lenght35	AE009948,4235,4270;CP000114,4235,4270;CP003810,4235,4270;HF952104,4235,4270;HF952106,4235,4270;HF952105,4235,4270;CP007482,4235,4270;CP007565,4235,4270;HG939456,4235,4270;CP007631,4235,4270;CP007632,4235,4270;CP006910,4235,4270;CP007572,4235,4270;CP007571,4235,4270;CP007570,4235,4270;FO393392,4235,4270;CP010867,4235,4270;CP011325,4235,4270;CP011326,4235,4270;CP011327,4235,4270;CP011328,4235,4270;…
AL732656	Mauve	SHARED	4271	4327	.	.	.	Notes=Lenght56	AE009948,4271,4327;CP000114,4271,4327;CP003810,4271,4327;CP003919,4271,4327;HF952104,4271,4327;HF952106,4271,4327;HF952105,4271,4327;CP007482,4271,4327;CP007565,4271,4327;HG939456,4271,4327;CP007631,4271,4327;CP007632,4271,4327;CP006910,4271,4327;CP007572,4271,4327;CP007571,4271,4327;CP007570,4271,4327;FO393392,4271,4327;CP010867,4271,4327;CP011325,4271,4327;CP011326,4271,4327;CP011327,4271,4327;…
AL732656	Mauve	SHARED	16259	16279	.	.	.	Notes=Lenght20	AE009948,16259,16279;CP000114,16259,16279;CP003810,16259,16279;CP003919,16259,16279;HF952104,16259,16279;HF952106,16259,16279;HF952105,16259,16279;CP007482,16259,16279;HG939456,16259,16279;CP007631,16259,16279;CP007632,16259,16279;CP006910,16259,16279;CP007572,16259,16279;CP007571,16259,16279;CP007570,16259,16279;FO393392,16259,16279;CP010867,16259,16279;CP011325,16259,16279;CP011326,16259,16279;…
AL732656	Mauve	SHARED	16281	16296	.	.	.	Notes=Lenght15	AE009948,16281,16296;CP000114,16281,16296;CP003810,16281,16296;CP003919,16281,16296;HF952104,16281,16296;HF952106,16281,16296;HF952105,16281,16296;CP007482,16281,16296;CP007565,16281,16296;HG939456,16281,16296;CP007631,16281,16296;CP007632,16281,16296;CP007572,16281,16296;CP007571,16281,16296;CP007570,16281,16296;FO393392,16281,16296;CP010867,16281,16296;CP011325,16281,16296;CP011326,16281,16296;…
AL732656	Mauve	SHARED	16355	16759	.	.	.	Notes=Lenght404	AE009948,16355,16759;CP000114,16355,16759;CP003810,16355,16759;CP003919,16355,16759;HF952104,16355,16759;HF952106,16355,16759;HF952105,16355,16759;CP007482,16355,16759;CP007565,16355,16759;HG939456,16355,16759;CP007631,16355,16759;CP007632,16355,16759;CP007572,16355,16759;CP007571,16355,16759;CP007570,16355,16759;FO393392,16355,16759;CP010867,16355,16759;CP011325,16355,16759;CP011326,16355,16759;…
AL732656	Mauve	SHARED	16760	16790	.	.	.	Notes=Lenght30	AE009948,16760,16790;CP000114,16760,16790;CP003810,16760,16790;CP003919,16760,16790;HF952104,16760,16790;HF952106,16760,16790;HF952105,16760,16790;CP007565,16760,16790;HG939456,16760,16790;CP007631,16760,16790;CP007632,16760,16790;CP007572,16760,16790;CP007571,16760,16790;CP007570,16760,16790;FO393392,16760,16790;CP010867,16760,16790;CP011325,16760,16790;CP011326,16760,16790;CP011327,16760,16790;…
AL732656	Mauve	SHARED	16791	16805	.	.	.	Notes=Lenght14	AE009948,16791,16805;CP000114,16791,16805;CP003810,16791,16805;CP003919,16791,16805;HF952104,16791,16805;HF952106,16791,16805;HF952105,16791,16805;CP007565,16791,16805;HG939456,16791,16805;CP007631,16791,16805;CP007632,16791,16805;CP006910,16791,16805;CP007572,16791,16805;CP007571,16791,16805;CP007570,16791,16805;FO393392,16791,16805;CP010867,16791,16805;CP011325,16791,16805;CP011326,16791,16805;…
AL732656	Mauve	SHARED	16806	16912	.	.	.	Notes=Lenght106	AE009948,16806,16912;CP000114,16806,16912;CP003810,16806,16912;CP003919,16806,16912;HF952104,16806,16912;HF952106,16806,16912;HF952105,16806,16912;CP007565,16806,16912;HG939456,16806,16912;CP007631,16806,16912;CP007632,16806,16912;CP006910,16806,16912;CP007572,16806,16912;CP007571,16806,16912;CP007570,16806,16912;CP010867,16806,16912;CP011325,16806,16912;CP011326,16806,16912;CP011327,16806,16912;…
AL732656	Mauve	SHARED	16913	17321	.	.	.	Notes=Lenght408	AE009948,16913,17321;CP000114,16913,17321;CP003810,16913,17321;CP003919,16913,17321;HF952104,16913,17321;HF952106,16913,17321;HF952105,16913,17321;HG939456,16913,17321;CP007631,16913,17321;CP007632,16913,17321;CP006910,16913,17321;CP007572,16913,17321;CP007571,16913,17321;CP007570,16913,17321;CP010867,16913,17321;CP011325,16913,17321;CP011326,16913,17321;CP011327,16913,17321;CP011328,16913,17321;…
AL732656	Mauve	SHARED	17323	17689	.	.	.	Notes=Lenght366	AE009948,17323,17689;CP000114,17323,17689;CP003810,17323,17689;CP003919,17323,17689;HF952104,17323,17689;HF952106,17323,17689;HF952105,17323,17689;HG939456,17323,17689;CP007631,17323,17689;CP007632,17323,17689;CP006910,17323,17689;CP007572,17323,17689;CP007571,17323,17689;CP007570,17323,17689;CP010867,17323,17689;CP011325,17323,17689;CP011326,17323,17689;CP011327,17323,17689;CP011328,17323,17689;…
AL732656	Mauve	SHARED	17690	18101	.	.	.	Notes=Lenght411	AE009948,17690,18101;CP000114,17690,18101;CP003810,17690,18101;CP003919,17690,18101;HF952104,17690,18101;HG939456,17690,18101;CP007631,17690,18101;CP007632,17690,18101;CP006910,17690,18101;CP007572,17690,18101;CP007571,17690,18101;CP007570,17690,18101;CP010867,17690,18101;CP011325,17690,18101;CP011326,17690,18101;CP011327,17690,18101;CP011328,17690,18101;CP011329,17690,18101;CP012419,17690,18101;…
AL732656	Mauve	SHARED	18102	18389	.	.	.	Notes=Lenght287	AE009948,18102,18389;CP000114,18102,18389;CP003810,18102,18389;CP003919,18102,18389;HF952104,18102,18389;HG939456,18102,18389;CP007631,18102,18389;CP007632,18102,18389;CP006910,18102,18389;CP007572,18102,18389;CP007571,18102,18389;CP007570,18102,18389;CP010867,18102,18389;CP011325,18102,18389;CP011326,18102,18389;CP011327,18102,18389;CP011329,18102,18389;CP012419,18102,18389;CP013202,18102,18389;
AL732656	Mauve	SHARED	18391	18534	.	.	.	Notes=Lenght143	AE009948,18391,18534;CP000114,18391,18534;CP003810,18391,18534;HF952104,18391,18534;HF952106,18391,18534;HF952105,18391,18534;HG939456,18391,18534;CP007631,18391,18534;CP007632,18391,18534;CP006910,18391,18534;CP007572,18391,18534;CP007571,18391,18534;CP007570,18391,18534;CP010867,18391,18534;CP011325,18391,18534;CP011326,18391,18534;CP011327,18391,18534;CP011329,18391,18534;CP010319,18391,18534;…
AL732656	Mauve	SHARED	18543	18569	.	.	.	Notes=Lenght26	AE009948,18543,18569;CP000114,18543,18569;CP003810,18543,18569;HF952104,18543,18569;CP007631,18543,18569;CP006910,18543,18569;CP007572,18543,18569;CP007571,18543,18569;CP007570,18543,18569;CP010867,18543,18569;CP011325,18543,18569;CP011326,18543,18569;CP011327,18543,18569;CP011329,18543,18569;CP012419,18543,18569;CP013202,18543,18569;
AL732656	Mauve	SHARED	18571	18851	.	.	.	Notes=Lenght280	AE009948,18571,18851;CP000114,18571,18851;CP003810,18571,18851;HF952104,18571,18851;HG939456,18571,18851;CP007631,18571,18851;CP007632,18571,18851;CP006910,18571,18851;CP007572,18571,18851;CP007571,18571,18851;CP007570,18571,18851;CP010867,18571,18851;CP011325,18571,18851;CP011326,18571,18851;CP011327,18571,18851;CP011329,18571,18851;CP012419,18571,18851;CP013202,18571,18851;
AL732656	Mauve	SHARED	18853	19157	.	.	.	Notes=Lenght304	AE009948,18853,19157;CP000114,18853,19157;CP003810,18853,19157;HF952104,18853,19157;HG939456,18853,19157;CP007631,18853,19157;CP007632,18853,19157;CP006910,18853,19157;CP007572,18853,19157;CP007571,18853,19157;CP007570,18853,19157;CP010867,18853,19157;CP011325,18853,19157;CP011326,18853,19157;CP011327,18853,19157;CP011329,18853,19157;CP012419,18853,19157;CP013202,18853,19157;
AL732656	Mauve	SHARED	19158	19204	.	.	.	Notes=Lenght46	AE009948,19158,19204;CP000114,19158,19204;CP003810,19158,19204;HF952104,19158,19204;CP007631,19158,19204;CP006910,19158,19204;CP007572,19158,19204;CP007571,19158,19204;CP007570,19158,19204;CP010867,19158,19204;CP011325,19158,19204;CP011326,19158,19204;CP011327,19158,19204;CP011329,19158,19204;CP012419,19158,19204;CP013202,19158,19204;
AL732656	Mauve	SHARED	19205	19506	.	.	.	Notes=Lenght301	AE009948,19205,19506;CP000114,19205,19506;CP003810,19205,19506;HF952104,19205,19506;CP007631,19205,19506;CP007572,19205,19506;CP007571,19205,19506;CP007570,19205,19506;CP010867,19205,19506;CP011325,19205,19506;CP011326,19205,19506;CP011327,19205,19506;CP011329,19205,19506;CP012419,19205,19506;CP013202,19205,19506;
AL732656	Mauve	SHARED	19507	19582	.	.	.	Notes=Lenght75	AE009948,19507,19582;CP000114,19507,19582;CP003810,19507,19582;HF952104,19507,19582;CP007631,19507,19582;CP007572,19507,19582;CP007571,19507,19582;CP007570,19507,19582;CP010867,19507,19582;CP011325,19507,19582;CP011326,19507,19582;CP011327,19507,19582;CP011329,19507,19582;CP012419,19507,19582;CP013202,19507,19582;
AL732656	Mauve	SHARED	23533	23873	.	.	.	Notes=Lenght340	AE009948,23533,23873;CP003919,23533,23873;HF952104,23533,23873;HF952105,23533,23873;HG939456,23533,23873;CP007631,23533,23873;CP007632,23533,23873;CP006910,23533,23873;CP007572,23533,23873;CP007571,23533,23873;CP007570,23533,23873;CP010867,23533,23873;CP011329,23533,23873;CP013202,23533,23873;
AL732656	Mauve	SHARED	23874	23908	.	.	.	Notes=Lenght34	AE009948,23874,23908;CP003919,23874,23908;HF952104,23874,23908;HF952105,23874,23908;HG939456,23874,23908;CP007631,23874,23908;CP007632,23874,23908;CP006910,23874,23908;CP007572,23874,23908;CP007571,23874,23908;CP007570,23874,23908;CP010867,23874,23908;CP011329,23874,23908;CP010319,23874,23908;CP013202,23874,23908;
AL732656	Mauve	SHARED	23909	24803	.	.	.	Notes=Lenght894	AE009948,23909,24803;CP003919,23909,24803;HF952104,23909,24803;HF952106,23909,24803;HF952105,23909,24803;HG939456,23909,24803;CP007631,23909,24803;CP007632,23909,24803;CP006910,23909,24803;CP007572,23909,24803;CP007571,23909,24803;CP007570,23909,24803;CP010867,23909,24803;CP011329,23909,24803;CP010319,23909,24803;CP013202,23909,24803;
AL732656	Mauve	SHARED	24804	25320	.	.	.	Notes=Lenght516	AE009948,24804,25320;CP003919,24804,25320;HF952104,24804,25320;HF952106,24804,25320;HF952105,24804,25320;CP007482,24804,25320;CP007565,24804,25320;HG939456,24804,25320;CP007631,24804,25320;CP007632,24804,25320;CP006910,24804,25320;CP007572,24804,25320;CP007571,24804,25320;CP007570,24804,25320;FO393392,24804,25320;CP010867,24804,25320;CP011328,24804,25320;CP011329,24804,25320;CP010319,24804,25320;…
AL732656	Mauve	SHARED	25321	25710	.	.	.	Notes=Lenght389	AE009948,25321,25710;CP003919,25321,25710;HF952104,25321,25710;HF952105,25321,25710;CP007482,25321,25710;CP007565,25321,25710;HG939456,25321,25710;CP007631,25321,25710;CP007632,25321,25710;CP006910,25321,25710;CP007572,25321,25710;CP007571,25321,25710;CP007570,25321,25710;FO393392,25321,25710;CP010867,25321,25710;CP011328,25321,25710;CP011329,25321,25710;CP010319,25321,25710;CP013202,25321,25710;
AL732656	Mauve	SHARED	25711	26264	.	.	.	Notes=Lenght553	AE009948,25711,26264;CP003919,25711,26264;HF952104,25711,26264;CP007482,25711,26264;CP007565,25711,26264;HG939456,25711,26264;CP007631,25711,26264;CP007632,25711,26264;CP006910,25711,26264;CP007572,25711,26264;CP007571,25711,26264;CP007570,25711,26264;FO393392,25711,26264;CP010867,25711,26264;CP011328,25711,26264;CP011329,25711,26264;CP010319,25711,26264;CP013202,25711,26264;
AL732656	Mauve	SHARED	26265	26371	.	.	.	Notes=Lenght106	AE009948,26265,26371;CP003919,26265,26371;HF952104,26265,26371;CP007482,26265,26371;CP007565,26265,26371;HG939456,26265,26371;CP007631,26265,26371;CP007632,26265,26371;CP006910,26265,26371;CP007572,26265,26371;CP007571,26265,26371;CP007570,26265,26371;FO393392,26265,26371;CP010867,26265,26371;CP011328,26265,26371;CP011329,26265,26371;CP013202,26265,26371;
AL732656	Mauve	SHARED	26372	26557	.	.	.	Notes=Lenght185	AE009948,26372,26557;CP003919,26372,26557;HF952104,26372,26557;HF952106,26372,26557;HF952105,26372,26557;CP007482,26372,26557;HG939456,26372,26557;CP007631,26372,26557;CP007632,26372,26557;CP006910,26372,26557;CP007572,26372,26557;CP007571,26372,26557;CP007570,26372,26557;FO393392,26372,26557;CP010867,26372,26557;CP011328,26372,26557;CP011329,26372,26557;CP010319,26372,26557;CP013202,26372,26557;
AL732656	Mauve	SHARED	26559	27115	.	.	.	Notes=Lenght556	AE009948,26559,27115;CP003919,26559,27115;HF952104,26559,27115;HF952106,26559,27115;HF952105,26559,27115;HG939456,26559,27115;CP007631,26559,27115;CP007632,26559,27115;CP006910,26559,27115;CP007572,26559,27115;CP007571,26559,27115;CP007570,26559,27115;CP010867,26559,27115;CP011328,26559,27115;CP011329,26559,27115;CP010319,26559,27115;CP013202,26559,27115;
AL732656	Mauve	SHARED	27118	27268	.	.	.	Notes=Lenght150	AE009948,27118,27268;CP003919,27118,27268;HF952104,27118,27268;HF952106,27118,27268;HF952105,27118,27268;CP007482,27118,27268;HG939456,27118,27268;CP007631,27118,27268;CP007632,27118,27268;CP006910,27118,27268;CP007572,27118,27268;CP007571,27118,27268;CP007570,27118,27268;FO393392,27118,27268;CP010867,27118,27268;CP011328,27118,27268;CP011329,27118,27268;CP010319,27118,27268;CP013202,27118,27268;
AL732656	Mauve	SHARED	27269	27564	.	.	.	Notes=Lenght295	AE009948,27269,27564;CP003919,27269,27564;HF952106,27269,27564;HF952105,27269,27564;CP007482,27269,27564;CP007565,27269,27564;HG939456,27269,27564;CP007631,27269,27564;CP006910,27269,27564;CP007571,27269,27564;CP007570,27269,27564;FO393392,27269,27564;CP010867,27269,27564;CP011328,27269,27564;CP010319,27269,27564;CP013202,27269,27564;
AL732656	Mauve	SHARED	27643	28003	.	.	.	Notes=Lenght360	AE009948,27643,28003;CP003919,27643,28003;HF952104,27643,28003;HF952106,27643,28003;HF952105,27643,28003;CP007482,27643,28003;CP007565,27643,28003;HG939456,27643,28003;CP007631,27643,28003;CP007632,27643,28003;CP006910,27643,28003;CP007572,27643,28003;CP007571,27643,28003;CP007570,27643,28003;FO393392,27643,28003;CP010867,27643,28003;CP011328,27643,28003;CP011329,27643,28003;CP013202,27643,28003;
AL732656	Mauve	SHARED	33711	33748	.	.	.	Notes=Lenght37	AE009948,33711,33748;CP000114,33711,33748;CP003810,33711,33748;CP003919,33711,33748;HF952104,33711,33748;CP007482,33711,33748;CP007565,33711,33748;HG939456,33711,33748;CP007631,33711,33748;CP007632,33711,33748;CP006910,33711,33748;CP007572,33711,33748;CP007571,33711,33748;CP007570,33711,33748;FO393392,33711,33748;CP010867,33711,33748;CP011325,33711,33748;CP011326,33711,33748;CP011327,33711,33748;…
AL732656	Mauve	SHARED	40402	40420	.	.	.	Notes=Lenght18	CP000114,40402,40420;CP003810,40402,40420;CP003919,40402,40420;HF952104,40402,40420;HF952106,40402,40420;HF952105,40402,40420;CP007482,40402,40420;CP007565,40402,40420;HG939456,40402,40420;CP007631,40402,40420;FO393392,40402,40420;CP010867,40402,40420;CP011325,40402,40420;CP011326,40402,40420;CP011327,40402,40420;CP011328,40402,40420;CP012419,40402,40420;CP013202,40402,40420;
AL732656	Mauve	SHARED	40421	40591	.	.	.	Notes=Lenght170	AE009948,40421,40591;CP000114,40421,40591;CP003810,40421,40591;CP003919,40421,40591;HF952104,40421,40591;HF952106,40421,40591;HF952105,40421,40591;CP007482,40421,40591;CP007565,40421,40591;HG939456,40421,40591;CP007631,40421,40591;CP007632,40421,40591;FO393392,40421,40591;CP010867,40421,40591;CP011325,40421,40591;CP011326,40421,40591;CP011327,40421,40591;CP011328,40421,40591;CP011329,40421,40591;…
AL732656	Mauve	SHARED	43889	44570	.	.	.	Notes=Lenght681	AE009948,43889,44570;CP000114,43889,44570;CP003810,43889,44570;CP003919,43889,44570;HF952104,43889,44570;HF952106,43889,44570;HF952105,43889,44570;CP007482,43889,44570;CP007565,43889,44570;HG939456,43889,44570;CP007631,43889,44570;CP006910,43889,44570;CP007572,43889,44570;CP007571,43889,44570;CP007570,43889,44570;FO393392,43889,44570;CP010867,43889,44570;CP011325,43889,44570;CP011326,43889,44570;…
AL732656	Mauve	SHARED	48337	48357	.	.	.	Notes=Lenght20	AE009948,48337,48357;CP000114,48337,48357;CP003810,48337,48357;CP003919,48337,48357;HF952104,48337,48357;CP007482,48337,48357;CP007565,48337,48357;HG939456,48337,48357;CP007631,48337,48357;CP007632,48337,48357;CP006910,48337,48357;CP007572,48337,48357;CP007571,48337,48357;CP007570,48337,48357;FO393392,48337,48357;CP010867,48337,48357;CP011325,48337,48357;CP011326,48337,48357;CP011327,48337,48357;…
AL732656	Mauve	SHARED	59155	59172	.	.	.	Notes=Lenght17	AE009948,59155,59172;CP000114,59155,59172;CP003810,59155,59172;HF952104,59155,59172;CP007631,59155,59172;CP007572,59155,59172;CP007571,59155,59172;CP007570,59155,59172;CP010867,59155,59172;CP011325,59155,59172;CP011326,59155,59172;CP011327,59155,59172;CP011329,59155,59172;CP012419,59155,59172;CP013202,59155,59172;
AL732656	Mauve	SHARED	59173	59203	.	.	.	Notes=Lenght30	AE009948,59173,59203;CP000114,59173,59203;CP003810,59173,59203;CP003919,59173,59203;HF952104,59173,59203;HF952105,59173,59203;CP007482,59173,59203;CP007565,59173,59203;HG939456,59173,59203;CP007631,59173,59203;CP007632,59173,59203;CP007572,59173,59203;CP007571,59173,59203;CP007570,59173,59203;FO393392,59173,59203;CP010867,59173,59203;CP011325,59173,59203;CP011326,59173,59203;CP011327,59173,59203;…
AL732656	Mauve	SHARED	59204	59294	.	.	.	Notes=Lenght90	AE009948,59204,59294;CP000114,59204,59294;CP003810,59204,59294;CP003919,59204,59294;HF952104,59204,59294;HF952105,59204,59294;CP007482,59204,59294;CP007565,59204,59294;HG939456,59204,59294;CP007631,59204,59294;CP007632,59204,59294;CP006910,59204,59294;CP007572,59204,59294;CP007571,59204,59294;CP007570,59204,59294;FO393392,59204,59294;CP010867,59204,59294;CP011325,59204,59294;CP011326,59204,59294;…
AL732656	Mauve	SHARED	59295	59377	.	.	.	Notes=Lenght82	AE009948,59295,59377;CP000114,59295,59377;CP003810,59295,59377;CP003919,59295,59377;HF952104,59295,59377;HF952105,59295,59377;CP007482,59295,59377;CP007565,59295,59377;HG939456,59295,59377;CP007631,59295,59377;CP007632,59295,59377;CP007572,59295,59377;CP007571,59295,59377;CP007570,59295,59377;FO393392,59295,59377;CP010867,59295,59377;CP011325,59295,59377;CP011326,59295,59377;CP011327,59295,59377;…
AL732656	Mauve	SHARED	59378	59427	.	.	.	Notes=Lenght49	AE009948,59378,59427;CP000114,59378,59427;CP003810,59378,59427;CP003919,59378,59427;HF952104,59378,59427;HF952105,59378,59427;CP007482,59378,59427;CP007565,59378,59427;HG939456,59378,59427;CP007631,59378,59427;CP007632,59378,59427;CP006910,59378,59427;CP007572,59378,59427;CP007571,59378,59427;CP007570,59378,59427;FO393392,59378,59427;CP010867,59378,59427;CP011325,59378,59427;CP011326,59378,59427;…
AL732656	Mauve	SHARED	64777	64957	.	.	.	Notes=Lenght180	AE009948,64777,64957;CP003919,64777,64957;HF952104,64777,64957;HF952106,64777,64957;CP007482,64777,64957;CP007565,64777,64957;HG939456,64777,64957;CP007631,64777,64957;CP007632,64777,64957;CP006910,64777,64957;CP007572,64777,64957;CP007571,64777,64957;CP007570,64777,64957;FO393392,64777,64957;CP010867,64777,64957;CP011328,64777,64957;CP011329,64777,64957;CP010319,64777,64957;CP013202,64777,64957;
AL732656	Mauve	SHARED	65348	65429	.	.	.	Notes=Lenght81	AE009948,65348,65429;CP003919,65348,65429;HF952104,65348,65429;HF952106,65348,65429;CP007482,65348,65429;CP007565,65348,65429;HG939456,65348,65429;CP007631,65348,65429;CP007632,65348,65429;CP006910,65348,65429;CP007572,65348,65429;CP007571,65348,65429;CP007570,65348,65429;FO393392,65348,65429;CP010867,65348,65429;CP011328,65348,65429;CP011329,65348,65429;CP010319,65348,65429;CP013202,65348,65429;
AL732656	Mauve	SHARED	72621	72784	.	.	.	Notes=Lenght163	AE009948,72621,72784;CP000114,72621,72784;CP003810,72621,72784;CP003919,72621,72784;HF952104,72621,72784;HF952106,72621,72784;HF952105,72621,72784;HG939456,72621,72784;CP007631,72621,72784;CP007632,72621,72784;CP006910,72621,72784;CP007572,72621,72784;CP007571,72621,72784;CP007570,72621,72784;CP010867,72621,72784;CP011325,72621,72784;CP011326,72621,72784;CP011327,72621,72784;CP011329,72621,72784;…
AL732656	Mauve	SHARED	76841	76852	.	.	.	Notes=Lenght11	AE009948,76841,76852;CP000114,76841,76852;CP003810,76841,76852;CP003919,76841,76852;HF952104,76841,76852;HF952106,76841,76852;CP007482,76841,76852;CP007565,76841,76852;CP007631,76841,76852;CP007632,76841,76852;CP006910,76841,76852;FO393392,76841,76852;CP010867,76841,76852;CP011325,76841,76852;CP011326,76841,76852;CP011327,76841,76852;CP011328,76841,76852;CP011329,76841,76852;CP010319,76841,76852;…
AL732656	Mauve	SHARED	76853	76872	.	.	.	Notes=Lenght19	AE009948,76853,76872;CP000114,76853,76872;CP003810,76853,76872;CP003919,76853,76872;HF952104,76853,76872;HF952106,76853,76872;CP007482,76853,76872;CP007565,76853,76872;CP007631,76853,76872;CP007632,76853,76872;CP006910,76853,76872;FO393392,76853,76872;CP010867,76853,76872;CP011325,76853,76872;CP011326,76853,76872;CP011327,76853,76872;CP011328,76853,76872;CP011329,76853,76872;CP010319,76853,76872;…
AL732656	Mauve	SHARED	92344	92601	.	.	.	Notes=Lenght257	AE009948,92344,92601;CP000114,92344,92601;CP003810,92344,92601;CP003919,92344,92601;HF952104,92344,92601;HF952106,92344,92601;HF952105,92344,92601;CP007482,92344,92601;CP007565,92344,92601;HG939456,92344,92601;CP007631,92344,92601;CP007632,92344,92601;CP006910,92344,92601;CP007572,92344,92601;FO393392,92344,92601;CP010867,92344,92601;CP011325,92344,92601;CP011326,92344,92601;CP011328,92344,92601;…
AL732656	Mauve	SHARED	92749	93093	.	.	.	Notes=Lenght344	AE009948,92749,93093;CP000114,92749,93093;CP003810,92749,93093;CP003919,92749,93093;HF952104,92749,93093;HF952106,92749,93093;HF952105,92749,93093;CP007482,92749,93093;CP007565,92749,93093;HG939456,92749,93093;CP007631,92749,93093;CP007632,92749,93093;CP006910,92749,93093;CP007572,92749,93093;FO393392,92749,93093;CP010867,92749,93093;CP011325,92749,93093;CP011326,92749,93093;CP011328,92749,93093;…
AL732656	Mauve	SHARED	94294	95687	.	.	.	Notes=Lenght1393	AE009948,94294,95687;CP000114,94294,95687;CP003810,94294,95687;CP003919,94294,95687;HF952104,94294,95687;HF952106,94294,95687;HF952105,94294,95687;CP007482,94294,95687;HG939456,94294,95687;CP007631,94294,95687;CP007632,94294,95687;CP006910,94294,95687;CP007572,94294,95687;CP007571,94294,95687;CP007570,94294,95687;CP010867,94294,95687;CP011325,94294,95687;CP011328,94294,95687;CP011329,94294,95687;…
AL732656	Mauve	SHARED	95688	96240	.	.	.	Notes=Lenght552	AE009948,95688,96240;CP000114,95688,96240;CP003810,95688,96240;CP003919,95688,96240;HF952104,95688,96240;HF952106,95688,96240;HF952105,95688,96240;CP007482,95688,96240;HG939456,95688,96240;CP007631,95688,96240;CP007632,95688,96240;CP006910,95688,96240;CP007572,95688,96240;CP007571,95688,96240;CP007570,95688,96240;CP010867,95688,96240;CP011325,95688,96240;CP011326,95688,96240;CP011327,95688,96240;…
AL732656	Mauve	SHARED	96241	96280	.	.	.	Notes=Lenght39	AE009948,96241,96280;CP000114,96241,96280;CP003810,96241,96280;CP003919,96241,96280;HF952104,96241,96280;HF952106,96241,96280;HF952105,96241,96280;HG939456,96241,96280;CP007631,96241,96280;CP007632,96241,96280;CP006910,96241,96280;CP007572,96241,96280;CP007571,96241,96280;CP007570,96241,96280;CP010867,96241,96280;CP011325,96241,96280;CP011326,96241,96280;CP011327,96241,96280;CP011328,96241,96280;…
AL732656	Mauve	SHARED	96281	96429	.	.	.	Notes=Lenght148	AE009948,96281,96429;CP000114,96281,96429;CP003810,96281,96429;CP003919,96281,96429;HF952104,96281,96429;HF952106,96281,96429;HF952105,96281,96429;CP007482,96281,96429;HG939456,96281,96429;CP007631,96281,96429;CP007632,96281,96429;CP006910,96281,96429;CP007572,96281,96429;CP007571,96281,96429;CP007570,96281,96429;CP010867,96281,96429;CP011325,96281,96429;CP011326,96281,96429;CP011327,96281,96429;…
AL732656	Mauve	SHARED	96442	96498	.	.	.	Notes=Lenght56	AE009948,96442,96498;CP000114,96442,96498;CP003810,96442,96498;CP003919,96442,96498;HF952104,96442,96498;HF952106,96442,96498;HF952105,96442,96498;CP007482,96442,96498;CP007565,96442,96498;HG939456,96442,96498;CP007631,96442,96498;CP007632,96442,96498;CP006910,96442,96498;CP007572,96442,96498;CP007571,96442,96498;CP007570,96442,96498;FO393392,96442,96498;CP010867,96442,96498;CP011325,96442,96498;…
AL732656	Mauve	SHARED	96507	96554	.	.	.	Notes=Lenght47	AE009948,96507,96554;CP000114,96507,96554;CP003810,96507,96554;CP003919,96507,96554;HF952104,96507,96554;HF952106,96507,96554;HF952105,96507,96554;HG939456,96507,96554;CP007631,96507,96554;CP007632,96507,96554;CP006910,96507,96554;CP007572,96507,96554;CP007571,96507,96554;CP007570,96507,96554;CP010867,96507,96554;CP011325,96507,96554;CP011326,96507,96554;CP011328,96507,96554;CP011329,96507,96554;…
AL732656	Mauve	SHARED	96555	96664	.	.	.	Notes=Lenght109	AE009948,96555,96664;CP000114,96555,96664;CP003810,96555,96664;CP003919,96555,96664;HF952104,96555,96664;HF952106,96555,96664;HF952105,96555,96664;CP007482,96555,96664;CP007565,96555,96664;HG939456,96555,96664;CP007631,96555,96664;CP007632,96555,96664;CP006910,96555,96664;CP007572,96555,96664;CP007571,96555,96664;CP007570,96555,96664;FO393392,96555,96664;CP010867,96555,96664;CP011325,96555,96664;…
AL732656	Mauve	SHARED	96665	96723	.	.	.	Notes=Lenght58	AE009948,96665,96723;CP000114,96665,96723;CP003810,96665,96723;CP003919,96665,96723;HF952104,96665,96723;HF952106,96665,96723;HF952105,96665,96723;HG939456,96665,96723;CP007631,96665,96723;CP007632,96665,96723;CP006910,96665,96723;CP007572,96665,96723;CP007571,96665,96723;CP007570,96665,96723;CP010867,96665,96723;CP011325,96665,96723;CP011326,96665,96723;CP011328,96665,96723;CP011329,96665,96723;…
AL732656	Mauve	SHARED	96724	96768	.	.	.	Notes=Lenght44	AE009948,96724,96768;CP000114,96724,96768;CP003810,96724,96768;CP003919,96724,96768;HF952104,96724,96768;HF952106,96724,96768;HF952105,96724,96768;CP007482,96724,96768;CP007565,96724,96768;HG939456,96724,96768;CP007631,96724,96768;CP007632,96724,96768;CP006910,96724,96768;CP007572,96724,96768;CP007571,96724,96768;CP007570,96724,96768;FO393392,96724,96768;CP010867,96724,96768;CP011325,96724,96768;…
AL732656	Mauve	SHARED	96769	96809	.	.	.	Notes=Lenght40	AE009948,96769,96809;CP000114,96769,96809;CP003810,96769,96809;CP003919,96769,96809;HF952104,96769,96809;HF952106,96769,96809;HF952105,96769,96809;CP007482,96769,96809;HG939456,96769,96809;CP007631,96769,96809;CP007632,96769,96809;CP006910,96769,96809;CP007572,96769,96809;CP007571,96769,96809;CP007570,96769,96809;FO393392,96769,96809;CP010867,96769,96809;CP011325,96769,96809;CP011326,96769,96809;…
AL732656	Mauve	SHARED	96810	96970	.	.	.	Notes=Lenght160	AE009948,96810,96970;CP000114,96810,96970;CP003810,96810,96970;CP003919,96810,96970;HF952104,96810,96970;HF952106,96810,96970;HF952105,96810,96970;CP007482,96810,96970;CP007565,96810,96970;HG939456,96810,96970;CP007631,96810,96970;CP007632,96810,96970;CP006910,96810,96970;CP007572,96810,96970;CP007571,96810,96970;CP007570,96810,96970;FO393392,96810,96970;CP010867,96810,96970;CP011325,96810,96970;…
AL732656	Mauve	SHARED	96971	97020	.	.	.	Notes=Lenght49	AE009948,96971,97020;CP000114,96971,97020;CP003810,96971,97020;CP003919,96971,97020;HF952104,96971,97020;HF952106,96971,97020;HF952105,96971,97020;CP007482,96971,97020;HG939456,96971,97020;CP007631,96971,97020;CP007632,96971,97020;CP006910,96971,97020;CP007572,96971,97020;CP007571,96971,97020;CP007570,96971,97020;CP010867,96971,97020;CP011325,96971,97020;CP011326,96971,97020;CP011328,96971,97020;…
AL732656	Mauve	SHARED	97021	97337	.	.	.	Notes=Lenght316	AE009948,97021,97337;CP000114,97021,97337;CP003810,97021,97337;CP003919,97021,97337;HF952104,97021,97337;HF952106,97021,97337;HF952105,97021,97337;CP007482,97021,97337;CP007565,97021,97337;HG939456,97021,97337;CP007631,97021,97337;CP007632,97021,97337;CP006910,97021,97337;CP007572,97021,97337;CP007571,97021,97337;CP007570,97021,97337;FO393392,97021,97337;CP010867,97021,97337;CP011325,97021,97337;…
AL732656	Mauve	SHARED	97389	97405	.	.	.	Notes=Lenght16	AE009948,97389,97405;CP003919,97389,97405;HF952104,97389,97405;HF952106,97389,97405;HF952105,97389,97405;CP007482,97389,97405;CP007565,97389,97405;HG939456,97389,97405;CP007631,97389,97405;CP007632,97389,97405;CP006910,97389,97405;CP007572,97389,97405;CP007571,97389,97405;CP007570,97389,97405;FO393392,97389,97405;CP010867,97389,97405;CP011328,97389,97405;CP011329,97389,97405;CP010319,97389,97405;…
AL732656	Mauve	SHARED	97406	97418	.	.	.	Notes=Lenght12	AE009948,97406,97418;CP003919,97406,97418;HF952104,97406,97418;HF952106,97406,97418;HF952105,97406,97418;CP007482,97406,97418;CP007565,97406,97418;HG939456,97406,97418;CP007631,97406,97418;CP007632,97406,97418;CP006910,97406,97418;CP007572,97406,97418;CP007571,97406,97418;CP007570,97406,97418;FO393392,97406,97418;CP010867,97406,97418;CP011328,97406,97418;CP011329,97406,97418;CP010319,97406,97418;…
AL732656	Mauve	SHARED	97425	97735	.	.	.	Notes=Lenght310	AE009948,97425,97735;CP000114,97425,97735;CP003810,97425,97735;CP003919,97425,97735;HF952104,97425,97735;HF952106,97425,97735;HF952105,97425,97735;CP007482,97425,97735;CP007565,97425,97735;HG939456,97425,97735;CP007631,97425,97735;CP007632,97425,97735;CP006910,97425,97735;CP007572,97425,97735;CP007571,97425,97735;CP007570,97425,97735;FO393392,97425,97735;CP010867,97425,97735;CP011325,97425,97735;…
AL732656	Mauve	SHARED	97934	98009	.	.	.	Notes=Lenght75	AE009948,97934,98009;CP000114,97934,98009;CP003810,97934,98009;CP003919,97934,98009;HF952104,97934,98009;HF952106,97934,98009;HF952105,97934,98009;CP007482,97934,98009;CP007565,97934,98009;HG939456,97934,98009;CP007631,97934,98009;CP006910,97934,98009;CP007572,97934,98009;CP007571,97934,98009;CP007570,97934,98009;FO393392,97934,98009;CP010867,97934,98009;CP011325,97934,98009;CP011326,97934,98009;…
AL732656	Mauve	SHARED	98011	98089	.	.	.	Notes=Lenght78	AE009948,98011,98089;CP000114,98011,98089;CP003810,98011,98089;CP003919,98011,98089;HF952104,98011,98089;HF952106,98011,98089;HF952105,98011,98089;HG939456,98011,98089;CP007631,98011,98089;CP006910,98011,98089;CP007572,98011,98089;CP007571,98011,98089;CP007570,98011,98089;CP010867,98011,98089;CP011325,98011,98089;CP011326,98011,98089;CP011329,98011,98089;CP010319,98011,98089;CP012419,98011,98089;…
AL732656	Mauve	SHARED	98144	98264	.	.	.	Notes=Lenght120	AE009948,98144,98264;CP000114,98144,98264;CP003810,98144,98264;HF952104,98144,98264;HF952106,98144,98264;HF952105,98144,98264;HG939456,98144,98264;CP007631,98144,98264;CP006910,98144,98264;CP007572,98144,98264;CP007571,98144,98264;CP007570,98144,98264;CP010867,98144,98264;CP011325,98144,98264;CP011326,98144,98264;CP011329,98144,98264;CP010319,98144,98264;CP012419,98144,98264;CP013202,98144,98264;
AL732656	Mauve	SHARED	107196	107456	.	.	.	Notes=Lenght260	AE009948,107196,107456;CP000114,107196,107456;CP003810,107196,107456;CP003919,107196,107456;HF952104,107196,107456;HF952106,107196,107456;HF952105,107196,107456;CP007482,107196,107456;CP007565,107196,107456;HG939456,107196,107456;CP007631,107196,107456;CP007632,107196,107456;CP007572,107196,107456;CP007571,107196,107456;CP007570,107196,107456;FO393392,107196,107456;CP010867,107196,107456;CP011325…
AL732656	Mauve	SHARED	107705	107728	.	.	.	Notes=Lenght23	AE009948,107705,107728;HF952104,107705,107728;HF952106,107705,107728;HF952105,107705,107728;CP007631,107705,107728;CP007632,107705,107728;CP006910,107705,107728;CP007572,107705,107728;CP007571,107705,107728;CP007570,107705,107728;CP010867,107705,107728;CP011329,107705,107728;CP012419,107705,107728;CP013202,107705,107728;
AL732656	Mauve	SHARED	132766	132829	.	.	.	Notes=Lenght63	AE009948,132766,132829;CP000114,132766,132829;CP003810,132766,132829;HF952104,132766,132829;HF952106,132766,132829;HF952105,132766,132829;HG939456,132766,132829;CP007631,132766,132829;CP007632,132766,132829;CP006910,132766,132829;CP007572,132766,132829;CP007571,132766,132829;CP007570,132766,132829;CP010867,132766,132829;CP011325,132766,132829;CP011326,132766,132829;CP011327,132766,132829;CP011329…
AL732656	Mauve	SHARED	134016	134073	.	.	.	Notes=Lenght57	AE009948,134016,134073;CP000114,134016,134073;CP003810,134016,134073;CP003919,134016,134073;HF952104,134016,134073;HF952106,134016,134073;HF952105,134016,134073;HG939456,134016,134073;CP007631,134016,134073;CP007632,134016,134073;CP006910,134016,134073;CP007572,134016,134073;CP007571,134016,134073;CP007570,134016,134073;CP010867,134016,134073;CP011325,134016,134073;CP011326,134016,134073;CP011327…
AL732656	Mauve	SHARED	142775	142914	.	.	.	Notes=Lenght139	AE009948,142775,142914;CP003919,142775,142914;HF952104,142775,142914;HF952106,142775,142914;HF952105,142775,142914;CP007482,142775,142914;CP007565,142775,142914;HG939456,142775,142914;CP007631,142775,142914;CP007632,142775,142914;CP006910,142775,142914;CP007572,142775,142914;CP007571,142775,142914;CP007570,142775,142914;FO393392,142775,142914;CP010867,142775,142914;CP011328,142775,142914;CP011329…
AL732656	Mauve	SHARED	165300	165402	.	.	.	Notes=Lenght102	CP000114,165300,165402;CP003810,165300,165402;CP003919,165300,165402;HF952106,165300,165402;HF952105,165300,165402;CP007482,165300,165402;CP007565,165300,165402;HG939456,165300,165402;CP007631,165300,165402;CP007632,165300,165402;CP006910,165300,165402;CP007572,165300,165402;CP007571,165300,165402;CP007570,165300,165402;FO393392,165300,165402;CP011325,165300,165402;CP011326,165300,165402;CP011327…
AL732656	Mauve	SHARED	166549	166649	.	.	.	Notes=Lenght100	AE009948,166549,166649;CP000114,166549,166649;CP003810,166549,166649;CP003919,166549,166649;HF952106,166549,166649;HF952105,166549,166649;CP007482,166549,166649;CP007565,166549,166649;HG939456,166549,166649;CP007631,166549,166649;CP007632,166549,166649;CP006910,166549,166649;CP007572,166549,166649;CP007571,166549,166649;CP007570,166549,166649;FO393392,166549,166649;CP010867,166549,166649;CP011325…
AL732656	Mauve	SHARED	166650	168445	.	.	.	Notes=Lenght1795	AE009948,166650,168445;CP000114,166650,168445;CP003810,166650,168445;CP003919,166650,168445;HF952106,166650,168445;HF952105,166650,168445;CP007482,166650,168445;CP007565,166650,168445;HG939456,166650,168445;CP007632,166650,168445;CP006910,166650,168445;CP007572,166650,168445;CP007571,166650,168445;CP007570,166650,168445;FO393392,166650,168445;CP011325,166650,168445;CP011326,166650,168445;CP011327…
AL732656	Mauve	SHARED	169150	169899	.	.	.	Notes=Lenght749	CP003810,169150,169899;CP003919,169150,169899;HF952104,169150,169899;HF952106,169150,169899;HF952105,169150,169899;CP007482,169150,169899;CP007565,169150,169899;HG939456,169150,169899;CP006910,169150,169899;CP007572,169150,169899;CP007571,169150,169899;CP007570,169150,169899;FO393392,169150,169899;CP010867,169150,169899;CP011325,169150,169899;CP011327,169150,169899;CP011328,169150,169899;CP011329…
AL732656	Mauve	SHARED	190080	190090	.	.	.	Notes=Lenght10	AE009948,190080,190090;CP000114,190080,190090;CP003810,190080,190090;CP003919,190080,190090;HF952104,190080,190090;HF952106,190080,190090;HF952105,190080,190090;CP007482,190080,190090;CP007565,190080,190090;CP007631,190080,190090;CP007632,190080,190090;CP006910,190080,190090;CP007572,190080,190090;CP007571,190080,190090;CP007570,190080,190090;FO393392,190080,190090;CP010867,190080,190090;CP011325…
AL732656	Mauve	SHARED	190597	190744	.	.	.	Notes=Lenght147	AE009948,190597,190744;CP000114,190597,190744;CP003810,190597,190744;CP003919,190597,190744;HF952104,190597,190744;HF952106,190597,190744;HF952105,190597,190744;CP007482,190597,190744;CP007565,190597,190744;CP007631,190597,190744;CP007632,190597,190744;CP006910,190597,190744;CP007572,190597,190744;CP007571,190597,190744;CP007570,190597,190744;FO393392,190597,190744;CP010867,190597,190744;CP011325…
AL732656	Mauve	SHARED	193265	193284	.	.	.	Notes=Lenght19	AE009948,193265,193284;CP000114,193265,193284;CP003810,193265,193284;CP003919,193265,193284;HF952104,193265,193284;CP007482,193265,193284;CP007565,193265,193284;HG939456,193265,193284;CP007631,193265,193284;CP007632,193265,193284;FO393392,193265,193284;CP010867,193265,193284;CP011325,193265,193284;CP011326,193265,193284;CP011327,193265,193284;CP011328,193265,193284;CP011329,193265,193284;CP010319…
AL732656	Mauve	SHARED	193481	193939	.	.	.	Notes=Lenght458	AE009948,193481,193939;CP000114,193481,193939;CP003810,193481,193939;CP003919,193481,193939;HF952104,193481,193939;HF952106,193481,193939;HF952105,193481,193939;CP007482,193481,193939;CP007565,193481,193939;HG939456,193481,193939;CP007631,193481,193939;CP007632,193481,193939;FO393392,193481,193939;CP010867,193481,193939;CP011325,193481,193939;CP011326,193481,193939;CP011327,193481,193939;CP011328…
AL732656	Mauve	SHARED	194490	194507	.	.	.	Notes=Lenght17	AE009948,194490,194507;CP000114,194490,194507;CP003810,194490,194507;CP003919,194490,194507;HF952104,194490,194507;HF952106,194490,194507;HF952105,194490,194507;HG939456,194490,194507;CP007631,194490,194507;CP007632,194490,194507;CP006910,194490,194507;CP007572,194490,194507;CP007571,194490,194507;CP007570,194490,194507;CP010867,194490,194507;CP011325,194490,194507;CP011326,194490,194507;CP011327…
AL732656	Mauve	SHARED	201165	201548	.	.	.	Notes=Lenght383	AE009948,201165,201548;CP000114,201165,201548;CP003810,201165,201548;CP003919,201165,201548;HF952104,201165,201548;HF952106,201165,201548;HF952105,201165,201548;HG939456,201165,201548;CP007631,201165,201548;CP007632,201165,201548;CP006910,201165,201548;CP007572,201165,201548;CP007571,201165,201548;CP007570,201165,201548;CP010867,201165,201548;CP011325,201165,201548;CP011326,201165,201548;CP011327…
AL732656	Mauve	SHARED	213874	214614	.	.	.	Notes=Lenght740	AE009948,213874,214614;CP000114,213874,214614;CP003810,213874,214614;HF952104,213874,214614;HF952106,213874,214614;HF952105,213874,214614;CP007482,213874,214614;CP007565,213874,214614;HG939456,213874,214614;CP007631,213874,214614;CP007632,213874,214614;CP006910,213874,214614;CP007572,213874,214614;CP007571,213874,214614;CP007570,213874,214614;FO393392,213874,214614;CP010867,213874,214614;CP011325…
AL732656	Mauve	SHARED	232721	233374	.	.	.	Notes=Lenght653	AE009948,232721,233374;CP000114,232721,233374;CP003810,232721,233374;HF952104,232721,233374;CP007631,232721,233374;CP007572,232721,233374;CP007571,232721,233374;CP007570,232721,233374;CP010867,232721,233374;CP011325,232721,233374;CP011326,232721,233374;CP011327,232721,233374;CP011329,232721,233374;CP012419,232721,233374;CP013202,232721,233374;
AL732656	Mauve	SHARED	233427	233580	.	.	.	Notes=Lenght153	AE009948,233427,233580;CP000114,233427,233580;CP003810,233427,233580;HF952104,233427,233580;CP007631,233427,233580;CP007572,233427,233580;CP007571,233427,233580;CP007570,233427,233580;CP010867,233427,233580;CP011325,233427,233580;CP011326,233427,233580;CP011327,233427,233580;CP011329,233427,233580;CP012419,233427,233580;CP013202,233427,233580;
AL732656	Mauve	SHARED	233631	234126	.	.	.	Notes=Lenght495	AE009948,233631,234126;CP000114,233631,234126;CP003810,233631,234126;HF952104,233631,234126;CP007631,233631,234126;CP007572,233631,234126;CP007571,233631,234126;CP007570,233631,234126;CP010867,233631,234126;CP011325,233631,234126;CP011326,233631,234126;CP011327,233631,234126;CP011329,233631,234126;CP012419,233631,234126;CP013202,233631,234126;
AL732656	Mauve	SHARED	234408	234446	.	.	.	Notes=Lenght38	CP000114,234408,234446;CP003810,234408,234446;HF952104,234408,234446;CP007631,234408,234446;CP007572,234408,234446;CP007571,234408,234446;CP007570,234408,234446;CP010867,234408,234446;CP011325,234408,234446;CP011326,234408,234446;CP011327,234408,234446;CP011329,234408,234446;CP012419,234408,234446;CP013202,234408,234446;
AL732656	Mauve	SHARED	234447	235543	.	.	.	Notes=Lenght1096	AE009948,234447,235543;CP000114,234447,235543;CP003810,234447,235543;HF952104,234447,235543;CP007631,234447,235543;CP007572,234447,235543;CP007571,234447,235543;CP007570,234447,235543;CP010867,234447,235543;CP011325,234447,235543;CP011326,234447,235543;CP011327,234447,235543;CP011329,234447,235543;CP012419,234447,235543;CP013202,234447,235543;
AL732656	Mauve	SHARED	235544	236625	.	.	.	Notes=Lenght1081	AE009948,235544,236625;CP000114,235544,236625;CP003810,235544,236625;HF952104,235544,236625;CP007631,235544,236625;CP007572,235544,236625;CP007571,235544,236625;CP007570,235544,236625;CP010867,235544,236625;CP011325,235544,236625;CP011326,235544,236625;CP011327,235544,236625;CP011329,235544,236625;CP012419,235544,236625;CP013202,235544,236625;
AL732656	Mauve	SHARED	236626	241526	.	.	.	Notes=Lenght4900	AE009948,236626,241526;CP000114,236626,241526;CP003810,236626,241526;HF952104,236626,241526;CP007631,236626,241526;CP007572,236626,241526;CP007571,236626,241526;CP007570,236626,241526;CP010867,236626,241526;CP011325,236626,241526;CP011326,236626,241526;CP011327,236626,241526;CP011329,236626,241526;CP012419,236626,241526;CP013202,236626,241526;
AL732656	Mauve	SHARED	241527	241556	.	.	.	Notes=Lenght29	HF952104,241527,241556;CP007572,241527,241556;CP007571,241527,241556;CP007570,241527,241556;CP010867,241527,241556;CP013202,241527,241556;
AL732656	Mauve	SHARED	241564	242131	.	.	.	Notes=Lenght567	AE009948,241564,242131;CP000114,241564,242131;CP003810,241564,242131;HF952104,241564,242131;CP007631,241564,242131;CP007572,241564,242131;CP007571,241564,242131;CP007570,241564,242131;CP010867,241564,242131;CP011325,241564,242131;CP011326,241564,242131;CP011327,241564,242131;CP011329,241564,242131;CP012419,241564,242131;CP013202,241564,242131;
AL732656	Mauve	SHARED	242132	242397	.	.	.	Notes=Lenght265	AE009948,242132,242397;CP000114,242132,242397;CP003810,242132,242397;HF952104,242132,242397;CP007631,242132,242397;CP007572,242132,242397;CP007571,242132,242397;CP007570,242132,242397;CP010867,242132,242397;CP011325,242132,242397;CP011326,242132,242397;CP011327,242132,242397;CP011329,242132,242397;CP012419,242132,242397;CP013202,242132,242397;
AL732656	Mauve	SHARED	242892	245374	.	.	.	Notes=Lenght2482	AE009948,242892,245374;CP000114,242892,245374;CP003810,242892,245374;HF952104,242892,245374;CP007631,242892,245374;CP007572,242892,245374;CP007571,242892,245374;CP007570,242892,245374;CP010867,242892,245374;CP011325,242892,245374;CP011326,242892,245374;CP011327,242892,245374;CP011329,242892,245374;CP012419,242892,245374;CP013202,242892,245374;
AL732656	Mauve	SHARED	247055	247120	.	.	.	Notes=Lenght65	AE009948,247055,247120;CP000114,247055,247120;CP003810,247055,247120;HF952104,247055,247120;HF952106,247055,247120;HF952105,247055,247120;CP007482,247055,247120;CP007565,247055,247120;HG939456,247055,247120;CP007631,247055,247120;CP007632,247055,247120;CP006910,247055,247120;CP007572,247055,247120;CP007571,247055,247120;CP007570,247055,247120;FO393392,247055,247120;CP010867,247055,247120;CP011325…
AL732656	Mauve	SHARED	247688	247986	.	.	.	Notes=Lenght298	AE009948,247688,247986;CP000114,247688,247986;CP003810,247688,247986;CP003919,247688,247986;HF952104,247688,247986;HF952106,247688,247986;HF952105,247688,247986;HG939456,247688,247986;CP007631,247688,247986;CP007632,247688,247986;CP006910,247688,247986;CP007572,247688,247986;CP007571,247688,247986;CP007570,247688,247986;CP010867,247688,247986;CP011325,247688,247986;CP011326,247688,247986;CP011327…
AL732656	Mauve	SHARED	253321	253683	.	.	.	Notes=Lenght362	AE009948,253321,253683;CP000114,253321,253683;CP003810,253321,253683;CP003919,253321,253683;HF952104,253321,253683;HF952106,253321,253683;HF952105,253321,253683;CP007482,253321,253683;CP007565,253321,253683;HG939456,253321,253683;CP007631,253321,253683;CP007632,253321,253683;CP006910,253321,253683;CP007572,253321,253683;CP007571,253321,253683;CP007570,253321,253683;FO393392,253321,253683;CP010867…
AL732656	Mauve	SHARED	253684	254025	.	.	.	Notes=Lenght341	AE009948,253684,254025;CP000114,253684,254025;CP003810,253684,254025;CP003919,253684,254025;HF952104,253684,254025;HF952106,253684,254025;HF952105,253684,254025;HG939456,253684,254025;CP007631,253684,254025;CP007632,253684,254025;CP006910,253684,254025;CP007572,253684,254025;CP007571,253684,254025;CP007570,253684,254025;CP010867,253684,254025;CP011325,253684,254025;CP011326,253684,254025;CP011327…
AL732656	Mauve	SHARED	254027	254143	.	.	.	Notes=Lenght116	AE009948,254027,254143;CP000114,254027,254143;CP003810,254027,254143;HF952104,254027,254143;HG939456,254027,254143;CP007631,254027,254143;CP007632,254027,254143;CP006910,254027,254143;CP007572,254027,254143;CP007571,254027,254143;CP007570,254027,254143;CP010867,254027,254143;CP011325,254027,254143;CP011326,254027,254143;CP011327,254027,254143;CP011329,254027,254143;CP012419,254027,254143;CP013202…
AL732656	Mauve	SHARED	254145	254429	.	.	.	Notes=Lenght284	AE009948,254145,254429;CP000114,254145,254429;CP003810,254145,254429;CP003919,254145,254429;HF952104,254145,254429;HF952106,254145,254429;HF952105,254145,254429;HG939456,254145,254429;CP007631,254145,254429;CP007632,254145,254429;CP006910,254145,254429;CP007572,254145,254429;CP007571,254145,254429;CP007570,254145,254429;CP010867,254145,254429;CP011325,254145,254429;CP011326,254145,254429;CP011327…
AL732656	Mauve	SHARED	254430	255175	.	.	.	Notes=Lenght745	AE009948,254430,255175;CP000114,254430,255175;CP003810,254430,255175;CP003919,254430,255175;HF952104,254430,255175;HF952106,254430,255175;HF952105,254430,255175;HG939456,254430,255175;CP007631,254430,255175;CP007632,254430,255175;CP006910,254430,255175;CP007572,254430,255175;CP007571,254430,255175;CP007570,254430,255175;CP010867,254430,255175;CP011325,254430,255175;CP011326,254430,255175;CP011327…
AL732656	Mauve	SHARED	264280	264316	.	.	.	Notes=Lenght36	AE009948,264280,264316;CP000114,264280,264316;CP003810,264280,264316;CP003919,264280,264316;HF952104,264280,264316;HF952106,264280,264316;HF952105,264280,264316;CP007482,264280,264316;CP007565,264280,264316;HG939456,264280,264316;CP007631,264280,264316;CP007632,264280,264316;CP007572,264280,264316;CP007571,264280,264316;CP007570,264280,264316;FO393392,264280,264316;CP010867,264280,264316;CP011325…
AL732656	Mauve	SHARED	266770	268693	.	.	.	Notes=Lenght1923	AE009948,266770,268693;CP000114,266770,268693;CP003810,266770,268693;HF952104,266770,268693;HF952106,266770,268693;HF952105,266770,268693;HG939456,266770,268693;CP007631,266770,268693;CP007632,266770,268693;CP006910,266770,268693;CP007572,266770,268693;CP007571,266770,268693;CP007570,266770,268693;CP010867,266770,268693;CP011325,266770,268693;CP011326,266770,268693;CP011327,266770,268693;CP011329…
AL732656	Mauve	SHARED	270350	270373	.	.	.	Notes=Lenght23	AE009948,270350,270373;CP000114,270350,270373;CP003810,270350,270373;HF952104,270350,270373;HF952106,270350,270373;HF952105,270350,270373;CP007482,270350,270373;CP007565,270350,270373;HG939456,270350,270373;CP007631,270350,270373;CP007632,270350,270373;CP006910,270350,270373;CP007572,270350,270373;CP007571,270350,270373;CP007570,270350,270373;FO393392,270350,270373;CP010867,270350,270373;CP011325…
AL732656	Mauve	SHARED	281196	281768	.	.	.	Notes=Lenght572	AE009948,281196,281768;CP000114,281196,281768;CP003810,281196,281768;HF952104,281196,281768;HF952106,281196,281768;HF952105,281196,281768;HG939456,281196,281768;CP007631,281196,281768;CP007632,281196,281768;CP006910,281196,281768;CP007572,281196,281768;CP007571,281196,281768;CP007570,281196,281768;CP010867,281196,281768;CP011325,281196,281768;CP011326,281196,281768;CP011327,281196,281768;CP011329…
AL732656	Mauve	SHARED	285071	285438	.	.	.	Notes=Lenght367	AE009948,285071,285438;CP000114,285071,285438;CP003810,285071,285438;HF952104,285071,285438;HF952106,285071,285438;HF952105,285071,285438;CP007482,285071,285438;CP007565,285071,285438;HG939456,285071,285438;CP007631,285071,285438;CP007632,285071,285438;CP006910,285071,285438;CP007572,285071,285438;CP007571,285071,285438;CP007570,285071,285438;FO393392,285071,285438;CP010867,285071,285438;CP011325…
AL732656	Mauve	SHARED	285439	285594	.	.	.	Notes=Lenght155	AE009948,285439,285594;CP000114,285439,285594;CP003810,285439,285594;HF952104,285439,285594;HF952106,285439,285594;HF952105,285439,285594;HG939456,285439,285594;CP007631,285439,285594;CP007632,285439,285594;CP006910,285439,285594;CP007572,285439,285594;CP007571,285439,285594;CP007570,285439,285594;CP010867,285439,285594;CP011325,285439,285594;CP011326,285439,285594;CP011327,285439,285594;CP011329…
AL732656	Mauve	SHARED	291315	292422	.	.	.	Notes=Lenght1107	AE009948,291315,292422;CP000114,291315,292422;CP003810,291315,292422;CP003919,291315,292422;HF952104,291315,292422;HF952106,291315,292422;HF952105,291315,292422;HG939456,291315,292422;CP007631,291315,292422;CP007632,291315,292422;CP006910,291315,292422;CP007572,291315,292422;CP007571,291315,292422;CP007570,291315,292422;CP010867,291315,292422;CP011325,291315,292422;CP011326,291315,292422;CP011327…
AL732656	Mauve	SHARED	308441	308531	.	.	.	Notes=Lenght90	AE009948,308441,308531;CP000114,308441,308531;CP003810,308441,308531;HF952104,308441,308531;HF952106,308441,308531;HF952105,308441,308531;CP007482,308441,308531;CP007565,308441,308531;HG939456,308441,308531;CP007631,308441,308531;CP007632,308441,308531;CP006910,308441,308531;CP007572,308441,308531;CP007571,308441,308531;CP007570,308441,308531;FO393392,308441,308531;CP010867,308441,308531;CP011325…
AL732656	Mauve	SHARED	319801	321154	.	.	.	Notes=Lenght1353	AE009948,319801,321154;CP000114,319801,321154;CP003810,319801,321154;CP003919,319801,321154;HF952104,319801,321154;HF952106,319801,321154;HF952105,319801,321154;CP007482,319801,321154;CP007565,319801,321154;HG939456,319801,321154;CP007631,319801,321154;CP006910,319801,321154;CP007572,319801,321154;CP007571,319801,321154;CP007570,319801,321154;FO393392,319801,321154;CP010867,319801,321154;CP011325…
AL732656	Mauve	SHARED	321155	321311	.	.	.	Notes=Lenght156	AE009948,321155,321311;CP000114,321155,321311;CP003810,321155,321311;CP003919,321155,321311;HF952104,321155,321311;HF952106,321155,321311;HF952105,321155,321311;CP007482,321155,321311;CP007565,321155,321311;HG939456,321155,321311;CP007631,321155,321311;CP006910,321155,321311;CP007572,321155,321311;CP007571,321155,321311;CP007570,321155,321311;FO393392,321155,321311;CP010867,321155,321311;CP011325…
AL732656	Mauve	SHARED	321476	321517	.	.	.	Notes=Lenght41	AE009948,321476,321517;CP000114,321476,321517;CP003810,321476,321517;CP003919,321476,321517;HF952104,321476,321517;HF952106,321476,321517;CP007482,321476,321517;CP007565,321476,321517;HG939456,321476,321517;CP007631,321476,321517;CP007632,321476,321517;CP006910,321476,321517;CP007572,321476,321517;CP007571,321476,321517;CP007570,321476,321517;FO393392,321476,321517;CP010867,321476,321517;CP011325…
AL732656	Mauve	SHARED	321518	321553	.	.	.	Notes=Lenght35	AE009948,321518,321553;CP000114,321518,321553;CP003810,321518,321553;CP003919,321518,321553;HF952104,321518,321553;HF952106,321518,321553;CP007482,321518,321553;CP007565,321518,321553;CP007631,321518,321553;CP006910,321518,321553;CP007572,321518,321553;CP007571,321518,321553;CP007570,321518,321553;FO393392,321518,321553;CP010867,321518,321553;CP011325,321518,321553;CP011326,321518,321553;CP011327…
AL732656	Mauve	SHARED	321571	321582	.	.	.	Notes=Lenght11	AE009948,321571,321582;CP000114,321571,321582;CP003810,321571,321582;HF952104,321571,321582;HF952106,321571,321582;HF952105,321571,321582;CP007482,321571,321582;CP007565,321571,321582;HG939456,321571,321582;CP007631,321571,321582;CP007632,321571,321582;CP006910,321571,321582;CP007572,321571,321582;CP007571,321571,321582;CP007570,321571,321582;FO393392,321571,321582;CP010867,321571,321582;CP011325…
AL732656	Mauve	SHARED	340094	345671	.	.	.	Notes=Lenght5577	AE009948,340094,345671;CP000114,340094,345671;CP003810,340094,345671;HF952104,340094,345671;HF952106,340094,345671;HF952105,340094,345671;HG939456,340094,345671;CP007631,340094,345671;CP007632,340094,345671;CP006910,340094,345671;CP007572,340094,345671;CP007571,340094,345671;CP007570,340094,345671;CP010867,340094,345671;CP011325,340094,345671;CP011326,340094,345671;CP011327,340094,345671;CP011329…
AL732656	Mauve	SHARED	351408	351443	.	.	.	Notes=Lenght35	AE009948,351408,351443;CP000114,351408,351443;CP003810,351408,351443;CP003919,351408,351443;HF952104,351408,351443;HF952106,351408,351443;HF952105,351408,351443;CP007482,351408,351443;CP007565,351408,351443;HG939456,351408,351443;CP007631,351408,351443;CP007632,351408,351443;CP006910,351408,351443;CP007572,351408,351443;CP007571,351408,351443;CP007570,351408,351443;FO393392,351408,351443;CP010867…
AL732656	Mauve	SHARED	351444	351494	.	.	.	Notes=Lenght50	AE009948,351444,351494;CP000114,351444,351494;CP003810,351444,351494;CP003919,351444,351494;HF952104,351444,351494;HF952106,351444,351494;HF952105,351444,351494;CP007482,351444,351494;CP007565,351444,351494;HG939456,351444,351494;CP007631,351444,351494;CP007632,351444,351494;CP006910,351444,351494;CP007572,351444,351494;CP007571,351444,351494;CP007570,351444,351494;FO393392,351444,351494;CP010867…
AL732656	Mauve	SHARED	351495	351552	.	.	.	Notes=Lenght57	AE009948,351495,351552;CP003810,351495,351552;CP003919,351495,351552;HF952104,351495,351552;HF952106,351495,351552;HF952105,351495,351552;CP007482,351495,351552;CP007565,351495,351552;HG939456,351495,351552;CP007631,351495,351552;CP007632,351495,351552;CP006910,351495,351552;CP007572,351495,351552;CP007571,351495,351552;CP007570,351495,351552;FO393392,351495,351552;CP010867,351495,351552;CP011326…
AL732656	Mauve	SHARED	351553	351932	.	.	.	Notes=Lenght379	AE009948,351553,351932;CP003810,351553,351932;CP003919,351553,351932;HF952104,351553,351932;HF952106,351553,351932;HF952105,351553,351932;CP007482,351553,351932;CP007565,351553,351932;HG939456,351553,351932;CP007631,351553,351932;CP007632,351553,351932;CP006910,351553,351932;CP007572,351553,351932;CP007571,351553,351932;CP007570,351553,351932;FO393392,351553,351932;CP010867,351553,351932;CP011328…
AL732656	Mauve	SHARED	351933	352026	.	.	.	Notes=Lenght93	AE009948,351933,352026;CP000114,351933,352026;CP003810,351933,352026;CP003919,351933,352026;HF952104,351933,352026;HF952106,351933,352026;HF952105,351933,352026;CP007482,351933,352026;CP007565,351933,352026;HG939456,351933,352026;CP007631,351933,352026;CP007632,351933,352026;CP006910,351933,352026;CP007572,351933,352026;CP007571,351933,352026;CP007570,351933,352026;FO393392,351933,352026;CP010867…
AL732656	Mauve	SHARED	352027	352142	.	.	.	Notes=Lenght115	AE009948,352027,352142;CP000114,352027,352142;CP003810,352027,352142;CP003919,352027,352142;HF952104,352027,352142;HF952106,352027,352142;HF952105,352027,352142;CP007482,352027,352142;CP007565,352027,352142;HG939456,352027,352142;CP007631,352027,352142;CP007632,352027,352142;CP006910,352027,352142;CP007572,352027,352142;CP007571,352027,352142;CP007570,352027,352142;FO393392,352027,352142;CP010867…
AL732656	Mauve	SHARED	352193	352224	.	.	.	Notes=Lenght31	AE009948,352193,352224;CP000114,352193,352224;CP003810,352193,352224;CP003919,352193,352224;HF952104,352193,352224;HF952106,352193,352224;HF952105,352193,352224;CP007482,352193,352224;HG939456,352193,352224;CP007631,352193,352224;CP007632,352193,352224;CP006910,352193,352224;CP007572,352193,352224;CP007571,352193,352224;CP007570,352193,352224;FO393392,352193,352224;CP010867,352193,352224;CP011325…
AL732656	Mauve	SHARED	352345	352546	.	.	.	Notes=Lenght201	AE009948,352345,352546;CP000114,352345,352546;CP003810,352345,352546;CP003919,352345,352546;HF952104,352345,352546;HF952106,352345,352546;HF952105,352345,352546;CP007482,352345,352546;CP007565,352345,352546;HG939456,352345,352546;CP007631,352345,352546;CP007632,352345,352546;CP006910,352345,352546;CP007572,352345,352546;CP007571,352345,352546;CP007570,352345,352546;FO393392,352345,352546;CP010867…
AL732656	Mauve	SHARED	352677	352742	.	.	.	Notes=Lenght65	AE009948,352677,352742;CP000114,352677,352742;CP003810,352677,352742;CP003919,352677,352742;HF952104,352677,352742;HF952106,352677,352742;HF952105,352677,352742;CP007482,352677,352742;CP007565,352677,352742;HG939456,352677,352742;CP007631,352677,352742;CP007632,352677,352742;CP006910,352677,352742;CP007572,352677,352742;CP007571,352677,352742;CP007570,352677,352742;FO393392,352677,352742;CP010867…
AL732656	Mauve	SHARED	352743	352944	.	.	.	Notes=Lenght201	AE009948,352743,352944;CP003810,352743,352944;CP003919,352743,352944;HF952104,352743,352944;HF952106,352743,352944;HF952105,352743,352944;CP007482,352743,352944;CP007565,352743,352944;HG939456,352743,352944;CP007631,352743,352944;CP007632,352743,352944;CP006910,352743,352944;CP007572,352743,352944;CP007571,352743,352944;CP007570,352743,352944;FO393392,352743,352944;CP010867,352743,352944;CP011325…
AL732656	Mauve	SHARED	353195	353440	.	.	.	Notes=Lenght245	AE009948,353195,353440;CP000114,353195,353440;CP003810,353195,353440;CP003919,353195,353440;HF952104,353195,353440;HF952106,353195,353440;HF952105,353195,353440;CP007482,353195,353440;CP007565,353195,353440;HG939456,353195,353440;CP007631,353195,353440;CP007632,353195,353440;CP006910,353195,353440;CP007572,353195,353440;CP007571,353195,353440;CP007570,353195,353440;FO393392,353195,353440;CP010867…
AL732656	Mauve	SHARED	353491	353511	.	.	.	Notes=Lenght20	AE009948,353491,353511;CP000114,353491,353511;CP003919,353491,353511;HF952104,353491,353511;HF952106,353491,353511;HF952105,353491,353511;CP007482,353491,353511;CP007565,353491,353511;HG939456,353491,353511;CP007631,353491,353511;CP007632,353491,353511;CP006910,353491,353511;CP007572,353491,353511;CP007571,353491,353511;CP007570,353491,353511;FO393392,353491,353511;CP010867,353491,353511;CP011325…
AL732656	Mauve	SHARED	353612	353673	.	.	.	Notes=Lenght61	AE009948,353612,353673;CP000114,353612,353673;CP003919,353612,353673;HF952104,353612,353673;HF952106,353612,353673;HF952105,353612,353673;CP007482,353612,353673;CP007565,353612,353673;HG939456,353612,353673;CP007631,353612,353673;CP007632,353612,353673;CP006910,353612,353673;CP007572,353612,353673;CP007571,353612,353673;CP007570,353612,353673;FO393392,353612,353673;CP010867,353612,353673;CP011325…
AL732656	Mauve	SHARED	354045	354193	.	.	.	Notes=Lenght148	AE009948,354045,354193;CP000114,354045,354193;CP003810,354045,354193;CP003919,354045,354193;HF952104,354045,354193;HF952106,354045,354193;HF952105,354045,354193;CP007482,354045,354193;CP007565,354045,354193;HG939456,354045,354193;CP007631,354045,354193;CP007632,354045,354193;CP006910,354045,354193;CP007572,354045,354193;CP007571,354045,354193;CP007570,354045,354193;FO393392,354045,354193;CP010867…
AL732656	Mauve	SHARED	354444	354463	.	.	.	Notes=Lenght19	AE009948,354444,354463;CP000114,354444,354463;CP003810,354444,354463;CP003919,354444,354463;HF952104,354444,354463;HF952106,354444,354463;HF952105,354444,354463;CP007482,354444,354463;HG939456,354444,354463;CP007631,354444,354463;CP007632,354444,354463;CP006910,354444,354463;CP007572,354444,354463;CP007571,354444,354463;CP007570,354444,354463;FO393392,354444,354463;CP010867,354444,354463;CP011325…
AL732656	Mauve	SHARED	354845	354932	.	.	.	Notes=Lenght87	AE009948,354845,354932;CP000114,354845,354932;CP003919,354845,354932;HF952104,354845,354932;HF952106,354845,354932;HF952105,354845,354932;CP007482,354845,354932;CP007565,354845,354932;HG939456,354845,354932;CP007631,354845,354932;CP007632,354845,354932;CP006910,354845,354932;CP007572,354845,354932;CP007571,354845,354932;CP007570,354845,354932;FO393392,354845,354932;CP010867,354845,354932;CP011325…
AL732656	Mauve	SHARED	354945	355044	.	.	.	Notes=Lenght99	AE009948,354945,355044;CP000114,354945,355044;CP003919,354945,355044;HF952104,354945,355044;HF952106,354945,355044;HF952105,354945,355044;CP007482,354945,355044;CP007565,354945,355044;HG939456,354945,355044;CP007631,354945,355044;CP007632,354945,355044;CP006910,354945,355044;CP007572,354945,355044;CP007571,354945,355044;CP007570,354945,355044;FO393392,354945,355044;CP010867,354945,355044;CP011325…
AL732656	Mauve	SHARED	355045	355194	.	.	.	Notes=Lenght149	AE009948,355045,355194;CP000114,355045,355194;CP003919,355045,355194;HF952104,355045,355194;HF952106,355045,355194;HF952105,355045,355194;CP007482,355045,355194;CP007565,355045,355194;HG939456,355045,355194;CP007631,355045,355194;CP007632,355045,355194;CP006910,355045,355194;CP007572,355045,355194;CP007571,355045,355194;CP007570,355045,355194;FO393392,355045,355194;CP010867,355045,355194;CP011327…
AL732656	Mauve	SHARED	368608	369681	.	.	.	Notes=Lenght1073	AE009948,368608,369681;CP000114,368608,369681;CP003810,368608,369681;CP003919,368608,369681;HF952104,368608,369681;HF952106,368608,369681;HF952105,368608,369681;CP007482,368608,369681;CP007565,368608,369681;HG939456,368608,369681;CP007631,368608,369681;CP007632,368608,369681;CP006910,368608,369681;CP007571,368608,369681;CP007570,368608,369681;FO393392,368608,369681;CP010867,368608,369681;CP011325…
AL732656	Mauve	SHARED	371887	371911	.	.	.	Notes=Lenght24	AE009948,371887,371911;CP000114,371887,371911;CP003810,371887,371911;CP003919,371887,371911;HF952104,371887,371911;HF952106,371887,371911;HF952105,371887,371911;HG939456,371887,371911;CP007631,371887,371911;CP007632,371887,371911;CP006910,371887,371911;CP007572,371887,371911;CP007571,371887,371911;CP007570,371887,371911;CP010867,371887,371911;CP011325,371887,371911;CP011326,371887,371911;CP011327…
AL732656	Mauve	SHARED	375188	375199	.	.	.	Notes=Lenght11	AE009948,375188,375199;CP000114,375188,375199;CP003810,375188,375199;CP003919,375188,375199;HF952104,375188,375199;HF952106,375188,375199;HF952105,375188,375199;CP007482,375188,375199;CP007565,375188,375199;HG939456,375188,375199;CP007631,375188,375199;CP007632,375188,375199;CP006910,375188,375199;CP007572,375188,375199;CP007571,375188,375199;CP007570,375188,375199;FO393392,375188,375199;CP010867…
AL732656	Mauve	SHARED	445287	445742	.	.	.	Notes=Lenght455	AE009948,445287,445742;CP000114,445287,445742;CP003810,445287,445742;HF952104,445287,445742;HF952106,445287,445742;HF952105,445287,445742;CP007482,445287,445742;CP007565,445287,445742;HG939456,445287,445742;CP007631,445287,445742;CP007632,445287,445742;CP006910,445287,445742;CP007572,445287,445742;CP007571,445287,445742;CP007570,445287,445742;FO393392,445287,445742;CP010867,445287,445742;CP011325…
AL732656	Mauve	SHARED	450485	450934	.	.	.	Notes=Lenght449	AE009948,450485,450934;CP000114,450485,450934;CP003810,450485,450934;CP003919,450485,450934;HF952104,450485,450934;HF952106,450485,450934;HF952105,450485,450934;CP007482,450485,450934;CP007565,450485,450934;HG939456,450485,450934;CP007631,450485,450934;CP006910,450485,450934;CP007572,450485,450934;CP007571,450485,450934;CP007570,450485,450934;FO393392,450485,450934;CP010867,450485,450934;CP011325…
AL732656	Mauve	SHARED	451684	453261	.	.	.	Notes=Lenght1577	AE009948,451684,453261;CP000114,451684,453261;CP003810,451684,453261;HF952104,451684,453261;HF952106,451684,453261;HF952105,451684,453261;CP007482,451684,453261;CP007565,451684,453261;HG939456,451684,453261;CP007631,451684,453261;CP007632,451684,453261;CP006910,451684,453261;CP007572,451684,453261;CP007571,451684,453261;CP007570,451684,453261;FO393392,451684,453261;CP010867,451684,453261;CP011325…
AL732656	Mauve	SHARED	456478	456503	.	.	.	Notes=Lenght25	AE009948,456478,456503;CP000114,456478,456503;CP003810,456478,456503;HF952104,456478,456503;HF952106,456478,456503;HF952105,456478,456503;CP007482,456478,456503;CP007565,456478,456503;HG939456,456478,456503;CP007631,456478,456503;CP007632,456478,456503;CP006910,456478,456503;CP007572,456478,456503;CP007571,456478,456503;CP007570,456478,456503;FO393392,456478,456503;CP010867,456478,456503;CP011325…
AL732656	Mauve	SHARED	459521	459570	.	.	.	Notes=Lenght49	AE009948,459521,459570;CP000114,459521,459570;CP003810,459521,459570;HF952104,459521,459570;HF952106,459521,459570;HF952105,459521,459570;CP007482,459521,459570;CP007565,459521,459570;HG939456,459521,459570;CP007631,459521,459570;CP007632,459521,459570;CP006910,459521,459570;CP007572,459521,459570;CP007571,459521,459570;CP007570,459521,459570;FO393392,459521,459570;CP010867,459521,459570;CP011325…
AL732656	Mauve	SHARED	461596	461694	.	.	.	Notes=Lenght98	AE009948,461596,461694;CP000114,461596,461694;CP003810,461596,461694;CP003919,461596,461694;HF952104,461596,461694;HF952106,461596,461694;HF952105,461596,461694;CP007482,461596,461694;CP007565,461596,461694;CP007631,461596,461694;CP007632,461596,461694;CP006910,461596,461694;CP007572,461596,461694;CP007571,461596,461694;CP007570,461596,461694;FO393392,461596,461694;CP010867,461596,461694;CP011325…
AL732656	Mauve	SHARED	466469	466559	.	.	.	Notes=Lenght90	AE009948,466469,466559;CP000114,466469,466559;CP003810,466469,466559;CP003919,466469,466559;HF952104,466469,466559;HF952106,466469,466559;HF952105,466469,466559;HG939456,466469,466559;CP007631,466469,466559;CP007632,466469,466559;CP006910,466469,466559;CP007572,466469,466559;CP007571,466469,466559;CP007570,466469,466559;CP010867,466469,466559;CP011325,466469,466559;CP011326,466469,466559;CP011327…
AL732656	Mauve	SHARED	469161	469229	.	.	.	Notes=Lenght68	AE009948,469161,469229;CP000114,469161,469229;CP003810,469161,469229;HF952104,469161,469229;HF952106,469161,469229;HF952105,469161,469229;CP007482,469161,469229;CP007565,469161,469229;HG939456,469161,469229;CP007631,469161,469229;CP007632,469161,469229;CP006910,469161,469229;CP007572,469161,469229;CP007571,469161,469229;CP007570,469161,469229;FO393392,469161,469229;CP010867,469161,469229;CP011325…
AL732656	Mauve	SHARED	469231	469392	.	.	.	Notes=Lenght161	AE009948,469231,469392;CP000114,469231,469392;CP003810,469231,469392;HF952104,469231,469392;HG939456,469231,469392;CP007631,469231,469392;CP007632,469231,469392;CP006910,469231,469392;CP007572,469231,469392;CP007571,469231,469392;CP007570,469231,469392;CP010867,469231,469392;CP011325,469231,469392;CP011326,469231,469392;CP011327,469231,469392;CP011329,469231,469392;CP012419,469231,469392;CP013202…
AL732656	Mauve	SHARED	475682	475905	.	.	.	Notes=Lenght223	AE009948,475682,475905;CP000114,475682,475905;CP003810,475682,475905;CP003919,475682,475905;HF952104,475682,475905;HF952106,475682,475905;HF952105,475682,475905;CP007482,475682,475905;CP007565,475682,475905;CP007631,475682,475905;CP007632,475682,475905;CP006910,475682,475905;CP007572,475682,475905;CP007571,475682,475905;CP007570,475682,475905;FO393392,475682,475905;CP010867,475682,475905;CP011325…
AL732656	Mauve	SHARED	476100	476354	.	.	.	Notes=Lenght254	AE009948,476100,476354;CP000114,476100,476354;CP003810,476100,476354;CP003919,476100,476354;HF952104,476100,476354;HF952106,476100,476354;HF952105,476100,476354;CP007482,476100,476354;CP007565,476100,476354;CP007631,476100,476354;CP007632,476100,476354;CP006910,476100,476354;CP007572,476100,476354;CP007571,476100,476354;CP007570,476100,476354;FO393392,476100,476354;CP010867,476100,476354;CP011325…
AL732656	Mauve	SHARED	476580	476678	.	.	.	Notes=Lenght98	AE009948,476580,476678;CP000114,476580,476678;CP003810,476580,476678;CP003919,476580,476678;HF952104,476580,476678;HF952106,476580,476678;HF952105,476580,476678;CP007482,476580,476678;CP007565,476580,476678;HG939456,476580,476678;CP007631,476580,476678;CP006910,476580,476678;CP007572,476580,476678;CP007571,476580,476678;CP007570,476580,476678;FO393392,476580,476678;CP010867,476580,476678;CP011325…
AL732656	Mauve	SHARED	480826	480837	.	.	.	Notes=Lenght11	AE009948,480826,480837;CP000114,480826,480837;CP003810,480826,480837;CP003919,480826,480837;HF952104,480826,480837;HF952105,480826,480837;CP007482,480826,480837;CP007565,480826,480837;HG939456,480826,480837;CP007631,480826,480837;CP007632,480826,480837;CP006910,480826,480837;CP007572,480826,480837;CP007571,480826,480837;CP007570,480826,480837;FO393392,480826,480837;CP010867,480826,480837;CP011325…
AL732656	Mauve	SHARED	480838	481488	.	.	.	Notes=Lenght650	AE009948,480838,481488;CP000114,480838,481488;CP003810,480838,481488;CP003919,480838,481488;HF952104,480838,481488;CP007482,480838,481488;CP007565,480838,481488;HG939456,480838,481488;CP007631,480838,481488;CP007632,480838,481488;CP006910,480838,481488;CP007572,480838,481488;CP007571,480838,481488;CP007570,480838,481488;FO393392,480838,481488;CP010867,480838,481488;CP011325,480838,481488;CP011326…
AL732656	Mauve	SHARED	487147	487168	.	.	.	Notes=Lenght21	AE009948,487147,487168;CP000114,487147,487168;CP003810,487147,487168;CP003919,487147,487168;HF952104,487147,487168;HF952106,487147,487168;HF952105,487147,487168;CP007482,487147,487168;HG939456,487147,487168;CP007631,487147,487168;CP007632,487147,487168;CP006910,487147,487168;CP007572,487147,487168;CP007571,487147,487168;CP007570,487147,487168;FO393392,487147,487168;CP010867,487147,487168;CP011325…
AL732656	Mauve	SHARED	487349	487762	.	.	.	Notes=Lenght413	AE009948,487349,487762;CP000114,487349,487762;CP003810,487349,487762;CP003919,487349,487762;HF952104,487349,487762;HF952106,487349,487762;HF952105,487349,487762;HG939456,487349,487762;CP007631,487349,487762;CP007632,487349,487762;CP006910,487349,487762;CP007572,487349,487762;CP007571,487349,487762;CP007570,487349,487762;CP010867,487349,487762;CP011325,487349,487762;CP011326,487349,487762;CP011327…
AL732656	Mauve	SHARED	489351	489493	.	.	.	Notes=Lenght142	AE009948,489351,489493;CP000114,489351,489493;CP003810,489351,489493;CP003919,489351,489493;HF952104,489351,489493;HF952106,489351,489493;HF952105,489351,489493;HG939456,489351,489493;CP007631,489351,489493;CP007632,489351,489493;CP006910,489351,489493;CP007572,489351,489493;CP007571,489351,489493;CP007570,489351,489493;CP010867,489351,489493;CP011325,489351,489493;CP011326,489351,489493;CP011327…
AL732656	Mauve	SHARED	489763	489875	.	.	.	Notes=Lenght112	AE009948,489763,489875;CP000114,489763,489875;CP003810,489763,489875;CP003919,489763,489875;HF952104,489763,489875;HF952106,489763,489875;CP007482,489763,489875;CP007565,489763,489875;HG939456,489763,489875;CP007631,489763,489875;CP007632,489763,489875;CP006910,489763,489875;CP007572,489763,489875;CP007571,489763,489875;CP007570,489763,489875;FO393392,489763,489875;CP010867,489763,489875;CP011325…
AL732656	Mauve	SHARED	489876	489935	.	.	.	Notes=Lenght59	CP000114,489876,489935;CP003810,489876,489935;CP003919,489876,489935;HF952104,489876,489935;HF952106,489876,489935;CP007482,489876,489935;CP007565,489876,489935;HG939456,489876,489935;CP007632,489876,489935;CP006910,489876,489935;CP007572,489876,489935;CP007571,489876,489935;CP007570,489876,489935;FO393392,489876,489935;CP010867,489876,489935;CP011325,489876,489935;CP011326,489876,489935;CP011327…
AL732656	Mauve	SHARED	489936	490635	.	.	.	Notes=Lenght699	AE009948,489936,490635;CP000114,489936,490635;CP003810,489936,490635;CP003919,489936,490635;HF952104,489936,490635;HF952106,489936,490635;CP007482,489936,490635;CP007565,489936,490635;HG939456,489936,490635;CP007631,489936,490635;CP007632,489936,490635;CP006910,489936,490635;CP007572,489936,490635;CP007571,489936,490635;CP007570,489936,490635;FO393392,489936,490635;CP010867,489936,490635;CP011325…
AL732656	Mauve	SHARED	490636	490775	.	.	.	Notes=Lenght139	AE009948,490636,490775;CP000114,490636,490775;CP003810,490636,490775;HF952104,490636,490775;HF952106,490636,490775;CP007482,490636,490775;CP007565,490636,490775;HG939456,490636,490775;CP007631,490636,490775;CP007632,490636,490775;CP006910,490636,490775;CP007572,490636,490775;CP007571,490636,490775;CP007570,490636,490775;FO393392,490636,490775;CP010867,490636,490775;CP011325,490636,490775;CP011326…
AL732656	Mauve	SHARED	490776	493498	.	.	.	Notes=Lenght2722	AE009948,490776,493498;CP000114,490776,493498;CP003810,490776,493498;CP003919,490776,493498;HF952104,490776,493498;HF952106,490776,493498;CP007482,490776,493498;CP007565,490776,493498;HG939456,490776,493498;CP007631,490776,493498;CP007632,490776,493498;CP006910,490776,493498;CP007572,490776,493498;CP007571,490776,493498;CP007570,490776,493498;FO393392,490776,493498;CP010867,490776,493498;CP011325…
AL732656	Mauve	SHARED	495562	497693	.	.	.	Notes=Lenght2131	AE009948,495562,497693;CP000114,495562,497693;CP003810,495562,497693;HF952104,495562,497693;HG939456,495562,497693;CP007631,495562,497693;CP007632,495562,497693;CP007572,495562,497693;CP007571,495562,497693;CP007570,495562,497693;CP010867,495562,497693;CP011325,495562,497693;CP011326,495562,497693;CP011327,495562,497693;CP011329,495562,497693;CP012419,495562,497693;CP013202,495562,497693;
AL732656	Mauve	SHARED	497694	497801	.	.	.	Notes=Lenght107	AE009948,497694,497801;CP000114,497694,497801;HF952104,497694,497801;HG939456,497694,497801;CP007631,497694,497801;CP007632,497694,497801;CP007572,497694,497801;CP007571,497694,497801;CP007570,497694,497801;CP010867,497694,497801;CP011326,497694,497801;CP011327,497694,497801;CP011329,497694,497801;CP012419,497694,497801;CP013202,497694,497801;
AL732656	Mauve	SHARED	498232	498301	.	.	.	Notes=Lenght69	AE009948,498232,498301;HF952104,498232,498301;CP007631,498232,498301;CP010867,498232,498301;CP013202,498232,498301;
AL732656	Mauve	SHARED	498623	498708	.	.	.	Notes=Lenght85	HF952104,498623,498708;CP010867,498623,498708;CP013202,498623,498708;
AL732656	Mauve	SHARED	499300	499356	.	.	.	Notes=Lenght56	AE009948,499300,499356;CP000114,499300,499356;HF952104,499300,499356;CP007631,499300,499356;CP007632,499300,499356;CP007572,499300,499356;CP007571,499300,499356;CP007570,499300,499356;CP010867,499300,499356;CP011325,499300,499356;CP012419,499300,499356;CP013202,499300,499356;
AL732656	Mauve	SHARED	517260	517759	.	.	.	Notes=Lenght499	AE009948,517260,517759;CP000114,517260,517759;CP003810,517260,517759;CP003919,517260,517759;HF952104,517260,517759;HF952106,517260,517759;HF952105,517260,517759;CP007482,517260,517759;CP007565,517260,517759;HG939456,517260,517759;CP007631,517260,517759;CP006910,517260,517759;CP007572,517260,517759;CP007571,517260,517759;CP007570,517260,517759;FO393392,517260,517759;CP010867,517260,517759;CP011325…
AL732656	Mauve	SHARED	523892	524059	.	.	.	Notes=Lenght167	AE009948,523892,524059;CP000114,523892,524059;CP003810,523892,524059;HF952104,523892,524059;HF952106,523892,524059;HF952105,523892,524059;HG939456,523892,524059;CP007631,523892,524059;CP007632,523892,524059;CP006910,523892,524059;CP007572,523892,524059;CP007571,523892,524059;CP007570,523892,524059;CP010867,523892,524059;CP011325,523892,524059;CP011326,523892,524059;CP011327,523892,524059;CP011329…
AL732656	Mauve	SHARED	527539	527953	.	.	.	Notes=Lenght414	AE009948,527539,527953;CP000114,527539,527953;CP003810,527539,527953;HF952104,527539,527953;HF952106,527539,527953;HF952105,527539,527953;CP007482,527539,527953;CP007565,527539,527953;HG939456,527539,527953;CP007631,527539,527953;CP007632,527539,527953;CP006910,527539,527953;CP007572,527539,527953;CP007571,527539,527953;CP007570,527539,527953;FO393392,527539,527953;CP010867,527539,527953;CP011325…
AL732656	Mauve	SHARED	539260	539519	.	.	.	Notes=Lenght259	AE009948,539260,539519;CP000114,539260,539519;CP003810,539260,539519;HF952104,539260,539519;HF952106,539260,539519;HF952105,539260,539519;CP007482,539260,539519;CP007565,539260,539519;HG939456,539260,539519;CP007631,539260,539519;CP007632,539260,539519;CP006910,539260,539519;CP007572,539260,539519;CP007571,539260,539519;CP007570,539260,539519;FO393392,539260,539519;CP010867,539260,539519;CP011325…
AL732656	Mauve	SHARED	539520	539705	.	.	.	Notes=Lenght185	AE009948,539520,539705;CP000114,539520,539705;CP003810,539520,539705;HF952104,539520,539705;HF952106,539520,539705;HF952105,539520,539705;HG939456,539520,539705;CP007631,539520,539705;CP007632,539520,539705;CP006910,539520,539705;CP007572,539520,539705;CP007571,539520,539705;CP007570,539520,539705;CP010867,539520,539705;CP011325,539520,539705;CP011326,539520,539705;CP011327,539520,539705;CP011329…
AL732656	Mauve	SHARED	539706	539799	.	.	.	Notes=Lenght93	AE009948,539706,539799;CP000114,539706,539799;CP003810,539706,539799;HF952104,539706,539799;HF952106,539706,539799;HF952105,539706,539799;CP007482,539706,539799;CP007565,539706,539799;HG939456,539706,539799;CP007631,539706,539799;CP007632,539706,539799;CP006910,539706,539799;CP007572,539706,539799;CP007571,539706,539799;CP007570,539706,539799;FO393392,539706,539799;CP010867,539706,539799;CP011325…
AL732656	Mauve	SHARED	555367	555413	.	.	.	Notes=Lenght46	AE009948,555367,555413;CP000114,555367,555413;CP003810,555367,555413;CP003919,555367,555413;HF952104,555367,555413;HF952106,555367,555413;HF952105,555367,555413;CP007482,555367,555413;CP007565,555367,555413;CP007631,555367,555413;CP007632,555367,555413;CP006910,555367,555413;FO393392,555367,555413;CP010867,555367,555413;CP011325,555367,555413;CP011326,555367,555413;CP011327,555367,555413;CP011328…
AL732656	Mauve	SHARED	556166	556354	.	.	.	Notes=Lenght188	AE009948,556166,556354;CP000114,556166,556354;CP003810,556166,556354;HF952104,556166,556354;HF952106,556166,556354;HF952105,556166,556354;HG939456,556166,556354;CP007631,556166,556354;CP007632,556166,556354;CP006910,556166,556354;CP007572,556166,556354;CP007571,556166,556354;CP007570,556166,556354;CP010867,556166,556354;CP011325,556166,556354;CP011326,556166,556354;CP011327,556166,556354;CP011329…
AL732656	Mauve	SHARED	574358	574396	.	.	.	Notes=Lenght38	AE009948,574358,574396;CP000114,574358,574396;CP003810,574358,574396;HF952104,574358,574396;HF952106,574358,574396;HF952105,574358,574396;CP007482,574358,574396;CP007565,574358,574396;HG939456,574358,574396;CP007631,574358,574396;CP007632,574358,574396;CP006910,574358,574396;CP007572,574358,574396;CP007571,574358,574396;CP007570,574358,574396;FO393392,574358,574396;CP010867,574358,574396;CP011325…
AL732656	Mauve	SHARED	577852	577892	.	.	.	Notes=Lenght40	AE009948,577852,577892;CP000114,577852,577892;CP003810,577852,577892;HF952104,577852,577892;HF952106,577852,577892;HF952105,577852,577892;CP007482,577852,577892;CP007565,577852,577892;HG939456,577852,577892;CP007631,577852,577892;CP007632,577852,577892;CP006910,577852,577892;CP007572,577852,577892;CP007571,577852,577892;CP007570,577852,577892;FO393392,577852,577892;CP010867,577852,577892;CP011325…
AL732656	Mauve	SHARED	577893	577954	.	.	.	Notes=Lenght61	AE009948,577893,577954;CP000114,577893,577954;CP003810,577893,577954;HF952104,577893,577954;HF952106,577893,577954;HF952105,577893,577954;HG939456,577893,577954;CP007631,577893,577954;CP007632,577893,577954;CP006910,577893,577954;CP007572,577893,577954;CP007571,577893,577954;CP007570,577893,577954;CP010867,577893,577954;CP011325,577893,577954;CP011326,577893,577954;CP011327,577893,577954;CP011329…
AL732656	Mauve	SHARED	583788	583830	.	.	.	Notes=Lenght42	AE009948,583788,583830;CP000114,583788,583830;CP003810,583788,583830;HF952104,583788,583830;HF952106,583788,583830;HF952105,583788,583830;HG939456,583788,583830;CP007631,583788,583830;CP007632,583788,583830;CP006910,583788,583830;CP007572,583788,583830;CP007571,583788,583830;CP007570,583788,583830;CP010867,583788,583830;CP011325,583788,583830;CP011326,583788,583830;CP011327,583788,583830;CP011329…
AL732656	Mauve	SHARED	606112	606141	.	.	.	Notes=Lenght29	AE009948,606112,606141;CP000114,606112,606141;CP003810,606112,606141;CP003919,606112,606141;HF952104,606112,606141;HF952106,606112,606141;HF952105,606112,606141;HG939456,606112,606141;CP007631,606112,606141;CP007632,606112,606141;CP006910,606112,606141;CP007572,606112,606141;CP007571,606112,606141;CP007570,606112,606141;CP010867,606112,606141;CP011325,606112,606141;CP011326,606112,606141;CP011327…
AL732656	Mauve	SHARED	612528	619638	.	.	.	Notes=Lenght7110	AE009948,612528,619638;CP000114,612528,619638;CP003810,612528,619638;HF952104,612528,619638;HG939456,612528,619638;CP007631,612528,619638;CP007632,612528,619638;CP006910,612528,619638;CP007572,612528,619638;CP007571,612528,619638;CP007570,612528,619638;CP010867,612528,619638;CP011325,612528,619638;CP011326,612528,619638;CP011327,612528,619638;CP011329,612528,619638;CP012419,612528,619638;CP013202…
AL732656	Mauve	SHARED	619639	619662	.	.	.	Notes=Lenght23	AE009948,619639,619662;CP000114,619639,619662;CP003810,619639,619662;HF952104,619639,619662;CP007631,619639,619662;CP007572,619639,619662;CP007571,619639,619662;CP007570,619639,619662;CP010867,619639,619662;CP011325,619639,619662;CP011326,619639,619662;CP011327,619639,619662;CP011329,619639,619662;CP012419,619639,619662;CP013202,619639,619662;
AL732656	Mauve	SHARED	619663	622239	.	.	.	Notes=Lenght2576	AE009948,619663,622239;CP000114,619663,622239;CP003810,619663,622239;HF952104,619663,622239;HG939456,619663,622239;CP007631,619663,622239;CP007632,619663,622239;CP006910,619663,622239;CP007572,619663,622239;CP007571,619663,622239;CP007570,619663,622239;CP010867,619663,622239;CP011325,619663,622239;CP011326,619663,622239;CP011327,619663,622239;CP011329,619663,622239;CP012419,619663,622239;CP013202…
AL732656	Mauve	SHARED	622261	622643	.	.	.	Notes=Lenght382	AE009948,622261,622643;CP000114,622261,622643;CP003810,622261,622643;HF952104,622261,622643;HG939456,622261,622643;CP007631,622261,622643;CP007632,622261,622643;CP006910,622261,622643;CP007572,622261,622643;CP007571,622261,622643;CP007570,622261,622643;CP010867,622261,622643;CP011325,622261,622643;CP011326,622261,622643;CP011327,622261,622643;CP011329,622261,622643;CP012419,622261,622643;CP013202…
AL732656	Mauve	SHARED	631940	632065	.	.	.	Notes=Lenght125	AE009948,631940,632065;CP000114,631940,632065;CP003810,631940,632065;CP003919,631940,632065;HF952104,631940,632065;HF952106,631940,632065;HF952105,631940,632065;HG939456,631940,632065;CP007631,631940,632065;CP007632,631940,632065;CP006910,631940,632065;CP007572,631940,632065;CP007571,631940,632065;CP007570,631940,632065;CP010867,631940,632065;CP011325,631940,632065;CP011326,631940,632065;CP011327…
AL732656	Mauve	SHARED	632068	632155	.	.	.	Notes=Lenght87	AE009948,632068,632155;CP000114,632068,632155;CP003810,632068,632155;HF952104,632068,632155;HF952105,632068,632155;HG939456,632068,632155;CP007631,632068,632155;CP007632,632068,632155;CP006910,632068,632155;CP007572,632068,632155;CP007571,632068,632155;CP007570,632068,632155;CP010867,632068,632155;CP011325,632068,632155;CP011326,632068,632155;CP011327,632068,632155;CP011329,632068,632155;CP010319…
AL732656	Mauve	SHARED	637861	637881	.	.	.	Notes=Lenght20	CP003919,637861,637881;HF952106,637861,637881;HF952105,637861,637881;CP007482,637861,637881;CP007565,637861,637881;HG939456,637861,637881;CP006910,637861,637881;CP007572,637861,637881;CP007571,637861,637881;CP007570,637861,637881;FO393392,637861,637881;CP011328,637861,637881;CP010319,637861,637881;CP013202,637861,637881;
AL732656	Mauve	SHARED	647729	647933	.	.	.	Notes=Lenght204	AE009948,647729,647933;CP000114,647729,647933;HF952104,647729,647933;CP007631,647729,647933;CP010867,647729,647933;CP011329,647729,647933;CP012419,647729,647933;CP013202,647729,647933;
AL732656	Mauve	SHARED	654071	654505	.	.	.	Notes=Lenght434	AE009948,654071,654505;CP000114,654071,654505;CP003810,654071,654505;HF952104,654071,654505;HG939456,654071,654505;CP007631,654071,654505;CP007632,654071,654505;CP007572,654071,654505;CP007571,654071,654505;CP007570,654071,654505;CP010867,654071,654505;CP011325,654071,654505;CP011326,654071,654505;CP011327,654071,654505;CP011329,654071,654505;CP012419,654071,654505;CP013202,654071,654505;
AL732656	Mauve	SHARED	654506	654635	.	.	.	Notes=Lenght129	AE009948,654506,654635;CP000114,654506,654635;CP003810,654506,654635;CP003919,654506,654635;HF952104,654506,654635;CP007482,654506,654635;CP007565,654506,654635;HG939456,654506,654635;CP007631,654506,654635;CP007632,654506,654635;CP007572,654506,654635;CP007571,654506,654635;CP007570,654506,654635;FO393392,654506,654635;CP010867,654506,654635;CP011325,654506,654635;CP011326,654506,654635;CP011327…
AL732656	Mauve	SHARED	654636	654689	.	.	.	Notes=Lenght53	AE009948,654636,654689;CP000114,654636,654689;CP003810,654636,654689;CP003919,654636,654689;HF952104,654636,654689;CP007482,654636,654689;CP007565,654636,654689;HG939456,654636,654689;CP007631,654636,654689;CP007632,654636,654689;CP007572,654636,654689;CP007571,654636,654689;CP007570,654636,654689;FO393392,654636,654689;CP010867,654636,654689;CP011325,654636,654689;CP011326,654636,654689;CP011327…
AL732656	Mauve	SHARED	654693	654771	.	.	.	Notes=Lenght78	AE009948,654693,654771;CP000114,654693,654771;CP003810,654693,654771;HF952104,654693,654771;CP007482,654693,654771;CP007565,654693,654771;HG939456,654693,654771;CP007631,654693,654771;CP007632,654693,654771;CP006910,654693,654771;CP007572,654693,654771;CP007571,654693,654771;CP007570,654693,654771;FO393392,654693,654771;CP010867,654693,654771;CP011325,654693,654771;CP011326,654693,654771;CP011327…
AL732656	Mauve	SHARED	654772	654954	.	.	.	Notes=Lenght182	AE009948,654772,654954;CP000114,654772,654954;CP003810,654772,654954;CP003919,654772,654954;HF952104,654772,654954;CP007482,654772,654954;CP007565,654772,654954;HG939456,654772,654954;CP007631,654772,654954;CP007632,654772,654954;CP006910,654772,654954;CP007572,654772,654954;CP007571,654772,654954;CP007570,654772,654954;FO393392,654772,654954;CP010867,654772,654954;CP011325,654772,654954;CP011326…
AL732656	Mauve	SHARED	654955	655069	.	.	.	Notes=Lenght114	AE009948,654955,655069;CP000114,654955,655069;CP003810,654955,655069;HF952104,654955,655069;CP007482,654955,655069;CP007565,654955,655069;HG939456,654955,655069;CP007631,654955,655069;CP007632,654955,655069;CP006910,654955,655069;CP007572,654955,655069;CP007571,654955,655069;CP007570,654955,655069;FO393392,654955,655069;CP010867,654955,655069;CP011325,654955,655069;CP011326,654955,655069;CP011327…
AL732656	Mauve	SHARED	655070	656097	.	.	.	Notes=Lenght1027	AE009948,655070,656097;CP000114,655070,656097;CP003810,655070,656097;HF952104,655070,656097;HG939456,655070,656097;CP007631,655070,656097;CP007632,655070,656097;CP006910,655070,656097;CP007572,655070,656097;CP007571,655070,656097;CP007570,655070,656097;CP010867,655070,656097;CP011325,655070,656097;CP011326,655070,656097;CP011327,655070,656097;CP011329,655070,656097;CP012419,655070,656097;CP013202…
AL732656	Mauve	SHARED	661040	664161	.	.	.	Notes=Lenght3121	AE009948,661040,664161;CP000114,661040,664161;CP003810,661040,664161;HF952104,661040,664161;HF952106,661040,664161;HF952105,661040,664161;HG939456,661040,664161;CP007631,661040,664161;CP007632,661040,664161;CP006910,661040,664161;CP007572,661040,664161;CP007571,661040,664161;CP007570,661040,664161;CP010867,661040,664161;CP011325,661040,664161;CP011326,661040,664161;CP011327,661040,664161;CP011329…
AL732656	Mauve	SHARED	664162	664188	.	.	.	Notes=Lenght26	AE009948,664162,664188;CP000114,664162,664188;CP003810,664162,664188;HF952104,664162,664188;CP007631,664162,664188;CP007572,664162,664188;CP007571,664162,664188;CP007570,664162,664188;CP010867,664162,664188;CP011325,664162,664188;CP011326,664162,664188;CP011327,664162,664188;CP011329,664162,664188;CP012419,664162,664188;CP013202,664162,664188;
AL732656	Mauve	SHARED	664189	664388	.	.	.	Notes=Lenght199	AE009948,664189,664388;CP000114,664189,664388;CP003810,664189,664388;HF952104,664189,664388;HF952106,664189,664388;HF952105,664189,664388;HG939456,664189,664388;CP007631,664189,664388;CP007632,664189,664388;CP006910,664189,664388;CP007572,664189,664388;CP007571,664189,664388;CP007570,664189,664388;CP010867,664189,664388;CP011325,664189,664388;CP011326,664189,664388;CP011327,664189,664388;CP011329…
AL732656	Mauve	SHARED	664389	664461	.	.	.	Notes=Lenght72	AE009948,664389,664461;CP000114,664389,664461;CP003810,664389,664461;HF952104,664389,664461;CP007631,664389,664461;CP007572,664389,664461;CP007571,664389,664461;CP007570,664389,664461;CP010867,664389,664461;CP011325,664389,664461;CP011326,664389,664461;CP011327,664389,664461;CP011329,664389,664461;CP012419,664389,664461;CP013202,664389,664461;
AL732656	Mauve	SHARED	664462	664587	.	.	.	Notes=Lenght125	AE009948,664462,664587;CP000114,664462,664587;CP003810,664462,664587;HF952104,664462,664587;HF952106,664462,664587;HF952105,664462,664587;HG939456,664462,664587;CP007631,664462,664587;CP007632,664462,664587;CP006910,664462,664587;CP007572,664462,664587;CP007571,664462,664587;CP007570,664462,664587;CP010867,664462,664587;CP011325,664462,664587;CP011326,664462,664587;CP011327,664462,664587;CP011329…
AL732656	Mauve	SHARED	664588	664761	.	.	.	Notes=Lenght173	AE009948,664588,664761;CP000114,664588,664761;CP003810,664588,664761;HF952104,664588,664761;CP007631,664588,664761;CP007572,664588,664761;CP007571,664588,664761;CP007570,664588,664761;CP010867,664588,664761;CP011325,664588,664761;CP011326,664588,664761;CP011327,664588,664761;CP011329,664588,664761;CP012419,664588,664761;CP013202,664588,664761;
AL732656	Mauve	SHARED	664762	664887	.	.	.	Notes=Lenght125	AE009948,664762,664887;CP000114,664762,664887;CP003810,664762,664887;HF952104,664762,664887;HF952106,664762,664887;HF952105,664762,664887;HG939456,664762,664887;CP007631,664762,664887;CP007632,664762,664887;CP006910,664762,664887;CP007572,664762,664887;CP007571,664762,664887;CP007570,664762,664887;CP010867,664762,664887;CP011325,664762,664887;CP011326,664762,664887;CP011327,664762,664887;CP011329…
AL732656	Mauve	SHARED	664888	664961	.	.	.	Notes=Lenght73	AE009948,664888,664961;CP000114,664888,664961;CP003810,664888,664961;HF952104,664888,664961;CP007631,664888,664961;CP007572,664888,664961;CP007571,664888,664961;CP007570,664888,664961;CP010867,664888,664961;CP011325,664888,664961;CP011326,664888,664961;CP011327,664888,664961;CP011329,664888,664961;CP012419,664888,664961;CP013202,664888,664961;
AL732656	Mauve	SHARED	664962	665138	.	.	.	Notes=Lenght176	AE009948,664962,665138;CP000114,664962,665138;CP003810,664962,665138;HF952104,664962,665138;HF952106,664962,665138;HF952105,664962,665138;HG939456,664962,665138;CP007631,664962,665138;CP007632,664962,665138;CP006910,664962,665138;CP007572,664962,665138;CP007571,664962,665138;CP007570,664962,665138;CP010867,664962,665138;CP011325,664962,665138;CP011326,664962,665138;CP011327,664962,665138;CP011329…
AL732656	Mauve	SHARED	665139	665209	.	.	.	Notes=Lenght70	AE009948,665139,665209;CP000114,665139,665209;CP003810,665139,665209;HF952104,665139,665209;CP007631,665139,665209;CP007572,665139,665209;CP007571,665139,665209;CP007570,665139,665209;CP010867,665139,665209;CP011325,665139,665209;CP011326,665139,665209;CP011327,665139,665209;CP011329,665139,665209;CP012419,665139,665209;CP013202,665139,665209;
AL732656	Mauve	SHARED	665210	665411	.	.	.	Notes=Lenght201	AE009948,665210,665411;CP000114,665210,665411;CP003810,665210,665411;HF952104,665210,665411;HF952106,665210,665411;HF952105,665210,665411;HG939456,665210,665411;CP007631,665210,665411;CP007632,665210,665411;CP006910,665210,665411;CP007572,665210,665411;CP007571,665210,665411;CP007570,665210,665411;CP010867,665210,665411;CP011325,665210,665411;CP011326,665210,665411;CP011327,665210,665411;CP011329…
AL732656	Mauve	SHARED	665412	665436	.	.	.	Notes=Lenght24	AE009948,665412,665436;CP000114,665412,665436;CP003810,665412,665436;HF952104,665412,665436;CP007631,665412,665436;CP007572,665412,665436;CP007571,665412,665436;CP007570,665412,665436;CP010867,665412,665436;CP011325,665412,665436;CP011326,665412,665436;CP011327,665412,665436;CP011329,665412,665436;CP012419,665412,665436;CP013202,665412,665436;
AL732656	Mauve	SHARED	665437	665636	.	.	.	Notes=Lenght199	AE009948,665437,665636;CP000114,665437,665636;CP003810,665437,665636;HF952104,665437,665636;HF952106,665437,665636;HF952105,665437,665636;HG939456,665437,665636;CP007631,665437,665636;CP007632,665437,665636;CP006910,665437,665636;CP007572,665437,665636;CP007571,665437,665636;CP007570,665437,665636;CP010867,665437,665636;CP011325,665437,665636;CP011326,665437,665636;CP011327,665437,665636;CP011329…
AL732656	Mauve	SHARED	665637	665711	.	.	.	Notes=Lenght74	AE009948,665637,665711;CP000114,665637,665711;CP003810,665637,665711;HF952104,665637,665711;CP007631,665637,665711;CP007572,665637,665711;CP007571,665637,665711;CP007570,665637,665711;CP010867,665637,665711;CP011325,665637,665711;CP011326,665637,665711;CP011327,665637,665711;CP011329,665637,665711;CP012419,665637,665711;CP013202,665637,665711;
AL732656	Mauve	SHARED	665712	665859	.	.	.	Notes=Lenght147	AE009948,665712,665859;CP000114,665712,665859;CP003810,665712,665859;HF952104,665712,665859;HF952106,665712,665859;HF952105,665712,665859;HG939456,665712,665859;CP007631,665712,665859;CP007632,665712,665859;CP006910,665712,665859;CP007572,665712,665859;CP007571,665712,665859;CP007570,665712,665859;CP010867,665712,665859;CP011325,665712,665859;CP011326,665712,665859;CP011327,665712,665859;CP011329…
AL732656	Mauve	SHARED	665860	665988	.	.	.	Notes=Lenght128	AE009948,665860,665988;CP000114,665860,665988;CP003810,665860,665988;HF952104,665860,665988;CP007631,665860,665988;CP007572,665860,665988;CP007571,665860,665988;CP007570,665860,665988;CP010867,665860,665988;CP011325,665860,665988;CP011326,665860,665988;CP011327,665860,665988;CP011329,665860,665988;CP012419,665860,665988;CP013202,665860,665988;
AL732656	Mauve	SHARED	665989	666109	.	.	.	Notes=Lenght120	AE009948,665989,666109;CP000114,665989,666109;CP003810,665989,666109;HF952104,665989,666109;HF952106,665989,666109;HF952105,665989,666109;HG939456,665989,666109;CP007631,665989,666109;CP007632,665989,666109;CP006910,665989,666109;CP007572,665989,666109;CP007571,665989,666109;CP007570,665989,666109;CP010867,665989,666109;CP011325,665989,666109;CP011326,665989,666109;CP011327,665989,666109;CP011329…
AL732656	Mauve	SHARED	666110	666238	.	.	.	Notes=Lenght128	AE009948,666110,666238;CP000114,666110,666238;CP003810,666110,666238;HF952104,666110,666238;CP007631,666110,666238;CP007572,666110,666238;CP007571,666110,666238;CP007570,666110,666238;CP010867,666110,666238;CP011325,666110,666238;CP011326,666110,666238;CP011327,666110,666238;CP011329,666110,666238;CP012419,666110,666238;CP013202,666110,666238;
AL732656	Mauve	SHARED	666239	666364	.	.	.	Notes=Lenght125	AE009948,666239,666364;CP000114,666239,666364;CP003810,666239,666364;HF952104,666239,666364;HF952106,666239,666364;HF952105,666239,666364;HG939456,666239,666364;CP007631,666239,666364;CP007632,666239,666364;CP006910,666239,666364;CP007572,666239,666364;CP007571,666239,666364;CP007570,666239,666364;CP010867,666239,666364;CP011325,666239,666364;CP011326,666239,666364;CP011327,666239,666364;CP011329…
AL732656	Mauve	SHARED	666365	666483	.	.	.	Notes=Lenght118	AE009948,666365,666483;CP000114,666365,666483;CP003810,666365,666483;HF952104,666365,666483;CP007631,666365,666483;CP007572,666365,666483;CP007571,666365,666483;CP007570,666365,666483;CP010867,666365,666483;CP011325,666365,666483;CP011326,666365,666483;CP011327,666365,666483;CP011329,666365,666483;CP012419,666365,666483;CP013202,666365,666483;
AL732656	Mauve	SHARED	666484	672910	.	.	.	Notes=Lenght6426	AE009948,666484,672910;CP000114,666484,672910;CP003810,666484,672910;HF952104,666484,672910;HF952106,666484,672910;HF952105,666484,672910;HG939456,666484,672910;CP007631,666484,672910;CP007632,666484,672910;CP006910,666484,672910;CP007572,666484,672910;CP007571,666484,672910;CP007570,666484,672910;CP010867,666484,672910;CP011325,666484,672910;CP011326,666484,672910;CP011327,666484,672910;CP011329…
AL732656	Mauve	SHARED	682018	682062	.	.	.	Notes=Lenght44	AE009948,682018,682062;CP000114,682018,682062;CP003810,682018,682062;HF952104,682018,682062;HF952106,682018,682062;HF952105,682018,682062;CP007482,682018,682062;CP007565,682018,682062;HG939456,682018,682062;CP007631,682018,682062;CP007632,682018,682062;CP006910,682018,682062;CP007572,682018,682062;CP007571,682018,682062;CP007570,682018,682062;FO393392,682018,682062;CP010867,682018,682062;CP011325…
AL732656	Mauve	SHARED	687096	688815	.	.	.	Notes=Lenght1719	AE009948,687096,688815;CP000114,687096,688815;CP003810,687096,688815;HF952104,687096,688815;HF952106,687096,688815;HF952105,687096,688815;CP007482,687096,688815;CP007565,687096,688815;HG939456,687096,688815;CP007631,687096,688815;CP007632,687096,688815;CP006910,687096,688815;CP007572,687096,688815;CP007571,687096,688815;CP007570,687096,688815;FO393392,687096,688815;CP010867,687096,688815;CP011325…
AL732656	Mauve	SHARED	690019	690240	.	.	.	Notes=Lenght221	AE009948,690019,690240;CP000114,690019,690240;CP003810,690019,690240;CP003919,690019,690240;HF952104,690019,690240;HF952106,690019,690240;HF952105,690019,690240;HG939456,690019,690240;CP007631,690019,690240;CP007632,690019,690240;CP006910,690019,690240;CP007572,690019,690240;CP007571,690019,690240;CP007570,690019,690240;CP010867,690019,690240;CP011325,690019,690240;CP011326,690019,690240;CP011327…
AL732656	Mauve	SHARED	690292	690393	.	.	.	Notes=Lenght101	AE009948,690292,690393;CP000114,690292,690393;CP003810,690292,690393;CP003919,690292,690393;HF952104,690292,690393;HF952106,690292,690393;HF952105,690292,690393;CP007482,690292,690393;CP007565,690292,690393;HG939456,690292,690393;CP007631,690292,690393;CP007632,690292,690393;CP006910,690292,690393;FO393392,690292,690393;CP010867,690292,690393;CP011325,690292,690393;CP011326,690292,690393;CP011327…
AL732656	Mauve	SHARED	690734	690815	.	.	.	Notes=Lenght81	AE009948,690734,690815;CP000114,690734,690815;CP003810,690734,690815;HF952104,690734,690815;HF952106,690734,690815;HF952105,690734,690815;CP007482,690734,690815;CP007565,690734,690815;HG939456,690734,690815;CP007631,690734,690815;CP007632,690734,690815;CP006910,690734,690815;CP007572,690734,690815;CP007571,690734,690815;CP007570,690734,690815;FO393392,690734,690815;CP010867,690734,690815;CP011325…
AL732656	Mauve	SHARED	691165	695911	.	.	.	Notes=Lenght4746	AE009948,691165,695911;CP000114,691165,695911;CP003810,691165,695911;HF952104,691165,695911;HF952106,691165,695911;HF952105,691165,695911;CP007482,691165,695911;CP007565,691165,695911;HG939456,691165,695911;CP007631,691165,695911;CP007632,691165,695911;CP006910,691165,695911;CP007572,691165,695911;CP007571,691165,695911;CP007570,691165,695911;FO393392,691165,695911;CP010867,691165,695911;CP011325…
AL732656	Mauve	SHARED	695912	696061	.	.	.	Notes=Lenght149	AE009948,695912,696061;CP000114,695912,696061;CP003810,695912,696061;HF952104,695912,696061;HF952106,695912,696061;HF952105,695912,696061;HG939456,695912,696061;CP007631,695912,696061;CP007632,695912,696061;CP006910,695912,696061;CP007572,695912,696061;CP007571,695912,696061;CP007570,695912,696061;CP010867,695912,696061;CP011325,695912,696061;CP011326,695912,696061;CP011327,695912,696061;CP011329…
AL732656	Mauve	SHARED	696062	697149	.	.	.	Notes=Lenght1087	AE009948,696062,697149;CP000114,696062,697149;CP003810,696062,697149;HF952104,696062,697149;HF952106,696062,697149;HF952105,696062,697149;CP007482,696062,697149;CP007565,696062,697149;HG939456,696062,697149;CP007631,696062,697149;CP007632,696062,697149;CP006910,696062,697149;CP007572,696062,697149;CP007571,696062,697149;CP007570,696062,697149;FO393392,696062,697149;CP010867,696062,697149;CP011325…
AL732656	Mauve	SHARED	697150	697164	.	.	.	Notes=Lenght14	AE009948,697150,697164;CP000114,697150,697164;CP003810,697150,697164;HF952104,697150,697164;HF952106,697150,697164;HF952105,697150,697164;HG939456,697150,697164;CP007631,697150,697164;CP007632,697150,697164;CP006910,697150,697164;CP007572,697150,697164;CP007571,697150,697164;CP007570,697150,697164;CP010867,697150,697164;CP011325,697150,697164;CP011326,697150,697164;CP011327,697150,697164;CP011329…
AL732656	Mauve	SHARED	697166	697185	.	.	.	Notes=Lenght19	AE009948,697166,697185;CP000114,697166,697185;CP003810,697166,697185;HF952104,697166,697185;HF952106,697166,697185;HF952105,697166,697185;HG939456,697166,697185;CP007631,697166,697185;CP007632,697166,697185;CP006910,697166,697185;CP007572,697166,697185;CP007571,697166,697185;CP007570,697166,697185;CP010867,697166,697185;CP011325,697166,697185;CP011326,697166,697185;CP011327,697166,697185;CP010319…
AL732656	Mauve	SHARED	697186	698216	.	.	.	Notes=Lenght1030	AE009948,697186,698216;CP000114,697186,698216;CP003810,697186,698216;HF952104,697186,698216;HF952106,697186,698216;HF952105,697186,698216;CP007482,697186,698216;CP007565,697186,698216;HG939456,697186,698216;CP007631,697186,698216;CP007632,697186,698216;CP006910,697186,698216;CP007572,697186,698216;CP007571,697186,698216;CP007570,697186,698216;FO393392,697186,698216;CP010867,697186,698216;CP011325…
AL732656	Mauve	SHARED	699833	699853	.	.	.	Notes=Lenght20	AE009948,699833,699853;CP000114,699833,699853;CP003810,699833,699853;CP003919,699833,699853;HF952104,699833,699853;HF952106,699833,699853;HF952105,699833,699853;CP007482,699833,699853;CP007565,699833,699853;HG939456,699833,699853;CP007631,699833,699853;CP007632,699833,699853;CP006910,699833,699853;CP007572,699833,699853;CP007571,699833,699853;CP007570,699833,699853;FO393392,699833,699853;CP010867…
AL732656	Mauve	SHARED	710176	710189	.	.	.	Notes=Lenght13	AE009948,710176,710189;CP000114,710176,710189;CP003810,710176,710189;CP003919,710176,710189;HF952104,710176,710189;HF952106,710176,710189;HF952105,710176,710189;CP007482,710176,710189;CP007565,710176,710189;CP007631,710176,710189;CP006910,710176,710189;CP007572,710176,710189;CP007571,710176,710189;CP007570,710176,710189;FO393392,710176,710189;CP010867,710176,710189;CP011325,710176,710189;CP011326…
AL732656	Mauve	SHARED	710684	710846	.	.	.	Notes=Lenght162	AE009948,710684,710846;CP000114,710684,710846;CP003810,710684,710846;CP003919,710684,710846;HF952104,710684,710846;HF952106,710684,710846;HF952105,710684,710846;HG939456,710684,710846;CP007631,710684,710846;CP007632,710684,710846;CP006910,710684,710846;CP007572,710684,710846;CP007571,710684,710846;CP007570,710684,710846;CP010867,710684,710846;CP011325,710684,710846;CP011326,710684,710846;CP011327…
AL732656	Mauve	SHARED	762251	762328	.	.	.	Notes=Lenght77	AE009948,762251,762328;CP000114,762251,762328;CP003810,762251,762328;HF952104,762251,762328;HF952106,762251,762328;HF952105,762251,762328;CP007482,762251,762328;CP007565,762251,762328;HG939456,762251,762328;CP007631,762251,762328;CP007632,762251,762328;CP006910,762251,762328;CP007572,762251,762328;CP007571,762251,762328;CP007570,762251,762328;FO393392,762251,762328;CP010867,762251,762328;CP011325…
AL732656	Mauve	SHARED	767435	767994	.	.	.	Notes=Lenght559	AE009948,767435,767994;CP000114,767435,767994;CP003810,767435,767994;HF952104,767435,767994;HF952106,767435,767994;HF952105,767435,767994;CP007482,767435,767994;CP007565,767435,767994;HG939456,767435,767994;CP007631,767435,767994;CP007632,767435,767994;CP006910,767435,767994;CP007572,767435,767994;CP007571,767435,767994;CP007570,767435,767994;FO393392,767435,767994;CP010867,767435,767994;CP011325…
AL732656	Mauve	SHARED	782915	783138	.	.	.	Notes=Lenght223	AE009948,782915,783138;CP003919,782915,783138;HF952104,782915,783138;HF952106,782915,783138;HF952105,782915,783138;CP007482,782915,783138;CP007565,782915,783138;HG939456,782915,783138;CP007631,782915,783138;CP007632,782915,783138;CP006910,782915,783138;CP007572,782915,783138;CP007571,782915,783138;CP007570,782915,783138;FO393392,782915,783138;CP010867,782915,783138;CP011328,782915,783138;CP011329…
AL732656	Mauve	SHARED	785131	785185	.	.	.	Notes=Lenght54	AE009948,785131,785185;CP000114,785131,785185;CP003810,785131,785185;HF952104,785131,785185;HF952106,785131,785185;HF952105,785131,785185;CP007482,785131,785185;CP007565,785131,785185;HG939456,785131,785185;CP007631,785131,785185;CP007632,785131,785185;CP006910,785131,785185;CP007572,785131,785185;CP007571,785131,785185;CP007570,785131,785185;FO393392,785131,785185;CP010867,785131,785185;CP011325…
AL732656	Mauve	SHARED	785829	786007	.	.	.	Notes=Lenght178	AE009948,785829,786007;CP000114,785829,786007;CP003810,785829,786007;CP003919,785829,786007;HF952104,785829,786007;HF952106,785829,786007;HF952105,785829,786007;CP007482,785829,786007;CP007565,785829,786007;HG939456,785829,786007;CP007631,785829,786007;CP007632,785829,786007;CP006910,785829,786007;CP007572,785829,786007;CP007571,785829,786007;CP007570,785829,786007;FO393392,785829,786007;CP010867…
AL732656	Mauve	SHARED	795085	795158	.	.	.	Notes=Lenght73	AE009948,795085,795158;CP000114,795085,795158;CP003810,795085,795158;CP003919,795085,795158;HF952104,795085,795158;HF952106,795085,795158;HF952105,795085,795158;HG939456,795085,795158;CP007631,795085,795158;CP007632,795085,795158;CP006910,795085,795158;CP007572,795085,795158;CP007571,795085,795158;CP007570,795085,795158;CP010867,795085,795158;CP011325,795085,795158;CP011326,795085,795158;CP011327…
AL732656	Mauve	SHARED	795258	795418	.	.	.	Notes=Lenght160	AE009948,795258,795418;CP000114,795258,795418;CP003810,795258,795418;CP003919,795258,795418;HF952104,795258,795418;HF952106,795258,795418;HF952105,795258,795418;HG939456,795258,795418;CP007631,795258,795418;CP007632,795258,795418;CP006910,795258,795418;CP007572,795258,795418;CP007571,795258,795418;CP007570,795258,795418;CP010867,795258,795418;CP011325,795258,795418;CP011326,795258,795418;CP011327…
AL732656	Mauve	SHARED	816191	816614	.	.	.	Notes=Lenght423	AE009948,816191,816614;CP000114,816191,816614;CP003810,816191,816614;HF952104,816191,816614;HF952106,816191,816614;HF952105,816191,816614;CP007482,816191,816614;CP007565,816191,816614;HG939456,816191,816614;CP007631,816191,816614;CP007632,816191,816614;CP006910,816191,816614;CP007572,816191,816614;CP007571,816191,816614;CP007570,816191,816614;FO393392,816191,816614;CP010867,816191,816614;CP011325…
AL732656	Mauve	SHARED	816615	816944	.	.	.	Notes=Lenght329	AE009948,816615,816944;CP000114,816615,816944;CP003810,816615,816944;HF952104,816615,816944;HF952106,816615,816944;HF952105,816615,816944;CP007482,816615,816944;CP007565,816615,816944;HG939456,816615,816944;CP007631,816615,816944;CP007632,816615,816944;CP006910,816615,816944;CP007572,816615,816944;CP007571,816615,816944;CP007570,816615,816944;FO393392,816615,816944;CP010867,816615,816944;CP011325…
AL732656	Mauve	SHARED	820613	820648	.	.	.	Notes=Lenght35	AE009948,820613,820648;CP000114,820613,820648;CP003810,820613,820648;HF952104,820613,820648;HF952106,820613,820648;HF952105,820613,820648;HG939456,820613,820648;CP007631,820613,820648;CP007632,820613,820648;CP006910,820613,820648;CP007572,820613,820648;CP007571,820613,820648;CP007570,820613,820648;CP010867,820613,820648;CP011325,820613,820648;CP011326,820613,820648;CP011327,820613,820648;CP011329…
AL732656	Mauve	SHARED	827441	827788	.	.	.	Notes=Lenght347	AE009948,827441,827788;CP000114,827441,827788;CP003810,827441,827788;CP003919,827441,827788;HF952104,827441,827788;HF952106,827441,827788;HF952105,827441,827788;HG939456,827441,827788;CP007631,827441,827788;CP007632,827441,827788;CP006910,827441,827788;CP007572,827441,827788;CP007571,827441,827788;CP007570,827441,827788;CP010867,827441,827788;CP011325,827441,827788;CP011326,827441,827788;CP011327…
AL732656	Mauve	SHARED	829079	829315	.	.	.	Notes=Lenght236	AE009948,829079,829315;CP000114,829079,829315;CP003810,829079,829315;HF952104,829079,829315;HF952106,829079,829315;HF952105,829079,829315;CP007482,829079,829315;CP007565,829079,829315;HG939456,829079,829315;CP007631,829079,829315;CP007632,829079,829315;CP006910,829079,829315;CP007572,829079,829315;CP007571,829079,829315;CP007570,829079,829315;FO393392,829079,829315;CP010867,829079,829315;CP011325…
AL732656	Mauve	SHARED	832233	833555	.	.	.	Notes=Lenght1322	AE009948,832233,833555;CP000114,832233,833555;CP003810,832233,833555;CP003919,832233,833555;HF952104,832233,833555;HF952106,832233,833555;HF952105,832233,833555;HG939456,832233,833555;CP007631,832233,833555;CP007632,832233,833555;CP006910,832233,833555;CP007572,832233,833555;CP007571,832233,833555;CP007570,832233,833555;CP010867,832233,833555;CP011325,832233,833555;CP011326,832233,833555;CP011327…
AL732656	Mauve	SHARED	838035	838680	.	.	.	Notes=Lenght645	AE009948,838035,838680;CP000114,838035,838680;CP003810,838035,838680;CP003919,838035,838680;HF952104,838035,838680;HF952106,838035,838680;HF952105,838035,838680;CP007482,838035,838680;CP007565,838035,838680;HG939456,838035,838680;CP007631,838035,838680;CP007632,838035,838680;CP006910,838035,838680;CP007572,838035,838680;FO393392,838035,838680;CP010867,838035,838680;CP011325,838035,838680;CP011326…
AL732656	Mauve	SHARED	838681	839207	.	.	.	Notes=Lenght526	AE009948,838681,839207;CP000114,838681,839207;CP003810,838681,839207;CP003919,838681,839207;HF952104,838681,839207;HF952106,838681,839207;HF952105,838681,839207;CP007482,838681,839207;CP007565,838681,839207;HG939456,838681,839207;CP007631,838681,839207;CP007632,838681,839207;CP006910,838681,839207;CP007572,838681,839207;CP007570,838681,839207;FO393392,838681,839207;CP010867,838681,839207;CP011325…
AL732656	Mauve	SHARED	856733	857072	.	.	.	Notes=Lenght339	AE009948,856733,857072;CP000114,856733,857072;CP003810,856733,857072;CP003919,856733,857072;HF952104,856733,857072;HF952106,856733,857072;HF952105,856733,857072;HG939456,856733,857072;CP007631,856733,857072;CP007632,856733,857072;CP006910,856733,857072;CP007572,856733,857072;CP007571,856733,857072;CP007570,856733,857072;CP010867,856733,857072;CP011325,856733,857072;CP011326,856733,857072;CP011327…
AL732656	Mauve	SHARED	858194	858467	.	.	.	Notes=Lenght273	AE009948,858194,858467;CP000114,858194,858467;CP003810,858194,858467;CP003919,858194,858467;HF952104,858194,858467;HF952106,858194,858467;HF952105,858194,858467;HG939456,858194,858467;CP007631,858194,858467;CP007632,858194,858467;CP006910,858194,858467;CP007572,858194,858467;CP007571,858194,858467;CP007570,858194,858467;CP010867,858194,858467;CP011325,858194,858467;CP011326,858194,858467;CP011327…
AL732656	Mauve	SHARED	859527	859572	.	.	.	Notes=Lenght45	AE009948,859527,859572;CP000114,859527,859572;CP003810,859527,859572;CP003919,859527,859572;HF952104,859527,859572;HF952106,859527,859572;HF952105,859527,859572;HG939456,859527,859572;CP007631,859527,859572;CP007632,859527,859572;CP006910,859527,859572;CP007572,859527,859572;CP007571,859527,859572;CP007570,859527,859572;CP010867,859527,859572;CP011325,859527,859572;CP011326,859527,859572;CP011327…
AL732656	Mauve	SHARED	859814	860083	.	.	.	Notes=Lenght269	AE009948,859814,860083;CP000114,859814,860083;CP003810,859814,860083;HF952104,859814,860083;HF952106,859814,860083;HF952105,859814,860083;HG939456,859814,860083;CP007631,859814,860083;CP007632,859814,860083;CP006910,859814,860083;CP007572,859814,860083;CP007571,859814,860083;CP007570,859814,860083;CP010867,859814,860083;CP011325,859814,860083;CP011326,859814,860083;CP011327,859814,860083;CP011329…
AL732656	Mauve	SHARED	867956	868012	.	.	.	Notes=Lenght56	AE009948,867956,868012;CP000114,867956,868012;CP003810,867956,868012;HF952104,867956,868012;HF952106,867956,868012;HF952105,867956,868012;CP007482,867956,868012;CP007565,867956,868012;HG939456,867956,868012;CP007631,867956,868012;CP007632,867956,868012;CP006910,867956,868012;CP007572,867956,868012;CP007571,867956,868012;CP007570,867956,868012;FO393392,867956,868012;CP010867,867956,868012;CP011325…
AL732656	Mauve	SHARED	868013	868066	.	.	.	Notes=Lenght53	AE009948,868013,868066;CP000114,868013,868066;CP003810,868013,868066;HF952104,868013,868066;HF952106,868013,868066;HF952105,868013,868066;HG939456,868013,868066;CP007631,868013,868066;CP007632,868013,868066;CP006910,868013,868066;CP007572,868013,868066;CP007571,868013,868066;CP007570,868013,868066;CP010867,868013,868066;CP011325,868013,868066;CP011326,868013,868066;CP011327,868013,868066;CP011329…
AL732656	Mauve	SHARED	877833	877860	.	.	.	Notes=Lenght27	AE009948,877833,877860;CP000114,877833,877860;CP003810,877833,877860;HF952104,877833,877860;HF952106,877833,877860;HF952105,877833,877860;HG939456,877833,877860;CP007631,877833,877860;CP007632,877833,877860;CP006910,877833,877860;CP007572,877833,877860;CP007571,877833,877860;CP007570,877833,877860;CP010867,877833,877860;CP011325,877833,877860;CP011326,877833,877860;CP011327,877833,877860;CP011329…
AL732656	Mauve	SHARED	879358	879448	.	.	.	Notes=Lenght90	AE009948,879358,879448;CP000114,879358,879448;CP003810,879358,879448;CP003919,879358,879448;HF952104,879358,879448;HF952106,879358,879448;HF952105,879358,879448;CP007482,879358,879448;CP007565,879358,879448;HG939456,879358,879448;CP007631,879358,879448;CP007632,879358,879448;CP006910,879358,879448;CP007572,879358,879448;CP007571,879358,879448;CP007570,879358,879448;FO393392,879358,879448;CP010867…
AL732656	Mauve	SHARED	882624	885176	.	.	.	Notes=Lenght2552	AE009948,882624,885176;CP000114,882624,885176;CP003810,882624,885176;CP003919,882624,885176;HF952104,882624,885176;HF952106,882624,885176;CP007482,882624,885176;CP007565,882624,885176;HG939456,882624,885176;CP007631,882624,885176;CP007632,882624,885176;CP006910,882624,885176;CP007572,882624,885176;CP007571,882624,885176;CP007570,882624,885176;FO393392,882624,885176;CP010867,882624,885176;CP011325…
AL732656	Mauve	SHARED	898445	898768	.	.	.	Notes=Lenght323	AE009948,898445,898768;CP000114,898445,898768;CP003810,898445,898768;HF952104,898445,898768;HF952106,898445,898768;HF952105,898445,898768;CP007482,898445,898768;CP007565,898445,898768;HG939456,898445,898768;CP007631,898445,898768;CP007632,898445,898768;CP006910,898445,898768;CP007572,898445,898768;CP007571,898445,898768;CP007570,898445,898768;FO393392,898445,898768;CP010867,898445,898768;CP011325…
AL732656	Mauve	SHARED	916922	916949	.	.	.	Notes=Lenght27	AE009948,916922,916949;CP000114,916922,916949;CP003810,916922,916949;HF952104,916922,916949;HF952106,916922,916949;HF952105,916922,916949;CP007482,916922,916949;CP007565,916922,916949;HG939456,916922,916949;CP007631,916922,916949;CP007632,916922,916949;CP006910,916922,916949;CP007572,916922,916949;CP007571,916922,916949;CP007570,916922,916949;FO393392,916922,916949;CP010867,916922,916949;CP011325…
AL732656	Mauve	SHARED	926995	927016	.	.	.	Notes=Lenght21	AE009948,926995,927016;CP000114,926995,927016;CP003810,926995,927016;CP003919,926995,927016;HF952104,926995,927016;HF952106,926995,927016;HF952105,926995,927016;CP007482,926995,927016;CP007565,926995,927016;HG939456,926995,927016;CP007631,926995,927016;CP007632,926995,927016;CP007572,926995,927016;CP007571,926995,927016;CP007570,926995,927016;FO393392,926995,927016;CP010867,926995,927016;CP011325…
AL732656	Mauve	SHARED	935620	935634	.	.	.	Notes=Lenght14	AE009948,935620,935634;CP000114,935620,935634;CP003810,935620,935634;HF952104,935620,935634;HG939456,935620,935634;CP007631,935620,935634;CP007632,935620,935634;CP007572,935620,935634;CP007571,935620,935634;CP007570,935620,935634;CP010867,935620,935634;CP011325,935620,935634;CP011326,935620,935634;CP011327,935620,935634;CP011329,935620,935634;CP012419,935620,935634;CP013202,935620,935634;
AL732656	Mauve	SHARED	935635	935657	.	.	.	Notes=Lenght22	AE009948,935635,935657;CP000114,935635,935657;CP003810,935635,935657;HF952104,935635,935657;CP007631,935635,935657;CP007572,935635,935657;CP007571,935635,935657;CP007570,935635,935657;CP010867,935635,935657;CP011325,935635,935657;CP011326,935635,935657;CP011327,935635,935657;CP011329,935635,935657;CP012419,935635,935657;CP013202,935635,935657;
AL732656	Mauve	SHARED	945670	945774	.	.	.	Notes=Lenght104	AE009948,945670,945774;CP000114,945670,945774;CP003810,945670,945774;CP003919,945670,945774;HF952104,945670,945774;CP007482,945670,945774;CP007565,945670,945774;CP007631,945670,945774;CP006910,945670,945774;CP007572,945670,945774;CP007571,945670,945774;CP007570,945670,945774;FO393392,945670,945774;CP010867,945670,945774;CP011325,945670,945774;CP011326,945670,945774;CP011327,945670,945774;CP011328…
AL732656	Mauve	SHARED	951908	951930	.	.	.	Notes=Lenght22	AE009948,951908,951930;CP000114,951908,951930;CP003810,951908,951930;CP003919,951908,951930;HF952104,951908,951930;HF952106,951908,951930;HF952105,951908,951930;CP007482,951908,951930;CP007565,951908,951930;HG939456,951908,951930;CP007631,951908,951930;CP007632,951908,951930;CP006910,951908,951930;CP007572,951908,951930;CP007571,951908,951930;CP007570,951908,951930;FO393392,951908,951930;CP011325…
AL732656	Mauve	SHARED	951931	951943	.	.	.	Notes=Lenght12	AE009948,951931,951943;CP000114,951931,951943;CP003810,951931,951943;CP003919,951931,951943;HF952104,951931,951943;HF952106,951931,951943;HF952105,951931,951943;CP007482,951931,951943;CP007565,951931,951943;HG939456,951931,951943;CP007631,951931,951943;CP007632,951931,951943;CP006910,951931,951943;CP007572,951931,951943;CP007571,951931,951943;CP007570,951931,951943;FO393392,951931,951943;CP011325…
AL732656	Mauve	SHARED	951973	952009	.	.	.	Notes=Lenght36	AE009948,951973,952009;CP000114,951973,952009;CP003810,951973,952009;HF952106,951973,952009;HG939456,951973,952009;CP007631,951973,952009;CP007632,951973,952009;CP006910,951973,952009;CP011325,951973,952009;CP011326,951973,952009;CP011327,951973,952009;CP011329,951973,952009;CP010319,951973,952009;CP012419,951973,952009;CP013202,951973,952009;
AL732656	Mauve	SHARED	953223	953242	.	.	.	Notes=Lenght19	AE009948,953223,953242;CP000114,953223,953242;CP003810,953223,953242;CP003919,953223,953242;HF952104,953223,953242;HF952106,953223,953242;HF952105,953223,953242;CP007482,953223,953242;CP007565,953223,953242;HG939456,953223,953242;CP007631,953223,953242;CP007632,953223,953242;CP006910,953223,953242;FO393392,953223,953242;CP010867,953223,953242;CP011325,953223,953242;CP011326,953223,953242;CP011327…
AL732656	Mauve	SHARED	956562	956581	.	.	.	Notes=Lenght19	AE009948,956562,956581;CP000114,956562,956581;CP003810,956562,956581;HF952104,956562,956581;HF952106,956562,956581;HF952105,956562,956581;HG939456,956562,956581;CP007631,956562,956581;CP007632,956562,956581;CP006910,956562,956581;CP007572,956562,956581;CP007571,956562,956581;CP007570,956562,956581;CP010867,956562,956581;CP011325,956562,956581;CP011326,956562,956581;CP011327,956562,956581;CP011329…
AL732656	Mauve	SHARED	958585	958760	.	.	.	Notes=Lenght175	AE009948,958585,958760;CP000114,958585,958760;CP003810,958585,958760;HF952104,958585,958760;HF952106,958585,958760;HF952105,958585,958760;CP007482,958585,958760;CP007565,958585,958760;HG939456,958585,958760;CP007631,958585,958760;CP007632,958585,958760;CP006910,958585,958760;CP007572,958585,958760;CP007571,958585,958760;CP007570,958585,958760;FO393392,958585,958760;CP010867,958585,958760;CP011325…
AL732656	Mauve	SHARED	960163	960207	.	.	.	Notes=Lenght44	AE009948,960163,960207;CP000114,960163,960207;CP003810,960163,960207;CP003919,960163,960207;HF952104,960163,960207;HF952106,960163,960207;HF952105,960163,960207;CP007482,960163,960207;CP007565,960163,960207;HG939456,960163,960207;CP007631,960163,960207;CP007632,960163,960207;CP006910,960163,960207;CP007572,960163,960207;CP007571,960163,960207;CP007570,960163,960207;FO393392,960163,960207;CP010867…
AL732656	Mauve	SHARED	961447	962106	.	.	.	Notes=Lenght659	AE009948,961447,962106;CP000114,961447,962106;CP003810,961447,962106;CP003919,961447,962106;HF952104,961447,962106;HF952106,961447,962106;HF952105,961447,962106;HG939456,961447,962106;CP007631,961447,962106;CP007632,961447,962106;CP006910,961447,962106;CP007572,961447,962106;CP007571,961447,962106;CP007570,961447,962106;CP010867,961447,962106;CP011325,961447,962106;CP011326,961447,962106;CP011327…
AL732656	Mauve	SHARED	964363	964509	.	.	.	Notes=Lenght146	AE009948,964363,964509;CP000114,964363,964509;CP003810,964363,964509;HF952104,964363,964509;HF952106,964363,964509;HF952105,964363,964509;HG939456,964363,964509;CP007631,964363,964509;CP007632,964363,964509;CP006910,964363,964509;CP007572,964363,964509;CP007571,964363,964509;CP007570,964363,964509;CP010867,964363,964509;CP011325,964363,964509;CP011326,964363,964509;CP011327,964363,964509;CP011329…
AL732656	Mauve	SHARED	965127	965219	.	.	.	Notes=Lenght92	AE009948,965127,965219;CP000114,965127,965219;CP003810,965127,965219;CP003919,965127,965219;HF952104,965127,965219;HF952106,965127,965219;HF952105,965127,965219;CP007482,965127,965219;CP007565,965127,965219;HG939456,965127,965219;CP007631,965127,965219;CP007632,965127,965219;CP007572,965127,965219;CP007571,965127,965219;CP007570,965127,965219;FO393392,965127,965219;CP010867,965127,965219;CP011325…
AL732656	Mauve	SHARED	965246	965270	.	.	.	Notes=Lenght24	AE009948,965246,965270;CP000114,965246,965270;CP003810,965246,965270;CP003919,965246,965270;HF952104,965246,965270;HF952106,965246,965270;HF952105,965246,965270;CP007482,965246,965270;CP007565,965246,965270;HG939456,965246,965270;CP007631,965246,965270;CP007632,965246,965270;CP006910,965246,965270;FO393392,965246,965270;CP010867,965246,965270;CP011325,965246,965270;CP011326,965246,965270;CP011327…
AL732656	Mauve	SHARED	979840	979857	.	.	.	Notes=Lenght17	AE009948,979840,979857;CP000114,979840,979857;CP003810,979840,979857;HF952104,979840,979857;HF952106,979840,979857;HF952105,979840,979857;CP007482,979840,979857;CP007565,979840,979857;HG939456,979840,979857;CP007631,979840,979857;CP007632,979840,979857;CP006910,979840,979857;CP007572,979840,979857;CP007571,979840,979857;CP007570,979840,979857;FO393392,979840,979857;CP010867,979840,979857;CP011325…
AL732656	Mauve	SHARED	979858	979892	.	.	.	Notes=Lenght34	AE009948,979858,979892;CP000114,979858,979892;CP003810,979858,979892;HF952104,979858,979892;HF952106,979858,979892;HF952105,979858,979892;CP007482,979858,979892;CP007565,979858,979892;HG939456,979858,979892;CP007631,979858,979892;CP007632,979858,979892;CP006910,979858,979892;CP007571,979858,979892;CP007570,979858,979892;FO393392,979858,979892;CP010867,979858,979892;CP011325,979858,979892;CP011326…
AL732656	Mauve	SHARED	982260	983403	.	.	.	Notes=Lenght1143	AE009948,982260,983403;CP000114,982260,983403;CP003810,982260,983403;HF952104,982260,983403;HF952106,982260,983403;HF952105,982260,983403;HG939456,982260,983403;CP007631,982260,983403;CP007632,982260,983403;CP006910,982260,983403;CP007572,982260,983403;CP007571,982260,983403;CP007570,982260,983403;CP010867,982260,983403;CP011325,982260,983403;CP011326,982260,983403;CP011327,982260,983403;CP011329…
AL732656	Mauve	SHARED	983742	983942	.	.	.	Notes=Lenght200	AE009948,983742,983942;CP000114,983742,983942;CP003810,983742,983942;HF952104,983742,983942;HF952106,983742,983942;HF952105,983742,983942;HG939456,983742,983942;CP007631,983742,983942;CP007632,983742,983942;CP006910,983742,983942;CP007572,983742,983942;CP007571,983742,983942;CP007570,983742,983942;CP010867,983742,983942;CP011325,983742,983942;CP011326,983742,983942;CP011327,983742,983942;CP011329…
AL732656	Mauve	SHARED	986172	986193	.	.	.	Notes=Lenght21	AE009948,986172,986193;CP000114,986172,986193;CP003810,986172,986193;HF952104,986172,986193;HF952106,986172,986193;HF952105,986172,986193;HG939456,986172,986193;CP007631,986172,986193;CP007632,986172,986193;CP006910,986172,986193;CP007572,986172,986193;CP007571,986172,986193;CP007570,986172,986193;CP010867,986172,986193;CP011325,986172,986193;CP011326,986172,986193;CP011327,986172,986193;CP011329…
AL732656	Mauve	SHARED	986463	986560	.	.	.	Notes=Lenght97	AE009948,986463,986560;CP000114,986463,986560;CP003810,986463,986560;HF952104,986463,986560;HF952106,986463,986560;HF952105,986463,986560;CP007482,986463,986560;CP007565,986463,986560;HG939456,986463,986560;CP007631,986463,986560;CP007632,986463,986560;CP006910,986463,986560;CP007572,986463,986560;CP007571,986463,986560;CP007570,986463,986560;FO393392,986463,986560;CP010867,986463,986560;CP011325…
AL732656	Mauve	SHARED	993919	993955	.	.	.	Notes=Lenght36	AE009948,993919,993955;CP000114,993919,993955;CP003810,993919,993955;CP003919,993919,993955;HF952104,993919,993955;HF952106,993919,993955;HF952105,993919,993955;CP007482,993919,993955;CP007565,993919,993955;HG939456,993919,993955;CP007631,993919,993955;CP007632,993919,993955;CP007572,993919,993955;CP007571,993919,993955;CP007570,993919,993955;FO393392,993919,993955;CP010867,993919,993955;CP011325…
AL732656	Mauve	SHARED	993967	995042	.	.	.	Notes=Lenght1075	AE009948,993967,995042;CP000114,993967,995042;CP003810,993967,995042;CP003919,993967,995042;HF952104,993967,995042;HF952106,993967,995042;HF952105,993967,995042;CP007482,993967,995042;CP007565,993967,995042;HG939456,993967,995042;CP007631,993967,995042;CP007632,993967,995042;CP006910,993967,995042;FO393392,993967,995042;CP010867,993967,995042;CP011325,993967,995042;CP011326,993967,995042;CP011327…
AL732656	Mauve	SHARED	996064	996207	.	.	.	Notes=Lenght143	AE009948,996064,996207;CP000114,996064,996207;CP003810,996064,996207;HF952104,996064,996207;HF952106,996064,996207;HF952105,996064,996207;HG939456,996064,996207;CP007631,996064,996207;CP007632,996064,996207;CP006910,996064,996207;CP007572,996064,996207;CP007571,996064,996207;CP007570,996064,996207;CP010867,996064,996207;CP011325,996064,996207;CP011326,996064,996207;CP011327,996064,996207;CP011329…
AL732656	Mauve	SHARED	996449	996468	.	.	.	Notes=Lenght19	CP003919,996449,996468;HF952106,996449,996468;HF952105,996449,996468;CP007482,996449,996468;CP007565,996449,996468;HG939456,996449,996468;CP007632,996449,996468;CP006910,996449,996468;CP007572,996449,996468;CP007571,996449,996468;CP007570,996449,996468;FO393392,996449,996468;CP010867,996449,996468;CP011328,996449,996468;CP010319,996449,996468;CP013202,996449,996468;
AL732656	Mauve	SHARED	1001264	1001381	.	.	.	Notes=Lenght117	AE009948,1001264,1001381;CP000114,1001264,1001381;CP003810,1001264,1001381;CP003919,1001264,1001381;HF952104,1001264,1001381;HF952106,1001264,1001381;HF952105,1001264,1001381;HG939456,1001264,1001381;CP007631,1001264,1001381;CP007632,1001264,1001381;CP006910,1001264,1001381;CP007572,1001264,1001381;CP007571,1001264,1001381;CP007570,1001264,1001381;CP010867,1001264,1001381;CP011325,1001264,1001381…
AL732656	Mauve	SHARED	1002266	1002380	.	.	.	Notes=Lenght114	AE009948,1002266,1002380;CP000114,1002266,1002380;CP003810,1002266,1002380;HF952104,1002266,1002380;HF952106,1002266,1002380;HF952105,1002266,1002380;CP007482,1002266,1002380;CP007565,1002266,1002380;HG939456,1002266,1002380;CP007631,1002266,1002380;CP007632,1002266,1002380;CP006910,1002266,1002380;CP007572,1002266,1002380;CP007571,1002266,1002380;CP007570,1002266,1002380;FO393392,1002266,1002380…
AL732656	Mauve	SHARED	1006987	1007006	.	.	.	Notes=Lenght19	AE009948,1006987,1007006;CP000114,1006987,1007006;CP003810,1006987,1007006;CP003919,1006987,1007006;HF952104,1006987,1007006;HF952106,1006987,1007006;HF952105,1006987,1007006;CP007482,1006987,1007006;HG939456,1006987,1007006;CP007631,1006987,1007006;CP007632,1006987,1007006;CP006910,1006987,1007006;CP007572,1006987,1007006;CP007571,1006987,1007006;CP007570,1006987,1007006;FO393392,1006987,1007006…
AL732656	Mauve	SHARED	1008326	1008356	.	.	.	Notes=Lenght30	AE009948,1008326,1008356;CP000114,1008326,1008356;CP003810,1008326,1008356;CP003919,1008326,1008356;HF952104,1008326,1008356;HF952106,1008326,1008356;HF952105,1008326,1008356;HG939456,1008326,1008356;CP007631,1008326,1008356;CP007632,1008326,1008356;CP006910,1008326,1008356;CP007572,1008326,1008356;CP007571,1008326,1008356;CP007570,1008326,1008356;CP010867,1008326,1008356;CP011325,1008326,1008356…
AL732656	Mauve	SHARED	1009511	1009562	.	.	.	Notes=Lenght51	AE009948,1009511,1009562;CP000114,1009511,1009562;CP003810,1009511,1009562;CP003919,1009511,1009562;HF952104,1009511,1009562;HF952106,1009511,1009562;HF952105,1009511,1009562;HG939456,1009511,1009562;CP007631,1009511,1009562;CP007632,1009511,1009562;CP006910,1009511,1009562;CP007572,1009511,1009562;CP007571,1009511,1009562;CP007570,1009511,1009562;CP010867,1009511,1009562;CP011325,1009511,1009562…
AL732656	Mauve	SHARED	1009684	1009708	.	.	.	Notes=Lenght24	AE009948,1009684,1009708;CP000114,1009684,1009708;CP003810,1009684,1009708;HF952104,1009684,1009708;HF952106,1009684,1009708;HF952105,1009684,1009708;CP007482,1009684,1009708;CP007565,1009684,1009708;HG939456,1009684,1009708;CP007631,1009684,1009708;CP007632,1009684,1009708;CP006910,1009684,1009708;CP007572,1009684,1009708;CP007571,1009684,1009708;CP007570,1009684,1009708;FO393392,1009684,1009708…
AL732656	Mauve	SHARED	1009709	1009790	.	.	.	Notes=Lenght81	AE009948,1009709,1009790;CP000114,1009709,1009790;CP003810,1009709,1009790;HF952104,1009709,1009790;HF952106,1009709,1009790;HF952105,1009709,1009790;HG939456,1009709,1009790;CP007631,1009709,1009790;CP007632,1009709,1009790;CP006910,1009709,1009790;CP007572,1009709,1009790;CP007571,1009709,1009790;CP007570,1009709,1009790;CP010867,1009709,1009790;CP011325,1009709,1009790;CP011326,1009709,1009790…
AL732656	Mauve	SHARED	1009791	1009858	.	.	.	Notes=Lenght67	AE009948,1009791,1009858;CP000114,1009791,1009858;CP003810,1009791,1009858;HF952104,1009791,1009858;HF952106,1009791,1009858;HF952105,1009791,1009858;CP007631,1009791,1009858;CP006910,1009791,1009858;CP007572,1009791,1009858;CP007571,1009791,1009858;CP007570,1009791,1009858;CP010867,1009791,1009858;CP011325,1009791,1009858;CP011326,1009791,1009858;CP011327,1009791,1009858;CP011329,1009791,1009858…
AL732656	Mauve	SHARED	1009859	1009911	.	.	.	Notes=Lenght52	AE009948,1009859,1009911;CP000114,1009859,1009911;CP003810,1009859,1009911;HF952104,1009859,1009911;HF952106,1009859,1009911;HF952105,1009859,1009911;HG939456,1009859,1009911;CP007631,1009859,1009911;CP007632,1009859,1009911;CP006910,1009859,1009911;CP007572,1009859,1009911;CP007571,1009859,1009911;CP007570,1009859,1009911;CP010867,1009859,1009911;CP011325,1009859,1009911;CP011326,1009859,1009911…
AL732656	Mauve	SHARED	1009912	1010080	.	.	.	Notes=Lenght168	AE009948,1009912,1010080;CP000114,1009912,1010080;CP003810,1009912,1010080;HF952104,1009912,1010080;HF952106,1009912,1010080;HG939456,1009912,1010080;CP007631,1009912,1010080;CP007632,1009912,1010080;CP006910,1009912,1010080;CP007572,1009912,1010080;CP007571,1009912,1010080;CP007570,1009912,1010080;CP010867,1009912,1010080;CP011325,1009912,1010080;CP011326,1009912,1010080;CP011327,1009912,1010080…
AL732656	Mauve	SHARED	1010081	1010323	.	.	.	Notes=Lenght242	AE009948,1010081,1010323;CP000114,1010081,1010323;CP003810,1010081,1010323;HF952104,1010081,1010323;HF952106,1010081,1010323;CP007482,1010081,1010323;CP007565,1010081,1010323;HG939456,1010081,1010323;CP007631,1010081,1010323;CP007632,1010081,1010323;CP006910,1010081,1010323;CP007572,1010081,1010323;CP007571,1010081,1010323;CP007570,1010081,1010323;FO393392,1010081,1010323;CP010867,1010081,1010323…
AL732656	Mauve	SHARED	1010324	1010685	.	.	.	Notes=Lenght361	AE009948,1010324,1010685;CP000114,1010324,1010685;CP003810,1010324,1010685;HF952104,1010324,1010685;HF952106,1010324,1010685;HF952105,1010324,1010685;CP007482,1010324,1010685;CP007565,1010324,1010685;HG939456,1010324,1010685;CP007631,1010324,1010685;CP007632,1010324,1010685;CP006910,1010324,1010685;CP007572,1010324,1010685;CP007571,1010324,1010685;CP007570,1010324,1010685;FO393392,1010324,1010685…
AL732656	Mauve	SHARED	1010723	1010779	.	.	.	Notes=Lenght56	AE009948,1010723,1010779;CP000114,1010723,1010779;CP003810,1010723,1010779;CP003919,1010723,1010779;HF952104,1010723,1010779;HF952106,1010723,1010779;HF952105,1010723,1010779;CP007482,1010723,1010779;CP007565,1010723,1010779;CP007631,1010723,1010779;CP006910,1010723,1010779;CP007572,1010723,1010779;CP007571,1010723,1010779;CP007570,1010723,1010779;FO393392,1010723,1010779;CP010867,1010723,1010779…
AL732656	Mauve	SHARED	1010780	1010844	.	.	.	Notes=Lenght64	AE009948,1010780,1010844;CP000114,1010780,1010844;CP003810,1010780,1010844;CP003919,1010780,1010844;HF952104,1010780,1010844;HF952106,1010780,1010844;HF952105,1010780,1010844;CP007482,1010780,1010844;CP007565,1010780,1010844;HG939456,1010780,1010844;CP007631,1010780,1010844;CP006910,1010780,1010844;CP007572,1010780,1010844;CP007571,1010780,1010844;CP007570,1010780,1010844;FO393392,1010780,1010844…
AL732656	Mauve	SHARED	1011036	1011097	.	.	.	Notes=Lenght61	AE009948,1011036,1011097;CP000114,1011036,1011097;CP003810,1011036,1011097;CP003919,1011036,1011097;HF952104,1011036,1011097;HF952106,1011036,1011097;HF952105,1011036,1011097;CP007482,1011036,1011097;CP007565,1011036,1011097;HG939456,1011036,1011097;CP007631,1011036,1011097;CP007632,1011036,1011097;CP006910,1011036,1011097;CP007571,1011036,1011097;CP007570,1011036,1011097;FO393392,1011036,1011097…
AL732656	Mauve	SHARED	1011098	1011134	.	.	.	Notes=Lenght36	AE009948,1011098,1011134;CP000114,1011098,1011134;CP003810,1011098,1011134;CP003919,1011098,1011134;HF952104,1011098,1011134;HF952106,1011098,1011134;HF952105,1011098,1011134;HG939456,1011098,1011134;CP007631,1011098,1011134;CP007632,1011098,1011134;CP006910,1011098,1011134;CP007571,1011098,1011134;CP007570,1011098,1011134;CP010867,1011098,1011134;CP011325,1011098,1011134;CP011326,1011098,1011134…
AL732656	Mauve	SHARED	1011135	1011198	.	.	.	Notes=Lenght63	AE009948,1011135,1011198;CP000114,1011135,1011198;CP003810,1011135,1011198;CP003919,1011135,1011198;HF952104,1011135,1011198;HF952106,1011135,1011198;HF952105,1011135,1011198;HG939456,1011135,1011198;CP007631,1011135,1011198;CP007632,1011135,1011198;CP006910,1011135,1011198;CP007572,1011135,1011198;CP007571,1011135,1011198;CP007570,1011135,1011198;CP010867,1011135,1011198;CP011325,1011135,1011198…
AL732656	Mauve	SHARED	1072515	1072535	.	.	.	Notes=Lenght20	AE009948,1072515,1072535;CP000114,1072515,1072535;CP003810,1072515,1072535;HF952104,1072515,1072535;HF952106,1072515,1072535;HF952105,1072515,1072535;CP007482,1072515,1072535;CP007565,1072515,1072535;HG939456,1072515,1072535;CP007631,1072515,1072535;CP007632,1072515,1072535;CP006910,1072515,1072535;CP007572,1072515,1072535;CP007571,1072515,1072535;CP007570,1072515,1072535;FO393392,1072515,1072535…
AL732656	Mauve	SHARED	1077544	1077699	.	.	.	Notes=Lenght155	AE009948,1077544,1077699;CP000114,1077544,1077699;CP003810,1077544,1077699;HF952104,1077544,1077699;HF952106,1077544,1077699;HF952105,1077544,1077699;HG939456,1077544,1077699;CP007631,1077544,1077699;CP007632,1077544,1077699;CP006910,1077544,1077699;CP007572,1077544,1077699;CP007571,1077544,1077699;CP007570,1077544,1077699;CP010867,1077544,1077699;CP011325,1077544,1077699;CP011326,1077544,1077699…
AL732656	Mauve	SHARED	1093283	1093367	.	.	.	Notes=Lenght84	AE009948,1093283,1093367;CP000114,1093283,1093367;CP003810,1093283,1093367;CP003919,1093283,1093367;HF952104,1093283,1093367;HF952106,1093283,1093367;HF952105,1093283,1093367;CP007482,1093283,1093367;CP007565,1093283,1093367;HG939456,1093283,1093367;CP007631,1093283,1093367;CP007632,1093283,1093367;CP007572,1093283,1093367;CP007571,1093283,1093367;CP007570,1093283,1093367;FO393392,1093283,1093367…
AL732656	Mauve	SHARED	1093983	1094078	.	.	.	Notes=Lenght95	AE009948,1093983,1094078;CP000114,1093983,1094078;CP003810,1093983,1094078;HF952104,1093983,1094078;HF952106,1093983,1094078;HF952105,1093983,1094078;CP007482,1093983,1094078;CP007565,1093983,1094078;HG939456,1093983,1094078;CP007631,1093983,1094078;CP007632,1093983,1094078;CP006910,1093983,1094078;CP007572,1093983,1094078;CP007571,1093983,1094078;CP007570,1093983,1094078;FO393392,1093983,1094078…
AL732656	Mauve	SHARED	1099233	1099265	.	.	.	Notes=Lenght32	AE009948,1099233,1099265;CP000114,1099233,1099265;CP003810,1099233,1099265;HF952104,1099233,1099265;HF952106,1099233,1099265;HF952105,1099233,1099265;HG939456,1099233,1099265;CP007631,1099233,1099265;CP007632,1099233,1099265;CP006910,1099233,1099265;CP007572,1099233,1099265;CP007571,1099233,1099265;CP007570,1099233,1099265;CP010867,1099233,1099265;CP011325,1099233,1099265;CP011326,1099233,1099265…
AL732656	Mauve	SHARED	1099266	1099278	.	.	.	Notes=Lenght12	AE009948,1099266,1099278;CP000114,1099266,1099278;CP003810,1099266,1099278;HF952104,1099266,1099278;HF952106,1099266,1099278;HF952105,1099266,1099278;HG939456,1099266,1099278;CP007631,1099266,1099278;CP007632,1099266,1099278;CP006910,1099266,1099278;CP007572,1099266,1099278;CP007571,1099266,1099278;CP007570,1099266,1099278;CP010867,1099266,1099278;CP011325,1099266,1099278;CP011326,1099266,1099278…
AL732656	Mauve	SHARED	1099287	1099299	.	.	.	Notes=Lenght12	AE009948,1099287,1099299;CP000114,1099287,1099299;CP003810,1099287,1099299;CP003919,1099287,1099299;HF952104,1099287,1099299;HF952106,1099287,1099299;HF952105,1099287,1099299;CP007482,1099287,1099299;CP007565,1099287,1099299;CP007631,1099287,1099299;CP006910,1099287,1099299;CP007572,1099287,1099299;CP007571,1099287,1099299;CP007570,1099287,1099299;FO393392,1099287,1099299;CP010867,1099287,1099299…
AL732656	Mauve	SHARED	1099309	1099432	.	.	.	Notes=Lenght123	AE009948,1099309,1099432;CP000114,1099309,1099432;CP003810,1099309,1099432;CP003919,1099309,1099432;HF952104,1099309,1099432;HF952106,1099309,1099432;HF952105,1099309,1099432;CP007482,1099309,1099432;CP007565,1099309,1099432;HG939456,1099309,1099432;CP007631,1099309,1099432;CP007632,1099309,1099432;CP007572,1099309,1099432;CP007571,1099309,1099432;CP007570,1099309,1099432;FO393392,1099309,1099432…
AL732656	Mauve	SHARED	1099433	1099446	.	.	.	Notes=Lenght13	AE009948,1099433,1099446;CP000114,1099433,1099446;CP003810,1099433,1099446;CP003919,1099433,1099446;HF952104,1099433,1099446;HF952106,1099433,1099446;HF952105,1099433,1099446;CP007482,1099433,1099446;CP007565,1099433,1099446;HG939456,1099433,1099446;CP007631,1099433,1099446;CP007632,1099433,1099446;CP006910,1099433,1099446;CP007572,1099433,1099446;CP007571,1099433,1099446;CP007570,1099433,1099446…
AL732656	Mauve	SHARED	1107951	1108097	.	.	.	Notes=Lenght146	AE009948,1107951,1108097;CP000114,1107951,1108097;CP003810,1107951,1108097;HF952104,1107951,1108097;HF952105,1107951,1108097;CP007631,1107951,1108097;CP007572,1107951,1108097;CP007571,1107951,1108097;CP007570,1107951,1108097;CP010867,1107951,1108097;CP011325,1107951,1108097;CP011326,1107951,1108097;CP011327,1107951,1108097;CP010319,1107951,1108097;CP012419,1107951,1108097;CP013202,1107951,1108097;
AL732656	Mauve	SHARED	1108238	1108598	.	.	.	Notes=Lenght360	AE009948,1108238,1108598;CP000114,1108238,1108598;CP003810,1108238,1108598;HF952104,1108238,1108598;HF952105,1108238,1108598;CP007631,1108238,1108598;CP007572,1108238,1108598;CP007571,1108238,1108598;CP007570,1108238,1108598;CP010867,1108238,1108598;CP011325,1108238,1108598;CP011326,1108238,1108598;CP011327,1108238,1108598;CP010319,1108238,1108598;CP012419,1108238,1108598;CP013202,1108238,1108598;
AL732656	Mauve	SHARED	1108621	1108655	.	.	.	Notes=Lenght34	AE009948,1108621,1108655;CP000114,1108621,1108655;CP003810,1108621,1108655;HF952104,1108621,1108655;CP007631,1108621,1108655;CP006910,1108621,1108655;CP007572,1108621,1108655;CP007571,1108621,1108655;CP007570,1108621,1108655;CP010867,1108621,1108655;CP011325,1108621,1108655;CP011326,1108621,1108655;CP011327,1108621,1108655;CP012419,1108621,1108655;CP013202,1108621,1108655;
AL732656	Mauve	SHARED	1108656	1108669	.	.	.	Notes=Lenght13	AE009948,1108656,1108669;CP000114,1108656,1108669;CP003810,1108656,1108669;HF952104,1108656,1108669;CP007631,1108656,1108669;CP007572,1108656,1108669;CP007571,1108656,1108669;CP007570,1108656,1108669;CP010867,1108656,1108669;CP011325,1108656,1108669;CP011326,1108656,1108669;CP011327,1108656,1108669;CP012419,1108656,1108669;CP013202,1108656,1108669;
AL732656	Mauve	SHARED	1108685	1108790	.	.	.	Notes=Lenght105	AE009948,1108685,1108790;CP000114,1108685,1108790;CP003810,1108685,1108790;HF952104,1108685,1108790;HF952105,1108685,1108790;HG939456,1108685,1108790;CP007631,1108685,1108790;CP007632,1108685,1108790;CP007572,1108685,1108790;CP007571,1108685,1108790;CP007570,1108685,1108790;CP010867,1108685,1108790;CP011325,1108685,1108790;CP011326,1108685,1108790;CP011327,1108685,1108790;CP010319,1108685,1108790…
AL732656	Mauve	SHARED	1109128	1109174	.	.	.	Notes=Lenght46	AE009948,1109128,1109174;CP000114,1109128,1109174;CP003810,1109128,1109174;HF952104,1109128,1109174;HF952105,1109128,1109174;CP007631,1109128,1109174;CP007572,1109128,1109174;CP007571,1109128,1109174;CP007570,1109128,1109174;CP010867,1109128,1109174;CP011325,1109128,1109174;CP011326,1109128,1109174;CP011327,1109128,1109174;CP010319,1109128,1109174;CP012419,1109128,1109174;CP013202,1109128,1109174;
AL732656	Mauve	SHARED	1109264	1109297	.	.	.	Notes=Lenght33	AE009948,1109264,1109297;CP000114,1109264,1109297;CP003810,1109264,1109297;HF952104,1109264,1109297;HF952105,1109264,1109297;CP007631,1109264,1109297;CP007572,1109264,1109297;CP007571,1109264,1109297;CP007570,1109264,1109297;CP010867,1109264,1109297;CP011325,1109264,1109297;CP011326,1109264,1109297;CP011327,1109264,1109297;CP010319,1109264,1109297;CP012419,1109264,1109297;CP013202,1109264,1109297;
AL732656	Mauve	SHARED	1109454	1109970	.	.	.	Notes=Lenght516	AE009948,1109454,1109970;CP000114,1109454,1109970;CP003810,1109454,1109970;HF952104,1109454,1109970;CP007631,1109454,1109970;CP006910,1109454,1109970;CP007572,1109454,1109970;CP007571,1109454,1109970;CP007570,1109454,1109970;CP010867,1109454,1109970;CP011325,1109454,1109970;CP011326,1109454,1109970;CP011327,1109454,1109970;CP012419,1109454,1109970;CP013202,1109454,1109970;
AL732656	Mauve	SHARED	1110654	1110695	.	.	.	Notes=Lenght41	AE009948,1110654,1110695;CP000114,1110654,1110695;CP003810,1110654,1110695;HF952104,1110654,1110695;HF952105,1110654,1110695;HG939456,1110654,1110695;CP007631,1110654,1110695;CP007572,1110654,1110695;CP007571,1110654,1110695;CP007570,1110654,1110695;CP010867,1110654,1110695;CP011325,1110654,1110695;CP011326,1110654,1110695;CP011327,1110654,1110695;CP010319,1110654,1110695;CP012419,1110654,1110695…
AL732656	Mauve	SHARED	1110870	1110901	.	.	.	Notes=Lenght31	AE009948,1110870,1110901;CP000114,1110870,1110901;CP003810,1110870,1110901;HF952104,1110870,1110901;CP007631,1110870,1110901;CP006910,1110870,1110901;CP007572,1110870,1110901;CP007571,1110870,1110901;CP007570,1110870,1110901;CP010867,1110870,1110901;CP011325,1110870,1110901;CP011326,1110870,1110901;CP011327,1110870,1110901;CP012419,1110870,1110901;CP013202,1110870,1110901;
AL732656	Mauve	SHARED	1111045	1111172	.	.	.	Notes=Lenght127	AE009948,1111045,1111172;CP000114,1111045,1111172;CP003810,1111045,1111172;HF952104,1111045,1111172;HF952105,1111045,1111172;HG939456,1111045,1111172;CP007631,1111045,1111172;CP007572,1111045,1111172;CP007571,1111045,1111172;CP007570,1111045,1111172;CP010867,1111045,1111172;CP011325,1111045,1111172;CP011326,1111045,1111172;CP011327,1111045,1111172;CP010319,1111045,1111172;CP012419,1111045,1111172…
AL732656	Mauve	SHARED	1111174	1111883	.	.	.	Notes=Lenght709	AE009948,1111174,1111883;CP000114,1111174,1111883;CP003810,1111174,1111883;HF952104,1111174,1111883;CP007631,1111174,1111883;CP006910,1111174,1111883;CP007572,1111174,1111883;CP007571,1111174,1111883;CP007570,1111174,1111883;CP010867,1111174,1111883;CP011325,1111174,1111883;CP011326,1111174,1111883;CP011327,1111174,1111883;CP012419,1111174,1111883;CP013202,1111174,1111883;
AL732656	Mauve	SHARED	1111894	1111931	.	.	.	Notes=Lenght37	AE009948,1111894,1111931;CP000114,1111894,1111931;CP003810,1111894,1111931;HF952104,1111894,1111931;HF952105,1111894,1111931;HG939456,1111894,1111931;CP007631,1111894,1111931;CP007572,1111894,1111931;CP007571,1111894,1111931;CP007570,1111894,1111931;CP010867,1111894,1111931;CP011325,1111894,1111931;CP011326,1111894,1111931;CP011327,1111894,1111931;CP010319,1111894,1111931;CP012419,1111894,1111931…
AL732656	Mauve	SHARED	1111981	1112043	.	.	.	Notes=Lenght62	AE009948,1111981,1112043;CP000114,1111981,1112043;CP003810,1111981,1112043;HF952104,1111981,1112043;HF952105,1111981,1112043;HG939456,1111981,1112043;CP007631,1111981,1112043;CP007572,1111981,1112043;CP007571,1111981,1112043;CP007570,1111981,1112043;CP010867,1111981,1112043;CP011325,1111981,1112043;CP011326,1111981,1112043;CP011327,1111981,1112043;CP010319,1111981,1112043;CP012419,1111981,1112043…
AL732656	Mauve	SHARED	1112044	1112090	.	.	.	Notes=Lenght46	AE009948,1112044,1112090;CP000114,1112044,1112090;CP003810,1112044,1112090;HF952104,1112044,1112090;HF952105,1112044,1112090;CP007631,1112044,1112090;CP007572,1112044,1112090;CP007571,1112044,1112090;CP007570,1112044,1112090;CP010867,1112044,1112090;CP011325,1112044,1112090;CP011326,1112044,1112090;CP011327,1112044,1112090;CP010319,1112044,1112090;CP012419,1112044,1112090;CP013202,1112044,1112090;
AL732656	Mauve	SHARED	1112104	1112166	.	.	.	Notes=Lenght62	AE009948,1112104,1112166;CP000114,1112104,1112166;CP003810,1112104,1112166;HF952104,1112104,1112166;HG939456,1112104,1112166;CP007631,1112104,1112166;CP006910,1112104,1112166;CP007572,1112104,1112166;CP007571,1112104,1112166;CP007570,1112104,1112166;CP010867,1112104,1112166;CP011325,1112104,1112166;CP011326,1112104,1112166;CP011327,1112104,1112166;CP012419,1112104,1112166;CP013202,1112104,1112166;
AL732656	Mauve	SHARED	1112167	1112297	.	.	.	Notes=Lenght130	AE009948,1112167,1112297;CP000114,1112167,1112297;CP003810,1112167,1112297;HF952104,1112167,1112297;CP007631,1112167,1112297;CP006910,1112167,1112297;CP007572,1112167,1112297;CP007571,1112167,1112297;CP007570,1112167,1112297;CP010867,1112167,1112297;CP011325,1112167,1112297;CP011326,1112167,1112297;CP011327,1112167,1112297;CP012419,1112167,1112297;CP013202,1112167,1112297;
AL732656	Mauve	SHARED	1112317	1112402	.	.	.	Notes=Lenght85	AE009948,1112317,1112402;CP000114,1112317,1112402;CP003810,1112317,1112402;HF952104,1112317,1112402;CP007631,1112317,1112402;CP006910,1112317,1112402;CP007572,1112317,1112402;CP007571,1112317,1112402;CP007570,1112317,1112402;CP010867,1112317,1112402;CP011325,1112317,1112402;CP011326,1112317,1112402;CP011327,1112317,1112402;CP012419,1112317,1112402;CP013202,1112317,1112402;
AL732656	Mauve	SHARED	1112403	1112454	.	.	.	Notes=Lenght51	AE009948,1112403,1112454;CP000114,1112403,1112454;CP003810,1112403,1112454;HF952104,1112403,1112454;CP007631,1112403,1112454;CP006910,1112403,1112454;CP007572,1112403,1112454;CP007571,1112403,1112454;CP007570,1112403,1112454;CP010867,1112403,1112454;CP011325,1112403,1112454;CP011326,1112403,1112454;CP011327,1112403,1112454;CP012419,1112403,1112454;CP013202,1112403,1112454;
AL732656	Mauve	SHARED	1112458	1112491	.	.	.	Notes=Lenght33	AE009948,1112458,1112491;CP000114,1112458,1112491;CP003810,1112458,1112491;HF952104,1112458,1112491;HF952105,1112458,1112491;CP007631,1112458,1112491;CP007572,1112458,1112491;CP007571,1112458,1112491;CP007570,1112458,1112491;CP010867,1112458,1112491;CP011325,1112458,1112491;CP011326,1112458,1112491;CP011327,1112458,1112491;CP010319,1112458,1112491;CP012419,1112458,1112491;CP013202,1112458,1112491;
AL732656	Mauve	SHARED	1113190	1113285	.	.	.	Notes=Lenght95	AE009948,1113190,1113285;CP000114,1113190,1113285;CP003810,1113190,1113285;HF952104,1113190,1113285;CP007631,1113190,1113285;CP006910,1113190,1113285;CP007572,1113190,1113285;CP007571,1113190,1113285;CP007570,1113190,1113285;CP010867,1113190,1113285;CP011325,1113190,1113285;CP011326,1113190,1113285;CP011327,1113190,1113285;CP012419,1113190,1113285;CP013202,1113190,1113285;
AL732656	Mauve	SHARED	1113383	1113404	.	.	.	Notes=Lenght21	AE009948,1113383,1113404;CP000114,1113383,1113404;CP003810,1113383,1113404;HF952104,1113383,1113404;CP007631,1113383,1113404;CP006910,1113383,1113404;CP007572,1113383,1113404;CP007571,1113383,1113404;CP007570,1113383,1113404;CP010867,1113383,1113404;CP011325,1113383,1113404;CP011326,1113383,1113404;CP011327,1113383,1113404;CP012419,1113383,1113404;CP013202,1113383,1113404;
AL732656	Mauve	SHARED	1114598	1114971	.	.	.	Notes=Lenght373	AE009948,1114598,1114971;CP000114,1114598,1114971;CP003810,1114598,1114971;HF952104,1114598,1114971;HF952105,1114598,1114971;HG939456,1114598,1114971;CP007631,1114598,1114971;CP007572,1114598,1114971;CP007571,1114598,1114971;CP007570,1114598,1114971;CP010867,1114598,1114971;CP011325,1114598,1114971;CP011326,1114598,1114971;CP011327,1114598,1114971;CP010319,1114598,1114971;CP012419,1114598,1114971…
AL732656	Mauve	SHARED	1114972	1116851	.	.	.	Notes=Lenght1879	AE009948,1114972,1116851;CP000114,1114972,1116851;CP003810,1114972,1116851;HF952104,1114972,1116851;HF952106,1114972,1116851;HF952105,1114972,1116851;HG939456,1114972,1116851;CP007631,1114972,1116851;CP006910,1114972,1116851;CP007572,1114972,1116851;CP007571,1114972,1116851;CP007570,1114972,1116851;CP010867,1114972,1116851;CP011325,1114972,1116851;CP011326,1114972,1116851;CP011327,1114972,1116851…
AL732656	Mauve	SHARED	1116852	1117427	.	.	.	Notes=Lenght575	AE009948,1116852,1117427;CP000114,1116852,1117427;CP003810,1116852,1117427;HF952104,1116852,1117427;HF952106,1116852,1117427;HF952105,1116852,1117427;CP007631,1116852,1117427;CP006910,1116852,1117427;CP007572,1116852,1117427;CP007571,1116852,1117427;CP007570,1116852,1117427;CP010867,1116852,1117427;CP011325,1116852,1117427;CP011326,1116852,1117427;CP011327,1116852,1117427;CP010319,1116852,1117427…
AL732656	Mauve	SHARED	1117428	1117591	.	.	.	Notes=Lenght163	AE009948,1117428,1117591;CP000114,1117428,1117591;CP003810,1117428,1117591;HF952104,1117428,1117591;HF952106,1117428,1117591;HF952105,1117428,1117591;CP007631,1117428,1117591;CP006910,1117428,1117591;CP007571,1117428,1117591;CP010867,1117428,1117591;CP011325,1117428,1117591;CP011326,1117428,1117591;CP011327,1117428,1117591;CP010319,1117428,1117591;CP012419,1117428,1117591;CP013202,1117428,1117591;
AL732656	Mauve	SHARED	1117592	1117641	.	.	.	Notes=Lenght49	AE009948,1117592,1117641;CP000114,1117592,1117641;CP003810,1117592,1117641;HF952104,1117592,1117641;HF952106,1117592,1117641;HF952105,1117592,1117641;CP007482,1117592,1117641;CP007565,1117592,1117641;CP007631,1117592,1117641;CP006910,1117592,1117641;CP007571,1117592,1117641;FO393392,1117592,1117641;CP010867,1117592,1117641;CP011325,1117592,1117641;CP011326,1117592,1117641;CP011327,1117592,1117641…
AL732656	Mauve	SHARED	1117642	1117683	.	.	.	Notes=Lenght41	AE009948,1117642,1117683;CP000114,1117642,1117683;CP003810,1117642,1117683;CP003919,1117642,1117683;HF952104,1117642,1117683;HF952106,1117642,1117683;HF952105,1117642,1117683;CP007482,1117642,1117683;CP007565,1117642,1117683;CP007631,1117642,1117683;CP006910,1117642,1117683;CP007572,1117642,1117683;CP007571,1117642,1117683;CP007570,1117642,1117683;FO393392,1117642,1117683;CP010867,1117642,1117683…
AL732656	Mauve	SHARED	1117684	1117781	.	.	.	Notes=Lenght97	AE009948,1117684,1117781;CP000114,1117684,1117781;CP003810,1117684,1117781;HF952104,1117684,1117781;HF952106,1117684,1117781;HF952105,1117684,1117781;CP007482,1117684,1117781;CP007565,1117684,1117781;CP007631,1117684,1117781;CP006910,1117684,1117781;CP007572,1117684,1117781;CP007571,1117684,1117781;CP007570,1117684,1117781;FO393392,1117684,1117781;CP010867,1117684,1117781;CP011325,1117684,1117781…
AL732656	Mauve	SHARED	1117782	1118214	.	.	.	Notes=Lenght432	AE009948,1117782,1118214;CP000114,1117782,1118214;CP003810,1117782,1118214;CP003919,1117782,1118214;HF952104,1117782,1118214;HF952106,1117782,1118214;HF952105,1117782,1118214;CP007482,1117782,1118214;CP007565,1117782,1118214;CP007631,1117782,1118214;CP006910,1117782,1118214;CP007572,1117782,1118214;CP007571,1117782,1118214;CP007570,1117782,1118214;FO393392,1117782,1118214;CP010867,1117782,1118214…
AL732656	Mauve	SHARED	1118215	1118998	.	.	.	Notes=Lenght783	AE009948,1118215,1118998;CP000114,1118215,1118998;CP003810,1118215,1118998;CP003919,1118215,1118998;HF952104,1118215,1118998;HF952106,1118215,1118998;HF952105,1118215,1118998;CP007482,1118215,1118998;CP007565,1118215,1118998;HG939456,1118215,1118998;CP007631,1118215,1118998;CP006910,1118215,1118998;CP007572,1118215,1118998;CP007571,1118215,1118998;CP007570,1118215,1118998;FO393392,1118215,1118998…
AL732656	Mauve	SHARED	1118999	1119030	.	.	.	Notes=Lenght31	AE009948,1118999,1119030;CP000114,1118999,1119030;CP003810,1118999,1119030;CP003919,1118999,1119030;HF952104,1118999,1119030;HF952106,1118999,1119030;HF952105,1118999,1119030;CP007565,1118999,1119030;HG939456,1118999,1119030;CP007631,1118999,1119030;CP006910,1118999,1119030;CP007572,1118999,1119030;CP007571,1118999,1119030;CP007570,1118999,1119030;FO393392,1118999,1119030;CP010867,1118999,1119030…
AL732656	Mauve	SHARED	1119032	1122774	.	.	.	Notes=Lenght3742	AE009948,1119032,1122774;CP000114,1119032,1122774;CP003810,1119032,1122774;CP003919,1119032,1122774;HF952104,1119032,1122774;HF952106,1119032,1122774;HF952105,1119032,1122774;CP007482,1119032,1122774;CP007565,1119032,1122774;HG939456,1119032,1122774;CP007631,1119032,1122774;CP006910,1119032,1122774;CP007572,1119032,1122774;CP007571,1119032,1122774;CP007570,1119032,1122774;FO393392,1119032,1122774…
AL732656	Mauve	SHARED	1122775	1125123	.	.	.	Notes=Lenght2348	AE009948,1122775,1125123;CP000114,1122775,1125123;CP003810,1122775,1125123;CP003919,1122775,1125123;HF952104,1122775,1125123;HF952106,1122775,1125123;HF952105,1122775,1125123;CP007482,1122775,1125123;CP007565,1122775,1125123;HG939456,1122775,1125123;CP007631,1122775,1125123;CP007632,1122775,1125123;CP006910,1122775,1125123;CP007572,1122775,1125123;CP007571,1122775,1125123;CP007570,1122775,1125123…
AL732656	Mauve	SHARED	1128529	1128583	.	.	.	Notes=Lenght54	AE009948,1128529,1128583;CP000114,1128529,1128583;CP003810,1128529,1128583;HF952104,1128529,1128583;HF952106,1128529,1128583;HF952105,1128529,1128583;HG939456,1128529,1128583;CP007631,1128529,1128583;CP007632,1128529,1128583;CP006910,1128529,1128583;CP007572,1128529,1128583;CP007571,1128529,1128583;CP007570,1128529,1128583;CP010867,1128529,1128583;CP011325,1128529,1128583;CP011326,1128529,1128583…
AL732656	Mauve	SHARED	1132386	1132404	.	.	.	Notes=Lenght18	AE009948,1132386,1132404;CP000114,1132386,1132404;CP003810,1132386,1132404;CP003919,1132386,1132404;HF952104,1132386,1132404;HF952106,1132386,1132404;HF952105,1132386,1132404;CP007482,1132386,1132404;CP007565,1132386,1132404;HG939456,1132386,1132404;CP007631,1132386,1132404;CP007632,1132386,1132404;CP006910,1132386,1132404;CP007572,1132386,1132404;CP007571,1132386,1132404;CP007570,1132386,1132404…
AL732656	Mauve	SHARED	1132408	1132418	.	.	.	Notes=Lenght10	CP000114,1132408,1132418;CP003810,1132408,1132418;CP003919,1132408,1132418;HF952104,1132408,1132418;HF952106,1132408,1132418;HF952105,1132408,1132418;HG939456,1132408,1132418;CP007631,1132408,1132418;CP007632,1132408,1132418;CP006910,1132408,1132418;CP007572,1132408,1132418;CP007571,1132408,1132418;CP007570,1132408,1132418;CP010867,1132408,1132418;CP011325,1132408,1132418;CP011326,1132408,1132418…
AL732656	Mauve	SHARED	1132623	1132688	.	.	.	Notes=Lenght65	CP013202,1132623,1132688;
AL732656	Mauve	SHARED	1132689	1132900	.	.	.	Notes=Lenght211	HF952104,1132689,1132900;CP013202,1132689,1132900;
AL732656	Mauve	SHARED	1133117	1133131	.	.	.	Notes=Lenght14	CP000114,1133117,1133131;CP003810,1133117,1133131;HF952104,1133117,1133131;HF952106,1133117,1133131;HF952105,1133117,1133131;HG939456,1133117,1133131;CP007631,1133117,1133131;CP007632,1133117,1133131;CP006910,1133117,1133131;CP011325,1133117,1133131;CP011326,1133117,1133131;CP011327,1133117,1133131;CP010319,1133117,1133131;CP012419,1133117,1133131;CP013202,1133117,1133131;
AL732656	Mauve	SHARED	1133132	1133175	.	.	.	Notes=Lenght43	CP000114,1133132,1133175;CP003810,1133132,1133175;HF952104,1133132,1133175;HF952106,1133132,1133175;HF952105,1133132,1133175;HG939456,1133132,1133175;CP007631,1133132,1133175;CP007632,1133132,1133175;CP006910,1133132,1133175;CP010867,1133132,1133175;CP011325,1133132,1133175;CP011326,1133132,1133175;CP011327,1133132,1133175;CP010319,1133132,1133175;CP012419,1133132,1133175;CP013202,1133132,1133175;
AL732656	Mauve	SHARED	1133176	1133190	.	.	.	Notes=Lenght14	AE009948,1133176,1133190;CP000114,1133176,1133190;CP003810,1133176,1133190;HF952104,1133176,1133190;HF952106,1133176,1133190;HF952105,1133176,1133190;HG939456,1133176,1133190;CP007631,1133176,1133190;CP007632,1133176,1133190;CP006910,1133176,1133190;CP010867,1133176,1133190;CP011325,1133176,1133190;CP011326,1133176,1133190;CP011327,1133176,1133190;CP011329,1133176,1133190;CP010319,1133176,1133190…
AL732656	Mauve	SHARED	1133213	1133301	.	.	.	Notes=Lenght88	CP000114,1133213,1133301;CP003810,1133213,1133301;CP003919,1133213,1133301;HF952104,1133213,1133301;HF952106,1133213,1133301;HF952105,1133213,1133301;CP007482,1133213,1133301;CP007565,1133213,1133301;HG939456,1133213,1133301;CP007631,1133213,1133301;CP007632,1133213,1133301;CP006910,1133213,1133301;CP007572,1133213,1133301;CP007571,1133213,1133301;CP007570,1133213,1133301;FO393392,1133213,1133301…
AL732656	Mauve	SHARED	1133491	1133526	.	.	.	Notes=Lenght35	AE009948,1133491,1133526;CP000114,1133491,1133526;CP003810,1133491,1133526;HF952104,1133491,1133526;HF952106,1133491,1133526;HF952105,1133491,1133526;CP007482,1133491,1133526;CP007565,1133491,1133526;HG939456,1133491,1133526;CP007631,1133491,1133526;CP007632,1133491,1133526;CP006910,1133491,1133526;CP007572,1133491,1133526;CP007571,1133491,1133526;CP007570,1133491,1133526;FO393392,1133491,1133526…
AL732656	Mauve	SHARED	1139515	1139576	.	.	.	Notes=Lenght61	AE009948,1139515,1139576;CP000114,1139515,1139576;CP003810,1139515,1139576;HF952104,1139515,1139576;HF952106,1139515,1139576;HF952105,1139515,1139576;CP007482,1139515,1139576;CP007565,1139515,1139576;HG939456,1139515,1139576;CP007631,1139515,1139576;CP007632,1139515,1139576;CP006910,1139515,1139576;CP007572,1139515,1139576;CP007571,1139515,1139576;CP007570,1139515,1139576;FO393392,1139515,1139576…
AL732656	Mauve	SHARED	1147849	1147871	.	.	.	Notes=Lenght22	AE009948,1147849,1147871;CP000114,1147849,1147871;CP003810,1147849,1147871;HF952104,1147849,1147871;HF952106,1147849,1147871;HF952105,1147849,1147871;HG939456,1147849,1147871;CP007631,1147849,1147871;CP007632,1147849,1147871;CP006910,1147849,1147871;CP007572,1147849,1147871;CP007571,1147849,1147871;CP007570,1147849,1147871;CP010867,1147849,1147871;CP011325,1147849,1147871;CP011326,1147849,1147871…
AL732656	Mauve	SHARED	1148613	1148627	.	.	.	Notes=Lenght14	AE009948,1148613,1148627;CP000114,1148613,1148627;CP003810,1148613,1148627;CP003919,1148613,1148627;HF952104,1148613,1148627;HF952106,1148613,1148627;HF952105,1148613,1148627;HG939456,1148613,1148627;CP007631,1148613,1148627;CP007632,1148613,1148627;CP006910,1148613,1148627;CP007572,1148613,1148627;CP007571,1148613,1148627;CP007570,1148613,1148627;CP010867,1148613,1148627;CP011325,1148613,1148627…
AL732656	Mauve	SHARED	1148628	1148994	.	.	.	Notes=Lenght366	AE009948,1148628,1148994;CP000114,1148628,1148994;CP003810,1148628,1148994;HF952104,1148628,1148994;HF952106,1148628,1148994;HF952105,1148628,1148994;HG939456,1148628,1148994;CP007631,1148628,1148994;CP007632,1148628,1148994;CP006910,1148628,1148994;CP007572,1148628,1148994;CP007571,1148628,1148994;CP007570,1148628,1148994;CP010867,1148628,1148994;CP011325,1148628,1148994;CP011326,1148628,1148994…
AL732656	Mauve	SHARED	1148995	1150674	.	.	.	Notes=Lenght1679	AE009948,1148995,1150674;CP000114,1148995,1150674;CP003810,1148995,1150674;CP003919,1148995,1150674;HF952104,1148995,1150674;HF952106,1148995,1150674;HF952105,1148995,1150674;HG939456,1148995,1150674;CP007631,1148995,1150674;CP007632,1148995,1150674;CP006910,1148995,1150674;CP007572,1148995,1150674;CP007571,1148995,1150674;CP007570,1148995,1150674;CP010867,1148995,1150674;CP011325,1148995,1150674…
AL732656	Mauve	SHARED	1159780	1159940	.	.	.	Notes=Lenght160	AE009948,1159780,1159940;CP000114,1159780,1159940;CP003810,1159780,1159940;HF952104,1159780,1159940;HF952106,1159780,1159940;HF952105,1159780,1159940;HG939456,1159780,1159940;CP007631,1159780,1159940;CP007632,1159780,1159940;CP006910,1159780,1159940;CP007572,1159780,1159940;CP007571,1159780,1159940;CP007570,1159780,1159940;CP010867,1159780,1159940;CP011325,1159780,1159940;CP011326,1159780,1159940…
AL732656	Mauve	SHARED	1159941	1160078	.	.	.	Notes=Lenght137	AE009948,1159941,1160078;CP000114,1159941,1160078;CP003810,1159941,1160078;HF952104,1159941,1160078;HF952106,1159941,1160078;HF952105,1159941,1160078;CP007482,1159941,1160078;CP007565,1159941,1160078;HG939456,1159941,1160078;CP007631,1159941,1160078;CP007632,1159941,1160078;CP006910,1159941,1160078;CP007572,1159941,1160078;CP007571,1159941,1160078;CP007570,1159941,1160078;FO393392,1159941,1160078…
AL732656	Mauve	SHARED	1160426	1160552	.	.	.	Notes=Lenght126	AE009948,1160426,1160552;CP000114,1160426,1160552;CP003810,1160426,1160552;HF952104,1160426,1160552;HF952106,1160426,1160552;HF952105,1160426,1160552;HG939456,1160426,1160552;CP007631,1160426,1160552;CP007632,1160426,1160552;CP006910,1160426,1160552;CP007572,1160426,1160552;CP007571,1160426,1160552;CP007570,1160426,1160552;CP010867,1160426,1160552;CP011325,1160426,1160552;CP011326,1160426,1160552…
AL732656	Mauve	SHARED	1198581	1198619	.	.	.	Notes=Lenght38	AE009948,1198581,1198619;CP000114,1198581,1198619;CP003810,1198581,1198619;HF952104,1198581,1198619;HF952106,1198581,1198619;CP007482,1198581,1198619;CP007565,1198581,1198619;HG939456,1198581,1198619;CP007631,1198581,1198619;CP007632,1198581,1198619;CP006910,1198581,1198619;CP007572,1198581,1198619;CP007571,1198581,1198619;CP007570,1198581,1198619;FO393392,1198581,1198619;CP010867,1198581,1198619…
AL732656	Mauve	SHARED	1198620	1198844	.	.	.	Notes=Lenght224	AE009948,1198620,1198844;CP000114,1198620,1198844;CP003810,1198620,1198844;HF952104,1198620,1198844;HF952106,1198620,1198844;HF952105,1198620,1198844;CP007482,1198620,1198844;CP007565,1198620,1198844;HG939456,1198620,1198844;CP007631,1198620,1198844;CP007632,1198620,1198844;CP006910,1198620,1198844;CP007572,1198620,1198844;CP007571,1198620,1198844;CP007570,1198620,1198844;FO393392,1198620,1198844…
AL732656	Mauve	SHARED	1202706	1202890	.	.	.	Notes=Lenght184	AE009948,1202706,1202890;CP000114,1202706,1202890;CP003810,1202706,1202890;HF952104,1202706,1202890;HF952106,1202706,1202890;HF952105,1202706,1202890;HG939456,1202706,1202890;CP007631,1202706,1202890;CP007632,1202706,1202890;CP006910,1202706,1202890;CP007572,1202706,1202890;CP007571,1202706,1202890;CP007570,1202706,1202890;CP010867,1202706,1202890;CP011325,1202706,1202890;CP011326,1202706,1202890…
AL732656	Mauve	SHARED	1203845	1204223	.	.	.	Notes=Lenght378	AE009948,1203845,1204223;CP000114,1203845,1204223;CP003810,1203845,1204223;HF952104,1203845,1204223;HF952106,1203845,1204223;HF952105,1203845,1204223;CP007482,1203845,1204223;CP007565,1203845,1204223;HG939456,1203845,1204223;CP007631,1203845,1204223;CP007632,1203845,1204223;CP006910,1203845,1204223;CP007572,1203845,1204223;CP007571,1203845,1204223;CP007570,1203845,1204223;FO393392,1203845,1204223…
AL732656	Mauve	SHARED	1204282	1204377	.	.	.	Notes=Lenght95	AE009948,1204282,1204377;CP000114,1204282,1204377;CP003810,1204282,1204377;CP003919,1204282,1204377;HF952104,1204282,1204377;HF952106,1204282,1204377;HF952105,1204282,1204377;HG939456,1204282,1204377;CP007631,1204282,1204377;CP007632,1204282,1204377;CP006910,1204282,1204377;CP007572,1204282,1204377;CP007571,1204282,1204377;CP007570,1204282,1204377;CP010867,1204282,1204377;CP011325,1204282,1204377…
AL732656	Mauve	SHARED	1213606	1213695	.	.	.	Notes=Lenght89	AE009948,1213606,1213695;CP000114,1213606,1213695;CP003810,1213606,1213695;CP003919,1213606,1213695;HF952104,1213606,1213695;HF952106,1213606,1213695;HF952105,1213606,1213695;CP007482,1213606,1213695;CP007565,1213606,1213695;HG939456,1213606,1213695;CP007632,1213606,1213695;CP006910,1213606,1213695;CP007572,1213606,1213695;CP007571,1213606,1213695;CP007570,1213606,1213695;FO393392,1213606,1213695…
AL732656	Mauve	SHARED	1214735	1214772	.	.	.	Notes=Lenght37	AE009948,1214735,1214772;CP000114,1214735,1214772;CP003810,1214735,1214772;HF952104,1214735,1214772;CP007631,1214735,1214772;CP007572,1214735,1214772;CP007571,1214735,1214772;CP007570,1214735,1214772;CP010867,1214735,1214772;CP011325,1214735,1214772;CP011326,1214735,1214772;CP011327,1214735,1214772;CP011329,1214735,1214772;CP012419,1214735,1214772;CP013202,1214735,1214772;
AL732656	Mauve	SHARED	1216546	1216619	.	.	.	Notes=Lenght73	AE009948,1216546,1216619;CP000114,1216546,1216619;CP003810,1216546,1216619;HF952104,1216546,1216619;HF952106,1216546,1216619;HF952105,1216546,1216619;CP007482,1216546,1216619;CP007565,1216546,1216619;HG939456,1216546,1216619;CP007631,1216546,1216619;CP007632,1216546,1216619;CP006910,1216546,1216619;CP007572,1216546,1216619;CP007571,1216546,1216619;CP007570,1216546,1216619;FO393392,1216546,1216619…
AL732656	Mauve	SHARED	1217130	1217175	.	.	.	Notes=Lenght45	AE009948,1217130,1217175;CP000114,1217130,1217175;CP003810,1217130,1217175;HF952104,1217130,1217175;HF952106,1217130,1217175;HF952105,1217130,1217175;CP007482,1217130,1217175;CP007565,1217130,1217175;HG939456,1217130,1217175;CP007631,1217130,1217175;CP007632,1217130,1217175;CP006910,1217130,1217175;CP007572,1217130,1217175;CP007571,1217130,1217175;CP007570,1217130,1217175;FO393392,1217130,1217175…
AL732656	Mauve	SHARED	1231582	1231602	.	.	.	Notes=Lenght20	AE009948,1231582,1231602;CP000114,1231582,1231602;CP003810,1231582,1231602;CP003919,1231582,1231602;HF952104,1231582,1231602;HF952106,1231582,1231602;CP007482,1231582,1231602;CP007565,1231582,1231602;HG939456,1231582,1231602;CP007631,1231582,1231602;CP007632,1231582,1231602;CP006910,1231582,1231602;CP007572,1231582,1231602;CP007571,1231582,1231602;CP007570,1231582,1231602;FO393392,1231582,1231602…
AL732656	Mauve	SHARED	1239117	1239129	.	.	.	Notes=Lenght12	AE009948,1239117,1239129;CP000114,1239117,1239129;CP003810,1239117,1239129;HF952104,1239117,1239129;HF952106,1239117,1239129;HF952105,1239117,1239129;CP007482,1239117,1239129;CP007565,1239117,1239129;HG939456,1239117,1239129;CP007631,1239117,1239129;CP007632,1239117,1239129;CP006910,1239117,1239129;CP007572,1239117,1239129;CP007571,1239117,1239129;CP007570,1239117,1239129;FO393392,1239117,1239129…
AL732656	Mauve	SHARED	1239130	1239162	.	.	.	Notes=Lenght32	AE009948,1239130,1239162;HF952104,1239130,1239162;HF952106,1239130,1239162;HF952105,1239130,1239162;CP007482,1239130,1239162;CP007565,1239130,1239162;HG939456,1239130,1239162;CP007631,1239130,1239162;CP007632,1239130,1239162;CP006910,1239130,1239162;FO393392,1239130,1239162;CP010867,1239130,1239162;CP011328,1239130,1239162;CP012419,1239130,1239162;CP013202,1239130,1239162;
AL732656	Mauve	SHARED	1239163	1239175	.	.	.	Notes=Lenght12	AE009948,1239163,1239175;CP003919,1239163,1239175;HF952104,1239163,1239175;HF952106,1239163,1239175;HF952105,1239163,1239175;CP007482,1239163,1239175;CP007565,1239163,1239175;HG939456,1239163,1239175;CP007631,1239163,1239175;CP007632,1239163,1239175;CP006910,1239163,1239175;FO393392,1239163,1239175;CP010867,1239163,1239175;CP011328,1239163,1239175;CP012419,1239163,1239175;CP013202,1239163,1239175;
AL732656	Mauve	SHARED	1240626	1240773	.	.	.	Notes=Lenght147	AE009948,1240626,1240773;CP000114,1240626,1240773;CP003810,1240626,1240773;HF952104,1240626,1240773;HF952106,1240626,1240773;HF952105,1240626,1240773;CP007482,1240626,1240773;CP007565,1240626,1240773;HG939456,1240626,1240773;CP007631,1240626,1240773;CP007632,1240626,1240773;CP006910,1240626,1240773;CP007572,1240626,1240773;CP007571,1240626,1240773;CP007570,1240626,1240773;FO393392,1240626,1240773…
AL732656	Mauve	SHARED	1240774	1240866	.	.	.	Notes=Lenght92	AE009948,1240774,1240866;CP000114,1240774,1240866;CP003810,1240774,1240866;HF952104,1240774,1240866;HF952106,1240774,1240866;HF952105,1240774,1240866;CP007482,1240774,1240866;HG939456,1240774,1240866;CP007631,1240774,1240866;CP007632,1240774,1240866;CP006910,1240774,1240866;CP007572,1240774,1240866;CP007571,1240774,1240866;CP007570,1240774,1240866;CP010867,1240774,1240866;CP011325,1240774,1240866…
AL732656	Mauve	SHARED	1240935	1241004	.	.	.	Notes=Lenght69	AE009948,1240935,1241004;CP000114,1240935,1241004;CP003810,1240935,1241004;HF952104,1240935,1241004;HF952106,1240935,1241004;HF952105,1240935,1241004;HG939456,1240935,1241004;CP007631,1240935,1241004;CP007632,1240935,1241004;CP006910,1240935,1241004;CP007572,1240935,1241004;CP007571,1240935,1241004;CP007570,1240935,1241004;CP010867,1240935,1241004;CP011325,1240935,1241004;CP011326,1240935,1241004…
AL732656	Mauve	SHARED	1245252	1245519	.	.	.	Notes=Lenght267	AE009948,1245252,1245519;CP000114,1245252,1245519;CP003810,1245252,1245519;HF952104,1245252,1245519;CP007631,1245252,1245519;CP010867,1245252,1245519;CP011325,1245252,1245519;CP011326,1245252,1245519;CP011327,1245252,1245519;CP011329,1245252,1245519;CP012419,1245252,1245519;CP013202,1245252,1245519;
AL732656	Mauve	SHARED	1245520	1245544	.	.	.	Notes=Lenght24	AE009948,1245520,1245544;CP000114,1245520,1245544;CP003810,1245520,1245544;CP003919,1245520,1245544;HF952104,1245520,1245544;HF952106,1245520,1245544;HF952105,1245520,1245544;HG939456,1245520,1245544;CP007631,1245520,1245544;CP007632,1245520,1245544;CP010867,1245520,1245544;CP011325,1245520,1245544;CP011326,1245520,1245544;CP011327,1245520,1245544;CP011328,1245520,1245544;CP011329,1245520,1245544…
AL732656	Mauve	SHARED	1245766	1245837	.	.	.	Notes=Lenght71	AE009948,1245766,1245837;CP000114,1245766,1245837;CP003810,1245766,1245837;CP003919,1245766,1245837;HF952104,1245766,1245837;HF952106,1245766,1245837;HF952105,1245766,1245837;CP007482,1245766,1245837;CP007565,1245766,1245837;HG939456,1245766,1245837;CP007632,1245766,1245837;CP006910,1245766,1245837;CP007572,1245766,1245837;CP007571,1245766,1245837;CP007570,1245766,1245837;FO393392,1245766,1245837…
AL732656	Mauve	SHARED	1245838	1245867	.	.	.	Notes=Lenght29	AE009948,1245838,1245867;CP000114,1245838,1245867;CP003810,1245838,1245867;HF952104,1245838,1245867;HF952106,1245838,1245867;HF952105,1245838,1245867;HG939456,1245838,1245867;CP007632,1245838,1245867;CP006910,1245838,1245867;CP007572,1245838,1245867;CP007571,1245838,1245867;CP007570,1245838,1245867;CP010867,1245838,1245867;CP011325,1245838,1245867;CP011326,1245838,1245867;CP011327,1245838,1245867…
AL732656	Mauve	SHARED	1245868	1245998	.	.	.	Notes=Lenght130	AE009948,1245868,1245998;CP000114,1245868,1245998;CP003810,1245868,1245998;HF952104,1245868,1245998;HF952106,1245868,1245998;HF952105,1245868,1245998;HG939456,1245868,1245998;CP007631,1245868,1245998;CP007632,1245868,1245998;CP006910,1245868,1245998;CP007572,1245868,1245998;CP007571,1245868,1245998;CP007570,1245868,1245998;CP010867,1245868,1245998;CP011325,1245868,1245998;CP011326,1245868,1245998…
AL732656	Mauve	SHARED	1250849	1250890	.	.	.	Notes=Lenght41	AE009948,1250849,1250890;CP000114,1250849,1250890;CP003810,1250849,1250890;CP003919,1250849,1250890;HF952104,1250849,1250890;HF952106,1250849,1250890;HF952105,1250849,1250890;HG939456,1250849,1250890;CP007631,1250849,1250890;CP007632,1250849,1250890;CP006910,1250849,1250890;CP007572,1250849,1250890;CP007571,1250849,1250890;CP007570,1250849,1250890;CP010867,1250849,1250890;CP011325,1250849,1250890…
AL732656	Mauve	SHARED	1261236	1261265	.	.	.	Notes=Lenght29	CP003919,1261236,1261265;HF952104,1261236,1261265;HF952106,1261236,1261265;HF952105,1261236,1261265;CP007482,1261236,1261265;CP007565,1261236,1261265;HG939456,1261236,1261265;CP007632,1261236,1261265;CP006910,1261236,1261265;CP007572,1261236,1261265;CP007571,1261236,1261265;CP007570,1261236,1261265;FO393392,1261236,1261265;CP010867,1261236,1261265;CP011328,1261236,1261265;CP010319,1261236,1261265…
AL732656	Mauve	SHARED	1261266	1261380	.	.	.	Notes=Lenght114	AE009948,1261266,1261380;CP003919,1261266,1261380;HF952104,1261266,1261380;HF952106,1261266,1261380;HF952105,1261266,1261380;CP007482,1261266,1261380;CP007565,1261266,1261380;HG939456,1261266,1261380;CP007631,1261266,1261380;CP007632,1261266,1261380;CP006910,1261266,1261380;CP007572,1261266,1261380;CP007571,1261266,1261380;CP007570,1261266,1261380;FO393392,1261266,1261380;CP010867,1261266,1261380…
AL732656	Mauve	SHARED	1270582	1270602	.	.	.	Notes=Lenght20	AE009948,1270582,1270602;CP000114,1270582,1270602;CP003810,1270582,1270602;CP003919,1270582,1270602;HF952104,1270582,1270602;HF952106,1270582,1270602;CP007482,1270582,1270602;CP007565,1270582,1270602;HG939456,1270582,1270602;CP007631,1270582,1270602;CP007632,1270582,1270602;CP006910,1270582,1270602;CP007572,1270582,1270602;CP007571,1270582,1270602;CP007570,1270582,1270602;FO393392,1270582,1270602…
AL732656	Mauve	SHARED	1276885	1276992	.	.	.	Notes=Lenght107	AE009948,1276885,1276992;CP000114,1276885,1276992;CP003810,1276885,1276992;CP003919,1276885,1276992;HF952104,1276885,1276992;HF952106,1276885,1276992;HF952105,1276885,1276992;CP007482,1276885,1276992;CP007565,1276885,1276992;HG939456,1276885,1276992;CP007631,1276885,1276992;CP007632,1276885,1276992;CP006910,1276885,1276992;FO393392,1276885,1276992;CP010867,1276885,1276992;CP011325,1276885,1276992…
AL732656	Mauve	SHARED	1276993	1277037	.	.	.	Notes=Lenght44	AE009948,1276993,1277037;CP000114,1276993,1277037;CP003810,1276993,1277037;HF952104,1276993,1277037;HF952105,1276993,1277037;HG939456,1276993,1277037;CP007631,1276993,1277037;CP007632,1276993,1277037;CP006910,1276993,1277037;CP010867,1276993,1277037;CP011325,1276993,1277037;CP011326,1276993,1277037;CP011327,1276993,1277037;CP011329,1276993,1277037;CP010319,1276993,1277037;CP012419,1276993,1277037…
AL732656	Mauve	SHARED	1277038	1277139	.	.	.	Notes=Lenght101	AE009948,1277038,1277139;CP000114,1277038,1277139;CP003810,1277038,1277139;CP003919,1277038,1277139;HF952104,1277038,1277139;HF952106,1277038,1277139;HF952105,1277038,1277139;CP007482,1277038,1277139;CP007565,1277038,1277139;HG939456,1277038,1277139;CP007631,1277038,1277139;CP007632,1277038,1277139;CP006910,1277038,1277139;FO393392,1277038,1277139;CP010867,1277038,1277139;CP011325,1277038,1277139…
AL732656	Mauve	SHARED	1277140	1277309	.	.	.	Notes=Lenght169	AE009948,1277140,1277309;CP000114,1277140,1277309;CP003810,1277140,1277309;HF952104,1277140,1277309;HF952105,1277140,1277309;HG939456,1277140,1277309;CP007631,1277140,1277309;CP007632,1277140,1277309;CP006910,1277140,1277309;CP010867,1277140,1277309;CP011325,1277140,1277309;CP011326,1277140,1277309;CP011327,1277140,1277309;CP011329,1277140,1277309;CP010319,1277140,1277309;CP012419,1277140,1277309…
AL732656	Mauve	SHARED	1277310	1277433	.	.	.	Notes=Lenght123	AE009948,1277310,1277433;CP000114,1277310,1277433;CP003810,1277310,1277433;HF952104,1277310,1277433;HF952105,1277310,1277433;HG939456,1277310,1277433;CP006910,1277310,1277433;CP010867,1277310,1277433;CP011325,1277310,1277433;CP011326,1277310,1277433;CP011327,1277310,1277433;CP011329,1277310,1277433;CP010319,1277310,1277433;CP012419,1277310,1277433;CP013202,1277310,1277433;
AL732656	Mauve	SHARED	1277434	1277447	.	.	.	Notes=Lenght13	AE009948,1277434,1277447;CP000114,1277434,1277447;CP003810,1277434,1277447;CP003919,1277434,1277447;HF952104,1277434,1277447;HF952106,1277434,1277447;HF952105,1277434,1277447;CP007482,1277434,1277447;CP007565,1277434,1277447;HG939456,1277434,1277447;CP006910,1277434,1277447;FO393392,1277434,1277447;CP010867,1277434,1277447;CP011325,1277434,1277447;CP011326,1277434,1277447;CP011327,1277434,1277447…
AL732656	Mauve	SHARED	1277449	1277470	.	.	.	Notes=Lenght21	AE009948,1277449,1277470;CP000114,1277449,1277470;CP003810,1277449,1277470;CP003919,1277449,1277470;HF952104,1277449,1277470;HF952105,1277449,1277470;CP007482,1277449,1277470;CP007565,1277449,1277470;HG939456,1277449,1277470;CP006910,1277449,1277470;FO393392,1277449,1277470;CP010867,1277449,1277470;CP011325,1277449,1277470;CP011326,1277449,1277470;CP011327,1277449,1277470;CP011328,1277449,1277470…
AL732656	Mauve	SHARED	1277471	1277615	.	.	.	Notes=Lenght144	AE009948,1277471,1277615;CP000114,1277471,1277615;CP003810,1277471,1277615;CP003919,1277471,1277615;HF952104,1277471,1277615;HF952106,1277471,1277615;HF952105,1277471,1277615;CP007482,1277471,1277615;CP007565,1277471,1277615;HG939456,1277471,1277615;CP006910,1277471,1277615;FO393392,1277471,1277615;CP010867,1277471,1277615;CP011325,1277471,1277615;CP011326,1277471,1277615;CP011327,1277471,1277615…
AL732656	Mauve	SHARED	1279664	1279692	.	.	.	Notes=Lenght28	AE009948,1279664,1279692;HF952104,1279664,1279692;CP007631,1279664,1279692;CP010867,1279664,1279692;CP013202,1279664,1279692;
AL732656	Mauve	SHARED	1280812	1280825	.	.	.	Notes=Lenght13	AE009948,1280812,1280825;HF952104,1280812,1280825;CP007631,1280812,1280825;CP010867,1280812,1280825;CP013202,1280812,1280825;
AL732656	Mauve	SHARED	1280826	1280864	.	.	.	Notes=Lenght38	AE009948,1280826,1280864;HF952104,1280826,1280864;CP007631,1280826,1280864;CP010867,1280826,1280864;CP011329,1280826,1280864;CP012419,1280826,1280864;CP013202,1280826,1280864;
AL732656	Mauve	SHARED	1280870	1280883	.	.	.	Notes=Lenght13	AE009948,1280870,1280883;CP003919,1280870,1280883;HF952104,1280870,1280883;CP007482,1280870,1280883;CP007565,1280870,1280883;HG939456,1280870,1280883;CP007631,1280870,1280883;CP007572,1280870,1280883;CP007571,1280870,1280883;CP007570,1280870,1280883;FO393392,1280870,1280883;CP010867,1280870,1280883;CP011328,1280870,1280883;CP011329,1280870,1280883;CP010319,1280870,1280883;CP012419,1280870,1280883…
AL732656	Mauve	SHARED	1280884	1280909	.	.	.	Notes=Lenght25	AE009948,1280884,1280909;CP003919,1280884,1280909;HF952104,1280884,1280909;HF952105,1280884,1280909;CP007482,1280884,1280909;CP007565,1280884,1280909;HG939456,1280884,1280909;CP007631,1280884,1280909;CP007632,1280884,1280909;CP007572,1280884,1280909;CP007571,1280884,1280909;CP007570,1280884,1280909;FO393392,1280884,1280909;CP010867,1280884,1280909;CP011328,1280884,1280909;CP011329,1280884,1280909…
AL732656	Mauve	SHARED	1280910	1280929	.	.	.	Notes=Lenght19	AE009948,1280910,1280929;CP000114,1280910,1280929;CP003810,1280910,1280929;CP003919,1280910,1280929;HF952104,1280910,1280929;HF952105,1280910,1280929;CP007482,1280910,1280929;CP007565,1280910,1280929;HG939456,1280910,1280929;CP007631,1280910,1280929;CP007632,1280910,1280929;CP007572,1280910,1280929;CP007571,1280910,1280929;CP007570,1280910,1280929;FO393392,1280910,1280929;CP010867,1280910,1280929…
AL732656	Mauve	SHARED	1289026	1290782	.	.	.	Notes=Lenght1756	AE009948,1289026,1290782;CP000114,1289026,1290782;CP003810,1289026,1290782;HF952104,1289026,1290782;HF952106,1289026,1290782;HF952105,1289026,1290782;HG939456,1289026,1290782;CP007631,1289026,1290782;CP007632,1289026,1290782;CP006910,1289026,1290782;CP007572,1289026,1290782;CP007571,1289026,1290782;CP007570,1289026,1290782;CP010867,1289026,1290782;CP011325,1289026,1290782;CP011326,1289026,1290782…
AL732656	Mauve	SHARED	1292533	1292848	.	.	.	Notes=Lenght315	AE009948,1292533,1292848;CP000114,1292533,1292848;CP003810,1292533,1292848;CP003919,1292533,1292848;HF952104,1292533,1292848;HF952106,1292533,1292848;HF952105,1292533,1292848;HG939456,1292533,1292848;CP007631,1292533,1292848;CP007632,1292533,1292848;CP006910,1292533,1292848;CP007572,1292533,1292848;CP007571,1292533,1292848;CP007570,1292533,1292848;CP010867,1292533,1292848;CP011325,1292533,1292848…
AL732656	Mauve	SHARED	1297979	1298179	.	.	.	Notes=Lenght200	AE009948,1297979,1298179;CP000114,1297979,1298179;CP003810,1297979,1298179;CP003919,1297979,1298179;HF952104,1297979,1298179;HF952106,1297979,1298179;HF952105,1297979,1298179;HG939456,1297979,1298179;CP007631,1297979,1298179;CP007632,1297979,1298179;CP006910,1297979,1298179;CP007572,1297979,1298179;CP007571,1297979,1298179;CP007570,1297979,1298179;CP010867,1297979,1298179;CP011325,1297979,1298179…
AL732656	Mauve	SHARED	1312863	1313066	.	.	.	Notes=Lenght203	AE009948,1312863,1313066;CP000114,1312863,1313066;CP003810,1312863,1313066;CP003919,1312863,1313066;HF952104,1312863,1313066;HF952106,1312863,1313066;HF952105,1312863,1313066;CP007482,1312863,1313066;CP007565,1312863,1313066;HG939456,1312863,1313066;CP007631,1312863,1313066;CP007632,1312863,1313066;CP006910,1312863,1313066;CP007572,1312863,1313066;CP007571,1312863,1313066;CP007570,1312863,1313066…
AL732656	Mauve	SHARED	1330286	1330340	.	.	.	Notes=Lenght54	AE009948,1330286,1330340;CP000114,1330286,1330340;CP003810,1330286,1330340;CP003919,1330286,1330340;HF952104,1330286,1330340;HF952106,1330286,1330340;HF952105,1330286,1330340;HG939456,1330286,1330340;CP007631,1330286,1330340;CP007632,1330286,1330340;CP006910,1330286,1330340;CP007572,1330286,1330340;CP007571,1330286,1330340;CP007570,1330286,1330340;CP010867,1330286,1330340;CP011325,1330286,1330340…
AL732656	Mauve	SHARED	1345115	1345274	.	.	.	Notes=Lenght159	AE009948,1345115,1345274;CP000114,1345115,1345274;HF952104,1345115,1345274;HG939456,1345115,1345274;CP007631,1345115,1345274;CP007632,1345115,1345274;CP006910,1345115,1345274;CP007572,1345115,1345274;CP007571,1345115,1345274;CP007570,1345115,1345274;CP010867,1345115,1345274;CP011329,1345115,1345274;CP012419,1345115,1345274;CP013202,1345115,1345274;
AL732656	Mauve	SHARED	1345275	1345376	.	.	.	Notes=Lenght101	AE009948,1345275,1345376;CP000114,1345275,1345376;HF952104,1345275,1345376;HG939456,1345275,1345376;CP007631,1345275,1345376;CP007632,1345275,1345376;CP007572,1345275,1345376;CP007571,1345275,1345376;CP007570,1345275,1345376;CP010867,1345275,1345376;CP011329,1345275,1345376;CP012419,1345275,1345376;CP013202,1345275,1345376;
AL732656	Mauve	SHARED	1345377	1345636	.	.	.	Notes=Lenght259	AE009948,1345377,1345636;CP000114,1345377,1345636;HF952104,1345377,1345636;HG939456,1345377,1345636;CP007631,1345377,1345636;CP007632,1345377,1345636;CP006910,1345377,1345636;CP007572,1345377,1345636;CP007571,1345377,1345636;CP007570,1345377,1345636;CP010867,1345377,1345636;CP011329,1345377,1345636;CP012419,1345377,1345636;CP013202,1345377,1345636;
AL732656	Mauve	SHARED	1345637	1345661	.	.	.	Notes=Lenght24	AE009948,1345637,1345661;CP000114,1345637,1345661;HF952104,1345637,1345661;HG939456,1345637,1345661;CP007631,1345637,1345661;CP007632,1345637,1345661;CP007572,1345637,1345661;CP007571,1345637,1345661;CP007570,1345637,1345661;CP010867,1345637,1345661;CP011329,1345637,1345661;CP012419,1345637,1345661;CP013202,1345637,1345661;
AL732656	Mauve	SHARED	1345662	1345873	.	.	.	Notes=Lenght211	AE009948,1345662,1345873;CP000114,1345662,1345873;HF952104,1345662,1345873;HG939456,1345662,1345873;CP007631,1345662,1345873;CP007632,1345662,1345873;CP006910,1345662,1345873;CP007572,1345662,1345873;CP007571,1345662,1345873;CP007570,1345662,1345873;CP010867,1345662,1345873;CP011329,1345662,1345873;CP012419,1345662,1345873;CP013202,1345662,1345873;
AL732656	Mauve	SHARED	1345874	1345919	.	.	.	Notes=Lenght45	AE009948,1345874,1345919;CP000114,1345874,1345919;HF952104,1345874,1345919;HG939456,1345874,1345919;CP007631,1345874,1345919;CP007632,1345874,1345919;CP007572,1345874,1345919;CP007571,1345874,1345919;CP007570,1345874,1345919;CP010867,1345874,1345919;CP011329,1345874,1345919;CP012419,1345874,1345919;CP013202,1345874,1345919;
AL732656	Mauve	SHARED	1345920	1346069	.	.	.	Notes=Lenght149	AE009948,1345920,1346069;CP000114,1345920,1346069;HF952104,1345920,1346069;HG939456,1345920,1346069;CP007631,1345920,1346069;CP007632,1345920,1346069;CP006910,1345920,1346069;CP007572,1345920,1346069;CP007571,1345920,1346069;CP007570,1345920,1346069;CP010867,1345920,1346069;CP011329,1345920,1346069;CP012419,1345920,1346069;CP013202,1345920,1346069;
AL732656	Mauve	SHARED	1346070	1351547	.	.	.	Notes=Lenght5477	AE009948,1346070,1351547;CP000114,1346070,1351547;HF952104,1346070,1351547;HG939456,1346070,1351547;CP007631,1346070,1351547;CP007632,1346070,1351547;CP007572,1346070,1351547;CP007571,1346070,1351547;CP007570,1346070,1351547;CP010867,1346070,1351547;CP011329,1346070,1351547;CP012419,1346070,1351547;CP013202,1346070,1351547;
AL732656	Mauve	SHARED	1351548	1351559	.	.	.	Notes=Lenght11	AE009948,1351548,1351559;CP000114,1351548,1351559;HF952104,1351548,1351559;HG939456,1351548,1351559;CP007631,1351548,1351559;CP007632,1351548,1351559;CP007572,1351548,1351559;CP007571,1351548,1351559;CP007570,1351548,1351559;CP010867,1351548,1351559;CP011329,1351548,1351559;CP012419,1351548,1351559;CP013202,1351548,1351559;
AL732656	Mauve	SHARED	1351561	1351644	.	.	.	Notes=Lenght83	AE009948,1351561,1351644;CP000114,1351561,1351644;HF952104,1351561,1351644;HG939456,1351561,1351644;CP007631,1351561,1351644;CP007632,1351561,1351644;CP007572,1351561,1351644;CP007571,1351561,1351644;CP007570,1351561,1351644;CP010867,1351561,1351644;CP012419,1351561,1351644;CP013202,1351561,1351644;
AL732656	Mauve	SHARED	1351656	1352722	.	.	.	Notes=Lenght1066	AE009948,1351656,1352722;CP000114,1351656,1352722;CP003919,1351656,1352722;HF952104,1351656,1352722;HF952106,1351656,1352722;HF952105,1351656,1352722;CP007482,1351656,1352722;CP007565,1351656,1352722;HG939456,1351656,1352722;CP007631,1351656,1352722;CP007632,1351656,1352722;CP007572,1351656,1352722;CP007571,1351656,1352722;CP007570,1351656,1352722;FO393392,1351656,1352722;CP010867,1351656,1352722…
AL732656	Mauve	SHARED	1352723	1352887	.	.	.	Notes=Lenght164	AE009948,1352723,1352887;CP000114,1352723,1352887;HF952104,1352723,1352887;HF952105,1352723,1352887;HG939456,1352723,1352887;CP007631,1352723,1352887;CP007632,1352723,1352887;CP007572,1352723,1352887;CP007571,1352723,1352887;CP007570,1352723,1352887;CP010867,1352723,1352887;CP011329,1352723,1352887;CP012419,1352723,1352887;CP013202,1352723,1352887;
AL732656	Mauve	SHARED	1352888	1353965	.	.	.	Notes=Lenght1077	AE009948,1352888,1353965;CP000114,1352888,1353965;HF952104,1352888,1353965;HG939456,1352888,1353965;CP007631,1352888,1353965;CP007632,1352888,1353965;CP007572,1352888,1353965;CP007571,1352888,1353965;CP007570,1352888,1353965;CP010867,1352888,1353965;CP011329,1352888,1353965;CP012419,1352888,1353965;CP013202,1352888,1353965;
AL732656	Mauve	SHARED	1354096	1355599	.	.	.	Notes=Lenght1503	AE009948,1354096,1355599;CP000114,1354096,1355599;HF952104,1354096,1355599;HG939456,1354096,1355599;CP007631,1354096,1355599;CP007632,1354096,1355599;CP007572,1354096,1355599;CP007571,1354096,1355599;CP007570,1354096,1355599;CP010867,1354096,1355599;CP011329,1354096,1355599;CP012419,1354096,1355599;CP013202,1354096,1355599;
AL732656	Mauve	SHARED	1355600	1356366	.	.	.	Notes=Lenght766	AE009948,1355600,1356366;CP000114,1355600,1356366;HF952104,1355600,1356366;HG939456,1355600,1356366;CP007631,1355600,1356366;CP007632,1355600,1356366;CP007572,1355600,1356366;CP007571,1355600,1356366;CP007570,1355600,1356366;CP010867,1355600,1356366;CP011329,1355600,1356366;CP012419,1355600,1356366;CP013202,1355600,1356366;
AL732656	Mauve	SHARED	1356367	1356400	.	.	.	Notes=Lenght33	AE009948,1356367,1356400;CP000114,1356367,1356400;HF952104,1356367,1356400;HG939456,1356367,1356400;CP007631,1356367,1356400;CP007632,1356367,1356400;CP007572,1356367,1356400;CP007570,1356367,1356400;CP010867,1356367,1356400;CP011329,1356367,1356400;CP012419,1356367,1356400;CP013202,1356367,1356400;
AL732656	Mauve	SHARED	1356401	1356893	.	.	.	Notes=Lenght492	AE009948,1356401,1356893;CP000114,1356401,1356893;HF952104,1356401,1356893;HG939456,1356401,1356893;CP007631,1356401,1356893;CP007632,1356401,1356893;CP007572,1356401,1356893;CP007571,1356401,1356893;CP007570,1356401,1356893;CP010867,1356401,1356893;CP011329,1356401,1356893;CP012419,1356401,1356893;CP013202,1356401,1356893;
AL732656	Mauve	SHARED	1356894	1356946	.	.	.	Notes=Lenght52	AE009948,1356894,1356946;CP000114,1356894,1356946;HF952104,1356894,1356946;HG939456,1356894,1356946;CP007631,1356894,1356946;CP007632,1356894,1356946;CP007572,1356894,1356946;CP007571,1356894,1356946;CP007570,1356894,1356946;CP010867,1356894,1356946;CP011329,1356894,1356946;CP012419,1356894,1356946;CP013202,1356894,1356946;
AL732656	Mauve	SHARED	1356947	1360299	.	.	.	Notes=Lenght3352	CP000114,1356947,1360299;CP003810,1356947,1360299;HF952104,1356947,1360299;CP007631,1356947,1360299;CP007572,1356947,1360299;CP007571,1356947,1360299;CP007570,1356947,1360299;CP010867,1356947,1360299;CP011325,1356947,1360299;CP011326,1356947,1360299;CP011327,1356947,1360299;CP011329,1356947,1360299;CP012419,1356947,1360299;CP013202,1356947,1360299;
AL732656	Mauve	SHARED	1360300	1361777	.	.	.	Notes=Lenght1477	AE009948,1360300,1361777;CP000114,1360300,1361777;CP003810,1360300,1361777;HF952104,1360300,1361777;HG939456,1360300,1361777;CP007631,1360300,1361777;CP007632,1360300,1361777;CP007572,1360300,1361777;CP007571,1360300,1361777;CP007570,1360300,1361777;CP010867,1360300,1361777;CP011325,1360300,1361777;CP011326,1360300,1361777;CP011327,1360300,1361777;CP011329,1360300,1361777;CP012419,1360300,1361777…
AL732656	Mauve	SHARED	1361778	1361796	.	.	.	Notes=Lenght18	AE009948,1361778,1361796;CP000114,1361778,1361796;CP003810,1361778,1361796;HF952104,1361778,1361796;HG939456,1361778,1361796;CP007631,1361778,1361796;CP007572,1361778,1361796;CP007571,1361778,1361796;CP007570,1361778,1361796;CP010867,1361778,1361796;CP011325,1361778,1361796;CP011326,1361778,1361796;CP011327,1361778,1361796;CP011329,1361778,1361796;CP012419,1361778,1361796;CP013202,1361778,1361796;
AL732656	Mauve	SHARED	1361797	1362102	.	.	.	Notes=Lenght305	AE009948,1361797,1362102;CP000114,1361797,1362102;CP003810,1361797,1362102;HF952104,1361797,1362102;CP007631,1361797,1362102;CP007572,1361797,1362102;CP007571,1361797,1362102;CP007570,1361797,1362102;CP010867,1361797,1362102;CP011325,1361797,1362102;CP011326,1361797,1362102;CP011327,1361797,1362102;CP011329,1361797,1362102;CP012419,1361797,1362102;CP013202,1361797,1362102;
AL732656	Mauve	SHARED	1362104	1362368	.	.	.	Notes=Lenght264	AE009948,1362104,1362368;CP000114,1362104,1362368;CP003810,1362104,1362368;HF952104,1362104,1362368;CP007631,1362104,1362368;CP007572,1362104,1362368;CP007571,1362104,1362368;CP007570,1362104,1362368;CP010867,1362104,1362368;CP011325,1362104,1362368;CP011326,1362104,1362368;CP011327,1362104,1362368;CP011329,1362104,1362368;CP012419,1362104,1362368;CP013202,1362104,1362368;
AL732656	Mauve	SHARED	1362369	1364911	.	.	.	Notes=Lenght2542	AE009948,1362369,1364911;CP000114,1362369,1364911;CP003810,1362369,1364911;HF952104,1362369,1364911;CP007631,1362369,1364911;CP007572,1362369,1364911;CP007571,1362369,1364911;CP007570,1362369,1364911;CP010867,1362369,1364911;CP011325,1362369,1364911;CP011326,1362369,1364911;CP011327,1362369,1364911;CP011329,1362369,1364911;CP012419,1362369,1364911;CP013202,1362369,1364911;
AL732656	Mauve	SHARED	1364912	1367550	.	.	.	Notes=Lenght2638	CP000114,1364912,1367550;CP003810,1364912,1367550;HF952104,1364912,1367550;CP007631,1364912,1367550;CP007572,1364912,1367550;CP007571,1364912,1367550;CP007570,1364912,1367550;CP010867,1364912,1367550;CP011325,1364912,1367550;CP011326,1364912,1367550;CP011327,1364912,1367550;CP012419,1364912,1367550;CP013202,1364912,1367550;
AL732656	Mauve	SHARED	1367616	1368013	.	.	.	Notes=Lenght397	CP000114,1367616,1368013;CP003810,1367616,1368013;HF952104,1367616,1368013;CP007631,1367616,1368013;CP007572,1367616,1368013;CP007571,1367616,1368013;CP007570,1367616,1368013;CP010867,1367616,1368013;CP011325,1367616,1368013;CP011326,1367616,1368013;CP011327,1367616,1368013;CP012419,1367616,1368013;CP013202,1367616,1368013;
AL732656	Mauve	SHARED	1368503	1368622	.	.	.	Notes=Lenght119	CP000114,1368503,1368622;CP003810,1368503,1368622;HF952104,1368503,1368622;CP007631,1368503,1368622;CP007572,1368503,1368622;CP007571,1368503,1368622;CP007570,1368503,1368622;CP010867,1368503,1368622;CP011325,1368503,1368622;CP011326,1368503,1368622;CP011327,1368503,1368622;CP012419,1368503,1368622;CP013202,1368503,1368622;
AL732656	Mauve	SHARED	1368623	1368923	.	.	.	Notes=Lenght300	AE009948,1368623,1368923;CP000114,1368623,1368923;CP003810,1368623,1368923;HF952104,1368623,1368923;CP007631,1368623,1368923;CP007572,1368623,1368923;CP007571,1368623,1368923;CP007570,1368623,1368923;CP010867,1368623,1368923;CP011325,1368623,1368923;CP011326,1368623,1368923;CP011327,1368623,1368923;CP011329,1368623,1368923;CP012419,1368623,1368923;CP013202,1368623,1368923;
AL732656	Mauve	SHARED	1368924	1368967	.	.	.	Notes=Lenght43	CP000114,1368924,1368967;CP003810,1368924,1368967;HF952104,1368924,1368967;CP007631,1368924,1368967;CP007572,1368924,1368967;CP007571,1368924,1368967;CP007570,1368924,1368967;CP010867,1368924,1368967;CP011325,1368924,1368967;CP011326,1368924,1368967;CP011327,1368924,1368967;CP012419,1368924,1368967;CP013202,1368924,1368967;
AL732656	Mauve	SHARED	1368968	1369370	.	.	.	Notes=Lenght402	AE009948,1368968,1369370;CP000114,1368968,1369370;CP003810,1368968,1369370;HF952104,1368968,1369370;CP007631,1368968,1369370;CP007572,1368968,1369370;CP007571,1368968,1369370;CP007570,1368968,1369370;CP010867,1368968,1369370;CP011325,1368968,1369370;CP011326,1368968,1369370;CP011327,1368968,1369370;CP011329,1368968,1369370;CP012419,1368968,1369370;CP013202,1368968,1369370;
AL732656	Mauve	SHARED	1369371	1369971	.	.	.	Notes=Lenght600	AE009948,1369371,1369971;CP000114,1369371,1369971;CP003810,1369371,1369971;HF952104,1369371,1369971;CP007631,1369371,1369971;CP007572,1369371,1369971;CP007571,1369371,1369971;CP007570,1369371,1369971;CP010867,1369371,1369971;CP011325,1369371,1369971;CP011326,1369371,1369971;CP011327,1369371,1369971;CP011329,1369371,1369971;CP012419,1369371,1369971;CP013202,1369371,1369971;
AL732656	Mauve	SHARED	1369972	1371652	.	.	.	Notes=Lenght1680	CP000114,1369972,1371652;CP003810,1369972,1371652;HF952104,1369972,1371652;CP007572,1369972,1371652;CP007571,1369972,1371652;CP007570,1369972,1371652;CP010867,1369972,1371652;CP011325,1369972,1371652;CP011326,1369972,1371652;CP011327,1369972,1371652;CP012419,1369972,1371652;CP013202,1369972,1371652;
AL732656	Mauve	SHARED	1371689	1371869	.	.	.	Notes=Lenght180	CP000114,1371689,1371869;CP003810,1371689,1371869;HF952104,1371689,1371869;CP007572,1371689,1371869;CP007571,1371689,1371869;CP007570,1371689,1371869;CP010867,1371689,1371869;CP011325,1371689,1371869;CP011326,1371689,1371869;CP011327,1371689,1371869;CP012419,1371689,1371869;CP013202,1371689,1371869;
AL732656	Mauve	SHARED	1427692	1427801	.	.	.	Notes=Lenght109	AE009948,1427692,1427801;CP000114,1427692,1427801;CP003810,1427692,1427801;HF952104,1427692,1427801;HF952106,1427692,1427801;HF952105,1427692,1427801;CP007482,1427692,1427801;CP007565,1427692,1427801;HG939456,1427692,1427801;CP007631,1427692,1427801;CP007632,1427692,1427801;CP006910,1427692,1427801;CP007572,1427692,1427801;CP007571,1427692,1427801;CP007570,1427692,1427801;FO393392,1427692,1427801…
AL732656	Mauve	SHARED	1437620	1437669	.	.	.	Notes=Lenght49	AE009948,1437620,1437669;CP000114,1437620,1437669;CP003810,1437620,1437669;HF952104,1437620,1437669;HF952106,1437620,1437669;HF952105,1437620,1437669;HG939456,1437620,1437669;CP007631,1437620,1437669;CP007632,1437620,1437669;CP006910,1437620,1437669;CP007572,1437620,1437669;CP007571,1437620,1437669;CP007570,1437620,1437669;CP010867,1437620,1437669;CP011325,1437620,1437669;CP011326,1437620,1437669…
AL732656	Mauve	SHARED	1440132	1440335	.	.	.	Notes=Lenght203	AE009948,1440132,1440335;CP000114,1440132,1440335;CP003810,1440132,1440335;HF952104,1440132,1440335;HF952106,1440132,1440335;HF952105,1440132,1440335;HG939456,1440132,1440335;CP007631,1440132,1440335;CP007632,1440132,1440335;CP006910,1440132,1440335;CP007572,1440132,1440335;CP007571,1440132,1440335;CP007570,1440132,1440335;CP010867,1440132,1440335;CP011325,1440132,1440335;CP011326,1440132,1440335…
AL732656	Mauve	SHARED	1447628	1447919	.	.	.	Notes=Lenght291	CP000114,1447628,1447919;CP003810,1447628,1447919;CP003919,1447628,1447919;HF952104,1447628,1447919;HF952106,1447628,1447919;HF952105,1447628,1447919;CP007482,1447628,1447919;CP007565,1447628,1447919;HG939456,1447628,1447919;CP007631,1447628,1447919;CP007572,1447628,1447919;CP007571,1447628,1447919;CP007570,1447628,1447919;FO393392,1447628,1447919;CP010867,1447628,1447919;CP011325,1447628,1447919…
AL732656	Mauve	SHARED	1448847	1449058	.	.	.	Notes=Lenght211	CP000114,1448847,1449058;CP003810,1448847,1449058;HF952104,1448847,1449058;HG939456,1448847,1449058;CP007631,1448847,1449058;CP007572,1448847,1449058;CP007571,1448847,1449058;CP007570,1448847,1449058;CP010867,1448847,1449058;CP011325,1448847,1449058;CP011326,1448847,1449058;CP011327,1448847,1449058;CP011329,1448847,1449058;CP012419,1448847,1449058;CP013202,1448847,1449058;
AL732656	Mauve	SHARED	1449340	1449477	.	.	.	Notes=Lenght137	CP000114,1449340,1449477;CP003810,1449340,1449477;HF952104,1449340,1449477;CP007631,1449340,1449477;CP007572,1449340,1449477;CP007571,1449340,1449477;CP007570,1449340,1449477;CP010867,1449340,1449477;CP011325,1449340,1449477;CP011326,1449340,1449477;CP011327,1449340,1449477;CP011329,1449340,1449477;CP012419,1449340,1449477;CP013202,1449340,1449477;
AL732656	Mauve	SHARED	1449478	1449933	.	.	.	Notes=Lenght455	CP000114,1449478,1449933;CP003810,1449478,1449933;HF952104,1449478,1449933;HG939456,1449478,1449933;CP007631,1449478,1449933;CP007572,1449478,1449933;CP007571,1449478,1449933;CP007570,1449478,1449933;CP010867,1449478,1449933;CP011325,1449478,1449933;CP011326,1449478,1449933;CP011327,1449478,1449933;CP011329,1449478,1449933;CP012419,1449478,1449933;CP013202,1449478,1449933;
AL732656	Mauve	SHARED	1449934	1450244	.	.	.	Notes=Lenght310	CP000114,1449934,1450244;CP003810,1449934,1450244;HF952104,1449934,1450244;HG939456,1449934,1450244;CP007631,1449934,1450244;CP007572,1449934,1450244;CP007571,1449934,1450244;CP007570,1449934,1450244;CP010867,1449934,1450244;CP011325,1449934,1450244;CP011327,1449934,1450244;CP011329,1449934,1450244;CP012419,1449934,1450244;CP013202,1449934,1450244;
AL732656	Mauve	SHARED	1450245	1450287	.	.	.	Notes=Lenght42	CP000114,1450245,1450287;CP003810,1450245,1450287;HF952104,1450245,1450287;CP007631,1450245,1450287;CP007572,1450245,1450287;CP007571,1450245,1450287;CP007570,1450245,1450287;CP010867,1450245,1450287;CP011325,1450245,1450287;CP011327,1450245,1450287;CP011329,1450245,1450287;CP012419,1450245,1450287;CP013202,1450245,1450287;
AL732656	Mauve	SHARED	1450317	1450335	.	.	.	Notes=Lenght18	CP000114,1450317,1450335;CP003810,1450317,1450335;HF952104,1450317,1450335;HG939456,1450317,1450335;CP007631,1450317,1450335;CP007572,1450317,1450335;CP007571,1450317,1450335;CP007570,1450317,1450335;CP010867,1450317,1450335;CP011325,1450317,1450335;CP011327,1450317,1450335;CP011329,1450317,1450335;CP012419,1450317,1450335;CP013202,1450317,1450335;
AL732656	Mauve	SHARED	1450432	1450569	.	.	.	Notes=Lenght137	CP000114,1450432,1450569;HF952104,1450432,1450569;HF952106,1450432,1450569;HF952105,1450432,1450569;CP007631,1450432,1450569;CP007572,1450432,1450569;CP007571,1450432,1450569;CP007570,1450432,1450569;CP010867,1450432,1450569;CP011329,1450432,1450569;CP010319,1450432,1450569;CP013202,1450432,1450569;
AL732656	Mauve	SHARED	1450570	1450587	.	.	.	Notes=Lenght17	HF952104,1450570,1450587;CP007631,1450570,1450587;CP007572,1450570,1450587;CP007571,1450570,1450587;CP007570,1450570,1450587;CP010867,1450570,1450587;CP011329,1450570,1450587;CP013202,1450570,1450587;
AL732656	Mauve	SHARED	1450813	1450872	.	.	.	Notes=Lenght59	CP003810,1450813,1450872;HF952104,1450813,1450872;CP007631,1450813,1450872;CP007572,1450813,1450872;CP007571,1450813,1450872;CP007570,1450813,1450872;CP010867,1450813,1450872;CP011325,1450813,1450872;CP011327,1450813,1450872;CP011329,1450813,1450872;CP012419,1450813,1450872;CP013202,1450813,1450872;
AL732656	Mauve	SHARED	1451459	1451491	.	.	.	Notes=Lenght32	AE009948,1451459,1451491;CP003810,1451459,1451491;HF952104,1451459,1451491;HG939456,1451459,1451491;CP007631,1451459,1451491;CP007632,1451459,1451491;CP007572,1451459,1451491;CP007571,1451459,1451491;CP007570,1451459,1451491;CP010867,1451459,1451491;CP011325,1451459,1451491;CP011327,1451459,1451491;CP011329,1451459,1451491;CP012419,1451459,1451491;CP013202,1451459,1451491;
AL732656	Mauve	SHARED	1451703	1452275	.	.	.	Notes=Lenght572	AE009948,1451703,1452275;CP003810,1451703,1452275;HF952104,1451703,1452275;HG939456,1451703,1452275;CP007631,1451703,1452275;CP007632,1451703,1452275;CP007572,1451703,1452275;CP007571,1451703,1452275;CP007570,1451703,1452275;CP010867,1451703,1452275;CP011325,1451703,1452275;CP011327,1451703,1452275;CP011329,1451703,1452275;CP012419,1451703,1452275;CP013202,1451703,1452275;
AL732656	Mauve	SHARED	1452317	1452486	.	.	.	Notes=Lenght169	AE009948,1452317,1452486;CP003810,1452317,1452486;HF952104,1452317,1452486;HG939456,1452317,1452486;CP007631,1452317,1452486;CP007632,1452317,1452486;CP007572,1452317,1452486;CP007571,1452317,1452486;CP007570,1452317,1452486;CP010867,1452317,1452486;CP011325,1452317,1452486;CP011327,1452317,1452486;CP011329,1452317,1452486;CP012419,1452317,1452486;CP013202,1452317,1452486;
AL732656	Mauve	SHARED	1452520	1452553	.	.	.	Notes=Lenght33	AE009948,1452520,1452553;CP000114,1452520,1452553;HF952104,1452520,1452553;HF952106,1452520,1452553;HF952105,1452520,1452553;CP007482,1452520,1452553;CP007565,1452520,1452553;CP007631,1452520,1452553;CP006910,1452520,1452553;CP007572,1452520,1452553;CP007571,1452520,1452553;CP007570,1452520,1452553;FO393392,1452520,1452553;CP010867,1452520,1452553;CP011328,1452520,1452553;CP011329,1452520,1452553…
AL732656	Mauve	SHARED	1452570	1452624	.	.	.	Notes=Lenght54	AE009948,1452570,1452624;CP003810,1452570,1452624;HF952104,1452570,1452624;CP007631,1452570,1452624;CP007572,1452570,1452624;CP007571,1452570,1452624;CP007570,1452570,1452624;CP010867,1452570,1452624;CP011325,1452570,1452624;CP011327,1452570,1452624;CP011329,1452570,1452624;CP012419,1452570,1452624;CP013202,1452570,1452624;
AL732656	Mauve	SHARED	1453017	1453666	.	.	.	Notes=Lenght649	AE009948,1453017,1453666;CP000114,1453017,1453666;HF952104,1453017,1453666;HG939456,1453017,1453666;CP007631,1453017,1453666;CP007632,1453017,1453666;CP007572,1453017,1453666;CP007571,1453017,1453666;CP007570,1453017,1453666;CP010867,1453017,1453666;CP011329,1453017,1453666;CP013202,1453017,1453666;
AL732656	Mauve	SHARED	1454288	1454800	.	.	.	Notes=Lenght512	AE009948,1454288,1454800;CP000114,1454288,1454800;HF952104,1454288,1454800;HF952106,1454288,1454800;HF952105,1454288,1454800;CP007631,1454288,1454800;CP006910,1454288,1454800;CP007572,1454288,1454800;CP007571,1454288,1454800;CP007570,1454288,1454800;CP010867,1454288,1454800;CP011329,1454288,1454800;CP010319,1454288,1454800;CP013202,1454288,1454800;
AL732656	Mauve	SHARED	1454917	1455061	.	.	.	Notes=Lenght144	AE009948,1454917,1455061;CP000114,1454917,1455061;HF952104,1454917,1455061;HF952106,1454917,1455061;HF952105,1454917,1455061;CP007631,1454917,1455061;CP006910,1454917,1455061;CP007572,1454917,1455061;CP007571,1454917,1455061;CP007570,1454917,1455061;CP010867,1454917,1455061;CP011329,1454917,1455061;CP010319,1454917,1455061;CP013202,1454917,1455061;
AL732656	Mauve	SHARED	1455062	1455121	.	.	.	Notes=Lenght59	AE009948,1455062,1455121;CP000114,1455062,1455121;HF952104,1455062,1455121;HF952106,1455062,1455121;HF952105,1455062,1455121;CP007482,1455062,1455121;CP007565,1455062,1455121;CP007631,1455062,1455121;CP006910,1455062,1455121;CP007572,1455062,1455121;CP007571,1455062,1455121;CP007570,1455062,1455121;FO393392,1455062,1455121;CP010867,1455062,1455121;CP011328,1455062,1455121;CP011329,1455062,1455121…
AL732656	Mauve	SHARED	1455462	1455499	.	.	.	Notes=Lenght37	AE009948,1455462,1455499;CP003810,1455462,1455499;HF952104,1455462,1455499;HG939456,1455462,1455499;CP007631,1455462,1455499;CP007632,1455462,1455499;CP007572,1455462,1455499;CP007571,1455462,1455499;CP007570,1455462,1455499;CP010867,1455462,1455499;CP011325,1455462,1455499;CP011327,1455462,1455499;CP011329,1455462,1455499;CP012419,1455462,1455499;CP013202,1455462,1455499;
AL732656	Mauve	SHARED	1455500	1455791	.	.	.	Notes=Lenght291	AE009948,1455500,1455791;CP003810,1455500,1455791;HF952104,1455500,1455791;CP007631,1455500,1455791;CP007572,1455500,1455791;CP007571,1455500,1455791;CP007570,1455500,1455791;CP010867,1455500,1455791;CP011325,1455500,1455791;CP011327,1455500,1455791;CP011329,1455500,1455791;CP012419,1455500,1455791;CP013202,1455500,1455791;
AL732656	Mauve	SHARED	1455931	1455973	.	.	.	Notes=Lenght42	AE009948,1455931,1455973;CP000114,1455931,1455973;HF952104,1455931,1455973;CP007631,1455931,1455973;CP007572,1455931,1455973;CP007571,1455931,1455973;CP007570,1455931,1455973;CP010867,1455931,1455973;CP011329,1455931,1455973;CP013202,1455931,1455973;
AL732656	Mauve	SHARED	1456124	1456327	.	.	.	Notes=Lenght203	AE009948,1456124,1456327;CP000114,1456124,1456327;HF952104,1456124,1456327;CP007631,1456124,1456327;CP007572,1456124,1456327;CP007571,1456124,1456327;CP007570,1456124,1456327;CP010867,1456124,1456327;CP011329,1456124,1456327;CP013202,1456124,1456327;
AL732656	Mauve	SHARED	1456378	1456460	.	.	.	Notes=Lenght82	AE009948,1456378,1456460;CP000114,1456378,1456460;HF952104,1456378,1456460;CP007631,1456378,1456460;CP007572,1456378,1456460;CP007571,1456378,1456460;CP007570,1456378,1456460;CP010867,1456378,1456460;CP011329,1456378,1456460;CP013202,1456378,1456460;
AL732656	Mauve	SHARED	1456461	1456521	.	.	.	Notes=Lenght60	AE009948,1456461,1456521;CP000114,1456461,1456521;CP003919,1456461,1456521;HF952104,1456461,1456521;HF952106,1456461,1456521;HF952105,1456461,1456521;CP007482,1456461,1456521;CP007565,1456461,1456521;HG939456,1456461,1456521;CP007631,1456461,1456521;CP007632,1456461,1456521;CP006910,1456461,1456521;CP007572,1456461,1456521;CP007571,1456461,1456521;CP007570,1456461,1456521;FO393392,1456461,1456521…
AL732656	Mauve	SHARED	1456582	1457356	.	.	.	Notes=Lenght774	AE009948,1456582,1457356;CP003810,1456582,1457356;HF952104,1456582,1457356;CP007631,1456582,1457356;CP007572,1456582,1457356;CP007571,1456582,1457356;CP007570,1456582,1457356;CP010867,1456582,1457356;CP011325,1456582,1457356;CP011327,1456582,1457356;CP011329,1456582,1457356;CP012419,1456582,1457356;CP013202,1456582,1457356;
AL732656	Mauve	SHARED	1457357	1457385	.	.	.	Notes=Lenght28	AE009948,1457357,1457385;CP003810,1457357,1457385;CP003919,1457357,1457385;HF952104,1457357,1457385;HF952106,1457357,1457385;HF952105,1457357,1457385;CP007482,1457357,1457385;CP007565,1457357,1457385;HG939456,1457357,1457385;CP007631,1457357,1457385;CP007632,1457357,1457385;CP006910,1457357,1457385;CP007572,1457357,1457385;CP007571,1457357,1457385;CP007570,1457357,1457385;FO393392,1457357,1457385…
AL732656	Mauve	SHARED	1457386	1457760	.	.	.	Notes=Lenght374	AE009948,1457386,1457760;CP003810,1457386,1457760;HF952104,1457386,1457760;CP007631,1457386,1457760;CP007572,1457386,1457760;CP007571,1457386,1457760;CP007570,1457386,1457760;CP010867,1457386,1457760;CP011325,1457386,1457760;CP011327,1457386,1457760;CP011329,1457386,1457760;CP012419,1457386,1457760;CP013202,1457386,1457760;
AL732656	Mauve	SHARED	1458132	1458207	.	.	.	Notes=Lenght75	AE009948,1458132,1458207;HF952104,1458132,1458207;CP007631,1458132,1458207;CP007572,1458132,1458207;CP007571,1458132,1458207;CP007570,1458132,1458207;CP010867,1458132,1458207;CP011329,1458132,1458207;CP013202,1458132,1458207;
AL732656	Mauve	SHARED	1458208	1458306	.	.	.	Notes=Lenght98	AE009948,1458208,1458306;CP000114,1458208,1458306;CP003919,1458208,1458306;HF952104,1458208,1458306;HF952106,1458208,1458306;HF952105,1458208,1458306;CP007482,1458208,1458306;CP007565,1458208,1458306;HG939456,1458208,1458306;CP007631,1458208,1458306;CP007632,1458208,1458306;CP006910,1458208,1458306;CP007572,1458208,1458306;CP007571,1458208,1458306;CP007570,1458208,1458306;FO393392,1458208,1458306…
AL732656	Mauve	SHARED	1458307	1458425	.	.	.	Notes=Lenght118	AE009948,1458307,1458425;HF952104,1458307,1458425;CP007631,1458307,1458425;CP007572,1458307,1458425;CP007571,1458307,1458425;CP007570,1458307,1458425;CP010867,1458307,1458425;CP011329,1458307,1458425;CP013202,1458307,1458425;
AL732656	Mauve	SHARED	1458426	1458450	.	.	.	Notes=Lenght24	AE009948,1458426,1458450;CP000114,1458426,1458450;HF952104,1458426,1458450;CP007631,1458426,1458450;CP007572,1458426,1458450;CP007571,1458426,1458450;CP007570,1458426,1458450;CP010867,1458426,1458450;CP011329,1458426,1458450;CP013202,1458426,1458450;
AL732656	Mauve	SHARED	1458451	1458508	.	.	.	Notes=Lenght57	AE009948,1458451,1458508;CP000114,1458451,1458508;CP003919,1458451,1458508;HF952104,1458451,1458508;HF952106,1458451,1458508;HF952105,1458451,1458508;CP007482,1458451,1458508;CP007565,1458451,1458508;HG939456,1458451,1458508;CP007631,1458451,1458508;CP007632,1458451,1458508;CP006910,1458451,1458508;CP007572,1458451,1458508;CP007571,1458451,1458508;CP007570,1458451,1458508;FO393392,1458451,1458508…
AL732656	Mauve	SHARED	1459260	1459583	.	.	.	Notes=Lenght323	AE009948,1459260,1459583;CP000114,1459260,1459583;CP003919,1459260,1459583;HF952104,1459260,1459583;HF952106,1459260,1459583;HF952105,1459260,1459583;CP007482,1459260,1459583;CP007565,1459260,1459583;HG939456,1459260,1459583;CP007631,1459260,1459583;CP007632,1459260,1459583;CP006910,1459260,1459583;CP007572,1459260,1459583;CP007571,1459260,1459583;CP007570,1459260,1459583;FO393392,1459260,1459583…
AL732656	Mauve	SHARED	1459638	1459750	.	.	.	Notes=Lenght112	AE009948,1459638,1459750;CP003810,1459638,1459750;CP003919,1459638,1459750;HF952104,1459638,1459750;HF952106,1459638,1459750;HF952105,1459638,1459750;CP007482,1459638,1459750;CP007565,1459638,1459750;HG939456,1459638,1459750;CP007631,1459638,1459750;CP007632,1459638,1459750;CP006910,1459638,1459750;CP007572,1459638,1459750;CP007571,1459638,1459750;CP007570,1459638,1459750;FO393392,1459638,1459750…
AL732656	Mauve	SHARED	1459867	1460095	.	.	.	Notes=Lenght228	AE009948,1459867,1460095;CP003810,1459867,1460095;HF952104,1459867,1460095;CP007631,1459867,1460095;CP007572,1459867,1460095;CP007571,1459867,1460095;CP007570,1459867,1460095;CP010867,1459867,1460095;CP011325,1459867,1460095;CP011327,1459867,1460095;CP011329,1459867,1460095;CP012419,1459867,1460095;CP013202,1459867,1460095;
AL732656	Mauve	SHARED	1460138	1460187	.	.	.	Notes=Lenght49	AE009948,1460138,1460187;CP000114,1460138,1460187;CP003919,1460138,1460187;HF952104,1460138,1460187;HF952106,1460138,1460187;HF952105,1460138,1460187;CP007482,1460138,1460187;CP007565,1460138,1460187;HG939456,1460138,1460187;CP007631,1460138,1460187;CP007632,1460138,1460187;CP006910,1460138,1460187;CP007572,1460138,1460187;CP007571,1460138,1460187;CP007570,1460138,1460187;FO393392,1460138,1460187…
AL732656	Mauve	SHARED	1460557	1460578	.	.	.	Notes=Lenght21	AE009948,1460557,1460578;CP000114,1460557,1460578;CP003919,1460557,1460578;HF952104,1460557,1460578;HF952106,1460557,1460578;HF952105,1460557,1460578;CP007482,1460557,1460578;CP007565,1460557,1460578;HG939456,1460557,1460578;CP007631,1460557,1460578;CP007632,1460557,1460578;CP006910,1460557,1460578;CP007572,1460557,1460578;CP007571,1460557,1460578;CP007570,1460557,1460578;FO393392,1460557,1460578…
AL732656	Mauve	SHARED	1460589	1461060	.	.	.	Notes=Lenght471	AE009948,1460589,1461060;CP003810,1460589,1461060;CP003919,1460589,1461060;HF952104,1460589,1461060;HF952106,1460589,1461060;HF952105,1460589,1461060;CP007482,1460589,1461060;CP007565,1460589,1461060;HG939456,1460589,1461060;CP007631,1460589,1461060;CP007632,1460589,1461060;CP006910,1460589,1461060;CP007572,1460589,1461060;CP007571,1460589,1461060;CP007570,1460589,1461060;FO393392,1460589,1461060…
AL732656	Mauve	SHARED	1471695	1471769	.	.	.	Notes=Lenght74	AE009948,1471695,1471769;CP000114,1471695,1471769;CP003810,1471695,1471769;HF952104,1471695,1471769;HF952106,1471695,1471769;HF952105,1471695,1471769;CP007482,1471695,1471769;CP007565,1471695,1471769;HG939456,1471695,1471769;CP007631,1471695,1471769;CP007632,1471695,1471769;CP006910,1471695,1471769;CP007572,1471695,1471769;CP007571,1471695,1471769;CP007570,1471695,1471769;FO393392,1471695,1471769…
AL732656	Mauve	SHARED	1471770	1471956	.	.	.	Notes=Lenght186	AE009948,1471770,1471956;CP000114,1471770,1471956;CP003810,1471770,1471956;HF952104,1471770,1471956;HF952106,1471770,1471956;HF952105,1471770,1471956;HG939456,1471770,1471956;CP007631,1471770,1471956;CP007632,1471770,1471956;CP006910,1471770,1471956;CP007572,1471770,1471956;CP007571,1471770,1471956;CP007570,1471770,1471956;CP010867,1471770,1471956;CP011325,1471770,1471956;CP011326,1471770,1471956…
AL732656	Mauve	SHARED	1471957	1472810	.	.	.	Notes=Lenght853	AE009948,1471957,1472810;CP000114,1471957,1472810;CP003810,1471957,1472810;HF952104,1471957,1472810;HF952106,1471957,1472810;HF952105,1471957,1472810;CP007482,1471957,1472810;CP007565,1471957,1472810;HG939456,1471957,1472810;CP007631,1471957,1472810;CP007632,1471957,1472810;CP006910,1471957,1472810;CP007572,1471957,1472810;CP007571,1471957,1472810;CP007570,1471957,1472810;FO393392,1471957,1472810…
AL732656	Mauve	SHARED	1483376	1483644	.	.	.	Notes=Lenght268	AE009948,1483376,1483644;CP000114,1483376,1483644;CP003810,1483376,1483644;CP003919,1483376,1483644;HF952104,1483376,1483644;HF952106,1483376,1483644;HF952105,1483376,1483644;HG939456,1483376,1483644;CP007631,1483376,1483644;CP007632,1483376,1483644;CP006910,1483376,1483644;CP007572,1483376,1483644;CP007571,1483376,1483644;CP007570,1483376,1483644;CP010867,1483376,1483644;CP011325,1483376,1483644…
AL732656	Mauve	SHARED	1491540	1491670	.	.	.	Notes=Lenght130	AE009948,1491540,1491670;CP000114,1491540,1491670;CP003810,1491540,1491670;HF952104,1491540,1491670;HF952106,1491540,1491670;HF952105,1491540,1491670;CP007482,1491540,1491670;CP007565,1491540,1491670;HG939456,1491540,1491670;CP007631,1491540,1491670;CP007632,1491540,1491670;CP006910,1491540,1491670;CP007572,1491540,1491670;CP007571,1491540,1491670;CP007570,1491540,1491670;FO393392,1491540,1491670…
AL732656	Mauve	SHARED	1496823	1496887	.	.	.	Notes=Lenght64	AE009948,1496823,1496887;CP000114,1496823,1496887;CP003810,1496823,1496887;CP003919,1496823,1496887;HF952104,1496823,1496887;HF952106,1496823,1496887;HF952105,1496823,1496887;CP007482,1496823,1496887;CP007565,1496823,1496887;CP007631,1496823,1496887;CP006910,1496823,1496887;CP007572,1496823,1496887;CP007571,1496823,1496887;CP007570,1496823,1496887;FO393392,1496823,1496887;CP010867,1496823,1496887…
AL732656	Mauve	SHARED	1518475	1518508	.	.	.	Notes=Lenght33	AE009948,1518475,1518508;CP000114,1518475,1518508;CP003810,1518475,1518508;CP003919,1518475,1518508;HF952104,1518475,1518508;HF952106,1518475,1518508;HF952105,1518475,1518508;CP007482,1518475,1518508;CP007565,1518475,1518508;HG939456,1518475,1518508;CP007631,1518475,1518508;CP007632,1518475,1518508;CP006910,1518475,1518508;FO393392,1518475,1518508;CP010867,1518475,1518508;CP011325,1518475,1518508…
AL732656	Mauve	SHARED	1523181	1523557	.	.	.	Notes=Lenght376	AE009948,1523181,1523557;HF952104,1523181,1523557;CP007631,1523181,1523557;CP006910,1523181,1523557;CP007572,1523181,1523557;CP007571,1523181,1523557;CP007570,1523181,1523557;CP010867,1523181,1523557;CP011329,1523181,1523557;CP012419,1523181,1523557;CP013202,1523181,1523557;
AL732656	Mauve	SHARED	1523558	1523651	.	.	.	Notes=Lenght93	AE009948,1523558,1523651;HF952104,1523558,1523651;CP007631,1523558,1523651;CP007572,1523558,1523651;CP007571,1523558,1523651;CP007570,1523558,1523651;CP010867,1523558,1523651;CP011329,1523558,1523651;CP012419,1523558,1523651;CP013202,1523558,1523651;
AL732656	Mauve	SHARED	1530327	1532580	.	.	.	Notes=Lenght2253	AE009948,1530327,1532580;HF952104,1530327,1532580;CP007631,1530327,1532580;CP007572,1530327,1532580;CP007571,1530327,1532580;CP007570,1530327,1532580;CP010867,1530327,1532580;CP011329,1530327,1532580;CP012419,1530327,1532580;CP013202,1530327,1532580;
AL732656	Mauve	SHARED	1532581	1532631	.	.	.	Notes=Lenght50	AE009948,1532581,1532631;HF952104,1532581,1532631;CP007631,1532581,1532631;CP007572,1532581,1532631;CP007571,1532581,1532631;CP007570,1532581,1532631;CP010867,1532581,1532631;CP012419,1532581,1532631;CP013202,1532581,1532631;
AL732656	Mauve	SHARED	1532632	1532645	.	.	.	Notes=Lenght13	AE009948,1532632,1532645;CP000114,1532632,1532645;CP003810,1532632,1532645;CP003919,1532632,1532645;HF952104,1532632,1532645;HF952106,1532632,1532645;HF952105,1532632,1532645;CP007482,1532632,1532645;CP007565,1532632,1532645;HG939456,1532632,1532645;CP007631,1532632,1532645;CP007632,1532632,1532645;CP007572,1532632,1532645;CP007571,1532632,1532645;CP007570,1532632,1532645;FO393392,1532632,1532645…
AL732656	Mauve	SHARED	1553868	1553881	.	.	.	Notes=Lenght13	AE009948,1553868,1553881;CP000114,1553868,1553881;CP003810,1553868,1553881;CP003919,1553868,1553881;HF952104,1553868,1553881;HF952106,1553868,1553881;HF952105,1553868,1553881;CP007482,1553868,1553881;CP007565,1553868,1553881;HG939456,1553868,1553881;CP007631,1553868,1553881;CP007632,1553868,1553881;CP006910,1553868,1553881;FO393392,1553868,1553881;CP010867,1553868,1553881;CP011325,1553868,1553881…
AL732656	Mauve	SHARED	1553926	1554772	.	.	.	Notes=Lenght846	AE009948,1553926,1554772;CP000114,1553926,1554772;CP003810,1553926,1554772;CP003919,1553926,1554772;HF952104,1553926,1554772;HF952106,1553926,1554772;HF952105,1553926,1554772;CP007482,1553926,1554772;CP007565,1553926,1554772;HG939456,1553926,1554772;CP007631,1553926,1554772;CP007632,1553926,1554772;CP006910,1553926,1554772;FO393392,1553926,1554772;CP010867,1553926,1554772;CP011325,1553926,1554772…
AL732656	Mauve	SHARED	1554773	1554856	.	.	.	Notes=Lenght83	AE009948,1554773,1554856;CP000114,1554773,1554856;CP003810,1554773,1554856;HF952104,1554773,1554856;HF952106,1554773,1554856;HF952105,1554773,1554856;CP007482,1554773,1554856;CP007565,1554773,1554856;HG939456,1554773,1554856;CP007631,1554773,1554856;CP007632,1554773,1554856;CP006910,1554773,1554856;FO393392,1554773,1554856;CP010867,1554773,1554856;CP011325,1554773,1554856;CP011326,1554773,1554856…
AL732656	Mauve	SHARED	1554857	1556157	.	.	.	Notes=Lenght1300	AE009948,1554857,1556157;CP000114,1554857,1556157;CP003810,1554857,1556157;CP003919,1554857,1556157;HF952104,1554857,1556157;HF952106,1554857,1556157;HF952105,1554857,1556157;CP007482,1554857,1556157;CP007565,1554857,1556157;HG939456,1554857,1556157;CP007631,1554857,1556157;CP007632,1554857,1556157;CP006910,1554857,1556157;FO393392,1554857,1556157;CP010867,1554857,1556157;CP011325,1554857,1556157…
AL732656	Mauve	SHARED	1570609	1570769	.	.	.	Notes=Lenght160	AE009948,1570609,1570769;CP000114,1570609,1570769;CP003810,1570609,1570769;CP003919,1570609,1570769;HF952104,1570609,1570769;HF952106,1570609,1570769;HF952105,1570609,1570769;CP007482,1570609,1570769;CP007565,1570609,1570769;CP007631,1570609,1570769;CP006910,1570609,1570769;CP007572,1570609,1570769;CP007571,1570609,1570769;CP007570,1570609,1570769;FO393392,1570609,1570769;CP010867,1570609,1570769…
AL732656	Mauve	SHARED	1571052	1571656	.	.	.	Notes=Lenght604	AE009948,1571052,1571656;CP000114,1571052,1571656;CP003810,1571052,1571656;CP003919,1571052,1571656;HF952104,1571052,1571656;HF952106,1571052,1571656;HF952105,1571052,1571656;CP007482,1571052,1571656;CP007565,1571052,1571656;CP007631,1571052,1571656;CP006910,1571052,1571656;CP007572,1571052,1571656;CP007571,1571052,1571656;CP007570,1571052,1571656;FO393392,1571052,1571656;CP010867,1571052,1571656…
AL732656	Mauve	SHARED	1571751	1572133	.	.	.	Notes=Lenght382	AE009948,1571751,1572133;CP000114,1571751,1572133;CP003810,1571751,1572133;CP003919,1571751,1572133;HF952104,1571751,1572133;HF952106,1571751,1572133;HF952105,1571751,1572133;CP007482,1571751,1572133;CP007565,1571751,1572133;CP007631,1571751,1572133;CP006910,1571751,1572133;CP007572,1571751,1572133;CP007571,1571751,1572133;CP007570,1571751,1572133;FO393392,1571751,1572133;CP010867,1571751,1572133…
AL732656	Mauve	SHARED	1572224	1572288	.	.	.	Notes=Lenght64	AE009948,1572224,1572288;CP000114,1572224,1572288;CP003810,1572224,1572288;CP003919,1572224,1572288;HF952104,1572224,1572288;HF952106,1572224,1572288;HF952105,1572224,1572288;HG939456,1572224,1572288;CP007631,1572224,1572288;CP007632,1572224,1572288;CP006910,1572224,1572288;CP007572,1572224,1572288;CP007571,1572224,1572288;CP007570,1572224,1572288;CP010867,1572224,1572288;CP011325,1572224,1572288…
AL732656	Mauve	SHARED	1572289	1572409	.	.	.	Notes=Lenght120	AE009948,1572289,1572409;CP000114,1572289,1572409;CP003810,1572289,1572409;CP003919,1572289,1572409;HF952104,1572289,1572409;HF952106,1572289,1572409;HF952105,1572289,1572409;CP007631,1572289,1572409;CP006910,1572289,1572409;CP007572,1572289,1572409;CP007571,1572289,1572409;CP007570,1572289,1572409;CP010867,1572289,1572409;CP011325,1572289,1572409;CP011326,1572289,1572409;CP011327,1572289,1572409…
AL732656	Mauve	SHARED	1572410	1574251	.	.	.	Notes=Lenght1841	AE009948,1572410,1574251;CP000114,1572410,1574251;CP003810,1572410,1574251;CP003919,1572410,1574251;HF952104,1572410,1574251;HF952106,1572410,1574251;HF952105,1572410,1574251;CP007482,1572410,1574251;CP007565,1572410,1574251;CP007631,1572410,1574251;CP006910,1572410,1574251;CP007572,1572410,1574251;CP007571,1572410,1574251;CP007570,1572410,1574251;FO393392,1572410,1574251;CP010867,1572410,1574251…
AL732656	Mauve	SHARED	1574252	1574536	.	.	.	Notes=Lenght284	AE009948,1574252,1574536;CP000114,1574252,1574536;CP003810,1574252,1574536;HF952104,1574252,1574536;HF952106,1574252,1574536;HF952105,1574252,1574536;CP007482,1574252,1574536;CP007565,1574252,1574536;CP007631,1574252,1574536;CP006910,1574252,1574536;CP007572,1574252,1574536;CP007571,1574252,1574536;CP007570,1574252,1574536;FO393392,1574252,1574536;CP010867,1574252,1574536;CP011325,1574252,1574536…
AL732656	Mauve	SHARED	1574537	1574700	.	.	.	Notes=Lenght163	AE009948,1574537,1574700;CP000114,1574537,1574700;CP003810,1574537,1574700;CP003919,1574537,1574700;HF952104,1574537,1574700;HF952106,1574537,1574700;HF952105,1574537,1574700;CP007482,1574537,1574700;CP007565,1574537,1574700;CP007631,1574537,1574700;CP006910,1574537,1574700;CP007572,1574537,1574700;CP007571,1574537,1574700;CP007570,1574537,1574700;FO393392,1574537,1574700;CP010867,1574537,1574700…
AL732656	Mauve	SHARED	1574701	1575347	.	.	.	Notes=Lenght646	AE009948,1574701,1575347;CP000114,1574701,1575347;CP003810,1574701,1575347;CP003919,1574701,1575347;HF952104,1574701,1575347;HF952106,1574701,1575347;HF952105,1574701,1575347;CP007482,1574701,1575347;CP007565,1574701,1575347;CP007631,1574701,1575347;CP006910,1574701,1575347;CP007572,1574701,1575347;CP007571,1574701,1575347;CP007570,1574701,1575347;FO393392,1574701,1575347;CP010867,1574701,1575347…
AL732656	Mauve	SHARED	1575348	1575436	.	.	.	Notes=Lenght88	CP000114,1575348,1575436;CP003810,1575348,1575436;CP003919,1575348,1575436;HF952104,1575348,1575436;HF952106,1575348,1575436;HF952105,1575348,1575436;CP007482,1575348,1575436;CP007565,1575348,1575436;CP007631,1575348,1575436;CP006910,1575348,1575436;CP007572,1575348,1575436;CP007571,1575348,1575436;CP007570,1575348,1575436;FO393392,1575348,1575436;CP010867,1575348,1575436;CP011325,1575348,1575436…
AL732656	Mauve	SHARED	1575514	1576393	.	.	.	Notes=Lenght879	AE009948,1575514,1576393;CP000114,1575514,1576393;CP003810,1575514,1576393;CP003919,1575514,1576393;HF952104,1575514,1576393;HF952106,1575514,1576393;HF952105,1575514,1576393;CP007482,1575514,1576393;CP007565,1575514,1576393;CP007631,1575514,1576393;CP006910,1575514,1576393;CP007572,1575514,1576393;CP007571,1575514,1576393;CP007570,1575514,1576393;FO393392,1575514,1576393;CP010867,1575514,1576393…
AL732656	Mauve	SHARED	1576394	1576432	.	.	.	Notes=Lenght38	HF952104,1576394,1576432;CP007631,1576394,1576432;CP007572,1576394,1576432;CP007571,1576394,1576432;CP007570,1576394,1576432;CP010867,1576394,1576432;CP013202,1576394,1576432;
AL732656	Mauve	SHARED	1576433	1576465	.	.	.	Notes=Lenght32	CP003919,1576433,1576465;HF952104,1576433,1576465;HF952106,1576433,1576465;HF952105,1576433,1576465;CP007482,1576433,1576465;CP007565,1576433,1576465;CP007631,1576433,1576465;CP006910,1576433,1576465;CP007572,1576433,1576465;CP007571,1576433,1576465;CP007570,1576433,1576465;FO393392,1576433,1576465;CP010867,1576433,1576465;CP011328,1576433,1576465;CP010319,1576433,1576465;CP013202,1576433,1576465;
AL732656	Mauve	SHARED	1576478	1579728	.	.	.	Notes=Lenght3250	AE009948,1576478,1579728;CP000114,1576478,1579728;CP003810,1576478,1579728;CP003919,1576478,1579728;HF952104,1576478,1579728;HF952106,1576478,1579728;HF952105,1576478,1579728;CP007482,1576478,1579728;CP007565,1576478,1579728;CP007631,1576478,1579728;CP006910,1576478,1579728;CP007572,1576478,1579728;CP007571,1576478,1579728;CP007570,1576478,1579728;FO393392,1576478,1579728;CP010867,1576478,1579728…
AL732656	Mauve	SHARED	1579729	1579878	.	.	.	Notes=Lenght149	AE009948,1579729,1579878;CP000114,1579729,1579878;CP003810,1579729,1579878;HF952104,1579729,1579878;CP007631,1579729,1579878;CP006910,1579729,1579878;CP007572,1579729,1579878;CP007571,1579729,1579878;CP007570,1579729,1579878;CP010867,1579729,1579878;CP011325,1579729,1579878;CP011326,1579729,1579878;CP011327,1579729,1579878;CP012419,1579729,1579878;CP013202,1579729,1579878;
AL732656	Mauve	SHARED	1580612	1580648	.	.	.	Notes=Lenght36	AE009948,1580612,1580648;CP000114,1580612,1580648;CP003810,1580612,1580648;HF952104,1580612,1580648;HF952106,1580612,1580648;HF952105,1580612,1580648;CP007482,1580612,1580648;CP007565,1580612,1580648;CP007631,1580612,1580648;CP007572,1580612,1580648;CP007571,1580612,1580648;CP007570,1580612,1580648;FO393392,1580612,1580648;CP010867,1580612,1580648;CP011325,1580612,1580648;CP011326,1580612,1580648…
AL732656	Mauve	SHARED	1584796	1586605	.	.	.	Notes=Lenght1809	AE009948,1584796,1586605;CP000114,1584796,1586605;CP003810,1584796,1586605;HF952104,1584796,1586605;HF952106,1584796,1586605;HF952105,1584796,1586605;CP007482,1584796,1586605;CP007565,1584796,1586605;CP007631,1584796,1586605;CP007572,1584796,1586605;CP007571,1584796,1586605;CP007570,1584796,1586605;FO393392,1584796,1586605;CP010867,1584796,1586605;CP011325,1584796,1586605;CP011326,1584796,1586605…
AL732656	Mauve	SHARED	1586606	1588739	.	.	.	Notes=Lenght2133	AE009948,1586606,1588739;CP000114,1586606,1588739;CP003810,1586606,1588739;CP003919,1586606,1588739;HF952104,1586606,1588739;HF952106,1586606,1588739;HF952105,1586606,1588739;CP007482,1586606,1588739;CP007565,1586606,1588739;CP007631,1586606,1588739;CP006910,1586606,1588739;CP007572,1586606,1588739;CP007571,1586606,1588739;CP007570,1586606,1588739;FO393392,1586606,1588739;CP010867,1586606,1588739…
AL732656	Mauve	SHARED	1588740	1588758	.	.	.	Notes=Lenght18	AE009948,1588740,1588758;CP000114,1588740,1588758;CP003810,1588740,1588758;CP003919,1588740,1588758;HF952104,1588740,1588758;HF952106,1588740,1588758;HF952105,1588740,1588758;CP007482,1588740,1588758;CP007565,1588740,1588758;CP007631,1588740,1588758;CP006910,1588740,1588758;CP007572,1588740,1588758;CP007571,1588740,1588758;CP007570,1588740,1588758;FO393392,1588740,1588758;CP010867,1588740,1588758…
AL732656	Mauve	SHARED	1588759	1588796	.	.	.	Notes=Lenght37	AE009948,1588759,1588796;CP000114,1588759,1588796;CP003810,1588759,1588796;HF952104,1588759,1588796;HF952106,1588759,1588796;HF952105,1588759,1588796;CP007631,1588759,1588796;CP006910,1588759,1588796;CP007572,1588759,1588796;CP007571,1588759,1588796;CP007570,1588759,1588796;CP010867,1588759,1588796;CP011325,1588759,1588796;CP011326,1588759,1588796;CP011327,1588759,1588796;CP012419,1588759,1588796…
AL732656	Mauve	SHARED	1588797	1588809	.	.	.	Notes=Lenght12	AE009948,1588797,1588809;CP000114,1588797,1588809;CP003810,1588797,1588809;HF952104,1588797,1588809;CP007631,1588797,1588809;CP006910,1588797,1588809;CP007572,1588797,1588809;CP007571,1588797,1588809;CP007570,1588797,1588809;CP010867,1588797,1588809;CP011325,1588797,1588809;CP011326,1588797,1588809;CP011327,1588797,1588809;CP012419,1588797,1588809;CP013202,1588797,1588809;
AL732656	Mauve	SHARED	1590097	1590127	.	.	.	Notes=Lenght30	AE009948,1590097,1590127;CP000114,1590097,1590127;CP003810,1590097,1590127;HF952104,1590097,1590127;CP007631,1590097,1590127;CP006910,1590097,1590127;CP010867,1590097,1590127;CP011325,1590097,1590127;CP011326,1590097,1590127;CP011327,1590097,1590127;CP012419,1590097,1590127;CP013202,1590097,1590127;
AL732656	Mauve	SHARED	1590527	1590545	.	.	.	Notes=Lenght18	AE009948,1590527,1590545;CP000114,1590527,1590545;CP003810,1590527,1590545;HF952104,1590527,1590545;HF952105,1590527,1590545;CP007631,1590527,1590545;CP006910,1590527,1590545;CP007572,1590527,1590545;CP007571,1590527,1590545;CP007570,1590527,1590545;CP010867,1590527,1590545;CP011325,1590527,1590545;CP011326,1590527,1590545;CP011327,1590527,1590545;CP010319,1590527,1590545;CP012419,1590527,1590545…
AL732656	Mauve	SHARED	1590546	1590560	.	.	.	Notes=Lenght14	AE009948,1590546,1590560;CP000114,1590546,1590560;CP003810,1590546,1590560;CP003919,1590546,1590560;HF952104,1590546,1590560;HF952105,1590546,1590560;CP007482,1590546,1590560;CP007631,1590546,1590560;CP006910,1590546,1590560;CP007572,1590546,1590560;CP007571,1590546,1590560;CP007570,1590546,1590560;CP010867,1590546,1590560;CP011325,1590546,1590560;CP011326,1590546,1590560;CP011327,1590546,1590560…
AL732656	Mauve	SHARED	1590563	1593103	.	.	.	Notes=Lenght2540	AE009948,1590563,1593103;CP000114,1590563,1593103;CP003810,1590563,1593103;CP003919,1590563,1593103;HF952104,1590563,1593103;HF952106,1590563,1593103;HF952105,1590563,1593103;CP007482,1590563,1593103;CP007565,1590563,1593103;CP007631,1590563,1593103;CP006910,1590563,1593103;CP007572,1590563,1593103;CP007571,1590563,1593103;CP007570,1590563,1593103;FO393392,1590563,1593103;CP010867,1590563,1593103…
AL732656	Mauve	SHARED	1593104	1593190	.	.	.	Notes=Lenght86	AE009948,1593104,1593190;CP000114,1593104,1593190;CP003810,1593104,1593190;CP003919,1593104,1593190;HF952104,1593104,1593190;HF952106,1593104,1593190;HF952105,1593104,1593190;CP007482,1593104,1593190;CP007565,1593104,1593190;HG939456,1593104,1593190;CP007631,1593104,1593190;CP007632,1593104,1593190;CP006910,1593104,1593190;CP007572,1593104,1593190;CP007571,1593104,1593190;CP007570,1593104,1593190…
AL732656	Mauve	SHARED	1593191	1593864	.	.	.	Notes=Lenght673	AE009948,1593191,1593864;CP000114,1593191,1593864;CP003810,1593191,1593864;CP003919,1593191,1593864;HF952104,1593191,1593864;HF952106,1593191,1593864;HF952105,1593191,1593864;CP007482,1593191,1593864;CP007565,1593191,1593864;CP007631,1593191,1593864;CP006910,1593191,1593864;CP007572,1593191,1593864;CP007571,1593191,1593864;CP007570,1593191,1593864;FO393392,1593191,1593864;CP010867,1593191,1593864…
AL732656	Mauve	SHARED	1593865	1594478	.	.	.	Notes=Lenght613	AE009948,1593865,1594478;CP000114,1593865,1594478;CP003810,1593865,1594478;CP003919,1593865,1594478;HF952104,1593865,1594478;HF952106,1593865,1594478;HF952105,1593865,1594478;CP007482,1593865,1594478;CP007565,1593865,1594478;CP007631,1593865,1594478;CP006910,1593865,1594478;CP007572,1593865,1594478;CP007571,1593865,1594478;CP007570,1593865,1594478;FO393392,1593865,1594478;CP010867,1593865,1594478…
AL732656	Mauve	SHARED	1602942	1603160	.	.	.	Notes=Lenght218	AE009948,1602942,1603160;CP000114,1602942,1603160;CP003810,1602942,1603160;CP003919,1602942,1603160;HF952104,1602942,1603160;HF952106,1602942,1603160;HF952105,1602942,1603160;HG939456,1602942,1603160;CP007631,1602942,1603160;CP007632,1602942,1603160;CP006910,1602942,1603160;CP007572,1602942,1603160;CP007571,1602942,1603160;CP007570,1602942,1603160;CP010867,1602942,1603160;CP011325,1602942,1603160…
AL732656	Mauve	SHARED	1625460	1625602	.	.	.	Notes=Lenght142	AE009948,1625460,1625602;CP000114,1625460,1625602;CP003810,1625460,1625602;CP003919,1625460,1625602;HF952104,1625460,1625602;HF952106,1625460,1625602;HF952105,1625460,1625602;HG939456,1625460,1625602;CP007631,1625460,1625602;CP007632,1625460,1625602;CP006910,1625460,1625602;CP007572,1625460,1625602;CP007571,1625460,1625602;CP007570,1625460,1625602;CP010867,1625460,1625602;CP011325,1625460,1625602…
AL732656	Mauve	SHARED	1626767	1626803	.	.	.	Notes=Lenght36	AE009948,1626767,1626803;CP000114,1626767,1626803;CP003810,1626767,1626803;HF952104,1626767,1626803;HF952106,1626767,1626803;HF952105,1626767,1626803;CP007482,1626767,1626803;CP007565,1626767,1626803;HG939456,1626767,1626803;CP007631,1626767,1626803;CP007632,1626767,1626803;CP006910,1626767,1626803;CP007572,1626767,1626803;CP007571,1626767,1626803;CP007570,1626767,1626803;FO393392,1626767,1626803…
AL732656	Mauve	SHARED	1630410	1630584	.	.	.	Notes=Lenght174	AE009948,1630410,1630584;CP000114,1630410,1630584;CP003810,1630410,1630584;CP003919,1630410,1630584;HF952104,1630410,1630584;HF952105,1630410,1630584;CP007482,1630410,1630584;CP007565,1630410,1630584;HG939456,1630410,1630584;CP007631,1630410,1630584;CP007632,1630410,1630584;CP006910,1630410,1630584;CP007572,1630410,1630584;CP007571,1630410,1630584;CP007570,1630410,1630584;FO393392,1630410,1630584…
AL732656	Mauve	SHARED	1660883	1661107	.	.	.	Notes=Lenght224	AE009948,1660883,1661107;CP000114,1660883,1661107;CP003810,1660883,1661107;CP003919,1660883,1661107;HF952104,1660883,1661107;HF952106,1660883,1661107;HF952105,1660883,1661107;CP007482,1660883,1661107;CP007565,1660883,1661107;HG939456,1660883,1661107;CP007631,1660883,1661107;CP007632,1660883,1661107;CP006910,1660883,1661107;CP007572,1660883,1661107;CP007571,1660883,1661107;CP007570,1660883,1661107…
AL732656	Mauve	SHARED	1664503	1664598	.	.	.	Notes=Lenght95	AE009948,1664503,1664598;CP000114,1664503,1664598;CP003810,1664503,1664598;CP003919,1664503,1664598;HF952104,1664503,1664598;HF952106,1664503,1664598;CP007482,1664503,1664598;CP007565,1664503,1664598;HG939456,1664503,1664598;CP007631,1664503,1664598;CP007632,1664503,1664598;CP006910,1664503,1664598;CP007572,1664503,1664598;CP007571,1664503,1664598;CP007570,1664503,1664598;FO393392,1664503,1664598…
AL732656	Mauve	SHARED	1665573	1665613	.	.	.	Notes=Lenght40	AE009948,1665573,1665613;CP000114,1665573,1665613;CP003810,1665573,1665613;HF952104,1665573,1665613;HF952106,1665573,1665613;HF952105,1665573,1665613;CP007482,1665573,1665613;CP007565,1665573,1665613;HG939456,1665573,1665613;CP007631,1665573,1665613;CP007632,1665573,1665613;CP006910,1665573,1665613;CP007572,1665573,1665613;CP007571,1665573,1665613;CP007570,1665573,1665613;FO393392,1665573,1665613…
AL732656	Mauve	SHARED	1666496	1666889	.	.	.	Notes=Lenght393	AE009948,1666496,1666889;CP000114,1666496,1666889;CP003810,1666496,1666889;CP003919,1666496,1666889;HF952104,1666496,1666889;HF952106,1666496,1666889;HF952105,1666496,1666889;CP007482,1666496,1666889;CP007565,1666496,1666889;HG939456,1666496,1666889;CP007631,1666496,1666889;CP007632,1666496,1666889;CP006910,1666496,1666889;CP007572,1666496,1666889;CP007571,1666496,1666889;FO393392,1666496,1666889…
AL732656	Mauve	SHARED	1666890	1666986	.	.	.	Notes=Lenght96	AE009948,1666890,1666986;CP000114,1666890,1666986;CP003810,1666890,1666986;CP003919,1666890,1666986;HF952104,1666890,1666986;HF952106,1666890,1666986;HF952105,1666890,1666986;CP007482,1666890,1666986;CP007565,1666890,1666986;HG939456,1666890,1666986;CP007631,1666890,1666986;CP007632,1666890,1666986;CP006910,1666890,1666986;CP007572,1666890,1666986;CP007571,1666890,1666986;FO393392,1666890,1666986…
AL732656	Mauve	SHARED	1669365	1669474	.	.	.	Notes=Lenght109	AE009948,1669365,1669474;CP000114,1669365,1669474;CP003810,1669365,1669474;HF952104,1669365,1669474;HF952106,1669365,1669474;HF952105,1669365,1669474;HG939456,1669365,1669474;CP007631,1669365,1669474;CP007632,1669365,1669474;CP006910,1669365,1669474;CP007572,1669365,1669474;CP007571,1669365,1669474;CP007570,1669365,1669474;CP010867,1669365,1669474;CP011325,1669365,1669474;CP011326,1669365,1669474…
AL732656	Mauve	SHARED	1683379	1683398	.	.	.	Notes=Lenght19	AE009948,1683379,1683398;CP000114,1683379,1683398;CP003810,1683379,1683398;CP003919,1683379,1683398;HF952104,1683379,1683398;HF952106,1683379,1683398;HF952105,1683379,1683398;CP007482,1683379,1683398;CP007565,1683379,1683398;CP007631,1683379,1683398;CP007632,1683379,1683398;CP006910,1683379,1683398;CP007572,1683379,1683398;CP007571,1683379,1683398;CP007570,1683379,1683398;FO393392,1683379,1683398…
AL732656	Mauve	SHARED	1686157	1686198	.	.	.	Notes=Lenght41	AE009948,1686157,1686198;CP000114,1686157,1686198;CP003810,1686157,1686198;HF952104,1686157,1686198;HF952106,1686157,1686198;HF952105,1686157,1686198;CP007482,1686157,1686198;CP007565,1686157,1686198;HG939456,1686157,1686198;CP007631,1686157,1686198;CP007632,1686157,1686198;CP006910,1686157,1686198;CP007572,1686157,1686198;CP007571,1686157,1686198;CP007570,1686157,1686198;FO393392,1686157,1686198…
AL732656	Mauve	SHARED	1690815	1690883	.	.	.	Notes=Lenght68	AE009948,1690815,1690883;CP000114,1690815,1690883;CP003810,1690815,1690883;CP003919,1690815,1690883;HF952104,1690815,1690883;HF952106,1690815,1690883;HF952105,1690815,1690883;HG939456,1690815,1690883;CP007631,1690815,1690883;CP007632,1690815,1690883;CP006910,1690815,1690883;CP007572,1690815,1690883;CP007571,1690815,1690883;CP007570,1690815,1690883;CP010867,1690815,1690883;CP011325,1690815,1690883…
AL732656	Mauve	SHARED	1737788	1738382	.	.	.	Notes=Lenght594	AE009948,1737788,1738382;CP000114,1737788,1738382;CP003810,1737788,1738382;HF952104,1737788,1738382;HF952106,1737788,1738382;HF952105,1737788,1738382;CP007482,1737788,1738382;CP007565,1737788,1738382;HG939456,1737788,1738382;CP007631,1737788,1738382;CP007632,1737788,1738382;CP006910,1737788,1738382;CP007572,1737788,1738382;CP007571,1737788,1738382;CP007570,1737788,1738382;FO393392,1737788,1738382…
AL732656	Mauve	SHARED	1746656	1746721	.	.	.	Notes=Lenght65	AE009948,1746656,1746721;CP000114,1746656,1746721;CP003810,1746656,1746721;CP003919,1746656,1746721;HF952104,1746656,1746721;HF952106,1746656,1746721;HF952105,1746656,1746721;HG939456,1746656,1746721;CP007631,1746656,1746721;CP007632,1746656,1746721;CP006910,1746656,1746721;CP007572,1746656,1746721;CP007571,1746656,1746721;CP007570,1746656,1746721;CP010867,1746656,1746721;CP011325,1746656,1746721…
AL732656	Mauve	SHARED	1749986	1750064	.	.	.	Notes=Lenght78	AE009948,1749986,1750064;CP000114,1749986,1750064;CP003810,1749986,1750064;HF952104,1749986,1750064;HF952106,1749986,1750064;HF952105,1749986,1750064;HG939456,1749986,1750064;CP007631,1749986,1750064;CP007632,1749986,1750064;CP006910,1749986,1750064;CP007572,1749986,1750064;CP007571,1749986,1750064;CP007570,1749986,1750064;CP010867,1749986,1750064;CP011325,1749986,1750064;CP011326,1749986,1750064…
AL732656	Mauve	SHARED	1751344	1751408	.	.	.	Notes=Lenght64	AE009948,1751344,1751408;CP000114,1751344,1751408;CP003810,1751344,1751408;CP003919,1751344,1751408;HF952104,1751344,1751408;HF952106,1751344,1751408;HF952105,1751344,1751408;HG939456,1751344,1751408;CP007631,1751344,1751408;CP007632,1751344,1751408;CP006910,1751344,1751408;CP007572,1751344,1751408;CP007571,1751344,1751408;CP007570,1751344,1751408;CP010867,1751344,1751408;CP011325,1751344,1751408…
AL732656	Mauve	SHARED	1751409	1751625	.	.	.	Notes=Lenght216	AE009948,1751409,1751625;CP000114,1751409,1751625;CP003810,1751409,1751625;CP003919,1751409,1751625;HF952104,1751409,1751625;HF952106,1751409,1751625;HF952105,1751409,1751625;HG939456,1751409,1751625;CP007631,1751409,1751625;CP007632,1751409,1751625;CP007572,1751409,1751625;CP007571,1751409,1751625;CP007570,1751409,1751625;CP010867,1751409,1751625;CP011325,1751409,1751625;CP011326,1751409,1751625…
AL732656	Mauve	SHARED	1751626	1753462	.	.	.	Notes=Lenght1836	AE009948,1751626,1753462;CP000114,1751626,1753462;CP003810,1751626,1753462;CP003919,1751626,1753462;HF952104,1751626,1753462;HF952106,1751626,1753462;HF952105,1751626,1753462;HG939456,1751626,1753462;CP007631,1751626,1753462;CP007632,1751626,1753462;CP006910,1751626,1753462;CP007572,1751626,1753462;CP007571,1751626,1753462;CP007570,1751626,1753462;CP010867,1751626,1753462;CP011325,1751626,1753462…
AL732656	Mauve	SHARED	1773248	1773289	.	.	.	Notes=Lenght41	AE009948,1773248,1773289;CP000114,1773248,1773289;CP003810,1773248,1773289;HF952104,1773248,1773289;HF952106,1773248,1773289;HF952105,1773248,1773289;HG939456,1773248,1773289;CP007631,1773248,1773289;CP007632,1773248,1773289;CP006910,1773248,1773289;CP007572,1773248,1773289;CP007571,1773248,1773289;CP007570,1773248,1773289;CP010867,1773248,1773289;CP011325,1773248,1773289;CP011326,1773248,1773289…
AL732656	Mauve	SHARED	1792005	1792191	.	.	.	Notes=Lenght186	AE009948,1792005,1792191;CP000114,1792005,1792191;CP003810,1792005,1792191;CP003919,1792005,1792191;HF952104,1792005,1792191;HF952105,1792005,1792191;CP007482,1792005,1792191;CP007565,1792005,1792191;HG939456,1792005,1792191;CP007631,1792005,1792191;CP007632,1792005,1792191;CP006910,1792005,1792191;CP007572,1792005,1792191;CP007571,1792005,1792191;CP007570,1792005,1792191;FO393392,1792005,1792191…
AL732656	Mauve	SHARED	1796974	1797010	.	.	.	Notes=Lenght36	AE009948,1796974,1797010;CP000114,1796974,1797010;CP003810,1796974,1797010;HF952104,1796974,1797010;HF952106,1796974,1797010;HF952105,1796974,1797010;CP007482,1796974,1797010;CP007565,1796974,1797010;HG939456,1796974,1797010;CP007631,1796974,1797010;CP007632,1796974,1797010;CP006910,1796974,1797010;CP007572,1796974,1797010;CP007571,1796974,1797010;CP007570,1796974,1797010;FO393392,1796974,1797010…
AL732656	Mauve	SHARED	1799964	1800016	.	.	.	Notes=Lenght52	AE009948,1799964,1800016;CP000114,1799964,1800016;CP003810,1799964,1800016;HF952104,1799964,1800016;HF952106,1799964,1800016;HF952105,1799964,1800016;CP007482,1799964,1800016;CP007565,1799964,1800016;HG939456,1799964,1800016;CP007631,1799964,1800016;CP007632,1799964,1800016;CP006910,1799964,1800016;CP007572,1799964,1800016;CP007571,1799964,1800016;CP007570,1799964,1800016;FO393392,1799964,1800016…
AL732656	Mauve	SHARED	1812416	1812507	.	.	.	Notes=Lenght91	AE009948,1812416,1812507;CP000114,1812416,1812507;CP003810,1812416,1812507;HF952104,1812416,1812507;HF952106,1812416,1812507;HF952105,1812416,1812507;CP007482,1812416,1812507;CP007565,1812416,1812507;HG939456,1812416,1812507;CP007631,1812416,1812507;CP007632,1812416,1812507;CP006910,1812416,1812507;CP007572,1812416,1812507;CP007571,1812416,1812507;CP007570,1812416,1812507;FO393392,1812416,1812507…
AL732656	Mauve	SHARED	1838361	1838406	.	.	.	Notes=Lenght45	AE009948,1838361,1838406;CP000114,1838361,1838406;CP003810,1838361,1838406;HF952104,1838361,1838406;HF952106,1838361,1838406;HF952105,1838361,1838406;HG939456,1838361,1838406;CP007631,1838361,1838406;CP007632,1838361,1838406;CP006910,1838361,1838406;CP007572,1838361,1838406;CP007571,1838361,1838406;CP007570,1838361,1838406;CP010867,1838361,1838406;CP011325,1838361,1838406;CP011326,1838361,1838406…
AL732656	Mauve	SHARED	1852002	1852298	.	.	.	Notes=Lenght296	AE009948,1852002,1852298;CP000114,1852002,1852298;CP003810,1852002,1852298;HF952104,1852002,1852298;HF952106,1852002,1852298;HF952105,1852002,1852298;CP007482,1852002,1852298;CP007565,1852002,1852298;HG939456,1852002,1852298;CP007631,1852002,1852298;CP007632,1852002,1852298;CP007572,1852002,1852298;CP007571,1852002,1852298;CP007570,1852002,1852298;FO393392,1852002,1852298;CP010867,1852002,1852298…
AL732656	Mauve	SHARED	1852299	1852991	.	.	.	Notes=Lenght692	AE009948,1852299,1852991;CP000114,1852299,1852991;CP003810,1852299,1852991;HF952104,1852299,1852991;HF952106,1852299,1852991;HF952105,1852299,1852991;HG939456,1852299,1852991;CP007631,1852299,1852991;CP007632,1852299,1852991;CP007572,1852299,1852991;CP007571,1852299,1852991;CP007570,1852299,1852991;CP010867,1852299,1852991;CP011325,1852299,1852991;CP011326,1852299,1852991;CP011327,1852299,1852991…
AL732656	Mauve	SHARED	1854501	1854549	.	.	.	Notes=Lenght48	AE009948,1854501,1854549;CP000114,1854501,1854549;CP003810,1854501,1854549;CP003919,1854501,1854549;HF952104,1854501,1854549;HF952105,1854501,1854549;CP007482,1854501,1854549;CP007565,1854501,1854549;HG939456,1854501,1854549;CP007631,1854501,1854549;CP007632,1854501,1854549;CP006910,1854501,1854549;CP007572,1854501,1854549;CP007571,1854501,1854549;CP007570,1854501,1854549;FO393392,1854501,1854549…
AL732656	Mauve	SHARED	1854861	1854904	.	.	.	Notes=Lenght43	AE009948,1854861,1854904;CP000114,1854861,1854904;CP003810,1854861,1854904;HF952104,1854861,1854904;HF952106,1854861,1854904;HF952105,1854861,1854904;HG939456,1854861,1854904;CP007631,1854861,1854904;CP007632,1854861,1854904;CP006910,1854861,1854904;CP007572,1854861,1854904;CP007571,1854861,1854904;CP007570,1854861,1854904;CP010867,1854861,1854904;CP011325,1854861,1854904;CP011326,1854861,1854904…
AL732656	Mauve	SHARED	1884303	1884653	.	.	.	Notes=Lenght350	CP000114,1884303,1884653;CP003810,1884303,1884653;HF952104,1884303,1884653;HF952106,1884303,1884653;CP007631,1884303,1884653;CP007632,1884303,1884653;CP007572,1884303,1884653;CP007571,1884303,1884653;CP007570,1884303,1884653;CP010867,1884303,1884653;CP011325,1884303,1884653;CP011326,1884303,1884653;CP011327,1884303,1884653;CP012419,1884303,1884653;CP013202,1884303,1884653;
AL732656	Mauve	SHARED	1884668	1884698	.	.	.	Notes=Lenght30	CP000114,1884668,1884698;CP003810,1884668,1884698;HF952104,1884668,1884698;CP007631,1884668,1884698;CP007632,1884668,1884698;CP007572,1884668,1884698;CP007571,1884668,1884698;CP007570,1884668,1884698;CP010867,1884668,1884698;CP011325,1884668,1884698;CP011326,1884668,1884698;CP011327,1884668,1884698;CP012419,1884668,1884698;CP013202,1884668,1884698;
AL732656	Mauve	SHARED	1884699	1884709	.	.	.	Notes=Lenght10	CP000114,1884699,1884709;CP003810,1884699,1884709;HF952104,1884699,1884709;HF952106,1884699,1884709;CP007631,1884699,1884709;CP007632,1884699,1884709;CP007572,1884699,1884709;CP007571,1884699,1884709;CP007570,1884699,1884709;CP010867,1884699,1884709;CP011325,1884699,1884709;CP011326,1884699,1884709;CP011327,1884699,1884709;CP012419,1884699,1884709;CP013202,1884699,1884709;
AL732656	Mauve	SHARED	1884727	1884764	.	.	.	Notes=Lenght37	CP000114,1884727,1884764;CP003810,1884727,1884764;HF952104,1884727,1884764;HF952106,1884727,1884764;CP007631,1884727,1884764;CP007632,1884727,1884764;CP007572,1884727,1884764;CP007571,1884727,1884764;CP007570,1884727,1884764;CP010867,1884727,1884764;CP011325,1884727,1884764;CP011326,1884727,1884764;CP011327,1884727,1884764;CP012419,1884727,1884764;CP013202,1884727,1884764;
AL732656	Mauve	SHARED	1901594	1901630	.	.	.	Notes=Lenght36	AE009948,1901594,1901630;CP000114,1901594,1901630;CP003810,1901594,1901630;CP003919,1901594,1901630;HF952104,1901594,1901630;HF952106,1901594,1901630;HF952105,1901594,1901630;HG939456,1901594,1901630;CP007631,1901594,1901630;CP007632,1901594,1901630;CP006910,1901594,1901630;CP007572,1901594,1901630;CP007571,1901594,1901630;CP007570,1901594,1901630;CP010867,1901594,1901630;CP011325,1901594,1901630…
AL732656	Mauve	SHARED	1901898	1902178	.	.	.	Notes=Lenght280	AE009948,1901898,1902178;CP000114,1901898,1902178;CP003810,1901898,1902178;HF952104,1901898,1902178;HF952106,1901898,1902178;HF952105,1901898,1902178;CP007482,1901898,1902178;CP007565,1901898,1902178;HG939456,1901898,1902178;CP007631,1901898,1902178;CP007632,1901898,1902178;CP006910,1901898,1902178;CP007572,1901898,1902178;CP007571,1901898,1902178;CP007570,1901898,1902178;FO393392,1901898,1902178…
AL732656	Mauve	SHARED	1910970	1911100	.	.	.	Notes=Lenght130	AE009948,1910970,1911100;CP000114,1910970,1911100;CP003810,1910970,1911100;CP003919,1910970,1911100;HF952104,1910970,1911100;HF952106,1910970,1911100;HF952105,1910970,1911100;HG939456,1910970,1911100;CP007631,1910970,1911100;CP007632,1910970,1911100;CP006910,1910970,1911100;CP007572,1910970,1911100;CP007571,1910970,1911100;CP007570,1910970,1911100;CP010867,1910970,1911100;CP011325,1910970,1911100…
AL732656	Mauve	SHARED	1912493	1912638	.	.	.	Notes=Lenght145	AE009948,1912493,1912638;CP000114,1912493,1912638;CP003810,1912493,1912638;HF952104,1912493,1912638;HF952106,1912493,1912638;HF952105,1912493,1912638;HG939456,1912493,1912638;CP007631,1912493,1912638;CP007632,1912493,1912638;CP006910,1912493,1912638;CP007572,1912493,1912638;CP007571,1912493,1912638;CP007570,1912493,1912638;CP010867,1912493,1912638;CP011325,1912493,1912638;CP011326,1912493,1912638…
AL732656	Mauve	SHARED	1912639	1913001	.	.	.	Notes=Lenght362	AE009948,1912639,1913001;CP000114,1912639,1913001;CP003810,1912639,1913001;HF952104,1912639,1913001;HF952106,1912639,1913001;HF952105,1912639,1913001;CP007482,1912639,1913001;CP007565,1912639,1913001;HG939456,1912639,1913001;CP007631,1912639,1913001;CP007632,1912639,1913001;CP006910,1912639,1913001;CP007572,1912639,1913001;CP007571,1912639,1913001;CP007570,1912639,1913001;FO393392,1912639,1913001…
AL732656	Mauve	SHARED	1952150	1952160	.	.	.	Notes=Lenght10	AE009948,1952150,1952160;CP000114,1952150,1952160;CP003810,1952150,1952160;CP003919,1952150,1952160;HF952104,1952150,1952160;HF952106,1952150,1952160;HF952105,1952150,1952160;CP007482,1952150,1952160;CP007565,1952150,1952160;HG939456,1952150,1952160;CP007631,1952150,1952160;CP007632,1952150,1952160;CP006910,1952150,1952160;CP007572,1952150,1952160;CP007571,1952150,1952160;FO393392,1952150,1952160…
AL732656	Mauve	SHARED	1952782	1952792	.	.	.	Notes=Lenght10	AE009948,1952782,1952792;CP000114,1952782,1952792;CP003810,1952782,1952792;HF952104,1952782,1952792;CP007631,1952782,1952792;CP007572,1952782,1952792;CP007571,1952782,1952792;CP007570,1952782,1952792;CP010867,1952782,1952792;CP011325,1952782,1952792;CP011326,1952782,1952792;CP011327,1952782,1952792;CP011329,1952782,1952792;CP012419,1952782,1952792;CP013202,1952782,1952792;
AL732656	Mauve	SHARED	1952793	1953082	.	.	.	Notes=Lenght289	AE009948,1952793,1953082;HF952104,1952793,1953082;CP007631,1952793,1953082;CP007572,1952793,1953082;CP007571,1952793,1953082;CP007570,1952793,1953082;CP010867,1952793,1953082;CP011329,1952793,1953082;CP013202,1952793,1953082;
AL732656	Mauve	SHARED	1976257	1977328	.	.	.	Notes=Lenght1071	AE009948,1976257,1977328;CP000114,1976257,1977328;CP003810,1976257,1977328;CP003919,1976257,1977328;HF952104,1976257,1977328;HF952106,1976257,1977328;HF952105,1976257,1977328;CP007482,1976257,1977328;CP007565,1976257,1977328;HG939456,1976257,1977328;CP007631,1976257,1977328;CP007632,1976257,1977328;CP006910,1976257,1977328;CP007572,1976257,1977328;CP007571,1976257,1977328;CP007570,1976257,1977328…
AL732656	Mauve	SHARED	1977329	1977950	.	.	.	Notes=Lenght621	AE009948,1977329,1977950;CP000114,1977329,1977950;CP003810,1977329,1977950;HF952104,1977329,1977950;HF952106,1977329,1977950;HF952105,1977329,1977950;CP007482,1977329,1977950;CP007565,1977329,1977950;HG939456,1977329,1977950;CP007631,1977329,1977950;CP007632,1977329,1977950;CP006910,1977329,1977950;CP007572,1977329,1977950;CP007571,1977329,1977950;CP007570,1977329,1977950;FO393392,1977329,1977950…
AL732656	Mauve	SHARED	1977960	1978453	.	.	.	Notes=Lenght493	AE009948,1977960,1978453;CP000114,1977960,1978453;CP003810,1977960,1978453;HF952104,1977960,1978453;HF952106,1977960,1978453;HF952105,1977960,1978453;HG939456,1977960,1978453;CP007631,1977960,1978453;CP007632,1977960,1978453;CP006910,1977960,1978453;CP007572,1977960,1978453;CP007571,1977960,1978453;CP007570,1977960,1978453;CP010867,1977960,1978453;CP011325,1977960,1978453;CP011326,1977960,1978453…
AL732656	Mauve	SHARED	1978454	1981161	.	.	.	Notes=Lenght2707	AE009948,1978454,1981161;CP000114,1978454,1981161;CP003810,1978454,1981161;CP003919,1978454,1981161;HF952104,1978454,1981161;HF952106,1978454,1981161;HF952105,1978454,1981161;CP007482,1978454,1981161;CP007565,1978454,1981161;HG939456,1978454,1981161;CP007631,1978454,1981161;CP007632,1978454,1981161;CP006910,1978454,1981161;CP007572,1978454,1981161;CP007571,1978454,1981161;CP007570,1978454,1981161…
AL732656	Mauve	SHARED	1989827	1989988	.	.	.	Notes=Lenght161	AE009948,1989827,1989988;CP000114,1989827,1989988;CP003810,1989827,1989988;HF952104,1989827,1989988;HF952106,1989827,1989988;HF952105,1989827,1989988;CP007482,1989827,1989988;CP007565,1989827,1989988;HG939456,1989827,1989988;CP007631,1989827,1989988;CP007632,1989827,1989988;CP006910,1989827,1989988;CP007572,1989827,1989988;CP007571,1989827,1989988;CP007570,1989827,1989988;FO393392,1989827,1989988…
AL732656	Mauve	SHARED	1990120	1990140	.	.	.	Notes=Lenght20	AE009948,1990120,1990140;CP000114,1990120,1990140;CP003810,1990120,1990140;HF952104,1990120,1990140;HF952106,1990120,1990140;HF952105,1990120,1990140;CP007482,1990120,1990140;CP007565,1990120,1990140;HG939456,1990120,1990140;CP007631,1990120,1990140;CP007632,1990120,1990140;CP006910,1990120,1990140;CP007572,1990120,1990140;CP007571,1990120,1990140;CP007570,1990120,1990140;FO393392,1990120,1990140…
AL732656	Mauve	SHARED	1991639	1993005	.	.	.	Notes=Lenght1366	AE009948,1991639,1993005;CP000114,1991639,1993005;CP003810,1991639,1993005;CP003919,1991639,1993005;HF952104,1991639,1993005;HF952106,1991639,1993005;HF952105,1991639,1993005;HG939456,1991639,1993005;CP007631,1991639,1993005;CP007632,1991639,1993005;CP006910,1991639,1993005;CP007572,1991639,1993005;CP007571,1991639,1993005;CP007570,1991639,1993005;CP010867,1991639,1993005;CP011325,1991639,1993005…
AL732656	Mauve	SHARED	1993006	1993201	.	.	.	Notes=Lenght195	AE009948,1993006,1993201;CP000114,1993006,1993201;CP003810,1993006,1993201;CP003919,1993006,1993201;HF952104,1993006,1993201;HF952106,1993006,1993201;HF952105,1993006,1993201;CP007631,1993006,1993201;CP007632,1993006,1993201;CP006910,1993006,1993201;CP007572,1993006,1993201;CP007571,1993006,1993201;CP007570,1993006,1993201;CP010867,1993006,1993201;CP011325,1993006,1993201;CP011326,1993006,1993201…
AL732656	Mauve	SHARED	1993202	1993968	.	.	.	Notes=Lenght766	AE009948,1993202,1993968;CP000114,1993202,1993968;CP003810,1993202,1993968;CP003919,1993202,1993968;HF952104,1993202,1993968;HF952106,1993202,1993968;HF952105,1993202,1993968;CP007482,1993202,1993968;CP007565,1993202,1993968;CP007631,1993202,1993968;CP007632,1993202,1993968;CP006910,1993202,1993968;CP007572,1993202,1993968;CP007571,1993202,1993968;CP007570,1993202,1993968;FO393392,1993202,1993968…
AL732656	Mauve	SHARED	1997050	1997638	.	.	.	Notes=Lenght588	AE009948,1997050,1997638;CP000114,1997050,1997638;CP003810,1997050,1997638;HF952104,1997050,1997638;HF952106,1997050,1997638;HF952105,1997050,1997638;CP007482,1997050,1997638;CP007565,1997050,1997638;HG939456,1997050,1997638;CP007631,1997050,1997638;CP007632,1997050,1997638;CP006910,1997050,1997638;CP007572,1997050,1997638;CP007571,1997050,1997638;CP007570,1997050,1997638;FO393392,1997050,1997638…
AL732656	Mauve	SHARED	1997646	1997690	.	.	.	Notes=Lenght44	CP000114,1997646,1997690;CP003810,1997646,1997690;HF952104,1997646,1997690;HF952106,1997646,1997690;HF952105,1997646,1997690;CP007482,1997646,1997690;CP007565,1997646,1997690;HG939456,1997646,1997690;CP007631,1997646,1997690;CP007632,1997646,1997690;CP006910,1997646,1997690;CP007572,1997646,1997690;CP007571,1997646,1997690;CP007570,1997646,1997690;FO393392,1997646,1997690;CP010867,1997646,1997690…
AL732656	Mauve	SHARED	1997691	1997735	.	.	.	Notes=Lenght44	AE009948,1997691,1997735;CP000114,1997691,1997735;CP003810,1997691,1997735;HF952104,1997691,1997735;HF952106,1997691,1997735;HF952105,1997691,1997735;CP007482,1997691,1997735;CP007565,1997691,1997735;HG939456,1997691,1997735;CP007631,1997691,1997735;CP007632,1997691,1997735;CP006910,1997691,1997735;CP007572,1997691,1997735;CP007571,1997691,1997735;CP007570,1997691,1997735;FO393392,1997691,1997735…
AL732656	Mauve	SHARED	2006965	2007112	.	.	.	Notes=Lenght147	AE009948,2006965,2007112;CP000114,2006965,2007112;CP003810,2006965,2007112;CP003919,2006965,2007112;HF952104,2006965,2007112;HF952106,2006965,2007112;HF952105,2006965,2007112;HG939456,2006965,2007112;CP007631,2006965,2007112;CP007632,2006965,2007112;CP006910,2006965,2007112;CP007572,2006965,2007112;CP007571,2006965,2007112;CP007570,2006965,2007112;CP010867,2006965,2007112;CP011325,2006965,2007112…
AL732656	Mauve	SHARED	2014699	2014763	.	.	.	Notes=Lenght64	AE009948,2014699,2014763;CP000114,2014699,2014763;CP003810,2014699,2014763;HF952104,2014699,2014763;HF952106,2014699,2014763;HF952105,2014699,2014763;HG939456,2014699,2014763;CP007631,2014699,2014763;CP007632,2014699,2014763;CP006910,2014699,2014763;CP007572,2014699,2014763;CP007571,2014699,2014763;CP007570,2014699,2014763;CP010867,2014699,2014763;CP011325,2014699,2014763;CP011326,2014699,2014763…
AL732656	Mauve	SHARED	2014941	2015329	.	.	.	Notes=Lenght388	AE009948,2014941,2015329;CP000114,2014941,2015329;CP003810,2014941,2015329;CP003919,2014941,2015329;HF952104,2014941,2015329;CP007482,2014941,2015329;CP007565,2014941,2015329;HG939456,2014941,2015329;CP007631,2014941,2015329;CP007632,2014941,2015329;CP006910,2014941,2015329;CP007572,2014941,2015329;CP007571,2014941,2015329;CP007570,2014941,2015329;FO393392,2014941,2015329;CP010867,2014941,2015329…
AL732656	Mauve	SHARED	2015330	2015379	.	.	.	Notes=Lenght49	AE009948,2015330,2015379;CP000114,2015330,2015379;CP003810,2015330,2015379;CP003919,2015330,2015379;HF952104,2015330,2015379;HF952106,2015330,2015379;CP007482,2015330,2015379;CP007565,2015330,2015379;HG939456,2015330,2015379;CP007631,2015330,2015379;CP007632,2015330,2015379;CP006910,2015330,2015379;CP007572,2015330,2015379;CP007571,2015330,2015379;CP007570,2015330,2015379;FO393392,2015330,2015379…
AL732656	Mauve	SHARED	2016527	2016602	.	.	.	Notes=Lenght75	AE009948,2016527,2016602;CP000114,2016527,2016602;CP003810,2016527,2016602;CP003919,2016527,2016602;HF952104,2016527,2016602;HF952106,2016527,2016602;HF952105,2016527,2016602;CP007482,2016527,2016602;CP007565,2016527,2016602;HG939456,2016527,2016602;CP007631,2016527,2016602;CP007632,2016527,2016602;CP007572,2016527,2016602;CP007571,2016527,2016602;CP007570,2016527,2016602;FO393392,2016527,2016602…
AL732656	Mauve	SHARED	2018006	2018097	.	.	.	Notes=Lenght91	AE009948,2018006,2018097;CP000114,2018006,2018097;CP003810,2018006,2018097;CP003919,2018006,2018097;HF952104,2018006,2018097;HF952106,2018006,2018097;HF952105,2018006,2018097;CP007482,2018006,2018097;CP007565,2018006,2018097;HG939456,2018006,2018097;CP007631,2018006,2018097;CP007572,2018006,2018097;CP007571,2018006,2018097;CP007570,2018006,2018097;FO393392,2018006,2018097;CP010867,2018006,2018097…
AL732656	Mauve	SHARED	2018192	2018202	.	.	.	Notes=Lenght10	AE009948,2018192,2018202;CP000114,2018192,2018202;CP003810,2018192,2018202;CP003919,2018192,2018202;HF952104,2018192,2018202;HF952105,2018192,2018202;CP007482,2018192,2018202;CP007565,2018192,2018202;HG939456,2018192,2018202;CP007631,2018192,2018202;CP007632,2018192,2018202;CP007572,2018192,2018202;CP007571,2018192,2018202;CP007570,2018192,2018202;FO393392,2018192,2018202;CP010867,2018192,2018202…
AL732656	Mauve	SHARED	2018203	2018384	.	.	.	Notes=Lenght181	AE009948,2018203,2018384;CP000114,2018203,2018384;CP003810,2018203,2018384;CP003919,2018203,2018384;HF952104,2018203,2018384;HF952105,2018203,2018384;CP007482,2018203,2018384;CP007565,2018203,2018384;HG939456,2018203,2018384;CP007631,2018203,2018384;CP007632,2018203,2018384;CP006910,2018203,2018384;CP007572,2018203,2018384;CP007571,2018203,2018384;CP007570,2018203,2018384;FO393392,2018203,2018384…
AL732656	Mauve	SHARED	2028917	2029014	.	.	.	Notes=Lenght97	AE009948,2028917,2029014;HF952104,2028917,2029014;HF952105,2028917,2029014;HG939456,2028917,2029014;CP007631,2028917,2029014;CP007632,2028917,2029014;CP010867,2028917,2029014;CP011329,2028917,2029014;CP013202,2028917,2029014;
AL732656	Mauve	SHARED	2031261	2033015	.	.	.	Notes=Lenght1754	AE009948,2031261,2033015;CP000114,2031261,2033015;CP003810,2031261,2033015;CP003919,2031261,2033015;HF952104,2031261,2033015;HF952106,2031261,2033015;HF952105,2031261,2033015;CP007482,2031261,2033015;CP007565,2031261,2033015;HG939456,2031261,2033015;CP007631,2031261,2033015;CP007632,2031261,2033015;FO393392,2031261,2033015;CP010867,2031261,2033015;CP011325,2031261,2033015;CP011326,2031261,2033015…
AL732656	Mauve	SHARED	2033016	2033404	.	.	.	Notes=Lenght388	AE009948,2033016,2033404;CP000114,2033016,2033404;CP003810,2033016,2033404;CP003919,2033016,2033404;HF952104,2033016,2033404;HF952106,2033016,2033404;HF952105,2033016,2033404;CP007482,2033016,2033404;CP007565,2033016,2033404;HG939456,2033016,2033404;CP007631,2033016,2033404;CP007632,2033016,2033404;CP007572,2033016,2033404;CP007571,2033016,2033404;CP007570,2033016,2033404;FO393392,2033016,2033404…
AL732656	Mauve	SHARED	2033470	2033513	.	.	.	Notes=Lenght43	AE009948,2033470,2033513;CP000114,2033470,2033513;CP003810,2033470,2033513;CP003919,2033470,2033513;HF952104,2033470,2033513;HF952106,2033470,2033513;HF952105,2033470,2033513;CP007482,2033470,2033513;CP007565,2033470,2033513;HG939456,2033470,2033513;CP007631,2033470,2033513;CP007632,2033470,2033513;CP006910,2033470,2033513;FO393392,2033470,2033513;CP010867,2033470,2033513;CP011325,2033470,2033513…
AL732656	Mauve	SHARED	2033514	2033606	.	.	.	Notes=Lenght92	AE009948,2033514,2033606;CP000114,2033514,2033606;CP003810,2033514,2033606;CP003919,2033514,2033606;HF952104,2033514,2033606;HF952106,2033514,2033606;HF952105,2033514,2033606;CP007482,2033514,2033606;CP007565,2033514,2033606;HG939456,2033514,2033606;CP007631,2033514,2033606;CP007632,2033514,2033606;FO393392,2033514,2033606;CP010867,2033514,2033606;CP011325,2033514,2033606;CP011326,2033514,2033606…
AL732656	Mauve	SHARED	2033607	2033617	.	.	.	Notes=Lenght10	AE009948,2033607,2033617;CP000114,2033607,2033617;CP003810,2033607,2033617;CP003919,2033607,2033617;HF952104,2033607,2033617;HF952106,2033607,2033617;HF952105,2033607,2033617;CP007482,2033607,2033617;CP007565,2033607,2033617;HG939456,2033607,2033617;CP007631,2033607,2033617;CP007632,2033607,2033617;CP007572,2033607,2033617;CP007571,2033607,2033617;CP007570,2033607,2033617;FO393392,2033607,2033617…
AL732656	Mauve	SHARED	2034320	2034389	.	.	.	Notes=Lenght69	AE009948,2034320,2034389;CP000114,2034320,2034389;CP003810,2034320,2034389;CP003919,2034320,2034389;HF952104,2034320,2034389;HF952106,2034320,2034389;HF952105,2034320,2034389;CP007482,2034320,2034389;CP007565,2034320,2034389;HG939456,2034320,2034389;CP007631,2034320,2034389;CP007632,2034320,2034389;CP006910,2034320,2034389;CP007572,2034320,2034389;CP007571,2034320,2034389;CP007570,2034320,2034389…
AL732656	Mauve	SHARED	2048072	2048382	.	.	.	Notes=Lenght310	CP000114,2048072,2048382;CP003810,2048072,2048382;HF952104,2048072,2048382;CP007631,2048072,2048382;CP010867,2048072,2048382;CP011325,2048072,2048382;CP011326,2048072,2048382;CP011327,2048072,2048382;CP012419,2048072,2048382;CP013202,2048072,2048382;
AL732656	Mauve	SHARED	2048399	2049428	.	.	.	Notes=Lenght1029	CP000114,2048399,2049428;CP003810,2048399,2049428;HF952104,2048399,2049428;CP007631,2048399,2049428;CP010867,2048399,2049428;CP011325,2048399,2049428;CP011326,2048399,2049428;CP011327,2048399,2049428;CP012419,2048399,2049428;CP013202,2048399,2049428;
AL732656	Mauve	SHARED	2053374	2053401	.	.	.	Notes=Lenght27	AE009948,2053374,2053401;CP000114,2053374,2053401;CP003810,2053374,2053401;HF952104,2053374,2053401;HF952106,2053374,2053401;HF952105,2053374,2053401;HG939456,2053374,2053401;CP007631,2053374,2053401;CP007632,2053374,2053401;CP006910,2053374,2053401;CP007572,2053374,2053401;CP007571,2053374,2053401;CP007570,2053374,2053401;CP010867,2053374,2053401;CP011325,2053374,2053401;CP011326,2053374,2053401…
AL732656	Mauve	SHARED	2053549	2054107	.	.	.	Notes=Lenght558	AE009948,2053549,2054107;CP000114,2053549,2054107;CP003810,2053549,2054107;CP003919,2053549,2054107;HF952104,2053549,2054107;HF952105,2053549,2054107;CP007482,2053549,2054107;CP007565,2053549,2054107;HG939456,2053549,2054107;CP007631,2053549,2054107;CP007632,2053549,2054107;CP007572,2053549,2054107;CP007571,2053549,2054107;CP007570,2053549,2054107;FO393392,2053549,2054107;CP010867,2053549,2054107…
AL732656	Mauve	SHARED	2054108	2054323	.	.	.	Notes=Lenght215	AE009948,2054108,2054323;CP000114,2054108,2054323;CP003810,2054108,2054323;CP003919,2054108,2054323;HF952104,2054108,2054323;HF952105,2054108,2054323;CP007482,2054108,2054323;CP007565,2054108,2054323;HG939456,2054108,2054323;CP007631,2054108,2054323;CP007632,2054108,2054323;CP007572,2054108,2054323;CP007571,2054108,2054323;CP007570,2054108,2054323;FO393392,2054108,2054323;CP010867,2054108,2054323…
AL732656	Mauve	SHARED	2054324	2054629	.	.	.	Notes=Lenght305	AE009948,2054324,2054629;CP000114,2054324,2054629;CP003810,2054324,2054629;CP003919,2054324,2054629;HF952104,2054324,2054629;HF952105,2054324,2054629;HG939456,2054324,2054629;CP007631,2054324,2054629;CP007632,2054324,2054629;CP007572,2054324,2054629;CP007571,2054324,2054629;CP007570,2054324,2054629;CP010867,2054324,2054629;CP011325,2054324,2054629;CP011326,2054324,2054629;CP011327,2054324,2054629…
AL732656	Mauve	SHARED	2054630	2054672	.	.	.	Notes=Lenght42	AE009948,2054630,2054672;CP000114,2054630,2054672;CP003810,2054630,2054672;CP003919,2054630,2054672;HF952104,2054630,2054672;HF952105,2054630,2054672;HG939456,2054630,2054672;CP007631,2054630,2054672;CP007572,2054630,2054672;CP007571,2054630,2054672;CP007570,2054630,2054672;CP010867,2054630,2054672;CP011325,2054630,2054672;CP011326,2054630,2054672;CP011327,2054630,2054672;CP011329,2054630,2054672…
AL732656	Mauve	SHARED	2054673	2054809	.	.	.	Notes=Lenght136	AE009948,2054673,2054809;CP000114,2054673,2054809;CP003810,2054673,2054809;CP003919,2054673,2054809;HF952104,2054673,2054809;HF952106,2054673,2054809;HF952105,2054673,2054809;HG939456,2054673,2054809;CP007631,2054673,2054809;CP006910,2054673,2054809;CP007572,2054673,2054809;CP007571,2054673,2054809;CP007570,2054673,2054809;CP010867,2054673,2054809;CP011325,2054673,2054809;CP011326,2054673,2054809…
AL732656	Mauve	SHARED	2054810	2054854	.	.	.	Notes=Lenght44	AE009948,2054810,2054854;CP000114,2054810,2054854;CP003810,2054810,2054854;CP003919,2054810,2054854;HF952104,2054810,2054854;HF952106,2054810,2054854;HF952105,2054810,2054854;HG939456,2054810,2054854;CP007631,2054810,2054854;CP007632,2054810,2054854;CP006910,2054810,2054854;CP007572,2054810,2054854;CP007571,2054810,2054854;CP007570,2054810,2054854;CP010867,2054810,2054854;CP011325,2054810,2054854…
AL732656	Mauve	SHARED	2054855	2054927	.	.	.	Notes=Lenght72	AE009948,2054855,2054927;CP000114,2054855,2054927;CP003810,2054855,2054927;CP003919,2054855,2054927;HF952104,2054855,2054927;HF952105,2054855,2054927;HG939456,2054855,2054927;CP007631,2054855,2054927;CP007632,2054855,2054927;CP007572,2054855,2054927;CP007571,2054855,2054927;CP007570,2054855,2054927;CP010867,2054855,2054927;CP011325,2054855,2054927;CP011326,2054855,2054927;CP011327,2054855,2054927…
AL732656	Mauve	SHARED	2054928	2057735	.	.	.	Notes=Lenght2807	AE009948,2054928,2057735;CP000114,2054928,2057735;CP003810,2054928,2057735;CP003919,2054928,2057735;HF952104,2054928,2057735;HF952106,2054928,2057735;HF952105,2054928,2057735;HG939456,2054928,2057735;CP007631,2054928,2057735;CP007632,2054928,2057735;CP006910,2054928,2057735;CP007572,2054928,2057735;CP007571,2054928,2057735;CP007570,2054928,2057735;CP010867,2054928,2057735;CP011325,2054928,2057735…
AL732656	Mauve	SHARED	2058551	2058571	.	.	.	Notes=Lenght20	AE009948,2058551,2058571;CP000114,2058551,2058571;CP003810,2058551,2058571;HF952104,2058551,2058571;HF952106,2058551,2058571;HF952105,2058551,2058571;HG939456,2058551,2058571;CP007631,2058551,2058571;CP007632,2058551,2058571;CP006910,2058551,2058571;CP007572,2058551,2058571;CP007571,2058551,2058571;CP007570,2058551,2058571;CP010867,2058551,2058571;CP011325,2058551,2058571;CP011326,2058551,2058571…
AL732656	Mauve	SHARED	2059525	2059540	.	.	.	Notes=Lenght15	AE009948,2059525,2059540;CP000114,2059525,2059540;CP003810,2059525,2059540;CP003919,2059525,2059540;HF952104,2059525,2059540;HF952106,2059525,2059540;HF952105,2059525,2059540;HG939456,2059525,2059540;CP007631,2059525,2059540;CP007632,2059525,2059540;CP006910,2059525,2059540;CP010867,2059525,2059540;CP011325,2059525,2059540;CP011326,2059525,2059540;CP011327,2059525,2059540;CP011329,2059525,2059540…
AL732656	Mauve	SHARED	2059592	2059618	.	.	.	Notes=Lenght26	AE009948,2059592,2059618;CP000114,2059592,2059618;CP003810,2059592,2059618;HF952104,2059592,2059618;HF952106,2059592,2059618;HF952105,2059592,2059618;HG939456,2059592,2059618;CP007631,2059592,2059618;CP007632,2059592,2059618;CP006910,2059592,2059618;CP007572,2059592,2059618;CP007571,2059592,2059618;CP007570,2059592,2059618;CP010867,2059592,2059618;CP011325,2059592,2059618;CP011326,2059592,2059618…
AL732656	Mauve	SHARED	2059619	2059645	.	.	.	Notes=Lenght26	AE009948,2059619,2059645;CP000114,2059619,2059645;CP003810,2059619,2059645;HF952104,2059619,2059645;HF952106,2059619,2059645;HF952105,2059619,2059645;HG939456,2059619,2059645;CP007631,2059619,2059645;CP007632,2059619,2059645;CP006910,2059619,2059645;CP007572,2059619,2059645;CP007571,2059619,2059645;CP007570,2059619,2059645;CP010867,2059619,2059645;CP011325,2059619,2059645;CP011326,2059619,2059645…
AL732656	Mauve	SHARED	2060553	2061639	.	.	.	Notes=Lenght1086	AE009948,2060553,2061639;CP000114,2060553,2061639;CP003810,2060553,2061639;HF952104,2060553,2061639;HF952106,2060553,2061639;HF952105,2060553,2061639;HG939456,2060553,2061639;CP007631,2060553,2061639;CP007632,2060553,2061639;CP006910,2060553,2061639;CP007572,2060553,2061639;CP007571,2060553,2061639;CP007570,2060553,2061639;CP010867,2060553,2061639;CP011325,2060553,2061639;CP011326,2060553,2061639…
AL732656	Mauve	SHARED	2062486	2062541	.	.	.	Notes=Lenght55	AE009948,2062486,2062541;CP000114,2062486,2062541;CP003810,2062486,2062541;HF952104,2062486,2062541;HF952106,2062486,2062541;HF952105,2062486,2062541;CP007482,2062486,2062541;CP007565,2062486,2062541;HG939456,2062486,2062541;CP007631,2062486,2062541;CP007632,2062486,2062541;CP006910,2062486,2062541;CP007572,2062486,2062541;CP007571,2062486,2062541;CP007570,2062486,2062541;FO393392,2062486,2062541…
AL732656	Mauve	SHARED	2062542	2062576	.	.	.	Notes=Lenght34	AE009948,2062542,2062576;CP000114,2062542,2062576;CP003810,2062542,2062576;HF952104,2062542,2062576;HF952106,2062542,2062576;CP007482,2062542,2062576;CP007565,2062542,2062576;HG939456,2062542,2062576;CP007631,2062542,2062576;CP007632,2062542,2062576;CP006910,2062542,2062576;CP007572,2062542,2062576;CP007571,2062542,2062576;CP007570,2062542,2062576;FO393392,2062542,2062576;CP010867,2062542,2062576…
AL732656	Mauve	SHARED	2062577	2062588	.	.	.	Notes=Lenght11	AE009948,2062577,2062588;CP000114,2062577,2062588;CP003810,2062577,2062588;CP003919,2062577,2062588;HF952104,2062577,2062588;HF952106,2062577,2062588;CP007482,2062577,2062588;CP007565,2062577,2062588;HG939456,2062577,2062588;CP007631,2062577,2062588;CP007632,2062577,2062588;CP006910,2062577,2062588;CP007572,2062577,2062588;CP007571,2062577,2062588;CP007570,2062577,2062588;FO393392,2062577,2062588…
AL732656	Mauve	SHARED	2064143	2064276	.	.	.	Notes=Lenght133	AE009948,2064143,2064276;CP000114,2064143,2064276;CP003810,2064143,2064276;HF952104,2064143,2064276;HF952106,2064143,2064276;HF952105,2064143,2064276;CP007482,2064143,2064276;CP007565,2064143,2064276;HG939456,2064143,2064276;CP007631,2064143,2064276;CP007632,2064143,2064276;CP006910,2064143,2064276;CP007572,2064143,2064276;CP007571,2064143,2064276;CP007570,2064143,2064276;FO393392,2064143,2064276…
AL732656	Mauve	SHARED	2064454	2064513	.	.	.	Notes=Lenght59	AE009948,2064454,2064513;CP000114,2064454,2064513;CP003810,2064454,2064513;CP003919,2064454,2064513;HF952104,2064454,2064513;HF952106,2064454,2064513;HF952105,2064454,2064513;CP007482,2064454,2064513;CP007565,2064454,2064513;HG939456,2064454,2064513;CP007631,2064454,2064513;CP007632,2064454,2064513;CP007572,2064454,2064513;CP007571,2064454,2064513;CP007570,2064454,2064513;FO393392,2064454,2064513…
AL732656	Mauve	SHARED	2068638	2068664	.	.	.	Notes=Lenght26	AE009948,2068638,2068664;CP000114,2068638,2068664;CP003810,2068638,2068664;HF952104,2068638,2068664;HF952106,2068638,2068664;HF952105,2068638,2068664;HG939456,2068638,2068664;CP007631,2068638,2068664;CP007632,2068638,2068664;CP006910,2068638,2068664;CP007572,2068638,2068664;CP007571,2068638,2068664;CP007570,2068638,2068664;CP010867,2068638,2068664;CP011325,2068638,2068664;CP011326,2068638,2068664…
AL732656	Mauve	SHARED	2068665	2069545	.	.	.	Notes=Lenght880	AE009948,2068665,2069545;CP000114,2068665,2069545;CP003810,2068665,2069545;HF952104,2068665,2069545;HF952106,2068665,2069545;HF952105,2068665,2069545;HG939456,2068665,2069545;CP007631,2068665,2069545;CP007632,2068665,2069545;CP007572,2068665,2069545;CP007571,2068665,2069545;CP007570,2068665,2069545;CP010867,2068665,2069545;CP011325,2068665,2069545;CP011326,2068665,2069545;CP011327,2068665,2069545…
AL732656	Mauve	SHARED	2072957	2073082	.	.	.	Notes=Lenght125	AE009948,2072957,2073082;CP000114,2072957,2073082;CP003810,2072957,2073082;HF952104,2072957,2073082;HF952106,2072957,2073082;HF952105,2072957,2073082;CP007482,2072957,2073082;CP007565,2072957,2073082;HG939456,2072957,2073082;CP007631,2072957,2073082;CP007632,2072957,2073082;CP006910,2072957,2073082;CP007572,2072957,2073082;CP007571,2072957,2073082;CP007570,2072957,2073082;FO393392,2072957,2073082…
AL732656	Mauve	SHARED	2077307	2077665	.	.	.	Notes=Lenght358	AE009948,2077307,2077665;CP000114,2077307,2077665;CP003810,2077307,2077665;HF952104,2077307,2077665;HF952106,2077307,2077665;HF952105,2077307,2077665;CP007482,2077307,2077665;CP007565,2077307,2077665;HG939456,2077307,2077665;CP007631,2077307,2077665;CP007632,2077307,2077665;CP006910,2077307,2077665;CP007572,2077307,2077665;CP007571,2077307,2077665;CP007570,2077307,2077665;FO393392,2077307,2077665…
AL732656	Mauve	SHARED	2090002	2090026	.	.	.	Notes=Lenght24	AE009948,2090002,2090026;CP000114,2090002,2090026;CP003810,2090002,2090026;CP003919,2090002,2090026;HF952104,2090002,2090026;HF952106,2090002,2090026;HF952105,2090002,2090026;CP007565,2090002,2090026;HG939456,2090002,2090026;CP007631,2090002,2090026;CP007632,2090002,2090026;CP006910,2090002,2090026;CP007572,2090002,2090026;CP007571,2090002,2090026;CP007570,2090002,2090026;CP010867,2090002,2090026…
AL732656	Mauve	SHARED	2090036	2090047	.	.	.	Notes=Lenght11	AE009948,2090036,2090047;CP000114,2090036,2090047;CP003810,2090036,2090047;HF952104,2090036,2090047;HF952106,2090036,2090047;HF952105,2090036,2090047;HG939456,2090036,2090047;CP007631,2090036,2090047;CP007632,2090036,2090047;CP006910,2090036,2090047;CP007572,2090036,2090047;CP007571,2090036,2090047;CP007570,2090036,2090047;CP010867,2090036,2090047;CP011325,2090036,2090047;CP011326,2090036,2090047…
AL732656	Mauve	SHARED	2090108	2090159	.	.	.	Notes=Lenght51	AE009948,2090108,2090159;CP000114,2090108,2090159;CP003810,2090108,2090159;HF952104,2090108,2090159;HF952106,2090108,2090159;HF952105,2090108,2090159;HG939456,2090108,2090159;CP007631,2090108,2090159;CP007632,2090108,2090159;CP006910,2090108,2090159;CP007572,2090108,2090159;CP007571,2090108,2090159;CP007570,2090108,2090159;CP010867,2090108,2090159;CP011325,2090108,2090159;CP011326,2090108,2090159…
AL732656	Mauve	SHARED	2090220	2090236	.	.	.	Notes=Lenght16	AE009948,2090220,2090236;CP000114,2090220,2090236;CP003810,2090220,2090236;HF952104,2090220,2090236;HF952106,2090220,2090236;CP007631,2090220,2090236;CP007632,2090220,2090236;CP006910,2090220,2090236;CP007572,2090220,2090236;CP007571,2090220,2090236;CP007570,2090220,2090236;CP010867,2090220,2090236;CP011325,2090220,2090236;CP011326,2090220,2090236;CP011327,2090220,2090236;CP011329,2090220,2090236…
AL732656	Mauve	SHARED	2090285	2090529	.	.	.	Notes=Lenght244	CP000114,2090285,2090529;CP003810,2090285,2090529;HF952104,2090285,2090529;HF952106,2090285,2090529;HG939456,2090285,2090529;CP007631,2090285,2090529;CP007632,2090285,2090529;CP007572,2090285,2090529;CP007571,2090285,2090529;CP007570,2090285,2090529;CP010867,2090285,2090529;CP011325,2090285,2090529;CP011326,2090285,2090529;CP011327,2090285,2090529;CP010319,2090285,2090529;CP012419,2090285,2090529…
AL732656	Mauve	SHARED	2090530	2090542	.	.	.	Notes=Lenght12	AE009948,2090530,2090542;CP000114,2090530,2090542;CP003810,2090530,2090542;HF952104,2090530,2090542;HF952106,2090530,2090542;HG939456,2090530,2090542;CP007631,2090530,2090542;CP007632,2090530,2090542;CP007572,2090530,2090542;CP007571,2090530,2090542;CP007570,2090530,2090542;CP010867,2090530,2090542;CP011325,2090530,2090542;CP011326,2090530,2090542;CP011327,2090530,2090542;CP010319,2090530,2090542…
AL732656	Mauve	SHARED	2090543	2090605	.	.	.	Notes=Lenght62	AE009948,2090543,2090605;CP000114,2090543,2090605;CP003810,2090543,2090605;HF952104,2090543,2090605;HF952106,2090543,2090605;CP007631,2090543,2090605;CP007632,2090543,2090605;CP007572,2090543,2090605;CP007571,2090543,2090605;CP007570,2090543,2090605;CP010867,2090543,2090605;CP011325,2090543,2090605;CP011326,2090543,2090605;CP011327,2090543,2090605;CP010319,2090543,2090605;CP012419,2090543,2090605…
AL732656	Mauve	SHARED	2090606	2090619	.	.	.	Notes=Lenght13	AE009948,2090606,2090619;CP000114,2090606,2090619;CP003810,2090606,2090619;HF952104,2090606,2090619;HF952106,2090606,2090619;HG939456,2090606,2090619;CP007631,2090606,2090619;CP007632,2090606,2090619;CP007572,2090606,2090619;CP007571,2090606,2090619;CP007570,2090606,2090619;CP010867,2090606,2090619;CP011325,2090606,2090619;CP011326,2090606,2090619;CP011327,2090606,2090619;CP010319,2090606,2090619…
AL732656	Mauve	SHARED	2090620	2090722	.	.	.	Notes=Lenght102	AE009948,2090620,2090722;CP000114,2090620,2090722;CP003810,2090620,2090722;HF952104,2090620,2090722;HF952106,2090620,2090722;HF952105,2090620,2090722;HG939456,2090620,2090722;CP007631,2090620,2090722;CP007632,2090620,2090722;CP007572,2090620,2090722;CP007571,2090620,2090722;CP007570,2090620,2090722;CP010867,2090620,2090722;CP011325,2090620,2090722;CP011326,2090620,2090722;CP011327,2090620,2090722…
AL732656	Mauve	SHARED	2090723	2090793	.	.	.	Notes=Lenght70	AE009948,2090723,2090793;CP000114,2090723,2090793;CP003810,2090723,2090793;HF952104,2090723,2090793;HF952106,2090723,2090793;HG939456,2090723,2090793;CP007631,2090723,2090793;CP007632,2090723,2090793;CP007572,2090723,2090793;CP007571,2090723,2090793;CP007570,2090723,2090793;CP010867,2090723,2090793;CP011325,2090723,2090793;CP011326,2090723,2090793;CP011327,2090723,2090793;CP010319,2090723,2090793…
AL732656	Mauve	SHARED	2090794	2091055	.	.	.	Notes=Lenght261	AE009948,2090794,2091055;CP000114,2090794,2091055;CP003810,2090794,2091055;HF952104,2090794,2091055;CP007631,2090794,2091055;CP007572,2090794,2091055;CP007571,2090794,2091055;CP007570,2090794,2091055;CP010867,2090794,2091055;CP011325,2090794,2091055;CP011326,2090794,2091055;CP011327,2090794,2091055;CP012419,2090794,2091055;CP013202,2090794,2091055;
AL732656	Mauve	SHARED	2091056	2091069	.	.	.	Notes=Lenght13	AE009948,2091056,2091069;CP000114,2091056,2091069;CP003810,2091056,2091069;HF952104,2091056,2091069;CP007631,2091056,2091069;CP010867,2091056,2091069;CP011325,2091056,2091069;CP011326,2091056,2091069;CP011327,2091056,2091069;CP012419,2091056,2091069;CP013202,2091056,2091069;
AL732656	Mauve	SHARED	2091501	2091665	.	.	.	Notes=Lenght164	AE009948,2091501,2091665;CP000114,2091501,2091665;CP003810,2091501,2091665;HF952104,2091501,2091665;HF952106,2091501,2091665;CP007631,2091501,2091665;CP007632,2091501,2091665;CP007572,2091501,2091665;CP007571,2091501,2091665;CP007570,2091501,2091665;CP010867,2091501,2091665;CP011325,2091501,2091665;CP011326,2091501,2091665;CP011327,2091501,2091665;CP011329,2091501,2091665;CP010319,2091501,2091665…
AL732656	Mauve	SHARED	2098217	2098532	.	.	.	Notes=Lenght315	AE009948,2098217,2098532;CP000114,2098217,2098532;CP003810,2098217,2098532;CP003919,2098217,2098532;HF952104,2098217,2098532;HF952106,2098217,2098532;HF952105,2098217,2098532;HG939456,2098217,2098532;CP007631,2098217,2098532;CP007632,2098217,2098532;CP006910,2098217,2098532;CP007572,2098217,2098532;CP007571,2098217,2098532;CP007570,2098217,2098532;CP010867,2098217,2098532;CP011325,2098217,2098532…
AL732656	Mauve	SHARED	2138319	2138348	.	.	.	Notes=Lenght29	HF952104,2138319,2138348;CP007631,2138319,2138348;CP006910,2138319,2138348;CP007572,2138319,2138348;CP007571,2138319,2138348;CP007570,2138319,2138348;CP010867,2138319,2138348;CP013202,2138319,2138348;
AL732656	Mauve	SHARED	2151078	2151088	.	.	.	Notes=Lenght10	HF952104,2151078,2151088;HF952106,2151078,2151088;HF952105,2151078,2151088;CP007631,2151078,2151088;CP006910,2151078,2151088;CP010867,2151078,2151088;CP010319,2151078,2151088;CP013202,2151078,2151088;
AL732656	Mauve	SHARED	2151094	2154085	.	.	.	Notes=Lenght2991	AE009948,2151094,2154085;CP000114,2151094,2154085;CP003810,2151094,2154085;HF952104,2151094,2154085;HF952106,2151094,2154085;HF952105,2151094,2154085;CP007631,2151094,2154085;CP006910,2151094,2154085;CP007572,2151094,2154085;CP007571,2151094,2154085;CP007570,2151094,2154085;CP010867,2151094,2154085;CP011325,2151094,2154085;CP011326,2151094,2154085;CP011327,2151094,2154085;CP011329,2151094,2154085…
AL732656	Mauve	SHARED	2154119	2155217	.	.	.	Notes=Lenght1098	AE009948,2154119,2155217;CP000114,2154119,2155217;CP003810,2154119,2155217;HF952104,2154119,2155217;HF952106,2154119,2155217;HF952105,2154119,2155217;CP007631,2154119,2155217;CP006910,2154119,2155217;CP007572,2154119,2155217;CP007571,2154119,2155217;CP007570,2154119,2155217;CP010867,2154119,2155217;CP011325,2154119,2155217;CP011326,2154119,2155217;CP011327,2154119,2155217;CP011329,2154119,2155217…
AL732656	Mauve	SHARED	2157844	2158378	.	.	.	Notes=Lenght534	AE009948,2157844,2158378;CP000114,2157844,2158378;CP003810,2157844,2158378;HF952104,2157844,2158378;HF952106,2157844,2158378;HF952105,2157844,2158378;CP007482,2157844,2158378;CP007565,2157844,2158378;HG939456,2157844,2158378;CP007631,2157844,2158378;CP007632,2157844,2158378;CP006910,2157844,2158378;CP007572,2157844,2158378;CP007571,2157844,2158378;CP007570,2157844,2158378;FO393392,2157844,2158378…
AL732656	Mauve	SHARED	2169398	2169460	.	.	.	Notes=Lenght62	AE009948,2169398,2169460;CP003919,2169398,2169460;HF952104,2169398,2169460;HF952106,2169398,2169460;HF952105,2169398,2169460;CP007482,2169398,2169460;CP007565,2169398,2169460;HG939456,2169398,2169460;CP007631,2169398,2169460;CP007632,2169398,2169460;CP006910,2169398,2169460;CP007572,2169398,2169460;CP007571,2169398,2169460;CP007570,2169398,2169460;FO393392,2169398,2169460;CP010867,2169398,2169460…
AL732656	Mauve	SHARED	2170012	2170028	.	.	.	Notes=Lenght16	CP000114,2170012,2170028;CP003919,2170012,2170028;HF952104,2170012,2170028;HF952106,2170012,2170028;HF952105,2170012,2170028;CP007482,2170012,2170028;CP007565,2170012,2170028;HG939456,2170012,2170028;CP007631,2170012,2170028;CP006910,2170012,2170028;CP007572,2170012,2170028;CP007571,2170012,2170028;CP007570,2170012,2170028;FO393392,2170012,2170028;CP010867,2170012,2170028;CP011328,2170012,2170028…
AL732656	Mauve	SHARED	2177400	2177693	.	.	.	Notes=Lenght293	AE009948,2177400,2177693;CP000114,2177400,2177693;CP003810,2177400,2177693;HF952104,2177400,2177693;HF952106,2177400,2177693;HF952105,2177400,2177693;CP007482,2177400,2177693;CP007565,2177400,2177693;HG939456,2177400,2177693;CP007631,2177400,2177693;CP007632,2177400,2177693;CP006910,2177400,2177693;CP007572,2177400,2177693;CP007571,2177400,2177693;CP007570,2177400,2177693;FO393392,2177400,2177693…
AL732656	Mauve	SHARED	2210288	2210353	.	.	.	Notes=Lenght65	AE009948,2210288,2210353;CP000114,2210288,2210353;CP003810,2210288,2210353;CP003919,2210288,2210353;HF952104,2210288,2210353;HF952106,2210288,2210353;HF952105,2210288,2210353;HG939456,2210288,2210353;CP007631,2210288,2210353;CP007632,2210288,2210353;CP006910,2210288,2210353;CP007572,2210288,2210353;CP007571,2210288,2210353;CP007570,2210288,2210353;CP010867,2210288,2210353;CP011325,2210288,2210353…
AL732656	Mauve	SHARED	2210354	2210434	.	.	.	Notes=Lenght80	AE009948,2210354,2210434;CP000114,2210354,2210434;CP003810,2210354,2210434;HF952104,2210354,2210434;HF952106,2210354,2210434;HF952105,2210354,2210434;HG939456,2210354,2210434;CP007631,2210354,2210434;CP007632,2210354,2210434;CP006910,2210354,2210434;CP007572,2210354,2210434;CP007571,2210354,2210434;CP007570,2210354,2210434;CP010867,2210354,2210434;CP011325,2210354,2210434;CP011326,2210354,2210434…
AL732656	Mauve	SHARED	2210435	2210446	.	.	.	Notes=Lenght11	AE009948,2210435,2210446;CP000114,2210435,2210446;CP003810,2210435,2210446;CP003919,2210435,2210446;HF952104,2210435,2210446;HF952106,2210435,2210446;HF952105,2210435,2210446;HG939456,2210435,2210446;CP007631,2210435,2210446;CP007632,2210435,2210446;CP006910,2210435,2210446;CP007572,2210435,2210446;CP007571,2210435,2210446;CP007570,2210435,2210446;CP010867,2210435,2210446;CP011325,2210435,2210446…
AL732656	Mauve	SHARED	2211448	2211459	.	.	.	Notes=Lenght11	AE009948,2211448,2211459;CP000114,2211448,2211459;CP003810,2211448,2211459;CP003919,2211448,2211459;HF952104,2211448,2211459;HF952106,2211448,2211459;HF952105,2211448,2211459;CP007482,2211448,2211459;HG939456,2211448,2211459;CP007631,2211448,2211459;CP007632,2211448,2211459;CP006910,2211448,2211459;CP007572,2211448,2211459;CP007571,2211448,2211459;CP007570,2211448,2211459;FO393392,2211448,2211459…
AL732656	Mauve	SHARED	2211461	2211485	.	.	.	Notes=Lenght24	AE009948,2211461,2211485;CP000114,2211461,2211485;CP003810,2211461,2211485;HF952104,2211461,2211485;CP007572,2211461,2211485;CP007571,2211461,2211485;CP007570,2211461,2211485;CP010867,2211461,2211485;CP011325,2211461,2211485;CP011326,2211461,2211485;CP011327,2211461,2211485;CP011329,2211461,2211485;CP012419,2211461,2211485;CP013202,2211461,2211485;
