# Supplementary material for: Functional annotation and distribution overview of RNA families in 27 Streptococcus agalactiae genomes
Source: BMC Genomics. 2018 Jul 28;19:556. doi: 10.1186/s12864-018-4951-z (PMC6064168; doi:10.1186/s12864-018-4951-z)
Supplement: Supplementary file 4 — GFF3 annotations for all classified Regions and ncRNAs. (ZIP 1638 kb) [file 12864_2018_4951_MOESM4_ESM.zip › Additional file 4/Core_Shared_and_Exclusive_Regions/SHARED_CP000114.gff]

CP000114	Mauve	SHARED	681168	681990	.	.	.	Notes=Lenght822	CP003810,681168,681990;CP007631,681168,681990;CP011325,681168,681990;CP011326,681168,681990;CP011327,681168,681990;
CP000114	Mauve	SHARED	682131	682146	.	.	.	Notes=Lenght15	CP003810,682131,682146;CP007631,682131,682146;CP011325,682131,682146;CP011326,682131,682146;CP011327,682131,682146;
CP000114	Mauve	SHARED	656145	656758	.	.	.	Notes=Lenght613	CP003810,656145,656758;CP011325,656145,656758;CP011326,656145,656758;CP011327,656145,656758;
CP000114	Mauve	SHARED	656927	657098	.	.	.	Notes=Lenght171	CP003810,656927,657098;CP011325,656927,657098;CP011326,656927,657098;CP011327,656927,657098;
CP000114	Mauve	SHARED	655271	656027	.	.	.	Notes=Lenght756	CP003810,655271,656027;CP011325,655271,656027;CP011326,655271,656027;CP011327,655271,656027;
CP000114	Mauve	SHARED	549828	550144	.	.	.	Notes=Lenght316	CP006910,549828,550144;
CP000114	Mauve	SHARED	585297	585771	.	.	.	Notes=Lenght474	CP006910,585297,585771;
CP000114	Mauve	SHARED	585817	585972	.	.	.	Notes=Lenght155	CP006910,585817,585972;
CP000114	Mauve	SHARED	659453	659481	.	.	.	Notes=Lenght28	CP003810,659453,659481;CP011325,659453,659481;CP011326,659453,659481;CP011327,659453,659481;
CP000114	Mauve	SHARED	659482	660210	.	.	.	Notes=Lenght728	CP003810,659482,660210;CP011325,659482,660210;CP011326,659482,660210;CP011327,659482,660210;
CP000114	Mauve	SHARED	1351314	1351443	.	.	.	Notes=Lenght129	AL732656,1351314,1351443;HG939456,1351314,1351443;CP007632,1351314,1351443;CP007572,1351314,1351443;CP007571,1351314,1351443;CP007570,1351314,1351443;
CP000114	Mauve	SHARED	693027	704166	.	.	.	Notes=Lenght11139	CP003810,693027,704166;CP011325,693027,704166;CP011326,693027,704166;CP011327,693027,704166;
CP000114	Mauve	SHARED	657283	657822	.	.	.	Notes=Lenght539	CP011326,657283,657822;CP011327,657283,657822;
CP000114	Mauve	SHARED	656828	656926	.	.	.	Notes=Lenght98	CP003810,656828,656926;CP011325,656828,656926;CP011326,656828,656926;CP011327,656828,656926;
CP000114	Mauve	SHARED	657261	657282	.	.	.	Notes=Lenght21	CP003810,657261,657282;CP011325,657261,657282;CP011326,657261,657282;CP011327,657261,657282;
CP000114	Mauve	SHARED	1226697	1226872	.	.	.	Notes=Lenght175	CP003810,1226697,1226872;CP011325,1226697,1226872;CP011326,1226697,1226872;CP011327,1226697,1226872;
CP000114	Mauve	SHARED	690205	691391	.	.	.	Notes=Lenght1186	CP003810,690205,691391;CP011325,690205,691391;CP011326,690205,691391;CP011327,690205,691391;
CP000114	Mauve	SHARED	21248	21269	.	.	.	Notes=Lenght21	CP011327,21248,21269;
CP000114	Mauve	SHARED	604237	605795	.	.	.	Notes=Lenght1558	CP003810,604237,605795;CP011325,604237,605795;CP011326,604237,605795;CP011327,604237,605795;
CP000114	Mauve	SHARED	451699	451749	.	.	.	Notes=Lenght50	CP003810,451699,451749;HG939456,451699,451749;CP007572,451699,451749;CP007571,451699,451749;CP007570,451699,451749;CP011325,451699,451749;CP011326,451699,451749;CP011327,451699,451749;
CP000114	Mauve	SHARED	586126	586265	.	.	.	Notes=Lenght139	CP006910,586126,586265;
CP000114	Mauve	SHARED	146530	146600	.	.	.	Notes=Lenght70	CP003810,146530,146600;CP011325,146530,146600;CP011326,146530,146600;CP011327,146530,146600;
CP000114	Mauve	SHARED	147492	152011	.	.	.	Notes=Lenght4519	CP003810,147492,152011;CP011325,147492,152011;CP011326,147492,152011;CP011327,147492,152011;
CP000114	Mauve	SHARED	2083047	2083237	.	.	.	Notes=Lenght190	HG939456,2083047,2083237;
CP000114	Mauve	SHARED	667975	668212	.	.	.	Notes=Lenght237	CP003810,667975,668212;
CP000114	Mauve	SHARED	746035	746050	.	.	.	Notes=Lenght15	CP003810,746035,746050;HF952104,746035,746050;HF952106,746035,746050;HF952105,746035,746050;HG939456,746035,746050;CP007632,746035,746050;CP010867,746035,746050;CP011325,746035,746050;CP011326,746035,746050;CP010319,746035,746050;
CP000114	Mauve	SHARED	746015	746026	.	.	.	Notes=Lenght11	CP003810,746015,746026;HF952104,746015,746026;HF952106,746015,746026;HF952105,746015,746026;HG939456,746015,746026;CP007632,746015,746026;CP010867,746015,746026;CP011325,746015,746026;CP011326,746015,746026;CP011327,746015,746026;CP010319,746015,746026;
CP000114	Mauve	SHARED	97074	97123	.	.	.	Notes=Lenght49	AL732656,97074,97123;CP003810,97074,97123;CP003919,97074,97123;HF952106,97074,97123;HF952105,97074,97123;CP007482,97074,97123;CP007565,97074,97123;HG939456,97074,97123;CP007632,97074,97123;CP006910,97074,97123;CP007572,97074,97123;CP007571,97074,97123;CP007570,97074,97123;FO393392,97074,97123;CP011325,97074,97123;CP011326,97074,97123;CP011328,97074,97123;CP010319,97074,97123;
CP000114	Mauve	SHARED	362531	362556	.	.	.	Notes=Lenght25	AL732656,362531,362556;CP003919,362531,362556;HF952106,362531,362556;HF952105,362531,362556;CP007482,362531,362556;CP007565,362531,362556;HG939456,362531,362556;CP007632,362531,362556;CP006910,362531,362556;CP007572,362531,362556;CP007571,362531,362556;CP007570,362531,362556;FO393392,362531,362556;CP011325,362531,362556;CP011326,362531,362556;CP011328,362531,362556;CP010319,362531,362556;
CP000114	Mauve	SHARED	362557	362583	.	.	.	Notes=Lenght26	AL732656,362557,362583;CP003919,362557,362583;HF952106,362557,362583;HF952105,362557,362583;CP007482,362557,362583;CP007565,362557,362583;HG939456,362557,362583;CP007632,362557,362583;CP006910,362557,362583;CP007572,362557,362583;CP007571,362557,362583;CP007570,362557,362583;FO393392,362557,362583;CP011325,362557,362583;CP011326,362557,362583;CP011327,362557,362583;CP011328,362557,362583;CP010319…
CP000114	Mauve	SHARED	362929	362986	.	.	.	Notes=Lenght57	AL732656,362929,362986;CP003919,362929,362986;HF952106,362929,362986;HF952105,362929,362986;CP007482,362929,362986;CP007565,362929,362986;HG939456,362929,362986;CP007632,362929,362986;CP006910,362929,362986;CP007572,362929,362986;CP007571,362929,362986;CP007570,362929,362986;FO393392,362929,362986;CP011325,362929,362986;CP011326,362929,362986;CP011328,362929,362986;CP010319,362929,362986;
CP000114	Mauve	SHARED	363075	363086	.	.	.	Notes=Lenght11	AL732656,363075,363086;CP003919,363075,363086;HF952106,363075,363086;HF952105,363075,363086;CP007482,363075,363086;CP007565,363075,363086;HG939456,363075,363086;CP007632,363075,363086;CP006910,363075,363086;CP007572,363075,363086;CP007571,363075,363086;CP007570,363075,363086;FO393392,363075,363086;CP011325,363075,363086;CP011327,363075,363086;CP011328,363075,363086;CP010319,363075,363086;
CP000114	Mauve	SHARED	93386	93788	.	.	.	Notes=Lenght402	AL732656,93386,93788;CP003919,93386,93788;HF952106,93386,93788;HF952105,93386,93788;CP007482,93386,93788;CP007565,93386,93788;HG939456,93386,93788;CP007632,93386,93788;CP006910,93386,93788;CP007572,93386,93788;CP007571,93386,93788;CP007570,93386,93788;FO393392,93386,93788;CP011326,93386,93788;CP011327,93386,93788;CP011328,93386,93788;CP010319,93386,93788;
CP000114	Mauve	SHARED	1484345	1484367	.	.	.	Notes=Lenght22	HF952106,1484345,1484367;
CP000114	Mauve	SHARED	265745	267281	.	.	.	Notes=Lenght1536	CP003810,265745,267281;CP011325,265745,267281;CP011326,265745,267281;CP011327,265745,267281;
CP000114	Mauve	SHARED	359637	359694	.	.	.	Notes=Lenght57	CP011325,359637,359694;CP011327,359637,359694;
CP000114	Mauve	SHARED	584654	584973	.	.	.	Notes=Lenght319	HF952105,584654,584973;
CP000114	Mauve	SHARED	585978	586024	.	.	.	Notes=Lenght46	CP007632,585978,586024;
CP000114	Mauve	SHARED	361654	361753	.	.	.	Notes=Lenght99	AL732656,361654,361753;CP007572,361654,361753;CP007571,361654,361753;CP007570,361654,361753;CP011325,361654,361753;CP011326,361654,361753;CP011327,361654,361753;
CP000114	Mauve	SHARED	450317	450374	.	.	.	Notes=Lenght57	CP003810,450317,450374;HG939456,450317,450374;CP007572,450317,450374;CP007571,450317,450374;CP007570,450317,450374;CP011325,450317,450374;CP011326,450317,450374;CP011327,450317,450374;
CP000114	Mauve	SHARED	450375	450675	.	.	.	Notes=Lenght300	CP003810,450375,450675;CP007572,450375,450675;CP007571,450375,450675;CP007570,450375,450675;CP011325,450375,450675;CP011326,450375,450675;CP011327,450375,450675;
CP000114	Mauve	SHARED	450676	450794	.	.	.	Notes=Lenght118	CP003810,450676,450794;HG939456,450676,450794;CP007572,450676,450794;CP007571,450676,450794;CP007570,450676,450794;CP011325,450676,450794;CP011326,450676,450794;CP011327,450676,450794;
CP000114	Mauve	SHARED	450795	451698	.	.	.	Notes=Lenght903	CP003810,450795,451698;CP007572,450795,451698;CP007571,450795,451698;CP007570,450795,451698;CP011325,450795,451698;CP011326,450795,451698;CP011327,450795,451698;
CP000114	Mauve	SHARED	665225	665239	.	.	.	Notes=Lenght14	CP003810,665225,665239;
CP000114	Mauve	SHARED	360321	360334	.	.	.	Notes=Lenght13	AL732656,360321,360334;CP003810,360321,360334;CP003919,360321,360334;HF952106,360321,360334;HF952105,360321,360334;CP007482,360321,360334;HG939456,360321,360334;CP007632,360321,360334;CP006910,360321,360334;CP007572,360321,360334;CP007571,360321,360334;CP007570,360321,360334;FO393392,360321,360334;CP011325,360321,360334;CP011327,360321,360334;CP011328,360321,360334;CP010319,360321,360334;
CP000114	Mauve	SHARED	362337	362400	.	.	.	Notes=Lenght63	AL732656,362337,362400;CP003919,362337,362400;HF952106,362337,362400;HF952105,362337,362400;CP007482,362337,362400;CP007565,362337,362400;HG939456,362337,362400;CP007632,362337,362400;CP006910,362337,362400;CP007572,362337,362400;CP007571,362337,362400;CP007570,362337,362400;FO393392,362337,362400;CP011325,362337,362400;CP011326,362337,362400;CP011328,362337,362400;CP010319,362337,362400;
CP000114	Mauve	SHARED	507214	508774	.	.	.	Notes=Lenght1560	CP003810,507214,508774;CP011325,507214,508774;CP011326,507214,508774;CP011327,507214,508774;
CP000114	Mauve	SHARED	359695	359776	.	.	.	Notes=Lenght81	CP011325,359695,359776;CP011326,359695,359776;CP011327,359695,359776;
CP000114	Mauve	SHARED	359777	359821	.	.	.	Notes=Lenght44	CP011326,359777,359821;CP011327,359777,359821;
CP000114	Mauve	SHARED	1418850	1419069	.	.	.	Notes=Lenght219	CP003810,1418850,1419069;CP011325,1418850,1419069;CP011326,1418850,1419069;CP011327,1418850,1419069;
CP000114	Mauve	SHARED	1419070	1420074	.	.	.	Notes=Lenght1004	CP003810,1419070,1420074;HG939456,1419070,1420074;CP007632,1419070,1420074;CP011325,1419070,1420074;CP011326,1419070,1420074;CP011327,1419070,1420074;
CP000114	Mauve	SHARED	1420244	1422292	.	.	.	Notes=Lenght2048	CP003810,1420244,1422292;HG939456,1420244,1422292;CP007632,1420244,1422292;CP011325,1420244,1422292;CP011326,1420244,1422292;CP011327,1420244,1422292;
CP000114	Mauve	SHARED	1427336	1427347	.	.	.	Notes=Lenght11	CP003810,1427336,1427347;CP011325,1427336,1427347;CP011326,1427336,1427347;CP011327,1427336,1427347;
CP000114	Mauve	SHARED	1448987	1449030	.	.	.	Notes=Lenght43	AL732656,1448987,1449030;AE009948,1448987,1449030;CP003810,1448987,1449030;CP003919,1448987,1449030;HF952104,1448987,1449030;HF952106,1448987,1449030;HF952105,1448987,1449030;CP007482,1448987,1449030;CP007565,1448987,1449030;HG939456,1448987,1449030;CP007631,1448987,1449030;CP007632,1448987,1449030;CP006910,1448987,1449030;FO393392,1448987,1449030;CP010867,1448987,1449030;CP011325,1448987,1449030…
CP000114	Mauve	SHARED	1471495	1471533	.	.	.	Notes=Lenght38	AE009948,1471495,1471533;CP003810,1471495,1471533;CP003919,1471495,1471533;HF952106,1471495,1471533;HF952105,1471495,1471533;CP007482,1471495,1471533;CP007565,1471495,1471533;CP006910,1471495,1471533;FO393392,1471495,1471533;CP011325,1471495,1471533;CP011326,1471495,1471533;CP011327,1471495,1471533;CP011328,1471495,1471533;CP010319,1471495,1471533;CP012419,1471495,1471533;
CP000114	Mauve	SHARED	1471534	1471566	.	.	.	Notes=Lenght32	AE009948,1471534,1471566;CP003810,1471534,1471566;CP011325,1471534,1471566;CP011326,1471534,1471566;CP011327,1471534,1471566;CP012419,1471534,1471566;
CP000114	Mauve	SHARED	1471567	1471578	.	.	.	Notes=Lenght11	AL732656,1471567,1471578;AE009948,1471567,1471578;CP003810,1471567,1471578;CP003919,1471567,1471578;HF952106,1471567,1471578;HF952105,1471567,1471578;CP007482,1471567,1471578;CP007565,1471567,1471578;CP006910,1471567,1471578;CP007572,1471567,1471578;CP007571,1471567,1471578;CP007570,1471567,1471578;FO393392,1471567,1471578;CP011325,1471567,1471578;CP011326,1471567,1471578;CP011327,1471567,1471578…
CP000114	Mauve	SHARED	1476185	1476245	.	.	.	Notes=Lenght60	AE009948,1476185,1476245;CP003810,1476185,1476245;HF952106,1476185,1476245;HF952105,1476185,1476245;CP007482,1476185,1476245;CP007565,1476185,1476245;FO393392,1476185,1476245;CP011325,1476185,1476245;CP011326,1476185,1476245;CP011327,1476185,1476245;CP011328,1476185,1476245;CP010319,1476185,1476245;CP012419,1476185,1476245;
CP000114	Mauve	SHARED	1484003	1484049	.	.	.	Notes=Lenght46	CP003810,1484003,1484049;HF952104,1484003,1484049;CP010867,1484003,1484049;CP011325,1484003,1484049;CP011327,1484003,1484049;CP012419,1484003,1484049;
CP000114	Mauve	SHARED	1484050	1484095	.	.	.	Notes=Lenght45	AE009948,1484050,1484095;CP003810,1484050,1484095;HF952104,1484050,1484095;CP010867,1484050,1484095;CP011325,1484050,1484095;CP011327,1484050,1484095;CP012419,1484050,1484095;
CP000114	Mauve	SHARED	1484096	1484129	.	.	.	Notes=Lenght33	AE009948,1484096,1484129;CP003810,1484096,1484129;HF952104,1484096,1484129;CP010867,1484096,1484129;CP011325,1484096,1484129;CP011326,1484096,1484129;CP011327,1484096,1484129;CP012419,1484096,1484129;
CP000114	Mauve	SHARED	1484130	1484146	.	.	.	Notes=Lenght16	AE009948,1484130,1484146;CP003810,1484130,1484146;CP011325,1484130,1484146;CP011326,1484130,1484146;CP011327,1484130,1484146;CP012419,1484130,1484146;
CP000114	Mauve	SHARED	1484185	1484201	.	.	.	Notes=Lenght16	AE009948,1484185,1484201;CP003810,1484185,1484201;HF952104,1484185,1484201;CP007631,1484185,1484201;CP010867,1484185,1484201;CP011325,1484185,1484201;CP011326,1484185,1484201;CP011327,1484185,1484201;CP012419,1484185,1484201;
CP000114	Mauve	SHARED	1484202	1484237	.	.	.	Notes=Lenght35	CP003810,1484202,1484237;CP011325,1484202,1484237;CP011326,1484202,1484237;CP011327,1484202,1484237;CP012419,1484202,1484237;
CP000114	Mauve	SHARED	1484238	1484251	.	.	.	Notes=Lenght13	AL732656,1484238,1484251;AE009948,1484238,1484251;CP003810,1484238,1484251;HF952104,1484238,1484251;HF952106,1484238,1484251;CP007631,1484238,1484251;CP006910,1484238,1484251;CP007572,1484238,1484251;CP007571,1484238,1484251;CP007570,1484238,1484251;CP010867,1484238,1484251;CP011325,1484238,1484251;CP011326,1484238,1484251;CP011327,1484238,1484251;CP010319,1484238,1484251;CP012419,1484238,1484251;
CP000114	Mauve	SHARED	1425996	1426094	.	.	.	Notes=Lenght98	CP003810,1425996,1426094;CP003919,1425996,1426094;HF952106,1425996,1426094;HF952105,1425996,1426094;CP007482,1425996,1426094;CP007565,1425996,1426094;HG939456,1425996,1426094;CP007632,1425996,1426094;FO393392,1425996,1426094;CP011325,1425996,1426094;CP011326,1425996,1426094;CP011327,1425996,1426094;CP011328,1425996,1426094;CP010319,1425996,1426094;CP012419,1425996,1426094;
CP000114	Mauve	SHARED	1484804	1484817	.	.	.	Notes=Lenght13	AE009948,1484804,1484817;CP003810,1484804,1484817;HF952104,1484804,1484817;HF952105,1484804,1484817;CP007631,1484804,1484817;CP006910,1484804,1484817;CP010867,1484804,1484817;CP011325,1484804,1484817;CP011326,1484804,1484817;CP011327,1484804,1484817;CP010319,1484804,1484817;CP012419,1484804,1484817;
CP000114	Mauve	SHARED	1484818	1484840	.	.	.	Notes=Lenght22	CP003810,1484818,1484840;HF952104,1484818,1484840;HF952105,1484818,1484840;CP007631,1484818,1484840;CP006910,1484818,1484840;CP010867,1484818,1484840;CP011325,1484818,1484840;CP011326,1484818,1484840;CP011327,1484818,1484840;CP010319,1484818,1484840;CP012419,1484818,1484840;
CP000114	Mauve	SHARED	1484842	1484853	.	.	.	Notes=Lenght11	CP003810,1484842,1484853;HF952105,1484842,1484853;CP006910,1484842,1484853;CP011325,1484842,1484853;CP011326,1484842,1484853;CP011327,1484842,1484853;CP012419,1484842,1484853;
CP000114	Mauve	SHARED	1484854	1484872	.	.	.	Notes=Lenght18	HF952105,1484854,1484872;CP006910,1484854,1484872;CP011325,1484854,1484872;CP011326,1484854,1484872;CP011327,1484854,1484872;CP012419,1484854,1484872;
CP000114	Mauve	SHARED	1484877	1484908	.	.	.	Notes=Lenght31	CP003810,1484877,1484908;CP011325,1484877,1484908;CP011326,1484877,1484908;CP011327,1484877,1484908;CP012419,1484877,1484908;
CP000114	Mauve	SHARED	1484921	1484949	.	.	.	Notes=Lenght28	AL732656,1484921,1484949;CP003810,1484921,1484949;HF952106,1484921,1484949;CP007631,1484921,1484949;CP011325,1484921,1484949;CP011326,1484921,1484949;CP011327,1484921,1484949;CP012419,1484921,1484949;
CP000114	Mauve	SHARED	1484986	1484998	.	.	.	Notes=Lenght12	AL732656,1484986,1484998;CP003810,1484986,1484998;HF952106,1484986,1484998;CP007631,1484986,1484998;CP011325,1484986,1484998;CP011326,1484986,1484998;CP011327,1484986,1484998;CP012419,1484986,1484998;
CP000114	Mauve	SHARED	1484264	1484278	.	.	.	Notes=Lenght14	AL732656,1484264,1484278;HF952106,1484264,1484278;CP007572,1484264,1484278;CP007571,1484264,1484278;CP007570,1484264,1484278;CP010319,1484264,1484278;CP012419,1484264,1484278;
CP000114	Mauve	SHARED	1484279	1484306	.	.	.	Notes=Lenght27	AL732656,1484279,1484306;HF952106,1484279,1484306;CP007572,1484279,1484306;CP007571,1484279,1484306;CP007570,1484279,1484306;CP012419,1484279,1484306;
CP000114	Mauve	SHARED	1484307	1484344	.	.	.	Notes=Lenght37	HF952106,1484307,1484344;CP012419,1484307,1484344;
CP000114	Mauve	SHARED	1484380	1484411	.	.	.	Notes=Lenght31	CP012419,1484380,1484411;
CP000114	Mauve	SHARED	1484412	1484444	.	.	.	Notes=Lenght32	AL732656,1484412,1484444;CP007572,1484412,1484444;CP007571,1484412,1484444;CP007570,1484412,1484444;CP012419,1484412,1484444;
CP000114	Mauve	SHARED	1484445	1484457	.	.	.	Notes=Lenght12	AL732656,1484445,1484457;CP007572,1484445,1484457;CP012419,1484445,1484457;
CP000114	Mauve	SHARED	1484459	1484480	.	.	.	Notes=Lenght21	AL732656,1484459,1484480;CP007572,1484459,1484480;CP007570,1484459,1484480;CP012419,1484459,1484480;
CP000114	Mauve	SHARED	1484483	1484524	.	.	.	Notes=Lenght41	CP007572,1484483,1484524;CP007571,1484483,1484524;CP007570,1484483,1484524;CP012419,1484483,1484524;
CP000114	Mauve	SHARED	1484526	1484550	.	.	.	Notes=Lenght24	AL732656,1484526,1484550;CP007572,1484526,1484550;CP007571,1484526,1484550;CP007570,1484526,1484550;CP012419,1484526,1484550;
CP000114	Mauve	SHARED	1484556	1484712	.	.	.	Notes=Lenght156	CP012419,1484556,1484712;
CP000114	Mauve	SHARED	1484713	1484790	.	.	.	Notes=Lenght77	CP012419,1484713,1484790;
CP000114	Mauve	SHARED	569099	569487	.	.	.	Notes=Lenght388	CP007572,569099,569487;CP007571,569099,569487;CP007570,569099,569487;CP012419,569099,569487;
CP000114	Mauve	SHARED	568012	569098	.	.	.	Notes=Lenght1086	CP007572,568012,569098;CP007571,568012,569098;CP012419,568012,569098;
CP000114	Mauve	SHARED	567628	568011	.	.	.	Notes=Lenght383	CP007572,567628,568011;CP007571,567628,568011;CP007570,567628,568011;CP012419,567628,568011;
CP000114	Mauve	SHARED	565260	567627	.	.	.	Notes=Lenght2367	CP007572,565260,567627;CP007571,565260,567627;CP012419,565260,567627;
CP000114	Mauve	SHARED	565130	565259	.	.	.	Notes=Lenght129	CP007572,565130,565259;CP007571,565130,565259;CP007570,565130,565259;CP012419,565130,565259;
CP000114	Mauve	SHARED	563895	565129	.	.	.	Notes=Lenght1234	CP007572,563895,565129;CP007571,563895,565129;CP012419,563895,565129;
CP000114	Mauve	SHARED	563693	563894	.	.	.	Notes=Lenght201	CP007572,563693,563894;CP007571,563693,563894;CP007570,563693,563894;CP012419,563693,563894;
CP000114	Mauve	SHARED	563653	563692	.	.	.	Notes=Lenght39	CP007572,563653,563692;CP007571,563653,563692;CP012419,563653,563692;
CP000114	Mauve	SHARED	563593	563652	.	.	.	Notes=Lenght59	CP007572,563593,563652;CP007571,563593,563652;CP007570,563593,563652;CP012419,563593,563652;
CP000114	Mauve	SHARED	563523	563592	.	.	.	Notes=Lenght69	CP007572,563523,563592;CP007571,563523,563592;CP012419,563523,563592;
CP000114	Mauve	SHARED	563494	563522	.	.	.	Notes=Lenght28	CP007572,563494,563522;CP007571,563494,563522;CP007570,563494,563522;CP012419,563494,563522;
CP000114	Mauve	SHARED	563102	563196	.	.	.	Notes=Lenght94	CP007572,563102,563196;CP007571,563102,563196;CP007570,563102,563196;CP012419,563102,563196;
CP000114	Mauve	SHARED	562924	563101	.	.	.	Notes=Lenght177	CP007572,562924,563101;CP007571,562924,563101;CP012419,562924,563101;
CP000114	Mauve	SHARED	562790	562923	.	.	.	Notes=Lenght133	CP007572,562790,562923;CP007571,562790,562923;CP007570,562790,562923;CP012419,562790,562923;
CP000114	Mauve	SHARED	562762	562789	.	.	.	Notes=Lenght27	CP007572,562762,562789;CP007571,562762,562789;CP012419,562762,562789;
CP000114	Mauve	SHARED	562639	562761	.	.	.	Notes=Lenght122	CP007572,562639,562761;CP007571,562639,562761;CP007570,562639,562761;CP012419,562639,562761;
CP000114	Mauve	SHARED	562615	562638	.	.	.	Notes=Lenght23	CP007572,562615,562638;CP007571,562615,562638;CP012419,562615,562638;
CP000114	Mauve	SHARED	562555	562614	.	.	.	Notes=Lenght59	CP007572,562555,562614;CP007571,562555,562614;CP007570,562555,562614;CP012419,562555,562614;
CP000114	Mauve	SHARED	561959	562554	.	.	.	Notes=Lenght595	CP012419,561959,562554;
CP000114	Mauve	SHARED	575127	580292	.	.	.	Notes=Lenght5165	CP007572,575127,580292;CP007571,575127,580292;CP007570,575127,580292;CP012419,575127,580292;
CP000114	Mauve	SHARED	574946	575126	.	.	.	Notes=Lenght180	CP007572,574946,575126;CP007571,574946,575126;CP012419,574946,575126;
CP000114	Mauve	SHARED	574705	574945	.	.	.	Notes=Lenght240	CP007572,574705,574945;CP007571,574705,574945;CP007570,574705,574945;CP012419,574705,574945;
CP000114	Mauve	SHARED	574544	574704	.	.	.	Notes=Lenght160	CP007572,574544,574704;CP007571,574544,574704;CP012419,574544,574704;
CP000114	Mauve	SHARED	574324	574543	.	.	.	Notes=Lenght219	CP007572,574324,574543;CP007571,574324,574543;CP007570,574324,574543;CP012419,574324,574543;
CP000114	Mauve	SHARED	573174	574323	.	.	.	Notes=Lenght1149	CP007572,573174,574323;CP007571,573174,574323;CP012419,573174,574323;
CP000114	Mauve	SHARED	573160	573173	.	.	.	Notes=Lenght13	CP007572,573160,573173;CP012419,573160,573173;
CP000114	Mauve	SHARED	573077	573159	.	.	.	Notes=Lenght82	CP007572,573077,573159;CP007571,573077,573159;CP012419,573077,573159;
CP000114	Mauve	SHARED	572742	573076	.	.	.	Notes=Lenght334	CP007572,572742,573076;CP007571,572742,573076;CP007570,572742,573076;CP012419,572742,573076;
CP000114	Mauve	SHARED	572626	572741	.	.	.	Notes=Lenght115	CP007571,572626,572741;CP007570,572626,572741;CP012419,572626,572741;
CP000114	Mauve	SHARED	572423	572623	.	.	.	Notes=Lenght200	CP007572,572423,572623;CP012419,572423,572623;
CP000114	Mauve	SHARED	572314	572422	.	.	.	Notes=Lenght108	CP007571,572314,572422;CP012419,572314,572422;
CP000114	Mauve	SHARED	571900	572313	.	.	.	Notes=Lenght413	CP007572,571900,572313;CP007571,571900,572313;CP012419,571900,572313;
CP000114	Mauve	SHARED	571775	571899	.	.	.	Notes=Lenght124	CP007572,571775,571899;CP007571,571775,571899;CP007570,571775,571899;CP012419,571775,571899;
CP000114	Mauve	SHARED	569913	571774	.	.	.	Notes=Lenght1861	CP007572,569913,571774;CP007571,569913,571774;CP012419,569913,571774;
CP000114	Mauve	SHARED	569876	569912	.	.	.	Notes=Lenght36	CP007572,569876,569912;CP012419,569876,569912;
CP000114	Mauve	SHARED	569491	569875	.	.	.	Notes=Lenght384	CP012419,569491,569875;
CP000114	Mauve	SHARED	1301190	1301315	.	.	.	Notes=Lenght125	AL732656,1301190,1301315;AE009948,1301190,1301315;HG939456,1301190,1301315;CP007631,1301190,1301315;CP007632,1301190,1301315;CP007572,1301190,1301315;CP007571,1301190,1301315;CP007570,1301190,1301315;CP011329,1301190,1301315;CP012419,1301190,1301315;
CP000114	Mauve	SHARED	1314777	1314840	.	.	.	Notes=Lenght63	AL732656,1314777,1314840;AE009948,1314777,1314840;CP003810,1314777,1314840;HF952106,1314777,1314840;CP007482,1314777,1314840;CP007565,1314777,1314840;CP007572,1314777,1314840;CP007571,1314777,1314840;CP007570,1314777,1314840;FO393392,1314777,1314840;CP011325,1314777,1314840;CP011326,1314777,1314840;CP011327,1314777,1314840;CP011328,1314777,1314840;CP011329,1314777,1314840;CP010319,1314777,1314840…
CP000114	Mauve	SHARED	1315239	1315727	.	.	.	Notes=Lenght488	AL732656,1315239,1315727;CP003810,1315239,1315727;CP007572,1315239,1315727;CP007571,1315239,1315727;CP007570,1315239,1315727;CP011325,1315239,1315727;CP011326,1315239,1315727;CP011327,1315239,1315727;CP012419,1315239,1315727;
CP000114	Mauve	SHARED	1993602	1993625	.	.	.	Notes=Lenght23	AL732656,1993602,1993625;AE009948,1993602,1993625;CP003810,1993602,1993625;HF952104,1993602,1993625;HF952106,1993602,1993625;HG939456,1993602,1993625;CP007631,1993602,1993625;CP007632,1993602,1993625;CP006910,1993602,1993625;CP007572,1993602,1993625;CP007571,1993602,1993625;CP007570,1993602,1993625;CP010867,1993602,1993625;CP011325,1993602,1993625;CP011326,1993602,1993625;CP011327,1993602,1993625…
CP000114	Mauve	SHARED	1993678	1993690	.	.	.	Notes=Lenght12	AL732656,1993678,1993690;AE009948,1993678,1993690;CP003810,1993678,1993690;HF952104,1993678,1993690;HF952106,1993678,1993690;HF952105,1993678,1993690;HG939456,1993678,1993690;CP007631,1993678,1993690;CP007632,1993678,1993690;CP006910,1993678,1993690;CP007572,1993678,1993690;CP007571,1993678,1993690;CP007570,1993678,1993690;CP010867,1993678,1993690;CP011325,1993678,1993690;CP011326,1993678,1993690…
CP000114	Mauve	SHARED	1993691	1993716	.	.	.	Notes=Lenght25	AL732656,1993691,1993716;AE009948,1993691,1993716;CP003810,1993691,1993716;HF952104,1993691,1993716;HF952106,1993691,1993716;HF952105,1993691,1993716;CP007631,1993691,1993716;CP007632,1993691,1993716;CP006910,1993691,1993716;CP007572,1993691,1993716;CP007571,1993691,1993716;CP007570,1993691,1993716;CP010867,1993691,1993716;CP011325,1993691,1993716;CP011326,1993691,1993716;CP011327,1993691,1993716…
CP000114	Mauve	SHARED	1993719	1993730	.	.	.	Notes=Lenght11	AE009948,1993719,1993730;CP003810,1993719,1993730;HF952104,1993719,1993730;CP007631,1993719,1993730;CP007632,1993719,1993730;CP006910,1993719,1993730;CP007572,1993719,1993730;CP007571,1993719,1993730;CP007570,1993719,1993730;CP010867,1993719,1993730;CP011325,1993719,1993730;CP011326,1993719,1993730;CP011327,1993719,1993730;CP011329,1993719,1993730;CP012419,1993719,1993730;
CP000114	Mauve	SHARED	1993731	1993749	.	.	.	Notes=Lenght18	AL732656,1993731,1993749;AE009948,1993731,1993749;CP003810,1993731,1993749;HF952104,1993731,1993749;HF952106,1993731,1993749;CP007631,1993731,1993749;CP007632,1993731,1993749;CP006910,1993731,1993749;CP007572,1993731,1993749;CP007571,1993731,1993749;CP007570,1993731,1993749;CP010867,1993731,1993749;CP011325,1993731,1993749;CP011326,1993731,1993749;CP011327,1993731,1993749;CP011329,1993731,1993749…
CP000114	Mauve	SHARED	1957234	1957246	.	.	.	Notes=Lenght12	CP003810,1957234,1957246;CP011325,1957234,1957246;CP011326,1957234,1957246;CP011327,1957234,1957246;CP012419,1957234,1957246;
CP000114	Mauve	SHARED	1957247	1957295	.	.	.	Notes=Lenght48	CP003810,1957247,1957295;CP003919,1957247,1957295;CP007482,1957247,1957295;CP007565,1957247,1957295;CP006910,1957247,1957295;FO393392,1957247,1957295;CP011325,1957247,1957295;CP011326,1957247,1957295;CP011327,1957247,1957295;CP011328,1957247,1957295;CP012419,1957247,1957295;
CP000114	Mauve	SHARED	1957296	1957326	.	.	.	Notes=Lenght30	CP003810,1957296,1957326;CP011325,1957296,1957326;CP011326,1957296,1957326;CP011327,1957296,1957326;CP012419,1957296,1957326;
CP000114	Mauve	SHARED	1957327	1957499	.	.	.	Notes=Lenght172	CP003810,1957327,1957499;HG939456,1957327,1957499;CP007632,1957327,1957499;CP011325,1957327,1957499;CP011326,1957327,1957499;CP011327,1957327,1957499;CP012419,1957327,1957499;
CP000114	Mauve	SHARED	1957500	1957516	.	.	.	Notes=Lenght16	CP003810,1957500,1957516;CP011325,1957500,1957516;CP011326,1957500,1957516;CP011327,1957500,1957516;CP012419,1957500,1957516;
CP000114	Mauve	SHARED	1957517	1957599	.	.	.	Notes=Lenght82	CP003810,1957517,1957599;CP003919,1957517,1957599;CP007482,1957517,1957599;CP007565,1957517,1957599;CP006910,1957517,1957599;FO393392,1957517,1957599;CP011325,1957517,1957599;CP011326,1957517,1957599;CP011327,1957517,1957599;CP011328,1957517,1957599;CP012419,1957517,1957599;
CP000114	Mauve	SHARED	1957604	1957962	.	.	.	Notes=Lenght358	AL732656,1957604,1957962;AE009948,1957604,1957962;CP003810,1957604,1957962;CP003919,1957604,1957962;HF952106,1957604,1957962;HF952105,1957604,1957962;CP007482,1957604,1957962;CP007565,1957604,1957962;HG939456,1957604,1957962;CP007631,1957604,1957962;CP007632,1957604,1957962;CP006910,1957604,1957962;CP007572,1957604,1957962;CP007571,1957604,1957962;CP007570,1957604,1957962;FO393392,1957604,1957962…
CP000114	Mauve	SHARED	1993552	1993572	.	.	.	Notes=Lenght20	AE009948,1993552,1993572;CP003810,1993552,1993572;HF952104,1993552,1993572;HF952105,1993552,1993572;HG939456,1993552,1993572;CP007631,1993552,1993572;CP007632,1993552,1993572;CP006910,1993552,1993572;CP007572,1993552,1993572;CP007571,1993552,1993572;CP007570,1993552,1993572;CP010867,1993552,1993572;CP011325,1993552,1993572;CP011326,1993552,1993572;CP011327,1993552,1993572;CP011329,1993552,1993572…
CP000114	Mauve	SHARED	1993573	1993585	.	.	.	Notes=Lenght12	AL732656,1993573,1993585;AE009948,1993573,1993585;CP003810,1993573,1993585;HF952104,1993573,1993585;HF952105,1993573,1993585;HG939456,1993573,1993585;CP007631,1993573,1993585;CP007632,1993573,1993585;CP006910,1993573,1993585;CP007572,1993573,1993585;CP007571,1993573,1993585;CP007570,1993573,1993585;CP010867,1993573,1993585;CP011325,1993573,1993585;CP011326,1993573,1993585;CP011327,1993573,1993585…
CP000114	Mauve	SHARED	2073375	2073977	.	.	.	Notes=Lenght602	CP007631,2073375,2073977;CP012419,2073375,2073977;
CP000114	Mauve	SHARED	2075225	2075303	.	.	.	Notes=Lenght78	CP012419,2075225,2075303;
CP000114	Mauve	SHARED	2075418	2076918	.	.	.	Notes=Lenght1500	CP012419,2075418,2076918;
CP000114	Mauve	SHARED	2076919	2076931	.	.	.	Notes=Lenght12	CP007631,2076919,2076931;CP012419,2076919,2076931;
CP000114	Mauve	SHARED	2083238	2083428	.	.	.	Notes=Lenght190	HG939456,2083238,2083428;CP007631,2083238,2083428;CP012419,2083238,2083428;
CP000114	Mauve	SHARED	2083595	2083673	.	.	.	Notes=Lenght78	HG939456,2083595,2083673;CP007631,2083595,2083673;CP012419,2083595,2083673;
CP000114	Mauve	SHARED	2083674	2084321	.	.	.	Notes=Lenght647	HG939456,2083674,2084321;CP007631,2083674,2084321;CP012419,2083674,2084321;
CP000114	Mauve	SHARED	2084609	2084918	.	.	.	Notes=Lenght309	HG939456,2084609,2084918;CP007631,2084609,2084918;CP012419,2084609,2084918;
CP000114	Mauve	SHARED	2084919	2084935	.	.	.	Notes=Lenght16	HF952105,2084919,2084935;HG939456,2084919,2084935;CP007631,2084919,2084935;CP012419,2084919,2084935;
CP000114	Mauve	SHARED	2097623	2097652	.	.	.	Notes=Lenght29	AL732656,2097623,2097652;AE009948,2097623,2097652;CP003810,2097623,2097652;CP003919,2097623,2097652;HF952106,2097623,2097652;HF952105,2097623,2097652;CP007482,2097623,2097652;CP007565,2097623,2097652;HG939456,2097623,2097652;CP007632,2097623,2097652;CP006910,2097623,2097652;CP007572,2097623,2097652;CP007571,2097623,2097652;CP007570,2097623,2097652;FO393392,2097623,2097652;CP011325,2097623,2097652…
CP000114	Mauve	SHARED	2127817	2127839	.	.	.	Notes=Lenght22	CP003810,2127817,2127839;CP011325,2127817,2127839;CP011326,2127817,2127839;CP011327,2127817,2127839;CP012419,2127817,2127839;
CP000114	Mauve	SHARED	2051860	2051883	.	.	.	Notes=Lenght23	CP003810,2051860,2051883;CP006910,2051860,2051883;CP011325,2051860,2051883;CP011326,2051860,2051883;CP011327,2051860,2051883;CP012419,2051860,2051883;
CP000114	Mauve	SHARED	2051884	2052051	.	.	.	Notes=Lenght167	CP003810,2051884,2052051;CP011325,2051884,2052051;CP011326,2051884,2052051;CP011327,2051884,2052051;CP012419,2051884,2052051;
CP000114	Mauve	SHARED	2044435	2045248	.	.	.	Notes=Lenght813	HG939456,2044435,2045248;CP007632,2044435,2045248;CP012419,2044435,2045248;
CP000114	Mauve	SHARED	2045370	2045416	.	.	.	Notes=Lenght46	HF952104,2045370,2045416;CP010867,2045370,2045416;CP012419,2045370,2045416;
CP000114	Mauve	SHARED	2052052	2052151	.	.	.	Notes=Lenght99	CP003810,2052052,2052151;CP011325,2052052,2052151;CP011326,2052052,2052151;CP011327,2052052,2052151;CP012419,2052052,2052151;
CP000114	Mauve	SHARED	2052156	2052173	.	.	.	Notes=Lenght17	AE009948,2052156,2052173;CP003810,2052156,2052173;CP007572,2052156,2052173;CP007571,2052156,2052173;CP007570,2052156,2052173;CP011325,2052156,2052173;CP011326,2052156,2052173;CP011327,2052156,2052173;CP011329,2052156,2052173;CP012419,2052156,2052173;
CP000114	Mauve	SHARED	1745977	1746011	.	.	.	Notes=Lenght34	CP003810,1745977,1746011;HF952104,1745977,1746011;HF952106,1745977,1746011;HF952105,1745977,1746011;HG939456,1745977,1746011;CP007632,1745977,1746011;CP010867,1745977,1746011;CP011325,1745977,1746011;CP011326,1745977,1746011;CP011327,1745977,1746011;CP012419,1745977,1746011;
CP000114	Mauve	SHARED	1746012	1746048	.	.	.	Notes=Lenght36	CP003810,1746012,1746048;HF952104,1746012,1746048;HF952106,1746012,1746048;HF952105,1746012,1746048;HG939456,1746012,1746048;CP007632,1746012,1746048;CP010867,1746012,1746048;CP011325,1746012,1746048;CP011326,1746012,1746048;CP011327,1746012,1746048;CP012419,1746012,1746048;
CP000114	Mauve	SHARED	1746049	1746075	.	.	.	Notes=Lenght26	CP003810,1746049,1746075;HF952104,1746049,1746075;HF952106,1746049,1746075;HF952105,1746049,1746075;CP007632,1746049,1746075;CP010867,1746049,1746075;CP011325,1746049,1746075;CP011326,1746049,1746075;CP011327,1746049,1746075;CP012419,1746049,1746075;
CP000114	Mauve	SHARED	1746076	1746135	.	.	.	Notes=Lenght59	CP003810,1746076,1746135;HF952106,1746076,1746135;HF952105,1746076,1746135;CP007632,1746076,1746135;CP011325,1746076,1746135;CP011326,1746076,1746135;CP011327,1746076,1746135;CP012419,1746076,1746135;
CP000114	Mauve	SHARED	1746136	1746207	.	.	.	Notes=Lenght71	CP003810,1746136,1746207;HF952106,1746136,1746207;HF952105,1746136,1746207;CP007631,1746136,1746207;CP007632,1746136,1746207;CP011325,1746136,1746207;CP011326,1746136,1746207;CP011327,1746136,1746207;CP012419,1746136,1746207;
CP000114	Mauve	SHARED	1746208	1746234	.	.	.	Notes=Lenght26	CP003810,1746208,1746234;HF952106,1746208,1746234;HF952105,1746208,1746234;HG939456,1746208,1746234;CP007631,1746208,1746234;CP007632,1746208,1746234;CP011325,1746208,1746234;CP011326,1746208,1746234;CP011327,1746208,1746234;CP012419,1746208,1746234;
CP000114	Mauve	SHARED	1746235	1746276	.	.	.	Notes=Lenght41	CP003810,1746235,1746276;HF952104,1746235,1746276;HF952106,1746235,1746276;HF952105,1746235,1746276;HG939456,1746235,1746276;CP007631,1746235,1746276;CP007632,1746235,1746276;CP010867,1746235,1746276;CP011325,1746235,1746276;CP011326,1746235,1746276;CP011327,1746235,1746276;CP012419,1746235,1746276;
CP000114	Mauve	SHARED	1746277	1746294	.	.	.	Notes=Lenght17	CP003810,1746277,1746294;HF952104,1746277,1746294;HF952106,1746277,1746294;HF952105,1746277,1746294;HG939456,1746277,1746294;CP007632,1746277,1746294;CP010867,1746277,1746294;CP011325,1746277,1746294;CP011326,1746277,1746294;CP011327,1746277,1746294;CP012419,1746277,1746294;
CP000114	Mauve	SHARED	1746298	1746313	.	.	.	Notes=Lenght15	CP003810,1746298,1746313;HF952106,1746298,1746313;HF952105,1746298,1746313;HG939456,1746298,1746313;CP007632,1746298,1746313;CP011325,1746298,1746313;CP011326,1746298,1746313;CP011327,1746298,1746313;CP012419,1746298,1746313;
CP000114	Mauve	SHARED	1746314	1746346	.	.	.	Notes=Lenght32	HF952106,1746314,1746346;HF952105,1746314,1746346;HG939456,1746314,1746346;CP007632,1746314,1746346;CP011325,1746314,1746346;CP011326,1746314,1746346;CP011327,1746314,1746346;CP012419,1746314,1746346;
CP000114	Mauve	SHARED	1746347	1746397	.	.	.	Notes=Lenght50	HF952106,1746347,1746397;HF952105,1746347,1746397;CP007632,1746347,1746397;CP011325,1746347,1746397;CP011326,1746347,1746397;CP011327,1746347,1746397;CP012419,1746347,1746397;
CP000114	Mauve	SHARED	1746398	1746435	.	.	.	Notes=Lenght37	HF952105,1746398,1746435;CP007632,1746398,1746435;CP011325,1746398,1746435;CP011326,1746398,1746435;CP011327,1746398,1746435;CP012419,1746398,1746435;
CP000114	Mauve	SHARED	1746436	1746456	.	.	.	Notes=Lenght20	HF952105,1746436,1746456;CP007631,1746436,1746456;CP007632,1746436,1746456;CP011325,1746436,1746456;CP011326,1746436,1746456;CP011327,1746436,1746456;CP012419,1746436,1746456;
CP000114	Mauve	SHARED	1758881	1758961	.	.	.	Notes=Lenght80	CP003810,1758881,1758961;CP007631,1758881,1758961;CP011325,1758881,1758961;CP011326,1758881,1758961;CP011327,1758881,1758961;CP012419,1758881,1758961;
CP000114	Mauve	SHARED	1851346	1851366	.	.	.	Notes=Lenght20	AL732656,1851346,1851366;AE009948,1851346,1851366;CP003810,1851346,1851366;CP003919,1851346,1851366;HF952106,1851346,1851366;HF952105,1851346,1851366;CP007482,1851346,1851366;CP007565,1851346,1851366;HG939456,1851346,1851366;CP007632,1851346,1851366;CP006910,1851346,1851366;CP007572,1851346,1851366;CP007571,1851346,1851366;CP007570,1851346,1851366;FO393392,1851346,1851366;CP011325,1851346,1851366…
CP000114	Mauve	SHARED	1862717	1862727	.	.	.	Notes=Lenght10	AE009948,1862717,1862727;CP003810,1862717,1862727;CP003919,1862717,1862727;HF952106,1862717,1862727;HF952105,1862717,1862727;CP007482,1862717,1862727;CP007565,1862717,1862727;HG939456,1862717,1862727;CP007632,1862717,1862727;FO393392,1862717,1862727;CP011325,1862717,1862727;CP011326,1862717,1862727;CP011327,1862717,1862727;CP011328,1862717,1862727;CP011329,1862717,1862727;CP010319,1862717,1862727…
CP000114	Mauve	SHARED	1485008	1485103	.	.	.	Notes=Lenght95	AL732656,1485008,1485103;CP003810,1485008,1485103;CP011325,1485008,1485103;CP011326,1485008,1485103;CP011327,1485008,1485103;CP012419,1485008,1485103;
CP000114	Mauve	SHARED	1485104	1485125	.	.	.	Notes=Lenght21	AL732656,1485104,1485125;CP003810,1485104,1485125;CP007572,1485104,1485125;CP007571,1485104,1485125;CP007570,1485104,1485125;CP011325,1485104,1485125;CP011326,1485104,1485125;CP011327,1485104,1485125;CP012419,1485104,1485125;
CP000114	Mauve	SHARED	1485127	1485173	.	.	.	Notes=Lenght46	CP012419,1485127,1485173;
CP000114	Mauve	SHARED	1485174	1485193	.	.	.	Notes=Lenght19	AL732656,1485174,1485193;CP007572,1485174,1485193;CP007571,1485174,1485193;CP007570,1485174,1485193;CP012419,1485174,1485193;
CP000114	Mauve	SHARED	1485194	1485256	.	.	.	Notes=Lenght62	AL732656,1485194,1485256;CP012419,1485194,1485256;
CP000114	Mauve	SHARED	1485257	1485319	.	.	.	Notes=Lenght62	CP012419,1485257,1485319;
CP000114	Mauve	SHARED	1945373	1945890	.	.	.	Notes=Lenght517	AL732656,1945373,1945890;CP003810,1945373,1945890;CP011325,1945373,1945890;CP011326,1945373,1945890;CP011327,1945373,1945890;CP012419,1945373,1945890;
CP000114	Mauve	SHARED	1945891	1946045	.	.	.	Notes=Lenght154	AL732656,1945891,1946045;CP003810,1945891,1946045;HF952106,1945891,1946045;CP011325,1945891,1946045;CP011326,1945891,1946045;CP011327,1945891,1946045;CP012419,1945891,1946045;
CP000114	Mauve	SHARED	1946046	1946607	.	.	.	Notes=Lenght561	AL732656,1946046,1946607;CP003810,1946046,1946607;CP011325,1946046,1946607;CP011326,1946046,1946607;CP011327,1946046,1946607;CP012419,1946046,1946607;
CP000114	Mauve	SHARED	1946608	1948588	.	.	.	Notes=Lenght1980	CP003810,1946608,1948588;CP011325,1946608,1948588;CP011326,1946608,1948588;CP011327,1946608,1948588;CP012419,1946608,1948588;
CP000114	Mauve	SHARED	1951881	1952520	.	.	.	Notes=Lenght639	CP003810,1951881,1952520;CP011325,1951881,1952520;CP011326,1951881,1952520;CP011327,1951881,1952520;CP012419,1951881,1952520;
CP000114	Mauve	SHARED	1954637	1954684	.	.	.	Notes=Lenght47	AL732656,1954637,1954684;CP003810,1954637,1954684;CP007631,1954637,1954684;CP011325,1954637,1954684;CP011326,1954637,1954684;CP011327,1954637,1954684;CP012419,1954637,1954684;
CP000114	Mauve	SHARED	1954685	1954964	.	.	.	Notes=Lenght279	AL732656,1954685,1954964;CP003810,1954685,1954964;CP007631,1954685,1954964;CP007572,1954685,1954964;CP007571,1954685,1954964;CP007570,1954685,1954964;CP011325,1954685,1954964;CP011326,1954685,1954964;CP011327,1954685,1954964;CP012419,1954685,1954964;
CP000114	Mauve	SHARED	1954965	1954992	.	.	.	Notes=Lenght27	AL732656,1954965,1954992;CP003810,1954965,1954992;CP007572,1954965,1954992;CP007571,1954965,1954992;CP007570,1954965,1954992;CP011325,1954965,1954992;CP011326,1954965,1954992;CP011327,1954965,1954992;CP012419,1954965,1954992;
CP000114	Mauve	SHARED	1954993	1955109	.	.	.	Notes=Lenght116	AL732656,1954993,1955109;CP003810,1954993,1955109;CP007631,1954993,1955109;CP007572,1954993,1955109;CP007571,1954993,1955109;CP007570,1954993,1955109;CP011325,1954993,1955109;CP011326,1954993,1955109;CP011327,1954993,1955109;CP012419,1954993,1955109;
CP000114	Mauve	SHARED	1955110	1955566	.	.	.	Notes=Lenght456	CP003810,1955110,1955566;CP007631,1955110,1955566;CP011325,1955110,1955566;CP011326,1955110,1955566;CP011327,1955110,1955566;CP012419,1955110,1955566;
CP000114	Mauve	SHARED	1955567	1955619	.	.	.	Notes=Lenght52	CP003810,1955567,1955619;CP011325,1955567,1955619;CP011326,1955567,1955619;CP011327,1955567,1955619;CP012419,1955567,1955619;
CP000114	Mauve	SHARED	1955620	1956186	.	.	.	Notes=Lenght566	CP003810,1955620,1956186;HG939456,1955620,1956186;CP007632,1955620,1956186;CP011325,1955620,1956186;CP011326,1955620,1956186;CP011327,1955620,1956186;CP012419,1955620,1956186;
CP000114	Mauve	SHARED	1956187	1956982	.	.	.	Notes=Lenght795	CP003810,1956187,1956982;HG939456,1956187,1956982;CP007632,1956187,1956982;CP011325,1956187,1956982;CP011326,1956187,1956982;CP011327,1956187,1956982;CP012419,1956187,1956982;
CP000114	Mauve	SHARED	1956983	1957015	.	.	.	Notes=Lenght32	CP003810,1956983,1957015;CP011325,1956983,1957015;CP011326,1956983,1957015;CP011327,1956983,1957015;CP012419,1956983,1957015;
CP000114	Mauve	SHARED	1957016	1957059	.	.	.	Notes=Lenght43	CP003810,1957016,1957059;HG939456,1957016,1957059;CP007632,1957016,1957059;CP011325,1957016,1957059;CP011326,1957016,1957059;CP011327,1957016,1957059;CP012419,1957016,1957059;
CP000114	Mauve	SHARED	1957068	1957132	.	.	.	Notes=Lenght64	CP003810,1957068,1957132;CP003919,1957068,1957132;CP007482,1957068,1957132;CP007565,1957068,1957132;CP006910,1957068,1957132;FO393392,1957068,1957132;CP011325,1957068,1957132;CP011326,1957068,1957132;CP011327,1957068,1957132;CP011328,1957068,1957132;CP012419,1957068,1957132;
CP000114	Mauve	SHARED	1957133	1957224	.	.	.	Notes=Lenght91	CP003810,1957133,1957224;HG939456,1957133,1957224;CP007632,1957133,1957224;CP011325,1957133,1957224;CP011326,1957133,1957224;CP011327,1957133,1957224;CP012419,1957133,1957224;
CP000114	Mauve	SHARED	1862728	1863129	.	.	.	Notes=Lenght401	AL732656,1862728,1863129;AE009948,1862728,1863129;CP003810,1862728,1863129;CP003919,1862728,1863129;HF952106,1862728,1863129;HF952105,1862728,1863129;CP007482,1862728,1863129;CP007565,1862728,1863129;HG939456,1862728,1863129;CP007632,1862728,1863129;CP007572,1862728,1863129;CP007571,1862728,1863129;CP007570,1862728,1863129;FO393392,1862728,1863129;CP011325,1862728,1863129;CP011326,1862728,1863129…
CP000114	Mauve	SHARED	1936703	1936797	.	.	.	Notes=Lenght94	AL732656,1936703,1936797;AE009948,1936703,1936797;CP003810,1936703,1936797;HF952105,1936703,1936797;HG939456,1936703,1936797;CP007632,1936703,1936797;CP011325,1936703,1936797;CP011326,1936703,1936797;CP011327,1936703,1936797;CP011329,1936703,1936797;CP012419,1936703,1936797;
CP000114	Mauve	SHARED	1939095	1939136	.	.	.	Notes=Lenght41	AL732656,1939095,1939136;AE009948,1939095,1939136;CP003810,1939095,1939136;HG939456,1939095,1939136;CP006910,1939095,1939136;CP007572,1939095,1939136;CP007571,1939095,1939136;CP007570,1939095,1939136;CP011325,1939095,1939136;CP011326,1939095,1939136;CP011327,1939095,1939136;CP012419,1939095,1939136;
CP000114	Mauve	SHARED	1939139	1939391	.	.	.	Notes=Lenght252	CP003810,1939139,1939391;CP011325,1939139,1939391;CP011326,1939139,1939391;CP011327,1939139,1939391;CP012419,1939139,1939391;
CP000114	Mauve	SHARED	1939392	1939507	.	.	.	Notes=Lenght115	AE009948,1939392,1939507;CP003810,1939392,1939507;CP011325,1939392,1939507;CP011326,1939392,1939507;CP011327,1939392,1939507;CP012419,1939392,1939507;
CP000114	Mauve	SHARED	1939508	1940884	.	.	.	Notes=Lenght1376	CP003810,1939508,1940884;CP011325,1939508,1940884;CP011326,1939508,1940884;CP011327,1939508,1940884;CP012419,1939508,1940884;
CP000114	Mauve	SHARED	1940885	1941680	.	.	.	Notes=Lenght795	AE009948,1940885,1941680;CP003810,1940885,1941680;CP011325,1940885,1941680;CP011326,1940885,1941680;CP011327,1940885,1941680;CP012419,1940885,1941680;
CP000114	Mauve	SHARED	1941681	1941937	.	.	.	Notes=Lenght256	AL732656,1941681,1941937;AE009948,1941681,1941937;CP003810,1941681,1941937;CP011325,1941681,1941937;CP011326,1941681,1941937;CP011327,1941681,1941937;CP012419,1941681,1941937;
CP000114	Mauve	SHARED	1941938	1943905	.	.	.	Notes=Lenght1967	AE009948,1941938,1943905;CP003810,1941938,1943905;CP011325,1941938,1943905;CP011326,1941938,1943905;CP011327,1941938,1943905;CP012419,1941938,1943905;
CP000114	Mauve	SHARED	1943906	1944316	.	.	.	Notes=Lenght410	AL732656,1943906,1944316;AE009948,1943906,1944316;CP003810,1943906,1944316;CP011325,1943906,1944316;CP011326,1943906,1944316;CP011327,1943906,1944316;CP012419,1943906,1944316;
CP000114	Mauve	SHARED	1944317	1944344	.	.	.	Notes=Lenght27	AE009948,1944317,1944344;CP003810,1944317,1944344;CP011325,1944317,1944344;CP011326,1944317,1944344;CP011327,1944317,1944344;CP012419,1944317,1944344;
CP000114	Mauve	SHARED	1944345	1944663	.	.	.	Notes=Lenght318	AL732656,1944345,1944663;AE009948,1944345,1944663;CP003810,1944345,1944663;CP011325,1944345,1944663;CP011326,1944345,1944663;CP011327,1944345,1944663;CP012419,1944345,1944663;
CP000114	Mauve	SHARED	1944664	1944835	.	.	.	Notes=Lenght171	AL732656,1944664,1944835;CP003810,1944664,1944835;CP011325,1944664,1944835;CP011326,1944664,1944835;CP011327,1944664,1944835;CP012419,1944664,1944835;
CP000114	Mauve	SHARED	1944836	1945047	.	.	.	Notes=Lenght211	AL732656,1944836,1945047;AE009948,1944836,1945047;CP003810,1944836,1945047;CP011325,1944836,1945047;CP011326,1944836,1945047;CP011327,1944836,1945047;CP012419,1944836,1945047;
CP000114	Mauve	SHARED	1945048	1945369	.	.	.	Notes=Lenght321	AL732656,1945048,1945369;CP003810,1945048,1945369;CP011325,1945048,1945369;CP011326,1945048,1945369;CP011327,1945048,1945369;CP012419,1945048,1945369;
CP000114	Mauve	SHARED	986626	986639	.	.	.	Notes=Lenght13	AE009948,986626,986639;CP003810,986626,986639;CP007631,986626,986639;CP011325,986626,986639;CP011326,986626,986639;CP011327,986626,986639;CP011329,986626,986639;
CP000114	Mauve	SHARED	986574	986625	.	.	.	Notes=Lenght51	AE009948,986574,986625;CP007631,986574,986625;CP011329,986574,986625;
CP000114	Mauve	SHARED	1539680	1541222	.	.	.	Notes=Lenght1542	AE009948,1539680,1541222;CP003810,1539680,1541222;HF952106,1539680,1541222;HG939456,1539680,1541222;CP007632,1539680,1541222;CP007572,1539680,1541222;CP007571,1539680,1541222;CP007570,1539680,1541222;CP011325,1539680,1541222;CP011326,1539680,1541222;CP011327,1539680,1541222;CP011329,1539680,1541222;
CP000114	Mauve	SHARED	1545498	1546929	.	.	.	Notes=Lenght1431	AE009948,1545498,1546929;CP003810,1545498,1546929;HG939456,1545498,1546929;CP007632,1545498,1546929;CP011325,1545498,1546929;CP011326,1545498,1546929;CP011327,1545498,1546929;CP011329,1545498,1546929;
CP000114	Mauve	SHARED	1586994	1588544	.	.	.	Notes=Lenght1550	AE009948,1586994,1588544;CP003810,1586994,1588544;HG939456,1586994,1588544;CP011325,1586994,1588544;CP011326,1586994,1588544;CP011327,1586994,1588544;CP011329,1586994,1588544;
CP000114	Mauve	SHARED	662986	663016	.	.	.	Notes=Lenght30	CP003810,662986,663016;HF952104,662986,663016;CP007631,662986,663016;CP011325,662986,663016;CP011326,662986,663016;CP011327,662986,663016;CP011329,662986,663016;
CP000114	Mauve	SHARED	670914	670997	.	.	.	Notes=Lenght83	CP003810,670914,670997;CP007631,670914,670997;CP011325,670914,670997;CP011326,670914,670997;CP011327,670914,670997;CP011329,670914,670997;
CP000114	Mauve	SHARED	21536	21596	.	.	.	Notes=Lenght60	CP012419,21536,21596;
CP000114	Mauve	SHARED	21597	22285	.	.	.	Notes=Lenght688	CP003810,21597,22285;CP011325,21597,22285;CP012419,21597,22285;
CP000114	Mauve	SHARED	22286	22336	.	.	.	Notes=Lenght50	CP003810,22286,22336;CP012419,22286,22336;
CP000114	Mauve	SHARED	22337	22836	.	.	.	Notes=Lenght499	CP011325,22337,22836;CP012419,22337,22836;
CP000114	Mauve	SHARED	22837	23286	.	.	.	Notes=Lenght449	CP003810,22837,23286;CP012419,22837,23286;
CP000114	Mauve	SHARED	23287	26786	.	.	.	Notes=Lenght3499	CP011325,23287,26786;CP012419,23287,26786;
CP000114	Mauve	SHARED	26787	26973	.	.	.	Notes=Lenght186	CP003810,26787,26973;CP012419,26787,26973;
CP000114	Mauve	SHARED	26974	27559	.	.	.	Notes=Lenght585	CP003810,26974,27559;CP011325,26974,27559;CP012419,26974,27559;
CP000114	Mauve	SHARED	36410	36442	.	.	.	Notes=Lenght32	CP003810,36410,36442;CP011325,36410,36442;CP011326,36410,36442;CP011327,36410,36442;CP012419,36410,36442;
CP000114	Mauve	SHARED	61374	61394	.	.	.	Notes=Lenght20	AE009948,61374,61394;CP003810,61374,61394;CP007631,61374,61394;CP011325,61374,61394;CP011326,61374,61394;CP011327,61374,61394;CP011329,61374,61394;CP012419,61374,61394;
CP000114	Mauve	SHARED	64354	64537	.	.	.	Notes=Lenght183	CP003810,64354,64537;HF952105,64354,64537;CP011325,64354,64537;CP011326,64354,64537;CP011327,64354,64537;CP012419,64354,64537;
CP000114	Mauve	SHARED	64807	64924	.	.	.	Notes=Lenght117	CP003810,64807,64924;HF952105,64807,64924;CP011325,64807,64924;CP011326,64807,64924;CP011327,64807,64924;CP012419,64807,64924;
CP000114	Mauve	SHARED	93137	93385	.	.	.	Notes=Lenght248	AL732656,93137,93385;CP003810,93137,93385;CP003919,93137,93385;HF952106,93137,93385;HF952105,93137,93385;CP007482,93137,93385;CP007565,93137,93385;HG939456,93137,93385;CP007632,93137,93385;CP006910,93137,93385;CP007572,93137,93385;CP007571,93137,93385;CP007570,93137,93385;FO393392,93137,93385;CP011326,93137,93385;CP011327,93137,93385;CP011328,93137,93385;CP010319,93137,93385;CP012419,93137,93385;
CP000114	Mauve	SHARED	656759	656827	.	.	.	Notes=Lenght68	CP003810,656759,656827;CP011325,656759,656827;CP011326,656759,656827;CP011327,656759,656827;
CP000114	Mauve	SHARED	1877069	1877143	.	.	.	Notes=Lenght74	CP003810,1877069,1877143;CP011325,1877069,1877143;CP011326,1877069,1877143;CP011327,1877069,1877143;
CP000114	Mauve	SHARED	1876261	1876426	.	.	.	Notes=Lenght165	CP003810,1876261,1876426;CP011325,1876261,1876426;CP011326,1876261,1876426;CP011327,1876261,1876426;
CP000114	Mauve	SHARED	1875620	1875691	.	.	.	Notes=Lenght71	CP007572,1875620,1875691;CP011325,1875620,1875691;CP011326,1875620,1875691;CP011327,1875620,1875691;
CP000114	Mauve	SHARED	1875582	1875616	.	.	.	Notes=Lenght34	CP003810,1875582,1875616;CP007572,1875582,1875616;CP011325,1875582,1875616;CP011326,1875582,1875616;CP011327,1875582,1875616;
CP000114	Mauve	SHARED	1959307	1960167	.	.	.	Notes=Lenght860	CP003810,1959307,1960167;HF952104,1959307,1960167;CP011325,1959307,1960167;CP011326,1959307,1960167;CP011327,1959307,1960167;
CP000114	Mauve	SHARED	1088149	1088479	.	.	.	Notes=Lenght330	CP003810,1088149,1088479;CP011325,1088149,1088479;CP011326,1088149,1088479;CP011327,1088149,1088479;
CP000114	Mauve	SHARED	1088101	1088148	.	.	.	Notes=Lenght47	CP003810,1088101,1088148;HF952104,1088101,1088148;CP011325,1088101,1088148;CP011326,1088101,1088148;CP011327,1088101,1088148;
CP000114	Mauve	SHARED	1118456	1118503	.	.	.	Notes=Lenght47	CP007631,1118456,1118503;CP011325,1118456,1118503;CP011327,1118456,1118503;
CP000114	Mauve	SHARED	1118504	1118533	.	.	.	Notes=Lenght29	CP007631,1118504,1118533;CP011325,1118504,1118533;CP011326,1118504,1118533;CP011327,1118504,1118533;
CP000114	Mauve	SHARED	986536	986570	.	.	.	Notes=Lenght34	AE009948,986536,986570;CP007631,986536,986570;CP011329,986536,986570;
CP000114	Mauve	SHARED	267282	267302	.	.	.	Notes=Lenght20	AE009948,267282,267302;CP003810,267282,267302;CP011325,267282,267302;CP011326,267282,267302;CP011327,267282,267302;CP011329,267282,267302;
CP000114	Mauve	SHARED	548935	549785	.	.	.	Notes=Lenght850	CP006910,548935,549785;
CP000114	Mauve	SHARED	1118408	1118455	.	.	.	Notes=Lenght47	CP007631,1118408,1118455;CP011327,1118408,1118455;
CP000114	Mauve	SHARED	1118294	1118359	.	.	.	Notes=Lenght65	CP003810,1118294,1118359;CP007631,1118294,1118359;CP011325,1118294,1118359;CP011326,1118294,1118359;CP011327,1118294,1118359;
CP000114	Mauve	SHARED	1118360	1118407	.	.	.	Notes=Lenght47	CP007631,1118360,1118407;CP011326,1118360,1118407;CP011327,1118360,1118407;
CP000114	Mauve	SHARED	1227164	1227761	.	.	.	Notes=Lenght597	CP003810,1227164,1227761;CP011325,1227164,1227761;CP011326,1227164,1227761;CP011327,1227164,1227761;
CP000114	Mauve	SHARED	1228060	1228099	.	.	.	Notes=Lenght39	CP003810,1228060,1228099;CP011325,1228060,1228099;CP011326,1228060,1228099;CP011327,1228060,1228099;
CP000114	Mauve	SHARED	986743	986753	.	.	.	Notes=Lenght10	CP007631,986743,986753;CP012419,986743,986753;
CP000114	Mauve	SHARED	986839	986850	.	.	.	Notes=Lenght11	CP003810,986839,986850;CP007631,986839,986850;CP011325,986839,986850;CP011326,986839,986850;CP011327,986839,986850;CP012419,986839,986850;
CP000114	Mauve	SHARED	986851	986874	.	.	.	Notes=Lenght23	CP003810,986851,986874;HF952106,986851,986874;HG939456,986851,986874;CP007631,986851,986874;CP007632,986851,986874;CP006910,986851,986874;CP011325,986851,986874;CP011326,986851,986874;CP011327,986851,986874;CP010319,986851,986874;CP012419,986851,986874;
CP000114	Mauve	SHARED	986878	986969	.	.	.	Notes=Lenght91	CP007631,986878,986969;CP006910,986878,986969;CP012419,986878,986969;
CP000114	Mauve	SHARED	986975	987004	.	.	.	Notes=Lenght29	AE009948,986975,987004;CP003810,986975,987004;CP007631,986975,987004;CP006910,986975,987004;CP011325,986975,987004;CP011326,986975,987004;CP011327,986975,987004;CP011329,986975,987004;CP012419,986975,987004;
CP000114	Mauve	SHARED	987005	987026	.	.	.	Notes=Lenght21	AE009948,987005,987026;CP003810,987005,987026;CP007631,987005,987026;CP011325,987005,987026;CP011326,987005,987026;CP011327,987005,987026;CP011329,987005,987026;CP012419,987005,987026;
CP000114	Mauve	SHARED	987027	987047	.	.	.	Notes=Lenght20	AE009948,987027,987047;CP003810,987027,987047;CP007631,987027,987047;CP011325,987027,987047;CP011326,987027,987047;CP011327,987027,987047;CP012419,987027,987047;
CP000114	Mauve	SHARED	987048	987102	.	.	.	Notes=Lenght54	CP003810,987048,987102;CP011325,987048,987102;CP011326,987048,987102;CP011327,987048,987102;CP012419,987048,987102;
CP000114	Mauve	SHARED	987242	987300	.	.	.	Notes=Lenght58	AE009948,987242,987300;CP003810,987242,987300;CP011325,987242,987300;CP011327,987242,987300;CP012419,987242,987300;
CP000114	Mauve	SHARED	987306	987343	.	.	.	Notes=Lenght37	AL732656,987306,987343;AE009948,987306,987343;CP003810,987306,987343;CP007631,987306,987343;CP011325,987306,987343;CP011326,987306,987343;CP011327,987306,987343;CP011329,987306,987343;CP012419,987306,987343;
CP000114	Mauve	SHARED	987353	987366	.	.	.	Notes=Lenght13	CP003810,987353,987366;CP011325,987353,987366;CP011326,987353,987366;CP011327,987353,987366;CP012419,987353,987366;
CP000114	Mauve	SHARED	746053	746064	.	.	.	Notes=Lenght11	AE009948,746053,746064;CP003810,746053,746064;HF952104,746053,746064;HF952106,746053,746064;HF952105,746053,746064;HG939456,746053,746064;CP007631,746053,746064;CP007632,746053,746064;CP010867,746053,746064;CP011325,746053,746064;CP011326,746053,746064;CP011327,746053,746064;CP012419,746053,746064;
CP000114	Mauve	SHARED	986641	986676	.	.	.	Notes=Lenght35	AE009948,986641,986676;CP003810,986641,986676;HF952104,986641,986676;CP007631,986641,986676;CP010867,986641,986676;CP011325,986641,986676;CP011326,986641,986676;CP011327,986641,986676;CP011329,986641,986676;CP012419,986641,986676;
CP000114	Mauve	SHARED	986677	986698	.	.	.	Notes=Lenght21	CP003810,986677,986698;CP011325,986677,986698;CP011326,986677,986698;CP011327,986677,986698;CP012419,986677,986698;
CP000114	Mauve	SHARED	986706	986735	.	.	.	Notes=Lenght29	CP003810,986706,986735;CP011325,986706,986735;CP011326,986706,986735;CP011327,986706,986735;CP012419,986706,986735;
CP000114	Mauve	SHARED	1224708	1224840	.	.	.	Notes=Lenght132	CP003810,1224708,1224840;HG939456,1224708,1224840;CP011325,1224708,1224840;CP011326,1224708,1224840;CP011327,1224708,1224840;CP011329,1224708,1224840;CP010319,1224708,1224840;CP012419,1224708,1224840;
CP000114	Mauve	SHARED	1224841	1224919	.	.	.	Notes=Lenght78	CP003810,1224841,1224919;CP011325,1224841,1224919;CP011326,1224841,1224919;CP011327,1224841,1224919;CP011329,1224841,1224919;CP012419,1224841,1224919;
CP000114	Mauve	SHARED	1224920	1224977	.	.	.	Notes=Lenght57	CP003810,1224920,1224977;HG939456,1224920,1224977;CP011325,1224920,1224977;CP011326,1224920,1224977;CP011327,1224920,1224977;CP011329,1224920,1224977;CP010319,1224920,1224977;CP012419,1224920,1224977;
CP000114	Mauve	SHARED	1224978	1225030	.	.	.	Notes=Lenght52	CP003810,1224978,1225030;HG939456,1224978,1225030;CP011325,1224978,1225030;CP011326,1224978,1225030;CP011327,1224978,1225030;CP011329,1224978,1225030;CP012419,1224978,1225030;
CP000114	Mauve	SHARED	1225276	1225322	.	.	.	Notes=Lenght46	CP003810,1225276,1225322;HG939456,1225276,1225322;CP011325,1225276,1225322;CP011326,1225276,1225322;CP011327,1225276,1225322;CP011329,1225276,1225322;CP012419,1225276,1225322;
CP000114	Mauve	SHARED	1225323	1225385	.	.	.	Notes=Lenght62	CP003810,1225323,1225385;CP011325,1225323,1225385;CP011326,1225323,1225385;CP011327,1225323,1225385;CP011329,1225323,1225385;CP012419,1225323,1225385;
CP000114	Mauve	SHARED	1225386	1225417	.	.	.	Notes=Lenght31	CP003810,1225386,1225417;HG939456,1225386,1225417;CP007631,1225386,1225417;CP007632,1225386,1225417;CP011325,1225386,1225417;CP011326,1225386,1225417;CP011327,1225386,1225417;CP011329,1225386,1225417;CP012419,1225386,1225417;
CP000114	Mauve	SHARED	1225682	1225706	.	.	.	Notes=Lenght24	CP003810,1225682,1225706;HG939456,1225682,1225706;CP007632,1225682,1225706;CP011325,1225682,1225706;CP011326,1225682,1225706;CP011327,1225682,1225706;CP011329,1225682,1225706;CP012419,1225682,1225706;
CP000114	Mauve	SHARED	1225707	1225724	.	.	.	Notes=Lenght17	CP003810,1225707,1225724;CP007632,1225707,1225724;CP011325,1225707,1225724;CP011326,1225707,1225724;CP011327,1225707,1225724;CP011329,1225707,1225724;CP012419,1225707,1225724;
CP000114	Mauve	SHARED	1225725	1226696	.	.	.	Notes=Lenght971	CP003810,1225725,1226696;CP011325,1225725,1226696;CP011326,1225725,1226696;CP011327,1225725,1226696;CP011329,1225725,1226696;CP012419,1225725,1226696;
CP000114	Mauve	SHARED	1226873	1227163	.	.	.	Notes=Lenght290	CP003810,1226873,1227163;CP011325,1226873,1227163;CP011326,1226873,1227163;CP011327,1226873,1227163;CP011329,1226873,1227163;CP012419,1226873,1227163;
CP000114	Mauve	SHARED	582411	584611	.	.	.	Notes=Lenght2200	CP012419,582411,584611;
CP000114	Mauve	SHARED	580293	582410	.	.	.	Notes=Lenght2117	CP007572,580293,582410;CP007571,580293,582410;CP007570,580293,582410;CP012419,580293,582410;
CP000114	Mauve	SHARED	1031067	1031434	.	.	.	Notes=Lenght367	AE009948,1031067,1031434;CP003810,1031067,1031434;CP007631,1031067,1031434;CP011325,1031067,1031434;CP011326,1031067,1031434;CP011327,1031067,1031434;CP011329,1031067,1031434;CP012419,1031067,1031434;
CP000114	Mauve	SHARED	1031435	1031533	.	.	.	Notes=Lenght98	AE009948,1031435,1031533;CP003810,1031435,1031533;CP007631,1031435,1031533;CP007572,1031435,1031533;CP007571,1031435,1031533;CP007570,1031435,1031533;CP011325,1031435,1031533;CP011326,1031435,1031533;CP011327,1031435,1031533;CP011329,1031435,1031533;CP012419,1031435,1031533;
CP000114	Mauve	SHARED	1031534	1031562	.	.	.	Notes=Lenght28	AE009948,1031534,1031562;CP003810,1031534,1031562;CP007631,1031534,1031562;CP011325,1031534,1031562;CP011326,1031534,1031562;CP011327,1031534,1031562;CP011329,1031534,1031562;CP012419,1031534,1031562;
CP000114	Mauve	SHARED	1031563	1031874	.	.	.	Notes=Lenght311	AE009948,1031563,1031874;CP003810,1031563,1031874;HF952104,1031563,1031874;CP007631,1031563,1031874;CP011325,1031563,1031874;CP011326,1031563,1031874;CP011327,1031563,1031874;CP011329,1031563,1031874;CP012419,1031563,1031874;
CP000114	Mauve	SHARED	1031876	1031904	.	.	.	Notes=Lenght28	AL732656,1031876,1031904;AE009948,1031876,1031904;CP003810,1031876,1031904;CP003919,1031876,1031904;HF952104,1031876,1031904;HF952106,1031876,1031904;HF952105,1031876,1031904;CP007482,1031876,1031904;CP007565,1031876,1031904;HG939456,1031876,1031904;CP007631,1031876,1031904;CP007632,1031876,1031904;CP007572,1031876,1031904;CP007571,1031876,1031904;CP007570,1031876,1031904;FO393392,1031876,1031904…
CP000114	Mauve	SHARED	1087546	1087602	.	.	.	Notes=Lenght56	CP003810,1087546,1087602;CP003919,1087546,1087602;HF952105,1087546,1087602;CP007482,1087546,1087602;CP007565,1087546,1087602;HG939456,1087546,1087602;CP007632,1087546,1087602;CP006910,1087546,1087602;FO393392,1087546,1087602;CP011325,1087546,1087602;CP011326,1087546,1087602;CP011327,1087546,1087602;CP011328,1087546,1087602;CP010319,1087546,1087602;CP012419,1087546,1087602;
CP000114	Mauve	SHARED	1088522	1089618	.	.	.	Notes=Lenght1096	CP003810,1088522,1089618;CP011325,1088522,1089618;CP011326,1088522,1089618;CP011327,1088522,1089618;CP012419,1088522,1089618;
CP000114	Mauve	SHARED	1089726	1091386	.	.	.	Notes=Lenght1660	CP003810,1089726,1091386;CP011325,1089726,1091386;CP011326,1089726,1091386;CP011327,1089726,1091386;CP012419,1089726,1091386;
CP000114	Mauve	SHARED	1091525	1093370	.	.	.	Notes=Lenght1845	AE009948,1091525,1093370;CP003810,1091525,1093370;CP011325,1091525,1093370;CP011326,1091525,1093370;CP011327,1091525,1093370;CP012419,1091525,1093370;
CP000114	Mauve	SHARED	1184873	1185733	.	.	.	Notes=Lenght860	CP003810,1184873,1185733;HF952104,1184873,1185733;CP011325,1184873,1185733;CP011326,1184873,1185733;CP011327,1184873,1185733;CP012419,1184873,1185733;
CP000114	Mauve	SHARED	1208389	1208487	.	.	.	Notes=Lenght98	CP003810,1208389,1208487;CP011325,1208389,1208487;CP011326,1208389,1208487;CP011327,1208389,1208487;CP012419,1208389,1208487;
CP000114	Mauve	SHARED	175771	175971	.	.	.	Notes=Lenght200	AL732656,175771,175971;AE009948,175771,175971;CP003810,175771,175971;CP003919,175771,175971;HF952104,175771,175971;HF952106,175771,175971;HF952105,175771,175971;CP007482,175771,175971;CP007565,175771,175971;HG939456,175771,175971;CP007631,175771,175971;CP007632,175771,175971;CP006910,175771,175971;CP007572,175771,175971;CP007571,175771,175971;CP007570,175771,175971;FO393392,175771,175971;CP010867…
CP000114	Mauve	SHARED	242577	242857	.	.	.	Notes=Lenght280	AL732656,242577,242857;CP003810,242577,242857;CP007572,242577,242857;CP007571,242577,242857;CP007570,242577,242857;CP011325,242577,242857;CP011326,242577,242857;CP011327,242577,242857;CP011329,242577,242857;CP012419,242577,242857;
CP000114	Mauve	SHARED	263606	263650	.	.	.	Notes=Lenght44	AE009948,263606,263650;CP003810,263606,263650;HF952104,263606,263650;CP007631,263606,263650;CP007632,263606,263650;CP007571,263606,263650;CP007570,263606,263650;CP010867,263606,263650;CP011325,263606,263650;CP011326,263606,263650;CP011327,263606,263650;CP011329,263606,263650;CP012419,263606,263650;
CP000114	Mauve	SHARED	263651	264099	.	.	.	Notes=Lenght448	AE009948,263651,264099;CP003810,263651,264099;HF952104,263651,264099;CP007631,263651,264099;CP007632,263651,264099;CP010867,263651,264099;CP011325,263651,264099;CP011326,263651,264099;CP011327,263651,264099;CP011329,263651,264099;CP012419,263651,264099;
CP000114	Mauve	SHARED	264100	264199	.	.	.	Notes=Lenght99	AE009948,264100,264199;CP003810,264100,264199;HF952104,264100,264199;HG939456,264100,264199;CP007631,264100,264199;CP007632,264100,264199;CP010867,264100,264199;CP011325,264100,264199;CP011326,264100,264199;CP011327,264100,264199;CP011329,264100,264199;CP012419,264100,264199;
CP000114	Mauve	SHARED	264400	264447	.	.	.	Notes=Lenght47	AE009948,264400,264447;CP003810,264400,264447;HF952104,264400,264447;CP007631,264400,264447;CP007632,264400,264447;CP010867,264400,264447;CP011325,264400,264447;CP011326,264400,264447;CP011327,264400,264447;CP011329,264400,264447;CP012419,264400,264447;
CP000114	Mauve	SHARED	265708	265744	.	.	.	Notes=Lenght36	CP003810,265708,265744;CP011325,265708,265744;CP011326,265708,265744;CP011327,265708,265744;CP011329,265708,265744;CP012419,265708,265744;
CP000114	Mauve	SHARED	361587	361632	.	.	.	Notes=Lenght45	AL732656,361587,361632;CP003810,361587,361632;CP007572,361587,361632;CP007571,361587,361632;CP007570,361587,361632;CP011327,361587,361632;CP012419,361587,361632;
CP000114	Mauve	SHARED	362083	362153	.	.	.	Notes=Lenght70	AL732656,362083,362153;CP003810,362083,362153;CP003919,362083,362153;HF952106,362083,362153;HF952105,362083,362153;CP007482,362083,362153;CP007565,362083,362153;HG939456,362083,362153;CP007632,362083,362153;CP006910,362083,362153;CP007572,362083,362153;CP007571,362083,362153;CP007570,362083,362153;FO393392,362083,362153;CP011325,362083,362153;CP011326,362083,362153;CP011327,362083,362153;CP011328…
CP000114	Mauve	SHARED	362787	362886	.	.	.	Notes=Lenght99	AL732656,362787,362886;CP003810,362787,362886;CP003919,362787,362886;HF952106,362787,362886;HF952105,362787,362886;CP007482,362787,362886;CP007565,362787,362886;HG939456,362787,362886;CP007632,362787,362886;CP006910,362787,362886;CP007572,362787,362886;CP007571,362787,362886;CP007570,362787,362886;FO393392,362787,362886;CP011325,362787,362886;CP011326,362787,362886;CP011327,362787,362886;CP011328…
CP000114	Mauve	SHARED	362887	362928	.	.	.	Notes=Lenght41	AL732656,362887,362928;CP003810,362887,362928;CP003919,362887,362928;HF952106,362887,362928;HF952105,362887,362928;CP007482,362887,362928;CP007565,362887,362928;HG939456,362887,362928;CP007632,362887,362928;CP006910,362887,362928;CP007572,362887,362928;CP007571,362887,362928;CP007570,362887,362928;FO393392,362887,362928;CP011325,362887,362928;CP011326,362887,362928;CP011328,362887,362928;CP010319…
CP000114	Mauve	SHARED	553275	558350	.	.	.	Notes=Lenght5075	CP012419,553275,558350;
CP000114	Mauve	SHARED	558374	559955	.	.	.	Notes=Lenght1581	CP012419,558374,559955;
CP000114	Mauve	SHARED	560166	560608	.	.	.	Notes=Lenght442	CP012419,560166,560608;
CP000114	Mauve	SHARED	560727	560771	.	.	.	Notes=Lenght44	CP012419,560727,560771;
CP000114	Mauve	SHARED	560837	561257	.	.	.	Notes=Lenght420	CP012419,560837,561257;
CP000114	Mauve	SHARED	561491	561625	.	.	.	Notes=Lenght134	CP012419,561491,561625;
CP000114	Mauve	SHARED	561695	561771	.	.	.	Notes=Lenght76	CP012419,561695,561771;
CP000114	Mauve	SHARED	122570	122666	.	.	.	Notes=Lenght96	CP003810,122570,122666;HG939456,122570,122666;CP011325,122570,122666;CP011326,122570,122666;CP011327,122570,122666;CP012419,122570,122666;
CP000114	Mauve	SHARED	122667	122770	.	.	.	Notes=Lenght103	CP003810,122667,122770;CP011325,122667,122770;CP011326,122667,122770;CP011327,122667,122770;CP012419,122667,122770;
CP000114	Mauve	SHARED	122771	124116	.	.	.	Notes=Lenght1345	CP003810,122771,124116;HG939456,122771,124116;CP011325,122771,124116;CP011326,122771,124116;CP011327,122771,124116;CP012419,122771,124116;
CP000114	Mauve	SHARED	143996	146529	.	.	.	Notes=Lenght2533	CP003810,143996,146529;CP011325,143996,146529;CP011326,143996,146529;CP011327,143996,146529;CP012419,143996,146529;
CP000114	Mauve	SHARED	146601	147491	.	.	.	Notes=Lenght890	CP003810,146601,147491;CP011325,146601,147491;CP011326,146601,147491;CP011327,146601,147491;CP012419,146601,147491;
CP000114	Mauve	SHARED	152012	152935	.	.	.	Notes=Lenght923	CP003810,152012,152935;CP011325,152012,152935;CP011326,152012,152935;CP011327,152012,152935;CP012419,152012,152935;
CP000114	Mauve	SHARED	175430	175764	.	.	.	Notes=Lenght334	AL732656,175430,175764;AE009948,175430,175764;CP003810,175430,175764;CP003919,175430,175764;HF952106,175430,175764;HF952105,175430,175764;CP007482,175430,175764;CP007565,175430,175764;HG939456,175430,175764;CP007632,175430,175764;CP006910,175430,175764;CP007572,175430,175764;CP007571,175430,175764;CP007570,175430,175764;FO393392,175430,175764;CP010867,175430,175764;CP011325,175430,175764;CP011326…
CP000114	Mauve	SHARED	462705	462936	.	.	.	Notes=Lenght231	CP003810,462705,462936;CP007631,462705,462936;CP011325,462705,462936;CP011326,462705,462936;CP011327,462705,462936;CP012419,462705,462936;
CP000114	Mauve	SHARED	463827	464408	.	.	.	Notes=Lenght581	CP003810,463827,464408;CP011325,463827,464408;CP011326,463827,464408;CP011327,463827,464408;CP012419,463827,464408;
CP000114	Mauve	SHARED	465210	473741	.	.	.	Notes=Lenght8531	CP003810,465210,473741;CP011325,465210,473741;CP011326,465210,473741;CP011327,465210,473741;CP012419,465210,473741;
CP000114	Mauve	SHARED	473742	483972	.	.	.	Notes=Lenght10230	CP003810,473742,483972;CP011325,473742,483972;CP011326,473742,483972;CP011327,473742,483972;CP012419,473742,483972;
CP000114	Mauve	SHARED	484864	485076	.	.	.	Notes=Lenght212	CP003810,484864,485076;CP011325,484864,485076;CP011326,484864,485076;CP011327,484864,485076;CP012419,484864,485076;
CP000114	Mauve	SHARED	486760	487456	.	.	.	Notes=Lenght696	CP003810,486760,487456;CP011325,486760,487456;CP011326,486760,487456;CP011327,486760,487456;CP012419,486760,487456;
CP000114	Mauve	SHARED	627517	627534	.	.	.	Notes=Lenght17	AE009948,627517,627534;CP003810,627517,627534;HG939456,627517,627534;CP007631,627517,627534;CP007632,627517,627534;CP007572,627517,627534;CP007571,627517,627534;CP011325,627517,627534;CP011326,627517,627534;CP011327,627517,627534;CP011329,627517,627534;CP012419,627517,627534;
CP000114	Mauve	SHARED	436733	436926	.	.	.	Notes=Lenght193	AL732656,436733,436926;CP003810,436733,436926;CP003919,436733,436926;HF952106,436733,436926;HF952105,436733,436926;CP007482,436733,436926;CP007565,436733,436926;CP007632,436733,436926;CP006910,436733,436926;CP007572,436733,436926;CP007571,436733,436926;CP007570,436733,436926;FO393392,436733,436926;CP011325,436733,436926;CP011326,436733,436926;CP011327,436733,436926;CP011328,436733,436926;CP010319…
CP000114	Mauve	SHARED	460046	460060	.	.	.	Notes=Lenght14	AL732656,460046,460060;AE009948,460046,460060;CP007631,460046,460060;CP007632,460046,460060;CP011326,460046,460060;CP011327,460046,460060;CP012419,460046,460060;
CP000114	Mauve	SHARED	460061	460081	.	.	.	Notes=Lenght20	AL732656,460061,460081;AE009948,460061,460081;HG939456,460061,460081;CP007631,460061,460081;CP007632,460061,460081;CP011326,460061,460081;CP011327,460061,460081;CP012419,460061,460081;
CP000114	Mauve	SHARED	460082	460154	.	.	.	Notes=Lenght72	AL732656,460082,460154;AE009948,460082,460154;HG939456,460082,460154;CP007631,460082,460154;CP007632,460082,460154;CP007572,460082,460154;CP007571,460082,460154;CP007570,460082,460154;CP011326,460082,460154;CP011327,460082,460154;CP012419,460082,460154;
CP000114	Mauve	SHARED	460155	460166	.	.	.	Notes=Lenght11	AE009948,460155,460166;HG939456,460155,460166;CP007631,460155,460166;CP007632,460155,460166;CP007572,460155,460166;CP007571,460155,460166;CP007570,460155,460166;CP011326,460155,460166;CP011327,460155,460166;CP012419,460155,460166;
CP000114	Mauve	SHARED	460170	460180	.	.	.	Notes=Lenght10	AE009948,460170,460180;HG939456,460170,460180;CP007631,460170,460180;CP007632,460170,460180;CP007572,460170,460180;CP007571,460170,460180;CP007570,460170,460180;CP011326,460170,460180;CP011327,460170,460180;CP012419,460170,460180;
CP000114	Mauve	SHARED	460181	460211	.	.	.	Notes=Lenght30	AE009948,460181,460211;CP003810,460181,460211;HG939456,460181,460211;CP007631,460181,460211;CP007632,460181,460211;CP007572,460181,460211;CP007571,460181,460211;CP007570,460181,460211;CP011325,460181,460211;CP011326,460181,460211;CP011327,460181,460211;CP012419,460181,460211;
CP000114	Mauve	SHARED	460212	460323	.	.	.	Notes=Lenght111	CP003810,460212,460323;CP007631,460212,460323;CP007632,460212,460323;CP007572,460212,460323;CP007571,460212,460323;CP007570,460212,460323;CP011325,460212,460323;CP011326,460212,460323;CP011327,460212,460323;CP012419,460212,460323;
CP000114	Mauve	SHARED	460324	460420	.	.	.	Notes=Lenght96	AL732656,460324,460420;AE009948,460324,460420;CP003810,460324,460420;CP007631,460324,460420;CP007632,460324,460420;CP007572,460324,460420;CP007571,460324,460420;CP007570,460324,460420;CP011325,460324,460420;CP011326,460324,460420;CP011327,460324,460420;CP012419,460324,460420;
CP000114	Mauve	SHARED	460494	460544	.	.	.	Notes=Lenght50	AE009948,460494,460544;CP007631,460494,460544;CP007632,460494,460544;CP010867,460494,460544;CP011325,460494,460544;CP011329,460494,460544;CP012419,460494,460544;
CP000114	Mauve	SHARED	460546	460569	.	.	.	Notes=Lenght23	CP007631,460546,460569;CP007632,460546,460569;CP011325,460546,460569;CP012419,460546,460569;
CP000114	Mauve	SHARED	460682	461835	.	.	.	Notes=Lenght1153	CP012419,460682,461835;
CP000114	Mauve	SHARED	986754	986833	.	.	.	Notes=Lenght79	CP007631,986754,986833;
CP000114	Mauve	SHARED	359822	360074	.	.	.	Notes=Lenght252	CP011325,359822,360074;CP011326,359822,360074;
CP000114	Mauve	SHARED	360885	361086	.	.	.	Notes=Lenght201	CP011326,360885,361086;
CP000114	Mauve	SHARED	548854	548934	.	.	.	Notes=Lenght80	AL732656,548854,548934;CP006910,548854,548934;CP007572,548854,548934;CP007571,548854,548934;CP007570,548854,548934;
CP000114	Mauve	SHARED	1876436	1876625	.	.	.	Notes=Lenght189	CP007572,1876436,1876625;
CP000114	Mauve	SHARED	705459	705802	.	.	.	Notes=Lenght343	HG939456,705459,705802;
CP000114	Mauve	SHARED	1227762	1228059	.	.	.	Notes=Lenght297	CP003810,1227762,1228059;CP003919,1227762,1228059;CP007482,1227762,1228059;CP007565,1227762,1228059;FO393392,1227762,1228059;CP011325,1227762,1228059;CP011326,1227762,1228059;CP011327,1227762,1228059;CP011328,1227762,1228059;CP010319,1227762,1228059;
CP000114	Mauve	SHARED	563282	563490	.	.	.	Notes=Lenght208	CP007570,563282,563490;
CP000114	Mauve	SHARED	563200	563238	.	.	.	Notes=Lenght38	CP007570,563200,563238;
CP000114	Mauve	SHARED	1355273	1355387	.	.	.	Notes=Lenght114	AL732656,1355273,1355387;CP007572,1355273,1355387;CP007571,1355273,1355387;CP007570,1355273,1355387;
CP000114	Mauve	SHARED	2082276	2082351	.	.	.	Notes=Lenght75	CP007631,2082276,2082351;
CP000114	Mauve	SHARED	1994972	1995788	.	.	.	Notes=Lenght816	HF952104,1994972,1995788;
CP000114	Mauve	SHARED	585773	585816	.	.	.	Notes=Lenght43	CP007632,585773,585816;
CP000114	Mauve	SHARED	1422903	1423724	.	.	.	Notes=Lenght821	CP003810,1422903,1423724;CP003919,1422903,1423724;HF952106,1422903,1423724;HF952105,1422903,1423724;CP007482,1422903,1423724;CP007565,1422903,1423724;HG939456,1422903,1423724;CP007632,1422903,1423724;FO393392,1422903,1423724;CP011325,1422903,1423724;CP011326,1422903,1423724;CP011327,1422903,1423724;CP011328,1422903,1423724;CP010319,1422903,1423724;
CP000114	Mauve	SHARED	1422293	1422902	.	.	.	Notes=Lenght609	CP003810,1422293,1422902;CP003919,1422293,1422902;HF952106,1422293,1422902;HF952105,1422293,1422902;CP011325,1422293,1422902;CP011326,1422293,1422902;CP011327,1422293,1422902;CP010319,1422293,1422902;
CP000114	Mauve	SHARED	1418709	1418849	.	.	.	Notes=Lenght140	CP003810,1418709,1418849;CP003919,1418709,1418849;HF952106,1418709,1418849;HF952105,1418709,1418849;CP007482,1418709,1418849;CP007565,1418709,1418849;HG939456,1418709,1418849;CP007632,1418709,1418849;FO393392,1418709,1418849;CP011325,1418709,1418849;CP011326,1418709,1418849;CP011327,1418709,1418849;CP011328,1418709,1418849;CP010319,1418709,1418849;
CP000114	Mauve	SHARED	1355389	1355617	.	.	.	Notes=Lenght228	CP003919,1355389,1355617;HF952106,1355389,1355617;HF952105,1355389,1355617;CP007482,1355389,1355617;CP007565,1355389,1355617;HG939456,1355389,1355617;CP007632,1355389,1355617;CP006910,1355389,1355617;FO393392,1355389,1355617;CP011328,1355389,1355617;CP010319,1355389,1355617;
CP000114	Mauve	SHARED	1424852	1424872	.	.	.	Notes=Lenght20	CP003810,1424852,1424872;CP003919,1424852,1424872;HF952106,1424852,1424872;HF952105,1424852,1424872;CP007482,1424852,1424872;CP007565,1424852,1424872;HG939456,1424852,1424872;CP007632,1424852,1424872;FO393392,1424852,1424872;CP011325,1424852,1424872;CP011326,1424852,1424872;CP011327,1424852,1424872;CP011328,1424852,1424872;CP010319,1424852,1424872;
CP000114	Mauve	SHARED	1424831	1424851	.	.	.	Notes=Lenght20	CP003810,1424831,1424851;HF952106,1424831,1424851;HF952105,1424831,1424851;CP007482,1424831,1424851;CP007565,1424831,1424851;HG939456,1424831,1424851;CP007632,1424831,1424851;FO393392,1424831,1424851;CP011325,1424831,1424851;CP011326,1424831,1424851;CP011327,1424831,1424851;CP011328,1424831,1424851;CP010319,1424831,1424851;
CP000114	Mauve	SHARED	1424598	1424830	.	.	.	Notes=Lenght232	CP003810,1424598,1424830;CP003919,1424598,1424830;HF952106,1424598,1424830;HF952105,1424598,1424830;CP007482,1424598,1424830;CP007565,1424598,1424830;HG939456,1424598,1424830;CP007632,1424598,1424830;FO393392,1424598,1424830;CP011325,1424598,1424830;CP011326,1424598,1424830;CP011327,1424598,1424830;CP011328,1424598,1424830;CP010319,1424598,1424830;
CP000114	Mauve	SHARED	1424018	1424243	.	.	.	Notes=Lenght225	CP003810,1424018,1424243;CP003919,1424018,1424243;HF952106,1424018,1424243;HF952105,1424018,1424243;CP007482,1424018,1424243;CP007565,1424018,1424243;HG939456,1424018,1424243;CP007632,1424018,1424243;FO393392,1424018,1424243;CP011325,1424018,1424243;CP011326,1424018,1424243;CP011327,1424018,1424243;CP011328,1424018,1424243;CP010319,1424018,1424243;
CP000114	Mauve	SHARED	1348133	1348146	.	.	.	Notes=Lenght13	HF952106,1348133,1348146;HF952105,1348133,1348146;CP007482,1348133,1348146;CP007565,1348133,1348146;CP006910,1348133,1348146;FO393392,1348133,1348146;CP011328,1348133,1348146;CP010319,1348133,1348146;
CP000114	Mauve	SHARED	1348092	1348109	.	.	.	Notes=Lenght17	HF952106,1348092,1348109;HF952105,1348092,1348109;CP007482,1348092,1348109;CP007565,1348092,1348109;CP006910,1348092,1348109;FO393392,1348092,1348109;CP011328,1348092,1348109;CP010319,1348092,1348109;
CP000114	Mauve	SHARED	1348076	1348091	.	.	.	Notes=Lenght15	AL732656,1348076,1348091;HF952106,1348076,1348091;HF952105,1348076,1348091;CP007482,1348076,1348091;CP007565,1348076,1348091;CP006910,1348076,1348091;CP007572,1348076,1348091;CP007571,1348076,1348091;CP007570,1348076,1348091;FO393392,1348076,1348091;CP011328,1348076,1348091;CP010319,1348076,1348091;
CP000114	Mauve	SHARED	1347839	1348008	.	.	.	Notes=Lenght169	HF952106,1347839,1348008;HF952105,1347839,1348008;CP007482,1347839,1348008;CP007565,1347839,1348008;CP006910,1347839,1348008;FO393392,1347839,1348008;CP011328,1347839,1348008;CP010319,1347839,1348008;
CP000114	Mauve	SHARED	1347798	1347838	.	.	.	Notes=Lenght40	AL732656,1347798,1347838;HF952106,1347798,1347838;HF952105,1347798,1347838;CP007482,1347798,1347838;CP007565,1347798,1347838;CP006910,1347798,1347838;CP007572,1347798,1347838;CP007571,1347798,1347838;CP007570,1347798,1347838;FO393392,1347798,1347838;CP011328,1347798,1347838;CP010319,1347798,1347838;
CP000114	Mauve	SHARED	1347225	1347797	.	.	.	Notes=Lenght572	HF952106,1347225,1347797;HF952105,1347225,1347797;CP007482,1347225,1347797;CP007565,1347225,1347797;CP006910,1347225,1347797;FO393392,1347225,1347797;CP011328,1347225,1347797;CP010319,1347225,1347797;
CP000114	Mauve	SHARED	1347014	1347224	.	.	.	Notes=Lenght210	AL732656,1347014,1347224;HF952106,1347014,1347224;HF952105,1347014,1347224;CP007482,1347014,1347224;CP007565,1347014,1347224;CP006910,1347014,1347224;CP007572,1347014,1347224;CP007571,1347014,1347224;CP007570,1347014,1347224;FO393392,1347014,1347224;CP011328,1347014,1347224;CP010319,1347014,1347224;
CP000114	Mauve	SHARED	1346981	1347013	.	.	.	Notes=Lenght32	HF952106,1346981,1347013;HF952105,1346981,1347013;CP007482,1346981,1347013;CP007565,1346981,1347013;CP006910,1346981,1347013;FO393392,1346981,1347013;CP011328,1346981,1347013;CP010319,1346981,1347013;
CP000114	Mauve	SHARED	1346784	1346980	.	.	.	Notes=Lenght196	AL732656,1346784,1346980;HF952106,1346784,1346980;HF952105,1346784,1346980;CP007482,1346784,1346980;CP007565,1346784,1346980;CP006910,1346784,1346980;CP007572,1346784,1346980;CP007571,1346784,1346980;CP007570,1346784,1346980;FO393392,1346784,1346980;CP011328,1346784,1346980;CP010319,1346784,1346980;
CP000114	Mauve	SHARED	1346395	1346783	.	.	.	Notes=Lenght388	AL732656,1346395,1346783;HF952106,1346395,1346783;HF952105,1346395,1346783;CP007482,1346395,1346783;CP007565,1346395,1346783;CP007572,1346395,1346783;CP007571,1346395,1346783;CP007570,1346395,1346783;FO393392,1346395,1346783;CP011328,1346395,1346783;CP010319,1346395,1346783;
CP000114	Mauve	SHARED	1346335	1346394	.	.	.	Notes=Lenght59	HF952106,1346335,1346394;HF952105,1346335,1346394;CP007482,1346335,1346394;CP007565,1346335,1346394;FO393392,1346335,1346394;CP011328,1346335,1346394;CP010319,1346335,1346394;
CP000114	Mauve	SHARED	1346278	1346334	.	.	.	Notes=Lenght56	AL732656,1346278,1346334;HF952106,1346278,1346334;HF952105,1346278,1346334;CP007482,1346278,1346334;CP007565,1346278,1346334;CP007572,1346278,1346334;CP007571,1346278,1346334;CP007570,1346278,1346334;FO393392,1346278,1346334;CP011328,1346278,1346334;CP010319,1346278,1346334;
CP000114	Mauve	SHARED	1346148	1346277	.	.	.	Notes=Lenght129	AL732656,1346148,1346277;HF952106,1346148,1346277;HF952105,1346148,1346277;CP007572,1346148,1346277;CP007571,1346148,1346277;CP007570,1346148,1346277;CP010319,1346148,1346277;
CP000114	Mauve	SHARED	1346092	1346147	.	.	.	Notes=Lenght55	HF952106,1346092,1346147;HF952105,1346092,1346147;CP010319,1346092,1346147;
CP000114	Mauve	SHARED	1427674	1427736	.	.	.	Notes=Lenght62	CP003810,1427674,1427736;CP003919,1427674,1427736;HF952106,1427674,1427736;HF952105,1427674,1427736;CP007482,1427674,1427736;CP007565,1427674,1427736;HG939456,1427674,1427736;CP007632,1427674,1427736;FO393392,1427674,1427736;CP011325,1427674,1427736;CP011326,1427674,1427736;CP011327,1427674,1427736;CP011328,1427674,1427736;CP010319,1427674,1427736;
CP000114	Mauve	SHARED	1427418	1427673	.	.	.	Notes=Lenght255	CP003810,1427418,1427673;CP003919,1427418,1427673;HF952106,1427418,1427673;HF952105,1427418,1427673;CP007482,1427418,1427673;CP007565,1427418,1427673;HG939456,1427418,1427673;CP007632,1427418,1427673;FO393392,1427418,1427673;CP011325,1427418,1427673;CP011326,1427418,1427673;CP011327,1427418,1427673;CP011328,1427418,1427673;CP010319,1427418,1427673;
CP000114	Mauve	SHARED	1427348	1427415	.	.	.	Notes=Lenght67	CP003810,1427348,1427415;CP003919,1427348,1427415;HF952106,1427348,1427415;HF952105,1427348,1427415;CP007482,1427348,1427415;CP007565,1427348,1427415;HG939456,1427348,1427415;CP007632,1427348,1427415;FO393392,1427348,1427415;CP011325,1427348,1427415;CP011326,1427348,1427415;CP011327,1427348,1427415;CP011328,1427348,1427415;CP010319,1427348,1427415;
CP000114	Mauve	SHARED	1427248	1427335	.	.	.	Notes=Lenght87	CP003810,1427248,1427335;CP003919,1427248,1427335;HF952106,1427248,1427335;HF952105,1427248,1427335;CP007482,1427248,1427335;CP007565,1427248,1427335;FO393392,1427248,1427335;CP011325,1427248,1427335;CP011326,1427248,1427335;CP011327,1427248,1427335;CP011328,1427248,1427335;CP010319,1427248,1427335;
CP000114	Mauve	SHARED	1426160	1427247	.	.	.	Notes=Lenght1087	CP003810,1426160,1427247;CP003919,1426160,1427247;HF952106,1426160,1427247;HF952105,1426160,1427247;CP007482,1426160,1427247;CP007565,1426160,1427247;HG939456,1426160,1427247;CP007632,1426160,1427247;FO393392,1426160,1427247;CP011325,1426160,1427247;CP011326,1426160,1427247;CP011327,1426160,1427247;CP011328,1426160,1427247;CP010319,1426160,1427247;
CP000114	Mauve	SHARED	1425063	1425995	.	.	.	Notes=Lenght932	CP003810,1425063,1425995;CP003919,1425063,1425995;HF952106,1425063,1425995;HF952105,1425063,1425995;CP007482,1425063,1425995;CP007565,1425063,1425995;HG939456,1425063,1425995;CP007632,1425063,1425995;FO393392,1425063,1425995;CP011325,1425063,1425995;CP011326,1425063,1425995;CP011327,1425063,1425995;CP011328,1425063,1425995;CP010319,1425063,1425995;
CP000114	Mauve	SHARED	179174	179923	.	.	.	Notes=Lenght749	AE009948,179174,179923;
CP000114	Mauve	SHARED	1351022	1351313	.	.	.	Notes=Lenght291	HG939456,1351022,1351313;CP007632,1351022,1351313;
CP000114	Mauve	SHARED	1996079	1996109	.	.	.	Notes=Lenght30	HF952104,1996079,1996109;HF952106,1996079,1996109;CP007572,1996079,1996109;CP007571,1996079,1996109;CP010319,1996079,1996109;
CP000114	Mauve	SHARED	1995953	1996078	.	.	.	Notes=Lenght125	HF952104,1995953,1996078;HF952106,1995953,1996078;CP007572,1995953,1996078;CP007571,1995953,1996078;CP007570,1995953,1996078;CP010319,1995953,1996078;
CP000114	Mauve	SHARED	1995936	1995952	.	.	.	Notes=Lenght16	CP003919,1995936,1995952;HF952104,1995936,1995952;HF952106,1995936,1995952;HF952105,1995936,1995952;CP007482,1995936,1995952;CP007565,1995936,1995952;HG939456,1995936,1995952;CP006910,1995936,1995952;CP007572,1995936,1995952;CP007571,1995936,1995952;CP007570,1995936,1995952;FO393392,1995936,1995952;CP011328,1995936,1995952;CP010319,1995936,1995952;
CP000114	Mauve	SHARED	1353393	1353580	.	.	.	Notes=Lenght187	CP003919,1353393,1353580;HF952106,1353393,1353580;HF952105,1353393,1353580;CP007482,1353393,1353580;CP007565,1353393,1353580;HG939456,1353393,1353580;CP007632,1353393,1353580;CP006910,1353393,1353580;FO393392,1353393,1353580;CP011328,1353393,1353580;CP010319,1353393,1353580;
CP000114	Mauve	SHARED	1353133	1353296	.	.	.	Notes=Lenght163	CP003919,1353133,1353296;HF952106,1353133,1353296;HF952105,1353133,1353296;CP007482,1353133,1353296;CP007565,1353133,1353296;HG939456,1353133,1353296;CP007632,1353133,1353296;CP006910,1353133,1353296;FO393392,1353133,1353296;CP011328,1353133,1353296;CP010319,1353133,1353296;
CP000114	Mauve	SHARED	1352930	1353120	.	.	.	Notes=Lenght190	CP003919,1352930,1353120;HF952106,1352930,1353120;HF952105,1352930,1353120;CP007482,1352930,1353120;CP007565,1352930,1353120;HG939456,1352930,1353120;CP007632,1352930,1353120;CP006910,1352930,1353120;FO393392,1352930,1353120;CP011328,1352930,1353120;CP010319,1352930,1353120;
CP000114	Mauve	SHARED	1352104	1352878	.	.	.	Notes=Lenght774	CP003919,1352104,1352878;HF952106,1352104,1352878;HF952105,1352104,1352878;CP007482,1352104,1352878;CP007565,1352104,1352878;HG939456,1352104,1352878;CP007632,1352104,1352878;CP006910,1352104,1352878;FO393392,1352104,1352878;CP011328,1352104,1352878;CP010319,1352104,1352878;
CP000114	Mauve	SHARED	1350984	1351021	.	.	.	Notes=Lenght37	HF952106,1350984,1351021;HF952105,1350984,1351021;CP007482,1350984,1351021;CP007565,1350984,1351021;CP006910,1350984,1351021;FO393392,1350984,1351021;CP011328,1350984,1351021;CP010319,1350984,1351021;
CP000114	Mauve	SHARED	1350849	1350983	.	.	.	Notes=Lenght134	AL732656,1350849,1350983;HF952106,1350849,1350983;HF952105,1350849,1350983;CP007482,1350849,1350983;CP007565,1350849,1350983;CP006910,1350849,1350983;CP007572,1350849,1350983;CP007571,1350849,1350983;CP007570,1350849,1350983;FO393392,1350849,1350983;CP011328,1350849,1350983;CP010319,1350849,1350983;
CP000114	Mauve	SHARED	1350805	1350847	.	.	.	Notes=Lenght42	HF952106,1350805,1350847;HF952105,1350805,1350847;CP007482,1350805,1350847;CP007565,1350805,1350847;CP006910,1350805,1350847;FO393392,1350805,1350847;CP011328,1350805,1350847;CP010319,1350805,1350847;
CP000114	Mauve	SHARED	1350644	1350804	.	.	.	Notes=Lenght160	AL732656,1350644,1350804;HF952106,1350644,1350804;HF952105,1350644,1350804;CP007482,1350644,1350804;CP007565,1350644,1350804;CP006910,1350644,1350804;CP007572,1350644,1350804;CP007571,1350644,1350804;CP007570,1350644,1350804;FO393392,1350644,1350804;CP011328,1350644,1350804;CP010319,1350644,1350804;
CP000114	Mauve	SHARED	1875968	1876179	.	.	.	Notes=Lenght211	CP007572,1875968,1876179;
CP000114	Mauve	SHARED	1875692	1875812	.	.	.	Notes=Lenght120	CP007572,1875692,1875812;
CP000114	Mauve	SHARED	4058	4159	.	.	.	Notes=Lenght101	AL732656,4058,4159;AE009948,4058,4159;CP003810,4058,4159;CP003919,4058,4159;HF952104,4058,4159;HF952106,4058,4159;HF952105,4058,4159;CP007482,4058,4159;CP007565,4058,4159;HG939456,4058,4159;CP007631,4058,4159;CP007632,4058,4159;CP006910,4058,4159;CP007572,4058,4159;CP007571,4058,4159;CP007570,4058,4159;FO393392,4058,4159;CP010867,4058,4159;CP011325,4058,4159;CP011326,4058,4159;CP011327,4058,4159;…
CP000114	Mauve	SHARED	4160	4195	.	.	.	Notes=Lenght35	AL732656,4160,4195;AE009948,4160,4195;CP003810,4160,4195;HF952104,4160,4195;HF952106,4160,4195;HF952105,4160,4195;CP007482,4160,4195;CP007565,4160,4195;HG939456,4160,4195;CP007631,4160,4195;CP007632,4160,4195;CP006910,4160,4195;CP007572,4160,4195;CP007571,4160,4195;CP007570,4160,4195;FO393392,4160,4195;CP010867,4160,4195;CP011325,4160,4195;CP011326,4160,4195;CP011327,4160,4195;CP011328,4160,4195;…
CP000114	Mauve	SHARED	4196	4249	.	.	.	Notes=Lenght53	AL732656,4196,4249;AE009948,4196,4249;CP003810,4196,4249;CP003919,4196,4249;HF952104,4196,4249;HF952106,4196,4249;HF952105,4196,4249;CP007482,4196,4249;CP007565,4196,4249;HG939456,4196,4249;CP007631,4196,4249;CP007632,4196,4249;CP006910,4196,4249;CP007572,4196,4249;CP007571,4196,4249;CP007570,4196,4249;FO393392,4196,4249;CP010867,4196,4249;CP011325,4196,4249;CP011326,4196,4249;CP011327,4196,4249;…
CP000114	Mauve	SHARED	16181	16201	.	.	.	Notes=Lenght20	AL732656,16181,16201;AE009948,16181,16201;CP003810,16181,16201;CP003919,16181,16201;HF952104,16181,16201;HF952106,16181,16201;HF952105,16181,16201;CP007482,16181,16201;HG939456,16181,16201;CP007631,16181,16201;CP007632,16181,16201;CP006910,16181,16201;CP007572,16181,16201;CP007571,16181,16201;CP007570,16181,16201;FO393392,16181,16201;CP010867,16181,16201;CP011325,16181,16201;CP011326,16181,16201;…
CP000114	Mauve	SHARED	16203	16219	.	.	.	Notes=Lenght16	AL732656,16203,16219;AE009948,16203,16219;CP003810,16203,16219;CP003919,16203,16219;HF952104,16203,16219;HF952106,16203,16219;HF952105,16203,16219;CP007482,16203,16219;CP007565,16203,16219;HG939456,16203,16219;CP007631,16203,16219;CP007632,16203,16219;CP007572,16203,16219;CP007571,16203,16219;CP007570,16203,16219;FO393392,16203,16219;CP010867,16203,16219;CP011325,16203,16219;CP011326,16203,16219;…
CP000114	Mauve	SHARED	16278	16682	.	.	.	Notes=Lenght404	AL732656,16278,16682;AE009948,16278,16682;CP003810,16278,16682;CP003919,16278,16682;HF952104,16278,16682;HF952106,16278,16682;HF952105,16278,16682;CP007482,16278,16682;CP007565,16278,16682;HG939456,16278,16682;CP007631,16278,16682;CP007632,16278,16682;CP007572,16278,16682;CP007571,16278,16682;CP007570,16278,16682;FO393392,16278,16682;CP010867,16278,16682;CP011325,16278,16682;CP011326,16278,16682;…
CP000114	Mauve	SHARED	16683	16713	.	.	.	Notes=Lenght30	AL732656,16683,16713;AE009948,16683,16713;CP003810,16683,16713;CP003919,16683,16713;HF952104,16683,16713;HF952106,16683,16713;HF952105,16683,16713;CP007565,16683,16713;HG939456,16683,16713;CP007631,16683,16713;CP007632,16683,16713;CP007572,16683,16713;CP007571,16683,16713;CP007570,16683,16713;FO393392,16683,16713;CP010867,16683,16713;CP011325,16683,16713;CP011326,16683,16713;CP011327,16683,16713;…
CP000114	Mauve	SHARED	16714	16728	.	.	.	Notes=Lenght14	AL732656,16714,16728;AE009948,16714,16728;CP003810,16714,16728;CP003919,16714,16728;HF952104,16714,16728;HF952106,16714,16728;HF952105,16714,16728;CP007565,16714,16728;HG939456,16714,16728;CP007631,16714,16728;CP007632,16714,16728;CP006910,16714,16728;CP007572,16714,16728;CP007571,16714,16728;CP007570,16714,16728;FO393392,16714,16728;CP010867,16714,16728;CP011325,16714,16728;CP011326,16714,16728;…
CP000114	Mauve	SHARED	16729	16835	.	.	.	Notes=Lenght106	AL732656,16729,16835;AE009948,16729,16835;CP003810,16729,16835;CP003919,16729,16835;HF952104,16729,16835;HF952106,16729,16835;HF952105,16729,16835;CP007565,16729,16835;HG939456,16729,16835;CP007631,16729,16835;CP007632,16729,16835;CP006910,16729,16835;CP007572,16729,16835;CP007571,16729,16835;CP007570,16729,16835;CP010867,16729,16835;CP011325,16729,16835;CP011326,16729,16835;CP011327,16729,16835;…
CP000114	Mauve	SHARED	16836	17244	.	.	.	Notes=Lenght408	AL732656,16836,17244;AE009948,16836,17244;CP003810,16836,17244;CP003919,16836,17244;HF952104,16836,17244;HF952106,16836,17244;HF952105,16836,17244;HG939456,16836,17244;CP007631,16836,17244;CP007632,16836,17244;CP006910,16836,17244;CP007572,16836,17244;CP007571,16836,17244;CP007570,16836,17244;CP010867,16836,17244;CP011325,16836,17244;CP011326,16836,17244;CP011327,16836,17244;CP011328,16836,17244;…
CP000114	Mauve	SHARED	17246	17612	.	.	.	Notes=Lenght366	AL732656,17246,17612;AE009948,17246,17612;CP003810,17246,17612;CP003919,17246,17612;HF952104,17246,17612;HF952106,17246,17612;HF952105,17246,17612;HG939456,17246,17612;CP007631,17246,17612;CP007632,17246,17612;CP006910,17246,17612;CP007572,17246,17612;CP007571,17246,17612;CP007570,17246,17612;CP010867,17246,17612;CP011325,17246,17612;CP011326,17246,17612;CP011327,17246,17612;CP011328,17246,17612;…
CP000114	Mauve	SHARED	17613	18024	.	.	.	Notes=Lenght411	AL732656,17613,18024;AE009948,17613,18024;CP003810,17613,18024;CP003919,17613,18024;HF952104,17613,18024;HG939456,17613,18024;CP007631,17613,18024;CP007632,17613,18024;CP006910,17613,18024;CP007572,17613,18024;CP007571,17613,18024;CP007570,17613,18024;CP010867,17613,18024;CP011325,17613,18024;CP011326,17613,18024;CP011327,17613,18024;CP011328,17613,18024;CP011329,17613,18024;CP012419,17613,18024;…
CP000114	Mauve	SHARED	18025	18312	.	.	.	Notes=Lenght287	AL732656,18025,18312;AE009948,18025,18312;CP003810,18025,18312;CP003919,18025,18312;HF952104,18025,18312;HG939456,18025,18312;CP007631,18025,18312;CP007632,18025,18312;CP006910,18025,18312;CP007572,18025,18312;CP007571,18025,18312;CP007570,18025,18312;CP010867,18025,18312;CP011325,18025,18312;CP011326,18025,18312;CP011327,18025,18312;CP011329,18025,18312;CP012419,18025,18312;CP013202,18025,18312;
CP000114	Mauve	SHARED	18314	18457	.	.	.	Notes=Lenght143	AL732656,18314,18457;AE009948,18314,18457;CP003810,18314,18457;HF952104,18314,18457;HF952106,18314,18457;HF952105,18314,18457;HG939456,18314,18457;CP007631,18314,18457;CP007632,18314,18457;CP006910,18314,18457;CP007572,18314,18457;CP007571,18314,18457;CP007570,18314,18457;CP010867,18314,18457;CP011325,18314,18457;CP011326,18314,18457;CP011327,18314,18457;CP011329,18314,18457;CP010319,18314,18457;…
CP000114	Mauve	SHARED	18466	18492	.	.	.	Notes=Lenght26	AL732656,18466,18492;AE009948,18466,18492;CP003810,18466,18492;HF952104,18466,18492;CP007631,18466,18492;CP006910,18466,18492;CP007572,18466,18492;CP007571,18466,18492;CP007570,18466,18492;CP010867,18466,18492;CP011325,18466,18492;CP011326,18466,18492;CP011327,18466,18492;CP011329,18466,18492;CP012419,18466,18492;CP013202,18466,18492;
CP000114	Mauve	SHARED	18494	18774	.	.	.	Notes=Lenght280	AL732656,18494,18774;AE009948,18494,18774;CP003810,18494,18774;HF952104,18494,18774;HG939456,18494,18774;CP007631,18494,18774;CP007632,18494,18774;CP006910,18494,18774;CP007572,18494,18774;CP007571,18494,18774;CP007570,18494,18774;CP010867,18494,18774;CP011325,18494,18774;CP011326,18494,18774;CP011327,18494,18774;CP011329,18494,18774;CP012419,18494,18774;CP013202,18494,18774;
CP000114	Mauve	SHARED	18776	19080	.	.	.	Notes=Lenght304	AL732656,18776,19080;AE009948,18776,19080;CP003810,18776,19080;HF952104,18776,19080;HG939456,18776,19080;CP007631,18776,19080;CP007632,18776,19080;CP006910,18776,19080;CP007572,18776,19080;CP007571,18776,19080;CP007570,18776,19080;CP010867,18776,19080;CP011325,18776,19080;CP011326,18776,19080;CP011327,18776,19080;CP011329,18776,19080;CP012419,18776,19080;CP013202,18776,19080;
CP000114	Mauve	SHARED	19081	19127	.	.	.	Notes=Lenght46	AL732656,19081,19127;AE009948,19081,19127;CP003810,19081,19127;HF952104,19081,19127;CP007631,19081,19127;CP006910,19081,19127;CP007572,19081,19127;CP007571,19081,19127;CP007570,19081,19127;CP010867,19081,19127;CP011325,19081,19127;CP011326,19081,19127;CP011327,19081,19127;CP011329,19081,19127;CP012419,19081,19127;CP013202,19081,19127;
CP000114	Mauve	SHARED	19128	19429	.	.	.	Notes=Lenght301	AL732656,19128,19429;AE009948,19128,19429;CP003810,19128,19429;HF952104,19128,19429;CP007631,19128,19429;CP007572,19128,19429;CP007571,19128,19429;CP007570,19128,19429;CP010867,19128,19429;CP011325,19128,19429;CP011326,19128,19429;CP011327,19128,19429;CP011329,19128,19429;CP012419,19128,19429;CP013202,19128,19429;
CP000114	Mauve	SHARED	19430	19505	.	.	.	Notes=Lenght75	AL732656,19430,19505;AE009948,19430,19505;CP003810,19430,19505;HF952104,19430,19505;CP007631,19430,19505;CP007572,19430,19505;CP007571,19430,19505;CP007570,19430,19505;CP010867,19430,19505;CP011325,19430,19505;CP011326,19430,19505;CP011327,19430,19505;CP011329,19430,19505;CP012419,19430,19505;CP013202,19430,19505;
CP000114	Mauve	SHARED	19506	21247	.	.	.	Notes=Lenght1741	AE009948,19506,21247;CP003810,19506,21247;HF952104,19506,21247;CP007631,19506,21247;CP010867,19506,21247;CP011325,19506,21247;CP011326,19506,21247;CP011327,19506,21247;CP011329,19506,21247;CP012419,19506,21247;CP013202,19506,21247;
CP000114	Mauve	SHARED	21270	21397	.	.	.	Notes=Lenght127	AE009948,21270,21397;HF952104,21270,21397;CP007631,21270,21397;CP010867,21270,21397;CP011326,21270,21397;CP011327,21270,21397;CP011329,21270,21397;CP012419,21270,21397;CP013202,21270,21397;
CP000114	Mauve	SHARED	21398	21409	.	.	.	Notes=Lenght11	AE009948,21398,21409;CP003810,21398,21409;HF952104,21398,21409;CP007631,21398,21409;CP010867,21398,21409;CP011326,21398,21409;CP011327,21398,21409;CP011329,21398,21409;CP012419,21398,21409;CP013202,21398,21409;
CP000114	Mauve	SHARED	21410	21509	.	.	.	Notes=Lenght99	AE009948,21410,21509;CP003810,21410,21509;HF952104,21410,21509;CP007631,21410,21509;CP010867,21410,21509;CP011325,21410,21509;CP011326,21410,21509;CP011327,21410,21509;CP011329,21410,21509;CP012419,21410,21509;CP013202,21410,21509;
CP000114	Mauve	SHARED	21520	21535	.	.	.	Notes=Lenght15	AE009948,21520,21535;HF952104,21520,21535;CP007631,21520,21535;CP010867,21520,21535;CP011327,21520,21535;CP011329,21520,21535;CP013202,21520,21535;
CP000114	Mauve	SHARED	27560	27926	.	.	.	Notes=Lenght366	AE009948,27560,27926;CP003810,27560,27926;HF952104,27560,27926;CP007631,27560,27926;CP010867,27560,27926;CP011325,27560,27926;CP011326,27560,27926;CP011327,27560,27926;CP011329,27560,27926;CP012419,27560,27926;CP013202,27560,27926;
CP000114	Mauve	SHARED	33592	33629	.	.	.	Notes=Lenght37	AL732656,33592,33629;AE009948,33592,33629;CP003810,33592,33629;CP003919,33592,33629;HF952104,33592,33629;CP007482,33592,33629;CP007565,33592,33629;HG939456,33592,33629;CP007631,33592,33629;CP007632,33592,33629;CP006910,33592,33629;CP007572,33592,33629;CP007571,33592,33629;CP007570,33592,33629;FO393392,33592,33629;CP010867,33592,33629;CP011325,33592,33629;CP011326,33592,33629;CP011327,33592,33629;…
CP000114	Mauve	SHARED	40300	40316	.	.	.	Notes=Lenght16	CP003810,40300,40316;CP003919,40300,40316;HF952104,40300,40316;HF952106,40300,40316;HF952105,40300,40316;CP007482,40300,40316;CP007565,40300,40316;HG939456,40300,40316;CP007631,40300,40316;FO393392,40300,40316;CP010867,40300,40316;CP011325,40300,40316;CP011326,40300,40316;CP011327,40300,40316;CP011328,40300,40316;CP012419,40300,40316;CP013202,40300,40316;
CP000114	Mauve	SHARED	40317	40335	.	.	.	Notes=Lenght18	AL732656,40317,40335;CP003810,40317,40335;CP003919,40317,40335;HF952104,40317,40335;HF952106,40317,40335;HF952105,40317,40335;CP007482,40317,40335;CP007565,40317,40335;HG939456,40317,40335;CP007631,40317,40335;FO393392,40317,40335;CP010867,40317,40335;CP011325,40317,40335;CP011326,40317,40335;CP011327,40317,40335;CP011328,40317,40335;CP012419,40317,40335;CP013202,40317,40335;
CP000114	Mauve	SHARED	40336	40506	.	.	.	Notes=Lenght170	AL732656,40336,40506;AE009948,40336,40506;CP003810,40336,40506;CP003919,40336,40506;HF952104,40336,40506;HF952106,40336,40506;HF952105,40336,40506;CP007482,40336,40506;CP007565,40336,40506;HG939456,40336,40506;CP007631,40336,40506;CP007632,40336,40506;FO393392,40336,40506;CP010867,40336,40506;CP011325,40336,40506;CP011326,40336,40506;CP011327,40336,40506;CP011328,40336,40506;CP011329,40336,40506;…
CP000114	Mauve	SHARED	43804	44485	.	.	.	Notes=Lenght681	AL732656,43804,44485;AE009948,43804,44485;CP003810,43804,44485;CP003919,43804,44485;HF952104,43804,44485;HF952106,43804,44485;HF952105,43804,44485;CP007482,43804,44485;CP007565,43804,44485;HG939456,43804,44485;CP007631,43804,44485;CP006910,43804,44485;CP007572,43804,44485;CP007571,43804,44485;CP007570,43804,44485;FO393392,43804,44485;CP010867,43804,44485;CP011325,43804,44485;CP011326,43804,44485;…
CP000114	Mauve	SHARED	48252	48272	.	.	.	Notes=Lenght20	AL732656,48252,48272;AE009948,48252,48272;CP003810,48252,48272;CP003919,48252,48272;HF952104,48252,48272;CP007482,48252,48272;CP007565,48252,48272;HG939456,48252,48272;CP007631,48252,48272;CP007632,48252,48272;CP006910,48252,48272;CP007572,48252,48272;CP007571,48252,48272;CP007570,48252,48272;FO393392,48252,48272;CP010867,48252,48272;CP011325,48252,48272;CP011326,48252,48272;CP011327,48252,48272;…
CP000114	Mauve	SHARED	59069	59086	.	.	.	Notes=Lenght17	AL732656,59069,59086;AE009948,59069,59086;CP003810,59069,59086;HF952104,59069,59086;CP007631,59069,59086;CP007572,59069,59086;CP007571,59069,59086;CP007570,59069,59086;CP010867,59069,59086;CP011325,59069,59086;CP011326,59069,59086;CP011327,59069,59086;CP011329,59069,59086;CP012419,59069,59086;CP013202,59069,59086;
CP000114	Mauve	SHARED	59087	59117	.	.	.	Notes=Lenght30	AL732656,59087,59117;AE009948,59087,59117;CP003810,59087,59117;CP003919,59087,59117;HF952104,59087,59117;HF952105,59087,59117;CP007482,59087,59117;CP007565,59087,59117;HG939456,59087,59117;CP007631,59087,59117;CP007632,59087,59117;CP007572,59087,59117;CP007571,59087,59117;CP007570,59087,59117;FO393392,59087,59117;CP010867,59087,59117;CP011325,59087,59117;CP011326,59087,59117;CP011327,59087,59117;…
CP000114	Mauve	SHARED	59118	59211	.	.	.	Notes=Lenght93	AL732656,59118,59211;AE009948,59118,59211;CP003810,59118,59211;CP003919,59118,59211;HF952104,59118,59211;HF952105,59118,59211;CP007482,59118,59211;CP007565,59118,59211;HG939456,59118,59211;CP007631,59118,59211;CP007632,59118,59211;CP006910,59118,59211;CP007572,59118,59211;CP007571,59118,59211;CP007570,59118,59211;FO393392,59118,59211;CP010867,59118,59211;CP011325,59118,59211;CP011326,59118,59211;…
CP000114	Mauve	SHARED	59212	59294	.	.	.	Notes=Lenght82	AL732656,59212,59294;AE009948,59212,59294;CP003810,59212,59294;CP003919,59212,59294;HF952104,59212,59294;HF952105,59212,59294;CP007482,59212,59294;CP007565,59212,59294;HG939456,59212,59294;CP007631,59212,59294;CP007632,59212,59294;CP007572,59212,59294;CP007571,59212,59294;CP007570,59212,59294;FO393392,59212,59294;CP010867,59212,59294;CP011325,59212,59294;CP011326,59212,59294;CP011327,59212,59294;…
CP000114	Mauve	SHARED	59295	59344	.	.	.	Notes=Lenght49	AL732656,59295,59344;AE009948,59295,59344;CP003810,59295,59344;CP003919,59295,59344;HF952104,59295,59344;HF952105,59295,59344;CP007482,59295,59344;CP007565,59295,59344;HG939456,59295,59344;CP007631,59295,59344;CP007632,59295,59344;CP006910,59295,59344;CP007572,59295,59344;CP007571,59295,59344;CP007570,59295,59344;FO393392,59295,59344;CP010867,59295,59344;CP011325,59295,59344;CP011326,59295,59344;…
CP000114	Mauve	SHARED	60916	61253	.	.	.	Notes=Lenght337	AE009948,60916,61253;CP003810,60916,61253;HF952104,60916,61253;CP007631,60916,61253;CP010867,60916,61253;CP011325,60916,61253;CP011326,60916,61253;CP011327,60916,61253;CP011329,60916,61253;CP012419,60916,61253;CP013202,60916,61253;
CP000114	Mauve	SHARED	61332	61373	.	.	.	Notes=Lenght41	AE009948,61332,61373;CP003810,61332,61373;HF952104,61332,61373;CP007631,61332,61373;CP010867,61332,61373;CP011325,61332,61373;CP011326,61332,61373;CP011327,61332,61373;CP011329,61332,61373;CP012419,61332,61373;CP013202,61332,61373;
CP000114	Mauve	SHARED	61395	62383	.	.	.	Notes=Lenght988	AE009948,61395,62383;CP003810,61395,62383;HF952104,61395,62383;CP007631,61395,62383;CP010867,61395,62383;CP011325,61395,62383;CP011326,61395,62383;CP011327,61395,62383;CP011329,61395,62383;CP012419,61395,62383;CP013202,61395,62383;
CP000114	Mauve	SHARED	72117	72280	.	.	.	Notes=Lenght163	AL732656,72117,72280;AE009948,72117,72280;CP003810,72117,72280;CP003919,72117,72280;HF952104,72117,72280;HF952106,72117,72280;HF952105,72117,72280;HG939456,72117,72280;CP007631,72117,72280;CP007632,72117,72280;CP006910,72117,72280;CP007572,72117,72280;CP007571,72117,72280;CP007570,72117,72280;CP010867,72117,72280;CP011325,72117,72280;CP011326,72117,72280;CP011327,72117,72280;CP011329,72117,72280;…
CP000114	Mauve	SHARED	76335	76346	.	.	.	Notes=Lenght11	AL732656,76335,76346;AE009948,76335,76346;CP003810,76335,76346;CP003919,76335,76346;HF952104,76335,76346;HF952106,76335,76346;CP007482,76335,76346;CP007565,76335,76346;CP007631,76335,76346;CP007632,76335,76346;CP006910,76335,76346;FO393392,76335,76346;CP010867,76335,76346;CP011325,76335,76346;CP011326,76335,76346;CP011327,76335,76346;CP011328,76335,76346;CP011329,76335,76346;CP010319,76335,76346;…
CP000114	Mauve	SHARED	76347	76366	.	.	.	Notes=Lenght19	AL732656,76347,76366;AE009948,76347,76366;CP003810,76347,76366;CP003919,76347,76366;HF952104,76347,76366;HF952106,76347,76366;CP007482,76347,76366;CP007565,76347,76366;CP007631,76347,76366;CP007632,76347,76366;CP006910,76347,76366;FO393392,76347,76366;CP010867,76347,76366;CP011325,76347,76366;CP011326,76347,76366;CP011327,76347,76366;CP011328,76347,76366;CP011329,76347,76366;CP010319,76347,76366;…
CP000114	Mauve	SHARED	91837	92094	.	.	.	Notes=Lenght257	AL732656,91837,92094;AE009948,91837,92094;CP003810,91837,92094;CP003919,91837,92094;HF952104,91837,92094;HF952106,91837,92094;HF952105,91837,92094;CP007482,91837,92094;CP007565,91837,92094;HG939456,91837,92094;CP007631,91837,92094;CP007632,91837,92094;CP006910,91837,92094;CP007572,91837,92094;FO393392,91837,92094;CP010867,91837,92094;CP011325,91837,92094;CP011326,91837,92094;CP011328,91837,92094;…
CP000114	Mauve	SHARED	92242	92586	.	.	.	Notes=Lenght344	AL732656,92242,92586;AE009948,92242,92586;CP003810,92242,92586;CP003919,92242,92586;HF952104,92242,92586;HF952106,92242,92586;HF952105,92242,92586;CP007482,92242,92586;CP007565,92242,92586;HG939456,92242,92586;CP007631,92242,92586;CP007632,92242,92586;CP006910,92242,92586;CP007572,92242,92586;FO393392,92242,92586;CP010867,92242,92586;CP011325,92242,92586;CP011326,92242,92586;CP011328,92242,92586;…
CP000114	Mauve	SHARED	93789	95182	.	.	.	Notes=Lenght1393	AL732656,93789,95182;AE009948,93789,95182;CP003810,93789,95182;CP003919,93789,95182;HF952104,93789,95182;HF952106,93789,95182;HF952105,93789,95182;CP007482,93789,95182;HG939456,93789,95182;CP007631,93789,95182;CP007632,93789,95182;CP006910,93789,95182;CP007572,93789,95182;CP007571,93789,95182;CP007570,93789,95182;CP010867,93789,95182;CP011325,93789,95182;CP011328,93789,95182;CP011329,93789,95182;…
CP000114	Mauve	SHARED	95183	95735	.	.	.	Notes=Lenght552	AL732656,95183,95735;AE009948,95183,95735;CP003810,95183,95735;CP003919,95183,95735;HF952104,95183,95735;HF952106,95183,95735;HF952105,95183,95735;CP007482,95183,95735;HG939456,95183,95735;CP007631,95183,95735;CP007632,95183,95735;CP006910,95183,95735;CP007572,95183,95735;CP007571,95183,95735;CP007570,95183,95735;CP010867,95183,95735;CP011325,95183,95735;CP011326,95183,95735;CP011327,95183,95735;…
CP000114	Mauve	SHARED	95736	95775	.	.	.	Notes=Lenght39	AL732656,95736,95775;AE009948,95736,95775;CP003810,95736,95775;CP003919,95736,95775;HF952104,95736,95775;HF952106,95736,95775;HF952105,95736,95775;HG939456,95736,95775;CP007631,95736,95775;CP007632,95736,95775;CP006910,95736,95775;CP007572,95736,95775;CP007571,95736,95775;CP007570,95736,95775;CP010867,95736,95775;CP011325,95736,95775;CP011326,95736,95775;CP011327,95736,95775;CP011328,95736,95775;…
CP000114	Mauve	SHARED	95776	95924	.	.	.	Notes=Lenght148	AL732656,95776,95924;AE009948,95776,95924;CP003810,95776,95924;CP003919,95776,95924;HF952104,95776,95924;HF952106,95776,95924;HF952105,95776,95924;CP007482,95776,95924;HG939456,95776,95924;CP007631,95776,95924;CP007632,95776,95924;CP006910,95776,95924;CP007572,95776,95924;CP007571,95776,95924;CP007570,95776,95924;CP010867,95776,95924;CP011325,95776,95924;CP011326,95776,95924;CP011327,95776,95924;…
CP000114	Mauve	SHARED	95925	95938	.	.	.	Notes=Lenght13	AE009948,95925,95938;CP003919,95925,95938;HF952104,95925,95938;HF952106,95925,95938;HF952105,95925,95938;CP007482,95925,95938;CP007631,95925,95938;CP006910,95925,95938;CP010867,95925,95938;CP011325,95925,95938;CP011326,95925,95938;CP011328,95925,95938;CP011329,95925,95938;CP012419,95925,95938;CP013202,95925,95938;
CP000114	Mauve	SHARED	95939	96171	.	.	.	Notes=Lenght232	AE009948,95939,96171;CP003919,95939,96171;HF952104,95939,96171;HF952106,95939,96171;HF952105,95939,96171;CP007631,95939,96171;CP006910,95939,96171;CP010867,95939,96171;CP011325,95939,96171;CP011326,95939,96171;CP011328,95939,96171;CP011329,95939,96171;CP012419,95939,96171;CP013202,95939,96171;
CP000114	Mauve	SHARED	96183	96241	.	.	.	Notes=Lenght58	AL732656,96183,96241;AE009948,96183,96241;CP003810,96183,96241;CP003919,96183,96241;HF952104,96183,96241;HF952106,96183,96241;HF952105,96183,96241;CP007482,96183,96241;CP007565,96183,96241;HG939456,96183,96241;CP007631,96183,96241;CP007632,96183,96241;CP006910,96183,96241;CP007572,96183,96241;CP007571,96183,96241;CP007570,96183,96241;FO393392,96183,96241;CP010867,96183,96241;CP011325,96183,96241;…
CP000114	Mauve	SHARED	96250	96289	.	.	.	Notes=Lenght39	AL732656,96250,96289;AE009948,96250,96289;CP003810,96250,96289;CP003919,96250,96289;HF952104,96250,96289;HF952106,96250,96289;HF952105,96250,96289;HG939456,96250,96289;CP007631,96250,96289;CP007632,96250,96289;CP006910,96250,96289;CP007572,96250,96289;CP007571,96250,96289;CP007570,96250,96289;CP010867,96250,96289;CP011325,96250,96289;CP011326,96250,96289;CP011328,96250,96289;CP011329,96250,96289;…
CP000114	Mauve	SHARED	96290	96399	.	.	.	Notes=Lenght109	AL732656,96290,96399;AE009948,96290,96399;CP003810,96290,96399;CP003919,96290,96399;HF952104,96290,96399;HF952106,96290,96399;HF952105,96290,96399;CP007482,96290,96399;CP007565,96290,96399;HG939456,96290,96399;CP007631,96290,96399;CP007632,96290,96399;CP006910,96290,96399;CP007572,96290,96399;CP007571,96290,96399;CP007570,96290,96399;FO393392,96290,96399;CP010867,96290,96399;CP011325,96290,96399;…
CP000114	Mauve	SHARED	96400	96458	.	.	.	Notes=Lenght58	AL732656,96400,96458;AE009948,96400,96458;CP003810,96400,96458;CP003919,96400,96458;HF952104,96400,96458;HF952106,96400,96458;HF952105,96400,96458;HG939456,96400,96458;CP007631,96400,96458;CP007632,96400,96458;CP006910,96400,96458;CP007572,96400,96458;CP007571,96400,96458;CP007570,96400,96458;CP010867,96400,96458;CP011325,96400,96458;CP011326,96400,96458;CP011328,96400,96458;CP011329,96400,96458;…
CP000114	Mauve	SHARED	96459	96503	.	.	.	Notes=Lenght44	AL732656,96459,96503;AE009948,96459,96503;CP003810,96459,96503;CP003919,96459,96503;HF952104,96459,96503;HF952106,96459,96503;HF952105,96459,96503;CP007482,96459,96503;CP007565,96459,96503;HG939456,96459,96503;CP007631,96459,96503;CP007632,96459,96503;CP006910,96459,96503;CP007572,96459,96503;CP007571,96459,96503;CP007570,96459,96503;FO393392,96459,96503;CP010867,96459,96503;CP011325,96459,96503;…
CP000114	Mauve	SHARED	96504	96544	.	.	.	Notes=Lenght40	AL732656,96504,96544;AE009948,96504,96544;CP003810,96504,96544;CP003919,96504,96544;HF952104,96504,96544;HF952106,96504,96544;HF952105,96504,96544;CP007482,96504,96544;HG939456,96504,96544;CP007631,96504,96544;CP007632,96504,96544;CP006910,96504,96544;CP007572,96504,96544;CP007571,96504,96544;CP007570,96504,96544;FO393392,96504,96544;CP010867,96504,96544;CP011325,96504,96544;CP011326,96504,96544;…
CP000114	Mauve	SHARED	96545	96705	.	.	.	Notes=Lenght160	AL732656,96545,96705;AE009948,96545,96705;CP003810,96545,96705;CP003919,96545,96705;HF952104,96545,96705;HF952106,96545,96705;HF952105,96545,96705;CP007482,96545,96705;CP007565,96545,96705;HG939456,96545,96705;CP007631,96545,96705;CP007632,96545,96705;CP006910,96545,96705;CP007572,96545,96705;CP007571,96545,96705;CP007570,96545,96705;FO393392,96545,96705;CP010867,96545,96705;CP011325,96545,96705;…
CP000114	Mauve	SHARED	96706	96755	.	.	.	Notes=Lenght49	AL732656,96706,96755;AE009948,96706,96755;CP003810,96706,96755;CP003919,96706,96755;HF952104,96706,96755;HF952106,96706,96755;HF952105,96706,96755;CP007482,96706,96755;HG939456,96706,96755;CP007631,96706,96755;CP007632,96706,96755;CP006910,96706,96755;CP007572,96706,96755;CP007571,96706,96755;CP007570,96706,96755;CP010867,96706,96755;CP011325,96706,96755;CP011326,96706,96755;CP011328,96706,96755;…
CP000114	Mauve	SHARED	96756	97072	.	.	.	Notes=Lenght316	AL732656,96756,97072;AE009948,96756,97072;CP003810,96756,97072;CP003919,96756,97072;HF952104,96756,97072;HF952106,96756,97072;HF952105,96756,97072;CP007482,96756,97072;CP007565,96756,97072;HG939456,96756,97072;CP007631,96756,97072;CP007632,96756,97072;CP006910,96756,97072;CP007572,96756,97072;CP007571,96756,97072;CP007570,96756,97072;FO393392,96756,97072;CP010867,96756,97072;CP011325,96756,97072;…
CP000114	Mauve	SHARED	97160	97470	.	.	.	Notes=Lenght310	AL732656,97160,97470;AE009948,97160,97470;CP003810,97160,97470;CP003919,97160,97470;HF952104,97160,97470;HF952106,97160,97470;HF952105,97160,97470;CP007482,97160,97470;CP007565,97160,97470;HG939456,97160,97470;CP007631,97160,97470;CP007632,97160,97470;CP006910,97160,97470;CP007572,97160,97470;CP007571,97160,97470;CP007570,97160,97470;FO393392,97160,97470;CP010867,97160,97470;CP011325,97160,97470;…
CP000114	Mauve	SHARED	97669	97744	.	.	.	Notes=Lenght75	AL732656,97669,97744;AE009948,97669,97744;CP003810,97669,97744;CP003919,97669,97744;HF952104,97669,97744;HF952106,97669,97744;HF952105,97669,97744;CP007482,97669,97744;CP007565,97669,97744;HG939456,97669,97744;CP007631,97669,97744;CP006910,97669,97744;CP007572,97669,97744;CP007571,97669,97744;CP007570,97669,97744;FO393392,97669,97744;CP010867,97669,97744;CP011325,97669,97744;CP011326,97669,97744;…
CP000114	Mauve	SHARED	97746	97824	.	.	.	Notes=Lenght78	AL732656,97746,97824;AE009948,97746,97824;CP003810,97746,97824;CP003919,97746,97824;HF952104,97746,97824;HF952106,97746,97824;HF952105,97746,97824;HG939456,97746,97824;CP007631,97746,97824;CP006910,97746,97824;CP007572,97746,97824;CP007571,97746,97824;CP007570,97746,97824;CP010867,97746,97824;CP011325,97746,97824;CP011326,97746,97824;CP011329,97746,97824;CP010319,97746,97824;CP012419,97746,97824;…
CP000114	Mauve	SHARED	97827	97908	.	.	.	Notes=Lenght81	AE009948,97827,97908;CP003810,97827,97908;HF952104,97827,97908;HF952106,97827,97908;HF952105,97827,97908;HG939456,97827,97908;CP007631,97827,97908;CP006910,97827,97908;CP007572,97827,97908;CP007571,97827,97908;CP007570,97827,97908;CP010867,97827,97908;CP011325,97827,97908;CP011326,97827,97908;CP011329,97827,97908;CP010319,97827,97908;CP012419,97827,97908;CP013202,97827,97908;
CP000114	Mauve	SHARED	97909	98033	.	.	.	Notes=Lenght124	AL732656,97909,98033;AE009948,97909,98033;CP003810,97909,98033;HF952104,97909,98033;HF952106,97909,98033;HF952105,97909,98033;HG939456,97909,98033;CP007631,97909,98033;CP006910,97909,98033;CP007572,97909,98033;CP007571,97909,98033;CP007570,97909,98033;CP010867,97909,98033;CP011325,97909,98033;CP011326,97909,98033;CP011329,97909,98033;CP010319,97909,98033;CP012419,97909,98033;CP013202,97909,98033;
CP000114	Mauve	SHARED	98034	98075	.	.	.	Notes=Lenght41	AE009948,98034,98075;CP003810,98034,98075;HF952104,98034,98075;HF952106,98034,98075;HF952105,98034,98075;HG939456,98034,98075;CP007631,98034,98075;CP006910,98034,98075;CP007572,98034,98075;CP007571,98034,98075;CP007570,98034,98075;CP010867,98034,98075;CP011325,98034,98075;CP011326,98034,98075;CP011329,98034,98075;CP010319,98034,98075;CP012419,98034,98075;CP013202,98034,98075;
CP000114	Mauve	SHARED	98076	100358	.	.	.	Notes=Lenght2282	AE009948,98076,100358;CP003810,98076,100358;HF952104,98076,100358;CP007631,98076,100358;CP010867,98076,100358;CP011325,98076,100358;CP011326,98076,100358;CP011329,98076,100358;CP012419,98076,100358;CP013202,98076,100358;
CP000114	Mauve	SHARED	106886	107146	.	.	.	Notes=Lenght260	AL732656,106886,107146;AE009948,106886,107146;CP003810,106886,107146;CP003919,106886,107146;HF952104,106886,107146;HF952106,106886,107146;HF952105,106886,107146;CP007482,106886,107146;CP007565,106886,107146;HG939456,106886,107146;CP007631,106886,107146;CP007632,106886,107146;CP007572,106886,107146;CP007571,106886,107146;CP007570,106886,107146;FO393392,106886,107146;CP010867,106886,107146;CP011325…
CP000114	Mauve	SHARED	133978	134041	.	.	.	Notes=Lenght63	AL732656,133978,134041;AE009948,133978,134041;CP003810,133978,134041;HF952104,133978,134041;HF952106,133978,134041;HF952105,133978,134041;HG939456,133978,134041;CP007631,133978,134041;CP007632,133978,134041;CP006910,133978,134041;CP007572,133978,134041;CP007571,133978,134041;CP007570,133978,134041;CP010867,133978,134041;CP011325,133978,134041;CP011326,133978,134041;CP011327,133978,134041;CP011329…
CP000114	Mauve	SHARED	135228	135285	.	.	.	Notes=Lenght57	AL732656,135228,135285;AE009948,135228,135285;CP003810,135228,135285;CP003919,135228,135285;HF952104,135228,135285;HF952106,135228,135285;HF952105,135228,135285;HG939456,135228,135285;CP007631,135228,135285;CP007632,135228,135285;CP006910,135228,135285;CP007572,135228,135285;CP007571,135228,135285;CP007570,135228,135285;CP010867,135228,135285;CP011325,135228,135285;CP011326,135228,135285;CP011327…
CP000114	Mauve	SHARED	175322	175424	.	.	.	Notes=Lenght102	AL732656,175322,175424;CP003810,175322,175424;CP003919,175322,175424;HF952106,175322,175424;HF952105,175322,175424;CP007482,175322,175424;CP007565,175322,175424;HG939456,175322,175424;CP007631,175322,175424;CP007632,175322,175424;CP006910,175322,175424;CP007572,175322,175424;CP007571,175322,175424;CP007570,175322,175424;FO393392,175322,175424;CP011325,175322,175424;CP011326,175322,175424;CP011327…
CP000114	Mauve	SHARED	176571	176671	.	.	.	Notes=Lenght100	AL732656,176571,176671;AE009948,176571,176671;CP003810,176571,176671;CP003919,176571,176671;HF952106,176571,176671;HF952105,176571,176671;CP007482,176571,176671;CP007565,176571,176671;HG939456,176571,176671;CP007631,176571,176671;CP007632,176571,176671;CP006910,176571,176671;CP007572,176571,176671;CP007571,176571,176671;CP007570,176571,176671;FO393392,176571,176671;CP010867,176571,176671;CP011325…
CP000114	Mauve	SHARED	176672	178469	.	.	.	Notes=Lenght1797	AL732656,176672,178469;AE009948,176672,178469;CP003810,176672,178469;CP003919,176672,178469;HF952106,176672,178469;HF952105,176672,178469;CP007482,176672,178469;CP007565,176672,178469;HG939456,176672,178469;CP007632,176672,178469;CP006910,176672,178469;CP007572,176672,178469;CP007571,176672,178469;CP007570,176672,178469;FO393392,176672,178469;CP011325,176672,178469;CP011326,176672,178469;CP011327…
CP000114	Mauve	SHARED	199154	199164	.	.	.	Notes=Lenght10	AL732656,199154,199164;AE009948,199154,199164;CP003810,199154,199164;CP003919,199154,199164;HF952104,199154,199164;HF952106,199154,199164;HF952105,199154,199164;CP007482,199154,199164;CP007565,199154,199164;CP007631,199154,199164;CP007632,199154,199164;CP006910,199154,199164;CP007572,199154,199164;CP007571,199154,199164;CP007570,199154,199164;FO393392,199154,199164;CP010867,199154,199164;CP011325…
CP000114	Mauve	SHARED	199172	199521	.	.	.	Notes=Lenght349	HF952104,199172,199521;CP007631,199172,199521;CP010867,199172,199521;CP012419,199172,199521;CP013202,199172,199521;
CP000114	Mauve	SHARED	199522	200112	.	.	.	Notes=Lenght590	HF952104,199522,200112;CP007631,199522,200112;CP010867,199522,200112;CP012419,199522,200112;CP013202,199522,200112;
CP000114	Mauve	SHARED	200619	200766	.	.	.	Notes=Lenght147	AL732656,200619,200766;AE009948,200619,200766;CP003810,200619,200766;CP003919,200619,200766;HF952104,200619,200766;HF952106,200619,200766;HF952105,200619,200766;CP007482,200619,200766;CP007565,200619,200766;CP007631,200619,200766;CP007632,200619,200766;CP006910,200619,200766;CP007572,200619,200766;CP007571,200619,200766;CP007570,200619,200766;FO393392,200619,200766;CP010867,200619,200766;CP011325…
CP000114	Mauve	SHARED	203287	203306	.	.	.	Notes=Lenght19	AL732656,203287,203306;AE009948,203287,203306;CP003810,203287,203306;CP003919,203287,203306;HF952104,203287,203306;CP007482,203287,203306;CP007565,203287,203306;HG939456,203287,203306;CP007631,203287,203306;CP007632,203287,203306;FO393392,203287,203306;CP010867,203287,203306;CP011325,203287,203306;CP011326,203287,203306;CP011327,203287,203306;CP011328,203287,203306;CP011329,203287,203306;CP010319…
CP000114	Mauve	SHARED	203504	203962	.	.	.	Notes=Lenght458	AL732656,203504,203962;AE009948,203504,203962;CP003810,203504,203962;CP003919,203504,203962;HF952104,203504,203962;HF952106,203504,203962;HF952105,203504,203962;CP007482,203504,203962;CP007565,203504,203962;HG939456,203504,203962;CP007631,203504,203962;CP007632,203504,203962;FO393392,203504,203962;CP010867,203504,203962;CP011325,203504,203962;CP011326,203504,203962;CP011327,203504,203962;CP011328…
CP000114	Mauve	SHARED	204513	204530	.	.	.	Notes=Lenght17	AL732656,204513,204530;AE009948,204513,204530;CP003810,204513,204530;CP003919,204513,204530;HF952104,204513,204530;HF952106,204513,204530;HF952105,204513,204530;HG939456,204513,204530;CP007631,204513,204530;CP007632,204513,204530;CP006910,204513,204530;CP007572,204513,204530;CP007571,204513,204530;CP007570,204513,204530;CP010867,204513,204530;CP011325,204513,204530;CP011326,204513,204530;CP011327…
CP000114	Mauve	SHARED	211189	211572	.	.	.	Notes=Lenght383	AL732656,211189,211572;AE009948,211189,211572;CP003810,211189,211572;CP003919,211189,211572;HF952104,211189,211572;HF952106,211189,211572;HF952105,211189,211572;HG939456,211189,211572;CP007631,211189,211572;CP007632,211189,211572;CP006910,211189,211572;CP007572,211189,211572;CP007571,211189,211572;CP007570,211189,211572;CP010867,211189,211572;CP011325,211189,211572;CP011326,211189,211572;CP011327…
CP000114	Mauve	SHARED	212693	212710	.	.	.	Notes=Lenght17	AE009948,212693,212710;CP003810,212693,212710;CP003919,212693,212710;HF952104,212693,212710;HF952106,212693,212710;HF952105,212693,212710;CP007482,212693,212710;CP007565,212693,212710;HG939456,212693,212710;CP007631,212693,212710;CP007632,212693,212710;CP006910,212693,212710;FO393392,212693,212710;CP010867,212693,212710;CP011325,212693,212710;CP011326,212693,212710;CP011327,212693,212710;CP011328…
CP000114	Mauve	SHARED	223899	224635	.	.	.	Notes=Lenght736	AL732656,223899,224635;AE009948,223899,224635;CP003810,223899,224635;HF952104,223899,224635;HF952106,223899,224635;HF952105,223899,224635;CP007482,223899,224635;CP007565,223899,224635;HG939456,223899,224635;CP007631,223899,224635;CP007632,223899,224635;CP006910,223899,224635;CP007572,223899,224635;CP007571,223899,224635;CP007570,223899,224635;FO393392,223899,224635;CP010867,223899,224635;CP011325…
CP000114	Mauve	SHARED	241171	241824	.	.	.	Notes=Lenght653	AL732656,241171,241824;AE009948,241171,241824;CP003810,241171,241824;HF952104,241171,241824;CP007631,241171,241824;CP007572,241171,241824;CP007571,241171,241824;CP007570,241171,241824;CP010867,241171,241824;CP011325,241171,241824;CP011326,241171,241824;CP011327,241171,241824;CP011329,241171,241824;CP012419,241171,241824;CP013202,241171,241824;
CP000114	Mauve	SHARED	241825	241876	.	.	.	Notes=Lenght51	AE009948,241825,241876;CP003810,241825,241876;HF952104,241825,241876;CP007631,241825,241876;CP010867,241825,241876;CP011325,241825,241876;CP011326,241825,241876;CP011327,241825,241876;CP011329,241825,241876;CP012419,241825,241876;CP013202,241825,241876;
CP000114	Mauve	SHARED	241877	242030	.	.	.	Notes=Lenght153	AL732656,241877,242030;AE009948,241877,242030;CP003810,241877,242030;HF952104,241877,242030;CP007631,241877,242030;CP007572,241877,242030;CP007571,241877,242030;CP007570,241877,242030;CP010867,241877,242030;CP011325,241877,242030;CP011326,241877,242030;CP011327,241877,242030;CP011329,241877,242030;CP012419,241877,242030;CP013202,241877,242030;
CP000114	Mauve	SHARED	242031	242080	.	.	.	Notes=Lenght49	AE009948,242031,242080;CP003810,242031,242080;HF952104,242031,242080;CP007631,242031,242080;CP010867,242031,242080;CP011325,242031,242080;CP011326,242031,242080;CP011327,242031,242080;CP011329,242031,242080;CP012419,242031,242080;CP013202,242031,242080;
CP000114	Mauve	SHARED	242081	242576	.	.	.	Notes=Lenght495	AL732656,242081,242576;AE009948,242081,242576;CP003810,242081,242576;HF952104,242081,242576;CP007631,242081,242576;CP007572,242081,242576;CP007571,242081,242576;CP007570,242081,242576;CP010867,242081,242576;CP011325,242081,242576;CP011326,242081,242576;CP011327,242081,242576;CP011329,242081,242576;CP012419,242081,242576;CP013202,242081,242576;
CP000114	Mauve	SHARED	242858	242896	.	.	.	Notes=Lenght38	AL732656,242858,242896;CP003810,242858,242896;HF952104,242858,242896;CP007631,242858,242896;CP007572,242858,242896;CP007571,242858,242896;CP007570,242858,242896;CP010867,242858,242896;CP011325,242858,242896;CP011326,242858,242896;CP011327,242858,242896;CP011329,242858,242896;CP012419,242858,242896;CP013202,242858,242896;
CP000114	Mauve	SHARED	242897	243993	.	.	.	Notes=Lenght1096	AL732656,242897,243993;AE009948,242897,243993;CP003810,242897,243993;HF952104,242897,243993;CP007631,242897,243993;CP007572,242897,243993;CP007571,242897,243993;CP007570,242897,243993;CP010867,242897,243993;CP011325,242897,243993;CP011326,242897,243993;CP011327,242897,243993;CP011329,242897,243993;CP012419,242897,243993;CP013202,242897,243993;
CP000114	Mauve	SHARED	243994	245075	.	.	.	Notes=Lenght1081	AL732656,243994,245075;AE009948,243994,245075;CP003810,243994,245075;HF952104,243994,245075;CP007631,243994,245075;CP007572,243994,245075;CP007571,243994,245075;CP007570,243994,245075;CP010867,243994,245075;CP011325,243994,245075;CP011326,243994,245075;CP011327,243994,245075;CP011329,243994,245075;CP012419,243994,245075;CP013202,243994,245075;
CP000114	Mauve	SHARED	245076	249995	.	.	.	Notes=Lenght4919	AL732656,245076,249995;AE009948,245076,249995;CP003810,245076,249995;HF952104,245076,249995;CP007631,245076,249995;CP007572,245076,249995;CP007571,245076,249995;CP007570,245076,249995;CP010867,245076,249995;CP011325,245076,249995;CP011326,245076,249995;CP011327,245076,249995;CP011329,245076,249995;CP012419,245076,249995;CP013202,245076,249995;
CP000114	Mauve	SHARED	249996	250023	.	.	.	Notes=Lenght27	AE009948,249996,250023;CP003810,249996,250023;HF952104,249996,250023;CP007631,249996,250023;CP010867,249996,250023;CP011325,249996,250023;CP011326,249996,250023;CP011327,249996,250023;CP011329,249996,250023;CP012419,249996,250023;CP013202,249996,250023;
CP000114	Mauve	SHARED	250031	250599	.	.	.	Notes=Lenght568	AL732656,250031,250599;AE009948,250031,250599;CP003810,250031,250599;HF952104,250031,250599;CP007631,250031,250599;CP007572,250031,250599;CP007571,250031,250599;CP007570,250031,250599;CP010867,250031,250599;CP011325,250031,250599;CP011326,250031,250599;CP011327,250031,250599;CP011329,250031,250599;CP012419,250031,250599;CP013202,250031,250599;
CP000114	Mauve	SHARED	250600	250865	.	.	.	Notes=Lenght265	AL732656,250600,250865;AE009948,250600,250865;CP003810,250600,250865;HF952104,250600,250865;CP007631,250600,250865;CP007572,250600,250865;CP007571,250600,250865;CP007570,250600,250865;CP010867,250600,250865;CP011325,250600,250865;CP011326,250600,250865;CP011327,250600,250865;CP011329,250600,250865;CP012419,250600,250865;CP013202,250600,250865;
CP000114	Mauve	SHARED	250867	253351	.	.	.	Notes=Lenght2484	AL732656,250867,253351;AE009948,250867,253351;CP003810,250867,253351;HF952104,250867,253351;CP007631,250867,253351;CP007572,250867,253351;CP007571,250867,253351;CP007570,250867,253351;CP010867,250867,253351;CP011325,250867,253351;CP011326,250867,253351;CP011327,250867,253351;CP011329,250867,253351;CP012419,250867,253351;CP013202,250867,253351;
CP000114	Mauve	SHARED	255032	255097	.	.	.	Notes=Lenght65	AL732656,255032,255097;AE009948,255032,255097;CP003810,255032,255097;HF952104,255032,255097;HF952106,255032,255097;HF952105,255032,255097;CP007482,255032,255097;CP007565,255032,255097;HG939456,255032,255097;CP007631,255032,255097;CP007632,255032,255097;CP006910,255032,255097;CP007572,255032,255097;CP007571,255032,255097;CP007570,255032,255097;FO393392,255032,255097;CP010867,255032,255097;CP011325…
CP000114	Mauve	SHARED	255665	255963	.	.	.	Notes=Lenght298	AL732656,255665,255963;AE009948,255665,255963;CP003810,255665,255963;CP003919,255665,255963;HF952104,255665,255963;HF952106,255665,255963;HF952105,255665,255963;HG939456,255665,255963;CP007631,255665,255963;CP007632,255665,255963;CP006910,255665,255963;CP007572,255665,255963;CP007571,255665,255963;CP007570,255665,255963;CP010867,255665,255963;CP011325,255665,255963;CP011326,255665,255963;CP011327…
CP000114	Mauve	SHARED	261295	261657	.	.	.	Notes=Lenght362	AL732656,261295,261657;AE009948,261295,261657;CP003810,261295,261657;CP003919,261295,261657;HF952104,261295,261657;HF952106,261295,261657;HF952105,261295,261657;CP007482,261295,261657;CP007565,261295,261657;HG939456,261295,261657;CP007631,261295,261657;CP007632,261295,261657;CP006910,261295,261657;CP007572,261295,261657;CP007571,261295,261657;CP007570,261295,261657;FO393392,261295,261657;CP010867…
CP000114	Mauve	SHARED	261658	261999	.	.	.	Notes=Lenght341	AL732656,261658,261999;AE009948,261658,261999;CP003810,261658,261999;CP003919,261658,261999;HF952104,261658,261999;HF952106,261658,261999;HF952105,261658,261999;HG939456,261658,261999;CP007631,261658,261999;CP007632,261658,261999;CP006910,261658,261999;CP007572,261658,261999;CP007571,261658,261999;CP007570,261658,261999;CP010867,261658,261999;CP011325,261658,261999;CP011326,261658,261999;CP011327…
CP000114	Mauve	SHARED	262001	262117	.	.	.	Notes=Lenght116	AL732656,262001,262117;AE009948,262001,262117;CP003810,262001,262117;HF952104,262001,262117;HG939456,262001,262117;CP007631,262001,262117;CP007632,262001,262117;CP006910,262001,262117;CP007572,262001,262117;CP007571,262001,262117;CP007570,262001,262117;CP010867,262001,262117;CP011325,262001,262117;CP011326,262001,262117;CP011327,262001,262117;CP011329,262001,262117;CP012419,262001,262117;CP013202…
CP000114	Mauve	SHARED	262119	262403	.	.	.	Notes=Lenght284	AL732656,262119,262403;AE009948,262119,262403;CP003810,262119,262403;CP003919,262119,262403;HF952104,262119,262403;HF952106,262119,262403;HF952105,262119,262403;HG939456,262119,262403;CP007631,262119,262403;CP007632,262119,262403;CP006910,262119,262403;CP007572,262119,262403;CP007571,262119,262403;CP007570,262119,262403;CP010867,262119,262403;CP011325,262119,262403;CP011326,262119,262403;CP011327…
CP000114	Mauve	SHARED	262404	263149	.	.	.	Notes=Lenght745	AL732656,262404,263149;AE009948,262404,263149;CP003810,262404,263149;CP003919,262404,263149;HF952104,262404,263149;HF952106,262404,263149;HF952105,262404,263149;HG939456,262404,263149;CP007631,262404,263149;CP007632,262404,263149;CP006910,262404,263149;CP007572,262404,263149;CP007571,262404,263149;CP007570,262404,263149;CP010867,262404,263149;CP011325,262404,263149;CP011326,262404,263149;CP011327…
CP000114	Mauve	SHARED	263150	263202	.	.	.	Notes=Lenght52	AE009948,263150,263202;CP003810,263150,263202;CP003919,263150,263202;HF952104,263150,263202;HF952106,263150,263202;HF952105,263150,263202;HG939456,263150,263202;CP007631,263150,263202;CP007632,263150,263202;CP006910,263150,263202;CP007572,263150,263202;CP007571,263150,263202;CP007570,263150,263202;CP010867,263150,263202;CP011325,263150,263202;CP011326,263150,263202;CP011327,263150,263202;CP011329…
CP000114	Mauve	SHARED	263203	263599	.	.	.	Notes=Lenght396	AE009948,263203,263599;CP003810,263203,263599;CP003919,263203,263599;HF952104,263203,263599;HF952106,263203,263599;HF952105,263203,263599;HG939456,263203,263599;CP007631,263203,263599;CP006910,263203,263599;CP007572,263203,263599;CP007571,263203,263599;CP007570,263203,263599;CP010867,263203,263599;CP011325,263203,263599;CP011326,263203,263599;CP011327,263203,263599;CP011329,263203,263599;CP010319…
CP000114	Mauve	SHARED	264200	264399	.	.	.	Notes=Lenght199	AE009948,264200,264399;CP003810,264200,264399;HF952104,264200,264399;HG939456,264200,264399;CP007631,264200,264399;CP007632,264200,264399;CP010867,264200,264399;CP011325,264200,264399;CP011326,264200,264399;CP011327,264200,264399;CP011329,264200,264399;CP012419,264200,264399;CP013202,264200,264399;
CP000114	Mauve	SHARED	264449	265657	.	.	.	Notes=Lenght1208	AE009948,264449,265657;CP003810,264449,265657;HF952104,264449,265657;CP007631,264449,265657;CP010867,264449,265657;CP011325,264449,265657;CP011326,264449,265657;CP011327,264449,265657;CP011329,264449,265657;CP012419,264449,265657;CP013202,264449,265657;
CP000114	Mauve	SHARED	265658	265707	.	.	.	Notes=Lenght49	CP003810,265658,265707;HF952104,265658,265707;CP007631,265658,265707;CP010867,265658,265707;CP011325,265658,265707;CP011326,265658,265707;CP011327,265658,265707;CP011329,265658,265707;CP012419,265658,265707;CP013202,265658,265707;
CP000114	Mauve	SHARED	267306	267661	.	.	.	Notes=Lenght355	AE009948,267306,267661;CP003810,267306,267661;HF952104,267306,267661;CP007631,267306,267661;CP010867,267306,267661;CP011325,267306,267661;CP011326,267306,267661;CP011327,267306,267661;CP011329,267306,267661;CP012419,267306,267661;CP013202,267306,267661;
CP000114	Mauve	SHARED	267662	267895	.	.	.	Notes=Lenght233	AE009948,267662,267895;CP003810,267662,267895;HF952104,267662,267895;HG939456,267662,267895;CP007631,267662,267895;CP010867,267662,267895;CP011325,267662,267895;CP011326,267662,267895;CP011327,267662,267895;CP011329,267662,267895;CP012419,267662,267895;CP013202,267662,267895;
CP000114	Mauve	SHARED	267896	267909	.	.	.	Notes=Lenght13	AE009948,267896,267909;CP003810,267896,267909;HF952104,267896,267909;CP007631,267896,267909;CP010867,267896,267909;CP011325,267896,267909;CP011326,267896,267909;CP011327,267896,267909;CP011329,267896,267909;CP012419,267896,267909;CP013202,267896,267909;
CP000114	Mauve	SHARED	267910	268927	.	.	.	Notes=Lenght1017	AE009948,267910,268927;CP003810,267910,268927;HF952104,267910,268927;HF952106,267910,268927;HF952105,267910,268927;CP007631,267910,268927;CP010867,267910,268927;CP011325,267910,268927;CP011326,267910,268927;CP011327,267910,268927;CP011329,267910,268927;CP010319,267910,268927;CP012419,267910,268927;CP013202,267910,268927;
CP000114	Mauve	SHARED	268928	269089	.	.	.	Notes=Lenght161	AE009948,268928,269089;CP003810,268928,269089;CP003919,268928,269089;HF952104,268928,269089;HF952106,268928,269089;HF952105,268928,269089;CP007631,268928,269089;CP010867,268928,269089;CP011325,268928,269089;CP011326,268928,269089;CP011327,268928,269089;CP011329,268928,269089;CP010319,268928,269089;CP012419,268928,269089;CP013202,268928,269089;
CP000114	Mauve	SHARED	269090	270398	.	.	.	Notes=Lenght1308	AE009948,269090,270398;CP003810,269090,270398;CP003919,269090,270398;HF952104,269090,270398;HF952106,269090,270398;HF952105,269090,270398;HG939456,269090,270398;CP007631,269090,270398;CP010867,269090,270398;CP011325,269090,270398;CP011326,269090,270398;CP011327,269090,270398;CP011329,269090,270398;CP010319,269090,270398;CP012419,269090,270398;CP013202,269090,270398;
CP000114	Mauve	SHARED	270399	270558	.	.	.	Notes=Lenght159	AE009948,270399,270558;CP003810,270399,270558;CP003919,270399,270558;HF952104,270399,270558;HF952106,270399,270558;HF952105,270399,270558;CP007482,270399,270558;CP007565,270399,270558;HG939456,270399,270558;CP007631,270399,270558;FO393392,270399,270558;CP010867,270399,270558;CP011325,270399,270558;CP011326,270399,270558;CP011327,270399,270558;CP011328,270399,270558;CP011329,270399,270558;CP010319…
CP000114	Mauve	SHARED	270567	272354	.	.	.	Notes=Lenght1787	AE009948,270567,272354;CP003810,270567,272354;HF952104,270567,272354;CP007631,270567,272354;CP010867,270567,272354;CP011325,270567,272354;CP011326,270567,272354;CP011327,270567,272354;CP011329,270567,272354;CP012419,270567,272354;CP013202,270567,272354;
CP000114	Mauve	SHARED	272355	272399	.	.	.	Notes=Lenght44	AE009948,272355,272399;CP003810,272355,272399;CP003919,272355,272399;HF952104,272355,272399;HF952106,272355,272399;HF952105,272355,272399;CP007482,272355,272399;CP007565,272355,272399;HG939456,272355,272399;CP007631,272355,272399;FO393392,272355,272399;CP010867,272355,272399;CP011325,272355,272399;CP011326,272355,272399;CP011327,272355,272399;CP011328,272355,272399;CP011329,272355,272399;CP010319…
CP000114	Mauve	SHARED	272400	272421	.	.	.	Notes=Lenght21	AE009948,272400,272421;CP003810,272400,272421;CP003919,272400,272421;HF952104,272400,272421;HF952106,272400,272421;HF952105,272400,272421;CP007482,272400,272421;CP007565,272400,272421;HG939456,272400,272421;CP007631,272400,272421;CP007632,272400,272421;FO393392,272400,272421;CP010867,272400,272421;CP011325,272400,272421;CP011326,272400,272421;CP011327,272400,272421;CP011328,272400,272421;CP011329…
CP000114	Mauve	SHARED	272422	272458	.	.	.	Notes=Lenght36	AL732656,272422,272458;AE009948,272422,272458;CP003810,272422,272458;CP003919,272422,272458;HF952104,272422,272458;HF952106,272422,272458;HF952105,272422,272458;CP007482,272422,272458;CP007565,272422,272458;HG939456,272422,272458;CP007631,272422,272458;CP007632,272422,272458;CP007572,272422,272458;CP007571,272422,272458;CP007570,272422,272458;FO393392,272422,272458;CP010867,272422,272458;CP011325…
CP000114	Mauve	SHARED	274912	276833	.	.	.	Notes=Lenght1921	AL732656,274912,276833;AE009948,274912,276833;CP003810,274912,276833;HF952104,274912,276833;HF952106,274912,276833;HF952105,274912,276833;HG939456,274912,276833;CP007631,274912,276833;CP007632,274912,276833;CP006910,274912,276833;CP007572,274912,276833;CP007571,274912,276833;CP007570,274912,276833;CP010867,274912,276833;CP011325,274912,276833;CP011326,274912,276833;CP011327,274912,276833;CP011329…
CP000114	Mauve	SHARED	278490	278513	.	.	.	Notes=Lenght23	AL732656,278490,278513;AE009948,278490,278513;CP003810,278490,278513;HF952104,278490,278513;HF952106,278490,278513;HF952105,278490,278513;CP007482,278490,278513;CP007565,278490,278513;HG939456,278490,278513;CP007631,278490,278513;CP007632,278490,278513;CP006910,278490,278513;CP007572,278490,278513;CP007571,278490,278513;CP007570,278490,278513;FO393392,278490,278513;CP010867,278490,278513;CP011325…
CP000114	Mauve	SHARED	289337	289909	.	.	.	Notes=Lenght572	AL732656,289337,289909;AE009948,289337,289909;CP003810,289337,289909;HF952104,289337,289909;HF952106,289337,289909;HF952105,289337,289909;HG939456,289337,289909;CP007631,289337,289909;CP007632,289337,289909;CP006910,289337,289909;CP007572,289337,289909;CP007571,289337,289909;CP007570,289337,289909;CP010867,289337,289909;CP011325,289337,289909;CP011326,289337,289909;CP011327,289337,289909;CP011329…
CP000114	Mauve	SHARED	293212	293579	.	.	.	Notes=Lenght367	AL732656,293212,293579;AE009948,293212,293579;CP003810,293212,293579;HF952104,293212,293579;HF952106,293212,293579;HF952105,293212,293579;CP007482,293212,293579;CP007565,293212,293579;HG939456,293212,293579;CP007631,293212,293579;CP007632,293212,293579;CP006910,293212,293579;CP007572,293212,293579;CP007571,293212,293579;CP007570,293212,293579;FO393392,293212,293579;CP010867,293212,293579;CP011325…
CP000114	Mauve	SHARED	293580	293735	.	.	.	Notes=Lenght155	AL732656,293580,293735;AE009948,293580,293735;CP003810,293580,293735;HF952104,293580,293735;HF952106,293580,293735;HF952105,293580,293735;HG939456,293580,293735;CP007631,293580,293735;CP007632,293580,293735;CP006910,293580,293735;CP007572,293580,293735;CP007571,293580,293735;CP007570,293580,293735;CP010867,293580,293735;CP011325,293580,293735;CP011326,293580,293735;CP011327,293580,293735;CP011329…
CP000114	Mauve	SHARED	299456	300563	.	.	.	Notes=Lenght1107	AL732656,299456,300563;AE009948,299456,300563;CP003810,299456,300563;CP003919,299456,300563;HF952104,299456,300563;HF952106,299456,300563;HF952105,299456,300563;HG939456,299456,300563;CP007631,299456,300563;CP007632,299456,300563;CP006910,299456,300563;CP007572,299456,300563;CP007571,299456,300563;CP007570,299456,300563;CP010867,299456,300563;CP011325,299456,300563;CP011326,299456,300563;CP011327…
CP000114	Mauve	SHARED	316582	316672	.	.	.	Notes=Lenght90	AL732656,316582,316672;AE009948,316582,316672;CP003810,316582,316672;HF952104,316582,316672;HF952106,316582,316672;HF952105,316582,316672;CP007482,316582,316672;CP007565,316582,316672;HG939456,316582,316672;CP007631,316582,316672;CP007632,316582,316672;CP006910,316582,316672;CP007572,316582,316672;CP007571,316582,316672;CP007570,316582,316672;FO393392,316582,316672;CP010867,316582,316672;CP011325…
CP000114	Mauve	SHARED	327942	329295	.	.	.	Notes=Lenght1353	AL732656,327942,329295;AE009948,327942,329295;CP003810,327942,329295;CP003919,327942,329295;HF952104,327942,329295;HF952106,327942,329295;HF952105,327942,329295;CP007482,327942,329295;CP007565,327942,329295;HG939456,327942,329295;CP007631,327942,329295;CP006910,327942,329295;CP007572,327942,329295;CP007571,327942,329295;CP007570,327942,329295;FO393392,327942,329295;CP010867,327942,329295;CP011325…
CP000114	Mauve	SHARED	329296	329452	.	.	.	Notes=Lenght156	AL732656,329296,329452;AE009948,329296,329452;CP003810,329296,329452;CP003919,329296,329452;HF952104,329296,329452;HF952106,329296,329452;HF952105,329296,329452;CP007482,329296,329452;CP007565,329296,329452;HG939456,329296,329452;CP007631,329296,329452;CP006910,329296,329452;CP007572,329296,329452;CP007571,329296,329452;CP007570,329296,329452;FO393392,329296,329452;CP010867,329296,329452;CP011325…
CP000114	Mauve	SHARED	329617	329658	.	.	.	Notes=Lenght41	AL732656,329617,329658;AE009948,329617,329658;CP003810,329617,329658;CP003919,329617,329658;HF952104,329617,329658;HF952106,329617,329658;CP007482,329617,329658;CP007565,329617,329658;HG939456,329617,329658;CP007631,329617,329658;CP007632,329617,329658;CP006910,329617,329658;CP007572,329617,329658;CP007571,329617,329658;CP007570,329617,329658;FO393392,329617,329658;CP010867,329617,329658;CP011325…
CP000114	Mauve	SHARED	329659	329694	.	.	.	Notes=Lenght35	AL732656,329659,329694;AE009948,329659,329694;CP003810,329659,329694;CP003919,329659,329694;HF952104,329659,329694;HF952106,329659,329694;CP007482,329659,329694;CP007565,329659,329694;CP007631,329659,329694;CP006910,329659,329694;CP007572,329659,329694;CP007571,329659,329694;CP007570,329659,329694;FO393392,329659,329694;CP010867,329659,329694;CP011325,329659,329694;CP011326,329659,329694;CP011327…
CP000114	Mauve	SHARED	329712	329723	.	.	.	Notes=Lenght11	AL732656,329712,329723;AE009948,329712,329723;CP003810,329712,329723;HF952104,329712,329723;HF952106,329712,329723;HF952105,329712,329723;CP007482,329712,329723;CP007565,329712,329723;HG939456,329712,329723;CP007631,329712,329723;CP007632,329712,329723;CP006910,329712,329723;CP007572,329712,329723;CP007571,329712,329723;CP007570,329712,329723;FO393392,329712,329723;CP010867,329712,329723;CP011325…
CP000114	Mauve	SHARED	348237	353814	.	.	.	Notes=Lenght5577	AL732656,348237,353814;AE009948,348237,353814;CP003810,348237,353814;HF952104,348237,353814;HF952106,348237,353814;HF952105,348237,353814;HG939456,348237,353814;CP007631,348237,353814;CP007632,348237,353814;CP006910,348237,353814;CP007572,348237,353814;CP007571,348237,353814;CP007570,348237,353814;CP010867,348237,353814;CP011325,348237,353814;CP011326,348237,353814;CP011327,348237,353814;CP011329…
CP000114	Mauve	SHARED	359550	359585	.	.	.	Notes=Lenght35	AL732656,359550,359585;AE009948,359550,359585;CP003810,359550,359585;CP003919,359550,359585;HF952104,359550,359585;HF952106,359550,359585;HF952105,359550,359585;CP007482,359550,359585;CP007565,359550,359585;HG939456,359550,359585;CP007631,359550,359585;CP007632,359550,359585;CP006910,359550,359585;CP007572,359550,359585;CP007571,359550,359585;CP007570,359550,359585;FO393392,359550,359585;CP010867…
CP000114	Mauve	SHARED	359586	359636	.	.	.	Notes=Lenght50	AL732656,359586,359636;AE009948,359586,359636;CP003810,359586,359636;CP003919,359586,359636;HF952104,359586,359636;HF952106,359586,359636;HF952105,359586,359636;CP007482,359586,359636;CP007565,359586,359636;HG939456,359586,359636;CP007631,359586,359636;CP007632,359586,359636;CP006910,359586,359636;CP007572,359586,359636;CP007571,359586,359636;CP007570,359586,359636;FO393392,359586,359636;CP010867…
CP000114	Mauve	SHARED	360075	360168	.	.	.	Notes=Lenght93	AL732656,360075,360168;AE009948,360075,360168;CP003810,360075,360168;CP003919,360075,360168;HF952104,360075,360168;HF952106,360075,360168;HF952105,360075,360168;CP007482,360075,360168;CP007565,360075,360168;HG939456,360075,360168;CP007631,360075,360168;CP007632,360075,360168;CP006910,360075,360168;CP007572,360075,360168;CP007571,360075,360168;CP007570,360075,360168;FO393392,360075,360168;CP010867…
CP000114	Mauve	SHARED	360169	360284	.	.	.	Notes=Lenght115	AL732656,360169,360284;AE009948,360169,360284;CP003810,360169,360284;CP003919,360169,360284;HF952104,360169,360284;HF952106,360169,360284;HF952105,360169,360284;CP007482,360169,360284;CP007565,360169,360284;HG939456,360169,360284;CP007631,360169,360284;CP007632,360169,360284;CP006910,360169,360284;CP007572,360169,360284;CP007571,360169,360284;CP007570,360169,360284;FO393392,360169,360284;CP010867…
CP000114	Mauve	SHARED	360335	360366	.	.	.	Notes=Lenght31	AL732656,360335,360366;AE009948,360335,360366;CP003810,360335,360366;CP003919,360335,360366;HF952104,360335,360366;HF952106,360335,360366;HF952105,360335,360366;CP007482,360335,360366;HG939456,360335,360366;CP007631,360335,360366;CP007632,360335,360366;CP006910,360335,360366;CP007572,360335,360366;CP007571,360335,360366;CP007570,360335,360366;FO393392,360335,360366;CP010867,360335,360366;CP011325…
CP000114	Mauve	SHARED	360487	360688	.	.	.	Notes=Lenght201	AL732656,360487,360688;AE009948,360487,360688;CP003810,360487,360688;CP003919,360487,360688;HF952104,360487,360688;HF952106,360487,360688;HF952105,360487,360688;CP007482,360487,360688;CP007565,360487,360688;HG939456,360487,360688;CP007631,360487,360688;CP007632,360487,360688;CP006910,360487,360688;CP007572,360487,360688;CP007571,360487,360688;CP007570,360487,360688;FO393392,360487,360688;CP010867…
CP000114	Mauve	SHARED	360689	360717	.	.	.	Notes=Lenght28	AE009948,360689,360717;CP003810,360689,360717;CP003919,360689,360717;HF952104,360689,360717;HF952106,360689,360717;HF952105,360689,360717;CP007482,360689,360717;CP007565,360689,360717;HG939456,360689,360717;CP007631,360689,360717;CP007632,360689,360717;CP006910,360689,360717;FO393392,360689,360717;CP010867,360689,360717;CP011325,360689,360717;CP011326,360689,360717;CP011328,360689,360717;CP011329…
CP000114	Mauve	SHARED	360718	360736	.	.	.	Notes=Lenght18	AE009948,360718,360736;CP003810,360718,360736;HF952104,360718,360736;CP007631,360718,360736;CP010867,360718,360736;CP011325,360718,360736;CP011326,360718,360736;CP011329,360718,360736;CP013202,360718,360736;
CP000114	Mauve	SHARED	360737	360818	.	.	.	Notes=Lenght81	AE009948,360737,360818;CP003810,360737,360818;HF952104,360737,360818;CP007631,360737,360818;CP010867,360737,360818;CP011326,360737,360818;CP011329,360737,360818;CP013202,360737,360818;
CP000114	Mauve	SHARED	360819	360884	.	.	.	Notes=Lenght65	AL732656,360819,360884;AE009948,360819,360884;CP003810,360819,360884;CP003919,360819,360884;HF952104,360819,360884;HF952106,360819,360884;HF952105,360819,360884;CP007482,360819,360884;CP007565,360819,360884;HG939456,360819,360884;CP007631,360819,360884;CP007632,360819,360884;CP006910,360819,360884;CP007572,360819,360884;CP007571,360819,360884;CP007570,360819,360884;FO393392,360819,360884;CP010867…
CP000114	Mauve	SHARED	361337	361582	.	.	.	Notes=Lenght245	AL732656,361337,361582;AE009948,361337,361582;CP003810,361337,361582;CP003919,361337,361582;HF952104,361337,361582;HF952106,361337,361582;HF952105,361337,361582;CP007482,361337,361582;CP007565,361337,361582;HG939456,361337,361582;CP007631,361337,361582;CP007632,361337,361582;CP006910,361337,361582;CP007572,361337,361582;CP007571,361337,361582;CP007570,361337,361582;FO393392,361337,361582;CP010867…
CP000114	Mauve	SHARED	361633	361653	.	.	.	Notes=Lenght20	AL732656,361633,361653;AE009948,361633,361653;CP003919,361633,361653;HF952104,361633,361653;HF952106,361633,361653;HF952105,361633,361653;CP007482,361633,361653;CP007565,361633,361653;HG939456,361633,361653;CP007631,361633,361653;CP007632,361633,361653;CP006910,361633,361653;CP007572,361633,361653;CP007571,361633,361653;CP007570,361633,361653;FO393392,361633,361653;CP010867,361633,361653;CP011325…
CP000114	Mauve	SHARED	361754	361815	.	.	.	Notes=Lenght61	AL732656,361754,361815;AE009948,361754,361815;CP003919,361754,361815;HF952104,361754,361815;HF952106,361754,361815;HF952105,361754,361815;CP007482,361754,361815;CP007565,361754,361815;HG939456,361754,361815;CP007631,361754,361815;CP007632,361754,361815;CP006910,361754,361815;CP007572,361754,361815;CP007571,361754,361815;CP007570,361754,361815;FO393392,361754,361815;CP010867,361754,361815;CP011325…
CP000114	Mauve	SHARED	362187	362335	.	.	.	Notes=Lenght148	AL732656,362187,362335;AE009948,362187,362335;CP003810,362187,362335;CP003919,362187,362335;HF952104,362187,362335;HF952106,362187,362335;HF952105,362187,362335;CP007482,362187,362335;CP007565,362187,362335;HG939456,362187,362335;CP007631,362187,362335;CP007632,362187,362335;CP006910,362187,362335;CP007572,362187,362335;CP007571,362187,362335;CP007570,362187,362335;FO393392,362187,362335;CP010867…
CP000114	Mauve	SHARED	362586	362605	.	.	.	Notes=Lenght19	AL732656,362586,362605;AE009948,362586,362605;CP003810,362586,362605;CP003919,362586,362605;HF952104,362586,362605;HF952106,362586,362605;HF952105,362586,362605;CP007482,362586,362605;HG939456,362586,362605;CP007631,362586,362605;CP007632,362586,362605;CP006910,362586,362605;CP007572,362586,362605;CP007571,362586,362605;CP007570,362586,362605;FO393392,362586,362605;CP010867,362586,362605;CP011325…
CP000114	Mauve	SHARED	362987	363074	.	.	.	Notes=Lenght87	AL732656,362987,363074;AE009948,362987,363074;CP003919,362987,363074;HF952104,362987,363074;HF952106,362987,363074;HF952105,362987,363074;CP007482,362987,363074;CP007565,362987,363074;HG939456,362987,363074;CP007631,362987,363074;CP007632,362987,363074;CP006910,362987,363074;CP007572,362987,363074;CP007571,362987,363074;CP007570,362987,363074;FO393392,362987,363074;CP010867,362987,363074;CP011325…
CP000114	Mauve	SHARED	363087	363186	.	.	.	Notes=Lenght99	AL732656,363087,363186;AE009948,363087,363186;CP003919,363087,363186;HF952104,363087,363186;HF952106,363087,363186;HF952105,363087,363186;CP007482,363087,363186;CP007565,363087,363186;HG939456,363087,363186;CP007631,363087,363186;CP007632,363087,363186;CP006910,363087,363186;CP007572,363087,363186;CP007571,363087,363186;CP007570,363087,363186;FO393392,363087,363186;CP010867,363087,363186;CP011325…
CP000114	Mauve	SHARED	363187	363336	.	.	.	Notes=Lenght149	AL732656,363187,363336;AE009948,363187,363336;CP003919,363187,363336;HF952104,363187,363336;HF952106,363187,363336;HF952105,363187,363336;CP007482,363187,363336;CP007565,363187,363336;HG939456,363187,363336;CP007631,363187,363336;CP007632,363187,363336;CP006910,363187,363336;CP007572,363187,363336;CP007571,363187,363336;CP007570,363187,363336;FO393392,363187,363336;CP010867,363187,363336;CP011327…
CP000114	Mauve	SHARED	363337	363371	.	.	.	Notes=Lenght34	AE009948,363337,363371;CP003919,363337,363371;HF952104,363337,363371;HF952106,363337,363371;HF952105,363337,363371;CP007482,363337,363371;CP007565,363337,363371;HG939456,363337,363371;CP007631,363337,363371;CP007632,363337,363371;CP006910,363337,363371;FO393392,363337,363371;CP010867,363337,363371;CP011327,363337,363371;CP011328,363337,363371;CP011329,363337,363371;CP010319,363337,363371;CP013202…
CP000114	Mauve	SHARED	363372	363385	.	.	.	Notes=Lenght13	AE009948,363372,363385;HF952104,363372,363385;CP007631,363372,363385;CP010867,363372,363385;CP011327,363372,363385;CP011329,363372,363385;CP013202,363372,363385;
CP000114	Mauve	SHARED	363386	363590	.	.	.	Notes=Lenght204	AE009948,363386,363590;CP003919,363386,363590;HF952104,363386,363590;HF952106,363386,363590;HF952105,363386,363590;CP007482,363386,363590;CP007565,363386,363590;HG939456,363386,363590;CP007631,363386,363590;CP007632,363386,363590;CP006910,363386,363590;FO393392,363386,363590;CP010867,363386,363590;CP011326,363386,363590;CP011327,363386,363590;CP011328,363386,363590;CP011329,363386,363590;CP010319…
CP000114	Mauve	SHARED	376750	377823	.	.	.	Notes=Lenght1073	AL732656,376750,377823;AE009948,376750,377823;CP003810,376750,377823;CP003919,376750,377823;HF952104,376750,377823;HF952106,376750,377823;HF952105,376750,377823;CP007482,376750,377823;CP007565,376750,377823;HG939456,376750,377823;CP007631,376750,377823;CP007632,376750,377823;CP006910,376750,377823;CP007571,376750,377823;CP007570,376750,377823;FO393392,376750,377823;CP010867,376750,377823;CP011325…
CP000114	Mauve	SHARED	380029	380053	.	.	.	Notes=Lenght24	AL732656,380029,380053;AE009948,380029,380053;CP003810,380029,380053;CP003919,380029,380053;HF952104,380029,380053;HF952106,380029,380053;HF952105,380029,380053;HG939456,380029,380053;CP007631,380029,380053;CP007632,380029,380053;CP006910,380029,380053;CP007572,380029,380053;CP007571,380029,380053;CP007570,380029,380053;CP010867,380029,380053;CP011325,380029,380053;CP011326,380029,380053;CP011327…
CP000114	Mauve	SHARED	383330	383341	.	.	.	Notes=Lenght11	AL732656,383330,383341;AE009948,383330,383341;CP003810,383330,383341;CP003919,383330,383341;HF952104,383330,383341;HF952106,383330,383341;HF952105,383330,383341;CP007482,383330,383341;CP007565,383330,383341;HG939456,383330,383341;CP007631,383330,383341;CP007632,383330,383341;CP006910,383330,383341;CP007572,383330,383341;CP007571,383330,383341;CP007570,383330,383341;FO393392,383330,383341;CP010867…
CP000114	Mauve	SHARED	406351	406806	.	.	.	Notes=Lenght455	AL732656,406351,406806;AE009948,406351,406806;CP003810,406351,406806;HF952104,406351,406806;HF952106,406351,406806;HF952105,406351,406806;CP007482,406351,406806;CP007565,406351,406806;HG939456,406351,406806;CP007631,406351,406806;CP007632,406351,406806;CP006910,406351,406806;CP007572,406351,406806;CP007571,406351,406806;CP007570,406351,406806;FO393392,406351,406806;CP010867,406351,406806;CP011325…
CP000114	Mauve	SHARED	411549	411998	.	.	.	Notes=Lenght449	AL732656,411549,411998;AE009948,411549,411998;CP003810,411549,411998;CP003919,411549,411998;HF952104,411549,411998;HF952106,411549,411998;HF952105,411549,411998;CP007482,411549,411998;CP007565,411549,411998;HG939456,411549,411998;CP007631,411549,411998;CP006910,411549,411998;CP007572,411549,411998;CP007571,411549,411998;CP007570,411549,411998;FO393392,411549,411998;CP010867,411549,411998;CP011325…
CP000114	Mauve	SHARED	412748	414325	.	.	.	Notes=Lenght1577	AL732656,412748,414325;AE009948,412748,414325;CP003810,412748,414325;HF952104,412748,414325;HF952106,412748,414325;HF952105,412748,414325;CP007482,412748,414325;CP007565,412748,414325;HG939456,412748,414325;CP007631,412748,414325;CP007632,412748,414325;CP006910,412748,414325;CP007572,412748,414325;CP007571,412748,414325;CP007570,412748,414325;FO393392,412748,414325;CP010867,412748,414325;CP011325…
CP000114	Mauve	SHARED	417542	417567	.	.	.	Notes=Lenght25	AL732656,417542,417567;AE009948,417542,417567;CP003810,417542,417567;HF952104,417542,417567;HF952106,417542,417567;HF952105,417542,417567;CP007482,417542,417567;CP007565,417542,417567;HG939456,417542,417567;CP007631,417542,417567;CP007632,417542,417567;CP006910,417542,417567;CP007572,417542,417567;CP007571,417542,417567;CP007570,417542,417567;FO393392,417542,417567;CP010867,417542,417567;CP011325…
CP000114	Mauve	SHARED	420585	420634	.	.	.	Notes=Lenght49	AL732656,420585,420634;AE009948,420585,420634;CP003810,420585,420634;HF952104,420585,420634;HF952106,420585,420634;HF952105,420585,420634;CP007482,420585,420634;CP007565,420585,420634;HG939456,420585,420634;CP007631,420585,420634;CP007632,420585,420634;CP006910,420585,420634;CP007572,420585,420634;CP007571,420585,420634;CP007570,420585,420634;FO393392,420585,420634;CP010867,420585,420634;CP011325…
CP000114	Mauve	SHARED	422660	422758	.	.	.	Notes=Lenght98	AL732656,422660,422758;AE009948,422660,422758;CP003810,422660,422758;CP003919,422660,422758;HF952104,422660,422758;HF952106,422660,422758;HF952105,422660,422758;CP007482,422660,422758;CP007565,422660,422758;CP007631,422660,422758;CP007632,422660,422758;CP006910,422660,422758;CP007572,422660,422758;CP007571,422660,422758;CP007570,422660,422758;FO393392,422660,422758;CP010867,422660,422758;CP011325…
CP000114	Mauve	SHARED	427532	427623	.	.	.	Notes=Lenght91	AL732656,427532,427623;AE009948,427532,427623;CP003810,427532,427623;CP003919,427532,427623;HF952104,427532,427623;HF952106,427532,427623;HF952105,427532,427623;HG939456,427532,427623;CP007631,427532,427623;CP007632,427532,427623;CP006910,427532,427623;CP007572,427532,427623;CP007571,427532,427623;CP007570,427532,427623;CP010867,427532,427623;CP011325,427532,427623;CP011326,427532,427623;CP011327…
CP000114	Mauve	SHARED	430225	430293	.	.	.	Notes=Lenght68	AL732656,430225,430293;AE009948,430225,430293;CP003810,430225,430293;HF952104,430225,430293;HF952106,430225,430293;HF952105,430225,430293;CP007482,430225,430293;CP007565,430225,430293;HG939456,430225,430293;CP007631,430225,430293;CP007632,430225,430293;CP006910,430225,430293;CP007572,430225,430293;CP007571,430225,430293;CP007570,430225,430293;FO393392,430225,430293;CP010867,430225,430293;CP011325…
CP000114	Mauve	SHARED	430295	430456	.	.	.	Notes=Lenght161	AL732656,430295,430456;AE009948,430295,430456;CP003810,430295,430456;HF952104,430295,430456;HG939456,430295,430456;CP007631,430295,430456;CP007632,430295,430456;CP006910,430295,430456;CP007572,430295,430456;CP007571,430295,430456;CP007570,430295,430456;CP010867,430295,430456;CP011325,430295,430456;CP011326,430295,430456;CP011327,430295,430456;CP011329,430295,430456;CP012419,430295,430456;CP013202…
CP000114	Mauve	SHARED	430457	432907	.	.	.	Notes=Lenght2450	AE009948,430457,432907;CP003810,430457,432907;CP003919,430457,432907;HF952104,430457,432907;HF952106,430457,432907;HF952105,430457,432907;CP007482,430457,432907;CP007565,430457,432907;CP007631,430457,432907;FO393392,430457,432907;CP010867,430457,432907;CP011325,430457,432907;CP011326,430457,432907;CP011327,430457,432907;CP011328,430457,432907;CP011329,430457,432907;CP010319,430457,432907;CP012419…
CP000114	Mauve	SHARED	432908	433067	.	.	.	Notes=Lenght159	AE009948,432908,433067;CP003810,432908,433067;CP003919,432908,433067;HF952104,432908,433067;HF952106,432908,433067;HF952105,432908,433067;CP007482,432908,433067;CP007565,432908,433067;CP007631,432908,433067;CP006910,432908,433067;FO393392,432908,433067;CP010867,432908,433067;CP011325,432908,433067;CP011326,432908,433067;CP011327,432908,433067;CP011328,432908,433067;CP011329,432908,433067;CP010319…
CP000114	Mauve	SHARED	436509	436732	.	.	.	Notes=Lenght223	AL732656,436509,436732;AE009948,436509,436732;CP003810,436509,436732;CP003919,436509,436732;HF952104,436509,436732;HF952106,436509,436732;HF952105,436509,436732;CP007482,436509,436732;CP007565,436509,436732;CP007631,436509,436732;CP007632,436509,436732;CP006910,436509,436732;CP007572,436509,436732;CP007571,436509,436732;CP007570,436509,436732;FO393392,436509,436732;CP010867,436509,436732;CP011325…
CP000114	Mauve	SHARED	436927	437181	.	.	.	Notes=Lenght254	AL732656,436927,437181;AE009948,436927,437181;CP003810,436927,437181;CP003919,436927,437181;HF952104,436927,437181;HF952106,436927,437181;HF952105,436927,437181;CP007482,436927,437181;CP007565,436927,437181;CP007631,436927,437181;CP007632,436927,437181;CP006910,436927,437181;CP007572,436927,437181;CP007571,436927,437181;CP007570,436927,437181;FO393392,436927,437181;CP010867,436927,437181;CP011325…
CP000114	Mauve	SHARED	437407	437505	.	.	.	Notes=Lenght98	AL732656,437407,437505;AE009948,437407,437505;CP003810,437407,437505;CP003919,437407,437505;HF952104,437407,437505;HF952106,437407,437505;HF952105,437407,437505;CP007482,437407,437505;CP007565,437407,437505;HG939456,437407,437505;CP007631,437407,437505;CP006910,437407,437505;CP007572,437407,437505;CP007571,437407,437505;CP007570,437407,437505;FO393392,437407,437505;CP010867,437407,437505;CP011325…
CP000114	Mauve	SHARED	441645	441656	.	.	.	Notes=Lenght11	AL732656,441645,441656;AE009948,441645,441656;CP003810,441645,441656;CP003919,441645,441656;HF952104,441645,441656;HF952105,441645,441656;CP007482,441645,441656;CP007565,441645,441656;HG939456,441645,441656;CP007631,441645,441656;CP007632,441645,441656;CP006910,441645,441656;CP007572,441645,441656;CP007571,441645,441656;CP007570,441645,441656;FO393392,441645,441656;CP010867,441645,441656;CP011325…
CP000114	Mauve	SHARED	441657	442307	.	.	.	Notes=Lenght650	AL732656,441657,442307;AE009948,441657,442307;CP003810,441657,442307;CP003919,441657,442307;HF952104,441657,442307;CP007482,441657,442307;CP007565,441657,442307;HG939456,441657,442307;CP007631,441657,442307;CP007632,441657,442307;CP006910,441657,442307;CP007572,441657,442307;CP007571,441657,442307;CP007570,441657,442307;FO393392,441657,442307;CP010867,441657,442307;CP011325,441657,442307;CP011326…
CP000114	Mauve	SHARED	447968	447989	.	.	.	Notes=Lenght21	AL732656,447968,447989;AE009948,447968,447989;CP003810,447968,447989;CP003919,447968,447989;HF952104,447968,447989;HF952106,447968,447989;HF952105,447968,447989;CP007482,447968,447989;HG939456,447968,447989;CP007631,447968,447989;CP007632,447968,447989;CP006910,447968,447989;CP007572,447968,447989;CP007571,447968,447989;CP007570,447968,447989;FO393392,447968,447989;CP010867,447968,447989;CP011325…
CP000114	Mauve	SHARED	448170	448583	.	.	.	Notes=Lenght413	AL732656,448170,448583;AE009948,448170,448583;CP003810,448170,448583;CP003919,448170,448583;HF952104,448170,448583;HF952106,448170,448583;HF952105,448170,448583;HG939456,448170,448583;CP007631,448170,448583;CP007632,448170,448583;CP006910,448170,448583;CP007572,448170,448583;CP007571,448170,448583;CP007570,448170,448583;CP010867,448170,448583;CP011325,448170,448583;CP011326,448170,448583;CP011327…
CP000114	Mauve	SHARED	450172	450314	.	.	.	Notes=Lenght142	AL732656,450172,450314;AE009948,450172,450314;CP003810,450172,450314;CP003919,450172,450314;HF952104,450172,450314;HF952106,450172,450314;HF952105,450172,450314;HG939456,450172,450314;CP007631,450172,450314;CP007632,450172,450314;CP006910,450172,450314;CP007572,450172,450314;CP007571,450172,450314;CP007570,450172,450314;CP010867,450172,450314;CP011325,450172,450314;CP011326,450172,450314;CP011327…
CP000114	Mauve	SHARED	452019	452131	.	.	.	Notes=Lenght112	AL732656,452019,452131;AE009948,452019,452131;CP003810,452019,452131;CP003919,452019,452131;HF952104,452019,452131;HF952106,452019,452131;CP007482,452019,452131;CP007565,452019,452131;HG939456,452019,452131;CP007631,452019,452131;CP007632,452019,452131;CP006910,452019,452131;CP007572,452019,452131;CP007571,452019,452131;CP007570,452019,452131;FO393392,452019,452131;CP010867,452019,452131;CP011325…
CP000114	Mauve	SHARED	452132	452191	.	.	.	Notes=Lenght59	AL732656,452132,452191;CP003810,452132,452191;CP003919,452132,452191;HF952104,452132,452191;HF952106,452132,452191;CP007482,452132,452191;CP007565,452132,452191;HG939456,452132,452191;CP007632,452132,452191;CP006910,452132,452191;CP007572,452132,452191;CP007571,452132,452191;CP007570,452132,452191;FO393392,452132,452191;CP010867,452132,452191;CP011325,452132,452191;CP011326,452132,452191;CP011327…
CP000114	Mauve	SHARED	452192	452890	.	.	.	Notes=Lenght698	AL732656,452192,452890;AE009948,452192,452890;CP003810,452192,452890;CP003919,452192,452890;HF952104,452192,452890;HF952106,452192,452890;CP007482,452192,452890;CP007565,452192,452890;HG939456,452192,452890;CP007631,452192,452890;CP007632,452192,452890;CP006910,452192,452890;CP007572,452192,452890;CP007571,452192,452890;CP007570,452192,452890;FO393392,452192,452890;CP010867,452192,452890;CP011325…
CP000114	Mauve	SHARED	452891	453030	.	.	.	Notes=Lenght139	AL732656,452891,453030;AE009948,452891,453030;CP003810,452891,453030;HF952104,452891,453030;HF952106,452891,453030;CP007482,452891,453030;CP007565,452891,453030;HG939456,452891,453030;CP007631,452891,453030;CP007632,452891,453030;CP006910,452891,453030;CP007572,452891,453030;CP007571,452891,453030;CP007570,452891,453030;FO393392,452891,453030;CP010867,452891,453030;CP011325,452891,453030;CP011326…
CP000114	Mauve	SHARED	453031	455741	.	.	.	Notes=Lenght2710	AL732656,453031,455741;AE009948,453031,455741;CP003810,453031,455741;CP003919,453031,455741;HF952104,453031,455741;HF952106,453031,455741;CP007482,453031,455741;CP007565,453031,455741;HG939456,453031,455741;CP007631,453031,455741;CP007632,453031,455741;CP006910,453031,455741;CP007572,453031,455741;CP007571,453031,455741;CP007570,453031,455741;FO393392,453031,455741;CP010867,453031,455741;CP011325…
CP000114	Mauve	SHARED	457805	459934	.	.	.	Notes=Lenght2129	AL732656,457805,459934;AE009948,457805,459934;CP003810,457805,459934;HF952104,457805,459934;HG939456,457805,459934;CP007631,457805,459934;CP007632,457805,459934;CP007572,457805,459934;CP007571,457805,459934;CP007570,457805,459934;CP010867,457805,459934;CP011325,457805,459934;CP011326,457805,459934;CP011327,457805,459934;CP011329,457805,459934;CP012419,457805,459934;CP013202,457805,459934;
CP000114	Mauve	SHARED	459935	460045	.	.	.	Notes=Lenght110	AL732656,459935,460045;AE009948,459935,460045;HF952104,459935,460045;HG939456,459935,460045;CP007631,459935,460045;CP007632,459935,460045;CP007572,459935,460045;CP007571,459935,460045;CP007570,459935,460045;CP010867,459935,460045;CP011326,459935,460045;CP011327,459935,460045;CP011329,459935,460045;CP012419,459935,460045;CP013202,459935,460045;
CP000114	Mauve	SHARED	460434	460487	.	.	.	Notes=Lenght53	AL732656,460434,460487;AE009948,460434,460487;HF952104,460434,460487;CP007631,460434,460487;CP007632,460434,460487;CP007572,460434,460487;CP007571,460434,460487;CP007570,460434,460487;CP010867,460434,460487;CP011325,460434,460487;CP012419,460434,460487;CP013202,460434,460487;
CP000114	Mauve	SHARED	460571	460672	.	.	.	Notes=Lenght101	AE009948,460571,460672;HF952104,460571,460672;HG939456,460571,460672;CP007631,460571,460672;CP007632,460571,460672;CP010867,460571,460672;CP011325,460571,460672;CP011329,460571,460672;CP012419,460571,460672;CP013202,460571,460672;
CP000114	Mauve	SHARED	462158	462446	.	.	.	Notes=Lenght288	AE009948,462158,462446;CP003810,462158,462446;HF952104,462158,462446;HG939456,462158,462446;CP007631,462158,462446;CP007632,462158,462446;CP010867,462158,462446;CP011325,462158,462446;CP011326,462158,462446;CP011327,462158,462446;CP011329,462158,462446;CP012419,462158,462446;CP013202,462158,462446;
CP000114	Mauve	SHARED	462447	462460	.	.	.	Notes=Lenght13	CP003810,462447,462460;HF952104,462447,462460;HG939456,462447,462460;CP007631,462447,462460;CP007632,462447,462460;CP010867,462447,462460;CP011325,462447,462460;CP011326,462447,462460;CP011327,462447,462460;CP012419,462447,462460;CP013202,462447,462460;
CP000114	Mauve	SHARED	462461	462495	.	.	.	Notes=Lenght34	AE009948,462461,462495;CP003810,462461,462495;HF952104,462461,462495;HG939456,462461,462495;CP007631,462461,462495;CP007632,462461,462495;CP010867,462461,462495;CP011325,462461,462495;CP011326,462461,462495;CP011327,462461,462495;CP011329,462461,462495;CP012419,462461,462495;CP013202,462461,462495;
CP000114	Mauve	SHARED	462496	462701	.	.	.	Notes=Lenght205	AE009948,462496,462701;CP003810,462496,462701;HF952104,462496,462701;HG939456,462496,462701;CP007631,462496,462701;CP007632,462496,462701;CP010867,462496,462701;CP011325,462496,462701;CP011326,462496,462701;CP011327,462496,462701;CP011329,462496,462701;CP012419,462496,462701;CP013202,462496,462701;
CP000114	Mauve	SHARED	462937	463826	.	.	.	Notes=Lenght889	AE009948,462937,463826;CP003810,462937,463826;HF952104,462937,463826;CP007631,462937,463826;CP010867,462937,463826;CP011325,462937,463826;CP011326,462937,463826;CP011327,462937,463826;CP011329,462937,463826;CP012419,462937,463826;CP013202,462937,463826;
CP000114	Mauve	SHARED	464409	465209	.	.	.	Notes=Lenght800	AE009948,464409,465209;CP003810,464409,465209;HF952104,464409,465209;CP007631,464409,465209;CP010867,464409,465209;CP011325,464409,465209;CP011326,464409,465209;CP011327,464409,465209;CP011329,464409,465209;CP012419,464409,465209;CP013202,464409,465209;
CP000114	Mauve	SHARED	485077	486759	.	.	.	Notes=Lenght1682	AE009948,485077,486759;CP003810,485077,486759;HF952104,485077,486759;CP007631,485077,486759;CP010867,485077,486759;CP011325,485077,486759;CP011326,485077,486759;CP011327,485077,486759;CP011329,485077,486759;CP012419,485077,486759;CP013202,485077,486759;
CP000114	Mauve	SHARED	487457	490120	.	.	.	Notes=Lenght2663	AE009948,487457,490120;CP003810,487457,490120;HF952104,487457,490120;CP007631,487457,490120;CP010867,487457,490120;CP011325,487457,490120;CP011326,487457,490120;CP011327,487457,490120;CP011329,487457,490120;CP012419,487457,490120;CP013202,487457,490120;
CP000114	Mauve	SHARED	490121	490195	.	.	.	Notes=Lenght74	CP003810,490121,490195;HF952104,490121,490195;CP010867,490121,490195;CP011325,490121,490195;CP011326,490121,490195;CP011327,490121,490195;CP012419,490121,490195;CP013202,490121,490195;
CP000114	Mauve	SHARED	490196	491675	.	.	.	Notes=Lenght1479	CP003810,490196,491675;HF952104,490196,491675;CP010867,490196,491675;CP011325,490196,491675;CP011326,490196,491675;CP011327,490196,491675;CP013202,490196,491675;
CP000114	Mauve	SHARED	491676	491700	.	.	.	Notes=Lenght24	AE009948,491676,491700;CP003810,491676,491700;HF952104,491676,491700;CP007631,491676,491700;CP010867,491676,491700;CP011325,491676,491700;CP011326,491676,491700;CP011327,491676,491700;CP011329,491676,491700;CP013202,491676,491700;
CP000114	Mauve	SHARED	491732	492231	.	.	.	Notes=Lenght499	AL732656,491732,492231;AE009948,491732,492231;CP003810,491732,492231;CP003919,491732,492231;HF952104,491732,492231;HF952106,491732,492231;HF952105,491732,492231;CP007482,491732,492231;CP007565,491732,492231;HG939456,491732,492231;CP007631,491732,492231;CP006910,491732,492231;CP007572,491732,492231;CP007571,491732,492231;CP007570,491732,492231;FO393392,491732,492231;CP010867,491732,492231;CP011325…
CP000114	Mauve	SHARED	496466	497993	.	.	.	Notes=Lenght1527	AE009948,496466,497993;CP003810,496466,497993;HF952104,496466,497993;CP007631,496466,497993;CP010867,496466,497993;CP011325,496466,497993;CP011326,496466,497993;CP011327,496466,497993;CP011329,496466,497993;CP012419,496466,497993;CP013202,496466,497993;
CP000114	Mauve	SHARED	498365	498532	.	.	.	Notes=Lenght167	AL732656,498365,498532;AE009948,498365,498532;CP003810,498365,498532;HF952104,498365,498532;HF952106,498365,498532;HF952105,498365,498532;HG939456,498365,498532;CP007631,498365,498532;CP007632,498365,498532;CP006910,498365,498532;CP007572,498365,498532;CP007571,498365,498532;CP007570,498365,498532;CP010867,498365,498532;CP011325,498365,498532;CP011326,498365,498532;CP011327,498365,498532;CP011329…
CP000114	Mauve	SHARED	502012	502426	.	.	.	Notes=Lenght414	AL732656,502012,502426;AE009948,502012,502426;CP003810,502012,502426;HF952104,502012,502426;HF952106,502012,502426;HF952105,502012,502426;CP007482,502012,502426;CP007565,502012,502426;HG939456,502012,502426;CP007631,502012,502426;CP007632,502012,502426;CP006910,502012,502426;CP007572,502012,502426;CP007571,502012,502426;CP007570,502012,502426;FO393392,502012,502426;CP010867,502012,502426;CP011325…
CP000114	Mauve	SHARED	515293	515552	.	.	.	Notes=Lenght259	AL732656,515293,515552;AE009948,515293,515552;CP003810,515293,515552;HF952104,515293,515552;HF952106,515293,515552;HF952105,515293,515552;CP007482,515293,515552;CP007565,515293,515552;HG939456,515293,515552;CP007631,515293,515552;CP007632,515293,515552;CP006910,515293,515552;CP007572,515293,515552;CP007571,515293,515552;CP007570,515293,515552;FO393392,515293,515552;CP010867,515293,515552;CP011325…
CP000114	Mauve	SHARED	515553	515738	.	.	.	Notes=Lenght185	AL732656,515553,515738;AE009948,515553,515738;CP003810,515553,515738;HF952104,515553,515738;HF952106,515553,515738;HF952105,515553,515738;HG939456,515553,515738;CP007631,515553,515738;CP007632,515553,515738;CP006910,515553,515738;CP007572,515553,515738;CP007571,515553,515738;CP007570,515553,515738;CP010867,515553,515738;CP011325,515553,515738;CP011326,515553,515738;CP011327,515553,515738;CP011329…
CP000114	Mauve	SHARED	515739	515832	.	.	.	Notes=Lenght93	AL732656,515739,515832;AE009948,515739,515832;CP003810,515739,515832;HF952104,515739,515832;HF952106,515739,515832;HF952105,515739,515832;CP007482,515739,515832;CP007565,515739,515832;HG939456,515739,515832;CP007631,515739,515832;CP007632,515739,515832;CP006910,515739,515832;CP007572,515739,515832;CP007571,515739,515832;CP007570,515739,515832;FO393392,515739,515832;CP010867,515739,515832;CP011325…
CP000114	Mauve	SHARED	531399	531445	.	.	.	Notes=Lenght46	AL732656,531399,531445;AE009948,531399,531445;CP003810,531399,531445;CP003919,531399,531445;HF952104,531399,531445;HF952106,531399,531445;HF952105,531399,531445;CP007482,531399,531445;CP007565,531399,531445;CP007631,531399,531445;CP007632,531399,531445;CP006910,531399,531445;FO393392,531399,531445;CP010867,531399,531445;CP011325,531399,531445;CP011326,531399,531445;CP011327,531399,531445;CP011328…
CP000114	Mauve	SHARED	532198	532386	.	.	.	Notes=Lenght188	AL732656,532198,532386;AE009948,532198,532386;CP003810,532198,532386;HF952104,532198,532386;HF952106,532198,532386;HF952105,532198,532386;HG939456,532198,532386;CP007631,532198,532386;CP007632,532198,532386;CP006910,532198,532386;CP007572,532198,532386;CP007571,532198,532386;CP007570,532198,532386;CP010867,532198,532386;CP011325,532198,532386;CP011326,532198,532386;CP011327,532198,532386;CP011329…
CP000114	Mauve	SHARED	586266	586346	.	.	.	Notes=Lenght80	AE009948,586266,586346;CP003810,586266,586346;CP003919,586266,586346;HF952104,586266,586346;HF952106,586266,586346;HF952105,586266,586346;CP007482,586266,586346;CP007565,586266,586346;HG939456,586266,586346;CP007631,586266,586346;CP007632,586266,586346;CP006910,586266,586346;FO393392,586266,586346;CP010867,586266,586346;CP011325,586266,586346;CP011326,586266,586346;CP011327,586266,586346;CP011328…
CP000114	Mauve	SHARED	587803	587841	.	.	.	Notes=Lenght38	AL732656,587803,587841;AE009948,587803,587841;CP003810,587803,587841;HF952104,587803,587841;HF952106,587803,587841;HF952105,587803,587841;CP007482,587803,587841;CP007565,587803,587841;HG939456,587803,587841;CP007631,587803,587841;CP007632,587803,587841;CP006910,587803,587841;CP007572,587803,587841;CP007571,587803,587841;CP007570,587803,587841;FO393392,587803,587841;CP010867,587803,587841;CP011325…
CP000114	Mauve	SHARED	591297	591337	.	.	.	Notes=Lenght40	AL732656,591297,591337;AE009948,591297,591337;CP003810,591297,591337;HF952104,591297,591337;HF952106,591297,591337;HF952105,591297,591337;CP007482,591297,591337;CP007565,591297,591337;HG939456,591297,591337;CP007631,591297,591337;CP007632,591297,591337;CP006910,591297,591337;CP007572,591297,591337;CP007571,591297,591337;CP007570,591297,591337;FO393392,591297,591337;CP010867,591297,591337;CP011325…
CP000114	Mauve	SHARED	591338	591399	.	.	.	Notes=Lenght61	AL732656,591338,591399;AE009948,591338,591399;CP003810,591338,591399;HF952104,591338,591399;HF952106,591338,591399;HF952105,591338,591399;HG939456,591338,591399;CP007631,591338,591399;CP007632,591338,591399;CP006910,591338,591399;CP007572,591338,591399;CP007571,591338,591399;CP007570,591338,591399;CP010867,591338,591399;CP011325,591338,591399;CP011326,591338,591399;CP011327,591338,591399;CP011329…
CP000114	Mauve	SHARED	595104	595159	.	.	.	Notes=Lenght55	AE009948,595104,595159;CP003810,595104,595159;CP003919,595104,595159;HF952104,595104,595159;HF952106,595104,595159;HF952105,595104,595159;CP007482,595104,595159;CP007565,595104,595159;HG939456,595104,595159;CP007631,595104,595159;CP007632,595104,595159;CP006910,595104,595159;FO393392,595104,595159;CP010867,595104,595159;CP011325,595104,595159;CP011326,595104,595159;CP011327,595104,595159;CP011328…
CP000114	Mauve	SHARED	597233	597275	.	.	.	Notes=Lenght42	AL732656,597233,597275;AE009948,597233,597275;CP003810,597233,597275;HF952104,597233,597275;HF952106,597233,597275;HF952105,597233,597275;HG939456,597233,597275;CP007631,597233,597275;CP007632,597233,597275;CP006910,597233,597275;CP007572,597233,597275;CP007571,597233,597275;CP007570,597233,597275;CP010867,597233,597275;CP011325,597233,597275;CP011326,597233,597275;CP011327,597233,597275;CP011329…
CP000114	Mauve	SHARED	621124	621153	.	.	.	Notes=Lenght29	AL732656,621124,621153;AE009948,621124,621153;CP003810,621124,621153;CP003919,621124,621153;HF952104,621124,621153;HF952106,621124,621153;HF952105,621124,621153;HG939456,621124,621153;CP007631,621124,621153;CP007632,621124,621153;CP006910,621124,621153;CP007572,621124,621153;CP007571,621124,621153;CP007570,621124,621153;CP010867,621124,621153;CP011325,621124,621153;CP011326,621124,621153;CP011327…
CP000114	Mauve	SHARED	627540	634651	.	.	.	Notes=Lenght7111	AL732656,627540,634651;AE009948,627540,634651;CP003810,627540,634651;HF952104,627540,634651;HG939456,627540,634651;CP007631,627540,634651;CP007632,627540,634651;CP006910,627540,634651;CP007572,627540,634651;CP007571,627540,634651;CP007570,627540,634651;CP010867,627540,634651;CP011325,627540,634651;CP011326,627540,634651;CP011327,627540,634651;CP011329,627540,634651;CP012419,627540,634651;CP013202…
CP000114	Mauve	SHARED	634652	634675	.	.	.	Notes=Lenght23	AL732656,634652,634675;AE009948,634652,634675;CP003810,634652,634675;HF952104,634652,634675;CP007631,634652,634675;CP007572,634652,634675;CP007571,634652,634675;CP007570,634652,634675;CP010867,634652,634675;CP011325,634652,634675;CP011326,634652,634675;CP011327,634652,634675;CP011329,634652,634675;CP012419,634652,634675;CP013202,634652,634675;
CP000114	Mauve	SHARED	634676	637234	.	.	.	Notes=Lenght2558	AL732656,634676,637234;AE009948,634676,637234;CP003810,634676,637234;HF952104,634676,637234;HG939456,634676,637234;CP007631,634676,637234;CP007632,634676,637234;CP006910,634676,637234;CP007572,634676,637234;CP007571,634676,637234;CP007570,634676,637234;CP010867,634676,637234;CP011325,634676,637234;CP011326,634676,637234;CP011327,634676,637234;CP011329,634676,637234;CP012419,634676,637234;CP013202…
CP000114	Mauve	SHARED	637235	637617	.	.	.	Notes=Lenght382	AL732656,637235,637617;AE009948,637235,637617;CP003810,637235,637617;HF952104,637235,637617;HG939456,637235,637617;CP007631,637235,637617;CP007632,637235,637617;CP006910,637235,637617;CP007572,637235,637617;CP007571,637235,637617;CP007570,637235,637617;CP010867,637235,637617;CP011325,637235,637617;CP011326,637235,637617;CP011327,637235,637617;CP011329,637235,637617;CP012419,637235,637617;CP013202…
CP000114	Mauve	SHARED	637707	637719	.	.	.	Notes=Lenght12	AE009948,637707,637719;CP003810,637707,637719;CP003919,637707,637719;HF952104,637707,637719;HF952106,637707,637719;HF952105,637707,637719;CP007482,637707,637719;CP007565,637707,637719;HG939456,637707,637719;CP007631,637707,637719;CP007632,637707,637719;CP006910,637707,637719;CP007572,637707,637719;CP007571,637707,637719;CP007570,637707,637719;FO393392,637707,637719;CP010867,637707,637719;CP011325…
CP000114	Mauve	SHARED	637720	637840	.	.	.	Notes=Lenght120	AE009948,637720,637840;CP003810,637720,637840;CP003919,637720,637840;HF952104,637720,637840;HF952106,637720,637840;HF952105,637720,637840;CP007482,637720,637840;CP007565,637720,637840;HG939456,637720,637840;CP007631,637720,637840;CP007632,637720,637840;CP006910,637720,637840;FO393392,637720,637840;CP010867,637720,637840;CP011325,637720,637840;CP011326,637720,637840;CP011327,637720,637840;CP011328…
CP000114	Mauve	SHARED	646914	647039	.	.	.	Notes=Lenght125	AL732656,646914,647039;AE009948,646914,647039;CP003810,646914,647039;CP003919,646914,647039;HF952104,646914,647039;HF952106,646914,647039;HF952105,646914,647039;HG939456,646914,647039;CP007631,646914,647039;CP007632,646914,647039;CP006910,646914,647039;CP007572,646914,647039;CP007571,646914,647039;CP007570,646914,647039;CP010867,646914,647039;CP011325,646914,647039;CP011326,646914,647039;CP011327…
CP000114	Mauve	SHARED	647042	647129	.	.	.	Notes=Lenght87	AL732656,647042,647129;AE009948,647042,647129;CP003810,647042,647129;HF952104,647042,647129;HF952105,647042,647129;HG939456,647042,647129;CP007631,647042,647129;CP007632,647042,647129;CP006910,647042,647129;CP007572,647042,647129;CP007571,647042,647129;CP007570,647042,647129;CP010867,647042,647129;CP011325,647042,647129;CP011326,647042,647129;CP011327,647042,647129;CP011329,647042,647129;CP010319…
CP000114	Mauve	SHARED	652835	652896	.	.	.	Notes=Lenght61	CP003810,652835,652896;HF952104,652835,652896;CP007631,652835,652896;CP010867,652835,652896;CP011325,652835,652896;CP011326,652835,652896;CP011327,652835,652896;CP011329,652835,652896;CP012419,652835,652896;CP013202,652835,652896;
CP000114	Mauve	SHARED	652897	653362	.	.	.	Notes=Lenght465	CP003810,652897,653362;HF952104,652897,653362;CP007631,652897,653362;CP010867,652897,653362;CP011325,652897,653362;CP011326,652897,653362;CP011327,652897,653362;CP011329,652897,653362;CP013202,652897,653362;
CP000114	Mauve	SHARED	653363	653413	.	.	.	Notes=Lenght50	CP003810,653363,653413;HF952104,653363,653413;CP007631,653363,653413;CP010867,653363,653413;CP011325,653363,653413;CP011326,653363,653413;CP011327,653363,653413;CP011329,653363,653413;CP012419,653363,653413;CP013202,653363,653413;
CP000114	Mauve	SHARED	653414	653435	.	.	.	Notes=Lenght21	CP003810,653414,653435;HF952104,653414,653435;CP007631,653414,653435;CP010867,653414,653435;CP011325,653414,653435;CP011326,653414,653435;CP011327,653414,653435;CP012419,653414,653435;CP013202,653414,653435;
CP000114	Mauve	SHARED	653436	653915	.	.	.	Notes=Lenght479	CP003810,653436,653915;HF952104,653436,653915;CP007631,653436,653915;CP010867,653436,653915;CP011325,653436,653915;CP011326,653436,653915;CP011327,653436,653915;CP011329,653436,653915;CP012419,653436,653915;CP013202,653436,653915;
CP000114	Mauve	SHARED	653923	653977	.	.	.	Notes=Lenght54	CP003810,653923,653977;HF952104,653923,653977;CP007631,653923,653977;CP010867,653923,653977;CP011325,653923,653977;CP011326,653923,653977;CP011327,653923,653977;CP011329,653923,653977;CP012419,653923,653977;CP013202,653923,653977;
CP000114	Mauve	SHARED	653978	654071	.	.	.	Notes=Lenght93	CP003810,653978,654071;HF952104,653978,654071;CP007631,653978,654071;CP010867,653978,654071;CP011325,653978,654071;CP011326,653978,654071;CP011327,653978,654071;CP011329,653978,654071;CP013202,653978,654071;
CP000114	Mauve	SHARED	654072	654142	.	.	.	Notes=Lenght70	CP003810,654072,654142;HF952104,654072,654142;CP007631,654072,654142;CP010867,654072,654142;CP011325,654072,654142;CP011326,654072,654142;CP011327,654072,654142;CP013202,654072,654142;
CP000114	Mauve	SHARED	654143	655223	.	.	.	Notes=Lenght1080	CP003810,654143,655223;HF952104,654143,655223;CP007631,654143,655223;CP010867,654143,655223;CP011325,654143,655223;CP011326,654143,655223;CP011327,654143,655223;CP011329,654143,655223;CP012419,654143,655223;CP013202,654143,655223;
CP000114	Mauve	SHARED	655224	655270	.	.	.	Notes=Lenght46	CP003810,655224,655270;HF952104,655224,655270;CP007631,655224,655270;CP010867,655224,655270;CP011325,655224,655270;CP011326,655224,655270;CP011327,655224,655270;CP011329,655224,655270;CP013202,655224,655270;
CP000114	Mauve	SHARED	656028	656144	.	.	.	Notes=Lenght116	CP003810,656028,656144;HF952104,656028,656144;CP007631,656028,656144;CP010867,656028,656144;CP011325,656028,656144;CP011326,656028,656144;CP011327,656028,656144;CP011329,656028,656144;CP013202,656028,656144;
CP000114	Mauve	SHARED	657099	657260	.	.	.	Notes=Lenght161	CP003810,657099,657260;HF952104,657099,657260;CP007631,657099,657260;CP010867,657099,657260;CP011325,657099,657260;CP011326,657099,657260;CP011327,657099,657260;CP011329,657099,657260;CP013202,657099,657260;
CP000114	Mauve	SHARED	660211	660452	.	.	.	Notes=Lenght241	CP003810,660211,660452;HF952104,660211,660452;CP007631,660211,660452;CP010867,660211,660452;CP011325,660211,660452;CP011326,660211,660452;CP011327,660211,660452;CP011329,660211,660452;CP013202,660211,660452;
CP000114	Mauve	SHARED	660454	660663	.	.	.	Notes=Lenght209	CP003810,660454,660663;HF952104,660454,660663;CP007631,660454,660663;CP010867,660454,660663;CP011325,660454,660663;CP011326,660454,660663;CP011327,660454,660663;CP011329,660454,660663;CP013202,660454,660663;
CP000114	Mauve	SHARED	660664	662974	.	.	.	Notes=Lenght2310	CP003810,660664,662974;HF952104,660664,662974;CP007631,660664,662974;CP010867,660664,662974;CP011325,660664,662974;CP011326,660664,662974;CP011327,660664,662974;CP011329,660664,662974;CP013202,660664,662974;
CP000114	Mauve	SHARED	663017	664694	.	.	.	Notes=Lenght1677	CP003810,663017,664694;HF952104,663017,664694;CP007631,663017,664694;CP010867,663017,664694;CP011325,663017,664694;CP011326,663017,664694;CP011327,663017,664694;CP011329,663017,664694;CP013202,663017,664694;
CP000114	Mauve	SHARED	664695	665027	.	.	.	Notes=Lenght332	AE009948,664695,665027;CP003810,664695,665027;HF952104,664695,665027;CP007631,664695,665027;CP010867,664695,665027;CP011325,664695,665027;CP011326,664695,665027;CP011327,664695,665027;CP011329,664695,665027;CP013202,664695,665027;
CP000114	Mauve	SHARED	665028	665224	.	.	.	Notes=Lenght196	CP003810,665028,665224;HF952104,665028,665224;CP007631,665028,665224;CP010867,665028,665224;CP011325,665028,665224;CP011326,665028,665224;CP011327,665028,665224;CP011329,665028,665224;CP013202,665028,665224;
CP000114	Mauve	SHARED	665240	665800	.	.	.	Notes=Lenght560	CP003810,665240,665800;HF952104,665240,665800;CP007631,665240,665800;CP010867,665240,665800;CP011325,665240,665800;CP011326,665240,665800;CP011327,665240,665800;CP011329,665240,665800;CP013202,665240,665800;
CP000114	Mauve	SHARED	665801	666229	.	.	.	Notes=Lenght428	AE009948,665801,666229;CP003810,665801,666229;HF952104,665801,666229;CP007631,665801,666229;CP010867,665801,666229;CP011325,665801,666229;CP011326,665801,666229;CP011327,665801,666229;CP011329,665801,666229;CP013202,665801,666229;
CP000114	Mauve	SHARED	666230	667974	.	.	.	Notes=Lenght1744	CP003810,666230,667974;HF952104,666230,667974;CP007631,666230,667974;CP010867,666230,667974;CP011325,666230,667974;CP011326,666230,667974;CP011327,666230,667974;CP011329,666230,667974;CP013202,666230,667974;
CP000114	Mauve	SHARED	668213	670913	.	.	.	Notes=Lenght2700	CP003810,668213,670913;HF952104,668213,670913;CP007631,668213,670913;CP010867,668213,670913;CP011325,668213,670913;CP011326,668213,670913;CP011327,668213,670913;CP011329,668213,670913;CP013202,668213,670913;
CP000114	Mauve	SHARED	670998	672797	.	.	.	Notes=Lenght1799	CP003810,670998,672797;HF952104,670998,672797;CP007631,670998,672797;CP010867,670998,672797;CP011325,670998,672797;CP011326,670998,672797;CP011327,670998,672797;CP011329,670998,672797;CP013202,670998,672797;
CP000114	Mauve	SHARED	672798	672987	.	.	.	Notes=Lenght189	AE009948,672798,672987;CP003810,672798,672987;HF952104,672798,672987;CP007631,672798,672987;CP010867,672798,672987;CP011325,672798,672987;CP011326,672798,672987;CP011327,672798,672987;CP011329,672798,672987;CP013202,672798,672987;
CP000114	Mauve	SHARED	672988	681167	.	.	.	Notes=Lenght8179	CP003810,672988,681167;HF952104,672988,681167;CP007631,672988,681167;CP010867,672988,681167;CP011325,672988,681167;CP011326,672988,681167;CP011327,672988,681167;CP011329,672988,681167;CP013202,672988,681167;
CP000114	Mauve	SHARED	681991	682130	.	.	.	Notes=Lenght139	CP003810,681991,682130;HF952104,681991,682130;CP007631,681991,682130;CP010867,681991,682130;CP011325,681991,682130;CP011326,681991,682130;CP011327,681991,682130;CP011329,681991,682130;CP013202,681991,682130;
CP000114	Mauve	SHARED	682147	690204	.	.	.	Notes=Lenght8057	CP003810,682147,690204;HF952104,682147,690204;CP007631,682147,690204;CP010867,682147,690204;CP011325,682147,690204;CP011326,682147,690204;CP011327,682147,690204;CP011329,682147,690204;CP013202,682147,690204;
CP000114	Mauve	SHARED	691392	693026	.	.	.	Notes=Lenght1634	CP003810,691392,693026;HF952104,691392,693026;CP007631,691392,693026;CP010867,691392,693026;CP011325,691392,693026;CP011326,691392,693026;CP011327,691392,693026;CP011329,691392,693026;CP013202,691392,693026;
CP000114	Mauve	SHARED	706240	707003	.	.	.	Notes=Lenght763	AE009948,706240,707003;HF952104,706240,707003;HG939456,706240,707003;CP007631,706240,707003;CP010867,706240,707003;CP011329,706240,707003;CP013202,706240,707003;
CP000114	Mauve	SHARED	707004	707062	.	.	.	Notes=Lenght58	AE009948,707004,707062;HF952104,707004,707062;CP007631,707004,707062;CP010867,707004,707062;CP011329,707004,707062;CP013202,707004,707062;
CP000114	Mauve	SHARED	707063	707339	.	.	.	Notes=Lenght276	AE009948,707063,707339;HF952104,707063,707339;CP007631,707063,707339;CP007571,707063,707339;CP007570,707063,707339;CP010867,707063,707339;CP011329,707063,707339;CP013202,707063,707339;
CP000114	Mauve	SHARED	707340	707398	.	.	.	Notes=Lenght58	AE009948,707340,707398;HF952104,707340,707398;CP007631,707340,707398;CP010867,707340,707398;CP011329,707340,707398;CP013202,707340,707398;
CP000114	Mauve	SHARED	707399	707678	.	.	.	Notes=Lenght279	AE009948,707399,707678;HF952104,707399,707678;CP007631,707399,707678;CP010867,707399,707678;CP011329,707399,707678;CP012419,707399,707678;CP013202,707399,707678;
CP000114	Mauve	SHARED	707679	708403	.	.	.	Notes=Lenght724	AE009948,707679,708403;HF952104,707679,708403;HG939456,707679,708403;CP007631,707679,708403;CP010867,707679,708403;CP011329,707679,708403;CP012419,707679,708403;CP013202,707679,708403;
CP000114	Mauve	SHARED	708404	708591	.	.	.	Notes=Lenght187	AE009948,708404,708591;HF952104,708404,708591;HG939456,708404,708591;CP007631,708404,708591;CP007571,708404,708591;CP007570,708404,708591;CP010867,708404,708591;CP011329,708404,708591;CP012419,708404,708591;CP013202,708404,708591;
CP000114	Mauve	SHARED	708592	712339	.	.	.	Notes=Lenght3747	AE009948,708592,712339;HF952104,708592,712339;HG939456,708592,712339;CP007631,708592,712339;CP010867,708592,712339;CP011329,708592,712339;CP012419,708592,712339;CP013202,708592,712339;
CP000114	Mauve	SHARED	712340	712941	.	.	.	Notes=Lenght601	AE009948,712340,712941;HF952104,712340,712941;CP007631,712340,712941;CP010867,712340,712941;CP011329,712340,712941;CP012419,712340,712941;CP013202,712340,712941;
CP000114	Mauve	SHARED	712942	712996	.	.	.	Notes=Lenght54	AE009948,712942,712996;HF952104,712942,712996;CP007631,712942,712996;CP010867,712942,712996;CP011329,712942,712996;CP010319,712942,712996;CP012419,712942,712996;CP013202,712942,712996;
CP000114	Mauve	SHARED	712997	714042	.	.	.	Notes=Lenght1045	AE009948,712997,714042;HF952104,712997,714042;CP007631,712997,714042;CP010867,712997,714042;CP011329,712997,714042;CP012419,712997,714042;CP013202,712997,714042;
CP000114	Mauve	SHARED	714043	714247	.	.	.	Notes=Lenght204	AL732656,714043,714247;AE009948,714043,714247;HF952104,714043,714247;CP007631,714043,714247;CP010867,714043,714247;CP011329,714043,714247;CP012419,714043,714247;CP013202,714043,714247;
CP000114	Mauve	SHARED	714248	715767	.	.	.	Notes=Lenght1519	AE009948,714248,715767;HF952104,714248,715767;CP007631,714248,715767;CP010867,714248,715767;CP011329,714248,715767;CP012419,714248,715767;CP013202,714248,715767;
CP000114	Mauve	SHARED	715768	718414	.	.	.	Notes=Lenght2646	AE009948,715768,718414;HF952104,715768,718414;HG939456,715768,718414;CP007631,715768,718414;CP010867,715768,718414;CP011329,715768,718414;CP012419,715768,718414;CP013202,715768,718414;
CP000114	Mauve	SHARED	718415	718708	.	.	.	Notes=Lenght293	AE009948,718415,718708;HF952104,718415,718708;HG939456,718415,718708;CP007631,718415,718708;CP006910,718415,718708;CP010867,718415,718708;CP011329,718415,718708;CP012419,718415,718708;CP013202,718415,718708;
CP000114	Mauve	SHARED	718709	720261	.	.	.	Notes=Lenght1552	AE009948,718709,720261;HF952104,718709,720261;HG939456,718709,720261;CP007631,718709,720261;CP010867,718709,720261;CP011329,718709,720261;CP012419,718709,720261;CP013202,718709,720261;
CP000114	Mauve	SHARED	720262	720384	.	.	.	Notes=Lenght122	AE009948,720262,720384;CP003810,720262,720384;HF952104,720262,720384;HG939456,720262,720384;CP007631,720262,720384;CP007632,720262,720384;CP010867,720262,720384;CP011325,720262,720384;CP011326,720262,720384;CP011327,720262,720384;CP011329,720262,720384;CP012419,720262,720384;CP013202,720262,720384;
CP000114	Mauve	SHARED	720385	720819	.	.	.	Notes=Lenght434	AL732656,720385,720819;AE009948,720385,720819;CP003810,720385,720819;HF952104,720385,720819;HG939456,720385,720819;CP007631,720385,720819;CP007632,720385,720819;CP007572,720385,720819;CP007571,720385,720819;CP007570,720385,720819;CP010867,720385,720819;CP011325,720385,720819;CP011326,720385,720819;CP011327,720385,720819;CP011329,720385,720819;CP012419,720385,720819;CP013202,720385,720819;
CP000114	Mauve	SHARED	720820	720949	.	.	.	Notes=Lenght129	AL732656,720820,720949;AE009948,720820,720949;CP003810,720820,720949;CP003919,720820,720949;HF952104,720820,720949;CP007482,720820,720949;CP007565,720820,720949;HG939456,720820,720949;CP007631,720820,720949;CP007632,720820,720949;CP007572,720820,720949;CP007571,720820,720949;CP007570,720820,720949;FO393392,720820,720949;CP010867,720820,720949;CP011325,720820,720949;CP011326,720820,720949;CP011327…
CP000114	Mauve	SHARED	720950	721003	.	.	.	Notes=Lenght53	AL732656,720950,721003;AE009948,720950,721003;CP003810,720950,721003;CP003919,720950,721003;HF952104,720950,721003;CP007482,720950,721003;CP007565,720950,721003;HG939456,720950,721003;CP007631,720950,721003;CP007632,720950,721003;CP007572,720950,721003;CP007571,720950,721003;CP007570,720950,721003;FO393392,720950,721003;CP010867,720950,721003;CP011325,720950,721003;CP011326,720950,721003;CP011327…
CP000114	Mauve	SHARED	721007	721085	.	.	.	Notes=Lenght78	AL732656,721007,721085;AE009948,721007,721085;CP003810,721007,721085;HF952104,721007,721085;CP007482,721007,721085;CP007565,721007,721085;HG939456,721007,721085;CP007631,721007,721085;CP007632,721007,721085;CP006910,721007,721085;CP007572,721007,721085;CP007571,721007,721085;CP007570,721007,721085;FO393392,721007,721085;CP010867,721007,721085;CP011325,721007,721085;CP011326,721007,721085;CP011327…
CP000114	Mauve	SHARED	721086	721268	.	.	.	Notes=Lenght182	AL732656,721086,721268;AE009948,721086,721268;CP003810,721086,721268;CP003919,721086,721268;HF952104,721086,721268;CP007482,721086,721268;CP007565,721086,721268;HG939456,721086,721268;CP007631,721086,721268;CP007632,721086,721268;CP006910,721086,721268;CP007572,721086,721268;CP007571,721086,721268;CP007570,721086,721268;FO393392,721086,721268;CP010867,721086,721268;CP011325,721086,721268;CP011326…
CP000114	Mauve	SHARED	721269	721383	.	.	.	Notes=Lenght114	AL732656,721269,721383;AE009948,721269,721383;CP003810,721269,721383;HF952104,721269,721383;CP007482,721269,721383;CP007565,721269,721383;HG939456,721269,721383;CP007631,721269,721383;CP007632,721269,721383;CP006910,721269,721383;CP007572,721269,721383;CP007571,721269,721383;CP007570,721269,721383;FO393392,721269,721383;CP010867,721269,721383;CP011325,721269,721383;CP011326,721269,721383;CP011327…
CP000114	Mauve	SHARED	721384	722411	.	.	.	Notes=Lenght1027	AL732656,721384,722411;AE009948,721384,722411;CP003810,721384,722411;HF952104,721384,722411;HG939456,721384,722411;CP007631,721384,722411;CP007632,721384,722411;CP006910,721384,722411;CP007572,721384,722411;CP007571,721384,722411;CP007570,721384,722411;CP010867,721384,722411;CP011325,721384,722411;CP011326,721384,722411;CP011327,721384,722411;CP011329,721384,722411;CP012419,721384,722411;CP013202…
CP000114	Mauve	SHARED	722412	722433	.	.	.	Notes=Lenght21	AE009948,722412,722433;CP003810,722412,722433;HF952104,722412,722433;HG939456,722412,722433;CP007631,722412,722433;CP007632,722412,722433;CP010867,722412,722433;CP011325,722412,722433;CP011326,722412,722433;CP011327,722412,722433;CP011329,722412,722433;CP012419,722412,722433;CP013202,722412,722433;
CP000114	Mauve	SHARED	722435	723105	.	.	.	Notes=Lenght670	AE009948,722435,723105;CP003810,722435,723105;HF952104,722435,723105;HG939456,722435,723105;CP007631,722435,723105;CP007632,722435,723105;CP010867,722435,723105;CP011325,722435,723105;CP011326,722435,723105;CP011327,722435,723105;CP011329,722435,723105;CP012419,722435,723105;CP013202,722435,723105;
CP000114	Mauve	SHARED	723107	723608	.	.	.	Notes=Lenght501	AE009948,723107,723608;CP003810,723107,723608;HF952104,723107,723608;HG939456,723107,723608;CP007631,723107,723608;CP007632,723107,723608;CP010867,723107,723608;CP011325,723107,723608;CP011326,723107,723608;CP011327,723107,723608;CP011329,723107,723608;CP012419,723107,723608;CP013202,723107,723608;
CP000114	Mauve	SHARED	723613	726234	.	.	.	Notes=Lenght2621	AE009948,723613,726234;CP003810,723613,726234;HF952104,723613,726234;HG939456,723613,726234;CP007631,723613,726234;CP007632,723613,726234;CP010867,723613,726234;CP011325,723613,726234;CP011326,723613,726234;CP011327,723613,726234;CP011329,723613,726234;CP012419,723613,726234;CP013202,723613,726234;
CP000114	Mauve	SHARED	726235	727353	.	.	.	Notes=Lenght1118	AE009948,726235,727353;CP003810,726235,727353;HF952104,726235,727353;CP007631,726235,727353;CP010867,726235,727353;CP011325,726235,727353;CP011326,726235,727353;CP011327,726235,727353;CP011329,726235,727353;CP012419,726235,727353;CP013202,726235,727353;
CP000114	Mauve	SHARED	727354	730475	.	.	.	Notes=Lenght3121	AL732656,727354,730475;AE009948,727354,730475;CP003810,727354,730475;HF952104,727354,730475;HF952106,727354,730475;HF952105,727354,730475;HG939456,727354,730475;CP007631,727354,730475;CP007632,727354,730475;CP006910,727354,730475;CP007572,727354,730475;CP007571,727354,730475;CP007570,727354,730475;CP010867,727354,730475;CP011325,727354,730475;CP011326,727354,730475;CP011327,727354,730475;CP011329…
CP000114	Mauve	SHARED	730476	730502	.	.	.	Notes=Lenght26	AL732656,730476,730502;AE009948,730476,730502;CP003810,730476,730502;HF952104,730476,730502;CP007631,730476,730502;CP007572,730476,730502;CP007571,730476,730502;CP007570,730476,730502;CP010867,730476,730502;CP011325,730476,730502;CP011326,730476,730502;CP011327,730476,730502;CP011329,730476,730502;CP012419,730476,730502;CP013202,730476,730502;
CP000114	Mauve	SHARED	730503	730702	.	.	.	Notes=Lenght199	AL732656,730503,730702;AE009948,730503,730702;CP003810,730503,730702;HF952104,730503,730702;HF952106,730503,730702;HF952105,730503,730702;HG939456,730503,730702;CP007631,730503,730702;CP007632,730503,730702;CP006910,730503,730702;CP007572,730503,730702;CP007571,730503,730702;CP007570,730503,730702;CP010867,730503,730702;CP011325,730503,730702;CP011326,730503,730702;CP011327,730503,730702;CP011329…
CP000114	Mauve	SHARED	730703	730775	.	.	.	Notes=Lenght72	AL732656,730703,730775;AE009948,730703,730775;CP003810,730703,730775;HF952104,730703,730775;CP007631,730703,730775;CP007572,730703,730775;CP007571,730703,730775;CP007570,730703,730775;CP010867,730703,730775;CP011325,730703,730775;CP011326,730703,730775;CP011327,730703,730775;CP011329,730703,730775;CP012419,730703,730775;CP013202,730703,730775;
CP000114	Mauve	SHARED	730776	730901	.	.	.	Notes=Lenght125	AL732656,730776,730901;AE009948,730776,730901;CP003810,730776,730901;HF952104,730776,730901;HF952106,730776,730901;HF952105,730776,730901;HG939456,730776,730901;CP007631,730776,730901;CP007632,730776,730901;CP006910,730776,730901;CP007572,730776,730901;CP007571,730776,730901;CP007570,730776,730901;CP010867,730776,730901;CP011325,730776,730901;CP011326,730776,730901;CP011327,730776,730901;CP011329…
CP000114	Mauve	SHARED	730902	731075	.	.	.	Notes=Lenght173	AL732656,730902,731075;AE009948,730902,731075;CP003810,730902,731075;HF952104,730902,731075;CP007631,730902,731075;CP007572,730902,731075;CP007571,730902,731075;CP007570,730902,731075;CP010867,730902,731075;CP011325,730902,731075;CP011326,730902,731075;CP011327,730902,731075;CP011329,730902,731075;CP012419,730902,731075;CP013202,730902,731075;
CP000114	Mauve	SHARED	731076	731201	.	.	.	Notes=Lenght125	AL732656,731076,731201;AE009948,731076,731201;CP003810,731076,731201;HF952104,731076,731201;HF952106,731076,731201;HF952105,731076,731201;HG939456,731076,731201;CP007631,731076,731201;CP007632,731076,731201;CP006910,731076,731201;CP007572,731076,731201;CP007571,731076,731201;CP007570,731076,731201;CP010867,731076,731201;CP011325,731076,731201;CP011326,731076,731201;CP011327,731076,731201;CP011329…
CP000114	Mauve	SHARED	731202	731275	.	.	.	Notes=Lenght73	AL732656,731202,731275;AE009948,731202,731275;CP003810,731202,731275;HF952104,731202,731275;CP007631,731202,731275;CP007572,731202,731275;CP007571,731202,731275;CP007570,731202,731275;CP010867,731202,731275;CP011325,731202,731275;CP011326,731202,731275;CP011327,731202,731275;CP011329,731202,731275;CP012419,731202,731275;CP013202,731202,731275;
CP000114	Mauve	SHARED	731276	731452	.	.	.	Notes=Lenght176	AL732656,731276,731452;AE009948,731276,731452;CP003810,731276,731452;HF952104,731276,731452;HF952106,731276,731452;HF952105,731276,731452;HG939456,731276,731452;CP007631,731276,731452;CP007632,731276,731452;CP006910,731276,731452;CP007572,731276,731452;CP007571,731276,731452;CP007570,731276,731452;CP010867,731276,731452;CP011325,731276,731452;CP011326,731276,731452;CP011327,731276,731452;CP011329…
CP000114	Mauve	SHARED	731453	731523	.	.	.	Notes=Lenght70	AL732656,731453,731523;AE009948,731453,731523;CP003810,731453,731523;HF952104,731453,731523;CP007631,731453,731523;CP007572,731453,731523;CP007571,731453,731523;CP007570,731453,731523;CP010867,731453,731523;CP011325,731453,731523;CP011326,731453,731523;CP011327,731453,731523;CP011329,731453,731523;CP012419,731453,731523;CP013202,731453,731523;
CP000114	Mauve	SHARED	731524	731725	.	.	.	Notes=Lenght201	AL732656,731524,731725;AE009948,731524,731725;CP003810,731524,731725;HF952104,731524,731725;HF952106,731524,731725;HF952105,731524,731725;HG939456,731524,731725;CP007631,731524,731725;CP007632,731524,731725;CP006910,731524,731725;CP007572,731524,731725;CP007571,731524,731725;CP007570,731524,731725;CP010867,731524,731725;CP011325,731524,731725;CP011326,731524,731725;CP011327,731524,731725;CP011329…
CP000114	Mauve	SHARED	731726	731750	.	.	.	Notes=Lenght24	AL732656,731726,731750;AE009948,731726,731750;CP003810,731726,731750;HF952104,731726,731750;CP007631,731726,731750;CP007572,731726,731750;CP007571,731726,731750;CP007570,731726,731750;CP010867,731726,731750;CP011325,731726,731750;CP011326,731726,731750;CP011327,731726,731750;CP011329,731726,731750;CP012419,731726,731750;CP013202,731726,731750;
CP000114	Mauve	SHARED	731751	731950	.	.	.	Notes=Lenght199	AL732656,731751,731950;AE009948,731751,731950;CP003810,731751,731950;HF952104,731751,731950;HF952106,731751,731950;HF952105,731751,731950;HG939456,731751,731950;CP007631,731751,731950;CP007632,731751,731950;CP006910,731751,731950;CP007572,731751,731950;CP007571,731751,731950;CP007570,731751,731950;CP010867,731751,731950;CP011325,731751,731950;CP011326,731751,731950;CP011327,731751,731950;CP011329…
CP000114	Mauve	SHARED	731951	732025	.	.	.	Notes=Lenght74	AL732656,731951,732025;AE009948,731951,732025;CP003810,731951,732025;HF952104,731951,732025;CP007631,731951,732025;CP007572,731951,732025;CP007571,731951,732025;CP007570,731951,732025;CP010867,731951,732025;CP011325,731951,732025;CP011326,731951,732025;CP011327,731951,732025;CP011329,731951,732025;CP012419,731951,732025;CP013202,731951,732025;
CP000114	Mauve	SHARED	732026	732173	.	.	.	Notes=Lenght147	AL732656,732026,732173;AE009948,732026,732173;CP003810,732026,732173;HF952104,732026,732173;HF952106,732026,732173;HF952105,732026,732173;HG939456,732026,732173;CP007631,732026,732173;CP007632,732026,732173;CP006910,732026,732173;CP007572,732026,732173;CP007571,732026,732173;CP007570,732026,732173;CP010867,732026,732173;CP011325,732026,732173;CP011326,732026,732173;CP011327,732026,732173;CP011329…
CP000114	Mauve	SHARED	732174	732302	.	.	.	Notes=Lenght128	AL732656,732174,732302;AE009948,732174,732302;CP003810,732174,732302;HF952104,732174,732302;CP007631,732174,732302;CP007572,732174,732302;CP007571,732174,732302;CP007570,732174,732302;CP010867,732174,732302;CP011325,732174,732302;CP011326,732174,732302;CP011327,732174,732302;CP011329,732174,732302;CP012419,732174,732302;CP013202,732174,732302;
CP000114	Mauve	SHARED	732303	732423	.	.	.	Notes=Lenght120	AL732656,732303,732423;AE009948,732303,732423;CP003810,732303,732423;HF952104,732303,732423;HF952106,732303,732423;HF952105,732303,732423;HG939456,732303,732423;CP007631,732303,732423;CP007632,732303,732423;CP006910,732303,732423;CP007572,732303,732423;CP007571,732303,732423;CP007570,732303,732423;CP010867,732303,732423;CP011325,732303,732423;CP011326,732303,732423;CP011327,732303,732423;CP011329…
CP000114	Mauve	SHARED	732424	732552	.	.	.	Notes=Lenght128	AL732656,732424,732552;AE009948,732424,732552;CP003810,732424,732552;HF952104,732424,732552;CP007631,732424,732552;CP007572,732424,732552;CP007571,732424,732552;CP007570,732424,732552;CP010867,732424,732552;CP011325,732424,732552;CP011326,732424,732552;CP011327,732424,732552;CP011329,732424,732552;CP012419,732424,732552;CP013202,732424,732552;
CP000114	Mauve	SHARED	732553	732678	.	.	.	Notes=Lenght125	AL732656,732553,732678;AE009948,732553,732678;CP003810,732553,732678;HF952104,732553,732678;HF952106,732553,732678;HF952105,732553,732678;HG939456,732553,732678;CP007631,732553,732678;CP007632,732553,732678;CP006910,732553,732678;CP007572,732553,732678;CP007571,732553,732678;CP007570,732553,732678;CP010867,732553,732678;CP011325,732553,732678;CP011326,732553,732678;CP011327,732553,732678;CP011329…
CP000114	Mauve	SHARED	732679	732797	.	.	.	Notes=Lenght118	AL732656,732679,732797;AE009948,732679,732797;CP003810,732679,732797;HF952104,732679,732797;CP007631,732679,732797;CP007572,732679,732797;CP007571,732679,732797;CP007570,732679,732797;CP010867,732679,732797;CP011325,732679,732797;CP011326,732679,732797;CP011327,732679,732797;CP011329,732679,732797;CP012419,732679,732797;CP013202,732679,732797;
CP000114	Mauve	SHARED	732798	739225	.	.	.	Notes=Lenght6427	AL732656,732798,739225;AE009948,732798,739225;CP003810,732798,739225;HF952104,732798,739225;HF952106,732798,739225;HF952105,732798,739225;HG939456,732798,739225;CP007631,732798,739225;CP007632,732798,739225;CP006910,732798,739225;CP007572,732798,739225;CP007571,732798,739225;CP007570,732798,739225;CP010867,732798,739225;CP011325,732798,739225;CP011326,732798,739225;CP011327,732798,739225;CP011329…
CP000114	Mauve	SHARED	739227	743479	.	.	.	Notes=Lenght4252	AE009948,739227,743479;CP003810,739227,743479;HF952104,739227,743479;HF952106,739227,743479;HF952105,739227,743479;HG939456,739227,743479;CP007631,739227,743479;CP007632,739227,743479;CP010867,739227,743479;CP011325,739227,743479;CP011326,739227,743479;CP011327,739227,743479;CP011329,739227,743479;CP010319,739227,743479;CP012419,739227,743479;CP013202,739227,743479;
CP000114	Mauve	SHARED	743480	743546	.	.	.	Notes=Lenght66	AE009948,743480,743546;CP003810,743480,743546;HF952104,743480,743546;HF952106,743480,743546;HF952105,743480,743546;HG939456,743480,743546;CP007631,743480,743546;CP007632,743480,743546;CP010867,743480,743546;CP011325,743480,743546;CP011326,743480,743546;CP011327,743480,743546;CP011329,743480,743546;CP010319,743480,743546;CP012419,743480,743546;CP013202,743480,743546;
CP000114	Mauve	SHARED	743547	746014	.	.	.	Notes=Lenght2467	AE009948,743547,746014;CP003810,743547,746014;HF952104,743547,746014;HF952106,743547,746014;HF952105,743547,746014;HG939456,743547,746014;CP007631,743547,746014;CP007632,743547,746014;CP010867,743547,746014;CP011325,743547,746014;CP011326,743547,746014;CP011327,743547,746014;CP011329,743547,746014;CP010319,743547,746014;CP012419,743547,746014;CP013202,743547,746014;
CP000114	Mauve	SHARED	746069	746119	.	.	.	Notes=Lenght50	AE009948,746069,746119;CP003810,746069,746119;HF952104,746069,746119;HF952106,746069,746119;HF952105,746069,746119;HG939456,746069,746119;CP007631,746069,746119;CP007632,746069,746119;CP010867,746069,746119;CP011325,746069,746119;CP011326,746069,746119;CP011327,746069,746119;CP011329,746069,746119;CP010319,746069,746119;CP012419,746069,746119;CP013202,746069,746119;
CP000114	Mauve	SHARED	746120	746749	.	.	.	Notes=Lenght629	AE009948,746120,746749;CP003810,746120,746749;HF952104,746120,746749;HF952106,746120,746749;HF952105,746120,746749;HG939456,746120,746749;CP007631,746120,746749;CP007632,746120,746749;CP010867,746120,746749;CP011325,746120,746749;CP011326,746120,746749;CP011327,746120,746749;CP011329,746120,746749;CP010319,746120,746749;CP012419,746120,746749;CP013202,746120,746749;
CP000114	Mauve	SHARED	746751	747154	.	.	.	Notes=Lenght403	AE009948,746751,747154;CP003810,746751,747154;HF952104,746751,747154;HF952106,746751,747154;HF952105,746751,747154;HG939456,746751,747154;CP007631,746751,747154;CP007632,746751,747154;CP010867,746751,747154;CP011325,746751,747154;CP011326,746751,747154;CP011327,746751,747154;CP011329,746751,747154;CP010319,746751,747154;CP012419,746751,747154;CP013202,746751,747154;
CP000114	Mauve	SHARED	747155	747671	.	.	.	Notes=Lenght516	AE009948,747155,747671;CP003810,747155,747671;HF952104,747155,747671;HG939456,747155,747671;CP007631,747155,747671;CP007632,747155,747671;CP010867,747155,747671;CP011325,747155,747671;CP011326,747155,747671;CP011327,747155,747671;CP011329,747155,747671;CP010319,747155,747671;CP012419,747155,747671;CP013202,747155,747671;
CP000114	Mauve	SHARED	747672	747710	.	.	.	Notes=Lenght38	AE009948,747672,747710;CP003810,747672,747710;HF952104,747672,747710;CP007631,747672,747710;CP010867,747672,747710;CP011325,747672,747710;CP011326,747672,747710;CP011327,747672,747710;CP011329,747672,747710;CP010319,747672,747710;CP012419,747672,747710;CP013202,747672,747710;
CP000114	Mauve	SHARED	747711	747723	.	.	.	Notes=Lenght12	AE009948,747711,747723;CP003810,747711,747723;HF952104,747711,747723;CP007631,747711,747723;CP010867,747711,747723;CP011325,747711,747723;CP011326,747711,747723;CP011327,747711,747723;CP011329,747711,747723;CP012419,747711,747723;CP013202,747711,747723;
CP000114	Mauve	SHARED	747724	747751	.	.	.	Notes=Lenght27	AE009948,747724,747751;CP003810,747724,747751;HF952104,747724,747751;CP007631,747724,747751;CP010867,747724,747751;CP011325,747724,747751;CP011326,747724,747751;CP011327,747724,747751;CP011329,747724,747751;CP010319,747724,747751;CP012419,747724,747751;CP013202,747724,747751;
CP000114	Mauve	SHARED	747752	747832	.	.	.	Notes=Lenght80	AE009948,747752,747832;CP003810,747752,747832;HF952104,747752,747832;HG939456,747752,747832;CP007631,747752,747832;CP007632,747752,747832;CP010867,747752,747832;CP011325,747752,747832;CP011326,747752,747832;CP011327,747752,747832;CP011329,747752,747832;CP010319,747752,747832;CP012419,747752,747832;CP013202,747752,747832;
CP000114	Mauve	SHARED	747833	747914	.	.	.	Notes=Lenght81	AE009948,747833,747914;CP003810,747833,747914;CP003919,747833,747914;HF952104,747833,747914;CP007482,747833,747914;CP007565,747833,747914;HG939456,747833,747914;CP007631,747833,747914;CP007632,747833,747914;FO393392,747833,747914;CP010867,747833,747914;CP011325,747833,747914;CP011326,747833,747914;CP011327,747833,747914;CP011328,747833,747914;CP011329,747833,747914;CP012419,747833,747914;CP013202…
CP000114	Mauve	SHARED	747915	748153	.	.	.	Notes=Lenght238	AE009948,747915,748153;CP003810,747915,748153;HF952104,747915,748153;HG939456,747915,748153;CP007631,747915,748153;CP007632,747915,748153;CP010867,747915,748153;CP011325,747915,748153;CP011326,747915,748153;CP011327,747915,748153;CP011329,747915,748153;CP010319,747915,748153;CP012419,747915,748153;CP013202,747915,748153;
CP000114	Mauve	SHARED	748154	748364	.	.	.	Notes=Lenght210	AE009948,748154,748364;CP003810,748154,748364;CP003919,748154,748364;HF952104,748154,748364;CP007482,748154,748364;CP007565,748154,748364;CP007631,748154,748364;FO393392,748154,748364;CP010867,748154,748364;CP011325,748154,748364;CP011326,748154,748364;CP011327,748154,748364;CP011328,748154,748364;CP011329,748154,748364;CP012419,748154,748364;CP013202,748154,748364;
CP000114	Mauve	SHARED	748366	748408	.	.	.	Notes=Lenght42	AE009948,748366,748408;CP003810,748366,748408;HF952104,748366,748408;CP007631,748366,748408;CP010867,748366,748408;CP011325,748366,748408;CP011326,748366,748408;CP011327,748366,748408;CP011329,748366,748408;CP010319,748366,748408;CP012419,748366,748408;CP013202,748366,748408;
CP000114	Mauve	SHARED	748409	748810	.	.	.	Notes=Lenght401	AE009948,748409,748810;CP003810,748409,748810;CP003919,748409,748810;HF952104,748409,748810;CP007482,748409,748810;CP007565,748409,748810;HG939456,748409,748810;CP007631,748409,748810;CP007632,748409,748810;FO393392,748409,748810;CP010867,748409,748810;CP011325,748409,748810;CP011326,748409,748810;CP011327,748409,748810;CP011328,748409,748810;CP011329,748409,748810;CP012419,748409,748810;CP013202…
CP000114	Mauve	SHARED	748811	748888	.	.	.	Notes=Lenght77	AE009948,748811,748888;CP003810,748811,748888;HF952104,748811,748888;CP007631,748811,748888;CP010867,748811,748888;CP011325,748811,748888;CP011326,748811,748888;CP011327,748811,748888;CP011329,748811,748888;CP010319,748811,748888;CP012419,748811,748888;CP013202,748811,748888;
CP000114	Mauve	SHARED	748889	749909	.	.	.	Notes=Lenght1020	AE009948,748889,749909;CP003810,748889,749909;CP003919,748889,749909;HF952104,748889,749909;CP007482,748889,749909;CP007565,748889,749909;HG939456,748889,749909;CP007631,748889,749909;CP007632,748889,749909;FO393392,748889,749909;CP010867,748889,749909;CP011325,748889,749909;CP011326,748889,749909;CP011327,748889,749909;CP011328,748889,749909;CP011329,748889,749909;CP012419,748889,749909;CP013202…
CP000114	Mauve	SHARED	749910	749932	.	.	.	Notes=Lenght22	AE009948,749910,749932;CP003810,749910,749932;CP003919,749910,749932;HF952104,749910,749932;HF952105,749910,749932;CP007482,749910,749932;CP007565,749910,749932;HG939456,749910,749932;CP007631,749910,749932;CP007632,749910,749932;FO393392,749910,749932;CP010867,749910,749932;CP011325,749910,749932;CP011326,749910,749932;CP011327,749910,749932;CP011328,749910,749932;CP011329,749910,749932;CP012419…
CP000114	Mauve	SHARED	749947	750179	.	.	.	Notes=Lenght232	AE009948,749947,750179;CP003810,749947,750179;CP003919,749947,750179;HF952104,749947,750179;CP007482,749947,750179;CP007565,749947,750179;HG939456,749947,750179;CP007631,749947,750179;CP007632,749947,750179;FO393392,749947,750179;CP010867,749947,750179;CP011325,749947,750179;CP011326,749947,750179;CP011327,749947,750179;CP011328,749947,750179;CP011329,749947,750179;CP010319,749947,750179;CP012419…
CP000114	Mauve	SHARED	750180	750199	.	.	.	Notes=Lenght19	AE009948,750180,750199;CP003810,750180,750199;CP003919,750180,750199;HF952104,750180,750199;CP007482,750180,750199;CP007565,750180,750199;CP007631,750180,750199;CP007632,750180,750199;FO393392,750180,750199;CP010867,750180,750199;CP011325,750180,750199;CP011326,750180,750199;CP011327,750180,750199;CP011328,750180,750199;CP011329,750180,750199;CP010319,750180,750199;CP012419,750180,750199;CP013202…
CP000114	Mauve	SHARED	750200	752331	.	.	.	Notes=Lenght2131	AE009948,750200,752331;CP003810,750200,752331;CP003919,750200,752331;HF952104,750200,752331;CP007482,750200,752331;CP007565,750200,752331;HG939456,750200,752331;CP007631,750200,752331;CP007632,750200,752331;FO393392,750200,752331;CP010867,750200,752331;CP011325,750200,752331;CP011326,750200,752331;CP011327,750200,752331;CP011328,750200,752331;CP011329,750200,752331;CP010319,750200,752331;CP012419…
CP000114	Mauve	SHARED	752332	752479	.	.	.	Notes=Lenght147	AE009948,752332,752479;CP003810,752332,752479;CP003919,752332,752479;HF952104,752332,752479;HF952106,752332,752479;HF952105,752332,752479;CP007482,752332,752479;CP007565,752332,752479;HG939456,752332,752479;CP007631,752332,752479;CP007632,752332,752479;FO393392,752332,752479;CP010867,752332,752479;CP011325,752332,752479;CP011326,752332,752479;CP011327,752332,752479;CP011328,752332,752479;CP011329…
CP000114	Mauve	SHARED	761587	761631	.	.	.	Notes=Lenght44	AL732656,761587,761631;AE009948,761587,761631;CP003810,761587,761631;HF952104,761587,761631;HF952106,761587,761631;HF952105,761587,761631;CP007482,761587,761631;CP007565,761587,761631;HG939456,761587,761631;CP007631,761587,761631;CP007632,761587,761631;CP006910,761587,761631;CP007572,761587,761631;CP007571,761587,761631;CP007570,761587,761631;FO393392,761587,761631;CP010867,761587,761631;CP011325…
CP000114	Mauve	SHARED	766665	768384	.	.	.	Notes=Lenght1719	AL732656,766665,768384;AE009948,766665,768384;CP003810,766665,768384;HF952104,766665,768384;HF952106,766665,768384;HF952105,766665,768384;CP007482,766665,768384;CP007565,766665,768384;HG939456,766665,768384;CP007631,766665,768384;CP007632,766665,768384;CP006910,766665,768384;CP007572,766665,768384;CP007571,766665,768384;CP007570,766665,768384;FO393392,766665,768384;CP010867,766665,768384;CP011325…
CP000114	Mauve	SHARED	769588	769809	.	.	.	Notes=Lenght221	AL732656,769588,769809;AE009948,769588,769809;CP003810,769588,769809;CP003919,769588,769809;HF952104,769588,769809;HF952106,769588,769809;HF952105,769588,769809;HG939456,769588,769809;CP007631,769588,769809;CP007632,769588,769809;CP006910,769588,769809;CP007572,769588,769809;CP007571,769588,769809;CP007570,769588,769809;CP010867,769588,769809;CP011325,769588,769809;CP011326,769588,769809;CP011327…
CP000114	Mauve	SHARED	769861	769962	.	.	.	Notes=Lenght101	AL732656,769861,769962;AE009948,769861,769962;CP003810,769861,769962;CP003919,769861,769962;HF952104,769861,769962;HF952106,769861,769962;HF952105,769861,769962;CP007482,769861,769962;CP007565,769861,769962;HG939456,769861,769962;CP007631,769861,769962;CP007632,769861,769962;CP006910,769861,769962;FO393392,769861,769962;CP010867,769861,769962;CP011325,769861,769962;CP011326,769861,769962;CP011327…
CP000114	Mauve	SHARED	770303	770384	.	.	.	Notes=Lenght81	AL732656,770303,770384;AE009948,770303,770384;CP003810,770303,770384;HF952104,770303,770384;HF952106,770303,770384;HF952105,770303,770384;CP007482,770303,770384;CP007565,770303,770384;HG939456,770303,770384;CP007631,770303,770384;CP007632,770303,770384;CP006910,770303,770384;CP007572,770303,770384;CP007571,770303,770384;CP007570,770303,770384;FO393392,770303,770384;CP010867,770303,770384;CP011325…
CP000114	Mauve	SHARED	770734	775480	.	.	.	Notes=Lenght4746	AL732656,770734,775480;AE009948,770734,775480;CP003810,770734,775480;HF952104,770734,775480;HF952106,770734,775480;HF952105,770734,775480;CP007482,770734,775480;CP007565,770734,775480;HG939456,770734,775480;CP007631,770734,775480;CP007632,770734,775480;CP006910,770734,775480;CP007572,770734,775480;CP007571,770734,775480;CP007570,770734,775480;FO393392,770734,775480;CP010867,770734,775480;CP011325…
CP000114	Mauve	SHARED	775481	775630	.	.	.	Notes=Lenght149	AL732656,775481,775630;AE009948,775481,775630;CP003810,775481,775630;HF952104,775481,775630;HF952106,775481,775630;HF952105,775481,775630;HG939456,775481,775630;CP007631,775481,775630;CP007632,775481,775630;CP006910,775481,775630;CP007572,775481,775630;CP007571,775481,775630;CP007570,775481,775630;CP010867,775481,775630;CP011325,775481,775630;CP011326,775481,775630;CP011327,775481,775630;CP011329…
CP000114	Mauve	SHARED	775631	776718	.	.	.	Notes=Lenght1087	AL732656,775631,776718;AE009948,775631,776718;CP003810,775631,776718;HF952104,775631,776718;HF952106,775631,776718;HF952105,775631,776718;CP007482,775631,776718;CP007565,775631,776718;HG939456,775631,776718;CP007631,775631,776718;CP007632,775631,776718;CP006910,775631,776718;CP007572,775631,776718;CP007571,775631,776718;CP007570,775631,776718;FO393392,775631,776718;CP010867,775631,776718;CP011325…
CP000114	Mauve	SHARED	776719	776733	.	.	.	Notes=Lenght14	AL732656,776719,776733;AE009948,776719,776733;CP003810,776719,776733;HF952104,776719,776733;HF952106,776719,776733;HF952105,776719,776733;HG939456,776719,776733;CP007631,776719,776733;CP007632,776719,776733;CP006910,776719,776733;CP007572,776719,776733;CP007571,776719,776733;CP007570,776719,776733;CP010867,776719,776733;CP011325,776719,776733;CP011326,776719,776733;CP011327,776719,776733;CP011329…
CP000114	Mauve	SHARED	776735	776754	.	.	.	Notes=Lenght19	AL732656,776735,776754;AE009948,776735,776754;CP003810,776735,776754;HF952104,776735,776754;HF952106,776735,776754;HF952105,776735,776754;HG939456,776735,776754;CP007631,776735,776754;CP007632,776735,776754;CP006910,776735,776754;CP007572,776735,776754;CP007571,776735,776754;CP007570,776735,776754;CP010867,776735,776754;CP011325,776735,776754;CP011326,776735,776754;CP011327,776735,776754;CP010319…
CP000114	Mauve	SHARED	776755	777785	.	.	.	Notes=Lenght1030	AL732656,776755,777785;AE009948,776755,777785;CP003810,776755,777785;HF952104,776755,777785;HF952106,776755,777785;HF952105,776755,777785;CP007482,776755,777785;CP007565,776755,777785;HG939456,776755,777785;CP007631,776755,777785;CP007632,776755,777785;CP006910,776755,777785;CP007572,776755,777785;CP007571,776755,777785;CP007570,776755,777785;FO393392,776755,777785;CP010867,776755,777785;CP011325…
CP000114	Mauve	SHARED	779402	779422	.	.	.	Notes=Lenght20	AL732656,779402,779422;AE009948,779402,779422;CP003810,779402,779422;CP003919,779402,779422;HF952104,779402,779422;HF952106,779402,779422;HF952105,779402,779422;CP007482,779402,779422;CP007565,779402,779422;HG939456,779402,779422;CP007631,779402,779422;CP007632,779402,779422;CP006910,779402,779422;CP007572,779402,779422;CP007571,779402,779422;CP007570,779402,779422;FO393392,779402,779422;CP010867…
CP000114	Mauve	SHARED	789746	789759	.	.	.	Notes=Lenght13	AL732656,789746,789759;AE009948,789746,789759;CP003810,789746,789759;CP003919,789746,789759;HF952104,789746,789759;HF952106,789746,789759;HF952105,789746,789759;CP007482,789746,789759;CP007565,789746,789759;CP007631,789746,789759;CP006910,789746,789759;CP007572,789746,789759;CP007571,789746,789759;CP007570,789746,789759;FO393392,789746,789759;CP010867,789746,789759;CP011325,789746,789759;CP011326…
CP000114	Mauve	SHARED	790254	790416	.	.	.	Notes=Lenght162	AL732656,790254,790416;AE009948,790254,790416;CP003810,790254,790416;CP003919,790254,790416;HF952104,790254,790416;HF952106,790254,790416;HF952105,790254,790416;HG939456,790254,790416;CP007631,790254,790416;CP007632,790254,790416;CP006910,790254,790416;CP007572,790254,790416;CP007571,790254,790416;CP007570,790254,790416;CP010867,790254,790416;CP011325,790254,790416;CP011326,790254,790416;CP011327…
CP000114	Mauve	SHARED	794743	794820	.	.	.	Notes=Lenght77	AL732656,794743,794820;AE009948,794743,794820;CP003810,794743,794820;HF952104,794743,794820;HF952106,794743,794820;HF952105,794743,794820;CP007482,794743,794820;CP007565,794743,794820;HG939456,794743,794820;CP007631,794743,794820;CP007632,794743,794820;CP006910,794743,794820;CP007572,794743,794820;CP007571,794743,794820;CP007570,794743,794820;FO393392,794743,794820;CP010867,794743,794820;CP011325…
CP000114	Mauve	SHARED	799927	800486	.	.	.	Notes=Lenght559	AL732656,799927,800486;AE009948,799927,800486;CP003810,799927,800486;HF952104,799927,800486;HF952106,799927,800486;HF952105,799927,800486;CP007482,799927,800486;CP007565,799927,800486;HG939456,799927,800486;CP007631,799927,800486;CP007632,799927,800486;CP006910,799927,800486;CP007572,799927,800486;CP007571,799927,800486;CP007570,799927,800486;FO393392,799927,800486;CP010867,799927,800486;CP011325…
CP000114	Mauve	SHARED	817399	817453	.	.	.	Notes=Lenght54	AL732656,817399,817453;AE009948,817399,817453;CP003810,817399,817453;HF952104,817399,817453;HF952106,817399,817453;HF952105,817399,817453;CP007482,817399,817453;CP007565,817399,817453;HG939456,817399,817453;CP007631,817399,817453;CP007632,817399,817453;CP006910,817399,817453;CP007572,817399,817453;CP007571,817399,817453;CP007570,817399,817453;FO393392,817399,817453;CP010867,817399,817453;CP011325…
CP000114	Mauve	SHARED	818097	818275	.	.	.	Notes=Lenght178	AL732656,818097,818275;AE009948,818097,818275;CP003810,818097,818275;CP003919,818097,818275;HF952104,818097,818275;HF952106,818097,818275;HF952105,818097,818275;CP007482,818097,818275;CP007565,818097,818275;HG939456,818097,818275;CP007631,818097,818275;CP007632,818097,818275;CP006910,818097,818275;CP007572,818097,818275;CP007571,818097,818275;CP007570,818097,818275;FO393392,818097,818275;CP010867…
CP000114	Mauve	SHARED	827353	827426	.	.	.	Notes=Lenght73	AL732656,827353,827426;AE009948,827353,827426;CP003810,827353,827426;CP003919,827353,827426;HF952104,827353,827426;HF952106,827353,827426;HF952105,827353,827426;HG939456,827353,827426;CP007631,827353,827426;CP007632,827353,827426;CP006910,827353,827426;CP007572,827353,827426;CP007571,827353,827426;CP007570,827353,827426;CP010867,827353,827426;CP011325,827353,827426;CP011326,827353,827426;CP011327…
CP000114	Mauve	SHARED	827526	827686	.	.	.	Notes=Lenght160	AL732656,827526,827686;AE009948,827526,827686;CP003810,827526,827686;CP003919,827526,827686;HF952104,827526,827686;HF952106,827526,827686;HF952105,827526,827686;HG939456,827526,827686;CP007631,827526,827686;CP007632,827526,827686;CP006910,827526,827686;CP007572,827526,827686;CP007571,827526,827686;CP007570,827526,827686;CP010867,827526,827686;CP011325,827526,827686;CP011326,827526,827686;CP011327…
CP000114	Mauve	SHARED	848459	848882	.	.	.	Notes=Lenght423	AL732656,848459,848882;AE009948,848459,848882;CP003810,848459,848882;HF952104,848459,848882;HF952106,848459,848882;HF952105,848459,848882;CP007482,848459,848882;CP007565,848459,848882;HG939456,848459,848882;CP007631,848459,848882;CP007632,848459,848882;CP006910,848459,848882;CP007572,848459,848882;CP007571,848459,848882;CP007570,848459,848882;FO393392,848459,848882;CP010867,848459,848882;CP011325…
CP000114	Mauve	SHARED	848883	849212	.	.	.	Notes=Lenght329	AL732656,848883,849212;AE009948,848883,849212;CP003810,848883,849212;HF952104,848883,849212;HF952106,848883,849212;HF952105,848883,849212;CP007482,848883,849212;CP007565,848883,849212;HG939456,848883,849212;CP007631,848883,849212;CP007632,848883,849212;CP006910,848883,849212;CP007572,848883,849212;CP007571,848883,849212;CP007570,848883,849212;FO393392,848883,849212;CP010867,848883,849212;CP011325…
CP000114	Mauve	SHARED	852881	852916	.	.	.	Notes=Lenght35	AL732656,852881,852916;AE009948,852881,852916;CP003810,852881,852916;HF952104,852881,852916;HF952106,852881,852916;HF952105,852881,852916;HG939456,852881,852916;CP007631,852881,852916;CP007632,852881,852916;CP006910,852881,852916;CP007572,852881,852916;CP007571,852881,852916;CP007570,852881,852916;CP010867,852881,852916;CP011325,852881,852916;CP011326,852881,852916;CP011327,852881,852916;CP011329…
CP000114	Mauve	SHARED	859709	860056	.	.	.	Notes=Lenght347	AL732656,859709,860056;AE009948,859709,860056;CP003810,859709,860056;CP003919,859709,860056;HF952104,859709,860056;HF952106,859709,860056;HF952105,859709,860056;HG939456,859709,860056;CP007631,859709,860056;CP007632,859709,860056;CP006910,859709,860056;CP007572,859709,860056;CP007571,859709,860056;CP007570,859709,860056;CP010867,859709,860056;CP011325,859709,860056;CP011326,859709,860056;CP011327…
CP000114	Mauve	SHARED	861347	861583	.	.	.	Notes=Lenght236	AL732656,861347,861583;AE009948,861347,861583;CP003810,861347,861583;HF952104,861347,861583;HF952106,861347,861583;HF952105,861347,861583;CP007482,861347,861583;CP007565,861347,861583;HG939456,861347,861583;CP007631,861347,861583;CP007632,861347,861583;CP006910,861347,861583;CP007572,861347,861583;CP007571,861347,861583;CP007570,861347,861583;FO393392,861347,861583;CP010867,861347,861583;CP011325…
CP000114	Mauve	SHARED	864501	865823	.	.	.	Notes=Lenght1322	AL732656,864501,865823;AE009948,864501,865823;CP003810,864501,865823;CP003919,864501,865823;HF952104,864501,865823;HF952106,864501,865823;HF952105,864501,865823;HG939456,864501,865823;CP007631,864501,865823;CP007632,864501,865823;CP006910,864501,865823;CP007572,864501,865823;CP007571,864501,865823;CP007570,864501,865823;CP010867,864501,865823;CP011325,864501,865823;CP011326,864501,865823;CP011327…
CP000114	Mauve	SHARED	870303	870948	.	.	.	Notes=Lenght645	AL732656,870303,870948;AE009948,870303,870948;CP003810,870303,870948;CP003919,870303,870948;HF952104,870303,870948;HF952106,870303,870948;HF952105,870303,870948;CP007482,870303,870948;CP007565,870303,870948;HG939456,870303,870948;CP007631,870303,870948;CP007632,870303,870948;CP006910,870303,870948;CP007572,870303,870948;FO393392,870303,870948;CP010867,870303,870948;CP011325,870303,870948;CP011326…
CP000114	Mauve	SHARED	870949	871475	.	.	.	Notes=Lenght526	AL732656,870949,871475;AE009948,870949,871475;CP003810,870949,871475;CP003919,870949,871475;HF952104,870949,871475;HF952106,870949,871475;HF952105,870949,871475;CP007482,870949,871475;CP007565,870949,871475;HG939456,870949,871475;CP007631,870949,871475;CP007632,870949,871475;CP006910,870949,871475;CP007572,870949,871475;CP007570,870949,871475;FO393392,870949,871475;CP010867,870949,871475;CP011325…
CP000114	Mauve	SHARED	889001	889340	.	.	.	Notes=Lenght339	AL732656,889001,889340;AE009948,889001,889340;CP003810,889001,889340;CP003919,889001,889340;HF952104,889001,889340;HF952106,889001,889340;HF952105,889001,889340;HG939456,889001,889340;CP007631,889001,889340;CP007632,889001,889340;CP006910,889001,889340;CP007572,889001,889340;CP007571,889001,889340;CP007570,889001,889340;CP010867,889001,889340;CP011325,889001,889340;CP011326,889001,889340;CP011327…
CP000114	Mauve	SHARED	890407	890680	.	.	.	Notes=Lenght273	AL732656,890407,890680;AE009948,890407,890680;CP003810,890407,890680;CP003919,890407,890680;HF952104,890407,890680;HF952106,890407,890680;HF952105,890407,890680;HG939456,890407,890680;CP007631,890407,890680;CP007632,890407,890680;CP006910,890407,890680;CP007572,890407,890680;CP007571,890407,890680;CP007570,890407,890680;CP010867,890407,890680;CP011325,890407,890680;CP011326,890407,890680;CP011327…
CP000114	Mauve	SHARED	891740	891785	.	.	.	Notes=Lenght45	AL732656,891740,891785;AE009948,891740,891785;CP003810,891740,891785;CP003919,891740,891785;HF952104,891740,891785;HF952106,891740,891785;HF952105,891740,891785;HG939456,891740,891785;CP007631,891740,891785;CP007632,891740,891785;CP006910,891740,891785;CP007572,891740,891785;CP007571,891740,891785;CP007570,891740,891785;CP010867,891740,891785;CP011325,891740,891785;CP011326,891740,891785;CP011327…
CP000114	Mauve	SHARED	892027	892296	.	.	.	Notes=Lenght269	AL732656,892027,892296;AE009948,892027,892296;CP003810,892027,892296;HF952104,892027,892296;HF952106,892027,892296;HF952105,892027,892296;HG939456,892027,892296;CP007631,892027,892296;CP007632,892027,892296;CP006910,892027,892296;CP007572,892027,892296;CP007571,892027,892296;CP007570,892027,892296;CP010867,892027,892296;CP011325,892027,892296;CP011326,892027,892296;CP011327,892027,892296;CP011329…
CP000114	Mauve	SHARED	901731	901787	.	.	.	Notes=Lenght56	AL732656,901731,901787;AE009948,901731,901787;CP003810,901731,901787;HF952104,901731,901787;HF952106,901731,901787;HF952105,901731,901787;CP007482,901731,901787;CP007565,901731,901787;HG939456,901731,901787;CP007631,901731,901787;CP007632,901731,901787;CP006910,901731,901787;CP007572,901731,901787;CP007571,901731,901787;CP007570,901731,901787;FO393392,901731,901787;CP010867,901731,901787;CP011325…
CP000114	Mauve	SHARED	901788	901841	.	.	.	Notes=Lenght53	AL732656,901788,901841;AE009948,901788,901841;CP003810,901788,901841;HF952104,901788,901841;HF952106,901788,901841;HF952105,901788,901841;HG939456,901788,901841;CP007631,901788,901841;CP007632,901788,901841;CP006910,901788,901841;CP007572,901788,901841;CP007571,901788,901841;CP007570,901788,901841;CP010867,901788,901841;CP011325,901788,901841;CP011326,901788,901841;CP011327,901788,901841;CP011329…
CP000114	Mauve	SHARED	910485	911957	.	.	.	Notes=Lenght1472	AE009948,910485,911957;CP003810,910485,911957;HF952104,910485,911957;CP007631,910485,911957;CP010867,910485,911957;CP011325,910485,911957;CP011326,910485,911957;CP011327,910485,911957;CP011329,910485,911957;CP012419,910485,911957;CP013202,910485,911957;
CP000114	Mauve	SHARED	911966	911993	.	.	.	Notes=Lenght27	AL732656,911966,911993;AE009948,911966,911993;CP003810,911966,911993;HF952104,911966,911993;HF952106,911966,911993;HF952105,911966,911993;HG939456,911966,911993;CP007631,911966,911993;CP007632,911966,911993;CP006910,911966,911993;CP007572,911966,911993;CP007571,911966,911993;CP007570,911966,911993;CP010867,911966,911993;CP011325,911966,911993;CP011326,911966,911993;CP011327,911966,911993;CP011329…
CP000114	Mauve	SHARED	913491	913581	.	.	.	Notes=Lenght90	AL732656,913491,913581;AE009948,913491,913581;CP003810,913491,913581;CP003919,913491,913581;HF952104,913491,913581;HF952106,913491,913581;HF952105,913491,913581;CP007482,913491,913581;CP007565,913491,913581;HG939456,913491,913581;CP007631,913491,913581;CP007632,913491,913581;CP006910,913491,913581;CP007572,913491,913581;CP007571,913491,913581;CP007570,913491,913581;FO393392,913491,913581;CP010867…
CP000114	Mauve	SHARED	916761	919314	.	.	.	Notes=Lenght2553	AL732656,916761,919314;AE009948,916761,919314;CP003810,916761,919314;CP003919,916761,919314;HF952104,916761,919314;HF952106,916761,919314;CP007482,916761,919314;CP007565,916761,919314;HG939456,916761,919314;CP007631,916761,919314;CP007632,916761,919314;CP006910,916761,919314;CP007572,916761,919314;CP007571,916761,919314;CP007570,916761,919314;FO393392,916761,919314;CP010867,916761,919314;CP011325…
CP000114	Mauve	SHARED	931530	931568	.	.	.	Notes=Lenght38	AE009948,931530,931568;CP003810,931530,931568;CP003919,931530,931568;HF952104,931530,931568;HF952106,931530,931568;HF952105,931530,931568;CP007482,931530,931568;CP007565,931530,931568;HG939456,931530,931568;CP007631,931530,931568;CP007632,931530,931568;CP006910,931530,931568;FO393392,931530,931568;CP010867,931530,931568;CP011325,931530,931568;CP011326,931530,931568;CP011327,931530,931568;CP011328…
CP000114	Mauve	SHARED	932583	932906	.	.	.	Notes=Lenght323	AL732656,932583,932906;AE009948,932583,932906;CP003810,932583,932906;HF952104,932583,932906;HF952106,932583,932906;HF952105,932583,932906;CP007482,932583,932906;CP007565,932583,932906;HG939456,932583,932906;CP007631,932583,932906;CP007632,932583,932906;CP006910,932583,932906;CP007572,932583,932906;CP007571,932583,932906;CP007570,932583,932906;FO393392,932583,932906;CP010867,932583,932906;CP011325…
CP000114	Mauve	SHARED	951061	951088	.	.	.	Notes=Lenght27	AL732656,951061,951088;AE009948,951061,951088;CP003810,951061,951088;HF952104,951061,951088;HF952106,951061,951088;HF952105,951061,951088;CP007482,951061,951088;CP007565,951061,951088;HG939456,951061,951088;CP007631,951061,951088;CP007632,951061,951088;CP006910,951061,951088;CP007572,951061,951088;CP007571,951061,951088;CP007570,951061,951088;FO393392,951061,951088;CP010867,951061,951088;CP011325…
CP000114	Mauve	SHARED	951090	951113	.	.	.	Notes=Lenght23	AE009948,951090,951113;CP003810,951090,951113;HF952104,951090,951113;HF952106,951090,951113;HF952105,951090,951113;CP007482,951090,951113;CP007565,951090,951113;HG939456,951090,951113;CP007631,951090,951113;CP007632,951090,951113;CP006910,951090,951113;CP007572,951090,951113;CP007570,951090,951113;FO393392,951090,951113;CP010867,951090,951113;CP011325,951090,951113;CP011326,951090,951113;CP011327…
CP000114	Mauve	SHARED	951114	951127	.	.	.	Notes=Lenght13	AE009948,951114,951127;CP003810,951114,951127;HF952104,951114,951127;HF952106,951114,951127;HF952105,951114,951127;CP007482,951114,951127;CP007565,951114,951127;HG939456,951114,951127;CP007631,951114,951127;CP007632,951114,951127;CP006910,951114,951127;FO393392,951114,951127;CP010867,951114,951127;CP011325,951114,951127;CP011326,951114,951127;CP011327,951114,951127;CP011328,951114,951127;CP011329…
CP000114	Mauve	SHARED	951731	952031	.	.	.	Notes=Lenght300	AE009948,951731,952031;CP003810,951731,952031;CP003919,951731,952031;HF952104,951731,952031;HF952106,951731,952031;HF952105,951731,952031;CP007482,951731,952031;CP007565,951731,952031;HG939456,951731,952031;CP007631,951731,952031;CP007632,951731,952031;CP006910,951731,952031;CP007572,951731,952031;CP007571,951731,952031;CP007570,951731,952031;FO393392,951731,952031;CP010867,951731,952031;CP011325…
CP000114	Mauve	SHARED	959969	960017	.	.	.	Notes=Lenght48	AE009948,959969,960017;CP003810,959969,960017;CP003919,959969,960017;HF952104,959969,960017;HF952106,959969,960017;HF952105,959969,960017;CP007482,959969,960017;CP007565,959969,960017;HG939456,959969,960017;CP007631,959969,960017;CP007632,959969,960017;CP006910,959969,960017;CP007572,959969,960017;CP007571,959969,960017;CP007570,959969,960017;FO393392,959969,960017;CP010867,959969,960017;CP011325…
CP000114	Mauve	SHARED	961484	961505	.	.	.	Notes=Lenght21	AL732656,961484,961505;AE009948,961484,961505;CP003810,961484,961505;CP003919,961484,961505;HF952104,961484,961505;HF952106,961484,961505;HF952105,961484,961505;CP007482,961484,961505;CP007565,961484,961505;HG939456,961484,961505;CP007631,961484,961505;CP007632,961484,961505;CP007572,961484,961505;CP007571,961484,961505;CP007570,961484,961505;FO393392,961484,961505;CP010867,961484,961505;CP011325…
CP000114	Mauve	SHARED	970111	970125	.	.	.	Notes=Lenght14	AL732656,970111,970125;AE009948,970111,970125;CP003810,970111,970125;HF952104,970111,970125;HG939456,970111,970125;CP007631,970111,970125;CP007632,970111,970125;CP007572,970111,970125;CP007571,970111,970125;CP007570,970111,970125;CP010867,970111,970125;CP011325,970111,970125;CP011326,970111,970125;CP011327,970111,970125;CP011329,970111,970125;CP012419,970111,970125;CP013202,970111,970125;
CP000114	Mauve	SHARED	970126	970148	.	.	.	Notes=Lenght22	AL732656,970126,970148;AE009948,970126,970148;CP003810,970126,970148;HF952104,970126,970148;CP007631,970126,970148;CP007572,970126,970148;CP007571,970126,970148;CP007570,970126,970148;CP010867,970126,970148;CP011325,970126,970148;CP011326,970126,970148;CP011327,970126,970148;CP011329,970126,970148;CP012419,970126,970148;CP013202,970126,970148;
CP000114	Mauve	SHARED	980160	980264	.	.	.	Notes=Lenght104	AL732656,980160,980264;AE009948,980160,980264;CP003810,980160,980264;CP003919,980160,980264;HF952104,980160,980264;CP007482,980160,980264;CP007565,980160,980264;CP007631,980160,980264;CP006910,980160,980264;CP007572,980160,980264;CP007571,980160,980264;CP007570,980160,980264;FO393392,980160,980264;CP010867,980160,980264;CP011325,980160,980264;CP011326,980160,980264;CP011327,980160,980264;CP011328…
CP000114	Mauve	SHARED	983351	983364	.	.	.	Notes=Lenght13	AE009948,983351,983364;CP003810,983351,983364;CP003919,983351,983364;HF952104,983351,983364;HF952106,983351,983364;HF952105,983351,983364;CP007482,983351,983364;CP007565,983351,983364;HG939456,983351,983364;CP007631,983351,983364;CP007632,983351,983364;CP007572,983351,983364;CP007571,983351,983364;CP007570,983351,983364;FO393392,983351,983364;CP010867,983351,983364;CP011325,983351,983364;CP011326…
CP000114	Mauve	SHARED	986377	986399	.	.	.	Notes=Lenght22	AL732656,986377,986399;AE009948,986377,986399;CP003810,986377,986399;CP003919,986377,986399;HF952104,986377,986399;HF952106,986377,986399;HF952105,986377,986399;CP007482,986377,986399;CP007565,986377,986399;HG939456,986377,986399;CP007631,986377,986399;CP007632,986377,986399;CP006910,986377,986399;CP007572,986377,986399;CP007571,986377,986399;CP007570,986377,986399;FO393392,986377,986399;CP011325…
CP000114	Mauve	SHARED	986400	986412	.	.	.	Notes=Lenght12	AL732656,986400,986412;AE009948,986400,986412;CP003810,986400,986412;CP003919,986400,986412;HF952104,986400,986412;HF952106,986400,986412;HF952105,986400,986412;CP007482,986400,986412;CP007565,986400,986412;HG939456,986400,986412;CP007631,986400,986412;CP007632,986400,986412;CP006910,986400,986412;CP007572,986400,986412;CP007571,986400,986412;CP007570,986400,986412;FO393392,986400,986412;CP011325…
CP000114	Mauve	SHARED	986442	986478	.	.	.	Notes=Lenght36	AL732656,986442,986478;AE009948,986442,986478;CP003810,986442,986478;HF952106,986442,986478;HG939456,986442,986478;CP007631,986442,986478;CP007632,986442,986478;CP006910,986442,986478;CP011325,986442,986478;CP011326,986442,986478;CP011327,986442,986478;CP011329,986442,986478;CP010319,986442,986478;CP012419,986442,986478;CP013202,986442,986478;
CP000114	Mauve	SHARED	986481	986491	.	.	.	Notes=Lenght10	AE009948,986481,986491;HG939456,986481,986491;CP007631,986481,986491;CP007632,986481,986491;CP006910,986481,986491;CP011329,986481,986491;CP013202,986481,986491;
CP000114	Mauve	SHARED	986514	986535	.	.	.	Notes=Lenght21	AE009948,986514,986535;CP007631,986514,986535;CP011329,986514,986535;CP013202,986514,986535;
CP000114	Mauve	SHARED	987758	987778	.	.	.	Notes=Lenght20	AL732656,987758,987778;AE009948,987758,987778;CP003810,987758,987778;CP003919,987758,987778;HF952104,987758,987778;HF952106,987758,987778;HF952105,987758,987778;CP007482,987758,987778;CP007565,987758,987778;HG939456,987758,987778;CP007631,987758,987778;CP007632,987758,987778;CP006910,987758,987778;FO393392,987758,987778;CP010867,987758,987778;CP011325,987758,987778;CP011326,987758,987778;CP011327…
CP000114	Mauve	SHARED	991098	991117	.	.	.	Notes=Lenght19	AL732656,991098,991117;AE009948,991098,991117;CP003810,991098,991117;HF952104,991098,991117;HF952106,991098,991117;HF952105,991098,991117;HG939456,991098,991117;CP007631,991098,991117;CP007632,991098,991117;CP006910,991098,991117;CP007572,991098,991117;CP007571,991098,991117;CP007570,991098,991117;CP010867,991098,991117;CP011325,991098,991117;CP011326,991098,991117;CP011327,991098,991117;CP011329…
CP000114	Mauve	SHARED	993121	993296	.	.	.	Notes=Lenght175	AL732656,993121,993296;AE009948,993121,993296;CP003810,993121,993296;HF952104,993121,993296;HF952106,993121,993296;HF952105,993121,993296;CP007482,993121,993296;CP007565,993121,993296;HG939456,993121,993296;CP007631,993121,993296;CP007632,993121,993296;CP006910,993121,993296;CP007572,993121,993296;CP007571,993121,993296;CP007570,993121,993296;FO393392,993121,993296;CP010867,993121,993296;CP011325…
CP000114	Mauve	SHARED	994699	994743	.	.	.	Notes=Lenght44	AL732656,994699,994743;AE009948,994699,994743;CP003810,994699,994743;CP003919,994699,994743;HF952104,994699,994743;HF952106,994699,994743;HF952105,994699,994743;CP007482,994699,994743;CP007565,994699,994743;HG939456,994699,994743;CP007631,994699,994743;CP007632,994699,994743;CP006910,994699,994743;CP007572,994699,994743;CP007571,994699,994743;CP007570,994699,994743;FO393392,994699,994743;CP010867…
CP000114	Mauve	SHARED	995983	996642	.	.	.	Notes=Lenght659	AL732656,995983,996642;AE009948,995983,996642;CP003810,995983,996642;CP003919,995983,996642;HF952104,995983,996642;HF952106,995983,996642;HF952105,995983,996642;HG939456,995983,996642;CP007631,995983,996642;CP007632,995983,996642;CP006910,995983,996642;CP007572,995983,996642;CP007571,995983,996642;CP007570,995983,996642;CP010867,995983,996642;CP011325,995983,996642;CP011326,995983,996642;CP011327…
CP000114	Mauve	SHARED	998899	999045	.	.	.	Notes=Lenght146	AL732656,998899,999045;AE009948,998899,999045;CP003810,998899,999045;HF952104,998899,999045;HF952106,998899,999045;HF952105,998899,999045;HG939456,998899,999045;CP007631,998899,999045;CP007632,998899,999045;CP006910,998899,999045;CP007572,998899,999045;CP007571,998899,999045;CP007570,998899,999045;CP010867,998899,999045;CP011325,998899,999045;CP011326,998899,999045;CP011327,998899,999045;CP011329…
CP000114	Mauve	SHARED	999663	999756	.	.	.	Notes=Lenght93	AL732656,999663,999756;AE009948,999663,999756;CP003810,999663,999756;CP003919,999663,999756;HF952104,999663,999756;HF952106,999663,999756;HF952105,999663,999756;CP007482,999663,999756;CP007565,999663,999756;HG939456,999663,999756;CP007631,999663,999756;CP007632,999663,999756;CP007572,999663,999756;CP007571,999663,999756;CP007570,999663,999756;FO393392,999663,999756;CP010867,999663,999756;CP011325…
CP000114	Mauve	SHARED	999783	999807	.	.	.	Notes=Lenght24	AL732656,999783,999807;AE009948,999783,999807;CP003810,999783,999807;CP003919,999783,999807;HF952104,999783,999807;HF952106,999783,999807;HF952105,999783,999807;CP007482,999783,999807;CP007565,999783,999807;HG939456,999783,999807;CP007631,999783,999807;CP007632,999783,999807;CP006910,999783,999807;FO393392,999783,999807;CP010867,999783,999807;CP011325,999783,999807;CP011326,999783,999807;CP011327…
CP000114	Mauve	SHARED	1014389	1014406	.	.	.	Notes=Lenght17	AL732656,1014389,1014406;AE009948,1014389,1014406;CP003810,1014389,1014406;HF952104,1014389,1014406;HF952106,1014389,1014406;HF952105,1014389,1014406;CP007482,1014389,1014406;CP007565,1014389,1014406;HG939456,1014389,1014406;CP007631,1014389,1014406;CP007632,1014389,1014406;CP006910,1014389,1014406;CP007572,1014389,1014406;CP007571,1014389,1014406;CP007570,1014389,1014406;FO393392,1014389,1014406…
CP000114	Mauve	SHARED	1014407	1014440	.	.	.	Notes=Lenght33	AL732656,1014407,1014440;AE009948,1014407,1014440;CP003810,1014407,1014440;HF952104,1014407,1014440;HF952106,1014407,1014440;HF952105,1014407,1014440;CP007482,1014407,1014440;CP007565,1014407,1014440;HG939456,1014407,1014440;CP007631,1014407,1014440;CP007632,1014407,1014440;CP006910,1014407,1014440;CP007571,1014407,1014440;CP007570,1014407,1014440;FO393392,1014407,1014440;CP010867,1014407,1014440…
CP000114	Mauve	SHARED	1016808	1017951	.	.	.	Notes=Lenght1143	AL732656,1016808,1017951;AE009948,1016808,1017951;CP003810,1016808,1017951;HF952104,1016808,1017951;HF952106,1016808,1017951;HF952105,1016808,1017951;HG939456,1016808,1017951;CP007631,1016808,1017951;CP007632,1016808,1017951;CP006910,1016808,1017951;CP007572,1016808,1017951;CP007571,1016808,1017951;CP007570,1016808,1017951;CP010867,1016808,1017951;CP011325,1016808,1017951;CP011326,1016808,1017951…
CP000114	Mauve	SHARED	1018290	1018490	.	.	.	Notes=Lenght200	AL732656,1018290,1018490;AE009948,1018290,1018490;CP003810,1018290,1018490;HF952104,1018290,1018490;HF952106,1018290,1018490;HF952105,1018290,1018490;HG939456,1018290,1018490;CP007631,1018290,1018490;CP007632,1018290,1018490;CP006910,1018290,1018490;CP007572,1018290,1018490;CP007571,1018290,1018490;CP007570,1018290,1018490;CP010867,1018290,1018490;CP011325,1018290,1018490;CP011326,1018290,1018490…
CP000114	Mauve	SHARED	1020720	1020741	.	.	.	Notes=Lenght21	AL732656,1020720,1020741;AE009948,1020720,1020741;CP003810,1020720,1020741;HF952104,1020720,1020741;HF952106,1020720,1020741;HF952105,1020720,1020741;HG939456,1020720,1020741;CP007631,1020720,1020741;CP007632,1020720,1020741;CP006910,1020720,1020741;CP007572,1020720,1020741;CP007571,1020720,1020741;CP007570,1020720,1020741;CP010867,1020720,1020741;CP011325,1020720,1020741;CP011326,1020720,1020741…
CP000114	Mauve	SHARED	1021011	1021108	.	.	.	Notes=Lenght97	AL732656,1021011,1021108;AE009948,1021011,1021108;CP003810,1021011,1021108;HF952104,1021011,1021108;HF952106,1021011,1021108;HF952105,1021011,1021108;CP007482,1021011,1021108;CP007565,1021011,1021108;HG939456,1021011,1021108;CP007631,1021011,1021108;CP007632,1021011,1021108;CP006910,1021011,1021108;CP007572,1021011,1021108;CP007571,1021011,1021108;CP007570,1021011,1021108;FO393392,1021011,1021108…
CP000114	Mauve	SHARED	1028467	1028503	.	.	.	Notes=Lenght36	AL732656,1028467,1028503;AE009948,1028467,1028503;CP003810,1028467,1028503;CP003919,1028467,1028503;HF952104,1028467,1028503;HF952106,1028467,1028503;HF952105,1028467,1028503;CP007482,1028467,1028503;CP007565,1028467,1028503;HG939456,1028467,1028503;CP007631,1028467,1028503;CP007632,1028467,1028503;CP007572,1028467,1028503;CP007571,1028467,1028503;CP007570,1028467,1028503;FO393392,1028467,1028503…
CP000114	Mauve	SHARED	1028514	1029589	.	.	.	Notes=Lenght1075	AL732656,1028514,1029589;AE009948,1028514,1029589;CP003810,1028514,1029589;CP003919,1028514,1029589;HF952104,1028514,1029589;HF952106,1028514,1029589;HF952105,1028514,1029589;CP007482,1028514,1029589;CP007565,1028514,1029589;HG939456,1028514,1029589;CP007631,1028514,1029589;CP007632,1028514,1029589;CP006910,1028514,1029589;FO393392,1028514,1029589;CP010867,1028514,1029589;CP011325,1028514,1029589…
CP000114	Mauve	SHARED	1030610	1030753	.	.	.	Notes=Lenght143	AL732656,1030610,1030753;AE009948,1030610,1030753;CP003810,1030610,1030753;HF952104,1030610,1030753;HF952106,1030610,1030753;HF952105,1030610,1030753;HG939456,1030610,1030753;CP007631,1030610,1030753;CP007632,1030610,1030753;CP006910,1030610,1030753;CP007572,1030610,1030753;CP007571,1030610,1030753;CP007570,1030610,1030753;CP010867,1030610,1030753;CP011325,1030610,1030753;CP011326,1030610,1030753…
CP000114	Mauve	SHARED	1031003	1031066	.	.	.	Notes=Lenght63	AE009948,1031003,1031066;CP003810,1031003,1031066;CP007631,1031003,1031066;CP010867,1031003,1031066;CP011325,1031003,1031066;CP011326,1031003,1031066;CP011327,1031003,1031066;CP011329,1031003,1031066;CP012419,1031003,1031066;CP013202,1031003,1031066;
CP000114	Mauve	SHARED	1036671	1036788	.	.	.	Notes=Lenght117	AL732656,1036671,1036788;AE009948,1036671,1036788;CP003810,1036671,1036788;CP003919,1036671,1036788;HF952104,1036671,1036788;HF952106,1036671,1036788;HF952105,1036671,1036788;HG939456,1036671,1036788;CP007631,1036671,1036788;CP007632,1036671,1036788;CP006910,1036671,1036788;CP007572,1036671,1036788;CP007571,1036671,1036788;CP007570,1036671,1036788;CP010867,1036671,1036788;CP011325,1036671,1036788…
CP000114	Mauve	SHARED	1037673	1037787	.	.	.	Notes=Lenght114	AL732656,1037673,1037787;AE009948,1037673,1037787;CP003810,1037673,1037787;HF952104,1037673,1037787;HF952106,1037673,1037787;HF952105,1037673,1037787;CP007482,1037673,1037787;CP007565,1037673,1037787;HG939456,1037673,1037787;CP007631,1037673,1037787;CP007632,1037673,1037787;CP006910,1037673,1037787;CP007572,1037673,1037787;CP007571,1037673,1037787;CP007570,1037673,1037787;FO393392,1037673,1037787…
CP000114	Mauve	SHARED	1042395	1042414	.	.	.	Notes=Lenght19	AL732656,1042395,1042414;AE009948,1042395,1042414;CP003810,1042395,1042414;CP003919,1042395,1042414;HF952104,1042395,1042414;HF952106,1042395,1042414;HF952105,1042395,1042414;CP007482,1042395,1042414;HG939456,1042395,1042414;CP007631,1042395,1042414;CP007632,1042395,1042414;CP006910,1042395,1042414;CP007572,1042395,1042414;CP007571,1042395,1042414;CP007570,1042395,1042414;FO393392,1042395,1042414…
CP000114	Mauve	SHARED	1043734	1043764	.	.	.	Notes=Lenght30	AL732656,1043734,1043764;AE009948,1043734,1043764;CP003810,1043734,1043764;CP003919,1043734,1043764;HF952104,1043734,1043764;HF952106,1043734,1043764;HF952105,1043734,1043764;HG939456,1043734,1043764;CP007631,1043734,1043764;CP007632,1043734,1043764;CP006910,1043734,1043764;CP007572,1043734,1043764;CP007571,1043734,1043764;CP007570,1043734,1043764;CP010867,1043734,1043764;CP011325,1043734,1043764…
CP000114	Mauve	SHARED	1044919	1044970	.	.	.	Notes=Lenght51	AL732656,1044919,1044970;AE009948,1044919,1044970;CP003810,1044919,1044970;CP003919,1044919,1044970;HF952104,1044919,1044970;HF952106,1044919,1044970;HF952105,1044919,1044970;HG939456,1044919,1044970;CP007631,1044919,1044970;CP007632,1044919,1044970;CP006910,1044919,1044970;CP007572,1044919,1044970;CP007571,1044919,1044970;CP007570,1044919,1044970;CP010867,1044919,1044970;CP011325,1044919,1044970…
CP000114	Mauve	SHARED	1045092	1045116	.	.	.	Notes=Lenght24	AL732656,1045092,1045116;AE009948,1045092,1045116;CP003810,1045092,1045116;HF952104,1045092,1045116;HF952106,1045092,1045116;HF952105,1045092,1045116;CP007482,1045092,1045116;CP007565,1045092,1045116;HG939456,1045092,1045116;CP007631,1045092,1045116;CP007632,1045092,1045116;CP006910,1045092,1045116;CP007572,1045092,1045116;CP007571,1045092,1045116;CP007570,1045092,1045116;FO393392,1045092,1045116…
CP000114	Mauve	SHARED	1045117	1045198	.	.	.	Notes=Lenght81	AL732656,1045117,1045198;AE009948,1045117,1045198;CP003810,1045117,1045198;HF952104,1045117,1045198;HF952106,1045117,1045198;HF952105,1045117,1045198;HG939456,1045117,1045198;CP007631,1045117,1045198;CP007632,1045117,1045198;CP006910,1045117,1045198;CP007572,1045117,1045198;CP007571,1045117,1045198;CP007570,1045117,1045198;CP010867,1045117,1045198;CP011325,1045117,1045198;CP011326,1045117,1045198…
CP000114	Mauve	SHARED	1045199	1045266	.	.	.	Notes=Lenght67	AL732656,1045199,1045266;AE009948,1045199,1045266;CP003810,1045199,1045266;HF952104,1045199,1045266;HF952106,1045199,1045266;HF952105,1045199,1045266;CP007631,1045199,1045266;CP006910,1045199,1045266;CP007572,1045199,1045266;CP007571,1045199,1045266;CP007570,1045199,1045266;CP010867,1045199,1045266;CP011325,1045199,1045266;CP011326,1045199,1045266;CP011327,1045199,1045266;CP011329,1045199,1045266…
CP000114	Mauve	SHARED	1045267	1045319	.	.	.	Notes=Lenght52	AL732656,1045267,1045319;AE009948,1045267,1045319;CP003810,1045267,1045319;HF952104,1045267,1045319;HF952106,1045267,1045319;HF952105,1045267,1045319;HG939456,1045267,1045319;CP007631,1045267,1045319;CP007632,1045267,1045319;CP006910,1045267,1045319;CP007572,1045267,1045319;CP007571,1045267,1045319;CP007570,1045267,1045319;CP010867,1045267,1045319;CP011325,1045267,1045319;CP011326,1045267,1045319…
CP000114	Mauve	SHARED	1045320	1045488	.	.	.	Notes=Lenght168	AL732656,1045320,1045488;AE009948,1045320,1045488;CP003810,1045320,1045488;HF952104,1045320,1045488;HF952106,1045320,1045488;HG939456,1045320,1045488;CP007631,1045320,1045488;CP007632,1045320,1045488;CP006910,1045320,1045488;CP007572,1045320,1045488;CP007571,1045320,1045488;CP007570,1045320,1045488;CP010867,1045320,1045488;CP011325,1045320,1045488;CP011326,1045320,1045488;CP011327,1045320,1045488…
CP000114	Mauve	SHARED	1045489	1045731	.	.	.	Notes=Lenght242	AL732656,1045489,1045731;AE009948,1045489,1045731;CP003810,1045489,1045731;HF952104,1045489,1045731;HF952106,1045489,1045731;CP007482,1045489,1045731;CP007565,1045489,1045731;HG939456,1045489,1045731;CP007631,1045489,1045731;CP007632,1045489,1045731;CP006910,1045489,1045731;CP007572,1045489,1045731;CP007571,1045489,1045731;CP007570,1045489,1045731;FO393392,1045489,1045731;CP010867,1045489,1045731…
CP000114	Mauve	SHARED	1045732	1046093	.	.	.	Notes=Lenght361	AL732656,1045732,1046093;AE009948,1045732,1046093;CP003810,1045732,1046093;HF952104,1045732,1046093;HF952106,1045732,1046093;HF952105,1045732,1046093;CP007482,1045732,1046093;CP007565,1045732,1046093;HG939456,1045732,1046093;CP007631,1045732,1046093;CP007632,1045732,1046093;CP006910,1045732,1046093;CP007572,1045732,1046093;CP007571,1045732,1046093;CP007570,1045732,1046093;FO393392,1045732,1046093…
CP000114	Mauve	SHARED	1046131	1046145	.	.	.	Notes=Lenght14	AE009948,1046131,1046145;CP003810,1046131,1046145;CP003919,1046131,1046145;HF952104,1046131,1046145;HF952106,1046131,1046145;HF952105,1046131,1046145;CP007482,1046131,1046145;CP007565,1046131,1046145;HG939456,1046131,1046145;CP007631,1046131,1046145;CP007632,1046131,1046145;CP006910,1046131,1046145;CP007572,1046131,1046145;CP007571,1046131,1046145;CP007570,1046131,1046145;FO393392,1046131,1046145…
CP000114	Mauve	SHARED	1046146	1046174	.	.	.	Notes=Lenght28	AE009948,1046146,1046174;CP003810,1046146,1046174;CP003919,1046146,1046174;HF952104,1046146,1046174;HF952106,1046146,1046174;HF952105,1046146,1046174;CP007482,1046146,1046174;CP007565,1046146,1046174;CP007631,1046146,1046174;CP007632,1046146,1046174;CP006910,1046146,1046174;CP007572,1046146,1046174;CP007571,1046146,1046174;CP007570,1046146,1046174;FO393392,1046146,1046174;CP010867,1046146,1046174…
CP000114	Mauve	SHARED	1046175	1046196	.	.	.	Notes=Lenght21	AE009948,1046175,1046196;CP003810,1046175,1046196;CP003919,1046175,1046196;HF952104,1046175,1046196;HF952106,1046175,1046196;HF952105,1046175,1046196;CP007482,1046175,1046196;CP007565,1046175,1046196;CP007631,1046175,1046196;CP006910,1046175,1046196;CP007572,1046175,1046196;CP007571,1046175,1046196;CP007570,1046175,1046196;FO393392,1046175,1046196;CP010867,1046175,1046196;CP011325,1046175,1046196…
CP000114	Mauve	SHARED	1046197	1046253	.	.	.	Notes=Lenght56	AL732656,1046197,1046253;AE009948,1046197,1046253;CP003810,1046197,1046253;CP003919,1046197,1046253;HF952104,1046197,1046253;HF952106,1046197,1046253;HF952105,1046197,1046253;CP007482,1046197,1046253;CP007565,1046197,1046253;CP007631,1046197,1046253;CP006910,1046197,1046253;CP007572,1046197,1046253;CP007571,1046197,1046253;CP007570,1046197,1046253;FO393392,1046197,1046253;CP010867,1046197,1046253…
CP000114	Mauve	SHARED	1046254	1046318	.	.	.	Notes=Lenght64	AL732656,1046254,1046318;AE009948,1046254,1046318;CP003810,1046254,1046318;CP003919,1046254,1046318;HF952104,1046254,1046318;HF952106,1046254,1046318;HF952105,1046254,1046318;CP007482,1046254,1046318;CP007565,1046254,1046318;HG939456,1046254,1046318;CP007631,1046254,1046318;CP006910,1046254,1046318;CP007572,1046254,1046318;CP007571,1046254,1046318;CP007570,1046254,1046318;FO393392,1046254,1046318…
CP000114	Mauve	SHARED	1046510	1046571	.	.	.	Notes=Lenght61	AL732656,1046510,1046571;AE009948,1046510,1046571;CP003810,1046510,1046571;CP003919,1046510,1046571;HF952104,1046510,1046571;HF952106,1046510,1046571;HF952105,1046510,1046571;CP007482,1046510,1046571;CP007565,1046510,1046571;HG939456,1046510,1046571;CP007631,1046510,1046571;CP007632,1046510,1046571;CP006910,1046510,1046571;CP007571,1046510,1046571;CP007570,1046510,1046571;FO393392,1046510,1046571…
CP000114	Mauve	SHARED	1046572	1046608	.	.	.	Notes=Lenght36	AL732656,1046572,1046608;AE009948,1046572,1046608;CP003810,1046572,1046608;CP003919,1046572,1046608;HF952104,1046572,1046608;HF952106,1046572,1046608;HF952105,1046572,1046608;HG939456,1046572,1046608;CP007631,1046572,1046608;CP007632,1046572,1046608;CP006910,1046572,1046608;CP007571,1046572,1046608;CP007570,1046572,1046608;CP010867,1046572,1046608;CP011325,1046572,1046608;CP011326,1046572,1046608…
CP000114	Mauve	SHARED	1046609	1046672	.	.	.	Notes=Lenght63	AL732656,1046609,1046672;AE009948,1046609,1046672;CP003810,1046609,1046672;CP003919,1046609,1046672;HF952104,1046609,1046672;HF952106,1046609,1046672;HF952105,1046609,1046672;HG939456,1046609,1046672;CP007631,1046609,1046672;CP007632,1046609,1046672;CP006910,1046609,1046672;CP007572,1046609,1046672;CP007571,1046609,1046672;CP007570,1046609,1046672;CP010867,1046609,1046672;CP011325,1046609,1046672…
CP000114	Mauve	SHARED	1060912	1060932	.	.	.	Notes=Lenght20	AL732656,1060912,1060932;AE009948,1060912,1060932;CP003810,1060912,1060932;HF952104,1060912,1060932;HF952106,1060912,1060932;HF952105,1060912,1060932;CP007482,1060912,1060932;CP007565,1060912,1060932;HG939456,1060912,1060932;CP007631,1060912,1060932;CP007632,1060912,1060932;CP006910,1060912,1060932;CP007572,1060912,1060932;CP007571,1060912,1060932;CP007570,1060912,1060932;FO393392,1060912,1060932…
CP000114	Mauve	SHARED	1065941	1066096	.	.	.	Notes=Lenght155	AL732656,1065941,1066096;AE009948,1065941,1066096;CP003810,1065941,1066096;HF952104,1065941,1066096;HF952106,1065941,1066096;HF952105,1065941,1066096;HG939456,1065941,1066096;CP007631,1065941,1066096;CP007632,1065941,1066096;CP006910,1065941,1066096;CP007572,1065941,1066096;CP007571,1065941,1066096;CP007570,1065941,1066096;CP010867,1065941,1066096;CP011325,1065941,1066096;CP011326,1065941,1066096…
CP000114	Mauve	SHARED	1081521	1081540	.	.	.	Notes=Lenght19	AE009948,1081521,1081540;CP003810,1081521,1081540;CP003919,1081521,1081540;HF952104,1081521,1081540;HF952106,1081521,1081540;HF952105,1081521,1081540;CP007482,1081521,1081540;CP007565,1081521,1081540;HG939456,1081521,1081540;CP007631,1081521,1081540;CP007632,1081521,1081540;CP006910,1081521,1081540;FO393392,1081521,1081540;CP010867,1081521,1081540;CP011325,1081521,1081540;CP011326,1081521,1081540…
CP000114	Mauve	SHARED	1081680	1081764	.	.	.	Notes=Lenght84	AL732656,1081680,1081764;AE009948,1081680,1081764;CP003810,1081680,1081764;CP003919,1081680,1081764;HF952104,1081680,1081764;HF952106,1081680,1081764;HF952105,1081680,1081764;CP007482,1081680,1081764;CP007565,1081680,1081764;HG939456,1081680,1081764;CP007631,1081680,1081764;CP007632,1081680,1081764;CP007572,1081680,1081764;CP007571,1081680,1081764;CP007570,1081680,1081764;FO393392,1081680,1081764…
CP000114	Mauve	SHARED	1082380	1082475	.	.	.	Notes=Lenght95	AL732656,1082380,1082475;AE009948,1082380,1082475;CP003810,1082380,1082475;HF952104,1082380,1082475;HF952106,1082380,1082475;HF952105,1082380,1082475;CP007482,1082380,1082475;CP007565,1082380,1082475;HG939456,1082380,1082475;CP007631,1082380,1082475;CP007632,1082380,1082475;CP006910,1082380,1082475;CP007572,1082380,1082475;CP007571,1082380,1082475;CP007570,1082380,1082475;FO393392,1082380,1082475…
CP000114	Mauve	SHARED	1087689	1087872	.	.	.	Notes=Lenght183	CP003810,1087689,1087872;HF952104,1087689,1087872;HF952105,1087689,1087872;HG939456,1087689,1087872;CP007631,1087689,1087872;CP007632,1087689,1087872;CP006910,1087689,1087872;CP010867,1087689,1087872;CP011325,1087689,1087872;CP011326,1087689,1087872;CP011327,1087689,1087872;CP012419,1087689,1087872;CP013202,1087689,1087872;
CP000114	Mauve	SHARED	1087873	1087905	.	.	.	Notes=Lenght32	AL732656,1087873,1087905;AE009948,1087873,1087905;CP003810,1087873,1087905;HF952104,1087873,1087905;HF952106,1087873,1087905;HF952105,1087873,1087905;HG939456,1087873,1087905;CP007631,1087873,1087905;CP007632,1087873,1087905;CP006910,1087873,1087905;CP007572,1087873,1087905;CP007571,1087873,1087905;CP007570,1087873,1087905;CP010867,1087873,1087905;CP011325,1087873,1087905;CP011326,1087873,1087905…
CP000114	Mauve	SHARED	1087906	1087919	.	.	.	Notes=Lenght13	AL732656,1087906,1087919;AE009948,1087906,1087919;CP003810,1087906,1087919;HF952104,1087906,1087919;HF952106,1087906,1087919;HF952105,1087906,1087919;HG939456,1087906,1087919;CP007631,1087906,1087919;CP007632,1087906,1087919;CP006910,1087906,1087919;CP007572,1087906,1087919;CP007571,1087906,1087919;CP007570,1087906,1087919;CP010867,1087906,1087919;CP011325,1087906,1087919;CP011326,1087906,1087919…
CP000114	Mauve	SHARED	1087928	1087940	.	.	.	Notes=Lenght12	AL732656,1087928,1087940;AE009948,1087928,1087940;CP003810,1087928,1087940;CP003919,1087928,1087940;HF952104,1087928,1087940;HF952106,1087928,1087940;HF952105,1087928,1087940;CP007482,1087928,1087940;CP007565,1087928,1087940;CP007631,1087928,1087940;CP006910,1087928,1087940;CP007572,1087928,1087940;CP007571,1087928,1087940;CP007570,1087928,1087940;FO393392,1087928,1087940;CP010867,1087928,1087940…
CP000114	Mauve	SHARED	1087947	1087957	.	.	.	Notes=Lenght10	AL732656,1087947,1087957;AE009948,1087947,1087957;CP003810,1087947,1087957;CP003919,1087947,1087957;HF952104,1087947,1087957;HF952106,1087947,1087957;HF952105,1087947,1087957;CP007482,1087947,1087957;CP007565,1087947,1087957;CP007631,1087947,1087957;CP007572,1087947,1087957;CP007571,1087947,1087957;CP007570,1087947,1087957;FO393392,1087947,1087957;CP010867,1087947,1087957;CP011325,1087947,1087957…
CP000114	Mauve	SHARED	1087958	1088085	.	.	.	Notes=Lenght127	AL732656,1087958,1088085;AE009948,1087958,1088085;CP003810,1087958,1088085;CP003919,1087958,1088085;HF952104,1087958,1088085;HF952106,1087958,1088085;HF952105,1087958,1088085;CP007482,1087958,1088085;CP007565,1087958,1088085;HG939456,1087958,1088085;CP007631,1087958,1088085;CP007632,1087958,1088085;CP007572,1087958,1088085;CP007571,1087958,1088085;CP007570,1087958,1088085;FO393392,1087958,1088085…
CP000114	Mauve	SHARED	1088086	1088099	.	.	.	Notes=Lenght13	AL732656,1088086,1088099;AE009948,1088086,1088099;CP003810,1088086,1088099;CP003919,1088086,1088099;HF952104,1088086,1088099;HF952106,1088086,1088099;HF952105,1088086,1088099;CP007482,1088086,1088099;CP007565,1088086,1088099;HG939456,1088086,1088099;CP007631,1088086,1088099;CP007632,1088086,1088099;CP006910,1088086,1088099;CP007572,1088086,1088099;CP007571,1088086,1088099;CP007570,1088086,1088099…
CP000114	Mauve	SHARED	1089619	1089725	.	.	.	Notes=Lenght106	AE009948,1089619,1089725;CP003810,1089619,1089725;HF952104,1089619,1089725;HF952106,1089619,1089725;HF952105,1089619,1089725;CP007631,1089619,1089725;CP010867,1089619,1089725;CP011325,1089619,1089725;CP011326,1089619,1089725;CP011327,1089619,1089725;CP011329,1089619,1089725;CP010319,1089619,1089725;CP012419,1089619,1089725;CP013202,1089619,1089725;
CP000114	Mauve	SHARED	1091387	1091524	.	.	.	Notes=Lenght137	AE009948,1091387,1091524;CP003810,1091387,1091524;HF952104,1091387,1091524;CP007631,1091387,1091524;CP010867,1091387,1091524;CP011325,1091387,1091524;CP011326,1091387,1091524;CP011327,1091387,1091524;CP011329,1091387,1091524;CP012419,1091387,1091524;CP013202,1091387,1091524;
CP000114	Mauve	SHARED	1093372	1093517	.	.	.	Notes=Lenght145	AL732656,1093372,1093517;AE009948,1093372,1093517;CP003810,1093372,1093517;HF952104,1093372,1093517;HF952105,1093372,1093517;CP007631,1093372,1093517;CP007572,1093372,1093517;CP007571,1093372,1093517;CP007570,1093372,1093517;CP010867,1093372,1093517;CP011325,1093372,1093517;CP011326,1093372,1093517;CP011327,1093372,1093517;CP010319,1093372,1093517;CP012419,1093372,1093517;CP013202,1093372,1093517;
CP000114	Mauve	SHARED	1093518	1093657	.	.	.	Notes=Lenght139	AE009948,1093518,1093657;CP003810,1093518,1093657;HF952104,1093518,1093657;HF952105,1093518,1093657;CP007631,1093518,1093657;CP010867,1093518,1093657;CP011325,1093518,1093657;CP011326,1093518,1093657;CP011327,1093518,1093657;CP010319,1093518,1093657;CP012419,1093518,1093657;CP013202,1093518,1093657;
CP000114	Mauve	SHARED	1093658	1094018	.	.	.	Notes=Lenght360	AL732656,1093658,1094018;AE009948,1093658,1094018;CP003810,1093658,1094018;HF952104,1093658,1094018;HF952105,1093658,1094018;CP007631,1093658,1094018;CP007572,1093658,1094018;CP007571,1093658,1094018;CP007570,1093658,1094018;CP010867,1093658,1094018;CP011325,1093658,1094018;CP011326,1093658,1094018;CP011327,1093658,1094018;CP010319,1093658,1094018;CP012419,1093658,1094018;CP013202,1093658,1094018;
CP000114	Mauve	SHARED	1094019	1094040	.	.	.	Notes=Lenght21	AE009948,1094019,1094040;CP003810,1094019,1094040;HF952104,1094019,1094040;CP007631,1094019,1094040;CP010867,1094019,1094040;CP011325,1094019,1094040;CP011326,1094019,1094040;CP011327,1094019,1094040;CP012419,1094019,1094040;CP013202,1094019,1094040;
CP000114	Mauve	SHARED	1094041	1094075	.	.	.	Notes=Lenght34	AL732656,1094041,1094075;AE009948,1094041,1094075;CP003810,1094041,1094075;HF952104,1094041,1094075;CP007631,1094041,1094075;CP006910,1094041,1094075;CP007572,1094041,1094075;CP007571,1094041,1094075;CP007570,1094041,1094075;CP010867,1094041,1094075;CP011325,1094041,1094075;CP011326,1094041,1094075;CP011327,1094041,1094075;CP012419,1094041,1094075;CP013202,1094041,1094075;
CP000114	Mauve	SHARED	1094077	1094089	.	.	.	Notes=Lenght12	AL732656,1094077,1094089;AE009948,1094077,1094089;CP003810,1094077,1094089;HF952104,1094077,1094089;CP007631,1094077,1094089;CP007572,1094077,1094089;CP007571,1094077,1094089;CP007570,1094077,1094089;CP010867,1094077,1094089;CP011325,1094077,1094089;CP011326,1094077,1094089;CP011327,1094077,1094089;CP012419,1094077,1094089;CP013202,1094077,1094089;
CP000114	Mauve	SHARED	1094090	1094104	.	.	.	Notes=Lenght14	AE009948,1094090,1094104;CP003810,1094090,1094104;HF952104,1094090,1094104;HF952105,1094090,1094104;HG939456,1094090,1094104;CP007631,1094090,1094104;CP007632,1094090,1094104;CP010867,1094090,1094104;CP011325,1094090,1094104;CP011326,1094090,1094104;CP011327,1094090,1094104;CP010319,1094090,1094104;CP012419,1094090,1094104;CP013202,1094090,1094104;
CP000114	Mauve	SHARED	1094105	1094210	.	.	.	Notes=Lenght105	AL732656,1094105,1094210;AE009948,1094105,1094210;CP003810,1094105,1094210;HF952104,1094105,1094210;HF952105,1094105,1094210;HG939456,1094105,1094210;CP007631,1094105,1094210;CP007632,1094105,1094210;CP007572,1094105,1094210;CP007571,1094105,1094210;CP007570,1094105,1094210;CP010867,1094105,1094210;CP011325,1094105,1094210;CP011326,1094105,1094210;CP011327,1094105,1094210;CP010319,1094105,1094210…
CP000114	Mauve	SHARED	1094211	1094478	.	.	.	Notes=Lenght267	AE009948,1094211,1094478;CP003810,1094211,1094478;HF952104,1094211,1094478;HF952105,1094211,1094478;CP007631,1094211,1094478;CP010867,1094211,1094478;CP011325,1094211,1094478;CP011326,1094211,1094478;CP011327,1094211,1094478;CP010319,1094211,1094478;CP012419,1094211,1094478;CP013202,1094211,1094478;
CP000114	Mauve	SHARED	1094484	1094547	.	.	.	Notes=Lenght63	AE009948,1094484,1094547;CP003810,1094484,1094547;HF952104,1094484,1094547;HG939456,1094484,1094547;CP007631,1094484,1094547;CP007632,1094484,1094547;CP006910,1094484,1094547;CP010867,1094484,1094547;CP011325,1094484,1094547;CP011326,1094484,1094547;CP011327,1094484,1094547;CP012419,1094484,1094547;CP013202,1094484,1094547;
CP000114	Mauve	SHARED	1094548	1094594	.	.	.	Notes=Lenght46	AL732656,1094548,1094594;AE009948,1094548,1094594;CP003810,1094548,1094594;HF952104,1094548,1094594;HF952105,1094548,1094594;CP007631,1094548,1094594;CP007572,1094548,1094594;CP007571,1094548,1094594;CP007570,1094548,1094594;CP010867,1094548,1094594;CP011325,1094548,1094594;CP011326,1094548,1094594;CP011327,1094548,1094594;CP010319,1094548,1094594;CP012419,1094548,1094594;CP013202,1094548,1094594;
CP000114	Mauve	SHARED	1094595	1094615	.	.	.	Notes=Lenght20	AE009948,1094595,1094615;CP003810,1094595,1094615;HF952104,1094595,1094615;HF952105,1094595,1094615;CP007631,1094595,1094615;CP010867,1094595,1094615;CP011325,1094595,1094615;CP011326,1094595,1094615;CP011327,1094595,1094615;CP010319,1094595,1094615;CP012419,1094595,1094615;CP013202,1094595,1094615;
CP000114	Mauve	SHARED	1094620	1094683	.	.	.	Notes=Lenght63	AE009948,1094620,1094683;CP003810,1094620,1094683;HF952104,1094620,1094683;HF952105,1094620,1094683;CP007631,1094620,1094683;CP010867,1094620,1094683;CP011325,1094620,1094683;CP011326,1094620,1094683;CP011327,1094620,1094683;CP010319,1094620,1094683;CP012419,1094620,1094683;CP013202,1094620,1094683;
CP000114	Mauve	SHARED	1094684	1094717	.	.	.	Notes=Lenght33	AL732656,1094684,1094717;AE009948,1094684,1094717;CP003810,1094684,1094717;HF952104,1094684,1094717;HF952105,1094684,1094717;CP007631,1094684,1094717;CP007572,1094684,1094717;CP007571,1094684,1094717;CP007570,1094684,1094717;CP010867,1094684,1094717;CP011325,1094684,1094717;CP011326,1094684,1094717;CP011327,1094684,1094717;CP010319,1094684,1094717;CP012419,1094684,1094717;CP013202,1094684,1094717;
CP000114	Mauve	SHARED	1094718	1094747	.	.	.	Notes=Lenght29	AE009948,1094718,1094747;CP003810,1094718,1094747;HF952104,1094718,1094747;HF952105,1094718,1094747;CP007631,1094718,1094747;CP010867,1094718,1094747;CP011325,1094718,1094747;CP011326,1094718,1094747;CP011327,1094718,1094747;CP010319,1094718,1094747;CP012419,1094718,1094747;CP013202,1094718,1094747;
CP000114	Mauve	SHARED	1094758	1094873	.	.	.	Notes=Lenght115	AE009948,1094758,1094873;CP003810,1094758,1094873;HF952104,1094758,1094873;CP007631,1094758,1094873;CP006910,1094758,1094873;CP010867,1094758,1094873;CP011325,1094758,1094873;CP011326,1094758,1094873;CP011327,1094758,1094873;CP012419,1094758,1094873;CP013202,1094758,1094873;
CP000114	Mauve	SHARED	1094874	1095390	.	.	.	Notes=Lenght516	AL732656,1094874,1095390;AE009948,1094874,1095390;CP003810,1094874,1095390;HF952104,1094874,1095390;CP007631,1094874,1095390;CP006910,1094874,1095390;CP007572,1094874,1095390;CP007571,1094874,1095390;CP007570,1094874,1095390;CP010867,1094874,1095390;CP011325,1094874,1095390;CP011326,1094874,1095390;CP011327,1094874,1095390;CP012419,1094874,1095390;CP013202,1094874,1095390;
CP000114	Mauve	SHARED	1095391	1096073	.	.	.	Notes=Lenght682	AE009948,1095391,1096073;CP003810,1095391,1096073;HF952104,1095391,1096073;CP007631,1095391,1096073;CP006910,1095391,1096073;CP010867,1095391,1096073;CP011325,1095391,1096073;CP011326,1095391,1096073;CP011327,1095391,1096073;CP012419,1095391,1096073;CP013202,1095391,1096073;
CP000114	Mauve	SHARED	1096074	1096115	.	.	.	Notes=Lenght41	AL732656,1096074,1096115;AE009948,1096074,1096115;CP003810,1096074,1096115;HF952104,1096074,1096115;HF952105,1096074,1096115;HG939456,1096074,1096115;CP007631,1096074,1096115;CP007572,1096074,1096115;CP007571,1096074,1096115;CP007570,1096074,1096115;CP010867,1096074,1096115;CP011325,1096074,1096115;CP011326,1096074,1096115;CP011327,1096074,1096115;CP010319,1096074,1096115;CP012419,1096074,1096115…
CP000114	Mauve	SHARED	1096116	1096289	.	.	.	Notes=Lenght173	AE009948,1096116,1096289;CP003810,1096116,1096289;HF952104,1096116,1096289;CP007631,1096116,1096289;CP006910,1096116,1096289;CP010867,1096116,1096289;CP011325,1096116,1096289;CP011326,1096116,1096289;CP011327,1096116,1096289;CP012419,1096116,1096289;CP013202,1096116,1096289;
CP000114	Mauve	SHARED	1096290	1096321	.	.	.	Notes=Lenght31	AL732656,1096290,1096321;AE009948,1096290,1096321;CP003810,1096290,1096321;HF952104,1096290,1096321;CP007631,1096290,1096321;CP006910,1096290,1096321;CP007572,1096290,1096321;CP007571,1096290,1096321;CP007570,1096290,1096321;CP010867,1096290,1096321;CP011325,1096290,1096321;CP011326,1096290,1096321;CP011327,1096290,1096321;CP012419,1096290,1096321;CP013202,1096290,1096321;
CP000114	Mauve	SHARED	1096322	1096464	.	.	.	Notes=Lenght142	AE009948,1096322,1096464;CP003810,1096322,1096464;HF952104,1096322,1096464;CP007631,1096322,1096464;CP006910,1096322,1096464;CP010867,1096322,1096464;CP011325,1096322,1096464;CP011326,1096322,1096464;CP011327,1096322,1096464;CP012419,1096322,1096464;CP013202,1096322,1096464;
CP000114	Mauve	SHARED	1096465	1096592	.	.	.	Notes=Lenght127	AL732656,1096465,1096592;AE009948,1096465,1096592;CP003810,1096465,1096592;HF952104,1096465,1096592;HF952105,1096465,1096592;HG939456,1096465,1096592;CP007631,1096465,1096592;CP007572,1096465,1096592;CP007571,1096465,1096592;CP007570,1096465,1096592;CP010867,1096465,1096592;CP011325,1096465,1096592;CP011326,1096465,1096592;CP011327,1096465,1096592;CP010319,1096465,1096592;CP012419,1096465,1096592…
CP000114	Mauve	SHARED	1096594	1097303	.	.	.	Notes=Lenght709	AL732656,1096594,1097303;AE009948,1096594,1097303;CP003810,1096594,1097303;HF952104,1096594,1097303;CP007631,1096594,1097303;CP006910,1096594,1097303;CP007572,1096594,1097303;CP007571,1096594,1097303;CP007570,1096594,1097303;CP010867,1096594,1097303;CP011325,1096594,1097303;CP011326,1096594,1097303;CP011327,1096594,1097303;CP012419,1096594,1097303;CP013202,1096594,1097303;
CP000114	Mauve	SHARED	1097304	1097315	.	.	.	Notes=Lenght11	AE009948,1097304,1097315;CP003810,1097304,1097315;HF952104,1097304,1097315;HF952105,1097304,1097315;HG939456,1097304,1097315;CP007631,1097304,1097315;CP010867,1097304,1097315;CP011325,1097304,1097315;CP011326,1097304,1097315;CP011327,1097304,1097315;CP010319,1097304,1097315;CP012419,1097304,1097315;CP013202,1097304,1097315;
CP000114	Mauve	SHARED	1097316	1097353	.	.	.	Notes=Lenght37	AL732656,1097316,1097353;AE009948,1097316,1097353;CP003810,1097316,1097353;HF952104,1097316,1097353;HF952105,1097316,1097353;HG939456,1097316,1097353;CP007631,1097316,1097353;CP007572,1097316,1097353;CP007571,1097316,1097353;CP007570,1097316,1097353;CP010867,1097316,1097353;CP011325,1097316,1097353;CP011326,1097316,1097353;CP011327,1097316,1097353;CP010319,1097316,1097353;CP012419,1097316,1097353…
CP000114	Mauve	SHARED	1097354	1097398	.	.	.	Notes=Lenght44	AE009948,1097354,1097398;CP003810,1097354,1097398;HF952104,1097354,1097398;CP007631,1097354,1097398;CP006910,1097354,1097398;CP010867,1097354,1097398;CP011325,1097354,1097398;CP011326,1097354,1097398;CP011327,1097354,1097398;CP012419,1097354,1097398;CP013202,1097354,1097398;
CP000114	Mauve	SHARED	1097403	1097465	.	.	.	Notes=Lenght62	AL732656,1097403,1097465;AE009948,1097403,1097465;CP003810,1097403,1097465;HF952104,1097403,1097465;HF952105,1097403,1097465;HG939456,1097403,1097465;CP007631,1097403,1097465;CP007572,1097403,1097465;CP007571,1097403,1097465;CP007570,1097403,1097465;CP010867,1097403,1097465;CP011325,1097403,1097465;CP011326,1097403,1097465;CP011327,1097403,1097465;CP010319,1097403,1097465;CP012419,1097403,1097465…
CP000114	Mauve	SHARED	1097466	1097512	.	.	.	Notes=Lenght46	AL732656,1097466,1097512;AE009948,1097466,1097512;CP003810,1097466,1097512;HF952104,1097466,1097512;HF952105,1097466,1097512;CP007631,1097466,1097512;CP007572,1097466,1097512;CP007571,1097466,1097512;CP007570,1097466,1097512;CP010867,1097466,1097512;CP011325,1097466,1097512;CP011326,1097466,1097512;CP011327,1097466,1097512;CP010319,1097466,1097512;CP012419,1097466,1097512;CP013202,1097466,1097512;
CP000114	Mauve	SHARED	1097513	1097525	.	.	.	Notes=Lenght12	AE009948,1097513,1097525;CP003810,1097513,1097525;HF952104,1097513,1097525;HF952105,1097513,1097525;CP007631,1097513,1097525;CP010867,1097513,1097525;CP011325,1097513,1097525;CP011326,1097513,1097525;CP011327,1097513,1097525;CP010319,1097513,1097525;CP012419,1097513,1097525;CP013202,1097513,1097525;
CP000114	Mauve	SHARED	1097526	1097588	.	.	.	Notes=Lenght62	AL732656,1097526,1097588;AE009948,1097526,1097588;CP003810,1097526,1097588;HF952104,1097526,1097588;HG939456,1097526,1097588;CP007631,1097526,1097588;CP006910,1097526,1097588;CP007572,1097526,1097588;CP007571,1097526,1097588;CP007570,1097526,1097588;CP010867,1097526,1097588;CP011325,1097526,1097588;CP011326,1097526,1097588;CP011327,1097526,1097588;CP012419,1097526,1097588;CP013202,1097526,1097588;
CP000114	Mauve	SHARED	1097589	1097719	.	.	.	Notes=Lenght130	AL732656,1097589,1097719;AE009948,1097589,1097719;CP003810,1097589,1097719;HF952104,1097589,1097719;CP007631,1097589,1097719;CP006910,1097589,1097719;CP007572,1097589,1097719;CP007571,1097589,1097719;CP007570,1097589,1097719;CP010867,1097589,1097719;CP011325,1097589,1097719;CP011326,1097589,1097719;CP011327,1097589,1097719;CP012419,1097589,1097719;CP013202,1097589,1097719;
CP000114	Mauve	SHARED	1097720	1097738	.	.	.	Notes=Lenght18	AE009948,1097720,1097738;CP003810,1097720,1097738;HF952104,1097720,1097738;CP007631,1097720,1097738;CP010867,1097720,1097738;CP011325,1097720,1097738;CP011326,1097720,1097738;CP011327,1097720,1097738;CP012419,1097720,1097738;CP013202,1097720,1097738;
CP000114	Mauve	SHARED	1097739	1097824	.	.	.	Notes=Lenght85	AL732656,1097739,1097824;AE009948,1097739,1097824;CP003810,1097739,1097824;HF952104,1097739,1097824;CP007631,1097739,1097824;CP006910,1097739,1097824;CP007572,1097739,1097824;CP007571,1097739,1097824;CP007570,1097739,1097824;CP010867,1097739,1097824;CP011325,1097739,1097824;CP011326,1097739,1097824;CP011327,1097739,1097824;CP012419,1097739,1097824;CP013202,1097739,1097824;
CP000114	Mauve	SHARED	1097826	1097876	.	.	.	Notes=Lenght50	AL732656,1097826,1097876;AE009948,1097826,1097876;CP003810,1097826,1097876;HF952104,1097826,1097876;CP007631,1097826,1097876;CP006910,1097826,1097876;CP007572,1097826,1097876;CP007571,1097826,1097876;CP007570,1097826,1097876;CP010867,1097826,1097876;CP011325,1097826,1097876;CP011326,1097826,1097876;CP011327,1097826,1097876;CP012419,1097826,1097876;CP013202,1097826,1097876;
CP000114	Mauve	SHARED	1097883	1097916	.	.	.	Notes=Lenght33	AL732656,1097883,1097916;AE009948,1097883,1097916;CP003810,1097883,1097916;HF952104,1097883,1097916;HF952105,1097883,1097916;CP007631,1097883,1097916;CP007572,1097883,1097916;CP007571,1097883,1097916;CP007570,1097883,1097916;CP010867,1097883,1097916;CP011325,1097883,1097916;CP011326,1097883,1097916;CP011327,1097883,1097916;CP010319,1097883,1097916;CP012419,1097883,1097916;CP013202,1097883,1097916;
CP000114	Mauve	SHARED	1097917	1097957	.	.	.	Notes=Lenght40	AE009948,1097917,1097957;CP003810,1097917,1097957;HF952104,1097917,1097957;HF952105,1097917,1097957;CP007631,1097917,1097957;CP010867,1097917,1097957;CP011325,1097917,1097957;CP011326,1097917,1097957;CP011327,1097917,1097957;CP010319,1097917,1097957;CP012419,1097917,1097957;CP013202,1097917,1097957;
CP000114	Mauve	SHARED	1097958	1098065	.	.	.	Notes=Lenght107	AE009948,1097958,1098065;CP003810,1097958,1098065;HF952104,1097958,1098065;HG939456,1097958,1098065;CP007631,1097958,1098065;CP006910,1097958,1098065;CP010867,1097958,1098065;CP011325,1097958,1098065;CP011326,1097958,1098065;CP011327,1097958,1098065;CP012419,1097958,1098065;CP013202,1097958,1098065;
CP000114	Mauve	SHARED	1098066	1098614	.	.	.	Notes=Lenght548	AE009948,1098066,1098614;CP003810,1098066,1098614;HF952104,1098066,1098614;CP007631,1098066,1098614;CP006910,1098066,1098614;CP010867,1098066,1098614;CP011325,1098066,1098614;CP011326,1098066,1098614;CP011327,1098066,1098614;CP012419,1098066,1098614;CP013202,1098066,1098614;
CP000114	Mauve	SHARED	1098615	1098710	.	.	.	Notes=Lenght95	AL732656,1098615,1098710;AE009948,1098615,1098710;CP003810,1098615,1098710;HF952104,1098615,1098710;CP007631,1098615,1098710;CP006910,1098615,1098710;CP007572,1098615,1098710;CP007571,1098615,1098710;CP007570,1098615,1098710;CP010867,1098615,1098710;CP011325,1098615,1098710;CP011326,1098615,1098710;CP011327,1098615,1098710;CP012419,1098615,1098710;CP013202,1098615,1098710;
CP000114	Mauve	SHARED	1098711	1098805	.	.	.	Notes=Lenght94	AE009948,1098711,1098805;CP003810,1098711,1098805;HF952104,1098711,1098805;CP007631,1098711,1098805;CP006910,1098711,1098805;CP010867,1098711,1098805;CP011325,1098711,1098805;CP011326,1098711,1098805;CP011327,1098711,1098805;CP012419,1098711,1098805;CP013202,1098711,1098805;
CP000114	Mauve	SHARED	1098808	1098829	.	.	.	Notes=Lenght21	AL732656,1098808,1098829;AE009948,1098808,1098829;CP003810,1098808,1098829;HF952104,1098808,1098829;CP007631,1098808,1098829;CP006910,1098808,1098829;CP007572,1098808,1098829;CP007571,1098808,1098829;CP007570,1098808,1098829;CP010867,1098808,1098829;CP011325,1098808,1098829;CP011326,1098808,1098829;CP011327,1098808,1098829;CP012419,1098808,1098829;CP013202,1098808,1098829;
CP000114	Mauve	SHARED	1098830	1100022	.	.	.	Notes=Lenght1192	AE009948,1098830,1100022;CP003810,1098830,1100022;HF952104,1098830,1100022;HF952105,1098830,1100022;HG939456,1098830,1100022;CP007631,1098830,1100022;CP010867,1098830,1100022;CP011325,1098830,1100022;CP011326,1098830,1100022;CP011327,1098830,1100022;CP010319,1098830,1100022;CP012419,1098830,1100022;CP013202,1098830,1100022;
CP000114	Mauve	SHARED	1100023	1100396	.	.	.	Notes=Lenght373	AL732656,1100023,1100396;AE009948,1100023,1100396;CP003810,1100023,1100396;HF952104,1100023,1100396;HF952105,1100023,1100396;HG939456,1100023,1100396;CP007631,1100023,1100396;CP007572,1100023,1100396;CP007571,1100023,1100396;CP007570,1100023,1100396;CP010867,1100023,1100396;CP011325,1100023,1100396;CP011326,1100023,1100396;CP011327,1100023,1100396;CP010319,1100023,1100396;CP012419,1100023,1100396…
CP000114	Mauve	SHARED	1100397	1102282	.	.	.	Notes=Lenght1885	AL732656,1100397,1102282;AE009948,1100397,1102282;CP003810,1100397,1102282;HF952104,1100397,1102282;HF952106,1100397,1102282;HF952105,1100397,1102282;HG939456,1100397,1102282;CP007631,1100397,1102282;CP006910,1100397,1102282;CP007572,1100397,1102282;CP007571,1100397,1102282;CP007570,1100397,1102282;CP010867,1100397,1102282;CP011325,1100397,1102282;CP011326,1100397,1102282;CP011327,1100397,1102282…
CP000114	Mauve	SHARED	1102283	1102858	.	.	.	Notes=Lenght575	AL732656,1102283,1102858;AE009948,1102283,1102858;CP003810,1102283,1102858;HF952104,1102283,1102858;HF952106,1102283,1102858;HF952105,1102283,1102858;CP007631,1102283,1102858;CP006910,1102283,1102858;CP007572,1102283,1102858;CP007571,1102283,1102858;CP007570,1102283,1102858;CP010867,1102283,1102858;CP011325,1102283,1102858;CP011326,1102283,1102858;CP011327,1102283,1102858;CP010319,1102283,1102858…
CP000114	Mauve	SHARED	1102859	1103022	.	.	.	Notes=Lenght163	AL732656,1102859,1103022;AE009948,1102859,1103022;CP003810,1102859,1103022;HF952104,1102859,1103022;HF952106,1102859,1103022;HF952105,1102859,1103022;CP007631,1102859,1103022;CP006910,1102859,1103022;CP007571,1102859,1103022;CP010867,1102859,1103022;CP011325,1102859,1103022;CP011326,1102859,1103022;CP011327,1102859,1103022;CP010319,1102859,1103022;CP012419,1102859,1103022;CP013202,1102859,1103022;
CP000114	Mauve	SHARED	1103023	1103072	.	.	.	Notes=Lenght49	AL732656,1103023,1103072;AE009948,1103023,1103072;CP003810,1103023,1103072;HF952104,1103023,1103072;HF952106,1103023,1103072;HF952105,1103023,1103072;CP007482,1103023,1103072;CP007565,1103023,1103072;CP007631,1103023,1103072;CP006910,1103023,1103072;CP007571,1103023,1103072;FO393392,1103023,1103072;CP010867,1103023,1103072;CP011325,1103023,1103072;CP011326,1103023,1103072;CP011327,1103023,1103072…
CP000114	Mauve	SHARED	1103073	1103334	.	.	.	Notes=Lenght261	CP003810,1103073,1103334;HF952104,1103073,1103334;HF952106,1103073,1103334;HF952105,1103073,1103334;CP007482,1103073,1103334;CP007565,1103073,1103334;CP007631,1103073,1103334;CP006910,1103073,1103334;FO393392,1103073,1103334;CP010867,1103073,1103334;CP011325,1103073,1103334;CP011326,1103073,1103334;CP011327,1103073,1103334;CP011328,1103073,1103334;CP010319,1103073,1103334;CP012419,1103073,1103334…
CP000114	Mauve	SHARED	1103335	1103479	.	.	.	Notes=Lenght144	CP003810,1103335,1103479;HF952104,1103335,1103479;HF952106,1103335,1103479;HF952105,1103335,1103479;CP007482,1103335,1103479;CP007565,1103335,1103479;CP007631,1103335,1103479;CP006910,1103335,1103479;CP007572,1103335,1103479;CP007570,1103335,1103479;FO393392,1103335,1103479;CP010867,1103335,1103479;CP011325,1103335,1103479;CP011326,1103335,1103479;CP011327,1103335,1103479;CP011328,1103335,1103479…
CP000114	Mauve	SHARED	1103480	1103529	.	.	.	Notes=Lenght49	CP003810,1103480,1103529;CP003919,1103480,1103529;HF952104,1103480,1103529;HF952106,1103480,1103529;HF952105,1103480,1103529;CP007482,1103480,1103529;CP007565,1103480,1103529;CP007631,1103480,1103529;CP006910,1103480,1103529;CP007572,1103480,1103529;CP007570,1103480,1103529;FO393392,1103480,1103529;CP010867,1103480,1103529;CP011325,1103480,1103529;CP011326,1103480,1103529;CP011327,1103480,1103529…
CP000114	Mauve	SHARED	1103530	1103571	.	.	.	Notes=Lenght41	AL732656,1103530,1103571;AE009948,1103530,1103571;CP003810,1103530,1103571;CP003919,1103530,1103571;HF952104,1103530,1103571;HF952106,1103530,1103571;HF952105,1103530,1103571;CP007482,1103530,1103571;CP007565,1103530,1103571;CP007631,1103530,1103571;CP006910,1103530,1103571;CP007572,1103530,1103571;CP007571,1103530,1103571;CP007570,1103530,1103571;FO393392,1103530,1103571;CP010867,1103530,1103571…
CP000114	Mauve	SHARED	1103572	1103669	.	.	.	Notes=Lenght97	AL732656,1103572,1103669;AE009948,1103572,1103669;CP003810,1103572,1103669;HF952104,1103572,1103669;HF952106,1103572,1103669;HF952105,1103572,1103669;CP007482,1103572,1103669;CP007565,1103572,1103669;CP007631,1103572,1103669;CP006910,1103572,1103669;CP007572,1103572,1103669;CP007571,1103572,1103669;CP007570,1103572,1103669;FO393392,1103572,1103669;CP010867,1103572,1103669;CP011325,1103572,1103669…
CP000114	Mauve	SHARED	1103670	1104102	.	.	.	Notes=Lenght432	AL732656,1103670,1104102;AE009948,1103670,1104102;CP003810,1103670,1104102;CP003919,1103670,1104102;HF952104,1103670,1104102;HF952106,1103670,1104102;HF952105,1103670,1104102;CP007482,1103670,1104102;CP007565,1103670,1104102;CP007631,1103670,1104102;CP006910,1103670,1104102;CP007572,1103670,1104102;CP007571,1103670,1104102;CP007570,1103670,1104102;FO393392,1103670,1104102;CP010867,1103670,1104102…
CP000114	Mauve	SHARED	1104103	1104886	.	.	.	Notes=Lenght783	AL732656,1104103,1104886;AE009948,1104103,1104886;CP003810,1104103,1104886;CP003919,1104103,1104886;HF952104,1104103,1104886;HF952106,1104103,1104886;HF952105,1104103,1104886;CP007482,1104103,1104886;CP007565,1104103,1104886;HG939456,1104103,1104886;CP007631,1104103,1104886;CP006910,1104103,1104886;CP007572,1104103,1104886;CP007571,1104103,1104886;CP007570,1104103,1104886;FO393392,1104103,1104886…
CP000114	Mauve	SHARED	1104887	1104918	.	.	.	Notes=Lenght31	AL732656,1104887,1104918;AE009948,1104887,1104918;CP003810,1104887,1104918;CP003919,1104887,1104918;HF952104,1104887,1104918;HF952106,1104887,1104918;HF952105,1104887,1104918;CP007565,1104887,1104918;HG939456,1104887,1104918;CP007631,1104887,1104918;CP006910,1104887,1104918;CP007572,1104887,1104918;CP007571,1104887,1104918;CP007570,1104887,1104918;FO393392,1104887,1104918;CP010867,1104887,1104918…
CP000114	Mauve	SHARED	1104920	1108662	.	.	.	Notes=Lenght3742	AL732656,1104920,1108662;AE009948,1104920,1108662;CP003810,1104920,1108662;CP003919,1104920,1108662;HF952104,1104920,1108662;HF952106,1104920,1108662;HF952105,1104920,1108662;CP007482,1104920,1108662;CP007565,1104920,1108662;HG939456,1104920,1108662;CP007631,1104920,1108662;CP006910,1104920,1108662;CP007572,1104920,1108662;CP007571,1104920,1108662;CP007570,1104920,1108662;FO393392,1104920,1108662…
CP000114	Mauve	SHARED	1108663	1111011	.	.	.	Notes=Lenght2348	AL732656,1108663,1111011;AE009948,1108663,1111011;CP003810,1108663,1111011;CP003919,1108663,1111011;HF952104,1108663,1111011;HF952106,1108663,1111011;HF952105,1108663,1111011;CP007482,1108663,1111011;CP007565,1108663,1111011;HG939456,1108663,1111011;CP007631,1108663,1111011;CP007632,1108663,1111011;CP006910,1108663,1111011;CP007572,1108663,1111011;CP007571,1108663,1111011;CP007570,1108663,1111011…
CP000114	Mauve	SHARED	1114417	1114471	.	.	.	Notes=Lenght54	AL732656,1114417,1114471;AE009948,1114417,1114471;CP003810,1114417,1114471;HF952104,1114417,1114471;HF952106,1114417,1114471;HF952105,1114417,1114471;HG939456,1114417,1114471;CP007631,1114417,1114471;CP007632,1114417,1114471;CP006910,1114417,1114471;CP007572,1114417,1114471;CP007571,1114417,1114471;CP007570,1114417,1114471;CP010867,1114417,1114471;CP011325,1114417,1114471;CP011326,1114417,1114471…
CP000114	Mauve	SHARED	1118272	1118290	.	.	.	Notes=Lenght18	AL732656,1118272,1118290;AE009948,1118272,1118290;CP003810,1118272,1118290;CP003919,1118272,1118290;HF952104,1118272,1118290;HF952106,1118272,1118290;HF952105,1118272,1118290;CP007482,1118272,1118290;CP007565,1118272,1118290;HG939456,1118272,1118290;CP007631,1118272,1118290;CP007632,1118272,1118290;CP006910,1118272,1118290;CP007572,1118272,1118290;CP007571,1118272,1118290;CP007570,1118272,1118290…
CP000114	Mauve	SHARED	1118534	1118551	.	.	.	Notes=Lenght17	HF952104,1118534,1118551;CP007631,1118534,1118551;CP010867,1118534,1118551;CP011325,1118534,1118551;CP011326,1118534,1118551;CP011327,1118534,1118551;CP013202,1118534,1118551;
CP000114	Mauve	SHARED	1118552	1118581	.	.	.	Notes=Lenght29	CP003810,1118552,1118581;HF952104,1118552,1118581;CP007631,1118552,1118581;CP010867,1118552,1118581;CP011325,1118552,1118581;CP011326,1118552,1118581;CP011327,1118552,1118581;CP013202,1118552,1118581;
CP000114	Mauve	SHARED	1118582	1118592	.	.	.	Notes=Lenght10	AL732656,1118582,1118592;CP003810,1118582,1118592;CP003919,1118582,1118592;HF952104,1118582,1118592;HF952106,1118582,1118592;HF952105,1118582,1118592;HG939456,1118582,1118592;CP007631,1118582,1118592;CP007632,1118582,1118592;CP006910,1118582,1118592;CP007572,1118582,1118592;CP007571,1118582,1118592;CP007570,1118582,1118592;CP010867,1118582,1118592;CP011325,1118582,1118592;CP011326,1118582,1118592…
CP000114	Mauve	SHARED	1118593	1118626	.	.	.	Notes=Lenght33	CP003810,1118593,1118626;CP003919,1118593,1118626;HF952104,1118593,1118626;HF952106,1118593,1118626;HF952105,1118593,1118626;HG939456,1118593,1118626;CP007631,1118593,1118626;CP007632,1118593,1118626;CP006910,1118593,1118626;CP010867,1118593,1118626;CP011325,1118593,1118626;CP011326,1118593,1118626;CP011327,1118593,1118626;CP010319,1118593,1118626;CP013202,1118593,1118626;
CP000114	Mauve	SHARED	1118627	1118644	.	.	.	Notes=Lenght17	CP003810,1118627,1118644;CP003919,1118627,1118644;HF952104,1118627,1118644;HF952106,1118627,1118644;HF952105,1118627,1118644;CP007482,1118627,1118644;CP007565,1118627,1118644;HG939456,1118627,1118644;CP007631,1118627,1118644;CP007632,1118627,1118644;CP006910,1118627,1118644;FO393392,1118627,1118644;CP010867,1118627,1118644;CP011325,1118627,1118644;CP011326,1118627,1118644;CP011327,1118627,1118644…
CP000114	Mauve	SHARED	1118645	1118698	.	.	.	Notes=Lenght53	CP003810,1118645,1118698;HF952104,1118645,1118698;HF952106,1118645,1118698;HF952105,1118645,1118698;HG939456,1118645,1118698;CP007631,1118645,1118698;CP007632,1118645,1118698;CP006910,1118645,1118698;CP010867,1118645,1118698;CP011325,1118645,1118698;CP011326,1118645,1118698;CP011327,1118645,1118698;CP010319,1118645,1118698;CP013202,1118645,1118698;
CP000114	Mauve	SHARED	1118699	1118729	.	.	.	Notes=Lenght30	CP003810,1118699,1118729;HF952104,1118699,1118729;CP007631,1118699,1118729;CP007632,1118699,1118729;CP006910,1118699,1118729;CP010867,1118699,1118729;CP011325,1118699,1118729;CP011326,1118699,1118729;CP011327,1118699,1118729;CP013202,1118699,1118729;
CP000114	Mauve	SHARED	1118730	1118771	.	.	.	Notes=Lenght41	CP003810,1118730,1118771;HF952104,1118730,1118771;CP007631,1118730,1118771;CP011325,1118730,1118771;CP011326,1118730,1118771;CP011327,1118730,1118771;CP013202,1118730,1118771;
CP000114	Mauve	SHARED	1118772	1118800	.	.	.	Notes=Lenght28	CP003810,1118772,1118800;HF952104,1118772,1118800;CP007631,1118772,1118800;CP011325,1118772,1118800;CP011326,1118772,1118800;CP011327,1118772,1118800;CP012419,1118772,1118800;CP013202,1118772,1118800;
CP000114	Mauve	SHARED	1118811	1118825	.	.	.	Notes=Lenght14	AL732656,1118811,1118825;CP003810,1118811,1118825;HF952104,1118811,1118825;HF952106,1118811,1118825;HF952105,1118811,1118825;HG939456,1118811,1118825;CP007631,1118811,1118825;CP007632,1118811,1118825;CP006910,1118811,1118825;CP011325,1118811,1118825;CP011326,1118811,1118825;CP011327,1118811,1118825;CP010319,1118811,1118825;CP012419,1118811,1118825;CP013202,1118811,1118825;
CP000114	Mauve	SHARED	1118826	1118869	.	.	.	Notes=Lenght43	AL732656,1118826,1118869;CP003810,1118826,1118869;HF952104,1118826,1118869;HF952106,1118826,1118869;HF952105,1118826,1118869;HG939456,1118826,1118869;CP007631,1118826,1118869;CP007632,1118826,1118869;CP006910,1118826,1118869;CP010867,1118826,1118869;CP011325,1118826,1118869;CP011326,1118826,1118869;CP011327,1118826,1118869;CP010319,1118826,1118869;CP012419,1118826,1118869;CP013202,1118826,1118869;
CP000114	Mauve	SHARED	1118870	1118884	.	.	.	Notes=Lenght14	AL732656,1118870,1118884;AE009948,1118870,1118884;CP003810,1118870,1118884;HF952104,1118870,1118884;HF952106,1118870,1118884;HF952105,1118870,1118884;HG939456,1118870,1118884;CP007631,1118870,1118884;CP007632,1118870,1118884;CP006910,1118870,1118884;CP010867,1118870,1118884;CP011325,1118870,1118884;CP011326,1118870,1118884;CP011327,1118870,1118884;CP011329,1118870,1118884;CP010319,1118870,1118884…
CP000114	Mauve	SHARED	1118907	1118995	.	.	.	Notes=Lenght88	AL732656,1118907,1118995;CP003810,1118907,1118995;CP003919,1118907,1118995;HF952104,1118907,1118995;HF952106,1118907,1118995;HF952105,1118907,1118995;CP007482,1118907,1118995;CP007565,1118907,1118995;HG939456,1118907,1118995;CP007631,1118907,1118995;CP007632,1118907,1118995;CP006910,1118907,1118995;CP007572,1118907,1118995;CP007571,1118907,1118995;CP007570,1118907,1118995;FO393392,1118907,1118995…
CP000114	Mauve	SHARED	1119187	1119222	.	.	.	Notes=Lenght35	AL732656,1119187,1119222;AE009948,1119187,1119222;CP003810,1119187,1119222;HF952104,1119187,1119222;HF952106,1119187,1119222;HF952105,1119187,1119222;CP007482,1119187,1119222;CP007565,1119187,1119222;HG939456,1119187,1119222;CP007631,1119187,1119222;CP007632,1119187,1119222;CP006910,1119187,1119222;CP007572,1119187,1119222;CP007571,1119187,1119222;CP007570,1119187,1119222;FO393392,1119187,1119222…
CP000114	Mauve	SHARED	1125215	1125276	.	.	.	Notes=Lenght61	AL732656,1125215,1125276;AE009948,1125215,1125276;CP003810,1125215,1125276;HF952104,1125215,1125276;HF952106,1125215,1125276;HF952105,1125215,1125276;CP007482,1125215,1125276;CP007565,1125215,1125276;HG939456,1125215,1125276;CP007631,1125215,1125276;CP007632,1125215,1125276;CP006910,1125215,1125276;CP007572,1125215,1125276;CP007571,1125215,1125276;CP007570,1125215,1125276;FO393392,1125215,1125276…
CP000114	Mauve	SHARED	1133550	1133572	.	.	.	Notes=Lenght22	AL732656,1133550,1133572;AE009948,1133550,1133572;CP003810,1133550,1133572;HF952104,1133550,1133572;HF952106,1133550,1133572;HF952105,1133550,1133572;HG939456,1133550,1133572;CP007631,1133550,1133572;CP007632,1133550,1133572;CP006910,1133550,1133572;CP007572,1133550,1133572;CP007571,1133550,1133572;CP007570,1133550,1133572;CP010867,1133550,1133572;CP011325,1133550,1133572;CP011326,1133550,1133572…
CP000114	Mauve	SHARED	1134314	1134328	.	.	.	Notes=Lenght14	AL732656,1134314,1134328;AE009948,1134314,1134328;CP003810,1134314,1134328;CP003919,1134314,1134328;HF952104,1134314,1134328;HF952106,1134314,1134328;HF952105,1134314,1134328;HG939456,1134314,1134328;CP007631,1134314,1134328;CP007632,1134314,1134328;CP006910,1134314,1134328;CP007572,1134314,1134328;CP007571,1134314,1134328;CP007570,1134314,1134328;CP010867,1134314,1134328;CP011325,1134314,1134328…
CP000114	Mauve	SHARED	1134329	1134695	.	.	.	Notes=Lenght366	AL732656,1134329,1134695;AE009948,1134329,1134695;CP003810,1134329,1134695;HF952104,1134329,1134695;HF952106,1134329,1134695;HF952105,1134329,1134695;HG939456,1134329,1134695;CP007631,1134329,1134695;CP007632,1134329,1134695;CP006910,1134329,1134695;CP007572,1134329,1134695;CP007571,1134329,1134695;CP007570,1134329,1134695;CP010867,1134329,1134695;CP011325,1134329,1134695;CP011326,1134329,1134695…
CP000114	Mauve	SHARED	1134696	1136372	.	.	.	Notes=Lenght1676	AL732656,1134696,1136372;AE009948,1134696,1136372;CP003810,1134696,1136372;CP003919,1134696,1136372;HF952104,1134696,1136372;HF952106,1134696,1136372;HF952105,1134696,1136372;HG939456,1134696,1136372;CP007631,1134696,1136372;CP007632,1134696,1136372;CP006910,1134696,1136372;CP007572,1134696,1136372;CP007571,1134696,1136372;CP007570,1134696,1136372;CP010867,1134696,1136372;CP011325,1134696,1136372…
CP000114	Mauve	SHARED	1145478	1145638	.	.	.	Notes=Lenght160	AL732656,1145478,1145638;AE009948,1145478,1145638;CP003810,1145478,1145638;HF952104,1145478,1145638;HF952106,1145478,1145638;HF952105,1145478,1145638;HG939456,1145478,1145638;CP007631,1145478,1145638;CP007632,1145478,1145638;CP006910,1145478,1145638;CP007572,1145478,1145638;CP007571,1145478,1145638;CP007570,1145478,1145638;CP010867,1145478,1145638;CP011325,1145478,1145638;CP011326,1145478,1145638…
CP000114	Mauve	SHARED	1145639	1145776	.	.	.	Notes=Lenght137	AL732656,1145639,1145776;AE009948,1145639,1145776;CP003810,1145639,1145776;HF952104,1145639,1145776;HF952106,1145639,1145776;HF952105,1145639,1145776;CP007482,1145639,1145776;CP007565,1145639,1145776;HG939456,1145639,1145776;CP007631,1145639,1145776;CP007632,1145639,1145776;CP006910,1145639,1145776;CP007572,1145639,1145776;CP007571,1145639,1145776;CP007570,1145639,1145776;FO393392,1145639,1145776…
CP000114	Mauve	SHARED	1146124	1146250	.	.	.	Notes=Lenght126	AL732656,1146124,1146250;AE009948,1146124,1146250;CP003810,1146124,1146250;HF952104,1146124,1146250;HF952106,1146124,1146250;HF952105,1146124,1146250;HG939456,1146124,1146250;CP007631,1146124,1146250;CP007632,1146124,1146250;CP006910,1146124,1146250;CP007572,1146124,1146250;CP007571,1146124,1146250;CP007570,1146124,1146250;CP010867,1146124,1146250;CP011325,1146124,1146250;CP011326,1146124,1146250…
CP000114	Mauve	SHARED	1150377	1150414	.	.	.	Notes=Lenght37	AL732656,1150377,1150414;AE009948,1150377,1150414;CP003810,1150377,1150414;HF952104,1150377,1150414;HF952106,1150377,1150414;CP007482,1150377,1150414;CP007565,1150377,1150414;HG939456,1150377,1150414;CP007631,1150377,1150414;CP007632,1150377,1150414;CP006910,1150377,1150414;CP007572,1150377,1150414;CP007571,1150377,1150414;CP007570,1150377,1150414;FO393392,1150377,1150414;CP010867,1150377,1150414…
CP000114	Mauve	SHARED	1150415	1150639	.	.	.	Notes=Lenght224	AL732656,1150415,1150639;AE009948,1150415,1150639;CP003810,1150415,1150639;HF952104,1150415,1150639;HF952106,1150415,1150639;HF952105,1150415,1150639;CP007482,1150415,1150639;CP007565,1150415,1150639;HG939456,1150415,1150639;CP007631,1150415,1150639;CP007632,1150415,1150639;CP006910,1150415,1150639;CP007572,1150415,1150639;CP007571,1150415,1150639;CP007570,1150415,1150639;FO393392,1150415,1150639…
CP000114	Mauve	SHARED	1154501	1154685	.	.	.	Notes=Lenght184	AL732656,1154501,1154685;AE009948,1154501,1154685;CP003810,1154501,1154685;HF952104,1154501,1154685;HF952106,1154501,1154685;HF952105,1154501,1154685;HG939456,1154501,1154685;CP007631,1154501,1154685;CP007632,1154501,1154685;CP006910,1154501,1154685;CP007572,1154501,1154685;CP007571,1154501,1154685;CP007570,1154501,1154685;CP010867,1154501,1154685;CP011325,1154501,1154685;CP011326,1154501,1154685…
CP000114	Mauve	SHARED	1155640	1156018	.	.	.	Notes=Lenght378	AL732656,1155640,1156018;AE009948,1155640,1156018;CP003810,1155640,1156018;HF952104,1155640,1156018;HF952106,1155640,1156018;HF952105,1155640,1156018;CP007482,1155640,1156018;CP007565,1155640,1156018;HG939456,1155640,1156018;CP007631,1155640,1156018;CP007632,1155640,1156018;CP006910,1155640,1156018;CP007572,1155640,1156018;CP007571,1155640,1156018;CP007570,1155640,1156018;FO393392,1155640,1156018…
CP000114	Mauve	SHARED	1156077	1156172	.	.	.	Notes=Lenght95	AL732656,1156077,1156172;AE009948,1156077,1156172;CP003810,1156077,1156172;CP003919,1156077,1156172;HF952104,1156077,1156172;HF952106,1156077,1156172;HF952105,1156077,1156172;HG939456,1156077,1156172;CP007631,1156077,1156172;CP007632,1156077,1156172;CP006910,1156077,1156172;CP007572,1156077,1156172;CP007571,1156077,1156172;CP007570,1156077,1156172;CP010867,1156077,1156172;CP011325,1156077,1156172…
CP000114	Mauve	SHARED	1165418	1165507	.	.	.	Notes=Lenght89	AL732656,1165418,1165507;AE009948,1165418,1165507;CP003810,1165418,1165507;CP003919,1165418,1165507;HF952104,1165418,1165507;HF952106,1165418,1165507;HF952105,1165418,1165507;CP007482,1165418,1165507;CP007565,1165418,1165507;HG939456,1165418,1165507;CP007632,1165418,1165507;CP006910,1165418,1165507;CP007572,1165418,1165507;CP007571,1165418,1165507;CP007570,1165418,1165507;FO393392,1165418,1165507…
CP000114	Mauve	SHARED	1166547	1166584	.	.	.	Notes=Lenght37	AL732656,1166547,1166584;AE009948,1166547,1166584;CP003810,1166547,1166584;HF952104,1166547,1166584;CP007631,1166547,1166584;CP007572,1166547,1166584;CP007571,1166547,1166584;CP007570,1166547,1166584;CP010867,1166547,1166584;CP011325,1166547,1166584;CP011326,1166547,1166584;CP011327,1166547,1166584;CP011329,1166547,1166584;CP012419,1166547,1166584;CP013202,1166547,1166584;
CP000114	Mauve	SHARED	1166585	1166623	.	.	.	Notes=Lenght38	AE009948,1166585,1166623;CP003810,1166585,1166623;HF952104,1166585,1166623;CP010867,1166585,1166623;CP011325,1166585,1166623;CP011326,1166585,1166623;CP011327,1166585,1166623;CP011329,1166585,1166623;CP012419,1166585,1166623;CP013202,1166585,1166623;
CP000114	Mauve	SHARED	1168358	1168431	.	.	.	Notes=Lenght73	AL732656,1168358,1168431;AE009948,1168358,1168431;CP003810,1168358,1168431;HF952104,1168358,1168431;HF952106,1168358,1168431;HF952105,1168358,1168431;CP007482,1168358,1168431;CP007565,1168358,1168431;HG939456,1168358,1168431;CP007631,1168358,1168431;CP007632,1168358,1168431;CP006910,1168358,1168431;CP007572,1168358,1168431;CP007571,1168358,1168431;CP007570,1168358,1168431;FO393392,1168358,1168431…
CP000114	Mauve	SHARED	1168941	1168986	.	.	.	Notes=Lenght45	AL732656,1168941,1168986;AE009948,1168941,1168986;CP003810,1168941,1168986;HF952104,1168941,1168986;HF952106,1168941,1168986;HF952105,1168941,1168986;CP007482,1168941,1168986;CP007565,1168941,1168986;HG939456,1168941,1168986;CP007631,1168941,1168986;CP007632,1168941,1168986;CP006910,1168941,1168986;CP007572,1168941,1168986;CP007571,1168941,1168986;CP007570,1168941,1168986;FO393392,1168941,1168986…
CP000114	Mauve	SHARED	1183393	1183413	.	.	.	Notes=Lenght20	AL732656,1183393,1183413;AE009948,1183393,1183413;CP003810,1183393,1183413;CP003919,1183393,1183413;HF952104,1183393,1183413;HF952106,1183393,1183413;CP007482,1183393,1183413;CP007565,1183393,1183413;HG939456,1183393,1183413;CP007631,1183393,1183413;CP007632,1183393,1183413;CP006910,1183393,1183413;CP007572,1183393,1183413;CP007571,1183393,1183413;CP007570,1183393,1183413;FO393392,1183393,1183413…
CP000114	Mauve	SHARED	1191790	1191802	.	.	.	Notes=Lenght12	AL732656,1191790,1191802;AE009948,1191790,1191802;CP003810,1191790,1191802;HF952104,1191790,1191802;HF952106,1191790,1191802;HF952105,1191790,1191802;CP007482,1191790,1191802;CP007565,1191790,1191802;HG939456,1191790,1191802;CP007631,1191790,1191802;CP007632,1191790,1191802;CP006910,1191790,1191802;CP007572,1191790,1191802;CP007571,1191790,1191802;CP007570,1191790,1191802;FO393392,1191790,1191802…
CP000114	Mauve	SHARED	1193253	1193400	.	.	.	Notes=Lenght147	AL732656,1193253,1193400;AE009948,1193253,1193400;CP003810,1193253,1193400;HF952104,1193253,1193400;HF952106,1193253,1193400;HF952105,1193253,1193400;CP007482,1193253,1193400;CP007565,1193253,1193400;HG939456,1193253,1193400;CP007631,1193253,1193400;CP007632,1193253,1193400;CP006910,1193253,1193400;CP007572,1193253,1193400;CP007571,1193253,1193400;CP007570,1193253,1193400;FO393392,1193253,1193400…
CP000114	Mauve	SHARED	1193401	1193493	.	.	.	Notes=Lenght92	AL732656,1193401,1193493;AE009948,1193401,1193493;CP003810,1193401,1193493;HF952104,1193401,1193493;HF952106,1193401,1193493;HF952105,1193401,1193493;CP007482,1193401,1193493;HG939456,1193401,1193493;CP007631,1193401,1193493;CP007632,1193401,1193493;CP006910,1193401,1193493;CP007572,1193401,1193493;CP007571,1193401,1193493;CP007570,1193401,1193493;CP010867,1193401,1193493;CP011325,1193401,1193493…
CP000114	Mauve	SHARED	1193562	1193631	.	.	.	Notes=Lenght69	AL732656,1193562,1193631;AE009948,1193562,1193631;CP003810,1193562,1193631;HF952104,1193562,1193631;HF952106,1193562,1193631;HF952105,1193562,1193631;HG939456,1193562,1193631;CP007631,1193562,1193631;CP007632,1193562,1193631;CP006910,1193562,1193631;CP007572,1193562,1193631;CP007571,1193562,1193631;CP007570,1193562,1193631;CP010867,1193562,1193631;CP011325,1193562,1193631;CP011326,1193562,1193631…
CP000114	Mauve	SHARED	1197865	1198132	.	.	.	Notes=Lenght267	AL732656,1197865,1198132;AE009948,1197865,1198132;CP003810,1197865,1198132;HF952104,1197865,1198132;CP007631,1197865,1198132;CP010867,1197865,1198132;CP011325,1197865,1198132;CP011326,1197865,1198132;CP011327,1197865,1198132;CP011329,1197865,1198132;CP012419,1197865,1198132;CP013202,1197865,1198132;
CP000114	Mauve	SHARED	1198133	1198157	.	.	.	Notes=Lenght24	AL732656,1198133,1198157;AE009948,1198133,1198157;CP003810,1198133,1198157;CP003919,1198133,1198157;HF952104,1198133,1198157;HF952106,1198133,1198157;HF952105,1198133,1198157;HG939456,1198133,1198157;CP007631,1198133,1198157;CP007632,1198133,1198157;CP010867,1198133,1198157;CP011325,1198133,1198157;CP011326,1198133,1198157;CP011327,1198133,1198157;CP011328,1198133,1198157;CP011329,1198133,1198157…
CP000114	Mauve	SHARED	1198379	1198450	.	.	.	Notes=Lenght71	AL732656,1198379,1198450;AE009948,1198379,1198450;CP003810,1198379,1198450;CP003919,1198379,1198450;HF952104,1198379,1198450;HF952106,1198379,1198450;HF952105,1198379,1198450;CP007482,1198379,1198450;CP007565,1198379,1198450;HG939456,1198379,1198450;CP007632,1198379,1198450;CP006910,1198379,1198450;CP007572,1198379,1198450;CP007571,1198379,1198450;CP007570,1198379,1198450;FO393392,1198379,1198450…
CP000114	Mauve	SHARED	1198451	1198480	.	.	.	Notes=Lenght29	AL732656,1198451,1198480;AE009948,1198451,1198480;CP003810,1198451,1198480;HF952104,1198451,1198480;HF952106,1198451,1198480;HF952105,1198451,1198480;HG939456,1198451,1198480;CP007632,1198451,1198480;CP006910,1198451,1198480;CP007572,1198451,1198480;CP007571,1198451,1198480;CP007570,1198451,1198480;CP010867,1198451,1198480;CP011325,1198451,1198480;CP011326,1198451,1198480;CP011327,1198451,1198480…
CP000114	Mauve	SHARED	1198481	1198610	.	.	.	Notes=Lenght129	AL732656,1198481,1198610;AE009948,1198481,1198610;CP003810,1198481,1198610;HF952104,1198481,1198610;HF952106,1198481,1198610;HF952105,1198481,1198610;HG939456,1198481,1198610;CP007631,1198481,1198610;CP007632,1198481,1198610;CP006910,1198481,1198610;CP007572,1198481,1198610;CP007571,1198481,1198610;CP007570,1198481,1198610;CP010867,1198481,1198610;CP011325,1198481,1198610;CP011326,1198481,1198610…
CP000114	Mauve	SHARED	1203460	1203501	.	.	.	Notes=Lenght41	AL732656,1203460,1203501;AE009948,1203460,1203501;CP003810,1203460,1203501;CP003919,1203460,1203501;HF952104,1203460,1203501;HF952106,1203460,1203501;HF952105,1203460,1203501;HG939456,1203460,1203501;CP007631,1203460,1203501;CP007632,1203460,1203501;CP006910,1203460,1203501;CP007572,1203460,1203501;CP007571,1203460,1203501;CP007570,1203460,1203501;CP010867,1203460,1203501;CP011325,1203460,1203501…
CP000114	Mauve	SHARED	1208341	1208372	.	.	.	Notes=Lenght31	AE009948,1208341,1208372;CP003810,1208341,1208372;HF952104,1208341,1208372;HF952106,1208341,1208372;CP007631,1208341,1208372;CP010867,1208341,1208372;CP011325,1208341,1208372;CP011326,1208341,1208372;CP011327,1208341,1208372;CP011329,1208341,1208372;CP012419,1208341,1208372;CP013202,1208341,1208372;
CP000114	Mauve	SHARED	1208373	1208388	.	.	.	Notes=Lenght15	CP003810,1208373,1208388;HF952104,1208373,1208388;HF952106,1208373,1208388;CP010867,1208373,1208388;CP011325,1208373,1208388;CP011326,1208373,1208388;CP011327,1208373,1208388;CP012419,1208373,1208388;CP013202,1208373,1208388;
CP000114	Mauve	SHARED	1217661	1217681	.	.	.	Notes=Lenght20	AL732656,1217661,1217681;AE009948,1217661,1217681;CP003810,1217661,1217681;CP003919,1217661,1217681;HF952104,1217661,1217681;HF952106,1217661,1217681;CP007482,1217661,1217681;CP007565,1217661,1217681;HG939456,1217661,1217681;CP007631,1217661,1217681;CP007632,1217661,1217681;CP006910,1217661,1217681;CP007572,1217661,1217681;CP007571,1217661,1217681;CP007570,1217661,1217681;FO393392,1217661,1217681…
CP000114	Mauve	SHARED	1223964	1224071	.	.	.	Notes=Lenght107	AL732656,1223964,1224071;AE009948,1223964,1224071;CP003810,1223964,1224071;CP003919,1223964,1224071;HF952104,1223964,1224071;HF952106,1223964,1224071;HF952105,1223964,1224071;CP007482,1223964,1224071;CP007565,1223964,1224071;HG939456,1223964,1224071;CP007631,1223964,1224071;CP007632,1223964,1224071;CP006910,1223964,1224071;FO393392,1223964,1224071;CP010867,1223964,1224071;CP011325,1223964,1224071…
CP000114	Mauve	SHARED	1224072	1224116	.	.	.	Notes=Lenght44	AL732656,1224072,1224116;AE009948,1224072,1224116;CP003810,1224072,1224116;HF952104,1224072,1224116;HF952105,1224072,1224116;HG939456,1224072,1224116;CP007631,1224072,1224116;CP007632,1224072,1224116;CP006910,1224072,1224116;CP010867,1224072,1224116;CP011325,1224072,1224116;CP011326,1224072,1224116;CP011327,1224072,1224116;CP011329,1224072,1224116;CP010319,1224072,1224116;CP012419,1224072,1224116…
CP000114	Mauve	SHARED	1224117	1224218	.	.	.	Notes=Lenght101	AL732656,1224117,1224218;AE009948,1224117,1224218;CP003810,1224117,1224218;CP003919,1224117,1224218;HF952104,1224117,1224218;HF952106,1224117,1224218;HF952105,1224117,1224218;CP007482,1224117,1224218;CP007565,1224117,1224218;HG939456,1224117,1224218;CP007631,1224117,1224218;CP007632,1224117,1224218;CP006910,1224117,1224218;FO393392,1224117,1224218;CP010867,1224117,1224218;CP011325,1224117,1224218…
CP000114	Mauve	SHARED	1224219	1224388	.	.	.	Notes=Lenght169	AL732656,1224219,1224388;AE009948,1224219,1224388;CP003810,1224219,1224388;HF952104,1224219,1224388;HF952105,1224219,1224388;HG939456,1224219,1224388;CP007631,1224219,1224388;CP007632,1224219,1224388;CP006910,1224219,1224388;CP010867,1224219,1224388;CP011325,1224219,1224388;CP011326,1224219,1224388;CP011327,1224219,1224388;CP011329,1224219,1224388;CP010319,1224219,1224388;CP012419,1224219,1224388…
CP000114	Mauve	SHARED	1224389	1224512	.	.	.	Notes=Lenght123	AL732656,1224389,1224512;AE009948,1224389,1224512;CP003810,1224389,1224512;HF952104,1224389,1224512;HF952105,1224389,1224512;HG939456,1224389,1224512;CP006910,1224389,1224512;CP010867,1224389,1224512;CP011325,1224389,1224512;CP011326,1224389,1224512;CP011327,1224389,1224512;CP011329,1224389,1224512;CP010319,1224389,1224512;CP012419,1224389,1224512;CP013202,1224389,1224512;
CP000114	Mauve	SHARED	1224513	1224526	.	.	.	Notes=Lenght13	AL732656,1224513,1224526;AE009948,1224513,1224526;CP003810,1224513,1224526;CP003919,1224513,1224526;HF952104,1224513,1224526;HF952106,1224513,1224526;HF952105,1224513,1224526;CP007482,1224513,1224526;CP007565,1224513,1224526;HG939456,1224513,1224526;CP006910,1224513,1224526;FO393392,1224513,1224526;CP010867,1224513,1224526;CP011325,1224513,1224526;CP011326,1224513,1224526;CP011327,1224513,1224526…
CP000114	Mauve	SHARED	1224528	1224549	.	.	.	Notes=Lenght21	AL732656,1224528,1224549;AE009948,1224528,1224549;CP003810,1224528,1224549;CP003919,1224528,1224549;HF952104,1224528,1224549;HF952105,1224528,1224549;CP007482,1224528,1224549;CP007565,1224528,1224549;HG939456,1224528,1224549;CP006910,1224528,1224549;FO393392,1224528,1224549;CP010867,1224528,1224549;CP011325,1224528,1224549;CP011326,1224528,1224549;CP011327,1224528,1224549;CP011328,1224528,1224549…
CP000114	Mauve	SHARED	1224550	1224694	.	.	.	Notes=Lenght144	AL732656,1224550,1224694;AE009948,1224550,1224694;CP003810,1224550,1224694;CP003919,1224550,1224694;HF952104,1224550,1224694;HF952106,1224550,1224694;HF952105,1224550,1224694;CP007482,1224550,1224694;CP007565,1224550,1224694;HG939456,1224550,1224694;CP006910,1224550,1224694;FO393392,1224550,1224694;CP010867,1224550,1224694;CP011325,1224550,1224694;CP011326,1224550,1224694;CP011327,1224550,1224694…
CP000114	Mauve	SHARED	1225038	1225271	.	.	.	Notes=Lenght233	AE009948,1225038,1225271;CP003810,1225038,1225271;HF952104,1225038,1225271;CP010867,1225038,1225271;CP011325,1225038,1225271;CP011326,1225038,1225271;CP011327,1225038,1225271;CP011329,1225038,1225271;CP012419,1225038,1225271;CP013202,1225038,1225271;
CP000114	Mauve	SHARED	1225418	1225681	.	.	.	Notes=Lenght263	AE009948,1225418,1225681;CP003810,1225418,1225681;HF952104,1225418,1225681;HG939456,1225418,1225681;CP007631,1225418,1225681;CP007632,1225418,1225681;CP010867,1225418,1225681;CP011325,1225418,1225681;CP011326,1225418,1225681;CP011327,1225418,1225681;CP011329,1225418,1225681;CP012419,1225418,1225681;CP013202,1225418,1225681;
CP000114	Mauve	SHARED	1228100	1228119	.	.	.	Notes=Lenght19	AL732656,1228100,1228119;AE009948,1228100,1228119;CP003810,1228100,1228119;CP003919,1228100,1228119;HF952104,1228100,1228119;HF952105,1228100,1228119;CP007482,1228100,1228119;CP007565,1228100,1228119;HG939456,1228100,1228119;CP007631,1228100,1228119;CP007632,1228100,1228119;CP007572,1228100,1228119;CP007571,1228100,1228119;CP007570,1228100,1228119;FO393392,1228100,1228119;CP010867,1228100,1228119…
CP000114	Mauve	SHARED	1236215	1237971	.	.	.	Notes=Lenght1756	AL732656,1236215,1237971;AE009948,1236215,1237971;CP003810,1236215,1237971;HF952104,1236215,1237971;HF952106,1236215,1237971;HF952105,1236215,1237971;HG939456,1236215,1237971;CP007631,1236215,1237971;CP007632,1236215,1237971;CP006910,1236215,1237971;CP007572,1236215,1237971;CP007571,1236215,1237971;CP007570,1236215,1237971;CP010867,1236215,1237971;CP011325,1236215,1237971;CP011326,1236215,1237971…
CP000114	Mauve	SHARED	1239722	1240037	.	.	.	Notes=Lenght315	AL732656,1239722,1240037;AE009948,1239722,1240037;CP003810,1239722,1240037;CP003919,1239722,1240037;HF952104,1239722,1240037;HF952106,1239722,1240037;HF952105,1239722,1240037;HG939456,1239722,1240037;CP007631,1239722,1240037;CP007632,1239722,1240037;CP006910,1239722,1240037;CP007572,1239722,1240037;CP007571,1239722,1240037;CP007570,1239722,1240037;CP010867,1239722,1240037;CP011325,1239722,1240037…
CP000114	Mauve	SHARED	1245167	1245367	.	.	.	Notes=Lenght200	AL732656,1245167,1245367;AE009948,1245167,1245367;CP003810,1245167,1245367;CP003919,1245167,1245367;HF952104,1245167,1245367;HF952106,1245167,1245367;HF952105,1245167,1245367;HG939456,1245167,1245367;CP007631,1245167,1245367;CP007632,1245167,1245367;CP006910,1245167,1245367;CP007572,1245167,1245367;CP007571,1245167,1245367;CP007570,1245167,1245367;CP010867,1245167,1245367;CP011325,1245167,1245367…
CP000114	Mauve	SHARED	1257026	1257039	.	.	.	Notes=Lenght13	AE009948,1257026,1257039;CP003810,1257026,1257039;CP003919,1257026,1257039;HF952104,1257026,1257039;HF952106,1257026,1257039;HF952105,1257026,1257039;CP007482,1257026,1257039;CP007565,1257026,1257039;HG939456,1257026,1257039;CP007631,1257026,1257039;CP007632,1257026,1257039;CP006910,1257026,1257039;FO393392,1257026,1257039;CP010867,1257026,1257039;CP011325,1257026,1257039;CP011326,1257026,1257039…
CP000114	Mauve	SHARED	1258173	1258190	.	.	.	Notes=Lenght17	AE009948,1258173,1258190;CP003810,1258173,1258190;CP003919,1258173,1258190;HF952106,1258173,1258190;HF952105,1258173,1258190;CP007565,1258173,1258190;CP007632,1258173,1258190;CP006910,1258173,1258190;CP007571,1258173,1258190;CP007570,1258173,1258190;FO393392,1258173,1258190;CP010867,1258173,1258190;CP011325,1258173,1258190;CP011326,1258173,1258190;CP011327,1258173,1258190;CP011329,1258173,1258190…
CP000114	Mauve	SHARED	1260081	1260284	.	.	.	Notes=Lenght203	AL732656,1260081,1260284;AE009948,1260081,1260284;CP003810,1260081,1260284;CP003919,1260081,1260284;HF952104,1260081,1260284;HF952106,1260081,1260284;HF952105,1260081,1260284;CP007482,1260081,1260284;CP007565,1260081,1260284;HG939456,1260081,1260284;CP007631,1260081,1260284;CP007632,1260081,1260284;CP006910,1260081,1260284;CP007572,1260081,1260284;CP007571,1260081,1260284;CP007570,1260081,1260284…
CP000114	Mauve	SHARED	1277504	1277558	.	.	.	Notes=Lenght54	AL732656,1277504,1277558;AE009948,1277504,1277558;CP003810,1277504,1277558;CP003919,1277504,1277558;HF952104,1277504,1277558;HF952106,1277504,1277558;HF952105,1277504,1277558;HG939456,1277504,1277558;CP007631,1277504,1277558;CP007632,1277504,1277558;CP006910,1277504,1277558;CP007572,1277504,1277558;CP007571,1277504,1277558;CP007570,1277504,1277558;CP010867,1277504,1277558;CP011325,1277504,1277558…
CP000114	Mauve	SHARED	1292336	1292496	.	.	.	Notes=Lenght160	AL732656,1292336,1292496;AE009948,1292336,1292496;HF952104,1292336,1292496;HG939456,1292336,1292496;CP007631,1292336,1292496;CP007632,1292336,1292496;CP006910,1292336,1292496;CP007572,1292336,1292496;CP007571,1292336,1292496;CP007570,1292336,1292496;CP010867,1292336,1292496;CP011329,1292336,1292496;CP012419,1292336,1292496;CP013202,1292336,1292496;
CP000114	Mauve	SHARED	1292497	1292598	.	.	.	Notes=Lenght101	AL732656,1292497,1292598;AE009948,1292497,1292598;HF952104,1292497,1292598;HG939456,1292497,1292598;CP007631,1292497,1292598;CP007632,1292497,1292598;CP007572,1292497,1292598;CP007571,1292497,1292598;CP007570,1292497,1292598;CP010867,1292497,1292598;CP011329,1292497,1292598;CP012419,1292497,1292598;CP013202,1292497,1292598;
CP000114	Mauve	SHARED	1292599	1292858	.	.	.	Notes=Lenght259	AL732656,1292599,1292858;AE009948,1292599,1292858;HF952104,1292599,1292858;HG939456,1292599,1292858;CP007631,1292599,1292858;CP007632,1292599,1292858;CP006910,1292599,1292858;CP007572,1292599,1292858;CP007571,1292599,1292858;CP007570,1292599,1292858;CP010867,1292599,1292858;CP011329,1292599,1292858;CP012419,1292599,1292858;CP013202,1292599,1292858;
CP000114	Mauve	SHARED	1292859	1292883	.	.	.	Notes=Lenght24	AL732656,1292859,1292883;AE009948,1292859,1292883;HF952104,1292859,1292883;HG939456,1292859,1292883;CP007631,1292859,1292883;CP007632,1292859,1292883;CP007572,1292859,1292883;CP007571,1292859,1292883;CP007570,1292859,1292883;CP010867,1292859,1292883;CP011329,1292859,1292883;CP012419,1292859,1292883;CP013202,1292859,1292883;
CP000114	Mauve	SHARED	1292884	1293095	.	.	.	Notes=Lenght211	AL732656,1292884,1293095;AE009948,1292884,1293095;HF952104,1292884,1293095;HG939456,1292884,1293095;CP007631,1292884,1293095;CP007632,1292884,1293095;CP006910,1292884,1293095;CP007572,1292884,1293095;CP007571,1292884,1293095;CP007570,1292884,1293095;CP010867,1292884,1293095;CP011329,1292884,1293095;CP012419,1292884,1293095;CP013202,1292884,1293095;
CP000114	Mauve	SHARED	1293096	1293141	.	.	.	Notes=Lenght45	AL732656,1293096,1293141;AE009948,1293096,1293141;HF952104,1293096,1293141;HG939456,1293096,1293141;CP007631,1293096,1293141;CP007632,1293096,1293141;CP007572,1293096,1293141;CP007571,1293096,1293141;CP007570,1293096,1293141;CP010867,1293096,1293141;CP011329,1293096,1293141;CP012419,1293096,1293141;CP013202,1293096,1293141;
CP000114	Mauve	SHARED	1293142	1293291	.	.	.	Notes=Lenght149	AL732656,1293142,1293291;AE009948,1293142,1293291;HF952104,1293142,1293291;HG939456,1293142,1293291;CP007631,1293142,1293291;CP007632,1293142,1293291;CP006910,1293142,1293291;CP007572,1293142,1293291;CP007571,1293142,1293291;CP007570,1293142,1293291;CP010867,1293142,1293291;CP011329,1293142,1293291;CP012419,1293142,1293291;CP013202,1293142,1293291;
CP000114	Mauve	SHARED	1293292	1298769	.	.	.	Notes=Lenght5477	AL732656,1293292,1298769;AE009948,1293292,1298769;HF952104,1293292,1298769;HG939456,1293292,1298769;CP007631,1293292,1298769;CP007632,1293292,1298769;CP007572,1293292,1298769;CP007571,1293292,1298769;CP007570,1293292,1298769;CP010867,1293292,1298769;CP011329,1293292,1298769;CP012419,1293292,1298769;CP013202,1293292,1298769;
CP000114	Mauve	SHARED	1298771	1298781	.	.	.	Notes=Lenght10	AL732656,1298771,1298781;AE009948,1298771,1298781;HF952104,1298771,1298781;HG939456,1298771,1298781;CP007631,1298771,1298781;CP007632,1298771,1298781;CP007572,1298771,1298781;CP007571,1298771,1298781;CP007570,1298771,1298781;CP010867,1298771,1298781;CP011329,1298771,1298781;CP012419,1298771,1298781;CP013202,1298771,1298781;
CP000114	Mauve	SHARED	1298783	1298866	.	.	.	Notes=Lenght83	AL732656,1298783,1298866;AE009948,1298783,1298866;HF952104,1298783,1298866;HG939456,1298783,1298866;CP007631,1298783,1298866;CP007632,1298783,1298866;CP007572,1298783,1298866;CP007571,1298783,1298866;CP007570,1298783,1298866;CP010867,1298783,1298866;CP012419,1298783,1298866;CP013202,1298783,1298866;
CP000114	Mauve	SHARED	1298878	1299944	.	.	.	Notes=Lenght1066	AL732656,1298878,1299944;AE009948,1298878,1299944;CP003919,1298878,1299944;HF952104,1298878,1299944;HF952106,1298878,1299944;HF952105,1298878,1299944;CP007482,1298878,1299944;CP007565,1298878,1299944;HG939456,1298878,1299944;CP007631,1298878,1299944;CP007632,1298878,1299944;CP007572,1298878,1299944;CP007571,1298878,1299944;CP007570,1298878,1299944;FO393392,1298878,1299944;CP010867,1298878,1299944…
CP000114	Mauve	SHARED	1299945	1300109	.	.	.	Notes=Lenght164	AL732656,1299945,1300109;AE009948,1299945,1300109;HF952104,1299945,1300109;HF952105,1299945,1300109;HG939456,1299945,1300109;CP007631,1299945,1300109;CP007632,1299945,1300109;CP007572,1299945,1300109;CP007571,1299945,1300109;CP007570,1299945,1300109;CP010867,1299945,1300109;CP011329,1299945,1300109;CP012419,1299945,1300109;CP013202,1299945,1300109;
CP000114	Mauve	SHARED	1300110	1301187	.	.	.	Notes=Lenght1077	AL732656,1300110,1301187;AE009948,1300110,1301187;HF952104,1300110,1301187;HG939456,1300110,1301187;CP007631,1300110,1301187;CP007632,1300110,1301187;CP007572,1300110,1301187;CP007571,1300110,1301187;CP007570,1300110,1301187;CP010867,1300110,1301187;CP011329,1300110,1301187;CP012419,1300110,1301187;CP013202,1300110,1301187;
CP000114	Mauve	SHARED	1301318	1302821	.	.	.	Notes=Lenght1503	AL732656,1301318,1302821;AE009948,1301318,1302821;HF952104,1301318,1302821;HG939456,1301318,1302821;CP007631,1301318,1302821;CP007632,1301318,1302821;CP007572,1301318,1302821;CP007571,1301318,1302821;CP007570,1301318,1302821;CP010867,1301318,1302821;CP011329,1301318,1302821;CP012419,1301318,1302821;CP013202,1301318,1302821;
CP000114	Mauve	SHARED	1302822	1303589	.	.	.	Notes=Lenght767	AL732656,1302822,1303589;AE009948,1302822,1303589;HF952104,1302822,1303589;HG939456,1302822,1303589;CP007631,1302822,1303589;CP007632,1302822,1303589;CP007572,1302822,1303589;CP007571,1302822,1303589;CP007570,1302822,1303589;CP010867,1302822,1303589;CP011329,1302822,1303589;CP012419,1302822,1303589;CP013202,1302822,1303589;
CP000114	Mauve	SHARED	1303590	1303623	.	.	.	Notes=Lenght33	AL732656,1303590,1303623;AE009948,1303590,1303623;HF952104,1303590,1303623;HG939456,1303590,1303623;CP007631,1303590,1303623;CP007632,1303590,1303623;CP007572,1303590,1303623;CP007570,1303590,1303623;CP010867,1303590,1303623;CP011329,1303590,1303623;CP012419,1303590,1303623;CP013202,1303590,1303623;
CP000114	Mauve	SHARED	1303624	1304116	.	.	.	Notes=Lenght492	AL732656,1303624,1304116;AE009948,1303624,1304116;HF952104,1303624,1304116;HG939456,1303624,1304116;CP007631,1303624,1304116;CP007632,1303624,1304116;CP007572,1303624,1304116;CP007571,1303624,1304116;CP007570,1303624,1304116;CP010867,1303624,1304116;CP011329,1303624,1304116;CP012419,1303624,1304116;CP013202,1303624,1304116;
CP000114	Mauve	SHARED	1304117	1304169	.	.	.	Notes=Lenght52	AL732656,1304117,1304169;AE009948,1304117,1304169;HF952104,1304117,1304169;HG939456,1304117,1304169;CP007631,1304117,1304169;CP007632,1304117,1304169;CP007572,1304117,1304169;CP007571,1304117,1304169;CP007570,1304117,1304169;CP010867,1304117,1304169;CP011329,1304117,1304169;CP012419,1304117,1304169;CP013202,1304117,1304169;
CP000114	Mauve	SHARED	1304170	1307522	.	.	.	Notes=Lenght3352	AL732656,1304170,1307522;CP003810,1304170,1307522;HF952104,1304170,1307522;CP007631,1304170,1307522;CP007572,1304170,1307522;CP007571,1304170,1307522;CP007570,1304170,1307522;CP010867,1304170,1307522;CP011325,1304170,1307522;CP011326,1304170,1307522;CP011327,1304170,1307522;CP011329,1304170,1307522;CP012419,1304170,1307522;CP013202,1304170,1307522;
CP000114	Mauve	SHARED	1307523	1309000	.	.	.	Notes=Lenght1477	AL732656,1307523,1309000;AE009948,1307523,1309000;CP003810,1307523,1309000;HF952104,1307523,1309000;HG939456,1307523,1309000;CP007631,1307523,1309000;CP007632,1307523,1309000;CP007572,1307523,1309000;CP007571,1307523,1309000;CP007570,1307523,1309000;CP010867,1307523,1309000;CP011325,1307523,1309000;CP011326,1307523,1309000;CP011327,1307523,1309000;CP011329,1307523,1309000;CP012419,1307523,1309000…
CP000114	Mauve	SHARED	1309001	1309019	.	.	.	Notes=Lenght18	AL732656,1309001,1309019;AE009948,1309001,1309019;CP003810,1309001,1309019;HF952104,1309001,1309019;HG939456,1309001,1309019;CP007631,1309001,1309019;CP007572,1309001,1309019;CP007571,1309001,1309019;CP007570,1309001,1309019;CP010867,1309001,1309019;CP011325,1309001,1309019;CP011326,1309001,1309019;CP011327,1309001,1309019;CP011329,1309001,1309019;CP012419,1309001,1309019;CP013202,1309001,1309019;
CP000114	Mauve	SHARED	1309020	1309325	.	.	.	Notes=Lenght305	AL732656,1309020,1309325;AE009948,1309020,1309325;CP003810,1309020,1309325;HF952104,1309020,1309325;CP007631,1309020,1309325;CP007572,1309020,1309325;CP007571,1309020,1309325;CP007570,1309020,1309325;CP010867,1309020,1309325;CP011325,1309020,1309325;CP011326,1309020,1309325;CP011327,1309020,1309325;CP011329,1309020,1309325;CP012419,1309020,1309325;CP013202,1309020,1309325;
CP000114	Mauve	SHARED	1309327	1309591	.	.	.	Notes=Lenght264	AL732656,1309327,1309591;AE009948,1309327,1309591;CP003810,1309327,1309591;HF952104,1309327,1309591;CP007631,1309327,1309591;CP007572,1309327,1309591;CP007571,1309327,1309591;CP007570,1309327,1309591;CP010867,1309327,1309591;CP011325,1309327,1309591;CP011326,1309327,1309591;CP011327,1309327,1309591;CP011329,1309327,1309591;CP012419,1309327,1309591;CP013202,1309327,1309591;
CP000114	Mauve	SHARED	1309592	1312136	.	.	.	Notes=Lenght2544	AL732656,1309592,1312136;AE009948,1309592,1312136;CP003810,1309592,1312136;HF952104,1309592,1312136;CP007631,1309592,1312136;CP007572,1309592,1312136;CP007571,1309592,1312136;CP007570,1309592,1312136;CP010867,1309592,1312136;CP011325,1309592,1312136;CP011326,1309592,1312136;CP011327,1309592,1312136;CP011329,1309592,1312136;CP012419,1309592,1312136;CP013202,1309592,1312136;
CP000114	Mauve	SHARED	1312137	1314775	.	.	.	Notes=Lenght2638	AL732656,1312137,1314775;CP003810,1312137,1314775;HF952104,1312137,1314775;CP007631,1312137,1314775;CP007572,1312137,1314775;CP007571,1312137,1314775;CP007570,1312137,1314775;CP010867,1312137,1314775;CP011325,1312137,1314775;CP011326,1312137,1314775;CP011327,1312137,1314775;CP012419,1312137,1314775;CP013202,1312137,1314775;
CP000114	Mauve	SHARED	1314841	1315235	.	.	.	Notes=Lenght394	AL732656,1314841,1315235;CP003810,1314841,1315235;HF952104,1314841,1315235;CP007631,1314841,1315235;CP007572,1314841,1315235;CP007571,1314841,1315235;CP007570,1314841,1315235;CP010867,1314841,1315235;CP011325,1314841,1315235;CP011326,1314841,1315235;CP011327,1314841,1315235;CP012419,1314841,1315235;CP013202,1314841,1315235;
CP000114	Mauve	SHARED	1315728	1315847	.	.	.	Notes=Lenght119	AL732656,1315728,1315847;CP003810,1315728,1315847;HF952104,1315728,1315847;CP007631,1315728,1315847;CP007572,1315728,1315847;CP007571,1315728,1315847;CP007570,1315728,1315847;CP010867,1315728,1315847;CP011325,1315728,1315847;CP011326,1315728,1315847;CP011327,1315728,1315847;CP012419,1315728,1315847;CP013202,1315728,1315847;
CP000114	Mauve	SHARED	1315848	1316148	.	.	.	Notes=Lenght300	AL732656,1315848,1316148;AE009948,1315848,1316148;CP003810,1315848,1316148;HF952104,1315848,1316148;CP007631,1315848,1316148;CP007572,1315848,1316148;CP007571,1315848,1316148;CP007570,1315848,1316148;CP010867,1315848,1316148;CP011325,1315848,1316148;CP011326,1315848,1316148;CP011327,1315848,1316148;CP011329,1315848,1316148;CP012419,1315848,1316148;CP013202,1315848,1316148;
CP000114	Mauve	SHARED	1316149	1316192	.	.	.	Notes=Lenght43	AL732656,1316149,1316192;CP003810,1316149,1316192;HF952104,1316149,1316192;CP007631,1316149,1316192;CP007572,1316149,1316192;CP007571,1316149,1316192;CP007570,1316149,1316192;CP010867,1316149,1316192;CP011325,1316149,1316192;CP011326,1316149,1316192;CP011327,1316149,1316192;CP012419,1316149,1316192;CP013202,1316149,1316192;
CP000114	Mauve	SHARED	1316193	1316595	.	.	.	Notes=Lenght402	AL732656,1316193,1316595;AE009948,1316193,1316595;CP003810,1316193,1316595;HF952104,1316193,1316595;CP007631,1316193,1316595;CP007572,1316193,1316595;CP007571,1316193,1316595;CP007570,1316193,1316595;CP010867,1316193,1316595;CP011325,1316193,1316595;CP011326,1316193,1316595;CP011327,1316193,1316595;CP011329,1316193,1316595;CP012419,1316193,1316595;CP013202,1316193,1316595;
CP000114	Mauve	SHARED	1316596	1317196	.	.	.	Notes=Lenght600	AL732656,1316596,1317196;AE009948,1316596,1317196;CP003810,1316596,1317196;HF952104,1316596,1317196;CP007631,1316596,1317196;CP007572,1316596,1317196;CP007571,1316596,1317196;CP007570,1316596,1317196;CP010867,1316596,1317196;CP011325,1316596,1317196;CP011326,1316596,1317196;CP011327,1316596,1317196;CP011329,1316596,1317196;CP012419,1316596,1317196;CP013202,1316596,1317196;
CP000114	Mauve	SHARED	1317197	1318877	.	.	.	Notes=Lenght1680	AL732656,1317197,1318877;CP003810,1317197,1318877;HF952104,1317197,1318877;CP007572,1317197,1318877;CP007571,1317197,1318877;CP007570,1317197,1318877;CP010867,1317197,1318877;CP011325,1317197,1318877;CP011326,1317197,1318877;CP011327,1317197,1318877;CP012419,1317197,1318877;CP013202,1317197,1318877;
CP000114	Mauve	SHARED	1318878	1319058	.	.	.	Notes=Lenght180	AL732656,1318878,1319058;CP003810,1318878,1319058;HF952104,1318878,1319058;CP007572,1318878,1319058;CP007571,1318878,1319058;CP007570,1318878,1319058;CP010867,1318878,1319058;CP011325,1318878,1319058;CP011326,1318878,1319058;CP011327,1318878,1319058;CP012419,1318878,1319058;CP013202,1318878,1319058;
CP000114	Mauve	SHARED	1323214	1323323	.	.	.	Notes=Lenght109	AL732656,1323214,1323323;AE009948,1323214,1323323;CP003810,1323214,1323323;HF952104,1323214,1323323;HF952106,1323214,1323323;HF952105,1323214,1323323;CP007482,1323214,1323323;CP007565,1323214,1323323;HG939456,1323214,1323323;CP007631,1323214,1323323;CP007632,1323214,1323323;CP006910,1323214,1323323;CP007572,1323214,1323323;CP007571,1323214,1323323;CP007570,1323214,1323323;FO393392,1323214,1323323…
CP000114	Mauve	SHARED	1333142	1333191	.	.	.	Notes=Lenght49	AL732656,1333142,1333191;AE009948,1333142,1333191;CP003810,1333142,1333191;HF952104,1333142,1333191;HF952106,1333142,1333191;HF952105,1333142,1333191;HG939456,1333142,1333191;CP007631,1333142,1333191;CP007632,1333142,1333191;CP006910,1333142,1333191;CP007572,1333142,1333191;CP007571,1333142,1333191;CP007570,1333142,1333191;CP010867,1333142,1333191;CP011325,1333142,1333191;CP011326,1333142,1333191…
CP000114	Mauve	SHARED	1335654	1335857	.	.	.	Notes=Lenght203	AL732656,1335654,1335857;AE009948,1335654,1335857;CP003810,1335654,1335857;HF952104,1335654,1335857;HF952106,1335654,1335857;HF952105,1335654,1335857;HG939456,1335654,1335857;CP007631,1335654,1335857;CP007632,1335654,1335857;CP006910,1335654,1335857;CP007572,1335654,1335857;CP007571,1335654,1335857;CP007570,1335654,1335857;CP010867,1335654,1335857;CP011325,1335654,1335857;CP011326,1335654,1335857…
CP000114	Mauve	SHARED	1343150	1343441	.	.	.	Notes=Lenght291	AL732656,1343150,1343441;CP003810,1343150,1343441;CP003919,1343150,1343441;HF952104,1343150,1343441;HF952106,1343150,1343441;HF952105,1343150,1343441;CP007482,1343150,1343441;CP007565,1343150,1343441;HG939456,1343150,1343441;CP007631,1343150,1343441;CP007572,1343150,1343441;CP007571,1343150,1343441;CP007570,1343150,1343441;FO393392,1343150,1343441;CP010867,1343150,1343441;CP011325,1343150,1343441…
CP000114	Mauve	SHARED	1343442	1344048	.	.	.	Notes=Lenght606	CP003810,1343442,1344048;HF952104,1343442,1344048;CP007631,1343442,1344048;CP010867,1343442,1344048;CP011325,1343442,1344048;CP011326,1343442,1344048;CP011327,1343442,1344048;CP011329,1343442,1344048;CP012419,1343442,1344048;CP013202,1343442,1344048;
CP000114	Mauve	SHARED	1344049	1344088	.	.	.	Notes=Lenght39	CP003810,1344049,1344088;HF952104,1344049,1344088;HG939456,1344049,1344088;CP007631,1344049,1344088;CP010867,1344049,1344088;CP011325,1344049,1344088;CP011326,1344049,1344088;CP011327,1344049,1344088;CP011329,1344049,1344088;CP012419,1344049,1344088;CP013202,1344049,1344088;
CP000114	Mauve	SHARED	1344089	1344122	.	.	.	Notes=Lenght33	CP003810,1344089,1344122;HF952104,1344089,1344122;CP007631,1344089,1344122;CP010867,1344089,1344122;CP011325,1344089,1344122;CP011326,1344089,1344122;CP011327,1344089,1344122;CP011329,1344089,1344122;CP012419,1344089,1344122;CP013202,1344089,1344122;
CP000114	Mauve	SHARED	1344123	1344225	.	.	.	Notes=Lenght102	CP003810,1344123,1344225;HF952104,1344123,1344225;HG939456,1344123,1344225;CP007631,1344123,1344225;CP010867,1344123,1344225;CP011325,1344123,1344225;CP011326,1344123,1344225;CP011327,1344123,1344225;CP011329,1344123,1344225;CP012419,1344123,1344225;CP013202,1344123,1344225;
CP000114	Mauve	SHARED	1344226	1344325	.	.	.	Notes=Lenght99	CP003810,1344226,1344325;HF952104,1344226,1344325;CP007631,1344226,1344325;CP010867,1344226,1344325;CP011325,1344226,1344325;CP011326,1344226,1344325;CP011327,1344226,1344325;CP011329,1344226,1344325;CP012419,1344226,1344325;CP013202,1344226,1344325;
CP000114	Mauve	SHARED	1344326	1344368	.	.	.	Notes=Lenght42	CP003810,1344326,1344368;HF952104,1344326,1344368;CP007631,1344326,1344368;CP007572,1344326,1344368;CP007571,1344326,1344368;CP007570,1344326,1344368;CP010867,1344326,1344368;CP011325,1344326,1344368;CP011326,1344326,1344368;CP011327,1344326,1344368;CP011329,1344326,1344368;CP012419,1344326,1344368;CP013202,1344326,1344368;
CP000114	Mauve	SHARED	1344369	1344580	.	.	.	Notes=Lenght211	AL732656,1344369,1344580;CP003810,1344369,1344580;HF952104,1344369,1344580;HG939456,1344369,1344580;CP007631,1344369,1344580;CP007572,1344369,1344580;CP007571,1344369,1344580;CP007570,1344369,1344580;CP010867,1344369,1344580;CP011325,1344369,1344580;CP011326,1344369,1344580;CP011327,1344369,1344580;CP011329,1344369,1344580;CP012419,1344369,1344580;CP013202,1344369,1344580;
CP000114	Mauve	SHARED	1344581	1344861	.	.	.	Notes=Lenght280	CP003810,1344581,1344861;HF952104,1344581,1344861;CP007631,1344581,1344861;CP010867,1344581,1344861;CP011325,1344581,1344861;CP011326,1344581,1344861;CP011327,1344581,1344861;CP011329,1344581,1344861;CP012419,1344581,1344861;CP013202,1344581,1344861;
CP000114	Mauve	SHARED	1344862	1344999	.	.	.	Notes=Lenght137	AL732656,1344862,1344999;CP003810,1344862,1344999;HF952104,1344862,1344999;CP007631,1344862,1344999;CP007572,1344862,1344999;CP007571,1344862,1344999;CP007570,1344862,1344999;CP010867,1344862,1344999;CP011325,1344862,1344999;CP011326,1344862,1344999;CP011327,1344862,1344999;CP011329,1344862,1344999;CP012419,1344862,1344999;CP013202,1344862,1344999;
CP000114	Mauve	SHARED	1345000	1345455	.	.	.	Notes=Lenght455	AL732656,1345000,1345455;CP003810,1345000,1345455;HF952104,1345000,1345455;HG939456,1345000,1345455;CP007631,1345000,1345455;CP007572,1345000,1345455;CP007571,1345000,1345455;CP007570,1345000,1345455;CP010867,1345000,1345455;CP011325,1345000,1345455;CP011326,1345000,1345455;CP011327,1345000,1345455;CP011329,1345000,1345455;CP012419,1345000,1345455;CP013202,1345000,1345455;
CP000114	Mauve	SHARED	1345456	1345766	.	.	.	Notes=Lenght310	AL732656,1345456,1345766;CP003810,1345456,1345766;HF952104,1345456,1345766;HG939456,1345456,1345766;CP007631,1345456,1345766;CP007572,1345456,1345766;CP007571,1345456,1345766;CP007570,1345456,1345766;CP010867,1345456,1345766;CP011325,1345456,1345766;CP011327,1345456,1345766;CP011329,1345456,1345766;CP012419,1345456,1345766;CP013202,1345456,1345766;
CP000114	Mauve	SHARED	1345767	1345809	.	.	.	Notes=Lenght42	AL732656,1345767,1345809;CP003810,1345767,1345809;HF952104,1345767,1345809;CP007631,1345767,1345809;CP007572,1345767,1345809;CP007571,1345767,1345809;CP007570,1345767,1345809;CP010867,1345767,1345809;CP011325,1345767,1345809;CP011327,1345767,1345809;CP011329,1345767,1345809;CP012419,1345767,1345809;CP013202,1345767,1345809;
CP000114	Mauve	SHARED	1345810	1345838	.	.	.	Notes=Lenght28	CP003810,1345810,1345838;HF952104,1345810,1345838;HG939456,1345810,1345838;CP007631,1345810,1345838;CP010867,1345810,1345838;CP011325,1345810,1345838;CP011327,1345810,1345838;CP011329,1345810,1345838;CP012419,1345810,1345838;CP013202,1345810,1345838;
CP000114	Mauve	SHARED	1345839	1345857	.	.	.	Notes=Lenght18	AL732656,1345839,1345857;CP003810,1345839,1345857;HF952104,1345839,1345857;HG939456,1345839,1345857;CP007631,1345839,1345857;CP007572,1345839,1345857;CP007571,1345839,1345857;CP007570,1345839,1345857;CP010867,1345839,1345857;CP011325,1345839,1345857;CP011327,1345839,1345857;CP011329,1345839,1345857;CP012419,1345839,1345857;CP013202,1345839,1345857;
CP000114	Mauve	SHARED	1345858	1345953	.	.	.	Notes=Lenght95	CP003810,1345858,1345953;HF952104,1345858,1345953;HF952106,1345858,1345953;HF952105,1345858,1345953;CP007631,1345858,1345953;CP010867,1345858,1345953;CP011325,1345858,1345953;CP011327,1345858,1345953;CP011329,1345858,1345953;CP010319,1345858,1345953;CP012419,1345858,1345953;CP013202,1345858,1345953;
CP000114	Mauve	SHARED	1345954	1346091	.	.	.	Notes=Lenght137	AL732656,1345954,1346091;HF952104,1345954,1346091;HF952106,1345954,1346091;HF952105,1345954,1346091;CP007631,1345954,1346091;CP007572,1345954,1346091;CP007571,1345954,1346091;CP007570,1345954,1346091;CP010867,1345954,1346091;CP011329,1345954,1346091;CP010319,1345954,1346091;CP013202,1345954,1346091;
CP000114	Mauve	SHARED	1348009	1348041	.	.	.	Notes=Lenght32	AE009948,1348009,1348041;HF952104,1348009,1348041;HF952106,1348009,1348041;HF952105,1348009,1348041;CP007482,1348009,1348041;CP007565,1348009,1348041;CP007631,1348009,1348041;CP006910,1348009,1348041;FO393392,1348009,1348041;CP010867,1348009,1348041;CP011328,1348009,1348041;CP011329,1348009,1348041;CP010319,1348009,1348041;CP013202,1348009,1348041;
CP000114	Mauve	SHARED	1348042	1348075	.	.	.	Notes=Lenght33	AL732656,1348042,1348075;AE009948,1348042,1348075;HF952104,1348042,1348075;HF952106,1348042,1348075;HF952105,1348042,1348075;CP007482,1348042,1348075;CP007565,1348042,1348075;CP007631,1348042,1348075;CP006910,1348042,1348075;CP007572,1348042,1348075;CP007571,1348042,1348075;CP007570,1348042,1348075;FO393392,1348042,1348075;CP010867,1348042,1348075;CP011328,1348042,1348075;CP011329,1348042,1348075…
CP000114	Mauve	SHARED	1348147	1348427	.	.	.	Notes=Lenght280	AE009948,1348147,1348427;HF952104,1348147,1348427;HF952106,1348147,1348427;HF952105,1348147,1348427;CP007482,1348147,1348427;CP007565,1348147,1348427;CP007631,1348147,1348427;CP006910,1348147,1348427;FO393392,1348147,1348427;CP010867,1348147,1348427;CP011328,1348147,1348427;CP011329,1348147,1348427;CP010319,1348147,1348427;CP013202,1348147,1348427;
CP000114	Mauve	SHARED	1348428	1348531	.	.	.	Notes=Lenght103	AE009948,1348428,1348531;HF952104,1348428,1348531;HF952106,1348428,1348531;HF952105,1348428,1348531;CP007631,1348428,1348531;CP006910,1348428,1348531;CP010867,1348428,1348531;CP011329,1348428,1348531;CP010319,1348428,1348531;CP013202,1348428,1348531;
CP000114	Mauve	SHARED	1348539	1349188	.	.	.	Notes=Lenght649	AL732656,1348539,1349188;AE009948,1348539,1349188;HF952104,1348539,1349188;HG939456,1348539,1349188;CP007631,1348539,1349188;CP007632,1348539,1349188;CP007572,1348539,1349188;CP007571,1348539,1349188;CP007570,1348539,1349188;CP010867,1348539,1349188;CP011329,1348539,1349188;CP013202,1348539,1349188;
CP000114	Mauve	SHARED	1349189	1349554	.	.	.	Notes=Lenght365	AE009948,1349189,1349554;HF952104,1349189,1349554;HG939456,1349189,1349554;CP007631,1349189,1349554;CP007632,1349189,1349554;CP010867,1349189,1349554;CP011329,1349189,1349554;CP013202,1349189,1349554;
CP000114	Mauve	SHARED	1349555	1349809	.	.	.	Notes=Lenght254	AE009948,1349555,1349809;HF952104,1349555,1349809;HF952106,1349555,1349809;HF952105,1349555,1349809;CP007631,1349555,1349809;CP006910,1349555,1349809;CP010867,1349555,1349809;CP011329,1349555,1349809;CP010319,1349555,1349809;CP013202,1349555,1349809;
CP000114	Mauve	SHARED	1349810	1350322	.	.	.	Notes=Lenght512	AL732656,1349810,1350322;AE009948,1349810,1350322;HF952104,1349810,1350322;HF952106,1349810,1350322;HF952105,1349810,1350322;CP007631,1349810,1350322;CP006910,1349810,1350322;CP007572,1349810,1350322;CP007571,1349810,1350322;CP007570,1349810,1350322;CP010867,1349810,1350322;CP011329,1349810,1350322;CP010319,1349810,1350322;CP013202,1349810,1350322;
CP000114	Mauve	SHARED	1350323	1350438	.	.	.	Notes=Lenght115	AE009948,1350323,1350438;HF952104,1350323,1350438;HF952106,1350323,1350438;HF952105,1350323,1350438;CP007631,1350323,1350438;CP006910,1350323,1350438;CP010867,1350323,1350438;CP011329,1350323,1350438;CP010319,1350323,1350438;CP013202,1350323,1350438;
CP000114	Mauve	SHARED	1350439	1350583	.	.	.	Notes=Lenght144	AL732656,1350439,1350583;AE009948,1350439,1350583;HF952104,1350439,1350583;HF952106,1350439,1350583;HF952105,1350439,1350583;CP007631,1350439,1350583;CP006910,1350439,1350583;CP007572,1350439,1350583;CP007571,1350439,1350583;CP007570,1350439,1350583;CP010867,1350439,1350583;CP011329,1350439,1350583;CP010319,1350439,1350583;CP013202,1350439,1350583;
CP000114	Mauve	SHARED	1350584	1350643	.	.	.	Notes=Lenght59	AL732656,1350584,1350643;AE009948,1350584,1350643;HF952104,1350584,1350643;HF952106,1350584,1350643;HF952105,1350584,1350643;CP007482,1350584,1350643;CP007565,1350584,1350643;CP007631,1350584,1350643;CP006910,1350584,1350643;CP007572,1350584,1350643;CP007571,1350584,1350643;CP007570,1350584,1350643;FO393392,1350584,1350643;CP010867,1350584,1350643;CP011328,1350584,1350643;CP011329,1350584,1350643…
CP000114	Mauve	SHARED	1351453	1351495	.	.	.	Notes=Lenght42	AL732656,1351453,1351495;AE009948,1351453,1351495;HF952104,1351453,1351495;CP007631,1351453,1351495;CP007572,1351453,1351495;CP007571,1351453,1351495;CP007570,1351453,1351495;CP010867,1351453,1351495;CP011329,1351453,1351495;CP013202,1351453,1351495;
CP000114	Mauve	SHARED	1351496	1351645	.	.	.	Notes=Lenght149	AE009948,1351496,1351645;HF952104,1351496,1351645;CP007631,1351496,1351645;CP010867,1351496,1351645;CP011329,1351496,1351645;CP013202,1351496,1351645;
CP000114	Mauve	SHARED	1351646	1351849	.	.	.	Notes=Lenght203	AL732656,1351646,1351849;AE009948,1351646,1351849;HF952104,1351646,1351849;CP007631,1351646,1351849;CP007572,1351646,1351849;CP007571,1351646,1351849;CP007570,1351646,1351849;CP010867,1351646,1351849;CP011329,1351646,1351849;CP013202,1351646,1351849;
CP000114	Mauve	SHARED	1351850	1351899	.	.	.	Notes=Lenght49	AE009948,1351850,1351899;HF952104,1351850,1351899;CP007631,1351850,1351899;CP010867,1351850,1351899;CP011329,1351850,1351899;CP013202,1351850,1351899;
CP000114	Mauve	SHARED	1351900	1351982	.	.	.	Notes=Lenght82	AL732656,1351900,1351982;AE009948,1351900,1351982;HF952104,1351900,1351982;CP007631,1351900,1351982;CP007572,1351900,1351982;CP007571,1351900,1351982;CP007570,1351900,1351982;CP010867,1351900,1351982;CP011329,1351900,1351982;CP013202,1351900,1351982;
CP000114	Mauve	SHARED	1351983	1352043	.	.	.	Notes=Lenght60	AL732656,1351983,1352043;AE009948,1351983,1352043;CP003919,1351983,1352043;HF952104,1351983,1352043;HF952106,1351983,1352043;HF952105,1351983,1352043;CP007482,1351983,1352043;CP007565,1351983,1352043;HG939456,1351983,1352043;CP007631,1351983,1352043;CP007632,1351983,1352043;CP006910,1351983,1352043;CP007572,1351983,1352043;CP007571,1351983,1352043;CP007570,1351983,1352043;FO393392,1351983,1352043…
CP000114	Mauve	SHARED	1352044	1352103	.	.	.	Notes=Lenght59	AE009948,1352044,1352103;CP003919,1352044,1352103;HF952104,1352044,1352103;HF952106,1352044,1352103;HF952105,1352044,1352103;CP007482,1352044,1352103;CP007565,1352044,1352103;HG939456,1352044,1352103;CP007631,1352044,1352103;CP007632,1352044,1352103;CP006910,1352044,1352103;FO393392,1352044,1352103;CP010867,1352044,1352103;CP011328,1352044,1352103;CP011329,1352044,1352103;CP010319,1352044,1352103…
CP000114	Mauve	SHARED	1353297	1353392	.	.	.	Notes=Lenght95	AL732656,1353297,1353392;AE009948,1353297,1353392;CP003919,1353297,1353392;HF952104,1353297,1353392;HF952106,1353297,1353392;HF952105,1353297,1353392;CP007482,1353297,1353392;CP007565,1353297,1353392;HG939456,1353297,1353392;CP007631,1353297,1353392;CP007632,1353297,1353392;CP006910,1353297,1353392;CP007572,1353297,1353392;CP007571,1353297,1353392;CP007570,1353297,1353392;FO393392,1353297,1353392…
CP000114	Mauve	SHARED	1353948	1353972	.	.	.	Notes=Lenght24	AL732656,1353948,1353972;AE009948,1353948,1353972;HF952104,1353948,1353972;CP007631,1353948,1353972;CP007572,1353948,1353972;CP007571,1353948,1353972;CP007570,1353948,1353972;CP010867,1353948,1353972;CP011329,1353948,1353972;CP013202,1353948,1353972;
CP000114	Mauve	SHARED	1353973	1354030	.	.	.	Notes=Lenght57	AL732656,1353973,1354030;AE009948,1353973,1354030;CP003919,1353973,1354030;HF952104,1353973,1354030;HF952106,1353973,1354030;HF952105,1353973,1354030;CP007482,1353973,1354030;CP007565,1353973,1354030;HG939456,1353973,1354030;CP007631,1353973,1354030;CP007632,1353973,1354030;CP006910,1353973,1354030;CP007572,1353973,1354030;CP007571,1353973,1354030;CP007570,1353973,1354030;FO393392,1353973,1354030…
CP000114	Mauve	SHARED	1354032	1354406	.	.	.	Notes=Lenght374	AE009948,1354032,1354406;HF952104,1354032,1354406;CP007631,1354032,1354406;CP010867,1354032,1354406;CP011329,1354032,1354406;CP013202,1354032,1354406;
CP000114	Mauve	SHARED	1354407	1354781	.	.	.	Notes=Lenght374	AE009948,1354407,1354781;CP003919,1354407,1354781;HF952104,1354407,1354781;HF952106,1354407,1354781;HF952105,1354407,1354781;CP007482,1354407,1354781;CP007565,1354407,1354781;HG939456,1354407,1354781;CP007631,1354407,1354781;CP007632,1354407,1354781;CP006910,1354407,1354781;FO393392,1354407,1354781;CP010867,1354407,1354781;CP011328,1354407,1354781;CP011329,1354407,1354781;CP010319,1354407,1354781…
CP000114	Mauve	SHARED	1354782	1355105	.	.	.	Notes=Lenght323	AL732656,1354782,1355105;AE009948,1354782,1355105;CP003919,1354782,1355105;HF952104,1354782,1355105;HF952106,1354782,1355105;HF952105,1354782,1355105;CP007482,1354782,1355105;CP007565,1354782,1355105;HG939456,1354782,1355105;CP007631,1354782,1355105;CP007632,1354782,1355105;CP006910,1354782,1355105;CP007572,1354782,1355105;CP007571,1354782,1355105;CP007570,1354782,1355105;FO393392,1354782,1355105…
CP000114	Mauve	SHARED	1355106	1355157	.	.	.	Notes=Lenght51	AE009948,1355106,1355157;CP003919,1355106,1355157;HF952104,1355106,1355157;HF952106,1355106,1355157;HF952105,1355106,1355157;CP007482,1355106,1355157;CP007565,1355106,1355157;HG939456,1355106,1355157;CP007631,1355106,1355157;CP007632,1355106,1355157;CP006910,1355106,1355157;FO393392,1355106,1355157;CP010867,1355106,1355157;CP011328,1355106,1355157;CP011329,1355106,1355157;CP010319,1355106,1355157…
CP000114	Mauve	SHARED	1355618	1355659	.	.	.	Notes=Lenght41	AE009948,1355618,1355659;CP003919,1355618,1355659;HF952104,1355618,1355659;HF952106,1355618,1355659;HF952105,1355618,1355659;CP007482,1355618,1355659;CP007565,1355618,1355659;HG939456,1355618,1355659;CP007631,1355618,1355659;CP007632,1355618,1355659;CP006910,1355618,1355659;FO393392,1355618,1355659;CP010867,1355618,1355659;CP011328,1355618,1355659;CP011329,1355618,1355659;CP010319,1355618,1355659…
CP000114	Mauve	SHARED	1355660	1355709	.	.	.	Notes=Lenght49	AL732656,1355660,1355709;AE009948,1355660,1355709;CP003919,1355660,1355709;HF952104,1355660,1355709;HF952106,1355660,1355709;HF952105,1355660,1355709;CP007482,1355660,1355709;CP007565,1355660,1355709;HG939456,1355660,1355709;CP007631,1355660,1355709;CP007632,1355660,1355709;CP006910,1355660,1355709;CP007572,1355660,1355709;CP007571,1355660,1355709;CP007570,1355660,1355709;FO393392,1355660,1355709…
CP000114	Mauve	SHARED	1355710	1355931	.	.	.	Notes=Lenght221	AE009948,1355710,1355931;CP003919,1355710,1355931;HF952104,1355710,1355931;HF952106,1355710,1355931;HF952105,1355710,1355931;CP007482,1355710,1355931;CP007565,1355710,1355931;HG939456,1355710,1355931;CP007631,1355710,1355931;CP007632,1355710,1355931;CP006910,1355710,1355931;FO393392,1355710,1355931;CP010867,1355710,1355931;CP011328,1355710,1355931;CP011329,1355710,1355931;CP010319,1355710,1355931…
CP000114	Mauve	SHARED	1355932	1356077	.	.	.	Notes=Lenght145	AE009948,1355932,1356077;HF952104,1355932,1356077;CP007631,1355932,1356077;CP010867,1355932,1356077;CP011329,1355932,1356077;CP013202,1355932,1356077;
CP000114	Mauve	SHARED	1356078	1356100	.	.	.	Notes=Lenght22	AL732656,1356078,1356100;AE009948,1356078,1356100;CP003919,1356078,1356100;HF952104,1356078,1356100;HF952106,1356078,1356100;HF952105,1356078,1356100;CP007482,1356078,1356100;CP007565,1356078,1356100;HG939456,1356078,1356100;CP007631,1356078,1356100;CP007632,1356078,1356100;CP006910,1356078,1356100;CP007572,1356078,1356100;CP007571,1356078,1356100;CP007570,1356078,1356100;FO393392,1356078,1356100…
CP000114	Mauve	SHARED	1367217	1367291	.	.	.	Notes=Lenght74	AL732656,1367217,1367291;AE009948,1367217,1367291;CP003810,1367217,1367291;HF952104,1367217,1367291;HF952106,1367217,1367291;HF952105,1367217,1367291;CP007482,1367217,1367291;CP007565,1367217,1367291;HG939456,1367217,1367291;CP007631,1367217,1367291;CP007632,1367217,1367291;CP006910,1367217,1367291;CP007572,1367217,1367291;CP007571,1367217,1367291;CP007570,1367217,1367291;FO393392,1367217,1367291…
CP000114	Mauve	SHARED	1367292	1367478	.	.	.	Notes=Lenght186	AL732656,1367292,1367478;AE009948,1367292,1367478;CP003810,1367292,1367478;HF952104,1367292,1367478;HF952106,1367292,1367478;HF952105,1367292,1367478;HG939456,1367292,1367478;CP007631,1367292,1367478;CP007632,1367292,1367478;CP006910,1367292,1367478;CP007572,1367292,1367478;CP007571,1367292,1367478;CP007570,1367292,1367478;CP010867,1367292,1367478;CP011325,1367292,1367478;CP011326,1367292,1367478…
CP000114	Mauve	SHARED	1367479	1368332	.	.	.	Notes=Lenght853	AL732656,1367479,1368332;AE009948,1367479,1368332;CP003810,1367479,1368332;HF952104,1367479,1368332;HF952106,1367479,1368332;HF952105,1367479,1368332;CP007482,1367479,1368332;CP007565,1367479,1368332;HG939456,1367479,1368332;CP007631,1367479,1368332;CP007632,1367479,1368332;CP006910,1367479,1368332;CP007572,1367479,1368332;CP007571,1367479,1368332;CP007570,1367479,1368332;FO393392,1367479,1368332…
CP000114	Mauve	SHARED	1378898	1379166	.	.	.	Notes=Lenght268	AL732656,1378898,1379166;AE009948,1378898,1379166;CP003810,1378898,1379166;CP003919,1378898,1379166;HF952104,1378898,1379166;HF952106,1378898,1379166;HF952105,1378898,1379166;HG939456,1378898,1379166;CP007631,1378898,1379166;CP007632,1378898,1379166;CP006910,1378898,1379166;CP007572,1378898,1379166;CP007571,1378898,1379166;CP007570,1378898,1379166;CP010867,1378898,1379166;CP011325,1378898,1379166…
CP000114	Mauve	SHARED	1387069	1387199	.	.	.	Notes=Lenght130	AL732656,1387069,1387199;AE009948,1387069,1387199;CP003810,1387069,1387199;HF952104,1387069,1387199;HF952106,1387069,1387199;HF952105,1387069,1387199;CP007482,1387069,1387199;CP007565,1387069,1387199;HG939456,1387069,1387199;CP007631,1387069,1387199;CP007632,1387069,1387199;CP006910,1387069,1387199;CP007572,1387069,1387199;CP007571,1387069,1387199;CP007570,1387069,1387199;FO393392,1387069,1387199…
CP000114	Mauve	SHARED	1392353	1392416	.	.	.	Notes=Lenght63	AL732656,1392353,1392416;AE009948,1392353,1392416;CP003810,1392353,1392416;CP003919,1392353,1392416;HF952104,1392353,1392416;HF952106,1392353,1392416;HF952105,1392353,1392416;CP007482,1392353,1392416;CP007565,1392353,1392416;CP007631,1392353,1392416;CP006910,1392353,1392416;CP007572,1392353,1392416;CP007571,1392353,1392416;CP007570,1392353,1392416;FO393392,1392353,1392416;CP010867,1392353,1392416…
CP000114	Mauve	SHARED	1414005	1414038	.	.	.	Notes=Lenght33	AL732656,1414005,1414038;AE009948,1414005,1414038;CP003810,1414005,1414038;CP003919,1414005,1414038;HF952104,1414005,1414038;HF952106,1414005,1414038;HF952105,1414005,1414038;CP007482,1414005,1414038;CP007565,1414005,1414038;HG939456,1414005,1414038;CP007631,1414005,1414038;CP007632,1414005,1414038;CP006910,1414005,1414038;FO393392,1414005,1414038;CP010867,1414005,1414038;CP011325,1414005,1414038…
CP000114	Mauve	SHARED	1420075	1420243	.	.	.	Notes=Lenght168	AE009948,1420075,1420243;CP003810,1420075,1420243;HF952104,1420075,1420243;HG939456,1420075,1420243;CP007631,1420075,1420243;CP007632,1420075,1420243;CP010867,1420075,1420243;CP011325,1420075,1420243;CP011326,1420075,1420243;CP011327,1420075,1420243;CP011329,1420075,1420243;CP012419,1420075,1420243;CP013202,1420075,1420243;
CP000114	Mauve	SHARED	1423725	1424017	.	.	.	Notes=Lenght292	AE009948,1423725,1424017;CP003810,1423725,1424017;CP003919,1423725,1424017;HF952104,1423725,1424017;HF952106,1423725,1424017;HF952105,1423725,1424017;CP007482,1423725,1424017;CP007565,1423725,1424017;HG939456,1423725,1424017;CP007631,1423725,1424017;CP007632,1423725,1424017;FO393392,1423725,1424017;CP010867,1423725,1424017;CP011325,1423725,1424017;CP011326,1423725,1424017;CP011327,1423725,1424017…
CP000114	Mauve	SHARED	1424244	1424597	.	.	.	Notes=Lenght353	AE009948,1424244,1424597;CP003810,1424244,1424597;CP003919,1424244,1424597;HF952104,1424244,1424597;HF952106,1424244,1424597;HF952105,1424244,1424597;CP007482,1424244,1424597;CP007565,1424244,1424597;HG939456,1424244,1424597;CP007631,1424244,1424597;CP007632,1424244,1424597;FO393392,1424244,1424597;CP010867,1424244,1424597;CP011325,1424244,1424597;CP011326,1424244,1424597;CP011327,1424244,1424597…
CP000114	Mauve	SHARED	1424873	1425062	.	.	.	Notes=Lenght189	AE009948,1424873,1425062;CP003810,1424873,1425062;CP003919,1424873,1425062;HF952104,1424873,1425062;HF952106,1424873,1425062;HF952105,1424873,1425062;CP007482,1424873,1425062;CP007565,1424873,1425062;HG939456,1424873,1425062;CP007631,1424873,1425062;CP007632,1424873,1425062;FO393392,1424873,1425062;CP010867,1424873,1425062;CP011325,1424873,1425062;CP011326,1424873,1425062;CP011327,1424873,1425062…
CP000114	Mauve	SHARED	1426095	1426159	.	.	.	Notes=Lenght64	AE009948,1426095,1426159;CP003810,1426095,1426159;CP003919,1426095,1426159;HF952104,1426095,1426159;HF952106,1426095,1426159;HF952105,1426095,1426159;CP007482,1426095,1426159;CP007565,1426095,1426159;HG939456,1426095,1426159;CP007631,1426095,1426159;CP007632,1426095,1426159;FO393392,1426095,1426159;CP010867,1426095,1426159;CP011325,1426095,1426159;CP011326,1426095,1426159;CP011327,1426095,1426159…
CP000114	Mauve	SHARED	1427737	1427750	.	.	.	Notes=Lenght13	AL732656,1427737,1427750;AE009948,1427737,1427750;CP003810,1427737,1427750;CP003919,1427737,1427750;HF952104,1427737,1427750;HF952106,1427737,1427750;HF952105,1427737,1427750;CP007482,1427737,1427750;CP007565,1427737,1427750;HG939456,1427737,1427750;CP007631,1427737,1427750;CP007632,1427737,1427750;CP007572,1427737,1427750;CP007571,1427737,1427750;CP007570,1427737,1427750;FO393392,1427737,1427750…
CP000114	Mauve	SHARED	1448973	1448986	.	.	.	Notes=Lenght13	AL732656,1448973,1448986;AE009948,1448973,1448986;CP003810,1448973,1448986;CP003919,1448973,1448986;HF952104,1448973,1448986;HF952106,1448973,1448986;HF952105,1448973,1448986;CP007482,1448973,1448986;CP007565,1448973,1448986;HG939456,1448973,1448986;CP007631,1448973,1448986;CP007632,1448973,1448986;CP006910,1448973,1448986;FO393392,1448973,1448986;CP010867,1448973,1448986;CP011325,1448973,1448986…
CP000114	Mauve	SHARED	1449031	1449877	.	.	.	Notes=Lenght846	AL732656,1449031,1449877;AE009948,1449031,1449877;CP003810,1449031,1449877;CP003919,1449031,1449877;HF952104,1449031,1449877;HF952106,1449031,1449877;HF952105,1449031,1449877;CP007482,1449031,1449877;CP007565,1449031,1449877;HG939456,1449031,1449877;CP007631,1449031,1449877;CP007632,1449031,1449877;CP006910,1449031,1449877;FO393392,1449031,1449877;CP010867,1449031,1449877;CP011325,1449031,1449877…
CP000114	Mauve	SHARED	1449878	1449961	.	.	.	Notes=Lenght83	AL732656,1449878,1449961;AE009948,1449878,1449961;CP003810,1449878,1449961;HF952104,1449878,1449961;HF952106,1449878,1449961;HF952105,1449878,1449961;CP007482,1449878,1449961;CP007565,1449878,1449961;HG939456,1449878,1449961;CP007631,1449878,1449961;CP007632,1449878,1449961;CP006910,1449878,1449961;FO393392,1449878,1449961;CP010867,1449878,1449961;CP011325,1449878,1449961;CP011326,1449878,1449961…
CP000114	Mauve	SHARED	1449962	1451262	.	.	.	Notes=Lenght1300	AL732656,1449962,1451262;AE009948,1449962,1451262;CP003810,1449962,1451262;CP003919,1449962,1451262;HF952104,1449962,1451262;HF952106,1449962,1451262;HF952105,1449962,1451262;CP007482,1449962,1451262;CP007565,1449962,1451262;HG939456,1449962,1451262;CP007631,1449962,1451262;CP007632,1449962,1451262;CP006910,1449962,1451262;FO393392,1449962,1451262;CP010867,1449962,1451262;CP011325,1449962,1451262…
CP000114	Mauve	SHARED	1465710	1465870	.	.	.	Notes=Lenght160	AL732656,1465710,1465870;AE009948,1465710,1465870;CP003810,1465710,1465870;CP003919,1465710,1465870;HF952104,1465710,1465870;HF952106,1465710,1465870;HF952105,1465710,1465870;CP007482,1465710,1465870;CP007565,1465710,1465870;CP007631,1465710,1465870;CP006910,1465710,1465870;CP007572,1465710,1465870;CP007571,1465710,1465870;CP007570,1465710,1465870;FO393392,1465710,1465870;CP010867,1465710,1465870…
CP000114	Mauve	SHARED	1465871	1465897	.	.	.	Notes=Lenght26	AE009948,1465871,1465897;CP003810,1465871,1465897;CP003919,1465871,1465897;HF952104,1465871,1465897;HF952106,1465871,1465897;HF952105,1465871,1465897;CP007482,1465871,1465897;CP007565,1465871,1465897;CP007631,1465871,1465897;CP006910,1465871,1465897;FO393392,1465871,1465897;CP010867,1465871,1465897;CP011325,1465871,1465897;CP011326,1465871,1465897;CP011327,1465871,1465897;CP011328,1465871,1465897…
CP000114	Mauve	SHARED	1465898	1466037	.	.	.	Notes=Lenght139	AE009948,1465898,1466037;CP003810,1465898,1466037;CP003919,1465898,1466037;HF952104,1465898,1466037;HF952106,1465898,1466037;HF952105,1465898,1466037;CP007482,1465898,1466037;CP007565,1465898,1466037;HG939456,1465898,1466037;CP007631,1465898,1466037;CP007632,1465898,1466037;CP006910,1465898,1466037;FO393392,1465898,1466037;CP010867,1465898,1466037;CP011325,1465898,1466037;CP011326,1465898,1466037…
CP000114	Mauve	SHARED	1466153	1466757	.	.	.	Notes=Lenght604	AL732656,1466153,1466757;AE009948,1466153,1466757;CP003810,1466153,1466757;CP003919,1466153,1466757;HF952104,1466153,1466757;HF952106,1466153,1466757;HF952105,1466153,1466757;CP007482,1466153,1466757;CP007565,1466153,1466757;CP007631,1466153,1466757;CP006910,1466153,1466757;CP007572,1466153,1466757;CP007571,1466153,1466757;CP007570,1466153,1466757;FO393392,1466153,1466757;CP010867,1466153,1466757…
CP000114	Mauve	SHARED	1466852	1467234	.	.	.	Notes=Lenght382	AL732656,1466852,1467234;AE009948,1466852,1467234;CP003810,1466852,1467234;CP003919,1466852,1467234;HF952104,1466852,1467234;HF952106,1466852,1467234;HF952105,1466852,1467234;CP007482,1466852,1467234;CP007565,1466852,1467234;CP007631,1466852,1467234;CP006910,1466852,1467234;CP007572,1466852,1467234;CP007571,1466852,1467234;CP007570,1466852,1467234;FO393392,1466852,1467234;CP010867,1466852,1467234…
CP000114	Mauve	SHARED	1467325	1467389	.	.	.	Notes=Lenght64	AL732656,1467325,1467389;AE009948,1467325,1467389;CP003810,1467325,1467389;CP003919,1467325,1467389;HF952104,1467325,1467389;HF952106,1467325,1467389;HF952105,1467325,1467389;HG939456,1467325,1467389;CP007631,1467325,1467389;CP007632,1467325,1467389;CP006910,1467325,1467389;CP007572,1467325,1467389;CP007571,1467325,1467389;CP007570,1467325,1467389;CP010867,1467325,1467389;CP011325,1467325,1467389…
CP000114	Mauve	SHARED	1467390	1467510	.	.	.	Notes=Lenght120	AL732656,1467390,1467510;AE009948,1467390,1467510;CP003810,1467390,1467510;CP003919,1467390,1467510;HF952104,1467390,1467510;HF952106,1467390,1467510;HF952105,1467390,1467510;CP007631,1467390,1467510;CP006910,1467390,1467510;CP007572,1467390,1467510;CP007571,1467390,1467510;CP007570,1467390,1467510;CP010867,1467390,1467510;CP011325,1467390,1467510;CP011326,1467390,1467510;CP011327,1467390,1467510…
CP000114	Mauve	SHARED	1467511	1469352	.	.	.	Notes=Lenght1841	AL732656,1467511,1469352;AE009948,1467511,1469352;CP003810,1467511,1469352;CP003919,1467511,1469352;HF952104,1467511,1469352;HF952106,1467511,1469352;HF952105,1467511,1469352;CP007482,1467511,1469352;CP007565,1467511,1469352;CP007631,1467511,1469352;CP006910,1467511,1469352;CP007572,1467511,1469352;CP007571,1467511,1469352;CP007570,1467511,1469352;FO393392,1467511,1469352;CP010867,1467511,1469352…
CP000114	Mauve	SHARED	1469353	1469637	.	.	.	Notes=Lenght284	AL732656,1469353,1469637;AE009948,1469353,1469637;CP003810,1469353,1469637;HF952104,1469353,1469637;HF952106,1469353,1469637;HF952105,1469353,1469637;CP007482,1469353,1469637;CP007565,1469353,1469637;CP007631,1469353,1469637;CP006910,1469353,1469637;CP007572,1469353,1469637;CP007571,1469353,1469637;CP007570,1469353,1469637;FO393392,1469353,1469637;CP010867,1469353,1469637;CP011325,1469353,1469637…
CP000114	Mauve	SHARED	1469638	1469801	.	.	.	Notes=Lenght163	AL732656,1469638,1469801;AE009948,1469638,1469801;CP003810,1469638,1469801;CP003919,1469638,1469801;HF952104,1469638,1469801;HF952106,1469638,1469801;HF952105,1469638,1469801;CP007482,1469638,1469801;CP007565,1469638,1469801;CP007631,1469638,1469801;CP006910,1469638,1469801;CP007572,1469638,1469801;CP007571,1469638,1469801;CP007570,1469638,1469801;FO393392,1469638,1469801;CP010867,1469638,1469801…
CP000114	Mauve	SHARED	1469802	1470448	.	.	.	Notes=Lenght646	AL732656,1469802,1470448;AE009948,1469802,1470448;CP003810,1469802,1470448;CP003919,1469802,1470448;HF952104,1469802,1470448;HF952106,1469802,1470448;HF952105,1469802,1470448;CP007482,1469802,1470448;CP007565,1469802,1470448;CP007631,1469802,1470448;CP006910,1469802,1470448;CP007572,1469802,1470448;CP007571,1469802,1470448;CP007570,1469802,1470448;FO393392,1469802,1470448;CP010867,1469802,1470448…
CP000114	Mauve	SHARED	1470449	1470537	.	.	.	Notes=Lenght88	AL732656,1470449,1470537;CP003810,1470449,1470537;CP003919,1470449,1470537;HF952104,1470449,1470537;HF952106,1470449,1470537;HF952105,1470449,1470537;CP007482,1470449,1470537;CP007565,1470449,1470537;CP007631,1470449,1470537;CP006910,1470449,1470537;CP007572,1470449,1470537;CP007571,1470449,1470537;CP007570,1470449,1470537;FO393392,1470449,1470537;CP010867,1470449,1470537;CP011325,1470449,1470537…
CP000114	Mauve	SHARED	1470538	1470613	.	.	.	Notes=Lenght75	CP003810,1470538,1470613;CP003919,1470538,1470613;HF952104,1470538,1470613;HF952106,1470538,1470613;HF952105,1470538,1470613;CP007482,1470538,1470613;CP007565,1470538,1470613;CP007631,1470538,1470613;CP006910,1470538,1470613;FO393392,1470538,1470613;CP010867,1470538,1470613;CP011325,1470538,1470613;CP011326,1470538,1470613;CP011327,1470538,1470613;CP011328,1470538,1470613;CP010319,1470538,1470613…
CP000114	Mauve	SHARED	1470615	1471494	.	.	.	Notes=Lenght879	AL732656,1470615,1471494;AE009948,1470615,1471494;CP003810,1470615,1471494;CP003919,1470615,1471494;HF952104,1470615,1471494;HF952106,1470615,1471494;HF952105,1470615,1471494;CP007482,1470615,1471494;CP007565,1470615,1471494;CP007631,1470615,1471494;CP006910,1470615,1471494;CP007572,1470615,1471494;CP007571,1470615,1471494;CP007570,1470615,1471494;FO393392,1470615,1471494;CP010867,1470615,1471494…
CP000114	Mauve	SHARED	1471579	1474829	.	.	.	Notes=Lenght3250	AL732656,1471579,1474829;AE009948,1471579,1474829;CP003810,1471579,1474829;CP003919,1471579,1474829;HF952104,1471579,1474829;HF952106,1471579,1474829;HF952105,1471579,1474829;CP007482,1471579,1474829;CP007565,1471579,1474829;CP007631,1471579,1474829;CP006910,1471579,1474829;CP007572,1471579,1474829;CP007571,1471579,1474829;CP007570,1471579,1474829;FO393392,1471579,1474829;CP010867,1471579,1474829…
CP000114	Mauve	SHARED	1474830	1474979	.	.	.	Notes=Lenght149	AL732656,1474830,1474979;AE009948,1474830,1474979;CP003810,1474830,1474979;HF952104,1474830,1474979;CP007631,1474830,1474979;CP006910,1474830,1474979;CP007572,1474830,1474979;CP007571,1474830,1474979;CP007570,1474830,1474979;CP010867,1474830,1474979;CP011325,1474830,1474979;CP011326,1474830,1474979;CP011327,1474830,1474979;CP012419,1474830,1474979;CP013202,1474830,1474979;
CP000114	Mauve	SHARED	1474980	1475712	.	.	.	Notes=Lenght732	AE009948,1474980,1475712;CP003810,1474980,1475712;HF952104,1474980,1475712;HF952106,1474980,1475712;HF952105,1474980,1475712;CP007482,1474980,1475712;CP007565,1474980,1475712;CP007631,1474980,1475712;FO393392,1474980,1475712;CP010867,1474980,1475712;CP011325,1474980,1475712;CP011326,1474980,1475712;CP011327,1474980,1475712;CP011328,1474980,1475712;CP010319,1474980,1475712;CP012419,1474980,1475712…
CP000114	Mauve	SHARED	1475713	1475749	.	.	.	Notes=Lenght36	AL732656,1475713,1475749;AE009948,1475713,1475749;CP003810,1475713,1475749;HF952104,1475713,1475749;HF952106,1475713,1475749;HF952105,1475713,1475749;CP007482,1475713,1475749;CP007565,1475713,1475749;CP007631,1475713,1475749;CP007572,1475713,1475749;CP007571,1475713,1475749;CP007570,1475713,1475749;FO393392,1475713,1475749;CP010867,1475713,1475749;CP011325,1475713,1475749;CP011326,1475713,1475749…
CP000114	Mauve	SHARED	1475750	1476184	.	.	.	Notes=Lenght434	AE009948,1475750,1476184;CP003810,1475750,1476184;HF952104,1475750,1476184;HF952106,1475750,1476184;HF952105,1475750,1476184;CP007482,1475750,1476184;CP007565,1475750,1476184;CP007631,1475750,1476184;FO393392,1475750,1476184;CP010867,1475750,1476184;CP011325,1475750,1476184;CP011326,1475750,1476184;CP011327,1475750,1476184;CP011328,1475750,1476184;CP010319,1475750,1476184;CP012419,1475750,1476184…
CP000114	Mauve	SHARED	1476246	1479790	.	.	.	Notes=Lenght3544	AE009948,1476246,1479790;CP003810,1476246,1479790;HF952104,1476246,1479790;HF952106,1476246,1479790;HF952105,1476246,1479790;CP007482,1476246,1479790;CP007565,1476246,1479790;CP007631,1476246,1479790;FO393392,1476246,1479790;CP010867,1476246,1479790;CP011325,1476246,1479790;CP011326,1476246,1479790;CP011327,1476246,1479790;CP011328,1476246,1479790;CP010319,1476246,1479790;CP012419,1476246,1479790…
CP000114	Mauve	SHARED	1479791	1479896	.	.	.	Notes=Lenght105	AE009948,1479791,1479896;CP003810,1479791,1479896;HF952104,1479791,1479896;HF952106,1479791,1479896;HF952105,1479791,1479896;CP007482,1479791,1479896;CP007565,1479791,1479896;CP007631,1479791,1479896;FO393392,1479791,1479896;CP010867,1479791,1479896;CP011325,1479791,1479896;CP011326,1479791,1479896;CP011327,1479791,1479896;CP011328,1479791,1479896;CP010319,1479791,1479896;CP012419,1479791,1479896…
CP000114	Mauve	SHARED	1479897	1481706	.	.	.	Notes=Lenght1809	AL732656,1479897,1481706;AE009948,1479897,1481706;CP003810,1479897,1481706;HF952104,1479897,1481706;HF952106,1479897,1481706;HF952105,1479897,1481706;CP007482,1479897,1481706;CP007565,1479897,1481706;CP007631,1479897,1481706;CP007572,1479897,1481706;CP007571,1479897,1481706;CP007570,1479897,1481706;FO393392,1479897,1481706;CP010867,1479897,1481706;CP011325,1479897,1481706;CP011326,1479897,1481706…
CP000114	Mauve	SHARED	1481707	1483840	.	.	.	Notes=Lenght2133	AL732656,1481707,1483840;AE009948,1481707,1483840;CP003810,1481707,1483840;CP003919,1481707,1483840;HF952104,1481707,1483840;HF952106,1481707,1483840;HF952105,1481707,1483840;CP007482,1481707,1483840;CP007565,1481707,1483840;CP007631,1481707,1483840;CP006910,1481707,1483840;CP007572,1481707,1483840;CP007571,1481707,1483840;CP007570,1481707,1483840;FO393392,1481707,1483840;CP010867,1481707,1483840…
CP000114	Mauve	SHARED	1483841	1483859	.	.	.	Notes=Lenght18	AL732656,1483841,1483859;AE009948,1483841,1483859;CP003810,1483841,1483859;CP003919,1483841,1483859;HF952104,1483841,1483859;HF952106,1483841,1483859;HF952105,1483841,1483859;CP007482,1483841,1483859;CP007565,1483841,1483859;CP007631,1483841,1483859;CP006910,1483841,1483859;CP007572,1483841,1483859;CP007571,1483841,1483859;CP007570,1483841,1483859;FO393392,1483841,1483859;CP010867,1483841,1483859…
CP000114	Mauve	SHARED	1483860	1483897	.	.	.	Notes=Lenght37	AL732656,1483860,1483897;AE009948,1483860,1483897;CP003810,1483860,1483897;HF952104,1483860,1483897;HF952106,1483860,1483897;HF952105,1483860,1483897;CP007631,1483860,1483897;CP006910,1483860,1483897;CP007572,1483860,1483897;CP007571,1483860,1483897;CP007570,1483860,1483897;CP010867,1483860,1483897;CP011325,1483860,1483897;CP011326,1483860,1483897;CP011327,1483860,1483897;CP012419,1483860,1483897…
CP000114	Mauve	SHARED	1483898	1483910	.	.	.	Notes=Lenght12	AL732656,1483898,1483910;AE009948,1483898,1483910;CP003810,1483898,1483910;HF952104,1483898,1483910;CP007631,1483898,1483910;CP006910,1483898,1483910;CP007572,1483898,1483910;CP007571,1483898,1483910;CP007570,1483898,1483910;CP010867,1483898,1483910;CP011325,1483898,1483910;CP011326,1483898,1483910;CP011327,1483898,1483910;CP012419,1483898,1483910;CP013202,1483898,1483910;
CP000114	Mauve	SHARED	1483914	1483944	.	.	.	Notes=Lenght30	AL732656,1483914,1483944;AE009948,1483914,1483944;CP003810,1483914,1483944;HF952104,1483914,1483944;CP007631,1483914,1483944;CP006910,1483914,1483944;CP010867,1483914,1483944;CP011325,1483914,1483944;CP011326,1483914,1483944;CP011327,1483914,1483944;CP012419,1483914,1483944;CP013202,1483914,1483944;
CP000114	Mauve	SHARED	1483945	1483983	.	.	.	Notes=Lenght38	AE009948,1483945,1483983;CP003810,1483945,1483983;HF952104,1483945,1483983;HF952106,1483945,1483983;CP007631,1483945,1483983;CP010867,1483945,1483983;CP011325,1483945,1483983;CP011326,1483945,1483983;CP011327,1483945,1483983;CP012419,1483945,1483983;CP013202,1483945,1483983;
CP000114	Mauve	SHARED	1483988	1484001	.	.	.	Notes=Lenght13	AE009948,1483988,1484001;CP003810,1483988,1484001;HF952104,1483988,1484001;HF952106,1483988,1484001;CP007631,1483988,1484001;CP006910,1483988,1484001;CP010867,1483988,1484001;CP011325,1483988,1484001;CP011327,1483988,1484001;CP012419,1483988,1484001;CP013202,1483988,1484001;
CP000114	Mauve	SHARED	1484154	1484165	.	.	.	Notes=Lenght11	AE009948,1484154,1484165;CP003810,1484154,1484165;HF952104,1484154,1484165;HF952106,1484154,1484165;CP007631,1484154,1484165;CP006910,1484154,1484165;CP010867,1484154,1484165;CP011325,1484154,1484165;CP011326,1484154,1484165;CP011327,1484154,1484165;CP012419,1484154,1484165;CP013202,1484154,1484165;
CP000114	Mauve	SHARED	1484166	1484177	.	.	.	Notes=Lenght11	AE009948,1484166,1484177;CP003810,1484166,1484177;HF952104,1484166,1484177;HF952106,1484166,1484177;CP007631,1484166,1484177;CP010867,1484166,1484177;CP011325,1484166,1484177;CP011326,1484166,1484177;CP011327,1484166,1484177;CP012419,1484166,1484177;CP013202,1484166,1484177;
CP000114	Mauve	SHARED	1485330	1485353	.	.	.	Notes=Lenght23	AE009948,1485330,1485353;HF952104,1485330,1485353;CP007631,1485330,1485353;CP006910,1485330,1485353;CP010867,1485330,1485353;CP012419,1485330,1485353;CP013202,1485330,1485353;
CP000114	Mauve	SHARED	1485354	1485369	.	.	.	Notes=Lenght15	AE009948,1485354,1485369;HF952104,1485354,1485369;HF952105,1485354,1485369;CP007631,1485354,1485369;CP006910,1485354,1485369;CP010867,1485354,1485369;CP013202,1485354,1485369;
CP000114	Mauve	SHARED	1485380	1485410	.	.	.	Notes=Lenght30	AE009948,1485380,1485410;HF952104,1485380,1485410;CP007631,1485380,1485410;CP010867,1485380,1485410;CP010319,1485380,1485410;CP012419,1485380,1485410;CP013202,1485380,1485410;
CP000114	Mauve	SHARED	1485430	1485445	.	.	.	Notes=Lenght15	CP003810,1485430,1485445;HF952104,1485430,1485445;HF952105,1485430,1485445;CP007631,1485430,1485445;CP010867,1485430,1485445;CP011325,1485430,1485445;CP011326,1485430,1485445;CP011327,1485430,1485445;CP010319,1485430,1485445;CP012419,1485430,1485445;CP013202,1485430,1485445;
CP000114	Mauve	SHARED	1485446	1485459	.	.	.	Notes=Lenght13	AE009948,1485446,1485459;CP003810,1485446,1485459;HF952104,1485446,1485459;HF952105,1485446,1485459;CP007631,1485446,1485459;CP006910,1485446,1485459;CP010867,1485446,1485459;CP011325,1485446,1485459;CP011326,1485446,1485459;CP011327,1485446,1485459;CP010319,1485446,1485459;CP012419,1485446,1485459;CP013202,1485446,1485459;
CP000114	Mauve	SHARED	1485460	1485478	.	.	.	Notes=Lenght18	AL732656,1485460,1485478;AE009948,1485460,1485478;CP003810,1485460,1485478;HF952104,1485460,1485478;HF952105,1485460,1485478;CP007631,1485460,1485478;CP006910,1485460,1485478;CP007572,1485460,1485478;CP007571,1485460,1485478;CP007570,1485460,1485478;CP010867,1485460,1485478;CP011325,1485460,1485478;CP011326,1485460,1485478;CP011327,1485460,1485478;CP010319,1485460,1485478;CP012419,1485460,1485478…
CP000114	Mauve	SHARED	1485479	1485493	.	.	.	Notes=Lenght14	AL732656,1485479,1485493;AE009948,1485479,1485493;CP003810,1485479,1485493;CP003919,1485479,1485493;HF952104,1485479,1485493;HF952105,1485479,1485493;CP007482,1485479,1485493;CP007631,1485479,1485493;CP006910,1485479,1485493;CP007572,1485479,1485493;CP007571,1485479,1485493;CP007570,1485479,1485493;CP010867,1485479,1485493;CP011325,1485479,1485493;CP011326,1485479,1485493;CP011327,1485479,1485493…
CP000114	Mauve	SHARED	1485494	1485507	.	.	.	Notes=Lenght13	AL732656,1485494,1485507;AE009948,1485494,1485507;CP003810,1485494,1485507;CP003919,1485494,1485507;HF952104,1485494,1485507;HF952106,1485494,1485507;HF952105,1485494,1485507;CP007482,1485494,1485507;CP007631,1485494,1485507;CP006910,1485494,1485507;CP007572,1485494,1485507;CP007571,1485494,1485507;CP007570,1485494,1485507;CP010867,1485494,1485507;CP011325,1485494,1485507;CP011326,1485494,1485507…
CP000114	Mauve	SHARED	1485508	1488048	.	.	.	Notes=Lenght2540	AL732656,1485508,1488048;AE009948,1485508,1488048;CP003810,1485508,1488048;CP003919,1485508,1488048;HF952104,1485508,1488048;HF952106,1485508,1488048;HF952105,1485508,1488048;CP007482,1485508,1488048;CP007565,1485508,1488048;CP007631,1485508,1488048;CP006910,1485508,1488048;CP007572,1485508,1488048;CP007571,1485508,1488048;CP007570,1485508,1488048;FO393392,1485508,1488048;CP010867,1485508,1488048…
CP000114	Mauve	SHARED	1488049	1488135	.	.	.	Notes=Lenght86	AL732656,1488049,1488135;AE009948,1488049,1488135;CP003810,1488049,1488135;CP003919,1488049,1488135;HF952104,1488049,1488135;HF952106,1488049,1488135;HF952105,1488049,1488135;CP007482,1488049,1488135;CP007565,1488049,1488135;HG939456,1488049,1488135;CP007631,1488049,1488135;CP007632,1488049,1488135;CP006910,1488049,1488135;CP007572,1488049,1488135;CP007571,1488049,1488135;CP007570,1488049,1488135…
CP000114	Mauve	SHARED	1488136	1488809	.	.	.	Notes=Lenght673	AL732656,1488136,1488809;AE009948,1488136,1488809;CP003810,1488136,1488809;CP003919,1488136,1488809;HF952104,1488136,1488809;HF952106,1488136,1488809;HF952105,1488136,1488809;CP007482,1488136,1488809;CP007565,1488136,1488809;CP007631,1488136,1488809;CP006910,1488136,1488809;CP007572,1488136,1488809;CP007571,1488136,1488809;CP007570,1488136,1488809;FO393392,1488136,1488809;CP010867,1488136,1488809…
CP000114	Mauve	SHARED	1488810	1489420	.	.	.	Notes=Lenght610	AL732656,1488810,1489420;AE009948,1488810,1489420;CP003810,1488810,1489420;CP003919,1488810,1489420;HF952104,1488810,1489420;HF952106,1488810,1489420;HF952105,1488810,1489420;CP007482,1488810,1489420;CP007565,1488810,1489420;CP007631,1488810,1489420;CP006910,1488810,1489420;CP007572,1488810,1489420;CP007571,1488810,1489420;CP007570,1488810,1489420;FO393392,1488810,1489420;CP010867,1488810,1489420…
CP000114	Mauve	SHARED	1497886	1498104	.	.	.	Notes=Lenght218	AL732656,1497886,1498104;AE009948,1497886,1498104;CP003810,1497886,1498104;CP003919,1497886,1498104;HF952104,1497886,1498104;HF952106,1497886,1498104;HF952105,1497886,1498104;HG939456,1497886,1498104;CP007631,1497886,1498104;CP007632,1497886,1498104;CP006910,1497886,1498104;CP007572,1497886,1498104;CP007571,1497886,1498104;CP007570,1497886,1498104;CP010867,1497886,1498104;CP011325,1497886,1498104…
CP000114	Mauve	SHARED	1519559	1519602	.	.	.	Notes=Lenght43	AE009948,1519559,1519602;CP003810,1519559,1519602;CP003919,1519559,1519602;HF952104,1519559,1519602;HF952106,1519559,1519602;HF952105,1519559,1519602;HG939456,1519559,1519602;CP007631,1519559,1519602;CP007632,1519559,1519602;CP006910,1519559,1519602;CP007572,1519559,1519602;CP007571,1519559,1519602;CP007570,1519559,1519602;CP010867,1519559,1519602;CP011325,1519559,1519602;CP011326,1519559,1519602…
CP000114	Mauve	SHARED	1520451	1520593	.	.	.	Notes=Lenght142	AL732656,1520451,1520593;AE009948,1520451,1520593;CP003810,1520451,1520593;CP003919,1520451,1520593;HF952104,1520451,1520593;HF952106,1520451,1520593;HF952105,1520451,1520593;HG939456,1520451,1520593;CP007631,1520451,1520593;CP007632,1520451,1520593;CP006910,1520451,1520593;CP007572,1520451,1520593;CP007571,1520451,1520593;CP007570,1520451,1520593;CP010867,1520451,1520593;CP011325,1520451,1520593…
CP000114	Mauve	SHARED	1521758	1521794	.	.	.	Notes=Lenght36	AL732656,1521758,1521794;AE009948,1521758,1521794;CP003810,1521758,1521794;HF952104,1521758,1521794;HF952106,1521758,1521794;HF952105,1521758,1521794;CP007482,1521758,1521794;CP007565,1521758,1521794;HG939456,1521758,1521794;CP007631,1521758,1521794;CP007632,1521758,1521794;CP006910,1521758,1521794;CP007572,1521758,1521794;CP007571,1521758,1521794;CP007570,1521758,1521794;FO393392,1521758,1521794…
CP000114	Mauve	SHARED	1525333	1525343	.	.	.	Notes=Lenght10	AE009948,1525333,1525343;CP003810,1525333,1525343;CP003919,1525333,1525343;HF952104,1525333,1525343;HF952106,1525333,1525343;HF952105,1525333,1525343;CP007482,1525333,1525343;CP007565,1525333,1525343;HG939456,1525333,1525343;CP007631,1525333,1525343;CP007632,1525333,1525343;CP006910,1525333,1525343;FO393392,1525333,1525343;CP010867,1525333,1525343;CP011325,1525333,1525343;CP011326,1525333,1525343…
CP000114	Mauve	SHARED	1525401	1525575	.	.	.	Notes=Lenght174	AL732656,1525401,1525575;AE009948,1525401,1525575;CP003810,1525401,1525575;CP003919,1525401,1525575;HF952104,1525401,1525575;HF952105,1525401,1525575;CP007482,1525401,1525575;CP007565,1525401,1525575;HG939456,1525401,1525575;CP007631,1525401,1525575;CP007632,1525401,1525575;CP006910,1525401,1525575;CP007572,1525401,1525575;CP007571,1525401,1525575;CP007570,1525401,1525575;FO393392,1525401,1525575…
CP000114	Mauve	SHARED	1558858	1559082	.	.	.	Notes=Lenght224	AL732656,1558858,1559082;AE009948,1558858,1559082;CP003810,1558858,1559082;CP003919,1558858,1559082;HF952104,1558858,1559082;HF952106,1558858,1559082;HF952105,1558858,1559082;CP007482,1558858,1559082;CP007565,1558858,1559082;HG939456,1558858,1559082;CP007631,1558858,1559082;CP007632,1558858,1559082;CP006910,1558858,1559082;CP007572,1558858,1559082;CP007571,1558858,1559082;CP007570,1558858,1559082…
CP000114	Mauve	SHARED	1562472	1562567	.	.	.	Notes=Lenght95	AL732656,1562472,1562567;AE009948,1562472,1562567;CP003810,1562472,1562567;CP003919,1562472,1562567;HF952104,1562472,1562567;HF952106,1562472,1562567;CP007482,1562472,1562567;CP007565,1562472,1562567;HG939456,1562472,1562567;CP007631,1562472,1562567;CP007632,1562472,1562567;CP006910,1562472,1562567;CP007572,1562472,1562567;CP007571,1562472,1562567;CP007570,1562472,1562567;FO393392,1562472,1562567…
CP000114	Mauve	SHARED	1563542	1563582	.	.	.	Notes=Lenght40	AL732656,1563542,1563582;AE009948,1563542,1563582;CP003810,1563542,1563582;HF952104,1563542,1563582;HF952106,1563542,1563582;HF952105,1563542,1563582;CP007482,1563542,1563582;CP007565,1563542,1563582;HG939456,1563542,1563582;CP007631,1563542,1563582;CP007632,1563542,1563582;CP006910,1563542,1563582;CP007572,1563542,1563582;CP007571,1563542,1563582;CP007570,1563542,1563582;FO393392,1563542,1563582…
CP000114	Mauve	SHARED	1564465	1564858	.	.	.	Notes=Lenght393	AL732656,1564465,1564858;AE009948,1564465,1564858;CP003810,1564465,1564858;CP003919,1564465,1564858;HF952104,1564465,1564858;HF952106,1564465,1564858;HF952105,1564465,1564858;CP007482,1564465,1564858;CP007565,1564465,1564858;HG939456,1564465,1564858;CP007631,1564465,1564858;CP007632,1564465,1564858;CP006910,1564465,1564858;CP007572,1564465,1564858;CP007571,1564465,1564858;FO393392,1564465,1564858…
CP000114	Mauve	SHARED	1564859	1564955	.	.	.	Notes=Lenght96	AL732656,1564859,1564955;AE009948,1564859,1564955;CP003810,1564859,1564955;CP003919,1564859,1564955;HF952104,1564859,1564955;HF952106,1564859,1564955;HF952105,1564859,1564955;CP007482,1564859,1564955;CP007565,1564859,1564955;HG939456,1564859,1564955;CP007631,1564859,1564955;CP007632,1564859,1564955;CP006910,1564859,1564955;CP007572,1564859,1564955;CP007571,1564859,1564955;FO393392,1564859,1564955…
CP000114	Mauve	SHARED	1567334	1567443	.	.	.	Notes=Lenght109	AL732656,1567334,1567443;AE009948,1567334,1567443;CP003810,1567334,1567443;HF952104,1567334,1567443;HF952106,1567334,1567443;HF952105,1567334,1567443;HG939456,1567334,1567443;CP007631,1567334,1567443;CP007632,1567334,1567443;CP006910,1567334,1567443;CP007572,1567334,1567443;CP007571,1567334,1567443;CP007570,1567334,1567443;CP010867,1567334,1567443;CP011325,1567334,1567443;CP011326,1567334,1567443…
CP000114	Mauve	SHARED	1581347	1581366	.	.	.	Notes=Lenght19	AL732656,1581347,1581366;AE009948,1581347,1581366;CP003810,1581347,1581366;CP003919,1581347,1581366;HF952104,1581347,1581366;HF952106,1581347,1581366;HF952105,1581347,1581366;CP007482,1581347,1581366;CP007565,1581347,1581366;CP007631,1581347,1581366;CP007632,1581347,1581366;CP006910,1581347,1581366;CP007572,1581347,1581366;CP007571,1581347,1581366;CP007570,1581347,1581366;FO393392,1581347,1581366…
CP000114	Mauve	SHARED	1584126	1584167	.	.	.	Notes=Lenght41	AL732656,1584126,1584167;AE009948,1584126,1584167;CP003810,1584126,1584167;HF952104,1584126,1584167;HF952106,1584126,1584167;HF952105,1584126,1584167;CP007482,1584126,1584167;CP007565,1584126,1584167;HG939456,1584126,1584167;CP007631,1584126,1584167;CP007632,1584126,1584167;CP006910,1584126,1584167;CP007572,1584126,1584167;CP007571,1584126,1584167;CP007570,1584126,1584167;FO393392,1584126,1584167…
CP000114	Mauve	SHARED	1590334	1590402	.	.	.	Notes=Lenght68	AL732656,1590334,1590402;AE009948,1590334,1590402;CP003810,1590334,1590402;CP003919,1590334,1590402;HF952104,1590334,1590402;HF952106,1590334,1590402;HF952105,1590334,1590402;HG939456,1590334,1590402;CP007631,1590334,1590402;CP007632,1590334,1590402;CP006910,1590334,1590402;CP007572,1590334,1590402;CP007571,1590334,1590402;CP007570,1590334,1590402;CP010867,1590334,1590402;CP011325,1590334,1590402…
CP000114	Mauve	SHARED	1637307	1637901	.	.	.	Notes=Lenght594	AL732656,1637307,1637901;AE009948,1637307,1637901;CP003810,1637307,1637901;HF952104,1637307,1637901;HF952106,1637307,1637901;HF952105,1637307,1637901;CP007482,1637307,1637901;CP007565,1637307,1637901;HG939456,1637307,1637901;CP007631,1637307,1637901;CP007632,1637307,1637901;CP006910,1637307,1637901;CP007572,1637307,1637901;CP007571,1637307,1637901;CP007570,1637307,1637901;FO393392,1637307,1637901…
CP000114	Mauve	SHARED	1646172	1646237	.	.	.	Notes=Lenght65	AL732656,1646172,1646237;AE009948,1646172,1646237;CP003810,1646172,1646237;CP003919,1646172,1646237;HF952104,1646172,1646237;HF952106,1646172,1646237;HF952105,1646172,1646237;HG939456,1646172,1646237;CP007631,1646172,1646237;CP007632,1646172,1646237;CP006910,1646172,1646237;CP007572,1646172,1646237;CP007571,1646172,1646237;CP007570,1646172,1646237;CP010867,1646172,1646237;CP011325,1646172,1646237…
CP000114	Mauve	SHARED	1649502	1649580	.	.	.	Notes=Lenght78	AL732656,1649502,1649580;AE009948,1649502,1649580;CP003810,1649502,1649580;HF952104,1649502,1649580;HF952106,1649502,1649580;HF952105,1649502,1649580;HG939456,1649502,1649580;CP007631,1649502,1649580;CP007632,1649502,1649580;CP006910,1649502,1649580;CP007572,1649502,1649580;CP007571,1649502,1649580;CP007570,1649502,1649580;CP010867,1649502,1649580;CP011325,1649502,1649580;CP011326,1649502,1649580…
CP000114	Mauve	SHARED	1650860	1650924	.	.	.	Notes=Lenght64	AL732656,1650860,1650924;AE009948,1650860,1650924;CP003810,1650860,1650924;CP003919,1650860,1650924;HF952104,1650860,1650924;HF952106,1650860,1650924;HF952105,1650860,1650924;HG939456,1650860,1650924;CP007631,1650860,1650924;CP007632,1650860,1650924;CP006910,1650860,1650924;CP007572,1650860,1650924;CP007571,1650860,1650924;CP007570,1650860,1650924;CP010867,1650860,1650924;CP011325,1650860,1650924…
CP000114	Mauve	SHARED	1650925	1651141	.	.	.	Notes=Lenght216	AL732656,1650925,1651141;AE009948,1650925,1651141;CP003810,1650925,1651141;CP003919,1650925,1651141;HF952104,1650925,1651141;HF952106,1650925,1651141;HF952105,1650925,1651141;HG939456,1650925,1651141;CP007631,1650925,1651141;CP007632,1650925,1651141;CP007572,1650925,1651141;CP007571,1650925,1651141;CP007570,1650925,1651141;CP010867,1650925,1651141;CP011325,1650925,1651141;CP011326,1650925,1651141…
CP000114	Mauve	SHARED	1651142	1652978	.	.	.	Notes=Lenght1836	AL732656,1651142,1652978;AE009948,1651142,1652978;CP003810,1651142,1652978;CP003919,1651142,1652978;HF952104,1651142,1652978;HF952106,1651142,1652978;HF952105,1651142,1652978;HG939456,1651142,1652978;CP007631,1651142,1652978;CP007632,1651142,1652978;CP006910,1651142,1652978;CP007572,1651142,1652978;CP007571,1651142,1652978;CP007570,1651142,1652978;CP010867,1651142,1652978;CP011325,1651142,1652978…
CP000114	Mauve	SHARED	1672762	1672803	.	.	.	Notes=Lenght41	AL732656,1672762,1672803;AE009948,1672762,1672803;CP003810,1672762,1672803;HF952104,1672762,1672803;HF952106,1672762,1672803;HF952105,1672762,1672803;HG939456,1672762,1672803;CP007631,1672762,1672803;CP007632,1672762,1672803;CP006910,1672762,1672803;CP007572,1672762,1672803;CP007571,1672762,1672803;CP007570,1672762,1672803;CP010867,1672762,1672803;CP011325,1672762,1672803;CP011326,1672762,1672803…
CP000114	Mauve	SHARED	1683033	1683089	.	.	.	Notes=Lenght56	AE009948,1683033,1683089;CP003810,1683033,1683089;CP003919,1683033,1683089;HF952104,1683033,1683089;HF952106,1683033,1683089;HF952105,1683033,1683089;CP007482,1683033,1683089;CP007565,1683033,1683089;HG939456,1683033,1683089;CP007631,1683033,1683089;CP007632,1683033,1683089;CP006910,1683033,1683089;FO393392,1683033,1683089;CP010867,1683033,1683089;CP011325,1683033,1683089;CP011326,1683033,1683089…
CP000114	Mauve	SHARED	1691518	1691704	.	.	.	Notes=Lenght186	AL732656,1691518,1691704;AE009948,1691518,1691704;CP003810,1691518,1691704;CP003919,1691518,1691704;HF952104,1691518,1691704;HF952105,1691518,1691704;CP007482,1691518,1691704;CP007565,1691518,1691704;HG939456,1691518,1691704;CP007631,1691518,1691704;CP007632,1691518,1691704;CP006910,1691518,1691704;CP007572,1691518,1691704;CP007571,1691518,1691704;CP007570,1691518,1691704;FO393392,1691518,1691704…
CP000114	Mauve	SHARED	1696487	1696523	.	.	.	Notes=Lenght36	AL732656,1696487,1696523;AE009948,1696487,1696523;CP003810,1696487,1696523;HF952104,1696487,1696523;HF952106,1696487,1696523;HF952105,1696487,1696523;CP007482,1696487,1696523;CP007565,1696487,1696523;HG939456,1696487,1696523;CP007631,1696487,1696523;CP007632,1696487,1696523;CP006910,1696487,1696523;CP007572,1696487,1696523;CP007571,1696487,1696523;CP007570,1696487,1696523;FO393392,1696487,1696523…
CP000114	Mauve	SHARED	1698175	1698869	.	.	.	Notes=Lenght694	AE009948,1698175,1698869;CP003810,1698175,1698869;CP003919,1698175,1698869;HF952104,1698175,1698869;HF952106,1698175,1698869;HF952105,1698175,1698869;CP007482,1698175,1698869;CP007565,1698175,1698869;HG939456,1698175,1698869;CP007631,1698175,1698869;CP006910,1698175,1698869;FO393392,1698175,1698869;CP010867,1698175,1698869;CP011325,1698175,1698869;CP011326,1698175,1698869;CP011327,1698175,1698869…
CP000114	Mauve	SHARED	1698870	1698933	.	.	.	Notes=Lenght63	AE009948,1698870,1698933;CP003810,1698870,1698933;HF952104,1698870,1698933;HF952106,1698870,1698933;HF952105,1698870,1698933;CP007482,1698870,1698933;CP007565,1698870,1698933;HG939456,1698870,1698933;CP007631,1698870,1698933;CP006910,1698870,1698933;FO393392,1698870,1698933;CP010867,1698870,1698933;CP011325,1698870,1698933;CP011326,1698870,1698933;CP011327,1698870,1698933;CP011328,1698870,1698933…
CP000114	Mauve	SHARED	1698934	1698975	.	.	.	Notes=Lenght41	AL732656,1698934,1698975;AE009948,1698934,1698975;CP003810,1698934,1698975;HF952104,1698934,1698975;HF952106,1698934,1698975;HF952105,1698934,1698975;CP007482,1698934,1698975;CP007565,1698934,1698975;HG939456,1698934,1698975;CP007631,1698934,1698975;CP007632,1698934,1698975;CP006910,1698934,1698975;CP007572,1698934,1698975;CP007571,1698934,1698975;CP007570,1698934,1698975;FO393392,1698934,1698975…
CP000114	Mauve	SHARED	1699108	1699307	.	.	.	Notes=Lenght199	AE009948,1699108,1699307;CP003810,1699108,1699307;CP003919,1699108,1699307;HF952104,1699108,1699307;HF952106,1699108,1699307;HF952105,1699108,1699307;CP007482,1699108,1699307;CP007565,1699108,1699307;HG939456,1699108,1699307;CP007631,1699108,1699307;CP006910,1699108,1699307;FO393392,1699108,1699307;CP010867,1699108,1699307;CP011325,1699108,1699307;CP011326,1699108,1699307;CP011327,1699108,1699307…
CP000114	Mauve	SHARED	1699308	1699342	.	.	.	Notes=Lenght34	AE009948,1699308,1699342;CP003810,1699308,1699342;HF952104,1699308,1699342;HF952106,1699308,1699342;HF952105,1699308,1699342;CP007482,1699308,1699342;CP007565,1699308,1699342;HG939456,1699308,1699342;CP006910,1699308,1699342;FO393392,1699308,1699342;CP010867,1699308,1699342;CP011325,1699308,1699342;CP011326,1699308,1699342;CP011327,1699308,1699342;CP011328,1699308,1699342;CP011329,1699308,1699342…
CP000114	Mauve	SHARED	1699343	1699382	.	.	.	Notes=Lenght39	AE009948,1699343,1699382;CP003810,1699343,1699382;HF952104,1699343,1699382;HF952106,1699343,1699382;HF952105,1699343,1699382;CP007482,1699343,1699382;CP007565,1699343,1699382;CP006910,1699343,1699382;FO393392,1699343,1699382;CP010867,1699343,1699382;CP011325,1699343,1699382;CP011326,1699343,1699382;CP011327,1699343,1699382;CP011328,1699343,1699382;CP011329,1699343,1699382;CP010319,1699343,1699382…
CP000114	Mauve	SHARED	1699383	1700490	.	.	.	Notes=Lenght1107	AE009948,1699383,1700490;CP003810,1699383,1700490;HF952104,1699383,1700490;HF952106,1699383,1700490;HF952105,1699383,1700490;CP007482,1699383,1700490;CP007565,1699383,1700490;CP007631,1699383,1700490;CP006910,1699383,1700490;FO393392,1699383,1700490;CP010867,1699383,1700490;CP011325,1699383,1700490;CP011326,1699383,1700490;CP011327,1699383,1700490;CP011328,1699383,1700490;CP011329,1699383,1700490…
CP000114	Mauve	SHARED	1700491	1700693	.	.	.	Notes=Lenght202	AE009948,1700491,1700693;CP003810,1700491,1700693;HF952104,1700491,1700693;CP007631,1700491,1700693;CP010867,1700491,1700693;CP011325,1700491,1700693;CP011326,1700491,1700693;CP011327,1700491,1700693;CP011329,1700491,1700693;CP012419,1700491,1700693;CP013202,1700491,1700693;
CP000114	Mauve	SHARED	1700694	1700884	.	.	.	Notes=Lenght190	AE009948,1700694,1700884;CP003810,1700694,1700884;HF952104,1700694,1700884;HG939456,1700694,1700884;CP007631,1700694,1700884;CP010867,1700694,1700884;CP011325,1700694,1700884;CP011326,1700694,1700884;CP011327,1700694,1700884;CP011329,1700694,1700884;CP012419,1700694,1700884;CP013202,1700694,1700884;
CP000114	Mauve	SHARED	1700885	1701019	.	.	.	Notes=Lenght134	AE009948,1700885,1701019;CP003810,1700885,1701019;CP003919,1700885,1701019;HF952104,1700885,1701019;HF952106,1700885,1701019;HF952105,1700885,1701019;CP007482,1700885,1701019;CP007565,1700885,1701019;HG939456,1700885,1701019;CP007631,1700885,1701019;CP006910,1700885,1701019;FO393392,1700885,1701019;CP010867,1700885,1701019;CP011325,1700885,1701019;CP011326,1700885,1701019;CP011327,1700885,1701019…
CP000114	Mauve	SHARED	1701020	1701045	.	.	.	Notes=Lenght25	AE009948,1701020,1701045;CP003810,1701020,1701045;HF952104,1701020,1701045;HG939456,1701020,1701045;CP007631,1701020,1701045;CP010867,1701020,1701045;CP011325,1701020,1701045;CP011326,1701020,1701045;CP011327,1701020,1701045;CP011329,1701020,1701045;CP012419,1701020,1701045;CP013202,1701020,1701045;
CP000114	Mauve	SHARED	1701046	1701086	.	.	.	Notes=Lenght40	AE009948,1701046,1701086;CP003810,1701046,1701086;CP003919,1701046,1701086;HF952104,1701046,1701086;HF952106,1701046,1701086;HF952105,1701046,1701086;CP007482,1701046,1701086;CP007565,1701046,1701086;CP007631,1701046,1701086;CP006910,1701046,1701086;FO393392,1701046,1701086;CP010867,1701046,1701086;CP011325,1701046,1701086;CP011326,1701046,1701086;CP011327,1701046,1701086;CP011328,1701046,1701086…
CP000114	Mauve	SHARED	1705070	1705161	.	.	.	Notes=Lenght91	AL732656,1705070,1705161;AE009948,1705070,1705161;CP003810,1705070,1705161;HF952104,1705070,1705161;HF952106,1705070,1705161;HF952105,1705070,1705161;CP007482,1705070,1705161;CP007565,1705070,1705161;HG939456,1705070,1705161;CP007631,1705070,1705161;CP007632,1705070,1705161;CP006910,1705070,1705161;CP007572,1705070,1705161;CP007571,1705070,1705161;CP007570,1705070,1705161;FO393392,1705070,1705161…
CP000114	Mauve	SHARED	1731017	1731062	.	.	.	Notes=Lenght45	AL732656,1731017,1731062;AE009948,1731017,1731062;CP003810,1731017,1731062;HF952104,1731017,1731062;HF952106,1731017,1731062;HF952105,1731017,1731062;HG939456,1731017,1731062;CP007631,1731017,1731062;CP007632,1731017,1731062;CP006910,1731017,1731062;CP007572,1731017,1731062;CP007571,1731017,1731062;CP007570,1731017,1731062;CP010867,1731017,1731062;CP011325,1731017,1731062;CP011326,1731017,1731062…
CP000114	Mauve	SHARED	1744658	1744954	.	.	.	Notes=Lenght296	AL732656,1744658,1744954;AE009948,1744658,1744954;CP003810,1744658,1744954;HF952104,1744658,1744954;HF952106,1744658,1744954;HF952105,1744658,1744954;CP007482,1744658,1744954;CP007565,1744658,1744954;HG939456,1744658,1744954;CP007631,1744658,1744954;CP007632,1744658,1744954;CP007572,1744658,1744954;CP007571,1744658,1744954;CP007570,1744658,1744954;FO393392,1744658,1744954;CP010867,1744658,1744954…
CP000114	Mauve	SHARED	1744955	1745647	.	.	.	Notes=Lenght692	AL732656,1744955,1745647;AE009948,1744955,1745647;CP003810,1744955,1745647;HF952104,1744955,1745647;HF952106,1744955,1745647;HF952105,1744955,1745647;HG939456,1744955,1745647;CP007631,1744955,1745647;CP007632,1744955,1745647;CP007572,1744955,1745647;CP007571,1744955,1745647;CP007570,1744955,1745647;CP010867,1744955,1745647;CP011325,1744955,1745647;CP011326,1744955,1745647;CP011327,1744955,1745647…
CP000114	Mauve	SHARED	1745648	1745901	.	.	.	Notes=Lenght253	AE009948,1745648,1745901;CP003810,1745648,1745901;HF952104,1745648,1745901;HF952106,1745648,1745901;HF952105,1745648,1745901;HG939456,1745648,1745901;CP007631,1745648,1745901;CP007632,1745648,1745901;CP010867,1745648,1745901;CP011325,1745648,1745901;CP011326,1745648,1745901;CP011327,1745648,1745901;CP011329,1745648,1745901;CP010319,1745648,1745901;CP012419,1745648,1745901;CP013202,1745648,1745901;
CP000114	Mauve	SHARED	1745906	1745920	.	.	.	Notes=Lenght14	CP003810,1745906,1745920;HF952104,1745906,1745920;HF952106,1745906,1745920;HF952105,1745906,1745920;HG939456,1745906,1745920;CP007631,1745906,1745920;CP007632,1745906,1745920;CP010867,1745906,1745920;CP011325,1745906,1745920;CP011326,1745906,1745920;CP011327,1745906,1745920;CP012419,1745906,1745920;CP013202,1745906,1745920;
CP000114	Mauve	SHARED	1745921	1745976	.	.	.	Notes=Lenght55	CP003810,1745921,1745976;HF952104,1745921,1745976;HF952106,1745921,1745976;HF952105,1745921,1745976;HG939456,1745921,1745976;CP007631,1745921,1745976;CP007632,1745921,1745976;CP010867,1745921,1745976;CP011325,1745921,1745976;CP011326,1745921,1745976;CP011327,1745921,1745976;CP012419,1745921,1745976;CP013202,1745921,1745976;
CP000114	Mauve	SHARED	1746457	1746472	.	.	.	Notes=Lenght15	HF952104,1746457,1746472;HF952105,1746457,1746472;CP007631,1746457,1746472;CP007632,1746457,1746472;CP010867,1746457,1746472;CP011325,1746457,1746472;CP011326,1746457,1746472;CP011327,1746457,1746472;CP012419,1746457,1746472;CP013202,1746457,1746472;
CP000114	Mauve	SHARED	1746473	1746505	.	.	.	Notes=Lenght32	CP003810,1746473,1746505;HF952104,1746473,1746505;HF952105,1746473,1746505;CP007631,1746473,1746505;CP007632,1746473,1746505;CP010867,1746473,1746505;CP011325,1746473,1746505;CP011326,1746473,1746505;CP011327,1746473,1746505;CP012419,1746473,1746505;CP013202,1746473,1746505;
CP000114	Mauve	SHARED	1746506	1746556	.	.	.	Notes=Lenght50	CP003810,1746506,1746556;HF952104,1746506,1746556;HF952105,1746506,1746556;HG939456,1746506,1746556;CP007631,1746506,1746556;CP007632,1746506,1746556;CP010867,1746506,1746556;CP011325,1746506,1746556;CP011326,1746506,1746556;CP011327,1746506,1746556;CP012419,1746506,1746556;CP013202,1746506,1746556;
CP000114	Mauve	SHARED	1746557	1746569	.	.	.	Notes=Lenght12	AE009948,1746557,1746569;CP003810,1746557,1746569;HF952104,1746557,1746569;HF952106,1746557,1746569;HF952105,1746557,1746569;HG939456,1746557,1746569;CP007631,1746557,1746569;CP007632,1746557,1746569;CP010867,1746557,1746569;CP011325,1746557,1746569;CP011326,1746557,1746569;CP011327,1746557,1746569;CP011329,1746557,1746569;CP012419,1746557,1746569;CP013202,1746557,1746569;
CP000114	Mauve	SHARED	1746570	1746582	.	.	.	Notes=Lenght12	AE009948,1746570,1746582;CP003810,1746570,1746582;HF952104,1746570,1746582;HF952106,1746570,1746582;HF952105,1746570,1746582;HG939456,1746570,1746582;CP007631,1746570,1746582;CP007632,1746570,1746582;CP010867,1746570,1746582;CP011325,1746570,1746582;CP011326,1746570,1746582;CP011327,1746570,1746582;CP011329,1746570,1746582;CP010319,1746570,1746582;CP012419,1746570,1746582;CP013202,1746570,1746582;
CP000114	Mauve	SHARED	1746590	1746950	.	.	.	Notes=Lenght360	AE009948,1746590,1746950;CP003810,1746590,1746950;HF952104,1746590,1746950;HG939456,1746590,1746950;CP007631,1746590,1746950;CP007632,1746590,1746950;CP006910,1746590,1746950;CP010867,1746590,1746950;CP011325,1746590,1746950;CP011326,1746590,1746950;CP011327,1746590,1746950;CP011329,1746590,1746950;CP012419,1746590,1746950;CP013202,1746590,1746950;
CP000114	Mauve	SHARED	1746951	1758880	.	.	.	Notes=Lenght11929	CP003810,1746951,1758880;HF952104,1746951,1758880;CP007631,1746951,1758880;CP010867,1746951,1758880;CP011325,1746951,1758880;CP011326,1746951,1758880;CP011327,1746951,1758880;CP012419,1746951,1758880;CP013202,1746951,1758880;
CP000114	Mauve	SHARED	1758962	1763683	.	.	.	Notes=Lenght4721	CP003810,1758962,1763683;HF952104,1758962,1763683;CP007631,1758962,1763683;CP010867,1758962,1763683;CP011325,1758962,1763683;CP011326,1758962,1763683;CP011327,1758962,1763683;CP012419,1758962,1763683;CP013202,1758962,1763683;
CP000114	Mauve	SHARED	1763684	1764432	.	.	.	Notes=Lenght748	CP003810,1763684,1764432;CP003919,1763684,1764432;HF952104,1763684,1764432;HF952105,1763684,1764432;CP007482,1763684,1764432;CP007565,1763684,1764432;CP007631,1763684,1764432;FO393392,1763684,1764432;CP010867,1763684,1764432;CP011325,1763684,1764432;CP011326,1763684,1764432;CP011327,1763684,1764432;CP011328,1763684,1764432;CP012419,1763684,1764432;CP013202,1763684,1764432;
[truncated: 149 more rows]
