# Supplementary material for: Functional annotation and distribution overview of RNA families in 27 Streptococcus agalactiae genomes
Source: BMC Genomics. 2018 Jul 28;19:556. doi: 10.1186/s12864-018-4951-z (PMC6064168; doi:10.1186/s12864-018-4951-z)
Supplement: Supplementary file 4 — GFF3 annotations for all classified Regions and ncRNAs. (ZIP 1638 kb) [file 12864_2018_4951_MOESM4_ESM.zip › Additional file 4/Core_Shared_and_Exclusive_Regions/SHARED_CP003810.gff]

CP003810	Mauve	SHARED	97727	97884	.	.	.	Notes=Lenght157	CP011325,97727,97884;
CP003810	Mauve	SHARED	96881	97435	.	.	.	Notes=Lenght554	CP011325,96881,97435;
CP003810	Mauve	SHARED	646837	647659	.	.	.	Notes=Lenght822	CP000114,646837,647659;CP007631,646837,647659;CP011325,646837,647659;CP011326,646837,647659;CP011327,646837,647659;
CP003810	Mauve	SHARED	647800	647815	.	.	.	Notes=Lenght15	CP000114,647800,647815;CP007631,647800,647815;CP011325,647800,647815;CP011326,647800,647815;CP011327,647800,647815;
CP003810	Mauve	SHARED	623983	624596	.	.	.	Notes=Lenght613	CP000114,623983,624596;CP011325,623983,624596;CP011326,623983,624596;CP011327,623983,624596;
CP003810	Mauve	SHARED	624765	624936	.	.	.	Notes=Lenght171	CP000114,624765,624936;CP011325,624765,624936;CP011326,624765,624936;CP011327,624765,624936;
CP003810	Mauve	SHARED	623109	623865	.	.	.	Notes=Lenght756	CP000114,623109,623865;CP011325,623109,623865;CP011326,623109,623865;CP011327,623109,623865;
CP003810	Mauve	SHARED	941345	941356	.	.	.	Notes=Lenght11	CP011325,941345,941356;CP011326,941345,941356;CP011327,941345,941356;
CP003810	Mauve	SHARED	625122	625150	.	.	.	Notes=Lenght28	CP000114,625122,625150;CP011325,625122,625150;CP011326,625122,625150;CP011327,625122,625150;
CP003810	Mauve	SHARED	625151	625879	.	.	.	Notes=Lenght728	CP000114,625151,625879;CP011325,625151,625879;CP011326,625151,625879;CP011327,625151,625879;
CP003810	Mauve	SHARED	764392	765954	.	.	.	Notes=Lenght1562	CP011325,764392,765954;CP011326,764392,765954;CP011327,764392,765954;
CP003810	Mauve	SHARED	753679	755536	.	.	.	Notes=Lenght1857	HG939456,753679,755536;CP007632,753679,755536;CP007572,753679,755536;CP007571,753679,755536;CP007570,753679,755536;CP011325,753679,755536;CP011326,753679,755536;CP011327,753679,755536;
CP003810	Mauve	SHARED	727407	727868	.	.	.	Notes=Lenght461	CP007572,727407,727868;CP007571,727407,727868;CP007570,727407,727868;CP011325,727407,727868;CP011326,727407,727868;CP011327,727407,727868;
CP003810	Mauve	SHARED	726331	727406	.	.	.	Notes=Lenght1075	CP011325,726331,727406;CP011326,726331,727406;CP011327,726331,727406;
CP003810	Mauve	SHARED	1427005	1427017	.	.	.	Notes=Lenght12	CP000114,1427005,1427017;CP011325,1427005,1427017;CP011326,1427005,1427017;CP011327,1427005,1427017;
CP003810	Mauve	SHARED	1427018	1427037	.	.	.	Notes=Lenght19	CP011325,1427018,1427037;CP011326,1427018,1427037;CP011327,1427018,1427037;
CP003810	Mauve	SHARED	1505616	1506472	.	.	.	Notes=Lenght856	CP011325,1505616,1506472;CP011326,1505616,1506472;CP011327,1505616,1506472;
CP003810	Mauve	SHARED	1512993	1514851	.	.	.	Notes=Lenght1858	CP007572,1512993,1514851;CP007571,1512993,1514851;CP007570,1512993,1514851;CP011325,1512993,1514851;CP011326,1512993,1514851;CP011327,1512993,1514851;
CP003810	Mauve	SHARED	1565879	1567735	.	.	.	Notes=Lenght1856	CP011325,1565879,1567735;CP011326,1565879,1567735;CP011327,1565879,1567735;
CP003810	Mauve	SHARED	658696	669836	.	.	.	Notes=Lenght11140	CP000114,658696,669836;CP011325,658696,669836;CP011326,658696,669836;CP011327,658696,669836;
CP003810	Mauve	SHARED	1991921	1992210	.	.	.	Notes=Lenght289	CP007572,1991921,1992210;CP007571,1991921,1992210;CP007570,1991921,1992210;CP011325,1991921,1992210;CP011326,1991921,1992210;CP011327,1991921,1992210;
CP003810	Mauve	SHARED	1991549	1991920	.	.	.	Notes=Lenght371	CP011325,1991549,1991920;CP011326,1991549,1991920;CP011327,1991549,1991920;
CP003810	Mauve	SHARED	1990920	1991050	.	.	.	Notes=Lenght130	CP011325,1990920,1991050;CP011326,1990920,1991050;CP011327,1990920,1991050;
CP003810	Mauve	SHARED	1903806	1904666	.	.	.	Notes=Lenght860	CP011325,1903806,1904666;CP011326,1903806,1904666;CP011327,1903806,1904666;
CP003810	Mauve	SHARED	941542	941567	.	.	.	Notes=Lenght25	CP011325,941542,941567;CP011326,941542,941567;CP011327,941542,941567;
CP003810	Mauve	SHARED	941473	941497	.	.	.	Notes=Lenght24	CP011325,941473,941497;CP011326,941473,941497;CP011327,941473,941497;
CP003810	Mauve	SHARED	624666	624764	.	.	.	Notes=Lenght98	CP000114,624666,624764;CP011325,624666,624764;CP011326,624666,624764;CP011327,624666,624764;
CP003810	Mauve	SHARED	941274	941303	.	.	.	Notes=Lenght29	CP011325,941274,941303;CP011326,941274,941303;CP011327,941274,941303;
CP003810	Mauve	SHARED	923167	925009	.	.	.	Notes=Lenght1842	HG939456,923167,925009;CP007632,923167,925009;CP007572,923167,925009;CP007571,923167,925009;CP007570,923167,925009;CP011325,923167,925009;CP011326,923167,925009;CP011327,923167,925009;
CP003810	Mauve	SHARED	923145	923166	.	.	.	Notes=Lenght21	CP007572,923145,923166;CP007571,923145,923166;CP007570,923145,923166;CP011325,923145,923166;CP011326,923145,923166;CP011327,923145,923166;
CP003810	Mauve	SHARED	625099	625120	.	.	.	Notes=Lenght21	CP000114,625099,625120;CP011325,625099,625120;CP011326,625099,625120;CP011327,625099,625120;
CP003810	Mauve	SHARED	1180980	1181155	.	.	.	Notes=Lenght175	CP000114,1180980,1181155;CP011325,1180980,1181155;CP011326,1180980,1181155;CP011327,1180980,1181155;
CP003810	Mauve	SHARED	655874	657060	.	.	.	Notes=Lenght1186	CP000114,655874,657060;CP011325,655874,657060;CP011326,655874,657060;CP011327,655874,657060;
CP003810	Mauve	SHARED	21530	21591	.	.	.	Notes=Lenght61	CP011325,21530,21591;
CP003810	Mauve	SHARED	536871	538729	.	.	.	Notes=Lenght1858	CP007571,536871,538729;CP011325,536871,538729;CP011326,536871,538729;CP011327,536871,538729;
CP003810	Mauve	SHARED	570216	571774	.	.	.	Notes=Lenght1558	CP000114,570216,571774;CP011325,570216,571774;CP011326,570216,571774;CP011327,570216,571774;
CP003810	Mauve	SHARED	454235	454285	.	.	.	Notes=Lenght50	CP000114,454235,454285;HG939456,454235,454285;CP007572,454235,454285;CP007571,454235,454285;CP007570,454235,454285;CP011325,454235,454285;CP011326,454235,454285;CP011327,454235,454285;
CP003810	Mauve	SHARED	21264	21391	.	.	.	Notes=Lenght127	CP011325,21264,21391;
CP003810	Mauve	SHARED	150004	150074	.	.	.	Notes=Lenght70	CP000114,150004,150074;CP011325,150004,150074;CP011326,150004,150074;CP011327,150004,150074;
CP003810	Mauve	SHARED	150966	155486	.	.	.	Notes=Lenght4520	CP000114,150966,155486;CP011325,150966,155486;CP011326,150966,155486;CP011327,150966,155486;
CP003810	Mauve	SHARED	1669320	1669357	.	.	.	Notes=Lenght37	CP007572,1669320,1669357;CP007571,1669320,1669357;CP007570,1669320,1669357;CP011325,1669320,1669357;CP011326,1669320,1669357;CP011327,1669320,1669357;
CP003810	Mauve	SHARED	1669358	1669470	.	.	.	Notes=Lenght112	CP011325,1669358,1669470;CP011326,1669358,1669470;CP011327,1669358,1669470;
CP003810	Mauve	SHARED	1669471	1670806	.	.	.	Notes=Lenght1335	CP007572,1669471,1670806;CP007571,1669471,1670806;CP007570,1669471,1670806;CP011325,1669471,1670806;CP011326,1669471,1670806;CP011327,1669471,1670806;
CP003810	Mauve	SHARED	1670807	1670838	.	.	.	Notes=Lenght31	CP011325,1670807,1670838;CP011326,1670807,1670838;CP011327,1670807,1670838;
CP003810	Mauve	SHARED	1670839	1670877	.	.	.	Notes=Lenght38	CP007572,1670839,1670877;CP007571,1670839,1670877;CP007570,1670839,1670877;CP011325,1670839,1670877;CP011326,1670839,1670877;CP011327,1670839,1670877;
CP003810	Mauve	SHARED	633644	633881	.	.	.	Notes=Lenght237	CP000114,633644,633881;
CP003810	Mauve	SHARED	695610	695625	.	.	.	Notes=Lenght15	CP000114,695610,695625;HF952104,695610,695625;HF952106,695610,695625;HF952105,695610,695625;HG939456,695610,695625;CP007632,695610,695625;CP010867,695610,695625;CP011325,695610,695625;CP011326,695610,695625;CP010319,695610,695625;
CP003810	Mauve	SHARED	695590	695601	.	.	.	Notes=Lenght11	CP000114,695590,695601;HF952104,695590,695601;HF952106,695590,695601;HF952105,695590,695601;HG939456,695590,695601;CP007632,695590,695601;CP010867,695590,695601;CP011325,695590,695601;CP011326,695590,695601;CP011327,695590,695601;CP010319,695590,695601;
CP003810	Mauve	SHARED	96831	96880	.	.	.	Notes=Lenght49	AL732656,96831,96880;CP000114,96831,96880;CP003919,96831,96880;HF952106,96831,96880;HF952105,96831,96880;CP007482,96831,96880;CP007565,96831,96880;HG939456,96831,96880;CP007632,96831,96880;CP006910,96831,96880;CP007572,96831,96880;CP007571,96831,96880;CP007570,96831,96880;FO393392,96831,96880;CP011325,96831,96880;CP011326,96831,96880;CP011328,96831,96880;CP010319,96831,96880;
CP003810	Mauve	SHARED	268276	269812	.	.	.	Notes=Lenght1536	CP000114,268276,269812;CP011325,268276,269812;CP011326,268276,269812;CP011327,268276,269812;
CP003810	Mauve	SHARED	452853	452910	.	.	.	Notes=Lenght57	CP000114,452853,452910;HG939456,452853,452910;CP007572,452853,452910;CP007571,452853,452910;CP007570,452853,452910;CP011325,452853,452910;CP011326,452853,452910;CP011327,452853,452910;
CP003810	Mauve	SHARED	452911	453211	.	.	.	Notes=Lenght300	CP000114,452911,453211;CP007572,452911,453211;CP007571,452911,453211;CP007570,452911,453211;CP011325,452911,453211;CP011326,452911,453211;CP011327,452911,453211;
CP003810	Mauve	SHARED	453212	453330	.	.	.	Notes=Lenght118	CP000114,453212,453330;HG939456,453212,453330;CP007572,453212,453330;CP007571,453212,453330;CP007570,453212,453330;CP011325,453212,453330;CP011326,453212,453330;CP011327,453212,453330;
CP003810	Mauve	SHARED	453331	454234	.	.	.	Notes=Lenght903	CP000114,453331,454234;CP007572,453331,454234;CP007571,453331,454234;CP007570,453331,454234;CP011325,453331,454234;CP011326,453331,454234;CP011327,453331,454234;
CP003810	Mauve	SHARED	630894	630908	.	.	.	Notes=Lenght14	CP000114,630894,630908;
CP003810	Mauve	SHARED	362854	362867	.	.	.	Notes=Lenght13	AL732656,362854,362867;CP000114,362854,362867;CP003919,362854,362867;HF952106,362854,362867;HF952105,362854,362867;CP007482,362854,362867;HG939456,362854,362867;CP007632,362854,362867;CP006910,362854,362867;CP007572,362854,362867;CP007571,362854,362867;CP007570,362854,362867;FO393392,362854,362867;CP011325,362854,362867;CP011327,362854,362867;CP011328,362854,362867;CP010319,362854,362867;
CP003810	Mauve	SHARED	506889	508450	.	.	.	Notes=Lenght1561	CP000114,506889,508450;CP011325,506889,508450;CP011326,506889,508450;CP011327,506889,508450;
CP003810	Mauve	SHARED	521954	523810	.	.	.	Notes=Lenght1856	CP011325,521954,523810;CP011326,521954,523810;CP011327,521954,523810;
CP003810	Mauve	SHARED	1361326	1361545	.	.	.	Notes=Lenght219	CP000114,1361326,1361545;CP011325,1361326,1361545;CP011326,1361326,1361545;CP011327,1361326,1361545;
CP003810	Mauve	SHARED	1361546	1362550	.	.	.	Notes=Lenght1004	CP000114,1361546,1362550;HG939456,1361546,1362550;CP007632,1361546,1362550;CP011325,1361546,1362550;CP011326,1361546,1362550;CP011327,1361546,1362550;
CP003810	Mauve	SHARED	1362720	1364768	.	.	.	Notes=Lenght2048	CP000114,1362720,1364768;HG939456,1362720,1364768;CP007632,1362720,1364768;CP011325,1362720,1364768;CP011326,1362720,1364768;CP011327,1362720,1364768;
CP003810	Mauve	SHARED	1369814	1369825	.	.	.	Notes=Lenght11	CP000114,1369814,1369825;CP011325,1369814,1369825;CP011326,1369814,1369825;CP011327,1369814,1369825;
CP003810	Mauve	SHARED	1391465	1391508	.	.	.	Notes=Lenght43	AL732656,1391465,1391508;AE009948,1391465,1391508;CP000114,1391465,1391508;CP003919,1391465,1391508;HF952104,1391465,1391508;HF952106,1391465,1391508;HF952105,1391465,1391508;CP007482,1391465,1391508;CP007565,1391465,1391508;HG939456,1391465,1391508;CP007631,1391465,1391508;CP007632,1391465,1391508;CP006910,1391465,1391508;FO393392,1391465,1391508;CP010867,1391465,1391508;CP011325,1391465,1391508…
CP003810	Mauve	SHARED	1413973	1414011	.	.	.	Notes=Lenght38	AE009948,1413973,1414011;CP000114,1413973,1414011;CP003919,1413973,1414011;HF952106,1413973,1414011;HF952105,1413973,1414011;CP007482,1413973,1414011;CP007565,1413973,1414011;CP006910,1413973,1414011;FO393392,1413973,1414011;CP011325,1413973,1414011;CP011326,1413973,1414011;CP011327,1413973,1414011;CP011328,1413973,1414011;CP010319,1413973,1414011;CP012419,1413973,1414011;
CP003810	Mauve	SHARED	1414012	1414044	.	.	.	Notes=Lenght32	AE009948,1414012,1414044;CP000114,1414012,1414044;CP011325,1414012,1414044;CP011326,1414012,1414044;CP011327,1414012,1414044;CP012419,1414012,1414044;
CP003810	Mauve	SHARED	1414045	1414056	.	.	.	Notes=Lenght11	AL732656,1414045,1414056;AE009948,1414045,1414056;CP000114,1414045,1414056;CP003919,1414045,1414056;HF952106,1414045,1414056;HF952105,1414045,1414056;CP007482,1414045,1414056;CP007565,1414045,1414056;CP006910,1414045,1414056;CP007572,1414045,1414056;CP007571,1414045,1414056;CP007570,1414045,1414056;FO393392,1414045,1414056;CP011325,1414045,1414056;CP011326,1414045,1414056;CP011327,1414045,1414056…
CP003810	Mauve	SHARED	1418663	1418723	.	.	.	Notes=Lenght60	AE009948,1418663,1418723;CP000114,1418663,1418723;HF952106,1418663,1418723;HF952105,1418663,1418723;CP007482,1418663,1418723;CP007565,1418663,1418723;FO393392,1418663,1418723;CP011325,1418663,1418723;CP011326,1418663,1418723;CP011327,1418663,1418723;CP011328,1418663,1418723;CP010319,1418663,1418723;CP012419,1418663,1418723;
CP003810	Mauve	SHARED	1426481	1426527	.	.	.	Notes=Lenght46	CP000114,1426481,1426527;HF952104,1426481,1426527;CP010867,1426481,1426527;CP011325,1426481,1426527;CP011327,1426481,1426527;CP012419,1426481,1426527;
CP003810	Mauve	SHARED	1426528	1426573	.	.	.	Notes=Lenght45	AE009948,1426528,1426573;CP000114,1426528,1426573;HF952104,1426528,1426573;CP010867,1426528,1426573;CP011325,1426528,1426573;CP011327,1426528,1426573;CP012419,1426528,1426573;
CP003810	Mauve	SHARED	1426574	1426607	.	.	.	Notes=Lenght33	AE009948,1426574,1426607;CP000114,1426574,1426607;HF952104,1426574,1426607;CP010867,1426574,1426607;CP011325,1426574,1426607;CP011326,1426574,1426607;CP011327,1426574,1426607;CP012419,1426574,1426607;
CP003810	Mauve	SHARED	1426608	1426624	.	.	.	Notes=Lenght16	AE009948,1426608,1426624;CP000114,1426608,1426624;CP011325,1426608,1426624;CP011326,1426608,1426624;CP011327,1426608,1426624;CP012419,1426608,1426624;
CP003810	Mauve	SHARED	1426663	1426679	.	.	.	Notes=Lenght16	AE009948,1426663,1426679;CP000114,1426663,1426679;HF952104,1426663,1426679;CP007631,1426663,1426679;CP010867,1426663,1426679;CP011325,1426663,1426679;CP011326,1426663,1426679;CP011327,1426663,1426679;CP012419,1426663,1426679;
CP003810	Mauve	SHARED	1426680	1426715	.	.	.	Notes=Lenght35	CP000114,1426680,1426715;CP011325,1426680,1426715;CP011326,1426680,1426715;CP011327,1426680,1426715;CP012419,1426680,1426715;
CP003810	Mauve	SHARED	1426716	1426729	.	.	.	Notes=Lenght13	AL732656,1426716,1426729;AE009948,1426716,1426729;CP000114,1426716,1426729;HF952104,1426716,1426729;HF952106,1426716,1426729;CP007631,1426716,1426729;CP006910,1426716,1426729;CP007572,1426716,1426729;CP007571,1426716,1426729;CP007570,1426716,1426729;CP010867,1426716,1426729;CP011325,1426716,1426729;CP011326,1426716,1426729;CP011327,1426716,1426729;CP010319,1426716,1426729;CP012419,1426716,1426729;
CP003810	Mauve	SHARED	1294194	1294325	.	.	.	Notes=Lenght131	CP003919,1294194,1294325;HF952106,1294194,1294325;HF952105,1294194,1294325;CP007482,1294194,1294325;CP007565,1294194,1294325;HG939456,1294194,1294325;CP007632,1294194,1294325;CP006910,1294194,1294325;FO393392,1294194,1294325;CP011325,1294194,1294325;CP011327,1294194,1294325;CP011328,1294194,1294325;CP010319,1294194,1294325;CP012419,1294194,1294325;
CP003810	Mauve	SHARED	1294326	1294375	.	.	.	Notes=Lenght49	AL732656,1294326,1294375;CP003919,1294326,1294375;HF952106,1294326,1294375;HF952105,1294326,1294375;CP007482,1294326,1294375;CP007565,1294326,1294375;HG939456,1294326,1294375;CP007632,1294326,1294375;CP006910,1294326,1294375;CP007572,1294326,1294375;CP007571,1294326,1294375;CP007570,1294326,1294375;FO393392,1294326,1294375;CP011325,1294326,1294375;CP011327,1294326,1294375;CP011328,1294326,1294375…
CP003810	Mauve	SHARED	1294376	1294458	.	.	.	Notes=Lenght82	CP003919,1294376,1294458;HF952106,1294376,1294458;HF952105,1294376,1294458;CP007482,1294376,1294458;CP007565,1294376,1294458;HG939456,1294376,1294458;CP007632,1294376,1294458;CP006910,1294376,1294458;FO393392,1294376,1294458;CP011325,1294376,1294458;CP011327,1294376,1294458;CP011328,1294376,1294458;CP010319,1294376,1294458;CP012419,1294376,1294458;
CP003810	Mauve	SHARED	1294459	1294519	.	.	.	Notes=Lenght60	CP011325,1294459,1294519;CP011327,1294459,1294519;CP012419,1294459,1294519;
CP003810	Mauve	SHARED	1294520	1294579	.	.	.	Notes=Lenght59	AL732656,1294520,1294579;CP007572,1294520,1294579;CP007571,1294520,1294579;CP007570,1294520,1294579;CP011325,1294520,1294579;CP011327,1294520,1294579;CP012419,1294520,1294579;
CP003810	Mauve	SHARED	1296130	1296506	.	.	.	Notes=Lenght376	CP011325,1296130,1296506;CP011327,1296130,1296506;CP012419,1296130,1296506;
CP003810	Mauve	SHARED	1296507	1296838	.	.	.	Notes=Lenght331	AL732656,1296507,1296838;CP003919,1296507,1296838;HF952106,1296507,1296838;HF952105,1296507,1296838;CP007482,1296507,1296838;CP007565,1296507,1296838;HG939456,1296507,1296838;CP007632,1296507,1296838;CP006910,1296507,1296838;CP007572,1296507,1296838;CP007571,1296507,1296838;CP007570,1296507,1296838;FO393392,1296507,1296838;CP011325,1296507,1296838;CP011327,1296507,1296838;CP011328,1296507,1296838…
CP003810	Mauve	SHARED	1296839	1296882	.	.	.	Notes=Lenght43	CP003919,1296839,1296882;HF952106,1296839,1296882;HF952105,1296839,1296882;CP007482,1296839,1296882;CP007565,1296839,1296882;HG939456,1296839,1296882;CP007632,1296839,1296882;CP006910,1296839,1296882;FO393392,1296839,1296882;CP011325,1296839,1296882;CP011327,1296839,1296882;CP011328,1296839,1296882;CP010319,1296839,1296882;CP012419,1296839,1296882;
CP003810	Mauve	SHARED	1296883	1297257	.	.	.	Notes=Lenght374	AL732656,1296883,1297257;CP007572,1296883,1297257;CP007571,1296883,1297257;CP007570,1296883,1297257;CP011325,1296883,1297257;CP011327,1296883,1297257;CP012419,1296883,1297257;
CP003810	Mauve	SHARED	1297258	1297581	.	.	.	Notes=Lenght323	CP011325,1297258,1297581;CP011327,1297258,1297581;CP012419,1297258,1297581;
CP003810	Mauve	SHARED	1297582	1297633	.	.	.	Notes=Lenght51	AL732656,1297582,1297633;CP007572,1297582,1297633;CP007571,1297582,1297633;CP007570,1297582,1297633;CP011325,1297582,1297633;CP011327,1297582,1297633;CP012419,1297582,1297633;
CP003810	Mauve	SHARED	1298094	1298135	.	.	.	Notes=Lenght41	AL732656,1298094,1298135;CP007572,1298094,1298135;CP007571,1298094,1298135;CP007570,1298094,1298135;CP011325,1298094,1298135;CP011327,1298094,1298135;CP012419,1298094,1298135;
CP003810	Mauve	SHARED	1298136	1298185	.	.	.	Notes=Lenght49	CP011325,1298136,1298185;CP011327,1298136,1298185;CP012419,1298136,1298185;
CP003810	Mauve	SHARED	1298186	1298407	.	.	.	Notes=Lenght221	AL732656,1298186,1298407;CP007572,1298186,1298407;CP007571,1298186,1298407;CP007570,1298186,1298407;CP011325,1298186,1298407;CP011327,1298186,1298407;CP012419,1298186,1298407;
CP003810	Mauve	SHARED	1298408	1298552	.	.	.	Notes=Lenght144	AL732656,1298408,1298552;CP003919,1298408,1298552;HF952106,1298408,1298552;HF952105,1298408,1298552;CP007482,1298408,1298552;CP007565,1298408,1298552;HG939456,1298408,1298552;CP007632,1298408,1298552;CP006910,1298408,1298552;CP007572,1298408,1298552;CP007571,1298408,1298552;CP007570,1298408,1298552;FO393392,1298408,1298552;CP011325,1298408,1298552;CP011327,1298408,1298552;CP011328,1298408,1298552…
CP003810	Mauve	SHARED	1298553	1298576	.	.	.	Notes=Lenght23	CP011325,1298553,1298576;CP011327,1298553,1298576;CP012419,1298553,1298576;
CP003810	Mauve	SHARED	1368474	1368572	.	.	.	Notes=Lenght98	CP000114,1368474,1368572;CP003919,1368474,1368572;HF952106,1368474,1368572;HF952105,1368474,1368572;CP007482,1368474,1368572;CP007565,1368474,1368572;HG939456,1368474,1368572;CP007632,1368474,1368572;FO393392,1368474,1368572;CP011325,1368474,1368572;CP011326,1368474,1368572;CP011327,1368474,1368572;CP011328,1368474,1368572;CP010319,1368474,1368572;CP012419,1368474,1368572;
CP003810	Mauve	SHARED	1426754	1426767	.	.	.	Notes=Lenght13	AE009948,1426754,1426767;CP000114,1426754,1426767;HF952104,1426754,1426767;HF952105,1426754,1426767;CP007631,1426754,1426767;CP006910,1426754,1426767;CP010867,1426754,1426767;CP011325,1426754,1426767;CP011326,1426754,1426767;CP011327,1426754,1426767;CP010319,1426754,1426767;CP012419,1426754,1426767;
CP003810	Mauve	SHARED	1426768	1426790	.	.	.	Notes=Lenght22	CP000114,1426768,1426790;HF952104,1426768,1426790;HF952105,1426768,1426790;CP007631,1426768,1426790;CP006910,1426768,1426790;CP010867,1426768,1426790;CP011325,1426768,1426790;CP011326,1426768,1426790;CP011327,1426768,1426790;CP010319,1426768,1426790;CP012419,1426768,1426790;
CP003810	Mauve	SHARED	1426792	1426803	.	.	.	Notes=Lenght11	CP000114,1426792,1426803;HF952105,1426792,1426803;CP006910,1426792,1426803;CP011325,1426792,1426803;CP011326,1426792,1426803;CP011327,1426792,1426803;CP012419,1426792,1426803;
CP003810	Mauve	SHARED	1426804	1426814	.	.	.	Notes=Lenght10	CP011325,1426804,1426814;CP011326,1426804,1426814;CP011327,1426804,1426814;CP012419,1426804,1426814;
CP003810	Mauve	SHARED	1426815	1426846	.	.	.	Notes=Lenght31	CP000114,1426815,1426846;CP011325,1426815,1426846;CP011326,1426815,1426846;CP011327,1426815,1426846;CP012419,1426815,1426846;
CP003810	Mauve	SHARED	1426859	1426887	.	.	.	Notes=Lenght28	AL732656,1426859,1426887;CP000114,1426859,1426887;HF952106,1426859,1426887;CP007631,1426859,1426887;CP011325,1426859,1426887;CP011326,1426859,1426887;CP011327,1426859,1426887;CP012419,1426859,1426887;
CP003810	Mauve	SHARED	1426888	1426900	.	.	.	Notes=Lenght12	AL732656,1426888,1426900;CP000114,1426888,1426900;HF952106,1426888,1426900;CP007631,1426888,1426900;CP011325,1426888,1426900;CP011326,1426888,1426900;CP011327,1426888,1426900;CP012419,1426888,1426900;
CP003810	Mauve	SHARED	1290623	1290745	.	.	.	Notes=Lenght122	AL732656,1290623,1290745;CP007572,1290623,1290745;CP007571,1290623,1290745;CP007570,1290623,1290745;CP011325,1290623,1290745;CP011327,1290623,1290745;CP012419,1290623,1290745;
CP003810	Mauve	SHARED	1290746	1290760	.	.	.	Notes=Lenght14	HG939456,1290746,1290760;CP007632,1290746,1290760;CP011325,1290746,1290760;CP011327,1290746,1290760;CP012419,1290746,1290760;
CP003810	Mauve	SHARED	1290761	1290924	.	.	.	Notes=Lenght163	AL732656,1290761,1290924;HG939456,1290761,1290924;CP007632,1290761,1290924;CP007572,1290761,1290924;CP007571,1290761,1290924;CP007570,1290761,1290924;CP011325,1290761,1290924;CP011327,1290761,1290924;CP012419,1290761,1290924;
CP003810	Mauve	SHARED	1290925	1290945	.	.	.	Notes=Lenght20	HG939456,1290925,1290945;CP007632,1290925,1290945;CP011325,1290925,1290945;CP011327,1290925,1290945;CP012419,1290925,1290945;
CP003810	Mauve	SHARED	1290946	1291007	.	.	.	Notes=Lenght61	AL732656,1290946,1291007;CP007572,1290946,1291007;CP007571,1290946,1291007;CP007570,1290946,1291007;CP011325,1290946,1291007;CP011327,1290946,1291007;CP012419,1290946,1291007;
CP003810	Mauve	SHARED	1291015	1291664	.	.	.	Notes=Lenght649	HF952106,1291015,1291664;HF952105,1291015,1291664;CP006910,1291015,1291664;CP011325,1291015,1291664;CP011327,1291015,1291664;CP010319,1291015,1291664;CP012419,1291015,1291664;
CP003810	Mauve	SHARED	1291665	1292030	.	.	.	Notes=Lenght365	AL732656,1291665,1292030;HF952106,1291665,1292030;HF952105,1291665,1292030;CP006910,1291665,1292030;CP007572,1291665,1292030;CP007571,1291665,1292030;CP007570,1291665,1292030;CP011325,1291665,1292030;CP011327,1291665,1292030;CP010319,1291665,1292030;CP012419,1291665,1292030;
CP003810	Mauve	SHARED	1292031	1292284	.	.	.	Notes=Lenght253	AL732656,1292031,1292284;CP007572,1292031,1292284;CP007571,1292031,1292284;CP007570,1292031,1292284;CP011325,1292031,1292284;CP011327,1292031,1292284;CP012419,1292031,1292284;
CP003810	Mauve	SHARED	1292286	1292798	.	.	.	Notes=Lenght512	HG939456,1292286,1292798;CP007632,1292286,1292798;CP011325,1292286,1292798;CP011327,1292286,1292798;CP012419,1292286,1292798;
CP003810	Mauve	SHARED	1292799	1292914	.	.	.	Notes=Lenght115	AL732656,1292799,1292914;HG939456,1292799,1292914;CP007632,1292799,1292914;CP007572,1292799,1292914;CP007571,1292799,1292914;CP007570,1292799,1292914;CP011325,1292799,1292914;CP011327,1292799,1292914;CP012419,1292799,1292914;
CP003810	Mauve	SHARED	1292915	1292932	.	.	.	Notes=Lenght17	HG939456,1292915,1292932;CP007632,1292915,1292932;CP011325,1292915,1292932;CP011327,1292915,1292932;CP012419,1292915,1292932;
CP003810	Mauve	SHARED	1292933	1293119	.	.	.	Notes=Lenght186	CP011325,1292933,1293119;CP011327,1292933,1293119;CP012419,1292933,1293119;
CP003810	Mauve	SHARED	1293929	1293989	.	.	.	Notes=Lenght60	HG939456,1293929,1293989;CP007632,1293929,1293989;CP011325,1293929,1293989;CP011327,1293929,1293989;CP012419,1293929,1293989;
CP003810	Mauve	SHARED	1293990	1294103	.	.	.	Notes=Lenght113	AL732656,1293990,1294103;HG939456,1293990,1294103;CP007632,1293990,1294103;CP007572,1293990,1294103;CP007571,1293990,1294103;CP007570,1293990,1294103;CP011325,1293990,1294103;CP011327,1293990,1294103;CP012419,1293990,1294103;
CP003810	Mauve	SHARED	1294104	1294121	.	.	.	Notes=Lenght17	AL732656,1294104,1294121;CP003919,1294104,1294121;HF952106,1294104,1294121;HF952105,1294104,1294121;CP007482,1294104,1294121;CP007565,1294104,1294121;HG939456,1294104,1294121;CP007632,1294104,1294121;CP006910,1294104,1294121;CP007572,1294104,1294121;CP007571,1294104,1294121;CP007570,1294104,1294121;FO393392,1294104,1294121;CP011325,1294104,1294121;CP011327,1294104,1294121;CP011328,1294104,1294121…
CP003810	Mauve	SHARED	1294122	1294191	.	.	.	Notes=Lenght69	CP003919,1294122,1294191;HF952106,1294122,1294191;HF952105,1294122,1294191;CP007482,1294122,1294191;CP007565,1294122,1294191;HG939456,1294122,1294191;CP007632,1294122,1294191;CP006910,1294122,1294191;FO393392,1294122,1294191;CP011325,1294122,1294191;CP011327,1294122,1294191;CP011328,1294122,1294191;CP010319,1294122,1294191;CP012419,1294122,1294191;
CP003810	Mauve	SHARED	1257217	1257280	.	.	.	Notes=Lenght63	AL732656,1257217,1257280;AE009948,1257217,1257280;CP000114,1257217,1257280;HF952106,1257217,1257280;CP007482,1257217,1257280;CP007565,1257217,1257280;CP007572,1257217,1257280;CP007571,1257217,1257280;CP007570,1257217,1257280;FO393392,1257217,1257280;CP011325,1257217,1257280;CP011326,1257217,1257280;CP011327,1257217,1257280;CP011328,1257217,1257280;CP011329,1257217,1257280;CP010319,1257217,1257280…
CP003810	Mauve	SHARED	1257679	1258167	.	.	.	Notes=Lenght488	AL732656,1257679,1258167;CP000114,1257679,1258167;CP007572,1257679,1258167;CP007571,1257679,1258167;CP007570,1257679,1258167;CP011325,1257679,1258167;CP011326,1257679,1258167;CP011327,1257679,1258167;CP012419,1257679,1258167;
CP003810	Mauve	SHARED	1261318	1261353	.	.	.	Notes=Lenght35	AL732656,1261318,1261353;CP011325,1261318,1261353;CP011326,1261318,1261353;CP012419,1261318,1261353;
CP003810	Mauve	SHARED	1288430	1288585	.	.	.	Notes=Lenght155	CP011325,1288430,1288585;CP011327,1288430,1288585;CP012419,1288430,1288585;
CP003810	Mauve	SHARED	1290485	1290517	.	.	.	Notes=Lenght32	AL732656,1290485,1290517;HG939456,1290485,1290517;CP007632,1290485,1290517;CP007572,1290485,1290517;CP007571,1290485,1290517;CP007570,1290485,1290517;CP011325,1290485,1290517;CP011327,1290485,1290517;CP012419,1290485,1290517;
CP003810	Mauve	SHARED	1290518	1290551	.	.	.	Notes=Lenght33	HG939456,1290518,1290551;CP007632,1290518,1290551;CP011325,1290518,1290551;CP011327,1290518,1290551;CP012419,1290518,1290551;
CP003810	Mauve	SHARED	1942072	1942095	.	.	.	Notes=Lenght23	AL732656,1942072,1942095;AE009948,1942072,1942095;CP000114,1942072,1942095;HF952104,1942072,1942095;HF952106,1942072,1942095;HG939456,1942072,1942095;CP007631,1942072,1942095;CP007632,1942072,1942095;CP006910,1942072,1942095;CP007572,1942072,1942095;CP007571,1942072,1942095;CP007570,1942072,1942095;CP010867,1942072,1942095;CP011325,1942072,1942095;CP011326,1942072,1942095;CP011327,1942072,1942095…
CP003810	Mauve	SHARED	1942148	1942160	.	.	.	Notes=Lenght12	AL732656,1942148,1942160;AE009948,1942148,1942160;CP000114,1942148,1942160;HF952104,1942148,1942160;HF952106,1942148,1942160;HF952105,1942148,1942160;HG939456,1942148,1942160;CP007631,1942148,1942160;CP007632,1942148,1942160;CP006910,1942148,1942160;CP007572,1942148,1942160;CP007571,1942148,1942160;CP007570,1942148,1942160;CP010867,1942148,1942160;CP011325,1942148,1942160;CP011326,1942148,1942160…
CP003810	Mauve	SHARED	1942161	1942186	.	.	.	Notes=Lenght25	AL732656,1942161,1942186;AE009948,1942161,1942186;CP000114,1942161,1942186;HF952104,1942161,1942186;HF952106,1942161,1942186;HF952105,1942161,1942186;CP007631,1942161,1942186;CP007632,1942161,1942186;CP006910,1942161,1942186;CP007572,1942161,1942186;CP007571,1942161,1942186;CP007570,1942161,1942186;CP010867,1942161,1942186;CP011325,1942161,1942186;CP011326,1942161,1942186;CP011327,1942161,1942186…
CP003810	Mauve	SHARED	1942189	1942200	.	.	.	Notes=Lenght11	AE009948,1942189,1942200;CP000114,1942189,1942200;HF952104,1942189,1942200;CP007631,1942189,1942200;CP007632,1942189,1942200;CP006910,1942189,1942200;CP007572,1942189,1942200;CP007571,1942189,1942200;CP007570,1942189,1942200;CP010867,1942189,1942200;CP011325,1942189,1942200;CP011326,1942189,1942200;CP011327,1942189,1942200;CP011329,1942189,1942200;CP012419,1942189,1942200;
CP003810	Mauve	SHARED	1942201	1942219	.	.	.	Notes=Lenght18	AL732656,1942201,1942219;AE009948,1942201,1942219;CP000114,1942201,1942219;HF952104,1942201,1942219;HF952106,1942201,1942219;CP007631,1942201,1942219;CP007632,1942201,1942219;CP006910,1942201,1942219;CP007572,1942201,1942219;CP007571,1942201,1942219;CP007570,1942201,1942219;CP010867,1942201,1942219;CP011325,1942201,1942219;CP011326,1942201,1942219;CP011327,1942201,1942219;CP011329,1942201,1942219…
CP003810	Mauve	SHARED	1990330	1990919	.	.	.	Notes=Lenght589	CP011325,1990330,1990919;CP011326,1990330,1990919;CP011327,1990330,1990919;CP012419,1990330,1990919;
CP003810	Mauve	SHARED	1992293	1992650	.	.	.	Notes=Lenght357	CP011325,1992293,1992650;CP011326,1992293,1992650;CP011327,1992293,1992650;CP012419,1992293,1992650;
CP003810	Mauve	SHARED	1992651	1992936	.	.	.	Notes=Lenght285	CP007571,1992651,1992936;CP011325,1992651,1992936;CP011326,1992651,1992936;CP011327,1992651,1992936;CP012419,1992651,1992936;
CP003810	Mauve	SHARED	1992937	1993655	.	.	.	Notes=Lenght718	CP011325,1992937,1993655;CP011326,1992937,1993655;CP011327,1992937,1993655;CP012419,1992937,1993655;
CP003810	Mauve	SHARED	1997455	2002381	.	.	.	Notes=Lenght4926	CP011325,1997455,2002381;CP011326,1997455,2002381;CP011327,1997455,2002381;CP012419,1997455,2002381;
CP003810	Mauve	SHARED	1905714	1905726	.	.	.	Notes=Lenght12	CP000114,1905714,1905726;CP011325,1905714,1905726;CP011326,1905714,1905726;CP011327,1905714,1905726;CP012419,1905714,1905726;
CP003810	Mauve	SHARED	1905727	1905775	.	.	.	Notes=Lenght48	CP000114,1905727,1905775;CP003919,1905727,1905775;CP007482,1905727,1905775;CP007565,1905727,1905775;CP006910,1905727,1905775;FO393392,1905727,1905775;CP011325,1905727,1905775;CP011326,1905727,1905775;CP011327,1905727,1905775;CP011328,1905727,1905775;CP012419,1905727,1905775;
CP003810	Mauve	SHARED	1905776	1905807	.	.	.	Notes=Lenght31	CP000114,1905776,1905807;CP011325,1905776,1905807;CP011326,1905776,1905807;CP011327,1905776,1905807;CP012419,1905776,1905807;
CP003810	Mauve	SHARED	1905808	1905980	.	.	.	Notes=Lenght172	CP000114,1905808,1905980;HG939456,1905808,1905980;CP007632,1905808,1905980;CP011325,1905808,1905980;CP011326,1905808,1905980;CP011327,1905808,1905980;CP012419,1905808,1905980;
CP003810	Mauve	SHARED	1905981	1905997	.	.	.	Notes=Lenght16	CP000114,1905981,1905997;CP011325,1905981,1905997;CP011326,1905981,1905997;CP011327,1905981,1905997;CP012419,1905981,1905997;
CP003810	Mauve	SHARED	1905998	1906080	.	.	.	Notes=Lenght82	CP000114,1905998,1906080;CP003919,1905998,1906080;CP007482,1905998,1906080;CP007565,1905998,1906080;CP006910,1905998,1906080;FO393392,1905998,1906080;CP011325,1905998,1906080;CP011326,1905998,1906080;CP011327,1905998,1906080;CP011328,1905998,1906080;CP012419,1905998,1906080;
CP003810	Mauve	SHARED	1906085	1906443	.	.	.	Notes=Lenght358	AL732656,1906085,1906443;AE009948,1906085,1906443;CP000114,1906085,1906443;CP003919,1906085,1906443;HF952106,1906085,1906443;HF952105,1906085,1906443;CP007482,1906085,1906443;CP007565,1906085,1906443;HG939456,1906085,1906443;CP007631,1906085,1906443;CP007632,1906085,1906443;CP006910,1906085,1906443;CP007572,1906085,1906443;CP007571,1906085,1906443;CP007570,1906085,1906443;FO393392,1906085,1906443…
CP003810	Mauve	SHARED	1942022	1942042	.	.	.	Notes=Lenght20	AE009948,1942022,1942042;CP000114,1942022,1942042;HF952104,1942022,1942042;HF952105,1942022,1942042;HG939456,1942022,1942042;CP007631,1942022,1942042;CP007632,1942022,1942042;CP006910,1942022,1942042;CP007572,1942022,1942042;CP007571,1942022,1942042;CP007570,1942022,1942042;CP010867,1942022,1942042;CP011325,1942022,1942042;CP011326,1942022,1942042;CP011327,1942022,1942042;CP011329,1942022,1942042…
CP003810	Mauve	SHARED	1942043	1942055	.	.	.	Notes=Lenght12	AL732656,1942043,1942055;AE009948,1942043,1942055;CP000114,1942043,1942055;HF952104,1942043,1942055;HF952105,1942043,1942055;HG939456,1942043,1942055;CP007631,1942043,1942055;CP007632,1942043,1942055;CP006910,1942043,1942055;CP007572,1942043,1942055;CP007571,1942043,1942055;CP007570,1942043,1942055;CP010867,1942043,1942055;CP011325,1942043,1942055;CP011326,1942043,1942055;CP011327,1942043,1942055…
CP003810	Mauve	SHARED	2032895	2032924	.	.	.	Notes=Lenght29	AL732656,2032895,2032924;AE009948,2032895,2032924;CP000114,2032895,2032924;CP003919,2032895,2032924;HF952106,2032895,2032924;HF952105,2032895,2032924;CP007482,2032895,2032924;CP007565,2032895,2032924;HG939456,2032895,2032924;CP007632,2032895,2032924;CP006910,2032895,2032924;CP007572,2032895,2032924;CP007571,2032895,2032924;CP007570,2032895,2032924;FO393392,2032895,2032924;CP011325,2032895,2032924…
CP003810	Mauve	SHARED	2063090	2063112	.	.	.	Notes=Lenght22	CP000114,2063090,2063112;CP011325,2063090,2063112;CP011326,2063090,2063112;CP011327,2063090,2063112;CP012419,2063090,2063112;
CP003810	Mauve	SHARED	2002382	2002405	.	.	.	Notes=Lenght23	CP000114,2002382,2002405;CP006910,2002382,2002405;CP011325,2002382,2002405;CP011326,2002382,2002405;CP011327,2002382,2002405;CP012419,2002382,2002405;
CP003810	Mauve	SHARED	2002406	2002573	.	.	.	Notes=Lenght167	CP000114,2002406,2002573;CP011325,2002406,2002573;CP011326,2002406,2002573;CP011327,2002406,2002573;CP012419,2002406,2002573;
CP003810	Mauve	SHARED	2002574	2002687	.	.	.	Notes=Lenght113	CP000114,2002574,2002687;CP011325,2002574,2002687;CP011326,2002574,2002687;CP011327,2002574,2002687;CP012419,2002574,2002687;
CP003810	Mauve	SHARED	2002692	2002709	.	.	.	Notes=Lenght17	AE009948,2002692,2002709;CP000114,2002692,2002709;CP007572,2002692,2002709;CP007571,2002692,2002709;CP007570,2002692,2002709;CP011325,2002692,2002709;CP011326,2002692,2002709;CP011327,2002692,2002709;CP011329,2002692,2002709;CP012419,2002692,2002709;
CP003810	Mauve	SHARED	1693742	1693776	.	.	.	Notes=Lenght34	CP000114,1693742,1693776;HF952104,1693742,1693776;HF952106,1693742,1693776;HF952105,1693742,1693776;HG939456,1693742,1693776;CP007632,1693742,1693776;CP010867,1693742,1693776;CP011325,1693742,1693776;CP011326,1693742,1693776;CP011327,1693742,1693776;CP012419,1693742,1693776;
CP003810	Mauve	SHARED	1693777	1693813	.	.	.	Notes=Lenght36	CP000114,1693777,1693813;HF952104,1693777,1693813;HF952106,1693777,1693813;HF952105,1693777,1693813;HG939456,1693777,1693813;CP007632,1693777,1693813;CP010867,1693777,1693813;CP011325,1693777,1693813;CP011326,1693777,1693813;CP011327,1693777,1693813;CP012419,1693777,1693813;
CP003810	Mauve	SHARED	1693814	1693840	.	.	.	Notes=Lenght26	CP000114,1693814,1693840;HF952104,1693814,1693840;HF952106,1693814,1693840;HF952105,1693814,1693840;CP007632,1693814,1693840;CP010867,1693814,1693840;CP011325,1693814,1693840;CP011326,1693814,1693840;CP011327,1693814,1693840;CP012419,1693814,1693840;
CP003810	Mauve	SHARED	1693841	1693900	.	.	.	Notes=Lenght59	CP000114,1693841,1693900;HF952106,1693841,1693900;HF952105,1693841,1693900;CP007632,1693841,1693900;CP011325,1693841,1693900;CP011326,1693841,1693900;CP011327,1693841,1693900;CP012419,1693841,1693900;
CP003810	Mauve	SHARED	1693901	1693972	.	.	.	Notes=Lenght71	CP000114,1693901,1693972;HF952106,1693901,1693972;HF952105,1693901,1693972;CP007631,1693901,1693972;CP007632,1693901,1693972;CP011325,1693901,1693972;CP011326,1693901,1693972;CP011327,1693901,1693972;CP012419,1693901,1693972;
CP003810	Mauve	SHARED	1693973	1693999	.	.	.	Notes=Lenght26	CP000114,1693973,1693999;HF952106,1693973,1693999;HF952105,1693973,1693999;HG939456,1693973,1693999;CP007631,1693973,1693999;CP007632,1693973,1693999;CP011325,1693973,1693999;CP011326,1693973,1693999;CP011327,1693973,1693999;CP012419,1693973,1693999;
CP003810	Mauve	SHARED	1694000	1694041	.	.	.	Notes=Lenght41	CP000114,1694000,1694041;HF952104,1694000,1694041;HF952106,1694000,1694041;HF952105,1694000,1694041;HG939456,1694000,1694041;CP007631,1694000,1694041;CP007632,1694000,1694041;CP010867,1694000,1694041;CP011325,1694000,1694041;CP011326,1694000,1694041;CP011327,1694000,1694041;CP012419,1694000,1694041;
CP003810	Mauve	SHARED	1694042	1694059	.	.	.	Notes=Lenght17	CP000114,1694042,1694059;HF952104,1694042,1694059;HF952106,1694042,1694059;HF952105,1694042,1694059;HG939456,1694042,1694059;CP007632,1694042,1694059;CP010867,1694042,1694059;CP011325,1694042,1694059;CP011326,1694042,1694059;CP011327,1694042,1694059;CP012419,1694042,1694059;
CP003810	Mauve	SHARED	1694063	1694078	.	.	.	Notes=Lenght15	CP000114,1694063,1694078;HF952106,1694063,1694078;HF952105,1694063,1694078;HG939456,1694063,1694078;CP007632,1694063,1694078;CP011325,1694063,1694078;CP011326,1694063,1694078;CP011327,1694063,1694078;CP012419,1694063,1694078;
CP003810	Mauve	SHARED	1706505	1706585	.	.	.	Notes=Lenght80	CP000114,1706505,1706585;CP007631,1706505,1706585;CP011325,1706505,1706585;CP011326,1706505,1706585;CP011327,1706505,1706585;CP012419,1706505,1706585;
CP003810	Mauve	SHARED	1798969	1798989	.	.	.	Notes=Lenght20	AL732656,1798969,1798989;AE009948,1798969,1798989;CP000114,1798969,1798989;CP003919,1798969,1798989;HF952106,1798969,1798989;HF952105,1798969,1798989;CP007482,1798969,1798989;CP007565,1798969,1798989;HG939456,1798969,1798989;CP007632,1798969,1798989;CP006910,1798969,1798989;CP007572,1798969,1798989;CP007571,1798969,1798989;CP007570,1798969,1798989;FO393392,1798969,1798989;CP011325,1798969,1798989…
CP003810	Mauve	SHARED	1810340	1810350	.	.	.	Notes=Lenght10	AE009948,1810340,1810350;CP000114,1810340,1810350;CP003919,1810340,1810350;HF952106,1810340,1810350;HF952105,1810340,1810350;CP007482,1810340,1810350;CP007565,1810340,1810350;HG939456,1810340,1810350;CP007632,1810340,1810350;FO393392,1810340,1810350;CP011325,1810340,1810350;CP011326,1810340,1810350;CP011327,1810340,1810350;CP011328,1810340,1810350;CP011329,1810340,1810350;CP010319,1810340,1810350…
CP003810	Mauve	SHARED	1426910	1426981	.	.	.	Notes=Lenght71	AL732656,1426910,1426981;CP000114,1426910,1426981;CP011325,1426910,1426981;CP011326,1426910,1426981;CP011327,1426910,1426981;CP012419,1426910,1426981;
CP003810	Mauve	SHARED	1426982	1427003	.	.	.	Notes=Lenght21	AL732656,1426982,1427003;CP000114,1426982,1427003;CP007572,1426982,1427003;CP007571,1426982,1427003;CP007570,1426982,1427003;CP011325,1426982,1427003;CP011326,1426982,1427003;CP011327,1426982,1427003;CP012419,1426982,1427003;
CP003810	Mauve	SHARED	1892993	1893510	.	.	.	Notes=Lenght517	AL732656,1892993,1893510;CP000114,1892993,1893510;CP011325,1892993,1893510;CP011326,1892993,1893510;CP011327,1892993,1893510;CP012419,1892993,1893510;
CP003810	Mauve	SHARED	1893511	1893665	.	.	.	Notes=Lenght154	AL732656,1893511,1893665;CP000114,1893511,1893665;HF952106,1893511,1893665;CP011325,1893511,1893665;CP011326,1893511,1893665;CP011327,1893511,1893665;CP012419,1893511,1893665;
CP003810	Mauve	SHARED	1893666	1894227	.	.	.	Notes=Lenght561	AL732656,1893666,1894227;CP000114,1893666,1894227;CP011325,1893666,1894227;CP011326,1893666,1894227;CP011327,1893666,1894227;CP012419,1893666,1894227;
CP003810	Mauve	SHARED	1894228	1896208	.	.	.	Notes=Lenght1980	CP000114,1894228,1896208;CP011325,1894228,1896208;CP011326,1894228,1896208;CP011327,1894228,1896208;CP012419,1894228,1896208;
CP003810	Mauve	SHARED	1899501	1900140	.	.	.	Notes=Lenght639	CP000114,1899501,1900140;CP011325,1899501,1900140;CP011326,1899501,1900140;CP011327,1899501,1900140;CP012419,1899501,1900140;
CP003810	Mauve	SHARED	1902257	1902304	.	.	.	Notes=Lenght47	AL732656,1902257,1902304;CP000114,1902257,1902304;CP007631,1902257,1902304;CP011325,1902257,1902304;CP011326,1902257,1902304;CP011327,1902257,1902304;CP012419,1902257,1902304;
CP003810	Mauve	SHARED	1902305	1902584	.	.	.	Notes=Lenght279	AL732656,1902305,1902584;CP000114,1902305,1902584;CP007631,1902305,1902584;CP007572,1902305,1902584;CP007571,1902305,1902584;CP007570,1902305,1902584;CP011325,1902305,1902584;CP011326,1902305,1902584;CP011327,1902305,1902584;CP012419,1902305,1902584;
CP003810	Mauve	SHARED	1902585	1902612	.	.	.	Notes=Lenght27	AL732656,1902585,1902612;CP000114,1902585,1902612;CP007572,1902585,1902612;CP007571,1902585,1902612;CP007570,1902585,1902612;CP011325,1902585,1902612;CP011326,1902585,1902612;CP011327,1902585,1902612;CP012419,1902585,1902612;
CP003810	Mauve	SHARED	1902613	1902729	.	.	.	Notes=Lenght116	AL732656,1902613,1902729;CP000114,1902613,1902729;CP007631,1902613,1902729;CP007572,1902613,1902729;CP007571,1902613,1902729;CP007570,1902613,1902729;CP011325,1902613,1902729;CP011326,1902613,1902729;CP011327,1902613,1902729;CP012419,1902613,1902729;
CP003810	Mauve	SHARED	1902730	1903185	.	.	.	Notes=Lenght455	CP000114,1902730,1903185;CP007631,1902730,1903185;CP011325,1902730,1903185;CP011326,1902730,1903185;CP011327,1902730,1903185;CP012419,1902730,1903185;
CP003810	Mauve	SHARED	1903186	1903238	.	.	.	Notes=Lenght52	CP000114,1903186,1903238;CP011325,1903186,1903238;CP011326,1903186,1903238;CP011327,1903186,1903238;CP012419,1903186,1903238;
CP003810	Mauve	SHARED	1903239	1903805	.	.	.	Notes=Lenght566	CP000114,1903239,1903805;HG939456,1903239,1903805;CP007632,1903239,1903805;CP011325,1903239,1903805;CP011326,1903239,1903805;CP011327,1903239,1903805;CP012419,1903239,1903805;
CP003810	Mauve	SHARED	1904667	1905462	.	.	.	Notes=Lenght795	CP000114,1904667,1905462;HG939456,1904667,1905462;CP007632,1904667,1905462;CP011325,1904667,1905462;CP011326,1904667,1905462;CP011327,1904667,1905462;CP012419,1904667,1905462;
CP003810	Mauve	SHARED	1905463	1905495	.	.	.	Notes=Lenght32	CP000114,1905463,1905495;CP011325,1905463,1905495;CP011326,1905463,1905495;CP011327,1905463,1905495;CP012419,1905463,1905495;
CP003810	Mauve	SHARED	1905496	1905539	.	.	.	Notes=Lenght43	CP000114,1905496,1905539;HG939456,1905496,1905539;CP007632,1905496,1905539;CP011325,1905496,1905539;CP011326,1905496,1905539;CP011327,1905496,1905539;CP012419,1905496,1905539;
CP003810	Mauve	SHARED	1905548	1905612	.	.	.	Notes=Lenght64	CP000114,1905548,1905612;CP003919,1905548,1905612;CP007482,1905548,1905612;CP007565,1905548,1905612;CP006910,1905548,1905612;FO393392,1905548,1905612;CP011325,1905548,1905612;CP011326,1905548,1905612;CP011327,1905548,1905612;CP011328,1905548,1905612;CP012419,1905548,1905612;
CP003810	Mauve	SHARED	1905613	1905704	.	.	.	Notes=Lenght91	CP000114,1905613,1905704;HG939456,1905613,1905704;CP007632,1905613,1905704;CP011325,1905613,1905704;CP011326,1905613,1905704;CP011327,1905613,1905704;CP012419,1905613,1905704;
CP003810	Mauve	SHARED	1810351	1810752	.	.	.	Notes=Lenght401	AL732656,1810351,1810752;AE009948,1810351,1810752;CP000114,1810351,1810752;CP003919,1810351,1810752;HF952106,1810351,1810752;HF952105,1810351,1810752;CP007482,1810351,1810752;CP007565,1810351,1810752;HG939456,1810351,1810752;CP007632,1810351,1810752;CP007572,1810351,1810752;CP007571,1810351,1810752;CP007570,1810351,1810752;FO393392,1810351,1810752;CP011325,1810351,1810752;CP011326,1810351,1810752…
CP003810	Mauve	SHARED	1884323	1884417	.	.	.	Notes=Lenght94	AL732656,1884323,1884417;AE009948,1884323,1884417;CP000114,1884323,1884417;HF952105,1884323,1884417;HG939456,1884323,1884417;CP007632,1884323,1884417;CP011325,1884323,1884417;CP011326,1884323,1884417;CP011327,1884323,1884417;CP011329,1884323,1884417;CP012419,1884323,1884417;
CP003810	Mauve	SHARED	1886715	1886756	.	.	.	Notes=Lenght41	AL732656,1886715,1886756;AE009948,1886715,1886756;CP000114,1886715,1886756;HG939456,1886715,1886756;CP006910,1886715,1886756;CP007572,1886715,1886756;CP007571,1886715,1886756;CP007570,1886715,1886756;CP011325,1886715,1886756;CP011326,1886715,1886756;CP011327,1886715,1886756;CP012419,1886715,1886756;
CP003810	Mauve	SHARED	1886759	1887011	.	.	.	Notes=Lenght252	CP000114,1886759,1887011;CP011325,1886759,1887011;CP011326,1886759,1887011;CP011327,1886759,1887011;CP012419,1886759,1887011;
CP003810	Mauve	SHARED	1887012	1887127	.	.	.	Notes=Lenght115	AE009948,1887012,1887127;CP000114,1887012,1887127;CP011325,1887012,1887127;CP011326,1887012,1887127;CP011327,1887012,1887127;CP012419,1887012,1887127;
CP003810	Mauve	SHARED	1887128	1888504	.	.	.	Notes=Lenght1376	CP000114,1887128,1888504;CP011325,1887128,1888504;CP011326,1887128,1888504;CP011327,1887128,1888504;CP012419,1887128,1888504;
CP003810	Mauve	SHARED	1888505	1889300	.	.	.	Notes=Lenght795	AE009948,1888505,1889300;CP000114,1888505,1889300;CP011325,1888505,1889300;CP011326,1888505,1889300;CP011327,1888505,1889300;CP012419,1888505,1889300;
CP003810	Mauve	SHARED	1889301	1889557	.	.	.	Notes=Lenght256	AL732656,1889301,1889557;AE009948,1889301,1889557;CP000114,1889301,1889557;CP011325,1889301,1889557;CP011326,1889301,1889557;CP011327,1889301,1889557;CP012419,1889301,1889557;
CP003810	Mauve	SHARED	1889558	1891525	.	.	.	Notes=Lenght1967	AE009948,1889558,1891525;CP000114,1889558,1891525;CP011325,1889558,1891525;CP011326,1889558,1891525;CP011327,1889558,1891525;CP012419,1889558,1891525;
CP003810	Mauve	SHARED	1891526	1891936	.	.	.	Notes=Lenght410	AL732656,1891526,1891936;AE009948,1891526,1891936;CP000114,1891526,1891936;CP011325,1891526,1891936;CP011326,1891526,1891936;CP011327,1891526,1891936;CP012419,1891526,1891936;
CP003810	Mauve	SHARED	1891937	1891964	.	.	.	Notes=Lenght27	AE009948,1891937,1891964;CP000114,1891937,1891964;CP011325,1891937,1891964;CP011326,1891937,1891964;CP011327,1891937,1891964;CP012419,1891937,1891964;
CP003810	Mauve	SHARED	1891965	1892283	.	.	.	Notes=Lenght318	AL732656,1891965,1892283;AE009948,1891965,1892283;CP000114,1891965,1892283;CP011325,1891965,1892283;CP011326,1891965,1892283;CP011327,1891965,1892283;CP012419,1891965,1892283;
CP003810	Mauve	SHARED	1892284	1892455	.	.	.	Notes=Lenght171	AL732656,1892284,1892455;CP000114,1892284,1892455;CP011325,1892284,1892455;CP011326,1892284,1892455;CP011327,1892284,1892455;CP012419,1892284,1892455;
CP003810	Mauve	SHARED	1892456	1892667	.	.	.	Notes=Lenght211	AL732656,1892456,1892667;AE009948,1892456,1892667;CP000114,1892456,1892667;CP011325,1892456,1892667;CP011326,1892456,1892667;CP011327,1892456,1892667;CP012419,1892456,1892667;
CP003810	Mauve	SHARED	1892668	1892989	.	.	.	Notes=Lenght321	AL732656,1892668,1892989;CP000114,1892668,1892989;CP011325,1892668,1892989;CP011326,1892668,1892989;CP011327,1892668,1892989;CP012419,1892668,1892989;
CP003810	Mauve	SHARED	941357	941369	.	.	.	Notes=Lenght12	AE009948,941357,941369;CP000114,941357,941369;CP007631,941357,941369;CP011325,941357,941369;CP011326,941357,941369;CP011327,941357,941369;CP011329,941357,941369;
CP003810	Mauve	SHARED	1481308	1482850	.	.	.	Notes=Lenght1542	AE009948,1481308,1482850;CP000114,1481308,1482850;HF952106,1481308,1482850;HG939456,1481308,1482850;CP007632,1481308,1482850;CP007572,1481308,1482850;CP007571,1481308,1482850;CP007570,1481308,1482850;CP011325,1481308,1482850;CP011326,1481308,1482850;CP011327,1481308,1482850;CP011329,1481308,1482850;
CP003810	Mauve	SHARED	1487126	1488557	.	.	.	Notes=Lenght1431	AE009948,1487126,1488557;CP000114,1487126,1488557;HG939456,1487126,1488557;CP007632,1487126,1488557;CP011325,1487126,1488557;CP011326,1487126,1488557;CP011327,1487126,1488557;CP011329,1487126,1488557;
CP003810	Mauve	SHARED	1531342	1532892	.	.	.	Notes=Lenght1550	AE009948,1531342,1532892;CP000114,1531342,1532892;HG939456,1531342,1532892;CP011325,1531342,1532892;CP011326,1531342,1532892;CP011327,1531342,1532892;CP011329,1531342,1532892;
CP003810	Mauve	SHARED	628655	628685	.	.	.	Notes=Lenght30	CP000114,628655,628685;HF952104,628655,628685;CP007631,628655,628685;CP011325,628655,628685;CP011326,628655,628685;CP011327,628655,628685;CP011329,628655,628685;
CP003810	Mauve	SHARED	636583	636666	.	.	.	Notes=Lenght83	CP000114,636583,636666;CP007631,636583,636666;CP011325,636583,636666;CP011326,636583,636666;CP011327,636583,636666;CP011329,636583,636666;
CP003810	Mauve	SHARED	726310	726330	.	.	.	Notes=Lenght20	CP011325,726310,726330;CP011326,726310,726330;CP011327,726310,726330;CP011329,726310,726330;
CP003810	Mauve	SHARED	21592	22280	.	.	.	Notes=Lenght688	CP000114,21592,22280;CP011325,21592,22280;CP012419,21592,22280;
CP003810	Mauve	SHARED	22281	22331	.	.	.	Notes=Lenght50	CP000114,22281,22331;CP012419,22281,22331;
CP003810	Mauve	SHARED	22832	23281	.	.	.	Notes=Lenght449	CP000114,22832,23281;CP012419,22832,23281;
CP003810	Mauve	SHARED	26782	26969	.	.	.	Notes=Lenght187	CP000114,26782,26969;CP012419,26782,26969;
CP003810	Mauve	SHARED	26970	27555	.	.	.	Notes=Lenght585	CP000114,26970,27555;CP011325,26970,27555;CP012419,26970,27555;
CP003810	Mauve	SHARED	36406	36438	.	.	.	Notes=Lenght32	CP000114,36406,36438;CP011325,36406,36438;CP011326,36406,36438;CP011327,36406,36438;CP012419,36406,36438;
CP003810	Mauve	SHARED	61370	61390	.	.	.	Notes=Lenght20	AE009948,61370,61390;CP000114,61370,61390;CP007631,61370,61390;CP011325,61370,61390;CP011326,61370,61390;CP011327,61370,61390;CP011329,61370,61390;CP012419,61370,61390;
CP003810	Mauve	SHARED	64350	64533	.	.	.	Notes=Lenght183	CP000114,64350,64533;HF952105,64350,64533;CP011325,64350,64533;CP011326,64350,64533;CP011327,64350,64533;CP012419,64350,64533;
CP003810	Mauve	SHARED	64803	64920	.	.	.	Notes=Lenght117	CP000114,64803,64920;HF952105,64803,64920;CP011325,64803,64920;CP011326,64803,64920;CP011327,64803,64920;CP012419,64803,64920;
CP003810	Mauve	SHARED	93134	93382	.	.	.	Notes=Lenght248	AL732656,93134,93382;CP000114,93134,93382;CP003919,93134,93382;HF952106,93134,93382;HF952105,93134,93382;CP007482,93134,93382;CP007565,93134,93382;HG939456,93134,93382;CP007632,93134,93382;CP006910,93134,93382;CP007572,93134,93382;CP007571,93134,93382;CP007570,93134,93382;FO393392,93134,93382;CP011326,93134,93382;CP011327,93134,93382;CP011328,93134,93382;CP010319,93134,93382;CP012419,93134,93382;
CP003810	Mauve	SHARED	624597	624665	.	.	.	Notes=Lenght68	CP000114,624597,624665;CP011325,624597,624665;CP011326,624597,624665;CP011327,624597,624665;
CP003810	Mauve	SHARED	1824699	1824764	.	.	.	Notes=Lenght65	CP000114,1824699,1824764;CP011325,1824699,1824764;CP011326,1824699,1824764;CP011327,1824699,1824764;
CP003810	Mauve	SHARED	1824210	1824698	.	.	.	Notes=Lenght488	CP011325,1824210,1824698;CP011326,1824210,1824698;CP011327,1824210,1824698;
CP003810	Mauve	SHARED	1824041	1824200	.	.	.	Notes=Lenght159	CP000114,1824041,1824200;CP011325,1824041,1824200;CP011326,1824041,1824200;CP011327,1824041,1824200;
CP003810	Mauve	SHARED	1823539	1824040	.	.	.	Notes=Lenght501	CP011325,1823539,1824040;CP011326,1823539,1824040;CP011327,1823539,1824040;
CP003810	Mauve	SHARED	1823205	1823239	.	.	.	Notes=Lenght34	CP000114,1823205,1823239;CP007572,1823205,1823239;CP011325,1823205,1823239;CP011326,1823205,1823239;CP011327,1823205,1823239;
CP003810	Mauve	SHARED	1907788	1908648	.	.	.	Notes=Lenght860	CP000114,1907788,1908648;HF952104,1907788,1908648;CP011325,1907788,1908648;CP011326,1907788,1908648;CP011327,1907788,1908648;
CP003810	Mauve	SHARED	1042943	1042986	.	.	.	Notes=Lenght43	CP011325,1042943,1042986;CP011326,1042943,1042986;CP011327,1042943,1042986;
CP003810	Mauve	SHARED	1042614	1042942	.	.	.	Notes=Lenght328	CP000114,1042614,1042942;CP011325,1042614,1042942;CP011326,1042614,1042942;CP011327,1042614,1042942;
CP003810	Mauve	SHARED	1042566	1042613	.	.	.	Notes=Lenght47	CP000114,1042566,1042613;HF952104,1042566,1042613;CP011325,1042566,1042613;CP011326,1042566,1042613;CP011327,1042566,1042613;
CP003810	Mauve	SHARED	574205	576063	.	.	.	Notes=Lenght1858	CP007572,574205,576063;CP007571,574205,576063;CP007570,574205,576063;CP011325,574205,576063;CP011326,574205,576063;CP011327,574205,576063;
CP003810	Mauve	SHARED	269813	269833	.	.	.	Notes=Lenght20	AE009948,269813,269833;CP000114,269813,269833;CP011325,269813,269833;CP011326,269813,269833;CP011327,269813,269833;CP011329,269813,269833;
CP003810	Mauve	SHARED	1992211	1992292	.	.	.	Notes=Lenght81	CP011325,1992211,1992292;CP011326,1992211,1992292;CP011327,1992211,1992292;
CP003810	Mauve	SHARED	61250	61327	.	.	.	Notes=Lenght77	AE009948,61250,61327;HF952104,61250,61327;CP007631,61250,61327;CP010867,61250,61327;CP011325,61250,61327;CP011329,61250,61327;
CP003810	Mauve	SHARED	1072759	1072824	.	.	.	Notes=Lenght65	CP000114,1072759,1072824;CP007631,1072759,1072824;CP011325,1072759,1072824;CP011326,1072759,1072824;CP011327,1072759,1072824;
CP003810	Mauve	SHARED	1993656	1997454	.	.	.	Notes=Lenght3798	CP011325,1993656,1997454;CP011326,1993656,1997454;CP011327,1993656,1997454;
CP003810	Mauve	SHARED	1181447	1182040	.	.	.	Notes=Lenght593	CP000114,1181447,1182040;CP011325,1181447,1182040;CP011326,1181447,1182040;CP011327,1181447,1182040;
CP003810	Mauve	SHARED	1182339	1182378	.	.	.	Notes=Lenght39	CP000114,1182339,1182378;CP011325,1182339,1182378;CP011326,1182339,1182378;CP011327,1182339,1182378;
CP003810	Mauve	SHARED	941503	941514	.	.	.	Notes=Lenght11	CP000114,941503,941514;CP007631,941503,941514;CP011325,941503,941514;CP011326,941503,941514;CP011327,941503,941514;CP012419,941503,941514;
CP003810	Mauve	SHARED	941515	941538	.	.	.	Notes=Lenght23	CP000114,941515,941538;HF952106,941515,941538;HG939456,941515,941538;CP007631,941515,941538;CP007632,941515,941538;CP006910,941515,941538;CP011325,941515,941538;CP011326,941515,941538;CP011327,941515,941538;CP010319,941515,941538;CP012419,941515,941538;
CP003810	Mauve	SHARED	941573	941602	.	.	.	Notes=Lenght29	AE009948,941573,941602;CP000114,941573,941602;CP007631,941573,941602;CP006910,941573,941602;CP011325,941573,941602;CP011326,941573,941602;CP011327,941573,941602;CP011329,941573,941602;CP012419,941573,941602;
CP003810	Mauve	SHARED	941603	941624	.	.	.	Notes=Lenght21	AE009948,941603,941624;CP000114,941603,941624;CP007631,941603,941624;CP011325,941603,941624;CP011326,941603,941624;CP011327,941603,941624;CP011329,941603,941624;CP012419,941603,941624;
CP003810	Mauve	SHARED	941625	941645	.	.	.	Notes=Lenght20	AE009948,941625,941645;CP000114,941625,941645;CP007631,941625,941645;CP011325,941625,941645;CP011326,941625,941645;CP011327,941625,941645;CP012419,941625,941645;
CP003810	Mauve	SHARED	941646	941700	.	.	.	Notes=Lenght54	CP000114,941646,941700;CP011325,941646,941700;CP011326,941646,941700;CP011327,941646,941700;CP012419,941646,941700;
CP003810	Mauve	SHARED	941708	941766	.	.	.	Notes=Lenght58	AE009948,941708,941766;CP000114,941708,941766;CP011325,941708,941766;CP011327,941708,941766;CP012419,941708,941766;
CP003810	Mauve	SHARED	941772	941809	.	.	.	Notes=Lenght37	AL732656,941772,941809;AE009948,941772,941809;CP000114,941772,941809;CP007631,941772,941809;CP011325,941772,941809;CP011326,941772,941809;CP011327,941772,941809;CP011329,941772,941809;CP012419,941772,941809;
CP003810	Mauve	SHARED	941819	941832	.	.	.	Notes=Lenght13	CP000114,941819,941832;CP011325,941819,941832;CP011326,941819,941832;CP011327,941819,941832;CP012419,941819,941832;
CP003810	Mauve	SHARED	695628	695639	.	.	.	Notes=Lenght11	AE009948,695628,695639;CP000114,695628,695639;HF952104,695628,695639;HF952106,695628,695639;HF952105,695628,695639;HG939456,695628,695639;CP007631,695628,695639;CP007632,695628,695639;CP010867,695628,695639;CP011325,695628,695639;CP011326,695628,695639;CP011327,695628,695639;CP012419,695628,695639;
CP003810	Mauve	SHARED	941371	941406	.	.	.	Notes=Lenght35	AE009948,941371,941406;CP000114,941371,941406;HF952104,941371,941406;CP007631,941371,941406;CP010867,941371,941406;CP011325,941371,941406;CP011326,941371,941406;CP011327,941371,941406;CP011329,941371,941406;CP012419,941371,941406;
CP003810	Mauve	SHARED	941407	941435	.	.	.	Notes=Lenght28	CP000114,941407,941435;CP011325,941407,941435;CP011326,941407,941435;CP011327,941407,941435;CP012419,941407,941435;
CP003810	Mauve	SHARED	941436	941465	.	.	.	Notes=Lenght29	CP000114,941436,941465;CP011325,941436,941465;CP011326,941436,941465;CP011327,941436,941465;CP012419,941436,941465;
CP003810	Mauve	SHARED	1178991	1179123	.	.	.	Notes=Lenght132	CP000114,1178991,1179123;HG939456,1178991,1179123;CP011325,1178991,1179123;CP011326,1178991,1179123;CP011327,1178991,1179123;CP011329,1178991,1179123;CP010319,1178991,1179123;CP012419,1178991,1179123;
CP003810	Mauve	SHARED	1179124	1179202	.	.	.	Notes=Lenght78	CP000114,1179124,1179202;CP011325,1179124,1179202;CP011326,1179124,1179202;CP011327,1179124,1179202;CP011329,1179124,1179202;CP012419,1179124,1179202;
CP003810	Mauve	SHARED	1179203	1179260	.	.	.	Notes=Lenght57	CP000114,1179203,1179260;HG939456,1179203,1179260;CP011325,1179203,1179260;CP011326,1179203,1179260;CP011327,1179203,1179260;CP011329,1179203,1179260;CP010319,1179203,1179260;CP012419,1179203,1179260;
CP003810	Mauve	SHARED	1179261	1179313	.	.	.	Notes=Lenght52	CP000114,1179261,1179313;HG939456,1179261,1179313;CP011325,1179261,1179313;CP011326,1179261,1179313;CP011327,1179261,1179313;CP011329,1179261,1179313;CP012419,1179261,1179313;
CP003810	Mauve	SHARED	1179559	1179605	.	.	.	Notes=Lenght46	CP000114,1179559,1179605;HG939456,1179559,1179605;CP011325,1179559,1179605;CP011326,1179559,1179605;CP011327,1179559,1179605;CP011329,1179559,1179605;CP012419,1179559,1179605;
CP003810	Mauve	SHARED	1179606	1179668	.	.	.	Notes=Lenght62	CP000114,1179606,1179668;CP011325,1179606,1179668;CP011326,1179606,1179668;CP011327,1179606,1179668;CP011329,1179606,1179668;CP012419,1179606,1179668;
CP003810	Mauve	SHARED	1179669	1179700	.	.	.	Notes=Lenght31	CP000114,1179669,1179700;HG939456,1179669,1179700;CP007631,1179669,1179700;CP007632,1179669,1179700;CP011325,1179669,1179700;CP011326,1179669,1179700;CP011327,1179669,1179700;CP011329,1179669,1179700;CP012419,1179669,1179700;
CP003810	Mauve	SHARED	1179965	1179989	.	.	.	Notes=Lenght24	CP000114,1179965,1179989;HG939456,1179965,1179989;CP007632,1179965,1179989;CP011325,1179965,1179989;CP011326,1179965,1179989;CP011327,1179965,1179989;CP011329,1179965,1179989;CP012419,1179965,1179989;
CP003810	Mauve	SHARED	1179990	1180007	.	.	.	Notes=Lenght17	CP000114,1179990,1180007;CP007632,1179990,1180007;CP011325,1179990,1180007;CP011326,1179990,1180007;CP011327,1179990,1180007;CP011329,1179990,1180007;CP012419,1179990,1180007;
CP003810	Mauve	SHARED	1180008	1180979	.	.	.	Notes=Lenght971	CP000114,1180008,1180979;CP011325,1180008,1180979;CP011326,1180008,1180979;CP011327,1180008,1180979;CP011329,1180008,1180979;CP012419,1180008,1180979;
CP003810	Mauve	SHARED	1181156	1181446	.	.	.	Notes=Lenght290	CP000114,1181156,1181446;CP011325,1181156,1181446;CP011326,1181156,1181446;CP011327,1181156,1181446;CP011329,1181156,1181446;CP012419,1181156,1181446;
CP003810	Mauve	SHARED	985533	985900	.	.	.	Notes=Lenght367	AE009948,985533,985900;CP000114,985533,985900;CP007631,985533,985900;CP011325,985533,985900;CP011326,985533,985900;CP011327,985533,985900;CP011329,985533,985900;CP012419,985533,985900;
CP003810	Mauve	SHARED	985901	985999	.	.	.	Notes=Lenght98	AE009948,985901,985999;CP000114,985901,985999;CP007631,985901,985999;CP007572,985901,985999;CP007571,985901,985999;CP007570,985901,985999;CP011325,985901,985999;CP011326,985901,985999;CP011327,985901,985999;CP011329,985901,985999;CP012419,985901,985999;
CP003810	Mauve	SHARED	986000	986028	.	.	.	Notes=Lenght28	AE009948,986000,986028;CP000114,986000,986028;CP007631,986000,986028;CP011325,986000,986028;CP011326,986000,986028;CP011327,986000,986028;CP011329,986000,986028;CP012419,986000,986028;
CP003810	Mauve	SHARED	986029	986340	.	.	.	Notes=Lenght311	AE009948,986029,986340;CP000114,986029,986340;HF952104,986029,986340;CP007631,986029,986340;CP011325,986029,986340;CP011326,986029,986340;CP011327,986029,986340;CP011329,986029,986340;CP012419,986029,986340;
CP003810	Mauve	SHARED	986342	986370	.	.	.	Notes=Lenght28	AL732656,986342,986370;AE009948,986342,986370;CP000114,986342,986370;CP003919,986342,986370;HF952104,986342,986370;HF952106,986342,986370;HF952105,986342,986370;CP007482,986342,986370;CP007565,986342,986370;HG939456,986342,986370;CP007631,986342,986370;CP007632,986342,986370;CP007572,986342,986370;CP007571,986342,986370;CP007570,986342,986370;FO393392,986342,986370;CP011325,986342,986370;CP011326…
CP003810	Mauve	SHARED	1042011	1042067	.	.	.	Notes=Lenght56	CP000114,1042011,1042067;CP003919,1042011,1042067;HF952105,1042011,1042067;CP007482,1042011,1042067;CP007565,1042011,1042067;HG939456,1042011,1042067;CP007632,1042011,1042067;CP006910,1042011,1042067;FO393392,1042011,1042067;CP011325,1042011,1042067;CP011326,1042011,1042067;CP011327,1042011,1042067;CP011328,1042011,1042067;CP010319,1042011,1042067;CP012419,1042011,1042067;
CP003810	Mauve	SHARED	1042987	1044083	.	.	.	Notes=Lenght1096	CP000114,1042987,1044083;CP011325,1042987,1044083;CP011326,1042987,1044083;CP011327,1042987,1044083;CP012419,1042987,1044083;
CP003810	Mauve	SHARED	1044191	1045851	.	.	.	Notes=Lenght1660	CP000114,1044191,1045851;CP011325,1044191,1045851;CP011326,1044191,1045851;CP011327,1044191,1045851;CP012419,1044191,1045851;
CP003810	Mauve	SHARED	1045990	1047835	.	.	.	Notes=Lenght1845	AE009948,1045990,1047835;CP000114,1045990,1047835;CP011325,1045990,1047835;CP011326,1045990,1047835;CP011327,1045990,1047835;CP012419,1045990,1047835;
CP003810	Mauve	SHARED	1139128	1139988	.	.	.	Notes=Lenght860	CP000114,1139128,1139988;HF952104,1139128,1139988;CP011325,1139128,1139988;CP011326,1139128,1139988;CP011327,1139128,1139988;CP012419,1139128,1139988;
CP003810	Mauve	SHARED	1162644	1162742	.	.	.	Notes=Lenght98	CP000114,1162644,1162742;CP011325,1162644,1162742;CP011326,1162644,1162742;CP011327,1162644,1162742;CP012419,1162644,1162742;
CP003810	Mauve	SHARED	179246	179447	.	.	.	Notes=Lenght201	AL732656,179246,179447;AE009948,179246,179447;CP000114,179246,179447;CP003919,179246,179447;HF952104,179246,179447;HF952106,179246,179447;HF952105,179246,179447;CP007482,179246,179447;CP007565,179246,179447;HG939456,179246,179447;CP007631,179246,179447;CP007632,179246,179447;CP006910,179246,179447;CP007572,179246,179447;CP007571,179246,179447;CP007570,179246,179447;FO393392,179246,179447;CP010867…
CP003810	Mauve	SHARED	245104	245384	.	.	.	Notes=Lenght280	AL732656,245104,245384;CP000114,245104,245384;CP007572,245104,245384;CP007571,245104,245384;CP007570,245104,245384;CP011325,245104,245384;CP011326,245104,245384;CP011327,245104,245384;CP011329,245104,245384;CP012419,245104,245384;
CP003810	Mauve	SHARED	266134	266178	.	.	.	Notes=Lenght44	AE009948,266134,266178;CP000114,266134,266178;HF952104,266134,266178;CP007631,266134,266178;CP007632,266134,266178;CP007571,266134,266178;CP007570,266134,266178;CP010867,266134,266178;CP011325,266134,266178;CP011326,266134,266178;CP011327,266134,266178;CP011329,266134,266178;CP012419,266134,266178;
CP003810	Mauve	SHARED	266179	266627	.	.	.	Notes=Lenght448	AE009948,266179,266627;CP000114,266179,266627;HF952104,266179,266627;CP007631,266179,266627;CP007632,266179,266627;CP010867,266179,266627;CP011325,266179,266627;CP011326,266179,266627;CP011327,266179,266627;CP011329,266179,266627;CP012419,266179,266627;
CP003810	Mauve	SHARED	266628	266727	.	.	.	Notes=Lenght99	AE009948,266628,266727;CP000114,266628,266727;HF952104,266628,266727;HG939456,266628,266727;CP007631,266628,266727;CP007632,266628,266727;CP010867,266628,266727;CP011325,266628,266727;CP011326,266628,266727;CP011327,266628,266727;CP011329,266628,266727;CP012419,266628,266727;
CP003810	Mauve	SHARED	266928	266976	.	.	.	Notes=Lenght48	AE009948,266928,266976;CP000114,266928,266976;HF952104,266928,266976;CP007631,266928,266976;CP007632,266928,266976;CP010867,266928,266976;CP011325,266928,266976;CP011326,266928,266976;CP011327,266928,266976;CP011329,266928,266976;CP012419,266928,266976;
CP003810	Mauve	SHARED	268239	268275	.	.	.	Notes=Lenght36	CP000114,268239,268275;CP011325,268239,268275;CP011326,268239,268275;CP011327,268239,268275;CP011329,268239,268275;CP012419,268239,268275;
CP003810	Mauve	SHARED	364120	364165	.	.	.	Notes=Lenght45	AL732656,364120,364165;CP000114,364120,364165;CP007572,364120,364165;CP007571,364120,364165;CP007570,364120,364165;CP011327,364120,364165;CP012419,364120,364165;
CP003810	Mauve	SHARED	364616	364686	.	.	.	Notes=Lenght70	AL732656,364616,364686;CP000114,364616,364686;CP003919,364616,364686;HF952106,364616,364686;HF952105,364616,364686;CP007482,364616,364686;CP007565,364616,364686;HG939456,364616,364686;CP007632,364616,364686;CP006910,364616,364686;CP007572,364616,364686;CP007571,364616,364686;CP007570,364616,364686;FO393392,364616,364686;CP011325,364616,364686;CP011326,364616,364686;CP011327,364616,364686;CP011328…
CP003810	Mauve	SHARED	365320	365419	.	.	.	Notes=Lenght99	AL732656,365320,365419;CP000114,365320,365419;CP003919,365320,365419;HF952106,365320,365419;HF952105,365320,365419;CP007482,365320,365419;CP007565,365320,365419;HG939456,365320,365419;CP007632,365320,365419;CP006910,365320,365419;CP007572,365320,365419;CP007571,365320,365419;CP007570,365320,365419;FO393392,365320,365419;CP011325,365320,365419;CP011326,365320,365419;CP011327,365320,365419;CP011328…
CP003810	Mauve	SHARED	365420	365461	.	.	.	Notes=Lenght41	AL732656,365420,365461;CP000114,365420,365461;CP003919,365420,365461;HF952106,365420,365461;HF952105,365420,365461;CP007482,365420,365461;CP007565,365420,365461;HG939456,365420,365461;CP007632,365420,365461;CP006910,365420,365461;CP007572,365420,365461;CP007571,365420,365461;CP007570,365420,365461;FO393392,365420,365461;CP011325,365420,365461;CP011326,365420,365461;CP011328,365420,365461;CP010319…
CP003810	Mauve	SHARED	365462	366125	.	.	.	Notes=Lenght663	CP012419,365462,366125;
CP003810	Mauve	SHARED	126044	126140	.	.	.	Notes=Lenght96	CP000114,126044,126140;HG939456,126044,126140;CP011325,126044,126140;CP011326,126044,126140;CP011327,126044,126140;CP012419,126044,126140;
CP003810	Mauve	SHARED	126141	126244	.	.	.	Notes=Lenght103	CP000114,126141,126244;CP011325,126141,126244;CP011326,126141,126244;CP011327,126141,126244;CP012419,126141,126244;
CP003810	Mauve	SHARED	126245	127590	.	.	.	Notes=Lenght1345	CP000114,126245,127590;HG939456,126245,127590;CP011325,126245,127590;CP011326,126245,127590;CP011327,126245,127590;CP012419,126245,127590;
CP003810	Mauve	SHARED	147470	150003	.	.	.	Notes=Lenght2533	CP000114,147470,150003;CP011325,147470,150003;CP011326,147470,150003;CP011327,147470,150003;CP012419,147470,150003;
CP003810	Mauve	SHARED	150075	150965	.	.	.	Notes=Lenght890	CP000114,150075,150965;CP011325,150075,150965;CP011326,150075,150965;CP011327,150075,150965;CP012419,150075,150965;
CP003810	Mauve	SHARED	155487	156410	.	.	.	Notes=Lenght923	CP000114,155487,156410;CP011325,155487,156410;CP011326,155487,156410;CP011327,155487,156410;CP012419,155487,156410;
CP003810	Mauve	SHARED	178905	179239	.	.	.	Notes=Lenght334	AL732656,178905,179239;AE009948,178905,179239;CP000114,178905,179239;CP003919,178905,179239;HF952106,178905,179239;HF952105,178905,179239;CP007482,178905,179239;CP007565,178905,179239;HG939456,178905,179239;CP007632,178905,179239;CP006910,178905,179239;CP007572,178905,179239;CP007571,178905,179239;CP007570,178905,179239;FO393392,178905,179239;CP010867,178905,179239;CP011325,178905,179239;CP011326…
CP003810	Mauve	SHARED	463272	463503	.	.	.	Notes=Lenght231	CP000114,463272,463503;CP007631,463272,463503;CP011325,463272,463503;CP011326,463272,463503;CP011327,463272,463503;CP012419,463272,463503;
CP003810	Mauve	SHARED	464394	464975	.	.	.	Notes=Lenght581	CP000114,464394,464975;CP011325,464394,464975;CP011326,464394,464975;CP011327,464394,464975;CP012419,464394,464975;
CP003810	Mauve	SHARED	465777	474308	.	.	.	Notes=Lenght8531	CP000114,465777,474308;CP011325,465777,474308;CP011326,465777,474308;CP011327,465777,474308;CP012419,465777,474308;
CP003810	Mauve	SHARED	474309	484538	.	.	.	Notes=Lenght10229	CP000114,474309,484538;CP011325,474309,484538;CP011326,474309,484538;CP011327,474309,484538;CP012419,474309,484538;
CP003810	Mauve	SHARED	484539	484751	.	.	.	Notes=Lenght212	CP000114,484539,484751;CP011325,484539,484751;CP011326,484539,484751;CP011327,484539,484751;CP012419,484539,484751;
CP003810	Mauve	SHARED	486435	487131	.	.	.	Notes=Lenght696	CP000114,486435,487131;CP011325,486435,487131;CP011326,486435,487131;CP011327,486435,487131;CP012419,486435,487131;
CP003810	Mauve	SHARED	595355	595372	.	.	.	Notes=Lenght17	AE009948,595355,595372;CP000114,595355,595372;HG939456,595355,595372;CP007631,595355,595372;CP007632,595355,595372;CP007572,595355,595372;CP007571,595355,595372;CP011325,595355,595372;CP011326,595355,595372;CP011327,595355,595372;CP011329,595355,595372;CP012419,595355,595372;
CP003810	Mauve	SHARED	439268	439461	.	.	.	Notes=Lenght193	AL732656,439268,439461;CP000114,439268,439461;CP003919,439268,439461;HF952106,439268,439461;HF952105,439268,439461;CP007482,439268,439461;CP007565,439268,439461;CP007632,439268,439461;CP006910,439268,439461;CP007572,439268,439461;CP007571,439268,439461;CP007570,439268,439461;FO393392,439268,439461;CP011325,439268,439461;CP011326,439268,439461;CP011327,439268,439461;CP011328,439268,439461;CP010319…
CP003810	Mauve	SHARED	462470	462500	.	.	.	Notes=Lenght30	AE009948,462470,462500;CP000114,462470,462500;HG939456,462470,462500;CP007631,462470,462500;CP007632,462470,462500;CP007572,462470,462500;CP007571,462470,462500;CP007570,462470,462500;CP011325,462470,462500;CP011326,462470,462500;CP011327,462470,462500;CP012419,462470,462500;
CP003810	Mauve	SHARED	462501	462612	.	.	.	Notes=Lenght111	CP000114,462501,462612;CP007631,462501,462612;CP007632,462501,462612;CP007572,462501,462612;CP007571,462501,462612;CP007570,462501,462612;CP011325,462501,462612;CP011326,462501,462612;CP011327,462501,462612;CP012419,462501,462612;
CP003810	Mauve	SHARED	462613	462709	.	.	.	Notes=Lenght96	AL732656,462613,462709;AE009948,462613,462709;CP000114,462613,462709;CP007631,462613,462709;CP007632,462613,462709;CP007572,462613,462709;CP007571,462613,462709;CP007570,462613,462709;CP011325,462613,462709;CP011326,462613,462709;CP011327,462613,462709;CP012419,462613,462709;
CP003810	Mauve	SHARED	101976	103832	.	.	.	Notes=Lenght1856	CP011325,101976,103832;CP011326,101976,103832;
CP003810	Mauve	SHARED	1182041	1182338	.	.	.	Notes=Lenght297	CP000114,1182041,1182338;CP003919,1182041,1182338;CP007482,1182041,1182338;CP007565,1182041,1182338;FO393392,1182041,1182338;CP011325,1182041,1182338;CP011326,1182041,1182338;CP011327,1182041,1182338;CP011328,1182041,1182338;CP010319,1182041,1182338;
CP003810	Mauve	SHARED	21504	21529	.	.	.	Notes=Lenght25	CP011325,21504,21529;CP011326,21504,21529;
CP003810	Mauve	SHARED	97885	98770	.	.	.	Notes=Lenght885	CP011325,97885,98770;CP011326,97885,98770;
CP003810	Mauve	SHARED	1365380	1366201	.	.	.	Notes=Lenght821	CP000114,1365380,1366201;CP003919,1365380,1366201;HF952106,1365380,1366201;HF952105,1365380,1366201;CP007482,1365380,1366201;CP007565,1365380,1366201;HG939456,1365380,1366201;CP007632,1365380,1366201;FO393392,1365380,1366201;CP011325,1365380,1366201;CP011326,1365380,1366201;CP011327,1365380,1366201;CP011328,1365380,1366201;CP010319,1365380,1366201;
CP003810	Mauve	SHARED	1364770	1365379	.	.	.	Notes=Lenght609	CP000114,1364770,1365379;CP003919,1364770,1365379;HF952106,1364770,1365379;HF952105,1364770,1365379;CP011325,1364770,1365379;CP011326,1364770,1365379;CP011327,1364770,1365379;CP010319,1364770,1365379;
CP003810	Mauve	SHARED	1361185	1361325	.	.	.	Notes=Lenght140	CP000114,1361185,1361325;CP003919,1361185,1361325;HF952106,1361185,1361325;HF952105,1361185,1361325;CP007482,1361185,1361325;CP007565,1361185,1361325;HG939456,1361185,1361325;CP007632,1361185,1361325;FO393392,1361185,1361325;CP011325,1361185,1361325;CP011326,1361185,1361325;CP011327,1361185,1361325;CP011328,1361185,1361325;CP010319,1361185,1361325;
CP003810	Mauve	SHARED	1367329	1367349	.	.	.	Notes=Lenght20	CP000114,1367329,1367349;CP003919,1367329,1367349;HF952106,1367329,1367349;HF952105,1367329,1367349;CP007482,1367329,1367349;CP007565,1367329,1367349;HG939456,1367329,1367349;CP007632,1367329,1367349;FO393392,1367329,1367349;CP011325,1367329,1367349;CP011326,1367329,1367349;CP011327,1367329,1367349;CP011328,1367329,1367349;CP010319,1367329,1367349;
CP003810	Mauve	SHARED	1367308	1367328	.	.	.	Notes=Lenght20	CP000114,1367308,1367328;HF952106,1367308,1367328;HF952105,1367308,1367328;CP007482,1367308,1367328;CP007565,1367308,1367328;HG939456,1367308,1367328;CP007632,1367308,1367328;FO393392,1367308,1367328;CP011325,1367308,1367328;CP011326,1367308,1367328;CP011327,1367308,1367328;CP011328,1367308,1367328;CP010319,1367308,1367328;
CP003810	Mauve	SHARED	1367075	1367307	.	.	.	Notes=Lenght232	CP000114,1367075,1367307;CP003919,1367075,1367307;HF952106,1367075,1367307;HF952105,1367075,1367307;CP007482,1367075,1367307;CP007565,1367075,1367307;HG939456,1367075,1367307;CP007632,1367075,1367307;FO393392,1367075,1367307;CP011325,1367075,1367307;CP011326,1367075,1367307;CP011327,1367075,1367307;CP011328,1367075,1367307;CP010319,1367075,1367307;
CP003810	Mauve	SHARED	1366495	1366720	.	.	.	Notes=Lenght225	CP000114,1366495,1366720;CP003919,1366495,1366720;HF952106,1366495,1366720;HF952105,1366495,1366720;CP007482,1366495,1366720;CP007565,1366495,1366720;HG939456,1366495,1366720;CP007632,1366495,1366720;FO393392,1366495,1366720;CP011325,1366495,1366720;CP011326,1366495,1366720;CP011327,1366495,1366720;CP011328,1366495,1366720;CP010319,1366495,1366720;
CP003810	Mauve	SHARED	1370152	1370214	.	.	.	Notes=Lenght62	CP000114,1370152,1370214;CP003919,1370152,1370214;HF952106,1370152,1370214;HF952105,1370152,1370214;CP007482,1370152,1370214;CP007565,1370152,1370214;HG939456,1370152,1370214;CP007632,1370152,1370214;FO393392,1370152,1370214;CP011325,1370152,1370214;CP011326,1370152,1370214;CP011327,1370152,1370214;CP011328,1370152,1370214;CP010319,1370152,1370214;
CP003810	Mauve	SHARED	1369896	1370151	.	.	.	Notes=Lenght255	CP000114,1369896,1370151;CP003919,1369896,1370151;HF952106,1369896,1370151;HF952105,1369896,1370151;CP007482,1369896,1370151;CP007565,1369896,1370151;HG939456,1369896,1370151;CP007632,1369896,1370151;FO393392,1369896,1370151;CP011325,1369896,1370151;CP011326,1369896,1370151;CP011327,1369896,1370151;CP011328,1369896,1370151;CP010319,1369896,1370151;
CP003810	Mauve	SHARED	1369826	1369893	.	.	.	Notes=Lenght67	CP000114,1369826,1369893;CP003919,1369826,1369893;HF952106,1369826,1369893;HF952105,1369826,1369893;CP007482,1369826,1369893;CP007565,1369826,1369893;HG939456,1369826,1369893;CP007632,1369826,1369893;FO393392,1369826,1369893;CP011325,1369826,1369893;CP011326,1369826,1369893;CP011327,1369826,1369893;CP011328,1369826,1369893;CP010319,1369826,1369893;
CP003810	Mauve	SHARED	1369726	1369813	.	.	.	Notes=Lenght87	CP000114,1369726,1369813;CP003919,1369726,1369813;HF952106,1369726,1369813;HF952105,1369726,1369813;CP007482,1369726,1369813;CP007565,1369726,1369813;FO393392,1369726,1369813;CP011325,1369726,1369813;CP011326,1369726,1369813;CP011327,1369726,1369813;CP011328,1369726,1369813;CP010319,1369726,1369813;
CP003810	Mauve	SHARED	1368638	1369725	.	.	.	Notes=Lenght1087	CP000114,1368638,1369725;CP003919,1368638,1369725;HF952106,1368638,1369725;HF952105,1368638,1369725;CP007482,1368638,1369725;CP007565,1368638,1369725;HG939456,1368638,1369725;CP007632,1368638,1369725;FO393392,1368638,1369725;CP011325,1368638,1369725;CP011326,1368638,1369725;CP011327,1368638,1369725;CP011328,1368638,1369725;CP010319,1368638,1369725;
CP003810	Mauve	SHARED	1367540	1368473	.	.	.	Notes=Lenght933	CP000114,1367540,1368473;CP003919,1367540,1368473;HF952106,1367540,1368473;HF952105,1367540,1368473;CP007482,1367540,1368473;CP007565,1367540,1368473;HG939456,1367540,1368473;CP007632,1367540,1368473;FO393392,1367540,1368473;CP011325,1367540,1368473;CP011326,1367540,1368473;CP011327,1367540,1368473;CP011328,1367540,1368473;CP010319,1367540,1368473;
CP003810	Mauve	SHARED	4058	4159	.	.	.	Notes=Lenght101	AL732656,4058,4159;AE009948,4058,4159;CP000114,4058,4159;CP003919,4058,4159;HF952104,4058,4159;HF952106,4058,4159;HF952105,4058,4159;CP007482,4058,4159;CP007565,4058,4159;HG939456,4058,4159;CP007631,4058,4159;CP007632,4058,4159;CP006910,4058,4159;CP007572,4058,4159;CP007571,4058,4159;CP007570,4058,4159;FO393392,4058,4159;CP010867,4058,4159;CP011325,4058,4159;CP011326,4058,4159;CP011327,4058,4159;…
CP003810	Mauve	SHARED	4160	4195	.	.	.	Notes=Lenght35	AL732656,4160,4195;AE009948,4160,4195;CP000114,4160,4195;HF952104,4160,4195;HF952106,4160,4195;HF952105,4160,4195;CP007482,4160,4195;CP007565,4160,4195;HG939456,4160,4195;CP007631,4160,4195;CP007632,4160,4195;CP006910,4160,4195;CP007572,4160,4195;CP007571,4160,4195;CP007570,4160,4195;FO393392,4160,4195;CP010867,4160,4195;CP011325,4160,4195;CP011326,4160,4195;CP011327,4160,4195;CP011328,4160,4195;…
CP003810	Mauve	SHARED	4196	4249	.	.	.	Notes=Lenght53	AL732656,4196,4249;AE009948,4196,4249;CP000114,4196,4249;CP003919,4196,4249;HF952104,4196,4249;HF952106,4196,4249;HF952105,4196,4249;CP007482,4196,4249;CP007565,4196,4249;HG939456,4196,4249;CP007631,4196,4249;CP007632,4196,4249;CP006910,4196,4249;CP007572,4196,4249;CP007571,4196,4249;CP007570,4196,4249;FO393392,4196,4249;CP010867,4196,4249;CP011325,4196,4249;CP011326,4196,4249;CP011327,4196,4249;…
CP003810	Mauve	SHARED	16175	16195	.	.	.	Notes=Lenght20	AL732656,16175,16195;AE009948,16175,16195;CP000114,16175,16195;CP003919,16175,16195;HF952104,16175,16195;HF952106,16175,16195;HF952105,16175,16195;CP007482,16175,16195;HG939456,16175,16195;CP007631,16175,16195;CP007632,16175,16195;CP006910,16175,16195;CP007572,16175,16195;CP007571,16175,16195;CP007570,16175,16195;FO393392,16175,16195;CP010867,16175,16195;CP011325,16175,16195;CP011326,16175,16195;…
CP003810	Mauve	SHARED	16197	16213	.	.	.	Notes=Lenght16	AL732656,16197,16213;AE009948,16197,16213;CP000114,16197,16213;CP003919,16197,16213;HF952104,16197,16213;HF952106,16197,16213;HF952105,16197,16213;CP007482,16197,16213;CP007565,16197,16213;HG939456,16197,16213;CP007631,16197,16213;CP007632,16197,16213;CP007572,16197,16213;CP007571,16197,16213;CP007570,16197,16213;FO393392,16197,16213;CP010867,16197,16213;CP011325,16197,16213;CP011326,16197,16213;…
CP003810	Mauve	SHARED	16272	16676	.	.	.	Notes=Lenght404	AL732656,16272,16676;AE009948,16272,16676;CP000114,16272,16676;CP003919,16272,16676;HF952104,16272,16676;HF952106,16272,16676;HF952105,16272,16676;CP007482,16272,16676;CP007565,16272,16676;HG939456,16272,16676;CP007631,16272,16676;CP007632,16272,16676;CP007572,16272,16676;CP007571,16272,16676;CP007570,16272,16676;FO393392,16272,16676;CP010867,16272,16676;CP011325,16272,16676;CP011326,16272,16676;…
CP003810	Mauve	SHARED	16677	16707	.	.	.	Notes=Lenght30	AL732656,16677,16707;AE009948,16677,16707;CP000114,16677,16707;CP003919,16677,16707;HF952104,16677,16707;HF952106,16677,16707;HF952105,16677,16707;CP007565,16677,16707;HG939456,16677,16707;CP007631,16677,16707;CP007632,16677,16707;CP007572,16677,16707;CP007571,16677,16707;CP007570,16677,16707;FO393392,16677,16707;CP010867,16677,16707;CP011325,16677,16707;CP011326,16677,16707;CP011327,16677,16707;…
CP003810	Mauve	SHARED	16708	16722	.	.	.	Notes=Lenght14	AL732656,16708,16722;AE009948,16708,16722;CP000114,16708,16722;CP003919,16708,16722;HF952104,16708,16722;HF952106,16708,16722;HF952105,16708,16722;CP007565,16708,16722;HG939456,16708,16722;CP007631,16708,16722;CP007632,16708,16722;CP006910,16708,16722;CP007572,16708,16722;CP007571,16708,16722;CP007570,16708,16722;FO393392,16708,16722;CP010867,16708,16722;CP011325,16708,16722;CP011326,16708,16722;…
CP003810	Mauve	SHARED	16723	16829	.	.	.	Notes=Lenght106	AL732656,16723,16829;AE009948,16723,16829;CP000114,16723,16829;CP003919,16723,16829;HF952104,16723,16829;HF952106,16723,16829;HF952105,16723,16829;CP007565,16723,16829;HG939456,16723,16829;CP007631,16723,16829;CP007632,16723,16829;CP006910,16723,16829;CP007572,16723,16829;CP007571,16723,16829;CP007570,16723,16829;CP010867,16723,16829;CP011325,16723,16829;CP011326,16723,16829;CP011327,16723,16829;…
CP003810	Mauve	SHARED	16830	17238	.	.	.	Notes=Lenght408	AL732656,16830,17238;AE009948,16830,17238;CP000114,16830,17238;CP003919,16830,17238;HF952104,16830,17238;HF952106,16830,17238;HF952105,16830,17238;HG939456,16830,17238;CP007631,16830,17238;CP007632,16830,17238;CP006910,16830,17238;CP007572,16830,17238;CP007571,16830,17238;CP007570,16830,17238;CP010867,16830,17238;CP011325,16830,17238;CP011326,16830,17238;CP011327,16830,17238;CP011328,16830,17238;…
CP003810	Mauve	SHARED	17240	17606	.	.	.	Notes=Lenght366	AL732656,17240,17606;AE009948,17240,17606;CP000114,17240,17606;CP003919,17240,17606;HF952104,17240,17606;HF952106,17240,17606;HF952105,17240,17606;HG939456,17240,17606;CP007631,17240,17606;CP007632,17240,17606;CP006910,17240,17606;CP007572,17240,17606;CP007571,17240,17606;CP007570,17240,17606;CP010867,17240,17606;CP011325,17240,17606;CP011326,17240,17606;CP011327,17240,17606;CP011328,17240,17606;…
CP003810	Mauve	SHARED	17607	18018	.	.	.	Notes=Lenght411	AL732656,17607,18018;AE009948,17607,18018;CP000114,17607,18018;CP003919,17607,18018;HF952104,17607,18018;HG939456,17607,18018;CP007631,17607,18018;CP007632,17607,18018;CP006910,17607,18018;CP007572,17607,18018;CP007571,17607,18018;CP007570,17607,18018;CP010867,17607,18018;CP011325,17607,18018;CP011326,17607,18018;CP011327,17607,18018;CP011328,17607,18018;CP011329,17607,18018;CP012419,17607,18018;…
CP003810	Mauve	SHARED	18019	18306	.	.	.	Notes=Lenght287	AL732656,18019,18306;AE009948,18019,18306;CP000114,18019,18306;CP003919,18019,18306;HF952104,18019,18306;HG939456,18019,18306;CP007631,18019,18306;CP007632,18019,18306;CP006910,18019,18306;CP007572,18019,18306;CP007571,18019,18306;CP007570,18019,18306;CP010867,18019,18306;CP011325,18019,18306;CP011326,18019,18306;CP011327,18019,18306;CP011329,18019,18306;CP012419,18019,18306;CP013202,18019,18306;
CP003810	Mauve	SHARED	18308	18451	.	.	.	Notes=Lenght143	AL732656,18308,18451;AE009948,18308,18451;CP000114,18308,18451;HF952104,18308,18451;HF952106,18308,18451;HF952105,18308,18451;HG939456,18308,18451;CP007631,18308,18451;CP007632,18308,18451;CP006910,18308,18451;CP007572,18308,18451;CP007571,18308,18451;CP007570,18308,18451;CP010867,18308,18451;CP011325,18308,18451;CP011326,18308,18451;CP011327,18308,18451;CP011329,18308,18451;CP010319,18308,18451;…
CP003810	Mauve	SHARED	18460	18486	.	.	.	Notes=Lenght26	AL732656,18460,18486;AE009948,18460,18486;CP000114,18460,18486;HF952104,18460,18486;CP007631,18460,18486;CP006910,18460,18486;CP007572,18460,18486;CP007571,18460,18486;CP007570,18460,18486;CP010867,18460,18486;CP011325,18460,18486;CP011326,18460,18486;CP011327,18460,18486;CP011329,18460,18486;CP012419,18460,18486;CP013202,18460,18486;
CP003810	Mauve	SHARED	18488	18768	.	.	.	Notes=Lenght280	AL732656,18488,18768;AE009948,18488,18768;CP000114,18488,18768;HF952104,18488,18768;HG939456,18488,18768;CP007631,18488,18768;CP007632,18488,18768;CP006910,18488,18768;CP007572,18488,18768;CP007571,18488,18768;CP007570,18488,18768;CP010867,18488,18768;CP011325,18488,18768;CP011326,18488,18768;CP011327,18488,18768;CP011329,18488,18768;CP012419,18488,18768;CP013202,18488,18768;
CP003810	Mauve	SHARED	18770	19074	.	.	.	Notes=Lenght304	AL732656,18770,19074;AE009948,18770,19074;CP000114,18770,19074;HF952104,18770,19074;HG939456,18770,19074;CP007631,18770,19074;CP007632,18770,19074;CP006910,18770,19074;CP007572,18770,19074;CP007571,18770,19074;CP007570,18770,19074;CP010867,18770,19074;CP011325,18770,19074;CP011326,18770,19074;CP011327,18770,19074;CP011329,18770,19074;CP012419,18770,19074;CP013202,18770,19074;
CP003810	Mauve	SHARED	19075	19121	.	.	.	Notes=Lenght46	AL732656,19075,19121;AE009948,19075,19121;CP000114,19075,19121;HF952104,19075,19121;CP007631,19075,19121;CP006910,19075,19121;CP007572,19075,19121;CP007571,19075,19121;CP007570,19075,19121;CP010867,19075,19121;CP011325,19075,19121;CP011326,19075,19121;CP011327,19075,19121;CP011329,19075,19121;CP012419,19075,19121;CP013202,19075,19121;
CP003810	Mauve	SHARED	19122	19423	.	.	.	Notes=Lenght301	AL732656,19122,19423;AE009948,19122,19423;CP000114,19122,19423;HF952104,19122,19423;CP007631,19122,19423;CP007572,19122,19423;CP007571,19122,19423;CP007570,19122,19423;CP010867,19122,19423;CP011325,19122,19423;CP011326,19122,19423;CP011327,19122,19423;CP011329,19122,19423;CP012419,19122,19423;CP013202,19122,19423;
CP003810	Mauve	SHARED	19424	19499	.	.	.	Notes=Lenght75	AL732656,19424,19499;AE009948,19424,19499;CP000114,19424,19499;HF952104,19424,19499;CP007631,19424,19499;CP007572,19424,19499;CP007571,19424,19499;CP007570,19424,19499;CP010867,19424,19499;CP011325,19424,19499;CP011326,19424,19499;CP011327,19424,19499;CP011329,19424,19499;CP012419,19424,19499;CP013202,19424,19499;
CP003810	Mauve	SHARED	19500	21241	.	.	.	Notes=Lenght1741	AE009948,19500,21241;CP000114,19500,21241;HF952104,19500,21241;CP007631,19500,21241;CP010867,19500,21241;CP011325,19500,21241;CP011326,19500,21241;CP011327,19500,21241;CP011329,19500,21241;CP012419,19500,21241;CP013202,19500,21241;
CP003810	Mauve	SHARED	21242	21263	.	.	.	Notes=Lenght21	AE009948,21242,21263;HF952104,21242,21263;CP007631,21242,21263;CP010867,21242,21263;CP011325,21242,21263;CP011326,21242,21263;CP011329,21242,21263;CP012419,21242,21263;CP013202,21242,21263;
CP003810	Mauve	SHARED	21392	21403	.	.	.	Notes=Lenght11	AE009948,21392,21403;CP000114,21392,21403;HF952104,21392,21403;CP007631,21392,21403;CP010867,21392,21403;CP011326,21392,21403;CP011327,21392,21403;CP011329,21392,21403;CP012419,21392,21403;CP013202,21392,21403;
CP003810	Mauve	SHARED	21404	21503	.	.	.	Notes=Lenght99	AE009948,21404,21503;CP000114,21404,21503;HF952104,21404,21503;CP007631,21404,21503;CP010867,21404,21503;CP011325,21404,21503;CP011326,21404,21503;CP011327,21404,21503;CP011329,21404,21503;CP012419,21404,21503;CP013202,21404,21503;
CP003810	Mauve	SHARED	27556	27922	.	.	.	Notes=Lenght366	AE009948,27556,27922;CP000114,27556,27922;HF952104,27556,27922;CP007631,27556,27922;CP010867,27556,27922;CP011325,27556,27922;CP011326,27556,27922;CP011327,27556,27922;CP011329,27556,27922;CP012419,27556,27922;CP013202,27556,27922;
CP003810	Mauve	SHARED	33588	33625	.	.	.	Notes=Lenght37	AL732656,33588,33625;AE009948,33588,33625;CP000114,33588,33625;CP003919,33588,33625;HF952104,33588,33625;CP007482,33588,33625;CP007565,33588,33625;HG939456,33588,33625;CP007631,33588,33625;CP007632,33588,33625;CP006910,33588,33625;CP007572,33588,33625;CP007571,33588,33625;CP007570,33588,33625;FO393392,33588,33625;CP010867,33588,33625;CP011325,33588,33625;CP011326,33588,33625;CP011327,33588,33625;…
CP003810	Mauve	SHARED	40296	40312	.	.	.	Notes=Lenght16	CP000114,40296,40312;CP003919,40296,40312;HF952104,40296,40312;HF952106,40296,40312;HF952105,40296,40312;CP007482,40296,40312;CP007565,40296,40312;HG939456,40296,40312;CP007631,40296,40312;FO393392,40296,40312;CP010867,40296,40312;CP011325,40296,40312;CP011326,40296,40312;CP011327,40296,40312;CP011328,40296,40312;CP012419,40296,40312;CP013202,40296,40312;
CP003810	Mauve	SHARED	40313	40331	.	.	.	Notes=Lenght18	AL732656,40313,40331;CP000114,40313,40331;CP003919,40313,40331;HF952104,40313,40331;HF952106,40313,40331;HF952105,40313,40331;CP007482,40313,40331;CP007565,40313,40331;HG939456,40313,40331;CP007631,40313,40331;FO393392,40313,40331;CP010867,40313,40331;CP011325,40313,40331;CP011326,40313,40331;CP011327,40313,40331;CP011328,40313,40331;CP012419,40313,40331;CP013202,40313,40331;
CP003810	Mauve	SHARED	40332	40502	.	.	.	Notes=Lenght170	AL732656,40332,40502;AE009948,40332,40502;CP000114,40332,40502;CP003919,40332,40502;HF952104,40332,40502;HF952106,40332,40502;HF952105,40332,40502;CP007482,40332,40502;CP007565,40332,40502;HG939456,40332,40502;CP007631,40332,40502;CP007632,40332,40502;FO393392,40332,40502;CP010867,40332,40502;CP011325,40332,40502;CP011326,40332,40502;CP011327,40332,40502;CP011328,40332,40502;CP011329,40332,40502;…
CP003810	Mauve	SHARED	43800	44481	.	.	.	Notes=Lenght681	AL732656,43800,44481;AE009948,43800,44481;CP000114,43800,44481;CP003919,43800,44481;HF952104,43800,44481;HF952106,43800,44481;HF952105,43800,44481;CP007482,43800,44481;CP007565,43800,44481;HG939456,43800,44481;CP007631,43800,44481;CP006910,43800,44481;CP007572,43800,44481;CP007571,43800,44481;CP007570,43800,44481;FO393392,43800,44481;CP010867,43800,44481;CP011325,43800,44481;CP011326,43800,44481;…
CP003810	Mauve	SHARED	48248	48268	.	.	.	Notes=Lenght20	AL732656,48248,48268;AE009948,48248,48268;CP000114,48248,48268;CP003919,48248,48268;HF952104,48248,48268;CP007482,48248,48268;CP007565,48248,48268;HG939456,48248,48268;CP007631,48248,48268;CP007632,48248,48268;CP006910,48248,48268;CP007572,48248,48268;CP007571,48248,48268;CP007570,48248,48268;FO393392,48248,48268;CP010867,48248,48268;CP011325,48248,48268;CP011326,48248,48268;CP011327,48248,48268;…
CP003810	Mauve	SHARED	59065	59082	.	.	.	Notes=Lenght17	AL732656,59065,59082;AE009948,59065,59082;CP000114,59065,59082;HF952104,59065,59082;CP007631,59065,59082;CP007572,59065,59082;CP007571,59065,59082;CP007570,59065,59082;CP010867,59065,59082;CP011325,59065,59082;CP011326,59065,59082;CP011327,59065,59082;CP011329,59065,59082;CP012419,59065,59082;CP013202,59065,59082;
CP003810	Mauve	SHARED	59083	59113	.	.	.	Notes=Lenght30	AL732656,59083,59113;AE009948,59083,59113;CP000114,59083,59113;CP003919,59083,59113;HF952104,59083,59113;HF952105,59083,59113;CP007482,59083,59113;CP007565,59083,59113;HG939456,59083,59113;CP007631,59083,59113;CP007632,59083,59113;CP007572,59083,59113;CP007571,59083,59113;CP007570,59083,59113;FO393392,59083,59113;CP010867,59083,59113;CP011325,59083,59113;CP011326,59083,59113;CP011327,59083,59113;…
CP003810	Mauve	SHARED	59114	59207	.	.	.	Notes=Lenght93	AL732656,59114,59207;AE009948,59114,59207;CP000114,59114,59207;CP003919,59114,59207;HF952104,59114,59207;HF952105,59114,59207;CP007482,59114,59207;CP007565,59114,59207;HG939456,59114,59207;CP007631,59114,59207;CP007632,59114,59207;CP006910,59114,59207;CP007572,59114,59207;CP007571,59114,59207;CP007570,59114,59207;FO393392,59114,59207;CP010867,59114,59207;CP011325,59114,59207;CP011326,59114,59207;…
CP003810	Mauve	SHARED	59208	59290	.	.	.	Notes=Lenght82	AL732656,59208,59290;AE009948,59208,59290;CP000114,59208,59290;CP003919,59208,59290;HF952104,59208,59290;HF952105,59208,59290;CP007482,59208,59290;CP007565,59208,59290;HG939456,59208,59290;CP007631,59208,59290;CP007632,59208,59290;CP007572,59208,59290;CP007571,59208,59290;CP007570,59208,59290;FO393392,59208,59290;CP010867,59208,59290;CP011325,59208,59290;CP011326,59208,59290;CP011327,59208,59290;…
CP003810	Mauve	SHARED	59291	59340	.	.	.	Notes=Lenght49	AL732656,59291,59340;AE009948,59291,59340;CP000114,59291,59340;CP003919,59291,59340;HF952104,59291,59340;HF952105,59291,59340;CP007482,59291,59340;CP007565,59291,59340;HG939456,59291,59340;CP007631,59291,59340;CP007632,59291,59340;CP006910,59291,59340;CP007572,59291,59340;CP007571,59291,59340;CP007570,59291,59340;FO393392,59291,59340;CP010867,59291,59340;CP011325,59291,59340;CP011326,59291,59340;…
CP003810	Mauve	SHARED	60912	61249	.	.	.	Notes=Lenght337	AE009948,60912,61249;CP000114,60912,61249;HF952104,60912,61249;CP007631,60912,61249;CP010867,60912,61249;CP011325,60912,61249;CP011326,60912,61249;CP011327,60912,61249;CP011329,60912,61249;CP012419,60912,61249;CP013202,60912,61249;
CP003810	Mauve	SHARED	61328	61369	.	.	.	Notes=Lenght41	AE009948,61328,61369;CP000114,61328,61369;HF952104,61328,61369;CP007631,61328,61369;CP010867,61328,61369;CP011325,61328,61369;CP011326,61328,61369;CP011327,61328,61369;CP011329,61328,61369;CP012419,61328,61369;CP013202,61328,61369;
CP003810	Mauve	SHARED	61391	62379	.	.	.	Notes=Lenght988	AE009948,61391,62379;CP000114,61391,62379;HF952104,61391,62379;CP007631,61391,62379;CP010867,61391,62379;CP011325,61391,62379;CP011326,61391,62379;CP011327,61391,62379;CP011329,61391,62379;CP012419,61391,62379;CP013202,61391,62379;
CP003810	Mauve	SHARED	72113	72276	.	.	.	Notes=Lenght163	AL732656,72113,72276;AE009948,72113,72276;CP000114,72113,72276;CP003919,72113,72276;HF952104,72113,72276;HF952106,72113,72276;HF952105,72113,72276;HG939456,72113,72276;CP007631,72113,72276;CP007632,72113,72276;CP006910,72113,72276;CP007572,72113,72276;CP007571,72113,72276;CP007570,72113,72276;CP010867,72113,72276;CP011325,72113,72276;CP011326,72113,72276;CP011327,72113,72276;CP011329,72113,72276;…
CP003810	Mauve	SHARED	76331	76342	.	.	.	Notes=Lenght11	AL732656,76331,76342;AE009948,76331,76342;CP000114,76331,76342;CP003919,76331,76342;HF952104,76331,76342;HF952106,76331,76342;CP007482,76331,76342;CP007565,76331,76342;CP007631,76331,76342;CP007632,76331,76342;CP006910,76331,76342;FO393392,76331,76342;CP010867,76331,76342;CP011325,76331,76342;CP011326,76331,76342;CP011327,76331,76342;CP011328,76331,76342;CP011329,76331,76342;CP010319,76331,76342;…
CP003810	Mauve	SHARED	76343	76362	.	.	.	Notes=Lenght19	AL732656,76343,76362;AE009948,76343,76362;CP000114,76343,76362;CP003919,76343,76362;HF952104,76343,76362;HF952106,76343,76362;CP007482,76343,76362;CP007565,76343,76362;CP007631,76343,76362;CP007632,76343,76362;CP006910,76343,76362;FO393392,76343,76362;CP010867,76343,76362;CP011325,76343,76362;CP011326,76343,76362;CP011327,76343,76362;CP011328,76343,76362;CP011329,76343,76362;CP010319,76343,76362;…
CP003810	Mauve	SHARED	91836	92093	.	.	.	Notes=Lenght257	AL732656,91836,92093;AE009948,91836,92093;CP000114,91836,92093;CP003919,91836,92093;HF952104,91836,92093;HF952106,91836,92093;HF952105,91836,92093;CP007482,91836,92093;CP007565,91836,92093;HG939456,91836,92093;CP007631,91836,92093;CP007632,91836,92093;CP006910,91836,92093;CP007572,91836,92093;FO393392,91836,92093;CP010867,91836,92093;CP011325,91836,92093;CP011326,91836,92093;CP011328,91836,92093;…
CP003810	Mauve	SHARED	92241	92585	.	.	.	Notes=Lenght344	AL732656,92241,92585;AE009948,92241,92585;CP000114,92241,92585;CP003919,92241,92585;HF952104,92241,92585;HF952106,92241,92585;HF952105,92241,92585;CP007482,92241,92585;CP007565,92241,92585;HG939456,92241,92585;CP007631,92241,92585;CP007632,92241,92585;CP006910,92241,92585;CP007572,92241,92585;FO393392,92241,92585;CP010867,92241,92585;CP011325,92241,92585;CP011326,92241,92585;CP011328,92241,92585;…
CP003810	Mauve	SHARED	93383	93785	.	.	.	Notes=Lenght402	AE009948,93383,93785;HF952104,93383,93785;CP007631,93383,93785;CP010867,93383,93785;CP011325,93383,93785;CP011329,93383,93785;CP012419,93383,93785;CP013202,93383,93785;
CP003810	Mauve	SHARED	93786	95179	.	.	.	Notes=Lenght1393	AL732656,93786,95179;AE009948,93786,95179;CP000114,93786,95179;CP003919,93786,95179;HF952104,93786,95179;HF952106,93786,95179;HF952105,93786,95179;CP007482,93786,95179;HG939456,93786,95179;CP007631,93786,95179;CP007632,93786,95179;CP006910,93786,95179;CP007572,93786,95179;CP007571,93786,95179;CP007570,93786,95179;CP010867,93786,95179;CP011325,93786,95179;CP011328,93786,95179;CP011329,93786,95179;…
CP003810	Mauve	SHARED	95180	95732	.	.	.	Notes=Lenght552	AL732656,95180,95732;AE009948,95180,95732;CP000114,95180,95732;CP003919,95180,95732;HF952104,95180,95732;HF952106,95180,95732;HF952105,95180,95732;CP007482,95180,95732;HG939456,95180,95732;CP007631,95180,95732;CP007632,95180,95732;CP006910,95180,95732;CP007572,95180,95732;CP007571,95180,95732;CP007570,95180,95732;CP010867,95180,95732;CP011325,95180,95732;CP011326,95180,95732;CP011327,95180,95732;…
CP003810	Mauve	SHARED	95733	95772	.	.	.	Notes=Lenght39	AL732656,95733,95772;AE009948,95733,95772;CP000114,95733,95772;CP003919,95733,95772;HF952104,95733,95772;HF952106,95733,95772;HF952105,95733,95772;HG939456,95733,95772;CP007631,95733,95772;CP007632,95733,95772;CP006910,95733,95772;CP007572,95733,95772;CP007571,95733,95772;CP007570,95733,95772;CP010867,95733,95772;CP011325,95733,95772;CP011326,95733,95772;CP011327,95733,95772;CP011328,95733,95772;…
CP003810	Mauve	SHARED	95773	95921	.	.	.	Notes=Lenght148	AL732656,95773,95921;AE009948,95773,95921;CP000114,95773,95921;CP003919,95773,95921;HF952104,95773,95921;HF952106,95773,95921;HF952105,95773,95921;CP007482,95773,95921;HG939456,95773,95921;CP007631,95773,95921;CP007632,95773,95921;CP006910,95773,95921;CP007572,95773,95921;CP007571,95773,95921;CP007570,95773,95921;CP010867,95773,95921;CP011325,95773,95921;CP011326,95773,95921;CP011327,95773,95921;…
CP003810	Mauve	SHARED	95934	95990	.	.	.	Notes=Lenght56	AL732656,95934,95990;AE009948,95934,95990;CP000114,95934,95990;CP003919,95934,95990;HF952104,95934,95990;HF952106,95934,95990;HF952105,95934,95990;CP007482,95934,95990;CP007565,95934,95990;HG939456,95934,95990;CP007631,95934,95990;CP007632,95934,95990;CP006910,95934,95990;CP007572,95934,95990;CP007571,95934,95990;CP007570,95934,95990;FO393392,95934,95990;CP010867,95934,95990;CP011325,95934,95990;…
CP003810	Mauve	SHARED	95999	96046	.	.	.	Notes=Lenght47	AL732656,95999,96046;AE009948,95999,96046;CP000114,95999,96046;CP003919,95999,96046;HF952104,95999,96046;HF952106,95999,96046;HF952105,95999,96046;HG939456,95999,96046;CP007631,95999,96046;CP007632,95999,96046;CP006910,95999,96046;CP007572,95999,96046;CP007571,95999,96046;CP007570,95999,96046;CP010867,95999,96046;CP011325,95999,96046;CP011326,95999,96046;CP011328,95999,96046;CP011329,95999,96046;…
CP003810	Mauve	SHARED	96047	96156	.	.	.	Notes=Lenght109	AL732656,96047,96156;AE009948,96047,96156;CP000114,96047,96156;CP003919,96047,96156;HF952104,96047,96156;HF952106,96047,96156;HF952105,96047,96156;CP007482,96047,96156;CP007565,96047,96156;HG939456,96047,96156;CP007631,96047,96156;CP007632,96047,96156;CP006910,96047,96156;CP007572,96047,96156;CP007571,96047,96156;CP007570,96047,96156;FO393392,96047,96156;CP010867,96047,96156;CP011325,96047,96156;…
CP003810	Mauve	SHARED	96157	96215	.	.	.	Notes=Lenght58	AL732656,96157,96215;AE009948,96157,96215;CP000114,96157,96215;CP003919,96157,96215;HF952104,96157,96215;HF952106,96157,96215;HF952105,96157,96215;HG939456,96157,96215;CP007631,96157,96215;CP007632,96157,96215;CP006910,96157,96215;CP007572,96157,96215;CP007571,96157,96215;CP007570,96157,96215;CP010867,96157,96215;CP011325,96157,96215;CP011326,96157,96215;CP011328,96157,96215;CP011329,96157,96215;…
CP003810	Mauve	SHARED	96216	96260	.	.	.	Notes=Lenght44	AL732656,96216,96260;AE009948,96216,96260;CP000114,96216,96260;CP003919,96216,96260;HF952104,96216,96260;HF952106,96216,96260;HF952105,96216,96260;CP007482,96216,96260;CP007565,96216,96260;HG939456,96216,96260;CP007631,96216,96260;CP007632,96216,96260;CP006910,96216,96260;CP007572,96216,96260;CP007571,96216,96260;CP007570,96216,96260;FO393392,96216,96260;CP010867,96216,96260;CP011325,96216,96260;…
CP003810	Mauve	SHARED	96261	96301	.	.	.	Notes=Lenght40	AL732656,96261,96301;AE009948,96261,96301;CP000114,96261,96301;CP003919,96261,96301;HF952104,96261,96301;HF952106,96261,96301;HF952105,96261,96301;CP007482,96261,96301;HG939456,96261,96301;CP007631,96261,96301;CP007632,96261,96301;CP006910,96261,96301;CP007572,96261,96301;CP007571,96261,96301;CP007570,96261,96301;FO393392,96261,96301;CP010867,96261,96301;CP011325,96261,96301;CP011326,96261,96301;…
CP003810	Mauve	SHARED	96302	96462	.	.	.	Notes=Lenght160	AL732656,96302,96462;AE009948,96302,96462;CP000114,96302,96462;CP003919,96302,96462;HF952104,96302,96462;HF952106,96302,96462;HF952105,96302,96462;CP007482,96302,96462;CP007565,96302,96462;HG939456,96302,96462;CP007631,96302,96462;CP007632,96302,96462;CP006910,96302,96462;CP007572,96302,96462;CP007571,96302,96462;CP007570,96302,96462;FO393392,96302,96462;CP010867,96302,96462;CP011325,96302,96462;…
CP003810	Mauve	SHARED	96463	96512	.	.	.	Notes=Lenght49	AL732656,96463,96512;AE009948,96463,96512;CP000114,96463,96512;CP003919,96463,96512;HF952104,96463,96512;HF952106,96463,96512;HF952105,96463,96512;CP007482,96463,96512;HG939456,96463,96512;CP007631,96463,96512;CP007632,96463,96512;CP006910,96463,96512;CP007572,96463,96512;CP007571,96463,96512;CP007570,96463,96512;CP010867,96463,96512;CP011325,96463,96512;CP011326,96463,96512;CP011328,96463,96512;…
CP003810	Mauve	SHARED	96513	96829	.	.	.	Notes=Lenght316	AL732656,96513,96829;AE009948,96513,96829;CP000114,96513,96829;CP003919,96513,96829;HF952104,96513,96829;HF952106,96513,96829;HF952105,96513,96829;CP007482,96513,96829;CP007565,96513,96829;HG939456,96513,96829;CP007631,96513,96829;CP007632,96513,96829;CP006910,96513,96829;CP007572,96513,96829;CP007571,96513,96829;CP007570,96513,96829;FO393392,96513,96829;CP010867,96513,96829;CP011325,96513,96829;…
CP003810	Mauve	SHARED	98777	99087	.	.	.	Notes=Lenght310	AL732656,98777,99087;AE009948,98777,99087;CP000114,98777,99087;CP003919,98777,99087;HF952104,98777,99087;HF952106,98777,99087;HF952105,98777,99087;CP007482,98777,99087;CP007565,98777,99087;HG939456,98777,99087;CP007631,98777,99087;CP007632,98777,99087;CP006910,98777,99087;CP007572,98777,99087;CP007571,98777,99087;CP007570,98777,99087;FO393392,98777,99087;CP010867,98777,99087;CP011325,98777,99087;…
CP003810	Mauve	SHARED	99286	99361	.	.	.	Notes=Lenght75	AL732656,99286,99361;AE009948,99286,99361;CP000114,99286,99361;CP003919,99286,99361;HF952104,99286,99361;HF952106,99286,99361;HF952105,99286,99361;CP007482,99286,99361;CP007565,99286,99361;HG939456,99286,99361;CP007631,99286,99361;CP006910,99286,99361;CP007572,99286,99361;CP007571,99286,99361;CP007570,99286,99361;FO393392,99286,99361;CP010867,99286,99361;CP011325,99286,99361;CP011326,99286,99361;…
CP003810	Mauve	SHARED	99363	99441	.	.	.	Notes=Lenght78	AL732656,99363,99441;AE009948,99363,99441;CP000114,99363,99441;CP003919,99363,99441;HF952104,99363,99441;HF952106,99363,99441;HF952105,99363,99441;HG939456,99363,99441;CP007631,99363,99441;CP006910,99363,99441;CP007572,99363,99441;CP007571,99363,99441;CP007570,99363,99441;CP010867,99363,99441;CP011325,99363,99441;CP011326,99363,99441;CP011329,99363,99441;CP010319,99363,99441;CP012419,99363,99441;…
CP003810	Mauve	SHARED	99444	99525	.	.	.	Notes=Lenght81	AE009948,99444,99525;CP000114,99444,99525;HF952104,99444,99525;HF952106,99444,99525;HF952105,99444,99525;HG939456,99444,99525;CP007631,99444,99525;CP006910,99444,99525;CP007572,99444,99525;CP007571,99444,99525;CP007570,99444,99525;CP010867,99444,99525;CP011325,99444,99525;CP011326,99444,99525;CP011329,99444,99525;CP010319,99444,99525;CP012419,99444,99525;CP013202,99444,99525;
CP003810	Mauve	SHARED	99526	99650	.	.	.	Notes=Lenght124	AL732656,99526,99650;AE009948,99526,99650;CP000114,99526,99650;HF952104,99526,99650;HF952106,99526,99650;HF952105,99526,99650;HG939456,99526,99650;CP007631,99526,99650;CP006910,99526,99650;CP007572,99526,99650;CP007571,99526,99650;CP007570,99526,99650;CP010867,99526,99650;CP011325,99526,99650;CP011326,99526,99650;CP011329,99526,99650;CP010319,99526,99650;CP012419,99526,99650;CP013202,99526,99650;
CP003810	Mauve	SHARED	99651	99692	.	.	.	Notes=Lenght41	AE009948,99651,99692;CP000114,99651,99692;HF952104,99651,99692;HF952106,99651,99692;HF952105,99651,99692;HG939456,99651,99692;CP007631,99651,99692;CP006910,99651,99692;CP007572,99651,99692;CP007571,99651,99692;CP007570,99651,99692;CP010867,99651,99692;CP011325,99651,99692;CP011326,99651,99692;CP011329,99651,99692;CP010319,99651,99692;CP012419,99651,99692;CP013202,99651,99692;
CP003810	Mauve	SHARED	99693	101975	.	.	.	Notes=Lenght2282	AE009948,99693,101975;CP000114,99693,101975;HF952104,99693,101975;CP007631,99693,101975;CP010867,99693,101975;CP011325,99693,101975;CP011326,99693,101975;CP011329,99693,101975;CP012419,99693,101975;CP013202,99693,101975;
CP003810	Mauve	SHARED	110360	110620	.	.	.	Notes=Lenght260	AL732656,110360,110620;AE009948,110360,110620;CP000114,110360,110620;CP003919,110360,110620;HF952104,110360,110620;HF952106,110360,110620;HF952105,110360,110620;CP007482,110360,110620;CP007565,110360,110620;HG939456,110360,110620;CP007631,110360,110620;CP007632,110360,110620;CP007572,110360,110620;CP007571,110360,110620;CP007570,110360,110620;FO393392,110360,110620;CP010867,110360,110620;CP011325…
CP003810	Mauve	SHARED	137452	137515	.	.	.	Notes=Lenght63	AL732656,137452,137515;AE009948,137452,137515;CP000114,137452,137515;HF952104,137452,137515;HF952106,137452,137515;HF952105,137452,137515;HG939456,137452,137515;CP007631,137452,137515;CP007632,137452,137515;CP006910,137452,137515;CP007572,137452,137515;CP007571,137452,137515;CP007570,137452,137515;CP010867,137452,137515;CP011325,137452,137515;CP011326,137452,137515;CP011327,137452,137515;CP011329…
CP003810	Mauve	SHARED	138702	138759	.	.	.	Notes=Lenght57	AL732656,138702,138759;AE009948,138702,138759;CP000114,138702,138759;CP003919,138702,138759;HF952104,138702,138759;HF952106,138702,138759;HF952105,138702,138759;HG939456,138702,138759;CP007631,138702,138759;CP007632,138702,138759;CP006910,138702,138759;CP007572,138702,138759;CP007571,138702,138759;CP007570,138702,138759;CP010867,138702,138759;CP011325,138702,138759;CP011326,138702,138759;CP011327…
CP003810	Mauve	SHARED	178797	178899	.	.	.	Notes=Lenght102	AL732656,178797,178899;CP000114,178797,178899;CP003919,178797,178899;HF952106,178797,178899;HF952105,178797,178899;CP007482,178797,178899;CP007565,178797,178899;HG939456,178797,178899;CP007631,178797,178899;CP007632,178797,178899;CP006910,178797,178899;CP007572,178797,178899;CP007571,178797,178899;CP007570,178797,178899;FO393392,178797,178899;CP011325,178797,178899;CP011326,178797,178899;CP011327…
CP003810	Mauve	SHARED	180047	180147	.	.	.	Notes=Lenght100	AL732656,180047,180147;AE009948,180047,180147;CP000114,180047,180147;CP003919,180047,180147;HF952106,180047,180147;HF952105,180047,180147;CP007482,180047,180147;CP007565,180047,180147;HG939456,180047,180147;CP007631,180047,180147;CP007632,180047,180147;CP006910,180047,180147;CP007572,180047,180147;CP007571,180047,180147;CP007570,180047,180147;FO393392,180047,180147;CP010867,180047,180147;CP011325…
CP003810	Mauve	SHARED	180148	181943	.	.	.	Notes=Lenght1795	AL732656,180148,181943;AE009948,180148,181943;CP000114,180148,181943;CP003919,180148,181943;HF952106,180148,181943;HF952105,180148,181943;CP007482,180148,181943;CP007565,180148,181943;HG939456,180148,181943;CP007632,180148,181943;CP006910,180148,181943;CP007572,180148,181943;CP007571,180148,181943;CP007570,180148,181943;FO393392,180148,181943;CP011325,180148,181943;CP011326,180148,181943;CP011327…
CP003810	Mauve	SHARED	182648	183397	.	.	.	Notes=Lenght749	AL732656,182648,183397;CP003919,182648,183397;HF952104,182648,183397;HF952106,182648,183397;HF952105,182648,183397;CP007482,182648,183397;CP007565,182648,183397;HG939456,182648,183397;CP006910,182648,183397;CP007572,182648,183397;CP007571,182648,183397;CP007570,182648,183397;FO393392,182648,183397;CP010867,182648,183397;CP011325,182648,183397;CP011327,182648,183397;CP011328,182648,183397;CP011329…
CP003810	Mauve	SHARED	202629	202639	.	.	.	Notes=Lenght10	AL732656,202629,202639;AE009948,202629,202639;CP000114,202629,202639;CP003919,202629,202639;HF952104,202629,202639;HF952106,202629,202639;HF952105,202629,202639;CP007482,202629,202639;CP007565,202629,202639;CP007631,202629,202639;CP007632,202629,202639;CP006910,202629,202639;CP007572,202629,202639;CP007571,202629,202639;CP007570,202629,202639;FO393392,202629,202639;CP010867,202629,202639;CP011325…
CP003810	Mauve	SHARED	203146	203293	.	.	.	Notes=Lenght147	AL732656,203146,203293;AE009948,203146,203293;CP000114,203146,203293;CP003919,203146,203293;HF952104,203146,203293;HF952106,203146,203293;HF952105,203146,203293;CP007482,203146,203293;CP007565,203146,203293;CP007631,203146,203293;CP007632,203146,203293;CP006910,203146,203293;CP007572,203146,203293;CP007571,203146,203293;CP007570,203146,203293;FO393392,203146,203293;CP010867,203146,203293;CP011325…
CP003810	Mauve	SHARED	205814	205833	.	.	.	Notes=Lenght19	AL732656,205814,205833;AE009948,205814,205833;CP000114,205814,205833;CP003919,205814,205833;HF952104,205814,205833;CP007482,205814,205833;CP007565,205814,205833;HG939456,205814,205833;CP007631,205814,205833;CP007632,205814,205833;FO393392,205814,205833;CP010867,205814,205833;CP011325,205814,205833;CP011326,205814,205833;CP011327,205814,205833;CP011328,205814,205833;CP011329,205814,205833;CP010319…
CP003810	Mauve	SHARED	206031	206489	.	.	.	Notes=Lenght458	AL732656,206031,206489;AE009948,206031,206489;CP000114,206031,206489;CP003919,206031,206489;HF952104,206031,206489;HF952106,206031,206489;HF952105,206031,206489;CP007482,206031,206489;CP007565,206031,206489;HG939456,206031,206489;CP007631,206031,206489;CP007632,206031,206489;FO393392,206031,206489;CP010867,206031,206489;CP011325,206031,206489;CP011326,206031,206489;CP011327,206031,206489;CP011328…
CP003810	Mauve	SHARED	207040	207057	.	.	.	Notes=Lenght17	AL732656,207040,207057;AE009948,207040,207057;CP000114,207040,207057;CP003919,207040,207057;HF952104,207040,207057;HF952106,207040,207057;HF952105,207040,207057;HG939456,207040,207057;CP007631,207040,207057;CP007632,207040,207057;CP006910,207040,207057;CP007572,207040,207057;CP007571,207040,207057;CP007570,207040,207057;CP010867,207040,207057;CP011325,207040,207057;CP011326,207040,207057;CP011327…
CP003810	Mauve	SHARED	213716	214099	.	.	.	Notes=Lenght383	AL732656,213716,214099;AE009948,213716,214099;CP000114,213716,214099;CP003919,213716,214099;HF952104,213716,214099;HF952106,213716,214099;HF952105,213716,214099;HG939456,213716,214099;CP007631,213716,214099;CP007632,213716,214099;CP006910,213716,214099;CP007572,213716,214099;CP007571,213716,214099;CP007570,213716,214099;CP010867,213716,214099;CP011325,213716,214099;CP011326,213716,214099;CP011327…
CP003810	Mauve	SHARED	215220	215237	.	.	.	Notes=Lenght17	AE009948,215220,215237;CP000114,215220,215237;CP003919,215220,215237;HF952104,215220,215237;HF952106,215220,215237;HF952105,215220,215237;CP007482,215220,215237;CP007565,215220,215237;HG939456,215220,215237;CP007631,215220,215237;CP007632,215220,215237;CP006910,215220,215237;FO393392,215220,215237;CP010867,215220,215237;CP011325,215220,215237;CP011326,215220,215237;CP011327,215220,215237;CP011328…
CP003810	Mauve	SHARED	226426	227162	.	.	.	Notes=Lenght736	AL732656,226426,227162;AE009948,226426,227162;CP000114,226426,227162;HF952104,226426,227162;HF952106,226426,227162;HF952105,226426,227162;CP007482,226426,227162;CP007565,226426,227162;HG939456,226426,227162;CP007631,226426,227162;CP007632,226426,227162;CP006910,226426,227162;CP007572,226426,227162;CP007571,226426,227162;CP007570,226426,227162;FO393392,226426,227162;CP010867,226426,227162;CP011325…
CP003810	Mauve	SHARED	243698	244351	.	.	.	Notes=Lenght653	AL732656,243698,244351;AE009948,243698,244351;CP000114,243698,244351;HF952104,243698,244351;CP007631,243698,244351;CP007572,243698,244351;CP007571,243698,244351;CP007570,243698,244351;CP010867,243698,244351;CP011325,243698,244351;CP011326,243698,244351;CP011327,243698,244351;CP011329,243698,244351;CP012419,243698,244351;CP013202,243698,244351;
CP003810	Mauve	SHARED	244352	244403	.	.	.	Notes=Lenght51	AE009948,244352,244403;CP000114,244352,244403;HF952104,244352,244403;CP007631,244352,244403;CP010867,244352,244403;CP011325,244352,244403;CP011326,244352,244403;CP011327,244352,244403;CP011329,244352,244403;CP012419,244352,244403;CP013202,244352,244403;
CP003810	Mauve	SHARED	244404	244557	.	.	.	Notes=Lenght153	AL732656,244404,244557;AE009948,244404,244557;CP000114,244404,244557;HF952104,244404,244557;CP007631,244404,244557;CP007572,244404,244557;CP007571,244404,244557;CP007570,244404,244557;CP010867,244404,244557;CP011325,244404,244557;CP011326,244404,244557;CP011327,244404,244557;CP011329,244404,244557;CP012419,244404,244557;CP013202,244404,244557;
CP003810	Mauve	SHARED	244558	244607	.	.	.	Notes=Lenght49	AE009948,244558,244607;CP000114,244558,244607;HF952104,244558,244607;CP007631,244558,244607;CP010867,244558,244607;CP011325,244558,244607;CP011326,244558,244607;CP011327,244558,244607;CP011329,244558,244607;CP012419,244558,244607;CP013202,244558,244607;
CP003810	Mauve	SHARED	244608	245103	.	.	.	Notes=Lenght495	AL732656,244608,245103;AE009948,244608,245103;CP000114,244608,245103;HF952104,244608,245103;CP007631,244608,245103;CP007572,244608,245103;CP007571,244608,245103;CP007570,244608,245103;CP010867,244608,245103;CP011325,244608,245103;CP011326,244608,245103;CP011327,244608,245103;CP011329,244608,245103;CP012419,244608,245103;CP013202,244608,245103;
CP003810	Mauve	SHARED	245385	245423	.	.	.	Notes=Lenght38	AL732656,245385,245423;CP000114,245385,245423;HF952104,245385,245423;CP007631,245385,245423;CP007572,245385,245423;CP007571,245385,245423;CP007570,245385,245423;CP010867,245385,245423;CP011325,245385,245423;CP011326,245385,245423;CP011327,245385,245423;CP011329,245385,245423;CP012419,245385,245423;CP013202,245385,245423;
CP003810	Mauve	SHARED	245424	246520	.	.	.	Notes=Lenght1096	AL732656,245424,246520;AE009948,245424,246520;CP000114,245424,246520;HF952104,245424,246520;CP007631,245424,246520;CP007572,245424,246520;CP007571,245424,246520;CP007570,245424,246520;CP010867,245424,246520;CP011325,245424,246520;CP011326,245424,246520;CP011327,245424,246520;CP011329,245424,246520;CP012419,245424,246520;CP013202,245424,246520;
CP003810	Mauve	SHARED	246521	247602	.	.	.	Notes=Lenght1081	AL732656,246521,247602;AE009948,246521,247602;CP000114,246521,247602;HF952104,246521,247602;CP007631,246521,247602;CP007572,246521,247602;CP007571,246521,247602;CP007570,246521,247602;CP010867,246521,247602;CP011325,246521,247602;CP011326,246521,247602;CP011327,246521,247602;CP011329,246521,247602;CP012419,246521,247602;CP013202,246521,247602;
CP003810	Mauve	SHARED	247603	252522	.	.	.	Notes=Lenght4919	AL732656,247603,252522;AE009948,247603,252522;CP000114,247603,252522;HF952104,247603,252522;CP007631,247603,252522;CP007572,247603,252522;CP007571,247603,252522;CP007570,247603,252522;CP010867,247603,252522;CP011325,247603,252522;CP011326,247603,252522;CP011327,247603,252522;CP011329,247603,252522;CP012419,247603,252522;CP013202,247603,252522;
CP003810	Mauve	SHARED	252523	252550	.	.	.	Notes=Lenght27	AE009948,252523,252550;CP000114,252523,252550;HF952104,252523,252550;CP007631,252523,252550;CP010867,252523,252550;CP011325,252523,252550;CP011326,252523,252550;CP011327,252523,252550;CP011329,252523,252550;CP012419,252523,252550;CP013202,252523,252550;
CP003810	Mauve	SHARED	252558	253126	.	.	.	Notes=Lenght568	AL732656,252558,253126;AE009948,252558,253126;CP000114,252558,253126;HF952104,252558,253126;CP007631,252558,253126;CP007572,252558,253126;CP007571,252558,253126;CP007570,252558,253126;CP010867,252558,253126;CP011325,252558,253126;CP011326,252558,253126;CP011327,252558,253126;CP011329,252558,253126;CP012419,252558,253126;CP013202,252558,253126;
CP003810	Mauve	SHARED	253127	253392	.	.	.	Notes=Lenght265	AL732656,253127,253392;AE009948,253127,253392;CP000114,253127,253392;HF952104,253127,253392;CP007631,253127,253392;CP007572,253127,253392;CP007571,253127,253392;CP007570,253127,253392;CP010867,253127,253392;CP011325,253127,253392;CP011326,253127,253392;CP011327,253127,253392;CP011329,253127,253392;CP012419,253127,253392;CP013202,253127,253392;
CP003810	Mauve	SHARED	253394	255878	.	.	.	Notes=Lenght2484	AL732656,253394,255878;AE009948,253394,255878;CP000114,253394,255878;HF952104,253394,255878;CP007631,253394,255878;CP007572,253394,255878;CP007571,253394,255878;CP007570,253394,255878;CP010867,253394,255878;CP011325,253394,255878;CP011326,253394,255878;CP011327,253394,255878;CP011329,253394,255878;CP012419,253394,255878;CP013202,253394,255878;
CP003810	Mauve	SHARED	257559	257624	.	.	.	Notes=Lenght65	AL732656,257559,257624;AE009948,257559,257624;CP000114,257559,257624;HF952104,257559,257624;HF952106,257559,257624;HF952105,257559,257624;CP007482,257559,257624;CP007565,257559,257624;HG939456,257559,257624;CP007631,257559,257624;CP007632,257559,257624;CP006910,257559,257624;CP007572,257559,257624;CP007571,257559,257624;CP007570,257559,257624;FO393392,257559,257624;CP010867,257559,257624;CP011325…
CP003810	Mauve	SHARED	258192	258490	.	.	.	Notes=Lenght298	AL732656,258192,258490;AE009948,258192,258490;CP000114,258192,258490;CP003919,258192,258490;HF952104,258192,258490;HF952106,258192,258490;HF952105,258192,258490;HG939456,258192,258490;CP007631,258192,258490;CP007632,258192,258490;CP006910,258192,258490;CP007572,258192,258490;CP007571,258192,258490;CP007570,258192,258490;CP010867,258192,258490;CP011325,258192,258490;CP011326,258192,258490;CP011327…
CP003810	Mauve	SHARED	263823	264185	.	.	.	Notes=Lenght362	AL732656,263823,264185;AE009948,263823,264185;CP000114,263823,264185;CP003919,263823,264185;HF952104,263823,264185;HF952106,263823,264185;HF952105,263823,264185;CP007482,263823,264185;CP007565,263823,264185;HG939456,263823,264185;CP007631,263823,264185;CP007632,263823,264185;CP006910,263823,264185;CP007572,263823,264185;CP007571,263823,264185;CP007570,263823,264185;FO393392,263823,264185;CP010867…
CP003810	Mauve	SHARED	264186	264527	.	.	.	Notes=Lenght341	AL732656,264186,264527;AE009948,264186,264527;CP000114,264186,264527;CP003919,264186,264527;HF952104,264186,264527;HF952106,264186,264527;HF952105,264186,264527;HG939456,264186,264527;CP007631,264186,264527;CP007632,264186,264527;CP006910,264186,264527;CP007572,264186,264527;CP007571,264186,264527;CP007570,264186,264527;CP010867,264186,264527;CP011325,264186,264527;CP011326,264186,264527;CP011327…
CP003810	Mauve	SHARED	264529	264645	.	.	.	Notes=Lenght116	AL732656,264529,264645;AE009948,264529,264645;CP000114,264529,264645;HF952104,264529,264645;HG939456,264529,264645;CP007631,264529,264645;CP007632,264529,264645;CP006910,264529,264645;CP007572,264529,264645;CP007571,264529,264645;CP007570,264529,264645;CP010867,264529,264645;CP011325,264529,264645;CP011326,264529,264645;CP011327,264529,264645;CP011329,264529,264645;CP012419,264529,264645;CP013202…
CP003810	Mauve	SHARED	264647	264931	.	.	.	Notes=Lenght284	AL732656,264647,264931;AE009948,264647,264931;CP000114,264647,264931;CP003919,264647,264931;HF952104,264647,264931;HF952106,264647,264931;HF952105,264647,264931;HG939456,264647,264931;CP007631,264647,264931;CP007632,264647,264931;CP006910,264647,264931;CP007572,264647,264931;CP007571,264647,264931;CP007570,264647,264931;CP010867,264647,264931;CP011325,264647,264931;CP011326,264647,264931;CP011327…
CP003810	Mauve	SHARED	264932	265677	.	.	.	Notes=Lenght745	AL732656,264932,265677;AE009948,264932,265677;CP000114,264932,265677;CP003919,264932,265677;HF952104,264932,265677;HF952106,264932,265677;HF952105,264932,265677;HG939456,264932,265677;CP007631,264932,265677;CP007632,264932,265677;CP006910,264932,265677;CP007572,264932,265677;CP007571,264932,265677;CP007570,264932,265677;CP010867,264932,265677;CP011325,264932,265677;CP011326,264932,265677;CP011327…
CP003810	Mauve	SHARED	265678	265730	.	.	.	Notes=Lenght52	AE009948,265678,265730;CP000114,265678,265730;CP003919,265678,265730;HF952104,265678,265730;HF952106,265678,265730;HF952105,265678,265730;HG939456,265678,265730;CP007631,265678,265730;CP007632,265678,265730;CP006910,265678,265730;CP007572,265678,265730;CP007571,265678,265730;CP007570,265678,265730;CP010867,265678,265730;CP011325,265678,265730;CP011326,265678,265730;CP011327,265678,265730;CP011329…
CP003810	Mauve	SHARED	265731	266127	.	.	.	Notes=Lenght396	AE009948,265731,266127;CP000114,265731,266127;CP003919,265731,266127;HF952104,265731,266127;HF952106,265731,266127;HF952105,265731,266127;HG939456,265731,266127;CP007631,265731,266127;CP006910,265731,266127;CP007572,265731,266127;CP007571,265731,266127;CP007570,265731,266127;CP010867,265731,266127;CP011325,265731,266127;CP011326,265731,266127;CP011327,265731,266127;CP011329,265731,266127;CP010319…
CP003810	Mauve	SHARED	266728	266927	.	.	.	Notes=Lenght199	AE009948,266728,266927;CP000114,266728,266927;HF952104,266728,266927;HG939456,266728,266927;CP007631,266728,266927;CP007632,266728,266927;CP010867,266728,266927;CP011325,266728,266927;CP011326,266728,266927;CP011327,266728,266927;CP011329,266728,266927;CP012419,266728,266927;CP013202,266728,266927;
CP003810	Mauve	SHARED	266978	268188	.	.	.	Notes=Lenght1210	AE009948,266978,268188;CP000114,266978,268188;HF952104,266978,268188;CP007631,266978,268188;CP010867,266978,268188;CP011325,266978,268188;CP011326,266978,268188;CP011327,266978,268188;CP011329,266978,268188;CP012419,266978,268188;CP013202,266978,268188;
CP003810	Mauve	SHARED	268189	268238	.	.	.	Notes=Lenght49	CP000114,268189,268238;HF952104,268189,268238;CP007631,268189,268238;CP010867,268189,268238;CP011325,268189,268238;CP011326,268189,268238;CP011327,268189,268238;CP011329,268189,268238;CP012419,268189,268238;CP013202,268189,268238;
CP003810	Mauve	SHARED	269837	270192	.	.	.	Notes=Lenght355	AE009948,269837,270192;CP000114,269837,270192;HF952104,269837,270192;CP007631,269837,270192;CP010867,269837,270192;CP011325,269837,270192;CP011326,269837,270192;CP011327,269837,270192;CP011329,269837,270192;CP012419,269837,270192;CP013202,269837,270192;
CP003810	Mauve	SHARED	270193	270426	.	.	.	Notes=Lenght233	AE009948,270193,270426;CP000114,270193,270426;HF952104,270193,270426;HG939456,270193,270426;CP007631,270193,270426;CP010867,270193,270426;CP011325,270193,270426;CP011326,270193,270426;CP011327,270193,270426;CP011329,270193,270426;CP012419,270193,270426;CP013202,270193,270426;
CP003810	Mauve	SHARED	270427	270440	.	.	.	Notes=Lenght13	AE009948,270427,270440;CP000114,270427,270440;HF952104,270427,270440;CP007631,270427,270440;CP010867,270427,270440;CP011325,270427,270440;CP011326,270427,270440;CP011327,270427,270440;CP011329,270427,270440;CP012419,270427,270440;CP013202,270427,270440;
CP003810	Mauve	SHARED	270441	271458	.	.	.	Notes=Lenght1017	AE009948,270441,271458;CP000114,270441,271458;HF952104,270441,271458;HF952106,270441,271458;HF952105,270441,271458;CP007631,270441,271458;CP010867,270441,271458;CP011325,270441,271458;CP011326,270441,271458;CP011327,270441,271458;CP011329,270441,271458;CP010319,270441,271458;CP012419,270441,271458;CP013202,270441,271458;
CP003810	Mauve	SHARED	271459	271620	.	.	.	Notes=Lenght161	AE009948,271459,271620;CP000114,271459,271620;CP003919,271459,271620;HF952104,271459,271620;HF952106,271459,271620;HF952105,271459,271620;CP007631,271459,271620;CP010867,271459,271620;CP011325,271459,271620;CP011326,271459,271620;CP011327,271459,271620;CP011329,271459,271620;CP010319,271459,271620;CP012419,271459,271620;CP013202,271459,271620;
CP003810	Mauve	SHARED	271621	272930	.	.	.	Notes=Lenght1309	AE009948,271621,272930;CP000114,271621,272930;CP003919,271621,272930;HF952104,271621,272930;HF952106,271621,272930;HF952105,271621,272930;HG939456,271621,272930;CP007631,271621,272930;CP010867,271621,272930;CP011325,271621,272930;CP011326,271621,272930;CP011327,271621,272930;CP011329,271621,272930;CP010319,271621,272930;CP012419,271621,272930;CP013202,271621,272930;
CP003810	Mauve	SHARED	272931	273090	.	.	.	Notes=Lenght159	AE009948,272931,273090;CP000114,272931,273090;CP003919,272931,273090;HF952104,272931,273090;HF952106,272931,273090;HF952105,272931,273090;CP007482,272931,273090;CP007565,272931,273090;HG939456,272931,273090;CP007631,272931,273090;FO393392,272931,273090;CP010867,272931,273090;CP011325,272931,273090;CP011326,272931,273090;CP011327,272931,273090;CP011328,272931,273090;CP011329,272931,273090;CP010319…
CP003810	Mauve	SHARED	273099	274886	.	.	.	Notes=Lenght1787	AE009948,273099,274886;CP000114,273099,274886;HF952104,273099,274886;CP007631,273099,274886;CP010867,273099,274886;CP011325,273099,274886;CP011326,273099,274886;CP011327,273099,274886;CP011329,273099,274886;CP012419,273099,274886;CP013202,273099,274886;
CP003810	Mauve	SHARED	274887	274931	.	.	.	Notes=Lenght44	AE009948,274887,274931;CP000114,274887,274931;CP003919,274887,274931;HF952104,274887,274931;HF952106,274887,274931;HF952105,274887,274931;CP007482,274887,274931;CP007565,274887,274931;HG939456,274887,274931;CP007631,274887,274931;FO393392,274887,274931;CP010867,274887,274931;CP011325,274887,274931;CP011326,274887,274931;CP011327,274887,274931;CP011328,274887,274931;CP011329,274887,274931;CP010319…
CP003810	Mauve	SHARED	274932	274953	.	.	.	Notes=Lenght21	AE009948,274932,274953;CP000114,274932,274953;CP003919,274932,274953;HF952104,274932,274953;HF952106,274932,274953;HF952105,274932,274953;CP007482,274932,274953;CP007565,274932,274953;HG939456,274932,274953;CP007631,274932,274953;CP007632,274932,274953;FO393392,274932,274953;CP010867,274932,274953;CP011325,274932,274953;CP011326,274932,274953;CP011327,274932,274953;CP011328,274932,274953;CP011329…
CP003810	Mauve	SHARED	274954	274990	.	.	.	Notes=Lenght36	AL732656,274954,274990;AE009948,274954,274990;CP000114,274954,274990;CP003919,274954,274990;HF952104,274954,274990;HF952106,274954,274990;HF952105,274954,274990;CP007482,274954,274990;CP007565,274954,274990;HG939456,274954,274990;CP007631,274954,274990;CP007632,274954,274990;CP007572,274954,274990;CP007571,274954,274990;CP007570,274954,274990;FO393392,274954,274990;CP010867,274954,274990;CP011325…
CP003810	Mauve	SHARED	277444	279365	.	.	.	Notes=Lenght1921	AL732656,277444,279365;AE009948,277444,279365;CP000114,277444,279365;HF952104,277444,279365;HF952106,277444,279365;HF952105,277444,279365;HG939456,277444,279365;CP007631,277444,279365;CP007632,277444,279365;CP006910,277444,279365;CP007572,277444,279365;CP007571,277444,279365;CP007570,277444,279365;CP010867,277444,279365;CP011325,277444,279365;CP011326,277444,279365;CP011327,277444,279365;CP011329…
CP003810	Mauve	SHARED	281022	281045	.	.	.	Notes=Lenght23	AL732656,281022,281045;AE009948,281022,281045;CP000114,281022,281045;HF952104,281022,281045;HF952106,281022,281045;HF952105,281022,281045;CP007482,281022,281045;CP007565,281022,281045;HG939456,281022,281045;CP007631,281022,281045;CP007632,281022,281045;CP006910,281022,281045;CP007572,281022,281045;CP007571,281022,281045;CP007570,281022,281045;FO393392,281022,281045;CP010867,281022,281045;CP011325…
CP003810	Mauve	SHARED	291869	292441	.	.	.	Notes=Lenght572	AL732656,291869,292441;AE009948,291869,292441;CP000114,291869,292441;HF952104,291869,292441;HF952106,291869,292441;HF952105,291869,292441;HG939456,291869,292441;CP007631,291869,292441;CP007632,291869,292441;CP006910,291869,292441;CP007572,291869,292441;CP007571,291869,292441;CP007570,291869,292441;CP010867,291869,292441;CP011325,291869,292441;CP011326,291869,292441;CP011327,291869,292441;CP011329…
CP003810	Mauve	SHARED	295744	296111	.	.	.	Notes=Lenght367	AL732656,295744,296111;AE009948,295744,296111;CP000114,295744,296111;HF952104,295744,296111;HF952106,295744,296111;HF952105,295744,296111;CP007482,295744,296111;CP007565,295744,296111;HG939456,295744,296111;CP007631,295744,296111;CP007632,295744,296111;CP006910,295744,296111;CP007572,295744,296111;CP007571,295744,296111;CP007570,295744,296111;FO393392,295744,296111;CP010867,295744,296111;CP011325…
CP003810	Mauve	SHARED	296112	296267	.	.	.	Notes=Lenght155	AL732656,296112,296267;AE009948,296112,296267;CP000114,296112,296267;HF952104,296112,296267;HF952106,296112,296267;HF952105,296112,296267;HG939456,296112,296267;CP007631,296112,296267;CP007632,296112,296267;CP006910,296112,296267;CP007572,296112,296267;CP007571,296112,296267;CP007570,296112,296267;CP010867,296112,296267;CP011325,296112,296267;CP011326,296112,296267;CP011327,296112,296267;CP011329…
CP003810	Mauve	SHARED	301988	303095	.	.	.	Notes=Lenght1107	AL732656,301988,303095;AE009948,301988,303095;CP000114,301988,303095;CP003919,301988,303095;HF952104,301988,303095;HF952106,301988,303095;HF952105,301988,303095;HG939456,301988,303095;CP007631,301988,303095;CP007632,301988,303095;CP006910,301988,303095;CP007572,301988,303095;CP007571,301988,303095;CP007570,301988,303095;CP010867,301988,303095;CP011325,301988,303095;CP011326,301988,303095;CP011327…
CP003810	Mauve	SHARED	319114	319204	.	.	.	Notes=Lenght90	AL732656,319114,319204;AE009948,319114,319204;CP000114,319114,319204;HF952104,319114,319204;HF952106,319114,319204;HF952105,319114,319204;CP007482,319114,319204;CP007565,319114,319204;HG939456,319114,319204;CP007631,319114,319204;CP007632,319114,319204;CP006910,319114,319204;CP007572,319114,319204;CP007571,319114,319204;CP007570,319114,319204;FO393392,319114,319204;CP010867,319114,319204;CP011325…
CP003810	Mauve	SHARED	330474	331827	.	.	.	Notes=Lenght1353	AL732656,330474,331827;AE009948,330474,331827;CP000114,330474,331827;CP003919,330474,331827;HF952104,330474,331827;HF952106,330474,331827;HF952105,330474,331827;CP007482,330474,331827;CP007565,330474,331827;HG939456,330474,331827;CP007631,330474,331827;CP006910,330474,331827;CP007572,330474,331827;CP007571,330474,331827;CP007570,330474,331827;FO393392,330474,331827;CP010867,330474,331827;CP011325…
CP003810	Mauve	SHARED	331828	331984	.	.	.	Notes=Lenght156	AL732656,331828,331984;AE009948,331828,331984;CP000114,331828,331984;CP003919,331828,331984;HF952104,331828,331984;HF952106,331828,331984;HF952105,331828,331984;CP007482,331828,331984;CP007565,331828,331984;HG939456,331828,331984;CP007631,331828,331984;CP006910,331828,331984;CP007572,331828,331984;CP007571,331828,331984;CP007570,331828,331984;FO393392,331828,331984;CP010867,331828,331984;CP011325…
CP003810	Mauve	SHARED	332149	332190	.	.	.	Notes=Lenght41	AL732656,332149,332190;AE009948,332149,332190;CP000114,332149,332190;CP003919,332149,332190;HF952104,332149,332190;HF952106,332149,332190;CP007482,332149,332190;CP007565,332149,332190;HG939456,332149,332190;CP007631,332149,332190;CP007632,332149,332190;CP006910,332149,332190;CP007572,332149,332190;CP007571,332149,332190;CP007570,332149,332190;FO393392,332149,332190;CP010867,332149,332190;CP011325…
CP003810	Mauve	SHARED	332191	332226	.	.	.	Notes=Lenght35	AL732656,332191,332226;AE009948,332191,332226;CP000114,332191,332226;CP003919,332191,332226;HF952104,332191,332226;HF952106,332191,332226;CP007482,332191,332226;CP007565,332191,332226;CP007631,332191,332226;CP006910,332191,332226;CP007572,332191,332226;CP007571,332191,332226;CP007570,332191,332226;FO393392,332191,332226;CP010867,332191,332226;CP011325,332191,332226;CP011326,332191,332226;CP011327…
CP003810	Mauve	SHARED	332244	332255	.	.	.	Notes=Lenght11	AL732656,332244,332255;AE009948,332244,332255;CP000114,332244,332255;HF952104,332244,332255;HF952106,332244,332255;HF952105,332244,332255;CP007482,332244,332255;CP007565,332244,332255;HG939456,332244,332255;CP007631,332244,332255;CP007632,332244,332255;CP006910,332244,332255;CP007572,332244,332255;CP007571,332244,332255;CP007570,332244,332255;FO393392,332244,332255;CP010867,332244,332255;CP011325…
CP003810	Mauve	SHARED	350768	356345	.	.	.	Notes=Lenght5577	AL732656,350768,356345;AE009948,350768,356345;CP000114,350768,356345;HF952104,350768,356345;HF952106,350768,356345;HF952105,350768,356345;HG939456,350768,356345;CP007631,350768,356345;CP007632,350768,356345;CP006910,350768,356345;CP007572,350768,356345;CP007571,350768,356345;CP007570,350768,356345;CP010867,350768,356345;CP011325,350768,356345;CP011326,350768,356345;CP011327,350768,356345;CP011329…
CP003810	Mauve	SHARED	362083	362118	.	.	.	Notes=Lenght35	AL732656,362083,362118;AE009948,362083,362118;CP000114,362083,362118;CP003919,362083,362118;HF952104,362083,362118;HF952106,362083,362118;HF952105,362083,362118;CP007482,362083,362118;CP007565,362083,362118;HG939456,362083,362118;CP007631,362083,362118;CP007632,362083,362118;CP006910,362083,362118;CP007572,362083,362118;CP007571,362083,362118;CP007570,362083,362118;FO393392,362083,362118;CP010867…
CP003810	Mauve	SHARED	362119	362169	.	.	.	Notes=Lenght50	AL732656,362119,362169;AE009948,362119,362169;CP000114,362119,362169;CP003919,362119,362169;HF952104,362119,362169;HF952106,362119,362169;HF952105,362119,362169;CP007482,362119,362169;CP007565,362119,362169;HG939456,362119,362169;CP007631,362119,362169;CP007632,362119,362169;CP006910,362119,362169;CP007572,362119,362169;CP007571,362119,362169;CP007570,362119,362169;FO393392,362119,362169;CP010867…
CP003810	Mauve	SHARED	362170	362227	.	.	.	Notes=Lenght57	AL732656,362170,362227;AE009948,362170,362227;CP003919,362170,362227;HF952104,362170,362227;HF952106,362170,362227;HF952105,362170,362227;CP007482,362170,362227;CP007565,362170,362227;HG939456,362170,362227;CP007631,362170,362227;CP007632,362170,362227;CP006910,362170,362227;CP007572,362170,362227;CP007571,362170,362227;CP007570,362170,362227;FO393392,362170,362227;CP010867,362170,362227;CP011326…
CP003810	Mauve	SHARED	362228	362607	.	.	.	Notes=Lenght379	AL732656,362228,362607;AE009948,362228,362607;CP003919,362228,362607;HF952104,362228,362607;HF952106,362228,362607;HF952105,362228,362607;CP007482,362228,362607;CP007565,362228,362607;HG939456,362228,362607;CP007631,362228,362607;CP007632,362228,362607;CP006910,362228,362607;CP007572,362228,362607;CP007571,362228,362607;CP007570,362228,362607;FO393392,362228,362607;CP010867,362228,362607;CP011328…
CP003810	Mauve	SHARED	362608	362701	.	.	.	Notes=Lenght93	AL732656,362608,362701;AE009948,362608,362701;CP000114,362608,362701;CP003919,362608,362701;HF952104,362608,362701;HF952106,362608,362701;HF952105,362608,362701;CP007482,362608,362701;CP007565,362608,362701;HG939456,362608,362701;CP007631,362608,362701;CP007632,362608,362701;CP006910,362608,362701;CP007572,362608,362701;CP007571,362608,362701;CP007570,362608,362701;FO393392,362608,362701;CP010867…
CP003810	Mauve	SHARED	362702	362817	.	.	.	Notes=Lenght115	AL732656,362702,362817;AE009948,362702,362817;CP000114,362702,362817;CP003919,362702,362817;HF952104,362702,362817;HF952106,362702,362817;HF952105,362702,362817;CP007482,362702,362817;CP007565,362702,362817;HG939456,362702,362817;CP007631,362702,362817;CP007632,362702,362817;CP006910,362702,362817;CP007572,362702,362817;CP007571,362702,362817;CP007570,362702,362817;FO393392,362702,362817;CP010867…
CP003810	Mauve	SHARED	362868	362899	.	.	.	Notes=Lenght31	AL732656,362868,362899;AE009948,362868,362899;CP000114,362868,362899;CP003919,362868,362899;HF952104,362868,362899;HF952106,362868,362899;HF952105,362868,362899;CP007482,362868,362899;HG939456,362868,362899;CP007631,362868,362899;CP007632,362868,362899;CP006910,362868,362899;CP007572,362868,362899;CP007571,362868,362899;CP007570,362868,362899;FO393392,362868,362899;CP010867,362868,362899;CP011325…
CP003810	Mauve	SHARED	363020	363221	.	.	.	Notes=Lenght201	AL732656,363020,363221;AE009948,363020,363221;CP000114,363020,363221;CP003919,363020,363221;HF952104,363020,363221;HF952106,363020,363221;HF952105,363020,363221;CP007482,363020,363221;CP007565,363020,363221;HG939456,363020,363221;CP007631,363020,363221;CP007632,363020,363221;CP006910,363020,363221;CP007572,363020,363221;CP007571,363020,363221;CP007570,363020,363221;FO393392,363020,363221;CP010867…
CP003810	Mauve	SHARED	363222	363250	.	.	.	Notes=Lenght28	AE009948,363222,363250;CP000114,363222,363250;CP003919,363222,363250;HF952104,363222,363250;HF952106,363222,363250;HF952105,363222,363250;CP007482,363222,363250;CP007565,363222,363250;HG939456,363222,363250;CP007631,363222,363250;CP007632,363222,363250;CP006910,363222,363250;FO393392,363222,363250;CP010867,363222,363250;CP011325,363222,363250;CP011326,363222,363250;CP011328,363222,363250;CP011329…
CP003810	Mauve	SHARED	363251	363269	.	.	.	Notes=Lenght18	AE009948,363251,363269;CP000114,363251,363269;HF952104,363251,363269;CP007631,363251,363269;CP010867,363251,363269;CP011325,363251,363269;CP011326,363251,363269;CP011329,363251,363269;CP013202,363251,363269;
CP003810	Mauve	SHARED	363270	363351	.	.	.	Notes=Lenght81	AE009948,363270,363351;CP000114,363270,363351;HF952104,363270,363351;CP007631,363270,363351;CP010867,363270,363351;CP011326,363270,363351;CP011329,363270,363351;CP013202,363270,363351;
CP003810	Mauve	SHARED	363352	363417	.	.	.	Notes=Lenght65	AL732656,363352,363417;AE009948,363352,363417;CP000114,363352,363417;CP003919,363352,363417;HF952104,363352,363417;HF952106,363352,363417;HF952105,363352,363417;CP007482,363352,363417;CP007565,363352,363417;HG939456,363352,363417;CP007631,363352,363417;CP007632,363352,363417;CP006910,363352,363417;CP007572,363352,363417;CP007571,363352,363417;CP007570,363352,363417;FO393392,363352,363417;CP010867…
CP003810	Mauve	SHARED	363418	363619	.	.	.	Notes=Lenght201	AL732656,363418,363619;AE009948,363418,363619;CP003919,363418,363619;HF952104,363418,363619;HF952106,363418,363619;HF952105,363418,363619;CP007482,363418,363619;CP007565,363418,363619;HG939456,363418,363619;CP007631,363418,363619;CP007632,363418,363619;CP006910,363418,363619;CP007572,363418,363619;CP007571,363418,363619;CP007570,363418,363619;FO393392,363418,363619;CP010867,363418,363619;CP011325…
CP003810	Mauve	SHARED	363870	364115	.	.	.	Notes=Lenght245	AL732656,363870,364115;AE009948,363870,364115;CP000114,363870,364115;CP003919,363870,364115;HF952104,363870,364115;HF952106,363870,364115;HF952105,363870,364115;CP007482,363870,364115;CP007565,363870,364115;HG939456,363870,364115;CP007631,363870,364115;CP007632,363870,364115;CP006910,363870,364115;CP007572,363870,364115;CP007571,363870,364115;CP007570,363870,364115;FO393392,363870,364115;CP010867…
CP003810	Mauve	SHARED	364720	364868	.	.	.	Notes=Lenght148	AL732656,364720,364868;AE009948,364720,364868;CP000114,364720,364868;CP003919,364720,364868;HF952104,364720,364868;HF952106,364720,364868;HF952105,364720,364868;CP007482,364720,364868;CP007565,364720,364868;HG939456,364720,364868;CP007631,364720,364868;CP007632,364720,364868;CP006910,364720,364868;CP007572,364720,364868;CP007571,364720,364868;CP007570,364720,364868;FO393392,364720,364868;CP010867…
CP003810	Mauve	SHARED	364870	364933	.	.	.	Notes=Lenght63	AE009948,364870,364933;HF952104,364870,364933;CP007631,364870,364933;CP010867,364870,364933;CP011327,364870,364933;CP011329,364870,364933;CP012419,364870,364933;CP013202,364870,364933;
CP003810	Mauve	SHARED	365064	365089	.	.	.	Notes=Lenght25	AE009948,365064,365089;HF952104,365064,365089;CP007631,365064,365089;CP010867,365064,365089;CP011327,365064,365089;CP011329,365064,365089;CP012419,365064,365089;CP013202,365064,365089;
CP003810	Mauve	SHARED	365090	365118	.	.	.	Notes=Lenght28	AE009948,365090,365118;HF952104,365090,365118;CP007631,365090,365118;CP010867,365090,365118;CP011329,365090,365118;CP012419,365090,365118;CP013202,365090,365118;
CP003810	Mauve	SHARED	365119	365138	.	.	.	Notes=Lenght19	AL732656,365119,365138;AE009948,365119,365138;CP000114,365119,365138;CP003919,365119,365138;HF952104,365119,365138;HF952106,365119,365138;HF952105,365119,365138;CP007482,365119,365138;HG939456,365119,365138;CP007631,365119,365138;CP007632,365119,365138;CP006910,365119,365138;CP007572,365119,365138;CP007571,365119,365138;CP007570,365119,365138;FO393392,365119,365138;CP010867,365119,365138;CP011325…
CP003810	Mauve	SHARED	379285	380358	.	.	.	Notes=Lenght1073	AL732656,379285,380358;AE009948,379285,380358;CP000114,379285,380358;CP003919,379285,380358;HF952104,379285,380358;HF952106,379285,380358;HF952105,379285,380358;CP007482,379285,380358;CP007565,379285,380358;HG939456,379285,380358;CP007631,379285,380358;CP007632,379285,380358;CP006910,379285,380358;CP007571,379285,380358;CP007570,379285,380358;FO393392,379285,380358;CP010867,379285,380358;CP011325…
CP003810	Mauve	SHARED	382564	382588	.	.	.	Notes=Lenght24	AL732656,382564,382588;AE009948,382564,382588;CP000114,382564,382588;CP003919,382564,382588;HF952104,382564,382588;HF952106,382564,382588;HF952105,382564,382588;HG939456,382564,382588;CP007631,382564,382588;CP007632,382564,382588;CP006910,382564,382588;CP007572,382564,382588;CP007571,382564,382588;CP007570,382564,382588;CP010867,382564,382588;CP011325,382564,382588;CP011326,382564,382588;CP011327…
CP003810	Mauve	SHARED	385865	385876	.	.	.	Notes=Lenght11	AL732656,385865,385876;AE009948,385865,385876;CP000114,385865,385876;CP003919,385865,385876;HF952104,385865,385876;HF952106,385865,385876;HF952105,385865,385876;CP007482,385865,385876;CP007565,385865,385876;HG939456,385865,385876;CP007631,385865,385876;CP007632,385865,385876;CP006910,385865,385876;CP007572,385865,385876;CP007571,385865,385876;CP007570,385865,385876;FO393392,385865,385876;CP010867…
CP003810	Mauve	SHARED	408886	409341	.	.	.	Notes=Lenght455	AL732656,408886,409341;AE009948,408886,409341;CP000114,408886,409341;HF952104,408886,409341;HF952106,408886,409341;HF952105,408886,409341;CP007482,408886,409341;CP007565,408886,409341;HG939456,408886,409341;CP007631,408886,409341;CP007632,408886,409341;CP006910,408886,409341;CP007572,408886,409341;CP007571,408886,409341;CP007570,408886,409341;FO393392,408886,409341;CP010867,408886,409341;CP011325…
CP003810	Mauve	SHARED	414084	414533	.	.	.	Notes=Lenght449	AL732656,414084,414533;AE009948,414084,414533;CP000114,414084,414533;CP003919,414084,414533;HF952104,414084,414533;HF952106,414084,414533;HF952105,414084,414533;CP007482,414084,414533;CP007565,414084,414533;HG939456,414084,414533;CP007631,414084,414533;CP006910,414084,414533;CP007572,414084,414533;CP007571,414084,414533;CP007570,414084,414533;FO393392,414084,414533;CP010867,414084,414533;CP011325…
CP003810	Mauve	SHARED	415283	416860	.	.	.	Notes=Lenght1577	AL732656,415283,416860;AE009948,415283,416860;CP000114,415283,416860;HF952104,415283,416860;HF952106,415283,416860;HF952105,415283,416860;CP007482,415283,416860;CP007565,415283,416860;HG939456,415283,416860;CP007631,415283,416860;CP007632,415283,416860;CP006910,415283,416860;CP007572,415283,416860;CP007571,415283,416860;CP007570,415283,416860;FO393392,415283,416860;CP010867,415283,416860;CP011325…
CP003810	Mauve	SHARED	420077	420102	.	.	.	Notes=Lenght25	AL732656,420077,420102;AE009948,420077,420102;CP000114,420077,420102;HF952104,420077,420102;HF952106,420077,420102;HF952105,420077,420102;CP007482,420077,420102;CP007565,420077,420102;HG939456,420077,420102;CP007631,420077,420102;CP007632,420077,420102;CP006910,420077,420102;CP007572,420077,420102;CP007571,420077,420102;CP007570,420077,420102;FO393392,420077,420102;CP010867,420077,420102;CP011325…
CP003810	Mauve	SHARED	423120	423169	.	.	.	Notes=Lenght49	AL732656,423120,423169;AE009948,423120,423169;CP000114,423120,423169;HF952104,423120,423169;HF952106,423120,423169;HF952105,423120,423169;CP007482,423120,423169;CP007565,423120,423169;HG939456,423120,423169;CP007631,423120,423169;CP007632,423120,423169;CP006910,423120,423169;CP007572,423120,423169;CP007571,423120,423169;CP007570,423120,423169;FO393392,423120,423169;CP010867,423120,423169;CP011325…
CP003810	Mauve	SHARED	425195	425293	.	.	.	Notes=Lenght98	AL732656,425195,425293;AE009948,425195,425293;CP000114,425195,425293;CP003919,425195,425293;HF952104,425195,425293;HF952106,425195,425293;HF952105,425195,425293;CP007482,425195,425293;CP007565,425195,425293;CP007631,425195,425293;CP007632,425195,425293;CP006910,425195,425293;CP007572,425195,425293;CP007571,425195,425293;CP007570,425195,425293;FO393392,425195,425293;CP010867,425195,425293;CP011325…
CP003810	Mauve	SHARED	430067	430158	.	.	.	Notes=Lenght91	AL732656,430067,430158;AE009948,430067,430158;CP000114,430067,430158;CP003919,430067,430158;HF952104,430067,430158;HF952106,430067,430158;HF952105,430067,430158;HG939456,430067,430158;CP007631,430067,430158;CP007632,430067,430158;CP006910,430067,430158;CP007572,430067,430158;CP007571,430067,430158;CP007570,430067,430158;CP010867,430067,430158;CP011325,430067,430158;CP011326,430067,430158;CP011327…
CP003810	Mauve	SHARED	432760	432828	.	.	.	Notes=Lenght68	AL732656,432760,432828;AE009948,432760,432828;CP000114,432760,432828;HF952104,432760,432828;HF952106,432760,432828;HF952105,432760,432828;CP007482,432760,432828;CP007565,432760,432828;HG939456,432760,432828;CP007631,432760,432828;CP007632,432760,432828;CP006910,432760,432828;CP007572,432760,432828;CP007571,432760,432828;CP007570,432760,432828;FO393392,432760,432828;CP010867,432760,432828;CP011325…
CP003810	Mauve	SHARED	432830	432991	.	.	.	Notes=Lenght161	AL732656,432830,432991;AE009948,432830,432991;CP000114,432830,432991;HF952104,432830,432991;HG939456,432830,432991;CP007631,432830,432991;CP007632,432830,432991;CP006910,432830,432991;CP007572,432830,432991;CP007571,432830,432991;CP007570,432830,432991;CP010867,432830,432991;CP011325,432830,432991;CP011326,432830,432991;CP011327,432830,432991;CP011329,432830,432991;CP012419,432830,432991;CP013202…
CP003810	Mauve	SHARED	432992	435442	.	.	.	Notes=Lenght2450	AE009948,432992,435442;CP000114,432992,435442;CP003919,432992,435442;HF952104,432992,435442;HF952106,432992,435442;HF952105,432992,435442;CP007482,432992,435442;CP007565,432992,435442;CP007631,432992,435442;FO393392,432992,435442;CP010867,432992,435442;CP011325,432992,435442;CP011326,432992,435442;CP011327,432992,435442;CP011328,432992,435442;CP011329,432992,435442;CP010319,432992,435442;CP012419…
CP003810	Mauve	SHARED	435443	435602	.	.	.	Notes=Lenght159	AE009948,435443,435602;CP000114,435443,435602;CP003919,435443,435602;HF952104,435443,435602;HF952106,435443,435602;HF952105,435443,435602;CP007482,435443,435602;CP007565,435443,435602;CP007631,435443,435602;CP006910,435443,435602;FO393392,435443,435602;CP010867,435443,435602;CP011325,435443,435602;CP011326,435443,435602;CP011327,435443,435602;CP011328,435443,435602;CP011329,435443,435602;CP010319…
CP003810	Mauve	SHARED	439044	439267	.	.	.	Notes=Lenght223	AL732656,439044,439267;AE009948,439044,439267;CP000114,439044,439267;CP003919,439044,439267;HF952104,439044,439267;HF952106,439044,439267;HF952105,439044,439267;CP007482,439044,439267;CP007565,439044,439267;CP007631,439044,439267;CP007632,439044,439267;CP006910,439044,439267;CP007572,439044,439267;CP007571,439044,439267;CP007570,439044,439267;FO393392,439044,439267;CP010867,439044,439267;CP011325…
CP003810	Mauve	SHARED	439462	439716	.	.	.	Notes=Lenght254	AL732656,439462,439716;AE009948,439462,439716;CP000114,439462,439716;CP003919,439462,439716;HF952104,439462,439716;HF952106,439462,439716;HF952105,439462,439716;CP007482,439462,439716;CP007565,439462,439716;CP007631,439462,439716;CP007632,439462,439716;CP006910,439462,439716;CP007572,439462,439716;CP007571,439462,439716;CP007570,439462,439716;FO393392,439462,439716;CP010867,439462,439716;CP011325…
CP003810	Mauve	SHARED	439942	440040	.	.	.	Notes=Lenght98	AL732656,439942,440040;AE009948,439942,440040;CP000114,439942,440040;CP003919,439942,440040;HF952104,439942,440040;HF952106,439942,440040;HF952105,439942,440040;CP007482,439942,440040;CP007565,439942,440040;HG939456,439942,440040;CP007631,439942,440040;CP006910,439942,440040;CP007572,439942,440040;CP007571,439942,440040;CP007570,439942,440040;FO393392,439942,440040;CP010867,439942,440040;CP011325…
CP003810	Mauve	SHARED	444180	444191	.	.	.	Notes=Lenght11	AL732656,444180,444191;AE009948,444180,444191;CP000114,444180,444191;CP003919,444180,444191;HF952104,444180,444191;HF952105,444180,444191;CP007482,444180,444191;CP007565,444180,444191;HG939456,444180,444191;CP007631,444180,444191;CP007632,444180,444191;CP006910,444180,444191;CP007572,444180,444191;CP007571,444180,444191;CP007570,444180,444191;FO393392,444180,444191;CP010867,444180,444191;CP011325…
CP003810	Mauve	SHARED	444192	444842	.	.	.	Notes=Lenght650	AL732656,444192,444842;AE009948,444192,444842;CP000114,444192,444842;CP003919,444192,444842;HF952104,444192,444842;CP007482,444192,444842;CP007565,444192,444842;HG939456,444192,444842;CP007631,444192,444842;CP007632,444192,444842;CP006910,444192,444842;CP007572,444192,444842;CP007571,444192,444842;CP007570,444192,444842;FO393392,444192,444842;CP010867,444192,444842;CP011325,444192,444842;CP011326…
CP003810	Mauve	SHARED	450503	450524	.	.	.	Notes=Lenght21	AL732656,450503,450524;AE009948,450503,450524;CP000114,450503,450524;CP003919,450503,450524;HF952104,450503,450524;HF952106,450503,450524;HF952105,450503,450524;CP007482,450503,450524;HG939456,450503,450524;CP007631,450503,450524;CP007632,450503,450524;CP006910,450503,450524;CP007572,450503,450524;CP007571,450503,450524;CP007570,450503,450524;FO393392,450503,450524;CP010867,450503,450524;CP011325…
CP003810	Mauve	SHARED	450705	451118	.	.	.	Notes=Lenght413	AL732656,450705,451118;AE009948,450705,451118;CP000114,450705,451118;CP003919,450705,451118;HF952104,450705,451118;HF952106,450705,451118;HF952105,450705,451118;HG939456,450705,451118;CP007631,450705,451118;CP007632,450705,451118;CP006910,450705,451118;CP007572,450705,451118;CP007571,450705,451118;CP007570,450705,451118;CP010867,450705,451118;CP011325,450705,451118;CP011326,450705,451118;CP011327…
CP003810	Mauve	SHARED	452707	452849	.	.	.	Notes=Lenght142	AL732656,452707,452849;AE009948,452707,452849;CP000114,452707,452849;CP003919,452707,452849;HF952104,452707,452849;HF952106,452707,452849;HF952105,452707,452849;HG939456,452707,452849;CP007631,452707,452849;CP007632,452707,452849;CP006910,452707,452849;CP007572,452707,452849;CP007571,452707,452849;CP007570,452707,452849;CP010867,452707,452849;CP011325,452707,452849;CP011326,452707,452849;CP011327…
CP003810	Mauve	SHARED	454555	454667	.	.	.	Notes=Lenght112	AL732656,454555,454667;AE009948,454555,454667;CP000114,454555,454667;CP003919,454555,454667;HF952104,454555,454667;HF952106,454555,454667;CP007482,454555,454667;CP007565,454555,454667;HG939456,454555,454667;CP007631,454555,454667;CP007632,454555,454667;CP006910,454555,454667;CP007572,454555,454667;CP007571,454555,454667;CP007570,454555,454667;FO393392,454555,454667;CP010867,454555,454667;CP011325…
CP003810	Mauve	SHARED	454668	454727	.	.	.	Notes=Lenght59	AL732656,454668,454727;CP000114,454668,454727;CP003919,454668,454727;HF952104,454668,454727;HF952106,454668,454727;CP007482,454668,454727;CP007565,454668,454727;HG939456,454668,454727;CP007632,454668,454727;CP006910,454668,454727;CP007572,454668,454727;CP007571,454668,454727;CP007570,454668,454727;FO393392,454668,454727;CP010867,454668,454727;CP011325,454668,454727;CP011326,454668,454727;CP011327…
CP003810	Mauve	SHARED	454728	455426	.	.	.	Notes=Lenght698	AL732656,454728,455426;AE009948,454728,455426;CP000114,454728,455426;CP003919,454728,455426;HF952104,454728,455426;HF952106,454728,455426;CP007482,454728,455426;CP007565,454728,455426;HG939456,454728,455426;CP007631,454728,455426;CP007632,454728,455426;CP006910,454728,455426;CP007572,454728,455426;CP007571,454728,455426;CP007570,454728,455426;FO393392,454728,455426;CP010867,454728,455426;CP011325…
CP003810	Mauve	SHARED	455427	455566	.	.	.	Notes=Lenght139	AL732656,455427,455566;AE009948,455427,455566;CP000114,455427,455566;HF952104,455427,455566;HF952106,455427,455566;CP007482,455427,455566;CP007565,455427,455566;HG939456,455427,455566;CP007631,455427,455566;CP007632,455427,455566;CP006910,455427,455566;CP007572,455427,455566;CP007571,455427,455566;CP007570,455427,455566;FO393392,455427,455566;CP010867,455427,455566;CP011325,455427,455566;CP011326…
CP003810	Mauve	SHARED	455567	458277	.	.	.	Notes=Lenght2710	AL732656,455567,458277;AE009948,455567,458277;CP000114,455567,458277;CP003919,455567,458277;HF952104,455567,458277;HF952106,455567,458277;CP007482,455567,458277;CP007565,455567,458277;HG939456,455567,458277;CP007631,455567,458277;CP007632,455567,458277;CP006910,455567,458277;CP007572,455567,458277;CP007571,455567,458277;CP007570,455567,458277;FO393392,455567,458277;CP010867,455567,458277;CP011325…
CP003810	Mauve	SHARED	460341	462469	.	.	.	Notes=Lenght2128	AL732656,460341,462469;AE009948,460341,462469;CP000114,460341,462469;HF952104,460341,462469;HG939456,460341,462469;CP007631,460341,462469;CP007632,460341,462469;CP007572,460341,462469;CP007571,460341,462469;CP007570,460341,462469;CP010867,460341,462469;CP011325,460341,462469;CP011326,460341,462469;CP011327,460341,462469;CP011329,460341,462469;CP012419,460341,462469;CP013202,460341,462469;
CP003810	Mauve	SHARED	462725	463013	.	.	.	Notes=Lenght288	AE009948,462725,463013;CP000114,462725,463013;HF952104,462725,463013;HG939456,462725,463013;CP007631,462725,463013;CP007632,462725,463013;CP010867,462725,463013;CP011325,462725,463013;CP011326,462725,463013;CP011327,462725,463013;CP011329,462725,463013;CP012419,462725,463013;CP013202,462725,463013;
CP003810	Mauve	SHARED	463014	463027	.	.	.	Notes=Lenght13	CP000114,463014,463027;HF952104,463014,463027;HG939456,463014,463027;CP007631,463014,463027;CP007632,463014,463027;CP010867,463014,463027;CP011325,463014,463027;CP011326,463014,463027;CP011327,463014,463027;CP012419,463014,463027;CP013202,463014,463027;
CP003810	Mauve	SHARED	463028	463062	.	.	.	Notes=Lenght34	AE009948,463028,463062;CP000114,463028,463062;HF952104,463028,463062;HG939456,463028,463062;CP007631,463028,463062;CP007632,463028,463062;CP010867,463028,463062;CP011325,463028,463062;CP011326,463028,463062;CP011327,463028,463062;CP011329,463028,463062;CP012419,463028,463062;CP013202,463028,463062;
CP003810	Mauve	SHARED	463063	463268	.	.	.	Notes=Lenght205	AE009948,463063,463268;CP000114,463063,463268;HF952104,463063,463268;HG939456,463063,463268;CP007631,463063,463268;CP007632,463063,463268;CP010867,463063,463268;CP011325,463063,463268;CP011326,463063,463268;CP011327,463063,463268;CP011329,463063,463268;CP012419,463063,463268;CP013202,463063,463268;
CP003810	Mauve	SHARED	463504	464393	.	.	.	Notes=Lenght889	AE009948,463504,464393;CP000114,463504,464393;HF952104,463504,464393;CP007631,463504,464393;CP010867,463504,464393;CP011325,463504,464393;CP011326,463504,464393;CP011327,463504,464393;CP011329,463504,464393;CP012419,463504,464393;CP013202,463504,464393;
CP003810	Mauve	SHARED	464976	465776	.	.	.	Notes=Lenght800	AE009948,464976,465776;CP000114,464976,465776;HF952104,464976,465776;CP007631,464976,465776;CP010867,464976,465776;CP011325,464976,465776;CP011326,464976,465776;CP011327,464976,465776;CP011329,464976,465776;CP012419,464976,465776;CP013202,464976,465776;
CP003810	Mauve	SHARED	484752	486434	.	.	.	Notes=Lenght1682	AE009948,484752,486434;CP000114,484752,486434;HF952104,484752,486434;CP007631,484752,486434;CP010867,484752,486434;CP011325,484752,486434;CP011326,484752,486434;CP011327,484752,486434;CP011329,484752,486434;CP012419,484752,486434;CP013202,484752,486434;
CP003810	Mauve	SHARED	487132	489795	.	.	.	Notes=Lenght2663	AE009948,487132,489795;CP000114,487132,489795;HF952104,487132,489795;CP007631,487132,489795;CP010867,487132,489795;CP011325,487132,489795;CP011326,487132,489795;CP011327,487132,489795;CP011329,487132,489795;CP012419,487132,489795;CP013202,487132,489795;
CP003810	Mauve	SHARED	489796	489870	.	.	.	Notes=Lenght74	CP000114,489796,489870;HF952104,489796,489870;CP010867,489796,489870;CP011325,489796,489870;CP011326,489796,489870;CP011327,489796,489870;CP012419,489796,489870;CP013202,489796,489870;
CP003810	Mauve	SHARED	489871	491350	.	.	.	Notes=Lenght1479	CP000114,489871,491350;HF952104,489871,491350;CP010867,489871,491350;CP011325,489871,491350;CP011326,489871,491350;CP011327,489871,491350;CP013202,489871,491350;
CP003810	Mauve	SHARED	491351	491375	.	.	.	Notes=Lenght24	AE009948,491351,491375;CP000114,491351,491375;HF952104,491351,491375;CP007631,491351,491375;CP010867,491351,491375;CP011325,491351,491375;CP011326,491351,491375;CP011327,491351,491375;CP011329,491351,491375;CP013202,491351,491375;
CP003810	Mauve	SHARED	491407	491906	.	.	.	Notes=Lenght499	AL732656,491407,491906;AE009948,491407,491906;CP000114,491407,491906;CP003919,491407,491906;HF952104,491407,491906;HF952106,491407,491906;HF952105,491407,491906;CP007482,491407,491906;CP007565,491407,491906;HG939456,491407,491906;CP007631,491407,491906;CP006910,491407,491906;CP007572,491407,491906;CP007571,491407,491906;CP007570,491407,491906;FO393392,491407,491906;CP010867,491407,491906;CP011325…
CP003810	Mauve	SHARED	496141	497668	.	.	.	Notes=Lenght1527	AE009948,496141,497668;CP000114,496141,497668;HF952104,496141,497668;CP007631,496141,497668;CP010867,496141,497668;CP011325,496141,497668;CP011326,496141,497668;CP011327,496141,497668;CP011329,496141,497668;CP012419,496141,497668;CP013202,496141,497668;
CP003810	Mauve	SHARED	498040	498207	.	.	.	Notes=Lenght167	AL732656,498040,498207;AE009948,498040,498207;CP000114,498040,498207;HF952104,498040,498207;HF952106,498040,498207;HF952105,498040,498207;HG939456,498040,498207;CP007631,498040,498207;CP007632,498040,498207;CP006910,498040,498207;CP007572,498040,498207;CP007571,498040,498207;CP007570,498040,498207;CP010867,498040,498207;CP011325,498040,498207;CP011326,498040,498207;CP011327,498040,498207;CP011329…
CP003810	Mauve	SHARED	501687	502101	.	.	.	Notes=Lenght414	AL732656,501687,502101;AE009948,501687,502101;CP000114,501687,502101;HF952104,501687,502101;HF952106,501687,502101;HF952105,501687,502101;CP007482,501687,502101;CP007565,501687,502101;HG939456,501687,502101;CP007631,501687,502101;CP007632,501687,502101;CP006910,501687,502101;CP007572,501687,502101;CP007571,501687,502101;CP007570,501687,502101;FO393392,501687,502101;CP010867,501687,502101;CP011325…
CP003810	Mauve	SHARED	514969	515228	.	.	.	Notes=Lenght259	AL732656,514969,515228;AE009948,514969,515228;CP000114,514969,515228;HF952104,514969,515228;HF952106,514969,515228;HF952105,514969,515228;CP007482,514969,515228;CP007565,514969,515228;HG939456,514969,515228;CP007631,514969,515228;CP007632,514969,515228;CP006910,514969,515228;CP007572,514969,515228;CP007571,514969,515228;CP007570,514969,515228;FO393392,514969,515228;CP010867,514969,515228;CP011325…
CP003810	Mauve	SHARED	515229	515414	.	.	.	Notes=Lenght185	AL732656,515229,515414;AE009948,515229,515414;CP000114,515229,515414;HF952104,515229,515414;HF952106,515229,515414;HF952105,515229,515414;HG939456,515229,515414;CP007631,515229,515414;CP007632,515229,515414;CP006910,515229,515414;CP007572,515229,515414;CP007571,515229,515414;CP007570,515229,515414;CP010867,515229,515414;CP011325,515229,515414;CP011326,515229,515414;CP011327,515229,515414;CP011329…
CP003810	Mauve	SHARED	515415	515508	.	.	.	Notes=Lenght93	AL732656,515415,515508;AE009948,515415,515508;CP000114,515415,515508;HF952104,515415,515508;HF952106,515415,515508;HF952105,515415,515508;CP007482,515415,515508;CP007565,515415,515508;HG939456,515415,515508;CP007631,515415,515508;CP007632,515415,515508;CP006910,515415,515508;CP007572,515415,515508;CP007571,515415,515508;CP007570,515415,515508;FO393392,515415,515508;CP010867,515415,515508;CP011325…
CP003810	Mauve	SHARED	532943	532989	.	.	.	Notes=Lenght46	AL732656,532943,532989;AE009948,532943,532989;CP000114,532943,532989;CP003919,532943,532989;HF952104,532943,532989;HF952106,532943,532989;HF952105,532943,532989;CP007482,532943,532989;CP007565,532943,532989;CP007631,532943,532989;CP007632,532943,532989;CP006910,532943,532989;FO393392,532943,532989;CP010867,532943,532989;CP011325,532943,532989;CP011326,532943,532989;CP011327,532943,532989;CP011328…
CP003810	Mauve	SHARED	533742	533930	.	.	.	Notes=Lenght188	AL732656,533742,533930;AE009948,533742,533930;CP000114,533742,533930;HF952104,533742,533930;HF952106,533742,533930;HF952105,533742,533930;HG939456,533742,533930;CP007631,533742,533930;CP007632,533742,533930;CP006910,533742,533930;CP007572,533742,533930;CP007571,533742,533930;CP007570,533742,533930;CP010867,533742,533930;CP011325,533742,533930;CP011326,533742,533930;CP011327,533742,533930;CP011329…
CP003810	Mauve	SHARED	552245	552325	.	.	.	Notes=Lenght80	AE009948,552245,552325;CP000114,552245,552325;CP003919,552245,552325;HF952104,552245,552325;HF952106,552245,552325;HF952105,552245,552325;CP007482,552245,552325;CP007565,552245,552325;HG939456,552245,552325;CP007631,552245,552325;CP007632,552245,552325;CP006910,552245,552325;FO393392,552245,552325;CP010867,552245,552325;CP011325,552245,552325;CP011326,552245,552325;CP011327,552245,552325;CP011328…
CP003810	Mauve	SHARED	553782	553820	.	.	.	Notes=Lenght38	AL732656,553782,553820;AE009948,553782,553820;CP000114,553782,553820;HF952104,553782,553820;HF952106,553782,553820;HF952105,553782,553820;CP007482,553782,553820;CP007565,553782,553820;HG939456,553782,553820;CP007631,553782,553820;CP007632,553782,553820;CP006910,553782,553820;CP007572,553782,553820;CP007571,553782,553820;CP007570,553782,553820;FO393392,553782,553820;CP010867,553782,553820;CP011325…
CP003810	Mauve	SHARED	557276	557316	.	.	.	Notes=Lenght40	AL732656,557276,557316;AE009948,557276,557316;CP000114,557276,557316;HF952104,557276,557316;HF952106,557276,557316;HF952105,557276,557316;CP007482,557276,557316;CP007565,557276,557316;HG939456,557276,557316;CP007631,557276,557316;CP007632,557276,557316;CP006910,557276,557316;CP007572,557276,557316;CP007571,557276,557316;CP007570,557276,557316;FO393392,557276,557316;CP010867,557276,557316;CP011325…
CP003810	Mauve	SHARED	557317	557378	.	.	.	Notes=Lenght61	AL732656,557317,557378;AE009948,557317,557378;CP000114,557317,557378;HF952104,557317,557378;HF952106,557317,557378;HF952105,557317,557378;HG939456,557317,557378;CP007631,557317,557378;CP007632,557317,557378;CP006910,557317,557378;CP007572,557317,557378;CP007571,557317,557378;CP007570,557317,557378;CP010867,557317,557378;CP011325,557317,557378;CP011326,557317,557378;CP011327,557317,557378;CP011329…
CP003810	Mauve	SHARED	561083	561138	.	.	.	Notes=Lenght55	AE009948,561083,561138;CP000114,561083,561138;CP003919,561083,561138;HF952104,561083,561138;HF952106,561083,561138;HF952105,561083,561138;CP007482,561083,561138;CP007565,561083,561138;HG939456,561083,561138;CP007631,561083,561138;CP007632,561083,561138;CP006910,561083,561138;FO393392,561083,561138;CP010867,561083,561138;CP011325,561083,561138;CP011326,561083,561138;CP011327,561083,561138;CP011328…
CP003810	Mauve	SHARED	563212	563254	.	.	.	Notes=Lenght42	AL732656,563212,563254;AE009948,563212,563254;CP000114,563212,563254;HF952104,563212,563254;HF952106,563212,563254;HF952105,563212,563254;HG939456,563212,563254;CP007631,563212,563254;CP007632,563212,563254;CP006910,563212,563254;CP007572,563212,563254;CP007571,563212,563254;CP007570,563212,563254;CP010867,563212,563254;CP011325,563212,563254;CP011326,563212,563254;CP011327,563212,563254;CP011329…
CP003810	Mauve	SHARED	588962	588991	.	.	.	Notes=Lenght29	AL732656,588962,588991;AE009948,588962,588991;CP000114,588962,588991;CP003919,588962,588991;HF952104,588962,588991;HF952106,588962,588991;HF952105,588962,588991;HG939456,588962,588991;CP007631,588962,588991;CP007632,588962,588991;CP006910,588962,588991;CP007572,588962,588991;CP007571,588962,588991;CP007570,588962,588991;CP010867,588962,588991;CP011325,588962,588991;CP011326,588962,588991;CP011327…
CP003810	Mauve	SHARED	595378	602489	.	.	.	Notes=Lenght7111	AL732656,595378,602489;AE009948,595378,602489;CP000114,595378,602489;HF952104,595378,602489;HG939456,595378,602489;CP007631,595378,602489;CP007632,595378,602489;CP006910,595378,602489;CP007572,595378,602489;CP007571,595378,602489;CP007570,595378,602489;CP010867,595378,602489;CP011325,595378,602489;CP011326,595378,602489;CP011327,595378,602489;CP011329,595378,602489;CP012419,595378,602489;CP013202…
CP003810	Mauve	SHARED	602490	602513	.	.	.	Notes=Lenght23	AL732656,602490,602513;AE009948,602490,602513;CP000114,602490,602513;HF952104,602490,602513;CP007631,602490,602513;CP007572,602490,602513;CP007571,602490,602513;CP007570,602490,602513;CP010867,602490,602513;CP011325,602490,602513;CP011326,602490,602513;CP011327,602490,602513;CP011329,602490,602513;CP012419,602490,602513;CP013202,602490,602513;
CP003810	Mauve	SHARED	602514	605072	.	.	.	Notes=Lenght2558	AL732656,602514,605072;AE009948,602514,605072;CP000114,602514,605072;HF952104,602514,605072;HG939456,602514,605072;CP007631,602514,605072;CP007632,602514,605072;CP006910,602514,605072;CP007572,602514,605072;CP007571,602514,605072;CP007570,602514,605072;CP010867,602514,605072;CP011325,602514,605072;CP011326,602514,605072;CP011327,602514,605072;CP011329,602514,605072;CP012419,602514,605072;CP013202…
CP003810	Mauve	SHARED	605073	605455	.	.	.	Notes=Lenght382	AL732656,605073,605455;AE009948,605073,605455;CP000114,605073,605455;HF952104,605073,605455;HG939456,605073,605455;CP007631,605073,605455;CP007632,605073,605455;CP006910,605073,605455;CP007572,605073,605455;CP007571,605073,605455;CP007570,605073,605455;CP010867,605073,605455;CP011325,605073,605455;CP011326,605073,605455;CP011327,605073,605455;CP011329,605073,605455;CP012419,605073,605455;CP013202…
CP003810	Mauve	SHARED	605545	605557	.	.	.	Notes=Lenght12	AE009948,605545,605557;CP000114,605545,605557;CP003919,605545,605557;HF952104,605545,605557;HF952106,605545,605557;HF952105,605545,605557;CP007482,605545,605557;CP007565,605545,605557;HG939456,605545,605557;CP007631,605545,605557;CP007632,605545,605557;CP006910,605545,605557;CP007572,605545,605557;CP007571,605545,605557;CP007570,605545,605557;FO393392,605545,605557;CP010867,605545,605557;CP011325…
CP003810	Mauve	SHARED	605558	605678	.	.	.	Notes=Lenght120	AE009948,605558,605678;CP000114,605558,605678;CP003919,605558,605678;HF952104,605558,605678;HF952106,605558,605678;HF952105,605558,605678;CP007482,605558,605678;CP007565,605558,605678;HG939456,605558,605678;CP007631,605558,605678;CP007632,605558,605678;CP006910,605558,605678;FO393392,605558,605678;CP010867,605558,605678;CP011325,605558,605678;CP011326,605558,605678;CP011327,605558,605678;CP011328…
CP003810	Mauve	SHARED	614752	614877	.	.	.	Notes=Lenght125	AL732656,614752,614877;AE009948,614752,614877;CP000114,614752,614877;CP003919,614752,614877;HF952104,614752,614877;HF952106,614752,614877;HF952105,614752,614877;HG939456,614752,614877;CP007631,614752,614877;CP007632,614752,614877;CP006910,614752,614877;CP007572,614752,614877;CP007571,614752,614877;CP007570,614752,614877;CP010867,614752,614877;CP011325,614752,614877;CP011326,614752,614877;CP011327…
CP003810	Mauve	SHARED	614880	614967	.	.	.	Notes=Lenght87	AL732656,614880,614967;AE009948,614880,614967;CP000114,614880,614967;HF952104,614880,614967;HF952105,614880,614967;HG939456,614880,614967;CP007631,614880,614967;CP007632,614880,614967;CP006910,614880,614967;CP007572,614880,614967;CP007571,614880,614967;CP007570,614880,614967;CP010867,614880,614967;CP011325,614880,614967;CP011326,614880,614967;CP011327,614880,614967;CP011329,614880,614967;CP010319…
CP003810	Mauve	SHARED	620673	620734	.	.	.	Notes=Lenght61	CP000114,620673,620734;HF952104,620673,620734;CP007631,620673,620734;CP010867,620673,620734;CP011325,620673,620734;CP011326,620673,620734;CP011327,620673,620734;CP011329,620673,620734;CP012419,620673,620734;CP013202,620673,620734;
CP003810	Mauve	SHARED	620735	621200	.	.	.	Notes=Lenght465	CP000114,620735,621200;HF952104,620735,621200;CP007631,620735,621200;CP010867,620735,621200;CP011325,620735,621200;CP011326,620735,621200;CP011327,620735,621200;CP011329,620735,621200;CP013202,620735,621200;
CP003810	Mauve	SHARED	621201	621251	.	.	.	Notes=Lenght50	CP000114,621201,621251;HF952104,621201,621251;CP007631,621201,621251;CP010867,621201,621251;CP011325,621201,621251;CP011326,621201,621251;CP011327,621201,621251;CP011329,621201,621251;CP012419,621201,621251;CP013202,621201,621251;
CP003810	Mauve	SHARED	621252	621273	.	.	.	Notes=Lenght21	CP000114,621252,621273;HF952104,621252,621273;CP007631,621252,621273;CP010867,621252,621273;CP011325,621252,621273;CP011326,621252,621273;CP011327,621252,621273;CP012419,621252,621273;CP013202,621252,621273;
CP003810	Mauve	SHARED	621274	621753	.	.	.	Notes=Lenght479	CP000114,621274,621753;HF952104,621274,621753;CP007631,621274,621753;CP010867,621274,621753;CP011325,621274,621753;CP011326,621274,621753;CP011327,621274,621753;CP011329,621274,621753;CP012419,621274,621753;CP013202,621274,621753;
CP003810	Mauve	SHARED	621761	621815	.	.	.	Notes=Lenght54	CP000114,621761,621815;HF952104,621761,621815;CP007631,621761,621815;CP010867,621761,621815;CP011325,621761,621815;CP011326,621761,621815;CP011327,621761,621815;CP011329,621761,621815;CP012419,621761,621815;CP013202,621761,621815;
CP003810	Mauve	SHARED	621816	621909	.	.	.	Notes=Lenght93	CP000114,621816,621909;HF952104,621816,621909;CP007631,621816,621909;CP010867,621816,621909;CP011325,621816,621909;CP011326,621816,621909;CP011327,621816,621909;CP011329,621816,621909;CP013202,621816,621909;
CP003810	Mauve	SHARED	621910	621980	.	.	.	Notes=Lenght70	CP000114,621910,621980;HF952104,621910,621980;CP007631,621910,621980;CP010867,621910,621980;CP011325,621910,621980;CP011326,621910,621980;CP011327,621910,621980;CP013202,621910,621980;
CP003810	Mauve	SHARED	621981	623061	.	.	.	Notes=Lenght1080	CP000114,621981,623061;HF952104,621981,623061;CP007631,621981,623061;CP010867,621981,623061;CP011325,621981,623061;CP011326,621981,623061;CP011327,621981,623061;CP011329,621981,623061;CP012419,621981,623061;CP013202,621981,623061;
CP003810	Mauve	SHARED	623062	623108	.	.	.	Notes=Lenght46	CP000114,623062,623108;HF952104,623062,623108;CP007631,623062,623108;CP010867,623062,623108;CP011325,623062,623108;CP011326,623062,623108;CP011327,623062,623108;CP011329,623062,623108;CP013202,623062,623108;
CP003810	Mauve	SHARED	623866	623982	.	.	.	Notes=Lenght116	CP000114,623866,623982;HF952104,623866,623982;CP007631,623866,623982;CP010867,623866,623982;CP011325,623866,623982;CP011326,623866,623982;CP011327,623866,623982;CP011329,623866,623982;CP013202,623866,623982;
CP003810	Mauve	SHARED	624937	625098	.	.	.	Notes=Lenght161	CP000114,624937,625098;HF952104,624937,625098;CP007631,624937,625098;CP010867,624937,625098;CP011325,624937,625098;CP011326,624937,625098;CP011327,624937,625098;CP011329,624937,625098;CP013202,624937,625098;
CP003810	Mauve	SHARED	625880	626121	.	.	.	Notes=Lenght241	CP000114,625880,626121;HF952104,625880,626121;CP007631,625880,626121;CP010867,625880,626121;CP011325,625880,626121;CP011326,625880,626121;CP011327,625880,626121;CP011329,625880,626121;CP013202,625880,626121;
CP003810	Mauve	SHARED	626123	626332	.	.	.	Notes=Lenght209	CP000114,626123,626332;HF952104,626123,626332;CP007631,626123,626332;CP010867,626123,626332;CP011325,626123,626332;CP011326,626123,626332;CP011327,626123,626332;CP011329,626123,626332;CP013202,626123,626332;
CP003810	Mauve	SHARED	626333	628643	.	.	.	Notes=Lenght2310	CP000114,626333,628643;HF952104,626333,628643;CP007631,626333,628643;CP010867,626333,628643;CP011325,626333,628643;CP011326,626333,628643;CP011327,626333,628643;CP011329,626333,628643;CP013202,626333,628643;
CP003810	Mauve	SHARED	628686	630363	.	.	.	Notes=Lenght1677	CP000114,628686,630363;HF952104,628686,630363;CP007631,628686,630363;CP010867,628686,630363;CP011325,628686,630363;CP011326,628686,630363;CP011327,628686,630363;CP011329,628686,630363;CP013202,628686,630363;
CP003810	Mauve	SHARED	630364	630696	.	.	.	Notes=Lenght332	AE009948,630364,630696;CP000114,630364,630696;HF952104,630364,630696;CP007631,630364,630696;CP010867,630364,630696;CP011325,630364,630696;CP011326,630364,630696;CP011327,630364,630696;CP011329,630364,630696;CP013202,630364,630696;
CP003810	Mauve	SHARED	630697	630893	.	.	.	Notes=Lenght196	CP000114,630697,630893;HF952104,630697,630893;CP007631,630697,630893;CP010867,630697,630893;CP011325,630697,630893;CP011326,630697,630893;CP011327,630697,630893;CP011329,630697,630893;CP013202,630697,630893;
CP003810	Mauve	SHARED	630909	631469	.	.	.	Notes=Lenght560	CP000114,630909,631469;HF952104,630909,631469;CP007631,630909,631469;CP010867,630909,631469;CP011325,630909,631469;CP011326,630909,631469;CP011327,630909,631469;CP011329,630909,631469;CP013202,630909,631469;
CP003810	Mauve	SHARED	631470	631898	.	.	.	Notes=Lenght428	AE009948,631470,631898;CP000114,631470,631898;HF952104,631470,631898;CP007631,631470,631898;CP010867,631470,631898;CP011325,631470,631898;CP011326,631470,631898;CP011327,631470,631898;CP011329,631470,631898;CP013202,631470,631898;
CP003810	Mauve	SHARED	631899	633643	.	.	.	Notes=Lenght1744	CP000114,631899,633643;HF952104,631899,633643;CP007631,631899,633643;CP010867,631899,633643;CP011325,631899,633643;CP011326,631899,633643;CP011327,631899,633643;CP011329,631899,633643;CP013202,631899,633643;
CP003810	Mauve	SHARED	633882	636582	.	.	.	Notes=Lenght2700	CP000114,633882,636582;HF952104,633882,636582;CP007631,633882,636582;CP010867,633882,636582;CP011325,633882,636582;CP011326,633882,636582;CP011327,633882,636582;CP011329,633882,636582;CP013202,633882,636582;
CP003810	Mauve	SHARED	636667	638466	.	.	.	Notes=Lenght1799	CP000114,636667,638466;HF952104,636667,638466;CP007631,636667,638466;CP010867,636667,638466;CP011325,636667,638466;CP011326,636667,638466;CP011327,636667,638466;CP011329,636667,638466;CP013202,636667,638466;
CP003810	Mauve	SHARED	638467	638656	.	.	.	Notes=Lenght189	AE009948,638467,638656;CP000114,638467,638656;HF952104,638467,638656;CP007631,638467,638656;CP010867,638467,638656;CP011325,638467,638656;CP011326,638467,638656;CP011327,638467,638656;CP011329,638467,638656;CP013202,638467,638656;
CP003810	Mauve	SHARED	638657	646836	.	.	.	Notes=Lenght8179	CP000114,638657,646836;HF952104,638657,646836;CP007631,638657,646836;CP010867,638657,646836;CP011325,638657,646836;CP011326,638657,646836;CP011327,638657,646836;CP011329,638657,646836;CP013202,638657,646836;
CP003810	Mauve	SHARED	647660	647799	.	.	.	Notes=Lenght139	CP000114,647660,647799;HF952104,647660,647799;CP007631,647660,647799;CP010867,647660,647799;CP011325,647660,647799;CP011326,647660,647799;CP011327,647660,647799;CP011329,647660,647799;CP013202,647660,647799;
CP003810	Mauve	SHARED	647816	655873	.	.	.	Notes=Lenght8057	CP000114,647816,655873;HF952104,647816,655873;CP007631,647816,655873;CP010867,647816,655873;CP011325,647816,655873;CP011326,647816,655873;CP011327,647816,655873;CP011329,647816,655873;CP013202,647816,655873;
CP003810	Mauve	SHARED	657061	658695	.	.	.	Notes=Lenght1634	CP000114,657061,658695;HF952104,657061,658695;CP007631,657061,658695;CP010867,657061,658695;CP011325,657061,658695;CP011326,657061,658695;CP011327,657061,658695;CP011329,657061,658695;CP013202,657061,658695;
CP003810	Mauve	SHARED	669837	669959	.	.	.	Notes=Lenght122	AE009948,669837,669959;CP000114,669837,669959;HF952104,669837,669959;HG939456,669837,669959;CP007631,669837,669959;CP007632,669837,669959;CP010867,669837,669959;CP011325,669837,669959;CP011326,669837,669959;CP011327,669837,669959;CP011329,669837,669959;CP012419,669837,669959;CP013202,669837,669959;
CP003810	Mauve	SHARED	669960	670394	.	.	.	Notes=Lenght434	AL732656,669960,670394;AE009948,669960,670394;CP000114,669960,670394;HF952104,669960,670394;HG939456,669960,670394;CP007631,669960,670394;CP007632,669960,670394;CP007572,669960,670394;CP007571,669960,670394;CP007570,669960,670394;CP010867,669960,670394;CP011325,669960,670394;CP011326,669960,670394;CP011327,669960,670394;CP011329,669960,670394;CP012419,669960,670394;CP013202,669960,670394;
CP003810	Mauve	SHARED	670395	670524	.	.	.	Notes=Lenght129	AL732656,670395,670524;AE009948,670395,670524;CP000114,670395,670524;CP003919,670395,670524;HF952104,670395,670524;CP007482,670395,670524;CP007565,670395,670524;HG939456,670395,670524;CP007631,670395,670524;CP007632,670395,670524;CP007572,670395,670524;CP007571,670395,670524;CP007570,670395,670524;FO393392,670395,670524;CP010867,670395,670524;CP011325,670395,670524;CP011326,670395,670524;CP011327…
CP003810	Mauve	SHARED	670525	670578	.	.	.	Notes=Lenght53	AL732656,670525,670578;AE009948,670525,670578;CP000114,670525,670578;CP003919,670525,670578;HF952104,670525,670578;CP007482,670525,670578;CP007565,670525,670578;HG939456,670525,670578;CP007631,670525,670578;CP007632,670525,670578;CP007572,670525,670578;CP007571,670525,670578;CP007570,670525,670578;FO393392,670525,670578;CP010867,670525,670578;CP011325,670525,670578;CP011326,670525,670578;CP011327…
CP003810	Mauve	SHARED	670582	670660	.	.	.	Notes=Lenght78	AL732656,670582,670660;AE009948,670582,670660;CP000114,670582,670660;HF952104,670582,670660;CP007482,670582,670660;CP007565,670582,670660;HG939456,670582,670660;CP007631,670582,670660;CP007632,670582,670660;CP006910,670582,670660;CP007572,670582,670660;CP007571,670582,670660;CP007570,670582,670660;FO393392,670582,670660;CP010867,670582,670660;CP011325,670582,670660;CP011326,670582,670660;CP011327…
CP003810	Mauve	SHARED	670661	670843	.	.	.	Notes=Lenght182	AL732656,670661,670843;AE009948,670661,670843;CP000114,670661,670843;CP003919,670661,670843;HF952104,670661,670843;CP007482,670661,670843;CP007565,670661,670843;HG939456,670661,670843;CP007631,670661,670843;CP007632,670661,670843;CP006910,670661,670843;CP007572,670661,670843;CP007571,670661,670843;CP007570,670661,670843;FO393392,670661,670843;CP010867,670661,670843;CP011325,670661,670843;CP011326…
CP003810	Mauve	SHARED	670844	670958	.	.	.	Notes=Lenght114	AL732656,670844,670958;AE009948,670844,670958;CP000114,670844,670958;HF952104,670844,670958;CP007482,670844,670958;CP007565,670844,670958;HG939456,670844,670958;CP007631,670844,670958;CP007632,670844,670958;CP006910,670844,670958;CP007572,670844,670958;CP007571,670844,670958;CP007570,670844,670958;FO393392,670844,670958;CP010867,670844,670958;CP011325,670844,670958;CP011326,670844,670958;CP011327…
CP003810	Mauve	SHARED	670959	671986	.	.	.	Notes=Lenght1027	AL732656,670959,671986;AE009948,670959,671986;CP000114,670959,671986;HF952104,670959,671986;HG939456,670959,671986;CP007631,670959,671986;CP007632,670959,671986;CP006910,670959,671986;CP007572,670959,671986;CP007571,670959,671986;CP007570,670959,671986;CP010867,670959,671986;CP011325,670959,671986;CP011326,670959,671986;CP011327,670959,671986;CP011329,670959,671986;CP012419,670959,671986;CP013202…
CP003810	Mauve	SHARED	671987	672008	.	.	.	Notes=Lenght21	AE009948,671987,672008;CP000114,671987,672008;HF952104,671987,672008;HG939456,671987,672008;CP007631,671987,672008;CP007632,671987,672008;CP010867,671987,672008;CP011325,671987,672008;CP011326,671987,672008;CP011327,671987,672008;CP011329,671987,672008;CP012419,671987,672008;CP013202,671987,672008;
CP003810	Mauve	SHARED	672010	672680	.	.	.	Notes=Lenght670	AE009948,672010,672680;CP000114,672010,672680;HF952104,672010,672680;HG939456,672010,672680;CP007631,672010,672680;CP007632,672010,672680;CP010867,672010,672680;CP011325,672010,672680;CP011326,672010,672680;CP011327,672010,672680;CP011329,672010,672680;CP012419,672010,672680;CP013202,672010,672680;
CP003810	Mauve	SHARED	672682	673183	.	.	.	Notes=Lenght501	AE009948,672682,673183;CP000114,672682,673183;HF952104,672682,673183;HG939456,672682,673183;CP007631,672682,673183;CP007632,672682,673183;CP010867,672682,673183;CP011325,672682,673183;CP011326,672682,673183;CP011327,672682,673183;CP011329,672682,673183;CP012419,672682,673183;CP013202,672682,673183;
CP003810	Mauve	SHARED	673188	675809	.	.	.	Notes=Lenght2621	AE009948,673188,675809;CP000114,673188,675809;HF952104,673188,675809;HG939456,673188,675809;CP007631,673188,675809;CP007632,673188,675809;CP010867,673188,675809;CP011325,673188,675809;CP011326,673188,675809;CP011327,673188,675809;CP011329,673188,675809;CP012419,673188,675809;CP013202,673188,675809;
CP003810	Mauve	SHARED	675810	676928	.	.	.	Notes=Lenght1118	AE009948,675810,676928;CP000114,675810,676928;HF952104,675810,676928;CP007631,675810,676928;CP010867,675810,676928;CP011325,675810,676928;CP011326,675810,676928;CP011327,675810,676928;CP011329,675810,676928;CP012419,675810,676928;CP013202,675810,676928;
CP003810	Mauve	SHARED	676929	680050	.	.	.	Notes=Lenght3121	AL732656,676929,680050;AE009948,676929,680050;CP000114,676929,680050;HF952104,676929,680050;HF952106,676929,680050;HF952105,676929,680050;HG939456,676929,680050;CP007631,676929,680050;CP007632,676929,680050;CP006910,676929,680050;CP007572,676929,680050;CP007571,676929,680050;CP007570,676929,680050;CP010867,676929,680050;CP011325,676929,680050;CP011326,676929,680050;CP011327,676929,680050;CP011329…
CP003810	Mauve	SHARED	680051	680077	.	.	.	Notes=Lenght26	AL732656,680051,680077;AE009948,680051,680077;CP000114,680051,680077;HF952104,680051,680077;CP007631,680051,680077;CP007572,680051,680077;CP007571,680051,680077;CP007570,680051,680077;CP010867,680051,680077;CP011325,680051,680077;CP011326,680051,680077;CP011327,680051,680077;CP011329,680051,680077;CP012419,680051,680077;CP013202,680051,680077;
CP003810	Mauve	SHARED	680078	680277	.	.	.	Notes=Lenght199	AL732656,680078,680277;AE009948,680078,680277;CP000114,680078,680277;HF952104,680078,680277;HF952106,680078,680277;HF952105,680078,680277;HG939456,680078,680277;CP007631,680078,680277;CP007632,680078,680277;CP006910,680078,680277;CP007572,680078,680277;CP007571,680078,680277;CP007570,680078,680277;CP010867,680078,680277;CP011325,680078,680277;CP011326,680078,680277;CP011327,680078,680277;CP011329…
CP003810	Mauve	SHARED	680278	680350	.	.	.	Notes=Lenght72	AL732656,680278,680350;AE009948,680278,680350;CP000114,680278,680350;HF952104,680278,680350;CP007631,680278,680350;CP007572,680278,680350;CP007571,680278,680350;CP007570,680278,680350;CP010867,680278,680350;CP011325,680278,680350;CP011326,680278,680350;CP011327,680278,680350;CP011329,680278,680350;CP012419,680278,680350;CP013202,680278,680350;
CP003810	Mauve	SHARED	680351	680476	.	.	.	Notes=Lenght125	AL732656,680351,680476;AE009948,680351,680476;CP000114,680351,680476;HF952104,680351,680476;HF952106,680351,680476;HF952105,680351,680476;HG939456,680351,680476;CP007631,680351,680476;CP007632,680351,680476;CP006910,680351,680476;CP007572,680351,680476;CP007571,680351,680476;CP007570,680351,680476;CP010867,680351,680476;CP011325,680351,680476;CP011326,680351,680476;CP011327,680351,680476;CP011329…
CP003810	Mauve	SHARED	680477	680650	.	.	.	Notes=Lenght173	AL732656,680477,680650;AE009948,680477,680650;CP000114,680477,680650;HF952104,680477,680650;CP007631,680477,680650;CP007572,680477,680650;CP007571,680477,680650;CP007570,680477,680650;CP010867,680477,680650;CP011325,680477,680650;CP011326,680477,680650;CP011327,680477,680650;CP011329,680477,680650;CP012419,680477,680650;CP013202,680477,680650;
CP003810	Mauve	SHARED	680651	680776	.	.	.	Notes=Lenght125	AL732656,680651,680776;AE009948,680651,680776;CP000114,680651,680776;HF952104,680651,680776;HF952106,680651,680776;HF952105,680651,680776;HG939456,680651,680776;CP007631,680651,680776;CP007632,680651,680776;CP006910,680651,680776;CP007572,680651,680776;CP007571,680651,680776;CP007570,680651,680776;CP010867,680651,680776;CP011325,680651,680776;CP011326,680651,680776;CP011327,680651,680776;CP011329…
CP003810	Mauve	SHARED	680777	680850	.	.	.	Notes=Lenght73	AL732656,680777,680850;AE009948,680777,680850;CP000114,680777,680850;HF952104,680777,680850;CP007631,680777,680850;CP007572,680777,680850;CP007571,680777,680850;CP007570,680777,680850;CP010867,680777,680850;CP011325,680777,680850;CP011326,680777,680850;CP011327,680777,680850;CP011329,680777,680850;CP012419,680777,680850;CP013202,680777,680850;
CP003810	Mauve	SHARED	680851	681027	.	.	.	Notes=Lenght176	AL732656,680851,681027;AE009948,680851,681027;CP000114,680851,681027;HF952104,680851,681027;HF952106,680851,681027;HF952105,680851,681027;HG939456,680851,681027;CP007631,680851,681027;CP007632,680851,681027;CP006910,680851,681027;CP007572,680851,681027;CP007571,680851,681027;CP007570,680851,681027;CP010867,680851,681027;CP011325,680851,681027;CP011326,680851,681027;CP011327,680851,681027;CP011329…
CP003810	Mauve	SHARED	681028	681098	.	.	.	Notes=Lenght70	AL732656,681028,681098;AE009948,681028,681098;CP000114,681028,681098;HF952104,681028,681098;CP007631,681028,681098;CP007572,681028,681098;CP007571,681028,681098;CP007570,681028,681098;CP010867,681028,681098;CP011325,681028,681098;CP011326,681028,681098;CP011327,681028,681098;CP011329,681028,681098;CP012419,681028,681098;CP013202,681028,681098;
CP003810	Mauve	SHARED	681099	681300	.	.	.	Notes=Lenght201	AL732656,681099,681300;AE009948,681099,681300;CP000114,681099,681300;HF952104,681099,681300;HF952106,681099,681300;HF952105,681099,681300;HG939456,681099,681300;CP007631,681099,681300;CP007632,681099,681300;CP006910,681099,681300;CP007572,681099,681300;CP007571,681099,681300;CP007570,681099,681300;CP010867,681099,681300;CP011325,681099,681300;CP011326,681099,681300;CP011327,681099,681300;CP011329…
CP003810	Mauve	SHARED	681301	681325	.	.	.	Notes=Lenght24	AL732656,681301,681325;AE009948,681301,681325;CP000114,681301,681325;HF952104,681301,681325;CP007631,681301,681325;CP007572,681301,681325;CP007571,681301,681325;CP007570,681301,681325;CP010867,681301,681325;CP011325,681301,681325;CP011326,681301,681325;CP011327,681301,681325;CP011329,681301,681325;CP012419,681301,681325;CP013202,681301,681325;
CP003810	Mauve	SHARED	681326	681525	.	.	.	Notes=Lenght199	AL732656,681326,681525;AE009948,681326,681525;CP000114,681326,681525;HF952104,681326,681525;HF952106,681326,681525;HF952105,681326,681525;HG939456,681326,681525;CP007631,681326,681525;CP007632,681326,681525;CP006910,681326,681525;CP007572,681326,681525;CP007571,681326,681525;CP007570,681326,681525;CP010867,681326,681525;CP011325,681326,681525;CP011326,681326,681525;CP011327,681326,681525;CP011329…
CP003810	Mauve	SHARED	681526	681600	.	.	.	Notes=Lenght74	AL732656,681526,681600;AE009948,681526,681600;CP000114,681526,681600;HF952104,681526,681600;CP007631,681526,681600;CP007572,681526,681600;CP007571,681526,681600;CP007570,681526,681600;CP010867,681526,681600;CP011325,681526,681600;CP011326,681526,681600;CP011327,681526,681600;CP011329,681526,681600;CP012419,681526,681600;CP013202,681526,681600;
CP003810	Mauve	SHARED	681601	681748	.	.	.	Notes=Lenght147	AL732656,681601,681748;AE009948,681601,681748;CP000114,681601,681748;HF952104,681601,681748;HF952106,681601,681748;HF952105,681601,681748;HG939456,681601,681748;CP007631,681601,681748;CP007632,681601,681748;CP006910,681601,681748;CP007572,681601,681748;CP007571,681601,681748;CP007570,681601,681748;CP010867,681601,681748;CP011325,681601,681748;CP011326,681601,681748;CP011327,681601,681748;CP011329…
CP003810	Mauve	SHARED	681749	681877	.	.	.	Notes=Lenght128	AL732656,681749,681877;AE009948,681749,681877;CP000114,681749,681877;HF952104,681749,681877;CP007631,681749,681877;CP007572,681749,681877;CP007571,681749,681877;CP007570,681749,681877;CP010867,681749,681877;CP011325,681749,681877;CP011326,681749,681877;CP011327,681749,681877;CP011329,681749,681877;CP012419,681749,681877;CP013202,681749,681877;
CP003810	Mauve	SHARED	681878	681998	.	.	.	Notes=Lenght120	AL732656,681878,681998;AE009948,681878,681998;CP000114,681878,681998;HF952104,681878,681998;HF952106,681878,681998;HF952105,681878,681998;HG939456,681878,681998;CP007631,681878,681998;CP007632,681878,681998;CP006910,681878,681998;CP007572,681878,681998;CP007571,681878,681998;CP007570,681878,681998;CP010867,681878,681998;CP011325,681878,681998;CP011326,681878,681998;CP011327,681878,681998;CP011329…
CP003810	Mauve	SHARED	681999	682127	.	.	.	Notes=Lenght128	AL732656,681999,682127;AE009948,681999,682127;CP000114,681999,682127;HF952104,681999,682127;CP007631,681999,682127;CP007572,681999,682127;CP007571,681999,682127;CP007570,681999,682127;CP010867,681999,682127;CP011325,681999,682127;CP011326,681999,682127;CP011327,681999,682127;CP011329,681999,682127;CP012419,681999,682127;CP013202,681999,682127;
CP003810	Mauve	SHARED	682128	682253	.	.	.	Notes=Lenght125	AL732656,682128,682253;AE009948,682128,682253;CP000114,682128,682253;HF952104,682128,682253;HF952106,682128,682253;HF952105,682128,682253;HG939456,682128,682253;CP007631,682128,682253;CP007632,682128,682253;CP006910,682128,682253;CP007572,682128,682253;CP007571,682128,682253;CP007570,682128,682253;CP010867,682128,682253;CP011325,682128,682253;CP011326,682128,682253;CP011327,682128,682253;CP011329…
CP003810	Mauve	SHARED	682254	682372	.	.	.	Notes=Lenght118	AL732656,682254,682372;AE009948,682254,682372;CP000114,682254,682372;HF952104,682254,682372;CP007631,682254,682372;CP007572,682254,682372;CP007571,682254,682372;CP007570,682254,682372;CP010867,682254,682372;CP011325,682254,682372;CP011326,682254,682372;CP011327,682254,682372;CP011329,682254,682372;CP012419,682254,682372;CP013202,682254,682372;
CP003810	Mauve	SHARED	682373	688800	.	.	.	Notes=Lenght6427	AL732656,682373,688800;AE009948,682373,688800;CP000114,682373,688800;HF952104,682373,688800;HF952106,682373,688800;HF952105,682373,688800;HG939456,682373,688800;CP007631,682373,688800;CP007632,682373,688800;CP006910,682373,688800;CP007572,682373,688800;CP007571,682373,688800;CP007570,682373,688800;CP010867,682373,688800;CP011325,682373,688800;CP011326,682373,688800;CP011327,682373,688800;CP011329…
CP003810	Mauve	SHARED	688802	693054	.	.	.	Notes=Lenght4252	AE009948,688802,693054;CP000114,688802,693054;HF952104,688802,693054;HF952106,688802,693054;HF952105,688802,693054;HG939456,688802,693054;CP007631,688802,693054;CP007632,688802,693054;CP010867,688802,693054;CP011325,688802,693054;CP011326,688802,693054;CP011327,688802,693054;CP011329,688802,693054;CP010319,688802,693054;CP012419,688802,693054;CP013202,688802,693054;
CP003810	Mauve	SHARED	693055	693121	.	.	.	Notes=Lenght66	AE009948,693055,693121;CP000114,693055,693121;HF952104,693055,693121;HF952106,693055,693121;HF952105,693055,693121;HG939456,693055,693121;CP007631,693055,693121;CP007632,693055,693121;CP010867,693055,693121;CP011325,693055,693121;CP011326,693055,693121;CP011327,693055,693121;CP011329,693055,693121;CP010319,693055,693121;CP012419,693055,693121;CP013202,693055,693121;
CP003810	Mauve	SHARED	693122	695589	.	.	.	Notes=Lenght2467	AE009948,693122,695589;CP000114,693122,695589;HF952104,693122,695589;HF952106,693122,695589;HF952105,693122,695589;HG939456,693122,695589;CP007631,693122,695589;CP007632,693122,695589;CP010867,693122,695589;CP011325,693122,695589;CP011326,693122,695589;CP011327,693122,695589;CP011329,693122,695589;CP010319,693122,695589;CP012419,693122,695589;CP013202,693122,695589;
CP003810	Mauve	SHARED	695644	695694	.	.	.	Notes=Lenght50	AE009948,695644,695694;CP000114,695644,695694;HF952104,695644,695694;HF952106,695644,695694;HF952105,695644,695694;HG939456,695644,695694;CP007631,695644,695694;CP007632,695644,695694;CP010867,695644,695694;CP011325,695644,695694;CP011326,695644,695694;CP011327,695644,695694;CP011329,695644,695694;CP010319,695644,695694;CP012419,695644,695694;CP013202,695644,695694;
CP003810	Mauve	SHARED	695695	696324	.	.	.	Notes=Lenght629	AE009948,695695,696324;CP000114,695695,696324;HF952104,695695,696324;HF952106,695695,696324;HF952105,695695,696324;HG939456,695695,696324;CP007631,695695,696324;CP007632,695695,696324;CP010867,695695,696324;CP011325,695695,696324;CP011326,695695,696324;CP011327,695695,696324;CP011329,695695,696324;CP010319,695695,696324;CP012419,695695,696324;CP013202,695695,696324;
CP003810	Mauve	SHARED	696326	696729	.	.	.	Notes=Lenght403	AE009948,696326,696729;CP000114,696326,696729;HF952104,696326,696729;HF952106,696326,696729;HF952105,696326,696729;HG939456,696326,696729;CP007631,696326,696729;CP007632,696326,696729;CP010867,696326,696729;CP011325,696326,696729;CP011326,696326,696729;CP011327,696326,696729;CP011329,696326,696729;CP010319,696326,696729;CP012419,696326,696729;CP013202,696326,696729;
CP003810	Mauve	SHARED	696730	697246	.	.	.	Notes=Lenght516	AE009948,696730,697246;CP000114,696730,697246;HF952104,696730,697246;HG939456,696730,697246;CP007631,696730,697246;CP007632,696730,697246;CP010867,696730,697246;CP011325,696730,697246;CP011326,696730,697246;CP011327,696730,697246;CP011329,696730,697246;CP010319,696730,697246;CP012419,696730,697246;CP013202,696730,697246;
CP003810	Mauve	SHARED	697247	697285	.	.	.	Notes=Lenght38	AE009948,697247,697285;CP000114,697247,697285;HF952104,697247,697285;CP007631,697247,697285;CP010867,697247,697285;CP011325,697247,697285;CP011326,697247,697285;CP011327,697247,697285;CP011329,697247,697285;CP010319,697247,697285;CP012419,697247,697285;CP013202,697247,697285;
CP003810	Mauve	SHARED	697286	697298	.	.	.	Notes=Lenght12	AE009948,697286,697298;CP000114,697286,697298;HF952104,697286,697298;CP007631,697286,697298;CP010867,697286,697298;CP011325,697286,697298;CP011326,697286,697298;CP011327,697286,697298;CP011329,697286,697298;CP012419,697286,697298;CP013202,697286,697298;
CP003810	Mauve	SHARED	697299	697326	.	.	.	Notes=Lenght27	AE009948,697299,697326;CP000114,697299,697326;HF952104,697299,697326;CP007631,697299,697326;CP010867,697299,697326;CP011325,697299,697326;CP011326,697299,697326;CP011327,697299,697326;CP011329,697299,697326;CP010319,697299,697326;CP012419,697299,697326;CP013202,697299,697326;
CP003810	Mauve	SHARED	697327	697407	.	.	.	Notes=Lenght80	AE009948,697327,697407;CP000114,697327,697407;HF952104,697327,697407;HG939456,697327,697407;CP007631,697327,697407;CP007632,697327,697407;CP010867,697327,697407;CP011325,697327,697407;CP011326,697327,697407;CP011327,697327,697407;CP011329,697327,697407;CP010319,697327,697407;CP012419,697327,697407;CP013202,697327,697407;
CP003810	Mauve	SHARED	697408	697489	.	.	.	Notes=Lenght81	AE009948,697408,697489;CP000114,697408,697489;CP003919,697408,697489;HF952104,697408,697489;CP007482,697408,697489;CP007565,697408,697489;HG939456,697408,697489;CP007631,697408,697489;CP007632,697408,697489;FO393392,697408,697489;CP010867,697408,697489;CP011325,697408,697489;CP011326,697408,697489;CP011327,697408,697489;CP011328,697408,697489;CP011329,697408,697489;CP012419,697408,697489;CP013202…
CP003810	Mauve	SHARED	697490	697728	.	.	.	Notes=Lenght238	AE009948,697490,697728;CP000114,697490,697728;HF952104,697490,697728;HG939456,697490,697728;CP007631,697490,697728;CP007632,697490,697728;CP010867,697490,697728;CP011325,697490,697728;CP011326,697490,697728;CP011327,697490,697728;CP011329,697490,697728;CP010319,697490,697728;CP012419,697490,697728;CP013202,697490,697728;
CP003810	Mauve	SHARED	697729	697939	.	.	.	Notes=Lenght210	AE009948,697729,697939;CP000114,697729,697939;CP003919,697729,697939;HF952104,697729,697939;CP007482,697729,697939;CP007565,697729,697939;CP007631,697729,697939;FO393392,697729,697939;CP010867,697729,697939;CP011325,697729,697939;CP011326,697729,697939;CP011327,697729,697939;CP011328,697729,697939;CP011329,697729,697939;CP012419,697729,697939;CP013202,697729,697939;
CP003810	Mauve	SHARED	697941	697983	.	.	.	Notes=Lenght42	AE009948,697941,697983;CP000114,697941,697983;HF952104,697941,697983;CP007631,697941,697983;CP010867,697941,697983;CP011325,697941,697983;CP011326,697941,697983;CP011327,697941,697983;CP011329,697941,697983;CP010319,697941,697983;CP012419,697941,697983;CP013202,697941,697983;
CP003810	Mauve	SHARED	697984	698385	.	.	.	Notes=Lenght401	AE009948,697984,698385;CP000114,697984,698385;CP003919,697984,698385;HF952104,697984,698385;CP007482,697984,698385;CP007565,697984,698385;HG939456,697984,698385;CP007631,697984,698385;CP007632,697984,698385;FO393392,697984,698385;CP010867,697984,698385;CP011325,697984,698385;CP011326,697984,698385;CP011327,697984,698385;CP011328,697984,698385;CP011329,697984,698385;CP012419,697984,698385;CP013202…
CP003810	Mauve	SHARED	698386	698463	.	.	.	Notes=Lenght77	AE009948,698386,698463;CP000114,698386,698463;HF952104,698386,698463;CP007631,698386,698463;CP010867,698386,698463;CP011325,698386,698463;CP011326,698386,698463;CP011327,698386,698463;CP011329,698386,698463;CP010319,698386,698463;CP012419,698386,698463;CP013202,698386,698463;
CP003810	Mauve	SHARED	698464	699484	.	.	.	Notes=Lenght1020	AE009948,698464,699484;CP000114,698464,699484;CP003919,698464,699484;HF952104,698464,699484;CP007482,698464,699484;CP007565,698464,699484;HG939456,698464,699484;CP007631,698464,699484;CP007632,698464,699484;FO393392,698464,699484;CP010867,698464,699484;CP011325,698464,699484;CP011326,698464,699484;CP011327,698464,699484;CP011328,698464,699484;CP011329,698464,699484;CP012419,698464,699484;CP013202…
CP003810	Mauve	SHARED	699485	699507	.	.	.	Notes=Lenght22	AE009948,699485,699507;CP000114,699485,699507;CP003919,699485,699507;HF952104,699485,699507;HF952105,699485,699507;CP007482,699485,699507;CP007565,699485,699507;HG939456,699485,699507;CP007631,699485,699507;CP007632,699485,699507;FO393392,699485,699507;CP010867,699485,699507;CP011325,699485,699507;CP011326,699485,699507;CP011327,699485,699507;CP011328,699485,699507;CP011329,699485,699507;CP012419…
CP003810	Mauve	SHARED	699522	699754	.	.	.	Notes=Lenght232	AE009948,699522,699754;CP000114,699522,699754;CP003919,699522,699754;HF952104,699522,699754;CP007482,699522,699754;CP007565,699522,699754;HG939456,699522,699754;CP007631,699522,699754;CP007632,699522,699754;FO393392,699522,699754;CP010867,699522,699754;CP011325,699522,699754;CP011326,699522,699754;CP011327,699522,699754;CP011328,699522,699754;CP011329,699522,699754;CP010319,699522,699754;CP012419…
CP003810	Mauve	SHARED	699755	699774	.	.	.	Notes=Lenght19	AE009948,699755,699774;CP000114,699755,699774;CP003919,699755,699774;HF952104,699755,699774;CP007482,699755,699774;CP007565,699755,699774;CP007631,699755,699774;CP007632,699755,699774;FO393392,699755,699774;CP010867,699755,699774;CP011325,699755,699774;CP011326,699755,699774;CP011327,699755,699774;CP011328,699755,699774;CP011329,699755,699774;CP010319,699755,699774;CP012419,699755,699774;CP013202…
CP003810	Mauve	SHARED	699775	701906	.	.	.	Notes=Lenght2131	AE009948,699775,701906;CP000114,699775,701906;CP003919,699775,701906;HF952104,699775,701906;CP007482,699775,701906;CP007565,699775,701906;HG939456,699775,701906;CP007631,699775,701906;CP007632,699775,701906;FO393392,699775,701906;CP010867,699775,701906;CP011325,699775,701906;CP011326,699775,701906;CP011327,699775,701906;CP011328,699775,701906;CP011329,699775,701906;CP010319,699775,701906;CP012419…
CP003810	Mauve	SHARED	701907	702054	.	.	.	Notes=Lenght147	AE009948,701907,702054;CP000114,701907,702054;CP003919,701907,702054;HF952104,701907,702054;HF952106,701907,702054;HF952105,701907,702054;CP007482,701907,702054;CP007565,701907,702054;HG939456,701907,702054;CP007631,701907,702054;CP007632,701907,702054;FO393392,701907,702054;CP010867,701907,702054;CP011325,701907,702054;CP011326,701907,702054;CP011327,701907,702054;CP011328,701907,702054;CP011329…
CP003810	Mauve	SHARED	711162	711206	.	.	.	Notes=Lenght44	AL732656,711162,711206;AE009948,711162,711206;CP000114,711162,711206;HF952104,711162,711206;HF952106,711162,711206;HF952105,711162,711206;CP007482,711162,711206;CP007565,711162,711206;HG939456,711162,711206;CP007631,711162,711206;CP007632,711162,711206;CP006910,711162,711206;CP007572,711162,711206;CP007571,711162,711206;CP007570,711162,711206;FO393392,711162,711206;CP010867,711162,711206;CP011325…
CP003810	Mauve	SHARED	716240	717959	.	.	.	Notes=Lenght1719	AL732656,716240,717959;AE009948,716240,717959;CP000114,716240,717959;HF952104,716240,717959;HF952106,716240,717959;HF952105,716240,717959;CP007482,716240,717959;CP007565,716240,717959;HG939456,716240,717959;CP007631,716240,717959;CP007632,716240,717959;CP006910,716240,717959;CP007572,716240,717959;CP007571,716240,717959;CP007570,716240,717959;FO393392,716240,717959;CP010867,716240,717959;CP011325…
CP003810	Mauve	SHARED	719163	719384	.	.	.	Notes=Lenght221	AL732656,719163,719384;AE009948,719163,719384;CP000114,719163,719384;CP003919,719163,719384;HF952104,719163,719384;HF952106,719163,719384;HF952105,719163,719384;HG939456,719163,719384;CP007631,719163,719384;CP007632,719163,719384;CP006910,719163,719384;CP007572,719163,719384;CP007571,719163,719384;CP007570,719163,719384;CP010867,719163,719384;CP011325,719163,719384;CP011326,719163,719384;CP011327…
CP003810	Mauve	SHARED	719436	719537	.	.	.	Notes=Lenght101	AL732656,719436,719537;AE009948,719436,719537;CP000114,719436,719537;CP003919,719436,719537;HF952104,719436,719537;HF952106,719436,719537;HF952105,719436,719537;CP007482,719436,719537;CP007565,719436,719537;HG939456,719436,719537;CP007631,719436,719537;CP007632,719436,719537;CP006910,719436,719537;FO393392,719436,719537;CP010867,719436,719537;CP011325,719436,719537;CP011326,719436,719537;CP011327…
CP003810	Mauve	SHARED	719878	719959	.	.	.	Notes=Lenght81	AL732656,719878,719959;AE009948,719878,719959;CP000114,719878,719959;HF952104,719878,719959;HF952106,719878,719959;HF952105,719878,719959;CP007482,719878,719959;CP007565,719878,719959;HG939456,719878,719959;CP007631,719878,719959;CP007632,719878,719959;CP006910,719878,719959;CP007572,719878,719959;CP007571,719878,719959;CP007570,719878,719959;FO393392,719878,719959;CP010867,719878,719959;CP011325…
CP003810	Mauve	SHARED	720309	725055	.	.	.	Notes=Lenght4746	AL732656,720309,725055;AE009948,720309,725055;CP000114,720309,725055;HF952104,720309,725055;HF952106,720309,725055;HF952105,720309,725055;CP007482,720309,725055;CP007565,720309,725055;HG939456,720309,725055;CP007631,720309,725055;CP007632,720309,725055;CP006910,720309,725055;CP007572,720309,725055;CP007571,720309,725055;CP007570,720309,725055;FO393392,720309,725055;CP010867,720309,725055;CP011325…
CP003810	Mauve	SHARED	725056	725205	.	.	.	Notes=Lenght149	AL732656,725056,725205;AE009948,725056,725205;CP000114,725056,725205;HF952104,725056,725205;HF952106,725056,725205;HF952105,725056,725205;HG939456,725056,725205;CP007631,725056,725205;CP007632,725056,725205;CP006910,725056,725205;CP007572,725056,725205;CP007571,725056,725205;CP007570,725056,725205;CP010867,725056,725205;CP011325,725056,725205;CP011326,725056,725205;CP011327,725056,725205;CP011329…
CP003810	Mauve	SHARED	725206	726293	.	.	.	Notes=Lenght1087	AL732656,725206,726293;AE009948,725206,726293;CP000114,725206,726293;HF952104,725206,726293;HF952106,725206,726293;HF952105,725206,726293;CP007482,725206,726293;CP007565,725206,726293;HG939456,725206,726293;CP007631,725206,726293;CP007632,725206,726293;CP006910,725206,726293;CP007572,725206,726293;CP007571,725206,726293;CP007570,725206,726293;FO393392,725206,726293;CP010867,725206,726293;CP011325…
CP003810	Mauve	SHARED	726294	726308	.	.	.	Notes=Lenght14	AL732656,726294,726308;AE009948,726294,726308;CP000114,726294,726308;HF952104,726294,726308;HF952106,726294,726308;HF952105,726294,726308;HG939456,726294,726308;CP007631,726294,726308;CP007632,726294,726308;CP006910,726294,726308;CP007572,726294,726308;CP007571,726294,726308;CP007570,726294,726308;CP010867,726294,726308;CP011325,726294,726308;CP011326,726294,726308;CP011327,726294,726308;CP011329…
CP003810	Mauve	SHARED	727869	727888	.	.	.	Notes=Lenght19	AL732656,727869,727888;AE009948,727869,727888;CP000114,727869,727888;HF952104,727869,727888;HF952106,727869,727888;HF952105,727869,727888;HG939456,727869,727888;CP007631,727869,727888;CP007632,727869,727888;CP006910,727869,727888;CP007572,727869,727888;CP007571,727869,727888;CP007570,727869,727888;CP010867,727869,727888;CP011325,727869,727888;CP011326,727869,727888;CP011327,727869,727888;CP010319…
CP003810	Mauve	SHARED	727889	728919	.	.	.	Notes=Lenght1030	AL732656,727889,728919;AE009948,727889,728919;CP000114,727889,728919;HF952104,727889,728919;HF952106,727889,728919;HF952105,727889,728919;CP007482,727889,728919;CP007565,727889,728919;HG939456,727889,728919;CP007631,727889,728919;CP007632,727889,728919;CP006910,727889,728919;CP007572,727889,728919;CP007571,727889,728919;CP007570,727889,728919;FO393392,727889,728919;CP010867,727889,728919;CP011325…
CP003810	Mauve	SHARED	730535	730555	.	.	.	Notes=Lenght20	AL732656,730535,730555;AE009948,730535,730555;CP000114,730535,730555;CP003919,730535,730555;HF952104,730535,730555;HF952106,730535,730555;HF952105,730535,730555;CP007482,730535,730555;CP007565,730535,730555;HG939456,730535,730555;CP007631,730535,730555;CP007632,730535,730555;CP006910,730535,730555;CP007572,730535,730555;CP007571,730535,730555;CP007570,730535,730555;FO393392,730535,730555;CP010867…
CP003810	Mauve	SHARED	740879	740892	.	.	.	Notes=Lenght13	AL732656,740879,740892;AE009948,740879,740892;CP000114,740879,740892;CP003919,740879,740892;HF952104,740879,740892;HF952106,740879,740892;HF952105,740879,740892;CP007482,740879,740892;CP007565,740879,740892;CP007631,740879,740892;CP006910,740879,740892;CP007572,740879,740892;CP007571,740879,740892;CP007570,740879,740892;FO393392,740879,740892;CP010867,740879,740892;CP011325,740879,740892;CP011326…
CP003810	Mauve	SHARED	741387	741555	.	.	.	Notes=Lenght168	AL732656,741387,741555;AE009948,741387,741555;CP000114,741387,741555;CP003919,741387,741555;HF952104,741387,741555;HF952106,741387,741555;HF952105,741387,741555;HG939456,741387,741555;CP007631,741387,741555;CP007632,741387,741555;CP006910,741387,741555;CP007572,741387,741555;CP007571,741387,741555;CP007570,741387,741555;CP010867,741387,741555;CP011325,741387,741555;CP011326,741387,741555;CP011327…
CP003810	Mauve	SHARED	745882	745959	.	.	.	Notes=Lenght77	AL732656,745882,745959;AE009948,745882,745959;CP000114,745882,745959;HF952104,745882,745959;HF952106,745882,745959;HF952105,745882,745959;CP007482,745882,745959;CP007565,745882,745959;HG939456,745882,745959;CP007631,745882,745959;CP007632,745882,745959;CP006910,745882,745959;CP007572,745882,745959;CP007571,745882,745959;CP007570,745882,745959;FO393392,745882,745959;CP010867,745882,745959;CP011325…
CP003810	Mauve	SHARED	751066	751625	.	.	.	Notes=Lenght559	AL732656,751066,751625;AE009948,751066,751625;CP000114,751066,751625;HF952104,751066,751625;HF952106,751066,751625;HF952105,751066,751625;CP007482,751066,751625;CP007565,751066,751625;HG939456,751066,751625;CP007631,751066,751625;CP007632,751066,751625;CP006910,751066,751625;CP007572,751066,751625;CP007571,751066,751625;CP007570,751066,751625;FO393392,751066,751625;CP010867,751066,751625;CP011325…
CP003810	Mauve	SHARED	771961	772015	.	.	.	Notes=Lenght54	AL732656,771961,772015;AE009948,771961,772015;CP000114,771961,772015;HF952104,771961,772015;HF952106,771961,772015;HF952105,771961,772015;CP007482,771961,772015;CP007565,771961,772015;HG939456,771961,772015;CP007631,771961,772015;CP007632,771961,772015;CP006910,771961,772015;CP007572,771961,772015;CP007571,771961,772015;CP007570,771961,772015;FO393392,771961,772015;CP010867,771961,772015;CP011325…
CP003810	Mauve	SHARED	772659	772837	.	.	.	Notes=Lenght178	AL732656,772659,772837;AE009948,772659,772837;CP000114,772659,772837;CP003919,772659,772837;HF952104,772659,772837;HF952106,772659,772837;HF952105,772659,772837;CP007482,772659,772837;CP007565,772659,772837;HG939456,772659,772837;CP007631,772659,772837;CP007632,772659,772837;CP006910,772659,772837;CP007572,772659,772837;CP007571,772659,772837;CP007570,772659,772837;FO393392,772659,772837;CP010867…
CP003810	Mauve	SHARED	781915	781988	.	.	.	Notes=Lenght73	AL732656,781915,781988;AE009948,781915,781988;CP000114,781915,781988;CP003919,781915,781988;HF952104,781915,781988;HF952106,781915,781988;HF952105,781915,781988;HG939456,781915,781988;CP007631,781915,781988;CP007632,781915,781988;CP006910,781915,781988;CP007572,781915,781988;CP007571,781915,781988;CP007570,781915,781988;CP010867,781915,781988;CP011325,781915,781988;CP011326,781915,781988;CP011327…
CP003810	Mauve	SHARED	782088	782248	.	.	.	Notes=Lenght160	AL732656,782088,782248;AE009948,782088,782248;CP000114,782088,782248;CP003919,782088,782248;HF952104,782088,782248;HF952106,782088,782248;HF952105,782088,782248;HG939456,782088,782248;CP007631,782088,782248;CP007632,782088,782248;CP006910,782088,782248;CP007572,782088,782248;CP007571,782088,782248;CP007570,782088,782248;CP010867,782088,782248;CP011325,782088,782248;CP011326,782088,782248;CP011327…
CP003810	Mauve	SHARED	803020	803443	.	.	.	Notes=Lenght423	AL732656,803020,803443;AE009948,803020,803443;CP000114,803020,803443;HF952104,803020,803443;HF952106,803020,803443;HF952105,803020,803443;CP007482,803020,803443;CP007565,803020,803443;HG939456,803020,803443;CP007631,803020,803443;CP007632,803020,803443;CP006910,803020,803443;CP007572,803020,803443;CP007571,803020,803443;CP007570,803020,803443;FO393392,803020,803443;CP010867,803020,803443;CP011325…
CP003810	Mauve	SHARED	803444	803773	.	.	.	Notes=Lenght329	AL732656,803444,803773;AE009948,803444,803773;CP000114,803444,803773;HF952104,803444,803773;HF952106,803444,803773;HF952105,803444,803773;CP007482,803444,803773;CP007565,803444,803773;HG939456,803444,803773;CP007631,803444,803773;CP007632,803444,803773;CP006910,803444,803773;CP007572,803444,803773;CP007571,803444,803773;CP007570,803444,803773;FO393392,803444,803773;CP010867,803444,803773;CP011325…
CP003810	Mauve	SHARED	807442	807477	.	.	.	Notes=Lenght35	AL732656,807442,807477;AE009948,807442,807477;CP000114,807442,807477;HF952104,807442,807477;HF952106,807442,807477;HF952105,807442,807477;HG939456,807442,807477;CP007631,807442,807477;CP007632,807442,807477;CP006910,807442,807477;CP007572,807442,807477;CP007571,807442,807477;CP007570,807442,807477;CP010867,807442,807477;CP011325,807442,807477;CP011326,807442,807477;CP011327,807442,807477;CP011329…
CP003810	Mauve	SHARED	814269	814616	.	.	.	Notes=Lenght347	AL732656,814269,814616;AE009948,814269,814616;CP000114,814269,814616;CP003919,814269,814616;HF952104,814269,814616;HF952106,814269,814616;HF952105,814269,814616;HG939456,814269,814616;CP007631,814269,814616;CP007632,814269,814616;CP006910,814269,814616;CP007572,814269,814616;CP007571,814269,814616;CP007570,814269,814616;CP010867,814269,814616;CP011325,814269,814616;CP011326,814269,814616;CP011327…
CP003810	Mauve	SHARED	815907	816143	.	.	.	Notes=Lenght236	AL732656,815907,816143;AE009948,815907,816143;CP000114,815907,816143;HF952104,815907,816143;HF952106,815907,816143;HF952105,815907,816143;CP007482,815907,816143;CP007565,815907,816143;HG939456,815907,816143;CP007631,815907,816143;CP007632,815907,816143;CP006910,815907,816143;CP007572,815907,816143;CP007571,815907,816143;CP007570,815907,816143;FO393392,815907,816143;CP010867,815907,816143;CP011325…
CP003810	Mauve	SHARED	819061	820383	.	.	.	Notes=Lenght1322	AL732656,819061,820383;AE009948,819061,820383;CP000114,819061,820383;CP003919,819061,820383;HF952104,819061,820383;HF952106,819061,820383;HF952105,819061,820383;HG939456,819061,820383;CP007631,819061,820383;CP007632,819061,820383;CP006910,819061,820383;CP007572,819061,820383;CP007571,819061,820383;CP007570,819061,820383;CP010867,819061,820383;CP011325,819061,820383;CP011326,819061,820383;CP011327…
CP003810	Mauve	SHARED	824862	825507	.	.	.	Notes=Lenght645	AL732656,824862,825507;AE009948,824862,825507;CP000114,824862,825507;CP003919,824862,825507;HF952104,824862,825507;HF952106,824862,825507;HF952105,824862,825507;CP007482,824862,825507;CP007565,824862,825507;HG939456,824862,825507;CP007631,824862,825507;CP007632,824862,825507;CP006910,824862,825507;CP007572,824862,825507;FO393392,824862,825507;CP010867,824862,825507;CP011325,824862,825507;CP011326…
CP003810	Mauve	SHARED	825508	826034	.	.	.	Notes=Lenght526	AL732656,825508,826034;AE009948,825508,826034;CP000114,825508,826034;CP003919,825508,826034;HF952104,825508,826034;HF952106,825508,826034;HF952105,825508,826034;CP007482,825508,826034;CP007565,825508,826034;HG939456,825508,826034;CP007631,825508,826034;CP007632,825508,826034;CP006910,825508,826034;CP007572,825508,826034;CP007570,825508,826034;FO393392,825508,826034;CP010867,825508,826034;CP011325…
CP003810	Mauve	SHARED	843560	843899	.	.	.	Notes=Lenght339	AL732656,843560,843899;AE009948,843560,843899;CP000114,843560,843899;CP003919,843560,843899;HF952104,843560,843899;HF952106,843560,843899;HF952105,843560,843899;HG939456,843560,843899;CP007631,843560,843899;CP007632,843560,843899;CP006910,843560,843899;CP007572,843560,843899;CP007571,843560,843899;CP007570,843560,843899;CP010867,843560,843899;CP011325,843560,843899;CP011326,843560,843899;CP011327…
CP003810	Mauve	SHARED	844966	845239	.	.	.	Notes=Lenght273	AL732656,844966,845239;AE009948,844966,845239;CP000114,844966,845239;CP003919,844966,845239;HF952104,844966,845239;HF952106,844966,845239;HF952105,844966,845239;HG939456,844966,845239;CP007631,844966,845239;CP007632,844966,845239;CP006910,844966,845239;CP007572,844966,845239;CP007571,844966,845239;CP007570,844966,845239;CP010867,844966,845239;CP011325,844966,845239;CP011326,844966,845239;CP011327…
CP003810	Mauve	SHARED	846299	846344	.	.	.	Notes=Lenght45	AL732656,846299,846344;AE009948,846299,846344;CP000114,846299,846344;CP003919,846299,846344;HF952104,846299,846344;HF952106,846299,846344;HF952105,846299,846344;HG939456,846299,846344;CP007631,846299,846344;CP007632,846299,846344;CP006910,846299,846344;CP007572,846299,846344;CP007571,846299,846344;CP007570,846299,846344;CP010867,846299,846344;CP011325,846299,846344;CP011326,846299,846344;CP011327…
CP003810	Mauve	SHARED	846586	846855	.	.	.	Notes=Lenght269	AL732656,846586,846855;AE009948,846586,846855;CP000114,846586,846855;HF952104,846586,846855;HF952106,846586,846855;HF952105,846586,846855;HG939456,846586,846855;CP007631,846586,846855;CP007632,846586,846855;CP006910,846586,846855;CP007572,846586,846855;CP007571,846586,846855;CP007570,846586,846855;CP010867,846586,846855;CP011325,846586,846855;CP011326,846586,846855;CP011327,846586,846855;CP011329…
CP003810	Mauve	SHARED	854729	854785	.	.	.	Notes=Lenght56	AL732656,854729,854785;AE009948,854729,854785;CP000114,854729,854785;HF952104,854729,854785;HF952106,854729,854785;HF952105,854729,854785;CP007482,854729,854785;CP007565,854729,854785;HG939456,854729,854785;CP007631,854729,854785;CP007632,854729,854785;CP006910,854729,854785;CP007572,854729,854785;CP007571,854729,854785;CP007570,854729,854785;FO393392,854729,854785;CP010867,854729,854785;CP011325…
CP003810	Mauve	SHARED	854786	854839	.	.	.	Notes=Lenght53	AL732656,854786,854839;AE009948,854786,854839;CP000114,854786,854839;HF952104,854786,854839;HF952106,854786,854839;HF952105,854786,854839;HG939456,854786,854839;CP007631,854786,854839;CP007632,854786,854839;CP006910,854786,854839;CP007572,854786,854839;CP007571,854786,854839;CP007570,854786,854839;CP010867,854786,854839;CP011325,854786,854839;CP011326,854786,854839;CP011327,854786,854839;CP011329…
CP003810	Mauve	SHARED	863482	864954	.	.	.	Notes=Lenght1472	AE009948,863482,864954;CP000114,863482,864954;HF952104,863482,864954;CP007631,863482,864954;CP010867,863482,864954;CP011325,863482,864954;CP011326,863482,864954;CP011327,863482,864954;CP011329,863482,864954;CP012419,863482,864954;CP013202,863482,864954;
CP003810	Mauve	SHARED	864963	864990	.	.	.	Notes=Lenght27	AL732656,864963,864990;AE009948,864963,864990;CP000114,864963,864990;HF952104,864963,864990;HF952106,864963,864990;HF952105,864963,864990;HG939456,864963,864990;CP007631,864963,864990;CP007632,864963,864990;CP006910,864963,864990;CP007572,864963,864990;CP007571,864963,864990;CP007570,864963,864990;CP010867,864963,864990;CP011325,864963,864990;CP011326,864963,864990;CP011327,864963,864990;CP011329…
CP003810	Mauve	SHARED	866488	866578	.	.	.	Notes=Lenght90	AL732656,866488,866578;AE009948,866488,866578;CP000114,866488,866578;CP003919,866488,866578;HF952104,866488,866578;HF952106,866488,866578;HF952105,866488,866578;CP007482,866488,866578;CP007565,866488,866578;HG939456,866488,866578;CP007631,866488,866578;CP007632,866488,866578;CP006910,866488,866578;CP007572,866488,866578;CP007571,866488,866578;CP007570,866488,866578;FO393392,866488,866578;CP010867…
CP003810	Mauve	SHARED	869758	872310	.	.	.	Notes=Lenght2552	AL732656,869758,872310;AE009948,869758,872310;CP000114,869758,872310;CP003919,869758,872310;HF952104,869758,872310;HF952106,869758,872310;CP007482,869758,872310;CP007565,869758,872310;HG939456,869758,872310;CP007631,869758,872310;CP007632,869758,872310;CP006910,869758,872310;CP007572,869758,872310;CP007571,869758,872310;CP007570,869758,872310;FO393392,869758,872310;CP010867,869758,872310;CP011325…
CP003810	Mauve	SHARED	884526	884564	.	.	.	Notes=Lenght38	AE009948,884526,884564;CP000114,884526,884564;CP003919,884526,884564;HF952104,884526,884564;HF952106,884526,884564;HF952105,884526,884564;CP007482,884526,884564;CP007565,884526,884564;HG939456,884526,884564;CP007631,884526,884564;CP007632,884526,884564;CP006910,884526,884564;FO393392,884526,884564;CP010867,884526,884564;CP011325,884526,884564;CP011326,884526,884564;CP011327,884526,884564;CP011328…
CP003810	Mauve	SHARED	885579	885902	.	.	.	Notes=Lenght323	AL732656,885579,885902;AE009948,885579,885902;CP000114,885579,885902;HF952104,885579,885902;HF952106,885579,885902;HF952105,885579,885902;CP007482,885579,885902;CP007565,885579,885902;HG939456,885579,885902;CP007631,885579,885902;CP007632,885579,885902;CP006910,885579,885902;CP007572,885579,885902;CP007571,885579,885902;CP007570,885579,885902;FO393392,885579,885902;CP010867,885579,885902;CP011325…
CP003810	Mauve	SHARED	904057	904084	.	.	.	Notes=Lenght27	AL732656,904057,904084;AE009948,904057,904084;CP000114,904057,904084;HF952104,904057,904084;HF952106,904057,904084;HF952105,904057,904084;CP007482,904057,904084;CP007565,904057,904084;HG939456,904057,904084;CP007631,904057,904084;CP007632,904057,904084;CP006910,904057,904084;CP007572,904057,904084;CP007571,904057,904084;CP007570,904057,904084;FO393392,904057,904084;CP010867,904057,904084;CP011325…
CP003810	Mauve	SHARED	904086	904109	.	.	.	Notes=Lenght23	AE009948,904086,904109;CP000114,904086,904109;HF952104,904086,904109;HF952106,904086,904109;HF952105,904086,904109;CP007482,904086,904109;CP007565,904086,904109;HG939456,904086,904109;CP007631,904086,904109;CP007632,904086,904109;CP006910,904086,904109;CP007572,904086,904109;CP007570,904086,904109;FO393392,904086,904109;CP010867,904086,904109;CP011325,904086,904109;CP011326,904086,904109;CP011327…
CP003810	Mauve	SHARED	904110	904123	.	.	.	Notes=Lenght13	AE009948,904110,904123;CP000114,904110,904123;HF952104,904110,904123;HF952106,904110,904123;HF952105,904110,904123;CP007482,904110,904123;CP007565,904110,904123;HG939456,904110,904123;CP007631,904110,904123;CP007632,904110,904123;CP006910,904110,904123;FO393392,904110,904123;CP010867,904110,904123;CP011325,904110,904123;CP011326,904110,904123;CP011327,904110,904123;CP011328,904110,904123;CP011329…
CP003810	Mauve	SHARED	904727	905027	.	.	.	Notes=Lenght300	AE009948,904727,905027;CP000114,904727,905027;CP003919,904727,905027;HF952104,904727,905027;HF952106,904727,905027;HF952105,904727,905027;CP007482,904727,905027;CP007565,904727,905027;HG939456,904727,905027;CP007631,904727,905027;CP007632,904727,905027;CP006910,904727,905027;CP007572,904727,905027;CP007571,904727,905027;CP007570,904727,905027;FO393392,904727,905027;CP010867,904727,905027;CP011325…
CP003810	Mauve	SHARED	912965	913013	.	.	.	Notes=Lenght48	AE009948,912965,913013;CP000114,912965,913013;CP003919,912965,913013;HF952104,912965,913013;HF952106,912965,913013;HF952105,912965,913013;CP007482,912965,913013;CP007565,912965,913013;HG939456,912965,913013;CP007631,912965,913013;CP007632,912965,913013;CP006910,912965,913013;CP007572,912965,913013;CP007571,912965,913013;CP007570,912965,913013;FO393392,912965,913013;CP010867,912965,913013;CP011325…
CP003810	Mauve	SHARED	914480	914501	.	.	.	Notes=Lenght21	AL732656,914480,914501;AE009948,914480,914501;CP000114,914480,914501;CP003919,914480,914501;HF952104,914480,914501;HF952106,914480,914501;HF952105,914480,914501;CP007482,914480,914501;CP007565,914480,914501;HG939456,914480,914501;CP007631,914480,914501;CP007632,914480,914501;CP007572,914480,914501;CP007571,914480,914501;CP007570,914480,914501;FO393392,914480,914501;CP010867,914480,914501;CP011325…
CP003810	Mauve	SHARED	923107	923121	.	.	.	Notes=Lenght14	AL732656,923107,923121;AE009948,923107,923121;CP000114,923107,923121;HF952104,923107,923121;HG939456,923107,923121;CP007631,923107,923121;CP007632,923107,923121;CP007572,923107,923121;CP007571,923107,923121;CP007570,923107,923121;CP010867,923107,923121;CP011325,923107,923121;CP011326,923107,923121;CP011327,923107,923121;CP011329,923107,923121;CP012419,923107,923121;CP013202,923107,923121;
CP003810	Mauve	SHARED	923122	923144	.	.	.	Notes=Lenght22	AL732656,923122,923144;AE009948,923122,923144;CP000114,923122,923144;HF952104,923122,923144;CP007631,923122,923144;CP007572,923122,923144;CP007571,923122,923144;CP007570,923122,923144;CP010867,923122,923144;CP011325,923122,923144;CP011326,923122,923144;CP011327,923122,923144;CP011329,923122,923144;CP012419,923122,923144;CP013202,923122,923144;
CP003810	Mauve	SHARED	935021	935125	.	.	.	Notes=Lenght104	AL732656,935021,935125;AE009948,935021,935125;CP000114,935021,935125;CP003919,935021,935125;HF952104,935021,935125;CP007482,935021,935125;CP007565,935021,935125;CP007631,935021,935125;CP006910,935021,935125;CP007572,935021,935125;CP007571,935021,935125;CP007570,935021,935125;FO393392,935021,935125;CP010867,935021,935125;CP011325,935021,935125;CP011326,935021,935125;CP011327,935021,935125;CP011328…
CP003810	Mauve	SHARED	938212	938225	.	.	.	Notes=Lenght13	AE009948,938212,938225;CP000114,938212,938225;CP003919,938212,938225;HF952104,938212,938225;HF952106,938212,938225;HF952105,938212,938225;CP007482,938212,938225;CP007565,938212,938225;HG939456,938212,938225;CP007631,938212,938225;CP007632,938212,938225;CP007572,938212,938225;CP007571,938212,938225;CP007570,938212,938225;FO393392,938212,938225;CP010867,938212,938225;CP011325,938212,938225;CP011326…
CP003810	Mauve	SHARED	941238	941260	.	.	.	Notes=Lenght22	AL732656,941238,941260;AE009948,941238,941260;CP000114,941238,941260;CP003919,941238,941260;HF952104,941238,941260;HF952106,941238,941260;HF952105,941238,941260;CP007482,941238,941260;CP007565,941238,941260;HG939456,941238,941260;CP007631,941238,941260;CP007632,941238,941260;CP006910,941238,941260;CP007572,941238,941260;CP007571,941238,941260;CP007570,941238,941260;FO393392,941238,941260;CP011325…
CP003810	Mauve	SHARED	941261	941273	.	.	.	Notes=Lenght12	AL732656,941261,941273;AE009948,941261,941273;CP000114,941261,941273;CP003919,941261,941273;HF952104,941261,941273;HF952106,941261,941273;HF952105,941261,941273;CP007482,941261,941273;CP007565,941261,941273;HG939456,941261,941273;CP007631,941261,941273;CP007632,941261,941273;CP006910,941261,941273;CP007572,941261,941273;CP007571,941261,941273;CP007570,941261,941273;FO393392,941261,941273;CP011325…
CP003810	Mauve	SHARED	941304	941340	.	.	.	Notes=Lenght36	AL732656,941304,941340;AE009948,941304,941340;CP000114,941304,941340;HF952106,941304,941340;HG939456,941304,941340;CP007631,941304,941340;CP007632,941304,941340;CP006910,941304,941340;CP011325,941304,941340;CP011326,941304,941340;CP011327,941304,941340;CP011329,941304,941340;CP010319,941304,941340;CP012419,941304,941340;CP013202,941304,941340;
CP003810	Mauve	SHARED	942224	942244	.	.	.	Notes=Lenght20	AL732656,942224,942244;AE009948,942224,942244;CP000114,942224,942244;CP003919,942224,942244;HF952104,942224,942244;HF952106,942224,942244;HF952105,942224,942244;CP007482,942224,942244;CP007565,942224,942244;HG939456,942224,942244;CP007631,942224,942244;CP007632,942224,942244;CP006910,942224,942244;FO393392,942224,942244;CP010867,942224,942244;CP011325,942224,942244;CP011326,942224,942244;CP011327…
CP003810	Mauve	SHARED	945564	945583	.	.	.	Notes=Lenght19	AL732656,945564,945583;AE009948,945564,945583;CP000114,945564,945583;HF952104,945564,945583;HF952106,945564,945583;HF952105,945564,945583;HG939456,945564,945583;CP007631,945564,945583;CP007632,945564,945583;CP006910,945564,945583;CP007572,945564,945583;CP007571,945564,945583;CP007570,945564,945583;CP010867,945564,945583;CP011325,945564,945583;CP011326,945564,945583;CP011327,945564,945583;CP011329…
CP003810	Mauve	SHARED	947587	947762	.	.	.	Notes=Lenght175	AL732656,947587,947762;AE009948,947587,947762;CP000114,947587,947762;HF952104,947587,947762;HF952106,947587,947762;HF952105,947587,947762;CP007482,947587,947762;CP007565,947587,947762;HG939456,947587,947762;CP007631,947587,947762;CP007632,947587,947762;CP006910,947587,947762;CP007572,947587,947762;CP007571,947587,947762;CP007570,947587,947762;FO393392,947587,947762;CP010867,947587,947762;CP011325…
CP003810	Mauve	SHARED	949165	949209	.	.	.	Notes=Lenght44	AL732656,949165,949209;AE009948,949165,949209;CP000114,949165,949209;CP003919,949165,949209;HF952104,949165,949209;HF952106,949165,949209;HF952105,949165,949209;CP007482,949165,949209;CP007565,949165,949209;HG939456,949165,949209;CP007631,949165,949209;CP007632,949165,949209;CP006910,949165,949209;CP007572,949165,949209;CP007571,949165,949209;CP007570,949165,949209;FO393392,949165,949209;CP010867…
CP003810	Mauve	SHARED	950449	951108	.	.	.	Notes=Lenght659	AL732656,950449,951108;AE009948,950449,951108;CP000114,950449,951108;CP003919,950449,951108;HF952104,950449,951108;HF952106,950449,951108;HF952105,950449,951108;HG939456,950449,951108;CP007631,950449,951108;CP007632,950449,951108;CP006910,950449,951108;CP007572,950449,951108;CP007571,950449,951108;CP007570,950449,951108;CP010867,950449,951108;CP011325,950449,951108;CP011326,950449,951108;CP011327…
CP003810	Mauve	SHARED	953365	953511	.	.	.	Notes=Lenght146	AL732656,953365,953511;AE009948,953365,953511;CP000114,953365,953511;HF952104,953365,953511;HF952106,953365,953511;HF952105,953365,953511;HG939456,953365,953511;CP007631,953365,953511;CP007632,953365,953511;CP006910,953365,953511;CP007572,953365,953511;CP007571,953365,953511;CP007570,953365,953511;CP010867,953365,953511;CP011325,953365,953511;CP011326,953365,953511;CP011327,953365,953511;CP011329…
CP003810	Mauve	SHARED	954129	954222	.	.	.	Notes=Lenght93	AL732656,954129,954222;AE009948,954129,954222;CP000114,954129,954222;CP003919,954129,954222;HF952104,954129,954222;HF952106,954129,954222;HF952105,954129,954222;CP007482,954129,954222;CP007565,954129,954222;HG939456,954129,954222;CP007631,954129,954222;CP007632,954129,954222;CP007572,954129,954222;CP007571,954129,954222;CP007570,954129,954222;FO393392,954129,954222;CP010867,954129,954222;CP011325…
CP003810	Mauve	SHARED	954249	954273	.	.	.	Notes=Lenght24	AL732656,954249,954273;AE009948,954249,954273;CP000114,954249,954273;CP003919,954249,954273;HF952104,954249,954273;HF952106,954249,954273;HF952105,954249,954273;CP007482,954249,954273;CP007565,954249,954273;HG939456,954249,954273;CP007631,954249,954273;CP007632,954249,954273;CP006910,954249,954273;FO393392,954249,954273;CP010867,954249,954273;CP011325,954249,954273;CP011326,954249,954273;CP011327…
CP003810	Mauve	SHARED	968855	968872	.	.	.	Notes=Lenght17	AL732656,968855,968872;AE009948,968855,968872;CP000114,968855,968872;HF952104,968855,968872;HF952106,968855,968872;HF952105,968855,968872;CP007482,968855,968872;CP007565,968855,968872;HG939456,968855,968872;CP007631,968855,968872;CP007632,968855,968872;CP006910,968855,968872;CP007572,968855,968872;CP007571,968855,968872;CP007570,968855,968872;FO393392,968855,968872;CP010867,968855,968872;CP011325…
CP003810	Mauve	SHARED	968873	968906	.	.	.	Notes=Lenght33	AL732656,968873,968906;AE009948,968873,968906;CP000114,968873,968906;HF952104,968873,968906;HF952106,968873,968906;HF952105,968873,968906;CP007482,968873,968906;CP007565,968873,968906;HG939456,968873,968906;CP007631,968873,968906;CP007632,968873,968906;CP006910,968873,968906;CP007571,968873,968906;CP007570,968873,968906;FO393392,968873,968906;CP010867,968873,968906;CP011325,968873,968906;CP011326…
CP003810	Mauve	SHARED	971274	972417	.	.	.	Notes=Lenght1143	AL732656,971274,972417;AE009948,971274,972417;CP000114,971274,972417;HF952104,971274,972417;HF952106,971274,972417;HF952105,971274,972417;HG939456,971274,972417;CP007631,971274,972417;CP007632,971274,972417;CP006910,971274,972417;CP007572,971274,972417;CP007571,971274,972417;CP007570,971274,972417;CP010867,971274,972417;CP011325,971274,972417;CP011326,971274,972417;CP011327,971274,972417;CP011329…
CP003810	Mauve	SHARED	972756	972956	.	.	.	Notes=Lenght200	AL732656,972756,972956;AE009948,972756,972956;CP000114,972756,972956;HF952104,972756,972956;HF952106,972756,972956;HF952105,972756,972956;HG939456,972756,972956;CP007631,972756,972956;CP007632,972756,972956;CP006910,972756,972956;CP007572,972756,972956;CP007571,972756,972956;CP007570,972756,972956;CP010867,972756,972956;CP011325,972756,972956;CP011326,972756,972956;CP011327,972756,972956;CP011329…
CP003810	Mauve	SHARED	975186	975207	.	.	.	Notes=Lenght21	AL732656,975186,975207;AE009948,975186,975207;CP000114,975186,975207;HF952104,975186,975207;HF952106,975186,975207;HF952105,975186,975207;HG939456,975186,975207;CP007631,975186,975207;CP007632,975186,975207;CP006910,975186,975207;CP007572,975186,975207;CP007571,975186,975207;CP007570,975186,975207;CP010867,975186,975207;CP011325,975186,975207;CP011326,975186,975207;CP011327,975186,975207;CP011329…
CP003810	Mauve	SHARED	975477	975574	.	.	.	Notes=Lenght97	AL732656,975477,975574;AE009948,975477,975574;CP000114,975477,975574;HF952104,975477,975574;HF952106,975477,975574;HF952105,975477,975574;CP007482,975477,975574;CP007565,975477,975574;HG939456,975477,975574;CP007631,975477,975574;CP007632,975477,975574;CP006910,975477,975574;CP007572,975477,975574;CP007571,975477,975574;CP007570,975477,975574;FO393392,975477,975574;CP010867,975477,975574;CP011325…
CP003810	Mauve	SHARED	982933	982969	.	.	.	Notes=Lenght36	AL732656,982933,982969;AE009948,982933,982969;CP000114,982933,982969;CP003919,982933,982969;HF952104,982933,982969;HF952106,982933,982969;HF952105,982933,982969;CP007482,982933,982969;CP007565,982933,982969;HG939456,982933,982969;CP007631,982933,982969;CP007632,982933,982969;CP007572,982933,982969;CP007571,982933,982969;CP007570,982933,982969;FO393392,982933,982969;CP010867,982933,982969;CP011325…
CP003810	Mauve	SHARED	982980	984055	.	.	.	Notes=Lenght1075	AL732656,982980,984055;AE009948,982980,984055;CP000114,982980,984055;CP003919,982980,984055;HF952104,982980,984055;HF952106,982980,984055;HF952105,982980,984055;CP007482,982980,984055;CP007565,982980,984055;HG939456,982980,984055;CP007631,982980,984055;CP007632,982980,984055;CP006910,982980,984055;FO393392,982980,984055;CP010867,982980,984055;CP011325,982980,984055;CP011326,982980,984055;CP011327…
CP003810	Mauve	SHARED	985076	985219	.	.	.	Notes=Lenght143	AL732656,985076,985219;AE009948,985076,985219;CP000114,985076,985219;HF952104,985076,985219;HF952106,985076,985219;HF952105,985076,985219;HG939456,985076,985219;CP007631,985076,985219;CP007632,985076,985219;CP006910,985076,985219;CP007572,985076,985219;CP007571,985076,985219;CP007570,985076,985219;CP010867,985076,985219;CP011325,985076,985219;CP011326,985076,985219;CP011327,985076,985219;CP011329…
CP003810	Mauve	SHARED	985469	985532	.	.	.	Notes=Lenght63	AE009948,985469,985532;CP000114,985469,985532;CP007631,985469,985532;CP010867,985469,985532;CP011325,985469,985532;CP011326,985469,985532;CP011327,985469,985532;CP011329,985469,985532;CP012419,985469,985532;CP013202,985469,985532;
CP003810	Mauve	SHARED	991137	991254	.	.	.	Notes=Lenght117	AL732656,991137,991254;AE009948,991137,991254;CP000114,991137,991254;CP003919,991137,991254;HF952104,991137,991254;HF952106,991137,991254;HF952105,991137,991254;HG939456,991137,991254;CP007631,991137,991254;CP007632,991137,991254;CP006910,991137,991254;CP007572,991137,991254;CP007571,991137,991254;CP007570,991137,991254;CP010867,991137,991254;CP011325,991137,991254;CP011326,991137,991254;CP011327…
CP003810	Mauve	SHARED	992139	992253	.	.	.	Notes=Lenght114	AL732656,992139,992253;AE009948,992139,992253;CP000114,992139,992253;HF952104,992139,992253;HF952106,992139,992253;HF952105,992139,992253;CP007482,992139,992253;CP007565,992139,992253;HG939456,992139,992253;CP007631,992139,992253;CP007632,992139,992253;CP006910,992139,992253;CP007572,992139,992253;CP007571,992139,992253;CP007570,992139,992253;FO393392,992139,992253;CP010867,992139,992253;CP011325…
CP003810	Mauve	SHARED	996860	996879	.	.	.	Notes=Lenght19	AL732656,996860,996879;AE009948,996860,996879;CP000114,996860,996879;CP003919,996860,996879;HF952104,996860,996879;HF952106,996860,996879;HF952105,996860,996879;CP007482,996860,996879;HG939456,996860,996879;CP007631,996860,996879;CP007632,996860,996879;CP006910,996860,996879;CP007572,996860,996879;CP007571,996860,996879;CP007570,996860,996879;FO393392,996860,996879;CP010867,996860,996879;CP011325…
CP003810	Mauve	SHARED	998199	998229	.	.	.	Notes=Lenght30	AL732656,998199,998229;AE009948,998199,998229;CP000114,998199,998229;CP003919,998199,998229;HF952104,998199,998229;HF952106,998199,998229;HF952105,998199,998229;HG939456,998199,998229;CP007631,998199,998229;CP007632,998199,998229;CP006910,998199,998229;CP007572,998199,998229;CP007571,998199,998229;CP007570,998199,998229;CP010867,998199,998229;CP011325,998199,998229;CP011326,998199,998229;CP011327…
CP003810	Mauve	SHARED	999384	999435	.	.	.	Notes=Lenght51	AL732656,999384,999435;AE009948,999384,999435;CP000114,999384,999435;CP003919,999384,999435;HF952104,999384,999435;HF952106,999384,999435;HF952105,999384,999435;HG939456,999384,999435;CP007631,999384,999435;CP007632,999384,999435;CP006910,999384,999435;CP007572,999384,999435;CP007571,999384,999435;CP007570,999384,999435;CP010867,999384,999435;CP011325,999384,999435;CP011326,999384,999435;CP011327…
CP003810	Mauve	SHARED	999557	999581	.	.	.	Notes=Lenght24	AL732656,999557,999581;AE009948,999557,999581;CP000114,999557,999581;HF952104,999557,999581;HF952106,999557,999581;HF952105,999557,999581;CP007482,999557,999581;CP007565,999557,999581;HG939456,999557,999581;CP007631,999557,999581;CP007632,999557,999581;CP006910,999557,999581;CP007572,999557,999581;CP007571,999557,999581;CP007570,999557,999581;FO393392,999557,999581;CP010867,999557,999581;CP011325…
CP003810	Mauve	SHARED	999582	999663	.	.	.	Notes=Lenght81	AL732656,999582,999663;AE009948,999582,999663;CP000114,999582,999663;HF952104,999582,999663;HF952106,999582,999663;HF952105,999582,999663;HG939456,999582,999663;CP007631,999582,999663;CP007632,999582,999663;CP006910,999582,999663;CP007572,999582,999663;CP007571,999582,999663;CP007570,999582,999663;CP010867,999582,999663;CP011325,999582,999663;CP011326,999582,999663;CP011327,999582,999663;CP011329…
CP003810	Mauve	SHARED	999664	999731	.	.	.	Notes=Lenght67	AL732656,999664,999731;AE009948,999664,999731;CP000114,999664,999731;HF952104,999664,999731;HF952106,999664,999731;HF952105,999664,999731;CP007631,999664,999731;CP006910,999664,999731;CP007572,999664,999731;CP007571,999664,999731;CP007570,999664,999731;CP010867,999664,999731;CP011325,999664,999731;CP011326,999664,999731;CP011327,999664,999731;CP011329,999664,999731;CP010319,999664,999731;CP012419…
CP003810	Mauve	SHARED	999732	999784	.	.	.	Notes=Lenght52	AL732656,999732,999784;AE009948,999732,999784;CP000114,999732,999784;HF952104,999732,999784;HF952106,999732,999784;HF952105,999732,999784;HG939456,999732,999784;CP007631,999732,999784;CP007632,999732,999784;CP006910,999732,999784;CP007572,999732,999784;CP007571,999732,999784;CP007570,999732,999784;CP010867,999732,999784;CP011325,999732,999784;CP011326,999732,999784;CP011327,999732,999784;CP011329…
CP003810	Mauve	SHARED	999785	999953	.	.	.	Notes=Lenght168	AL732656,999785,999953;AE009948,999785,999953;CP000114,999785,999953;HF952104,999785,999953;HF952106,999785,999953;HG939456,999785,999953;CP007631,999785,999953;CP007632,999785,999953;CP006910,999785,999953;CP007572,999785,999953;CP007571,999785,999953;CP007570,999785,999953;CP010867,999785,999953;CP011325,999785,999953;CP011326,999785,999953;CP011327,999785,999953;CP011329,999785,999953;CP010319…
CP003810	Mauve	SHARED	999954	1000196	.	.	.	Notes=Lenght242	AL732656,999954,1000196;AE009948,999954,1000196;CP000114,999954,1000196;HF952104,999954,1000196;HF952106,999954,1000196;CP007482,999954,1000196;CP007565,999954,1000196;HG939456,999954,1000196;CP007631,999954,1000196;CP007632,999954,1000196;CP006910,999954,1000196;CP007572,999954,1000196;CP007571,999954,1000196;CP007570,999954,1000196;FO393392,999954,1000196;CP010867,999954,1000196;CP011325,999954…
CP003810	Mauve	SHARED	1000197	1000558	.	.	.	Notes=Lenght361	AL732656,1000197,1000558;AE009948,1000197,1000558;CP000114,1000197,1000558;HF952104,1000197,1000558;HF952106,1000197,1000558;HF952105,1000197,1000558;CP007482,1000197,1000558;CP007565,1000197,1000558;HG939456,1000197,1000558;CP007631,1000197,1000558;CP007632,1000197,1000558;CP006910,1000197,1000558;CP007572,1000197,1000558;CP007571,1000197,1000558;CP007570,1000197,1000558;FO393392,1000197,1000558…
CP003810	Mauve	SHARED	1000596	1000610	.	.	.	Notes=Lenght14	AE009948,1000596,1000610;CP000114,1000596,1000610;CP003919,1000596,1000610;HF952104,1000596,1000610;HF952106,1000596,1000610;HF952105,1000596,1000610;CP007482,1000596,1000610;CP007565,1000596,1000610;HG939456,1000596,1000610;CP007631,1000596,1000610;CP007632,1000596,1000610;CP006910,1000596,1000610;CP007572,1000596,1000610;CP007571,1000596,1000610;CP007570,1000596,1000610;FO393392,1000596,1000610…
CP003810	Mauve	SHARED	1000611	1000639	.	.	.	Notes=Lenght28	AE009948,1000611,1000639;CP000114,1000611,1000639;CP003919,1000611,1000639;HF952104,1000611,1000639;HF952106,1000611,1000639;HF952105,1000611,1000639;CP007482,1000611,1000639;CP007565,1000611,1000639;CP007631,1000611,1000639;CP007632,1000611,1000639;CP006910,1000611,1000639;CP007572,1000611,1000639;CP007571,1000611,1000639;CP007570,1000611,1000639;FO393392,1000611,1000639;CP010867,1000611,1000639…
CP003810	Mauve	SHARED	1000640	1000661	.	.	.	Notes=Lenght21	AE009948,1000640,1000661;CP000114,1000640,1000661;CP003919,1000640,1000661;HF952104,1000640,1000661;HF952106,1000640,1000661;HF952105,1000640,1000661;CP007482,1000640,1000661;CP007565,1000640,1000661;CP007631,1000640,1000661;CP006910,1000640,1000661;CP007572,1000640,1000661;CP007571,1000640,1000661;CP007570,1000640,1000661;FO393392,1000640,1000661;CP010867,1000640,1000661;CP011325,1000640,1000661…
CP003810	Mauve	SHARED	1000662	1000718	.	.	.	Notes=Lenght56	AL732656,1000662,1000718;AE009948,1000662,1000718;CP000114,1000662,1000718;CP003919,1000662,1000718;HF952104,1000662,1000718;HF952106,1000662,1000718;HF952105,1000662,1000718;CP007482,1000662,1000718;CP007565,1000662,1000718;CP007631,1000662,1000718;CP006910,1000662,1000718;CP007572,1000662,1000718;CP007571,1000662,1000718;CP007570,1000662,1000718;FO393392,1000662,1000718;CP010867,1000662,1000718…
CP003810	Mauve	SHARED	1000719	1000783	.	.	.	Notes=Lenght64	AL732656,1000719,1000783;AE009948,1000719,1000783;CP000114,1000719,1000783;CP003919,1000719,1000783;HF952104,1000719,1000783;HF952106,1000719,1000783;HF952105,1000719,1000783;CP007482,1000719,1000783;CP007565,1000719,1000783;HG939456,1000719,1000783;CP007631,1000719,1000783;CP006910,1000719,1000783;CP007572,1000719,1000783;CP007571,1000719,1000783;CP007570,1000719,1000783;FO393392,1000719,1000783…
CP003810	Mauve	SHARED	1000975	1001036	.	.	.	Notes=Lenght61	AL732656,1000975,1001036;AE009948,1000975,1001036;CP000114,1000975,1001036;CP003919,1000975,1001036;HF952104,1000975,1001036;HF952106,1000975,1001036;HF952105,1000975,1001036;CP007482,1000975,1001036;CP007565,1000975,1001036;HG939456,1000975,1001036;CP007631,1000975,1001036;CP007632,1000975,1001036;CP006910,1000975,1001036;CP007571,1000975,1001036;CP007570,1000975,1001036;FO393392,1000975,1001036…
CP003810	Mauve	SHARED	1001037	1001073	.	.	.	Notes=Lenght36	AL732656,1001037,1001073;AE009948,1001037,1001073;CP000114,1001037,1001073;CP003919,1001037,1001073;HF952104,1001037,1001073;HF952106,1001037,1001073;HF952105,1001037,1001073;HG939456,1001037,1001073;CP007631,1001037,1001073;CP007632,1001037,1001073;CP006910,1001037,1001073;CP007571,1001037,1001073;CP007570,1001037,1001073;CP010867,1001037,1001073;CP011325,1001037,1001073;CP011326,1001037,1001073…
CP003810	Mauve	SHARED	1001074	1001137	.	.	.	Notes=Lenght63	AL732656,1001074,1001137;AE009948,1001074,1001137;CP000114,1001074,1001137;CP003919,1001074,1001137;HF952104,1001074,1001137;HF952106,1001074,1001137;HF952105,1001074,1001137;HG939456,1001074,1001137;CP007631,1001074,1001137;CP007632,1001074,1001137;CP006910,1001074,1001137;CP007572,1001074,1001137;CP007571,1001074,1001137;CP007570,1001074,1001137;CP010867,1001074,1001137;CP011325,1001074,1001137…
CP003810	Mauve	SHARED	1015377	1015397	.	.	.	Notes=Lenght20	AL732656,1015377,1015397;AE009948,1015377,1015397;CP000114,1015377,1015397;HF952104,1015377,1015397;HF952106,1015377,1015397;HF952105,1015377,1015397;CP007482,1015377,1015397;CP007565,1015377,1015397;HG939456,1015377,1015397;CP007631,1015377,1015397;CP007632,1015377,1015397;CP006910,1015377,1015397;CP007572,1015377,1015397;CP007571,1015377,1015397;CP007570,1015377,1015397;FO393392,1015377,1015397…
CP003810	Mauve	SHARED	1020406	1020561	.	.	.	Notes=Lenght155	AL732656,1020406,1020561;AE009948,1020406,1020561;CP000114,1020406,1020561;HF952104,1020406,1020561;HF952106,1020406,1020561;HF952105,1020406,1020561;HG939456,1020406,1020561;CP007631,1020406,1020561;CP007632,1020406,1020561;CP006910,1020406,1020561;CP007572,1020406,1020561;CP007571,1020406,1020561;CP007570,1020406,1020561;CP010867,1020406,1020561;CP011325,1020406,1020561;CP011326,1020406,1020561…
CP003810	Mauve	SHARED	1035986	1036005	.	.	.	Notes=Lenght19	AE009948,1035986,1036005;CP000114,1035986,1036005;CP003919,1035986,1036005;HF952104,1035986,1036005;HF952106,1035986,1036005;HF952105,1035986,1036005;CP007482,1035986,1036005;CP007565,1035986,1036005;HG939456,1035986,1036005;CP007631,1035986,1036005;CP007632,1035986,1036005;CP006910,1035986,1036005;FO393392,1035986,1036005;CP010867,1035986,1036005;CP011325,1035986,1036005;CP011326,1035986,1036005…
CP003810	Mauve	SHARED	1036145	1036229	.	.	.	Notes=Lenght84	AL732656,1036145,1036229;AE009948,1036145,1036229;CP000114,1036145,1036229;CP003919,1036145,1036229;HF952104,1036145,1036229;HF952106,1036145,1036229;HF952105,1036145,1036229;CP007482,1036145,1036229;CP007565,1036145,1036229;HG939456,1036145,1036229;CP007631,1036145,1036229;CP007632,1036145,1036229;CP007572,1036145,1036229;CP007571,1036145,1036229;CP007570,1036145,1036229;FO393392,1036145,1036229…
CP003810	Mauve	SHARED	1036845	1036940	.	.	.	Notes=Lenght95	AL732656,1036845,1036940;AE009948,1036845,1036940;CP000114,1036845,1036940;HF952104,1036845,1036940;HF952106,1036845,1036940;HF952105,1036845,1036940;CP007482,1036845,1036940;CP007565,1036845,1036940;HG939456,1036845,1036940;CP007631,1036845,1036940;CP007632,1036845,1036940;CP006910,1036845,1036940;CP007572,1036845,1036940;CP007571,1036845,1036940;CP007570,1036845,1036940;FO393392,1036845,1036940…
CP003810	Mauve	SHARED	1042154	1042337	.	.	.	Notes=Lenght183	CP000114,1042154,1042337;HF952104,1042154,1042337;HF952105,1042154,1042337;HG939456,1042154,1042337;CP007631,1042154,1042337;CP007632,1042154,1042337;CP006910,1042154,1042337;CP010867,1042154,1042337;CP011325,1042154,1042337;CP011326,1042154,1042337;CP011327,1042154,1042337;CP012419,1042154,1042337;CP013202,1042154,1042337;
CP003810	Mauve	SHARED	1042338	1042370	.	.	.	Notes=Lenght32	AL732656,1042338,1042370;AE009948,1042338,1042370;CP000114,1042338,1042370;HF952104,1042338,1042370;HF952106,1042338,1042370;HF952105,1042338,1042370;HG939456,1042338,1042370;CP007631,1042338,1042370;CP007632,1042338,1042370;CP006910,1042338,1042370;CP007572,1042338,1042370;CP007571,1042338,1042370;CP007570,1042338,1042370;CP010867,1042338,1042370;CP011325,1042338,1042370;CP011326,1042338,1042370…
CP003810	Mauve	SHARED	1042371	1042384	.	.	.	Notes=Lenght13	AL732656,1042371,1042384;AE009948,1042371,1042384;CP000114,1042371,1042384;HF952104,1042371,1042384;HF952106,1042371,1042384;HF952105,1042371,1042384;HG939456,1042371,1042384;CP007631,1042371,1042384;CP007632,1042371,1042384;CP006910,1042371,1042384;CP007572,1042371,1042384;CP007571,1042371,1042384;CP007570,1042371,1042384;CP010867,1042371,1042384;CP011325,1042371,1042384;CP011326,1042371,1042384…
CP003810	Mauve	SHARED	1042393	1042405	.	.	.	Notes=Lenght12	AL732656,1042393,1042405;AE009948,1042393,1042405;CP000114,1042393,1042405;CP003919,1042393,1042405;HF952104,1042393,1042405;HF952106,1042393,1042405;HF952105,1042393,1042405;CP007482,1042393,1042405;CP007565,1042393,1042405;CP007631,1042393,1042405;CP006910,1042393,1042405;CP007572,1042393,1042405;CP007571,1042393,1042405;CP007570,1042393,1042405;FO393392,1042393,1042405;CP010867,1042393,1042405…
CP003810	Mauve	SHARED	1042412	1042422	.	.	.	Notes=Lenght10	AL732656,1042412,1042422;AE009948,1042412,1042422;CP000114,1042412,1042422;CP003919,1042412,1042422;HF952104,1042412,1042422;HF952106,1042412,1042422;HF952105,1042412,1042422;CP007482,1042412,1042422;CP007565,1042412,1042422;CP007631,1042412,1042422;CP007572,1042412,1042422;CP007571,1042412,1042422;CP007570,1042412,1042422;FO393392,1042412,1042422;CP010867,1042412,1042422;CP011325,1042412,1042422…
CP003810	Mauve	SHARED	1042423	1042550	.	.	.	Notes=Lenght127	AL732656,1042423,1042550;AE009948,1042423,1042550;CP000114,1042423,1042550;CP003919,1042423,1042550;HF952104,1042423,1042550;HF952106,1042423,1042550;HF952105,1042423,1042550;CP007482,1042423,1042550;CP007565,1042423,1042550;HG939456,1042423,1042550;CP007631,1042423,1042550;CP007632,1042423,1042550;CP007572,1042423,1042550;CP007571,1042423,1042550;CP007570,1042423,1042550;FO393392,1042423,1042550…
CP003810	Mauve	SHARED	1042551	1042564	.	.	.	Notes=Lenght13	AL732656,1042551,1042564;AE009948,1042551,1042564;CP000114,1042551,1042564;CP003919,1042551,1042564;HF952104,1042551,1042564;HF952106,1042551,1042564;HF952105,1042551,1042564;CP007482,1042551,1042564;CP007565,1042551,1042564;HG939456,1042551,1042564;CP007631,1042551,1042564;CP007632,1042551,1042564;CP006910,1042551,1042564;CP007572,1042551,1042564;CP007571,1042551,1042564;CP007570,1042551,1042564…
CP003810	Mauve	SHARED	1044084	1044190	.	.	.	Notes=Lenght106	AE009948,1044084,1044190;CP000114,1044084,1044190;HF952104,1044084,1044190;HF952106,1044084,1044190;HF952105,1044084,1044190;CP007631,1044084,1044190;CP010867,1044084,1044190;CP011325,1044084,1044190;CP011326,1044084,1044190;CP011327,1044084,1044190;CP011329,1044084,1044190;CP010319,1044084,1044190;CP012419,1044084,1044190;CP013202,1044084,1044190;
CP003810	Mauve	SHARED	1045852	1045989	.	.	.	Notes=Lenght137	AE009948,1045852,1045989;CP000114,1045852,1045989;HF952104,1045852,1045989;CP007631,1045852,1045989;CP010867,1045852,1045989;CP011325,1045852,1045989;CP011326,1045852,1045989;CP011327,1045852,1045989;CP011329,1045852,1045989;CP012419,1045852,1045989;CP013202,1045852,1045989;
CP003810	Mauve	SHARED	1047837	1047982	.	.	.	Notes=Lenght145	AL732656,1047837,1047982;AE009948,1047837,1047982;CP000114,1047837,1047982;HF952104,1047837,1047982;HF952105,1047837,1047982;CP007631,1047837,1047982;CP007572,1047837,1047982;CP007571,1047837,1047982;CP007570,1047837,1047982;CP010867,1047837,1047982;CP011325,1047837,1047982;CP011326,1047837,1047982;CP011327,1047837,1047982;CP010319,1047837,1047982;CP012419,1047837,1047982;CP013202,1047837,1047982;
CP003810	Mauve	SHARED	1047983	1048122	.	.	.	Notes=Lenght139	AE009948,1047983,1048122;CP000114,1047983,1048122;HF952104,1047983,1048122;HF952105,1047983,1048122;CP007631,1047983,1048122;CP010867,1047983,1048122;CP011325,1047983,1048122;CP011326,1047983,1048122;CP011327,1047983,1048122;CP010319,1047983,1048122;CP012419,1047983,1048122;CP013202,1047983,1048122;
CP003810	Mauve	SHARED	1048123	1048483	.	.	.	Notes=Lenght360	AL732656,1048123,1048483;AE009948,1048123,1048483;CP000114,1048123,1048483;HF952104,1048123,1048483;HF952105,1048123,1048483;CP007631,1048123,1048483;CP007572,1048123,1048483;CP007571,1048123,1048483;CP007570,1048123,1048483;CP010867,1048123,1048483;CP011325,1048123,1048483;CP011326,1048123,1048483;CP011327,1048123,1048483;CP010319,1048123,1048483;CP012419,1048123,1048483;CP013202,1048123,1048483;
CP003810	Mauve	SHARED	1048484	1048505	.	.	.	Notes=Lenght21	AE009948,1048484,1048505;CP000114,1048484,1048505;HF952104,1048484,1048505;CP007631,1048484,1048505;CP010867,1048484,1048505;CP011325,1048484,1048505;CP011326,1048484,1048505;CP011327,1048484,1048505;CP012419,1048484,1048505;CP013202,1048484,1048505;
CP003810	Mauve	SHARED	1048506	1048540	.	.	.	Notes=Lenght34	AL732656,1048506,1048540;AE009948,1048506,1048540;CP000114,1048506,1048540;HF952104,1048506,1048540;CP007631,1048506,1048540;CP006910,1048506,1048540;CP007572,1048506,1048540;CP007571,1048506,1048540;CP007570,1048506,1048540;CP010867,1048506,1048540;CP011325,1048506,1048540;CP011326,1048506,1048540;CP011327,1048506,1048540;CP012419,1048506,1048540;CP013202,1048506,1048540;
CP003810	Mauve	SHARED	1048542	1048554	.	.	.	Notes=Lenght12	AL732656,1048542,1048554;AE009948,1048542,1048554;CP000114,1048542,1048554;HF952104,1048542,1048554;CP007631,1048542,1048554;CP007572,1048542,1048554;CP007571,1048542,1048554;CP007570,1048542,1048554;CP010867,1048542,1048554;CP011325,1048542,1048554;CP011326,1048542,1048554;CP011327,1048542,1048554;CP012419,1048542,1048554;CP013202,1048542,1048554;
CP003810	Mauve	SHARED	1048555	1048569	.	.	.	Notes=Lenght14	AE009948,1048555,1048569;CP000114,1048555,1048569;HF952104,1048555,1048569;HF952105,1048555,1048569;HG939456,1048555,1048569;CP007631,1048555,1048569;CP007632,1048555,1048569;CP010867,1048555,1048569;CP011325,1048555,1048569;CP011326,1048555,1048569;CP011327,1048555,1048569;CP010319,1048555,1048569;CP012419,1048555,1048569;CP013202,1048555,1048569;
CP003810	Mauve	SHARED	1048570	1048675	.	.	.	Notes=Lenght105	AL732656,1048570,1048675;AE009948,1048570,1048675;CP000114,1048570,1048675;HF952104,1048570,1048675;HF952105,1048570,1048675;HG939456,1048570,1048675;CP007631,1048570,1048675;CP007632,1048570,1048675;CP007572,1048570,1048675;CP007571,1048570,1048675;CP007570,1048570,1048675;CP010867,1048570,1048675;CP011325,1048570,1048675;CP011326,1048570,1048675;CP011327,1048570,1048675;CP010319,1048570,1048675…
CP003810	Mauve	SHARED	1048676	1048943	.	.	.	Notes=Lenght267	AE009948,1048676,1048943;CP000114,1048676,1048943;HF952104,1048676,1048943;HF952105,1048676,1048943;CP007631,1048676,1048943;CP010867,1048676,1048943;CP011325,1048676,1048943;CP011326,1048676,1048943;CP011327,1048676,1048943;CP010319,1048676,1048943;CP012419,1048676,1048943;CP013202,1048676,1048943;
CP003810	Mauve	SHARED	1048949	1049012	.	.	.	Notes=Lenght63	AE009948,1048949,1049012;CP000114,1048949,1049012;HF952104,1048949,1049012;HG939456,1048949,1049012;CP007631,1048949,1049012;CP007632,1048949,1049012;CP006910,1048949,1049012;CP010867,1048949,1049012;CP011325,1048949,1049012;CP011326,1048949,1049012;CP011327,1048949,1049012;CP012419,1048949,1049012;CP013202,1048949,1049012;
CP003810	Mauve	SHARED	1049013	1049059	.	.	.	Notes=Lenght46	AL732656,1049013,1049059;AE009948,1049013,1049059;CP000114,1049013,1049059;HF952104,1049013,1049059;HF952105,1049013,1049059;CP007631,1049013,1049059;CP007572,1049013,1049059;CP007571,1049013,1049059;CP007570,1049013,1049059;CP010867,1049013,1049059;CP011325,1049013,1049059;CP011326,1049013,1049059;CP011327,1049013,1049059;CP010319,1049013,1049059;CP012419,1049013,1049059;CP013202,1049013,1049059;
CP003810	Mauve	SHARED	1049060	1049080	.	.	.	Notes=Lenght20	AE009948,1049060,1049080;CP000114,1049060,1049080;HF952104,1049060,1049080;HF952105,1049060,1049080;CP007631,1049060,1049080;CP010867,1049060,1049080;CP011325,1049060,1049080;CP011326,1049060,1049080;CP011327,1049060,1049080;CP010319,1049060,1049080;CP012419,1049060,1049080;CP013202,1049060,1049080;
CP003810	Mauve	SHARED	1049085	1049148	.	.	.	Notes=Lenght63	AE009948,1049085,1049148;CP000114,1049085,1049148;HF952104,1049085,1049148;HF952105,1049085,1049148;CP007631,1049085,1049148;CP010867,1049085,1049148;CP011325,1049085,1049148;CP011326,1049085,1049148;CP011327,1049085,1049148;CP010319,1049085,1049148;CP012419,1049085,1049148;CP013202,1049085,1049148;
CP003810	Mauve	SHARED	1049149	1049182	.	.	.	Notes=Lenght33	AL732656,1049149,1049182;AE009948,1049149,1049182;CP000114,1049149,1049182;HF952104,1049149,1049182;HF952105,1049149,1049182;CP007631,1049149,1049182;CP007572,1049149,1049182;CP007571,1049149,1049182;CP007570,1049149,1049182;CP010867,1049149,1049182;CP011325,1049149,1049182;CP011326,1049149,1049182;CP011327,1049149,1049182;CP010319,1049149,1049182;CP012419,1049149,1049182;CP013202,1049149,1049182;
CP003810	Mauve	SHARED	1049183	1049212	.	.	.	Notes=Lenght29	AE009948,1049183,1049212;CP000114,1049183,1049212;HF952104,1049183,1049212;HF952105,1049183,1049212;CP007631,1049183,1049212;CP010867,1049183,1049212;CP011325,1049183,1049212;CP011326,1049183,1049212;CP011327,1049183,1049212;CP010319,1049183,1049212;CP012419,1049183,1049212;CP013202,1049183,1049212;
CP003810	Mauve	SHARED	1049223	1049338	.	.	.	Notes=Lenght115	AE009948,1049223,1049338;CP000114,1049223,1049338;HF952104,1049223,1049338;CP007631,1049223,1049338;CP006910,1049223,1049338;CP010867,1049223,1049338;CP011325,1049223,1049338;CP011326,1049223,1049338;CP011327,1049223,1049338;CP012419,1049223,1049338;CP013202,1049223,1049338;
CP003810	Mauve	SHARED	1049339	1049855	.	.	.	Notes=Lenght516	AL732656,1049339,1049855;AE009948,1049339,1049855;CP000114,1049339,1049855;HF952104,1049339,1049855;CP007631,1049339,1049855;CP006910,1049339,1049855;CP007572,1049339,1049855;CP007571,1049339,1049855;CP007570,1049339,1049855;CP010867,1049339,1049855;CP011325,1049339,1049855;CP011326,1049339,1049855;CP011327,1049339,1049855;CP012419,1049339,1049855;CP013202,1049339,1049855;
CP003810	Mauve	SHARED	1049856	1050538	.	.	.	Notes=Lenght682	AE009948,1049856,1050538;CP000114,1049856,1050538;HF952104,1049856,1050538;CP007631,1049856,1050538;CP006910,1049856,1050538;CP010867,1049856,1050538;CP011325,1049856,1050538;CP011326,1049856,1050538;CP011327,1049856,1050538;CP012419,1049856,1050538;CP013202,1049856,1050538;
CP003810	Mauve	SHARED	1050539	1050580	.	.	.	Notes=Lenght41	AL732656,1050539,1050580;AE009948,1050539,1050580;CP000114,1050539,1050580;HF952104,1050539,1050580;HF952105,1050539,1050580;HG939456,1050539,1050580;CP007631,1050539,1050580;CP007572,1050539,1050580;CP007571,1050539,1050580;CP007570,1050539,1050580;CP010867,1050539,1050580;CP011325,1050539,1050580;CP011326,1050539,1050580;CP011327,1050539,1050580;CP010319,1050539,1050580;CP012419,1050539,1050580…
CP003810	Mauve	SHARED	1050581	1050754	.	.	.	Notes=Lenght173	AE009948,1050581,1050754;CP000114,1050581,1050754;HF952104,1050581,1050754;CP007631,1050581,1050754;CP006910,1050581,1050754;CP010867,1050581,1050754;CP011325,1050581,1050754;CP011326,1050581,1050754;CP011327,1050581,1050754;CP012419,1050581,1050754;CP013202,1050581,1050754;
CP003810	Mauve	SHARED	1050755	1050786	.	.	.	Notes=Lenght31	AL732656,1050755,1050786;AE009948,1050755,1050786;CP000114,1050755,1050786;HF952104,1050755,1050786;CP007631,1050755,1050786;CP006910,1050755,1050786;CP007572,1050755,1050786;CP007571,1050755,1050786;CP007570,1050755,1050786;CP010867,1050755,1050786;CP011325,1050755,1050786;CP011326,1050755,1050786;CP011327,1050755,1050786;CP012419,1050755,1050786;CP013202,1050755,1050786;
CP003810	Mauve	SHARED	1050787	1050929	.	.	.	Notes=Lenght142	AE009948,1050787,1050929;CP000114,1050787,1050929;HF952104,1050787,1050929;CP007631,1050787,1050929;CP006910,1050787,1050929;CP010867,1050787,1050929;CP011325,1050787,1050929;CP011326,1050787,1050929;CP011327,1050787,1050929;CP012419,1050787,1050929;CP013202,1050787,1050929;
CP003810	Mauve	SHARED	1050930	1051057	.	.	.	Notes=Lenght127	AL732656,1050930,1051057;AE009948,1050930,1051057;CP000114,1050930,1051057;HF952104,1050930,1051057;HF952105,1050930,1051057;HG939456,1050930,1051057;CP007631,1050930,1051057;CP007572,1050930,1051057;CP007571,1050930,1051057;CP007570,1050930,1051057;CP010867,1050930,1051057;CP011325,1050930,1051057;CP011326,1050930,1051057;CP011327,1050930,1051057;CP010319,1050930,1051057;CP012419,1050930,1051057…
CP003810	Mauve	SHARED	1051059	1051768	.	.	.	Notes=Lenght709	AL732656,1051059,1051768;AE009948,1051059,1051768;CP000114,1051059,1051768;HF952104,1051059,1051768;CP007631,1051059,1051768;CP006910,1051059,1051768;CP007572,1051059,1051768;CP007571,1051059,1051768;CP007570,1051059,1051768;CP010867,1051059,1051768;CP011325,1051059,1051768;CP011326,1051059,1051768;CP011327,1051059,1051768;CP012419,1051059,1051768;CP013202,1051059,1051768;
CP003810	Mauve	SHARED	1051769	1051780	.	.	.	Notes=Lenght11	AE009948,1051769,1051780;CP000114,1051769,1051780;HF952104,1051769,1051780;HF952105,1051769,1051780;HG939456,1051769,1051780;CP007631,1051769,1051780;CP010867,1051769,1051780;CP011325,1051769,1051780;CP011326,1051769,1051780;CP011327,1051769,1051780;CP010319,1051769,1051780;CP012419,1051769,1051780;CP013202,1051769,1051780;
CP003810	Mauve	SHARED	1051781	1051818	.	.	.	Notes=Lenght37	AL732656,1051781,1051818;AE009948,1051781,1051818;CP000114,1051781,1051818;HF952104,1051781,1051818;HF952105,1051781,1051818;HG939456,1051781,1051818;CP007631,1051781,1051818;CP007572,1051781,1051818;CP007571,1051781,1051818;CP007570,1051781,1051818;CP010867,1051781,1051818;CP011325,1051781,1051818;CP011326,1051781,1051818;CP011327,1051781,1051818;CP010319,1051781,1051818;CP012419,1051781,1051818…
CP003810	Mauve	SHARED	1051819	1051863	.	.	.	Notes=Lenght44	AE009948,1051819,1051863;CP000114,1051819,1051863;HF952104,1051819,1051863;CP007631,1051819,1051863;CP006910,1051819,1051863;CP010867,1051819,1051863;CP011325,1051819,1051863;CP011326,1051819,1051863;CP011327,1051819,1051863;CP012419,1051819,1051863;CP013202,1051819,1051863;
CP003810	Mauve	SHARED	1051868	1051930	.	.	.	Notes=Lenght62	AL732656,1051868,1051930;AE009948,1051868,1051930;CP000114,1051868,1051930;HF952104,1051868,1051930;HF952105,1051868,1051930;HG939456,1051868,1051930;CP007631,1051868,1051930;CP007572,1051868,1051930;CP007571,1051868,1051930;CP007570,1051868,1051930;CP010867,1051868,1051930;CP011325,1051868,1051930;CP011326,1051868,1051930;CP011327,1051868,1051930;CP010319,1051868,1051930;CP012419,1051868,1051930…
CP003810	Mauve	SHARED	1051931	1051977	.	.	.	Notes=Lenght46	AL732656,1051931,1051977;AE009948,1051931,1051977;CP000114,1051931,1051977;HF952104,1051931,1051977;HF952105,1051931,1051977;CP007631,1051931,1051977;CP007572,1051931,1051977;CP007571,1051931,1051977;CP007570,1051931,1051977;CP010867,1051931,1051977;CP011325,1051931,1051977;CP011326,1051931,1051977;CP011327,1051931,1051977;CP010319,1051931,1051977;CP012419,1051931,1051977;CP013202,1051931,1051977;
CP003810	Mauve	SHARED	1051978	1051990	.	.	.	Notes=Lenght12	AE009948,1051978,1051990;CP000114,1051978,1051990;HF952104,1051978,1051990;HF952105,1051978,1051990;CP007631,1051978,1051990;CP010867,1051978,1051990;CP011325,1051978,1051990;CP011326,1051978,1051990;CP011327,1051978,1051990;CP010319,1051978,1051990;CP012419,1051978,1051990;CP013202,1051978,1051990;
CP003810	Mauve	SHARED	1051991	1052053	.	.	.	Notes=Lenght62	AL732656,1051991,1052053;AE009948,1051991,1052053;CP000114,1051991,1052053;HF952104,1051991,1052053;HG939456,1051991,1052053;CP007631,1051991,1052053;CP006910,1051991,1052053;CP007572,1051991,1052053;CP007571,1051991,1052053;CP007570,1051991,1052053;CP010867,1051991,1052053;CP011325,1051991,1052053;CP011326,1051991,1052053;CP011327,1051991,1052053;CP012419,1051991,1052053;CP013202,1051991,1052053;
CP003810	Mauve	SHARED	1052054	1052184	.	.	.	Notes=Lenght130	AL732656,1052054,1052184;AE009948,1052054,1052184;CP000114,1052054,1052184;HF952104,1052054,1052184;CP007631,1052054,1052184;CP006910,1052054,1052184;CP007572,1052054,1052184;CP007571,1052054,1052184;CP007570,1052054,1052184;CP010867,1052054,1052184;CP011325,1052054,1052184;CP011326,1052054,1052184;CP011327,1052054,1052184;CP012419,1052054,1052184;CP013202,1052054,1052184;
CP003810	Mauve	SHARED	1052185	1052203	.	.	.	Notes=Lenght18	AE009948,1052185,1052203;CP000114,1052185,1052203;HF952104,1052185,1052203;CP007631,1052185,1052203;CP010867,1052185,1052203;CP011325,1052185,1052203;CP011326,1052185,1052203;CP011327,1052185,1052203;CP012419,1052185,1052203;CP013202,1052185,1052203;
CP003810	Mauve	SHARED	1052204	1052289	.	.	.	Notes=Lenght85	AL732656,1052204,1052289;AE009948,1052204,1052289;CP000114,1052204,1052289;HF952104,1052204,1052289;CP007631,1052204,1052289;CP006910,1052204,1052289;CP007572,1052204,1052289;CP007571,1052204,1052289;CP007570,1052204,1052289;CP010867,1052204,1052289;CP011325,1052204,1052289;CP011326,1052204,1052289;CP011327,1052204,1052289;CP012419,1052204,1052289;CP013202,1052204,1052289;
CP003810	Mauve	SHARED	1052291	1052341	.	.	.	Notes=Lenght50	AL732656,1052291,1052341;AE009948,1052291,1052341;CP000114,1052291,1052341;HF952104,1052291,1052341;CP007631,1052291,1052341;CP006910,1052291,1052341;CP007572,1052291,1052341;CP007571,1052291,1052341;CP007570,1052291,1052341;CP010867,1052291,1052341;CP011325,1052291,1052341;CP011326,1052291,1052341;CP011327,1052291,1052341;CP012419,1052291,1052341;CP013202,1052291,1052341;
CP003810	Mauve	SHARED	1052348	1052381	.	.	.	Notes=Lenght33	AL732656,1052348,1052381;AE009948,1052348,1052381;CP000114,1052348,1052381;HF952104,1052348,1052381;HF952105,1052348,1052381;CP007631,1052348,1052381;CP007572,1052348,1052381;CP007571,1052348,1052381;CP007570,1052348,1052381;CP010867,1052348,1052381;CP011325,1052348,1052381;CP011326,1052348,1052381;CP011327,1052348,1052381;CP010319,1052348,1052381;CP012419,1052348,1052381;CP013202,1052348,1052381;
CP003810	Mauve	SHARED	1052382	1052422	.	.	.	Notes=Lenght40	AE009948,1052382,1052422;CP000114,1052382,1052422;HF952104,1052382,1052422;HF952105,1052382,1052422;CP007631,1052382,1052422;CP010867,1052382,1052422;CP011325,1052382,1052422;CP011326,1052382,1052422;CP011327,1052382,1052422;CP010319,1052382,1052422;CP012419,1052382,1052422;CP013202,1052382,1052422;
CP003810	Mauve	SHARED	1052423	1052530	.	.	.	Notes=Lenght107	AE009948,1052423,1052530;CP000114,1052423,1052530;HF952104,1052423,1052530;HG939456,1052423,1052530;CP007631,1052423,1052530;CP006910,1052423,1052530;CP010867,1052423,1052530;CP011325,1052423,1052530;CP011326,1052423,1052530;CP011327,1052423,1052530;CP012419,1052423,1052530;CP013202,1052423,1052530;
CP003810	Mauve	SHARED	1052531	1053079	.	.	.	Notes=Lenght548	AE009948,1052531,1053079;CP000114,1052531,1053079;HF952104,1052531,1053079;CP007631,1052531,1053079;CP006910,1052531,1053079;CP010867,1052531,1053079;CP011325,1052531,1053079;CP011326,1052531,1053079;CP011327,1052531,1053079;CP012419,1052531,1053079;CP013202,1052531,1053079;
CP003810	Mauve	SHARED	1053080	1053175	.	.	.	Notes=Lenght95	AL732656,1053080,1053175;AE009948,1053080,1053175;CP000114,1053080,1053175;HF952104,1053080,1053175;CP007631,1053080,1053175;CP006910,1053080,1053175;CP007572,1053080,1053175;CP007571,1053080,1053175;CP007570,1053080,1053175;CP010867,1053080,1053175;CP011325,1053080,1053175;CP011326,1053080,1053175;CP011327,1053080,1053175;CP012419,1053080,1053175;CP013202,1053080,1053175;
CP003810	Mauve	SHARED	1053176	1053270	.	.	.	Notes=Lenght94	AE009948,1053176,1053270;CP000114,1053176,1053270;HF952104,1053176,1053270;CP007631,1053176,1053270;CP006910,1053176,1053270;CP010867,1053176,1053270;CP011325,1053176,1053270;CP011326,1053176,1053270;CP011327,1053176,1053270;CP012419,1053176,1053270;CP013202,1053176,1053270;
CP003810	Mauve	SHARED	1053273	1053294	.	.	.	Notes=Lenght21	AL732656,1053273,1053294;AE009948,1053273,1053294;CP000114,1053273,1053294;HF952104,1053273,1053294;CP007631,1053273,1053294;CP006910,1053273,1053294;CP007572,1053273,1053294;CP007571,1053273,1053294;CP007570,1053273,1053294;CP010867,1053273,1053294;CP011325,1053273,1053294;CP011326,1053273,1053294;CP011327,1053273,1053294;CP012419,1053273,1053294;CP013202,1053273,1053294;
CP003810	Mauve	SHARED	1053295	1054487	.	.	.	Notes=Lenght1192	AE009948,1053295,1054487;CP000114,1053295,1054487;HF952104,1053295,1054487;HF952105,1053295,1054487;HG939456,1053295,1054487;CP007631,1053295,1054487;CP010867,1053295,1054487;CP011325,1053295,1054487;CP011326,1053295,1054487;CP011327,1053295,1054487;CP010319,1053295,1054487;CP012419,1053295,1054487;CP013202,1053295,1054487;
CP003810	Mauve	SHARED	1054488	1054861	.	.	.	Notes=Lenght373	AL732656,1054488,1054861;AE009948,1054488,1054861;CP000114,1054488,1054861;HF952104,1054488,1054861;HF952105,1054488,1054861;HG939456,1054488,1054861;CP007631,1054488,1054861;CP007572,1054488,1054861;CP007571,1054488,1054861;CP007570,1054488,1054861;CP010867,1054488,1054861;CP011325,1054488,1054861;CP011326,1054488,1054861;CP011327,1054488,1054861;CP010319,1054488,1054861;CP012419,1054488,1054861…
CP003810	Mauve	SHARED	1054862	1056747	.	.	.	Notes=Lenght1885	AL732656,1054862,1056747;AE009948,1054862,1056747;CP000114,1054862,1056747;HF952104,1054862,1056747;HF952106,1054862,1056747;HF952105,1054862,1056747;HG939456,1054862,1056747;CP007631,1054862,1056747;CP006910,1054862,1056747;CP007572,1054862,1056747;CP007571,1054862,1056747;CP007570,1054862,1056747;CP010867,1054862,1056747;CP011325,1054862,1056747;CP011326,1054862,1056747;CP011327,1054862,1056747…
CP003810	Mauve	SHARED	1056748	1057323	.	.	.	Notes=Lenght575	AL732656,1056748,1057323;AE009948,1056748,1057323;CP000114,1056748,1057323;HF952104,1056748,1057323;HF952106,1056748,1057323;HF952105,1056748,1057323;CP007631,1056748,1057323;CP006910,1056748,1057323;CP007572,1056748,1057323;CP007571,1056748,1057323;CP007570,1056748,1057323;CP010867,1056748,1057323;CP011325,1056748,1057323;CP011326,1056748,1057323;CP011327,1056748,1057323;CP010319,1056748,1057323…
CP003810	Mauve	SHARED	1057324	1057487	.	.	.	Notes=Lenght163	AL732656,1057324,1057487;AE009948,1057324,1057487;CP000114,1057324,1057487;HF952104,1057324,1057487;HF952106,1057324,1057487;HF952105,1057324,1057487;CP007631,1057324,1057487;CP006910,1057324,1057487;CP007571,1057324,1057487;CP010867,1057324,1057487;CP011325,1057324,1057487;CP011326,1057324,1057487;CP011327,1057324,1057487;CP010319,1057324,1057487;CP012419,1057324,1057487;CP013202,1057324,1057487;
CP003810	Mauve	SHARED	1057488	1057537	.	.	.	Notes=Lenght49	AL732656,1057488,1057537;AE009948,1057488,1057537;CP000114,1057488,1057537;HF952104,1057488,1057537;HF952106,1057488,1057537;HF952105,1057488,1057537;CP007482,1057488,1057537;CP007565,1057488,1057537;CP007631,1057488,1057537;CP006910,1057488,1057537;CP007571,1057488,1057537;FO393392,1057488,1057537;CP010867,1057488,1057537;CP011325,1057488,1057537;CP011326,1057488,1057537;CP011327,1057488,1057537…
CP003810	Mauve	SHARED	1057538	1057799	.	.	.	Notes=Lenght261	CP000114,1057538,1057799;HF952104,1057538,1057799;HF952106,1057538,1057799;HF952105,1057538,1057799;CP007482,1057538,1057799;CP007565,1057538,1057799;CP007631,1057538,1057799;CP006910,1057538,1057799;FO393392,1057538,1057799;CP010867,1057538,1057799;CP011325,1057538,1057799;CP011326,1057538,1057799;CP011327,1057538,1057799;CP011328,1057538,1057799;CP010319,1057538,1057799;CP012419,1057538,1057799…
CP003810	Mauve	SHARED	1057800	1057944	.	.	.	Notes=Lenght144	CP000114,1057800,1057944;HF952104,1057800,1057944;HF952106,1057800,1057944;HF952105,1057800,1057944;CP007482,1057800,1057944;CP007565,1057800,1057944;CP007631,1057800,1057944;CP006910,1057800,1057944;CP007572,1057800,1057944;CP007570,1057800,1057944;FO393392,1057800,1057944;CP010867,1057800,1057944;CP011325,1057800,1057944;CP011326,1057800,1057944;CP011327,1057800,1057944;CP011328,1057800,1057944…
CP003810	Mauve	SHARED	1057945	1057994	.	.	.	Notes=Lenght49	CP000114,1057945,1057994;CP003919,1057945,1057994;HF952104,1057945,1057994;HF952106,1057945,1057994;HF952105,1057945,1057994;CP007482,1057945,1057994;CP007565,1057945,1057994;CP007631,1057945,1057994;CP006910,1057945,1057994;CP007572,1057945,1057994;CP007570,1057945,1057994;FO393392,1057945,1057994;CP010867,1057945,1057994;CP011325,1057945,1057994;CP011326,1057945,1057994;CP011327,1057945,1057994…
CP003810	Mauve	SHARED	1057995	1058036	.	.	.	Notes=Lenght41	AL732656,1057995,1058036;AE009948,1057995,1058036;CP000114,1057995,1058036;CP003919,1057995,1058036;HF952104,1057995,1058036;HF952106,1057995,1058036;HF952105,1057995,1058036;CP007482,1057995,1058036;CP007565,1057995,1058036;CP007631,1057995,1058036;CP006910,1057995,1058036;CP007572,1057995,1058036;CP007571,1057995,1058036;CP007570,1057995,1058036;FO393392,1057995,1058036;CP010867,1057995,1058036…
CP003810	Mauve	SHARED	1058037	1058134	.	.	.	Notes=Lenght97	AL732656,1058037,1058134;AE009948,1058037,1058134;CP000114,1058037,1058134;HF952104,1058037,1058134;HF952106,1058037,1058134;HF952105,1058037,1058134;CP007482,1058037,1058134;CP007565,1058037,1058134;CP007631,1058037,1058134;CP006910,1058037,1058134;CP007572,1058037,1058134;CP007571,1058037,1058134;CP007570,1058037,1058134;FO393392,1058037,1058134;CP010867,1058037,1058134;CP011325,1058037,1058134…
CP003810	Mauve	SHARED	1058135	1058567	.	.	.	Notes=Lenght432	AL732656,1058135,1058567;AE009948,1058135,1058567;CP000114,1058135,1058567;CP003919,1058135,1058567;HF952104,1058135,1058567;HF952106,1058135,1058567;HF952105,1058135,1058567;CP007482,1058135,1058567;CP007565,1058135,1058567;CP007631,1058135,1058567;CP006910,1058135,1058567;CP007572,1058135,1058567;CP007571,1058135,1058567;CP007570,1058135,1058567;FO393392,1058135,1058567;CP010867,1058135,1058567…
CP003810	Mauve	SHARED	1058568	1059351	.	.	.	Notes=Lenght783	AL732656,1058568,1059351;AE009948,1058568,1059351;CP000114,1058568,1059351;CP003919,1058568,1059351;HF952104,1058568,1059351;HF952106,1058568,1059351;HF952105,1058568,1059351;CP007482,1058568,1059351;CP007565,1058568,1059351;HG939456,1058568,1059351;CP007631,1058568,1059351;CP006910,1058568,1059351;CP007572,1058568,1059351;CP007571,1058568,1059351;CP007570,1058568,1059351;FO393392,1058568,1059351…
CP003810	Mauve	SHARED	1059352	1059383	.	.	.	Notes=Lenght31	AL732656,1059352,1059383;AE009948,1059352,1059383;CP000114,1059352,1059383;CP003919,1059352,1059383;HF952104,1059352,1059383;HF952106,1059352,1059383;HF952105,1059352,1059383;CP007565,1059352,1059383;HG939456,1059352,1059383;CP007631,1059352,1059383;CP006910,1059352,1059383;CP007572,1059352,1059383;CP007571,1059352,1059383;CP007570,1059352,1059383;FO393392,1059352,1059383;CP010867,1059352,1059383…
CP003810	Mauve	SHARED	1059385	1063127	.	.	.	Notes=Lenght3742	AL732656,1059385,1063127;AE009948,1059385,1063127;CP000114,1059385,1063127;CP003919,1059385,1063127;HF952104,1059385,1063127;HF952106,1059385,1063127;HF952105,1059385,1063127;CP007482,1059385,1063127;CP007565,1059385,1063127;HG939456,1059385,1063127;CP007631,1059385,1063127;CP006910,1059385,1063127;CP007572,1059385,1063127;CP007571,1059385,1063127;CP007570,1059385,1063127;FO393392,1059385,1063127…
CP003810	Mauve	SHARED	1063128	1065476	.	.	.	Notes=Lenght2348	AL732656,1063128,1065476;AE009948,1063128,1065476;CP000114,1063128,1065476;CP003919,1063128,1065476;HF952104,1063128,1065476;HF952106,1063128,1065476;HF952105,1063128,1065476;CP007482,1063128,1065476;CP007565,1063128,1065476;HG939456,1063128,1065476;CP007631,1063128,1065476;CP007632,1063128,1065476;CP006910,1063128,1065476;CP007572,1063128,1065476;CP007571,1063128,1065476;CP007570,1063128,1065476…
CP003810	Mauve	SHARED	1068882	1068936	.	.	.	Notes=Lenght54	AL732656,1068882,1068936;AE009948,1068882,1068936;CP000114,1068882,1068936;HF952104,1068882,1068936;HF952106,1068882,1068936;HF952105,1068882,1068936;HG939456,1068882,1068936;CP007631,1068882,1068936;CP007632,1068882,1068936;CP006910,1068882,1068936;CP007572,1068882,1068936;CP007571,1068882,1068936;CP007570,1068882,1068936;CP010867,1068882,1068936;CP011325,1068882,1068936;CP011326,1068882,1068936…
CP003810	Mauve	SHARED	1072737	1072755	.	.	.	Notes=Lenght18	AL732656,1072737,1072755;AE009948,1072737,1072755;CP000114,1072737,1072755;CP003919,1072737,1072755;HF952104,1072737,1072755;HF952106,1072737,1072755;HF952105,1072737,1072755;CP007482,1072737,1072755;CP007565,1072737,1072755;HG939456,1072737,1072755;CP007631,1072737,1072755;CP007632,1072737,1072755;CP006910,1072737,1072755;CP007572,1072737,1072755;CP007571,1072737,1072755;CP007570,1072737,1072755…
CP003810	Mauve	SHARED	1072825	1072854	.	.	.	Notes=Lenght29	CP000114,1072825,1072854;HF952104,1072825,1072854;CP007631,1072825,1072854;CP010867,1072825,1072854;CP011325,1072825,1072854;CP011326,1072825,1072854;CP011327,1072825,1072854;CP013202,1072825,1072854;
CP003810	Mauve	SHARED	1072855	1072865	.	.	.	Notes=Lenght10	AL732656,1072855,1072865;CP000114,1072855,1072865;CP003919,1072855,1072865;HF952104,1072855,1072865;HF952106,1072855,1072865;HF952105,1072855,1072865;HG939456,1072855,1072865;CP007631,1072855,1072865;CP007632,1072855,1072865;CP006910,1072855,1072865;CP007572,1072855,1072865;CP007571,1072855,1072865;CP007570,1072855,1072865;CP010867,1072855,1072865;CP011325,1072855,1072865;CP011326,1072855,1072865…
CP003810	Mauve	SHARED	1072866	1072899	.	.	.	Notes=Lenght33	CP000114,1072866,1072899;CP003919,1072866,1072899;HF952104,1072866,1072899;HF952106,1072866,1072899;HF952105,1072866,1072899;HG939456,1072866,1072899;CP007631,1072866,1072899;CP007632,1072866,1072899;CP006910,1072866,1072899;CP010867,1072866,1072899;CP011325,1072866,1072899;CP011326,1072866,1072899;CP011327,1072866,1072899;CP010319,1072866,1072899;CP013202,1072866,1072899;
CP003810	Mauve	SHARED	1072900	1072917	.	.	.	Notes=Lenght17	CP000114,1072900,1072917;CP003919,1072900,1072917;HF952104,1072900,1072917;HF952106,1072900,1072917;HF952105,1072900,1072917;CP007482,1072900,1072917;CP007565,1072900,1072917;HG939456,1072900,1072917;CP007631,1072900,1072917;CP007632,1072900,1072917;CP006910,1072900,1072917;FO393392,1072900,1072917;CP010867,1072900,1072917;CP011325,1072900,1072917;CP011326,1072900,1072917;CP011327,1072900,1072917…
CP003810	Mauve	SHARED	1072918	1072971	.	.	.	Notes=Lenght53	CP000114,1072918,1072971;HF952104,1072918,1072971;HF952106,1072918,1072971;HF952105,1072918,1072971;HG939456,1072918,1072971;CP007631,1072918,1072971;CP007632,1072918,1072971;CP006910,1072918,1072971;CP010867,1072918,1072971;CP011325,1072918,1072971;CP011326,1072918,1072971;CP011327,1072918,1072971;CP010319,1072918,1072971;CP013202,1072918,1072971;
CP003810	Mauve	SHARED	1072972	1073002	.	.	.	Notes=Lenght30	CP000114,1072972,1073002;HF952104,1072972,1073002;CP007631,1072972,1073002;CP007632,1072972,1073002;CP006910,1072972,1073002;CP010867,1072972,1073002;CP011325,1072972,1073002;CP011326,1072972,1073002;CP011327,1072972,1073002;CP013202,1072972,1073002;
CP003810	Mauve	SHARED	1073003	1073044	.	.	.	Notes=Lenght41	CP000114,1073003,1073044;HF952104,1073003,1073044;CP007631,1073003,1073044;CP011325,1073003,1073044;CP011326,1073003,1073044;CP011327,1073003,1073044;CP013202,1073003,1073044;
CP003810	Mauve	SHARED	1073045	1073073	.	.	.	Notes=Lenght28	CP000114,1073045,1073073;HF952104,1073045,1073073;CP007631,1073045,1073073;CP011325,1073045,1073073;CP011326,1073045,1073073;CP011327,1073045,1073073;CP012419,1073045,1073073;CP013202,1073045,1073073;
CP003810	Mauve	SHARED	1073084	1073098	.	.	.	Notes=Lenght14	AL732656,1073084,1073098;CP000114,1073084,1073098;HF952104,1073084,1073098;HF952106,1073084,1073098;HF952105,1073084,1073098;HG939456,1073084,1073098;CP007631,1073084,1073098;CP007632,1073084,1073098;CP006910,1073084,1073098;CP011325,1073084,1073098;CP011326,1073084,1073098;CP011327,1073084,1073098;CP010319,1073084,1073098;CP012419,1073084,1073098;CP013202,1073084,1073098;
CP003810	Mauve	SHARED	1073099	1073142	.	.	.	Notes=Lenght43	AL732656,1073099,1073142;CP000114,1073099,1073142;HF952104,1073099,1073142;HF952106,1073099,1073142;HF952105,1073099,1073142;HG939456,1073099,1073142;CP007631,1073099,1073142;CP007632,1073099,1073142;CP006910,1073099,1073142;CP010867,1073099,1073142;CP011325,1073099,1073142;CP011326,1073099,1073142;CP011327,1073099,1073142;CP010319,1073099,1073142;CP012419,1073099,1073142;CP013202,1073099,1073142;
CP003810	Mauve	SHARED	1073143	1073157	.	.	.	Notes=Lenght14	AL732656,1073143,1073157;AE009948,1073143,1073157;CP000114,1073143,1073157;HF952104,1073143,1073157;HF952106,1073143,1073157;HF952105,1073143,1073157;HG939456,1073143,1073157;CP007631,1073143,1073157;CP007632,1073143,1073157;CP006910,1073143,1073157;CP010867,1073143,1073157;CP011325,1073143,1073157;CP011326,1073143,1073157;CP011327,1073143,1073157;CP011329,1073143,1073157;CP010319,1073143,1073157…
CP003810	Mauve	SHARED	1073180	1073268	.	.	.	Notes=Lenght88	AL732656,1073180,1073268;CP000114,1073180,1073268;CP003919,1073180,1073268;HF952104,1073180,1073268;HF952106,1073180,1073268;HF952105,1073180,1073268;CP007482,1073180,1073268;CP007565,1073180,1073268;HG939456,1073180,1073268;CP007631,1073180,1073268;CP007632,1073180,1073268;CP006910,1073180,1073268;CP007572,1073180,1073268;CP007571,1073180,1073268;CP007570,1073180,1073268;FO393392,1073180,1073268…
CP003810	Mauve	SHARED	1073460	1073495	.	.	.	Notes=Lenght35	AL732656,1073460,1073495;AE009948,1073460,1073495;CP000114,1073460,1073495;HF952104,1073460,1073495;HF952106,1073460,1073495;HF952105,1073460,1073495;CP007482,1073460,1073495;CP007565,1073460,1073495;HG939456,1073460,1073495;CP007631,1073460,1073495;CP007632,1073460,1073495;CP006910,1073460,1073495;CP007572,1073460,1073495;CP007571,1073460,1073495;CP007570,1073460,1073495;FO393392,1073460,1073495…
CP003810	Mauve	SHARED	1079488	1079549	.	.	.	Notes=Lenght61	AL732656,1079488,1079549;AE009948,1079488,1079549;CP000114,1079488,1079549;HF952104,1079488,1079549;HF952106,1079488,1079549;HF952105,1079488,1079549;CP007482,1079488,1079549;CP007565,1079488,1079549;HG939456,1079488,1079549;CP007631,1079488,1079549;CP007632,1079488,1079549;CP006910,1079488,1079549;CP007572,1079488,1079549;CP007571,1079488,1079549;CP007570,1079488,1079549;FO393392,1079488,1079549…
CP003810	Mauve	SHARED	1087823	1087845	.	.	.	Notes=Lenght22	AL732656,1087823,1087845;AE009948,1087823,1087845;CP000114,1087823,1087845;HF952104,1087823,1087845;HF952106,1087823,1087845;HF952105,1087823,1087845;HG939456,1087823,1087845;CP007631,1087823,1087845;CP007632,1087823,1087845;CP006910,1087823,1087845;CP007572,1087823,1087845;CP007571,1087823,1087845;CP007570,1087823,1087845;CP010867,1087823,1087845;CP011325,1087823,1087845;CP011326,1087823,1087845…
CP003810	Mauve	SHARED	1088587	1088601	.	.	.	Notes=Lenght14	AL732656,1088587,1088601;AE009948,1088587,1088601;CP000114,1088587,1088601;CP003919,1088587,1088601;HF952104,1088587,1088601;HF952106,1088587,1088601;HF952105,1088587,1088601;HG939456,1088587,1088601;CP007631,1088587,1088601;CP007632,1088587,1088601;CP006910,1088587,1088601;CP007572,1088587,1088601;CP007571,1088587,1088601;CP007570,1088587,1088601;CP010867,1088587,1088601;CP011325,1088587,1088601…
CP003810	Mauve	SHARED	1088602	1088968	.	.	.	Notes=Lenght366	AL732656,1088602,1088968;AE009948,1088602,1088968;CP000114,1088602,1088968;HF952104,1088602,1088968;HF952106,1088602,1088968;HF952105,1088602,1088968;HG939456,1088602,1088968;CP007631,1088602,1088968;CP007632,1088602,1088968;CP006910,1088602,1088968;CP007572,1088602,1088968;CP007571,1088602,1088968;CP007570,1088602,1088968;CP010867,1088602,1088968;CP011325,1088602,1088968;CP011326,1088602,1088968…
CP003810	Mauve	SHARED	1088969	1090645	.	.	.	Notes=Lenght1676	AL732656,1088969,1090645;AE009948,1088969,1090645;CP000114,1088969,1090645;CP003919,1088969,1090645;HF952104,1088969,1090645;HF952106,1088969,1090645;HF952105,1088969,1090645;HG939456,1088969,1090645;CP007631,1088969,1090645;CP007632,1088969,1090645;CP006910,1088969,1090645;CP007572,1088969,1090645;CP007571,1088969,1090645;CP007570,1088969,1090645;CP010867,1088969,1090645;CP011325,1088969,1090645…
CP003810	Mauve	SHARED	1099751	1099911	.	.	.	Notes=Lenght160	AL732656,1099751,1099911;AE009948,1099751,1099911;CP000114,1099751,1099911;HF952104,1099751,1099911;HF952106,1099751,1099911;HF952105,1099751,1099911;HG939456,1099751,1099911;CP007631,1099751,1099911;CP007632,1099751,1099911;CP006910,1099751,1099911;CP007572,1099751,1099911;CP007571,1099751,1099911;CP007570,1099751,1099911;CP010867,1099751,1099911;CP011325,1099751,1099911;CP011326,1099751,1099911…
CP003810	Mauve	SHARED	1099912	1100049	.	.	.	Notes=Lenght137	AL732656,1099912,1100049;AE009948,1099912,1100049;CP000114,1099912,1100049;HF952104,1099912,1100049;HF952106,1099912,1100049;HF952105,1099912,1100049;CP007482,1099912,1100049;CP007565,1099912,1100049;HG939456,1099912,1100049;CP007631,1099912,1100049;CP007632,1099912,1100049;CP006910,1099912,1100049;CP007572,1099912,1100049;CP007571,1099912,1100049;CP007570,1099912,1100049;FO393392,1099912,1100049…
CP003810	Mauve	SHARED	1100397	1100523	.	.	.	Notes=Lenght126	AL732656,1100397,1100523;AE009948,1100397,1100523;CP000114,1100397,1100523;HF952104,1100397,1100523;HF952106,1100397,1100523;HF952105,1100397,1100523;HG939456,1100397,1100523;CP007631,1100397,1100523;CP007632,1100397,1100523;CP006910,1100397,1100523;CP007572,1100397,1100523;CP007571,1100397,1100523;CP007570,1100397,1100523;CP010867,1100397,1100523;CP011325,1100397,1100523;CP011326,1100397,1100523…
CP003810	Mauve	SHARED	1104650	1104687	.	.	.	Notes=Lenght37	AL732656,1104650,1104687;AE009948,1104650,1104687;CP000114,1104650,1104687;HF952104,1104650,1104687;HF952106,1104650,1104687;CP007482,1104650,1104687;CP007565,1104650,1104687;HG939456,1104650,1104687;CP007631,1104650,1104687;CP007632,1104650,1104687;CP006910,1104650,1104687;CP007572,1104650,1104687;CP007571,1104650,1104687;CP007570,1104650,1104687;FO393392,1104650,1104687;CP010867,1104650,1104687…
CP003810	Mauve	SHARED	1104688	1104912	.	.	.	Notes=Lenght224	AL732656,1104688,1104912;AE009948,1104688,1104912;CP000114,1104688,1104912;HF952104,1104688,1104912;HF952106,1104688,1104912;HF952105,1104688,1104912;CP007482,1104688,1104912;CP007565,1104688,1104912;HG939456,1104688,1104912;CP007631,1104688,1104912;CP007632,1104688,1104912;CP006910,1104688,1104912;CP007572,1104688,1104912;CP007571,1104688,1104912;CP007570,1104688,1104912;FO393392,1104688,1104912…
CP003810	Mauve	SHARED	1108774	1108958	.	.	.	Notes=Lenght184	AL732656,1108774,1108958;AE009948,1108774,1108958;CP000114,1108774,1108958;HF952104,1108774,1108958;HF952106,1108774,1108958;HF952105,1108774,1108958;HG939456,1108774,1108958;CP007631,1108774,1108958;CP007632,1108774,1108958;CP006910,1108774,1108958;CP007572,1108774,1108958;CP007571,1108774,1108958;CP007570,1108774,1108958;CP010867,1108774,1108958;CP011325,1108774,1108958;CP011326,1108774,1108958…
CP003810	Mauve	SHARED	1109913	1110291	.	.	.	Notes=Lenght378	AL732656,1109913,1110291;AE009948,1109913,1110291;CP000114,1109913,1110291;HF952104,1109913,1110291;HF952106,1109913,1110291;HF952105,1109913,1110291;CP007482,1109913,1110291;CP007565,1109913,1110291;HG939456,1109913,1110291;CP007631,1109913,1110291;CP007632,1109913,1110291;CP006910,1109913,1110291;CP007572,1109913,1110291;CP007571,1109913,1110291;CP007570,1109913,1110291;FO393392,1109913,1110291…
CP003810	Mauve	SHARED	1110350	1110445	.	.	.	Notes=Lenght95	AL732656,1110350,1110445;AE009948,1110350,1110445;CP000114,1110350,1110445;CP003919,1110350,1110445;HF952104,1110350,1110445;HF952106,1110350,1110445;HF952105,1110350,1110445;HG939456,1110350,1110445;CP007631,1110350,1110445;CP007632,1110350,1110445;CP006910,1110350,1110445;CP007572,1110350,1110445;CP007571,1110350,1110445;CP007570,1110350,1110445;CP010867,1110350,1110445;CP011325,1110350,1110445…
CP003810	Mauve	SHARED	1119673	1119762	.	.	.	Notes=Lenght89	AL732656,1119673,1119762;AE009948,1119673,1119762;CP000114,1119673,1119762;CP003919,1119673,1119762;HF952104,1119673,1119762;HF952106,1119673,1119762;HF952105,1119673,1119762;CP007482,1119673,1119762;CP007565,1119673,1119762;HG939456,1119673,1119762;CP007632,1119673,1119762;CP006910,1119673,1119762;CP007572,1119673,1119762;CP007571,1119673,1119762;CP007570,1119673,1119762;FO393392,1119673,1119762…
CP003810	Mauve	SHARED	1120802	1120839	.	.	.	Notes=Lenght37	AL732656,1120802,1120839;AE009948,1120802,1120839;CP000114,1120802,1120839;HF952104,1120802,1120839;CP007631,1120802,1120839;CP007572,1120802,1120839;CP007571,1120802,1120839;CP007570,1120802,1120839;CP010867,1120802,1120839;CP011325,1120802,1120839;CP011326,1120802,1120839;CP011327,1120802,1120839;CP011329,1120802,1120839;CP012419,1120802,1120839;CP013202,1120802,1120839;
CP003810	Mauve	SHARED	1120840	1120878	.	.	.	Notes=Lenght38	AE009948,1120840,1120878;CP000114,1120840,1120878;HF952104,1120840,1120878;CP010867,1120840,1120878;CP011325,1120840,1120878;CP011326,1120840,1120878;CP011327,1120840,1120878;CP011329,1120840,1120878;CP012419,1120840,1120878;CP013202,1120840,1120878;
CP003810	Mauve	SHARED	1122613	1122686	.	.	.	Notes=Lenght73	AL732656,1122613,1122686;AE009948,1122613,1122686;CP000114,1122613,1122686;HF952104,1122613,1122686;HF952106,1122613,1122686;HF952105,1122613,1122686;CP007482,1122613,1122686;CP007565,1122613,1122686;HG939456,1122613,1122686;CP007631,1122613,1122686;CP007632,1122613,1122686;CP006910,1122613,1122686;CP007572,1122613,1122686;CP007571,1122613,1122686;CP007570,1122613,1122686;FO393392,1122613,1122686…
CP003810	Mauve	SHARED	1123196	1123241	.	.	.	Notes=Lenght45	AL732656,1123196,1123241;AE009948,1123196,1123241;CP000114,1123196,1123241;HF952104,1123196,1123241;HF952106,1123196,1123241;HF952105,1123196,1123241;CP007482,1123196,1123241;CP007565,1123196,1123241;HG939456,1123196,1123241;CP007631,1123196,1123241;CP007632,1123196,1123241;CP006910,1123196,1123241;CP007572,1123196,1123241;CP007571,1123196,1123241;CP007570,1123196,1123241;FO393392,1123196,1123241…
CP003810	Mauve	SHARED	1137648	1137668	.	.	.	Notes=Lenght20	AL732656,1137648,1137668;AE009948,1137648,1137668;CP000114,1137648,1137668;CP003919,1137648,1137668;HF952104,1137648,1137668;HF952106,1137648,1137668;CP007482,1137648,1137668;CP007565,1137648,1137668;HG939456,1137648,1137668;CP007631,1137648,1137668;CP007632,1137648,1137668;CP006910,1137648,1137668;CP007572,1137648,1137668;CP007571,1137648,1137668;CP007570,1137648,1137668;FO393392,1137648,1137668…
CP003810	Mauve	SHARED	1146045	1146057	.	.	.	Notes=Lenght12	AL732656,1146045,1146057;AE009948,1146045,1146057;CP000114,1146045,1146057;HF952104,1146045,1146057;HF952106,1146045,1146057;HF952105,1146045,1146057;CP007482,1146045,1146057;CP007565,1146045,1146057;HG939456,1146045,1146057;CP007631,1146045,1146057;CP007632,1146045,1146057;CP006910,1146045,1146057;CP007572,1146045,1146057;CP007571,1146045,1146057;CP007570,1146045,1146057;FO393392,1146045,1146057…
CP003810	Mauve	SHARED	1147508	1147655	.	.	.	Notes=Lenght147	AL732656,1147508,1147655;AE009948,1147508,1147655;CP000114,1147508,1147655;HF952104,1147508,1147655;HF952106,1147508,1147655;HF952105,1147508,1147655;CP007482,1147508,1147655;CP007565,1147508,1147655;HG939456,1147508,1147655;CP007631,1147508,1147655;CP007632,1147508,1147655;CP006910,1147508,1147655;CP007572,1147508,1147655;CP007571,1147508,1147655;CP007570,1147508,1147655;FO393392,1147508,1147655…
CP003810	Mauve	SHARED	1147656	1147748	.	.	.	Notes=Lenght92	AL732656,1147656,1147748;AE009948,1147656,1147748;CP000114,1147656,1147748;HF952104,1147656,1147748;HF952106,1147656,1147748;HF952105,1147656,1147748;CP007482,1147656,1147748;HG939456,1147656,1147748;CP007631,1147656,1147748;CP007632,1147656,1147748;CP006910,1147656,1147748;CP007572,1147656,1147748;CP007571,1147656,1147748;CP007570,1147656,1147748;CP010867,1147656,1147748;CP011325,1147656,1147748…
CP003810	Mauve	SHARED	1147817	1147886	.	.	.	Notes=Lenght69	AL732656,1147817,1147886;AE009948,1147817,1147886;CP000114,1147817,1147886;HF952104,1147817,1147886;HF952106,1147817,1147886;HF952105,1147817,1147886;HG939456,1147817,1147886;CP007631,1147817,1147886;CP007632,1147817,1147886;CP006910,1147817,1147886;CP007572,1147817,1147886;CP007571,1147817,1147886;CP007570,1147817,1147886;CP010867,1147817,1147886;CP011325,1147817,1147886;CP011326,1147817,1147886…
CP003810	Mauve	SHARED	1152120	1152387	.	.	.	Notes=Lenght267	AL732656,1152120,1152387;AE009948,1152120,1152387;CP000114,1152120,1152387;HF952104,1152120,1152387;CP007631,1152120,1152387;CP010867,1152120,1152387;CP011325,1152120,1152387;CP011326,1152120,1152387;CP011327,1152120,1152387;CP011329,1152120,1152387;CP012419,1152120,1152387;CP013202,1152120,1152387;
CP003810	Mauve	SHARED	1152388	1152412	.	.	.	Notes=Lenght24	AL732656,1152388,1152412;AE009948,1152388,1152412;CP000114,1152388,1152412;CP003919,1152388,1152412;HF952104,1152388,1152412;HF952106,1152388,1152412;HF952105,1152388,1152412;HG939456,1152388,1152412;CP007631,1152388,1152412;CP007632,1152388,1152412;CP010867,1152388,1152412;CP011325,1152388,1152412;CP011326,1152388,1152412;CP011327,1152388,1152412;CP011328,1152388,1152412;CP011329,1152388,1152412…
CP003810	Mauve	SHARED	1152634	1152705	.	.	.	Notes=Lenght71	AL732656,1152634,1152705;AE009948,1152634,1152705;CP000114,1152634,1152705;CP003919,1152634,1152705;HF952104,1152634,1152705;HF952106,1152634,1152705;HF952105,1152634,1152705;CP007482,1152634,1152705;CP007565,1152634,1152705;HG939456,1152634,1152705;CP007632,1152634,1152705;CP006910,1152634,1152705;CP007572,1152634,1152705;CP007571,1152634,1152705;CP007570,1152634,1152705;FO393392,1152634,1152705…
CP003810	Mauve	SHARED	1152706	1152735	.	.	.	Notes=Lenght29	AL732656,1152706,1152735;AE009948,1152706,1152735;CP000114,1152706,1152735;HF952104,1152706,1152735;HF952106,1152706,1152735;HF952105,1152706,1152735;HG939456,1152706,1152735;CP007632,1152706,1152735;CP006910,1152706,1152735;CP007572,1152706,1152735;CP007571,1152706,1152735;CP007570,1152706,1152735;CP010867,1152706,1152735;CP011325,1152706,1152735;CP011326,1152706,1152735;CP011327,1152706,1152735…
CP003810	Mauve	SHARED	1152736	1152865	.	.	.	Notes=Lenght129	AL732656,1152736,1152865;AE009948,1152736,1152865;CP000114,1152736,1152865;HF952104,1152736,1152865;HF952106,1152736,1152865;HF952105,1152736,1152865;HG939456,1152736,1152865;CP007631,1152736,1152865;CP007632,1152736,1152865;CP006910,1152736,1152865;CP007572,1152736,1152865;CP007571,1152736,1152865;CP007570,1152736,1152865;CP010867,1152736,1152865;CP011325,1152736,1152865;CP011326,1152736,1152865…
CP003810	Mauve	SHARED	1157715	1157756	.	.	.	Notes=Lenght41	AL732656,1157715,1157756;AE009948,1157715,1157756;CP000114,1157715,1157756;CP003919,1157715,1157756;HF952104,1157715,1157756;HF952106,1157715,1157756;HF952105,1157715,1157756;HG939456,1157715,1157756;CP007631,1157715,1157756;CP007632,1157715,1157756;CP006910,1157715,1157756;CP007572,1157715,1157756;CP007571,1157715,1157756;CP007570,1157715,1157756;CP010867,1157715,1157756;CP011325,1157715,1157756…
CP003810	Mauve	SHARED	1162596	1162627	.	.	.	Notes=Lenght31	AE009948,1162596,1162627;CP000114,1162596,1162627;HF952104,1162596,1162627;HF952106,1162596,1162627;CP007631,1162596,1162627;CP010867,1162596,1162627;CP011325,1162596,1162627;CP011326,1162596,1162627;CP011327,1162596,1162627;CP011329,1162596,1162627;CP012419,1162596,1162627;CP013202,1162596,1162627;
CP003810	Mauve	SHARED	1162628	1162643	.	.	.	Notes=Lenght15	CP000114,1162628,1162643;HF952104,1162628,1162643;HF952106,1162628,1162643;CP010867,1162628,1162643;CP011325,1162628,1162643;CP011326,1162628,1162643;CP011327,1162628,1162643;CP012419,1162628,1162643;CP013202,1162628,1162643;
CP003810	Mauve	SHARED	1171066	1171084	.	.	.	Notes=Lenght18	AE009948,1171066,1171084;HF952104,1171066,1171084;HF952106,1171066,1171084;HF952105,1171066,1171084;CP007482,1171066,1171084;CP007565,1171066,1171084;HG939456,1171066,1171084;CP007631,1171066,1171084;CP007632,1171066,1171084;CP006910,1171066,1171084;FO393392,1171066,1171084;CP010867,1171066,1171084;CP011325,1171066,1171084;CP011326,1171066,1171084;CP011327,1171066,1171084;CP011328,1171066,1171084…
CP003810	Mauve	SHARED	1171944	1171964	.	.	.	Notes=Lenght20	AL732656,1171944,1171964;AE009948,1171944,1171964;CP000114,1171944,1171964;CP003919,1171944,1171964;HF952104,1171944,1171964;HF952106,1171944,1171964;CP007482,1171944,1171964;CP007565,1171944,1171964;HG939456,1171944,1171964;CP007631,1171944,1171964;CP007632,1171944,1171964;CP006910,1171944,1171964;CP007572,1171944,1171964;CP007571,1171944,1171964;CP007570,1171944,1171964;FO393392,1171944,1171964…
CP003810	Mauve	SHARED	1178247	1178354	.	.	.	Notes=Lenght107	AL732656,1178247,1178354;AE009948,1178247,1178354;CP000114,1178247,1178354;CP003919,1178247,1178354;HF952104,1178247,1178354;HF952106,1178247,1178354;HF952105,1178247,1178354;CP007482,1178247,1178354;CP007565,1178247,1178354;HG939456,1178247,1178354;CP007631,1178247,1178354;CP007632,1178247,1178354;CP006910,1178247,1178354;FO393392,1178247,1178354;CP010867,1178247,1178354;CP011325,1178247,1178354…
CP003810	Mauve	SHARED	1178355	1178399	.	.	.	Notes=Lenght44	AL732656,1178355,1178399;AE009948,1178355,1178399;CP000114,1178355,1178399;HF952104,1178355,1178399;HF952105,1178355,1178399;HG939456,1178355,1178399;CP007631,1178355,1178399;CP007632,1178355,1178399;CP006910,1178355,1178399;CP010867,1178355,1178399;CP011325,1178355,1178399;CP011326,1178355,1178399;CP011327,1178355,1178399;CP011329,1178355,1178399;CP010319,1178355,1178399;CP012419,1178355,1178399…
CP003810	Mauve	SHARED	1178400	1178501	.	.	.	Notes=Lenght101	AL732656,1178400,1178501;AE009948,1178400,1178501;CP000114,1178400,1178501;CP003919,1178400,1178501;HF952104,1178400,1178501;HF952106,1178400,1178501;HF952105,1178400,1178501;CP007482,1178400,1178501;CP007565,1178400,1178501;HG939456,1178400,1178501;CP007631,1178400,1178501;CP007632,1178400,1178501;CP006910,1178400,1178501;FO393392,1178400,1178501;CP010867,1178400,1178501;CP011325,1178400,1178501…
CP003810	Mauve	SHARED	1178502	1178671	.	.	.	Notes=Lenght169	AL732656,1178502,1178671;AE009948,1178502,1178671;CP000114,1178502,1178671;HF952104,1178502,1178671;HF952105,1178502,1178671;HG939456,1178502,1178671;CP007631,1178502,1178671;CP007632,1178502,1178671;CP006910,1178502,1178671;CP010867,1178502,1178671;CP011325,1178502,1178671;CP011326,1178502,1178671;CP011327,1178502,1178671;CP011329,1178502,1178671;CP010319,1178502,1178671;CP012419,1178502,1178671…
CP003810	Mauve	SHARED	1178672	1178795	.	.	.	Notes=Lenght123	AL732656,1178672,1178795;AE009948,1178672,1178795;CP000114,1178672,1178795;HF952104,1178672,1178795;HF952105,1178672,1178795;HG939456,1178672,1178795;CP006910,1178672,1178795;CP010867,1178672,1178795;CP011325,1178672,1178795;CP011326,1178672,1178795;CP011327,1178672,1178795;CP011329,1178672,1178795;CP010319,1178672,1178795;CP012419,1178672,1178795;CP013202,1178672,1178795;
CP003810	Mauve	SHARED	1178796	1178809	.	.	.	Notes=Lenght13	AL732656,1178796,1178809;AE009948,1178796,1178809;CP000114,1178796,1178809;CP003919,1178796,1178809;HF952104,1178796,1178809;HF952106,1178796,1178809;HF952105,1178796,1178809;CP007482,1178796,1178809;CP007565,1178796,1178809;HG939456,1178796,1178809;CP006910,1178796,1178809;FO393392,1178796,1178809;CP010867,1178796,1178809;CP011325,1178796,1178809;CP011326,1178796,1178809;CP011327,1178796,1178809…
CP003810	Mauve	SHARED	1178811	1178832	.	.	.	Notes=Lenght21	AL732656,1178811,1178832;AE009948,1178811,1178832;CP000114,1178811,1178832;CP003919,1178811,1178832;HF952104,1178811,1178832;HF952105,1178811,1178832;CP007482,1178811,1178832;CP007565,1178811,1178832;HG939456,1178811,1178832;CP006910,1178811,1178832;FO393392,1178811,1178832;CP010867,1178811,1178832;CP011325,1178811,1178832;CP011326,1178811,1178832;CP011327,1178811,1178832;CP011328,1178811,1178832…
CP003810	Mauve	SHARED	1178833	1178977	.	.	.	Notes=Lenght144	AL732656,1178833,1178977;AE009948,1178833,1178977;CP000114,1178833,1178977;CP003919,1178833,1178977;HF952104,1178833,1178977;HF952106,1178833,1178977;HF952105,1178833,1178977;CP007482,1178833,1178977;CP007565,1178833,1178977;HG939456,1178833,1178977;CP006910,1178833,1178977;FO393392,1178833,1178977;CP010867,1178833,1178977;CP011325,1178833,1178977;CP011326,1178833,1178977;CP011327,1178833,1178977…
CP003810	Mauve	SHARED	1179321	1179554	.	.	.	Notes=Lenght233	AE009948,1179321,1179554;CP000114,1179321,1179554;HF952104,1179321,1179554;CP010867,1179321,1179554;CP011325,1179321,1179554;CP011326,1179321,1179554;CP011327,1179321,1179554;CP011329,1179321,1179554;CP012419,1179321,1179554;CP013202,1179321,1179554;
CP003810	Mauve	SHARED	1179701	1179964	.	.	.	Notes=Lenght263	AE009948,1179701,1179964;CP000114,1179701,1179964;HF952104,1179701,1179964;HG939456,1179701,1179964;CP007631,1179701,1179964;CP007632,1179701,1179964;CP010867,1179701,1179964;CP011325,1179701,1179964;CP011326,1179701,1179964;CP011327,1179701,1179964;CP011329,1179701,1179964;CP012419,1179701,1179964;CP013202,1179701,1179964;
CP003810	Mauve	SHARED	1182379	1182398	.	.	.	Notes=Lenght19	AL732656,1182379,1182398;AE009948,1182379,1182398;CP000114,1182379,1182398;CP003919,1182379,1182398;HF952104,1182379,1182398;HF952105,1182379,1182398;CP007482,1182379,1182398;CP007565,1182379,1182398;HG939456,1182379,1182398;CP007631,1182379,1182398;CP007632,1182379,1182398;CP007572,1182379,1182398;CP007571,1182379,1182398;CP007570,1182379,1182398;FO393392,1182379,1182398;CP010867,1182379,1182398…
CP003810	Mauve	SHARED	1190485	1192241	.	.	.	Notes=Lenght1756	AL732656,1190485,1192241;AE009948,1190485,1192241;CP000114,1190485,1192241;HF952104,1190485,1192241;HF952106,1190485,1192241;HF952105,1190485,1192241;HG939456,1190485,1192241;CP007631,1190485,1192241;CP007632,1190485,1192241;CP006910,1190485,1192241;CP007572,1190485,1192241;CP007571,1190485,1192241;CP007570,1190485,1192241;CP010867,1190485,1192241;CP011325,1190485,1192241;CP011326,1190485,1192241…
CP003810	Mauve	SHARED	1193992	1194307	.	.	.	Notes=Lenght315	AL732656,1193992,1194307;AE009948,1193992,1194307;CP000114,1193992,1194307;CP003919,1193992,1194307;HF952104,1193992,1194307;HF952106,1193992,1194307;HF952105,1193992,1194307;HG939456,1193992,1194307;CP007631,1193992,1194307;CP007632,1193992,1194307;CP006910,1193992,1194307;CP007572,1193992,1194307;CP007571,1193992,1194307;CP007570,1193992,1194307;CP010867,1193992,1194307;CP011325,1193992,1194307…
CP003810	Mauve	SHARED	1199437	1199637	.	.	.	Notes=Lenght200	AL732656,1199437,1199637;AE009948,1199437,1199637;CP000114,1199437,1199637;CP003919,1199437,1199637;HF952104,1199437,1199637;HF952106,1199437,1199637;HF952105,1199437,1199637;HG939456,1199437,1199637;CP007631,1199437,1199637;CP007632,1199437,1199637;CP006910,1199437,1199637;CP007572,1199437,1199637;CP007571,1199437,1199637;CP007570,1199437,1199637;CP010867,1199437,1199637;CP011325,1199437,1199637…
CP003810	Mauve	SHARED	1211296	1211309	.	.	.	Notes=Lenght13	AE009948,1211296,1211309;CP000114,1211296,1211309;CP003919,1211296,1211309;HF952104,1211296,1211309;HF952106,1211296,1211309;HF952105,1211296,1211309;CP007482,1211296,1211309;CP007565,1211296,1211309;HG939456,1211296,1211309;CP007631,1211296,1211309;CP007632,1211296,1211309;CP006910,1211296,1211309;FO393392,1211296,1211309;CP010867,1211296,1211309;CP011325,1211296,1211309;CP011326,1211296,1211309…
CP003810	Mauve	SHARED	1212443	1212460	.	.	.	Notes=Lenght17	AE009948,1212443,1212460;CP000114,1212443,1212460;CP003919,1212443,1212460;HF952106,1212443,1212460;HF952105,1212443,1212460;CP007565,1212443,1212460;CP007632,1212443,1212460;CP006910,1212443,1212460;CP007571,1212443,1212460;CP007570,1212443,1212460;FO393392,1212443,1212460;CP010867,1212443,1212460;CP011325,1212443,1212460;CP011326,1212443,1212460;CP011327,1212443,1212460;CP011329,1212443,1212460…
CP003810	Mauve	SHARED	1214351	1214554	.	.	.	Notes=Lenght203	AL732656,1214351,1214554;AE009948,1214351,1214554;CP000114,1214351,1214554;CP003919,1214351,1214554;HF952104,1214351,1214554;HF952106,1214351,1214554;HF952105,1214351,1214554;CP007482,1214351,1214554;CP007565,1214351,1214554;HG939456,1214351,1214554;CP007631,1214351,1214554;CP007632,1214351,1214554;CP006910,1214351,1214554;CP007572,1214351,1214554;CP007571,1214351,1214554;CP007570,1214351,1214554…
CP003810	Mauve	SHARED	1231774	1231828	.	.	.	Notes=Lenght54	AL732656,1231774,1231828;AE009948,1231774,1231828;CP000114,1231774,1231828;CP003919,1231774,1231828;HF952104,1231774,1231828;HF952106,1231774,1231828;HF952105,1231774,1231828;HG939456,1231774,1231828;CP007631,1231774,1231828;CP007632,1231774,1231828;CP006910,1231774,1231828;CP007572,1231774,1231828;CP007571,1231774,1231828;CP007570,1231774,1231828;CP010867,1231774,1231828;CP011325,1231774,1231828…
CP003810	Mauve	SHARED	1246610	1249962	.	.	.	Notes=Lenght3352	AL732656,1246610,1249962;CP000114,1246610,1249962;HF952104,1246610,1249962;CP007631,1246610,1249962;CP007572,1246610,1249962;CP007571,1246610,1249962;CP007570,1246610,1249962;CP010867,1246610,1249962;CP011325,1246610,1249962;CP011326,1246610,1249962;CP011327,1246610,1249962;CP011329,1246610,1249962;CP012419,1246610,1249962;CP013202,1246610,1249962;
CP003810	Mauve	SHARED	1249963	1251440	.	.	.	Notes=Lenght1477	AL732656,1249963,1251440;AE009948,1249963,1251440;CP000114,1249963,1251440;HF952104,1249963,1251440;HG939456,1249963,1251440;CP007631,1249963,1251440;CP007632,1249963,1251440;CP007572,1249963,1251440;CP007571,1249963,1251440;CP007570,1249963,1251440;CP010867,1249963,1251440;CP011325,1249963,1251440;CP011326,1249963,1251440;CP011327,1249963,1251440;CP011329,1249963,1251440;CP012419,1249963,1251440…
CP003810	Mauve	SHARED	1251441	1251459	.	.	.	Notes=Lenght18	AL732656,1251441,1251459;AE009948,1251441,1251459;CP000114,1251441,1251459;HF952104,1251441,1251459;HG939456,1251441,1251459;CP007631,1251441,1251459;CP007572,1251441,1251459;CP007571,1251441,1251459;CP007570,1251441,1251459;CP010867,1251441,1251459;CP011325,1251441,1251459;CP011326,1251441,1251459;CP011327,1251441,1251459;CP011329,1251441,1251459;CP012419,1251441,1251459;CP013202,1251441,1251459;
CP003810	Mauve	SHARED	1251460	1251765	.	.	.	Notes=Lenght305	AL732656,1251460,1251765;AE009948,1251460,1251765;CP000114,1251460,1251765;HF952104,1251460,1251765;CP007631,1251460,1251765;CP007572,1251460,1251765;CP007571,1251460,1251765;CP007570,1251460,1251765;CP010867,1251460,1251765;CP011325,1251460,1251765;CP011326,1251460,1251765;CP011327,1251460,1251765;CP011329,1251460,1251765;CP012419,1251460,1251765;CP013202,1251460,1251765;
CP003810	Mauve	SHARED	1251767	1252031	.	.	.	Notes=Lenght264	AL732656,1251767,1252031;AE009948,1251767,1252031;CP000114,1251767,1252031;HF952104,1251767,1252031;CP007631,1251767,1252031;CP007572,1251767,1252031;CP007571,1251767,1252031;CP007570,1251767,1252031;CP010867,1251767,1252031;CP011325,1251767,1252031;CP011326,1251767,1252031;CP011327,1251767,1252031;CP011329,1251767,1252031;CP012419,1251767,1252031;CP013202,1251767,1252031;
CP003810	Mauve	SHARED	1252032	1254576	.	.	.	Notes=Lenght2544	AL732656,1252032,1254576;AE009948,1252032,1254576;CP000114,1252032,1254576;HF952104,1252032,1254576;CP007631,1252032,1254576;CP007572,1252032,1254576;CP007571,1252032,1254576;CP007570,1252032,1254576;CP010867,1252032,1254576;CP011325,1252032,1254576;CP011326,1252032,1254576;CP011327,1252032,1254576;CP011329,1252032,1254576;CP012419,1252032,1254576;CP013202,1252032,1254576;
CP003810	Mauve	SHARED	1254577	1257215	.	.	.	Notes=Lenght2638	AL732656,1254577,1257215;CP000114,1254577,1257215;HF952104,1254577,1257215;CP007631,1254577,1257215;CP007572,1254577,1257215;CP007571,1254577,1257215;CP007570,1254577,1257215;CP010867,1254577,1257215;CP011325,1254577,1257215;CP011326,1254577,1257215;CP011327,1254577,1257215;CP012419,1254577,1257215;CP013202,1254577,1257215;
CP003810	Mauve	SHARED	1257281	1257675	.	.	.	Notes=Lenght394	AL732656,1257281,1257675;CP000114,1257281,1257675;HF952104,1257281,1257675;CP007631,1257281,1257675;CP007572,1257281,1257675;CP007571,1257281,1257675;CP007570,1257281,1257675;CP010867,1257281,1257675;CP011325,1257281,1257675;CP011326,1257281,1257675;CP011327,1257281,1257675;CP012419,1257281,1257675;CP013202,1257281,1257675;
CP003810	Mauve	SHARED	1258168	1258287	.	.	.	Notes=Lenght119	AL732656,1258168,1258287;CP000114,1258168,1258287;HF952104,1258168,1258287;CP007631,1258168,1258287;CP007572,1258168,1258287;CP007571,1258168,1258287;CP007570,1258168,1258287;CP010867,1258168,1258287;CP011325,1258168,1258287;CP011326,1258168,1258287;CP011327,1258168,1258287;CP012419,1258168,1258287;CP013202,1258168,1258287;
CP003810	Mauve	SHARED	1258288	1258588	.	.	.	Notes=Lenght300	AL732656,1258288,1258588;AE009948,1258288,1258588;CP000114,1258288,1258588;HF952104,1258288,1258588;CP007631,1258288,1258588;CP007572,1258288,1258588;CP007571,1258288,1258588;CP007570,1258288,1258588;CP010867,1258288,1258588;CP011325,1258288,1258588;CP011326,1258288,1258588;CP011327,1258288,1258588;CP011329,1258288,1258588;CP012419,1258288,1258588;CP013202,1258288,1258588;
CP003810	Mauve	SHARED	1258589	1258632	.	.	.	Notes=Lenght43	AL732656,1258589,1258632;CP000114,1258589,1258632;HF952104,1258589,1258632;CP007631,1258589,1258632;CP007572,1258589,1258632;CP007571,1258589,1258632;CP007570,1258589,1258632;CP010867,1258589,1258632;CP011325,1258589,1258632;CP011326,1258589,1258632;CP011327,1258589,1258632;CP012419,1258589,1258632;CP013202,1258589,1258632;
CP003810	Mauve	SHARED	1258633	1259035	.	.	.	Notes=Lenght402	AL732656,1258633,1259035;AE009948,1258633,1259035;CP000114,1258633,1259035;HF952104,1258633,1259035;CP007631,1258633,1259035;CP007572,1258633,1259035;CP007571,1258633,1259035;CP007570,1258633,1259035;CP010867,1258633,1259035;CP011325,1258633,1259035;CP011326,1258633,1259035;CP011327,1258633,1259035;CP011329,1258633,1259035;CP012419,1258633,1259035;CP013202,1258633,1259035;
CP003810	Mauve	SHARED	1259036	1259636	.	.	.	Notes=Lenght600	AL732656,1259036,1259636;AE009948,1259036,1259636;CP000114,1259036,1259636;HF952104,1259036,1259636;CP007631,1259036,1259636;CP007572,1259036,1259636;CP007571,1259036,1259636;CP007570,1259036,1259636;CP010867,1259036,1259636;CP011325,1259036,1259636;CP011326,1259036,1259636;CP011327,1259036,1259636;CP011329,1259036,1259636;CP012419,1259036,1259636;CP013202,1259036,1259636;
CP003810	Mauve	SHARED	1259637	1261317	.	.	.	Notes=Lenght1680	AL732656,1259637,1261317;CP000114,1259637,1261317;HF952104,1259637,1261317;CP007572,1259637,1261317;CP007571,1259637,1261317;CP007570,1259637,1261317;CP010867,1259637,1261317;CP011325,1259637,1261317;CP011326,1259637,1261317;CP011327,1259637,1261317;CP012419,1259637,1261317;CP013202,1259637,1261317;
CP003810	Mauve	SHARED	1261354	1261534	.	.	.	Notes=Lenght180	AL732656,1261354,1261534;CP000114,1261354,1261534;HF952104,1261354,1261534;CP007572,1261354,1261534;CP007571,1261354,1261534;CP007570,1261354,1261534;CP010867,1261354,1261534;CP011325,1261354,1261534;CP011326,1261354,1261534;CP011327,1261354,1261534;CP012419,1261354,1261534;CP013202,1261354,1261534;
CP003810	Mauve	SHARED	1265690	1265799	.	.	.	Notes=Lenght109	AL732656,1265690,1265799;AE009948,1265690,1265799;CP000114,1265690,1265799;HF952104,1265690,1265799;HF952106,1265690,1265799;HF952105,1265690,1265799;CP007482,1265690,1265799;CP007565,1265690,1265799;HG939456,1265690,1265799;CP007631,1265690,1265799;CP007632,1265690,1265799;CP006910,1265690,1265799;CP007572,1265690,1265799;CP007571,1265690,1265799;CP007570,1265690,1265799;FO393392,1265690,1265799…
CP003810	Mauve	SHARED	1275618	1275667	.	.	.	Notes=Lenght49	AL732656,1275618,1275667;AE009948,1275618,1275667;CP000114,1275618,1275667;HF952104,1275618,1275667;HF952106,1275618,1275667;HF952105,1275618,1275667;HG939456,1275618,1275667;CP007631,1275618,1275667;CP007632,1275618,1275667;CP006910,1275618,1275667;CP007572,1275618,1275667;CP007571,1275618,1275667;CP007570,1275618,1275667;CP010867,1275618,1275667;CP011325,1275618,1275667;CP011326,1275618,1275667…
CP003810	Mauve	SHARED	1278130	1278333	.	.	.	Notes=Lenght203	AL732656,1278130,1278333;AE009948,1278130,1278333;CP000114,1278130,1278333;HF952104,1278130,1278333;HF952106,1278130,1278333;HF952105,1278130,1278333;HG939456,1278130,1278333;CP007631,1278130,1278333;CP007632,1278130,1278333;CP006910,1278130,1278333;CP007572,1278130,1278333;CP007571,1278130,1278333;CP007570,1278130,1278333;CP010867,1278130,1278333;CP011325,1278130,1278333;CP011326,1278130,1278333…
CP003810	Mauve	SHARED	1285626	1285917	.	.	.	Notes=Lenght291	AL732656,1285626,1285917;CP000114,1285626,1285917;CP003919,1285626,1285917;HF952104,1285626,1285917;HF952106,1285626,1285917;HF952105,1285626,1285917;CP007482,1285626,1285917;CP007565,1285626,1285917;HG939456,1285626,1285917;CP007631,1285626,1285917;CP007572,1285626,1285917;CP007571,1285626,1285917;CP007570,1285626,1285917;FO393392,1285626,1285917;CP010867,1285626,1285917;CP011325,1285626,1285917…
CP003810	Mauve	SHARED	1285918	1286524	.	.	.	Notes=Lenght606	CP000114,1285918,1286524;HF952104,1285918,1286524;CP007631,1285918,1286524;CP010867,1285918,1286524;CP011325,1285918,1286524;CP011326,1285918,1286524;CP011327,1285918,1286524;CP011329,1285918,1286524;CP012419,1285918,1286524;CP013202,1285918,1286524;
CP003810	Mauve	SHARED	1286525	1286564	.	.	.	Notes=Lenght39	CP000114,1286525,1286564;HF952104,1286525,1286564;HG939456,1286525,1286564;CP007631,1286525,1286564;CP010867,1286525,1286564;CP011325,1286525,1286564;CP011326,1286525,1286564;CP011327,1286525,1286564;CP011329,1286525,1286564;CP012419,1286525,1286564;CP013202,1286525,1286564;
CP003810	Mauve	SHARED	1286565	1286598	.	.	.	Notes=Lenght33	CP000114,1286565,1286598;HF952104,1286565,1286598;CP007631,1286565,1286598;CP010867,1286565,1286598;CP011325,1286565,1286598;CP011326,1286565,1286598;CP011327,1286565,1286598;CP011329,1286565,1286598;CP012419,1286565,1286598;CP013202,1286565,1286598;
CP003810	Mauve	SHARED	1286599	1286701	.	.	.	Notes=Lenght102	CP000114,1286599,1286701;HF952104,1286599,1286701;HG939456,1286599,1286701;CP007631,1286599,1286701;CP010867,1286599,1286701;CP011325,1286599,1286701;CP011326,1286599,1286701;CP011327,1286599,1286701;CP011329,1286599,1286701;CP012419,1286599,1286701;CP013202,1286599,1286701;
CP003810	Mauve	SHARED	1286702	1286801	.	.	.	Notes=Lenght99	CP000114,1286702,1286801;HF952104,1286702,1286801;CP007631,1286702,1286801;CP010867,1286702,1286801;CP011325,1286702,1286801;CP011326,1286702,1286801;CP011327,1286702,1286801;CP011329,1286702,1286801;CP012419,1286702,1286801;CP013202,1286702,1286801;
CP003810	Mauve	SHARED	1286802	1286844	.	.	.	Notes=Lenght42	CP000114,1286802,1286844;HF952104,1286802,1286844;CP007631,1286802,1286844;CP007572,1286802,1286844;CP007571,1286802,1286844;CP007570,1286802,1286844;CP010867,1286802,1286844;CP011325,1286802,1286844;CP011326,1286802,1286844;CP011327,1286802,1286844;CP011329,1286802,1286844;CP012419,1286802,1286844;CP013202,1286802,1286844;
CP003810	Mauve	SHARED	1286845	1287056	.	.	.	Notes=Lenght211	AL732656,1286845,1287056;CP000114,1286845,1287056;HF952104,1286845,1287056;HG939456,1286845,1287056;CP007631,1286845,1287056;CP007572,1286845,1287056;CP007571,1286845,1287056;CP007570,1286845,1287056;CP010867,1286845,1287056;CP011325,1286845,1287056;CP011326,1286845,1287056;CP011327,1286845,1287056;CP011329,1286845,1287056;CP012419,1286845,1287056;CP013202,1286845,1287056;
CP003810	Mauve	SHARED	1287057	1287337	.	.	.	Notes=Lenght280	CP000114,1287057,1287337;HF952104,1287057,1287337;CP007631,1287057,1287337;CP010867,1287057,1287337;CP011325,1287057,1287337;CP011326,1287057,1287337;CP011327,1287057,1287337;CP011329,1287057,1287337;CP012419,1287057,1287337;CP013202,1287057,1287337;
CP003810	Mauve	SHARED	1287338	1287475	.	.	.	Notes=Lenght137	AL732656,1287338,1287475;CP000114,1287338,1287475;HF952104,1287338,1287475;CP007631,1287338,1287475;CP007572,1287338,1287475;CP007571,1287338,1287475;CP007570,1287338,1287475;CP010867,1287338,1287475;CP011325,1287338,1287475;CP011326,1287338,1287475;CP011327,1287338,1287475;CP011329,1287338,1287475;CP012419,1287338,1287475;CP013202,1287338,1287475;
CP003810	Mauve	SHARED	1287476	1287931	.	.	.	Notes=Lenght455	AL732656,1287476,1287931;CP000114,1287476,1287931;HF952104,1287476,1287931;HG939456,1287476,1287931;CP007631,1287476,1287931;CP007572,1287476,1287931;CP007571,1287476,1287931;CP007570,1287476,1287931;CP010867,1287476,1287931;CP011325,1287476,1287931;CP011326,1287476,1287931;CP011327,1287476,1287931;CP011329,1287476,1287931;CP012419,1287476,1287931;CP013202,1287476,1287931;
CP003810	Mauve	SHARED	1287932	1288242	.	.	.	Notes=Lenght310	AL732656,1287932,1288242;CP000114,1287932,1288242;HF952104,1287932,1288242;HG939456,1287932,1288242;CP007631,1287932,1288242;CP007572,1287932,1288242;CP007571,1287932,1288242;CP007570,1287932,1288242;CP010867,1287932,1288242;CP011325,1287932,1288242;CP011327,1287932,1288242;CP011329,1287932,1288242;CP012419,1287932,1288242;CP013202,1287932,1288242;
CP003810	Mauve	SHARED	1288243	1288285	.	.	.	Notes=Lenght42	AL732656,1288243,1288285;CP000114,1288243,1288285;HF952104,1288243,1288285;CP007631,1288243,1288285;CP007572,1288243,1288285;CP007571,1288243,1288285;CP007570,1288243,1288285;CP010867,1288243,1288285;CP011325,1288243,1288285;CP011327,1288243,1288285;CP011329,1288243,1288285;CP012419,1288243,1288285;CP013202,1288243,1288285;
CP003810	Mauve	SHARED	1288286	1288314	.	.	.	Notes=Lenght28	CP000114,1288286,1288314;HF952104,1288286,1288314;HG939456,1288286,1288314;CP007631,1288286,1288314;CP010867,1288286,1288314;CP011325,1288286,1288314;CP011327,1288286,1288314;CP011329,1288286,1288314;CP012419,1288286,1288314;CP013202,1288286,1288314;
CP003810	Mauve	SHARED	1288315	1288333	.	.	.	Notes=Lenght18	AL732656,1288315,1288333;CP000114,1288315,1288333;HF952104,1288315,1288333;HG939456,1288315,1288333;CP007631,1288315,1288333;CP007572,1288315,1288333;CP007571,1288315,1288333;CP007570,1288315,1288333;CP010867,1288315,1288333;CP011325,1288315,1288333;CP011327,1288315,1288333;CP011329,1288315,1288333;CP012419,1288315,1288333;CP013202,1288315,1288333;
CP003810	Mauve	SHARED	1288334	1288429	.	.	.	Notes=Lenght95	CP000114,1288334,1288429;HF952104,1288334,1288429;HF952106,1288334,1288429;HF952105,1288334,1288429;CP007631,1288334,1288429;CP010867,1288334,1288429;CP011325,1288334,1288429;CP011327,1288334,1288429;CP011329,1288334,1288429;CP010319,1288334,1288429;CP012419,1288334,1288429;CP013202,1288334,1288429;
CP003810	Mauve	SHARED	1288586	1288810	.	.	.	Notes=Lenght224	HF952104,1288586,1288810;CP007631,1288586,1288810;CP010867,1288586,1288810;CP011325,1288586,1288810;CP011327,1288586,1288810;CP011329,1288586,1288810;CP012419,1288586,1288810;CP013202,1288586,1288810;
CP003810	Mauve	SHARED	1288811	1288870	.	.	.	Notes=Lenght59	AL732656,1288811,1288870;HF952104,1288811,1288870;CP007631,1288811,1288870;CP007572,1288811,1288870;CP007571,1288811,1288870;CP007570,1288811,1288870;CP010867,1288811,1288870;CP011325,1288811,1288870;CP011327,1288811,1288870;CP011329,1288811,1288870;CP012419,1288811,1288870;CP013202,1288811,1288870;
CP003810	Mauve	SHARED	1288871	1288912	.	.	.	Notes=Lenght41	HF952104,1288871,1288912;CP007631,1288871,1288912;CP010867,1288871,1288912;CP011325,1288871,1288912;CP011327,1288871,1288912;CP011329,1288871,1288912;CP012419,1288871,1288912;CP013202,1288871,1288912;
CP003810	Mauve	SHARED	1288913	1289259	.	.	.	Notes=Lenght346	HF952104,1288913,1289259;HG939456,1288913,1289259;CP007631,1288913,1289259;CP010867,1288913,1289259;CP011325,1288913,1289259;CP011327,1288913,1289259;CP011329,1288913,1289259;CP012419,1288913,1289259;CP013202,1288913,1289259;
CP003810	Mauve	SHARED	1289260	1289456	.	.	.	Notes=Lenght196	AE009948,1289260,1289456;HF952104,1289260,1289456;HG939456,1289260,1289456;CP007631,1289260,1289456;CP007632,1289260,1289456;CP010867,1289260,1289456;CP011325,1289260,1289456;CP011327,1289260,1289456;CP011329,1289260,1289456;CP012419,1289260,1289456;CP013202,1289260,1289456;
CP003810	Mauve	SHARED	1289457	1289489	.	.	.	Notes=Lenght32	AL732656,1289457,1289489;AE009948,1289457,1289489;HF952104,1289457,1289489;HG939456,1289457,1289489;CP007631,1289457,1289489;CP007632,1289457,1289489;CP007572,1289457,1289489;CP007571,1289457,1289489;CP007570,1289457,1289489;CP010867,1289457,1289489;CP011325,1289457,1289489;CP011327,1289457,1289489;CP011329,1289457,1289489;CP012419,1289457,1289489;CP013202,1289457,1289489;
CP003810	Mauve	SHARED	1289490	1289700	.	.	.	Notes=Lenght210	AE009948,1289490,1289700;HF952104,1289490,1289700;HG939456,1289490,1289700;CP007631,1289490,1289700;CP007632,1289490,1289700;CP010867,1289490,1289700;CP011325,1289490,1289700;CP011327,1289490,1289700;CP011329,1289490,1289700;CP012419,1289490,1289700;CP013202,1289490,1289700;
CP003810	Mauve	SHARED	1289701	1290273	.	.	.	Notes=Lenght572	AL732656,1289701,1290273;AE009948,1289701,1290273;HF952104,1289701,1290273;HG939456,1289701,1290273;CP007631,1289701,1290273;CP007632,1289701,1290273;CP007572,1289701,1290273;CP007571,1289701,1290273;CP007570,1289701,1290273;CP010867,1289701,1290273;CP011325,1289701,1290273;CP011327,1289701,1290273;CP011329,1289701,1290273;CP012419,1289701,1290273;CP013202,1289701,1290273;
CP003810	Mauve	SHARED	1290274	1290314	.	.	.	Notes=Lenght40	AE009948,1290274,1290314;HF952104,1290274,1290314;HG939456,1290274,1290314;CP007631,1290274,1290314;CP007632,1290274,1290314;CP010867,1290274,1290314;CP011325,1290274,1290314;CP011327,1290274,1290314;CP011329,1290274,1290314;CP012419,1290274,1290314;CP013202,1290274,1290314;
CP003810	Mauve	SHARED	1290315	1290484	.	.	.	Notes=Lenght169	AL732656,1290315,1290484;AE009948,1290315,1290484;HF952104,1290315,1290484;HG939456,1290315,1290484;CP007631,1290315,1290484;CP007632,1290315,1290484;CP007572,1290315,1290484;CP007571,1290315,1290484;CP007570,1290315,1290484;CP010867,1290315,1290484;CP011325,1290315,1290484;CP011327,1290315,1290484;CP011329,1290315,1290484;CP012419,1290315,1290484;CP013202,1290315,1290484;
CP003810	Mauve	SHARED	1290552	1290567	.	.	.	Notes=Lenght15	AE009948,1290552,1290567;HF952104,1290552,1290567;CP007631,1290552,1290567;CP010867,1290552,1290567;CP011325,1290552,1290567;CP011327,1290552,1290567;CP011329,1290552,1290567;CP012419,1290552,1290567;CP013202,1290552,1290567;
CP003810	Mauve	SHARED	1290568	1290622	.	.	.	Notes=Lenght54	AL732656,1290568,1290622;AE009948,1290568,1290622;HF952104,1290568,1290622;CP007631,1290568,1290622;CP007572,1290568,1290622;CP007571,1290568,1290622;CP007570,1290568,1290622;CP010867,1290568,1290622;CP011325,1290568,1290622;CP011327,1290568,1290622;CP011329,1290568,1290622;CP012419,1290568,1290622;CP013202,1290568,1290622;
CP003810	Mauve	SHARED	1293120	1293399	.	.	.	Notes=Lenght279	AE009948,1293120,1293399;HF952104,1293120,1293399;CP007631,1293120,1293399;CP010867,1293120,1293399;CP011325,1293120,1293399;CP011327,1293120,1293399;CP011329,1293120,1293399;CP012419,1293120,1293399;CP013202,1293120,1293399;
CP003810	Mauve	SHARED	1293400	1293459	.	.	.	Notes=Lenght59	AE009948,1293400,1293459;HF952104,1293400,1293459;HG939456,1293400,1293459;CP007631,1293400,1293459;CP007632,1293400,1293459;CP010867,1293400,1293459;CP011325,1293400,1293459;CP011327,1293400,1293459;CP011329,1293400,1293459;CP012419,1293400,1293459;CP013202,1293400,1293459;
CP003810	Mauve	SHARED	1293460	1293497	.	.	.	Notes=Lenght37	AL732656,1293460,1293497;AE009948,1293460,1293497;HF952104,1293460,1293497;HG939456,1293460,1293497;CP007631,1293460,1293497;CP007632,1293460,1293497;CP007572,1293460,1293497;CP007571,1293460,1293497;CP007570,1293460,1293497;CP010867,1293460,1293497;CP011325,1293460,1293497;CP011327,1293460,1293497;CP011329,1293460,1293497;CP012419,1293460,1293497;CP013202,1293460,1293497;
CP003810	Mauve	SHARED	1293498	1293789	.	.	.	Notes=Lenght291	AL732656,1293498,1293789;AE009948,1293498,1293789;HF952104,1293498,1293789;CP007631,1293498,1293789;CP007572,1293498,1293789;CP007571,1293498,1293789;CP007570,1293498,1293789;CP010867,1293498,1293789;CP011325,1293498,1293789;CP011327,1293498,1293789;CP011329,1293498,1293789;CP012419,1293498,1293789;CP013202,1293498,1293789;
CP003810	Mauve	SHARED	1293790	1293919	.	.	.	Notes=Lenght129	AE009948,1293790,1293919;HF952104,1293790,1293919;CP007631,1293790,1293919;CP010867,1293790,1293919;CP011325,1293790,1293919;CP011327,1293790,1293919;CP011329,1293790,1293919;CP012419,1293790,1293919;CP013202,1293790,1293919;
CP003810	Mauve	SHARED	1294580	1295354	.	.	.	Notes=Lenght774	AL732656,1294580,1295354;AE009948,1294580,1295354;HF952104,1294580,1295354;CP007631,1294580,1295354;CP007572,1294580,1295354;CP007571,1294580,1295354;CP007570,1294580,1295354;CP010867,1294580,1295354;CP011325,1294580,1295354;CP011327,1294580,1295354;CP011329,1294580,1295354;CP012419,1294580,1295354;CP013202,1294580,1295354;
CP003810	Mauve	SHARED	1295355	1295383	.	.	.	Notes=Lenght28	AL732656,1295355,1295383;AE009948,1295355,1295383;CP003919,1295355,1295383;HF952104,1295355,1295383;HF952106,1295355,1295383;HF952105,1295355,1295383;CP007482,1295355,1295383;CP007565,1295355,1295383;HG939456,1295355,1295383;CP007631,1295355,1295383;CP007632,1295355,1295383;CP006910,1295355,1295383;CP007572,1295355,1295383;CP007571,1295355,1295383;CP007570,1295355,1295383;FO393392,1295355,1295383…
CP003810	Mauve	SHARED	1295384	1295758	.	.	.	Notes=Lenght374	AL732656,1295384,1295758;AE009948,1295384,1295758;HF952104,1295384,1295758;CP007631,1295384,1295758;CP007572,1295384,1295758;CP007571,1295384,1295758;CP007570,1295384,1295758;CP010867,1295384,1295758;CP011325,1295384,1295758;CP011327,1295384,1295758;CP011329,1295384,1295758;CP012419,1295384,1295758;CP013202,1295384,1295758;
CP003810	Mauve	SHARED	1295759	1295887	.	.	.	Notes=Lenght128	AE009948,1295759,1295887;HF952104,1295759,1295887;CP007631,1295759,1295887;CP010867,1295759,1295887;CP011325,1295759,1295887;CP011327,1295759,1295887;CP011329,1295759,1295887;CP012419,1295759,1295887;CP013202,1295759,1295887;
CP003810	Mauve	SHARED	1295888	1295994	.	.	.	Notes=Lenght106	AE009948,1295888,1295994;CP003919,1295888,1295994;HF952104,1295888,1295994;HF952106,1295888,1295994;HF952105,1295888,1295994;CP007482,1295888,1295994;CP007565,1295888,1295994;HG939456,1295888,1295994;CP007631,1295888,1295994;CP007632,1295888,1295994;CP006910,1295888,1295994;FO393392,1295888,1295994;CP010867,1295888,1295994;CP011325,1295888,1295994;CP011327,1295888,1295994;CP011328,1295888,1295994…
CP003810	Mauve	SHARED	1295995	1296129	.	.	.	Notes=Lenght134	AE009948,1295995,1296129;HF952104,1295995,1296129;CP007631,1295995,1296129;CP010867,1295995,1296129;CP011325,1295995,1296129;CP011327,1295995,1296129;CP011329,1295995,1296129;CP012419,1295995,1296129;CP013202,1295995,1296129;
CP003810	Mauve	SHARED	1297636	1297748	.	.	.	Notes=Lenght112	AL732656,1297636,1297748;AE009948,1297636,1297748;CP003919,1297636,1297748;HF952104,1297636,1297748;HF952106,1297636,1297748;HF952105,1297636,1297748;CP007482,1297636,1297748;CP007565,1297636,1297748;HG939456,1297636,1297748;CP007631,1297636,1297748;CP007632,1297636,1297748;CP006910,1297636,1297748;CP007572,1297636,1297748;CP007571,1297636,1297748;CP007570,1297636,1297748;FO393392,1297636,1297748…
CP003810	Mauve	SHARED	1297749	1297863	.	.	.	Notes=Lenght114	AE009948,1297749,1297863;CP003919,1297749,1297863;HF952104,1297749,1297863;HF952106,1297749,1297863;HF952105,1297749,1297863;CP007482,1297749,1297863;CP007565,1297749,1297863;HG939456,1297749,1297863;CP007631,1297749,1297863;CP007632,1297749,1297863;CP006910,1297749,1297863;FO393392,1297749,1297863;CP010867,1297749,1297863;CP011325,1297749,1297863;CP011327,1297749,1297863;CP011328,1297749,1297863…
CP003810	Mauve	SHARED	1297865	1298093	.	.	.	Notes=Lenght228	AL732656,1297865,1298093;AE009948,1297865,1298093;HF952104,1297865,1298093;CP007631,1297865,1298093;CP007572,1297865,1298093;CP007571,1297865,1298093;CP007570,1297865,1298093;CP010867,1297865,1298093;CP011325,1297865,1298093;CP011327,1297865,1298093;CP011329,1297865,1298093;CP012419,1297865,1298093;CP013202,1297865,1298093;
CP003810	Mauve	SHARED	1298587	1299058	.	.	.	Notes=Lenght471	AL732656,1298587,1299058;AE009948,1298587,1299058;CP003919,1298587,1299058;HF952104,1298587,1299058;HF952106,1298587,1299058;HF952105,1298587,1299058;CP007482,1298587,1299058;CP007565,1298587,1299058;HG939456,1298587,1299058;CP007631,1298587,1299058;CP007632,1298587,1299058;CP006910,1298587,1299058;CP007572,1298587,1299058;CP007571,1298587,1299058;CP007570,1298587,1299058;FO393392,1298587,1299058…
CP003810	Mauve	SHARED	1309693	1309767	.	.	.	Notes=Lenght74	AL732656,1309693,1309767;AE009948,1309693,1309767;CP000114,1309693,1309767;HF952104,1309693,1309767;HF952106,1309693,1309767;HF952105,1309693,1309767;CP007482,1309693,1309767;CP007565,1309693,1309767;HG939456,1309693,1309767;CP007631,1309693,1309767;CP007632,1309693,1309767;CP006910,1309693,1309767;CP007572,1309693,1309767;CP007571,1309693,1309767;CP007570,1309693,1309767;FO393392,1309693,1309767…
CP003810	Mauve	SHARED	1309768	1309954	.	.	.	Notes=Lenght186	AL732656,1309768,1309954;AE009948,1309768,1309954;CP000114,1309768,1309954;HF952104,1309768,1309954;HF952106,1309768,1309954;HF952105,1309768,1309954;HG939456,1309768,1309954;CP007631,1309768,1309954;CP007632,1309768,1309954;CP006910,1309768,1309954;CP007572,1309768,1309954;CP007571,1309768,1309954;CP007570,1309768,1309954;CP010867,1309768,1309954;CP011325,1309768,1309954;CP011326,1309768,1309954…
CP003810	Mauve	SHARED	1309955	1310808	.	.	.	Notes=Lenght853	AL732656,1309955,1310808;AE009948,1309955,1310808;CP000114,1309955,1310808;HF952104,1309955,1310808;HF952106,1309955,1310808;HF952105,1309955,1310808;CP007482,1309955,1310808;CP007565,1309955,1310808;HG939456,1309955,1310808;CP007631,1309955,1310808;CP007632,1309955,1310808;CP006910,1309955,1310808;CP007572,1309955,1310808;CP007571,1309955,1310808;CP007570,1309955,1310808;FO393392,1309955,1310808…
CP003810	Mauve	SHARED	1321374	1321642	.	.	.	Notes=Lenght268	AL732656,1321374,1321642;AE009948,1321374,1321642;CP000114,1321374,1321642;CP003919,1321374,1321642;HF952104,1321374,1321642;HF952106,1321374,1321642;HF952105,1321374,1321642;HG939456,1321374,1321642;CP007631,1321374,1321642;CP007632,1321374,1321642;CP006910,1321374,1321642;CP007572,1321374,1321642;CP007571,1321374,1321642;CP007570,1321374,1321642;CP010867,1321374,1321642;CP011325,1321374,1321642…
CP003810	Mauve	SHARED	1329545	1329675	.	.	.	Notes=Lenght130	AL732656,1329545,1329675;AE009948,1329545,1329675;CP000114,1329545,1329675;HF952104,1329545,1329675;HF952106,1329545,1329675;HF952105,1329545,1329675;CP007482,1329545,1329675;CP007565,1329545,1329675;HG939456,1329545,1329675;CP007631,1329545,1329675;CP007632,1329545,1329675;CP006910,1329545,1329675;CP007572,1329545,1329675;CP007571,1329545,1329675;CP007570,1329545,1329675;FO393392,1329545,1329675…
CP003810	Mauve	SHARED	1334829	1334892	.	.	.	Notes=Lenght63	AL732656,1334829,1334892;AE009948,1334829,1334892;CP000114,1334829,1334892;CP003919,1334829,1334892;HF952104,1334829,1334892;HF952106,1334829,1334892;HF952105,1334829,1334892;CP007482,1334829,1334892;CP007565,1334829,1334892;CP007631,1334829,1334892;CP006910,1334829,1334892;CP007572,1334829,1334892;CP007571,1334829,1334892;CP007570,1334829,1334892;FO393392,1334829,1334892;CP010867,1334829,1334892…
CP003810	Mauve	SHARED	1356481	1356514	.	.	.	Notes=Lenght33	AL732656,1356481,1356514;AE009948,1356481,1356514;CP000114,1356481,1356514;CP003919,1356481,1356514;HF952104,1356481,1356514;HF952106,1356481,1356514;HF952105,1356481,1356514;CP007482,1356481,1356514;CP007565,1356481,1356514;HG939456,1356481,1356514;CP007631,1356481,1356514;CP007632,1356481,1356514;CP006910,1356481,1356514;FO393392,1356481,1356514;CP010867,1356481,1356514;CP011325,1356481,1356514…
CP003810	Mauve	SHARED	1362551	1362719	.	.	.	Notes=Lenght168	AE009948,1362551,1362719;CP000114,1362551,1362719;HF952104,1362551,1362719;HG939456,1362551,1362719;CP007631,1362551,1362719;CP007632,1362551,1362719;CP010867,1362551,1362719;CP011325,1362551,1362719;CP011326,1362551,1362719;CP011327,1362551,1362719;CP011329,1362551,1362719;CP012419,1362551,1362719;CP013202,1362551,1362719;
CP003810	Mauve	SHARED	1366202	1366494	.	.	.	Notes=Lenght292	AE009948,1366202,1366494;CP000114,1366202,1366494;CP003919,1366202,1366494;HF952104,1366202,1366494;HF952106,1366202,1366494;HF952105,1366202,1366494;CP007482,1366202,1366494;CP007565,1366202,1366494;HG939456,1366202,1366494;CP007631,1366202,1366494;CP007632,1366202,1366494;FO393392,1366202,1366494;CP010867,1366202,1366494;CP011325,1366202,1366494;CP011326,1366202,1366494;CP011327,1366202,1366494…
CP003810	Mauve	SHARED	1366721	1367074	.	.	.	Notes=Lenght353	AE009948,1366721,1367074;CP000114,1366721,1367074;CP003919,1366721,1367074;HF952104,1366721,1367074;HF952106,1366721,1367074;HF952105,1366721,1367074;CP007482,1366721,1367074;CP007565,1366721,1367074;HG939456,1366721,1367074;CP007631,1366721,1367074;CP007632,1366721,1367074;FO393392,1366721,1367074;CP010867,1366721,1367074;CP011325,1366721,1367074;CP011326,1366721,1367074;CP011327,1366721,1367074…
CP003810	Mauve	SHARED	1367350	1367539	.	.	.	Notes=Lenght189	AE009948,1367350,1367539;CP000114,1367350,1367539;CP003919,1367350,1367539;HF952104,1367350,1367539;HF952106,1367350,1367539;HF952105,1367350,1367539;CP007482,1367350,1367539;CP007565,1367350,1367539;HG939456,1367350,1367539;CP007631,1367350,1367539;CP007632,1367350,1367539;FO393392,1367350,1367539;CP010867,1367350,1367539;CP011325,1367350,1367539;CP011326,1367350,1367539;CP011327,1367350,1367539…
CP003810	Mauve	SHARED	1368573	1368637	.	.	.	Notes=Lenght64	AE009948,1368573,1368637;CP000114,1368573,1368637;CP003919,1368573,1368637;HF952104,1368573,1368637;HF952106,1368573,1368637;HF952105,1368573,1368637;CP007482,1368573,1368637;CP007565,1368573,1368637;HG939456,1368573,1368637;CP007631,1368573,1368637;CP007632,1368573,1368637;FO393392,1368573,1368637;CP010867,1368573,1368637;CP011325,1368573,1368637;CP011326,1368573,1368637;CP011327,1368573,1368637…
CP003810	Mauve	SHARED	1370215	1370228	.	.	.	Notes=Lenght13	AL732656,1370215,1370228;AE009948,1370215,1370228;CP000114,1370215,1370228;CP003919,1370215,1370228;HF952104,1370215,1370228;HF952106,1370215,1370228;HF952105,1370215,1370228;CP007482,1370215,1370228;CP007565,1370215,1370228;HG939456,1370215,1370228;CP007631,1370215,1370228;CP007632,1370215,1370228;CP007572,1370215,1370228;CP007571,1370215,1370228;CP007570,1370215,1370228;FO393392,1370215,1370228…
CP003810	Mauve	SHARED	1391451	1391464	.	.	.	Notes=Lenght13	AL732656,1391451,1391464;AE009948,1391451,1391464;CP000114,1391451,1391464;CP003919,1391451,1391464;HF952104,1391451,1391464;HF952106,1391451,1391464;HF952105,1391451,1391464;CP007482,1391451,1391464;CP007565,1391451,1391464;HG939456,1391451,1391464;CP007631,1391451,1391464;CP007632,1391451,1391464;CP006910,1391451,1391464;FO393392,1391451,1391464;CP010867,1391451,1391464;CP011325,1391451,1391464…
CP003810	Mauve	SHARED	1391509	1392355	.	.	.	Notes=Lenght846	AL732656,1391509,1392355;AE009948,1391509,1392355;CP000114,1391509,1392355;CP003919,1391509,1392355;HF952104,1391509,1392355;HF952106,1391509,1392355;HF952105,1391509,1392355;CP007482,1391509,1392355;CP007565,1391509,1392355;HG939456,1391509,1392355;CP007631,1391509,1392355;CP007632,1391509,1392355;CP006910,1391509,1392355;FO393392,1391509,1392355;CP010867,1391509,1392355;CP011325,1391509,1392355…
CP003810	Mauve	SHARED	1392356	1392439	.	.	.	Notes=Lenght83	AL732656,1392356,1392439;AE009948,1392356,1392439;CP000114,1392356,1392439;HF952104,1392356,1392439;HF952106,1392356,1392439;HF952105,1392356,1392439;CP007482,1392356,1392439;CP007565,1392356,1392439;HG939456,1392356,1392439;CP007631,1392356,1392439;CP007632,1392356,1392439;CP006910,1392356,1392439;FO393392,1392356,1392439;CP010867,1392356,1392439;CP011325,1392356,1392439;CP011326,1392356,1392439…
CP003810	Mauve	SHARED	1392440	1393740	.	.	.	Notes=Lenght1300	AL732656,1392440,1393740;AE009948,1392440,1393740;CP000114,1392440,1393740;CP003919,1392440,1393740;HF952104,1392440,1393740;HF952106,1392440,1393740;HF952105,1392440,1393740;CP007482,1392440,1393740;CP007565,1392440,1393740;HG939456,1392440,1393740;CP007631,1392440,1393740;CP007632,1392440,1393740;CP006910,1392440,1393740;FO393392,1392440,1393740;CP010867,1392440,1393740;CP011325,1392440,1393740…
CP003810	Mauve	SHARED	1408188	1408348	.	.	.	Notes=Lenght160	AL732656,1408188,1408348;AE009948,1408188,1408348;CP000114,1408188,1408348;CP003919,1408188,1408348;HF952104,1408188,1408348;HF952106,1408188,1408348;HF952105,1408188,1408348;CP007482,1408188,1408348;CP007565,1408188,1408348;CP007631,1408188,1408348;CP006910,1408188,1408348;CP007572,1408188,1408348;CP007571,1408188,1408348;CP007570,1408188,1408348;FO393392,1408188,1408348;CP010867,1408188,1408348…
CP003810	Mauve	SHARED	1408349	1408375	.	.	.	Notes=Lenght26	AE009948,1408349,1408375;CP000114,1408349,1408375;CP003919,1408349,1408375;HF952104,1408349,1408375;HF952106,1408349,1408375;HF952105,1408349,1408375;CP007482,1408349,1408375;CP007565,1408349,1408375;CP007631,1408349,1408375;CP006910,1408349,1408375;FO393392,1408349,1408375;CP010867,1408349,1408375;CP011325,1408349,1408375;CP011326,1408349,1408375;CP011327,1408349,1408375;CP011328,1408349,1408375…
CP003810	Mauve	SHARED	1408376	1408515	.	.	.	Notes=Lenght139	AE009948,1408376,1408515;CP000114,1408376,1408515;CP003919,1408376,1408515;HF952104,1408376,1408515;HF952106,1408376,1408515;HF952105,1408376,1408515;CP007482,1408376,1408515;CP007565,1408376,1408515;HG939456,1408376,1408515;CP007631,1408376,1408515;CP007632,1408376,1408515;CP006910,1408376,1408515;FO393392,1408376,1408515;CP010867,1408376,1408515;CP011325,1408376,1408515;CP011326,1408376,1408515…
CP003810	Mauve	SHARED	1408631	1409235	.	.	.	Notes=Lenght604	AL732656,1408631,1409235;AE009948,1408631,1409235;CP000114,1408631,1409235;CP003919,1408631,1409235;HF952104,1408631,1409235;HF952106,1408631,1409235;HF952105,1408631,1409235;CP007482,1408631,1409235;CP007565,1408631,1409235;CP007631,1408631,1409235;CP006910,1408631,1409235;CP007572,1408631,1409235;CP007571,1408631,1409235;CP007570,1408631,1409235;FO393392,1408631,1409235;CP010867,1408631,1409235…
CP003810	Mauve	SHARED	1409330	1409712	.	.	.	Notes=Lenght382	AL732656,1409330,1409712;AE009948,1409330,1409712;CP000114,1409330,1409712;CP003919,1409330,1409712;HF952104,1409330,1409712;HF952106,1409330,1409712;HF952105,1409330,1409712;CP007482,1409330,1409712;CP007565,1409330,1409712;CP007631,1409330,1409712;CP006910,1409330,1409712;CP007572,1409330,1409712;CP007571,1409330,1409712;CP007570,1409330,1409712;FO393392,1409330,1409712;CP010867,1409330,1409712…
CP003810	Mauve	SHARED	1409803	1409867	.	.	.	Notes=Lenght64	AL732656,1409803,1409867;AE009948,1409803,1409867;CP000114,1409803,1409867;CP003919,1409803,1409867;HF952104,1409803,1409867;HF952106,1409803,1409867;HF952105,1409803,1409867;HG939456,1409803,1409867;CP007631,1409803,1409867;CP007632,1409803,1409867;CP006910,1409803,1409867;CP007572,1409803,1409867;CP007571,1409803,1409867;CP007570,1409803,1409867;CP010867,1409803,1409867;CP011325,1409803,1409867…
CP003810	Mauve	SHARED	1409868	1409988	.	.	.	Notes=Lenght120	AL732656,1409868,1409988;AE009948,1409868,1409988;CP000114,1409868,1409988;CP003919,1409868,1409988;HF952104,1409868,1409988;HF952106,1409868,1409988;HF952105,1409868,1409988;CP007631,1409868,1409988;CP006910,1409868,1409988;CP007572,1409868,1409988;CP007571,1409868,1409988;CP007570,1409868,1409988;CP010867,1409868,1409988;CP011325,1409868,1409988;CP011326,1409868,1409988;CP011327,1409868,1409988…
CP003810	Mauve	SHARED	1409989	1411830	.	.	.	Notes=Lenght1841	AL732656,1409989,1411830;AE009948,1409989,1411830;CP000114,1409989,1411830;CP003919,1409989,1411830;HF952104,1409989,1411830;HF952106,1409989,1411830;HF952105,1409989,1411830;CP007482,1409989,1411830;CP007565,1409989,1411830;CP007631,1409989,1411830;CP006910,1409989,1411830;CP007572,1409989,1411830;CP007571,1409989,1411830;CP007570,1409989,1411830;FO393392,1409989,1411830;CP010867,1409989,1411830…
CP003810	Mauve	SHARED	1411831	1412115	.	.	.	Notes=Lenght284	AL732656,1411831,1412115;AE009948,1411831,1412115;CP000114,1411831,1412115;HF952104,1411831,1412115;HF952106,1411831,1412115;HF952105,1411831,1412115;CP007482,1411831,1412115;CP007565,1411831,1412115;CP007631,1411831,1412115;CP006910,1411831,1412115;CP007572,1411831,1412115;CP007571,1411831,1412115;CP007570,1411831,1412115;FO393392,1411831,1412115;CP010867,1411831,1412115;CP011325,1411831,1412115…
CP003810	Mauve	SHARED	1412116	1412279	.	.	.	Notes=Lenght163	AL732656,1412116,1412279;AE009948,1412116,1412279;CP000114,1412116,1412279;CP003919,1412116,1412279;HF952104,1412116,1412279;HF952106,1412116,1412279;HF952105,1412116,1412279;CP007482,1412116,1412279;CP007565,1412116,1412279;CP007631,1412116,1412279;CP006910,1412116,1412279;CP007572,1412116,1412279;CP007571,1412116,1412279;CP007570,1412116,1412279;FO393392,1412116,1412279;CP010867,1412116,1412279…
CP003810	Mauve	SHARED	1412280	1412926	.	.	.	Notes=Lenght646	AL732656,1412280,1412926;AE009948,1412280,1412926;CP000114,1412280,1412926;CP003919,1412280,1412926;HF952104,1412280,1412926;HF952106,1412280,1412926;HF952105,1412280,1412926;CP007482,1412280,1412926;CP007565,1412280,1412926;CP007631,1412280,1412926;CP006910,1412280,1412926;CP007572,1412280,1412926;CP007571,1412280,1412926;CP007570,1412280,1412926;FO393392,1412280,1412926;CP010867,1412280,1412926…
CP003810	Mauve	SHARED	1412927	1413015	.	.	.	Notes=Lenght88	AL732656,1412927,1413015;CP000114,1412927,1413015;CP003919,1412927,1413015;HF952104,1412927,1413015;HF952106,1412927,1413015;HF952105,1412927,1413015;CP007482,1412927,1413015;CP007565,1412927,1413015;CP007631,1412927,1413015;CP006910,1412927,1413015;CP007572,1412927,1413015;CP007571,1412927,1413015;CP007570,1412927,1413015;FO393392,1412927,1413015;CP010867,1412927,1413015;CP011325,1412927,1413015…
CP003810	Mauve	SHARED	1413016	1413091	.	.	.	Notes=Lenght75	CP000114,1413016,1413091;CP003919,1413016,1413091;HF952104,1413016,1413091;HF952106,1413016,1413091;HF952105,1413016,1413091;CP007482,1413016,1413091;CP007565,1413016,1413091;CP007631,1413016,1413091;CP006910,1413016,1413091;FO393392,1413016,1413091;CP010867,1413016,1413091;CP011325,1413016,1413091;CP011326,1413016,1413091;CP011327,1413016,1413091;CP011328,1413016,1413091;CP010319,1413016,1413091…
CP003810	Mauve	SHARED	1413093	1413972	.	.	.	Notes=Lenght879	AL732656,1413093,1413972;AE009948,1413093,1413972;CP000114,1413093,1413972;CP003919,1413093,1413972;HF952104,1413093,1413972;HF952106,1413093,1413972;HF952105,1413093,1413972;CP007482,1413093,1413972;CP007565,1413093,1413972;CP007631,1413093,1413972;CP006910,1413093,1413972;CP007572,1413093,1413972;CP007571,1413093,1413972;CP007570,1413093,1413972;FO393392,1413093,1413972;CP010867,1413093,1413972…
CP003810	Mauve	SHARED	1414057	1417307	.	.	.	Notes=Lenght3250	AL732656,1414057,1417307;AE009948,1414057,1417307;CP000114,1414057,1417307;CP003919,1414057,1417307;HF952104,1414057,1417307;HF952106,1414057,1417307;HF952105,1414057,1417307;CP007482,1414057,1417307;CP007565,1414057,1417307;CP007631,1414057,1417307;CP006910,1414057,1417307;CP007572,1414057,1417307;CP007571,1414057,1417307;CP007570,1414057,1417307;FO393392,1414057,1417307;CP010867,1414057,1417307…
CP003810	Mauve	SHARED	1417308	1417457	.	.	.	Notes=Lenght149	AL732656,1417308,1417457;AE009948,1417308,1417457;CP000114,1417308,1417457;HF952104,1417308,1417457;CP007631,1417308,1417457;CP006910,1417308,1417457;CP007572,1417308,1417457;CP007571,1417308,1417457;CP007570,1417308,1417457;CP010867,1417308,1417457;CP011325,1417308,1417457;CP011326,1417308,1417457;CP011327,1417308,1417457;CP012419,1417308,1417457;CP013202,1417308,1417457;
CP003810	Mauve	SHARED	1417458	1418190	.	.	.	Notes=Lenght732	AE009948,1417458,1418190;CP000114,1417458,1418190;HF952104,1417458,1418190;HF952106,1417458,1418190;HF952105,1417458,1418190;CP007482,1417458,1418190;CP007565,1417458,1418190;CP007631,1417458,1418190;FO393392,1417458,1418190;CP010867,1417458,1418190;CP011325,1417458,1418190;CP011326,1417458,1418190;CP011327,1417458,1418190;CP011328,1417458,1418190;CP010319,1417458,1418190;CP012419,1417458,1418190…
CP003810	Mauve	SHARED	1418191	1418227	.	.	.	Notes=Lenght36	AL732656,1418191,1418227;AE009948,1418191,1418227;CP000114,1418191,1418227;HF952104,1418191,1418227;HF952106,1418191,1418227;HF952105,1418191,1418227;CP007482,1418191,1418227;CP007565,1418191,1418227;CP007631,1418191,1418227;CP007572,1418191,1418227;CP007571,1418191,1418227;CP007570,1418191,1418227;FO393392,1418191,1418227;CP010867,1418191,1418227;CP011325,1418191,1418227;CP011326,1418191,1418227…
CP003810	Mauve	SHARED	1418228	1418662	.	.	.	Notes=Lenght434	AE009948,1418228,1418662;CP000114,1418228,1418662;HF952104,1418228,1418662;HF952106,1418228,1418662;HF952105,1418228,1418662;CP007482,1418228,1418662;CP007565,1418228,1418662;CP007631,1418228,1418662;FO393392,1418228,1418662;CP010867,1418228,1418662;CP011325,1418228,1418662;CP011326,1418228,1418662;CP011327,1418228,1418662;CP011328,1418228,1418662;CP010319,1418228,1418662;CP012419,1418228,1418662…
CP003810	Mauve	SHARED	1418724	1422268	.	.	.	Notes=Lenght3544	AE009948,1418724,1422268;CP000114,1418724,1422268;HF952104,1418724,1422268;HF952106,1418724,1422268;HF952105,1418724,1422268;CP007482,1418724,1422268;CP007565,1418724,1422268;CP007631,1418724,1422268;FO393392,1418724,1422268;CP010867,1418724,1422268;CP011325,1418724,1422268;CP011326,1418724,1422268;CP011327,1418724,1422268;CP011328,1418724,1422268;CP010319,1418724,1422268;CP012419,1418724,1422268…
CP003810	Mauve	SHARED	1422269	1422374	.	.	.	Notes=Lenght105	AE009948,1422269,1422374;CP000114,1422269,1422374;HF952104,1422269,1422374;HF952106,1422269,1422374;HF952105,1422269,1422374;CP007482,1422269,1422374;CP007565,1422269,1422374;CP007631,1422269,1422374;FO393392,1422269,1422374;CP010867,1422269,1422374;CP011325,1422269,1422374;CP011326,1422269,1422374;CP011327,1422269,1422374;CP011328,1422269,1422374;CP010319,1422269,1422374;CP012419,1422269,1422374…
CP003810	Mauve	SHARED	1422375	1424184	.	.	.	Notes=Lenght1809	AL732656,1422375,1424184;AE009948,1422375,1424184;CP000114,1422375,1424184;HF952104,1422375,1424184;HF952106,1422375,1424184;HF952105,1422375,1424184;CP007482,1422375,1424184;CP007565,1422375,1424184;CP007631,1422375,1424184;CP007572,1422375,1424184;CP007571,1422375,1424184;CP007570,1422375,1424184;FO393392,1422375,1424184;CP010867,1422375,1424184;CP011325,1422375,1424184;CP011326,1422375,1424184…
CP003810	Mauve	SHARED	1424185	1426318	.	.	.	Notes=Lenght2133	AL732656,1424185,1426318;AE009948,1424185,1426318;CP000114,1424185,1426318;CP003919,1424185,1426318;HF952104,1424185,1426318;HF952106,1424185,1426318;HF952105,1424185,1426318;CP007482,1424185,1426318;CP007565,1424185,1426318;CP007631,1424185,1426318;CP006910,1424185,1426318;CP007572,1424185,1426318;CP007571,1424185,1426318;CP007570,1424185,1426318;FO393392,1424185,1426318;CP010867,1424185,1426318…
CP003810	Mauve	SHARED	1426319	1426337	.	.	.	Notes=Lenght18	AL732656,1426319,1426337;AE009948,1426319,1426337;CP000114,1426319,1426337;CP003919,1426319,1426337;HF952104,1426319,1426337;HF952106,1426319,1426337;HF952105,1426319,1426337;CP007482,1426319,1426337;CP007565,1426319,1426337;CP007631,1426319,1426337;CP006910,1426319,1426337;CP007572,1426319,1426337;CP007571,1426319,1426337;CP007570,1426319,1426337;FO393392,1426319,1426337;CP010867,1426319,1426337…
CP003810	Mauve	SHARED	1426338	1426375	.	.	.	Notes=Lenght37	AL732656,1426338,1426375;AE009948,1426338,1426375;CP000114,1426338,1426375;HF952104,1426338,1426375;HF952106,1426338,1426375;HF952105,1426338,1426375;CP007631,1426338,1426375;CP006910,1426338,1426375;CP007572,1426338,1426375;CP007571,1426338,1426375;CP007570,1426338,1426375;CP010867,1426338,1426375;CP011325,1426338,1426375;CP011326,1426338,1426375;CP011327,1426338,1426375;CP012419,1426338,1426375…
CP003810	Mauve	SHARED	1426376	1426388	.	.	.	Notes=Lenght12	AL732656,1426376,1426388;AE009948,1426376,1426388;CP000114,1426376,1426388;HF952104,1426376,1426388;CP007631,1426376,1426388;CP006910,1426376,1426388;CP007572,1426376,1426388;CP007571,1426376,1426388;CP007570,1426376,1426388;CP010867,1426376,1426388;CP011325,1426376,1426388;CP011326,1426376,1426388;CP011327,1426376,1426388;CP012419,1426376,1426388;CP013202,1426376,1426388;
CP003810	Mauve	SHARED	1426392	1426422	.	.	.	Notes=Lenght30	AL732656,1426392,1426422;AE009948,1426392,1426422;CP000114,1426392,1426422;HF952104,1426392,1426422;CP007631,1426392,1426422;CP006910,1426392,1426422;CP010867,1426392,1426422;CP011325,1426392,1426422;CP011326,1426392,1426422;CP011327,1426392,1426422;CP012419,1426392,1426422;CP013202,1426392,1426422;
CP003810	Mauve	SHARED	1426423	1426461	.	.	.	Notes=Lenght38	AE009948,1426423,1426461;CP000114,1426423,1426461;HF952104,1426423,1426461;HF952106,1426423,1426461;CP007631,1426423,1426461;CP010867,1426423,1426461;CP011325,1426423,1426461;CP011326,1426423,1426461;CP011327,1426423,1426461;CP012419,1426423,1426461;CP013202,1426423,1426461;
CP003810	Mauve	SHARED	1426466	1426479	.	.	.	Notes=Lenght13	AE009948,1426466,1426479;CP000114,1426466,1426479;HF952104,1426466,1426479;HF952106,1426466,1426479;CP007631,1426466,1426479;CP006910,1426466,1426479;CP010867,1426466,1426479;CP011325,1426466,1426479;CP011327,1426466,1426479;CP012419,1426466,1426479;CP013202,1426466,1426479;
CP003810	Mauve	SHARED	1426632	1426643	.	.	.	Notes=Lenght11	AE009948,1426632,1426643;CP000114,1426632,1426643;HF952104,1426632,1426643;HF952106,1426632,1426643;CP007631,1426632,1426643;CP006910,1426632,1426643;CP010867,1426632,1426643;CP011325,1426632,1426643;CP011326,1426632,1426643;CP011327,1426632,1426643;CP012419,1426632,1426643;CP013202,1426632,1426643;
CP003810	Mauve	SHARED	1426644	1426655	.	.	.	Notes=Lenght11	AE009948,1426644,1426655;CP000114,1426644,1426655;HF952104,1426644,1426655;HF952106,1426644,1426655;CP007631,1426644,1426655;CP010867,1426644,1426655;CP011325,1426644,1426655;CP011326,1426644,1426655;CP011327,1426644,1426655;CP012419,1426644,1426655;CP013202,1426644,1426655;
CP003810	Mauve	SHARED	1427056	1427071	.	.	.	Notes=Lenght15	CP000114,1427056,1427071;HF952104,1427056,1427071;HF952105,1427056,1427071;CP007631,1427056,1427071;CP010867,1427056,1427071;CP011325,1427056,1427071;CP011326,1427056,1427071;CP011327,1427056,1427071;CP010319,1427056,1427071;CP012419,1427056,1427071;CP013202,1427056,1427071;
CP003810	Mauve	SHARED	1427072	1427085	.	.	.	Notes=Lenght13	AE009948,1427072,1427085;CP000114,1427072,1427085;HF952104,1427072,1427085;HF952105,1427072,1427085;CP007631,1427072,1427085;CP006910,1427072,1427085;CP010867,1427072,1427085;CP011325,1427072,1427085;CP011326,1427072,1427085;CP011327,1427072,1427085;CP010319,1427072,1427085;CP012419,1427072,1427085;CP013202,1427072,1427085;
CP003810	Mauve	SHARED	1427086	1427104	.	.	.	Notes=Lenght18	AL732656,1427086,1427104;AE009948,1427086,1427104;CP000114,1427086,1427104;HF952104,1427086,1427104;HF952105,1427086,1427104;CP007631,1427086,1427104;CP006910,1427086,1427104;CP007572,1427086,1427104;CP007571,1427086,1427104;CP007570,1427086,1427104;CP010867,1427086,1427104;CP011325,1427086,1427104;CP011326,1427086,1427104;CP011327,1427086,1427104;CP010319,1427086,1427104;CP012419,1427086,1427104…
CP003810	Mauve	SHARED	1427105	1427119	.	.	.	Notes=Lenght14	AL732656,1427105,1427119;AE009948,1427105,1427119;CP000114,1427105,1427119;CP003919,1427105,1427119;HF952104,1427105,1427119;HF952105,1427105,1427119;CP007482,1427105,1427119;CP007631,1427105,1427119;CP006910,1427105,1427119;CP007572,1427105,1427119;CP007571,1427105,1427119;CP007570,1427105,1427119;CP010867,1427105,1427119;CP011325,1427105,1427119;CP011326,1427105,1427119;CP011327,1427105,1427119…
CP003810	Mauve	SHARED	1427120	1427133	.	.	.	Notes=Lenght13	AL732656,1427120,1427133;AE009948,1427120,1427133;CP000114,1427120,1427133;CP003919,1427120,1427133;HF952104,1427120,1427133;HF952106,1427120,1427133;HF952105,1427120,1427133;CP007482,1427120,1427133;CP007631,1427120,1427133;CP006910,1427120,1427133;CP007572,1427120,1427133;CP007571,1427120,1427133;CP007570,1427120,1427133;CP010867,1427120,1427133;CP011325,1427120,1427133;CP011326,1427120,1427133…
CP003810	Mauve	SHARED	1427134	1429674	.	.	.	Notes=Lenght2540	AL732656,1427134,1429674;AE009948,1427134,1429674;CP000114,1427134,1429674;CP003919,1427134,1429674;HF952104,1427134,1429674;HF952106,1427134,1429674;HF952105,1427134,1429674;CP007482,1427134,1429674;CP007565,1427134,1429674;CP007631,1427134,1429674;CP006910,1427134,1429674;CP007572,1427134,1429674;CP007571,1427134,1429674;CP007570,1427134,1429674;FO393392,1427134,1429674;CP010867,1427134,1429674…
CP003810	Mauve	SHARED	1429675	1429761	.	.	.	Notes=Lenght86	AL732656,1429675,1429761;AE009948,1429675,1429761;CP000114,1429675,1429761;CP003919,1429675,1429761;HF952104,1429675,1429761;HF952106,1429675,1429761;HF952105,1429675,1429761;CP007482,1429675,1429761;CP007565,1429675,1429761;HG939456,1429675,1429761;CP007631,1429675,1429761;CP007632,1429675,1429761;CP006910,1429675,1429761;CP007572,1429675,1429761;CP007571,1429675,1429761;CP007570,1429675,1429761…
CP003810	Mauve	SHARED	1429762	1430435	.	.	.	Notes=Lenght673	AL732656,1429762,1430435;AE009948,1429762,1430435;CP000114,1429762,1430435;CP003919,1429762,1430435;HF952104,1429762,1430435;HF952106,1429762,1430435;HF952105,1429762,1430435;CP007482,1429762,1430435;CP007565,1429762,1430435;CP007631,1429762,1430435;CP006910,1429762,1430435;CP007572,1429762,1430435;CP007571,1429762,1430435;CP007570,1429762,1430435;FO393392,1429762,1430435;CP010867,1429762,1430435…
CP003810	Mauve	SHARED	1430436	1431047	.	.	.	Notes=Lenght611	AL732656,1430436,1431047;AE009948,1430436,1431047;CP000114,1430436,1431047;CP003919,1430436,1431047;HF952104,1430436,1431047;HF952106,1430436,1431047;HF952105,1430436,1431047;CP007482,1430436,1431047;CP007565,1430436,1431047;CP007631,1430436,1431047;CP006910,1430436,1431047;CP007572,1430436,1431047;CP007571,1430436,1431047;CP007570,1430436,1431047;FO393392,1430436,1431047;CP010867,1430436,1431047…
CP003810	Mauve	SHARED	1439513	1439731	.	.	.	Notes=Lenght218	AL732656,1439513,1439731;AE009948,1439513,1439731;CP000114,1439513,1439731;CP003919,1439513,1439731;HF952104,1439513,1439731;HF952106,1439513,1439731;HF952105,1439513,1439731;HG939456,1439513,1439731;CP007631,1439513,1439731;CP007632,1439513,1439731;CP006910,1439513,1439731;CP007572,1439513,1439731;CP007571,1439513,1439731;CP007570,1439513,1439731;CP010867,1439513,1439731;CP011325,1439513,1439731…
CP003810	Mauve	SHARED	1461187	1461230	.	.	.	Notes=Lenght43	AE009948,1461187,1461230;CP000114,1461187,1461230;CP003919,1461187,1461230;HF952104,1461187,1461230;HF952106,1461187,1461230;HF952105,1461187,1461230;HG939456,1461187,1461230;CP007631,1461187,1461230;CP007632,1461187,1461230;CP006910,1461187,1461230;CP007572,1461187,1461230;CP007571,1461187,1461230;CP007570,1461187,1461230;CP010867,1461187,1461230;CP011325,1461187,1461230;CP011326,1461187,1461230…
CP003810	Mauve	SHARED	1462079	1462221	.	.	.	Notes=Lenght142	AL732656,1462079,1462221;AE009948,1462079,1462221;CP000114,1462079,1462221;CP003919,1462079,1462221;HF952104,1462079,1462221;HF952106,1462079,1462221;HF952105,1462079,1462221;HG939456,1462079,1462221;CP007631,1462079,1462221;CP007632,1462079,1462221;CP006910,1462079,1462221;CP007572,1462079,1462221;CP007571,1462079,1462221;CP007570,1462079,1462221;CP010867,1462079,1462221;CP011325,1462079,1462221…
CP003810	Mauve	SHARED	1463386	1463422	.	.	.	Notes=Lenght36	AL732656,1463386,1463422;AE009948,1463386,1463422;CP000114,1463386,1463422;HF952104,1463386,1463422;HF952106,1463386,1463422;HF952105,1463386,1463422;CP007482,1463386,1463422;CP007565,1463386,1463422;HG939456,1463386,1463422;CP007631,1463386,1463422;CP007632,1463386,1463422;CP006910,1463386,1463422;CP007572,1463386,1463422;CP007571,1463386,1463422;CP007570,1463386,1463422;FO393392,1463386,1463422…
CP003810	Mauve	SHARED	1466961	1466971	.	.	.	Notes=Lenght10	AE009948,1466961,1466971;CP000114,1466961,1466971;CP003919,1466961,1466971;HF952104,1466961,1466971;HF952106,1466961,1466971;HF952105,1466961,1466971;CP007482,1466961,1466971;CP007565,1466961,1466971;HG939456,1466961,1466971;CP007631,1466961,1466971;CP007632,1466961,1466971;CP006910,1466961,1466971;FO393392,1466961,1466971;CP010867,1466961,1466971;CP011325,1466961,1466971;CP011326,1466961,1466971…
CP003810	Mauve	SHARED	1467029	1467203	.	.	.	Notes=Lenght174	AL732656,1467029,1467203;AE009948,1467029,1467203;CP000114,1467029,1467203;CP003919,1467029,1467203;HF952104,1467029,1467203;HF952105,1467029,1467203;CP007482,1467029,1467203;CP007565,1467029,1467203;HG939456,1467029,1467203;CP007631,1467029,1467203;CP007632,1467029,1467203;CP006910,1467029,1467203;CP007572,1467029,1467203;CP007571,1467029,1467203;CP007570,1467029,1467203;FO393392,1467029,1467203…
CP003810	Mauve	SHARED	1500486	1500710	.	.	.	Notes=Lenght224	AL732656,1500486,1500710;AE009948,1500486,1500710;CP000114,1500486,1500710;CP003919,1500486,1500710;HF952104,1500486,1500710;HF952106,1500486,1500710;HF952105,1500486,1500710;CP007482,1500486,1500710;CP007565,1500486,1500710;HG939456,1500486,1500710;CP007631,1500486,1500710;CP007632,1500486,1500710;CP006910,1500486,1500710;CP007572,1500486,1500710;CP007571,1500486,1500710;CP007570,1500486,1500710…
CP003810	Mauve	SHARED	1504100	1504195	.	.	.	Notes=Lenght95	AL732656,1504100,1504195;AE009948,1504100,1504195;CP000114,1504100,1504195;CP003919,1504100,1504195;HF952104,1504100,1504195;HF952106,1504100,1504195;CP007482,1504100,1504195;CP007565,1504100,1504195;HG939456,1504100,1504195;CP007631,1504100,1504195;CP007632,1504100,1504195;CP006910,1504100,1504195;CP007572,1504100,1504195;CP007571,1504100,1504195;CP007570,1504100,1504195;FO393392,1504100,1504195…
CP003810	Mauve	SHARED	1505170	1505210	.	.	.	Notes=Lenght40	AL732656,1505170,1505210;AE009948,1505170,1505210;CP000114,1505170,1505210;HF952104,1505170,1505210;HF952106,1505170,1505210;HF952105,1505170,1505210;CP007482,1505170,1505210;CP007565,1505170,1505210;HG939456,1505170,1505210;CP007631,1505170,1505210;CP007632,1505170,1505210;CP006910,1505170,1505210;CP007572,1505170,1505210;CP007571,1505170,1505210;CP007570,1505170,1505210;FO393392,1505170,1505210…
CP003810	Mauve	SHARED	1506954	1507347	.	.	.	Notes=Lenght393	AL732656,1506954,1507347;AE009948,1506954,1507347;CP000114,1506954,1507347;CP003919,1506954,1507347;HF952104,1506954,1507347;HF952106,1506954,1507347;HF952105,1506954,1507347;CP007482,1506954,1507347;CP007565,1506954,1507347;HG939456,1506954,1507347;CP007631,1506954,1507347;CP007632,1506954,1507347;CP006910,1506954,1507347;CP007572,1506954,1507347;CP007571,1506954,1507347;FO393392,1506954,1507347…
CP003810	Mauve	SHARED	1507348	1507444	.	.	.	Notes=Lenght96	AL732656,1507348,1507444;AE009948,1507348,1507444;CP000114,1507348,1507444;CP003919,1507348,1507444;HF952104,1507348,1507444;HF952106,1507348,1507444;HF952105,1507348,1507444;CP007482,1507348,1507444;CP007565,1507348,1507444;HG939456,1507348,1507444;CP007631,1507348,1507444;CP007632,1507348,1507444;CP006910,1507348,1507444;CP007572,1507348,1507444;CP007571,1507348,1507444;FO393392,1507348,1507444…
CP003810	Mauve	SHARED	1509823	1509932	.	.	.	Notes=Lenght109	AL732656,1509823,1509932;AE009948,1509823,1509932;CP000114,1509823,1509932;HF952104,1509823,1509932;HF952106,1509823,1509932;HF952105,1509823,1509932;HG939456,1509823,1509932;CP007631,1509823,1509932;CP007632,1509823,1509932;CP006910,1509823,1509932;CP007572,1509823,1509932;CP007571,1509823,1509932;CP007570,1509823,1509932;CP010867,1509823,1509932;CP011325,1509823,1509932;CP011326,1509823,1509932…
CP003810	Mauve	SHARED	1525695	1525714	.	.	.	Notes=Lenght19	AL732656,1525695,1525714;AE009948,1525695,1525714;CP000114,1525695,1525714;CP003919,1525695,1525714;HF952104,1525695,1525714;HF952106,1525695,1525714;HF952105,1525695,1525714;CP007482,1525695,1525714;CP007565,1525695,1525714;CP007631,1525695,1525714;CP007632,1525695,1525714;CP006910,1525695,1525714;CP007572,1525695,1525714;CP007571,1525695,1525714;CP007570,1525695,1525714;FO393392,1525695,1525714…
CP003810	Mauve	SHARED	1528474	1528515	.	.	.	Notes=Lenght41	AL732656,1528474,1528515;AE009948,1528474,1528515;CP000114,1528474,1528515;HF952104,1528474,1528515;HF952106,1528474,1528515;HF952105,1528474,1528515;CP007482,1528474,1528515;CP007565,1528474,1528515;HG939456,1528474,1528515;CP007631,1528474,1528515;CP007632,1528474,1528515;CP006910,1528474,1528515;CP007572,1528474,1528515;CP007571,1528474,1528515;CP007570,1528474,1528515;FO393392,1528474,1528515…
CP003810	Mauve	SHARED	1534682	1534750	.	.	.	Notes=Lenght68	AL732656,1534682,1534750;AE009948,1534682,1534750;CP000114,1534682,1534750;CP003919,1534682,1534750;HF952104,1534682,1534750;HF952106,1534682,1534750;HF952105,1534682,1534750;HG939456,1534682,1534750;CP007631,1534682,1534750;CP007632,1534682,1534750;CP006910,1534682,1534750;CP007572,1534682,1534750;CP007571,1534682,1534750;CP007570,1534682,1534750;CP010867,1534682,1534750;CP011325,1534682,1534750…
CP003810	Mauve	SHARED	1583512	1584106	.	.	.	Notes=Lenght594	AL732656,1583512,1584106;AE009948,1583512,1584106;CP000114,1583512,1584106;HF952104,1583512,1584106;HF952106,1583512,1584106;HF952105,1583512,1584106;CP007482,1583512,1584106;CP007565,1583512,1584106;HG939456,1583512,1584106;CP007631,1583512,1584106;CP007632,1583512,1584106;CP006910,1583512,1584106;CP007572,1583512,1584106;CP007571,1583512,1584106;CP007570,1583512,1584106;FO393392,1583512,1584106…
CP003810	Mauve	SHARED	1592378	1592443	.	.	.	Notes=Lenght65	AL732656,1592378,1592443;AE009948,1592378,1592443;CP000114,1592378,1592443;CP003919,1592378,1592443;HF952104,1592378,1592443;HF952106,1592378,1592443;HF952105,1592378,1592443;HG939456,1592378,1592443;CP007631,1592378,1592443;CP007632,1592378,1592443;CP006910,1592378,1592443;CP007572,1592378,1592443;CP007571,1592378,1592443;CP007570,1592378,1592443;CP010867,1592378,1592443;CP011325,1592378,1592443…
CP003810	Mauve	SHARED	1595708	1595786	.	.	.	Notes=Lenght78	AL732656,1595708,1595786;AE009948,1595708,1595786;CP000114,1595708,1595786;HF952104,1595708,1595786;HF952106,1595708,1595786;HF952105,1595708,1595786;HG939456,1595708,1595786;CP007631,1595708,1595786;CP007632,1595708,1595786;CP006910,1595708,1595786;CP007572,1595708,1595786;CP007571,1595708,1595786;CP007570,1595708,1595786;CP010867,1595708,1595786;CP011325,1595708,1595786;CP011326,1595708,1595786…
CP003810	Mauve	SHARED	1597066	1597130	.	.	.	Notes=Lenght64	AL732656,1597066,1597130;AE009948,1597066,1597130;CP000114,1597066,1597130;CP003919,1597066,1597130;HF952104,1597066,1597130;HF952106,1597066,1597130;HF952105,1597066,1597130;HG939456,1597066,1597130;CP007631,1597066,1597130;CP007632,1597066,1597130;CP006910,1597066,1597130;CP007572,1597066,1597130;CP007571,1597066,1597130;CP007570,1597066,1597130;CP010867,1597066,1597130;CP011325,1597066,1597130…
CP003810	Mauve	SHARED	1597131	1597347	.	.	.	Notes=Lenght216	AL732656,1597131,1597347;AE009948,1597131,1597347;CP000114,1597131,1597347;CP003919,1597131,1597347;HF952104,1597131,1597347;HF952106,1597131,1597347;HF952105,1597131,1597347;HG939456,1597131,1597347;CP007631,1597131,1597347;CP007632,1597131,1597347;CP007572,1597131,1597347;CP007571,1597131,1597347;CP007570,1597131,1597347;CP010867,1597131,1597347;CP011325,1597131,1597347;CP011326,1597131,1597347…
CP003810	Mauve	SHARED	1597348	1599184	.	.	.	Notes=Lenght1836	AL732656,1597348,1599184;AE009948,1597348,1599184;CP000114,1597348,1599184;CP003919,1597348,1599184;HF952104,1597348,1599184;HF952106,1597348,1599184;HF952105,1597348,1599184;HG939456,1597348,1599184;CP007631,1597348,1599184;CP007632,1597348,1599184;CP006910,1597348,1599184;CP007572,1597348,1599184;CP007571,1597348,1599184;CP007570,1597348,1599184;CP010867,1597348,1599184;CP011325,1597348,1599184…
CP003810	Mauve	SHARED	1618968	1619009	.	.	.	Notes=Lenght41	AL732656,1618968,1619009;AE009948,1618968,1619009;CP000114,1618968,1619009;HF952104,1618968,1619009;HF952106,1618968,1619009;HF952105,1618968,1619009;HG939456,1618968,1619009;CP007631,1618968,1619009;CP007632,1618968,1619009;CP006910,1618968,1619009;CP007572,1618968,1619009;CP007571,1618968,1619009;CP007570,1618968,1619009;CP010867,1618968,1619009;CP011325,1618968,1619009;CP011326,1618968,1619009…
CP003810	Mauve	SHARED	1629239	1629295	.	.	.	Notes=Lenght56	AE009948,1629239,1629295;CP000114,1629239,1629295;CP003919,1629239,1629295;HF952104,1629239,1629295;HF952106,1629239,1629295;HF952105,1629239,1629295;CP007482,1629239,1629295;CP007565,1629239,1629295;HG939456,1629239,1629295;CP007631,1629239,1629295;CP007632,1629239,1629295;CP006910,1629239,1629295;FO393392,1629239,1629295;CP010867,1629239,1629295;CP011325,1629239,1629295;CP011326,1629239,1629295…
CP003810	Mauve	SHARED	1637724	1637910	.	.	.	Notes=Lenght186	AL732656,1637724,1637910;AE009948,1637724,1637910;CP000114,1637724,1637910;CP003919,1637724,1637910;HF952104,1637724,1637910;HF952105,1637724,1637910;CP007482,1637724,1637910;CP007565,1637724,1637910;HG939456,1637724,1637910;CP007631,1637724,1637910;CP007632,1637724,1637910;CP006910,1637724,1637910;CP007572,1637724,1637910;CP007571,1637724,1637910;CP007570,1637724,1637910;FO393392,1637724,1637910…
CP003810	Mauve	SHARED	1642693	1642729	.	.	.	Notes=Lenght36	AL732656,1642693,1642729;AE009948,1642693,1642729;CP000114,1642693,1642729;HF952104,1642693,1642729;HF952106,1642693,1642729;HF952105,1642693,1642729;CP007482,1642693,1642729;CP007565,1642693,1642729;HG939456,1642693,1642729;CP007631,1642693,1642729;CP007632,1642693,1642729;CP006910,1642693,1642729;CP007572,1642693,1642729;CP007571,1642693,1642729;CP007570,1642693,1642729;FO393392,1642693,1642729…
CP003810	Mauve	SHARED	1644381	1645075	.	.	.	Notes=Lenght694	AE009948,1644381,1645075;CP000114,1644381,1645075;CP003919,1644381,1645075;HF952104,1644381,1645075;HF952106,1644381,1645075;HF952105,1644381,1645075;CP007482,1644381,1645075;CP007565,1644381,1645075;HG939456,1644381,1645075;CP007631,1644381,1645075;CP006910,1644381,1645075;FO393392,1644381,1645075;CP010867,1644381,1645075;CP011325,1644381,1645075;CP011326,1644381,1645075;CP011327,1644381,1645075…
CP003810	Mauve	SHARED	1645076	1645139	.	.	.	Notes=Lenght63	AE009948,1645076,1645139;CP000114,1645076,1645139;HF952104,1645076,1645139;HF952106,1645076,1645139;HF952105,1645076,1645139;CP007482,1645076,1645139;CP007565,1645076,1645139;HG939456,1645076,1645139;CP007631,1645076,1645139;CP006910,1645076,1645139;FO393392,1645076,1645139;CP010867,1645076,1645139;CP011325,1645076,1645139;CP011326,1645076,1645139;CP011327,1645076,1645139;CP011328,1645076,1645139…
CP003810	Mauve	SHARED	1645140	1645181	.	.	.	Notes=Lenght41	AL732656,1645140,1645181;AE009948,1645140,1645181;CP000114,1645140,1645181;HF952104,1645140,1645181;HF952106,1645140,1645181;HF952105,1645140,1645181;CP007482,1645140,1645181;CP007565,1645140,1645181;HG939456,1645140,1645181;CP007631,1645140,1645181;CP007632,1645140,1645181;CP006910,1645140,1645181;CP007572,1645140,1645181;CP007571,1645140,1645181;CP007570,1645140,1645181;FO393392,1645140,1645181…
CP003810	Mauve	SHARED	1645314	1645513	.	.	.	Notes=Lenght199	AE009948,1645314,1645513;CP000114,1645314,1645513;CP003919,1645314,1645513;HF952104,1645314,1645513;HF952106,1645314,1645513;HF952105,1645314,1645513;CP007482,1645314,1645513;CP007565,1645314,1645513;HG939456,1645314,1645513;CP007631,1645314,1645513;CP006910,1645314,1645513;FO393392,1645314,1645513;CP010867,1645314,1645513;CP011325,1645314,1645513;CP011326,1645314,1645513;CP011327,1645314,1645513…
CP003810	Mauve	SHARED	1645514	1645548	.	.	.	Notes=Lenght34	AE009948,1645514,1645548;CP000114,1645514,1645548;HF952104,1645514,1645548;HF952106,1645514,1645548;HF952105,1645514,1645548;CP007482,1645514,1645548;CP007565,1645514,1645548;HG939456,1645514,1645548;CP006910,1645514,1645548;FO393392,1645514,1645548;CP010867,1645514,1645548;CP011325,1645514,1645548;CP011326,1645514,1645548;CP011327,1645514,1645548;CP011328,1645514,1645548;CP011329,1645514,1645548…
CP003810	Mauve	SHARED	1645549	1645588	.	.	.	Notes=Lenght39	AE009948,1645549,1645588;CP000114,1645549,1645588;HF952104,1645549,1645588;HF952106,1645549,1645588;HF952105,1645549,1645588;CP007482,1645549,1645588;CP007565,1645549,1645588;CP006910,1645549,1645588;FO393392,1645549,1645588;CP010867,1645549,1645588;CP011325,1645549,1645588;CP011326,1645549,1645588;CP011327,1645549,1645588;CP011328,1645549,1645588;CP011329,1645549,1645588;CP010319,1645549,1645588…
CP003810	Mauve	SHARED	1645589	1646696	.	.	.	Notes=Lenght1107	AE009948,1645589,1646696;CP000114,1645589,1646696;HF952104,1645589,1646696;HF952106,1645589,1646696;HF952105,1645589,1646696;CP007482,1645589,1646696;CP007565,1645589,1646696;CP007631,1645589,1646696;CP006910,1645589,1646696;FO393392,1645589,1646696;CP010867,1645589,1646696;CP011325,1645589,1646696;CP011326,1645589,1646696;CP011327,1645589,1646696;CP011328,1645589,1646696;CP011329,1645589,1646696…
CP003810	Mauve	SHARED	1646697	1646899	.	.	.	Notes=Lenght202	AE009948,1646697,1646899;CP000114,1646697,1646899;HF952104,1646697,1646899;CP007631,1646697,1646899;CP010867,1646697,1646899;CP011325,1646697,1646899;CP011326,1646697,1646899;CP011327,1646697,1646899;CP011329,1646697,1646899;CP012419,1646697,1646899;CP013202,1646697,1646899;
CP003810	Mauve	SHARED	1646900	1647090	.	.	.	Notes=Lenght190	AE009948,1646900,1647090;CP000114,1646900,1647090;HF952104,1646900,1647090;HG939456,1646900,1647090;CP007631,1646900,1647090;CP010867,1646900,1647090;CP011325,1646900,1647090;CP011326,1646900,1647090;CP011327,1646900,1647090;CP011329,1646900,1647090;CP012419,1646900,1647090;CP013202,1646900,1647090;
CP003810	Mauve	SHARED	1647091	1647225	.	.	.	Notes=Lenght134	AE009948,1647091,1647225;CP000114,1647091,1647225;CP003919,1647091,1647225;HF952104,1647091,1647225;HF952106,1647091,1647225;HF952105,1647091,1647225;CP007482,1647091,1647225;CP007565,1647091,1647225;HG939456,1647091,1647225;CP007631,1647091,1647225;CP006910,1647091,1647225;FO393392,1647091,1647225;CP010867,1647091,1647225;CP011325,1647091,1647225;CP011326,1647091,1647225;CP011327,1647091,1647225…
CP003810	Mauve	SHARED	1647226	1647251	.	.	.	Notes=Lenght25	AE009948,1647226,1647251;CP000114,1647226,1647251;HF952104,1647226,1647251;HG939456,1647226,1647251;CP007631,1647226,1647251;CP010867,1647226,1647251;CP011325,1647226,1647251;CP011326,1647226,1647251;CP011327,1647226,1647251;CP011329,1647226,1647251;CP012419,1647226,1647251;CP013202,1647226,1647251;
CP003810	Mauve	SHARED	1647252	1647292	.	.	.	Notes=Lenght40	AE009948,1647252,1647292;CP000114,1647252,1647292;CP003919,1647252,1647292;HF952104,1647252,1647292;HF952106,1647252,1647292;HF952105,1647252,1647292;CP007482,1647252,1647292;CP007565,1647252,1647292;CP007631,1647252,1647292;CP006910,1647252,1647292;FO393392,1647252,1647292;CP010867,1647252,1647292;CP011325,1647252,1647292;CP011326,1647252,1647292;CP011327,1647252,1647292;CP011328,1647252,1647292…
CP003810	Mauve	SHARED	1651276	1651367	.	.	.	Notes=Lenght91	AL732656,1651276,1651367;AE009948,1651276,1651367;CP000114,1651276,1651367;HF952104,1651276,1651367;HF952106,1651276,1651367;HF952105,1651276,1651367;CP007482,1651276,1651367;CP007565,1651276,1651367;HG939456,1651276,1651367;CP007631,1651276,1651367;CP007632,1651276,1651367;CP006910,1651276,1651367;CP007572,1651276,1651367;CP007571,1651276,1651367;CP007570,1651276,1651367;FO393392,1651276,1651367…
CP003810	Mauve	SHARED	1678782	1678827	.	.	.	Notes=Lenght45	AL732656,1678782,1678827;AE009948,1678782,1678827;CP000114,1678782,1678827;HF952104,1678782,1678827;HF952106,1678782,1678827;HF952105,1678782,1678827;HG939456,1678782,1678827;CP007631,1678782,1678827;CP007632,1678782,1678827;CP006910,1678782,1678827;CP007572,1678782,1678827;CP007571,1678782,1678827;CP007570,1678782,1678827;CP010867,1678782,1678827;CP011325,1678782,1678827;CP011326,1678782,1678827…
CP003810	Mauve	SHARED	1692423	1692719	.	.	.	Notes=Lenght296	AL732656,1692423,1692719;AE009948,1692423,1692719;CP000114,1692423,1692719;HF952104,1692423,1692719;HF952106,1692423,1692719;HF952105,1692423,1692719;CP007482,1692423,1692719;CP007565,1692423,1692719;HG939456,1692423,1692719;CP007631,1692423,1692719;CP007632,1692423,1692719;CP007572,1692423,1692719;CP007571,1692423,1692719;CP007570,1692423,1692719;FO393392,1692423,1692719;CP010867,1692423,1692719…
CP003810	Mauve	SHARED	1692720	1693412	.	.	.	Notes=Lenght692	AL732656,1692720,1693412;AE009948,1692720,1693412;CP000114,1692720,1693412;HF952104,1692720,1693412;HF952106,1692720,1693412;HF952105,1692720,1693412;HG939456,1692720,1693412;CP007631,1692720,1693412;CP007632,1692720,1693412;CP007572,1692720,1693412;CP007571,1692720,1693412;CP007570,1692720,1693412;CP010867,1692720,1693412;CP011325,1692720,1693412;CP011326,1692720,1693412;CP011327,1692720,1693412…
CP003810	Mauve	SHARED	1693413	1693666	.	.	.	Notes=Lenght253	AE009948,1693413,1693666;CP000114,1693413,1693666;HF952104,1693413,1693666;HF952106,1693413,1693666;HF952105,1693413,1693666;HG939456,1693413,1693666;CP007631,1693413,1693666;CP007632,1693413,1693666;CP010867,1693413,1693666;CP011325,1693413,1693666;CP011326,1693413,1693666;CP011327,1693413,1693666;CP011329,1693413,1693666;CP010319,1693413,1693666;CP012419,1693413,1693666;CP013202,1693413,1693666;
CP003810	Mauve	SHARED	1693671	1693685	.	.	.	Notes=Lenght14	CP000114,1693671,1693685;HF952104,1693671,1693685;HF952106,1693671,1693685;HF952105,1693671,1693685;HG939456,1693671,1693685;CP007631,1693671,1693685;CP007632,1693671,1693685;CP010867,1693671,1693685;CP011325,1693671,1693685;CP011326,1693671,1693685;CP011327,1693671,1693685;CP012419,1693671,1693685;CP013202,1693671,1693685;
CP003810	Mauve	SHARED	1693686	1693741	.	.	.	Notes=Lenght55	CP000114,1693686,1693741;HF952104,1693686,1693741;HF952106,1693686,1693741;HF952105,1693686,1693741;HG939456,1693686,1693741;CP007631,1693686,1693741;CP007632,1693686,1693741;CP010867,1693686,1693741;CP011325,1693686,1693741;CP011326,1693686,1693741;CP011327,1693686,1693741;CP012419,1693686,1693741;CP013202,1693686,1693741;
CP003810	Mauve	SHARED	1694079	1694111	.	.	.	Notes=Lenght32	CP000114,1694079,1694111;HF952104,1694079,1694111;HF952105,1694079,1694111;CP007631,1694079,1694111;CP007632,1694079,1694111;CP010867,1694079,1694111;CP011325,1694079,1694111;CP011326,1694079,1694111;CP011327,1694079,1694111;CP012419,1694079,1694111;CP013202,1694079,1694111;
CP003810	Mauve	SHARED	1694112	1694162	.	.	.	Notes=Lenght50	CP000114,1694112,1694162;HF952104,1694112,1694162;HF952105,1694112,1694162;HG939456,1694112,1694162;CP007631,1694112,1694162;CP007632,1694112,1694162;CP010867,1694112,1694162;CP011325,1694112,1694162;CP011326,1694112,1694162;CP011327,1694112,1694162;CP012419,1694112,1694162;CP013202,1694112,1694162;
CP003810	Mauve	SHARED	1694163	1694175	.	.	.	Notes=Lenght12	AE009948,1694163,1694175;CP000114,1694163,1694175;HF952104,1694163,1694175;HF952106,1694163,1694175;HF952105,1694163,1694175;HG939456,1694163,1694175;CP007631,1694163,1694175;CP007632,1694163,1694175;CP010867,1694163,1694175;CP011325,1694163,1694175;CP011326,1694163,1694175;CP011327,1694163,1694175;CP011329,1694163,1694175;CP012419,1694163,1694175;CP013202,1694163,1694175;
CP003810	Mauve	SHARED	1694176	1694188	.	.	.	Notes=Lenght12	AE009948,1694176,1694188;CP000114,1694176,1694188;HF952104,1694176,1694188;HF952106,1694176,1694188;HF952105,1694176,1694188;HG939456,1694176,1694188;CP007631,1694176,1694188;CP007632,1694176,1694188;CP010867,1694176,1694188;CP011325,1694176,1694188;CP011326,1694176,1694188;CP011327,1694176,1694188;CP011329,1694176,1694188;CP010319,1694176,1694188;CP012419,1694176,1694188;CP013202,1694176,1694188;
CP003810	Mauve	SHARED	1694196	1694556	.	.	.	Notes=Lenght360	AE009948,1694196,1694556;CP000114,1694196,1694556;HF952104,1694196,1694556;HG939456,1694196,1694556;CP007631,1694196,1694556;CP007632,1694196,1694556;CP006910,1694196,1694556;CP010867,1694196,1694556;CP011325,1694196,1694556;CP011326,1694196,1694556;CP011327,1694196,1694556;CP011329,1694196,1694556;CP012419,1694196,1694556;CP013202,1694196,1694556;
CP003810	Mauve	SHARED	1694557	1706504	.	.	.	Notes=Lenght11947	CP000114,1694557,1706504;HF952104,1694557,1706504;CP007631,1694557,1706504;CP010867,1694557,1706504;CP011325,1694557,1706504;CP011326,1694557,1706504;CP011327,1694557,1706504;CP012419,1694557,1706504;CP013202,1694557,1706504;
CP003810	Mauve	SHARED	1706586	1711307	.	.	.	Notes=Lenght4721	CP000114,1706586,1711307;HF952104,1706586,1711307;CP007631,1706586,1711307;CP010867,1706586,1711307;CP011325,1706586,1711307;CP011326,1706586,1711307;CP011327,1706586,1711307;CP012419,1706586,1711307;CP013202,1706586,1711307;
CP003810	Mauve	SHARED	1711308	1712056	.	.	.	Notes=Lenght748	CP000114,1711308,1712056;CP003919,1711308,1712056;HF952104,1711308,1712056;HF952105,1711308,1712056;CP007482,1711308,1712056;CP007565,1711308,1712056;CP007631,1711308,1712056;FO393392,1711308,1712056;CP010867,1711308,1712056;CP011325,1711308,1712056;CP011326,1711308,1712056;CP011327,1711308,1712056;CP011328,1711308,1712056;CP012419,1711308,1712056;CP013202,1711308,1712056;
CP003810	Mauve	SHARED	1712057	1712109	.	.	.	Notes=Lenght52	AL732656,1712057,1712109;AE009948,1712057,1712109;CP000114,1712057,1712109;CP003919,1712057,1712109;HF952104,1712057,1712109;HF952105,1712057,1712109;CP007482,1712057,1712109;CP007565,1712057,1712109;HG939456,1712057,1712109;CP007631,1712057,1712109;CP007632,1712057,1712109;CP006910,1712057,1712109;CP007572,1712057,1712109;CP007571,1712057,1712109;CP007570,1712057,1712109;FO393392,1712057,1712109…
CP003810	Mauve	SHARED	1712421	1712463	.	.	.	Notes=Lenght42	AL732656,1712421,1712463;AE009948,1712421,1712463;CP000114,1712421,1712463;HF952104,1712421,1712463;HF952106,1712421,1712463;HF952105,1712421,1712463;HG939456,1712421,1712463;CP007631,1712421,1712463;CP007632,1712421,1712463;CP006910,1712421,1712463;CP007572,1712421,1712463;CP007571,1712421,1712463;CP007570,1712421,1712463;CP010867,1712421,1712463;CP011325,1712421,1712463;CP011326,1712421,1712463…
CP003810	Mauve	SHARED	1741862	1742212	.	.	.	Notes=Lenght350	AL732656,1741862,1742212;CP000114,1741862,1742212;HF952104,1741862,1742212;HF952106,1741862,1742212;CP007631,1741862,1742212;CP007632,1741862,1742212;CP007572,1741862,1742212;CP007571,1741862,1742212;CP007570,1741862,1742212;CP010867,1741862,1742212;CP011325,1741862,1742212;CP011326,1741862,1742212;CP011327,1741862,1742212;CP012419,1741862,1742212;CP013202,1741862,1742212;
CP003810	Mauve	SHARED	1742213	1742226	.	.	.	Notes=Lenght13	CP000114,1742213,1742226;HF952104,1742213,1742226;CP007631,1742213,1742226;CP007632,1742213,1742226;CP010867,1742213,1742226;CP011325,1742213,1742226;CP011326,1742213,1742226;CP011327,1742213,1742226;CP012419,1742213,1742226;CP013202,1742213,1742226;
CP003810	Mauve	SHARED	1742227	1742257	.	.	.	Notes=Lenght30	AL732656,1742227,1742257;CP000114,1742227,1742257;HF952104,1742227,1742257;CP007631,1742227,1742257;CP007632,1742227,1742257;CP007572,1742227,1742257;CP007571,1742227,1742257;CP007570,1742227,1742257;CP010867,1742227,1742257;CP011325,1742227,1742257;CP011326,1742227,1742257;CP011327,1742227,1742257;CP012419,1742227,1742257;CP013202,1742227,1742257;
CP003810	Mauve	SHARED	1742258	1742268	.	.	.	Notes=Lenght10	AL732656,1742258,1742268;CP000114,1742258,1742268;HF952104,1742258,1742268;HF952106,1742258,1742268;CP007631,1742258,1742268;CP007632,1742258,1742268;CP007572,1742258,1742268;CP007571,1742258,1742268;CP007570,1742258,1742268;CP010867,1742258,1742268;CP011325,1742258,1742268;CP011326,1742258,1742268;CP011327,1742258,1742268;CP012419,1742258,1742268;CP013202,1742258,1742268;
CP003810	Mauve	SHARED	1742269	1742284	.	.	.	Notes=Lenght15	CP000114,1742269,1742284;HF952104,1742269,1742284;CP007631,1742269,1742284;CP010867,1742269,1742284;CP011325,1742269,1742284;CP011326,1742269,1742284;CP011327,1742269,1742284;CP012419,1742269,1742284;CP013202,1742269,1742284;
CP003810	Mauve	SHARED	1742286	1742323	.	.	.	Notes=Lenght37	AL732656,1742286,1742323;CP000114,1742286,1742323;HF952104,1742286,1742323;HF952106,1742286,1742323;CP007631,1742286,1742323;CP007632,1742286,1742323;CP007572,1742286,1742323;CP007571,1742286,1742323;CP007570,1742286,1742323;CP010867,1742286,1742323;CP011325,1742286,1742323;CP011326,1742286,1742323;CP011327,1742286,1742323;CP012419,1742286,1742323;CP013202,1742286,1742323;
CP003810	Mauve	SHARED	1759151	1759187	.	.	.	Notes=Lenght36	AL732656,1759151,1759187;AE009948,1759151,1759187;CP000114,1759151,1759187;CP003919,1759151,1759187;HF952104,1759151,1759187;HF952106,1759151,1759187;HF952105,1759151,1759187;HG939456,1759151,1759187;CP007631,1759151,1759187;CP007632,1759151,1759187;CP006910,1759151,1759187;CP007572,1759151,1759187;CP007571,1759151,1759187;CP007570,1759151,1759187;CP010867,1759151,1759187;CP011325,1759151,1759187…
CP003810	Mauve	SHARED	1759455	1759735	.	.	.	Notes=Lenght280	AL732656,1759455,1759735;AE009948,1759455,1759735;CP000114,1759455,1759735;HF952104,1759455,1759735;HF952106,1759455,1759735;HF952105,1759455,1759735;CP007482,1759455,1759735;CP007565,1759455,1759735;HG939456,1759455,1759735;CP007631,1759455,1759735;CP007632,1759455,1759735;CP006910,1759455,1759735;CP007572,1759455,1759735;CP007571,1759455,1759735;CP007570,1759455,1759735;FO393392,1759455,1759735…
CP003810	Mauve	SHARED	1768527	1768657	.	.	.	Notes=Lenght130	AL732656,1768527,1768657;AE009948,1768527,1768657;CP000114,1768527,1768657;CP003919,1768527,1768657;HF952104,1768527,1768657;HF952106,1768527,1768657;HF952105,1768527,1768657;HG939456,1768527,1768657;CP007631,1768527,1768657;CP007632,1768527,1768657;CP006910,1768527,1768657;CP007572,1768527,1768657;CP007571,1768527,1768657;CP007570,1768527,1768657;CP010867,1768527,1768657;CP011325,1768527,1768657…
CP003810	Mauve	SHARED	1770050	1770195	.	.	.	Notes=Lenght145	AL732656,1770050,1770195;AE009948,1770050,1770195;CP000114,1770050,1770195;HF952104,1770050,1770195;HF952106,1770050,1770195;HF952105,1770050,1770195;HG939456,1770050,1770195;CP007631,1770050,1770195;CP007632,1770050,1770195;CP006910,1770050,1770195;CP007572,1770050,1770195;CP007571,1770050,1770195;CP007570,1770050,1770195;CP010867,1770050,1770195;CP011325,1770050,1770195;CP011326,1770050,1770195…
CP003810	Mauve	SHARED	1770196	1770558	.	.	.	Notes=Lenght362	AL732656,1770196,1770558;AE009948,1770196,1770558;CP000114,1770196,1770558;HF952104,1770196,1770558;HF952106,1770196,1770558;HF952105,1770196,1770558;CP007482,1770196,1770558;CP007565,1770196,1770558;HG939456,1770196,1770558;CP007631,1770196,1770558;CP007632,1770196,1770558;CP006910,1770196,1770558;CP007572,1770196,1770558;CP007571,1770196,1770558;CP007570,1770196,1770558;FO393392,1770196,1770558…
CP003810	Mauve	SHARED	1809697	1809707	.	.	.	Notes=Lenght10	AL732656,1809697,1809707;AE009948,1809697,1809707;CP000114,1809697,1809707;CP003919,1809697,1809707;HF952104,1809697,1809707;HF952106,1809697,1809707;HF952105,1809697,1809707;CP007482,1809697,1809707;CP007565,1809697,1809707;HG939456,1809697,1809707;CP007631,1809697,1809707;CP007632,1809697,1809707;CP006910,1809697,1809707;CP007572,1809697,1809707;CP007571,1809697,1809707;FO393392,1809697,1809707…
CP003810	Mauve	SHARED	1810329	1810339	.	.	.	Notes=Lenght10	AL732656,1810329,1810339;AE009948,1810329,1810339;CP000114,1810329,1810339;HF952104,1810329,1810339;CP007631,1810329,1810339;CP007572,1810329,1810339;CP007571,1810329,1810339;CP007570,1810329,1810339;CP010867,1810329,1810339;CP011325,1810329,1810339;CP011326,1810329,1810339;CP011327,1810329,1810339;CP011329,1810329,1810339;CP012419,1810329,1810339;CP013202,1810329,1810339;
CP003810	Mauve	SHARED	1824766	1825837	.	.	.	Notes=Lenght1071	AL732656,1824766,1825837;AE009948,1824766,1825837;CP000114,1824766,1825837;CP003919,1824766,1825837;HF952104,1824766,1825837;HF952106,1824766,1825837;HF952105,1824766,1825837;CP007482,1824766,1825837;CP007565,1824766,1825837;HG939456,1824766,1825837;CP007631,1824766,1825837;CP007632,1824766,1825837;CP006910,1824766,1825837;CP007572,1824766,1825837;CP007571,1824766,1825837;CP007570,1824766,1825837…
CP003810	Mauve	SHARED	1825838	1826459	.	.	.	Notes=Lenght621	AL732656,1825838,1826459;AE009948,1825838,1826459;CP000114,1825838,1826459;HF952104,1825838,1826459;HF952106,1825838,1826459;HF952105,1825838,1826459;CP007482,1825838,1826459;CP007565,1825838,1826459;HG939456,1825838,1826459;CP007631,1825838,1826459;CP007632,1825838,1826459;CP006910,1825838,1826459;CP007572,1825838,1826459;CP007571,1825838,1826459;CP007570,1825838,1826459;FO393392,1825838,1826459…
CP003810	Mauve	SHARED	1826469	1826962	.	.	.	Notes=Lenght493	AL732656,1826469,1826962;AE009948,1826469,1826962;CP000114,1826469,1826962;HF952104,1826469,1826962;HF952106,1826469,1826962;HF952105,1826469,1826962;HG939456,1826469,1826962;CP007631,1826469,1826962;CP007632,1826469,1826962;CP006910,1826469,1826962;CP007572,1826469,1826962;CP007571,1826469,1826962;CP007570,1826469,1826962;CP010867,1826469,1826962;CP011325,1826469,1826962;CP011326,1826469,1826962…
CP003810	Mauve	SHARED	1826963	1829671	.	.	.	Notes=Lenght2708	AL732656,1826963,1829671;AE009948,1826963,1829671;CP000114,1826963,1829671;CP003919,1826963,1829671;HF952104,1826963,1829671;HF952106,1826963,1829671;HF952105,1826963,1829671;CP007482,1826963,1829671;CP007565,1826963,1829671;HG939456,1826963,1829671;CP007631,1826963,1829671;CP007632,1826963,1829671;CP006910,1826963,1829671;CP007572,1826963,1829671;CP007571,1826963,1829671;CP007570,1826963,1829671…
CP003810	Mauve	SHARED	1838337	1838498	.	.	.	Notes=Lenght161	AL732656,1838337,1838498;AE009948,1838337,1838498;CP000114,1838337,1838498;HF952104,1838337,1838498;HF952106,1838337,1838498;HF952105,1838337,1838498;CP007482,1838337,1838498;CP007565,1838337,1838498;HG939456,1838337,1838498;CP007631,1838337,1838498;CP007632,1838337,1838498;CP006910,1838337,1838498;CP007572,1838337,1838498;CP007571,1838337,1838498;CP007570,1838337,1838498;FO393392,1838337,1838498…
CP003810	Mauve	SHARED	1838630	1838651	.	.	.	Notes=Lenght21	AL732656,1838630,1838651;AE009948,1838630,1838651;CP000114,1838630,1838651;HF952104,1838630,1838651;HF952106,1838630,1838651;HF952105,1838630,1838651;CP007482,1838630,1838651;CP007565,1838630,1838651;HG939456,1838630,1838651;CP007631,1838630,1838651;CP007632,1838630,1838651;CP006910,1838630,1838651;CP007572,1838630,1838651;CP007571,1838630,1838651;CP007570,1838630,1838651;FO393392,1838630,1838651…
CP003810	Mauve	SHARED	1840149	1841516	.	.	.	Notes=Lenght1367	AL732656,1840149,1841516;AE009948,1840149,1841516;CP000114,1840149,1841516;CP003919,1840149,1841516;HF952104,1840149,1841516;HF952106,1840149,1841516;HF952105,1840149,1841516;HG939456,1840149,1841516;CP007631,1840149,1841516;CP007632,1840149,1841516;CP006910,1840149,1841516;CP007572,1840149,1841516;CP007571,1840149,1841516;CP007570,1840149,1841516;CP010867,1840149,1841516;CP011325,1840149,1841516…
CP003810	Mauve	SHARED	1841517	1841712	.	.	.	Notes=Lenght195	AL732656,1841517,1841712;AE009948,1841517,1841712;CP000114,1841517,1841712;CP003919,1841517,1841712;HF952104,1841517,1841712;HF952106,1841517,1841712;HF952105,1841517,1841712;CP007631,1841517,1841712;CP007632,1841517,1841712;CP006910,1841517,1841712;CP007572,1841517,1841712;CP007571,1841517,1841712;CP007570,1841517,1841712;CP010867,1841517,1841712;CP011325,1841517,1841712;CP011326,1841517,1841712…
CP003810	Mauve	SHARED	1841713	1842479	.	.	.	Notes=Lenght766	AL732656,1841713,1842479;AE009948,1841713,1842479;CP000114,1841713,1842479;CP003919,1841713,1842479;HF952104,1841713,1842479;HF952106,1841713,1842479;HF952105,1841713,1842479;CP007482,1841713,1842479;CP007565,1841713,1842479;CP007631,1841713,1842479;CP007632,1841713,1842479;CP006910,1841713,1842479;CP007572,1841713,1842479;CP007571,1841713,1842479;CP007570,1841713,1842479;FO393392,1841713,1842479…
CP003810	Mauve	SHARED	1845560	1846148	.	.	.	Notes=Lenght588	AL732656,1845560,1846148;AE009948,1845560,1846148;CP000114,1845560,1846148;HF952104,1845560,1846148;HF952106,1845560,1846148;HF952105,1845560,1846148;CP007482,1845560,1846148;CP007565,1845560,1846148;HG939456,1845560,1846148;CP007631,1845560,1846148;CP007632,1845560,1846148;CP006910,1845560,1846148;CP007572,1845560,1846148;CP007571,1845560,1846148;CP007570,1845560,1846148;FO393392,1845560,1846148…
CP003810	Mauve	SHARED	1846156	1846200	.	.	.	Notes=Lenght44	AL732656,1846156,1846200;CP000114,1846156,1846200;HF952104,1846156,1846200;HF952106,1846156,1846200;HF952105,1846156,1846200;CP007482,1846156,1846200;CP007565,1846156,1846200;HG939456,1846156,1846200;CP007631,1846156,1846200;CP007632,1846156,1846200;CP006910,1846156,1846200;CP007572,1846156,1846200;CP007571,1846156,1846200;CP007570,1846156,1846200;FO393392,1846156,1846200;CP010867,1846156,1846200…
CP003810	Mauve	SHARED	1846201	1846246	.	.	.	Notes=Lenght45	AL732656,1846201,1846246;AE009948,1846201,1846246;CP000114,1846201,1846246;HF952104,1846201,1846246;HF952106,1846201,1846246;HF952105,1846201,1846246;CP007482,1846201,1846246;CP007565,1846201,1846246;HG939456,1846201,1846246;CP007631,1846201,1846246;CP007632,1846201,1846246;CP006910,1846201,1846246;CP007572,1846201,1846246;CP007571,1846201,1846246;CP007570,1846201,1846246;FO393392,1846201,1846246…
CP003810	Mauve	SHARED	1851811	1851847	.	.	.	Notes=Lenght36	AE009948,1851811,1851847;CP000114,1851811,1851847;CP003919,1851811,1851847;HF952104,1851811,1851847;HF952106,1851811,1851847;HF952105,1851811,1851847;CP007482,1851811,1851847;CP007565,1851811,1851847;HG939456,1851811,1851847;CP007631,1851811,1851847;CP007632,1851811,1851847;CP006910,1851811,1851847;FO393392,1851811,1851847;CP010867,1851811,1851847;CP011325,1851811,1851847;CP011326,1851811,1851847…
CP003810	Mauve	SHARED	1855476	1855623	.	.	.	Notes=Lenght147	AL732656,1855476,1855623;AE009948,1855476,1855623;CP000114,1855476,1855623;CP003919,1855476,1855623;HF952104,1855476,1855623;HF952106,1855476,1855623;HF952105,1855476,1855623;HG939456,1855476,1855623;CP007631,1855476,1855623;CP007632,1855476,1855623;CP006910,1855476,1855623;CP007572,1855476,1855623;CP007571,1855476,1855623;CP007570,1855476,1855623;CP010867,1855476,1855623;CP011325,1855476,1855623…
CP003810	Mauve	SHARED	1863210	1863274	.	.	.	Notes=Lenght64	AL732656,1863210,1863274;AE009948,1863210,1863274;CP000114,1863210,1863274;HF952104,1863210,1863274;HF952106,1863210,1863274;HF952105,1863210,1863274;HG939456,1863210,1863274;CP007631,1863210,1863274;CP007632,1863210,1863274;CP006910,1863210,1863274;CP007572,1863210,1863274;CP007571,1863210,1863274;CP007570,1863210,1863274;CP010867,1863210,1863274;CP011325,1863210,1863274;CP011326,1863210,1863274…
CP003810	Mauve	SHARED	1863452	1863840	.	.	.	Notes=Lenght388	AL732656,1863452,1863840;AE009948,1863452,1863840;CP000114,1863452,1863840;CP003919,1863452,1863840;HF952104,1863452,1863840;CP007482,1863452,1863840;CP007565,1863452,1863840;HG939456,1863452,1863840;CP007631,1863452,1863840;CP007632,1863452,1863840;CP006910,1863452,1863840;CP007572,1863452,1863840;CP007571,1863452,1863840;CP007570,1863452,1863840;FO393392,1863452,1863840;CP010867,1863452,1863840…
CP003810	Mauve	SHARED	1863841	1863890	.	.	.	Notes=Lenght49	AL732656,1863841,1863890;AE009948,1863841,1863890;CP000114,1863841,1863890;CP003919,1863841,1863890;HF952104,1863841,1863890;HF952106,1863841,1863890;CP007482,1863841,1863890;CP007565,1863841,1863890;HG939456,1863841,1863890;CP007631,1863841,1863890;CP007632,1863841,1863890;CP006910,1863841,1863890;CP007572,1863841,1863890;CP007571,1863841,1863890;CP007570,1863841,1863890;FO393392,1863841,1863890…
CP003810	Mauve	SHARED	1865038	1865111	.	.	.	Notes=Lenght73	AL732656,1865038,1865111;AE009948,1865038,1865111;CP000114,1865038,1865111;CP003919,1865038,1865111;HF952104,1865038,1865111;HF952106,1865038,1865111;HF952105,1865038,1865111;CP007482,1865038,1865111;CP007565,1865038,1865111;HG939456,1865038,1865111;CP007631,1865038,1865111;CP007632,1865038,1865111;CP007572,1865038,1865111;CP007571,1865038,1865111;CP007570,1865038,1865111;FO393392,1865038,1865111…
CP003810	Mauve	SHARED	1866233	1866897	.	.	.	Notes=Lenght664	CP000114,1866233,1866897;CP003919,1866233,1866897;HF952104,1866233,1866897;HF952106,1866233,1866897;HF952105,1866233,1866897;CP007482,1866233,1866897;CP007565,1866233,1866897;HG939456,1866233,1866897;CP007631,1866233,1866897;FO393392,1866233,1866897;CP010867,1866233,1866897;CP011325,1866233,1866897;CP011326,1866233,1866897;CP011327,1866233,1866897;CP011328,1866233,1866897;CP012419,1866233,1866897…
CP003810	Mauve	SHARED	1866898	1866997	.	.	.	Notes=Lenght99	CP000114,1866898,1866997;CP003919,1866898,1866997;HF952104,1866898,1866997;HF952106,1866898,1866997;HF952105,1866898,1866997;CP007482,1866898,1866997;CP007565,1866898,1866997;HG939456,1866898,1866997;CP007631,1866898,1866997;FO393392,1866898,1866997;CP010867,1866898,1866997;CP011325,1866898,1866997;CP011326,1866898,1866997;CP011327,1866898,1866997;CP011328,1866898,1866997;CP012419,1866898,1866997…
CP003810	Mauve	SHARED	1867175	1867266	.	.	.	Notes=Lenght91	AL732656,1867175,1867266;AE009948,1867175,1867266;CP000114,1867175,1867266;CP003919,1867175,1867266;HF952104,1867175,1867266;HF952106,1867175,1867266;HF952105,1867175,1867266;CP007482,1867175,1867266;CP007565,1867175,1867266;HG939456,1867175,1867266;CP007631,1867175,1867266;CP007572,1867175,1867266;CP007571,1867175,1867266;CP007570,1867175,1867266;FO393392,1867175,1867266;CP010867,1867175,1867266…
CP003810	Mauve	SHARED	1867268	1867279	.	.	.	Notes=Lenght11	CP000114,1867268,1867279;CP003919,1867268,1867279;HF952104,1867268,1867279;HF952106,1867268,1867279;HF952105,1867268,1867279;CP007482,1867268,1867279;CP007565,1867268,1867279;HG939456,1867268,1867279;CP007631,1867268,1867279;FO393392,1867268,1867279;CP010867,1867268,1867279;CP011325,1867268,1867279;CP011326,1867268,1867279;CP011327,1867268,1867279;CP011328,1867268,1867279;CP012419,1867268,1867279…
CP003810	Mauve	SHARED	1867280	1867527	.	.	.	Notes=Lenght247	CP000114,1867280,1867527;CP003919,1867280,1867527;HF952104,1867280,1867527;HF952106,1867280,1867527;HF952105,1867280,1867527;CP007482,1867280,1867527;CP007565,1867280,1867527;CP007631,1867280,1867527;FO393392,1867280,1867527;CP010867,1867280,1867527;CP011325,1867280,1867527;CP011326,1867280,1867527;CP011327,1867280,1867527;CP011328,1867280,1867527;CP012419,1867280,1867527;CP013202,1867280,1867527;
CP003810	Mauve	SHARED	1867528	1867600	.	.	.	Notes=Lenght72	CP000114,1867528,1867600;CP003919,1867528,1867600;HF952104,1867528,1867600;HF952106,1867528,1867600;HF952105,1867528,1867600;CP007482,1867528,1867600;CP007565,1867528,1867600;HG939456,1867528,1867600;CP007631,1867528,1867600;FO393392,1867528,1867600;CP010867,1867528,1867600;CP011325,1867528,1867600;CP011326,1867528,1867600;CP011327,1867528,1867600;CP011328,1867528,1867600;CP012419,1867528,1867600…
CP003810	Mauve	SHARED	1867706	1867946	.	.	.	Notes=Lenght240	CP000114,1867706,1867946;CP003919,1867706,1867946;HF952104,1867706,1867946;HF952106,1867706,1867946;HF952105,1867706,1867946;CP007482,1867706,1867946;CP007565,1867706,1867946;HG939456,1867706,1867946;CP007631,1867706,1867946;FO393392,1867706,1867946;CP010867,1867706,1867946;CP011325,1867706,1867946;CP011326,1867706,1867946;CP011327,1867706,1867946;CP011328,1867706,1867946;CP012419,1867706,1867946…
CP003810	Mauve	SHARED	1867947	1868208	.	.	.	Notes=Lenght261	CP000114,1867947,1868208;HF952104,1867947,1868208;HG939456,1867947,1868208;CP007631,1867947,1868208;CP010867,1867947,1868208;CP011325,1867947,1868208;CP011326,1867947,1868208;CP011327,1867947,1868208;CP012419,1867947,1868208;CP013202,1867947,1868208;
CP003810	Mauve	SHARED	1868209	1868318	.	.	.	Notes=Lenght109	CP000114,1868209,1868318;CP003919,1868209,1868318;HF952104,1868209,1868318;HF952105,1868209,1868318;CP007482,1868209,1868318;CP007565,1868209,1868318;HG939456,1868209,1868318;CP007631,1868209,1868318;FO393392,1868209,1868318;CP010867,1868209,1868318;CP011325,1868209,1868318;CP011326,1868209,1868318;CP011327,1868209,1868318;CP011328,1868209,1868318;CP012419,1868209,1868318;CP013202,1868209,1868318;
CP003810	Mauve	SHARED	1868324	1868334	.	.	.	Notes=Lenght10	AL732656,1868324,1868334;AE009948,1868324,1868334;CP000114,1868324,1868334;CP003919,1868324,1868334;HF952104,1868324,1868334;HF952105,1868324,1868334;CP007482,1868324,1868334;CP007565,1868324,1868334;HG939456,1868324,1868334;CP007631,1868324,1868334;CP007632,1868324,1868334;CP007572,1868324,1868334;CP007571,1868324,1868334;CP007570,1868324,1868334;FO393392,1868324,1868334;CP010867,1868324,1868334…
CP003810	Mauve	SHARED	1868335	1868516	.	.	.	Notes=Lenght181	AL732656,1868335,1868516;AE009948,1868335,1868516;CP000114,1868335,1868516;CP003919,1868335,1868516;HF952104,1868335,1868516;HF952105,1868335,1868516;CP007482,1868335,1868516;CP007565,1868335,1868516;HG939456,1868335,1868516;CP007631,1868335,1868516;CP007632,1868335,1868516;CP006910,1868335,1868516;CP007572,1868335,1868516;CP007571,1868335,1868516;CP007570,1868335,1868516;FO393392,1868335,1868516…
CP003810	Mauve	SHARED	1869095	1869297	.	.	.	Notes=Lenght202	CP000114,1869095,1869297;CP003919,1869095,1869297;HF952104,1869095,1869297;HF952106,1869095,1869297;HF952105,1869095,1869297;CP007482,1869095,1869297;CP007565,1869095,1869297;HG939456,1869095,1869297;CP007631,1869095,1869297;FO393392,1869095,1869297;CP010867,1869095,1869297;CP011325,1869095,1869297;CP011326,1869095,1869297;CP011327,1869095,1869297;CP011328,1869095,1869297;CP012419,1869095,1869297…
CP003810	Mauve	SHARED	1881235	1882989	.	.	.	Notes=Lenght1754	AL732656,1881235,1882989;AE009948,1881235,1882989;CP000114,1881235,1882989;CP003919,1881235,1882989;HF952104,1881235,1882989;HF952106,1881235,1882989;HF952105,1881235,1882989;CP007482,1881235,1882989;CP007565,1881235,1882989;HG939456,1881235,1882989;CP007631,1881235,1882989;CP007632,1881235,1882989;FO393392,1881235,1882989;CP010867,1881235,1882989;CP011325,1881235,1882989;CP011326,1881235,1882989…
CP003810	Mauve	SHARED	1882990	1883378	.	.	.	Notes=Lenght388	AL732656,1882990,1883378;AE009948,1882990,1883378;CP000114,1882990,1883378;CP003919,1882990,1883378;HF952104,1882990,1883378;HF952106,1882990,1883378;HF952105,1882990,1883378;CP007482,1882990,1883378;CP007565,1882990,1883378;HG939456,1882990,1883378;CP007631,1882990,1883378;CP007632,1882990,1883378;CP007572,1882990,1883378;CP007571,1882990,1883378;CP007570,1882990,1883378;FO393392,1882990,1883378…
CP003810	Mauve	SHARED	1883444	1883487	.	.	.	Notes=Lenght43	AL732656,1883444,1883487;AE009948,1883444,1883487;CP000114,1883444,1883487;CP003919,1883444,1883487;HF952104,1883444,1883487;HF952106,1883444,1883487;HF952105,1883444,1883487;CP007482,1883444,1883487;CP007565,1883444,1883487;HG939456,1883444,1883487;CP007631,1883444,1883487;CP007632,1883444,1883487;CP006910,1883444,1883487;FO393392,1883444,1883487;CP010867,1883444,1883487;CP011325,1883444,1883487…
CP003810	Mauve	SHARED	1883488	1883580	.	.	.	Notes=Lenght92	AL732656,1883488,1883580;AE009948,1883488,1883580;CP000114,1883488,1883580;CP003919,1883488,1883580;HF952104,1883488,1883580;HF952106,1883488,1883580;HF952105,1883488,1883580;CP007482,1883488,1883580;CP007565,1883488,1883580;HG939456,1883488,1883580;CP007631,1883488,1883580;CP007632,1883488,1883580;FO393392,1883488,1883580;CP010867,1883488,1883580;CP011325,1883488,1883580;CP011326,1883488,1883580…
CP003810	Mauve	SHARED	1883581	1883591	.	.	.	Notes=Lenght10	AL732656,1883581,1883591;AE009948,1883581,1883591;CP000114,1883581,1883591;CP003919,1883581,1883591;HF952104,1883581,1883591;HF952106,1883581,1883591;HF952105,1883581,1883591;CP007482,1883581,1883591;CP007565,1883581,1883591;HG939456,1883581,1883591;CP007631,1883581,1883591;CP007632,1883581,1883591;CP007572,1883581,1883591;CP007571,1883581,1883591;CP007570,1883581,1883591;FO393392,1883581,1883591…
CP003810	Mauve	SHARED	1883592	1883806	.	.	.	Notes=Lenght214	CP000114,1883592,1883806;HF952104,1883592,1883806;HF952106,1883592,1883806;CP007631,1883592,1883806;CP010867,1883592,1883806;CP011325,1883592,1883806;CP011326,1883592,1883806;CP011327,1883592,1883806;CP010319,1883592,1883806;CP012419,1883592,1883806;CP013202,1883592,1883806;
CP003810	Mauve	SHARED	1884503	1884572	.	.	.	Notes=Lenght69	AL732656,1884503,1884572;AE009948,1884503,1884572;CP000114,1884503,1884572;CP003919,1884503,1884572;HF952104,1884503,1884572;HF952106,1884503,1884572;HF952105,1884503,1884572;CP007482,1884503,1884572;CP007565,1884503,1884572;HG939456,1884503,1884572;CP007631,1884503,1884572;CP007632,1884503,1884572;CP006910,1884503,1884572;CP007572,1884503,1884572;CP007571,1884503,1884572;CP007570,1884503,1884572…
CP003810	Mauve	SHARED	1896209	1897267	.	.	.	Notes=Lenght1058	CP000114,1896209,1897267;HF952104,1896209,1897267;CP007631,1896209,1897267;CP010867,1896209,1897267;CP011325,1896209,1897267;CP011326,1896209,1897267;CP011327,1896209,1897267;CP012419,1896209,1897267;CP013202,1896209,1897267;
CP003810	Mauve	SHARED	1897268	1897520	.	.	.	Notes=Lenght252	CP000114,1897268,1897520;HF952104,1897268,1897520;CP007631,1897268,1897520;CP006910,1897268,1897520;CP010867,1897268,1897520;CP011325,1897268,1897520;CP011326,1897268,1897520;CP011327,1897268,1897520;CP012419,1897268,1897520;CP013202,1897268,1897520;
CP003810	Mauve	SHARED	1897521	1897573	.	.	.	Notes=Lenght52	CP000114,1897521,1897573;CP003919,1897521,1897573;HF952104,1897521,1897573;HF952106,1897521,1897573;HF952105,1897521,1897573;CP007482,1897521,1897573;CP007565,1897521,1897573;CP007631,1897521,1897573;CP006910,1897521,1897573;FO393392,1897521,1897573;CP010867,1897521,1897573;CP011325,1897521,1897573;CP011326,1897521,1897573;CP011327,1897521,1897573;CP011328,1897521,1897573;CP010319,1897521,1897573…
CP003810	Mauve	SHARED	1897574	1897595	.	.	.	Notes=Lenght21	CP000114,1897574,1897595;CP003919,1897574,1897595;HF952104,1897574,1897595;HF952106,1897574,1897595;HF952105,1897574,1897595;CP007482,1897574,1897595;CP007565,1897574,1897595;CP007631,1897574,1897595;CP006910,1897574,1897595;FO393392,1897574,1897595;CP010867,1897574,1897595;CP011325,1897574,1897595;CP011326,1897574,1897595;CP011327,1897574,1897595;CP011328,1897574,1897595;CP012419,1897574,1897595…
CP003810	Mauve	SHARED	1897596	1897840	.	.	.	Notes=Lenght244	CP000114,1897596,1897840;CP003919,1897596,1897840;HF952104,1897596,1897840;HF952105,1897596,1897840;CP007482,1897596,1897840;CP007565,1897596,1897840;CP007631,1897596,1897840;CP006910,1897596,1897840;FO393392,1897596,1897840;CP010867,1897596,1897840;CP011325,1897596,1897840;CP011326,1897596,1897840;CP011327,1897596,1897840;CP011328,1897596,1897840;CP012419,1897596,1897840;CP013202,1897596,1897840;
CP003810	Mauve	SHARED	1897841	1898473	.	.	.	Notes=Lenght632	CP000114,1897841,1898473;CP003919,1897841,1898473;HF952104,1897841,1898473;CP007482,1897841,1898473;CP007565,1897841,1898473;CP007631,1897841,1898473;CP006910,1897841,1898473;FO393392,1897841,1898473;CP010867,1897841,1898473;CP011325,1897841,1898473;CP011326,1897841,1898473;CP011327,1897841,1898473;CP011328,1897841,1898473;CP012419,1897841,1898473;CP013202,1897841,1898473;
CP003810	Mauve	SHARED	1898474	1898642	.	.	.	Notes=Lenght168	CP000114,1898474,1898642;CP003919,1898474,1898642;HF952104,1898474,1898642;CP007482,1898474,1898642;CP007565,1898474,1898642;CP007631,1898474,1898642;CP006910,1898474,1898642;FO393392,1898474,1898642;CP010867,1898474,1898642;CP011325,1898474,1898642;CP011326,1898474,1898642;CP011327,1898474,1898642;CP011328,1898474,1898642;CP012419,1898474,1898642;CP013202,1898474,1898642;
CP003810	Mauve	SHARED	1898643	1899095	.	.	.	Notes=Lenght452	CP000114,1898643,1899095;HF952104,1898643,1899095;CP007631,1898643,1899095;CP010867,1898643,1899095;CP011325,1898643,1899095;CP011326,1898643,1899095;CP011327,1898643,1899095;CP012419,1898643,1899095;CP013202,1898643,1899095;
CP003810	Mauve	SHARED	1899096	1899500	.	.	.	Notes=Lenght404	CP000114,1899096,1899500;HF952104,1899096,1899500;CP007631,1899096,1899500;CP010867,1899096,1899500;CP011325,1899096,1899500;CP011326,1899096,1899500;CP011327,1899096,1899500;CP012419,1899096,1899500;CP013202,1899096,1899500;
CP003810	Mauve	SHARED	1900141	1900896	.	.	.	Notes=Lenght755	CP000114,1900141,1900896;HF952104,1900141,1900896;CP007631,1900141,1900896;CP010867,1900141,1900896;CP011325,1900141,1900896;CP011326,1900141,1900896;CP011327,1900141,1900896;CP012419,1900141,1900896;CP013202,1900141,1900896;
CP003810	Mauve	SHARED	1900897	1901207	.	.	.	Notes=Lenght310	AL732656,1900897,1901207;CP000114,1900897,1901207;HF952104,1900897,1901207;CP007631,1900897,1901207;CP010867,1900897,1901207;CP011325,1900897,1901207;CP011326,1900897,1901207;CP011327,1900897,1901207;CP012419,1900897,1901207;CP013202,1900897,1901207;
CP003810	Mauve	SHARED	1901208	1901223	.	.	.	Notes=Lenght15	CP000114,1901208,1901223;HF952104,1901208,1901223;CP007631,1901208,1901223;CP010867,1901208,1901223;CP011325,1901208,1901223;CP011326,1901208,1901223;CP011327,1901208,1901223;CP012419,1901208,1901223;CP013202,1901208,1901223;
CP003810	Mauve	SHARED	1901224	1902256	.	.	.	Notes=Lenght1032	AL732656,1901224,1902256;CP000114,1901224,1902256;HF952104,1901224,1902256;CP007631,1901224,1902256;CP010867,1901224,1902256;CP011325,1901224,1902256;CP011326,1901224,1902256;CP011327,1901224,1902256;CP012419,1901224,1902256;CP013202,1901224,1902256;
[truncated: 62 more rows]
