# Supplementary material for: Functional annotation and distribution overview of RNA families in 27 Streptococcus agalactiae genomes
Source: BMC Genomics. 2018 Jul 28;19:556. doi: 10.1186/s12864-018-4951-z (PMC6064168; doi:10.1186/s12864-018-4951-z)
Supplement: Supplementary file 4 — GFF3 annotations for all classified Regions and ncRNAs. (ZIP 1638 kb) [file 12864_2018_4951_MOESM4_ESM.zip › Additional file 4/Core_Shared_and_Exclusive_Regions/SHARED_CP003919.gff]

CP003919	Mauve	SHARED	1684098	1684182	.	.	.	Notes=Lenght84	AE009948,1684098,1684182;CP007482,1684098,1684182;CP007565,1684098,1684182;CP006910,1684098,1684182;FO393392,1684098,1684182;CP011328,1684098,1684182;CP011329,1684098,1684182;
CP003919	Mauve	SHARED	22057	22182	.	.	.	Notes=Lenght125	CP007482,22057,22182;CP007565,22057,22182;FO393392,22057,22182;
CP003919	Mauve	SHARED	22183	22255	.	.	.	Notes=Lenght72	HF952106,22183,22255;HF952105,22183,22255;CP007482,22183,22255;CP007565,22183,22255;HG939456,22183,22255;CP007632,22183,22255;FO393392,22183,22255;CP011328,22183,22255;
CP003919	Mauve	SHARED	244520	245062	.	.	.	Notes=Lenght542	CP007482,244520,245062;CP007565,244520,245062;FO393392,244520,245062;CP011328,244520,245062;
CP003919	Mauve	SHARED	98190	98229	.	.	.	Notes=Lenght39	HF952105,98190,98229;HG939456,98190,98229;CP006910,98190,98229;
CP003919	Mauve	SHARED	98331	98388	.	.	.	Notes=Lenght57	HF952105,98331,98388;HG939456,98331,98388;CP006910,98331,98388;
CP003919	Mauve	SHARED	100164	100283	.	.	.	Notes=Lenght119	HF952106,100164,100283;HF952105,100164,100283;CP007482,100164,100283;CP007565,100164,100283;HG939456,100164,100283;CP007632,100164,100283;CP006910,100164,100283;FO393392,100164,100283;CP011328,100164,100283;CP010319,100164,100283;
CP003919	Mauve	SHARED	100284	100510	.	.	.	Notes=Lenght226	HF952106,100284,100510;HF952105,100284,100510;CP007482,100284,100510;CP007565,100284,100510;HG939456,100284,100510;CP007632,100284,100510;CP006910,100284,100510;FO393392,100284,100510;CP011328,100284,100510;CP010319,100284,100510;
CP003919	Mauve	SHARED	100520	100533	.	.	.	Notes=Lenght13	HF952106,100520,100533;HF952105,100520,100533;CP007482,100520,100533;CP007565,100520,100533;HG939456,100520,100533;CP007632,100520,100533;CP006910,100520,100533;FO393392,100520,100533;CP011328,100520,100533;CP010319,100520,100533;
CP003919	Mauve	SHARED	142816	142875	.	.	.	Notes=Lenght59	HF952106,142816,142875;HF952105,142816,142875;CP007482,142816,142875;CP007565,142816,142875;CP007572,142816,142875;CP007571,142816,142875;CP007570,142816,142875;FO393392,142816,142875;CP011328,142816,142875;CP010319,142816,142875;
CP003919	Mauve	SHARED	142876	142914	.	.	.	Notes=Lenght38	HF952106,142876,142914;HF952105,142876,142914;CP007482,142876,142914;CP007565,142876,142914;HG939456,142876,142914;CP006910,142876,142914;CP007572,142876,142914;CP007571,142876,142914;CP007570,142876,142914;FO393392,142876,142914;CP011328,142876,142914;CP010319,142876,142914;
CP003919	Mauve	SHARED	142915	142934	.	.	.	Notes=Lenght19	AE009948,142915,142934;HF952104,142915,142934;HF952106,142915,142934;HF952105,142915,142934;CP007482,142915,142934;CP007565,142915,142934;HG939456,142915,142934;CP007631,142915,142934;CP006910,142915,142934;CP007572,142915,142934;CP007571,142915,142934;CP007570,142915,142934;FO393392,142915,142934;CP010867,142915,142934;CP011328,142915,142934;CP011329,142915,142934;CP010319,142915,142934;
CP003919	Mauve	SHARED	97361	97410	.	.	.	Notes=Lenght49	AL732656,97361,97410;CP000114,97361,97410;CP003810,97361,97410;HF952106,97361,97410;HF952105,97361,97410;CP007482,97361,97410;CP007565,97361,97410;HG939456,97361,97410;CP007632,97361,97410;CP006910,97361,97410;CP007572,97361,97410;CP007571,97361,97410;CP007570,97361,97410;FO393392,97361,97410;CP011325,97361,97410;CP011326,97361,97410;CP011328,97361,97410;CP010319,97361,97410;
CP003919	Mauve	SHARED	98428	100163	.	.	.	Notes=Lenght1735	HF952106,98428,100163;HF952105,98428,100163;CP007482,98428,100163;CP007565,98428,100163;HG939456,98428,100163;CP007632,98428,100163;CP006910,98428,100163;FO393392,98428,100163;CP011328,98428,100163;CP010319,98428,100163;
CP003919	Mauve	SHARED	330474	330499	.	.	.	Notes=Lenght25	AL732656,330474,330499;CP000114,330474,330499;HF952106,330474,330499;HF952105,330474,330499;CP007482,330474,330499;CP007565,330474,330499;HG939456,330474,330499;CP007632,330474,330499;CP006910,330474,330499;CP007572,330474,330499;CP007571,330474,330499;CP007570,330474,330499;FO393392,330474,330499;CP011325,330474,330499;CP011326,330474,330499;CP011328,330474,330499;CP010319,330474,330499;
CP003919	Mauve	SHARED	330500	330526	.	.	.	Notes=Lenght26	AL732656,330500,330526;CP000114,330500,330526;HF952106,330500,330526;HF952105,330500,330526;CP007482,330500,330526;CP007565,330500,330526;HG939456,330500,330526;CP007632,330500,330526;CP006910,330500,330526;CP007572,330500,330526;CP007571,330500,330526;CP007570,330500,330526;FO393392,330500,330526;CP011325,330500,330526;CP011326,330500,330526;CP011327,330500,330526;CP011328,330500,330526;CP010319…
CP003919	Mauve	SHARED	330872	330929	.	.	.	Notes=Lenght57	AL732656,330872,330929;CP000114,330872,330929;HF952106,330872,330929;HF952105,330872,330929;CP007482,330872,330929;CP007565,330872,330929;HG939456,330872,330929;CP007632,330872,330929;CP006910,330872,330929;CP007572,330872,330929;CP007571,330872,330929;CP007570,330872,330929;FO393392,330872,330929;CP011325,330872,330929;CP011326,330872,330929;CP011328,330872,330929;CP010319,330872,330929;
CP003919	Mauve	SHARED	331018	331029	.	.	.	Notes=Lenght11	AL732656,331018,331029;CP000114,331018,331029;HF952106,331018,331029;HF952105,331018,331029;CP007482,331018,331029;CP007565,331018,331029;HG939456,331018,331029;CP007632,331018,331029;CP006910,331018,331029;CP007572,331018,331029;CP007571,331018,331029;CP007570,331018,331029;FO393392,331018,331029;CP011325,331018,331029;CP011327,331018,331029;CP011328,331018,331029;CP010319,331018,331029;
CP003919	Mauve	SHARED	331315	331328	.	.	.	Notes=Lenght13	HF952106,331315,331328;HF952105,331315,331328;CP007482,331315,331328;CP007565,331315,331328;HG939456,331315,331328;CP007632,331315,331328;CP006910,331315,331328;FO393392,331315,331328;CP011326,331315,331328;CP011328,331315,331328;CP010319,331315,331328;
CP003919	Mauve	SHARED	396125	396287	.	.	.	Notes=Lenght162	HF952106,396125,396287;HF952105,396125,396287;CP007482,396125,396287;CP007565,396125,396287;FO393392,396125,396287;CP011328,396125,396287;CP010319,396125,396287;
CP003919	Mauve	SHARED	422045	422876	.	.	.	Notes=Lenght831	HF952106,422045,422876;HF952105,422045,422876;CP007482,422045,422876;CP007565,422045,422876;CP006910,422045,422876;FO393392,422045,422876;CP011328,422045,422876;CP010319,422045,422876;
CP003919	Mauve	SHARED	422877	423193	.	.	.	Notes=Lenght316	HF952106,422877,423193;HF952105,422877,423193;CP007482,422877,423193;CP007565,422877,423193;HG939456,422877,423193;CP007632,422877,423193;CP006910,422877,423193;FO393392,422877,423193;CP011328,422877,423193;CP010319,422877,423193;
CP003919	Mauve	SHARED	423194	423775	.	.	.	Notes=Lenght581	HF952106,423194,423775;HF952105,423194,423775;CP007482,423194,423775;CP007565,423194,423775;CP007632,423194,423775;CP006910,423194,423775;FO393392,423194,423775;CP011328,423194,423775;CP010319,423194,423775;
CP003919	Mauve	SHARED	423776	424566	.	.	.	Notes=Lenght790	HF952106,423776,424566;HF952105,423776,424566;CP007482,423776,424566;CP007565,423776,424566;HG939456,423776,424566;CP007632,423776,424566;CP006910,423776,424566;FO393392,423776,424566;CP011328,423776,424566;CP010319,423776,424566;
CP003919	Mauve	SHARED	424567	426782	.	.	.	Notes=Lenght2215	HF952106,424567,426782;HF952105,424567,426782;CP007482,424567,426782;CP007565,424567,426782;CP007632,424567,426782;CP006910,424567,426782;FO393392,424567,426782;CP011328,424567,426782;CP010319,424567,426782;
CP003919	Mauve	SHARED	93673	94075	.	.	.	Notes=Lenght402	AL732656,93673,94075;CP000114,93673,94075;HF952106,93673,94075;HF952105,93673,94075;CP007482,93673,94075;CP007565,93673,94075;HG939456,93673,94075;CP007632,93673,94075;CP006910,93673,94075;CP007572,93673,94075;CP007571,93673,94075;CP007570,93673,94075;FO393392,93673,94075;CP011326,93673,94075;CP011327,93673,94075;CP011328,93673,94075;CP010319,93673,94075;
CP003919	Mauve	SHARED	462527	464054	.	.	.	Notes=Lenght1527	AL732656,462527,464054;HF952106,462527,464054;HF952105,462527,464054;CP007482,462527,464054;CP007565,462527,464054;HG939456,462527,464054;CP007632,462527,464054;CP006910,462527,464054;CP007572,462527,464054;CP007571,462527,464054;CP007570,462527,464054;FO393392,462527,464054;CP011328,462527,464054;CP010319,462527,464054;
CP003919	Mauve	SHARED	566776	566865	.	.	.	Notes=Lenght89	CP007482,566776,566865;CP007565,566776,566865;CP006910,566776,566865;FO393392,566776,566865;CP011328,566776,566865;CP010319,566776,566865;
CP003919	Mauve	SHARED	60818	62351	.	.	.	Notes=Lenght1533	CP007482,60818,62351;CP007565,60818,62351;FO393392,60818,62351;CP011328,60818,62351;
CP003919	Mauve	SHARED	62352	62566	.	.	.	Notes=Lenght214	HF952106,62352,62566;CP007482,62352,62566;CP007565,62352,62566;FO393392,62352,62566;CP011328,62352,62566;
CP003919	Mauve	SHARED	98238	98330	.	.	.	Notes=Lenght92	HF952105,98238,98330;CP007482,98238,98330;CP007565,98238,98330;HG939456,98238,98330;CP007632,98238,98330;CP006910,98238,98330;FO393392,98238,98330;CP011328,98238,98330;
CP003919	Mauve	SHARED	266656	267325	.	.	.	Notes=Lenght669	CP007482,266656,267325;CP007565,266656,267325;FO393392,266656,267325;CP011328,266656,267325;
CP003919	Mauve	SHARED	445112	445243	.	.	.	Notes=Lenght131	HF952106,445112,445243;CP007482,445112,445243;CP007565,445112,445243;CP007632,445112,445243;FO393392,445112,445243;CP011328,445112,445243;CP010319,445112,445243;
CP003919	Mauve	SHARED	445244	445314	.	.	.	Notes=Lenght70	HF952106,445244,445314;CP007482,445244,445314;CP007565,445244,445314;FO393392,445244,445314;CP011328,445244,445314;CP010319,445244,445314;
CP003919	Mauve	SHARED	445315	445530	.	.	.	Notes=Lenght215	HF952106,445315,445530;CP007482,445315,445530;CP007565,445315,445530;CP007632,445315,445530;FO393392,445315,445530;CP011328,445315,445530;CP010319,445315,445530;
CP003919	Mauve	SHARED	445534	448204	.	.	.	Notes=Lenght2670	HF952106,445534,448204;HF952105,445534,448204;CP007482,445534,448204;CP007565,445534,448204;HG939456,445534,448204;CP007632,445534,448204;CP006910,445534,448204;FO393392,445534,448204;CP011328,445534,448204;CP010319,445534,448204;
CP003919	Mauve	SHARED	793417	793454	.	.	.	Notes=Lenght37	HF952106,793417,793454;HF952105,793417,793454;CP007482,793417,793454;CP007565,793417,793454;CP006910,793417,793454;FO393392,793417,793454;CP011328,793417,793454;CP010319,793417,793454;
CP003919	Mauve	SHARED	571925	572218	.	.	.	Notes=Lenght293	CP010319,571925,572218;
CP003919	Mauve	SHARED	572342	574272	.	.	.	Notes=Lenght1930	CP010319,572342,574272;
CP003919	Mauve	SHARED	426944	427887	.	.	.	Notes=Lenght943	HF952106,426944,427887;HF952105,426944,427887;CP007482,426944,427887;CP007565,426944,427887;CP007632,426944,427887;CP006910,426944,427887;FO393392,426944,427887;CP011328,426944,427887;CP010319,426944,427887;
CP003919	Mauve	SHARED	427888	428026	.	.	.	Notes=Lenght138	HF952106,427888,428026;HF952105,427888,428026;CP007632,427888,428026;CP006910,427888,428026;CP010319,427888,428026;
CP003919	Mauve	SHARED	428027	433616	.	.	.	Notes=Lenght5589	HF952106,428027,433616;HF952105,428027,433616;CP007482,428027,433616;CP007565,428027,433616;CP007632,428027,433616;CP006910,428027,433616;FO393392,428027,433616;CP011328,428027,433616;CP010319,428027,433616;
CP003919	Mauve	SHARED	433617	437062	.	.	.	Notes=Lenght3445	HF952106,433617,437062;HF952105,433617,437062;CP007482,433617,437062;CP007565,433617,437062;CP007632,433617,437062;CP006910,433617,437062;FO393392,433617,437062;CP011328,433617,437062;CP010319,433617,437062;
CP003919	Mauve	SHARED	437063	437134	.	.	.	Notes=Lenght71	HF952106,437063,437134;HF952105,437063,437134;CP007632,437063,437134;CP006910,437063,437134;CP010319,437063,437134;
CP003919	Mauve	SHARED	437135	440451	.	.	.	Notes=Lenght3316	HF952106,437135,440451;HF952105,437135,440451;CP007482,437135,440451;CP007565,437135,440451;CP007632,437135,440451;CP006910,437135,440451;FO393392,437135,440451;CP011328,437135,440451;CP010319,437135,440451;
CP003919	Mauve	SHARED	440452	440477	.	.	.	Notes=Lenght25	HF952106,440452,440477;HF952105,440452,440477;CP007482,440452,440477;CP007632,440452,440477;CP006910,440452,440477;FO393392,440452,440477;CP011328,440452,440477;CP010319,440452,440477;
CP003919	Mauve	SHARED	440478	442847	.	.	.	Notes=Lenght2369	HF952106,440478,442847;HF952105,440478,442847;CP007482,440478,442847;CP007565,440478,442847;CP007632,440478,442847;CP006910,440478,442847;FO393392,440478,442847;CP011328,440478,442847;CP010319,440478,442847;
CP003919	Mauve	SHARED	442848	443139	.	.	.	Notes=Lenght291	HF952106,442848,443139;HF952105,442848,443139;CP007482,442848,443139;CP007565,442848,443139;CP007632,442848,443139;CP006910,442848,443139;FO393392,442848,443139;CP011328,442848,443139;CP010319,442848,443139;
CP003919	Mauve	SHARED	443140	444822	.	.	.	Notes=Lenght1682	HF952106,443140,444822;HF952105,443140,444822;CP007482,443140,444822;CP007565,443140,444822;HG939456,443140,444822;CP007632,443140,444822;CP006910,443140,444822;FO393392,443140,444822;CP011328,443140,444822;CP010319,443140,444822;
CP003919	Mauve	SHARED	444829	444861	.	.	.	Notes=Lenght32	HF952106,444829,444861;CP007482,444829,444861;CP007565,444829,444861;CP007632,444829,444861;FO393392,444829,444861;CP011328,444829,444861;CP010319,444829,444861;
CP003919	Mauve	SHARED	1718317	1718421	.	.	.	Notes=Lenght104	CP007482,1718317,1718421;CP007565,1718317,1718421;FO393392,1718317,1718421;
CP003919	Mauve	SHARED	426783	426943	.	.	.	Notes=Lenght160	HF952106,426783,426943;HF952105,426783,426943;CP007632,426783,426943;CP006910,426783,426943;CP010319,426783,426943;
CP003919	Mauve	SHARED	229488	231202	.	.	.	Notes=Lenght1714	CP007482,229488,231202;CP007565,229488,231202;CP006910,229488,231202;FO393392,229488,231202;CP011328,229488,231202;CP010319,229488,231202;
CP003919	Mauve	SHARED	231203	231292	.	.	.	Notes=Lenght89	HF952106,231203,231292;HF952105,231203,231292;CP007482,231203,231292;CP007565,231203,231292;CP006910,231203,231292;FO393392,231203,231292;CP011328,231203,231292;CP010319,231203,231292;
CP003919	Mauve	SHARED	231293	232548	.	.	.	Notes=Lenght1255	CP007482,231293,232548;CP007565,231293,232548;CP006910,231293,232548;FO393392,231293,232548;CP011328,231293,232548;CP010319,231293,232548;
CP003919	Mauve	SHARED	232549	232680	.	.	.	Notes=Lenght131	HF952106,232549,232680;HF952105,232549,232680;CP007482,232549,232680;CP007565,232549,232680;CP006910,232549,232680;FO393392,232549,232680;CP011328,232549,232680;CP010319,232549,232680;
CP003919	Mauve	SHARED	232681	232723	.	.	.	Notes=Lenght42	HF952106,232681,232723;HF952105,232681,232723;CP007482,232681,232723;CP007565,232681,232723;HG939456,232681,232723;CP007632,232681,232723;CP006910,232681,232723;FO393392,232681,232723;CP011328,232681,232723;CP010319,232681,232723;
CP003919	Mauve	SHARED	241315	241431	.	.	.	Notes=Lenght116	HF952106,241315,241431;HF952105,241315,241431;CP010319,241315,241431;
CP003919	Mauve	SHARED	328264	328277	.	.	.	Notes=Lenght13	AL732656,328264,328277;CP000114,328264,328277;CP003810,328264,328277;HF952106,328264,328277;HF952105,328264,328277;CP007482,328264,328277;HG939456,328264,328277;CP007632,328264,328277;CP006910,328264,328277;CP007572,328264,328277;CP007571,328264,328277;CP007570,328264,328277;FO393392,328264,328277;CP011325,328264,328277;CP011327,328264,328277;CP011328,328264,328277;CP010319,328264,328277;
CP003919	Mauve	SHARED	330280	330343	.	.	.	Notes=Lenght63	AL732656,330280,330343;CP000114,330280,330343;HF952106,330280,330343;HF952105,330280,330343;CP007482,330280,330343;CP007565,330280,330343;HG939456,330280,330343;CP007632,330280,330343;CP006910,330280,330343;CP007572,330280,330343;CP007571,330280,330343;CP007570,330280,330343;FO393392,330280,330343;CP011325,330280,330343;CP011326,330280,330343;CP011328,330280,330343;CP010319,330280,330343;
CP003919	Mauve	SHARED	1717906	1717918	.	.	.	Notes=Lenght12	CP007482,1717906,1717918;
CP003919	Mauve	SHARED	1214511	1214554	.	.	.	Notes=Lenght43	AL732656,1214511,1214554;AE009948,1214511,1214554;CP000114,1214511,1214554;CP003810,1214511,1214554;HF952104,1214511,1214554;HF952106,1214511,1214554;HF952105,1214511,1214554;CP007482,1214511,1214554;CP007565,1214511,1214554;HG939456,1214511,1214554;CP007631,1214511,1214554;CP007632,1214511,1214554;CP006910,1214511,1214554;FO393392,1214511,1214554;CP010867,1214511,1214554;CP011325,1214511,1214554…
CP003919	Mauve	SHARED	1236651	1236689	.	.	.	Notes=Lenght38	AE009948,1236651,1236689;CP000114,1236651,1236689;CP003810,1236651,1236689;HF952106,1236651,1236689;HF952105,1236651,1236689;CP007482,1236651,1236689;CP007565,1236651,1236689;CP006910,1236651,1236689;FO393392,1236651,1236689;CP011325,1236651,1236689;CP011326,1236651,1236689;CP011327,1236651,1236689;CP011328,1236651,1236689;CP010319,1236651,1236689;CP012419,1236651,1236689;
CP003919	Mauve	SHARED	1236723	1236734	.	.	.	Notes=Lenght11	AL732656,1236723,1236734;AE009948,1236723,1236734;CP000114,1236723,1236734;CP003810,1236723,1236734;HF952106,1236723,1236734;HF952105,1236723,1236734;CP007482,1236723,1236734;CP007565,1236723,1236734;CP006910,1236723,1236734;CP007572,1236723,1236734;CP007571,1236723,1236734;CP007570,1236723,1236734;FO393392,1236723,1236734;CP011325,1236723,1236734;CP011326,1236723,1236734;CP011327,1236723,1236734…
CP003919	Mauve	SHARED	1118505	1118636	.	.	.	Notes=Lenght131	CP003810,1118505,1118636;HF952106,1118505,1118636;HF952105,1118505,1118636;CP007482,1118505,1118636;CP007565,1118505,1118636;HG939456,1118505,1118636;CP007632,1118505,1118636;CP006910,1118505,1118636;FO393392,1118505,1118636;CP011325,1118505,1118636;CP011327,1118505,1118636;CP011328,1118505,1118636;CP010319,1118505,1118636;CP012419,1118505,1118636;
CP003919	Mauve	SHARED	1118637	1118686	.	.	.	Notes=Lenght49	AL732656,1118637,1118686;CP003810,1118637,1118686;HF952106,1118637,1118686;HF952105,1118637,1118686;CP007482,1118637,1118686;CP007565,1118637,1118686;HG939456,1118637,1118686;CP007632,1118637,1118686;CP006910,1118637,1118686;CP007572,1118637,1118686;CP007571,1118637,1118686;CP007570,1118637,1118686;FO393392,1118637,1118686;CP011325,1118637,1118686;CP011327,1118637,1118686;CP011328,1118637,1118686…
CP003919	Mauve	SHARED	1118687	1118769	.	.	.	Notes=Lenght82	CP003810,1118687,1118769;HF952106,1118687,1118769;HF952105,1118687,1118769;CP007482,1118687,1118769;CP007565,1118687,1118769;HG939456,1118687,1118769;CP007632,1118687,1118769;CP006910,1118687,1118769;FO393392,1118687,1118769;CP011325,1118687,1118769;CP011327,1118687,1118769;CP011328,1118687,1118769;CP010319,1118687,1118769;CP012419,1118687,1118769;
CP003919	Mauve	SHARED	1120694	1121149	.	.	.	Notes=Lenght455	AL732656,1120694,1121149;CP003810,1120694,1121149;HF952106,1120694,1121149;HF952105,1120694,1121149;CP007482,1120694,1121149;CP007565,1120694,1121149;HG939456,1120694,1121149;CP007632,1120694,1121149;CP006910,1120694,1121149;CP007572,1120694,1121149;CP007571,1120694,1121149;CP007570,1120694,1121149;FO393392,1120694,1121149;CP011325,1120694,1121149;CP011327,1120694,1121149;CP011328,1120694,1121149…
CP003919	Mauve	SHARED	1121150	1121193	.	.	.	Notes=Lenght43	CP003810,1121150,1121193;HF952106,1121150,1121193;HF952105,1121150,1121193;CP007482,1121150,1121193;CP007565,1121150,1121193;HG939456,1121150,1121193;CP007632,1121150,1121193;CP006910,1121150,1121193;FO393392,1121150,1121193;CP011325,1121150,1121193;CP011327,1121150,1121193;CP011328,1121150,1121193;CP010319,1121150,1121193;CP012419,1121150,1121193;
CP003919	Mauve	SHARED	1122719	1122862	.	.	.	Notes=Lenght143	AL732656,1122719,1122862;CP003810,1122719,1122862;HF952106,1122719,1122862;HF952105,1122719,1122862;CP007482,1122719,1122862;CP007565,1122719,1122862;HG939456,1122719,1122862;CP007632,1122719,1122862;CP006910,1122719,1122862;CP007572,1122719,1122862;CP007571,1122719,1122862;CP007570,1122719,1122862;FO393392,1122719,1122862;CP011325,1122719,1122862;CP011327,1122719,1122862;CP011328,1122719,1122862…
CP003919	Mauve	SHARED	1191523	1191621	.	.	.	Notes=Lenght98	CP000114,1191523,1191621;CP003810,1191523,1191621;HF952106,1191523,1191621;HF952105,1191523,1191621;CP007482,1191523,1191621;CP007565,1191523,1191621;HG939456,1191523,1191621;CP007632,1191523,1191621;FO393392,1191523,1191621;CP011325,1191523,1191621;CP011326,1191523,1191621;CP011327,1191523,1191621;CP011328,1191523,1191621;CP010319,1191523,1191621;CP012419,1191523,1191621;
CP003919	Mauve	SHARED	1118415	1118432	.	.	.	Notes=Lenght17	AL732656,1118415,1118432;CP003810,1118415,1118432;HF952106,1118415,1118432;HF952105,1118415,1118432;CP007482,1118415,1118432;CP007565,1118415,1118432;HG939456,1118415,1118432;CP007632,1118415,1118432;CP006910,1118415,1118432;CP007572,1118415,1118432;CP007571,1118415,1118432;CP007570,1118415,1118432;FO393392,1118415,1118432;CP011325,1118415,1118432;CP011327,1118415,1118432;CP011328,1118415,1118432…
CP003919	Mauve	SHARED	1118433	1118500	.	.	.	Notes=Lenght67	CP003810,1118433,1118500;HF952106,1118433,1118500;HF952105,1118433,1118500;CP007482,1118433,1118500;CP007565,1118433,1118500;HG939456,1118433,1118500;CP007632,1118433,1118500;CP006910,1118433,1118500;FO393392,1118433,1118500;CP011325,1118433,1118500;CP011327,1118433,1118500;CP011328,1118433,1118500;CP010319,1118433,1118500;CP012419,1118433,1118500;
CP003919	Mauve	SHARED	1684049	1684097	.	.	.	Notes=Lenght48	CP000114,1684049,1684097;CP003810,1684049,1684097;CP007482,1684049,1684097;CP007565,1684049,1684097;CP006910,1684049,1684097;FO393392,1684049,1684097;CP011325,1684049,1684097;CP011326,1684049,1684097;CP011327,1684049,1684097;CP011328,1684049,1684097;CP012419,1684049,1684097;
CP003919	Mauve	SHARED	1684319	1684399	.	.	.	Notes=Lenght80	CP000114,1684319,1684399;CP003810,1684319,1684399;CP007482,1684319,1684399;CP007565,1684319,1684399;CP006910,1684319,1684399;FO393392,1684319,1684399;CP011325,1684319,1684399;CP011326,1684319,1684399;CP011327,1684319,1684399;CP011328,1684319,1684399;CP012419,1684319,1684399;
CP003919	Mauve	SHARED	1684404	1684762	.	.	.	Notes=Lenght358	AL732656,1684404,1684762;AE009948,1684404,1684762;CP000114,1684404,1684762;CP003810,1684404,1684762;HF952106,1684404,1684762;HF952105,1684404,1684762;CP007482,1684404,1684762;CP007565,1684404,1684762;HG939456,1684404,1684762;CP007631,1684404,1684762;CP007632,1684404,1684762;CP006910,1684404,1684762;CP007572,1684404,1684762;CP007571,1684404,1684762;CP007570,1684404,1684762;FO393392,1684404,1684762…
CP003919	Mauve	SHARED	1790749	1790778	.	.	.	Notes=Lenght29	AL732656,1790749,1790778;AE009948,1790749,1790778;CP000114,1790749,1790778;CP003810,1790749,1790778;HF952106,1790749,1790778;HF952105,1790749,1790778;CP007482,1790749,1790778;CP007565,1790749,1790778;HG939456,1790749,1790778;CP007632,1790749,1790778;CP006910,1790749,1790778;CP007572,1790749,1790778;CP007571,1790749,1790778;CP007570,1790749,1790778;FO393392,1790749,1790778;CP011325,1790749,1790778…
CP003919	Mauve	SHARED	1765037	1765158	.	.	.	Notes=Lenght121	AL732656,1765037,1765158;HF952105,1765037,1765158;CP007482,1765037,1765158;CP007565,1765037,1765158;HG939456,1765037,1765158;CP007632,1765037,1765158;CP007572,1765037,1765158;CP007571,1765037,1765158;CP007570,1765037,1765158;FO393392,1765037,1765158;CP011328,1765037,1765158;CP012419,1765037,1765158;
CP003919	Mauve	SHARED	1584966	1584986	.	.	.	Notes=Lenght20	AL732656,1584966,1584986;AE009948,1584966,1584986;CP000114,1584966,1584986;CP003810,1584966,1584986;HF952106,1584966,1584986;HF952105,1584966,1584986;CP007482,1584966,1584986;CP007565,1584966,1584986;HG939456,1584966,1584986;CP007632,1584966,1584986;CP006910,1584966,1584986;CP007572,1584966,1584986;CP007571,1584966,1584986;CP007570,1584966,1584986;FO393392,1584966,1584986;CP011325,1584966,1584986…
CP003919	Mauve	SHARED	1606943	1606953	.	.	.	Notes=Lenght10	AE009948,1606943,1606953;CP000114,1606943,1606953;CP003810,1606943,1606953;HF952106,1606943,1606953;HF952105,1606943,1606953;CP007482,1606943,1606953;CP007565,1606943,1606953;HG939456,1606943,1606953;CP007632,1606943,1606953;FO393392,1606943,1606953;CP011325,1606943,1606953;CP011326,1606943,1606953;CP011327,1606943,1606953;CP011328,1606943,1606953;CP011329,1606943,1606953;CP010319,1606943,1606953…
CP003919	Mauve	SHARED	1683871	1683935	.	.	.	Notes=Lenght64	CP000114,1683871,1683935;CP003810,1683871,1683935;CP007482,1683871,1683935;CP007565,1683871,1683935;CP006910,1683871,1683935;FO393392,1683871,1683935;CP011325,1683871,1683935;CP011326,1683871,1683935;CP011327,1683871,1683935;CP011328,1683871,1683935;CP012419,1683871,1683935;
CP003919	Mauve	SHARED	1606954	1607355	.	.	.	Notes=Lenght401	AL732656,1606954,1607355;AE009948,1606954,1607355;CP000114,1606954,1607355;CP003810,1606954,1607355;HF952106,1606954,1607355;HF952105,1606954,1607355;CP007482,1606954,1607355;CP007565,1606954,1607355;HG939456,1606954,1607355;CP007632,1606954,1607355;CP007572,1606954,1607355;CP007571,1606954,1607355;CP007570,1606954,1607355;FO393392,1606954,1607355;CP011325,1606954,1607355;CP011326,1606954,1607355…
CP003919	Mauve	SHARED	93424	93672	.	.	.	Notes=Lenght248	AL732656,93424,93672;CP000114,93424,93672;CP003810,93424,93672;HF952106,93424,93672;HF952105,93424,93672;CP007482,93424,93672;CP007565,93424,93672;HG939456,93424,93672;CP007632,93424,93672;CP006910,93424,93672;CP007572,93424,93672;CP007571,93424,93672;CP007570,93424,93672;FO393392,93424,93672;CP011326,93424,93672;CP011327,93424,93672;CP011328,93424,93672;CP010319,93424,93672;CP012419,93424,93672;
CP003919	Mauve	SHARED	851513	851541	.	.	.	Notes=Lenght28	AL732656,851513,851541;AE009948,851513,851541;CP000114,851513,851541;CP003810,851513,851541;HF952104,851513,851541;HF952106,851513,851541;HF952105,851513,851541;CP007482,851513,851541;CP007565,851513,851541;HG939456,851513,851541;CP007631,851513,851541;CP007632,851513,851541;CP007572,851513,851541;CP007571,851513,851541;CP007570,851513,851541;FO393392,851513,851541;CP011325,851513,851541;CP011326…
CP003919	Mauve	SHARED	905779	905835	.	.	.	Notes=Lenght56	CP000114,905779,905835;CP003810,905779,905835;HF952105,905779,905835;CP007482,905779,905835;CP007565,905779,905835;HG939456,905779,905835;CP007632,905779,905835;CP006910,905779,905835;FO393392,905779,905835;CP011325,905779,905835;CP011326,905779,905835;CP011327,905779,905835;CP011328,905779,905835;CP010319,905779,905835;CP012419,905779,905835;
CP003919	Mauve	SHARED	165671	165871	.	.	.	Notes=Lenght200	AL732656,165671,165871;AE009948,165671,165871;CP000114,165671,165871;CP003810,165671,165871;HF952104,165671,165871;HF952106,165671,165871;HF952105,165671,165871;CP007482,165671,165871;CP007565,165671,165871;HG939456,165671,165871;CP007631,165671,165871;CP007632,165671,165871;CP006910,165671,165871;CP007572,165671,165871;CP007571,165671,165871;CP007570,165671,165871;FO393392,165671,165871;CP010867…
CP003919	Mauve	SHARED	328661	328761	.	.	.	Notes=Lenght100	AL732656,328661,328761;HF952106,328661,328761;HF952105,328661,328761;CP007482,328661,328761;CP007565,328661,328761;HG939456,328661,328761;CP007632,328661,328761;CP006910,328661,328761;CP007572,328661,328761;CP007571,328661,328761;CP007570,328661,328761;FO393392,328661,328761;CP011328,328661,328761;CP010319,328661,328761;CP012419,328661,328761;
CP003919	Mauve	SHARED	330026	330096	.	.	.	Notes=Lenght70	AL732656,330026,330096;CP000114,330026,330096;CP003810,330026,330096;HF952106,330026,330096;HF952105,330026,330096;CP007482,330026,330096;CP007565,330026,330096;HG939456,330026,330096;CP007632,330026,330096;CP006910,330026,330096;CP007572,330026,330096;CP007571,330026,330096;CP007570,330026,330096;FO393392,330026,330096;CP011325,330026,330096;CP011326,330026,330096;CP011327,330026,330096;CP011328…
CP003919	Mauve	SHARED	330730	330829	.	.	.	Notes=Lenght99	AL732656,330730,330829;CP000114,330730,330829;CP003810,330730,330829;HF952106,330730,330829;HF952105,330730,330829;CP007482,330730,330829;CP007565,330730,330829;HG939456,330730,330829;CP007632,330730,330829;CP006910,330730,330829;CP007572,330730,330829;CP007571,330730,330829;CP007570,330730,330829;FO393392,330730,330829;CP011325,330730,330829;CP011326,330730,330829;CP011327,330730,330829;CP011328…
CP003919	Mauve	SHARED	330830	330871	.	.	.	Notes=Lenght41	AL732656,330830,330871;CP000114,330830,330871;CP003810,330830,330871;HF952106,330830,330871;HF952105,330830,330871;CP007482,330830,330871;CP007565,330830,330871;HG939456,330830,330871;CP007632,330830,330871;CP006910,330830,330871;CP007572,330830,330871;CP007571,330830,330871;CP007570,330830,330871;FO393392,330830,330871;CP011325,330830,330871;CP011326,330830,330871;CP011328,330830,330871;CP010319…
CP003919	Mauve	SHARED	165330	165664	.	.	.	Notes=Lenght334	AL732656,165330,165664;AE009948,165330,165664;CP000114,165330,165664;CP003810,165330,165664;HF952106,165330,165664;HF952105,165330,165664;CP007482,165330,165664;CP007565,165330,165664;HG939456,165330,165664;CP007632,165330,165664;CP006910,165330,165664;CP007572,165330,165664;CP007571,165330,165664;CP007570,165330,165664;FO393392,165330,165664;CP010867,165330,165664;CP011325,165330,165664;CP011326…
CP003919	Mauve	SHARED	456869	457552	.	.	.	Notes=Lenght683	HF952106,456869,457552;HF952105,456869,457552;CP007482,456869,457552;CP007565,456869,457552;CP007632,456869,457552;FO393392,456869,457552;CP011328,456869,457552;CP012419,456869,457552;
CP003919	Mauve	SHARED	457555	457576	.	.	.	Notes=Lenght21	HF952106,457555,457576;CP007632,457555,457576;CP012419,457555,457576;
CP003919	Mauve	SHARED	457673	457704	.	.	.	Notes=Lenght31	HF952106,457673,457704;HF952105,457673,457704;CP007482,457673,457704;CP007565,457673,457704;HG939456,457673,457704;CP007632,457673,457704;CP006910,457673,457704;FO393392,457673,457704;CP011328,457673,457704;CP012419,457673,457704;
CP003919	Mauve	SHARED	457705	457760	.	.	.	Notes=Lenght55	HF952106,457705,457760;HF952105,457705,457760;CP007482,457705,457760;CP007565,457705,457760;HG939456,457705,457760;CP007632,457705,457760;CP006910,457705,457760;CP007572,457705,457760;CP007571,457705,457760;CP007570,457705,457760;FO393392,457705,457760;CP011328,457705,457760;CP010319,457705,457760;CP012419,457705,457760;
CP003919	Mauve	SHARED	402564	402757	.	.	.	Notes=Lenght193	AL732656,402564,402757;CP000114,402564,402757;CP003810,402564,402757;HF952106,402564,402757;HF952105,402564,402757;CP007482,402564,402757;CP007565,402564,402757;CP007632,402564,402757;CP006910,402564,402757;CP007572,402564,402757;CP007571,402564,402757;CP007570,402564,402757;FO393392,402564,402757;CP011325,402564,402757;CP011326,402564,402757;CP011327,402564,402757;CP011328,402564,402757;CP010319…
CP003919	Mauve	SHARED	585830	585843	.	.	.	Notes=Lenght13	CP007482,585830,585843;CP007565,585830,585843;FO393392,585830,585843;CP011328,585830,585843;
CP003919	Mauve	SHARED	584708	584785	.	.	.	Notes=Lenght77	CP007482,584708,584785;CP007565,584708,584785;HG939456,584708,584785;CP007632,584708,584785;FO393392,584708,584785;CP011328,584708,584785;
CP003919	Mauve	SHARED	584262	584305	.	.	.	Notes=Lenght43	CP007482,584262,584305;CP007565,584262,584305;HG939456,584262,584305;CP007632,584262,584305;FO393392,584262,584305;CP011328,584262,584305;
CP003919	Mauve	SHARED	452316	453060	.	.	.	Notes=Lenght744	HF952105,452316,453060;CP007482,452316,453060;CP007565,452316,453060;CP007632,452316,453060;FO393392,452316,453060;CP011328,452316,453060;
CP003919	Mauve	SHARED	450799	452315	.	.	.	Notes=Lenght1516	HF952106,450799,452315;HF952105,450799,452315;CP007482,450799,452315;CP007565,450799,452315;CP007632,450799,452315;FO393392,450799,452315;CP011328,450799,452315;
CP003919	Mauve	SHARED	449290	450798	.	.	.	Notes=Lenght1508	HF952106,449290,450798;HF952105,449290,450798;CP007482,449290,450798;CP007565,449290,450798;HG939456,449290,450798;CP007632,449290,450798;FO393392,449290,450798;CP011328,449290,450798;
CP003919	Mauve	SHARED	448276	449289	.	.	.	Notes=Lenght1013	CP007482,448276,449289;CP007565,448276,449289;FO393392,448276,449289;CP011328,448276,449289;
CP003919	Mauve	SHARED	448205	448275	.	.	.	Notes=Lenght70	HF952106,448205,448275;HF952105,448205,448275;CP007482,448205,448275;CP007565,448205,448275;HG939456,448205,448275;CP007632,448205,448275;FO393392,448205,448275;CP011328,448205,448275;
CP003919	Mauve	SHARED	445020	445111	.	.	.	Notes=Lenght91	HF952106,445020,445111;CP007482,445020,445111;CP007565,445020,445111;CP007632,445020,445111;FO393392,445020,445111;CP011328,445020,445111;
CP003919	Mauve	SHARED	444980	445019	.	.	.	Notes=Lenght39	HF952106,444980,445019;CP007482,444980,445019;CP007565,444980,445019;FO393392,444980,445019;CP011328,444980,445019;
CP003919	Mauve	SHARED	444918	444979	.	.	.	Notes=Lenght61	HF952106,444918,444979;HF952105,444918,444979;CP007482,444918,444979;CP007565,444918,444979;CP007632,444918,444979;FO393392,444918,444979;CP011328,444918,444979;
CP003919	Mauve	SHARED	1027680	1028271	.	.	.	Notes=Lenght591	CP007482,1027680,1028271;CP007565,1027680,1028271;FO393392,1027680,1028271;CP011328,1027680,1028271;
CP003919	Mauve	SHARED	1027532	1027679	.	.	.	Notes=Lenght147	HF952106,1027532,1027679;CP007482,1027532,1027679;CP007565,1027532,1027679;FO393392,1027532,1027679;CP011328,1027532,1027679;
CP003919	Mauve	SHARED	1027503	1027531	.	.	.	Notes=Lenght28	CP007482,1027503,1027531;CP007565,1027503,1027531;FO393392,1027503,1027531;CP011328,1027503,1027531;
CP003919	Mauve	SHARED	1027214	1027502	.	.	.	Notes=Lenght288	HF952106,1027214,1027502;CP007482,1027214,1027502;CP007565,1027214,1027502;FO393392,1027214,1027502;CP011328,1027214,1027502;
CP003919	Mauve	SHARED	1026745	1027011	.	.	.	Notes=Lenght266	HF952106,1026745,1027011;CP007482,1026745,1027011;CP007565,1026745,1027011;FO393392,1026745,1027011;CP011328,1026745,1027011;
CP003919	Mauve	SHARED	1026598	1026642	.	.	.	Notes=Lenght44	HF952106,1026598,1026642;CP007482,1026598,1026642;CP007565,1026598,1026642;FO393392,1026598,1026642;CP011328,1026598,1026642;
CP003919	Mauve	SHARED	1692511	1692523	.	.	.	Notes=Lenght12	CP007482,1692511,1692523;FO393392,1692511,1692523;CP011328,1692511,1692523;
CP003919	Mauve	SHARED	457630	457672	.	.	.	Notes=Lenght42	HF952106,457630,457672;HF952105,457630,457672;CP007482,457630,457672;CP007565,457630,457672;HG939456,457630,457672;CP007632,457630,457672;FO393392,457630,457672;CP011328,457630,457672;
CP003919	Mauve	SHARED	456372	456868	.	.	.	Notes=Lenght496	HF952106,456372,456868;HF952105,456372,456868;CP007482,456372,456868;CP007565,456372,456868;CP007632,456372,456868;FO393392,456372,456868;CP011328,456372,456868;
CP003919	Mauve	SHARED	456355	456371	.	.	.	Notes=Lenght16	CP007482,456355,456371;CP007565,456355,456371;FO393392,456355,456371;CP011328,456355,456371;
CP003919	Mauve	SHARED	455760	456354	.	.	.	Notes=Lenght594	CP007482,455760,456354;CP007565,455760,456354;CP007632,455760,456354;FO393392,455760,456354;CP011328,455760,456354;
CP003919	Mauve	SHARED	1029942	1030178	.	.	.	Notes=Lenght236	CP007482,1029942,1030178;CP007565,1029942,1030178;FO393392,1029942,1030178;CP011328,1029942,1030178;
CP003919	Mauve	SHARED	1029735	1029941	.	.	.	Notes=Lenght206	CP007482,1029735,1029941;CP007565,1029735,1029941;CP006910,1029735,1029941;FO393392,1029735,1029941;CP011328,1029735,1029941;
CP003919	Mauve	SHARED	1028971	1029734	.	.	.	Notes=Lenght763	CP007482,1028971,1029734;CP007565,1028971,1029734;FO393392,1028971,1029734;CP011328,1028971,1029734;
CP003919	Mauve	SHARED	1028272	1028970	.	.	.	Notes=Lenght698	AL732656,1028272,1028970;CP007482,1028272,1028970;CP007565,1028272,1028970;FO393392,1028272,1028970;CP011328,1028272,1028970;
CP003919	Mauve	SHARED	1118291	1118398	.	.	.	Notes=Lenght107	AL732656,1118291,1118398;HF952106,1118291,1118398;HF952105,1118291,1118398;CP007482,1118291,1118398;CP007565,1118291,1118398;HG939456,1118291,1118398;CP007572,1118291,1118398;CP007571,1118291,1118398;CP007570,1118291,1118398;FO393392,1118291,1118398;CP011328,1118291,1118398;CP010319,1118291,1118398;
CP003919	Mauve	SHARED	1030192	1030489	.	.	.	Notes=Lenght297	CP000114,1030192,1030489;CP003810,1030192,1030489;CP007482,1030192,1030489;CP007565,1030192,1030489;FO393392,1030192,1030489;CP011325,1030192,1030489;CP011326,1030192,1030489;CP011327,1030192,1030489;CP011328,1030192,1030489;CP010319,1030192,1030489;
CP003919	Mauve	SHARED	1030179	1030191	.	.	.	Notes=Lenght12	CP007482,1030179,1030191;CP007565,1030179,1030191;FO393392,1030179,1030191;CP011328,1030179,1030191;CP010319,1030179,1030191;
CP003919	Mauve	SHARED	907034	907151	.	.	.	Notes=Lenght117	AL732656,907034,907151;AE009948,907034,907151;HF952106,907034,907151;HF952105,907034,907151;HG939456,907034,907151;CP007632,907034,907151;CP007572,907034,907151;CP007571,907034,907151;CP007570,907034,907151;CP011329,907034,907151;CP010319,907034,907151;
CP003919	Mauve	SHARED	906999	907033	.	.	.	Notes=Lenght34	AL732656,906999,907033;AE009948,906999,907033;HF952106,906999,907033;HF952105,906999,907033;CP007482,906999,907033;CP007565,906999,907033;HG939456,906999,907033;CP007632,906999,907033;CP007572,906999,907033;CP007571,906999,907033;CP007570,906999,907033;FO393392,906999,907033;CP011328,906999,907033;CP011329,906999,907033;CP010319,906999,907033;
CP003919	Mauve	SHARED	906512	906990	.	.	.	Notes=Lenght478	AL732656,906512,906990;AE009948,906512,906990;HF952106,906512,906990;HF952105,906512,906990;CP007482,906512,906990;CP007565,906512,906990;HG939456,906512,906990;CP007632,906512,906990;CP007572,906512,906990;CP007571,906512,906990;CP007570,906512,906990;FO393392,906512,906990;CP011328,906512,906990;CP011329,906512,906990;CP010319,906512,906990;
CP003919	Mauve	SHARED	906091	906511	.	.	.	Notes=Lenght420	AL732656,906091,906511;AE009948,906091,906511;HF952106,906091,906511;HF952105,906091,906511;CP007482,906091,906511;CP007565,906091,906511;HG939456,906091,906511;CP007632,906091,906511;CP006910,906091,906511;CP007572,906091,906511;CP007571,906091,906511;CP007570,906091,906511;FO393392,906091,906511;CP011328,906091,906511;CP011329,906091,906511;CP010319,906091,906511;
CP003919	Mauve	SHARED	1093918	1093983	.	.	.	Notes=Lenght65	HF952106,1093918,1093983;CP007482,1093918,1093983;CP007565,1093918,1093983;FO393392,1093918,1093983;CP011328,1093918,1093983;CP010319,1093918,1093983;
CP003919	Mauve	SHARED	1093628	1093917	.	.	.	Notes=Lenght289	HF952106,1093628,1093917;CP007482,1093628,1093917;CP007565,1093628,1093917;FO393392,1093628,1093917;CP011328,1093628,1093917;CP010319,1093628,1093917;
CP003919	Mauve	SHARED	1093609	1093619	.	.	.	Notes=Lenght10	HF952106,1093609,1093619;HF952105,1093609,1093619;CP007482,1093609,1093619;CP007565,1093609,1093619;FO393392,1093609,1093619;CP011328,1093609,1093619;CP010319,1093609,1093619;
CP003919	Mauve	SHARED	1681794	1681809	.	.	.	Notes=Lenght15	CP007482,1681794,1681809;CP007565,1681794,1681809;CP006910,1681794,1681809;FO393392,1681794,1681809;CP011328,1681794,1681809;
CP003919	Mauve	SHARED	1683936	1684048	.	.	.	Notes=Lenght112	CP007482,1683936,1684048;CP007565,1683936,1684048;CP006910,1683936,1684048;FO393392,1683936,1684048;CP011328,1683936,1684048;
CP003919	Mauve	SHARED	1000548	1000815	.	.	.	Notes=Lenght267	HF952106,1000548,1000815;HF952105,1000548,1000815;HG939456,1000548,1000815;CP007632,1000548,1000815;CP011328,1000548,1000815;CP010319,1000548,1000815;
CP003919	Mauve	SHARED	1684183	1684318	.	.	.	Notes=Lenght135	CP007482,1684183,1684318;CP007565,1684183,1684318;CP006910,1684183,1684318;FO393392,1684183,1684318;CP011328,1684183,1684318;
CP003919	Mauve	SHARED	967848	967885	.	.	.	Notes=Lenght37	HF952106,967848,967885;HF952105,967848,967885;CP007482,967848,967885;CP007565,967848,967885;HG939456,967848,967885;CP007632,967848,967885;CP006910,967848,967885;FO393392,967848,967885;CP011328,967848,967885;CP010319,967848,967885;
CP003919	Mauve	SHARED	1692464	1692510	.	.	.	Notes=Lenght46	FO393392,1692464,1692510;CP011328,1692464,1692510;
CP003919	Mauve	SHARED	1093984	1094291	.	.	.	Notes=Lenght307	HF952106,1093984,1094291;HF952105,1093984,1094291;CP007482,1093984,1094291;CP007565,1093984,1094291;FO393392,1093984,1094291;CP011328,1093984,1094291;CP010319,1093984,1094291;
CP003919	Mauve	SHARED	583159	583365	.	.	.	Notes=Lenght206	HF952106,583159,583365;
CP003919	Mauve	SHARED	969278	969377	.	.	.	Notes=Lenght99	CP007482,969278,969377;CP007565,969278,969377;FO393392,969278,969377;CP011328,969278,969377;
CP003919	Mauve	SHARED	969378	970512	.	.	.	Notes=Lenght1134	CP007482,969378,970512;CP007565,969378,970512;CP007631,969378,970512;FO393392,969378,970512;CP011328,969378,970512;
CP003919	Mauve	SHARED	996161	996204	.	.	.	Notes=Lenght43	CP007565,996161,996204;FO393392,996161,996204;CP011328,996161,996204;
CP003919	Mauve	SHARED	996205	996244	.	.	.	Notes=Lenght39	CP007482,996205,996244;CP007565,996205,996244;FO393392,996205,996244;CP011328,996205,996244;
CP003919	Mauve	SHARED	455746	455759	.	.	.	Notes=Lenght13	CP007632,455746,455759;
CP003919	Mauve	SHARED	967886	967958	.	.	.	Notes=Lenght72	CP007482,967886,967958;CP007565,967886,967958;FO393392,967886,967958;CP011328,967886,967958;
CP003919	Mauve	SHARED	566866	566942	.	.	.	Notes=Lenght76	CP007482,566866,566942;CP007565,566866,566942;CP006910,566866,566942;FO393392,566866,566942;CP011328,566866,566942;
CP003919	Mauve	SHARED	566943	567394	.	.	.	Notes=Lenght451	CP007482,566943,567394;CP007565,566943,567394;FO393392,566943,567394;CP011328,566943,567394;
CP003919	Mauve	SHARED	444864	444907	.	.	.	Notes=Lenght43	HF952106,444864,444907;HF952105,444864,444907;CP007482,444864,444907;CP007565,444864,444907;CP007632,444864,444907;FO393392,444864,444907;CP011328,444864,444907;
CP003919	Mauve	SHARED	967959	968680	.	.	.	Notes=Lenght721	CP007482,967959,968680;CP007565,967959,968680;CP007631,967959,968680;FO393392,967959,968680;CP011328,967959,968680;
CP003919	Mauve	SHARED	968681	969277	.	.	.	Notes=Lenght596	CP007482,968681,969277;CP007565,968681,969277;CP007631,968681,969277;FO393392,968681,969277;CP011328,968681,969277;
CP003919	Mauve	SHARED	1692524	1693694	.	.	.	Notes=Lenght1170	CP007482,1692524,1693694;CP007565,1692524,1693694;FO393392,1692524,1693694;CP011328,1692524,1693694;
CP003919	Mauve	SHARED	1682008	1682351	.	.	.	Notes=Lenght343	HF952106,1682008,1682351;HF952105,1682008,1682351;HG939456,1682008,1682351;CP006910,1682008,1682351;
CP003919	Mauve	SHARED	1717919	1718009	.	.	.	Notes=Lenght90	HF952105,1717919,1718009;CP007482,1717919,1718009;CP007565,1717919,1718009;HG939456,1717919,1718009;CP006910,1717919,1718009;FO393392,1717919,1718009;CP011328,1717919,1718009;
CP003919	Mauve	SHARED	1718010	1718052	.	.	.	Notes=Lenght42	HF952105,1718010,1718052;CP007482,1718010,1718052;CP007565,1718010,1718052;HG939456,1718010,1718052;CP006910,1718010,1718052;FO393392,1718010,1718052;CP011328,1718010,1718052;
CP003919	Mauve	SHARED	1718053	1718066	.	.	.	Notes=Lenght13	AL732656,1718053,1718066;HF952105,1718053,1718066;CP007482,1718053,1718066;CP007565,1718053,1718066;HG939456,1718053,1718066;CP006910,1718053,1718066;CP007572,1718053,1718066;CP007571,1718053,1718066;CP007570,1718053,1718066;FO393392,1718053,1718066;CP011328,1718053,1718066;
CP003919	Mauve	SHARED	457591	457605	.	.	.	Notes=Lenght14	HF952105,457591,457605;
CP003919	Mauve	SHARED	1682355	1682365	.	.	.	Notes=Lenght10	AL732656,1682355,1682365;HF952106,1682355,1682365;HF952105,1682355,1682365;HG939456,1682355,1682365;CP007632,1682355,1682365;CP006910,1682355,1682365;CP007572,1682355,1682365;CP007571,1682355,1682365;CP007570,1682355,1682365;
CP003919	Mauve	SHARED	1681901	1682007	.	.	.	Notes=Lenght106	AL732656,1681901,1682007;HF952106,1681901,1682007;HF952105,1681901,1682007;HG939456,1681901,1682007;CP006910,1681901,1682007;
CP003919	Mauve	SHARED	1188447	1189268	.	.	.	Notes=Lenght821	CP000114,1188447,1189268;CP003810,1188447,1189268;HF952106,1188447,1189268;HF952105,1188447,1189268;CP007482,1188447,1189268;CP007565,1188447,1189268;HG939456,1188447,1189268;CP007632,1188447,1189268;FO393392,1188447,1189268;CP011325,1188447,1189268;CP011326,1188447,1189268;CP011327,1188447,1189268;CP011328,1188447,1189268;CP010319,1188447,1189268;
CP003919	Mauve	SHARED	1187836	1188446	.	.	.	Notes=Lenght610	CP000114,1187836,1188446;CP003810,1187836,1188446;HF952106,1187836,1188446;HF952105,1187836,1188446;CP011325,1187836,1188446;CP011326,1187836,1188446;CP011327,1187836,1188446;CP010319,1187836,1188446;
CP003919	Mauve	SHARED	1185993	1187835	.	.	.	Notes=Lenght1842	HF952106,1185993,1187835;HF952105,1185993,1187835;CP010319,1185993,1187835;
CP003919	Mauve	SHARED	1185895	1185992	.	.	.	Notes=Lenght97	AL732656,1185895,1185992;HF952106,1185895,1185992;HF952105,1185895,1185992;CP007572,1185895,1185992;CP007571,1185895,1185992;CP007570,1185895,1185992;CP010319,1185895,1185992;
CP003919	Mauve	SHARED	1185432	1185894	.	.	.	Notes=Lenght462	AL732656,1185432,1185894;HF952106,1185432,1185894;HF952105,1185432,1185894;CP006910,1185432,1185894;CP007572,1185432,1185894;CP007571,1185432,1185894;CP007570,1185432,1185894;CP010319,1185432,1185894;
CP003919	Mauve	SHARED	1184507	1185431	.	.	.	Notes=Lenght924	HF952106,1184507,1185431;HF952105,1184507,1185431;CP010319,1184507,1185431;
CP003919	Mauve	SHARED	1184394	1184503	.	.	.	Notes=Lenght109	HF952106,1184394,1184503;HF952105,1184394,1184503;CP007482,1184394,1184503;CP007565,1184394,1184503;HG939456,1184394,1184503;CP007632,1184394,1184503;FO393392,1184394,1184503;CP011328,1184394,1184503;CP010319,1184394,1184503;
CP003919	Mauve	SHARED	1184253	1184393	.	.	.	Notes=Lenght140	CP000114,1184253,1184393;CP003810,1184253,1184393;HF952106,1184253,1184393;HF952105,1184253,1184393;CP007482,1184253,1184393;CP007565,1184253,1184393;HG939456,1184253,1184393;CP007632,1184253,1184393;FO393392,1184253,1184393;CP011325,1184253,1184393;CP011326,1184253,1184393;CP011327,1184253,1184393;CP011328,1184253,1184393;CP010319,1184253,1184393;
CP003919	Mauve	SHARED	1681810	1681900	.	.	.	Notes=Lenght90	CP006910,1681810,1681900;
CP003919	Mauve	SHARED	1122176	1122404	.	.	.	Notes=Lenght228	CP000114,1122176,1122404;HF952106,1122176,1122404;HF952105,1122176,1122404;CP007482,1122176,1122404;CP007565,1122176,1122404;HG939456,1122176,1122404;CP007632,1122176,1122404;CP006910,1122176,1122404;FO393392,1122176,1122404;CP011328,1122176,1122404;CP010319,1122176,1122404;
CP003919	Mauve	SHARED	1527903	1529053	.	.	.	Notes=Lenght1150	CP007482,1527903,1529053;CP007565,1527903,1529053;FO393392,1527903,1529053;CP011328,1527903,1529053;
CP003919	Mauve	SHARED	1765025	1765036	.	.	.	Notes=Lenght11	HF952105,1765025,1765036;CP007482,1765025,1765036;CP007565,1765025,1765036;HG939456,1765025,1765036;CP007632,1765025,1765036;FO393392,1765025,1765036;CP011328,1765025,1765036;
CP003919	Mauve	SHARED	1764985	1765023	.	.	.	Notes=Lenght38	AL732656,1764985,1765023;HF952105,1764985,1765023;CP007482,1764985,1765023;CP007565,1764985,1765023;HG939456,1764985,1765023;CP007632,1764985,1765023;CP007572,1764985,1765023;CP007571,1764985,1765023;CP007570,1764985,1765023;FO393392,1764985,1765023;CP011328,1764985,1765023;
CP003919	Mauve	SHARED	1661078	1661330	.	.	.	Notes=Lenght252	HF952105,1661078,1661330;CP007482,1661078,1661330;CP007565,1661078,1661330;FO393392,1661078,1661330;CP011328,1661078,1661330;
CP003919	Mauve	SHARED	836525	836556	.	.	.	Notes=Lenght31	CP007482,836525,836556;CP007565,836525,836556;FO393392,836525,836556;CP011328,836525,836556;
CP003919	Mauve	SHARED	567524	567599	.	.	.	Notes=Lenght75	CP007482,567524,567599;CP007565,567524,567599;FO393392,567524,567599;CP011328,567524,567599;
CP003919	Mauve	SHARED	569065	569198	.	.	.	Notes=Lenght133	CP007482,569065,569198;CP007565,569065,569198;FO393392,569065,569198;CP011328,569065,569198;
CP003919	Mauve	SHARED	569282	569393	.	.	.	Notes=Lenght111	CP007482,569282,569393;CP007565,569282,569393;FO393392,569282,569393;CP011328,569282,569393;
CP003919	Mauve	SHARED	1718068	1718316	.	.	.	Notes=Lenght248	CP007482,1718068,1718316;CP007565,1718068,1718316;CP006910,1718068,1718316;FO393392,1718068,1718316;CP011328,1718068,1718316;
CP003919	Mauve	SHARED	1494450	1497390	.	.	.	Notes=Lenght2940	HF952105,1494450,1497390;CP007482,1494450,1497390;CP007565,1494450,1497390;FO393392,1494450,1497390;CP011328,1494450,1497390;
CP003919	Mauve	SHARED	1190383	1190398	.	.	.	Notes=Lenght15	CP000114,1190383,1190398;CP003810,1190383,1190398;HF952106,1190383,1190398;HF952105,1190383,1190398;CP007482,1190383,1190398;CP007565,1190383,1190398;HG939456,1190383,1190398;CP007632,1190383,1190398;FO393392,1190383,1190398;CP011325,1190383,1190398;CP011326,1190383,1190398;CP011327,1190383,1190398;CP011328,1190383,1190398;CP010319,1190383,1190398;
CP003919	Mauve	SHARED	1190142	1190382	.	.	.	Notes=Lenght240	CP000114,1190142,1190382;CP003810,1190142,1190382;HF952106,1190142,1190382;HF952105,1190142,1190382;CP007482,1190142,1190382;CP007565,1190142,1190382;HG939456,1190142,1190382;CP007632,1190142,1190382;FO393392,1190142,1190382;CP011325,1190142,1190382;CP011326,1190142,1190382;CP011327,1190142,1190382;CP011328,1190142,1190382;CP010319,1190142,1190382;
CP003919	Mauve	SHARED	1189562	1189787	.	.	.	Notes=Lenght225	CP000114,1189562,1189787;CP003810,1189562,1189787;HF952106,1189562,1189787;HF952105,1189562,1189787;CP007482,1189562,1189787;CP007565,1189562,1189787;HG939456,1189562,1189787;CP007632,1189562,1189787;FO393392,1189562,1189787;CP011325,1189562,1189787;CP011326,1189562,1189787;CP011327,1189562,1189787;CP011328,1189562,1189787;CP010319,1189562,1189787;
CP003919	Mauve	SHARED	1120368	1120384	.	.	.	Notes=Lenght16	HF952106,1120368,1120384;HF952105,1120368,1120384;CP007482,1120368,1120384;CP007565,1120368,1120384;HG939456,1120368,1120384;CP007632,1120368,1120384;CP006910,1120368,1120384;FO393392,1120368,1120384;CP011328,1120368,1120384;CP010319,1120368,1120384;
CP003919	Mauve	SHARED	1120441	1120585	.	.	.	Notes=Lenght144	HF952106,1120441,1120585;HF952105,1120441,1120585;CP007482,1120441,1120585;CP007565,1120441,1120585;HG939456,1120441,1120585;CP007632,1120441,1120585;CP006910,1120441,1120585;FO393392,1120441,1120585;CP011328,1120441,1120585;CP010319,1120441,1120585;
CP003919	Mauve	SHARED	1242177	1242192	.	.	.	Notes=Lenght15	HF952106,1242177,1242192;CP006910,1242177,1242192;CP010319,1242177,1242192;
CP003919	Mauve	SHARED	1242165	1242176	.	.	.	Notes=Lenght11	HF952106,1242165,1242176;CP007482,1242165,1242176;CP007565,1242165,1242176;CP006910,1242165,1242176;FO393392,1242165,1242176;CP011328,1242165,1242176;CP010319,1242165,1242176;
CP003919	Mauve	SHARED	1242150	1242164	.	.	.	Notes=Lenght14	HF952106,1242150,1242164;HF952105,1242150,1242164;CP007482,1242150,1242164;CP007565,1242150,1242164;CP006910,1242150,1242164;FO393392,1242150,1242164;CP011328,1242150,1242164;CP010319,1242150,1242164;
CP003919	Mauve	SHARED	1239986	1239996	.	.	.	Notes=Lenght10	HF952106,1239986,1239996;HF952105,1239986,1239996;CP007482,1239986,1239996;CP007565,1239986,1239996;FO393392,1239986,1239996;CP011328,1239986,1239996;CP010319,1239986,1239996;
CP003919	Mauve	SHARED	1193202	1193264	.	.	.	Notes=Lenght62	CP000114,1193202,1193264;CP003810,1193202,1193264;HF952106,1193202,1193264;HF952105,1193202,1193264;CP007482,1193202,1193264;CP007565,1193202,1193264;HG939456,1193202,1193264;CP007632,1193202,1193264;FO393392,1193202,1193264;CP011325,1193202,1193264;CP011326,1193202,1193264;CP011327,1193202,1193264;CP011328,1193202,1193264;CP010319,1193202,1193264;
CP003919	Mauve	SHARED	1192947	1193201	.	.	.	Notes=Lenght254	CP000114,1192947,1193201;CP003810,1192947,1193201;HF952106,1192947,1193201;HF952105,1192947,1193201;CP007482,1192947,1193201;CP007565,1192947,1193201;HG939456,1192947,1193201;CP007632,1192947,1193201;FO393392,1192947,1193201;CP011325,1192947,1193201;CP011326,1192947,1193201;CP011327,1192947,1193201;CP011328,1192947,1193201;CP010319,1192947,1193201;
CP003919	Mauve	SHARED	1192876	1192943	.	.	.	Notes=Lenght67	CP000114,1192876,1192943;CP003810,1192876,1192943;HF952106,1192876,1192943;HF952105,1192876,1192943;CP007482,1192876,1192943;CP007565,1192876,1192943;HG939456,1192876,1192943;CP007632,1192876,1192943;FO393392,1192876,1192943;CP011325,1192876,1192943;CP011326,1192876,1192943;CP011327,1192876,1192943;CP011328,1192876,1192943;CP010319,1192876,1192943;
CP003919	Mauve	SHARED	1192864	1192875	.	.	.	Notes=Lenght11	HF952106,1192864,1192875;HF952105,1192864,1192875;CP007482,1192864,1192875;CP007565,1192864,1192875;HG939456,1192864,1192875;CP007632,1192864,1192875;FO393392,1192864,1192875;CP011328,1192864,1192875;CP010319,1192864,1192875;
CP003919	Mauve	SHARED	1192776	1192863	.	.	.	Notes=Lenght87	CP000114,1192776,1192863;CP003810,1192776,1192863;HF952106,1192776,1192863;HF952105,1192776,1192863;CP007482,1192776,1192863;CP007565,1192776,1192863;FO393392,1192776,1192863;CP011325,1192776,1192863;CP011326,1192776,1192863;CP011327,1192776,1192863;CP011328,1192776,1192863;CP010319,1192776,1192863;
CP003919	Mauve	SHARED	1191687	1192775	.	.	.	Notes=Lenght1088	CP000114,1191687,1192775;CP003810,1191687,1192775;HF952106,1191687,1192775;HF952105,1191687,1192775;CP007482,1191687,1192775;CP007565,1191687,1192775;HG939456,1191687,1192775;CP007632,1191687,1192775;FO393392,1191687,1192775;CP011325,1191687,1192775;CP011326,1191687,1192775;CP011327,1191687,1192775;CP011328,1191687,1192775;CP010319,1191687,1192775;
CP003919	Mauve	SHARED	1190589	1191522	.	.	.	Notes=Lenght933	CP000114,1190589,1191522;CP003810,1190589,1191522;HF952106,1190589,1191522;HF952105,1190589,1191522;CP007482,1190589,1191522;CP007565,1190589,1191522;HG939456,1190589,1191522;CP007632,1190589,1191522;FO393392,1190589,1191522;CP011325,1190589,1191522;CP011326,1190589,1191522;CP011327,1190589,1191522;CP011328,1190589,1191522;CP010319,1190589,1191522;
CP003919	Mauve	SHARED	21943	22056	.	.	.	Notes=Lenght113	HF952106,21943,22056;HF952105,21943,22056;CP007482,21943,22056;HG939456,21943,22056;CP007632,21943,22056;FO393392,21943,22056;CP011328,21943,22056;
CP003919	Mauve	SHARED	21847	21942	.	.	.	Notes=Lenght95	HF952106,21847,21942;HF952105,21847,21942;CP007482,21847,21942;HG939456,21847,21942;CP007632,21847,21942;CP006910,21847,21942;FO393392,21847,21942;CP011328,21847,21942;
CP003919	Mauve	SHARED	21643	21846	.	.	.	Notes=Lenght203	HF952106,21643,21846;HF952105,21643,21846;HG939456,21643,21846;CP007632,21643,21846;CP006910,21643,21846;FO393392,21643,21846;CP011328,21643,21846;
CP003919	Mauve	SHARED	734795	735692	.	.	.	Notes=Lenght897	CP007482,734795,735692;CP007565,734795,735692;FO393392,734795,735692;CP011328,734795,735692;
CP003919	Mauve	SHARED	1765159	1765426	.	.	.	Notes=Lenght267	CP007482,1765159,1765426;CP007565,1765159,1765426;FO393392,1765159,1765426;CP011328,1765159,1765426;
CP003919	Mauve	SHARED	1718760	1718782	.	.	.	Notes=Lenght22	HF952105,1718760,1718782;CP007482,1718760,1718782;CP007565,1718760,1718782;HG939456,1718760,1718782;CP006910,1718760,1718782;FO393392,1718760,1718782;CP011328,1718760,1718782;
CP003919	Mauve	SHARED	574498	578933	.	.	.	Notes=Lenght4435	CP007482,574498,578933;CP007565,574498,578933;FO393392,574498,578933;CP011328,574498,578933;
CP003919	Mauve	SHARED	583812	584050	.	.	.	Notes=Lenght238	CP007482,583812,584050;CP007565,583812,584050;FO393392,583812,584050;CP011328,583812,584050;
CP003919	Mauve	SHARED	58972	58989	.	.	.	Notes=Lenght17	HF952105,58972,58989;CP007482,58972,58989;CP007565,58972,58989;HG939456,58972,58989;CP007632,58972,58989;FO393392,58972,58989;CP011328,58972,58989;
CP003919	Mauve	SHARED	20417	21642	.	.	.	Notes=Lenght1225	HF952106,20417,21642;HF952105,20417,21642;HG939456,20417,21642;CP007632,20417,21642;CP006910,20417,21642;CP011328,20417,21642;
CP003919	Mauve	SHARED	19034	20416	.	.	.	Notes=Lenght1382	HF952106,19034,20416;HF952105,19034,20416;HG939456,19034,20416;CP007632,19034,20416;CP011328,19034,20416;
CP003919	Mauve	SHARED	18671	19033	.	.	.	Notes=Lenght362	HF952106,18671,19033;HF952105,18671,19033;CP011328,18671,19033;
CP003919	Mauve	SHARED	18575	18670	.	.	.	Notes=Lenght95	HF952106,18575,18670;HF952105,18575,18670;CP007482,18575,18670;CP007565,18575,18670;CP011328,18575,18670;
CP003919	Mauve	SHARED	18266	18574	.	.	.	Notes=Lenght308	HF952106,18266,18574;HF952105,18266,18574;CP007482,18266,18574;CP011328,18266,18574;
CP003919	Mauve	SHARED	98389	98427	.	.	.	Notes=Lenght38	HF952105,98389,98427;CP007482,98389,98427;CP007565,98389,98427;HG939456,98389,98427;CP007632,98389,98427;CP006910,98389,98427;FO393392,98389,98427;CP011328,98389,98427;
CP003919	Mauve	SHARED	396056	396124	.	.	.	Notes=Lenght68	CP007482,396056,396124;CP007565,396056,396124;FO393392,396056,396124;CP011328,396056,396124;
CP003919	Mauve	SHARED	569796	569917	.	.	.	Notes=Lenght121	CP007482,569796,569917;CP007565,569796,569917;FO393392,569796,569917;CP011328,569796,569917;
CP003919	Mauve	SHARED	1683741	1683862	.	.	.	Notes=Lenght121	CP006910,1683741,1683862;
CP003919	Mauve	SHARED	1682366	1682566	.	.	.	Notes=Lenght200	CP006910,1682366,1682566;
CP003919	Mauve	SHARED	583649	583729	.	.	.	Notes=Lenght80	CP007482,583649,583729;CP007565,583649,583729;FO393392,583649,583729;CP011328,583649,583729;
CP003919	Mauve	SHARED	583569	583648	.	.	.	Notes=Lenght79	CP007482,583569,583648;CP007565,583569,583648;HG939456,583569,583648;CP007632,583569,583648;FO393392,583569,583648;CP011328,583569,583648;
CP003919	Mauve	SHARED	583369	583568	.	.	.	Notes=Lenght199	CP007482,583369,583568;CP007565,583369,583568;FO393392,583369,583568;CP011328,583369,583568;
CP003919	Mauve	SHARED	27434	27505	.	.	.	Notes=Lenght71	AL732656,27434,27505;AE009948,27434,27505;HF952106,27434,27505;HF952105,27434,27505;CP007482,27434,27505;CP007565,27434,27505;HG939456,27434,27505;CP007631,27434,27505;CP007632,27434,27505;CP006910,27434,27505;CP007572,27434,27505;CP007571,27434,27505;CP007570,27434,27505;FO393392,27434,27505;CP010867,27434,27505;CP011328,27434,27505;CP011329,27434,27505;CP010319,27434,27505;
CP003919	Mauve	SHARED	809775	809801	.	.	.	Notes=Lenght26	CP007482,809775,809801;CP007565,809775,809801;FO393392,809775,809801;CP011328,809775,809801;
CP003919	Mauve	SHARED	734046	734512	.	.	.	Notes=Lenght466	CP007482,734046,734512;CP007565,734046,734512;FO393392,734046,734512;CP011328,734046,734512;
CP003919	Mauve	SHARED	734513	734678	.	.	.	Notes=Lenght165	HF952105,734513,734678;CP007482,734513,734678;CP007565,734513,734678;FO393392,734513,734678;CP011328,734513,734678;
CP003919	Mauve	SHARED	734679	734794	.	.	.	Notes=Lenght115	CP007482,734679,734794;CP007565,734679,734794;FO393392,734679,734794;CP011328,734679,734794;
CP003919	Mauve	SHARED	1718422	1718680	.	.	.	Notes=Lenght258	CP007482,1718422,1718680;CP007565,1718422,1718680;FO393392,1718422,1718680;CP011328,1718422,1718680;
CP003919	Mauve	SHARED	454674	455198	.	.	.	Notes=Lenght524	HF952106,454674,455198;HF952105,454674,455198;CP007632,454674,455198;
CP003919	Mauve	SHARED	453061	454673	.	.	.	Notes=Lenght1612	HF952105,453061,454673;CP007632,453061,454673;
CP003919	Mauve	SHARED	22256	23394	.	.	.	Notes=Lenght1138	HF952106,22256,23394;HF952105,22256,23394;HG939456,22256,23394;CP007632,22256,23394;
CP003919	Mauve	SHARED	1820870	1820885	.	.	.	Notes=Lenght15	HF952106,1820870,1820885;HF952105,1820870,1820885;CP006910,1820870,1820885;CP007572,1820870,1820885;CP007571,1820870,1820885;CP007570,1820870,1820885;CP011328,1820870,1820885;CP010319,1820870,1820885;
CP003919	Mauve	SHARED	1820802	1820869	.	.	.	Notes=Lenght67	HF952106,1820802,1820869;HF952105,1820802,1820869;CP006910,1820802,1820869;CP011328,1820802,1820869;CP010319,1820802,1820869;
CP003919	Mauve	SHARED	1820781	1820801	.	.	.	Notes=Lenght20	HF952106,1820781,1820801;HF952105,1820781,1820801;HG939456,1820781,1820801;CP006910,1820781,1820801;CP011328,1820781,1820801;CP010319,1820781,1820801;
CP003919	Mauve	SHARED	1718743	1718759	.	.	.	Notes=Lenght16	CP000114,1718743,1718759;HF952104,1718743,1718759;HF952106,1718743,1718759;HF952105,1718743,1718759;CP007482,1718743,1718759;CP007565,1718743,1718759;HG939456,1718743,1718759;CP006910,1718743,1718759;CP007572,1718743,1718759;CP007571,1718743,1718759;CP007570,1718743,1718759;FO393392,1718743,1718759;CP011328,1718743,1718759;CP010319,1718743,1718759;
CP003919	Mauve	SHARED	1120180	1120367	.	.	.	Notes=Lenght187	CP000114,1120180,1120367;HF952106,1120180,1120367;HF952105,1120180,1120367;CP007482,1120180,1120367;CP007565,1120180,1120367;HG939456,1120180,1120367;CP007632,1120180,1120367;CP006910,1120180,1120367;FO393392,1120180,1120367;CP011328,1120180,1120367;CP010319,1120180,1120367;
CP003919	Mauve	SHARED	1119920	1120083	.	.	.	Notes=Lenght163	CP000114,1119920,1120083;HF952106,1119920,1120083;HF952105,1119920,1120083;CP007482,1119920,1120083;CP007565,1119920,1120083;HG939456,1119920,1120083;CP007632,1119920,1120083;CP006910,1119920,1120083;FO393392,1119920,1120083;CP011328,1119920,1120083;CP010319,1119920,1120083;
CP003919	Mauve	SHARED	1119908	1119919	.	.	.	Notes=Lenght11	HF952106,1119908,1119919;HF952105,1119908,1119919;CP007482,1119908,1119919;CP007565,1119908,1119919;HG939456,1119908,1119919;CP007632,1119908,1119919;CP006910,1119908,1119919;FO393392,1119908,1119919;CP011328,1119908,1119919;CP010319,1119908,1119919;
CP003919	Mauve	SHARED	1119717	1119907	.	.	.	Notes=Lenght190	CP000114,1119717,1119907;HF952106,1119717,1119907;HF952105,1119717,1119907;CP007482,1119717,1119907;CP007565,1119717,1119907;HG939456,1119717,1119907;CP007632,1119717,1119907;CP006910,1119717,1119907;FO393392,1119717,1119907;CP011328,1119717,1119907;CP010319,1119717,1119907;
CP003919	Mauve	SHARED	1119695	1119716	.	.	.	Notes=Lenght21	HF952106,1119695,1119716;HF952105,1119695,1119716;CP007482,1119695,1119716;CP007565,1119695,1119716;HG939456,1119695,1119716;CP007632,1119695,1119716;CP006910,1119695,1119716;FO393392,1119695,1119716;CP011328,1119695,1119716;CP010319,1119695,1119716;
CP003919	Mauve	SHARED	1118891	1119665	.	.	.	Notes=Lenght774	CP000114,1118891,1119665;HF952106,1118891,1119665;HF952105,1118891,1119665;CP007482,1118891,1119665;CP007565,1118891,1119665;HG939456,1118891,1119665;CP007632,1118891,1119665;CP006910,1118891,1119665;FO393392,1118891,1119665;CP011328,1118891,1119665;CP010319,1118891,1119665;
CP003919	Mauve	SHARED	1606619	1606938	.	.	.	Notes=Lenght319	HF952106,1606619,1606938;HF952105,1606619,1606938;HG939456,1606619,1606938;CP007632,1606619,1606938;CP010319,1606619,1606938;
CP003919	Mauve	SHARED	1605028	1606618	.	.	.	Notes=Lenght1590	HF952106,1605028,1606618;HF952105,1605028,1606618;CP007482,1605028,1606618;CP007565,1605028,1606618;HG939456,1605028,1606618;CP007632,1605028,1606618;FO393392,1605028,1606618;CP011328,1605028,1606618;CP010319,1605028,1606618;
CP003919	Mauve	SHARED	1604847	1605027	.	.	.	Notes=Lenght180	HF952105,1604847,1605027;CP007482,1604847,1605027;CP007565,1604847,1605027;HG939456,1604847,1605027;CP007632,1604847,1605027;FO393392,1604847,1605027;CP011328,1604847,1605027;CP010319,1604847,1605027;
CP003919	Mauve	SHARED	1604675	1604846	.	.	.	Notes=Lenght171	HF952106,1604675,1604846;HF952105,1604675,1604846;CP007482,1604675,1604846;CP007565,1604675,1604846;HG939456,1604675,1604846;CP007632,1604675,1604846;FO393392,1604675,1604846;CP011328,1604675,1604846;CP010319,1604675,1604846;
CP003919	Mauve	SHARED	1603505	1604674	.	.	.	Notes=Lenght1169	HF952106,1603505,1604674;HF952105,1603505,1604674;CP007482,1603505,1604674;CP007565,1603505,1604674;HG939456,1603505,1604674;CP007632,1603505,1604674;CP006910,1603505,1604674;FO393392,1603505,1604674;CP011328,1603505,1604674;CP010319,1603505,1604674;
CP003919	Mauve	SHARED	1598401	1603504	.	.	.	Notes=Lenght5103	HF952106,1598401,1603504;HF952105,1598401,1603504;HG939456,1598401,1603504;CP007632,1598401,1603504;CP006910,1598401,1603504;CP010319,1598401,1603504;
CP003919	Mauve	SHARED	1597695	1598400	.	.	.	Notes=Lenght705	HF952106,1597695,1598400;HF952105,1597695,1598400;HG939456,1597695,1598400;CP007632,1597695,1598400;CP010319,1597695,1598400;
CP003919	Mauve	SHARED	1596337	1597694	.	.	.	Notes=Lenght1357	HF952106,1596337,1597694;HF952105,1596337,1597694;CP007482,1596337,1597694;CP007565,1596337,1597694;HG939456,1596337,1597694;CP007632,1596337,1597694;CP006910,1596337,1597694;FO393392,1596337,1597694;CP011328,1596337,1597694;CP010319,1596337,1597694;
CP003919	Mauve	SHARED	1450412	1450539	.	.	.	Notes=Lenght127	HF952106,1450412,1450539;HF952105,1450412,1450539;CP007482,1450412,1450539;CP007565,1450412,1450539;HG939456,1450412,1450539;CP006910,1450412,1450539;FO393392,1450412,1450539;CP011328,1450412,1450539;CP010319,1450412,1450539;
CP003919	Mauve	SHARED	1450540	1450804	.	.	.	Notes=Lenght264	HF952106,1450540,1450804;HF952105,1450540,1450804;CP007482,1450540,1450804;CP007565,1450540,1450804;CP006910,1450540,1450804;FO393392,1450540,1450804;CP011328,1450540,1450804;CP010319,1450540,1450804;
CP003919	Mauve	SHARED	1450940	1450965	.	.	.	Notes=Lenght25	HF952106,1450940,1450965;HF952105,1450940,1450965;CP007482,1450940,1450965;CP007565,1450940,1450965;CP006910,1450940,1450965;FO393392,1450940,1450965;CP011328,1450940,1450965;CP010319,1450940,1450965;
CP003919	Mauve	SHARED	4059	4160	.	.	.	Notes=Lenght101	AL732656,4059,4160;AE009948,4059,4160;CP000114,4059,4160;CP003810,4059,4160;HF952104,4059,4160;HF952106,4059,4160;HF952105,4059,4160;CP007482,4059,4160;CP007565,4059,4160;HG939456,4059,4160;CP007631,4059,4160;CP007632,4059,4160;CP006910,4059,4160;CP007572,4059,4160;CP007571,4059,4160;CP007570,4059,4160;FO393392,4059,4160;CP010867,4059,4160;CP011325,4059,4160;CP011326,4059,4160;CP011327,4059,4160;…
CP003919	Mauve	SHARED	4161	4214	.	.	.	Notes=Lenght53	AL732656,4161,4214;AE009948,4161,4214;CP000114,4161,4214;CP003810,4161,4214;HF952104,4161,4214;HF952106,4161,4214;HF952105,4161,4214;CP007482,4161,4214;CP007565,4161,4214;HG939456,4161,4214;CP007631,4161,4214;CP007632,4161,4214;CP006910,4161,4214;CP007572,4161,4214;CP007571,4161,4214;CP007570,4161,4214;FO393392,4161,4214;CP010867,4161,4214;CP011325,4161,4214;CP011326,4161,4214;CP011327,4161,4214;…
CP003919	Mauve	SHARED	16134	16154	.	.	.	Notes=Lenght20	AL732656,16134,16154;AE009948,16134,16154;CP000114,16134,16154;CP003810,16134,16154;HF952104,16134,16154;HF952106,16134,16154;HF952105,16134,16154;CP007482,16134,16154;HG939456,16134,16154;CP007631,16134,16154;CP007632,16134,16154;CP006910,16134,16154;CP007572,16134,16154;CP007571,16134,16154;CP007570,16134,16154;FO393392,16134,16154;CP010867,16134,16154;CP011325,16134,16154;CP011326,16134,16154;…
CP003919	Mauve	SHARED	16156	16173	.	.	.	Notes=Lenght17	AL732656,16156,16173;AE009948,16156,16173;CP000114,16156,16173;CP003810,16156,16173;HF952104,16156,16173;HF952106,16156,16173;HF952105,16156,16173;CP007482,16156,16173;CP007565,16156,16173;HG939456,16156,16173;CP007631,16156,16173;CP007632,16156,16173;CP007572,16156,16173;CP007571,16156,16173;CP007570,16156,16173;FO393392,16156,16173;CP010867,16156,16173;CP011325,16156,16173;CP011326,16156,16173;…
CP003919	Mauve	SHARED	16232	16635	.	.	.	Notes=Lenght403	AL732656,16232,16635;AE009948,16232,16635;CP000114,16232,16635;CP003810,16232,16635;HF952104,16232,16635;HF952106,16232,16635;HF952105,16232,16635;CP007482,16232,16635;CP007565,16232,16635;HG939456,16232,16635;CP007631,16232,16635;CP007632,16232,16635;CP007572,16232,16635;CP007571,16232,16635;CP007570,16232,16635;FO393392,16232,16635;CP010867,16232,16635;CP011325,16232,16635;CP011326,16232,16635;…
CP003919	Mauve	SHARED	16636	16666	.	.	.	Notes=Lenght30	AL732656,16636,16666;AE009948,16636,16666;CP000114,16636,16666;CP003810,16636,16666;HF952104,16636,16666;HF952106,16636,16666;HF952105,16636,16666;CP007565,16636,16666;HG939456,16636,16666;CP007631,16636,16666;CP007632,16636,16666;CP007572,16636,16666;CP007571,16636,16666;CP007570,16636,16666;FO393392,16636,16666;CP010867,16636,16666;CP011325,16636,16666;CP011326,16636,16666;CP011327,16636,16666;…
CP003919	Mauve	SHARED	16667	16681	.	.	.	Notes=Lenght14	AL732656,16667,16681;AE009948,16667,16681;CP000114,16667,16681;CP003810,16667,16681;HF952104,16667,16681;HF952106,16667,16681;HF952105,16667,16681;CP007565,16667,16681;HG939456,16667,16681;CP007631,16667,16681;CP007632,16667,16681;CP006910,16667,16681;CP007572,16667,16681;CP007571,16667,16681;CP007570,16667,16681;FO393392,16667,16681;CP010867,16667,16681;CP011325,16667,16681;CP011326,16667,16681;…
CP003919	Mauve	SHARED	16682	16788	.	.	.	Notes=Lenght106	AL732656,16682,16788;AE009948,16682,16788;CP000114,16682,16788;CP003810,16682,16788;HF952104,16682,16788;HF952106,16682,16788;HF952105,16682,16788;CP007565,16682,16788;HG939456,16682,16788;CP007631,16682,16788;CP007632,16682,16788;CP006910,16682,16788;CP007572,16682,16788;CP007571,16682,16788;CP007570,16682,16788;CP010867,16682,16788;CP011325,16682,16788;CP011326,16682,16788;CP011327,16682,16788;…
CP003919	Mauve	SHARED	16789	17197	.	.	.	Notes=Lenght408	AL732656,16789,17197;AE009948,16789,17197;CP000114,16789,17197;CP003810,16789,17197;HF952104,16789,17197;HF952106,16789,17197;HF952105,16789,17197;HG939456,16789,17197;CP007631,16789,17197;CP007632,16789,17197;CP006910,16789,17197;CP007572,16789,17197;CP007571,16789,17197;CP007570,16789,17197;CP010867,16789,17197;CP011325,16789,17197;CP011326,16789,17197;CP011327,16789,17197;CP011328,16789,17197;…
CP003919	Mauve	SHARED	17198	17565	.	.	.	Notes=Lenght367	AL732656,17198,17565;AE009948,17198,17565;CP000114,17198,17565;CP003810,17198,17565;HF952104,17198,17565;HF952106,17198,17565;HF952105,17198,17565;HG939456,17198,17565;CP007631,17198,17565;CP007632,17198,17565;CP006910,17198,17565;CP007572,17198,17565;CP007571,17198,17565;CP007570,17198,17565;CP010867,17198,17565;CP011325,17198,17565;CP011326,17198,17565;CP011327,17198,17565;CP011328,17198,17565;…
CP003919	Mauve	SHARED	17566	17977	.	.	.	Notes=Lenght411	AL732656,17566,17977;AE009948,17566,17977;CP000114,17566,17977;CP003810,17566,17977;HF952104,17566,17977;HG939456,17566,17977;CP007631,17566,17977;CP007632,17566,17977;CP006910,17566,17977;CP007572,17566,17977;CP007571,17566,17977;CP007570,17566,17977;CP010867,17566,17977;CP011325,17566,17977;CP011326,17566,17977;CP011327,17566,17977;CP011328,17566,17977;CP011329,17566,17977;CP012419,17566,17977;…
CP003919	Mauve	SHARED	17978	18265	.	.	.	Notes=Lenght287	AL732656,17978,18265;AE009948,17978,18265;CP000114,17978,18265;CP003810,17978,18265;HF952104,17978,18265;HG939456,17978,18265;CP007631,17978,18265;CP007632,17978,18265;CP006910,17978,18265;CP007572,17978,18265;CP007571,17978,18265;CP007570,17978,18265;CP010867,17978,18265;CP011325,17978,18265;CP011326,17978,18265;CP011327,17978,18265;CP011329,17978,18265;CP012419,17978,18265;CP013202,17978,18265;
CP003919	Mauve	SHARED	23402	23742	.	.	.	Notes=Lenght340	AL732656,23402,23742;AE009948,23402,23742;HF952104,23402,23742;HF952105,23402,23742;HG939456,23402,23742;CP007631,23402,23742;CP007632,23402,23742;CP006910,23402,23742;CP007572,23402,23742;CP007571,23402,23742;CP007570,23402,23742;CP010867,23402,23742;CP011329,23402,23742;CP013202,23402,23742;
CP003919	Mauve	SHARED	23743	23777	.	.	.	Notes=Lenght34	AL732656,23743,23777;AE009948,23743,23777;HF952104,23743,23777;HF952105,23743,23777;HG939456,23743,23777;CP007631,23743,23777;CP007632,23743,23777;CP006910,23743,23777;CP007572,23743,23777;CP007571,23743,23777;CP007570,23743,23777;CP010867,23743,23777;CP011329,23743,23777;CP010319,23743,23777;CP013202,23743,23777;
CP003919	Mauve	SHARED	23778	24672	.	.	.	Notes=Lenght894	AL732656,23778,24672;AE009948,23778,24672;HF952104,23778,24672;HF952106,23778,24672;HF952105,23778,24672;HG939456,23778,24672;CP007631,23778,24672;CP007632,23778,24672;CP006910,23778,24672;CP007572,23778,24672;CP007571,23778,24672;CP007570,23778,24672;CP010867,23778,24672;CP011329,23778,24672;CP010319,23778,24672;CP013202,23778,24672;
CP003919	Mauve	SHARED	24673	25189	.	.	.	Notes=Lenght516	AL732656,24673,25189;AE009948,24673,25189;HF952104,24673,25189;HF952106,24673,25189;HF952105,24673,25189;CP007482,24673,25189;CP007565,24673,25189;HG939456,24673,25189;CP007631,24673,25189;CP007632,24673,25189;CP006910,24673,25189;CP007572,24673,25189;CP007571,24673,25189;CP007570,24673,25189;FO393392,24673,25189;CP010867,24673,25189;CP011328,24673,25189;CP011329,24673,25189;CP010319,24673,25189;…
CP003919	Mauve	SHARED	25190	25579	.	.	.	Notes=Lenght389	AL732656,25190,25579;AE009948,25190,25579;HF952104,25190,25579;HF952105,25190,25579;CP007482,25190,25579;CP007565,25190,25579;HG939456,25190,25579;CP007631,25190,25579;CP007632,25190,25579;CP006910,25190,25579;CP007572,25190,25579;CP007571,25190,25579;CP007570,25190,25579;FO393392,25190,25579;CP010867,25190,25579;CP011328,25190,25579;CP011329,25190,25579;CP010319,25190,25579;CP013202,25190,25579;
CP003919	Mauve	SHARED	25580	26133	.	.	.	Notes=Lenght553	AL732656,25580,26133;AE009948,25580,26133;HF952104,25580,26133;CP007482,25580,26133;CP007565,25580,26133;HG939456,25580,26133;CP007631,25580,26133;CP007632,25580,26133;CP006910,25580,26133;CP007572,25580,26133;CP007571,25580,26133;CP007570,25580,26133;FO393392,25580,26133;CP010867,25580,26133;CP011328,25580,26133;CP011329,25580,26133;CP010319,25580,26133;CP013202,25580,26133;
CP003919	Mauve	SHARED	26134	26240	.	.	.	Notes=Lenght106	AL732656,26134,26240;AE009948,26134,26240;HF952104,26134,26240;CP007482,26134,26240;CP007565,26134,26240;HG939456,26134,26240;CP007631,26134,26240;CP007632,26134,26240;CP006910,26134,26240;CP007572,26134,26240;CP007571,26134,26240;CP007570,26134,26240;FO393392,26134,26240;CP010867,26134,26240;CP011328,26134,26240;CP011329,26134,26240;CP013202,26134,26240;
CP003919	Mauve	SHARED	26241	26426	.	.	.	Notes=Lenght185	AL732656,26241,26426;AE009948,26241,26426;HF952104,26241,26426;HF952106,26241,26426;HF952105,26241,26426;CP007482,26241,26426;HG939456,26241,26426;CP007631,26241,26426;CP007632,26241,26426;CP006910,26241,26426;CP007572,26241,26426;CP007571,26241,26426;CP007570,26241,26426;FO393392,26241,26426;CP010867,26241,26426;CP011328,26241,26426;CP011329,26241,26426;CP010319,26241,26426;CP013202,26241,26426;
CP003919	Mauve	SHARED	26428	26984	.	.	.	Notes=Lenght556	AL732656,26428,26984;AE009948,26428,26984;HF952104,26428,26984;HF952106,26428,26984;HF952105,26428,26984;HG939456,26428,26984;CP007631,26428,26984;CP007632,26428,26984;CP006910,26428,26984;CP007572,26428,26984;CP007571,26428,26984;CP007570,26428,26984;CP010867,26428,26984;CP011328,26428,26984;CP011329,26428,26984;CP010319,26428,26984;CP013202,26428,26984;
CP003919	Mauve	SHARED	26987	27137	.	.	.	Notes=Lenght150	AL732656,26987,27137;AE009948,26987,27137;HF952104,26987,27137;HF952106,26987,27137;HF952105,26987,27137;CP007482,26987,27137;HG939456,26987,27137;CP007631,26987,27137;CP007632,26987,27137;CP006910,26987,27137;CP007572,26987,27137;CP007571,26987,27137;CP007570,26987,27137;FO393392,26987,27137;CP010867,26987,27137;CP011328,26987,27137;CP011329,26987,27137;CP010319,26987,27137;CP013202,26987,27137;
CP003919	Mauve	SHARED	27138	27433	.	.	.	Notes=Lenght295	AL732656,27138,27433;AE009948,27138,27433;HF952106,27138,27433;HF952105,27138,27433;CP007482,27138,27433;CP007565,27138,27433;HG939456,27138,27433;CP007631,27138,27433;CP006910,27138,27433;CP007571,27138,27433;CP007570,27138,27433;FO393392,27138,27433;CP010867,27138,27433;CP011328,27138,27433;CP010319,27138,27433;CP013202,27138,27433;
CP003919	Mauve	SHARED	27512	27871	.	.	.	Notes=Lenght359	AL732656,27512,27871;AE009948,27512,27871;HF952104,27512,27871;HF952106,27512,27871;HF952105,27512,27871;CP007482,27512,27871;CP007565,27512,27871;HG939456,27512,27871;CP007631,27512,27871;CP007632,27512,27871;CP006910,27512,27871;CP007572,27512,27871;CP007571,27512,27871;CP007570,27512,27871;FO393392,27512,27871;CP010867,27512,27871;CP011328,27512,27871;CP011329,27512,27871;CP013202,27512,27871;
CP003919	Mauve	SHARED	33540	33577	.	.	.	Notes=Lenght37	AL732656,33540,33577;AE009948,33540,33577;CP000114,33540,33577;CP003810,33540,33577;HF952104,33540,33577;CP007482,33540,33577;CP007565,33540,33577;HG939456,33540,33577;CP007631,33540,33577;CP007632,33540,33577;CP006910,33540,33577;CP007572,33540,33577;CP007571,33540,33577;CP007570,33540,33577;FO393392,33540,33577;CP010867,33540,33577;CP011325,33540,33577;CP011326,33540,33577;CP011327,33540,33577;…
CP003919	Mauve	SHARED	40214	40230	.	.	.	Notes=Lenght16	CP000114,40214,40230;CP003810,40214,40230;HF952104,40214,40230;HF952106,40214,40230;HF952105,40214,40230;CP007482,40214,40230;CP007565,40214,40230;HG939456,40214,40230;CP007631,40214,40230;FO393392,40214,40230;CP010867,40214,40230;CP011325,40214,40230;CP011326,40214,40230;CP011327,40214,40230;CP011328,40214,40230;CP012419,40214,40230;CP013202,40214,40230;
CP003919	Mauve	SHARED	40231	40249	.	.	.	Notes=Lenght18	AL732656,40231,40249;CP000114,40231,40249;CP003810,40231,40249;HF952104,40231,40249;HF952106,40231,40249;HF952105,40231,40249;CP007482,40231,40249;CP007565,40231,40249;HG939456,40231,40249;CP007631,40231,40249;FO393392,40231,40249;CP010867,40231,40249;CP011325,40231,40249;CP011326,40231,40249;CP011327,40231,40249;CP011328,40231,40249;CP012419,40231,40249;CP013202,40231,40249;
CP003919	Mauve	SHARED	40250	40420	.	.	.	Notes=Lenght170	AL732656,40250,40420;AE009948,40250,40420;CP000114,40250,40420;CP003810,40250,40420;HF952104,40250,40420;HF952106,40250,40420;HF952105,40250,40420;CP007482,40250,40420;CP007565,40250,40420;HG939456,40250,40420;CP007631,40250,40420;CP007632,40250,40420;FO393392,40250,40420;CP010867,40250,40420;CP011325,40250,40420;CP011326,40250,40420;CP011327,40250,40420;CP011328,40250,40420;CP011329,40250,40420;…
CP003919	Mauve	SHARED	43718	44399	.	.	.	Notes=Lenght681	AL732656,43718,44399;AE009948,43718,44399;CP000114,43718,44399;CP003810,43718,44399;HF952104,43718,44399;HF952106,43718,44399;HF952105,43718,44399;CP007482,43718,44399;CP007565,43718,44399;HG939456,43718,44399;CP007631,43718,44399;CP006910,43718,44399;CP007572,43718,44399;CP007571,43718,44399;CP007570,43718,44399;FO393392,43718,44399;CP010867,43718,44399;CP011325,43718,44399;CP011326,43718,44399;…
CP003919	Mauve	SHARED	48166	48186	.	.	.	Notes=Lenght20	AL732656,48166,48186;AE009948,48166,48186;CP000114,48166,48186;CP003810,48166,48186;HF952104,48166,48186;CP007482,48166,48186;CP007565,48166,48186;HG939456,48166,48186;CP007631,48166,48186;CP007632,48166,48186;CP006910,48166,48186;CP007572,48166,48186;CP007571,48166,48186;CP007570,48166,48186;FO393392,48166,48186;CP010867,48166,48186;CP011325,48166,48186;CP011326,48166,48186;CP011327,48166,48186;…
CP003919	Mauve	SHARED	58990	59020	.	.	.	Notes=Lenght30	AL732656,58990,59020;AE009948,58990,59020;CP000114,58990,59020;CP003810,58990,59020;HF952104,58990,59020;HF952105,58990,59020;CP007482,58990,59020;CP007565,58990,59020;HG939456,58990,59020;CP007631,58990,59020;CP007632,58990,59020;CP007572,58990,59020;CP007571,58990,59020;CP007570,58990,59020;FO393392,58990,59020;CP010867,58990,59020;CP011325,58990,59020;CP011326,58990,59020;CP011327,58990,59020;…
CP003919	Mauve	SHARED	59021	59112	.	.	.	Notes=Lenght91	AL732656,59021,59112;AE009948,59021,59112;CP000114,59021,59112;CP003810,59021,59112;HF952104,59021,59112;HF952105,59021,59112;CP007482,59021,59112;CP007565,59021,59112;HG939456,59021,59112;CP007631,59021,59112;CP007632,59021,59112;CP006910,59021,59112;CP007572,59021,59112;CP007571,59021,59112;CP007570,59021,59112;FO393392,59021,59112;CP010867,59021,59112;CP011325,59021,59112;CP011326,59021,59112;…
CP003919	Mauve	SHARED	59113	59195	.	.	.	Notes=Lenght82	AL732656,59113,59195;AE009948,59113,59195;CP000114,59113,59195;CP003810,59113,59195;HF952104,59113,59195;HF952105,59113,59195;CP007482,59113,59195;CP007565,59113,59195;HG939456,59113,59195;CP007631,59113,59195;CP007632,59113,59195;CP007572,59113,59195;CP007571,59113,59195;CP007570,59113,59195;FO393392,59113,59195;CP010867,59113,59195;CP011325,59113,59195;CP011326,59113,59195;CP011327,59113,59195;…
CP003919	Mauve	SHARED	59196	59245	.	.	.	Notes=Lenght49	AL732656,59196,59245;AE009948,59196,59245;CP000114,59196,59245;CP003810,59196,59245;HF952104,59196,59245;HF952105,59196,59245;CP007482,59196,59245;CP007565,59196,59245;HG939456,59196,59245;CP007631,59196,59245;CP007632,59196,59245;CP006910,59196,59245;CP007572,59196,59245;CP007571,59196,59245;CP007570,59196,59245;FO393392,59196,59245;CP010867,59196,59245;CP011325,59196,59245;CP011326,59196,59245;…
CP003919	Mauve	SHARED	64542	64730	.	.	.	Notes=Lenght188	AL732656,64542,64730;AE009948,64542,64730;HF952104,64542,64730;HF952106,64542,64730;CP007482,64542,64730;CP007565,64542,64730;HG939456,64542,64730;CP007631,64542,64730;CP007632,64542,64730;CP006910,64542,64730;CP007572,64542,64730;CP007571,64542,64730;CP007570,64542,64730;FO393392,64542,64730;CP010867,64542,64730;CP011328,64542,64730;CP011329,64542,64730;CP010319,64542,64730;CP013202,64542,64730;
CP003919	Mauve	SHARED	64993	65127	.	.	.	Notes=Lenght134	AE009948,64993,65127;HF952104,64993,65127;HF952106,64993,65127;CP007482,64993,65127;CP007565,64993,65127;HG939456,64993,65127;CP007631,64993,65127;CP006910,64993,65127;FO393392,64993,65127;CP010867,64993,65127;CP011328,64993,65127;CP011329,64993,65127;CP010319,64993,65127;CP013202,64993,65127;
CP003919	Mauve	SHARED	65128	65211	.	.	.	Notes=Lenght83	AL732656,65128,65211;AE009948,65128,65211;HF952104,65128,65211;HF952106,65128,65211;CP007482,65128,65211;CP007565,65128,65211;HG939456,65128,65211;CP007631,65128,65211;CP007632,65128,65211;CP006910,65128,65211;CP007572,65128,65211;CP007571,65128,65211;CP007570,65128,65211;FO393392,65128,65211;CP010867,65128,65211;CP011328,65128,65211;CP011329,65128,65211;CP010319,65128,65211;CP013202,65128,65211;
CP003919	Mauve	SHARED	72404	72567	.	.	.	Notes=Lenght163	AL732656,72404,72567;AE009948,72404,72567;CP000114,72404,72567;CP003810,72404,72567;HF952104,72404,72567;HF952106,72404,72567;HF952105,72404,72567;HG939456,72404,72567;CP007631,72404,72567;CP007632,72404,72567;CP006910,72404,72567;CP007572,72404,72567;CP007571,72404,72567;CP007570,72404,72567;CP010867,72404,72567;CP011325,72404,72567;CP011326,72404,72567;CP011327,72404,72567;CP011329,72404,72567;…
CP003919	Mauve	SHARED	76622	76633	.	.	.	Notes=Lenght11	AL732656,76622,76633;AE009948,76622,76633;CP000114,76622,76633;CP003810,76622,76633;HF952104,76622,76633;HF952106,76622,76633;CP007482,76622,76633;CP007565,76622,76633;CP007631,76622,76633;CP007632,76622,76633;CP006910,76622,76633;FO393392,76622,76633;CP010867,76622,76633;CP011325,76622,76633;CP011326,76622,76633;CP011327,76622,76633;CP011328,76622,76633;CP011329,76622,76633;CP010319,76622,76633;…
CP003919	Mauve	SHARED	76634	76653	.	.	.	Notes=Lenght19	AL732656,76634,76653;AE009948,76634,76653;CP000114,76634,76653;CP003810,76634,76653;HF952104,76634,76653;HF952106,76634,76653;CP007482,76634,76653;CP007565,76634,76653;CP007631,76634,76653;CP007632,76634,76653;CP006910,76634,76653;FO393392,76634,76653;CP010867,76634,76653;CP011325,76634,76653;CP011326,76634,76653;CP011327,76634,76653;CP011328,76634,76653;CP011329,76634,76653;CP010319,76634,76653;…
CP003919	Mauve	SHARED	92124	92381	.	.	.	Notes=Lenght257	AL732656,92124,92381;AE009948,92124,92381;CP000114,92124,92381;CP003810,92124,92381;HF952104,92124,92381;HF952106,92124,92381;HF952105,92124,92381;CP007482,92124,92381;CP007565,92124,92381;HG939456,92124,92381;CP007631,92124,92381;CP007632,92124,92381;CP006910,92124,92381;CP007572,92124,92381;FO393392,92124,92381;CP010867,92124,92381;CP011325,92124,92381;CP011326,92124,92381;CP011328,92124,92381;…
CP003919	Mauve	SHARED	92529	92873	.	.	.	Notes=Lenght344	AL732656,92529,92873;AE009948,92529,92873;CP000114,92529,92873;CP003810,92529,92873;HF952104,92529,92873;HF952106,92529,92873;HF952105,92529,92873;CP007482,92529,92873;CP007565,92529,92873;HG939456,92529,92873;CP007631,92529,92873;CP007632,92529,92873;CP006910,92529,92873;CP007572,92529,92873;FO393392,92529,92873;CP010867,92529,92873;CP011325,92529,92873;CP011326,92529,92873;CP011328,92529,92873;…
CP003919	Mauve	SHARED	94076	95469	.	.	.	Notes=Lenght1393	AL732656,94076,95469;AE009948,94076,95469;CP000114,94076,95469;CP003810,94076,95469;HF952104,94076,95469;HF952106,94076,95469;HF952105,94076,95469;CP007482,94076,95469;HG939456,94076,95469;CP007631,94076,95469;CP007632,94076,95469;CP006910,94076,95469;CP007572,94076,95469;CP007571,94076,95469;CP007570,94076,95469;CP010867,94076,95469;CP011325,94076,95469;CP011328,94076,95469;CP011329,94076,95469;…
CP003919	Mauve	SHARED	95470	96022	.	.	.	Notes=Lenght552	AL732656,95470,96022;AE009948,95470,96022;CP000114,95470,96022;CP003810,95470,96022;HF952104,95470,96022;HF952106,95470,96022;HF952105,95470,96022;CP007482,95470,96022;HG939456,95470,96022;CP007631,95470,96022;CP007632,95470,96022;CP006910,95470,96022;CP007572,95470,96022;CP007571,95470,96022;CP007570,95470,96022;CP010867,95470,96022;CP011325,95470,96022;CP011326,95470,96022;CP011327,95470,96022;…
CP003919	Mauve	SHARED	96023	96062	.	.	.	Notes=Lenght39	AL732656,96023,96062;AE009948,96023,96062;CP000114,96023,96062;CP003810,96023,96062;HF952104,96023,96062;HF952106,96023,96062;HF952105,96023,96062;HG939456,96023,96062;CP007631,96023,96062;CP007632,96023,96062;CP006910,96023,96062;CP007572,96023,96062;CP007571,96023,96062;CP007570,96023,96062;CP010867,96023,96062;CP011325,96023,96062;CP011326,96023,96062;CP011327,96023,96062;CP011328,96023,96062;…
CP003919	Mauve	SHARED	96063	96211	.	.	.	Notes=Lenght148	AL732656,96063,96211;AE009948,96063,96211;CP000114,96063,96211;CP003810,96063,96211;HF952104,96063,96211;HF952106,96063,96211;HF952105,96063,96211;CP007482,96063,96211;HG939456,96063,96211;CP007631,96063,96211;CP007632,96063,96211;CP006910,96063,96211;CP007572,96063,96211;CP007571,96063,96211;CP007570,96063,96211;CP010867,96063,96211;CP011325,96063,96211;CP011326,96063,96211;CP011327,96063,96211;…
CP003919	Mauve	SHARED	96212	96225	.	.	.	Notes=Lenght13	AE009948,96212,96225;CP000114,96212,96225;HF952104,96212,96225;HF952106,96212,96225;HF952105,96212,96225;CP007482,96212,96225;CP007631,96212,96225;CP006910,96212,96225;CP010867,96212,96225;CP011325,96212,96225;CP011326,96212,96225;CP011328,96212,96225;CP011329,96212,96225;CP012419,96212,96225;CP013202,96212,96225;
CP003919	Mauve	SHARED	96226	96458	.	.	.	Notes=Lenght232	AE009948,96226,96458;CP000114,96226,96458;HF952104,96226,96458;HF952106,96226,96458;HF952105,96226,96458;CP007631,96226,96458;CP006910,96226,96458;CP010867,96226,96458;CP011325,96226,96458;CP011326,96226,96458;CP011328,96226,96458;CP011329,96226,96458;CP012419,96226,96458;CP013202,96226,96458;
CP003919	Mauve	SHARED	96470	96528	.	.	.	Notes=Lenght58	AL732656,96470,96528;AE009948,96470,96528;CP000114,96470,96528;CP003810,96470,96528;HF952104,96470,96528;HF952106,96470,96528;HF952105,96470,96528;CP007482,96470,96528;CP007565,96470,96528;HG939456,96470,96528;CP007631,96470,96528;CP007632,96470,96528;CP006910,96470,96528;CP007572,96470,96528;CP007571,96470,96528;CP007570,96470,96528;FO393392,96470,96528;CP010867,96470,96528;CP011325,96470,96528;…
CP003919	Mauve	SHARED	96537	96576	.	.	.	Notes=Lenght39	AL732656,96537,96576;AE009948,96537,96576;CP000114,96537,96576;CP003810,96537,96576;HF952104,96537,96576;HF952106,96537,96576;HF952105,96537,96576;HG939456,96537,96576;CP007631,96537,96576;CP007632,96537,96576;CP006910,96537,96576;CP007572,96537,96576;CP007571,96537,96576;CP007570,96537,96576;CP010867,96537,96576;CP011325,96537,96576;CP011326,96537,96576;CP011328,96537,96576;CP011329,96537,96576;…
CP003919	Mauve	SHARED	96577	96686	.	.	.	Notes=Lenght109	AL732656,96577,96686;AE009948,96577,96686;CP000114,96577,96686;CP003810,96577,96686;HF952104,96577,96686;HF952106,96577,96686;HF952105,96577,96686;CP007482,96577,96686;CP007565,96577,96686;HG939456,96577,96686;CP007631,96577,96686;CP007632,96577,96686;CP006910,96577,96686;CP007572,96577,96686;CP007571,96577,96686;CP007570,96577,96686;FO393392,96577,96686;CP010867,96577,96686;CP011325,96577,96686;…
CP003919	Mauve	SHARED	96687	96745	.	.	.	Notes=Lenght58	AL732656,96687,96745;AE009948,96687,96745;CP000114,96687,96745;CP003810,96687,96745;HF952104,96687,96745;HF952106,96687,96745;HF952105,96687,96745;HG939456,96687,96745;CP007631,96687,96745;CP007632,96687,96745;CP006910,96687,96745;CP007572,96687,96745;CP007571,96687,96745;CP007570,96687,96745;CP010867,96687,96745;CP011325,96687,96745;CP011326,96687,96745;CP011328,96687,96745;CP011329,96687,96745;…
CP003919	Mauve	SHARED	96746	96790	.	.	.	Notes=Lenght44	AL732656,96746,96790;AE009948,96746,96790;CP000114,96746,96790;CP003810,96746,96790;HF952104,96746,96790;HF952106,96746,96790;HF952105,96746,96790;CP007482,96746,96790;CP007565,96746,96790;HG939456,96746,96790;CP007631,96746,96790;CP007632,96746,96790;CP006910,96746,96790;CP007572,96746,96790;CP007571,96746,96790;CP007570,96746,96790;FO393392,96746,96790;CP010867,96746,96790;CP011325,96746,96790;…
CP003919	Mauve	SHARED	96791	96831	.	.	.	Notes=Lenght40	AL732656,96791,96831;AE009948,96791,96831;CP000114,96791,96831;CP003810,96791,96831;HF952104,96791,96831;HF952106,96791,96831;HF952105,96791,96831;CP007482,96791,96831;HG939456,96791,96831;CP007631,96791,96831;CP007632,96791,96831;CP006910,96791,96831;CP007572,96791,96831;CP007571,96791,96831;CP007570,96791,96831;FO393392,96791,96831;CP010867,96791,96831;CP011325,96791,96831;CP011326,96791,96831;…
CP003919	Mauve	SHARED	96832	96992	.	.	.	Notes=Lenght160	AL732656,96832,96992;AE009948,96832,96992;CP000114,96832,96992;CP003810,96832,96992;HF952104,96832,96992;HF952106,96832,96992;HF952105,96832,96992;CP007482,96832,96992;CP007565,96832,96992;HG939456,96832,96992;CP007631,96832,96992;CP007632,96832,96992;CP006910,96832,96992;CP007572,96832,96992;CP007571,96832,96992;CP007570,96832,96992;FO393392,96832,96992;CP010867,96832,96992;CP011325,96832,96992;…
CP003919	Mauve	SHARED	96993	97042	.	.	.	Notes=Lenght49	AL732656,96993,97042;AE009948,96993,97042;CP000114,96993,97042;CP003810,96993,97042;HF952104,96993,97042;HF952106,96993,97042;HF952105,96993,97042;CP007482,96993,97042;HG939456,96993,97042;CP007631,96993,97042;CP007632,96993,97042;CP006910,96993,97042;CP007572,96993,97042;CP007571,96993,97042;CP007570,96993,97042;CP010867,96993,97042;CP011325,96993,97042;CP011326,96993,97042;CP011328,96993,97042;…
CP003919	Mauve	SHARED	97043	97359	.	.	.	Notes=Lenght316	AL732656,97043,97359;AE009948,97043,97359;CP000114,97043,97359;CP003810,97043,97359;HF952104,97043,97359;HF952106,97043,97359;HF952105,97043,97359;CP007482,97043,97359;CP007565,97043,97359;HG939456,97043,97359;CP007631,97043,97359;CP007632,97043,97359;CP006910,97043,97359;CP007572,97043,97359;CP007571,97043,97359;CP007570,97043,97359;FO393392,97043,97359;CP010867,97043,97359;CP011325,97043,97359;…
CP003919	Mauve	SHARED	97411	97427	.	.	.	Notes=Lenght16	AL732656,97411,97427;AE009948,97411,97427;HF952104,97411,97427;HF952106,97411,97427;HF952105,97411,97427;CP007482,97411,97427;CP007565,97411,97427;HG939456,97411,97427;CP007631,97411,97427;CP007632,97411,97427;CP006910,97411,97427;CP007572,97411,97427;CP007571,97411,97427;CP007570,97411,97427;FO393392,97411,97427;CP010867,97411,97427;CP011328,97411,97427;CP011329,97411,97427;CP010319,97411,97427;…
CP003919	Mauve	SHARED	97428	97440	.	.	.	Notes=Lenght12	AL732656,97428,97440;AE009948,97428,97440;HF952104,97428,97440;HF952106,97428,97440;HF952105,97428,97440;CP007482,97428,97440;CP007565,97428,97440;HG939456,97428,97440;CP007631,97428,97440;CP007632,97428,97440;CP006910,97428,97440;CP007572,97428,97440;CP007571,97428,97440;CP007570,97428,97440;FO393392,97428,97440;CP010867,97428,97440;CP011328,97428,97440;CP011329,97428,97440;CP010319,97428,97440;…
CP003919	Mauve	SHARED	97447	97757	.	.	.	Notes=Lenght310	AL732656,97447,97757;AE009948,97447,97757;CP000114,97447,97757;CP003810,97447,97757;HF952104,97447,97757;HF952106,97447,97757;HF952105,97447,97757;CP007482,97447,97757;CP007565,97447,97757;HG939456,97447,97757;CP007631,97447,97757;CP007632,97447,97757;CP006910,97447,97757;CP007572,97447,97757;CP007571,97447,97757;CP007570,97447,97757;FO393392,97447,97757;CP010867,97447,97757;CP011325,97447,97757;…
CP003919	Mauve	SHARED	97955	98030	.	.	.	Notes=Lenght75	AL732656,97955,98030;AE009948,97955,98030;CP000114,97955,98030;CP003810,97955,98030;HF952104,97955,98030;HF952106,97955,98030;HF952105,97955,98030;CP007482,97955,98030;CP007565,97955,98030;HG939456,97955,98030;CP007631,97955,98030;CP006910,97955,98030;CP007572,97955,98030;CP007571,97955,98030;CP007570,97955,98030;FO393392,97955,98030;CP010867,97955,98030;CP011325,97955,98030;CP011326,97955,98030;…
CP003919	Mauve	SHARED	98032	98110	.	.	.	Notes=Lenght78	AL732656,98032,98110;AE009948,98032,98110;CP000114,98032,98110;CP003810,98032,98110;HF952104,98032,98110;HF952106,98032,98110;HF952105,98032,98110;HG939456,98032,98110;CP007631,98032,98110;CP006910,98032,98110;CP007572,98032,98110;CP007571,98032,98110;CP007570,98032,98110;CP010867,98032,98110;CP011325,98032,98110;CP011326,98032,98110;CP011329,98032,98110;CP010319,98032,98110;CP012419,98032,98110;…
CP003919	Mauve	SHARED	107060	107320	.	.	.	Notes=Lenght260	AL732656,107060,107320;AE009948,107060,107320;CP000114,107060,107320;CP003810,107060,107320;HF952104,107060,107320;HF952106,107060,107320;HF952105,107060,107320;CP007482,107060,107320;CP007565,107060,107320;HG939456,107060,107320;CP007631,107060,107320;CP007632,107060,107320;CP007572,107060,107320;CP007571,107060,107320;CP007570,107060,107320;FO393392,107060,107320;CP010867,107060,107320;CP011325…
CP003919	Mauve	SHARED	133817	133874	.	.	.	Notes=Lenght57	AL732656,133817,133874;AE009948,133817,133874;CP000114,133817,133874;CP003810,133817,133874;HF952104,133817,133874;HF952106,133817,133874;HF952105,133817,133874;HG939456,133817,133874;CP007631,133817,133874;CP007632,133817,133874;CP006910,133817,133874;CP007572,133817,133874;CP007571,133817,133874;CP007570,133817,133874;CP010867,133817,133874;CP011325,133817,133874;CP011326,133817,133874;CP011327…
CP003919	Mauve	SHARED	142575	142714	.	.	.	Notes=Lenght139	AL732656,142575,142714;AE009948,142575,142714;HF952104,142575,142714;HF952106,142575,142714;HF952105,142575,142714;CP007482,142575,142714;CP007565,142575,142714;HG939456,142575,142714;CP007631,142575,142714;CP007632,142575,142714;CP006910,142575,142714;CP007572,142575,142714;CP007571,142575,142714;CP007570,142575,142714;FO393392,142575,142714;CP010867,142575,142714;CP011328,142575,142714;CP011329…
CP003919	Mauve	SHARED	165222	165324	.	.	.	Notes=Lenght102	AL732656,165222,165324;CP000114,165222,165324;CP003810,165222,165324;HF952106,165222,165324;HF952105,165222,165324;CP007482,165222,165324;CP007565,165222,165324;HG939456,165222,165324;CP007631,165222,165324;CP007632,165222,165324;CP006910,165222,165324;CP007572,165222,165324;CP007571,165222,165324;CP007570,165222,165324;FO393392,165222,165324;CP011325,165222,165324;CP011326,165222,165324;CP011327…
CP003919	Mauve	SHARED	166471	166571	.	.	.	Notes=Lenght100	AL732656,166471,166571;AE009948,166471,166571;CP000114,166471,166571;CP003810,166471,166571;HF952106,166471,166571;HF952105,166471,166571;CP007482,166471,166571;CP007565,166471,166571;HG939456,166471,166571;CP007631,166471,166571;CP007632,166471,166571;CP006910,166471,166571;CP007572,166471,166571;CP007571,166471,166571;CP007570,166471,166571;FO393392,166471,166571;CP010867,166471,166571;CP011325…
CP003919	Mauve	SHARED	166572	168366	.	.	.	Notes=Lenght1794	AL732656,166572,168366;AE009948,166572,168366;CP000114,166572,168366;CP003810,166572,168366;HF952106,166572,168366;HF952105,166572,168366;CP007482,166572,168366;CP007565,166572,168366;HG939456,166572,168366;CP007632,166572,168366;CP006910,166572,168366;CP007572,166572,168366;CP007571,166572,168366;CP007570,166572,168366;FO393392,166572,168366;CP011325,166572,168366;CP011326,166572,168366;CP011327…
CP003919	Mauve	SHARED	169071	169820	.	.	.	Notes=Lenght749	AL732656,169071,169820;CP003810,169071,169820;HF952104,169071,169820;HF952106,169071,169820;HF952105,169071,169820;CP007482,169071,169820;CP007565,169071,169820;HG939456,169071,169820;CP006910,169071,169820;CP007572,169071,169820;CP007571,169071,169820;CP007570,169071,169820;FO393392,169071,169820;CP010867,169071,169820;CP011325,169071,169820;CP011327,169071,169820;CP011328,169071,169820;CP011329…
CP003919	Mauve	SHARED	189047	189057	.	.	.	Notes=Lenght10	AL732656,189047,189057;AE009948,189047,189057;CP000114,189047,189057;CP003810,189047,189057;HF952104,189047,189057;HF952106,189047,189057;HF952105,189047,189057;CP007482,189047,189057;CP007565,189047,189057;CP007631,189047,189057;CP007632,189047,189057;CP006910,189047,189057;CP007572,189047,189057;CP007571,189047,189057;CP007570,189047,189057;FO393392,189047,189057;CP010867,189047,189057;CP011325…
CP003919	Mauve	SHARED	189553	189700	.	.	.	Notes=Lenght147	AL732656,189553,189700;AE009948,189553,189700;CP000114,189553,189700;CP003810,189553,189700;HF952104,189553,189700;HF952106,189553,189700;HF952105,189553,189700;CP007482,189553,189700;CP007565,189553,189700;CP007631,189553,189700;CP007632,189553,189700;CP006910,189553,189700;CP007572,189553,189700;CP007571,189553,189700;CP007570,189553,189700;FO393392,189553,189700;CP010867,189553,189700;CP011325…
CP003919	Mauve	SHARED	192221	192240	.	.	.	Notes=Lenght19	AL732656,192221,192240;AE009948,192221,192240;CP000114,192221,192240;CP003810,192221,192240;HF952104,192221,192240;CP007482,192221,192240;CP007565,192221,192240;HG939456,192221,192240;CP007631,192221,192240;CP007632,192221,192240;FO393392,192221,192240;CP010867,192221,192240;CP011325,192221,192240;CP011326,192221,192240;CP011327,192221,192240;CP011328,192221,192240;CP011329,192221,192240;CP010319…
CP003919	Mauve	SHARED	192439	192897	.	.	.	Notes=Lenght458	AL732656,192439,192897;AE009948,192439,192897;CP000114,192439,192897;CP003810,192439,192897;HF952104,192439,192897;HF952106,192439,192897;HF952105,192439,192897;CP007482,192439,192897;CP007565,192439,192897;HG939456,192439,192897;CP007631,192439,192897;CP007632,192439,192897;FO393392,192439,192897;CP010867,192439,192897;CP011325,192439,192897;CP011326,192439,192897;CP011327,192439,192897;CP011328…
CP003919	Mauve	SHARED	193450	193469	.	.	.	Notes=Lenght19	AL732656,193450,193469;AE009948,193450,193469;CP000114,193450,193469;CP003810,193450,193469;HF952104,193450,193469;HF952106,193450,193469;HF952105,193450,193469;HG939456,193450,193469;CP007631,193450,193469;CP007632,193450,193469;CP006910,193450,193469;CP007572,193450,193469;CP007571,193450,193469;CP007570,193450,193469;CP010867,193450,193469;CP011325,193450,193469;CP011326,193450,193469;CP011327…
CP003919	Mauve	SHARED	200127	200510	.	.	.	Notes=Lenght383	AL732656,200127,200510;AE009948,200127,200510;CP000114,200127,200510;CP003810,200127,200510;HF952104,200127,200510;HF952106,200127,200510;HF952105,200127,200510;HG939456,200127,200510;CP007631,200127,200510;CP007632,200127,200510;CP006910,200127,200510;CP007572,200127,200510;CP007571,200127,200510;CP007570,200127,200510;CP010867,200127,200510;CP011325,200127,200510;CP011326,200127,200510;CP011327…
CP003919	Mauve	SHARED	201631	201648	.	.	.	Notes=Lenght17	AE009948,201631,201648;CP000114,201631,201648;CP003810,201631,201648;HF952104,201631,201648;HF952106,201631,201648;HF952105,201631,201648;CP007482,201631,201648;CP007565,201631,201648;HG939456,201631,201648;CP007631,201631,201648;CP007632,201631,201648;CP006910,201631,201648;FO393392,201631,201648;CP010867,201631,201648;CP011325,201631,201648;CP011326,201631,201648;CP011327,201631,201648;CP011328…
CP003919	Mauve	SHARED	229371	229388	.	.	.	Notes=Lenght17	HF952106,229371,229388;HF952105,229371,229388;CP007482,229371,229388;CP007565,229371,229388;HG939456,229371,229388;CP007632,229371,229388;CP006910,229371,229388;FO393392,229371,229388;CP011328,229371,229388;CP010319,229371,229388;CP013202,229371,229388;
CP003919	Mauve	SHARED	229389	229475	.	.	.	Notes=Lenght86	HF952106,229389,229475;HF952105,229389,229475;CP007482,229389,229475;CP007565,229389,229475;HG939456,229389,229475;CP007632,229389,229475;CP006910,229389,229475;FO393392,229389,229475;CP011328,229389,229475;CP010319,229389,229475;CP013202,229389,229475;
CP003919	Mauve	SHARED	234978	235276	.	.	.	Notes=Lenght298	AL732656,234978,235276;AE009948,234978,235276;CP000114,234978,235276;CP003810,234978,235276;HF952104,234978,235276;HF952106,234978,235276;HF952105,234978,235276;HG939456,234978,235276;CP007631,234978,235276;CP007632,234978,235276;CP006910,234978,235276;CP007572,234978,235276;CP007571,234978,235276;CP007570,234978,235276;CP010867,234978,235276;CP011325,234978,235276;CP011326,234978,235276;CP011327…
CP003919	Mauve	SHARED	240609	240971	.	.	.	Notes=Lenght362	AL732656,240609,240971;AE009948,240609,240971;CP000114,240609,240971;CP003810,240609,240971;HF952104,240609,240971;HF952106,240609,240971;HF952105,240609,240971;CP007482,240609,240971;CP007565,240609,240971;HG939456,240609,240971;CP007631,240609,240971;CP007632,240609,240971;CP006910,240609,240971;CP007572,240609,240971;CP007571,240609,240971;CP007570,240609,240971;FO393392,240609,240971;CP010867…
CP003919	Mauve	SHARED	240972	241313	.	.	.	Notes=Lenght341	AL732656,240972,241313;AE009948,240972,241313;CP000114,240972,241313;CP003810,240972,241313;HF952104,240972,241313;HF952106,240972,241313;HF952105,240972,241313;HG939456,240972,241313;CP007631,240972,241313;CP007632,240972,241313;CP006910,240972,241313;CP007572,240972,241313;CP007571,240972,241313;CP007570,240972,241313;CP010867,240972,241313;CP011325,240972,241313;CP011326,240972,241313;CP011327…
CP003919	Mauve	SHARED	241433	241717	.	.	.	Notes=Lenght284	AL732656,241433,241717;AE009948,241433,241717;CP000114,241433,241717;CP003810,241433,241717;HF952104,241433,241717;HF952106,241433,241717;HF952105,241433,241717;HG939456,241433,241717;CP007631,241433,241717;CP007632,241433,241717;CP006910,241433,241717;CP007572,241433,241717;CP007571,241433,241717;CP007570,241433,241717;CP010867,241433,241717;CP011325,241433,241717;CP011326,241433,241717;CP011327…
CP003919	Mauve	SHARED	241719	242463	.	.	.	Notes=Lenght744	AL732656,241719,242463;AE009948,241719,242463;CP000114,241719,242463;CP003810,241719,242463;HF952104,241719,242463;HF952106,241719,242463;HF952105,241719,242463;HG939456,241719,242463;CP007631,241719,242463;CP007632,241719,242463;CP006910,241719,242463;CP007572,241719,242463;CP007571,241719,242463;CP007570,241719,242463;CP010867,241719,242463;CP011325,241719,242463;CP011326,241719,242463;CP011327…
CP003919	Mauve	SHARED	242464	242516	.	.	.	Notes=Lenght52	AE009948,242464,242516;CP000114,242464,242516;CP003810,242464,242516;HF952104,242464,242516;HF952106,242464,242516;HF952105,242464,242516;HG939456,242464,242516;CP007631,242464,242516;CP007632,242464,242516;CP006910,242464,242516;CP007572,242464,242516;CP007571,242464,242516;CP007570,242464,242516;CP010867,242464,242516;CP011325,242464,242516;CP011326,242464,242516;CP011327,242464,242516;CP011329…
CP003919	Mauve	SHARED	242517	242913	.	.	.	Notes=Lenght396	AE009948,242517,242913;CP000114,242517,242913;CP003810,242517,242913;HF952104,242517,242913;HF952106,242517,242913;HF952105,242517,242913;HG939456,242517,242913;CP007631,242517,242913;CP006910,242517,242913;CP007572,242517,242913;CP007571,242517,242913;CP007570,242517,242913;CP010867,242517,242913;CP011325,242517,242913;CP011326,242517,242913;CP011327,242517,242913;CP011329,242517,242913;CP010319…
CP003919	Mauve	SHARED	246696	246856	.	.	.	Notes=Lenght160	AE009948,246696,246856;CP000114,246696,246856;CP003810,246696,246856;HF952104,246696,246856;HF952106,246696,246856;HF952105,246696,246856;CP007631,246696,246856;CP010867,246696,246856;CP011325,246696,246856;CP011326,246696,246856;CP011327,246696,246856;CP011329,246696,246856;CP010319,246696,246856;CP012419,246696,246856;CP013202,246696,246856;
CP003919	Mauve	SHARED	246857	248165	.	.	.	Notes=Lenght1308	AE009948,246857,248165;CP000114,246857,248165;CP003810,246857,248165;HF952104,246857,248165;HF952106,246857,248165;HF952105,246857,248165;HG939456,246857,248165;CP007631,246857,248165;CP010867,246857,248165;CP011325,246857,248165;CP011326,246857,248165;CP011327,246857,248165;CP011329,246857,248165;CP010319,246857,248165;CP012419,246857,248165;CP013202,246857,248165;
CP003919	Mauve	SHARED	248166	248325	.	.	.	Notes=Lenght159	AE009948,248166,248325;CP000114,248166,248325;CP003810,248166,248325;HF952104,248166,248325;HF952106,248166,248325;HF952105,248166,248325;CP007482,248166,248325;CP007565,248166,248325;HG939456,248166,248325;CP007631,248166,248325;FO393392,248166,248325;CP010867,248166,248325;CP011325,248166,248325;CP011326,248166,248325;CP011327,248166,248325;CP011328,248166,248325;CP011329,248166,248325;CP010319…
CP003919	Mauve	SHARED	248334	248378	.	.	.	Notes=Lenght44	AE009948,248334,248378;CP000114,248334,248378;CP003810,248334,248378;HF952104,248334,248378;HF952106,248334,248378;HF952105,248334,248378;CP007482,248334,248378;CP007565,248334,248378;HG939456,248334,248378;CP007631,248334,248378;FO393392,248334,248378;CP010867,248334,248378;CP011325,248334,248378;CP011326,248334,248378;CP011327,248334,248378;CP011328,248334,248378;CP011329,248334,248378;CP010319…
CP003919	Mauve	SHARED	248379	248400	.	.	.	Notes=Lenght21	AE009948,248379,248400;CP000114,248379,248400;CP003810,248379,248400;HF952104,248379,248400;HF952106,248379,248400;HF952105,248379,248400;CP007482,248379,248400;CP007565,248379,248400;HG939456,248379,248400;CP007631,248379,248400;CP007632,248379,248400;FO393392,248379,248400;CP010867,248379,248400;CP011325,248379,248400;CP011326,248379,248400;CP011327,248379,248400;CP011328,248379,248400;CP011329…
CP003919	Mauve	SHARED	248401	248437	.	.	.	Notes=Lenght36	AL732656,248401,248437;AE009948,248401,248437;CP000114,248401,248437;CP003810,248401,248437;HF952104,248401,248437;HF952106,248401,248437;HF952105,248401,248437;CP007482,248401,248437;CP007565,248401,248437;HG939456,248401,248437;CP007631,248401,248437;CP007632,248401,248437;CP007572,248401,248437;CP007571,248401,248437;CP007570,248401,248437;FO393392,248401,248437;CP010867,248401,248437;CP011325…
CP003919	Mauve	SHARED	273046	274153	.	.	.	Notes=Lenght1107	AL732656,273046,274153;AE009948,273046,274153;CP000114,273046,274153;CP003810,273046,274153;HF952104,273046,274153;HF952106,273046,274153;HF952105,273046,274153;HG939456,273046,274153;CP007631,273046,274153;CP007632,273046,274153;CP006910,273046,274153;CP007572,273046,274153;CP007571,273046,274153;CP007570,273046,274153;CP010867,273046,274153;CP011325,273046,274153;CP011326,273046,274153;CP011327…
CP003919	Mauve	SHARED	301483	302839	.	.	.	Notes=Lenght1356	AL732656,301483,302839;AE009948,301483,302839;CP000114,301483,302839;CP003810,301483,302839;HF952104,301483,302839;HF952106,301483,302839;HF952105,301483,302839;CP007482,301483,302839;CP007565,301483,302839;HG939456,301483,302839;CP007631,301483,302839;CP006910,301483,302839;CP007572,301483,302839;CP007571,301483,302839;CP007570,301483,302839;FO393392,301483,302839;CP010867,301483,302839;CP011325…
CP003919	Mauve	SHARED	302840	302996	.	.	.	Notes=Lenght156	AL732656,302840,302996;AE009948,302840,302996;CP000114,302840,302996;CP003810,302840,302996;HF952104,302840,302996;HF952106,302840,302996;HF952105,302840,302996;CP007482,302840,302996;CP007565,302840,302996;HG939456,302840,302996;CP007631,302840,302996;CP006910,302840,302996;CP007572,302840,302996;CP007571,302840,302996;CP007570,302840,302996;FO393392,302840,302996;CP010867,302840,302996;CP011325…
CP003919	Mauve	SHARED	303161	303202	.	.	.	Notes=Lenght41	AL732656,303161,303202;AE009948,303161,303202;CP000114,303161,303202;CP003810,303161,303202;HF952104,303161,303202;HF952106,303161,303202;CP007482,303161,303202;CP007565,303161,303202;HG939456,303161,303202;CP007631,303161,303202;CP007632,303161,303202;CP006910,303161,303202;CP007572,303161,303202;CP007571,303161,303202;CP007570,303161,303202;FO393392,303161,303202;CP010867,303161,303202;CP011325…
CP003919	Mauve	SHARED	303203	303239	.	.	.	Notes=Lenght36	AL732656,303203,303239;AE009948,303203,303239;CP000114,303203,303239;CP003810,303203,303239;HF952104,303203,303239;HF952106,303203,303239;CP007482,303203,303239;CP007565,303203,303239;CP007631,303203,303239;CP006910,303203,303239;CP007572,303203,303239;CP007571,303203,303239;CP007570,303203,303239;FO393392,303203,303239;CP010867,303203,303239;CP011325,303203,303239;CP011326,303203,303239;CP011327…
CP003919	Mauve	SHARED	327493	327528	.	.	.	Notes=Lenght35	AL732656,327493,327528;AE009948,327493,327528;CP000114,327493,327528;CP003810,327493,327528;HF952104,327493,327528;HF952106,327493,327528;HF952105,327493,327528;CP007482,327493,327528;CP007565,327493,327528;HG939456,327493,327528;CP007631,327493,327528;CP007632,327493,327528;CP006910,327493,327528;CP007572,327493,327528;CP007571,327493,327528;CP007570,327493,327528;FO393392,327493,327528;CP010867…
CP003919	Mauve	SHARED	327529	327579	.	.	.	Notes=Lenght50	AL732656,327529,327579;AE009948,327529,327579;CP000114,327529,327579;CP003810,327529,327579;HF952104,327529,327579;HF952106,327529,327579;HF952105,327529,327579;CP007482,327529,327579;CP007565,327529,327579;HG939456,327529,327579;CP007631,327529,327579;CP007632,327529,327579;CP006910,327529,327579;CP007572,327529,327579;CP007571,327529,327579;CP007570,327529,327579;FO393392,327529,327579;CP010867…
CP003919	Mauve	SHARED	327580	327637	.	.	.	Notes=Lenght57	AL732656,327580,327637;AE009948,327580,327637;CP003810,327580,327637;HF952104,327580,327637;HF952106,327580,327637;HF952105,327580,327637;CP007482,327580,327637;CP007565,327580,327637;HG939456,327580,327637;CP007631,327580,327637;CP007632,327580,327637;CP006910,327580,327637;CP007572,327580,327637;CP007571,327580,327637;CP007570,327580,327637;FO393392,327580,327637;CP010867,327580,327637;CP011326…
CP003919	Mauve	SHARED	327638	328017	.	.	.	Notes=Lenght379	AL732656,327638,328017;AE009948,327638,328017;CP003810,327638,328017;HF952104,327638,328017;HF952106,327638,328017;HF952105,327638,328017;CP007482,327638,328017;CP007565,327638,328017;HG939456,327638,328017;CP007631,327638,328017;CP007632,327638,328017;CP006910,327638,328017;CP007572,327638,328017;CP007571,327638,328017;CP007570,327638,328017;FO393392,327638,328017;CP010867,327638,328017;CP011328…
CP003919	Mauve	SHARED	328018	328111	.	.	.	Notes=Lenght93	AL732656,328018,328111;AE009948,328018,328111;CP000114,328018,328111;CP003810,328018,328111;HF952104,328018,328111;HF952106,328018,328111;HF952105,328018,328111;CP007482,328018,328111;CP007565,328018,328111;HG939456,328018,328111;CP007631,328018,328111;CP007632,328018,328111;CP006910,328018,328111;CP007572,328018,328111;CP007571,328018,328111;CP007570,328018,328111;FO393392,328018,328111;CP010867…
CP003919	Mauve	SHARED	328112	328227	.	.	.	Notes=Lenght115	AL732656,328112,328227;AE009948,328112,328227;CP000114,328112,328227;CP003810,328112,328227;HF952104,328112,328227;HF952106,328112,328227;HF952105,328112,328227;CP007482,328112,328227;CP007565,328112,328227;HG939456,328112,328227;CP007631,328112,328227;CP007632,328112,328227;CP006910,328112,328227;CP007572,328112,328227;CP007571,328112,328227;CP007570,328112,328227;FO393392,328112,328227;CP010867…
CP003919	Mauve	SHARED	328278	328309	.	.	.	Notes=Lenght31	AL732656,328278,328309;AE009948,328278,328309;CP000114,328278,328309;CP003810,328278,328309;HF952104,328278,328309;HF952106,328278,328309;HF952105,328278,328309;CP007482,328278,328309;HG939456,328278,328309;CP007631,328278,328309;CP007632,328278,328309;CP006910,328278,328309;CP007572,328278,328309;CP007571,328278,328309;CP007570,328278,328309;FO393392,328278,328309;CP010867,328278,328309;CP011325…
CP003919	Mauve	SHARED	328430	328631	.	.	.	Notes=Lenght201	AL732656,328430,328631;AE009948,328430,328631;CP000114,328430,328631;CP003810,328430,328631;HF952104,328430,328631;HF952106,328430,328631;HF952105,328430,328631;CP007482,328430,328631;CP007565,328430,328631;HG939456,328430,328631;CP007631,328430,328631;CP007632,328430,328631;CP006910,328430,328631;CP007572,328430,328631;CP007571,328430,328631;CP007570,328430,328631;FO393392,328430,328631;CP010867…
CP003919	Mauve	SHARED	328632	328660	.	.	.	Notes=Lenght28	AE009948,328632,328660;CP000114,328632,328660;CP003810,328632,328660;HF952104,328632,328660;HF952106,328632,328660;HF952105,328632,328660;CP007482,328632,328660;CP007565,328632,328660;HG939456,328632,328660;CP007631,328632,328660;CP007632,328632,328660;CP006910,328632,328660;FO393392,328632,328660;CP010867,328632,328660;CP011325,328632,328660;CP011326,328632,328660;CP011328,328632,328660;CP011329…
CP003919	Mauve	SHARED	328762	328827	.	.	.	Notes=Lenght65	AL732656,328762,328827;AE009948,328762,328827;CP000114,328762,328827;CP003810,328762,328827;HF952104,328762,328827;HF952106,328762,328827;HF952105,328762,328827;CP007482,328762,328827;CP007565,328762,328827;HG939456,328762,328827;CP007631,328762,328827;CP007632,328762,328827;CP006910,328762,328827;CP007572,328762,328827;CP007571,328762,328827;CP007570,328762,328827;FO393392,328762,328827;CP010867…
CP003919	Mauve	SHARED	328828	329029	.	.	.	Notes=Lenght201	AL732656,328828,329029;AE009948,328828,329029;CP003810,328828,329029;HF952104,328828,329029;HF952106,328828,329029;HF952105,328828,329029;CP007482,328828,329029;CP007565,328828,329029;HG939456,328828,329029;CP007631,328828,329029;CP007632,328828,329029;CP006910,328828,329029;CP007572,328828,329029;CP007571,328828,329029;CP007570,328828,329029;FO393392,328828,329029;CP010867,328828,329029;CP011325…
CP003919	Mauve	SHARED	329280	329525	.	.	.	Notes=Lenght245	AL732656,329280,329525;AE009948,329280,329525;CP000114,329280,329525;CP003810,329280,329525;HF952104,329280,329525;HF952106,329280,329525;HF952105,329280,329525;CP007482,329280,329525;CP007565,329280,329525;HG939456,329280,329525;CP007631,329280,329525;CP007632,329280,329525;CP006910,329280,329525;CP007572,329280,329525;CP007571,329280,329525;CP007570,329280,329525;FO393392,329280,329525;CP010867…
CP003919	Mauve	SHARED	329530	329575	.	.	.	Notes=Lenght45	AE009948,329530,329575;HF952104,329530,329575;HF952106,329530,329575;HF952105,329530,329575;CP007482,329530,329575;CP007565,329530,329575;HG939456,329530,329575;CP007631,329530,329575;CP007632,329530,329575;CP006910,329530,329575;FO393392,329530,329575;CP010867,329530,329575;CP011325,329530,329575;CP011326,329530,329575;CP011328,329530,329575;CP011329,329530,329575;CP010319,329530,329575;CP013202…
CP003919	Mauve	SHARED	329576	329596	.	.	.	Notes=Lenght20	AL732656,329576,329596;AE009948,329576,329596;CP000114,329576,329596;HF952104,329576,329596;HF952106,329576,329596;HF952105,329576,329596;CP007482,329576,329596;CP007565,329576,329596;HG939456,329576,329596;CP007631,329576,329596;CP007632,329576,329596;CP006910,329576,329596;CP007572,329576,329596;CP007571,329576,329596;CP007570,329576,329596;FO393392,329576,329596;CP010867,329576,329596;CP011325…
CP003919	Mauve	SHARED	329597	329696	.	.	.	Notes=Lenght99	AE009948,329597,329696;HF952104,329597,329696;HF952106,329597,329696;HF952105,329597,329696;CP007482,329597,329696;CP007565,329597,329696;HG939456,329597,329696;CP007631,329597,329696;CP007632,329597,329696;CP006910,329597,329696;FO393392,329597,329696;CP010867,329597,329696;CP011328,329597,329696;CP011329,329597,329696;CP010319,329597,329696;CP012419,329597,329696;CP013202,329597,329696;
CP003919	Mauve	SHARED	329697	329758	.	.	.	Notes=Lenght61	AL732656,329697,329758;AE009948,329697,329758;CP000114,329697,329758;HF952104,329697,329758;HF952106,329697,329758;HF952105,329697,329758;CP007482,329697,329758;CP007565,329697,329758;HG939456,329697,329758;CP007631,329697,329758;CP007632,329697,329758;CP006910,329697,329758;CP007572,329697,329758;CP007571,329697,329758;CP007570,329697,329758;FO393392,329697,329758;CP010867,329697,329758;CP011325…
CP003919	Mauve	SHARED	330130	330278	.	.	.	Notes=Lenght148	AL732656,330130,330278;AE009948,330130,330278;CP000114,330130,330278;CP003810,330130,330278;HF952104,330130,330278;HF952106,330130,330278;HF952105,330130,330278;CP007482,330130,330278;CP007565,330130,330278;HG939456,330130,330278;CP007631,330130,330278;CP007632,330130,330278;CP006910,330130,330278;CP007572,330130,330278;CP007571,330130,330278;CP007570,330130,330278;FO393392,330130,330278;CP010867…
CP003919	Mauve	SHARED	330529	330548	.	.	.	Notes=Lenght19	AL732656,330529,330548;AE009948,330529,330548;CP000114,330529,330548;CP003810,330529,330548;HF952104,330529,330548;HF952106,330529,330548;HF952105,330529,330548;CP007482,330529,330548;HG939456,330529,330548;CP007631,330529,330548;CP007632,330529,330548;CP006910,330529,330548;CP007572,330529,330548;CP007571,330529,330548;CP007570,330529,330548;FO393392,330529,330548;CP010867,330529,330548;CP011325…
CP003919	Mauve	SHARED	330930	331017	.	.	.	Notes=Lenght87	AL732656,330930,331017;AE009948,330930,331017;CP000114,330930,331017;HF952104,330930,331017;HF952106,330930,331017;HF952105,330930,331017;CP007482,330930,331017;CP007565,330930,331017;HG939456,330930,331017;CP007631,330930,331017;CP007632,330930,331017;CP006910,330930,331017;CP007572,330930,331017;CP007571,330930,331017;CP007570,330930,331017;FO393392,330930,331017;CP010867,330930,331017;CP011325…
CP003919	Mauve	SHARED	331030	331129	.	.	.	Notes=Lenght99	AL732656,331030,331129;AE009948,331030,331129;CP000114,331030,331129;HF952104,331030,331129;HF952106,331030,331129;HF952105,331030,331129;CP007482,331030,331129;CP007565,331030,331129;HG939456,331030,331129;CP007631,331030,331129;CP007632,331030,331129;CP006910,331030,331129;CP007572,331030,331129;CP007571,331030,331129;CP007570,331030,331129;FO393392,331030,331129;CP010867,331030,331129;CP011325…
CP003919	Mauve	SHARED	331130	331279	.	.	.	Notes=Lenght149	AL732656,331130,331279;AE009948,331130,331279;CP000114,331130,331279;HF952104,331130,331279;HF952106,331130,331279;HF952105,331130,331279;CP007482,331130,331279;CP007565,331130,331279;HG939456,331130,331279;CP007631,331130,331279;CP007632,331130,331279;CP006910,331130,331279;CP007572,331130,331279;CP007571,331130,331279;CP007570,331130,331279;FO393392,331130,331279;CP010867,331130,331279;CP011327…
CP003919	Mauve	SHARED	331280	331314	.	.	.	Notes=Lenght34	AE009948,331280,331314;CP000114,331280,331314;HF952104,331280,331314;HF952106,331280,331314;HF952105,331280,331314;CP007482,331280,331314;CP007565,331280,331314;HG939456,331280,331314;CP007631,331280,331314;CP007632,331280,331314;CP006910,331280,331314;FO393392,331280,331314;CP010867,331280,331314;CP011327,331280,331314;CP011328,331280,331314;CP011329,331280,331314;CP010319,331280,331314;CP013202…
CP003919	Mauve	SHARED	331329	331533	.	.	.	Notes=Lenght204	AE009948,331329,331533;CP000114,331329,331533;HF952104,331329,331533;HF952106,331329,331533;HF952105,331329,331533;CP007482,331329,331533;CP007565,331329,331533;HG939456,331329,331533;CP007631,331329,331533;CP007632,331329,331533;CP006910,331329,331533;FO393392,331329,331533;CP010867,331329,331533;CP011326,331329,331533;CP011327,331329,331533;CP011328,331329,331533;CP011329,331329,331533;CP010319…
CP003919	Mauve	SHARED	344694	345768	.	.	.	Notes=Lenght1074	AL732656,344694,345768;AE009948,344694,345768;CP000114,344694,345768;CP003810,344694,345768;HF952104,344694,345768;HF952106,344694,345768;HF952105,344694,345768;CP007482,344694,345768;CP007565,344694,345768;HG939456,344694,345768;CP007631,344694,345768;CP007632,344694,345768;CP006910,344694,345768;CP007571,344694,345768;CP007570,344694,345768;FO393392,344694,345768;CP010867,344694,345768;CP011325…
CP003919	Mauve	SHARED	347969	347993	.	.	.	Notes=Lenght24	AL732656,347969,347993;AE009948,347969,347993;CP000114,347969,347993;CP003810,347969,347993;HF952104,347969,347993;HF952106,347969,347993;HF952105,347969,347993;HG939456,347969,347993;CP007631,347969,347993;CP007632,347969,347993;CP006910,347969,347993;CP007572,347969,347993;CP007571,347969,347993;CP007570,347969,347993;CP010867,347969,347993;CP011325,347969,347993;CP011326,347969,347993;CP011327…
CP003919	Mauve	SHARED	351270	351281	.	.	.	Notes=Lenght11	AL732656,351270,351281;AE009948,351270,351281;CP000114,351270,351281;CP003810,351270,351281;HF952104,351270,351281;HF952106,351270,351281;HF952105,351270,351281;CP007482,351270,351281;CP007565,351270,351281;HG939456,351270,351281;CP007631,351270,351281;CP007632,351270,351281;CP006910,351270,351281;CP007572,351270,351281;CP007571,351270,351281;CP007570,351270,351281;FO393392,351270,351281;CP010867…
CP003919	Mauve	SHARED	379034	379483	.	.	.	Notes=Lenght449	AL732656,379034,379483;AE009948,379034,379483;CP000114,379034,379483;CP003810,379034,379483;HF952104,379034,379483;HF952106,379034,379483;HF952105,379034,379483;CP007482,379034,379483;CP007565,379034,379483;HG939456,379034,379483;CP007631,379034,379483;CP006910,379034,379483;CP007572,379034,379483;CP007571,379034,379483;CP007570,379034,379483;FO393392,379034,379483;CP010867,379034,379483;CP011325…
CP003919	Mauve	SHARED	388491	388589	.	.	.	Notes=Lenght98	AL732656,388491,388589;AE009948,388491,388589;CP000114,388491,388589;CP003810,388491,388589;HF952104,388491,388589;HF952106,388491,388589;HF952105,388491,388589;CP007482,388491,388589;CP007565,388491,388589;CP007631,388491,388589;CP007632,388491,388589;CP006910,388491,388589;CP007572,388491,388589;CP007571,388491,388589;CP007570,388491,388589;FO393392,388491,388589;CP010867,388491,388589;CP011325…
CP003919	Mauve	SHARED	393363	393455	.	.	.	Notes=Lenght92	AL732656,393363,393455;AE009948,393363,393455;CP000114,393363,393455;CP003810,393363,393455;HF952104,393363,393455;HF952106,393363,393455;HF952105,393363,393455;HG939456,393363,393455;CP007631,393363,393455;CP007632,393363,393455;CP006910,393363,393455;CP007572,393363,393455;CP007571,393363,393455;CP007570,393363,393455;CP010867,393363,393455;CP011325,393363,393455;CP011326,393363,393455;CP011327…
CP003919	Mauve	SHARED	396288	398738	.	.	.	Notes=Lenght2450	AE009948,396288,398738;CP000114,396288,398738;CP003810,396288,398738;HF952104,396288,398738;HF952106,396288,398738;HF952105,396288,398738;CP007482,396288,398738;CP007565,396288,398738;CP007631,396288,398738;FO393392,396288,398738;CP010867,396288,398738;CP011325,396288,398738;CP011326,396288,398738;CP011327,396288,398738;CP011328,396288,398738;CP011329,396288,398738;CP010319,396288,398738;CP012419…
CP003919	Mauve	SHARED	398739	398898	.	.	.	Notes=Lenght159	AE009948,398739,398898;CP000114,398739,398898;CP003810,398739,398898;HF952104,398739,398898;HF952106,398739,398898;HF952105,398739,398898;CP007482,398739,398898;CP007565,398739,398898;CP007631,398739,398898;CP006910,398739,398898;FO393392,398739,398898;CP010867,398739,398898;CP011325,398739,398898;CP011326,398739,398898;CP011327,398739,398898;CP011328,398739,398898;CP011329,398739,398898;CP010319…
CP003919	Mauve	SHARED	402340	402563	.	.	.	Notes=Lenght223	AL732656,402340,402563;AE009948,402340,402563;CP000114,402340,402563;CP003810,402340,402563;HF952104,402340,402563;HF952106,402340,402563;HF952105,402340,402563;CP007482,402340,402563;CP007565,402340,402563;CP007631,402340,402563;CP007632,402340,402563;CP006910,402340,402563;CP007572,402340,402563;CP007571,402340,402563;CP007570,402340,402563;FO393392,402340,402563;CP010867,402340,402563;CP011325…
CP003919	Mauve	SHARED	402758	403012	.	.	.	Notes=Lenght254	AL732656,402758,403012;AE009948,402758,403012;CP000114,402758,403012;CP003810,402758,403012;HF952104,402758,403012;HF952106,402758,403012;HF952105,402758,403012;CP007482,402758,403012;CP007565,402758,403012;CP007631,402758,403012;CP007632,402758,403012;CP006910,402758,403012;CP007572,402758,403012;CP007571,402758,403012;CP007570,402758,403012;FO393392,402758,403012;CP010867,402758,403012;CP011325…
CP003919	Mauve	SHARED	403238	403336	.	.	.	Notes=Lenght98	AL732656,403238,403336;AE009948,403238,403336;CP000114,403238,403336;CP003810,403238,403336;HF952104,403238,403336;HF952106,403238,403336;HF952105,403238,403336;CP007482,403238,403336;CP007565,403238,403336;HG939456,403238,403336;CP007631,403238,403336;CP006910,403238,403336;CP007572,403238,403336;CP007571,403238,403336;CP007570,403238,403336;FO393392,403238,403336;CP010867,403238,403336;CP011325…
CP003919	Mauve	SHARED	407460	407471	.	.	.	Notes=Lenght11	AL732656,407460,407471;AE009948,407460,407471;CP000114,407460,407471;CP003810,407460,407471;HF952104,407460,407471;HF952105,407460,407471;CP007482,407460,407471;CP007565,407460,407471;HG939456,407460,407471;CP007631,407460,407471;CP007632,407460,407471;CP006910,407460,407471;CP007572,407460,407471;CP007571,407460,407471;CP007570,407460,407471;FO393392,407460,407471;CP010867,407460,407471;CP011325…
CP003919	Mauve	SHARED	407472	408122	.	.	.	Notes=Lenght650	AL732656,407472,408122;AE009948,407472,408122;CP000114,407472,408122;CP003810,407472,408122;HF952104,407472,408122;CP007482,407472,408122;CP007565,407472,408122;HG939456,407472,408122;CP007631,407472,408122;CP007632,407472,408122;CP006910,407472,408122;CP007572,407472,408122;CP007571,407472,408122;CP007570,407472,408122;FO393392,407472,408122;CP010867,407472,408122;CP011325,407472,408122;CP011326…
CP003919	Mauve	SHARED	413781	413802	.	.	.	Notes=Lenght21	AL732656,413781,413802;AE009948,413781,413802;CP000114,413781,413802;CP003810,413781,413802;HF952104,413781,413802;HF952106,413781,413802;HF952105,413781,413802;CP007482,413781,413802;HG939456,413781,413802;CP007631,413781,413802;CP007632,413781,413802;CP006910,413781,413802;CP007572,413781,413802;CP007571,413781,413802;CP007570,413781,413802;FO393392,413781,413802;CP010867,413781,413802;CP011325…
CP003919	Mauve	SHARED	413983	414396	.	.	.	Notes=Lenght413	AL732656,413983,414396;AE009948,413983,414396;CP000114,413983,414396;CP003810,413983,414396;HF952104,413983,414396;HF952106,413983,414396;HF952105,413983,414396;HG939456,413983,414396;CP007631,413983,414396;CP007632,413983,414396;CP006910,413983,414396;CP007572,413983,414396;CP007571,413983,414396;CP007570,413983,414396;CP010867,413983,414396;CP011325,413983,414396;CP011326,413983,414396;CP011327…
CP003919	Mauve	SHARED	415985	416127	.	.	.	Notes=Lenght142	AL732656,415985,416127;AE009948,415985,416127;CP000114,415985,416127;CP003810,415985,416127;HF952104,415985,416127;HF952106,415985,416127;HF952105,415985,416127;HG939456,415985,416127;CP007631,415985,416127;CP007632,415985,416127;CP006910,415985,416127;CP007572,415985,416127;CP007571,415985,416127;CP007570,415985,416127;CP010867,415985,416127;CP011325,415985,416127;CP011326,415985,416127;CP011327…
CP003919	Mauve	SHARED	416397	416509	.	.	.	Notes=Lenght112	AL732656,416397,416509;AE009948,416397,416509;CP000114,416397,416509;CP003810,416397,416509;HF952104,416397,416509;HF952106,416397,416509;CP007482,416397,416509;CP007565,416397,416509;HG939456,416397,416509;CP007631,416397,416509;CP007632,416397,416509;CP006910,416397,416509;CP007572,416397,416509;CP007571,416397,416509;CP007570,416397,416509;FO393392,416397,416509;CP010867,416397,416509;CP011325…
CP003919	Mauve	SHARED	416510	416569	.	.	.	Notes=Lenght59	AL732656,416510,416569;CP000114,416510,416569;CP003810,416510,416569;HF952104,416510,416569;HF952106,416510,416569;CP007482,416510,416569;CP007565,416510,416569;HG939456,416510,416569;CP007632,416510,416569;CP006910,416510,416569;CP007572,416510,416569;CP007571,416510,416569;CP007570,416510,416569;FO393392,416510,416569;CP010867,416510,416569;CP011325,416510,416569;CP011326,416510,416569;CP011327…
CP003919	Mauve	SHARED	416570	417268	.	.	.	Notes=Lenght698	AL732656,416570,417268;AE009948,416570,417268;CP000114,416570,417268;CP003810,416570,417268;HF952104,416570,417268;HF952106,416570,417268;CP007482,416570,417268;CP007565,416570,417268;HG939456,416570,417268;CP007631,416570,417268;CP007632,416570,417268;CP006910,416570,417268;CP007572,416570,417268;CP007571,416570,417268;CP007570,416570,417268;FO393392,416570,417268;CP010867,416570,417268;CP011325…
CP003919	Mauve	SHARED	417269	419980	.	.	.	Notes=Lenght2711	AL732656,417269,419980;AE009948,417269,419980;CP000114,417269,419980;CP003810,417269,419980;HF952104,417269,419980;HF952106,417269,419980;CP007482,417269,419980;CP007565,417269,419980;HG939456,417269,419980;CP007631,417269,419980;CP007632,417269,419980;CP006910,417269,419980;CP007572,417269,419980;CP007571,417269,419980;CP007570,417269,419980;FO393392,417269,419980;CP010867,417269,419980;CP011325…
CP003919	Mauve	SHARED	457792	458292	.	.	.	Notes=Lenght500	AL732656,457792,458292;AE009948,457792,458292;CP000114,457792,458292;CP003810,457792,458292;HF952104,457792,458292;HF952106,457792,458292;HF952105,457792,458292;CP007482,457792,458292;CP007565,457792,458292;HG939456,457792,458292;CP007631,457792,458292;CP006910,457792,458292;CP007572,457792,458292;CP007571,457792,458292;CP007570,457792,458292;FO393392,457792,458292;CP010867,457792,458292;CP011325…
CP003919	Mauve	SHARED	494781	494827	.	.	.	Notes=Lenght46	AL732656,494781,494827;AE009948,494781,494827;CP000114,494781,494827;CP003810,494781,494827;HF952104,494781,494827;HF952106,494781,494827;HF952105,494781,494827;CP007482,494781,494827;CP007565,494781,494827;CP007631,494781,494827;CP007632,494781,494827;CP006910,494781,494827;FO393392,494781,494827;CP010867,494781,494827;CP011325,494781,494827;CP011326,494781,494827;CP011327,494781,494827;CP011328…
CP003919	Mauve	SHARED	512047	512127	.	.	.	Notes=Lenght80	AE009948,512047,512127;CP000114,512047,512127;CP003810,512047,512127;HF952104,512047,512127;HF952106,512047,512127;HF952105,512047,512127;CP007482,512047,512127;CP007565,512047,512127;HG939456,512047,512127;CP007631,512047,512127;CP007632,512047,512127;CP006910,512047,512127;FO393392,512047,512127;CP010867,512047,512127;CP011325,512047,512127;CP011326,512047,512127;CP011327,512047,512127;CP011328…
CP003919	Mauve	SHARED	520740	520795	.	.	.	Notes=Lenght55	AE009948,520740,520795;CP000114,520740,520795;CP003810,520740,520795;HF952104,520740,520795;HF952106,520740,520795;HF952105,520740,520795;CP007482,520740,520795;CP007565,520740,520795;HG939456,520740,520795;CP007631,520740,520795;CP007632,520740,520795;CP006910,520740,520795;FO393392,520740,520795;CP010867,520740,520795;CP011325,520740,520795;CP011326,520740,520795;CP011327,520740,520795;CP011328…
CP003919	Mauve	SHARED	545156	545185	.	.	.	Notes=Lenght29	AL732656,545156,545185;AE009948,545156,545185;CP000114,545156,545185;CP003810,545156,545185;HF952104,545156,545185;HF952106,545156,545185;HF952105,545156,545185;HG939456,545156,545185;CP007631,545156,545185;CP007632,545156,545185;CP006910,545156,545185;CP007572,545156,545185;CP007571,545156,545185;CP007570,545156,545185;CP010867,545156,545185;CP011325,545156,545185;CP011326,545156,545185;CP011327…
CP003919	Mauve	SHARED	551650	551662	.	.	.	Notes=Lenght12	AE009948,551650,551662;CP000114,551650,551662;CP003810,551650,551662;HF952104,551650,551662;HF952106,551650,551662;HF952105,551650,551662;CP007482,551650,551662;CP007565,551650,551662;HG939456,551650,551662;CP007631,551650,551662;CP007632,551650,551662;CP006910,551650,551662;CP007572,551650,551662;CP007571,551650,551662;CP007570,551650,551662;FO393392,551650,551662;CP010867,551650,551662;CP011325…
CP003919	Mauve	SHARED	551663	551783	.	.	.	Notes=Lenght120	AE009948,551663,551783;CP000114,551663,551783;CP003810,551663,551783;HF952104,551663,551783;HF952106,551663,551783;HF952105,551663,551783;CP007482,551663,551783;CP007565,551663,551783;HG939456,551663,551783;CP007631,551663,551783;CP007632,551663,551783;CP006910,551663,551783;FO393392,551663,551783;CP010867,551663,551783;CP011325,551663,551783;CP011326,551663,551783;CP011327,551663,551783;CP011328…
CP003919	Mauve	SHARED	560856	560981	.	.	.	Notes=Lenght125	AL732656,560856,560981;AE009948,560856,560981;CP000114,560856,560981;CP003810,560856,560981;HF952104,560856,560981;HF952106,560856,560981;HF952105,560856,560981;HG939456,560856,560981;CP007631,560856,560981;CP007632,560856,560981;CP006910,560856,560981;CP007572,560856,560981;CP007571,560856,560981;CP007570,560856,560981;CP010867,560856,560981;CP011325,560856,560981;CP011326,560856,560981;CP011327…
CP003919	Mauve	SHARED	566687	566707	.	.	.	Notes=Lenght20	AL732656,566687,566707;HF952106,566687,566707;HF952105,566687,566707;CP007482,566687,566707;CP007565,566687,566707;HG939456,566687,566707;CP006910,566687,566707;CP007572,566687,566707;CP007571,566687,566707;CP007570,566687,566707;FO393392,566687,566707;CP011328,566687,566707;CP010319,566687,566707;CP013202,566687,566707;
CP003919	Mauve	SHARED	566716	566727	.	.	.	Notes=Lenght11	HF952106,566716,566727;HF952105,566716,566727;CP007572,566716,566727;CP007571,566716,566727;CP007570,566716,566727;CP013202,566716,566727;
CP003919	Mauve	SHARED	566745	566775	.	.	.	Notes=Lenght30	CP007482,566745,566775;CP007565,566745,566775;CP006910,566745,566775;CP007572,566745,566775;CP007571,566745,566775;CP007570,566745,566775;FO393392,566745,566775;CP011328,566745,566775;CP010319,566745,566775;CP013202,566745,566775;
CP003919	Mauve	SHARED	567395	567523	.	.	.	Notes=Lenght128	AL732656,567395,567523;AE009948,567395,567523;CP000114,567395,567523;CP003810,567395,567523;HF952104,567395,567523;CP007482,567395,567523;CP007565,567395,567523;HG939456,567395,567523;CP007631,567395,567523;CP007632,567395,567523;CP007572,567395,567523;CP007571,567395,567523;CP007570,567395,567523;FO393392,567395,567523;CP010867,567395,567523;CP011325,567395,567523;CP011326,567395,567523;CP011327…
CP003919	Mauve	SHARED	567600	567653	.	.	.	Notes=Lenght53	AL732656,567600,567653;AE009948,567600,567653;CP000114,567600,567653;CP003810,567600,567653;HF952104,567600,567653;CP007482,567600,567653;CP007565,567600,567653;HG939456,567600,567653;CP007631,567600,567653;CP007632,567600,567653;CP007572,567600,567653;CP007571,567600,567653;CP007570,567600,567653;FO393392,567600,567653;CP010867,567600,567653;CP011325,567600,567653;CP011326,567600,567653;CP011327…
CP003919	Mauve	SHARED	567687	567866	.	.	.	Notes=Lenght179	AL732656,567687,567866;AE009948,567687,567866;CP000114,567687,567866;CP003810,567687,567866;HF952104,567687,567866;CP007482,567687,567866;CP007565,567687,567866;HG939456,567687,567866;CP007631,567687,567866;CP007632,567687,567866;CP006910,567687,567866;CP007572,567687,567866;CP007571,567687,567866;CP007570,567687,567866;FO393392,567687,567866;CP010867,567687,567866;CP011325,567687,567866;CP011326…
CP003919	Mauve	SHARED	583730	583811	.	.	.	Notes=Lenght81	AE009948,583730,583811;CP000114,583730,583811;CP003810,583730,583811;HF952104,583730,583811;CP007482,583730,583811;CP007565,583730,583811;HG939456,583730,583811;CP007631,583730,583811;CP007632,583730,583811;FO393392,583730,583811;CP010867,583730,583811;CP011325,583730,583811;CP011326,583730,583811;CP011327,583730,583811;CP011328,583730,583811;CP011329,583730,583811;CP012419,583730,583811;CP013202…
CP003919	Mauve	SHARED	584051	584260	.	.	.	Notes=Lenght209	AE009948,584051,584260;CP000114,584051,584260;CP003810,584051,584260;HF952104,584051,584260;CP007482,584051,584260;CP007565,584051,584260;CP007631,584051,584260;FO393392,584051,584260;CP010867,584051,584260;CP011325,584051,584260;CP011326,584051,584260;CP011327,584051,584260;CP011328,584051,584260;CP011329,584051,584260;CP012419,584051,584260;CP013202,584051,584260;
CP003919	Mauve	SHARED	584306	584707	.	.	.	Notes=Lenght401	AE009948,584306,584707;CP000114,584306,584707;CP003810,584306,584707;HF952104,584306,584707;CP007482,584306,584707;CP007565,584306,584707;HG939456,584306,584707;CP007631,584306,584707;CP007632,584306,584707;FO393392,584306,584707;CP010867,584306,584707;CP011325,584306,584707;CP011326,584306,584707;CP011327,584306,584707;CP011328,584306,584707;CP011329,584306,584707;CP012419,584306,584707;CP013202…
CP003919	Mauve	SHARED	584786	585806	.	.	.	Notes=Lenght1020	AE009948,584786,585806;CP000114,584786,585806;CP003810,584786,585806;HF952104,584786,585806;CP007482,584786,585806;CP007565,584786,585806;HG939456,584786,585806;CP007631,584786,585806;CP007632,584786,585806;FO393392,584786,585806;CP010867,584786,585806;CP011325,584786,585806;CP011326,584786,585806;CP011327,584786,585806;CP011328,584786,585806;CP011329,584786,585806;CP012419,584786,585806;CP013202…
CP003919	Mauve	SHARED	585807	585829	.	.	.	Notes=Lenght22	AE009948,585807,585829;CP000114,585807,585829;CP003810,585807,585829;HF952104,585807,585829;HF952105,585807,585829;CP007482,585807,585829;CP007565,585807,585829;HG939456,585807,585829;CP007631,585807,585829;CP007632,585807,585829;FO393392,585807,585829;CP010867,585807,585829;CP011325,585807,585829;CP011326,585807,585829;CP011327,585807,585829;CP011328,585807,585829;CP011329,585807,585829;CP012419…
CP003919	Mauve	SHARED	585844	586076	.	.	.	Notes=Lenght232	AE009948,585844,586076;CP000114,585844,586076;CP003810,585844,586076;HF952104,585844,586076;CP007482,585844,586076;CP007565,585844,586076;HG939456,585844,586076;CP007631,585844,586076;CP007632,585844,586076;FO393392,585844,586076;CP010867,585844,586076;CP011325,585844,586076;CP011326,585844,586076;CP011327,585844,586076;CP011328,585844,586076;CP011329,585844,586076;CP010319,585844,586076;CP012419…
CP003919	Mauve	SHARED	586077	586096	.	.	.	Notes=Lenght19	AE009948,586077,586096;CP000114,586077,586096;CP003810,586077,586096;HF952104,586077,586096;CP007482,586077,586096;CP007565,586077,586096;CP007631,586077,586096;CP007632,586077,586096;FO393392,586077,586096;CP010867,586077,586096;CP011325,586077,586096;CP011326,586077,586096;CP011327,586077,586096;CP011328,586077,586096;CP011329,586077,586096;CP010319,586077,586096;CP012419,586077,586096;CP013202…
CP003919	Mauve	SHARED	586097	588228	.	.	.	Notes=Lenght2131	AE009948,586097,588228;CP000114,586097,588228;CP003810,586097,588228;HF952104,586097,588228;CP007482,586097,588228;CP007565,586097,588228;HG939456,586097,588228;CP007631,586097,588228;CP007632,586097,588228;FO393392,586097,588228;CP010867,586097,588228;CP011325,586097,588228;CP011326,586097,588228;CP011327,586097,588228;CP011328,586097,588228;CP011329,586097,588228;CP010319,586097,588228;CP012419…
CP003919	Mauve	SHARED	588229	588376	.	.	.	Notes=Lenght147	AE009948,588229,588376;CP000114,588229,588376;CP003810,588229,588376;HF952104,588229,588376;HF952106,588229,588376;HF952105,588229,588376;CP007482,588229,588376;CP007565,588229,588376;HG939456,588229,588376;CP007631,588229,588376;CP007632,588229,588376;FO393392,588229,588376;CP010867,588229,588376;CP011325,588229,588376;CP011326,588229,588376;CP011327,588229,588376;CP011328,588229,588376;CP011329…
CP003919	Mauve	SHARED	603733	603954	.	.	.	Notes=Lenght221	AL732656,603733,603954;AE009948,603733,603954;CP000114,603733,603954;CP003810,603733,603954;HF952104,603733,603954;HF952106,603733,603954;HF952105,603733,603954;HG939456,603733,603954;CP007631,603733,603954;CP007632,603733,603954;CP006910,603733,603954;CP007572,603733,603954;CP007571,603733,603954;CP007570,603733,603954;CP010867,603733,603954;CP011325,603733,603954;CP011326,603733,603954;CP011327…
CP003919	Mauve	SHARED	604006	604107	.	.	.	Notes=Lenght101	AL732656,604006,604107;AE009948,604006,604107;CP000114,604006,604107;CP003810,604006,604107;HF952104,604006,604107;HF952106,604006,604107;HF952105,604006,604107;CP007482,604006,604107;CP007565,604006,604107;HG939456,604006,604107;CP007631,604006,604107;CP007632,604006,604107;CP006910,604006,604107;FO393392,604006,604107;CP010867,604006,604107;CP011325,604006,604107;CP011326,604006,604107;CP011327…
CP003919	Mauve	SHARED	606429	606449	.	.	.	Notes=Lenght20	AL732656,606429,606449;AE009948,606429,606449;CP000114,606429,606449;CP003810,606429,606449;HF952104,606429,606449;HF952106,606429,606449;HF952105,606429,606449;CP007482,606429,606449;CP007565,606429,606449;HG939456,606429,606449;CP007631,606429,606449;CP007632,606429,606449;CP006910,606429,606449;CP007572,606429,606449;CP007571,606429,606449;CP007570,606429,606449;FO393392,606429,606449;CP010867…
CP003919	Mauve	SHARED	616768	616781	.	.	.	Notes=Lenght13	AL732656,616768,616781;AE009948,616768,616781;CP000114,616768,616781;CP003810,616768,616781;HF952104,616768,616781;HF952106,616768,616781;HF952105,616768,616781;CP007482,616768,616781;CP007565,616768,616781;CP007631,616768,616781;CP006910,616768,616781;CP007572,616768,616781;CP007571,616768,616781;CP007570,616768,616781;FO393392,616768,616781;CP010867,616768,616781;CP011325,616768,616781;CP011326…
CP003919	Mauve	SHARED	617276	617444	.	.	.	Notes=Lenght168	AL732656,617276,617444;AE009948,617276,617444;CP000114,617276,617444;CP003810,617276,617444;HF952104,617276,617444;HF952106,617276,617444;HF952105,617276,617444;HG939456,617276,617444;CP007631,617276,617444;CP007632,617276,617444;CP006910,617276,617444;CP007572,617276,617444;CP007571,617276,617444;CP007570,617276,617444;CP010867,617276,617444;CP011325,617276,617444;CP011326,617276,617444;CP011327…
CP003919	Mauve	SHARED	641792	642015	.	.	.	Notes=Lenght223	AL732656,641792,642015;AE009948,641792,642015;HF952104,641792,642015;HF952106,641792,642015;HF952105,641792,642015;CP007482,641792,642015;CP007565,641792,642015;HG939456,641792,642015;CP007631,641792,642015;CP007632,641792,642015;CP006910,641792,642015;CP007572,641792,642015;CP007571,641792,642015;CP007570,641792,642015;FO393392,641792,642015;CP010867,641792,642015;CP011328,641792,642015;CP011329…
CP003919	Mauve	SHARED	644639	644817	.	.	.	Notes=Lenght178	AL732656,644639,644817;AE009948,644639,644817;CP000114,644639,644817;CP003810,644639,644817;HF952104,644639,644817;HF952106,644639,644817;HF952105,644639,644817;CP007482,644639,644817;CP007565,644639,644817;HG939456,644639,644817;CP007631,644639,644817;CP007632,644639,644817;CP006910,644639,644817;CP007572,644639,644817;CP007571,644639,644817;CP007570,644639,644817;FO393392,644639,644817;CP010867…
CP003919	Mauve	SHARED	653895	653968	.	.	.	Notes=Lenght73	AL732656,653895,653968;AE009948,653895,653968;CP000114,653895,653968;CP003810,653895,653968;HF952104,653895,653968;HF952106,653895,653968;HF952105,653895,653968;HG939456,653895,653968;CP007631,653895,653968;CP007632,653895,653968;CP006910,653895,653968;CP007572,653895,653968;CP007571,653895,653968;CP007570,653895,653968;CP010867,653895,653968;CP011325,653895,653968;CP011326,653895,653968;CP011327…
CP003919	Mauve	SHARED	654068	654228	.	.	.	Notes=Lenght160	AL732656,654068,654228;AE009948,654068,654228;CP000114,654068,654228;CP003810,654068,654228;HF952104,654068,654228;HF952106,654068,654228;HF952105,654068,654228;HG939456,654068,654228;CP007631,654068,654228;CP007632,654068,654228;CP006910,654068,654228;CP007572,654068,654228;CP007571,654068,654228;CP007570,654068,654228;CP010867,654068,654228;CP011325,654068,654228;CP011326,654068,654228;CP011327…
CP003919	Mauve	SHARED	685466	685813	.	.	.	Notes=Lenght347	AL732656,685466,685813;AE009948,685466,685813;CP000114,685466,685813;CP003810,685466,685813;HF952104,685466,685813;HF952106,685466,685813;HF952105,685466,685813;HG939456,685466,685813;CP007631,685466,685813;CP007632,685466,685813;CP006910,685466,685813;CP007572,685466,685813;CP007571,685466,685813;CP007570,685466,685813;CP010867,685466,685813;CP011325,685466,685813;CP011326,685466,685813;CP011327…
CP003919	Mauve	SHARED	690017	691339	.	.	.	Notes=Lenght1322	AL732656,690017,691339;AE009948,690017,691339;CP000114,690017,691339;CP003810,690017,691339;HF952104,690017,691339;HF952106,690017,691339;HF952105,690017,691339;HG939456,690017,691339;CP007631,690017,691339;CP007632,690017,691339;CP006910,690017,691339;CP007572,690017,691339;CP007571,690017,691339;CP007570,690017,691339;CP010867,690017,691339;CP011325,690017,691339;CP011326,690017,691339;CP011327…
CP003919	Mauve	SHARED	695819	696464	.	.	.	Notes=Lenght645	AL732656,695819,696464;AE009948,695819,696464;CP000114,695819,696464;CP003810,695819,696464;HF952104,695819,696464;HF952106,695819,696464;HF952105,695819,696464;CP007482,695819,696464;CP007565,695819,696464;HG939456,695819,696464;CP007631,695819,696464;CP007632,695819,696464;CP006910,695819,696464;CP007572,695819,696464;FO393392,695819,696464;CP010867,695819,696464;CP011325,695819,696464;CP011326…
CP003919	Mauve	SHARED	696465	696991	.	.	.	Notes=Lenght526	AL732656,696465,696991;AE009948,696465,696991;CP000114,696465,696991;CP003810,696465,696991;HF952104,696465,696991;HF952106,696465,696991;HF952105,696465,696991;CP007482,696465,696991;CP007565,696465,696991;HG939456,696465,696991;CP007631,696465,696991;CP007632,696465,696991;CP006910,696465,696991;CP007572,696465,696991;CP007570,696465,696991;FO393392,696465,696991;CP010867,696465,696991;CP011325…
CP003919	Mauve	SHARED	714518	714857	.	.	.	Notes=Lenght339	AL732656,714518,714857;AE009948,714518,714857;CP000114,714518,714857;CP003810,714518,714857;HF952104,714518,714857;HF952106,714518,714857;HF952105,714518,714857;HG939456,714518,714857;CP007631,714518,714857;CP007632,714518,714857;CP006910,714518,714857;CP007572,714518,714857;CP007571,714518,714857;CP007570,714518,714857;CP010867,714518,714857;CP011325,714518,714857;CP011326,714518,714857;CP011327…
CP003919	Mauve	SHARED	715926	716198	.	.	.	Notes=Lenght272	AL732656,715926,716198;AE009948,715926,716198;CP000114,715926,716198;CP003810,715926,716198;HF952104,715926,716198;HF952106,715926,716198;HF952105,715926,716198;HG939456,715926,716198;CP007631,715926,716198;CP007632,715926,716198;CP006910,715926,716198;CP007572,715926,716198;CP007571,715926,716198;CP007570,715926,716198;CP010867,715926,716198;CP011325,715926,716198;CP011326,715926,716198;CP011327…
CP003919	Mauve	SHARED	717257	717302	.	.	.	Notes=Lenght45	AL732656,717257,717302;AE009948,717257,717302;CP000114,717257,717302;CP003810,717257,717302;HF952104,717257,717302;HF952106,717257,717302;HF952105,717257,717302;HG939456,717257,717302;CP007631,717257,717302;CP007632,717257,717302;CP006910,717257,717302;CP007572,717257,717302;CP007571,717257,717302;CP007570,717257,717302;CP010867,717257,717302;CP011325,717257,717302;CP011326,717257,717302;CP011327…
CP003919	Mauve	SHARED	737190	737281	.	.	.	Notes=Lenght91	AL732656,737190,737281;AE009948,737190,737281;CP000114,737190,737281;CP003810,737190,737281;HF952104,737190,737281;HF952106,737190,737281;HF952105,737190,737281;CP007482,737190,737281;CP007565,737190,737281;HG939456,737190,737281;CP007631,737190,737281;CP007632,737190,737281;CP006910,737190,737281;CP007572,737190,737281;CP007571,737190,737281;CP007570,737190,737281;FO393392,737190,737281;CP010867…
CP003919	Mauve	SHARED	740460	743013	.	.	.	Notes=Lenght2553	AL732656,740460,743013;AE009948,740460,743013;CP000114,740460,743013;CP003810,740460,743013;HF952104,740460,743013;HF952106,740460,743013;CP007482,740460,743013;CP007565,740460,743013;HG939456,740460,743013;CP007631,740460,743013;CP007632,740460,743013;CP006910,740460,743013;CP007572,740460,743013;CP007571,740460,743013;CP007570,740460,743013;FO393392,740460,743013;CP010867,740460,743013;CP011325…
CP003919	Mauve	SHARED	755229	755267	.	.	.	Notes=Lenght38	AE009948,755229,755267;CP000114,755229,755267;CP003810,755229,755267;HF952104,755229,755267;HF952106,755229,755267;HF952105,755229,755267;CP007482,755229,755267;CP007565,755229,755267;HG939456,755229,755267;CP007631,755229,755267;CP007632,755229,755267;CP006910,755229,755267;FO393392,755229,755267;CP010867,755229,755267;CP011325,755229,755267;CP011326,755229,755267;CP011327,755229,755267;CP011328…
CP003919	Mauve	SHARED	775037	775337	.	.	.	Notes=Lenght300	AE009948,775037,775337;CP000114,775037,775337;CP003810,775037,775337;HF952104,775037,775337;HF952106,775037,775337;HF952105,775037,775337;CP007482,775037,775337;CP007565,775037,775337;HG939456,775037,775337;CP007631,775037,775337;CP007632,775037,775337;CP006910,775037,775337;CP007572,775037,775337;CP007571,775037,775337;CP007570,775037,775337;FO393392,775037,775337;CP010867,775037,775337;CP011325…
CP003919	Mauve	SHARED	783275	783323	.	.	.	Notes=Lenght48	AE009948,783275,783323;CP000114,783275,783323;CP003810,783275,783323;HF952104,783275,783323;HF952106,783275,783323;HF952105,783275,783323;CP007482,783275,783323;CP007565,783275,783323;HG939456,783275,783323;CP007631,783275,783323;CP007632,783275,783323;CP006910,783275,783323;CP007572,783275,783323;CP007571,783275,783323;CP007570,783275,783323;FO393392,783275,783323;CP010867,783275,783323;CP011325…
CP003919	Mauve	SHARED	784790	784811	.	.	.	Notes=Lenght21	AL732656,784790,784811;AE009948,784790,784811;CP000114,784790,784811;CP003810,784790,784811;HF952104,784790,784811;HF952106,784790,784811;HF952105,784790,784811;CP007482,784790,784811;CP007565,784790,784811;HG939456,784790,784811;CP007631,784790,784811;CP007632,784790,784811;CP007572,784790,784811;CP007571,784790,784811;CP007570,784790,784811;FO393392,784790,784811;CP010867,784790,784811;CP011325…
CP003919	Mauve	SHARED	803453	803557	.	.	.	Notes=Lenght104	AL732656,803453,803557;AE009948,803453,803557;CP000114,803453,803557;CP003810,803453,803557;HF952104,803453,803557;CP007482,803453,803557;CP007565,803453,803557;CP007631,803453,803557;CP006910,803453,803557;CP007572,803453,803557;CP007571,803453,803557;CP007570,803453,803557;FO393392,803453,803557;CP010867,803453,803557;CP011325,803453,803557;CP011326,803453,803557;CP011327,803453,803557;CP011328…
CP003919	Mauve	SHARED	806645	806658	.	.	.	Notes=Lenght13	AE009948,806645,806658;CP000114,806645,806658;CP003810,806645,806658;HF952104,806645,806658;HF952106,806645,806658;HF952105,806645,806658;CP007482,806645,806658;CP007565,806645,806658;HG939456,806645,806658;CP007631,806645,806658;CP007632,806645,806658;CP007572,806645,806658;CP007571,806645,806658;CP007570,806645,806658;FO393392,806645,806658;CP010867,806645,806658;CP011325,806645,806658;CP011326…
CP003919	Mauve	SHARED	809671	809693	.	.	.	Notes=Lenght22	AL732656,809671,809693;AE009948,809671,809693;CP000114,809671,809693;CP003810,809671,809693;HF952104,809671,809693;HF952106,809671,809693;HF952105,809671,809693;CP007482,809671,809693;CP007565,809671,809693;HG939456,809671,809693;CP007631,809671,809693;CP007632,809671,809693;CP006910,809671,809693;CP007572,809671,809693;CP007571,809671,809693;CP007570,809671,809693;FO393392,809671,809693;CP011325…
CP003919	Mauve	SHARED	809694	809706	.	.	.	Notes=Lenght12	AL732656,809694,809706;AE009948,809694,809706;CP000114,809694,809706;CP003810,809694,809706;HF952104,809694,809706;HF952106,809694,809706;HF952105,809694,809706;CP007482,809694,809706;CP007565,809694,809706;HG939456,809694,809706;CP007631,809694,809706;CP007632,809694,809706;CP006910,809694,809706;CP007572,809694,809706;CP007571,809694,809706;CP007570,809694,809706;FO393392,809694,809706;CP011325…
CP003919	Mauve	SHARED	810195	810215	.	.	.	Notes=Lenght20	AL732656,810195,810215;AE009948,810195,810215;CP000114,810195,810215;CP003810,810195,810215;HF952104,810195,810215;HF952106,810195,810215;HF952105,810195,810215;CP007482,810195,810215;CP007565,810195,810215;HG939456,810195,810215;CP007631,810195,810215;CP007632,810195,810215;CP006910,810195,810215;FO393392,810195,810215;CP010867,810195,810215;CP011325,810195,810215;CP011326,810195,810215;CP011327…
CP003919	Mauve	SHARED	816941	816985	.	.	.	Notes=Lenght44	AL732656,816941,816985;AE009948,816941,816985;CP000114,816941,816985;CP003810,816941,816985;HF952104,816941,816985;HF952106,816941,816985;HF952105,816941,816985;CP007482,816941,816985;CP007565,816941,816985;HG939456,816941,816985;CP007631,816941,816985;CP007632,816941,816985;CP006910,816941,816985;CP007572,816941,816985;CP007571,816941,816985;CP007570,816941,816985;FO393392,816941,816985;CP010867…
CP003919	Mauve	SHARED	818225	818884	.	.	.	Notes=Lenght659	AL732656,818225,818884;AE009948,818225,818884;CP000114,818225,818884;CP003810,818225,818884;HF952104,818225,818884;HF952106,818225,818884;HF952105,818225,818884;HG939456,818225,818884;CP007631,818225,818884;CP007632,818225,818884;CP006910,818225,818884;CP007572,818225,818884;CP007571,818225,818884;CP007570,818225,818884;CP010867,818225,818884;CP011325,818225,818884;CP011326,818225,818884;CP011327…
CP003919	Mauve	SHARED	821757	821850	.	.	.	Notes=Lenght93	AL732656,821757,821850;AE009948,821757,821850;CP000114,821757,821850;CP003810,821757,821850;HF952104,821757,821850;HF952106,821757,821850;HF952105,821757,821850;CP007482,821757,821850;CP007565,821757,821850;HG939456,821757,821850;CP007631,821757,821850;CP007632,821757,821850;CP007572,821757,821850;CP007571,821757,821850;CP007570,821757,821850;FO393392,821757,821850;CP010867,821757,821850;CP011325…
CP003919	Mauve	SHARED	821877	821901	.	.	.	Notes=Lenght24	AL732656,821877,821901;AE009948,821877,821901;CP000114,821877,821901;CP003810,821877,821901;HF952104,821877,821901;HF952106,821877,821901;HF952105,821877,821901;CP007482,821877,821901;CP007565,821877,821901;HG939456,821877,821901;CP007631,821877,821901;CP007632,821877,821901;CP006910,821877,821901;FO393392,821877,821901;CP010867,821877,821901;CP011325,821877,821901;CP011326,821877,821901;CP011327…
CP003919	Mauve	SHARED	849108	849144	.	.	.	Notes=Lenght36	AL732656,849108,849144;AE009948,849108,849144;CP000114,849108,849144;CP003810,849108,849144;HF952104,849108,849144;HF952106,849108,849144;HF952105,849108,849144;CP007482,849108,849144;CP007565,849108,849144;HG939456,849108,849144;CP007631,849108,849144;CP007632,849108,849144;CP007572,849108,849144;CP007571,849108,849144;CP007570,849108,849144;FO393392,849108,849144;CP010867,849108,849144;CP011325…
CP003919	Mauve	SHARED	849155	850230	.	.	.	Notes=Lenght1075	AL732656,849155,850230;AE009948,849155,850230;CP000114,849155,850230;CP003810,849155,850230;HF952104,849155,850230;HF952106,849155,850230;HF952105,849155,850230;CP007482,849155,850230;CP007565,849155,850230;HG939456,849155,850230;CP007631,849155,850230;CP007632,849155,850230;CP006910,849155,850230;FO393392,849155,850230;CP010867,849155,850230;CP011325,849155,850230;CP011326,849155,850230;CP011327…
CP003919	Mauve	SHARED	851493	851512	.	.	.	Notes=Lenght19	AL732656,851493,851512;HF952106,851493,851512;HF952105,851493,851512;CP007482,851493,851512;CP007565,851493,851512;HG939456,851493,851512;CP007632,851493,851512;CP006910,851493,851512;CP007572,851493,851512;CP007571,851493,851512;CP007570,851493,851512;FO393392,851493,851512;CP010867,851493,851512;CP011328,851493,851512;CP010319,851493,851512;CP013202,851493,851512;
CP003919	Mauve	SHARED	856308	856425	.	.	.	Notes=Lenght117	AL732656,856308,856425;AE009948,856308,856425;CP000114,856308,856425;CP003810,856308,856425;HF952104,856308,856425;HF952106,856308,856425;HF952105,856308,856425;HG939456,856308,856425;CP007631,856308,856425;CP007632,856308,856425;CP006910,856308,856425;CP007572,856308,856425;CP007571,856308,856425;CP007570,856308,856425;CP010867,856308,856425;CP011325,856308,856425;CP011326,856308,856425;CP011327…
CP003919	Mauve	SHARED	861917	861936	.	.	.	Notes=Lenght19	AL732656,861917,861936;AE009948,861917,861936;CP000114,861917,861936;CP003810,861917,861936;HF952104,861917,861936;HF952106,861917,861936;HF952105,861917,861936;CP007482,861917,861936;HG939456,861917,861936;CP007631,861917,861936;CP007632,861917,861936;CP006910,861917,861936;CP007572,861917,861936;CP007571,861917,861936;CP007570,861917,861936;FO393392,861917,861936;CP010867,861917,861936;CP011325…
CP003919	Mauve	SHARED	863256	863286	.	.	.	Notes=Lenght30	AL732656,863256,863286;AE009948,863256,863286;CP000114,863256,863286;CP003810,863256,863286;HF952104,863256,863286;HF952106,863256,863286;HF952105,863256,863286;HG939456,863256,863286;CP007631,863256,863286;CP007632,863256,863286;CP006910,863256,863286;CP007572,863256,863286;CP007571,863256,863286;CP007570,863256,863286;CP010867,863256,863286;CP011325,863256,863286;CP011326,863256,863286;CP011327…
CP003919	Mauve	SHARED	864441	864486	.	.	.	Notes=Lenght45	AL732656,864441,864486;AE009948,864441,864486;CP000114,864441,864486;CP003810,864441,864486;HF952104,864441,864486;HF952106,864441,864486;HF952105,864441,864486;HG939456,864441,864486;CP007631,864441,864486;CP007632,864441,864486;CP006910,864441,864486;CP007572,864441,864486;CP007571,864441,864486;CP007570,864441,864486;CP010867,864441,864486;CP011325,864441,864486;CP011326,864441,864486;CP011327…
CP003919	Mauve	SHARED	864645	864659	.	.	.	Notes=Lenght14	AE009948,864645,864659;CP000114,864645,864659;CP003810,864645,864659;HF952104,864645,864659;HF952106,864645,864659;HF952105,864645,864659;CP007482,864645,864659;CP007565,864645,864659;HG939456,864645,864659;CP007631,864645,864659;CP007632,864645,864659;CP006910,864645,864659;CP007572,864645,864659;CP007571,864645,864659;CP007570,864645,864659;FO393392,864645,864659;CP010867,864645,864659;CP011325…
CP003919	Mauve	SHARED	864660	864688	.	.	.	Notes=Lenght28	AE009948,864660,864688;CP000114,864660,864688;CP003810,864660,864688;HF952104,864660,864688;HF952106,864660,864688;HF952105,864660,864688;CP007482,864660,864688;CP007565,864660,864688;CP007631,864660,864688;CP007632,864660,864688;CP006910,864660,864688;CP007572,864660,864688;CP007571,864660,864688;CP007570,864660,864688;FO393392,864660,864688;CP010867,864660,864688;CP011325,864660,864688;CP011326…
CP003919	Mauve	SHARED	864689	864710	.	.	.	Notes=Lenght21	AE009948,864689,864710;CP000114,864689,864710;CP003810,864689,864710;HF952104,864689,864710;HF952106,864689,864710;HF952105,864689,864710;CP007482,864689,864710;CP007565,864689,864710;CP007631,864689,864710;CP006910,864689,864710;CP007572,864689,864710;CP007571,864689,864710;CP007570,864689,864710;FO393392,864689,864710;CP010867,864689,864710;CP011325,864689,864710;CP011326,864689,864710;CP011327…
CP003919	Mauve	SHARED	864711	864767	.	.	.	Notes=Lenght56	AL732656,864711,864767;AE009948,864711,864767;CP000114,864711,864767;CP003810,864711,864767;HF952104,864711,864767;HF952106,864711,864767;HF952105,864711,864767;CP007482,864711,864767;CP007565,864711,864767;CP007631,864711,864767;CP006910,864711,864767;CP007572,864711,864767;CP007571,864711,864767;CP007570,864711,864767;FO393392,864711,864767;CP010867,864711,864767;CP011325,864711,864767;CP011326…
CP003919	Mauve	SHARED	864768	864832	.	.	.	Notes=Lenght64	AL732656,864768,864832;AE009948,864768,864832;CP000114,864768,864832;CP003810,864768,864832;HF952104,864768,864832;HF952106,864768,864832;HF952105,864768,864832;CP007482,864768,864832;CP007565,864768,864832;HG939456,864768,864832;CP007631,864768,864832;CP006910,864768,864832;CP007572,864768,864832;CP007571,864768,864832;CP007570,864768,864832;FO393392,864768,864832;CP010867,864768,864832;CP011325…
CP003919	Mauve	SHARED	865024	865085	.	.	.	Notes=Lenght61	AL732656,865024,865085;AE009948,865024,865085;CP000114,865024,865085;CP003810,865024,865085;HF952104,865024,865085;HF952106,865024,865085;HF952105,865024,865085;CP007482,865024,865085;CP007565,865024,865085;HG939456,865024,865085;CP007631,865024,865085;CP007632,865024,865085;CP006910,865024,865085;CP007571,865024,865085;CP007570,865024,865085;FO393392,865024,865085;CP010867,865024,865085;CP011325…
CP003919	Mauve	SHARED	865086	865122	.	.	.	Notes=Lenght36	AL732656,865086,865122;AE009948,865086,865122;CP000114,865086,865122;CP003810,865086,865122;HF952104,865086,865122;HF952106,865086,865122;HF952105,865086,865122;HG939456,865086,865122;CP007631,865086,865122;CP007632,865086,865122;CP006910,865086,865122;CP007571,865086,865122;CP007570,865086,865122;CP010867,865086,865122;CP011325,865086,865122;CP011326,865086,865122;CP011327,865086,865122;CP011329…
CP003919	Mauve	SHARED	865123	865186	.	.	.	Notes=Lenght63	AL732656,865123,865186;AE009948,865123,865186;CP000114,865123,865186;CP003810,865123,865186;HF952104,865123,865186;HF952106,865123,865186;HF952105,865123,865186;HG939456,865123,865186;CP007631,865123,865186;CP007632,865123,865186;CP006910,865123,865186;CP007572,865123,865186;CP007571,865123,865186;CP007570,865123,865186;CP010867,865123,865186;CP011325,865123,865186;CP011326,865123,865186;CP011327…
CP003919	Mauve	SHARED	899848	899867	.	.	.	Notes=Lenght19	AE009948,899848,899867;CP000114,899848,899867;CP003810,899848,899867;HF952104,899848,899867;HF952106,899848,899867;HF952105,899848,899867;CP007482,899848,899867;CP007565,899848,899867;HG939456,899848,899867;CP007631,899848,899867;CP007632,899848,899867;CP006910,899848,899867;FO393392,899848,899867;CP010867,899848,899867;CP011325,899848,899867;CP011326,899848,899867;CP011327,899848,899867;CP011328…
CP003919	Mauve	SHARED	900007	900091	.	.	.	Notes=Lenght84	AL732656,900007,900091;AE009948,900007,900091;CP000114,900007,900091;CP003810,900007,900091;HF952104,900007,900091;HF952106,900007,900091;HF952105,900007,900091;CP007482,900007,900091;CP007565,900007,900091;HG939456,900007,900091;CP007631,900007,900091;CP007632,900007,900091;CP007572,900007,900091;CP007571,900007,900091;CP007570,900007,900091;FO393392,900007,900091;CP010867,900007,900091;CP011325…
CP003919	Mauve	SHARED	905930	905942	.	.	.	Notes=Lenght12	AL732656,905930,905942;AE009948,905930,905942;CP000114,905930,905942;CP003810,905930,905942;HF952104,905930,905942;HF952106,905930,905942;HF952105,905930,905942;CP007482,905930,905942;CP007565,905930,905942;CP007631,905930,905942;CP006910,905930,905942;CP007572,905930,905942;CP007571,905930,905942;CP007570,905930,905942;FO393392,905930,905942;CP010867,905930,905942;CP011325,905930,905942;CP011326…
CP003919	Mauve	SHARED	905952	906075	.	.	.	Notes=Lenght123	AL732656,905952,906075;AE009948,905952,906075;CP000114,905952,906075;CP003810,905952,906075;HF952104,905952,906075;HF952106,905952,906075;HF952105,905952,906075;CP007482,905952,906075;CP007565,905952,906075;HG939456,905952,906075;CP007631,905952,906075;CP007632,905952,906075;CP007572,905952,906075;CP007571,905952,906075;CP007570,905952,906075;FO393392,905952,906075;CP010867,905952,906075;CP011325…
CP003919	Mauve	SHARED	906076	906089	.	.	.	Notes=Lenght13	AL732656,906076,906089;AE009948,906076,906089;CP000114,906076,906089;CP003810,906076,906089;HF952104,906076,906089;HF952106,906076,906089;HF952105,906076,906089;CP007482,906076,906089;CP007565,906076,906089;HG939456,906076,906089;CP007631,906076,906089;CP007632,906076,906089;CP006910,906076,906089;CP007572,906076,906089;CP007571,906076,906089;CP007570,906076,906089;FO393392,906076,906089;CP010867…
CP003919	Mauve	SHARED	907152	907201	.	.	.	Notes=Lenght49	CP000114,907152,907201;CP003810,907152,907201;HF952104,907152,907201;HF952106,907152,907201;HF952105,907152,907201;CP007482,907152,907201;CP007565,907152,907201;CP007631,907152,907201;CP006910,907152,907201;CP007572,907152,907201;CP007570,907152,907201;FO393392,907152,907201;CP010867,907152,907201;CP011325,907152,907201;CP011326,907152,907201;CP011327,907152,907201;CP011328,907152,907201;CP010319…
CP003919	Mauve	SHARED	907202	907243	.	.	.	Notes=Lenght41	AL732656,907202,907243;AE009948,907202,907243;CP000114,907202,907243;CP003810,907202,907243;HF952104,907202,907243;HF952106,907202,907243;HF952105,907202,907243;CP007482,907202,907243;CP007565,907202,907243;CP007631,907202,907243;CP006910,907202,907243;CP007572,907202,907243;CP007571,907202,907243;CP007570,907202,907243;FO393392,907202,907243;CP010867,907202,907243;CP011325,907202,907243;CP011326…
CP003919	Mauve	SHARED	907244	907676	.	.	.	Notes=Lenght432	AL732656,907244,907676;AE009948,907244,907676;CP000114,907244,907676;CP003810,907244,907676;HF952104,907244,907676;HF952106,907244,907676;HF952105,907244,907676;CP007482,907244,907676;CP007565,907244,907676;CP007631,907244,907676;CP006910,907244,907676;CP007572,907244,907676;CP007571,907244,907676;CP007570,907244,907676;FO393392,907244,907676;CP010867,907244,907676;CP011325,907244,907676;CP011326…
CP003919	Mauve	SHARED	907677	908460	.	.	.	Notes=Lenght783	AL732656,907677,908460;AE009948,907677,908460;CP000114,907677,908460;CP003810,907677,908460;HF952104,907677,908460;HF952106,907677,908460;HF952105,907677,908460;CP007482,907677,908460;CP007565,907677,908460;HG939456,907677,908460;CP007631,907677,908460;CP006910,907677,908460;CP007572,907677,908460;CP007571,907677,908460;CP007570,907677,908460;FO393392,907677,908460;CP010867,907677,908460;CP011325…
CP003919	Mauve	SHARED	908461	908492	.	.	.	Notes=Lenght31	AL732656,908461,908492;AE009948,908461,908492;CP000114,908461,908492;CP003810,908461,908492;HF952104,908461,908492;HF952106,908461,908492;HF952105,908461,908492;CP007565,908461,908492;HG939456,908461,908492;CP007631,908461,908492;CP006910,908461,908492;CP007572,908461,908492;CP007571,908461,908492;CP007570,908461,908492;FO393392,908461,908492;CP010867,908461,908492;CP011325,908461,908492;CP011326…
CP003919	Mauve	SHARED	908493	912235	.	.	.	Notes=Lenght3742	AL732656,908493,912235;AE009948,908493,912235;CP000114,908493,912235;CP003810,908493,912235;HF952104,908493,912235;HF952106,908493,912235;HF952105,908493,912235;CP007482,908493,912235;CP007565,908493,912235;HG939456,908493,912235;CP007631,908493,912235;CP006910,908493,912235;CP007572,908493,912235;CP007571,908493,912235;CP007570,908493,912235;FO393392,908493,912235;CP010867,908493,912235;CP011325…
CP003919	Mauve	SHARED	912236	914584	.	.	.	Notes=Lenght2348	AL732656,912236,914584;AE009948,912236,914584;CP000114,912236,914584;CP003810,912236,914584;HF952104,912236,914584;HF952106,912236,914584;HF952105,912236,914584;CP007482,912236,914584;CP007565,912236,914584;HG939456,912236,914584;CP007631,912236,914584;CP007632,912236,914584;CP006910,912236,914584;CP007572,912236,914584;CP007571,912236,914584;CP007570,912236,914584;FO393392,912236,914584;CP010867…
CP003919	Mauve	SHARED	921797	921815	.	.	.	Notes=Lenght18	AL732656,921797,921815;AE009948,921797,921815;CP000114,921797,921815;CP003810,921797,921815;HF952104,921797,921815;HF952106,921797,921815;HF952105,921797,921815;CP007482,921797,921815;CP007565,921797,921815;HG939456,921797,921815;CP007631,921797,921815;CP007632,921797,921815;CP006910,921797,921815;CP007572,921797,921815;CP007571,921797,921815;CP007570,921797,921815;FO393392,921797,921815;CP010867…
CP003919	Mauve	SHARED	921819	921829	.	.	.	Notes=Lenght10	AL732656,921819,921829;CP000114,921819,921829;CP003810,921819,921829;HF952104,921819,921829;HF952106,921819,921829;HF952105,921819,921829;HG939456,921819,921829;CP007631,921819,921829;CP007632,921819,921829;CP006910,921819,921829;CP007572,921819,921829;CP007571,921819,921829;CP007570,921819,921829;CP010867,921819,921829;CP011325,921819,921829;CP011326,921819,921829;CP011327,921819,921829;CP010319…
CP003919	Mauve	SHARED	921830	921863	.	.	.	Notes=Lenght33	CP000114,921830,921863;CP003810,921830,921863;HF952104,921830,921863;HF952106,921830,921863;HF952105,921830,921863;HG939456,921830,921863;CP007631,921830,921863;CP007632,921830,921863;CP006910,921830,921863;CP010867,921830,921863;CP011325,921830,921863;CP011326,921830,921863;CP011327,921830,921863;CP010319,921830,921863;CP013202,921830,921863;
CP003919	Mauve	SHARED	921864	921881	.	.	.	Notes=Lenght17	CP000114,921864,921881;CP003810,921864,921881;HF952104,921864,921881;HF952106,921864,921881;HF952105,921864,921881;CP007482,921864,921881;CP007565,921864,921881;HG939456,921864,921881;CP007631,921864,921881;CP007632,921864,921881;CP006910,921864,921881;FO393392,921864,921881;CP010867,921864,921881;CP011325,921864,921881;CP011326,921864,921881;CP011327,921864,921881;CP011328,921864,921881;CP010319…
CP003919	Mauve	SHARED	921904	921992	.	.	.	Notes=Lenght88	AL732656,921904,921992;CP000114,921904,921992;CP003810,921904,921992;HF952104,921904,921992;HF952106,921904,921992;HF952105,921904,921992;CP007482,921904,921992;CP007565,921904,921992;HG939456,921904,921992;CP007631,921904,921992;CP007632,921904,921992;CP006910,921904,921992;CP007572,921904,921992;CP007571,921904,921992;CP007570,921904,921992;FO393392,921904,921992;CP010867,921904,921992;CP011325…
CP003919	Mauve	SHARED	937240	937254	.	.	.	Notes=Lenght14	AL732656,937240,937254;AE009948,937240,937254;CP000114,937240,937254;CP003810,937240,937254;HF952104,937240,937254;HF952106,937240,937254;HF952105,937240,937254;HG939456,937240,937254;CP007631,937240,937254;CP007632,937240,937254;CP006910,937240,937254;CP007572,937240,937254;CP007571,937240,937254;CP007570,937240,937254;CP010867,937240,937254;CP011325,937240,937254;CP011326,937240,937254;CP011327…
CP003919	Mauve	SHARED	937255	938934	.	.	.	Notes=Lenght1679	AL732656,937255,938934;AE009948,937255,938934;CP000114,937255,938934;CP003810,937255,938934;HF952104,937255,938934;HF952106,937255,938934;HF952105,937255,938934;HG939456,937255,938934;CP007631,937255,938934;CP007632,937255,938934;CP006910,937255,938934;CP007572,937255,938934;CP007571,937255,938934;CP007570,937255,938934;CP010867,937255,938934;CP011325,937255,938934;CP011326,937255,938934;CP011327…
CP003919	Mauve	SHARED	957379	957474	.	.	.	Notes=Lenght95	AL732656,957379,957474;AE009948,957379,957474;CP000114,957379,957474;CP003810,957379,957474;HF952104,957379,957474;HF952106,957379,957474;HF952105,957379,957474;HG939456,957379,957474;CP007631,957379,957474;CP007632,957379,957474;CP006910,957379,957474;CP007572,957379,957474;CP007571,957379,957474;CP007570,957379,957474;CP010867,957379,957474;CP011325,957379,957474;CP011326,957379,957474;CP011327…
CP003919	Mauve	SHARED	966719	966808	.	.	.	Notes=Lenght89	AL732656,966719,966808;AE009948,966719,966808;CP000114,966719,966808;CP003810,966719,966808;HF952104,966719,966808;HF952106,966719,966808;HF952105,966719,966808;CP007482,966719,966808;CP007565,966719,966808;HG939456,966719,966808;CP007632,966719,966808;CP006910,966719,966808;CP007572,966719,966808;CP007571,966719,966808;CP007570,966719,966808;FO393392,966719,966808;CP010867,966719,966808;CP011325…
CP003919	Mauve	SHARED	987162	987183	.	.	.	Notes=Lenght21	AL732656,987162,987183;AE009948,987162,987183;CP000114,987162,987183;CP003810,987162,987183;HF952104,987162,987183;HF952106,987162,987183;CP007482,987162,987183;CP007565,987162,987183;HG939456,987162,987183;CP007631,987162,987183;CP007632,987162,987183;CP006910,987162,987183;CP007572,987162,987183;CP007571,987162,987183;CP007570,987162,987183;FO393392,987162,987183;CP010867,987162,987183;CP011325…
CP003919	Mauve	SHARED	994698	994710	.	.	.	Notes=Lenght12	AL732656,994698,994710;AE009948,994698,994710;HF952104,994698,994710;HF952106,994698,994710;HF952105,994698,994710;CP007482,994698,994710;CP007565,994698,994710;HG939456,994698,994710;CP007631,994698,994710;CP007632,994698,994710;CP006910,994698,994710;FO393392,994698,994710;CP010867,994698,994710;CP011328,994698,994710;CP012419,994698,994710;CP013202,994698,994710;
CP003919	Mauve	SHARED	1000816	1000840	.	.	.	Notes=Lenght24	AL732656,1000816,1000840;AE009948,1000816,1000840;CP000114,1000816,1000840;CP003810,1000816,1000840;HF952104,1000816,1000840;HF952106,1000816,1000840;HF952105,1000816,1000840;HG939456,1000816,1000840;CP007631,1000816,1000840;CP007632,1000816,1000840;CP010867,1000816,1000840;CP011325,1000816,1000840;CP011326,1000816,1000840;CP011327,1000816,1000840;CP011328,1000816,1000840;CP011329,1000816,1000840…
CP003919	Mauve	SHARED	1001062	1001133	.	.	.	Notes=Lenght71	AL732656,1001062,1001133;AE009948,1001062,1001133;CP000114,1001062,1001133;CP003810,1001062,1001133;HF952104,1001062,1001133;HF952106,1001062,1001133;HF952105,1001062,1001133;CP007482,1001062,1001133;CP007565,1001062,1001133;HG939456,1001062,1001133;CP007632,1001062,1001133;CP006910,1001062,1001133;CP007572,1001062,1001133;CP007571,1001062,1001133;CP007570,1001062,1001133;FO393392,1001062,1001133…
CP003919	Mauve	SHARED	1005983	1006024	.	.	.	Notes=Lenght41	AL732656,1005983,1006024;AE009948,1005983,1006024;CP000114,1005983,1006024;CP003810,1005983,1006024;HF952104,1005983,1006024;HF952106,1005983,1006024;HF952105,1005983,1006024;HG939456,1005983,1006024;CP007631,1005983,1006024;CP007632,1005983,1006024;CP006910,1005983,1006024;CP007572,1005983,1006024;CP007571,1005983,1006024;CP007570,1005983,1006024;CP010867,1005983,1006024;CP011325,1005983,1006024…
CP003919	Mauve	SHARED	1010867	1010896	.	.	.	Notes=Lenght29	AL732656,1010867,1010896;HF952104,1010867,1010896;HF952106,1010867,1010896;HF952105,1010867,1010896;CP007482,1010867,1010896;CP007565,1010867,1010896;HG939456,1010867,1010896;CP007632,1010867,1010896;CP006910,1010867,1010896;CP007572,1010867,1010896;CP007571,1010867,1010896;CP007570,1010867,1010896;FO393392,1010867,1010896;CP010867,1010867,1010896;CP011328,1010867,1010896;CP010319,1010867,1010896…
CP003919	Mauve	SHARED	1010897	1011011	.	.	.	Notes=Lenght114	AL732656,1010897,1011011;AE009948,1010897,1011011;HF952104,1010897,1011011;HF952106,1010897,1011011;HF952105,1010897,1011011;CP007482,1010897,1011011;CP007565,1010897,1011011;HG939456,1010897,1011011;CP007631,1010897,1011011;CP007632,1010897,1011011;CP006910,1010897,1011011;CP007572,1010897,1011011;CP007571,1010897,1011011;CP007570,1010897,1011011;FO393392,1010897,1011011;CP010867,1010897,1011011…
CP003919	Mauve	SHARED	1020187	1020207	.	.	.	Notes=Lenght20	AL732656,1020187,1020207;AE009948,1020187,1020207;CP000114,1020187,1020207;CP003810,1020187,1020207;HF952104,1020187,1020207;HF952106,1020187,1020207;CP007482,1020187,1020207;CP007565,1020187,1020207;HG939456,1020187,1020207;CP007631,1020187,1020207;CP007632,1020187,1020207;CP006910,1020187,1020207;CP007572,1020187,1020207;CP007571,1020187,1020207;CP007570,1020187,1020207;FO393392,1020187,1020207…
CP003919	Mauve	SHARED	1026490	1026597	.	.	.	Notes=Lenght107	AL732656,1026490,1026597;AE009948,1026490,1026597;CP000114,1026490,1026597;CP003810,1026490,1026597;HF952104,1026490,1026597;HF952106,1026490,1026597;HF952105,1026490,1026597;CP007482,1026490,1026597;CP007565,1026490,1026597;HG939456,1026490,1026597;CP007631,1026490,1026597;CP007632,1026490,1026597;CP006910,1026490,1026597;FO393392,1026490,1026597;CP010867,1026490,1026597;CP011325,1026490,1026597…
CP003919	Mauve	SHARED	1026643	1026744	.	.	.	Notes=Lenght101	AL732656,1026643,1026744;AE009948,1026643,1026744;CP000114,1026643,1026744;CP003810,1026643,1026744;HF952104,1026643,1026744;HF952106,1026643,1026744;HF952105,1026643,1026744;CP007482,1026643,1026744;CP007565,1026643,1026744;HG939456,1026643,1026744;CP007631,1026643,1026744;CP007632,1026643,1026744;CP006910,1026643,1026744;FO393392,1026643,1026744;CP010867,1026643,1026744;CP011325,1026643,1026744…
CP003919	Mauve	SHARED	1027012	1027027	.	.	.	Notes=Lenght15	AL732656,1027012,1027027;AE009948,1027012,1027027;CP000114,1027012,1027027;CP003810,1027012,1027027;HF952104,1027012,1027027;HF952106,1027012,1027027;HF952105,1027012,1027027;CP007482,1027012,1027027;CP007565,1027012,1027027;HG939456,1027012,1027027;CP006910,1027012,1027027;FO393392,1027012,1027027;CP010867,1027012,1027027;CP011325,1027012,1027027;CP011326,1027012,1027027;CP011327,1027012,1027027…
CP003919	Mauve	SHARED	1027028	1027048	.	.	.	Notes=Lenght20	AL732656,1027028,1027048;AE009948,1027028,1027048;CP000114,1027028,1027048;CP003810,1027028,1027048;HF952104,1027028,1027048;HF952105,1027028,1027048;CP007482,1027028,1027048;CP007565,1027028,1027048;HG939456,1027028,1027048;CP006910,1027028,1027048;FO393392,1027028,1027048;CP010867,1027028,1027048;CP011325,1027028,1027048;CP011326,1027028,1027048;CP011327,1027028,1027048;CP011328,1027028,1027048…
CP003919	Mauve	SHARED	1027049	1027202	.	.	.	Notes=Lenght153	AL732656,1027049,1027202;AE009948,1027049,1027202;CP000114,1027049,1027202;CP003810,1027049,1027202;HF952104,1027049,1027202;HF952106,1027049,1027202;HF952105,1027049,1027202;CP007482,1027049,1027202;CP007565,1027049,1027202;HG939456,1027049,1027202;CP006910,1027049,1027202;FO393392,1027049,1027202;CP010867,1027049,1027202;CP011325,1027049,1027202;CP011326,1027049,1027202;CP011327,1027049,1027202…
CP003919	Mauve	SHARED	1030490	1030503	.	.	.	Notes=Lenght13	AL732656,1030490,1030503;AE009948,1030490,1030503;HF952104,1030490,1030503;CP007482,1030490,1030503;CP007565,1030490,1030503;HG939456,1030490,1030503;CP007631,1030490,1030503;CP007572,1030490,1030503;CP007571,1030490,1030503;CP007570,1030490,1030503;FO393392,1030490,1030503;CP010867,1030490,1030503;CP011328,1030490,1030503;CP011329,1030490,1030503;CP010319,1030490,1030503;CP012419,1030490,1030503…
CP003919	Mauve	SHARED	1030504	1030529	.	.	.	Notes=Lenght25	AL732656,1030504,1030529;AE009948,1030504,1030529;HF952104,1030504,1030529;HF952105,1030504,1030529;CP007482,1030504,1030529;CP007565,1030504,1030529;HG939456,1030504,1030529;CP007631,1030504,1030529;CP007632,1030504,1030529;CP007572,1030504,1030529;CP007571,1030504,1030529;CP007570,1030504,1030529;FO393392,1030504,1030529;CP010867,1030504,1030529;CP011328,1030504,1030529;CP011329,1030504,1030529…
CP003919	Mauve	SHARED	1030530	1030549	.	.	.	Notes=Lenght19	AL732656,1030530,1030549;AE009948,1030530,1030549;CP000114,1030530,1030549;CP003810,1030530,1030549;HF952104,1030530,1030549;HF952105,1030530,1030549;CP007482,1030530,1030549;CP007565,1030530,1030549;HG939456,1030530,1030549;CP007631,1030530,1030549;CP007632,1030530,1030549;CP007572,1030530,1030549;CP007571,1030530,1030549;CP007570,1030530,1030549;FO393392,1030530,1030549;CP010867,1030530,1030549…
CP003919	Mauve	SHARED	1040391	1040706	.	.	.	Notes=Lenght315	AL732656,1040391,1040706;AE009948,1040391,1040706;CP000114,1040391,1040706;CP003810,1040391,1040706;HF952104,1040391,1040706;HF952106,1040391,1040706;HF952105,1040391,1040706;HG939456,1040391,1040706;CP007631,1040391,1040706;CP007632,1040391,1040706;CP006910,1040391,1040706;CP007572,1040391,1040706;CP007571,1040391,1040706;CP007570,1040391,1040706;CP010867,1040391,1040706;CP011325,1040391,1040706…
CP003919	Mauve	SHARED	1045836	1046036	.	.	.	Notes=Lenght200	AL732656,1045836,1046036;AE009948,1045836,1046036;CP000114,1045836,1046036;CP003810,1045836,1046036;HF952104,1045836,1046036;HF952106,1045836,1046036;HF952105,1045836,1046036;HG939456,1045836,1046036;CP007631,1045836,1046036;CP007632,1045836,1046036;CP006910,1045836,1046036;CP007572,1045836,1046036;CP007571,1045836,1046036;CP007570,1045836,1046036;CP010867,1045836,1046036;CP011325,1045836,1046036…
CP003919	Mauve	SHARED	1057677	1057690	.	.	.	Notes=Lenght13	AE009948,1057677,1057690;CP000114,1057677,1057690;CP003810,1057677,1057690;HF952104,1057677,1057690;HF952106,1057677,1057690;HF952105,1057677,1057690;CP007482,1057677,1057690;CP007565,1057677,1057690;HG939456,1057677,1057690;CP007631,1057677,1057690;CP007632,1057677,1057690;CP006910,1057677,1057690;FO393392,1057677,1057690;CP010867,1057677,1057690;CP011325,1057677,1057690;CP011326,1057677,1057690…
CP003919	Mauve	SHARED	1058824	1058841	.	.	.	Notes=Lenght17	AE009948,1058824,1058841;CP000114,1058824,1058841;CP003810,1058824,1058841;HF952106,1058824,1058841;HF952105,1058824,1058841;CP007565,1058824,1058841;CP007632,1058824,1058841;CP006910,1058824,1058841;CP007571,1058824,1058841;CP007570,1058824,1058841;FO393392,1058824,1058841;CP010867,1058824,1058841;CP011325,1058824,1058841;CP011326,1058824,1058841;CP011327,1058824,1058841;CP011329,1058824,1058841…
CP003919	Mauve	SHARED	1060723	1060925	.	.	.	Notes=Lenght202	AL732656,1060723,1060925;AE009948,1060723,1060925;CP000114,1060723,1060925;CP003810,1060723,1060925;HF952104,1060723,1060925;HF952106,1060723,1060925;HF952105,1060723,1060925;CP007482,1060723,1060925;CP007565,1060723,1060925;HG939456,1060723,1060925;CP007631,1060723,1060925;CP007632,1060723,1060925;CP006910,1060723,1060925;CP007572,1060723,1060925;CP007571,1060723,1060925;CP007570,1060723,1060925…
CP003919	Mauve	SHARED	1078144	1078198	.	.	.	Notes=Lenght54	AL732656,1078144,1078198;AE009948,1078144,1078198;CP000114,1078144,1078198;CP003810,1078144,1078198;HF952104,1078144,1078198;HF952106,1078144,1078198;HF952105,1078144,1078198;HG939456,1078144,1078198;CP007631,1078144,1078198;CP007632,1078144,1078198;CP006910,1078144,1078198;CP007572,1078144,1078198;CP007571,1078144,1078198;CP007570,1078144,1078198;CP010867,1078144,1078198;CP011325,1078144,1078198…
CP003919	Mauve	SHARED	1092974	1093608	.	.	.	Notes=Lenght634	AL732656,1092974,1093608;AE009948,1092974,1093608;CP000114,1092974,1093608;HF952104,1092974,1093608;HF952106,1092974,1093608;HF952105,1092974,1093608;CP007482,1092974,1093608;CP007565,1092974,1093608;HG939456,1092974,1093608;CP007631,1092974,1093608;CP007632,1092974,1093608;CP007572,1092974,1093608;CP007571,1092974,1093608;CP007570,1092974,1093608;FO393392,1092974,1093608;CP010867,1092974,1093608…
CP003919	Mauve	SHARED	1117999	1118290	.	.	.	Notes=Lenght291	AL732656,1117999,1118290;CP000114,1117999,1118290;CP003810,1117999,1118290;HF952104,1117999,1118290;HF952106,1117999,1118290;HF952105,1117999,1118290;CP007482,1117999,1118290;CP007565,1117999,1118290;HG939456,1117999,1118290;CP007631,1117999,1118290;CP007572,1117999,1118290;CP007571,1117999,1118290;CP007570,1117999,1118290;FO393392,1117999,1118290;CP010867,1117999,1118290;CP011325,1117999,1118290…
CP003919	Mauve	SHARED	1118770	1118830	.	.	.	Notes=Lenght60	AL732656,1118770,1118830;AE009948,1118770,1118830;CP000114,1118770,1118830;HF952104,1118770,1118830;HF952106,1118770,1118830;HF952105,1118770,1118830;CP007482,1118770,1118830;CP007565,1118770,1118830;HG939456,1118770,1118830;CP007631,1118770,1118830;CP007632,1118770,1118830;CP006910,1118770,1118830;CP007572,1118770,1118830;CP007571,1118770,1118830;CP007570,1118770,1118830;FO393392,1118770,1118830…
CP003919	Mauve	SHARED	1118831	1118890	.	.	.	Notes=Lenght59	AE009948,1118831,1118890;CP000114,1118831,1118890;HF952104,1118831,1118890;HF952106,1118831,1118890;HF952105,1118831,1118890;CP007482,1118831,1118890;CP007565,1118831,1118890;HG939456,1118831,1118890;CP007631,1118831,1118890;CP007632,1118831,1118890;CP006910,1118831,1118890;FO393392,1118831,1118890;CP010867,1118831,1118890;CP011328,1118831,1118890;CP011329,1118831,1118890;CP010319,1118831,1118890…
CP003919	Mauve	SHARED	1119666	1119694	.	.	.	Notes=Lenght28	AL732656,1119666,1119694;AE009948,1119666,1119694;CP003810,1119666,1119694;HF952104,1119666,1119694;HF952106,1119666,1119694;HF952105,1119666,1119694;CP007482,1119666,1119694;CP007565,1119666,1119694;HG939456,1119666,1119694;CP007631,1119666,1119694;CP007632,1119666,1119694;CP006910,1119666,1119694;CP007572,1119666,1119694;CP007571,1119666,1119694;CP007570,1119666,1119694;FO393392,1119666,1119694…
CP003919	Mauve	SHARED	1120586	1120693	.	.	.	Notes=Lenght107	AE009948,1120586,1120693;CP003810,1120586,1120693;HF952104,1120586,1120693;HF952106,1120586,1120693;HF952105,1120586,1120693;CP007482,1120586,1120693;CP007565,1120586,1120693;HG939456,1120586,1120693;CP007631,1120586,1120693;CP007632,1120586,1120693;CP006910,1120586,1120693;FO393392,1120586,1120693;CP010867,1120586,1120693;CP011325,1120586,1120693;CP011327,1120586,1120693;CP011328,1120586,1120693…
CP003919	Mauve	SHARED	1120084	1120179	.	.	.	Notes=Lenght95	AL732656,1120084,1120179;AE009948,1120084,1120179;CP000114,1120084,1120179;HF952104,1120084,1120179;HF952106,1120084,1120179;HF952105,1120084,1120179;CP007482,1120084,1120179;CP007565,1120084,1120179;HG939456,1120084,1120179;CP007631,1120084,1120179;CP007632,1120084,1120179;CP006910,1120084,1120179;CP007572,1120084,1120179;CP007571,1120084,1120179;CP007570,1120084,1120179;FO393392,1120084,1120179…
CP003919	Mauve	SHARED	1120385	1120439	.	.	.	Notes=Lenght54	AL732656,1120385,1120439;AE009948,1120385,1120439;CP000114,1120385,1120439;HF952104,1120385,1120439;HF952106,1120385,1120439;HF952105,1120385,1120439;CP007482,1120385,1120439;CP007565,1120385,1120439;HG939456,1120385,1120439;CP007631,1120385,1120439;CP007632,1120385,1120439;CP006910,1120385,1120439;CP007572,1120385,1120439;CP007571,1120385,1120439;CP007570,1120385,1120439;FO393392,1120385,1120439…
CP003919	Mauve	SHARED	1121194	1121568	.	.	.	Notes=Lenght374	AE009948,1121194,1121568;CP000114,1121194,1121568;HF952104,1121194,1121568;HF952106,1121194,1121568;HF952105,1121194,1121568;CP007482,1121194,1121568;CP007565,1121194,1121568;HG939456,1121194,1121568;CP007631,1121194,1121568;CP007632,1121194,1121568;CP006910,1121194,1121568;FO393392,1121194,1121568;CP010867,1121194,1121568;CP011328,1121194,1121568;CP011329,1121194,1121568;CP010319,1121194,1121568…
CP003919	Mauve	SHARED	1121569	1121892	.	.	.	Notes=Lenght323	AL732656,1121569,1121892;AE009948,1121569,1121892;CP000114,1121569,1121892;HF952104,1121569,1121892;HF952106,1121569,1121892;HF952105,1121569,1121892;CP007482,1121569,1121892;CP007565,1121569,1121892;HG939456,1121569,1121892;CP007631,1121569,1121892;CP007632,1121569,1121892;CP006910,1121569,1121892;CP007572,1121569,1121892;CP007571,1121569,1121892;CP007570,1121569,1121892;FO393392,1121569,1121892…
CP003919	Mauve	SHARED	1121893	1121944	.	.	.	Notes=Lenght51	AE009948,1121893,1121944;CP000114,1121893,1121944;HF952104,1121893,1121944;HF952106,1121893,1121944;HF952105,1121893,1121944;CP007482,1121893,1121944;CP007565,1121893,1121944;HG939456,1121893,1121944;CP007631,1121893,1121944;CP007632,1121893,1121944;CP006910,1121893,1121944;FO393392,1121893,1121944;CP010867,1121893,1121944;CP011328,1121893,1121944;CP011329,1121893,1121944;CP010319,1121893,1121944…
CP003919	Mauve	SHARED	1121947	1122059	.	.	.	Notes=Lenght112	AL732656,1121947,1122059;AE009948,1121947,1122059;CP003810,1121947,1122059;HF952104,1121947,1122059;HF952106,1121947,1122059;HF952105,1121947,1122059;CP007482,1121947,1122059;CP007565,1121947,1122059;HG939456,1121947,1122059;CP007631,1121947,1122059;CP007632,1121947,1122059;CP006910,1121947,1122059;CP007572,1121947,1122059;CP007571,1121947,1122059;CP007570,1121947,1122059;FO393392,1121947,1122059…
CP003919	Mauve	SHARED	1122060	1122174	.	.	.	Notes=Lenght114	AE009948,1122060,1122174;CP003810,1122060,1122174;HF952104,1122060,1122174;HF952106,1122060,1122174;HF952105,1122060,1122174;CP007482,1122060,1122174;CP007565,1122060,1122174;HG939456,1122060,1122174;CP007631,1122060,1122174;CP007632,1122060,1122174;CP006910,1122060,1122174;FO393392,1122060,1122174;CP010867,1122060,1122174;CP011325,1122060,1122174;CP011327,1122060,1122174;CP011328,1122060,1122174…
CP003919	Mauve	SHARED	1122405	1122446	.	.	.	Notes=Lenght41	AE009948,1122405,1122446;CP000114,1122405,1122446;HF952104,1122405,1122446;HF952106,1122405,1122446;HF952105,1122405,1122446;CP007482,1122405,1122446;CP007565,1122405,1122446;HG939456,1122405,1122446;CP007631,1122405,1122446;CP007632,1122405,1122446;CP006910,1122405,1122446;FO393392,1122405,1122446;CP010867,1122405,1122446;CP011328,1122405,1122446;CP011329,1122405,1122446;CP010319,1122405,1122446…
CP003919	Mauve	SHARED	1122447	1122496	.	.	.	Notes=Lenght49	AL732656,1122447,1122496;AE009948,1122447,1122496;CP000114,1122447,1122496;HF952104,1122447,1122496;HF952106,1122447,1122496;HF952105,1122447,1122496;CP007482,1122447,1122496;CP007565,1122447,1122496;HG939456,1122447,1122496;CP007631,1122447,1122496;CP007632,1122447,1122496;CP006910,1122447,1122496;CP007572,1122447,1122496;CP007571,1122447,1122496;CP007570,1122447,1122496;FO393392,1122447,1122496…
CP003919	Mauve	SHARED	1122497	1122718	.	.	.	Notes=Lenght221	AE009948,1122497,1122718;CP000114,1122497,1122718;HF952104,1122497,1122718;HF952106,1122497,1122718;HF952105,1122497,1122718;CP007482,1122497,1122718;CP007565,1122497,1122718;HG939456,1122497,1122718;CP007631,1122497,1122718;CP007632,1122497,1122718;CP006910,1122497,1122718;FO393392,1122497,1122718;CP010867,1122497,1122718;CP011328,1122497,1122718;CP011329,1122497,1122718;CP010319,1122497,1122718…
CP003919	Mauve	SHARED	1122864	1122887	.	.	.	Notes=Lenght23	AL732656,1122864,1122887;AE009948,1122864,1122887;CP000114,1122864,1122887;HF952104,1122864,1122887;HF952106,1122864,1122887;HF952105,1122864,1122887;CP007482,1122864,1122887;CP007565,1122864,1122887;HG939456,1122864,1122887;CP007631,1122864,1122887;CP007632,1122864,1122887;CP006910,1122864,1122887;CP007572,1122864,1122887;CP007571,1122864,1122887;CP007570,1122864,1122887;FO393392,1122864,1122887…
CP003919	Mauve	SHARED	1122898	1123369	.	.	.	Notes=Lenght471	AL732656,1122898,1123369;AE009948,1122898,1123369;CP003810,1122898,1123369;HF952104,1122898,1123369;HF952106,1122898,1123369;HF952105,1122898,1123369;CP007482,1122898,1123369;CP007565,1122898,1123369;HG939456,1122898,1123369;CP007631,1122898,1123369;CP007632,1122898,1123369;CP006910,1122898,1123369;CP007572,1122898,1123369;CP007571,1122898,1123369;CP007570,1122898,1123369;FO393392,1122898,1123369…
CP003919	Mauve	SHARED	1144569	1144837	.	.	.	Notes=Lenght268	AL732656,1144569,1144837;AE009948,1144569,1144837;CP000114,1144569,1144837;CP003810,1144569,1144837;HF952104,1144569,1144837;HF952106,1144569,1144837;HF952105,1144569,1144837;HG939456,1144569,1144837;CP007631,1144569,1144837;CP007632,1144569,1144837;CP006910,1144569,1144837;CP007572,1144569,1144837;CP007571,1144569,1144837;CP007570,1144569,1144837;CP010867,1144569,1144837;CP011325,1144569,1144837…
CP003919	Mauve	SHARED	1157897	1157961	.	.	.	Notes=Lenght64	AL732656,1157897,1157961;AE009948,1157897,1157961;CP000114,1157897,1157961;CP003810,1157897,1157961;HF952104,1157897,1157961;HF952106,1157897,1157961;HF952105,1157897,1157961;CP007482,1157897,1157961;CP007565,1157897,1157961;CP007631,1157897,1157961;CP006910,1157897,1157961;CP007572,1157897,1157961;CP007571,1157897,1157961;CP007570,1157897,1157961;FO393392,1157897,1157961;CP010867,1157897,1157961…
CP003919	Mauve	SHARED	1179550	1179583	.	.	.	Notes=Lenght33	AL732656,1179550,1179583;AE009948,1179550,1179583;CP000114,1179550,1179583;CP003810,1179550,1179583;HF952104,1179550,1179583;HF952106,1179550,1179583;HF952105,1179550,1179583;CP007482,1179550,1179583;CP007565,1179550,1179583;HG939456,1179550,1179583;CP007631,1179550,1179583;CP007632,1179550,1179583;CP006910,1179550,1179583;FO393392,1179550,1179583;CP010867,1179550,1179583;CP011325,1179550,1179583…
CP003919	Mauve	SHARED	1189269	1189561	.	.	.	Notes=Lenght292	AE009948,1189269,1189561;CP000114,1189269,1189561;CP003810,1189269,1189561;HF952104,1189269,1189561;HF952106,1189269,1189561;HF952105,1189269,1189561;CP007482,1189269,1189561;CP007565,1189269,1189561;HG939456,1189269,1189561;CP007631,1189269,1189561;CP007632,1189269,1189561;FO393392,1189269,1189561;CP010867,1189269,1189561;CP011325,1189269,1189561;CP011326,1189269,1189561;CP011327,1189269,1189561…
CP003919	Mauve	SHARED	1189788	1190141	.	.	.	Notes=Lenght353	AE009948,1189788,1190141;CP000114,1189788,1190141;CP003810,1189788,1190141;HF952104,1189788,1190141;HF952106,1189788,1190141;HF952105,1189788,1190141;CP007482,1189788,1190141;CP007565,1189788,1190141;HG939456,1189788,1190141;CP007631,1189788,1190141;CP007632,1189788,1190141;FO393392,1189788,1190141;CP010867,1189788,1190141;CP011325,1189788,1190141;CP011326,1189788,1190141;CP011327,1189788,1190141…
CP003919	Mauve	SHARED	1190399	1190588	.	.	.	Notes=Lenght189	AE009948,1190399,1190588;CP000114,1190399,1190588;CP003810,1190399,1190588;HF952104,1190399,1190588;HF952106,1190399,1190588;HF952105,1190399,1190588;CP007482,1190399,1190588;CP007565,1190399,1190588;HG939456,1190399,1190588;CP007631,1190399,1190588;CP007632,1190399,1190588;FO393392,1190399,1190588;CP010867,1190399,1190588;CP011325,1190399,1190588;CP011326,1190399,1190588;CP011327,1190399,1190588…
CP003919	Mauve	SHARED	1191622	1191686	.	.	.	Notes=Lenght64	AE009948,1191622,1191686;CP000114,1191622,1191686;CP003810,1191622,1191686;HF952104,1191622,1191686;HF952106,1191622,1191686;HF952105,1191622,1191686;CP007482,1191622,1191686;CP007565,1191622,1191686;HG939456,1191622,1191686;CP007631,1191622,1191686;CP007632,1191622,1191686;FO393392,1191622,1191686;CP010867,1191622,1191686;CP011325,1191622,1191686;CP011326,1191622,1191686;CP011327,1191622,1191686…
CP003919	Mauve	SHARED	1193265	1193278	.	.	.	Notes=Lenght13	AL732656,1193265,1193278;AE009948,1193265,1193278;CP000114,1193265,1193278;CP003810,1193265,1193278;HF952104,1193265,1193278;HF952106,1193265,1193278;HF952105,1193265,1193278;CP007482,1193265,1193278;CP007565,1193265,1193278;HG939456,1193265,1193278;CP007631,1193265,1193278;CP007632,1193265,1193278;CP007572,1193265,1193278;CP007571,1193265,1193278;CP007570,1193265,1193278;FO393392,1193265,1193278…
CP003919	Mauve	SHARED	1214497	1214510	.	.	.	Notes=Lenght13	AL732656,1214497,1214510;AE009948,1214497,1214510;CP000114,1214497,1214510;CP003810,1214497,1214510;HF952104,1214497,1214510;HF952106,1214497,1214510;HF952105,1214497,1214510;CP007482,1214497,1214510;CP007565,1214497,1214510;HG939456,1214497,1214510;CP007631,1214497,1214510;CP007632,1214497,1214510;CP006910,1214497,1214510;FO393392,1214497,1214510;CP010867,1214497,1214510;CP011325,1214497,1214510…
CP003919	Mauve	SHARED	1214555	1215401	.	.	.	Notes=Lenght846	AL732656,1214555,1215401;AE009948,1214555,1215401;CP000114,1214555,1215401;CP003810,1214555,1215401;HF952104,1214555,1215401;HF952106,1214555,1215401;HF952105,1214555,1215401;CP007482,1214555,1215401;CP007565,1214555,1215401;HG939456,1214555,1215401;CP007631,1214555,1215401;CP007632,1214555,1215401;CP006910,1214555,1215401;FO393392,1214555,1215401;CP010867,1214555,1215401;CP011325,1214555,1215401…
CP003919	Mauve	SHARED	1215402	1216703	.	.	.	Notes=Lenght1301	AL732656,1215402,1216703;AE009948,1215402,1216703;CP000114,1215402,1216703;CP003810,1215402,1216703;HF952104,1215402,1216703;HF952106,1215402,1216703;HF952105,1215402,1216703;CP007482,1215402,1216703;CP007565,1215402,1216703;HG939456,1215402,1216703;CP007631,1215402,1216703;CP007632,1215402,1216703;CP006910,1215402,1216703;FO393392,1215402,1216703;CP010867,1215402,1216703;CP011325,1215402,1216703…
CP003919	Mauve	SHARED	1231152	1231312	.	.	.	Notes=Lenght160	AL732656,1231152,1231312;AE009948,1231152,1231312;CP000114,1231152,1231312;CP003810,1231152,1231312;HF952104,1231152,1231312;HF952106,1231152,1231312;HF952105,1231152,1231312;CP007482,1231152,1231312;CP007565,1231152,1231312;CP007631,1231152,1231312;CP006910,1231152,1231312;CP007572,1231152,1231312;CP007571,1231152,1231312;CP007570,1231152,1231312;FO393392,1231152,1231312;CP010867,1231152,1231312…
CP003919	Mauve	SHARED	1231313	1231339	.	.	.	Notes=Lenght26	AE009948,1231313,1231339;CP000114,1231313,1231339;CP003810,1231313,1231339;HF952104,1231313,1231339;HF952106,1231313,1231339;HF952105,1231313,1231339;CP007482,1231313,1231339;CP007565,1231313,1231339;CP007631,1231313,1231339;CP006910,1231313,1231339;FO393392,1231313,1231339;CP010867,1231313,1231339;CP011325,1231313,1231339;CP011326,1231313,1231339;CP011327,1231313,1231339;CP011328,1231313,1231339…
CP003919	Mauve	SHARED	1231340	1231479	.	.	.	Notes=Lenght139	AE009948,1231340,1231479;CP000114,1231340,1231479;CP003810,1231340,1231479;HF952104,1231340,1231479;HF952106,1231340,1231479;HF952105,1231340,1231479;CP007482,1231340,1231479;CP007565,1231340,1231479;HG939456,1231340,1231479;CP007631,1231340,1231479;CP007632,1231340,1231479;CP006910,1231340,1231479;FO393392,1231340,1231479;CP010867,1231340,1231479;CP011325,1231340,1231479;CP011326,1231340,1231479…
CP003919	Mauve	SHARED	1231595	1232199	.	.	.	Notes=Lenght604	AL732656,1231595,1232199;AE009948,1231595,1232199;CP000114,1231595,1232199;CP003810,1231595,1232199;HF952104,1231595,1232199;HF952106,1231595,1232199;HF952105,1231595,1232199;CP007482,1231595,1232199;CP007565,1231595,1232199;CP007631,1231595,1232199;CP006910,1231595,1232199;CP007572,1231595,1232199;CP007571,1231595,1232199;CP007570,1231595,1232199;FO393392,1231595,1232199;CP010867,1231595,1232199…
CP003919	Mauve	SHARED	1232294	1232676	.	.	.	Notes=Lenght382	AL732656,1232294,1232676;AE009948,1232294,1232676;CP000114,1232294,1232676;CP003810,1232294,1232676;HF952104,1232294,1232676;HF952106,1232294,1232676;HF952105,1232294,1232676;CP007482,1232294,1232676;CP007565,1232294,1232676;CP007631,1232294,1232676;CP006910,1232294,1232676;CP007572,1232294,1232676;CP007571,1232294,1232676;CP007570,1232294,1232676;FO393392,1232294,1232676;CP010867,1232294,1232676…
CP003919	Mauve	SHARED	1232767	1232831	.	.	.	Notes=Lenght64	AL732656,1232767,1232831;AE009948,1232767,1232831;CP000114,1232767,1232831;CP003810,1232767,1232831;HF952104,1232767,1232831;HF952106,1232767,1232831;HF952105,1232767,1232831;HG939456,1232767,1232831;CP007631,1232767,1232831;CP007632,1232767,1232831;CP006910,1232767,1232831;CP007572,1232767,1232831;CP007571,1232767,1232831;CP007570,1232767,1232831;CP010867,1232767,1232831;CP011325,1232767,1232831…
CP003919	Mauve	SHARED	1232832	1232952	.	.	.	Notes=Lenght120	AL732656,1232832,1232952;AE009948,1232832,1232952;CP000114,1232832,1232952;CP003810,1232832,1232952;HF952104,1232832,1232952;HF952106,1232832,1232952;HF952105,1232832,1232952;CP007631,1232832,1232952;CP006910,1232832,1232952;CP007572,1232832,1232952;CP007571,1232832,1232952;CP007570,1232832,1232952;CP010867,1232832,1232952;CP011325,1232832,1232952;CP011326,1232832,1232952;CP011327,1232832,1232952…
CP003919	Mauve	SHARED	1232953	1234794	.	.	.	Notes=Lenght1841	AL732656,1232953,1234794;AE009948,1232953,1234794;CP000114,1232953,1234794;CP003810,1232953,1234794;HF952104,1232953,1234794;HF952106,1232953,1234794;HF952105,1232953,1234794;CP007482,1232953,1234794;CP007565,1232953,1234794;CP007631,1232953,1234794;CP006910,1232953,1234794;CP007572,1232953,1234794;CP007571,1232953,1234794;CP007570,1232953,1234794;FO393392,1232953,1234794;CP010867,1232953,1234794…
CP003919	Mauve	SHARED	1234795	1234958	.	.	.	Notes=Lenght163	AL732656,1234795,1234958;AE009948,1234795,1234958;CP000114,1234795,1234958;CP003810,1234795,1234958;HF952104,1234795,1234958;HF952106,1234795,1234958;HF952105,1234795,1234958;CP007482,1234795,1234958;CP007565,1234795,1234958;CP007631,1234795,1234958;CP006910,1234795,1234958;CP007572,1234795,1234958;CP007571,1234795,1234958;CP007570,1234795,1234958;FO393392,1234795,1234958;CP010867,1234795,1234958…
CP003919	Mauve	SHARED	1234959	1235605	.	.	.	Notes=Lenght646	AL732656,1234959,1235605;AE009948,1234959,1235605;CP000114,1234959,1235605;CP003810,1234959,1235605;HF952104,1234959,1235605;HF952106,1234959,1235605;HF952105,1234959,1235605;CP007482,1234959,1235605;CP007565,1234959,1235605;CP007631,1234959,1235605;CP006910,1234959,1235605;CP007572,1234959,1235605;CP007571,1234959,1235605;CP007570,1234959,1235605;FO393392,1234959,1235605;CP010867,1234959,1235605…
CP003919	Mauve	SHARED	1235606	1235693	.	.	.	Notes=Lenght87	AL732656,1235606,1235693;CP000114,1235606,1235693;CP003810,1235606,1235693;HF952104,1235606,1235693;HF952106,1235606,1235693;HF952105,1235606,1235693;CP007482,1235606,1235693;CP007565,1235606,1235693;CP007631,1235606,1235693;CP006910,1235606,1235693;CP007572,1235606,1235693;CP007571,1235606,1235693;CP007570,1235606,1235693;FO393392,1235606,1235693;CP010867,1235606,1235693;CP011325,1235606,1235693…
CP003919	Mauve	SHARED	1235694	1235769	.	.	.	Notes=Lenght75	CP000114,1235694,1235769;CP003810,1235694,1235769;HF952104,1235694,1235769;HF952106,1235694,1235769;HF952105,1235694,1235769;CP007482,1235694,1235769;CP007565,1235694,1235769;CP007631,1235694,1235769;CP006910,1235694,1235769;FO393392,1235694,1235769;CP010867,1235694,1235769;CP011325,1235694,1235769;CP011326,1235694,1235769;CP011327,1235694,1235769;CP011328,1235694,1235769;CP010319,1235694,1235769…
CP003919	Mauve	SHARED	1235771	1236650	.	.	.	Notes=Lenght879	AL732656,1235771,1236650;AE009948,1235771,1236650;CP000114,1235771,1236650;CP003810,1235771,1236650;HF952104,1235771,1236650;HF952106,1235771,1236650;HF952105,1235771,1236650;CP007482,1235771,1236650;CP007565,1235771,1236650;CP007631,1235771,1236650;CP006910,1235771,1236650;CP007572,1235771,1236650;CP007571,1235771,1236650;CP007570,1235771,1236650;FO393392,1235771,1236650;CP010867,1235771,1236650…
CP003919	Mauve	SHARED	1236690	1236722	.	.	.	Notes=Lenght32	AL732656,1236690,1236722;HF952104,1236690,1236722;HF952106,1236690,1236722;HF952105,1236690,1236722;CP007482,1236690,1236722;CP007565,1236690,1236722;CP007631,1236690,1236722;CP006910,1236690,1236722;CP007572,1236690,1236722;CP007571,1236690,1236722;CP007570,1236690,1236722;FO393392,1236690,1236722;CP010867,1236690,1236722;CP011328,1236690,1236722;CP010319,1236690,1236722;CP013202,1236690,1236722;
CP003919	Mauve	SHARED	1236735	1239985	.	.	.	Notes=Lenght3250	AL732656,1236735,1239985;AE009948,1236735,1239985;CP000114,1236735,1239985;CP003810,1236735,1239985;HF952104,1236735,1239985;HF952106,1236735,1239985;HF952105,1236735,1239985;CP007482,1236735,1239985;CP007565,1236735,1239985;CP007631,1236735,1239985;CP006910,1236735,1239985;CP007572,1236735,1239985;CP007571,1236735,1239985;CP007570,1236735,1239985;FO393392,1236735,1239985;CP010867,1236735,1239985…
CP003919	Mauve	SHARED	1239997	1242130	.	.	.	Notes=Lenght2133	AL732656,1239997,1242130;AE009948,1239997,1242130;CP000114,1239997,1242130;CP003810,1239997,1242130;HF952104,1239997,1242130;HF952106,1239997,1242130;HF952105,1239997,1242130;CP007482,1239997,1242130;CP007565,1239997,1242130;CP007631,1239997,1242130;CP006910,1239997,1242130;CP007572,1239997,1242130;CP007571,1239997,1242130;CP007570,1239997,1242130;FO393392,1239997,1242130;CP010867,1239997,1242130…
CP003919	Mauve	SHARED	1242131	1242149	.	.	.	Notes=Lenght18	AL732656,1242131,1242149;AE009948,1242131,1242149;CP000114,1242131,1242149;CP003810,1242131,1242149;HF952104,1242131,1242149;HF952106,1242131,1242149;HF952105,1242131,1242149;CP007482,1242131,1242149;CP007565,1242131,1242149;CP007631,1242131,1242149;CP006910,1242131,1242149;CP007572,1242131,1242149;CP007571,1242131,1242149;CP007570,1242131,1242149;FO393392,1242131,1242149;CP010867,1242131,1242149…
CP003919	Mauve	SHARED	1242222	1242236	.	.	.	Notes=Lenght14	AL732656,1242222,1242236;AE009948,1242222,1242236;CP000114,1242222,1242236;CP003810,1242222,1242236;HF952104,1242222,1242236;HF952105,1242222,1242236;CP007482,1242222,1242236;CP007631,1242222,1242236;CP006910,1242222,1242236;CP007572,1242222,1242236;CP007571,1242222,1242236;CP007570,1242222,1242236;CP010867,1242222,1242236;CP011325,1242222,1242236;CP011326,1242222,1242236;CP011327,1242222,1242236…
CP003919	Mauve	SHARED	1242237	1242250	.	.	.	Notes=Lenght13	AL732656,1242237,1242250;AE009948,1242237,1242250;CP000114,1242237,1242250;CP003810,1242237,1242250;HF952104,1242237,1242250;HF952106,1242237,1242250;HF952105,1242237,1242250;CP007482,1242237,1242250;CP007631,1242237,1242250;CP006910,1242237,1242250;CP007572,1242237,1242250;CP007571,1242237,1242250;CP007570,1242237,1242250;CP010867,1242237,1242250;CP011325,1242237,1242250;CP011326,1242237,1242250…
CP003919	Mauve	SHARED	1242251	1244790	.	.	.	Notes=Lenght2539	AL732656,1242251,1244790;AE009948,1242251,1244790;CP000114,1242251,1244790;CP003810,1242251,1244790;HF952104,1242251,1244790;HF952106,1242251,1244790;HF952105,1242251,1244790;CP007482,1242251,1244790;CP007565,1242251,1244790;CP007631,1242251,1244790;CP006910,1242251,1244790;CP007572,1242251,1244790;CP007571,1242251,1244790;CP007570,1242251,1244790;FO393392,1242251,1244790;CP010867,1242251,1244790…
CP003919	Mauve	SHARED	1244791	1244877	.	.	.	Notes=Lenght86	AL732656,1244791,1244877;AE009948,1244791,1244877;CP000114,1244791,1244877;CP003810,1244791,1244877;HF952104,1244791,1244877;HF952106,1244791,1244877;HF952105,1244791,1244877;CP007482,1244791,1244877;CP007565,1244791,1244877;HG939456,1244791,1244877;CP007631,1244791,1244877;CP007632,1244791,1244877;CP006910,1244791,1244877;CP007572,1244791,1244877;CP007571,1244791,1244877;CP007570,1244791,1244877…
CP003919	Mauve	SHARED	1244878	1245552	.	.	.	Notes=Lenght674	AL732656,1244878,1245552;AE009948,1244878,1245552;CP000114,1244878,1245552;CP003810,1244878,1245552;HF952104,1244878,1245552;HF952106,1244878,1245552;HF952105,1244878,1245552;CP007482,1244878,1245552;CP007565,1244878,1245552;CP007631,1244878,1245552;CP006910,1244878,1245552;CP007572,1244878,1245552;CP007571,1244878,1245552;CP007570,1244878,1245552;FO393392,1244878,1245552;CP010867,1244878,1245552…
CP003919	Mauve	SHARED	1245553	1246163	.	.	.	Notes=Lenght610	AL732656,1245553,1246163;AE009948,1245553,1246163;CP000114,1245553,1246163;CP003810,1245553,1246163;HF952104,1245553,1246163;HF952106,1245553,1246163;HF952105,1245553,1246163;CP007482,1245553,1246163;CP007565,1245553,1246163;CP007631,1245553,1246163;CP006910,1245553,1246163;CP007572,1245553,1246163;CP007571,1245553,1246163;CP007570,1245553,1246163;FO393392,1245553,1246163;CP010867,1245553,1246163…
CP003919	Mauve	SHARED	1254628	1254846	.	.	.	Notes=Lenght218	AL732656,1254628,1254846;AE009948,1254628,1254846;CP000114,1254628,1254846;CP003810,1254628,1254846;HF952104,1254628,1254846;HF952106,1254628,1254846;HF952105,1254628,1254846;HG939456,1254628,1254846;CP007631,1254628,1254846;CP007632,1254628,1254846;CP006910,1254628,1254846;CP007572,1254628,1254846;CP007571,1254628,1254846;CP007570,1254628,1254846;CP010867,1254628,1254846;CP011325,1254628,1254846…
CP003919	Mauve	SHARED	1276283	1276326	.	.	.	Notes=Lenght43	AE009948,1276283,1276326;CP000114,1276283,1276326;CP003810,1276283,1276326;HF952104,1276283,1276326;HF952106,1276283,1276326;HF952105,1276283,1276326;HG939456,1276283,1276326;CP007631,1276283,1276326;CP007632,1276283,1276326;CP006910,1276283,1276326;CP007572,1276283,1276326;CP007571,1276283,1276326;CP007570,1276283,1276326;CP010867,1276283,1276326;CP011325,1276283,1276326;CP011326,1276283,1276326…
CP003919	Mauve	SHARED	1277176	1277318	.	.	.	Notes=Lenght142	AL732656,1277176,1277318;AE009948,1277176,1277318;CP000114,1277176,1277318;CP003810,1277176,1277318;HF952104,1277176,1277318;HF952106,1277176,1277318;HF952105,1277176,1277318;HG939456,1277176,1277318;CP007631,1277176,1277318;CP007632,1277176,1277318;CP006910,1277176,1277318;CP007572,1277176,1277318;CP007571,1277176,1277318;CP007570,1277176,1277318;CP010867,1277176,1277318;CP011325,1277176,1277318…
CP003919	Mauve	SHARED	1282009	1282019	.	.	.	Notes=Lenght10	AE009948,1282009,1282019;CP000114,1282009,1282019;CP003810,1282009,1282019;HF952104,1282009,1282019;HF952106,1282009,1282019;HF952105,1282009,1282019;CP007482,1282009,1282019;CP007565,1282009,1282019;HG939456,1282009,1282019;CP007631,1282009,1282019;CP007632,1282009,1282019;CP006910,1282009,1282019;FO393392,1282009,1282019;CP010867,1282009,1282019;CP011325,1282009,1282019;CP011326,1282009,1282019…
CP003919	Mauve	SHARED	1282077	1282251	.	.	.	Notes=Lenght174	AL732656,1282077,1282251;AE009948,1282077,1282251;CP000114,1282077,1282251;CP003810,1282077,1282251;HF952104,1282077,1282251;HF952105,1282077,1282251;CP007482,1282077,1282251;CP007565,1282077,1282251;HG939456,1282077,1282251;CP007631,1282077,1282251;CP007632,1282077,1282251;CP006910,1282077,1282251;CP007572,1282077,1282251;CP007571,1282077,1282251;CP007570,1282077,1282251;FO393392,1282077,1282251…
CP003919	Mauve	SHARED	1312544	1312768	.	.	.	Notes=Lenght224	AL732656,1312544,1312768;AE009948,1312544,1312768;CP000114,1312544,1312768;CP003810,1312544,1312768;HF952104,1312544,1312768;HF952106,1312544,1312768;HF952105,1312544,1312768;CP007482,1312544,1312768;CP007565,1312544,1312768;HG939456,1312544,1312768;CP007631,1312544,1312768;CP007632,1312544,1312768;CP006910,1312544,1312768;CP007572,1312544,1312768;CP007571,1312544,1312768;CP007570,1312544,1312768…
CP003919	Mauve	SHARED	1316160	1316255	.	.	.	Notes=Lenght95	AL732656,1316160,1316255;AE009948,1316160,1316255;CP000114,1316160,1316255;CP003810,1316160,1316255;HF952104,1316160,1316255;HF952106,1316160,1316255;CP007482,1316160,1316255;CP007565,1316160,1316255;HG939456,1316160,1316255;CP007631,1316160,1316255;CP007632,1316160,1316255;CP006910,1316160,1316255;CP007572,1316160,1316255;CP007571,1316160,1316255;CP007570,1316160,1316255;FO393392,1316160,1316255…
CP003919	Mauve	SHARED	1318112	1318505	.	.	.	Notes=Lenght393	AL732656,1318112,1318505;AE009948,1318112,1318505;CP000114,1318112,1318505;CP003810,1318112,1318505;HF952104,1318112,1318505;HF952106,1318112,1318505;HF952105,1318112,1318505;CP007482,1318112,1318505;CP007565,1318112,1318505;HG939456,1318112,1318505;CP007631,1318112,1318505;CP007632,1318112,1318505;CP006910,1318112,1318505;CP007572,1318112,1318505;CP007571,1318112,1318505;FO393392,1318112,1318505…
CP003919	Mauve	SHARED	1318506	1318602	.	.	.	Notes=Lenght96	AL732656,1318506,1318602;AE009948,1318506,1318602;CP000114,1318506,1318602;CP003810,1318506,1318602;HF952104,1318506,1318602;HF952106,1318506,1318602;HF952105,1318506,1318602;CP007482,1318506,1318602;CP007565,1318506,1318602;HG939456,1318506,1318602;CP007631,1318506,1318602;CP007632,1318506,1318602;CP006910,1318506,1318602;CP007572,1318506,1318602;CP007571,1318506,1318602;FO393392,1318506,1318602…
CP003919	Mauve	SHARED	1334882	1334901	.	.	.	Notes=Lenght19	AL732656,1334882,1334901;AE009948,1334882,1334901;CP000114,1334882,1334901;CP003810,1334882,1334901;HF952104,1334882,1334901;HF952106,1334882,1334901;HF952105,1334882,1334901;CP007482,1334882,1334901;CP007565,1334882,1334901;CP007631,1334882,1334901;CP007632,1334882,1334901;CP006910,1334882,1334901;CP007572,1334882,1334901;CP007571,1334882,1334901;CP007570,1334882,1334901;FO393392,1334882,1334901…
CP003919	Mauve	SHARED	1342268	1342336	.	.	.	Notes=Lenght68	AL732656,1342268,1342336;AE009948,1342268,1342336;CP000114,1342268,1342336;CP003810,1342268,1342336;HF952104,1342268,1342336;HF952106,1342268,1342336;HF952105,1342268,1342336;HG939456,1342268,1342336;CP007631,1342268,1342336;CP007632,1342268,1342336;CP006910,1342268,1342336;CP007572,1342268,1342336;CP007571,1342268,1342336;CP007570,1342268,1342336;CP010867,1342268,1342336;CP011325,1342268,1342336…
CP003919	Mauve	SHARED	1397513	1397578	.	.	.	Notes=Lenght65	AL732656,1397513,1397578;AE009948,1397513,1397578;CP000114,1397513,1397578;CP003810,1397513,1397578;HF952104,1397513,1397578;HF952106,1397513,1397578;HF952105,1397513,1397578;HG939456,1397513,1397578;CP007631,1397513,1397578;CP007632,1397513,1397578;CP006910,1397513,1397578;CP007572,1397513,1397578;CP007571,1397513,1397578;CP007570,1397513,1397578;CP010867,1397513,1397578;CP011325,1397513,1397578…
CP003919	Mauve	SHARED	1402122	1402186	.	.	.	Notes=Lenght64	AL732656,1402122,1402186;AE009948,1402122,1402186;CP000114,1402122,1402186;CP003810,1402122,1402186;HF952104,1402122,1402186;HF952106,1402122,1402186;HF952105,1402122,1402186;HG939456,1402122,1402186;CP007631,1402122,1402186;CP007632,1402122,1402186;CP006910,1402122,1402186;CP007572,1402122,1402186;CP007571,1402122,1402186;CP007570,1402122,1402186;CP010867,1402122,1402186;CP011325,1402122,1402186…
CP003919	Mauve	SHARED	1402187	1402403	.	.	.	Notes=Lenght216	AL732656,1402187,1402403;AE009948,1402187,1402403;CP000114,1402187,1402403;CP003810,1402187,1402403;HF952104,1402187,1402403;HF952106,1402187,1402403;HF952105,1402187,1402403;HG939456,1402187,1402403;CP007631,1402187,1402403;CP007632,1402187,1402403;CP007572,1402187,1402403;CP007571,1402187,1402403;CP007570,1402187,1402403;CP010867,1402187,1402403;CP011325,1402187,1402403;CP011326,1402187,1402403…
CP003919	Mauve	SHARED	1402404	1404240	.	.	.	Notes=Lenght1836	AL732656,1402404,1404240;AE009948,1402404,1404240;CP000114,1402404,1404240;CP003810,1402404,1404240;HF952104,1402404,1404240;HF952106,1402404,1404240;HF952105,1402404,1404240;HG939456,1402404,1404240;CP007631,1402404,1404240;CP007632,1402404,1404240;CP006910,1402404,1404240;CP007572,1402404,1404240;CP007571,1402404,1404240;CP007570,1402404,1404240;CP010867,1402404,1404240;CP011325,1402404,1404240…
CP003919	Mauve	SHARED	1434252	1434308	.	.	.	Notes=Lenght56	AE009948,1434252,1434308;CP000114,1434252,1434308;CP003810,1434252,1434308;HF952104,1434252,1434308;HF952106,1434252,1434308;HF952105,1434252,1434308;CP007482,1434252,1434308;CP007565,1434252,1434308;HG939456,1434252,1434308;CP007631,1434252,1434308;CP007632,1434252,1434308;CP006910,1434252,1434308;FO393392,1434252,1434308;CP010867,1434252,1434308;CP011325,1434252,1434308;CP011326,1434252,1434308…
CP003919	Mauve	SHARED	1442739	1442925	.	.	.	Notes=Lenght186	AL732656,1442739,1442925;AE009948,1442739,1442925;CP000114,1442739,1442925;CP003810,1442739,1442925;HF952104,1442739,1442925;HF952105,1442739,1442925;CP007482,1442739,1442925;CP007565,1442739,1442925;HG939456,1442739,1442925;CP007631,1442739,1442925;CP007632,1442739,1442925;CP006910,1442739,1442925;CP007572,1442739,1442925;CP007571,1442739,1442925;CP007570,1442739,1442925;FO393392,1442739,1442925…
CP003919	Mauve	SHARED	1449379	1450075	.	.	.	Notes=Lenght696	AE009948,1449379,1450075;CP000114,1449379,1450075;CP003810,1449379,1450075;HF952104,1449379,1450075;HF952106,1449379,1450075;HF952105,1449379,1450075;CP007482,1449379,1450075;CP007565,1449379,1450075;HG939456,1449379,1450075;CP007631,1449379,1450075;CP006910,1449379,1450075;FO393392,1449379,1450075;CP010867,1449379,1450075;CP011325,1449379,1450075;CP011326,1449379,1450075;CP011327,1449379,1450075…
CP003919	Mauve	SHARED	1450208	1450407	.	.	.	Notes=Lenght199	AE009948,1450208,1450407;CP000114,1450208,1450407;CP003810,1450208,1450407;HF952104,1450208,1450407;HF952106,1450208,1450407;HF952105,1450208,1450407;CP007482,1450208,1450407;CP007565,1450208,1450407;HG939456,1450208,1450407;CP007631,1450208,1450407;CP006910,1450208,1450407;FO393392,1450208,1450407;CP010867,1450208,1450407;CP011325,1450208,1450407;CP011326,1450208,1450407;CP011327,1450208,1450407…
CP003919	Mauve	SHARED	1450805	1450939	.	.	.	Notes=Lenght134	AE009948,1450805,1450939;CP000114,1450805,1450939;CP003810,1450805,1450939;HF952104,1450805,1450939;HF952106,1450805,1450939;HF952105,1450805,1450939;CP007482,1450805,1450939;CP007565,1450805,1450939;HG939456,1450805,1450939;CP007631,1450805,1450939;CP006910,1450805,1450939;FO393392,1450805,1450939;CP010867,1450805,1450939;CP011325,1450805,1450939;CP011326,1450805,1450939;CP011327,1450805,1450939…
CP003919	Mauve	SHARED	1450966	1451006	.	.	.	Notes=Lenght40	AE009948,1450966,1451006;CP000114,1450966,1451006;CP003810,1450966,1451006;HF952104,1450966,1451006;HF952106,1450966,1451006;HF952105,1450966,1451006;CP007482,1450966,1451006;CP007565,1450966,1451006;CP007631,1450966,1451006;CP006910,1450966,1451006;FO393392,1450966,1451006;CP010867,1450966,1451006;CP011325,1450966,1451006;CP011326,1450966,1451006;CP011327,1450966,1451006;CP011328,1450966,1451006…
CP003919	Mauve	SHARED	1497391	1498139	.	.	.	Notes=Lenght748	CP000114,1497391,1498139;CP003810,1497391,1498139;HF952104,1497391,1498139;HF952105,1497391,1498139;CP007482,1497391,1498139;CP007565,1497391,1498139;CP007631,1497391,1498139;FO393392,1497391,1498139;CP010867,1497391,1498139;CP011325,1497391,1498139;CP011326,1497391,1498139;CP011327,1497391,1498139;CP011328,1497391,1498139;CP012419,1497391,1498139;CP013202,1497391,1498139;
CP003919	Mauve	SHARED	1498140	1498192	.	.	.	Notes=Lenght52	AL732656,1498140,1498192;AE009948,1498140,1498192;CP000114,1498140,1498192;CP003810,1498140,1498192;HF952104,1498140,1498192;HF952105,1498140,1498192;CP007482,1498140,1498192;CP007565,1498140,1498192;HG939456,1498140,1498192;CP007631,1498140,1498192;CP007632,1498140,1498192;CP006910,1498140,1498192;CP007572,1498140,1498192;CP007571,1498140,1498192;CP007570,1498140,1498192;FO393392,1498140,1498192…
CP003919	Mauve	SHARED	1529056	1529067	.	.	.	Notes=Lenght11	AL732656,1529056,1529067;AE009948,1529056,1529067;CP000114,1529056,1529067;CP003810,1529056,1529067;HF952104,1529056,1529067;HF952106,1529056,1529067;CP007482,1529056,1529067;CP007565,1529056,1529067;HG939456,1529056,1529067;CP007631,1529056,1529067;CP007632,1529056,1529067;CP007572,1529056,1529067;CP007571,1529056,1529067;CP007570,1529056,1529067;FO393392,1529056,1529067;CP010867,1529056,1529067…
CP003919	Mauve	SHARED	1545878	1545914	.	.	.	Notes=Lenght36	AL732656,1545878,1545914;AE009948,1545878,1545914;CP000114,1545878,1545914;CP003810,1545878,1545914;HF952104,1545878,1545914;HF952106,1545878,1545914;HF952105,1545878,1545914;HG939456,1545878,1545914;CP007631,1545878,1545914;CP007632,1545878,1545914;CP006910,1545878,1545914;CP007572,1545878,1545914;CP007571,1545878,1545914;CP007570,1545878,1545914;CP010867,1545878,1545914;CP011325,1545878,1545914…
CP003919	Mauve	SHARED	1554974	1555104	.	.	.	Notes=Lenght130	AL732656,1554974,1555104;AE009948,1554974,1555104;CP000114,1554974,1555104;CP003810,1554974,1555104;HF952104,1554974,1555104;HF952106,1554974,1555104;HF952105,1554974,1555104;HG939456,1554974,1555104;CP007631,1554974,1555104;CP007632,1554974,1555104;CP006910,1554974,1555104;CP007572,1554974,1555104;CP007571,1554974,1555104;CP007570,1554974,1555104;CP010867,1554974,1555104;CP011325,1554974,1555104…
CP003919	Mauve	SHARED	1595705	1595715	.	.	.	Notes=Lenght10	AL732656,1595705,1595715;AE009948,1595705,1595715;CP000114,1595705,1595715;CP003810,1595705,1595715;HF952104,1595705,1595715;HF952106,1595705,1595715;HF952105,1595705,1595715;CP007482,1595705,1595715;CP007565,1595705,1595715;HG939456,1595705,1595715;CP007631,1595705,1595715;CP007632,1595705,1595715;CP006910,1595705,1595715;CP007572,1595705,1595715;CP007571,1595705,1595715;FO393392,1595705,1595715…
CP003919	Mauve	SHARED	1619808	1620879	.	.	.	Notes=Lenght1071	AL732656,1619808,1620879;AE009948,1619808,1620879;CP000114,1619808,1620879;CP003810,1619808,1620879;HF952104,1619808,1620879;HF952106,1619808,1620879;HF952105,1619808,1620879;CP007482,1619808,1620879;CP007565,1619808,1620879;HG939456,1619808,1620879;CP007631,1619808,1620879;CP007632,1619808,1620879;CP006910,1619808,1620879;CP007572,1619808,1620879;CP007571,1619808,1620879;CP007570,1619808,1620879…
CP003919	Mauve	SHARED	1621038	1623746	.	.	.	Notes=Lenght2708	AL732656,1621038,1623746;AE009948,1621038,1623746;CP000114,1621038,1623746;CP003810,1621038,1623746;HF952104,1621038,1623746;HF952106,1621038,1623746;HF952105,1621038,1623746;CP007482,1621038,1623746;CP007565,1621038,1623746;HG939456,1621038,1623746;CP007631,1621038,1623746;CP007632,1621038,1623746;CP006910,1621038,1623746;CP007572,1621038,1623746;CP007571,1621038,1623746;CP007570,1621038,1623746…
CP003919	Mauve	SHARED	1634046	1635412	.	.	.	Notes=Lenght1366	AL732656,1634046,1635412;AE009948,1634046,1635412;CP000114,1634046,1635412;CP003810,1634046,1635412;HF952104,1634046,1635412;HF952106,1634046,1635412;HF952105,1634046,1635412;HG939456,1634046,1635412;CP007631,1634046,1635412;CP007632,1634046,1635412;CP006910,1634046,1635412;CP007572,1634046,1635412;CP007571,1634046,1635412;CP007570,1634046,1635412;CP010867,1634046,1635412;CP011325,1634046,1635412…
CP003919	Mauve	SHARED	1635413	1635608	.	.	.	Notes=Lenght195	AL732656,1635413,1635608;AE009948,1635413,1635608;CP000114,1635413,1635608;CP003810,1635413,1635608;HF952104,1635413,1635608;HF952106,1635413,1635608;HF952105,1635413,1635608;CP007631,1635413,1635608;CP007632,1635413,1635608;CP006910,1635413,1635608;CP007572,1635413,1635608;CP007571,1635413,1635608;CP007570,1635413,1635608;CP010867,1635413,1635608;CP011325,1635413,1635608;CP011326,1635413,1635608…
CP003919	Mauve	SHARED	1635609	1636375	.	.	.	Notes=Lenght766	AL732656,1635609,1636375;AE009948,1635609,1636375;CP000114,1635609,1636375;CP003810,1635609,1636375;HF952104,1635609,1636375;HF952106,1635609,1636375;HF952105,1635609,1636375;CP007482,1635609,1636375;CP007565,1635609,1636375;CP007631,1635609,1636375;CP007632,1635609,1636375;CP006910,1635609,1636375;CP007572,1635609,1636375;CP007571,1635609,1636375;CP007570,1635609,1636375;FO393392,1635609,1636375…
CP003919	Mauve	SHARED	1644989	1645025	.	.	.	Notes=Lenght36	AE009948,1644989,1645025;CP000114,1644989,1645025;CP003810,1644989,1645025;HF952104,1644989,1645025;HF952106,1644989,1645025;HF952105,1644989,1645025;CP007482,1644989,1645025;CP007565,1644989,1645025;HG939456,1644989,1645025;CP007631,1644989,1645025;CP007632,1644989,1645025;CP006910,1644989,1645025;FO393392,1644989,1645025;CP010867,1644989,1645025;CP011325,1644989,1645025;CP011326,1644989,1645025…
CP003919	Mauve	SHARED	1648661	1648808	.	.	.	Notes=Lenght147	AL732656,1648661,1648808;AE009948,1648661,1648808;CP000114,1648661,1648808;CP003810,1648661,1648808;HF952104,1648661,1648808;HF952106,1648661,1648808;HF952105,1648661,1648808;HG939456,1648661,1648808;CP007631,1648661,1648808;CP007632,1648661,1648808;CP006910,1648661,1648808;CP007572,1648661,1648808;CP007571,1648661,1648808;CP007570,1648661,1648808;CP010867,1648661,1648808;CP011325,1648661,1648808…
CP003919	Mauve	SHARED	1656572	1656960	.	.	.	Notes=Lenght388	AL732656,1656572,1656960;AE009948,1656572,1656960;CP000114,1656572,1656960;CP003810,1656572,1656960;HF952104,1656572,1656960;CP007482,1656572,1656960;CP007565,1656572,1656960;HG939456,1656572,1656960;CP007631,1656572,1656960;CP007632,1656572,1656960;CP006910,1656572,1656960;CP007572,1656572,1656960;CP007571,1656572,1656960;CP007570,1656572,1656960;FO393392,1656572,1656960;CP010867,1656572,1656960…
CP003919	Mauve	SHARED	1656961	1657010	.	.	.	Notes=Lenght49	AL732656,1656961,1657010;AE009948,1656961,1657010;CP000114,1656961,1657010;CP003810,1656961,1657010;HF952104,1656961,1657010;HF952106,1656961,1657010;CP007482,1656961,1657010;CP007565,1656961,1657010;HG939456,1656961,1657010;CP007631,1656961,1657010;CP007632,1656961,1657010;CP006910,1656961,1657010;CP007572,1656961,1657010;CP007571,1656961,1657010;CP007570,1656961,1657010;FO393392,1656961,1657010…
CP003919	Mauve	SHARED	1658158	1658233	.	.	.	Notes=Lenght75	AL732656,1658158,1658233;AE009948,1658158,1658233;CP000114,1658158,1658233;CP003810,1658158,1658233;HF952104,1658158,1658233;HF952106,1658158,1658233;HF952105,1658158,1658233;CP007482,1658158,1658233;CP007565,1658158,1658233;HG939456,1658158,1658233;CP007631,1658158,1658233;CP007632,1658158,1658233;CP007572,1658158,1658233;CP007571,1658158,1658233;CP007570,1658158,1658233;FO393392,1658158,1658233…
CP003919	Mauve	SHARED	1659356	1660019	.	.	.	Notes=Lenght663	CP000114,1659356,1660019;CP003810,1659356,1660019;HF952104,1659356,1660019;HF952106,1659356,1660019;HF952105,1659356,1660019;CP007482,1659356,1660019;CP007565,1659356,1660019;HG939456,1659356,1660019;CP007631,1659356,1660019;FO393392,1659356,1660019;CP010867,1659356,1660019;CP011325,1659356,1660019;CP011326,1659356,1660019;CP011327,1659356,1660019;CP011328,1659356,1660019;CP012419,1659356,1660019…
CP003919	Mauve	SHARED	1660020	1660119	.	.	.	Notes=Lenght99	CP000114,1660020,1660119;CP003810,1660020,1660119;HF952104,1660020,1660119;HF952106,1660020,1660119;HF952105,1660020,1660119;CP007482,1660020,1660119;CP007565,1660020,1660119;HG939456,1660020,1660119;CP007631,1660020,1660119;FO393392,1660020,1660119;CP010867,1660020,1660119;CP011325,1660020,1660119;CP011326,1660020,1660119;CP011327,1660020,1660119;CP011328,1660020,1660119;CP012419,1660020,1660119…
CP003919	Mauve	SHARED	1660297	1660388	.	.	.	Notes=Lenght91	AL732656,1660297,1660388;AE009948,1660297,1660388;CP000114,1660297,1660388;CP003810,1660297,1660388;HF952104,1660297,1660388;HF952106,1660297,1660388;HF952105,1660297,1660388;CP007482,1660297,1660388;CP007565,1660297,1660388;HG939456,1660297,1660388;CP007631,1660297,1660388;CP007572,1660297,1660388;CP007571,1660297,1660388;CP007570,1660297,1660388;FO393392,1660297,1660388;CP010867,1660297,1660388…
CP003919	Mauve	SHARED	1660390	1660401	.	.	.	Notes=Lenght11	CP000114,1660390,1660401;CP003810,1660390,1660401;HF952104,1660390,1660401;HF952106,1660390,1660401;HF952105,1660390,1660401;CP007482,1660390,1660401;CP007565,1660390,1660401;HG939456,1660390,1660401;CP007631,1660390,1660401;FO393392,1660390,1660401;CP010867,1660390,1660401;CP011325,1660390,1660401;CP011326,1660390,1660401;CP011327,1660390,1660401;CP011328,1660390,1660401;CP012419,1660390,1660401…
CP003919	Mauve	SHARED	1660402	1660649	.	.	.	Notes=Lenght247	CP000114,1660402,1660649;CP003810,1660402,1660649;HF952104,1660402,1660649;HF952106,1660402,1660649;HF952105,1660402,1660649;CP007482,1660402,1660649;CP007565,1660402,1660649;CP007631,1660402,1660649;FO393392,1660402,1660649;CP010867,1660402,1660649;CP011325,1660402,1660649;CP011326,1660402,1660649;CP011327,1660402,1660649;CP011328,1660402,1660649;CP012419,1660402,1660649;CP013202,1660402,1660649;
CP003919	Mauve	SHARED	1660650	1660722	.	.	.	Notes=Lenght72	CP000114,1660650,1660722;CP003810,1660650,1660722;HF952104,1660650,1660722;HF952106,1660650,1660722;HF952105,1660650,1660722;CP007482,1660650,1660722;CP007565,1660650,1660722;HG939456,1660650,1660722;CP007631,1660650,1660722;FO393392,1660650,1660722;CP010867,1660650,1660722;CP011325,1660650,1660722;CP011326,1660650,1660722;CP011327,1660650,1660722;CP011328,1660650,1660722;CP012419,1660650,1660722…
CP003919	Mauve	SHARED	1660828	1661068	.	.	.	Notes=Lenght240	CP000114,1660828,1661068;CP003810,1660828,1661068;HF952104,1660828,1661068;HF952106,1660828,1661068;HF952105,1660828,1661068;CP007482,1660828,1661068;CP007565,1660828,1661068;HG939456,1660828,1661068;CP007631,1660828,1661068;FO393392,1660828,1661068;CP010867,1660828,1661068;CP011325,1660828,1661068;CP011326,1660828,1661068;CP011327,1660828,1661068;CP011328,1660828,1661068;CP012419,1660828,1661068…
CP003919	Mauve	SHARED	1661331	1661440	.	.	.	Notes=Lenght109	CP000114,1661331,1661440;CP003810,1661331,1661440;HF952104,1661331,1661440;HF952105,1661331,1661440;CP007482,1661331,1661440;CP007565,1661331,1661440;HG939456,1661331,1661440;CP007631,1661331,1661440;FO393392,1661331,1661440;CP010867,1661331,1661440;CP011325,1661331,1661440;CP011326,1661331,1661440;CP011327,1661331,1661440;CP011328,1661331,1661440;CP012419,1661331,1661440;CP013202,1661331,1661440;
CP003919	Mauve	SHARED	1661446	1661456	.	.	.	Notes=Lenght10	AL732656,1661446,1661456;AE009948,1661446,1661456;CP000114,1661446,1661456;CP003810,1661446,1661456;HF952104,1661446,1661456;HF952105,1661446,1661456;CP007482,1661446,1661456;CP007565,1661446,1661456;HG939456,1661446,1661456;CP007631,1661446,1661456;CP007632,1661446,1661456;CP007572,1661446,1661456;CP007571,1661446,1661456;CP007570,1661446,1661456;FO393392,1661446,1661456;CP010867,1661446,1661456…
CP003919	Mauve	SHARED	1661457	1661638	.	.	.	Notes=Lenght181	AL732656,1661457,1661638;AE009948,1661457,1661638;CP000114,1661457,1661638;CP003810,1661457,1661638;HF952104,1661457,1661638;HF952105,1661457,1661638;CP007482,1661457,1661638;CP007565,1661457,1661638;HG939456,1661457,1661638;CP007631,1661457,1661638;CP007632,1661457,1661638;CP006910,1661457,1661638;CP007572,1661457,1661638;CP007571,1661457,1661638;CP007570,1661457,1661638;FO393392,1661457,1661638…
CP003919	Mauve	SHARED	1662217	1662419	.	.	.	Notes=Lenght202	CP000114,1662217,1662419;CP003810,1662217,1662419;HF952104,1662217,1662419;HF952106,1662217,1662419;HF952105,1662217,1662419;CP007482,1662217,1662419;CP007565,1662217,1662419;HG939456,1662217,1662419;CP007631,1662217,1662419;FO393392,1662217,1662419;CP010867,1662217,1662419;CP011325,1662217,1662419;CP011326,1662217,1662419;CP011327,1662217,1662419;CP011328,1662217,1662419;CP012419,1662217,1662419…
CP003919	Mauve	SHARED	1674346	1676100	.	.	.	Notes=Lenght1754	AL732656,1674346,1676100;AE009948,1674346,1676100;CP000114,1674346,1676100;CP003810,1674346,1676100;HF952104,1674346,1676100;HF952106,1674346,1676100;HF952105,1674346,1676100;CP007482,1674346,1676100;CP007565,1674346,1676100;HG939456,1674346,1676100;CP007631,1674346,1676100;CP007632,1674346,1676100;FO393392,1674346,1676100;CP010867,1674346,1676100;CP011325,1674346,1676100;CP011326,1674346,1676100…
CP003919	Mauve	SHARED	1676101	1676489	.	.	.	Notes=Lenght388	AL732656,1676101,1676489;AE009948,1676101,1676489;CP000114,1676101,1676489;CP003810,1676101,1676489;HF952104,1676101,1676489;HF952106,1676101,1676489;HF952105,1676101,1676489;CP007482,1676101,1676489;CP007565,1676101,1676489;HG939456,1676101,1676489;CP007631,1676101,1676489;CP007632,1676101,1676489;CP007572,1676101,1676489;CP007571,1676101,1676489;CP007570,1676101,1676489;FO393392,1676101,1676489…
CP003919	Mauve	SHARED	1676555	1676598	.	.	.	Notes=Lenght43	AL732656,1676555,1676598;AE009948,1676555,1676598;CP000114,1676555,1676598;CP003810,1676555,1676598;HF952104,1676555,1676598;HF952106,1676555,1676598;HF952105,1676555,1676598;CP007482,1676555,1676598;CP007565,1676555,1676598;HG939456,1676555,1676598;CP007631,1676555,1676598;CP007632,1676555,1676598;CP006910,1676555,1676598;FO393392,1676555,1676598;CP010867,1676555,1676598;CP011325,1676555,1676598…
CP003919	Mauve	SHARED	1676599	1676691	.	.	.	Notes=Lenght92	AL732656,1676599,1676691;AE009948,1676599,1676691;CP000114,1676599,1676691;CP003810,1676599,1676691;HF952104,1676599,1676691;HF952106,1676599,1676691;HF952105,1676599,1676691;CP007482,1676599,1676691;CP007565,1676599,1676691;HG939456,1676599,1676691;CP007631,1676599,1676691;CP007632,1676599,1676691;FO393392,1676599,1676691;CP010867,1676599,1676691;CP011325,1676599,1676691;CP011326,1676599,1676691…
CP003919	Mauve	SHARED	1676692	1676702	.	.	.	Notes=Lenght10	AL732656,1676692,1676702;AE009948,1676692,1676702;CP000114,1676692,1676702;CP003810,1676692,1676702;HF952104,1676692,1676702;HF952106,1676692,1676702;HF952105,1676692,1676702;CP007482,1676692,1676702;CP007565,1676692,1676702;HG939456,1676692,1676702;CP007631,1676692,1676702;CP007632,1676692,1676702;CP007572,1676692,1676702;CP007571,1676692,1676702;CP007570,1676692,1676702;FO393392,1676692,1676702…
CP003919	Mauve	SHARED	1677224	1678390	.	.	.	Notes=Lenght1166	HF952104,1677224,1678390;HF952106,1677224,1678390;CP007482,1677224,1678390;CP007565,1677224,1678390;CP007631,1677224,1678390;CP006910,1677224,1678390;CP007572,1677224,1678390;CP007571,1677224,1678390;CP007570,1677224,1678390;FO393392,1677224,1678390;CP010867,1677224,1678390;CP011328,1677224,1678390;CP010319,1677224,1678390;CP013202,1677224,1678390;
CP003919	Mauve	SHARED	1678476	1678546	.	.	.	Notes=Lenght70	AL732656,1678476,1678546;AE009948,1678476,1678546;CP000114,1678476,1678546;CP003810,1678476,1678546;HF952104,1678476,1678546;HF952106,1678476,1678546;HF952105,1678476,1678546;CP007482,1678476,1678546;CP007565,1678476,1678546;HG939456,1678476,1678546;CP007631,1678476,1678546;CP007632,1678476,1678546;CP006910,1678476,1678546;CP007572,1678476,1678546;CP007571,1678476,1678546;CP007570,1678476,1678546…
CP003919	Mauve	SHARED	1680672	1680724	.	.	.	Notes=Lenght52	CP000114,1680672,1680724;CP003810,1680672,1680724;HF952104,1680672,1680724;HF952106,1680672,1680724;HF952105,1680672,1680724;CP007482,1680672,1680724;CP007565,1680672,1680724;CP007631,1680672,1680724;CP006910,1680672,1680724;FO393392,1680672,1680724;CP010867,1680672,1680724;CP011325,1680672,1680724;CP011326,1680672,1680724;CP011327,1680672,1680724;CP011328,1680672,1680724;CP010319,1680672,1680724…
CP003919	Mauve	SHARED	1680725	1680746	.	.	.	Notes=Lenght21	CP000114,1680725,1680746;CP003810,1680725,1680746;HF952104,1680725,1680746;HF952106,1680725,1680746;HF952105,1680725,1680746;CP007482,1680725,1680746;CP007565,1680725,1680746;CP007631,1680725,1680746;CP006910,1680725,1680746;FO393392,1680725,1680746;CP010867,1680725,1680746;CP011325,1680725,1680746;CP011326,1680725,1680746;CP011327,1680725,1680746;CP011328,1680725,1680746;CP012419,1680725,1680746…
CP003919	Mauve	SHARED	1680747	1680991	.	.	.	Notes=Lenght244	CP000114,1680747,1680991;CP003810,1680747,1680991;HF952104,1680747,1680991;HF952105,1680747,1680991;CP007482,1680747,1680991;CP007565,1680747,1680991;CP007631,1680747,1680991;CP006910,1680747,1680991;FO393392,1680747,1680991;CP010867,1680747,1680991;CP011325,1680747,1680991;CP011326,1680747,1680991;CP011327,1680747,1680991;CP011328,1680747,1680991;CP012419,1680747,1680991;CP013202,1680747,1680991;
CP003919	Mauve	SHARED	1680992	1681624	.	.	.	Notes=Lenght632	CP000114,1680992,1681624;CP003810,1680992,1681624;HF952104,1680992,1681624;CP007482,1680992,1681624;CP007565,1680992,1681624;CP007631,1680992,1681624;CP006910,1680992,1681624;FO393392,1680992,1681624;CP010867,1680992,1681624;CP011325,1680992,1681624;CP011326,1680992,1681624;CP011327,1680992,1681624;CP011328,1680992,1681624;CP012419,1680992,1681624;CP013202,1680992,1681624;
CP003919	Mauve	SHARED	1681625	1681793	.	.	.	Notes=Lenght168	CP000114,1681625,1681793;CP003810,1681625,1681793;HF952104,1681625,1681793;CP007482,1681625,1681793;CP007565,1681625,1681793;CP007631,1681625,1681793;CP006910,1681625,1681793;FO393392,1681625,1681793;CP010867,1681625,1681793;CP011325,1681625,1681793;CP011326,1681625,1681793;CP011327,1681625,1681793;CP011328,1681625,1681793;CP012419,1681625,1681793;CP013202,1681625,1681793;
CP003919	Mauve	SHARED	1685520	1686078	.	.	.	Notes=Lenght558	AL732656,1685520,1686078;AE009948,1685520,1686078;CP000114,1685520,1686078;CP003810,1685520,1686078;HF952104,1685520,1686078;HF952105,1685520,1686078;CP007482,1685520,1686078;CP007565,1685520,1686078;HG939456,1685520,1686078;CP007631,1685520,1686078;CP007632,1685520,1686078;CP007572,1685520,1686078;CP007571,1685520,1686078;CP007570,1685520,1686078;FO393392,1685520,1686078;CP010867,1685520,1686078…
CP003919	Mauve	SHARED	1686079	1686294	.	.	.	Notes=Lenght215	AL732656,1686079,1686294;AE009948,1686079,1686294;CP000114,1686079,1686294;CP003810,1686079,1686294;HF952104,1686079,1686294;HF952105,1686079,1686294;CP007482,1686079,1686294;CP007565,1686079,1686294;HG939456,1686079,1686294;CP007631,1686079,1686294;CP007632,1686079,1686294;CP007572,1686079,1686294;CP007571,1686079,1686294;CP007570,1686079,1686294;FO393392,1686079,1686294;CP010867,1686079,1686294…
CP003919	Mauve	SHARED	1686295	1686607	.	.	.	Notes=Lenght312	AL732656,1686295,1686607;AE009948,1686295,1686607;CP000114,1686295,1686607;CP003810,1686295,1686607;HF952104,1686295,1686607;HF952105,1686295,1686607;HG939456,1686295,1686607;CP007631,1686295,1686607;CP007632,1686295,1686607;CP007572,1686295,1686607;CP007571,1686295,1686607;CP007570,1686295,1686607;CP010867,1686295,1686607;CP011325,1686295,1686607;CP011326,1686295,1686607;CP011327,1686295,1686607…
CP003919	Mauve	SHARED	1686608	1686650	.	.	.	Notes=Lenght42	AL732656,1686608,1686650;AE009948,1686608,1686650;CP000114,1686608,1686650;CP003810,1686608,1686650;HF952104,1686608,1686650;HF952105,1686608,1686650;HG939456,1686608,1686650;CP007631,1686608,1686650;CP007572,1686608,1686650;CP007571,1686608,1686650;CP007570,1686608,1686650;CP010867,1686608,1686650;CP011325,1686608,1686650;CP011326,1686608,1686650;CP011327,1686608,1686650;CP011329,1686608,1686650…
CP003919	Mauve	SHARED	1686651	1686787	.	.	.	Notes=Lenght136	AL732656,1686651,1686787;AE009948,1686651,1686787;CP000114,1686651,1686787;CP003810,1686651,1686787;HF952104,1686651,1686787;HF952106,1686651,1686787;HF952105,1686651,1686787;HG939456,1686651,1686787;CP007631,1686651,1686787;CP006910,1686651,1686787;CP007572,1686651,1686787;CP007571,1686651,1686787;CP007570,1686651,1686787;CP010867,1686651,1686787;CP011325,1686651,1686787;CP011326,1686651,1686787…
CP003919	Mauve	SHARED	1686788	1686832	.	.	.	Notes=Lenght44	AL732656,1686788,1686832;AE009948,1686788,1686832;CP000114,1686788,1686832;CP003810,1686788,1686832;HF952104,1686788,1686832;HF952106,1686788,1686832;HF952105,1686788,1686832;HG939456,1686788,1686832;CP007631,1686788,1686832;CP007632,1686788,1686832;CP006910,1686788,1686832;CP007572,1686788,1686832;CP007571,1686788,1686832;CP007570,1686788,1686832;CP010867,1686788,1686832;CP011325,1686788,1686832…
CP003919	Mauve	SHARED	1686833	1686905	.	.	.	Notes=Lenght72	AL732656,1686833,1686905;AE009948,1686833,1686905;CP000114,1686833,1686905;CP003810,1686833,1686905;HF952104,1686833,1686905;HF952105,1686833,1686905;HG939456,1686833,1686905;CP007631,1686833,1686905;CP007632,1686833,1686905;CP007572,1686833,1686905;CP007571,1686833,1686905;CP007570,1686833,1686905;CP010867,1686833,1686905;CP011325,1686833,1686905;CP011326,1686833,1686905;CP011327,1686833,1686905…
CP003919	Mauve	SHARED	1686906	1689711	.	.	.	Notes=Lenght2805	AL732656,1686906,1689711;AE009948,1686906,1689711;CP000114,1686906,1689711;CP003810,1686906,1689711;HF952104,1686906,1689711;HF952106,1686906,1689711;HF952105,1686906,1689711;HG939456,1686906,1689711;CP007631,1686906,1689711;CP007632,1686906,1689711;CP006910,1686906,1689711;CP007572,1686906,1689711;CP007571,1686906,1689711;CP007570,1686906,1689711;CP010867,1686906,1689711;CP011325,1686906,1689711…
CP003919	Mauve	SHARED	1691480	1691495	.	.	.	Notes=Lenght15	AL732656,1691480,1691495;AE009948,1691480,1691495;CP000114,1691480,1691495;CP003810,1691480,1691495;HF952104,1691480,1691495;HF952106,1691480,1691495;HF952105,1691480,1691495;HG939456,1691480,1691495;CP007631,1691480,1691495;CP007632,1691480,1691495;CP006910,1691480,1691495;CP010867,1691480,1691495;CP011325,1691480,1691495;CP011326,1691480,1691495;CP011327,1691480,1691495;CP011329,1691480,1691495…
CP003919	Mauve	SHARED	1694541	1694552	.	.	.	Notes=Lenght11	AL732656,1694541,1694552;AE009948,1694541,1694552;CP000114,1694541,1694552;CP003810,1694541,1694552;HF952104,1694541,1694552;HF952106,1694541,1694552;CP007482,1694541,1694552;CP007565,1694541,1694552;HG939456,1694541,1694552;CP007631,1694541,1694552;CP007632,1694541,1694552;CP006910,1694541,1694552;CP007572,1694541,1694552;CP007571,1694541,1694552;CP007570,1694541,1694552;FO393392,1694541,1694552…
CP003919	Mauve	SHARED	1696286	1696346	.	.	.	Notes=Lenght60	AL732656,1696286,1696346;AE009948,1696286,1696346;CP000114,1696286,1696346;CP003810,1696286,1696346;HF952104,1696286,1696346;HF952106,1696286,1696346;HF952105,1696286,1696346;CP007482,1696286,1696346;CP007565,1696286,1696346;HG939456,1696286,1696346;CP007631,1696286,1696346;CP007632,1696286,1696346;CP007572,1696286,1696346;CP007571,1696286,1696346;CP007570,1696286,1696346;FO393392,1696286,1696346…
CP003919	Mauve	SHARED	1716893	1716938	.	.	.	Notes=Lenght45	CP000114,1716893,1716938;CP003810,1716893,1716938;HF952104,1716893,1716938;HF952106,1716893,1716938;HF952105,1716893,1716938;CP007482,1716893,1716938;CP007565,1716893,1716938;CP007631,1716893,1716938;CP006910,1716893,1716938;CP007572,1716893,1716938;CP007571,1716893,1716938;CP007570,1716893,1716938;FO393392,1716893,1716938;CP010867,1716893,1716938;CP011325,1716893,1716938;CP011326,1716893,1716938…
CP003919	Mauve	SHARED	1716939	1716952	.	.	.	Notes=Lenght13	CP000114,1716939,1716952;CP003810,1716939,1716952;HF952104,1716939,1716952;HF952106,1716939,1716952;HF952105,1716939,1716952;CP007482,1716939,1716952;CP007565,1716939,1716952;CP007631,1716939,1716952;CP006910,1716939,1716952;FO393392,1716939,1716952;CP010867,1716939,1716952;CP011325,1716939,1716952;CP011326,1716939,1716952;CP011327,1716939,1716952;CP011328,1716939,1716952;CP010319,1716939,1716952…
CP003919	Mauve	SHARED	1717860	1717884	.	.	.	Notes=Lenght24	AL732656,1717860,1717884;AE009948,1717860,1717884;CP000114,1717860,1717884;CP003810,1717860,1717884;HF952104,1717860,1717884;HF952106,1717860,1717884;HF952105,1717860,1717884;CP007565,1717860,1717884;HG939456,1717860,1717884;CP007631,1717860,1717884;CP007632,1717860,1717884;CP006910,1717860,1717884;CP007572,1717860,1717884;CP007571,1717860,1717884;CP007570,1717860,1717884;CP010867,1717860,1717884…
CP003919	Mauve	SHARED	1718689	1718741	.	.	.	Notes=Lenght52	CP000114,1718689,1718741;CP003810,1718689,1718741;HF952104,1718689,1718741;HF952105,1718689,1718741;CP007482,1718689,1718741;CP007565,1718689,1718741;HG939456,1718689,1718741;CP007631,1718689,1718741;CP006910,1718689,1718741;FO393392,1718689,1718741;CP010867,1718689,1718741;CP011325,1718689,1718741;CP011326,1718689,1718741;CP011327,1718689,1718741;CP011328,1718689,1718741;CP012419,1718689,1718741…
CP003919	Mauve	SHARED	1725320	1725640	.	.	.	Notes=Lenght320	AL732656,1725320,1725640;AE009948,1725320,1725640;CP000114,1725320,1725640;CP003810,1725320,1725640;HF952104,1725320,1725640;HF952106,1725320,1725640;HF952105,1725320,1725640;HG939456,1725320,1725640;CP007631,1725320,1725640;CP007632,1725320,1725640;CP006910,1725320,1725640;CP007572,1725320,1725640;CP007571,1725320,1725640;CP007570,1725320,1725640;CP010867,1725320,1725640;CP011325,1725320,1725640…
CP003919	Mauve	SHARED	1779076	1779138	.	.	.	Notes=Lenght62	AL732656,1779076,1779138;AE009948,1779076,1779138;HF952104,1779076,1779138;HF952106,1779076,1779138;HF952105,1779076,1779138;CP007482,1779076,1779138;CP007565,1779076,1779138;HG939456,1779076,1779138;CP007631,1779076,1779138;CP007632,1779076,1779138;CP006910,1779076,1779138;CP007572,1779076,1779138;CP007571,1779076,1779138;CP007570,1779076,1779138;FO393392,1779076,1779138;CP010867,1779076,1779138…
CP003919	Mauve	SHARED	1779689	1779705	.	.	.	Notes=Lenght16	AL732656,1779689,1779705;CP000114,1779689,1779705;HF952104,1779689,1779705;HF952106,1779689,1779705;HF952105,1779689,1779705;CP007482,1779689,1779705;CP007565,1779689,1779705;HG939456,1779689,1779705;CP007631,1779689,1779705;CP006910,1779689,1779705;CP007572,1779689,1779705;CP007571,1779689,1779705;CP007570,1779689,1779705;FO393392,1779689,1779705;CP010867,1779689,1779705;CP011328,1779689,1779705…
CP003919	Mauve	SHARED	1819685	1819750	.	.	.	Notes=Lenght65	AL732656,1819685,1819750;AE009948,1819685,1819750;CP000114,1819685,1819750;CP003810,1819685,1819750;HF952104,1819685,1819750;HF952106,1819685,1819750;HF952105,1819685,1819750;HG939456,1819685,1819750;CP007631,1819685,1819750;CP007632,1819685,1819750;CP006910,1819685,1819750;CP007572,1819685,1819750;CP007571,1819685,1819750;CP007570,1819685,1819750;CP010867,1819685,1819750;CP011325,1819685,1819750…
CP003919	Mauve	SHARED	1819751	1819762	.	.	.	Notes=Lenght11	AL732656,1819751,1819762;AE009948,1819751,1819762;CP000114,1819751,1819762;CP003810,1819751,1819762;HF952104,1819751,1819762;HF952106,1819751,1819762;HF952105,1819751,1819762;HG939456,1819751,1819762;CP007631,1819751,1819762;CP007632,1819751,1819762;CP006910,1819751,1819762;CP007572,1819751,1819762;CP007571,1819751,1819762;CP007570,1819751,1819762;CP010867,1819751,1819762;CP011325,1819751,1819762…
CP003919	Mauve	SHARED	1820764	1820775	.	.	.	Notes=Lenght11	AL732656,1820764,1820775;AE009948,1820764,1820775;CP000114,1820764,1820775;CP003810,1820764,1820775;HF952104,1820764,1820775;HF952106,1820764,1820775;HF952105,1820764,1820775;CP007482,1820764,1820775;HG939456,1820764,1820775;CP007631,1820764,1820775;CP007632,1820764,1820775;CP006910,1820764,1820775;CP007572,1820764,1820775;CP007571,1820764,1820775;CP007570,1820764,1820775;FO393392,1820764,1820775…
