# Supplementary material for: Functional annotation and distribution overview of RNA families in 27 Streptococcus agalactiae genomes
Source: BMC Genomics. 2018 Jul 28;19:556. doi: 10.1186/s12864-018-4951-z (PMC6064168; doi:10.1186/s12864-018-4951-z)
Supplement: Supplementary file 4 — GFF3 annotations for all classified Regions and ncRNAs. (ZIP 1638 kb) [file 12864_2018_4951_MOESM4_ESM.zip › Additional file 4/Core_Shared_and_Exclusive_Regions/SHARED_CP006910.gff]

CP006910	Mauve	SHARED	1045343	1045399	.	.	.	Notes=Lenght56	HG939456,1045343,1045399;CP007632,1045343,1045399;
CP006910	Mauve	SHARED	1069557	1069578	.	.	.	Notes=Lenght21	AL732656,1069557,1069578;
CP006910	Mauve	SHARED	913469	913515	.	.	.	Notes=Lenght46	AE009948,913469,913515;CP000114,913469,913515;CP007631,913469,913515;
CP006910	Mauve	SHARED	1175398	1175410	.	.	.	Notes=Lenght12	HF952105,1175398,1175410;HG939456,1175398,1175410;
CP006910	Mauve	SHARED	1048681	1048752	.	.	.	Notes=Lenght71	HG939456,1048681,1048752;
CP006910	Mauve	SHARED	1044313	1044452	.	.	.	Notes=Lenght139	AL732656,1044313,1044452;CP007572,1044313,1044452;CP007571,1044313,1044452;CP007570,1044313,1044452;
CP006910	Mauve	SHARED	1049625	1050486	.	.	.	Notes=Lenght861	AL732656,1049625,1050486;CP007572,1049625,1050486;CP007571,1049625,1050486;CP007570,1049625,1050486;
CP006910	Mauve	SHARED	99414	99614	.	.	.	Notes=Lenght200	HF952105,99414,99614;HG939456,99414,99614;
CP006910	Mauve	SHARED	99615	99852	.	.	.	Notes=Lenght237	HF952105,99615,99852;HG939456,99615,99852;CP007632,99615,99852;
CP006910	Mauve	SHARED	1273377	1273600	.	.	.	Notes=Lenght223	AE009948,1273377,1273600;
CP006910	Mauve	SHARED	551649	551965	.	.	.	Notes=Lenght316	CP000114,551649,551965;
CP006910	Mauve	SHARED	590587	591062	.	.	.	Notes=Lenght475	CP000114,590587,591062;
CP006910	Mauve	SHARED	591108	591263	.	.	.	Notes=Lenght155	CP000114,591108,591263;
CP006910	Mauve	SHARED	658729	659049	.	.	.	Notes=Lenght320	AL732656,658729,659049;CP007572,658729,659049;CP007571,658729,659049;CP007570,658729,659049;
CP006910	Mauve	SHARED	1860097	1860181	.	.	.	Notes=Lenght84	AE009948,1860097,1860181;CP003919,1860097,1860181;CP007482,1860097,1860181;CP007565,1860097,1860181;FO393392,1860097,1860181;CP011328,1860097,1860181;CP011329,1860097,1860181;
CP006910	Mauve	SHARED	61567	61619	.	.	.	Notes=Lenght52	AL732656,61567,61619;HF952106,61567,61619;HF952105,61567,61619;CP007632,61567,61619;
CP006910	Mauve	SHARED	399548	399673	.	.	.	Notes=Lenght125	AL732656,399548,399673;
CP006910	Mauve	SHARED	392826	397350	.	.	.	Notes=Lenght4524	AL732656,392826,397350;
CP006910	Mauve	SHARED	1045400	1045477	.	.	.	Notes=Lenght77	AL732656,1045400,1045477;HG939456,1045400,1045477;CP007632,1045400,1045477;CP007572,1045400,1045477;CP007571,1045400,1045477;CP007570,1045400,1045477;
CP006910	Mauve	SHARED	1045513	1045543	.	.	.	Notes=Lenght30	AL732656,1045513,1045543;HG939456,1045513,1045543;CP007632,1045513,1045543;CP007572,1045513,1045543;CP007571,1045513,1045543;CP007570,1045513,1045543;
CP006910	Mauve	SHARED	1412197	1412227	.	.	.	Notes=Lenght30	AE009948,1412197,1412227;CP007631,1412197,1412227;
CP006910	Mauve	SHARED	1412228	1412360	.	.	.	Notes=Lenght132	CP007631,1412228,1412360;
CP006910	Mauve	SHARED	62792	63194	.	.	.	Notes=Lenght402	AL732656,62792,63194;HF952105,62792,63194;CP007632,62792,63194;
CP006910	Mauve	SHARED	1044816	1044835	.	.	.	Notes=Lenght19	AL732656,1044816,1044835;CP007572,1044816,1044835;CP007571,1044816,1044835;CP007570,1044816,1044835;
CP006910	Mauve	SHARED	913604	913626	.	.	.	Notes=Lenght22	AE009948,913604,913626;CP007631,913604,913626;CP007632,913604,913626;
CP006910	Mauve	SHARED	837049	837309	.	.	.	Notes=Lenght260	HF952106,837049,837309;
CP006910	Mauve	SHARED	913627	913663	.	.	.	Notes=Lenght36	CP007632,913627,913663;
CP006910	Mauve	SHARED	1850839	1851229	.	.	.	Notes=Lenght390	HG939456,1850839,1851229;
CP006910	Mauve	SHARED	22998	23508	.	.	.	Notes=Lenght510	CP007482,22998,23508;FO393392,22998,23508;
CP006910	Mauve	SHARED	1270323	1270522	.	.	.	Notes=Lenght199	CP007632,1270323,1270522;
CP006910	Mauve	SHARED	1045006	1045273	.	.	.	Notes=Lenght267	AL732656,1045006,1045273;HG939456,1045006,1045273;CP007632,1045006,1045273;CP007572,1045006,1045273;CP007571,1045006,1045273;CP007570,1045006,1045273;
CP006910	Mauve	SHARED	488808	490041	.	.	.	Notes=Lenght1233	HG939456,488808,490041;
CP006910	Mauve	SHARED	591417	591556	.	.	.	Notes=Lenght139	CP000114,591417,591556;
CP006910	Mauve	SHARED	1175048	1175082	.	.	.	Notes=Lenght34	HF952106,1175048,1175082;HF952105,1175048,1175082;HG939456,1175048,1175082;
CP006910	Mauve	SHARED	99858	99897	.	.	.	Notes=Lenght39	CP003919,99858,99897;HF952105,99858,99897;HG939456,99858,99897;
CP006910	Mauve	SHARED	99999	100055	.	.	.	Notes=Lenght56	CP003919,99999,100055;HF952105,99999,100055;HG939456,99999,100055;
CP006910	Mauve	SHARED	1175411	1175562	.	.	.	Notes=Lenght151	HF952105,1175411,1175562;
CP006910	Mauve	SHARED	1048261	1048307	.	.	.	Notes=Lenght46	HG939456,1048261,1048307;
CP006910	Mauve	SHARED	1045478	1045512	.	.	.	Notes=Lenght34	HG939456,1045478,1045512;CP007632,1045478,1045512;
CP006910	Mauve	SHARED	776466	776538	.	.	.	Notes=Lenght72	HF952105,776466,776538;CP007482,776466,776538;CP007565,776466,776538;HG939456,776466,776538;CP007632,776466,776538;CP007572,776466,776538;CP007571,776466,776538;CP007570,776466,776538;FO393392,776466,776538;CP011328,776466,776538;CP010319,776466,776538;
CP006910	Mauve	SHARED	101922	102041	.	.	.	Notes=Lenght119	CP003919,101922,102041;HF952106,101922,102041;HF952105,101922,102041;CP007482,101922,102041;CP007565,101922,102041;HG939456,101922,102041;CP007632,101922,102041;FO393392,101922,102041;CP011328,101922,102041;CP010319,101922,102041;
CP006910	Mauve	SHARED	102042	102268	.	.	.	Notes=Lenght226	CP003919,102042,102268;HF952106,102042,102268;HF952105,102042,102268;CP007482,102042,102268;CP007565,102042,102268;HG939456,102042,102268;CP007632,102042,102268;FO393392,102042,102268;CP011328,102042,102268;CP010319,102042,102268;
CP006910	Mauve	SHARED	102278	102291	.	.	.	Notes=Lenght13	CP003919,102278,102291;HF952106,102278,102291;HF952105,102278,102291;CP007482,102278,102291;CP007565,102278,102291;HG939456,102278,102291;CP007632,102278,102291;FO393392,102278,102291;CP011328,102278,102291;CP010319,102278,102291;
CP006910	Mauve	SHARED	145077	145115	.	.	.	Notes=Lenght38	CP003919,145077,145115;HF952106,145077,145115;HF952105,145077,145115;CP007482,145077,145115;CP007565,145077,145115;HG939456,145077,145115;CP007572,145077,145115;CP007571,145077,145115;CP007570,145077,145115;FO393392,145077,145115;CP011328,145077,145115;CP010319,145077,145115;
CP006910	Mauve	SHARED	145116	145135	.	.	.	Notes=Lenght19	AE009948,145116,145135;CP003919,145116,145135;HF952104,145116,145135;HF952106,145116,145135;HF952105,145116,145135;CP007482,145116,145135;CP007565,145116,145135;HG939456,145116,145135;CP007631,145116,145135;CP007572,145116,145135;CP007571,145116,145135;CP007570,145116,145135;FO393392,145116,145135;CP010867,145116,145135;CP011328,145116,145135;CP011329,145116,145135;CP010319,145116,145135;
CP006910	Mauve	SHARED	191263	191274	.	.	.	Notes=Lenght11	AL732656,191263,191274;HG939456,191263,191274;CP010319,191263,191274;
CP006910	Mauve	SHARED	913338	913401	.	.	.	Notes=Lenght63	AE009948,913338,913401;HF952106,913338,913401;HF952105,913338,913401;HG939456,913338,913401;CP007631,913338,913401;CP007632,913338,913401;CP011329,913338,913401;CP010319,913338,913401;
CP006910	Mauve	SHARED	667021	667093	.	.	.	Notes=Lenght72	HF952106,667021,667093;HF952105,667021,667093;HG939456,667021,667093;CP007632,667021,667093;CP010319,667021,667093;
CP006910	Mauve	SHARED	667220	667393	.	.	.	Notes=Lenght173	HF952106,667220,667393;HF952105,667220,667393;HG939456,667220,667393;CP007632,667220,667393;CP010319,667220,667393;
CP006910	Mauve	SHARED	667520	667593	.	.	.	Notes=Lenght73	HF952106,667520,667593;HF952105,667520,667593;HG939456,667520,667593;CP007632,667520,667593;CP010319,667520,667593;
CP006910	Mauve	SHARED	667771	667841	.	.	.	Notes=Lenght70	HF952106,667771,667841;HF952105,667771,667841;HG939456,667771,667841;CP007632,667771,667841;CP010319,667771,667841;
CP006910	Mauve	SHARED	668044	668068	.	.	.	Notes=Lenght24	HF952106,668044,668068;HF952105,668044,668068;HG939456,668044,668068;CP007632,668044,668068;CP010319,668044,668068;
CP006910	Mauve	SHARED	668269	668343	.	.	.	Notes=Lenght74	HF952106,668269,668343;HF952105,668269,668343;HG939456,668269,668343;CP007632,668269,668343;CP010319,668269,668343;
CP006910	Mauve	SHARED	668492	668620	.	.	.	Notes=Lenght128	HF952106,668492,668620;HF952105,668492,668620;HG939456,668492,668620;CP007632,668492,668620;CP010319,668492,668620;
CP006910	Mauve	SHARED	668742	668870	.	.	.	Notes=Lenght128	HF952106,668742,668870;HF952105,668742,668870;HG939456,668742,668870;CP007632,668742,668870;CP010319,668742,668870;
CP006910	Mauve	SHARED	668997	669115	.	.	.	Notes=Lenght118	HF952106,668997,669115;HF952105,668997,669115;HG939456,668997,669115;CP007632,668997,669115;CP010319,668997,669115;
CP006910	Mauve	SHARED	98171	98220	.	.	.	Notes=Lenght49	AL732656,98171,98220;CP000114,98171,98220;CP003810,98171,98220;CP003919,98171,98220;HF952106,98171,98220;HF952105,98171,98220;CP007482,98171,98220;CP007565,98171,98220;HG939456,98171,98220;CP007632,98171,98220;CP007572,98171,98220;CP007571,98171,98220;CP007570,98171,98220;FO393392,98171,98220;CP011325,98171,98220;CP011326,98171,98220;CP011328,98171,98220;CP010319,98171,98220;
CP006910	Mauve	SHARED	99175	99263	.	.	.	Notes=Lenght88	HF952106,99175,99263;HF952105,99175,99263;HG939456,99175,99263;CP007572,99175,99263;CP007571,99175,99263;CP007570,99175,99263;CP010319,99175,99263;
CP006910	Mauve	SHARED	100095	101829	.	.	.	Notes=Lenght1734	CP003919,100095,101829;HF952106,100095,101829;HF952105,100095,101829;CP007482,100095,101829;CP007565,100095,101829;HG939456,100095,101829;CP007632,100095,101829;FO393392,100095,101829;CP011328,100095,101829;CP010319,100095,101829;
CP006910	Mauve	SHARED	101830	101921	.	.	.	Notes=Lenght91	HF952106,101830,101921;HF952105,101830,101921;CP007482,101830,101921;CP007565,101830,101921;HG939456,101830,101921;CP007632,101830,101921;FO393392,101830,101921;CP011328,101830,101921;CP010319,101830,101921;
CP006910	Mauve	SHARED	338859	338884	.	.	.	Notes=Lenght25	AL732656,338859,338884;CP000114,338859,338884;CP003919,338859,338884;HF952106,338859,338884;HF952105,338859,338884;CP007482,338859,338884;CP007565,338859,338884;HG939456,338859,338884;CP007632,338859,338884;CP007572,338859,338884;CP007571,338859,338884;CP007570,338859,338884;FO393392,338859,338884;CP011325,338859,338884;CP011326,338859,338884;CP011328,338859,338884;CP010319,338859,338884;
CP006910	Mauve	SHARED	338885	338911	.	.	.	Notes=Lenght26	AL732656,338885,338911;CP000114,338885,338911;CP003919,338885,338911;HF952106,338885,338911;HF952105,338885,338911;CP007482,338885,338911;CP007565,338885,338911;HG939456,338885,338911;CP007632,338885,338911;CP007572,338885,338911;CP007571,338885,338911;CP007570,338885,338911;FO393392,338885,338911;CP011325,338885,338911;CP011326,338885,338911;CP011327,338885,338911;CP011328,338885,338911;CP010319…
CP006910	Mauve	SHARED	339257	339314	.	.	.	Notes=Lenght57	AL732656,339257,339314;CP000114,339257,339314;CP003919,339257,339314;HF952106,339257,339314;HF952105,339257,339314;CP007482,339257,339314;CP007565,339257,339314;HG939456,339257,339314;CP007632,339257,339314;CP007572,339257,339314;CP007571,339257,339314;CP007570,339257,339314;FO393392,339257,339314;CP011325,339257,339314;CP011326,339257,339314;CP011328,339257,339314;CP010319,339257,339314;
CP006910	Mauve	SHARED	339403	339414	.	.	.	Notes=Lenght11	AL732656,339403,339414;CP000114,339403,339414;CP003919,339403,339414;HF952106,339403,339414;HF952105,339403,339414;CP007482,339403,339414;CP007565,339403,339414;HG939456,339403,339414;CP007632,339403,339414;CP007572,339403,339414;CP007571,339403,339414;CP007570,339403,339414;FO393392,339403,339414;CP011325,339403,339414;CP011327,339403,339414;CP011328,339403,339414;CP010319,339403,339414;
CP006910	Mauve	SHARED	339700	339713	.	.	.	Notes=Lenght13	CP003919,339700,339713;HF952106,339700,339713;HF952105,339700,339713;CP007482,339700,339713;CP007565,339700,339713;HG939456,339700,339713;CP007632,339700,339713;FO393392,339700,339713;CP011326,339700,339713;CP011328,339700,339713;CP010319,339700,339713;
CP006910	Mauve	SHARED	465602	466449	.	.	.	Notes=Lenght847	CP003919,465602,466449;HF952106,465602,466449;HF952105,465602,466449;CP007482,465602,466449;CP007565,465602,466449;FO393392,465602,466449;CP011328,465602,466449;CP010319,465602,466449;
CP006910	Mauve	SHARED	466450	466766	.	.	.	Notes=Lenght316	CP003919,466450,466766;HF952106,466450,466766;HF952105,466450,466766;CP007482,466450,466766;CP007565,466450,466766;HG939456,466450,466766;CP007632,466450,466766;FO393392,466450,466766;CP011328,466450,466766;CP010319,466450,466766;
CP006910	Mauve	SHARED	466767	467348	.	.	.	Notes=Lenght581	CP003919,466767,467348;HF952106,466767,467348;HF952105,466767,467348;CP007482,466767,467348;CP007565,466767,467348;CP007632,466767,467348;FO393392,466767,467348;CP011328,466767,467348;CP010319,466767,467348;
CP006910	Mauve	SHARED	467349	468138	.	.	.	Notes=Lenght789	CP003919,467349,468138;HF952106,467349,468138;HF952105,467349,468138;CP007482,467349,468138;CP007565,467349,468138;HG939456,467349,468138;CP007632,467349,468138;FO393392,467349,468138;CP011328,467349,468138;CP010319,467349,468138;
CP006910	Mauve	SHARED	468139	470354	.	.	.	Notes=Lenght2215	CP003919,468139,470354;HF952106,468139,470354;HF952105,468139,470354;CP007482,468139,470354;CP007565,468139,470354;CP007632,468139,470354;FO393392,468139,470354;CP011328,468139,470354;CP010319,468139,470354;
CP006910	Mauve	SHARED	191275	191551	.	.	.	Notes=Lenght276	AL732656,191275,191551;CP010319,191275,191551;
CP006910	Mauve	SHARED	191552	192207	.	.	.	Notes=Lenght655	AL732656,191552,192207;CP007632,191552,192207;CP010319,191552,192207;
CP006910	Mauve	SHARED	232809	233002	.	.	.	Notes=Lenght193	CP007482,232809,233002;CP007565,232809,233002;FO393392,232809,233002;CP011328,232809,233002;CP010319,232809,233002;
CP006910	Mauve	SHARED	233005	233054	.	.	.	Notes=Lenght49	CP010319,233005,233054;
CP006910	Mauve	SHARED	29647	29678	.	.	.	Notes=Lenght31	AL732656,29647,29678;HF952106,29647,29678;HF952105,29647,29678;CP007482,29647,29678;CP007565,29647,29678;HG939456,29647,29678;CP007632,29647,29678;CP007572,29647,29678;CP007571,29647,29678;CP007570,29647,29678;FO393392,29647,29678;CP011328,29647,29678;CP010319,29647,29678;
CP006910	Mauve	SHARED	40354	40369	.	.	.	Notes=Lenght15	AE009948,40354,40369;CP007632,40354,40369;CP007572,40354,40369;CP007571,40354,40369;CP007570,40354,40369;CP011329,40354,40369;CP010319,40354,40369;
CP006910	Mauve	SHARED	40370	40855	.	.	.	Notes=Lenght485	CP007572,40370,40855;CP007571,40370,40855;CP007570,40370,40855;CP010319,40370,40855;
CP006910	Mauve	SHARED	63330	63348	.	.	.	Notes=Lenght18	AL732656,63330,63348;HF952105,63330,63348;HG939456,63330,63348;CP007632,63330,63348;CP010319,63330,63348;
CP006910	Mauve	SHARED	63349	63368	.	.	.	Notes=Lenght19	AL732656,63349,63368;HF952105,63349,63368;HG939456,63349,63368;CP007632,63349,63368;CP007572,63349,63368;CP007571,63349,63368;CP007570,63349,63368;CP010319,63349,63368;
CP006910	Mauve	SHARED	94478	94880	.	.	.	Notes=Lenght402	AL732656,94478,94880;CP000114,94478,94880;CP003919,94478,94880;HF952106,94478,94880;HF952105,94478,94880;CP007482,94478,94880;CP007565,94478,94880;HG939456,94478,94880;CP007632,94478,94880;CP007572,94478,94880;CP007571,94478,94880;CP007570,94478,94880;FO393392,94478,94880;CP011326,94478,94880;CP011327,94478,94880;CP011328,94478,94880;CP010319,94478,94880;
CP006910	Mauve	SHARED	1945581	1947220	.	.	.	Notes=Lenght1639	AL732656,1945581,1947220;CP007572,1945581,1947220;CP007571,1945581,1947220;CP007570,1945581,1947220;
CP006910	Mauve	SHARED	499857	501383	.	.	.	Notes=Lenght1526	AL732656,499857,501383;CP003919,499857,501383;HF952106,499857,501383;HF952105,499857,501383;CP007482,499857,501383;CP007565,499857,501383;HG939456,499857,501383;CP007632,499857,501383;CP007572,499857,501383;CP007571,499857,501383;CP007570,499857,501383;FO393392,499857,501383;CP011328,499857,501383;CP010319,499857,501383;
CP006910	Mauve	SHARED	656678	656768	.	.	.	Notes=Lenght90	CP003919,656678,656768;CP007482,656678,656768;CP007565,656678,656768;FO393392,656678,656768;CP011328,656678,656768;CP010319,656678,656768;
CP006910	Mauve	SHARED	99906	99998	.	.	.	Notes=Lenght92	CP003919,99906,99998;HF952105,99906,99998;CP007482,99906,99998;CP007565,99906,99998;HG939456,99906,99998;CP007632,99906,99998;FO393392,99906,99998;CP011328,99906,99998;
CP006910	Mauve	SHARED	490045	492713	.	.	.	Notes=Lenght2668	CP003919,490045,492713;HF952106,490045,492713;HF952105,490045,492713;CP007482,490045,492713;CP007565,490045,492713;HG939456,490045,492713;CP007632,490045,492713;FO393392,490045,492713;CP011328,490045,492713;CP010319,490045,492713;
CP006910	Mauve	SHARED	896792	896829	.	.	.	Notes=Lenght37	CP003919,896792,896829;HF952106,896792,896829;HF952105,896792,896829;CP007482,896792,896829;CP007565,896792,896829;FO393392,896792,896829;CP011328,896792,896829;CP010319,896792,896829;
CP006910	Mauve	SHARED	913110	913287	.	.	.	Notes=Lenght177	CP010319,913110,913287;
CP006910	Mauve	SHARED	913288	913322	.	.	.	Notes=Lenght34	AE009948,913288,913322;CP011329,913288,913322;CP010319,913288,913322;
CP006910	Mauve	SHARED	666794	666820	.	.	.	Notes=Lenght26	HF952106,666794,666820;HF952105,666794,666820;HG939456,666794,666820;CP007632,666794,666820;CP010319,666794,666820;
CP006910	Mauve	SHARED	470516	471459	.	.	.	Notes=Lenght943	CP003919,470516,471459;HF952106,470516,471459;HF952105,470516,471459;CP007482,470516,471459;CP007565,470516,471459;CP007632,470516,471459;FO393392,470516,471459;CP011328,470516,471459;CP010319,470516,471459;
CP006910	Mauve	SHARED	471460	471598	.	.	.	Notes=Lenght138	CP003919,471460,471598;HF952106,471460,471598;HF952105,471460,471598;CP007632,471460,471598;CP010319,471460,471598;
CP006910	Mauve	SHARED	471599	477191	.	.	.	Notes=Lenght5592	CP003919,471599,477191;HF952106,471599,477191;HF952105,471599,477191;CP007482,471599,477191;CP007565,471599,477191;CP007632,471599,477191;FO393392,471599,477191;CP011328,471599,477191;CP010319,471599,477191;
CP006910	Mauve	SHARED	477192	477425	.	.	.	Notes=Lenght233	HF952106,477192,477425;HF952105,477192,477425;CP007632,477192,477425;CP010319,477192,477425;
CP006910	Mauve	SHARED	477426	480860	.	.	.	Notes=Lenght3434	CP003919,477426,480860;HF952106,477426,480860;HF952105,477426,480860;CP007482,477426,480860;CP007565,477426,480860;CP007632,477426,480860;FO393392,477426,480860;CP011328,477426,480860;CP010319,477426,480860;
CP006910	Mauve	SHARED	480861	480932	.	.	.	Notes=Lenght71	CP003919,480861,480932;HF952106,480861,480932;HF952105,480861,480932;CP007632,480861,480932;CP010319,480861,480932;
CP006910	Mauve	SHARED	480933	484249	.	.	.	Notes=Lenght3316	CP003919,480933,484249;HF952106,480933,484249;HF952105,480933,484249;CP007482,480933,484249;CP007565,480933,484249;CP007632,480933,484249;FO393392,480933,484249;CP011328,480933,484249;CP010319,480933,484249;
CP006910	Mauve	SHARED	484250	484275	.	.	.	Notes=Lenght25	CP003919,484250,484275;HF952106,484250,484275;HF952105,484250,484275;CP007482,484250,484275;CP007632,484250,484275;FO393392,484250,484275;CP011328,484250,484275;CP010319,484250,484275;
CP006910	Mauve	SHARED	484276	486645	.	.	.	Notes=Lenght2369	CP003919,484276,486645;HF952106,484276,486645;HF952105,484276,486645;CP007482,484276,486645;CP007565,484276,486645;CP007632,484276,486645;FO393392,484276,486645;CP011328,484276,486645;CP010319,484276,486645;
CP006910	Mauve	SHARED	486646	486832	.	.	.	Notes=Lenght186	HF952106,486646,486832;HF952105,486646,486832;CP007482,486646,486832;CP007565,486646,486832;CP007632,486646,486832;FO393392,486646,486832;CP011328,486646,486832;CP010319,486646,486832;
CP006910	Mauve	SHARED	486833	487124	.	.	.	Notes=Lenght291	CP003919,486833,487124;HF952106,486833,487124;HF952105,486833,487124;CP007482,486833,487124;CP007565,486833,487124;CP007632,486833,487124;FO393392,486833,487124;CP011328,486833,487124;CP010319,486833,487124;
CP006910	Mauve	SHARED	487125	488807	.	.	.	Notes=Lenght1682	CP003919,487125,488807;HF952106,487125,488807;HF952105,487125,488807;CP007482,487125,488807;CP007565,487125,488807;HG939456,487125,488807;CP007632,487125,488807;FO393392,487125,488807;CP011328,487125,488807;CP010319,487125,488807;
CP006910	Mauve	SHARED	1270223	1270289	.	.	.	Notes=Lenght66	CP007632,1270223,1270289;
CP006910	Mauve	SHARED	391324	392768	.	.	.	Notes=Lenght1444	AL732656,391324,392768;
CP006910	Mauve	SHARED	59777	59846	.	.	.	Notes=Lenght69	HF952106,59777,59846;
CP006910	Mauve	SHARED	1048308	1048320	.	.	.	Notes=Lenght12	AL732656,1048308,1048320;HG939456,1048308,1048320;CP007572,1048308,1048320;CP007571,1048308,1048320;CP007570,1048308,1048320;
CP006910	Mauve	SHARED	1048515	1048532	.	.	.	Notes=Lenght17	AL732656,1048515,1048532;CP007572,1048515,1048532;CP007571,1048515,1048532;CP007570,1048515,1048532;
CP006910	Mauve	SHARED	1849962	1849975	.	.	.	Notes=Lenght13	AL732656,1849962,1849975;
CP006910	Mauve	SHARED	1850333	1850414	.	.	.	Notes=Lenght81	AL732656,1850333,1850414;
CP006910	Mauve	SHARED	910035	910072	.	.	.	Notes=Lenght37	AL732656,910035,910072;
CP006910	Mauve	SHARED	470355	470515	.	.	.	Notes=Lenght160	CP003919,470355,470515;HF952106,470355,470515;HF952105,470355,470515;CP007632,470355,470515;CP010319,470355,470515;
CP006910	Mauve	SHARED	233154	234870	.	.	.	Notes=Lenght1716	CP003919,233154,234870;CP007482,233154,234870;CP007565,233154,234870;FO393392,233154,234870;CP011328,233154,234870;CP010319,233154,234870;
CP006910	Mauve	SHARED	234871	234960	.	.	.	Notes=Lenght89	CP003919,234871,234960;HF952106,234871,234960;HF952105,234871,234960;CP007482,234871,234960;CP007565,234871,234960;FO393392,234871,234960;CP011328,234871,234960;CP010319,234871,234960;
CP006910	Mauve	SHARED	234961	236216	.	.	.	Notes=Lenght1255	CP003919,234961,236216;CP007482,234961,236216;CP007565,234961,236216;FO393392,234961,236216;CP011328,234961,236216;CP010319,234961,236216;
CP006910	Mauve	SHARED	236217	236337	.	.	.	Notes=Lenght120	CP003919,236217,236337;HF952106,236217,236337;HF952105,236217,236337;CP007482,236217,236337;CP007565,236217,236337;FO393392,236217,236337;CP011328,236217,236337;CP010319,236217,236337;
CP006910	Mauve	SHARED	236338	236380	.	.	.	Notes=Lenght42	CP003919,236338,236380;HF952106,236338,236380;HF952105,236338,236380;CP007482,236338,236380;CP007565,236338,236380;HG939456,236338,236380;CP007632,236338,236380;FO393392,236338,236380;CP011328,236338,236380;CP010319,236338,236380;
CP006910	Mauve	SHARED	336649	336662	.	.	.	Notes=Lenght13	AL732656,336649,336662;CP000114,336649,336662;CP003810,336649,336662;CP003919,336649,336662;HF952106,336649,336662;HF952105,336649,336662;CP007482,336649,336662;HG939456,336649,336662;CP007632,336649,336662;CP007572,336649,336662;CP007571,336649,336662;CP007570,336649,336662;FO393392,336649,336662;CP011325,336649,336662;CP011327,336649,336662;CP011328,336649,336662;CP010319,336649,336662;
CP006910	Mauve	SHARED	338665	338728	.	.	.	Notes=Lenght63	AL732656,338665,338728;CP000114,338665,338728;CP003919,338665,338728;HF952106,338665,338728;HF952105,338665,338728;CP007482,338665,338728;CP007565,338665,338728;HG939456,338665,338728;CP007632,338665,338728;CP007572,338665,338728;CP007571,338665,338728;CP007570,338665,338728;FO393392,338665,338728;CP011325,338665,338728;CP011326,338665,338728;CP011328,338665,338728;CP010319,338665,338728;
CP006910	Mauve	SHARED	1175083	1175389	.	.	.	Notes=Lenght306	HF952106,1175083,1175389;HF952105,1175083,1175389;HG939456,1175083,1175389;CP007632,1175083,1175389;
CP006910	Mauve	SHARED	399674	401064	.	.	.	Notes=Lenght1390	AL732656,399674,401064;
CP006910	Mauve	SHARED	62492	62568	.	.	.	Notes=Lenght76	AL732656,62492,62568;HF952106,62492,62568;HF952105,62492,62568;CP007632,62492,62568;
CP006910	Mauve	SHARED	61799	62491	.	.	.	Notes=Lenght692	AL732656,61799,62491;HF952105,61799,62491;CP007632,61799,62491;
CP006910	Mauve	SHARED	61781	61798	.	.	.	Notes=Lenght17	AL732656,61781,61798;HF952105,61781,61798;
CP006910	Mauve	SHARED	61620	61780	.	.	.	Notes=Lenght160	AL732656,61620,61780;HF952105,61620,61780;CP007632,61620,61780;
CP006910	Mauve	SHARED	638366	638389	.	.	.	Notes=Lenght23	HG939456,638366,638389;CP007632,638366,638389;
CP006910	Mauve	SHARED	1412909	1412925	.	.	.	Notes=Lenght16	HF952105,1412909,1412925;
CP006910	Mauve	SHARED	404700	404908	.	.	.	Notes=Lenght208	AL732656,404700,404908;
CP006910	Mauve	SHARED	1376944	1376987	.	.	.	Notes=Lenght43	AL732656,1376944,1376987;AE009948,1376944,1376987;CP000114,1376944,1376987;CP003810,1376944,1376987;CP003919,1376944,1376987;HF952104,1376944,1376987;HF952106,1376944,1376987;HF952105,1376944,1376987;CP007482,1376944,1376987;CP007565,1376944,1376987;HG939456,1376944,1376987;CP007631,1376944,1376987;CP007632,1376944,1376987;FO393392,1376944,1376987;CP010867,1376944,1376987;CP011325,1376944,1376987…
CP006910	Mauve	SHARED	1399454	1399492	.	.	.	Notes=Lenght38	AE009948,1399454,1399492;CP000114,1399454,1399492;CP003810,1399454,1399492;CP003919,1399454,1399492;HF952106,1399454,1399492;HF952105,1399454,1399492;CP007482,1399454,1399492;CP007565,1399454,1399492;FO393392,1399454,1399492;CP011325,1399454,1399492;CP011326,1399454,1399492;CP011327,1399454,1399492;CP011328,1399454,1399492;CP010319,1399454,1399492;CP012419,1399454,1399492;
CP006910	Mauve	SHARED	1399526	1399537	.	.	.	Notes=Lenght11	AL732656,1399526,1399537;AE009948,1399526,1399537;CP000114,1399526,1399537;CP003810,1399526,1399537;CP003919,1399526,1399537;HF952106,1399526,1399537;HF952105,1399526,1399537;CP007482,1399526,1399537;CP007565,1399526,1399537;CP007572,1399526,1399537;CP007571,1399526,1399537;CP007570,1399526,1399537;FO393392,1399526,1399537;CP011325,1399526,1399537;CP011326,1399526,1399537;CP011327,1399526,1399537…
CP006910	Mauve	SHARED	1412089	1412102	.	.	.	Notes=Lenght13	AL732656,1412089,1412102;AE009948,1412089,1412102;CP000114,1412089,1412102;CP003810,1412089,1412102;HF952104,1412089,1412102;HF952106,1412089,1412102;CP007631,1412089,1412102;CP007572,1412089,1412102;CP007571,1412089,1412102;CP007570,1412089,1412102;CP010867,1412089,1412102;CP011325,1412089,1412102;CP011326,1412089,1412102;CP011327,1412089,1412102;CP010319,1412089,1412102;CP012419,1412089,1412102;
CP006910	Mauve	SHARED	1279256	1279387	.	.	.	Notes=Lenght131	CP003810,1279256,1279387;CP003919,1279256,1279387;HF952106,1279256,1279387;HF952105,1279256,1279387;CP007482,1279256,1279387;CP007565,1279256,1279387;HG939456,1279256,1279387;CP007632,1279256,1279387;FO393392,1279256,1279387;CP011325,1279256,1279387;CP011327,1279256,1279387;CP011328,1279256,1279387;CP010319,1279256,1279387;CP012419,1279256,1279387;
CP006910	Mauve	SHARED	1279388	1279437	.	.	.	Notes=Lenght49	AL732656,1279388,1279437;CP003810,1279388,1279437;CP003919,1279388,1279437;HF952106,1279388,1279437;HF952105,1279388,1279437;CP007482,1279388,1279437;CP007565,1279388,1279437;HG939456,1279388,1279437;CP007632,1279388,1279437;CP007572,1279388,1279437;CP007571,1279388,1279437;CP007570,1279388,1279437;FO393392,1279388,1279437;CP011325,1279388,1279437;CP011327,1279388,1279437;CP011328,1279388,1279437…
CP006910	Mauve	SHARED	1279438	1279520	.	.	.	Notes=Lenght82	CP003810,1279438,1279520;CP003919,1279438,1279520;HF952106,1279438,1279520;HF952105,1279438,1279520;CP007482,1279438,1279520;CP007565,1279438,1279520;HG939456,1279438,1279520;CP007632,1279438,1279520;FO393392,1279438,1279520;CP011325,1279438,1279520;CP011327,1279438,1279520;CP011328,1279438,1279520;CP010319,1279438,1279520;CP012419,1279438,1279520;
CP006910	Mauve	SHARED	1281445	1281900	.	.	.	Notes=Lenght455	AL732656,1281445,1281900;CP003810,1281445,1281900;CP003919,1281445,1281900;HF952106,1281445,1281900;HF952105,1281445,1281900;CP007482,1281445,1281900;CP007565,1281445,1281900;HG939456,1281445,1281900;CP007632,1281445,1281900;CP007572,1281445,1281900;CP007571,1281445,1281900;CP007570,1281445,1281900;FO393392,1281445,1281900;CP011325,1281445,1281900;CP011327,1281445,1281900;CP011328,1281445,1281900…
CP006910	Mauve	SHARED	1281901	1281944	.	.	.	Notes=Lenght43	CP003810,1281901,1281944;CP003919,1281901,1281944;HF952106,1281901,1281944;HF952105,1281901,1281944;CP007482,1281901,1281944;CP007565,1281901,1281944;HG939456,1281901,1281944;CP007632,1281901,1281944;FO393392,1281901,1281944;CP011325,1281901,1281944;CP011327,1281901,1281944;CP011328,1281901,1281944;CP010319,1281901,1281944;CP012419,1281901,1281944;
CP006910	Mauve	SHARED	1283470	1283613	.	.	.	Notes=Lenght143	AL732656,1283470,1283613;CP003810,1283470,1283613;CP003919,1283470,1283613;HF952106,1283470,1283613;HF952105,1283470,1283613;CP007482,1283470,1283613;CP007565,1283470,1283613;HG939456,1283470,1283613;CP007632,1283470,1283613;CP007572,1283470,1283613;CP007571,1283470,1283613;CP007570,1283470,1283613;FO393392,1283470,1283613;CP011325,1283470,1283613;CP011327,1283470,1283613;CP011328,1283470,1283613…
CP006910	Mauve	SHARED	1412535	1412546	.	.	.	Notes=Lenght11	HF952105,1412535,1412546;CP010319,1412535,1412546;CP012419,1412535,1412546;
CP006910	Mauve	SHARED	1412559	1412572	.	.	.	Notes=Lenght13	AE009948,1412559,1412572;CP000114,1412559,1412572;CP003810,1412559,1412572;HF952104,1412559,1412572;HF952105,1412559,1412572;CP007631,1412559,1412572;CP010867,1412559,1412572;CP011325,1412559,1412572;CP011326,1412559,1412572;CP011327,1412559,1412572;CP010319,1412559,1412572;CP012419,1412559,1412572;
CP006910	Mauve	SHARED	1412573	1412595	.	.	.	Notes=Lenght22	CP000114,1412573,1412595;CP003810,1412573,1412595;HF952104,1412573,1412595;HF952105,1412573,1412595;CP007631,1412573,1412595;CP010867,1412573,1412595;CP011325,1412573,1412595;CP011326,1412573,1412595;CP011327,1412573,1412595;CP010319,1412573,1412595;CP012419,1412573,1412595;
CP006910	Mauve	SHARED	1412597	1412608	.	.	.	Notes=Lenght11	CP000114,1412597,1412608;CP003810,1412597,1412608;HF952105,1412597,1412608;CP011325,1412597,1412608;CP011326,1412597,1412608;CP011327,1412597,1412608;CP012419,1412597,1412608;
CP006910	Mauve	SHARED	1412609	1412627	.	.	.	Notes=Lenght18	CP000114,1412609,1412627;HF952105,1412609,1412627;CP011325,1412609,1412627;CP011326,1412609,1412627;CP011327,1412609,1412627;CP012419,1412609,1412627;
CP006910	Mauve	SHARED	1276077	1276726	.	.	.	Notes=Lenght649	CP003810,1276077,1276726;HF952106,1276077,1276726;HF952105,1276077,1276726;CP011325,1276077,1276726;CP011327,1276077,1276726;CP010319,1276077,1276726;CP012419,1276077,1276726;
CP006910	Mauve	SHARED	1276727	1277092	.	.	.	Notes=Lenght365	AL732656,1276727,1277092;CP003810,1276727,1277092;HF952106,1276727,1277092;HF952105,1276727,1277092;CP007572,1276727,1277092;CP007571,1276727,1277092;CP007570,1276727,1277092;CP011325,1276727,1277092;CP011327,1276727,1277092;CP010319,1276727,1277092;CP012419,1276727,1277092;
CP006910	Mauve	SHARED	1279166	1279183	.	.	.	Notes=Lenght17	AL732656,1279166,1279183;CP003810,1279166,1279183;CP003919,1279166,1279183;HF952106,1279166,1279183;HF952105,1279166,1279183;CP007482,1279166,1279183;CP007565,1279166,1279183;HG939456,1279166,1279183;CP007632,1279166,1279183;CP007572,1279166,1279183;CP007571,1279166,1279183;CP007570,1279166,1279183;FO393392,1279166,1279183;CP011325,1279166,1279183;CP011327,1279166,1279183;CP011328,1279166,1279183…
CP006910	Mauve	SHARED	1279184	1279251	.	.	.	Notes=Lenght67	CP003810,1279184,1279251;CP003919,1279184,1279251;HF952106,1279184,1279251;HF952105,1279184,1279251;CP007482,1279184,1279251;CP007565,1279184,1279251;HG939456,1279184,1279251;CP007632,1279184,1279251;FO393392,1279184,1279251;CP011325,1279184,1279251;CP011327,1279184,1279251;CP011328,1279184,1279251;CP010319,1279184,1279251;CP012419,1279184,1279251;
CP006910	Mauve	SHARED	1897908	1897931	.	.	.	Notes=Lenght23	AL732656,1897908,1897931;AE009948,1897908,1897931;CP000114,1897908,1897931;CP003810,1897908,1897931;HF952104,1897908,1897931;HF952106,1897908,1897931;HG939456,1897908,1897931;CP007631,1897908,1897931;CP007632,1897908,1897931;CP007572,1897908,1897931;CP007571,1897908,1897931;CP007570,1897908,1897931;CP010867,1897908,1897931;CP011325,1897908,1897931;CP011326,1897908,1897931;CP011327,1897908,1897931…
CP006910	Mauve	SHARED	1897984	1897996	.	.	.	Notes=Lenght12	AL732656,1897984,1897996;AE009948,1897984,1897996;CP000114,1897984,1897996;CP003810,1897984,1897996;HF952104,1897984,1897996;HF952106,1897984,1897996;HF952105,1897984,1897996;HG939456,1897984,1897996;CP007631,1897984,1897996;CP007632,1897984,1897996;CP007572,1897984,1897996;CP007571,1897984,1897996;CP007570,1897984,1897996;CP010867,1897984,1897996;CP011325,1897984,1897996;CP011326,1897984,1897996…
CP006910	Mauve	SHARED	1897997	1898022	.	.	.	Notes=Lenght25	AL732656,1897997,1898022;AE009948,1897997,1898022;CP000114,1897997,1898022;CP003810,1897997,1898022;HF952104,1897997,1898022;HF952106,1897997,1898022;HF952105,1897997,1898022;CP007631,1897997,1898022;CP007632,1897997,1898022;CP007572,1897997,1898022;CP007571,1897997,1898022;CP007570,1897997,1898022;CP010867,1897997,1898022;CP011325,1897997,1898022;CP011326,1897997,1898022;CP011327,1897997,1898022…
CP006910	Mauve	SHARED	1898025	1898036	.	.	.	Notes=Lenght11	AE009948,1898025,1898036;CP000114,1898025,1898036;CP003810,1898025,1898036;HF952104,1898025,1898036;CP007631,1898025,1898036;CP007632,1898025,1898036;CP007572,1898025,1898036;CP007571,1898025,1898036;CP007570,1898025,1898036;CP010867,1898025,1898036;CP011325,1898025,1898036;CP011326,1898025,1898036;CP011327,1898025,1898036;CP011329,1898025,1898036;CP012419,1898025,1898036;
CP006910	Mauve	SHARED	1898037	1898055	.	.	.	Notes=Lenght18	AL732656,1898037,1898055;AE009948,1898037,1898055;CP000114,1898037,1898055;CP003810,1898037,1898055;HF952104,1898037,1898055;HF952106,1898037,1898055;CP007631,1898037,1898055;CP007632,1898037,1898055;CP007572,1898037,1898055;CP007571,1898037,1898055;CP007570,1898037,1898055;CP010867,1898037,1898055;CP011325,1898037,1898055;CP011326,1898037,1898055;CP011327,1898037,1898055;CP011329,1898037,1898055…
CP006910	Mauve	SHARED	1860048	1860096	.	.	.	Notes=Lenght48	CP000114,1860048,1860096;CP003810,1860048,1860096;CP003919,1860048,1860096;CP007482,1860048,1860096;CP007565,1860048,1860096;FO393392,1860048,1860096;CP011325,1860048,1860096;CP011326,1860048,1860096;CP011327,1860048,1860096;CP011328,1860048,1860096;CP012419,1860048,1860096;
CP006910	Mauve	SHARED	1860318	1860400	.	.	.	Notes=Lenght82	CP000114,1860318,1860400;CP003810,1860318,1860400;CP003919,1860318,1860400;CP007482,1860318,1860400;CP007565,1860318,1860400;FO393392,1860318,1860400;CP011325,1860318,1860400;CP011326,1860318,1860400;CP011327,1860318,1860400;CP011328,1860318,1860400;CP012419,1860318,1860400;
CP006910	Mauve	SHARED	1860405	1860763	.	.	.	Notes=Lenght358	AL732656,1860405,1860763;AE009948,1860405,1860763;CP000114,1860405,1860763;CP003810,1860405,1860763;CP003919,1860405,1860763;HF952106,1860405,1860763;HF952105,1860405,1860763;CP007482,1860405,1860763;CP007565,1860405,1860763;HG939456,1860405,1860763;CP007631,1860405,1860763;CP007632,1860405,1860763;CP007572,1860405,1860763;CP007571,1860405,1860763;CP007570,1860405,1860763;FO393392,1860405,1860763…
CP006910	Mauve	SHARED	1897834	1897845	.	.	.	Notes=Lenght11	AE009948,1897834,1897845;HG939456,1897834,1897845;CP007631,1897834,1897845;CP007572,1897834,1897845;CP007571,1897834,1897845;CP007570,1897834,1897845;CP010867,1897834,1897845;CP011329,1897834,1897845;CP012419,1897834,1897845;
CP006910	Mauve	SHARED	1897846	1897866	.	.	.	Notes=Lenght20	AE009948,1897846,1897866;CP000114,1897846,1897866;CP003810,1897846,1897866;HF952104,1897846,1897866;HF952105,1897846,1897866;HG939456,1897846,1897866;CP007631,1897846,1897866;CP007632,1897846,1897866;CP007572,1897846,1897866;CP007571,1897846,1897866;CP007570,1897846,1897866;CP010867,1897846,1897866;CP011325,1897846,1897866;CP011326,1897846,1897866;CP011327,1897846,1897866;CP011329,1897846,1897866…
CP006910	Mauve	SHARED	1897867	1897879	.	.	.	Notes=Lenght12	AL732656,1897867,1897879;AE009948,1897867,1897879;CP000114,1897867,1897879;CP003810,1897867,1897879;HF952104,1897867,1897879;HF952105,1897867,1897879;HG939456,1897867,1897879;CP007631,1897867,1897879;CP007632,1897867,1897879;CP007572,1897867,1897879;CP007571,1897867,1897879;CP007570,1897867,1897879;CP010867,1897867,1897879;CP011325,1897867,1897879;CP011326,1897867,1897879;CP011327,1897867,1897879…
CP006910	Mauve	SHARED	1897884	1897895	.	.	.	Notes=Lenght11	CP007572,1897884,1897895;CP007571,1897884,1897895;CP007570,1897884,1897895;CP010867,1897884,1897895;CP012419,1897884,1897895;
CP006910	Mauve	SHARED	1983639	1983668	.	.	.	Notes=Lenght29	AL732656,1983639,1983668;AE009948,1983639,1983668;CP000114,1983639,1983668;CP003810,1983639,1983668;CP003919,1983639,1983668;HF952106,1983639,1983668;HF952105,1983639,1983668;CP007482,1983639,1983668;CP007565,1983639,1983668;HG939456,1983639,1983668;CP007632,1983639,1983668;CP007572,1983639,1983668;CP007571,1983639,1983668;CP007570,1983639,1983668;FO393392,1983639,1983668;CP011325,1983639,1983668…
CP006910	Mauve	SHARED	1953054	1953077	.	.	.	Notes=Lenght23	CP000114,1953054,1953077;CP003810,1953054,1953077;CP011325,1953054,1953077;CP011326,1953054,1953077;CP011327,1953054,1953077;CP012419,1953054,1953077;
CP006910	Mauve	SHARED	1949267	1949889	.	.	.	Notes=Lenght622	CP012419,1949267,1949889;
CP006910	Mauve	SHARED	1950062	1951387	.	.	.	Notes=Lenght1325	CP012419,1950062,1951387;
CP006910	Mauve	SHARED	1951399	1951886	.	.	.	Notes=Lenght487	AL732656,1951399,1951886;CP007572,1951399,1951886;CP007571,1951399,1951886;CP007570,1951399,1951886;CP012419,1951399,1951886;
CP006910	Mauve	SHARED	1951887	1952618	.	.	.	Notes=Lenght731	CP012419,1951887,1952618;
CP006910	Mauve	SHARED	1757121	1757141	.	.	.	Notes=Lenght20	AL732656,1757121,1757141;AE009948,1757121,1757141;CP000114,1757121,1757141;CP003810,1757121,1757141;CP003919,1757121,1757141;HF952106,1757121,1757141;HF952105,1757121,1757141;CP007482,1757121,1757141;CP007565,1757121,1757141;HG939456,1757121,1757141;CP007632,1757121,1757141;CP007572,1757121,1757141;CP007571,1757121,1757141;CP007570,1757121,1757141;FO393392,1757121,1757141;CP011325,1757121,1757141…
CP006910	Mauve	SHARED	1859869	1859933	.	.	.	Notes=Lenght64	CP000114,1859869,1859933;CP003810,1859869,1859933;CP003919,1859869,1859933;CP007482,1859869,1859933;CP007565,1859869,1859933;FO393392,1859869,1859933;CP011325,1859869,1859933;CP011326,1859869,1859933;CP011327,1859869,1859933;CP011328,1859869,1859933;CP012419,1859869,1859933;
CP006910	Mauve	SHARED	1849842	1849880	.	.	.	Notes=Lenght38	AL732656,1849842,1849880;AE009948,1849842,1849880;CP000114,1849842,1849880;CP003810,1849842,1849880;HG939456,1849842,1849880;CP007572,1849842,1849880;CP007571,1849842,1849880;CP007570,1849842,1849880;CP011325,1849842,1849880;CP011326,1849842,1849880;CP011327,1849842,1849880;CP012419,1849842,1849880;
CP006910	Mauve	SHARED	94229	94477	.	.	.	Notes=Lenght248	AL732656,94229,94477;CP000114,94229,94477;CP003810,94229,94477;CP003919,94229,94477;HF952106,94229,94477;HF952105,94229,94477;CP007482,94229,94477;CP007565,94229,94477;HG939456,94229,94477;CP007632,94229,94477;CP007572,94229,94477;CP007571,94229,94477;CP007570,94229,94477;FO393392,94229,94477;CP011326,94229,94477;CP011327,94229,94477;CP011328,94229,94477;CP010319,94229,94477;CP012419,94229,94477;
CP006910	Mauve	SHARED	1669429	1669850	.	.	.	Notes=Lenght421	AL732656,1669429,1669850;AE009948,1669429,1669850;HG939456,1669429,1669850;CP007632,1669429,1669850;CP007572,1669429,1669850;CP007571,1669429,1669850;CP007570,1669429,1669850;CP011329,1669429,1669850;
CP006910	Mauve	SHARED	1669851	1669969	.	.	.	Notes=Lenght118	AL732656,1669851,1669969;CP007632,1669851,1669969;CP007572,1669851,1669969;CP007571,1669851,1669969;CP007570,1669851,1669969;CP011329,1669851,1669969;
CP006910	Mauve	SHARED	1669970	1670106	.	.	.	Notes=Lenght136	AL732656,1669970,1670106;AE009948,1669970,1670106;HG939456,1669970,1670106;CP007632,1669970,1670106;CP007572,1669970,1670106;CP007571,1669970,1670106;CP007570,1669970,1670106;CP011329,1669970,1670106;
CP006910	Mauve	SHARED	63210	63329	.	.	.	Notes=Lenght119	AL732656,63210,63329;HF952105,63210,63329;CP007632,63210,63329;
CP006910	Mauve	SHARED	62569	62780	.	.	.	Notes=Lenght211	AL732656,62569,62780;HF952105,62569,62780;CP007632,62569,62780;
CP006910	Mauve	SHARED	913587	913603	.	.	.	Notes=Lenght16	AE009948,913587,913603;HG939456,913587,913603;CP007631,913587,913603;CP007632,913587,913603;CP011329,913587,913603;
CP006910	Mauve	SHARED	1845853	1845863	.	.	.	Notes=Lenght10	AL732656,1845853,1845863;AE009948,1845853,1845863;CP003919,1845853,1845863;HF952105,1845853,1845863;CP007482,1845853,1845863;CP007565,1845853,1845863;HG939456,1845853,1845863;CP007632,1845853,1845863;CP007572,1845853,1845863;CP007571,1845853,1845863;CP007570,1845853,1845863;FO393392,1845853,1845863;CP011328,1845853,1845863;CP011329,1845853,1845863;
CP006910	Mauve	SHARED	550756	551605	.	.	.	Notes=Lenght849	CP000114,550756,551605;
CP006910	Mauve	SHARED	913679	913702	.	.	.	Notes=Lenght23	CP000114,913679,913702;CP003810,913679,913702;HF952106,913679,913702;HG939456,913679,913702;CP007631,913679,913702;CP007632,913679,913702;CP011325,913679,913702;CP011326,913679,913702;CP011327,913679,913702;CP010319,913679,913702;CP012419,913679,913702;
CP006910	Mauve	SHARED	913706	913797	.	.	.	Notes=Lenght91	CP000114,913706,913797;CP007631,913706,913797;CP012419,913706,913797;
CP006910	Mauve	SHARED	913803	913832	.	.	.	Notes=Lenght29	AE009948,913803,913832;CP000114,913803,913832;CP003810,913803,913832;CP007631,913803,913832;CP011325,913803,913832;CP011326,913803,913832;CP011327,913803,913832;CP011329,913803,913832;CP012419,913803,913832;
CP006910	Mauve	SHARED	1034675	1034731	.	.	.	Notes=Lenght56	CP000114,1034675,1034731;CP003810,1034675,1034731;CP003919,1034675,1034731;HF952105,1034675,1034731;CP007482,1034675,1034731;CP007565,1034675,1034731;HG939456,1034675,1034731;CP007632,1034675,1034731;FO393392,1034675,1034731;CP011325,1034675,1034731;CP011326,1034675,1034731;CP011327,1034675,1034731;CP011328,1034675,1034731;CP010319,1034675,1034731;CP012419,1034675,1034731;
CP006910	Mauve	SHARED	167883	168083	.	.	.	Notes=Lenght200	AL732656,167883,168083;AE009948,167883,168083;CP000114,167883,168083;CP003810,167883,168083;CP003919,167883,168083;HF952104,167883,168083;HF952106,167883,168083;HF952105,167883,168083;CP007482,167883,168083;CP007565,167883,168083;HG939456,167883,168083;CP007631,167883,168083;CP007632,167883,168083;CP007572,167883,168083;CP007571,167883,168083;CP007570,167883,168083;FO393392,167883,168083;CP010867…
CP006910	Mauve	SHARED	337046	337146	.	.	.	Notes=Lenght100	AL732656,337046,337146;CP003919,337046,337146;HF952106,337046,337146;HF952105,337046,337146;CP007482,337046,337146;CP007565,337046,337146;HG939456,337046,337146;CP007632,337046,337146;CP007572,337046,337146;CP007571,337046,337146;CP007570,337046,337146;FO393392,337046,337146;CP011328,337046,337146;CP010319,337046,337146;CP012419,337046,337146;
CP006910	Mauve	SHARED	338411	338481	.	.	.	Notes=Lenght70	AL732656,338411,338481;CP000114,338411,338481;CP003810,338411,338481;CP003919,338411,338481;HF952106,338411,338481;HF952105,338411,338481;CP007482,338411,338481;CP007565,338411,338481;HG939456,338411,338481;CP007632,338411,338481;CP007572,338411,338481;CP007571,338411,338481;CP007570,338411,338481;FO393392,338411,338481;CP011325,338411,338481;CP011326,338411,338481;CP011327,338411,338481;CP011328…
CP006910	Mauve	SHARED	339115	339214	.	.	.	Notes=Lenght99	AL732656,339115,339214;CP000114,339115,339214;CP003810,339115,339214;CP003919,339115,339214;HF952106,339115,339214;HF952105,339115,339214;CP007482,339115,339214;CP007565,339115,339214;HG939456,339115,339214;CP007632,339115,339214;CP007572,339115,339214;CP007571,339115,339214;CP007570,339115,339214;FO393392,339115,339214;CP011325,339115,339214;CP011326,339115,339214;CP011327,339115,339214;CP011328…
CP006910	Mauve	SHARED	339215	339256	.	.	.	Notes=Lenght41	AL732656,339215,339256;CP000114,339215,339256;CP003810,339215,339256;CP003919,339215,339256;HF952106,339215,339256;HF952105,339215,339256;CP007482,339215,339256;CP007565,339215,339256;HG939456,339215,339256;CP007632,339215,339256;CP007572,339215,339256;CP007571,339215,339256;CP007570,339215,339256;FO393392,339215,339256;CP011325,339215,339256;CP011326,339215,339256;CP011328,339215,339256;CP010319…
CP006910	Mauve	SHARED	167542	167876	.	.	.	Notes=Lenght334	AL732656,167542,167876;AE009948,167542,167876;CP000114,167542,167876;CP003810,167542,167876;CP003919,167542,167876;HF952106,167542,167876;HF952105,167542,167876;CP007482,167542,167876;CP007565,167542,167876;HG939456,167542,167876;CP007632,167542,167876;CP007572,167542,167876;CP007571,167542,167876;CP007570,167542,167876;FO393392,167542,167876;CP010867,167542,167876;CP011325,167542,167876;CP011326…
CP006910	Mauve	SHARED	495002	495033	.	.	.	Notes=Lenght31	CP003919,495002,495033;HF952106,495002,495033;HF952105,495002,495033;CP007482,495002,495033;CP007565,495002,495033;HG939456,495002,495033;CP007632,495002,495033;FO393392,495002,495033;CP011328,495002,495033;CP012419,495002,495033;
CP006910	Mauve	SHARED	495034	495089	.	.	.	Notes=Lenght55	CP003919,495034,495089;HF952106,495034,495089;HF952105,495034,495089;CP007482,495034,495089;CP007565,495034,495089;HG939456,495034,495089;CP007632,495034,495089;CP007572,495034,495089;CP007571,495034,495089;CP007570,495034,495089;FO393392,495034,495089;CP011328,495034,495089;CP010319,495034,495089;CP012419,495034,495089;
CP006910	Mauve	SHARED	640967	640987	.	.	.	Notes=Lenght20	AL732656,640967,640987;AE009948,640967,640987;HG939456,640967,640987;CP007631,640967,640987;CP007632,640967,640987;CP007572,640967,640987;CP007571,640967,640987;CP007570,640967,640987;CP011329,640967,640987;CP012419,640967,640987;
CP006910	Mauve	SHARED	445943	446136	.	.	.	Notes=Lenght193	AL732656,445943,446136;CP000114,445943,446136;CP003810,445943,446136;CP003919,445943,446136;HF952106,445943,446136;HF952105,445943,446136;CP007482,445943,446136;CP007565,445943,446136;CP007632,445943,446136;CP007572,445943,446136;CP007571,445943,446136;CP007570,445943,446136;FO393392,445943,446136;CP011325,445943,446136;CP011326,445943,446136;CP011327,445943,446136;CP011328,445943,446136;CP010319…
CP006910	Mauve	SHARED	1351165	1353389	.	.	.	Notes=Lenght2224	AL732656,1351165,1353389;CP007572,1351165,1353389;CP007571,1351165,1353389;CP007570,1351165,1353389;
CP006910	Mauve	SHARED	550675	550755	.	.	.	Notes=Lenght80	AL732656,550675,550755;CP000114,550675,550755;CP007572,550675,550755;CP007571,550675,550755;CP007570,550675,550755;
CP006910	Mauve	SHARED	1411873	1411908	.	.	.	Notes=Lenght35	AE009948,1411873,1411908;HF952104,1411873,1411908;CP007631,1411873,1411908;CP010867,1411873,1411908;
CP006910	Mauve	SHARED	1412629	1412856	.	.	.	Notes=Lenght227	CP007631,1412629,1412856;
CP006910	Mauve	SHARED	1898216	1898278	.	.	.	Notes=Lenght62	HF952105,1898216,1898278;HG939456,1898216,1898278;
CP006910	Mauve	SHARED	1178599	1178796	.	.	.	Notes=Lenght197	CP003919,1178599,1178796;CP007482,1178599,1178796;CP007565,1178599,1178796;FO393392,1178599,1178796;CP011328,1178599,1178796;
CP006910	Mauve	SHARED	439668	440756	.	.	.	Notes=Lenght1088	AL732656,439668,440756;HG939456,439668,440756;CP007632,439668,440756;CP007572,439668,440756;CP007571,439668,440756;CP007570,439668,440756;
CP006910	Mauve	SHARED	1272321	1272470	.	.	.	Notes=Lenght149	HF952106,1272321,1272470;HF952105,1272321,1272470;CP007482,1272321,1272470;CP007565,1272321,1272470;FO393392,1272321,1272470;CP011328,1272321,1272470;CP010319,1272321,1272470;
CP006910	Mauve	SHARED	1272232	1272320	.	.	.	Notes=Lenght88	HF952106,1272232,1272320;HF952105,1272232,1272320;CP010319,1272232,1272320;
CP006910	Mauve	SHARED	1271998	1272231	.	.	.	Notes=Lenght233	HF952106,1271998,1272231;HF952105,1271998,1272231;CP007482,1271998,1272231;CP007565,1271998,1272231;FO393392,1271998,1272231;CP011328,1271998,1272231;CP010319,1271998,1272231;
CP006910	Mauve	SHARED	1271935	1271997	.	.	.	Notes=Lenght62	AL732656,1271935,1271997;HF952106,1271935,1271997;HF952105,1271935,1271997;CP007482,1271935,1271997;CP007565,1271935,1271997;CP007572,1271935,1271997;CP007571,1271935,1271997;CP007570,1271935,1271997;FO393392,1271935,1271997;CP011328,1271935,1271997;CP010319,1271935,1271997;
CP006910	Mauve	SHARED	1271898	1271934	.	.	.	Notes=Lenght36	HF952106,1271898,1271934;HF952105,1271898,1271934;CP007482,1271898,1271934;CP007565,1271898,1271934;FO393392,1271898,1271934;CP011328,1271898,1271934;CP010319,1271898,1271934;
CP006910	Mauve	SHARED	1035364	1035778	.	.	.	Notes=Lenght414	AL732656,1035364,1035778;AE009948,1035364,1035778;CP003919,1035364,1035778;HF952106,1035364,1035778;HF952105,1035364,1035778;CP007482,1035364,1035778;CP007565,1035364,1035778;HG939456,1035364,1035778;CP007632,1035364,1035778;CP007572,1035364,1035778;CP007571,1035364,1035778;CP007570,1035364,1035778;FO393392,1035364,1035778;CP011328,1035364,1035778;CP011329,1035364,1035778;CP010319,1035364,1035778;
CP006910	Mauve	SHARED	1854420	1854435	.	.	.	Notes=Lenght15	CP003919,1854420,1854435;CP007482,1854420,1854435;CP007565,1854420,1854435;FO393392,1854420,1854435;CP011328,1854420,1854435;
CP006910	Mauve	SHARED	1859934	1860047	.	.	.	Notes=Lenght113	CP003919,1859934,1860047;CP007482,1859934,1860047;CP007565,1859934,1860047;FO393392,1859934,1860047;CP011328,1859934,1860047;
CP006910	Mauve	SHARED	1860182	1860317	.	.	.	Notes=Lenght135	CP003919,1860182,1860317;CP007482,1860182,1860317;CP007565,1860182,1860317;FO393392,1860182,1860317;CP011328,1860182,1860317;
CP006910	Mauve	SHARED	1117415	1117451	.	.	.	Notes=Lenght36	HF952106,1117415,1117451;HF952105,1117415,1117451;HG939456,1117415,1117451;CP007632,1117415,1117451;CP010319,1117415,1117451;
CP006910	Mauve	SHARED	1117377	1117414	.	.	.	Notes=Lenght37	CP003919,1117377,1117414;HF952106,1117377,1117414;HF952105,1117377,1117414;CP007482,1117377,1117414;CP007565,1117377,1117414;HG939456,1117377,1117414;CP007632,1117377,1117414;FO393392,1117377,1117414;CP011328,1117377,1117414;CP010319,1117377,1117414;
CP006910	Mauve	SHARED	1069634	1069646	.	.	.	Notes=Lenght12	AL732656,1069634,1069646;HF952105,1069634,1069646;CP010319,1069634,1069646;
CP006910	Mauve	SHARED	1069490	1069556	.	.	.	Notes=Lenght66	AL732656,1069490,1069556;CP010319,1069490,1069556;
CP006910	Mauve	SHARED	1069477	1069489	.	.	.	Notes=Lenght12	AL732656,1069477,1069489;CP007572,1069477,1069489;CP007571,1069477,1069489;CP010319,1069477,1069489;
CP006910	Mauve	SHARED	1069295	1069476	.	.	.	Notes=Lenght181	CP010319,1069295,1069476;
CP006910	Mauve	SHARED	1069253	1069284	.	.	.	Notes=Lenght31	AL732656,1069253,1069284;HF952106,1069253,1069284;HF952105,1069253,1069284;CP007632,1069253,1069284;CP007572,1069253,1069284;CP007571,1069253,1069284;CP010319,1069253,1069284;
CP006910	Mauve	SHARED	1857860	1857898	.	.	.	Notes=Lenght38	AL732656,1857860,1857898;HF952106,1857860,1857898;HF952105,1857860,1857898;HG939456,1857860,1857898;
CP006910	Mauve	SHARED	99265	99413	.	.	.	Notes=Lenght148	HF952105,99265,99413;HG939456,99265,99413;CP007572,99265,99413;CP007571,99265,99413;CP007570,99265,99413;
CP006910	Mauve	SHARED	659115	659485	.	.	.	Notes=Lenght370	AL732656,659115,659485;CP007572,659115,659485;CP007571,659115,659485;CP007570,659115,659485;
CP006910	Mauve	SHARED	1346710	1347966	.	.	.	Notes=Lenght1256	AL732656,1346710,1347966;CP007572,1346710,1347966;CP007571,1346710,1347966;CP007570,1346710,1347966;
CP006910	Mauve	SHARED	1857666	1857768	.	.	.	Notes=Lenght102	HF952106,1857666,1857768;HF952105,1857666,1857768;HG939456,1857666,1857768;
CP006910	Mauve	SHARED	1412424	1412455	.	.	.	Notes=Lenght31	HF952104,1412424,1412455;CP010867,1412424,1412455;
CP006910	Mauve	SHARED	656769	656847	.	.	.	Notes=Lenght78	CP003919,656769,656847;CP007482,656769,656847;CP007565,656769,656847;FO393392,656769,656847;CP011328,656769,656847;
CP006910	Mauve	SHARED	1174599	1175039	.	.	.	Notes=Lenght440	HF952105,1174599,1175039;
CP006910	Mauve	SHARED	1412857	1412892	.	.	.	Notes=Lenght35	HF952105,1412857,1412892;CP007631,1412857,1412892;
CP006910	Mauve	SHARED	1858006	1858349	.	.	.	Notes=Lenght343	CP003919,1858006,1858349;HF952106,1858006,1858349;HF952105,1858006,1858349;HG939456,1858006,1858349;
CP006910	Mauve	SHARED	1898125	1898215	.	.	.	Notes=Lenght90	CP003919,1898125,1898215;HF952105,1898125,1898215;CP007482,1898125,1898215;CP007565,1898125,1898215;HG939456,1898125,1898215;FO393392,1898125,1898215;CP011328,1898125,1898215;
CP006910	Mauve	SHARED	1898279	1898321	.	.	.	Notes=Lenght42	CP003919,1898279,1898321;HF952105,1898279,1898321;CP007482,1898279,1898321;CP007565,1898279,1898321;HG939456,1898279,1898321;FO393392,1898279,1898321;CP011328,1898279,1898321;
CP006910	Mauve	SHARED	1898322	1898335	.	.	.	Notes=Lenght13	AL732656,1898322,1898335;CP003919,1898322,1898335;HF952105,1898322,1898335;CP007482,1898322,1898335;CP007565,1898322,1898335;HG939456,1898322,1898335;CP007572,1898322,1898335;CP007571,1898322,1898335;CP007570,1898322,1898335;FO393392,1898322,1898335;CP011328,1898322,1898335;
CP006910	Mauve	SHARED	1174488	1174523	.	.	.	Notes=Lenght35	HF952105,1174488,1174523;
CP006910	Mauve	SHARED	1849903	1849961	.	.	.	Notes=Lenght58	AL732656,1849903,1849961;CP007572,1849903,1849961;CP007571,1849903,1849961;CP007570,1849903,1849961;
CP006910	Mauve	SHARED	1849883	1849902	.	.	.	Notes=Lenght19	AL732656,1849883,1849902;AE009948,1849883,1849902;CP007572,1849883,1849902;CP007571,1849883,1849902;CP007570,1849883,1849902;
CP006910	Mauve	SHARED	1858353	1858363	.	.	.	Notes=Lenght10	AL732656,1858353,1858363;CP003919,1858353,1858363;HF952106,1858353,1858363;HF952105,1858353,1858363;HG939456,1858353,1858363;CP007632,1858353,1858363;CP007572,1858353,1858363;CP007571,1858353,1858363;CP007570,1858353,1858363;
CP006910	Mauve	SHARED	4049	4102	.	.	.	Notes=Lenght53	CP007572,4049,4102;CP007571,4049,4102;CP007570,4049,4102;
CP006910	Mauve	SHARED	1857899	1858005	.	.	.	Notes=Lenght106	AL732656,1857899,1858005;CP003919,1857899,1858005;HF952106,1857899,1858005;HF952105,1857899,1858005;HG939456,1857899,1858005;
CP006910	Mauve	SHARED	1898586	1898614	.	.	.	Notes=Lenght28	CP011328,1898586,1898614;
CP006910	Mauve	SHARED	1347967	1348429	.	.	.	Notes=Lenght462	AL732656,1347967,1348429;CP003919,1347967,1348429;HF952106,1347967,1348429;HF952105,1347967,1348429;CP007572,1347967,1348429;CP007571,1347967,1348429;CP007570,1347967,1348429;CP010319,1347967,1348429;
CP006910	Mauve	SHARED	1854436	1854526	.	.	.	Notes=Lenght90	CP003919,1854436,1854526;
CP006910	Mauve	SHARED	1282927	1283155	.	.	.	Notes=Lenght228	CP000114,1282927,1283155;CP003919,1282927,1283155;HF952106,1282927,1283155;HF952105,1282927,1283155;CP007482,1282927,1283155;CP007565,1282927,1283155;HG939456,1282927,1283155;CP007632,1282927,1283155;FO393392,1282927,1283155;CP011328,1282927,1283155;CP010319,1282927,1283155;
CP006910	Mauve	SHARED	1948634	1948769	.	.	.	Notes=Lenght135	CP007572,1948634,1948769;CP007571,1948634,1948769;CP007570,1948634,1948769;
CP006910	Mauve	SHARED	957425	957450	.	.	.	Notes=Lenght25	CP007572,957425,957450;CP007571,957425,957450;CP007570,957425,957450;
CP006910	Mauve	SHARED	1898782	1898799	.	.	.	Notes=Lenght17	HG939456,1898782,1898799;
CP006910	Mauve	SHARED	1898337	1898585	.	.	.	Notes=Lenght248	CP003919,1898337,1898585;CP007482,1898337,1898585;CP007565,1898337,1898585;FO393392,1898337,1898585;CP011328,1898337,1898585;
CP006910	Mauve	SHARED	1275671	1275684	.	.	.	Notes=Lenght13	CP000114,1275671,1275684;HF952106,1275671,1275684;HF952105,1275671,1275684;CP007482,1275671,1275684;CP007565,1275671,1275684;FO393392,1275671,1275684;CP011328,1275671,1275684;CP010319,1275671,1275684;
CP006910	Mauve	SHARED	1275648	1275670	.	.	.	Notes=Lenght22	HF952106,1275648,1275670;HF952105,1275648,1275670;CP007482,1275648,1275670;CP007565,1275648,1275670;FO393392,1275648,1275670;CP011328,1275648,1275670;CP010319,1275648,1275670;
CP006910	Mauve	SHARED	1275630	1275647	.	.	.	Notes=Lenght17	CP000114,1275630,1275647;HF952106,1275630,1275647;HF952105,1275630,1275647;CP007482,1275630,1275647;CP007565,1275630,1275647;FO393392,1275630,1275647;CP011328,1275630,1275647;CP010319,1275630,1275647;
CP006910	Mauve	SHARED	1275614	1275629	.	.	.	Notes=Lenght15	AL732656,1275614,1275629;CP000114,1275614,1275629;HF952106,1275614,1275629;HF952105,1275614,1275629;CP007482,1275614,1275629;CP007565,1275614,1275629;CP007572,1275614,1275629;CP007571,1275614,1275629;CP007570,1275614,1275629;FO393392,1275614,1275629;CP011328,1275614,1275629;CP010319,1275614,1275629;
CP006910	Mauve	SHARED	1275377	1275546	.	.	.	Notes=Lenght169	CP000114,1275377,1275546;HF952106,1275377,1275546;HF952105,1275377,1275546;CP007482,1275377,1275546;CP007565,1275377,1275546;FO393392,1275377,1275546;CP011328,1275377,1275546;CP010319,1275377,1275546;
CP006910	Mauve	SHARED	1275336	1275376	.	.	.	Notes=Lenght40	AL732656,1275336,1275376;CP000114,1275336,1275376;HF952106,1275336,1275376;HF952105,1275336,1275376;CP007482,1275336,1275376;CP007565,1275336,1275376;CP007572,1275336,1275376;CP007571,1275336,1275376;CP007570,1275336,1275376;FO393392,1275336,1275376;CP011328,1275336,1275376;CP010319,1275336,1275376;
CP006910	Mauve	SHARED	1274756	1275335	.	.	.	Notes=Lenght579	CP000114,1274756,1275335;HF952106,1274756,1275335;HF952105,1274756,1275335;CP007482,1274756,1275335;CP007565,1274756,1275335;FO393392,1274756,1275335;CP011328,1274756,1275335;CP010319,1274756,1275335;
CP006910	Mauve	SHARED	1274545	1274755	.	.	.	Notes=Lenght210	AL732656,1274545,1274755;CP000114,1274545,1274755;HF952106,1274545,1274755;HF952105,1274545,1274755;CP007482,1274545,1274755;CP007565,1274545,1274755;CP007572,1274545,1274755;CP007571,1274545,1274755;CP007570,1274545,1274755;FO393392,1274545,1274755;CP011328,1274545,1274755;CP010319,1274545,1274755;
CP006910	Mauve	SHARED	1274512	1274544	.	.	.	Notes=Lenght32	CP000114,1274512,1274544;HF952106,1274512,1274544;HF952105,1274512,1274544;CP007482,1274512,1274544;CP007565,1274512,1274544;FO393392,1274512,1274544;CP011328,1274512,1274544;CP010319,1274512,1274544;
CP006910	Mauve	SHARED	1274315	1274511	.	.	.	Notes=Lenght196	AL732656,1274315,1274511;CP000114,1274315,1274511;HF952106,1274315,1274511;HF952105,1274315,1274511;CP007482,1274315,1274511;CP007565,1274315,1274511;CP007572,1274315,1274511;CP007571,1274315,1274511;CP007570,1274315,1274511;FO393392,1274315,1274511;CP011328,1274315,1274511;CP010319,1274315,1274511;
CP006910	Mauve	SHARED	1281119	1281135	.	.	.	Notes=Lenght16	CP003919,1281119,1281135;HF952106,1281119,1281135;HF952105,1281119,1281135;CP007482,1281119,1281135;CP007565,1281119,1281135;HG939456,1281119,1281135;CP007632,1281119,1281135;FO393392,1281119,1281135;CP011328,1281119,1281135;CP010319,1281119,1281135;
CP006910	Mauve	SHARED	1947867	1947879	.	.	.	Notes=Lenght12	CP007572,1947867,1947879;CP007571,1947867,1947879;CP007570,1947867,1947879;
CP006910	Mauve	SHARED	1947305	1947866	.	.	.	Notes=Lenght561	AL732656,1947305,1947866;CP007572,1947305,1947866;CP007571,1947305,1947866;CP007570,1947305,1947866;
CP006910	Mauve	SHARED	1281192	1281336	.	.	.	Notes=Lenght144	CP003919,1281192,1281336;HF952106,1281192,1281336;HF952105,1281192,1281336;CP007482,1281192,1281336;CP007565,1281192,1281336;HG939456,1281192,1281336;CP007632,1281192,1281336;FO393392,1281192,1281336;CP011328,1281192,1281336;CP010319,1281192,1281336;
CP006910	Mauve	SHARED	1402939	1403671	.	.	.	Notes=Lenght732	AL732656,1402939,1403671;CP007572,1402939,1403671;CP007571,1402939,1403671;CP007570,1402939,1403671;
CP006910	Mauve	SHARED	1403709	1407855	.	.	.	Notes=Lenght4146	AL732656,1403709,1407855;CP007572,1403709,1407855;CP007571,1403709,1407855;CP007570,1403709,1407855;
CP006910	Mauve	SHARED	1412002	1412017	.	.	.	Notes=Lenght15	CP003919,1412002,1412017;HF952106,1412002,1412017;CP010319,1412002,1412017;
CP006910	Mauve	SHARED	1411990	1412001	.	.	.	Notes=Lenght11	CP003919,1411990,1412001;HF952106,1411990,1412001;CP007482,1411990,1412001;CP007565,1411990,1412001;FO393392,1411990,1412001;CP011328,1411990,1412001;CP010319,1411990,1412001;
CP006910	Mauve	SHARED	1411975	1411989	.	.	.	Notes=Lenght14	CP003919,1411975,1411989;HF952106,1411975,1411989;HF952105,1411975,1411989;CP007482,1411975,1411989;CP007565,1411975,1411989;FO393392,1411975,1411989;CP011328,1411975,1411989;CP010319,1411975,1411989;
CP006910	Mauve	SHARED	659536	659637	.	.	.	Notes=Lenght101	AL732656,659536,659637;CP007572,659536,659637;CP007571,659536,659637;CP007570,659536,659637;
CP006910	Mauve	SHARED	22921	22997	.	.	.	Notes=Lenght76	HF952106,22921,22997;HF952105,22921,22997;CP007482,22921,22997;HG939456,22921,22997;CP007632,22921,22997;FO393392,22921,22997;CP011328,22921,22997;
CP006910	Mauve	SHARED	22825	22920	.	.	.	Notes=Lenght95	CP003919,22825,22920;HF952106,22825,22920;HF952105,22825,22920;CP007482,22825,22920;HG939456,22825,22920;CP007632,22825,22920;FO393392,22825,22920;CP011328,22825,22920;
CP006910	Mauve	SHARED	22621	22824	.	.	.	Notes=Lenght203	CP003919,22621,22824;HF952106,22621,22824;HF952105,22621,22824;HG939456,22621,22824;CP007632,22621,22824;FO393392,22621,22824;CP011328,22621,22824;
CP006910	Mauve	SHARED	1898876	1898895	.	.	.	Notes=Lenght19	CP003919,1898876,1898895;HF952105,1898876,1898895;CP007482,1898876,1898895;CP007565,1898876,1898895;HG939456,1898876,1898895;FO393392,1898876,1898895;CP011328,1898876,1898895;
CP006910	Mauve	SHARED	19189	22620	.	.	.	Notes=Lenght3431	CP003919,19189,22620;HF952106,19189,22620;HF952105,19189,22620;HG939456,19189,22620;CP007632,19189,22620;CP011328,19189,22620;
CP006910	Mauve	SHARED	100056	100094	.	.	.	Notes=Lenght38	CP003919,100056,100094;HF952105,100056,100094;CP007482,100056,100094;CP007565,100056,100094;HG939456,100056,100094;CP007632,100056,100094;FO393392,100056,100094;CP011328,100056,100094;
CP006910	Mauve	SHARED	1859739	1859860	.	.	.	Notes=Lenght121	CP003919,1859739,1859860;
CP006910	Mauve	SHARED	1858364	1858563	.	.	.	Notes=Lenght199	CP003919,1858364,1858563;
CP006910	Mauve	SHARED	27548	27619	.	.	.	Notes=Lenght71	AL732656,27548,27619;AE009948,27548,27619;CP003919,27548,27619;HF952106,27548,27619;HF952105,27548,27619;CP007482,27548,27619;CP007565,27548,27619;HG939456,27548,27619;CP007631,27548,27619;CP007632,27548,27619;CP007572,27548,27619;CP007571,27548,27619;CP007570,27548,27619;FO393392,27548,27619;CP010867,27548,27619;CP011328,27548,27619;CP011329,27548,27619;CP010319,27548,27619;
CP006910	Mauve	SHARED	1857797	1857859	.	.	.	Notes=Lenght62	HF952106,1857797,1857859;HF952105,1857797,1857859;HG939456,1857797,1857859;
CP006910	Mauve	SHARED	1857769	1857796	.	.	.	Notes=Lenght27	HF952106,1857769,1857796;HF952105,1857769,1857796;
CP006910	Mauve	SHARED	913905	913926	.	.	.	Notes=Lenght21	HF952105,913905,913926;CP010319,913905,913926;
CP006910	Mauve	SHARED	913865	913903	.	.	.	Notes=Lenght38	AL732656,913865,913903;HF952106,913865,913903;HF952105,913865,913903;HG939456,913865,913903;CP007632,913865,913903;CP007572,913865,913903;CP007571,913865,913903;CP007570,913865,913903;CP010319,913865,913903;
CP006910	Mauve	SHARED	1862739	1862923	.	.	.	Notes=Lenght184	HF952106,1862739,1862923;CP010319,1862739,1862923;
CP006910	Mauve	SHARED	1861549	1862549	.	.	.	Notes=Lenght1000	HF952106,1861549,1862549;CP010319,1861549,1862549;
CP006910	Mauve	SHARED	1832000	1832264	.	.	.	Notes=Lenght264	AL732656,1832000,1832264;AE009948,1832000,1832264;CP007632,1832000,1832264;CP007572,1832000,1832264;CP007571,1832000,1832264;CP007570,1832000,1832264;CP011329,1832000,1832264;CP010319,1832000,1832264;
CP006910	Mauve	SHARED	1831044	1831127	.	.	.	Notes=Lenght83	CP007632,1831044,1831127;CP010319,1831044,1831127;
CP006910	Mauve	SHARED	2013827	2013842	.	.	.	Notes=Lenght15	CP003919,2013827,2013842;HF952106,2013827,2013842;HF952105,2013827,2013842;CP007572,2013827,2013842;CP007571,2013827,2013842;CP007570,2013827,2013842;CP011328,2013827,2013842;CP010319,2013827,2013842;
CP006910	Mauve	SHARED	2013759	2013826	.	.	.	Notes=Lenght67	CP003919,2013759,2013826;HF952106,2013759,2013826;HF952105,2013759,2013826;CP011328,2013759,2013826;CP010319,2013759,2013826;
CP006910	Mauve	SHARED	2013738	2013758	.	.	.	Notes=Lenght20	CP003919,2013738,2013758;HF952106,2013738,2013758;HF952105,2013738,2013758;HG939456,2013738,2013758;CP011328,2013738,2013758;CP010319,2013738,2013758;
CP006910	Mauve	SHARED	1898859	1898875	.	.	.	Notes=Lenght16	CP000114,1898859,1898875;CP003919,1898859,1898875;HF952104,1898859,1898875;HF952106,1898859,1898875;HF952105,1898859,1898875;CP007482,1898859,1898875;CP007565,1898859,1898875;HG939456,1898859,1898875;CP007572,1898859,1898875;CP007571,1898859,1898875;CP007570,1898859,1898875;FO393392,1898859,1898875;CP011328,1898859,1898875;CP010319,1898859,1898875;
CP006910	Mauve	SHARED	1280931	1281118	.	.	.	Notes=Lenght187	CP000114,1280931,1281118;CP003919,1280931,1281118;HF952106,1280931,1281118;HF952105,1280931,1281118;CP007482,1280931,1281118;CP007565,1280931,1281118;HG939456,1280931,1281118;CP007632,1280931,1281118;FO393392,1280931,1281118;CP011328,1280931,1281118;CP010319,1280931,1281118;
CP006910	Mauve	SHARED	1280671	1280834	.	.	.	Notes=Lenght163	CP000114,1280671,1280834;CP003919,1280671,1280834;HF952106,1280671,1280834;HF952105,1280671,1280834;CP007482,1280671,1280834;CP007565,1280671,1280834;HG939456,1280671,1280834;CP007632,1280671,1280834;FO393392,1280671,1280834;CP011328,1280671,1280834;CP010319,1280671,1280834;
CP006910	Mauve	SHARED	1280659	1280670	.	.	.	Notes=Lenght11	CP003919,1280659,1280670;HF952106,1280659,1280670;HF952105,1280659,1280670;CP007482,1280659,1280670;CP007565,1280659,1280670;HG939456,1280659,1280670;CP007632,1280659,1280670;FO393392,1280659,1280670;CP011328,1280659,1280670;CP010319,1280659,1280670;
CP006910	Mauve	SHARED	1280468	1280658	.	.	.	Notes=Lenght190	CP000114,1280468,1280658;CP003919,1280468,1280658;HF952106,1280468,1280658;HF952105,1280468,1280658;CP007482,1280468,1280658;CP007565,1280468,1280658;HG939456,1280468,1280658;CP007632,1280468,1280658;FO393392,1280468,1280658;CP011328,1280468,1280658;CP010319,1280468,1280658;
CP006910	Mauve	SHARED	1280446	1280467	.	.	.	Notes=Lenght21	CP003919,1280446,1280467;HF952106,1280446,1280467;HF952105,1280446,1280467;CP007482,1280446,1280467;CP007565,1280446,1280467;HG939456,1280446,1280467;CP007632,1280446,1280467;FO393392,1280446,1280467;CP011328,1280446,1280467;CP010319,1280446,1280467;
CP006910	Mauve	SHARED	1279642	1280416	.	.	.	Notes=Lenght774	CP000114,1279642,1280416;CP003919,1279642,1280416;HF952106,1279642,1280416;HF952105,1279642,1280416;CP007482,1279642,1280416;CP007565,1279642,1280416;HG939456,1279642,1280416;CP007632,1279642,1280416;FO393392,1279642,1280416;CP011328,1279642,1280416;CP010319,1279642,1280416;
CP006910	Mauve	SHARED	1278560	1279156	.	.	.	Notes=Lenght596	HF952106,1278560,1279156;HF952105,1278560,1279156;CP007482,1278560,1279156;CP007565,1278560,1279156;FO393392,1278560,1279156;CP011328,1278560,1279156;CP010319,1278560,1279156;
CP006910	Mauve	SHARED	1278522	1278559	.	.	.	Notes=Lenght37	CP000114,1278522,1278559;HF952106,1278522,1278559;HF952105,1278522,1278559;CP007482,1278522,1278559;CP007565,1278522,1278559;FO393392,1278522,1278559;CP011328,1278522,1278559;CP010319,1278522,1278559;
CP006910	Mauve	SHARED	1278387	1278521	.	.	.	Notes=Lenght134	AL732656,1278387,1278521;CP000114,1278387,1278521;HF952106,1278387,1278521;HF952105,1278387,1278521;CP007482,1278387,1278521;CP007565,1278387,1278521;CP007572,1278387,1278521;CP007571,1278387,1278521;CP007570,1278387,1278521;FO393392,1278387,1278521;CP011328,1278387,1278521;CP010319,1278387,1278521;
CP006910	Mauve	SHARED	1278343	1278385	.	.	.	Notes=Lenght42	CP000114,1278343,1278385;HF952106,1278343,1278385;HF952105,1278343,1278385;CP007482,1278343,1278385;CP007565,1278343,1278385;FO393392,1278343,1278385;CP011328,1278343,1278385;CP010319,1278343,1278385;
CP006910	Mauve	SHARED	1278182	1278342	.	.	.	Notes=Lenght160	AL732656,1278182,1278342;CP000114,1278182,1278342;HF952106,1278182,1278342;HF952105,1278182,1278342;CP007482,1278182,1278342;CP007565,1278182,1278342;CP007572,1278182,1278342;CP007571,1278182,1278342;CP007570,1278182,1278342;FO393392,1278182,1278342;CP011328,1278182,1278342;CP010319,1278182,1278342;
CP006910	Mauve	SHARED	1412018	1412080	.	.	.	Notes=Lenght62	HF952106,1412018,1412080;CP010319,1412018,1412080;
CP006910	Mauve	SHARED	1830795	1830861	.	.	.	Notes=Lenght66	AL732656,1830795,1830861;CP007572,1830795,1830861;CP007571,1830795,1830861;CP007570,1830795,1830861;CP010319,1830795,1830861;
CP006910	Mauve	SHARED	1830763	1830790	.	.	.	Notes=Lenght27	AL732656,1830763,1830790;AE009948,1830763,1830790;CP007632,1830763,1830790;CP007572,1830763,1830790;CP007571,1830763,1830790;CP007570,1830763,1830790;CP011329,1830763,1830790;CP010319,1830763,1830790;
CP006910	Mauve	SHARED	1775663	1776832	.	.	.	Notes=Lenght1169	CP003919,1775663,1776832;HF952106,1775663,1776832;HF952105,1775663,1776832;CP007482,1775663,1776832;CP007565,1775663,1776832;HG939456,1775663,1776832;CP007632,1775663,1776832;FO393392,1775663,1776832;CP011328,1775663,1776832;CP010319,1775663,1776832;
CP006910	Mauve	SHARED	1770556	1775662	.	.	.	Notes=Lenght5106	CP003919,1770556,1775662;HF952106,1770556,1775662;HF952105,1770556,1775662;HG939456,1770556,1775662;CP007632,1770556,1775662;CP010319,1770556,1775662;
CP006910	Mauve	SHARED	1768492	1769849	.	.	.	Notes=Lenght1357	CP003919,1768492,1769849;HF952106,1768492,1769849;HF952105,1768492,1769849;CP007482,1768492,1769849;CP007565,1768492,1769849;HG939456,1768492,1769849;CP007632,1768492,1769849;FO393392,1768492,1769849;CP011328,1768492,1769849;CP010319,1768492,1769849;
CP006910	Mauve	SHARED	1623443	1623571	.	.	.	Notes=Lenght128	CP003919,1623443,1623571;HF952106,1623443,1623571;HF952105,1623443,1623571;CP007482,1623443,1623571;CP007565,1623443,1623571;HG939456,1623443,1623571;FO393392,1623443,1623571;CP011328,1623443,1623571;CP010319,1623443,1623571;
CP006910	Mauve	SHARED	1623572	1623837	.	.	.	Notes=Lenght265	CP003919,1623572,1623837;HF952106,1623572,1623837;HF952105,1623572,1623837;CP007482,1623572,1623837;CP007565,1623572,1623837;FO393392,1623572,1623837;CP011328,1623572,1623837;CP010319,1623572,1623837;
CP006910	Mauve	SHARED	1623972	1623997	.	.	.	Notes=Lenght25	CP003919,1623972,1623997;HF952106,1623972,1623997;HF952105,1623972,1623997;CP007482,1623972,1623997;CP007565,1623972,1623997;FO393392,1623972,1623997;CP011328,1623972,1623997;CP010319,1623972,1623997;
CP006910	Mauve	SHARED	4114	4216	.	.	.	Notes=Lenght102	AL732656,4114,4216;AE009948,4114,4216;CP000114,4114,4216;CP003810,4114,4216;CP003919,4114,4216;HF952104,4114,4216;HF952106,4114,4216;HF952105,4114,4216;CP007482,4114,4216;CP007565,4114,4216;HG939456,4114,4216;CP007631,4114,4216;CP007632,4114,4216;CP007572,4114,4216;CP007571,4114,4216;CP007570,4114,4216;FO393392,4114,4216;CP010867,4114,4216;CP011325,4114,4216;CP011326,4114,4216;CP011327,4114,4216;…
CP006910	Mauve	SHARED	4217	4252	.	.	.	Notes=Lenght35	AL732656,4217,4252;AE009948,4217,4252;CP000114,4217,4252;CP003810,4217,4252;HF952104,4217,4252;HF952106,4217,4252;HF952105,4217,4252;CP007482,4217,4252;CP007565,4217,4252;HG939456,4217,4252;CP007631,4217,4252;CP007632,4217,4252;CP007572,4217,4252;CP007571,4217,4252;CP007570,4217,4252;FO393392,4217,4252;CP010867,4217,4252;CP011325,4217,4252;CP011326,4217,4252;CP011327,4217,4252;CP011328,4217,4252;…
CP006910	Mauve	SHARED	4253	4308	.	.	.	Notes=Lenght55	AL732656,4253,4308;AE009948,4253,4308;CP000114,4253,4308;CP003810,4253,4308;CP003919,4253,4308;HF952104,4253,4308;HF952106,4253,4308;HF952105,4253,4308;CP007482,4253,4308;CP007565,4253,4308;HG939456,4253,4308;CP007631,4253,4308;CP007632,4253,4308;CP007572,4253,4308;CP007571,4253,4308;CP007570,4253,4308;FO393392,4253,4308;CP010867,4253,4308;CP011325,4253,4308;CP011326,4253,4308;CP011327,4253,4308;…
CP006910	Mauve	SHARED	16243	16263	.	.	.	Notes=Lenght20	AL732656,16243,16263;AE009948,16243,16263;CP000114,16243,16263;CP003810,16243,16263;CP003919,16243,16263;HF952104,16243,16263;HF952106,16243,16263;HF952105,16243,16263;CP007482,16243,16263;HG939456,16243,16263;CP007631,16243,16263;CP007632,16243,16263;CP007572,16243,16263;CP007571,16243,16263;CP007570,16243,16263;FO393392,16243,16263;CP010867,16243,16263;CP011325,16243,16263;CP011326,16243,16263;…
CP006910	Mauve	SHARED	16775	16789	.	.	.	Notes=Lenght14	AL732656,16775,16789;AE009948,16775,16789;CP000114,16775,16789;CP003810,16775,16789;CP003919,16775,16789;HF952104,16775,16789;HF952106,16775,16789;HF952105,16775,16789;CP007565,16775,16789;HG939456,16775,16789;CP007631,16775,16789;CP007632,16775,16789;CP007572,16775,16789;CP007571,16775,16789;CP007570,16775,16789;FO393392,16775,16789;CP010867,16775,16789;CP011325,16775,16789;CP011326,16775,16789;…
CP006910	Mauve	SHARED	16790	16896	.	.	.	Notes=Lenght106	AL732656,16790,16896;AE009948,16790,16896;CP000114,16790,16896;CP003810,16790,16896;CP003919,16790,16896;HF952104,16790,16896;HF952106,16790,16896;HF952105,16790,16896;CP007565,16790,16896;HG939456,16790,16896;CP007631,16790,16896;CP007632,16790,16896;CP007572,16790,16896;CP007571,16790,16896;CP007570,16790,16896;CP010867,16790,16896;CP011325,16790,16896;CP011326,16790,16896;CP011327,16790,16896;…
CP006910	Mauve	SHARED	16897	17305	.	.	.	Notes=Lenght408	AL732656,16897,17305;AE009948,16897,17305;CP000114,16897,17305;CP003810,16897,17305;CP003919,16897,17305;HF952104,16897,17305;HF952106,16897,17305;HF952105,16897,17305;HG939456,16897,17305;CP007631,16897,17305;CP007632,16897,17305;CP007572,16897,17305;CP007571,16897,17305;CP007570,16897,17305;CP010867,16897,17305;CP011325,16897,17305;CP011326,16897,17305;CP011327,16897,17305;CP011328,16897,17305;…
CP006910	Mauve	SHARED	17306	17673	.	.	.	Notes=Lenght367	AL732656,17306,17673;AE009948,17306,17673;CP000114,17306,17673;CP003810,17306,17673;CP003919,17306,17673;HF952104,17306,17673;HF952106,17306,17673;HF952105,17306,17673;HG939456,17306,17673;CP007631,17306,17673;CP007632,17306,17673;CP007572,17306,17673;CP007571,17306,17673;CP007570,17306,17673;CP010867,17306,17673;CP011325,17306,17673;CP011326,17306,17673;CP011327,17306,17673;CP011328,17306,17673;…
CP006910	Mauve	SHARED	17674	18085	.	.	.	Notes=Lenght411	AL732656,17674,18085;AE009948,17674,18085;CP000114,17674,18085;CP003810,17674,18085;CP003919,17674,18085;HF952104,17674,18085;HG939456,17674,18085;CP007631,17674,18085;CP007632,17674,18085;CP007572,17674,18085;CP007571,17674,18085;CP007570,17674,18085;CP010867,17674,18085;CP011325,17674,18085;CP011326,17674,18085;CP011327,17674,18085;CP011328,17674,18085;CP011329,17674,18085;CP012419,17674,18085;…
CP006910	Mauve	SHARED	18086	18373	.	.	.	Notes=Lenght287	AL732656,18086,18373;AE009948,18086,18373;CP000114,18086,18373;CP003810,18086,18373;CP003919,18086,18373;HF952104,18086,18373;HG939456,18086,18373;CP007631,18086,18373;CP007632,18086,18373;CP007572,18086,18373;CP007571,18086,18373;CP007570,18086,18373;CP010867,18086,18373;CP011325,18086,18373;CP011326,18086,18373;CP011327,18086,18373;CP011329,18086,18373;CP012419,18086,18373;CP013202,18086,18373;
CP006910	Mauve	SHARED	18375	18518	.	.	.	Notes=Lenght143	AL732656,18375,18518;AE009948,18375,18518;CP000114,18375,18518;CP003810,18375,18518;HF952104,18375,18518;HF952106,18375,18518;HF952105,18375,18518;HG939456,18375,18518;CP007631,18375,18518;CP007632,18375,18518;CP007572,18375,18518;CP007571,18375,18518;CP007570,18375,18518;CP010867,18375,18518;CP011325,18375,18518;CP011326,18375,18518;CP011327,18375,18518;CP011329,18375,18518;CP010319,18375,18518;…
CP006910	Mauve	SHARED	18527	18553	.	.	.	Notes=Lenght26	AL732656,18527,18553;AE009948,18527,18553;CP000114,18527,18553;CP003810,18527,18553;HF952104,18527,18553;CP007631,18527,18553;CP007572,18527,18553;CP007571,18527,18553;CP007570,18527,18553;CP010867,18527,18553;CP011325,18527,18553;CP011326,18527,18553;CP011327,18527,18553;CP011329,18527,18553;CP012419,18527,18553;CP013202,18527,18553;
CP006910	Mauve	SHARED	18554	18835	.	.	.	Notes=Lenght281	AL732656,18554,18835;AE009948,18554,18835;CP000114,18554,18835;CP003810,18554,18835;HF952104,18554,18835;HG939456,18554,18835;CP007631,18554,18835;CP007632,18554,18835;CP007572,18554,18835;CP007571,18554,18835;CP007570,18554,18835;CP010867,18554,18835;CP011325,18554,18835;CP011326,18554,18835;CP011327,18554,18835;CP011329,18554,18835;CP012419,18554,18835;CP013202,18554,18835;
CP006910	Mauve	SHARED	18836	19141	.	.	.	Notes=Lenght305	AL732656,18836,19141;AE009948,18836,19141;CP000114,18836,19141;CP003810,18836,19141;HF952104,18836,19141;HG939456,18836,19141;CP007631,18836,19141;CP007632,18836,19141;CP007572,18836,19141;CP007571,18836,19141;CP007570,18836,19141;CP010867,18836,19141;CP011325,18836,19141;CP011326,18836,19141;CP011327,18836,19141;CP011329,18836,19141;CP012419,18836,19141;CP013202,18836,19141;
CP006910	Mauve	SHARED	19142	19188	.	.	.	Notes=Lenght46	AL732656,19142,19188;AE009948,19142,19188;CP000114,19142,19188;CP003810,19142,19188;HF952104,19142,19188;CP007631,19142,19188;CP007572,19142,19188;CP007571,19142,19188;CP007570,19142,19188;CP010867,19142,19188;CP011325,19142,19188;CP011326,19142,19188;CP011327,19142,19188;CP011329,19142,19188;CP012419,19142,19188;CP013202,19142,19188;
CP006910	Mauve	SHARED	23516	23856	.	.	.	Notes=Lenght340	AL732656,23516,23856;AE009948,23516,23856;CP003919,23516,23856;HF952104,23516,23856;HF952105,23516,23856;HG939456,23516,23856;CP007631,23516,23856;CP007632,23516,23856;CP007572,23516,23856;CP007571,23516,23856;CP007570,23516,23856;CP010867,23516,23856;CP011329,23516,23856;CP013202,23516,23856;
CP006910	Mauve	SHARED	23857	23891	.	.	.	Notes=Lenght34	AL732656,23857,23891;AE009948,23857,23891;CP003919,23857,23891;HF952104,23857,23891;HF952105,23857,23891;HG939456,23857,23891;CP007631,23857,23891;CP007632,23857,23891;CP007572,23857,23891;CP007571,23857,23891;CP007570,23857,23891;CP010867,23857,23891;CP011329,23857,23891;CP010319,23857,23891;CP013202,23857,23891;
CP006910	Mauve	SHARED	23892	24786	.	.	.	Notes=Lenght894	AL732656,23892,24786;AE009948,23892,24786;CP003919,23892,24786;HF952104,23892,24786;HF952106,23892,24786;HF952105,23892,24786;HG939456,23892,24786;CP007631,23892,24786;CP007632,23892,24786;CP007572,23892,24786;CP007571,23892,24786;CP007570,23892,24786;CP010867,23892,24786;CP011329,23892,24786;CP010319,23892,24786;CP013202,23892,24786;
CP006910	Mauve	SHARED	24787	25303	.	.	.	Notes=Lenght516	AL732656,24787,25303;AE009948,24787,25303;CP003919,24787,25303;HF952104,24787,25303;HF952106,24787,25303;HF952105,24787,25303;CP007482,24787,25303;CP007565,24787,25303;HG939456,24787,25303;CP007631,24787,25303;CP007632,24787,25303;CP007572,24787,25303;CP007571,24787,25303;CP007570,24787,25303;FO393392,24787,25303;CP010867,24787,25303;CP011328,24787,25303;CP011329,24787,25303;CP010319,24787,25303;…
CP006910	Mauve	SHARED	25304	25693	.	.	.	Notes=Lenght389	AL732656,25304,25693;AE009948,25304,25693;CP003919,25304,25693;HF952104,25304,25693;HF952105,25304,25693;CP007482,25304,25693;CP007565,25304,25693;HG939456,25304,25693;CP007631,25304,25693;CP007632,25304,25693;CP007572,25304,25693;CP007571,25304,25693;CP007570,25304,25693;FO393392,25304,25693;CP010867,25304,25693;CP011328,25304,25693;CP011329,25304,25693;CP010319,25304,25693;CP013202,25304,25693;
CP006910	Mauve	SHARED	25694	26247	.	.	.	Notes=Lenght553	AL732656,25694,26247;AE009948,25694,26247;CP003919,25694,26247;HF952104,25694,26247;CP007482,25694,26247;CP007565,25694,26247;HG939456,25694,26247;CP007631,25694,26247;CP007632,25694,26247;CP007572,25694,26247;CP007571,25694,26247;CP007570,25694,26247;FO393392,25694,26247;CP010867,25694,26247;CP011328,25694,26247;CP011329,25694,26247;CP010319,25694,26247;CP013202,25694,26247;
CP006910	Mauve	SHARED	26248	26354	.	.	.	Notes=Lenght106	AL732656,26248,26354;AE009948,26248,26354;CP003919,26248,26354;HF952104,26248,26354;CP007482,26248,26354;CP007565,26248,26354;HG939456,26248,26354;CP007631,26248,26354;CP007632,26248,26354;CP007572,26248,26354;CP007571,26248,26354;CP007570,26248,26354;FO393392,26248,26354;CP010867,26248,26354;CP011328,26248,26354;CP011329,26248,26354;CP013202,26248,26354;
CP006910	Mauve	SHARED	26355	26540	.	.	.	Notes=Lenght185	AL732656,26355,26540;AE009948,26355,26540;CP003919,26355,26540;HF952104,26355,26540;HF952106,26355,26540;HF952105,26355,26540;CP007482,26355,26540;HG939456,26355,26540;CP007631,26355,26540;CP007632,26355,26540;CP007572,26355,26540;CP007571,26355,26540;CP007570,26355,26540;FO393392,26355,26540;CP010867,26355,26540;CP011328,26355,26540;CP011329,26355,26540;CP010319,26355,26540;CP013202,26355,26540;
CP006910	Mauve	SHARED	26542	27098	.	.	.	Notes=Lenght556	AL732656,26542,27098;AE009948,26542,27098;CP003919,26542,27098;HF952104,26542,27098;HF952106,26542,27098;HF952105,26542,27098;HG939456,26542,27098;CP007631,26542,27098;CP007632,26542,27098;CP007572,26542,27098;CP007571,26542,27098;CP007570,26542,27098;CP010867,26542,27098;CP011328,26542,27098;CP011329,26542,27098;CP010319,26542,27098;CP013202,26542,27098;
CP006910	Mauve	SHARED	27101	27251	.	.	.	Notes=Lenght150	AL732656,27101,27251;AE009948,27101,27251;CP003919,27101,27251;HF952104,27101,27251;HF952106,27101,27251;HF952105,27101,27251;CP007482,27101,27251;HG939456,27101,27251;CP007631,27101,27251;CP007632,27101,27251;CP007572,27101,27251;CP007571,27101,27251;CP007570,27101,27251;FO393392,27101,27251;CP010867,27101,27251;CP011328,27101,27251;CP011329,27101,27251;CP010319,27101,27251;CP013202,27101,27251;
CP006910	Mauve	SHARED	27252	27547	.	.	.	Notes=Lenght295	AL732656,27252,27547;AE009948,27252,27547;CP003919,27252,27547;HF952106,27252,27547;HF952105,27252,27547;CP007482,27252,27547;CP007565,27252,27547;HG939456,27252,27547;CP007631,27252,27547;CP007571,27252,27547;CP007570,27252,27547;FO393392,27252,27547;CP010867,27252,27547;CP011328,27252,27547;CP010319,27252,27547;CP013202,27252,27547;
CP006910	Mauve	SHARED	27626	27986	.	.	.	Notes=Lenght360	AL732656,27626,27986;AE009948,27626,27986;CP003919,27626,27986;HF952104,27626,27986;HF952106,27626,27986;HF952105,27626,27986;CP007482,27626,27986;CP007565,27626,27986;HG939456,27626,27986;CP007631,27626,27986;CP007632,27626,27986;CP007572,27626,27986;CP007571,27626,27986;CP007570,27626,27986;FO393392,27626,27986;CP010867,27626,27986;CP011328,27626,27986;CP011329,27626,27986;CP013202,27626,27986;
CP006910	Mauve	SHARED	33688	33725	.	.	.	Notes=Lenght37	AL732656,33688,33725;AE009948,33688,33725;CP000114,33688,33725;CP003810,33688,33725;CP003919,33688,33725;HF952104,33688,33725;CP007482,33688,33725;CP007565,33688,33725;HG939456,33688,33725;CP007631,33688,33725;CP007632,33688,33725;CP007572,33688,33725;CP007571,33688,33725;CP007570,33688,33725;FO393392,33688,33725;CP010867,33688,33725;CP011325,33688,33725;CP011326,33688,33725;CP011327,33688,33725;…
CP006910	Mauve	SHARED	44154	44835	.	.	.	Notes=Lenght681	AL732656,44154,44835;AE009948,44154,44835;CP000114,44154,44835;CP003810,44154,44835;CP003919,44154,44835;HF952104,44154,44835;HF952106,44154,44835;HF952105,44154,44835;CP007482,44154,44835;CP007565,44154,44835;HG939456,44154,44835;CP007631,44154,44835;CP007572,44154,44835;CP007571,44154,44835;CP007570,44154,44835;FO393392,44154,44835;CP010867,44154,44835;CP011325,44154,44835;CP011326,44154,44835;…
CP006910	Mauve	SHARED	48608	48628	.	.	.	Notes=Lenght20	AL732656,48608,48628;AE009948,48608,48628;CP000114,48608,48628;CP003810,48608,48628;CP003919,48608,48628;HF952104,48608,48628;CP007482,48608,48628;CP007565,48608,48628;HG939456,48608,48628;CP007631,48608,48628;CP007632,48608,48628;CP007572,48608,48628;CP007571,48608,48628;CP007570,48608,48628;FO393392,48608,48628;CP010867,48608,48628;CP011325,48608,48628;CP011326,48608,48628;CP011327,48608,48628;…
CP006910	Mauve	SHARED	59858	59951	.	.	.	Notes=Lenght93	AL732656,59858,59951;AE009948,59858,59951;CP000114,59858,59951;CP003810,59858,59951;CP003919,59858,59951;HF952104,59858,59951;HF952105,59858,59951;CP007482,59858,59951;CP007565,59858,59951;HG939456,59858,59951;CP007631,59858,59951;CP007632,59858,59951;CP007572,59858,59951;CP007571,59858,59951;CP007570,59858,59951;FO393392,59858,59951;CP010867,59858,59951;CP011325,59858,59951;CP011326,59858,59951;…
CP006910	Mauve	SHARED	59952	59999	.	.	.	Notes=Lenght47	AL732656,59952,59999;AE009948,59952,59999;CP000114,59952,59999;CP003810,59952,59999;CP003919,59952,59999;HF952104,59952,59999;HF952105,59952,59999;CP007482,59952,59999;CP007565,59952,59999;HG939456,59952,59999;CP007631,59952,59999;CP007632,59952,59999;CP007572,59952,59999;CP007571,59952,59999;CP007570,59952,59999;FO393392,59952,59999;CP010867,59952,59999;CP011325,59952,59999;CP011326,59952,59999;…
CP006910	Mauve	SHARED	65346	65534	.	.	.	Notes=Lenght188	AL732656,65346,65534;AE009948,65346,65534;CP003919,65346,65534;HF952104,65346,65534;HF952106,65346,65534;CP007482,65346,65534;CP007565,65346,65534;HG939456,65346,65534;CP007631,65346,65534;CP007632,65346,65534;CP007572,65346,65534;CP007571,65346,65534;CP007570,65346,65534;FO393392,65346,65534;CP010867,65346,65534;CP011328,65346,65534;CP011329,65346,65534;CP010319,65346,65534;CP013202,65346,65534;
CP006910	Mauve	SHARED	65797	65931	.	.	.	Notes=Lenght134	AE009948,65797,65931;CP003919,65797,65931;HF952104,65797,65931;HF952106,65797,65931;CP007482,65797,65931;CP007565,65797,65931;HG939456,65797,65931;CP007631,65797,65931;FO393392,65797,65931;CP010867,65797,65931;CP011328,65797,65931;CP011329,65797,65931;CP010319,65797,65931;CP013202,65797,65931;
CP006910	Mauve	SHARED	65932	66015	.	.	.	Notes=Lenght83	AL732656,65932,66015;AE009948,65932,66015;CP003919,65932,66015;HF952104,65932,66015;HF952106,65932,66015;CP007482,65932,66015;CP007565,65932,66015;HG939456,65932,66015;CP007631,65932,66015;CP007632,65932,66015;CP007572,65932,66015;CP007571,65932,66015;CP007570,65932,66015;FO393392,65932,66015;CP010867,65932,66015;CP011328,65932,66015;CP011329,65932,66015;CP010319,65932,66015;CP013202,65932,66015;
CP006910	Mauve	SHARED	73208	73371	.	.	.	Notes=Lenght163	AL732656,73208,73371;AE009948,73208,73371;CP000114,73208,73371;CP003810,73208,73371;CP003919,73208,73371;HF952104,73208,73371;HF952106,73208,73371;HF952105,73208,73371;HG939456,73208,73371;CP007631,73208,73371;CP007632,73208,73371;CP007572,73208,73371;CP007571,73208,73371;CP007570,73208,73371;CP010867,73208,73371;CP011325,73208,73371;CP011326,73208,73371;CP011327,73208,73371;CP011329,73208,73371;…
CP006910	Mauve	SHARED	77427	77438	.	.	.	Notes=Lenght11	AL732656,77427,77438;AE009948,77427,77438;CP000114,77427,77438;CP003810,77427,77438;CP003919,77427,77438;HF952104,77427,77438;HF952106,77427,77438;CP007482,77427,77438;CP007565,77427,77438;CP007631,77427,77438;CP007632,77427,77438;FO393392,77427,77438;CP010867,77427,77438;CP011325,77427,77438;CP011326,77427,77438;CP011327,77427,77438;CP011328,77427,77438;CP011329,77427,77438;CP010319,77427,77438;…
CP006910	Mauve	SHARED	77439	77458	.	.	.	Notes=Lenght19	AL732656,77439,77458;AE009948,77439,77458;CP000114,77439,77458;CP003810,77439,77458;CP003919,77439,77458;HF952104,77439,77458;HF952106,77439,77458;CP007482,77439,77458;CP007565,77439,77458;CP007631,77439,77458;CP007632,77439,77458;FO393392,77439,77458;CP010867,77439,77458;CP011325,77439,77458;CP011326,77439,77458;CP011327,77439,77458;CP011328,77439,77458;CP011329,77439,77458;CP010319,77439,77458;…
CP006910	Mauve	SHARED	92931	93188	.	.	.	Notes=Lenght257	AL732656,92931,93188;AE009948,92931,93188;CP000114,92931,93188;CP003810,92931,93188;CP003919,92931,93188;HF952104,92931,93188;HF952106,92931,93188;HF952105,92931,93188;CP007482,92931,93188;CP007565,92931,93188;HG939456,92931,93188;CP007631,92931,93188;CP007632,92931,93188;CP007572,92931,93188;FO393392,92931,93188;CP010867,92931,93188;CP011325,92931,93188;CP011326,92931,93188;CP011328,92931,93188;…
CP006910	Mauve	SHARED	93336	93680	.	.	.	Notes=Lenght344	AL732656,93336,93680;AE009948,93336,93680;CP000114,93336,93680;CP003810,93336,93680;CP003919,93336,93680;HF952104,93336,93680;HF952106,93336,93680;HF952105,93336,93680;CP007482,93336,93680;CP007565,93336,93680;HG939456,93336,93680;CP007631,93336,93680;CP007632,93336,93680;CP007572,93336,93680;FO393392,93336,93680;CP010867,93336,93680;CP011325,93336,93680;CP011326,93336,93680;CP011328,93336,93680;…
CP006910	Mauve	SHARED	94881	96274	.	.	.	Notes=Lenght1393	AL732656,94881,96274;AE009948,94881,96274;CP000114,94881,96274;CP003810,94881,96274;CP003919,94881,96274;HF952104,94881,96274;HF952106,94881,96274;HF952105,94881,96274;CP007482,94881,96274;HG939456,94881,96274;CP007631,94881,96274;CP007632,94881,96274;CP007572,94881,96274;CP007571,94881,96274;CP007570,94881,96274;CP010867,94881,96274;CP011325,94881,96274;CP011328,94881,96274;CP011329,94881,96274;…
CP006910	Mauve	SHARED	96275	96827	.	.	.	Notes=Lenght552	AL732656,96275,96827;AE009948,96275,96827;CP000114,96275,96827;CP003810,96275,96827;CP003919,96275,96827;HF952104,96275,96827;HF952106,96275,96827;HF952105,96275,96827;CP007482,96275,96827;HG939456,96275,96827;CP007631,96275,96827;CP007632,96275,96827;CP007572,96275,96827;CP007571,96275,96827;CP007570,96275,96827;CP010867,96275,96827;CP011325,96275,96827;CP011326,96275,96827;CP011327,96275,96827;…
CP006910	Mauve	SHARED	96828	96867	.	.	.	Notes=Lenght39	AL732656,96828,96867;AE009948,96828,96867;CP000114,96828,96867;CP003810,96828,96867;CP003919,96828,96867;HF952104,96828,96867;HF952106,96828,96867;HF952105,96828,96867;HG939456,96828,96867;CP007631,96828,96867;CP007632,96828,96867;CP007572,96828,96867;CP007571,96828,96867;CP007570,96828,96867;CP010867,96828,96867;CP011325,96828,96867;CP011326,96828,96867;CP011327,96828,96867;CP011328,96828,96867;…
CP006910	Mauve	SHARED	96868	97016	.	.	.	Notes=Lenght148	AL732656,96868,97016;AE009948,96868,97016;CP000114,96868,97016;CP003810,96868,97016;CP003919,96868,97016;HF952104,96868,97016;HF952106,96868,97016;HF952105,96868,97016;CP007482,96868,97016;HG939456,96868,97016;CP007631,96868,97016;CP007632,96868,97016;CP007572,96868,97016;CP007571,96868,97016;CP007570,96868,97016;CP010867,96868,97016;CP011325,96868,97016;CP011326,96868,97016;CP011327,96868,97016;…
CP006910	Mauve	SHARED	97017	97030	.	.	.	Notes=Lenght13	AE009948,97017,97030;CP000114,97017,97030;CP003919,97017,97030;HF952104,97017,97030;HF952106,97017,97030;HF952105,97017,97030;CP007482,97017,97030;CP007631,97017,97030;CP010867,97017,97030;CP011325,97017,97030;CP011326,97017,97030;CP011328,97017,97030;CP011329,97017,97030;CP012419,97017,97030;CP013202,97017,97030;
CP006910	Mauve	SHARED	97031	97263	.	.	.	Notes=Lenght232	AE009948,97031,97263;CP000114,97031,97263;CP003919,97031,97263;HF952104,97031,97263;HF952106,97031,97263;HF952105,97031,97263;CP007631,97031,97263;CP010867,97031,97263;CP011325,97031,97263;CP011326,97031,97263;CP011328,97031,97263;CP011329,97031,97263;CP012419,97031,97263;CP013202,97031,97263;
CP006910	Mauve	SHARED	97275	97333	.	.	.	Notes=Lenght58	AL732656,97275,97333;AE009948,97275,97333;CP000114,97275,97333;CP003810,97275,97333;CP003919,97275,97333;HF952104,97275,97333;HF952106,97275,97333;HF952105,97275,97333;CP007482,97275,97333;CP007565,97275,97333;HG939456,97275,97333;CP007631,97275,97333;CP007632,97275,97333;CP007572,97275,97333;CP007571,97275,97333;CP007570,97275,97333;FO393392,97275,97333;CP010867,97275,97333;CP011325,97275,97333;…
CP006910	Mauve	SHARED	97342	97381	.	.	.	Notes=Lenght39	AL732656,97342,97381;AE009948,97342,97381;CP000114,97342,97381;CP003810,97342,97381;CP003919,97342,97381;HF952104,97342,97381;HF952106,97342,97381;HF952105,97342,97381;HG939456,97342,97381;CP007631,97342,97381;CP007632,97342,97381;CP007572,97342,97381;CP007571,97342,97381;CP007570,97342,97381;CP010867,97342,97381;CP011325,97342,97381;CP011326,97342,97381;CP011328,97342,97381;CP011329,97342,97381;…
CP006910	Mauve	SHARED	97382	97491	.	.	.	Notes=Lenght109	AL732656,97382,97491;AE009948,97382,97491;CP000114,97382,97491;CP003810,97382,97491;CP003919,97382,97491;HF952104,97382,97491;HF952106,97382,97491;HF952105,97382,97491;CP007482,97382,97491;CP007565,97382,97491;HG939456,97382,97491;CP007631,97382,97491;CP007632,97382,97491;CP007572,97382,97491;CP007571,97382,97491;CP007570,97382,97491;FO393392,97382,97491;CP010867,97382,97491;CP011325,97382,97491;…
CP006910	Mauve	SHARED	97492	97550	.	.	.	Notes=Lenght58	AL732656,97492,97550;AE009948,97492,97550;CP000114,97492,97550;CP003810,97492,97550;CP003919,97492,97550;HF952104,97492,97550;HF952106,97492,97550;HF952105,97492,97550;HG939456,97492,97550;CP007631,97492,97550;CP007632,97492,97550;CP007572,97492,97550;CP007571,97492,97550;CP007570,97492,97550;CP010867,97492,97550;CP011325,97492,97550;CP011326,97492,97550;CP011328,97492,97550;CP011329,97492,97550;…
CP006910	Mauve	SHARED	97551	97600	.	.	.	Notes=Lenght49	AL732656,97551,97600;AE009948,97551,97600;CP000114,97551,97600;CP003810,97551,97600;CP003919,97551,97600;HF952104,97551,97600;HF952106,97551,97600;HF952105,97551,97600;CP007482,97551,97600;CP007565,97551,97600;HG939456,97551,97600;CP007631,97551,97600;CP007632,97551,97600;CP007572,97551,97600;CP007571,97551,97600;CP007570,97551,97600;FO393392,97551,97600;CP010867,97551,97600;CP011325,97551,97600;…
CP006910	Mauve	SHARED	97601	97641	.	.	.	Notes=Lenght40	AL732656,97601,97641;AE009948,97601,97641;CP000114,97601,97641;CP003810,97601,97641;CP003919,97601,97641;HF952104,97601,97641;HF952106,97601,97641;HF952105,97601,97641;CP007482,97601,97641;HG939456,97601,97641;CP007631,97601,97641;CP007632,97601,97641;CP007572,97601,97641;CP007571,97601,97641;CP007570,97601,97641;FO393392,97601,97641;CP010867,97601,97641;CP011325,97601,97641;CP011326,97601,97641;…
CP006910	Mauve	SHARED	97642	97802	.	.	.	Notes=Lenght160	AL732656,97642,97802;AE009948,97642,97802;CP000114,97642,97802;CP003810,97642,97802;CP003919,97642,97802;HF952104,97642,97802;HF952106,97642,97802;HF952105,97642,97802;CP007482,97642,97802;CP007565,97642,97802;HG939456,97642,97802;CP007631,97642,97802;CP007632,97642,97802;CP007572,97642,97802;CP007571,97642,97802;CP007570,97642,97802;FO393392,97642,97802;CP010867,97642,97802;CP011325,97642,97802;…
CP006910	Mauve	SHARED	97803	97852	.	.	.	Notes=Lenght49	AL732656,97803,97852;AE009948,97803,97852;CP000114,97803,97852;CP003810,97803,97852;CP003919,97803,97852;HF952104,97803,97852;HF952106,97803,97852;HF952105,97803,97852;CP007482,97803,97852;HG939456,97803,97852;CP007631,97803,97852;CP007632,97803,97852;CP007572,97803,97852;CP007571,97803,97852;CP007570,97803,97852;CP010867,97803,97852;CP011325,97803,97852;CP011326,97803,97852;CP011328,97803,97852;…
CP006910	Mauve	SHARED	97853	98169	.	.	.	Notes=Lenght316	AL732656,97853,98169;AE009948,97853,98169;CP000114,97853,98169;CP003810,97853,98169;CP003919,97853,98169;HF952104,97853,98169;HF952106,97853,98169;HF952105,97853,98169;CP007482,97853,98169;CP007565,97853,98169;HG939456,97853,98169;CP007631,97853,98169;CP007632,97853,98169;CP007572,97853,98169;CP007571,97853,98169;CP007570,97853,98169;FO393392,97853,98169;CP010867,97853,98169;CP011325,97853,98169;…
CP006910	Mauve	SHARED	98221	98237	.	.	.	Notes=Lenght16	AL732656,98221,98237;AE009948,98221,98237;CP003919,98221,98237;HF952104,98221,98237;HF952106,98221,98237;HF952105,98221,98237;CP007482,98221,98237;CP007565,98221,98237;HG939456,98221,98237;CP007631,98221,98237;CP007632,98221,98237;CP007572,98221,98237;CP007571,98221,98237;CP007570,98221,98237;FO393392,98221,98237;CP010867,98221,98237;CP011328,98221,98237;CP011329,98221,98237;CP010319,98221,98237;…
CP006910	Mauve	SHARED	98238	98250	.	.	.	Notes=Lenght12	AL732656,98238,98250;AE009948,98238,98250;CP003919,98238,98250;HF952104,98238,98250;HF952106,98238,98250;HF952105,98238,98250;CP007482,98238,98250;CP007565,98238,98250;HG939456,98238,98250;CP007631,98238,98250;CP007632,98238,98250;CP007572,98238,98250;CP007571,98238,98250;CP007570,98238,98250;FO393392,98238,98250;CP010867,98238,98250;CP011328,98238,98250;CP011329,98238,98250;CP010319,98238,98250;…
CP006910	Mauve	SHARED	98257	98568	.	.	.	Notes=Lenght311	AL732656,98257,98568;AE009948,98257,98568;CP000114,98257,98568;CP003810,98257,98568;CP003919,98257,98568;HF952104,98257,98568;HF952106,98257,98568;HF952105,98257,98568;CP007482,98257,98568;CP007565,98257,98568;HG939456,98257,98568;CP007631,98257,98568;CP007632,98257,98568;CP007572,98257,98568;CP007571,98257,98568;CP007570,98257,98568;FO393392,98257,98568;CP010867,98257,98568;CP011325,98257,98568;…
CP006910	Mauve	SHARED	98768	98843	.	.	.	Notes=Lenght75	AL732656,98768,98843;AE009948,98768,98843;CP000114,98768,98843;CP003810,98768,98843;CP003919,98768,98843;HF952104,98768,98843;HF952106,98768,98843;HF952105,98768,98843;CP007482,98768,98843;CP007565,98768,98843;HG939456,98768,98843;CP007631,98768,98843;CP007572,98768,98843;CP007571,98768,98843;CP007570,98768,98843;FO393392,98768,98843;CP010867,98768,98843;CP011325,98768,98843;CP011326,98768,98843;…
CP006910	Mauve	SHARED	98845	98923	.	.	.	Notes=Lenght78	AL732656,98845,98923;AE009948,98845,98923;CP000114,98845,98923;CP003810,98845,98923;CP003919,98845,98923;HF952104,98845,98923;HF952106,98845,98923;HF952105,98845,98923;HG939456,98845,98923;CP007631,98845,98923;CP007572,98845,98923;CP007571,98845,98923;CP007570,98845,98923;CP010867,98845,98923;CP011325,98845,98923;CP011326,98845,98923;CP011329,98845,98923;CP010319,98845,98923;CP012419,98845,98923;…
CP006910	Mauve	SHARED	98926	99007	.	.	.	Notes=Lenght81	AE009948,98926,99007;CP000114,98926,99007;CP003810,98926,99007;HF952104,98926,99007;HF952106,98926,99007;HF952105,98926,99007;HG939456,98926,99007;CP007631,98926,99007;CP007572,98926,99007;CP007571,98926,99007;CP007570,98926,99007;CP010867,98926,99007;CP011325,98926,99007;CP011326,98926,99007;CP011329,98926,99007;CP010319,98926,99007;CP012419,98926,99007;CP013202,98926,99007;
CP006910	Mauve	SHARED	99008	99132	.	.	.	Notes=Lenght124	AL732656,99008,99132;AE009948,99008,99132;CP000114,99008,99132;CP003810,99008,99132;HF952104,99008,99132;HF952106,99008,99132;HF952105,99008,99132;HG939456,99008,99132;CP007631,99008,99132;CP007572,99008,99132;CP007571,99008,99132;CP007570,99008,99132;CP010867,99008,99132;CP011325,99008,99132;CP011326,99008,99132;CP011329,99008,99132;CP010319,99008,99132;CP012419,99008,99132;CP013202,99008,99132;
CP006910	Mauve	SHARED	99133	99174	.	.	.	Notes=Lenght41	AE009948,99133,99174;CP000114,99133,99174;CP003810,99133,99174;HF952104,99133,99174;HF952106,99133,99174;HF952105,99133,99174;HG939456,99133,99174;CP007631,99133,99174;CP007572,99133,99174;CP007571,99133,99174;CP007570,99133,99174;CP010867,99133,99174;CP011325,99133,99174;CP011326,99133,99174;CP011329,99133,99174;CP010319,99133,99174;CP012419,99133,99174;CP013202,99133,99174;
CP006910	Mauve	SHARED	109757	109780	.	.	.	Notes=Lenght23	AL732656,109757,109780;AE009948,109757,109780;HF952104,109757,109780;HF952106,109757,109780;HF952105,109757,109780;CP007631,109757,109780;CP007632,109757,109780;CP007572,109757,109780;CP007571,109757,109780;CP007570,109757,109780;CP010867,109757,109780;CP011329,109757,109780;CP012419,109757,109780;CP013202,109757,109780;
CP006910	Mauve	SHARED	134827	134890	.	.	.	Notes=Lenght63	AL732656,134827,134890;AE009948,134827,134890;CP000114,134827,134890;CP003810,134827,134890;HF952104,134827,134890;HF952106,134827,134890;HF952105,134827,134890;HG939456,134827,134890;CP007631,134827,134890;CP007632,134827,134890;CP007572,134827,134890;CP007571,134827,134890;CP007570,134827,134890;CP010867,134827,134890;CP011325,134827,134890;CP011326,134827,134890;CP011327,134827,134890;CP011329…
CP006910	Mauve	SHARED	136077	136134	.	.	.	Notes=Lenght57	AL732656,136077,136134;AE009948,136077,136134;CP000114,136077,136134;CP003810,136077,136134;CP003919,136077,136134;HF952104,136077,136134;HF952106,136077,136134;HF952105,136077,136134;HG939456,136077,136134;CP007631,136077,136134;CP007632,136077,136134;CP007572,136077,136134;CP007571,136077,136134;CP007570,136077,136134;CP010867,136077,136134;CP011325,136077,136134;CP011326,136077,136134;CP011327…
CP006910	Mauve	SHARED	144836	144975	.	.	.	Notes=Lenght139	AL732656,144836,144975;AE009948,144836,144975;CP003919,144836,144975;HF952104,144836,144975;HF952106,144836,144975;HF952105,144836,144975;CP007482,144836,144975;CP007565,144836,144975;HG939456,144836,144975;CP007631,144836,144975;CP007632,144836,144975;CP007572,144836,144975;CP007571,144836,144975;CP007570,144836,144975;FO393392,144836,144975;CP010867,144836,144975;CP011328,144836,144975;CP011329…
CP006910	Mauve	SHARED	167434	167536	.	.	.	Notes=Lenght102	AL732656,167434,167536;CP000114,167434,167536;CP003810,167434,167536;CP003919,167434,167536;HF952106,167434,167536;HF952105,167434,167536;CP007482,167434,167536;CP007565,167434,167536;HG939456,167434,167536;CP007631,167434,167536;CP007632,167434,167536;CP007572,167434,167536;CP007571,167434,167536;CP007570,167434,167536;FO393392,167434,167536;CP011325,167434,167536;CP011326,167434,167536;CP011327…
CP006910	Mauve	SHARED	168683	168783	.	.	.	Notes=Lenght100	AL732656,168683,168783;AE009948,168683,168783;CP000114,168683,168783;CP003810,168683,168783;CP003919,168683,168783;HF952106,168683,168783;HF952105,168683,168783;CP007482,168683,168783;CP007565,168683,168783;HG939456,168683,168783;CP007631,168683,168783;CP007632,168683,168783;CP007572,168683,168783;CP007571,168683,168783;CP007570,168683,168783;FO393392,168683,168783;CP010867,168683,168783;CP011325…
CP006910	Mauve	SHARED	168784	170579	.	.	.	Notes=Lenght1795	AL732656,168784,170579;AE009948,168784,170579;CP000114,168784,170579;CP003810,168784,170579;CP003919,168784,170579;HF952106,168784,170579;HF952105,168784,170579;CP007482,168784,170579;CP007565,168784,170579;HG939456,168784,170579;CP007632,168784,170579;CP007572,168784,170579;CP007571,168784,170579;CP007570,168784,170579;FO393392,168784,170579;CP011325,168784,170579;CP011326,168784,170579;CP011327…
CP006910	Mauve	SHARED	171284	172033	.	.	.	Notes=Lenght749	AL732656,171284,172033;CP003810,171284,172033;CP003919,171284,172033;HF952104,171284,172033;HF952106,171284,172033;HF952105,171284,172033;CP007482,171284,172033;CP007565,171284,172033;HG939456,171284,172033;CP007572,171284,172033;CP007571,171284,172033;CP007570,171284,172033;FO393392,171284,172033;CP010867,171284,172033;CP011325,171284,172033;CP011327,171284,172033;CP011328,171284,172033;CP011329…
CP006910	Mauve	SHARED	192211	192221	.	.	.	Notes=Lenght10	AL732656,192211,192221;AE009948,192211,192221;CP000114,192211,192221;CP003810,192211,192221;CP003919,192211,192221;HF952104,192211,192221;HF952106,192211,192221;HF952105,192211,192221;CP007482,192211,192221;CP007565,192211,192221;CP007631,192211,192221;CP007632,192211,192221;CP007572,192211,192221;CP007571,192211,192221;CP007570,192211,192221;FO393392,192211,192221;CP010867,192211,192221;CP011325…
CP006910	Mauve	SHARED	192728	192875	.	.	.	Notes=Lenght147	AL732656,192728,192875;AE009948,192728,192875;CP000114,192728,192875;CP003810,192728,192875;CP003919,192728,192875;HF952104,192728,192875;HF952106,192728,192875;HF952105,192728,192875;CP007482,192728,192875;CP007565,192728,192875;CP007631,192728,192875;CP007632,192728,192875;CP007572,192728,192875;CP007571,192728,192875;CP007570,192728,192875;FO393392,192728,192875;CP010867,192728,192875;CP011325…
CP006910	Mauve	SHARED	196137	196154	.	.	.	Notes=Lenght17	AL732656,196137,196154;AE009948,196137,196154;CP000114,196137,196154;CP003810,196137,196154;CP003919,196137,196154;HF952104,196137,196154;HF952106,196137,196154;HF952105,196137,196154;HG939456,196137,196154;CP007631,196137,196154;CP007632,196137,196154;CP007572,196137,196154;CP007571,196137,196154;CP007570,196137,196154;CP010867,196137,196154;CP011325,196137,196154;CP011326,196137,196154;CP011327…
CP006910	Mauve	SHARED	202808	203191	.	.	.	Notes=Lenght383	AL732656,202808,203191;AE009948,202808,203191;CP000114,202808,203191;CP003810,202808,203191;CP003919,202808,203191;HF952104,202808,203191;HF952106,202808,203191;HF952105,202808,203191;HG939456,202808,203191;CP007631,202808,203191;CP007632,202808,203191;CP007572,202808,203191;CP007571,202808,203191;CP007570,202808,203191;CP010867,202808,203191;CP011325,202808,203191;CP011326,202808,203191;CP011327…
CP006910	Mauve	SHARED	204312	204329	.	.	.	Notes=Lenght17	AE009948,204312,204329;CP000114,204312,204329;CP003810,204312,204329;CP003919,204312,204329;HF952104,204312,204329;HF952106,204312,204329;HF952105,204312,204329;CP007482,204312,204329;CP007565,204312,204329;HG939456,204312,204329;CP007631,204312,204329;CP007632,204312,204329;FO393392,204312,204329;CP010867,204312,204329;CP011325,204312,204329;CP011326,204312,204329;CP011327,204312,204329;CP011328…
CP006910	Mauve	SHARED	215518	216254	.	.	.	Notes=Lenght736	AL732656,215518,216254;AE009948,215518,216254;CP000114,215518,216254;CP003810,215518,216254;HF952104,215518,216254;HF952106,215518,216254;HF952105,215518,216254;CP007482,215518,216254;CP007565,215518,216254;HG939456,215518,216254;CP007631,215518,216254;CP007632,215518,216254;CP007572,215518,216254;CP007571,215518,216254;CP007570,215518,216254;FO393392,215518,216254;CP010867,215518,216254;CP011325…
CP006910	Mauve	SHARED	232791	232808	.	.	.	Notes=Lenght17	CP003919,232791,232808;HF952106,232791,232808;HF952105,232791,232808;CP007482,232791,232808;CP007565,232791,232808;HG939456,232791,232808;CP007632,232791,232808;FO393392,232791,232808;CP011328,232791,232808;CP010319,232791,232808;CP013202,232791,232808;
CP006910	Mauve	SHARED	233055	233141	.	.	.	Notes=Lenght86	CP003919,233055,233141;HF952106,233055,233141;HF952105,233055,233141;CP007482,233055,233141;CP007565,233055,233141;HG939456,233055,233141;CP007632,233055,233141;FO393392,233055,233141;CP011328,233055,233141;CP010319,233055,233141;CP013202,233055,233141;
CP006910	Mauve	SHARED	238059	238124	.	.	.	Notes=Lenght65	AL732656,238059,238124;AE009948,238059,238124;CP000114,238059,238124;CP003810,238059,238124;HF952104,238059,238124;HF952106,238059,238124;HF952105,238059,238124;CP007482,238059,238124;CP007565,238059,238124;HG939456,238059,238124;CP007631,238059,238124;CP007632,238059,238124;CP007572,238059,238124;CP007571,238059,238124;CP007570,238059,238124;FO393392,238059,238124;CP010867,238059,238124;CP011325…
CP006910	Mauve	SHARED	238692	238990	.	.	.	Notes=Lenght298	AL732656,238692,238990;AE009948,238692,238990;CP000114,238692,238990;CP003810,238692,238990;CP003919,238692,238990;HF952104,238692,238990;HF952106,238692,238990;HF952105,238692,238990;HG939456,238692,238990;CP007631,238692,238990;CP007632,238692,238990;CP007572,238692,238990;CP007571,238692,238990;CP007570,238692,238990;CP010867,238692,238990;CP011325,238692,238990;CP011326,238692,238990;CP011327…
CP006910	Mauve	SHARED	244323	244685	.	.	.	Notes=Lenght362	AL732656,244323,244685;AE009948,244323,244685;CP000114,244323,244685;CP003810,244323,244685;CP003919,244323,244685;HF952104,244323,244685;HF952106,244323,244685;HF952105,244323,244685;CP007482,244323,244685;CP007565,244323,244685;HG939456,244323,244685;CP007631,244323,244685;CP007632,244323,244685;CP007572,244323,244685;CP007571,244323,244685;CP007570,244323,244685;FO393392,244323,244685;CP010867…
CP006910	Mauve	SHARED	244686	245027	.	.	.	Notes=Lenght341	AL732656,244686,245027;AE009948,244686,245027;CP000114,244686,245027;CP003810,244686,245027;CP003919,244686,245027;HF952104,244686,245027;HF952106,244686,245027;HF952105,244686,245027;HG939456,244686,245027;CP007631,244686,245027;CP007632,244686,245027;CP007572,244686,245027;CP007571,244686,245027;CP007570,244686,245027;CP010867,244686,245027;CP011325,244686,245027;CP011326,244686,245027;CP011327…
CP006910	Mauve	SHARED	245029	245145	.	.	.	Notes=Lenght116	AL732656,245029,245145;AE009948,245029,245145;CP000114,245029,245145;CP003810,245029,245145;HF952104,245029,245145;HG939456,245029,245145;CP007631,245029,245145;CP007632,245029,245145;CP007572,245029,245145;CP007571,245029,245145;CP007570,245029,245145;CP010867,245029,245145;CP011325,245029,245145;CP011326,245029,245145;CP011327,245029,245145;CP011329,245029,245145;CP012419,245029,245145;CP013202…
CP006910	Mauve	SHARED	245146	245431	.	.	.	Notes=Lenght285	AL732656,245146,245431;AE009948,245146,245431;CP000114,245146,245431;CP003810,245146,245431;CP003919,245146,245431;HF952104,245146,245431;HF952106,245146,245431;HF952105,245146,245431;HG939456,245146,245431;CP007631,245146,245431;CP007632,245146,245431;CP007572,245146,245431;CP007571,245146,245431;CP007570,245146,245431;CP010867,245146,245431;CP011325,245146,245431;CP011326,245146,245431;CP011327…
CP006910	Mauve	SHARED	245432	246178	.	.	.	Notes=Lenght746	AL732656,245432,246178;AE009948,245432,246178;CP000114,245432,246178;CP003810,245432,246178;CP003919,245432,246178;HF952104,245432,246178;HF952106,245432,246178;HF952105,245432,246178;HG939456,245432,246178;CP007631,245432,246178;CP007632,245432,246178;CP007572,245432,246178;CP007571,245432,246178;CP007570,245432,246178;CP010867,245432,246178;CP011325,245432,246178;CP011326,245432,246178;CP011327…
CP006910	Mauve	SHARED	246179	246231	.	.	.	Notes=Lenght52	AE009948,246179,246231;CP000114,246179,246231;CP003810,246179,246231;CP003919,246179,246231;HF952104,246179,246231;HF952106,246179,246231;HF952105,246179,246231;HG939456,246179,246231;CP007631,246179,246231;CP007632,246179,246231;CP007572,246179,246231;CP007571,246179,246231;CP007570,246179,246231;CP010867,246179,246231;CP011325,246179,246231;CP011326,246179,246231;CP011327,246179,246231;CP011329…
CP006910	Mauve	SHARED	246232	246628	.	.	.	Notes=Lenght396	AE009948,246232,246628;CP000114,246232,246628;CP003810,246232,246628;CP003919,246232,246628;HF952104,246232,246628;HF952106,246232,246628;HF952105,246232,246628;HG939456,246232,246628;CP007631,246232,246628;CP007572,246232,246628;CP007571,246232,246628;CP007570,246232,246628;CP010867,246232,246628;CP011325,246232,246628;CP011326,246232,246628;CP011327,246232,246628;CP011329,246232,246628;CP010319…
CP006910	Mauve	SHARED	251244	253165	.	.	.	Notes=Lenght1921	AL732656,251244,253165;AE009948,251244,253165;CP000114,251244,253165;CP003810,251244,253165;HF952104,251244,253165;HF952106,251244,253165;HF952105,251244,253165;HG939456,251244,253165;CP007631,251244,253165;CP007632,251244,253165;CP007572,251244,253165;CP007571,251244,253165;CP007570,251244,253165;CP010867,251244,253165;CP011325,251244,253165;CP011326,251244,253165;CP011327,251244,253165;CP011329…
CP006910	Mauve	SHARED	254822	254845	.	.	.	Notes=Lenght23	AL732656,254822,254845;AE009948,254822,254845;CP000114,254822,254845;CP003810,254822,254845;HF952104,254822,254845;HF952106,254822,254845;HF952105,254822,254845;CP007482,254822,254845;CP007565,254822,254845;HG939456,254822,254845;CP007631,254822,254845;CP007632,254822,254845;CP007572,254822,254845;CP007571,254822,254845;CP007570,254822,254845;FO393392,254822,254845;CP010867,254822,254845;CP011325…
CP006910	Mauve	SHARED	265667	266239	.	.	.	Notes=Lenght572	AL732656,265667,266239;AE009948,265667,266239;CP000114,265667,266239;CP003810,265667,266239;HF952104,265667,266239;HF952106,265667,266239;HF952105,265667,266239;HG939456,265667,266239;CP007631,265667,266239;CP007632,265667,266239;CP007572,265667,266239;CP007571,265667,266239;CP007570,265667,266239;CP010867,265667,266239;CP011325,265667,266239;CP011326,265667,266239;CP011327,265667,266239;CP011329…
CP006910	Mauve	SHARED	269542	269909	.	.	.	Notes=Lenght367	AL732656,269542,269909;AE009948,269542,269909;CP000114,269542,269909;CP003810,269542,269909;HF952104,269542,269909;HF952106,269542,269909;HF952105,269542,269909;CP007482,269542,269909;CP007565,269542,269909;HG939456,269542,269909;CP007631,269542,269909;CP007632,269542,269909;CP007572,269542,269909;CP007571,269542,269909;CP007570,269542,269909;FO393392,269542,269909;CP010867,269542,269909;CP011325…
CP006910	Mauve	SHARED	269910	270065	.	.	.	Notes=Lenght155	AL732656,269910,270065;AE009948,269910,270065;CP000114,269910,270065;CP003810,269910,270065;HF952104,269910,270065;HF952106,269910,270065;HF952105,269910,270065;HG939456,269910,270065;CP007631,269910,270065;CP007632,269910,270065;CP007572,269910,270065;CP007571,269910,270065;CP007570,269910,270065;CP010867,269910,270065;CP011325,269910,270065;CP011326,269910,270065;CP011327,269910,270065;CP011329…
CP006910	Mauve	SHARED	275785	276892	.	.	.	Notes=Lenght1107	AL732656,275785,276892;AE009948,275785,276892;CP000114,275785,276892;CP003810,275785,276892;CP003919,275785,276892;HF952104,275785,276892;HF952106,275785,276892;HF952105,275785,276892;HG939456,275785,276892;CP007631,275785,276892;CP007632,275785,276892;CP007572,275785,276892;CP007571,275785,276892;CP007570,275785,276892;CP010867,275785,276892;CP011325,275785,276892;CP011326,275785,276892;CP011327…
CP006910	Mauve	SHARED	292909	292999	.	.	.	Notes=Lenght90	AL732656,292909,292999;AE009948,292909,292999;CP000114,292909,292999;CP003810,292909,292999;HF952104,292909,292999;HF952106,292909,292999;HF952105,292909,292999;CP007482,292909,292999;CP007565,292909,292999;HG939456,292909,292999;CP007631,292909,292999;CP007632,292909,292999;CP007572,292909,292999;CP007571,292909,292999;CP007570,292909,292999;FO393392,292909,292999;CP010867,292909,292999;CP011325…
CP006910	Mauve	SHARED	304269	305622	.	.	.	Notes=Lenght1353	AL732656,304269,305622;AE009948,304269,305622;CP000114,304269,305622;CP003810,304269,305622;CP003919,304269,305622;HF952104,304269,305622;HF952106,304269,305622;HF952105,304269,305622;CP007482,304269,305622;CP007565,304269,305622;HG939456,304269,305622;CP007631,304269,305622;CP007572,304269,305622;CP007571,304269,305622;CP007570,304269,305622;FO393392,304269,305622;CP010867,304269,305622;CP011325…
CP006910	Mauve	SHARED	305623	305779	.	.	.	Notes=Lenght156	AL732656,305623,305779;AE009948,305623,305779;CP000114,305623,305779;CP003810,305623,305779;CP003919,305623,305779;HF952104,305623,305779;HF952106,305623,305779;HF952105,305623,305779;CP007482,305623,305779;CP007565,305623,305779;HG939456,305623,305779;CP007631,305623,305779;CP007572,305623,305779;CP007571,305623,305779;CP007570,305623,305779;FO393392,305623,305779;CP010867,305623,305779;CP011325…
CP006910	Mauve	SHARED	305944	305985	.	.	.	Notes=Lenght41	AL732656,305944,305985;AE009948,305944,305985;CP000114,305944,305985;CP003810,305944,305985;CP003919,305944,305985;HF952104,305944,305985;HF952106,305944,305985;CP007482,305944,305985;CP007565,305944,305985;HG939456,305944,305985;CP007631,305944,305985;CP007632,305944,305985;CP007572,305944,305985;CP007571,305944,305985;CP007570,305944,305985;FO393392,305944,305985;CP010867,305944,305985;CP011325…
CP006910	Mauve	SHARED	305986	306021	.	.	.	Notes=Lenght35	AL732656,305986,306021;AE009948,305986,306021;CP000114,305986,306021;CP003810,305986,306021;CP003919,305986,306021;HF952104,305986,306021;HF952106,305986,306021;CP007482,305986,306021;CP007565,305986,306021;CP007631,305986,306021;CP007572,305986,306021;CP007571,305986,306021;CP007570,305986,306021;FO393392,305986,306021;CP010867,305986,306021;CP011325,305986,306021;CP011326,305986,306021;CP011327…
CP006910	Mauve	SHARED	306039	306050	.	.	.	Notes=Lenght11	AL732656,306039,306050;AE009948,306039,306050;CP000114,306039,306050;CP003810,306039,306050;HF952104,306039,306050;HF952106,306039,306050;HF952105,306039,306050;CP007482,306039,306050;CP007565,306039,306050;HG939456,306039,306050;CP007631,306039,306050;CP007632,306039,306050;CP007572,306039,306050;CP007571,306039,306050;CP007570,306039,306050;FO393392,306039,306050;CP010867,306039,306050;CP011325…
CP006910	Mauve	SHARED	324564	330141	.	.	.	Notes=Lenght5577	AL732656,324564,330141;AE009948,324564,330141;CP000114,324564,330141;CP003810,324564,330141;HF952104,324564,330141;HF952106,324564,330141;HF952105,324564,330141;HG939456,324564,330141;CP007631,324564,330141;CP007632,324564,330141;CP007572,324564,330141;CP007571,324564,330141;CP007570,324564,330141;CP010867,324564,330141;CP011325,324564,330141;CP011326,324564,330141;CP011327,324564,330141;CP011329…
CP006910	Mauve	SHARED	335878	335913	.	.	.	Notes=Lenght35	AL732656,335878,335913;AE009948,335878,335913;CP000114,335878,335913;CP003810,335878,335913;CP003919,335878,335913;HF952104,335878,335913;HF952106,335878,335913;HF952105,335878,335913;CP007482,335878,335913;CP007565,335878,335913;HG939456,335878,335913;CP007631,335878,335913;CP007632,335878,335913;CP007572,335878,335913;CP007571,335878,335913;CP007570,335878,335913;FO393392,335878,335913;CP010867…
CP006910	Mauve	SHARED	335914	335964	.	.	.	Notes=Lenght50	AL732656,335914,335964;AE009948,335914,335964;CP000114,335914,335964;CP003810,335914,335964;CP003919,335914,335964;HF952104,335914,335964;HF952106,335914,335964;HF952105,335914,335964;CP007482,335914,335964;CP007565,335914,335964;HG939456,335914,335964;CP007631,335914,335964;CP007632,335914,335964;CP007572,335914,335964;CP007571,335914,335964;CP007570,335914,335964;FO393392,335914,335964;CP010867…
CP006910	Mauve	SHARED	335965	336022	.	.	.	Notes=Lenght57	AL732656,335965,336022;AE009948,335965,336022;CP003810,335965,336022;CP003919,335965,336022;HF952104,335965,336022;HF952106,335965,336022;HF952105,335965,336022;CP007482,335965,336022;CP007565,335965,336022;HG939456,335965,336022;CP007631,335965,336022;CP007632,335965,336022;CP007572,335965,336022;CP007571,335965,336022;CP007570,335965,336022;FO393392,335965,336022;CP010867,335965,336022;CP011326…
CP006910	Mauve	SHARED	336023	336402	.	.	.	Notes=Lenght379	AL732656,336023,336402;AE009948,336023,336402;CP003810,336023,336402;CP003919,336023,336402;HF952104,336023,336402;HF952106,336023,336402;HF952105,336023,336402;CP007482,336023,336402;CP007565,336023,336402;HG939456,336023,336402;CP007631,336023,336402;CP007632,336023,336402;CP007572,336023,336402;CP007571,336023,336402;CP007570,336023,336402;FO393392,336023,336402;CP010867,336023,336402;CP011328…
CP006910	Mauve	SHARED	336403	336496	.	.	.	Notes=Lenght93	AL732656,336403,336496;AE009948,336403,336496;CP000114,336403,336496;CP003810,336403,336496;CP003919,336403,336496;HF952104,336403,336496;HF952106,336403,336496;HF952105,336403,336496;CP007482,336403,336496;CP007565,336403,336496;HG939456,336403,336496;CP007631,336403,336496;CP007632,336403,336496;CP007572,336403,336496;CP007571,336403,336496;CP007570,336403,336496;FO393392,336403,336496;CP010867…
CP006910	Mauve	SHARED	336497	336612	.	.	.	Notes=Lenght115	AL732656,336497,336612;AE009948,336497,336612;CP000114,336497,336612;CP003810,336497,336612;CP003919,336497,336612;HF952104,336497,336612;HF952106,336497,336612;HF952105,336497,336612;CP007482,336497,336612;CP007565,336497,336612;HG939456,336497,336612;CP007631,336497,336612;CP007632,336497,336612;CP007572,336497,336612;CP007571,336497,336612;CP007570,336497,336612;FO393392,336497,336612;CP010867…
CP006910	Mauve	SHARED	336663	336694	.	.	.	Notes=Lenght31	AL732656,336663,336694;AE009948,336663,336694;CP000114,336663,336694;CP003810,336663,336694;CP003919,336663,336694;HF952104,336663,336694;HF952106,336663,336694;HF952105,336663,336694;CP007482,336663,336694;HG939456,336663,336694;CP007631,336663,336694;CP007632,336663,336694;CP007572,336663,336694;CP007571,336663,336694;CP007570,336663,336694;FO393392,336663,336694;CP010867,336663,336694;CP011325…
CP006910	Mauve	SHARED	336815	337016	.	.	.	Notes=Lenght201	AL732656,336815,337016;AE009948,336815,337016;CP000114,336815,337016;CP003810,336815,337016;CP003919,336815,337016;HF952104,336815,337016;HF952106,336815,337016;HF952105,336815,337016;CP007482,336815,337016;CP007565,336815,337016;HG939456,336815,337016;CP007631,336815,337016;CP007632,336815,337016;CP007572,336815,337016;CP007571,336815,337016;CP007570,336815,337016;FO393392,336815,337016;CP010867…
CP006910	Mauve	SHARED	337017	337045	.	.	.	Notes=Lenght28	AE009948,337017,337045;CP000114,337017,337045;CP003810,337017,337045;CP003919,337017,337045;HF952104,337017,337045;HF952106,337017,337045;HF952105,337017,337045;CP007482,337017,337045;CP007565,337017,337045;HG939456,337017,337045;CP007631,337017,337045;CP007632,337017,337045;FO393392,337017,337045;CP010867,337017,337045;CP011325,337017,337045;CP011326,337017,337045;CP011328,337017,337045;CP011329…
CP006910	Mauve	SHARED	337147	337212	.	.	.	Notes=Lenght65	AL732656,337147,337212;AE009948,337147,337212;CP000114,337147,337212;CP003810,337147,337212;CP003919,337147,337212;HF952104,337147,337212;HF952106,337147,337212;HF952105,337147,337212;CP007482,337147,337212;CP007565,337147,337212;HG939456,337147,337212;CP007631,337147,337212;CP007632,337147,337212;CP007572,337147,337212;CP007571,337147,337212;CP007570,337147,337212;FO393392,337147,337212;CP010867…
CP006910	Mauve	SHARED	337213	337414	.	.	.	Notes=Lenght201	AL732656,337213,337414;AE009948,337213,337414;CP003810,337213,337414;CP003919,337213,337414;HF952104,337213,337414;HF952106,337213,337414;HF952105,337213,337414;CP007482,337213,337414;CP007565,337213,337414;HG939456,337213,337414;CP007631,337213,337414;CP007632,337213,337414;CP007572,337213,337414;CP007571,337213,337414;CP007570,337213,337414;FO393392,337213,337414;CP010867,337213,337414;CP011325…
CP006910	Mauve	SHARED	337665	337910	.	.	.	Notes=Lenght245	AL732656,337665,337910;AE009948,337665,337910;CP000114,337665,337910;CP003810,337665,337910;CP003919,337665,337910;HF952104,337665,337910;HF952106,337665,337910;HF952105,337665,337910;CP007482,337665,337910;CP007565,337665,337910;HG939456,337665,337910;CP007631,337665,337910;CP007632,337665,337910;CP007572,337665,337910;CP007571,337665,337910;CP007570,337665,337910;FO393392,337665,337910;CP010867…
CP006910	Mauve	SHARED	337915	337960	.	.	.	Notes=Lenght45	AE009948,337915,337960;CP003919,337915,337960;HF952104,337915,337960;HF952106,337915,337960;HF952105,337915,337960;CP007482,337915,337960;CP007565,337915,337960;HG939456,337915,337960;CP007631,337915,337960;CP007632,337915,337960;FO393392,337915,337960;CP010867,337915,337960;CP011325,337915,337960;CP011326,337915,337960;CP011328,337915,337960;CP011329,337915,337960;CP010319,337915,337960;CP013202…
CP006910	Mauve	SHARED	337961	337981	.	.	.	Notes=Lenght20	AL732656,337961,337981;AE009948,337961,337981;CP000114,337961,337981;CP003919,337961,337981;HF952104,337961,337981;HF952106,337961,337981;HF952105,337961,337981;CP007482,337961,337981;CP007565,337961,337981;HG939456,337961,337981;CP007631,337961,337981;CP007632,337961,337981;CP007572,337961,337981;CP007571,337961,337981;CP007570,337961,337981;FO393392,337961,337981;CP010867,337961,337981;CP011325…
CP006910	Mauve	SHARED	337982	338081	.	.	.	Notes=Lenght99	AE009948,337982,338081;CP003919,337982,338081;HF952104,337982,338081;HF952106,337982,338081;HF952105,337982,338081;CP007482,337982,338081;CP007565,337982,338081;HG939456,337982,338081;CP007631,337982,338081;CP007632,337982,338081;FO393392,337982,338081;CP010867,337982,338081;CP011328,337982,338081;CP011329,337982,338081;CP010319,337982,338081;CP012419,337982,338081;CP013202,337982,338081;
CP006910	Mauve	SHARED	338082	338143	.	.	.	Notes=Lenght61	AL732656,338082,338143;AE009948,338082,338143;CP000114,338082,338143;CP003919,338082,338143;HF952104,338082,338143;HF952106,338082,338143;HF952105,338082,338143;CP007482,338082,338143;CP007565,338082,338143;HG939456,338082,338143;CP007631,338082,338143;CP007632,338082,338143;CP007572,338082,338143;CP007571,338082,338143;CP007570,338082,338143;FO393392,338082,338143;CP010867,338082,338143;CP011325…
CP006910	Mauve	SHARED	338515	338663	.	.	.	Notes=Lenght148	AL732656,338515,338663;AE009948,338515,338663;CP000114,338515,338663;CP003810,338515,338663;CP003919,338515,338663;HF952104,338515,338663;HF952106,338515,338663;HF952105,338515,338663;CP007482,338515,338663;CP007565,338515,338663;HG939456,338515,338663;CP007631,338515,338663;CP007632,338515,338663;CP007572,338515,338663;CP007571,338515,338663;CP007570,338515,338663;FO393392,338515,338663;CP010867…
CP006910	Mauve	SHARED	338914	338933	.	.	.	Notes=Lenght19	AL732656,338914,338933;AE009948,338914,338933;CP000114,338914,338933;CP003810,338914,338933;CP003919,338914,338933;HF952104,338914,338933;HF952106,338914,338933;HF952105,338914,338933;CP007482,338914,338933;HG939456,338914,338933;CP007631,338914,338933;CP007632,338914,338933;CP007572,338914,338933;CP007571,338914,338933;CP007570,338914,338933;FO393392,338914,338933;CP010867,338914,338933;CP011325…
CP006910	Mauve	SHARED	339315	339402	.	.	.	Notes=Lenght87	AL732656,339315,339402;AE009948,339315,339402;CP000114,339315,339402;CP003919,339315,339402;HF952104,339315,339402;HF952106,339315,339402;HF952105,339315,339402;CP007482,339315,339402;CP007565,339315,339402;HG939456,339315,339402;CP007631,339315,339402;CP007632,339315,339402;CP007572,339315,339402;CP007571,339315,339402;CP007570,339315,339402;FO393392,339315,339402;CP010867,339315,339402;CP011325…
CP006910	Mauve	SHARED	339415	339514	.	.	.	Notes=Lenght99	AL732656,339415,339514;AE009948,339415,339514;CP000114,339415,339514;CP003919,339415,339514;HF952104,339415,339514;HF952106,339415,339514;HF952105,339415,339514;CP007482,339415,339514;CP007565,339415,339514;HG939456,339415,339514;CP007631,339415,339514;CP007632,339415,339514;CP007572,339415,339514;CP007571,339415,339514;CP007570,339415,339514;FO393392,339415,339514;CP010867,339415,339514;CP011325…
CP006910	Mauve	SHARED	339515	339664	.	.	.	Notes=Lenght149	AL732656,339515,339664;AE009948,339515,339664;CP000114,339515,339664;CP003919,339515,339664;HF952104,339515,339664;HF952106,339515,339664;HF952105,339515,339664;CP007482,339515,339664;CP007565,339515,339664;HG939456,339515,339664;CP007631,339515,339664;CP007632,339515,339664;CP007572,339515,339664;CP007571,339515,339664;CP007570,339515,339664;FO393392,339515,339664;CP010867,339515,339664;CP011327…
CP006910	Mauve	SHARED	339665	339699	.	.	.	Notes=Lenght34	AE009948,339665,339699;CP000114,339665,339699;CP003919,339665,339699;HF952104,339665,339699;HF952106,339665,339699;HF952105,339665,339699;CP007482,339665,339699;CP007565,339665,339699;HG939456,339665,339699;CP007631,339665,339699;CP007632,339665,339699;FO393392,339665,339699;CP010867,339665,339699;CP011327,339665,339699;CP011328,339665,339699;CP011329,339665,339699;CP010319,339665,339699;CP013202…
CP006910	Mauve	SHARED	339714	339918	.	.	.	Notes=Lenght204	AE009948,339714,339918;CP000114,339714,339918;CP003919,339714,339918;HF952104,339714,339918;HF952106,339714,339918;HF952105,339714,339918;CP007482,339714,339918;CP007565,339714,339918;HG939456,339714,339918;CP007631,339714,339918;CP007632,339714,339918;FO393392,339714,339918;CP010867,339714,339918;CP011326,339714,339918;CP011327,339714,339918;CP011328,339714,339918;CP011329,339714,339918;CP010319…
CP006910	Mauve	SHARED	353078	354149	.	.	.	Notes=Lenght1071	AL732656,353078,354149;AE009948,353078,354149;CP000114,353078,354149;CP003810,353078,354149;CP003919,353078,354149;HF952104,353078,354149;HF952106,353078,354149;HF952105,353078,354149;CP007482,353078,354149;CP007565,353078,354149;HG939456,353078,354149;CP007631,353078,354149;CP007632,353078,354149;CP007571,353078,354149;CP007570,353078,354149;FO393392,353078,354149;CP010867,353078,354149;CP011325…
CP006910	Mauve	SHARED	356355	356379	.	.	.	Notes=Lenght24	AL732656,356355,356379;AE009948,356355,356379;CP000114,356355,356379;CP003810,356355,356379;CP003919,356355,356379;HF952104,356355,356379;HF952106,356355,356379;HF952105,356355,356379;HG939456,356355,356379;CP007631,356355,356379;CP007632,356355,356379;CP007572,356355,356379;CP007571,356355,356379;CP007570,356355,356379;CP010867,356355,356379;CP011325,356355,356379;CP011326,356355,356379;CP011327…
CP006910	Mauve	SHARED	359656	359667	.	.	.	Notes=Lenght11	AL732656,359656,359667;AE009948,359656,359667;CP000114,359656,359667;CP003810,359656,359667;CP003919,359656,359667;HF952104,359656,359667;HF952106,359656,359667;HF952105,359656,359667;CP007482,359656,359667;CP007565,359656,359667;HG939456,359656,359667;CP007631,359656,359667;CP007632,359656,359667;CP007572,359656,359667;CP007571,359656,359667;CP007570,359656,359667;FO393392,359656,359667;CP010867…
CP006910	Mauve	SHARED	415564	416019	.	.	.	Notes=Lenght455	AL732656,415564,416019;AE009948,415564,416019;CP000114,415564,416019;CP003810,415564,416019;HF952104,415564,416019;HF952106,415564,416019;HF952105,415564,416019;CP007482,415564,416019;CP007565,415564,416019;HG939456,415564,416019;CP007631,415564,416019;CP007632,415564,416019;CP007572,415564,416019;CP007571,415564,416019;CP007570,415564,416019;FO393392,415564,416019;CP010867,415564,416019;CP011325…
CP006910	Mauve	SHARED	420761	421210	.	.	.	Notes=Lenght449	AL732656,420761,421210;AE009948,420761,421210;CP000114,420761,421210;CP003810,420761,421210;CP003919,420761,421210;HF952104,420761,421210;HF952106,420761,421210;HF952105,420761,421210;CP007482,420761,421210;CP007565,420761,421210;HG939456,420761,421210;CP007631,420761,421210;CP007572,420761,421210;CP007571,420761,421210;CP007570,420761,421210;FO393392,420761,421210;CP010867,420761,421210;CP011325…
CP006910	Mauve	SHARED	421960	423537	.	.	.	Notes=Lenght1577	AL732656,421960,423537;AE009948,421960,423537;CP000114,421960,423537;CP003810,421960,423537;HF952104,421960,423537;HF952106,421960,423537;HF952105,421960,423537;CP007482,421960,423537;CP007565,421960,423537;HG939456,421960,423537;CP007631,421960,423537;CP007632,421960,423537;CP007572,421960,423537;CP007571,421960,423537;CP007570,421960,423537;FO393392,421960,423537;CP010867,421960,423537;CP011325…
CP006910	Mauve	SHARED	426753	426778	.	.	.	Notes=Lenght25	AL732656,426753,426778;AE009948,426753,426778;CP000114,426753,426778;CP003810,426753,426778;HF952104,426753,426778;HF952106,426753,426778;HF952105,426753,426778;CP007482,426753,426778;CP007565,426753,426778;HG939456,426753,426778;CP007631,426753,426778;CP007632,426753,426778;CP007572,426753,426778;CP007571,426753,426778;CP007570,426753,426778;FO393392,426753,426778;CP010867,426753,426778;CP011325…
CP006910	Mauve	SHARED	429796	429845	.	.	.	Notes=Lenght49	AL732656,429796,429845;AE009948,429796,429845;CP000114,429796,429845;CP003810,429796,429845;HF952104,429796,429845;HF952106,429796,429845;HF952105,429796,429845;CP007482,429796,429845;CP007565,429796,429845;HG939456,429796,429845;CP007631,429796,429845;CP007632,429796,429845;CP007572,429796,429845;CP007571,429796,429845;CP007570,429796,429845;FO393392,429796,429845;CP010867,429796,429845;CP011325…
CP006910	Mauve	SHARED	431871	431969	.	.	.	Notes=Lenght98	AL732656,431871,431969;AE009948,431871,431969;CP000114,431871,431969;CP003810,431871,431969;CP003919,431871,431969;HF952104,431871,431969;HF952106,431871,431969;HF952105,431871,431969;CP007482,431871,431969;CP007565,431871,431969;CP007631,431871,431969;CP007632,431871,431969;CP007572,431871,431969;CP007571,431871,431969;CP007570,431871,431969;FO393392,431871,431969;CP010867,431871,431969;CP011325…
CP006910	Mauve	SHARED	436743	436835	.	.	.	Notes=Lenght92	AL732656,436743,436835;AE009948,436743,436835;CP000114,436743,436835;CP003810,436743,436835;CP003919,436743,436835;HF952104,436743,436835;HF952106,436743,436835;HF952105,436743,436835;HG939456,436743,436835;CP007631,436743,436835;CP007632,436743,436835;CP007572,436743,436835;CP007571,436743,436835;CP007570,436743,436835;CP010867,436743,436835;CP011325,436743,436835;CP011326,436743,436835;CP011327…
CP006910	Mauve	SHARED	439436	439504	.	.	.	Notes=Lenght68	AL732656,439436,439504;AE009948,439436,439504;CP000114,439436,439504;CP003810,439436,439504;HF952104,439436,439504;HF952106,439436,439504;HF952105,439436,439504;CP007482,439436,439504;CP007565,439436,439504;HG939456,439436,439504;CP007631,439436,439504;CP007632,439436,439504;CP007572,439436,439504;CP007571,439436,439504;CP007570,439436,439504;FO393392,439436,439504;CP010867,439436,439504;CP011325…
CP006910	Mauve	SHARED	439506	439667	.	.	.	Notes=Lenght161	AL732656,439506,439667;AE009948,439506,439667;CP000114,439506,439667;CP003810,439506,439667;HF952104,439506,439667;HG939456,439506,439667;CP007631,439506,439667;CP007632,439506,439667;CP007572,439506,439667;CP007571,439506,439667;CP007570,439506,439667;CP010867,439506,439667;CP011325,439506,439667;CP011326,439506,439667;CP011327,439506,439667;CP011329,439506,439667;CP012419,439506,439667;CP013202…
CP006910	Mauve	SHARED	442118	442277	.	.	.	Notes=Lenght159	AE009948,442118,442277;CP000114,442118,442277;CP003810,442118,442277;CP003919,442118,442277;HF952104,442118,442277;HF952106,442118,442277;HF952105,442118,442277;CP007482,442118,442277;CP007565,442118,442277;CP007631,442118,442277;FO393392,442118,442277;CP010867,442118,442277;CP011325,442118,442277;CP011326,442118,442277;CP011327,442118,442277;CP011328,442118,442277;CP011329,442118,442277;CP010319…
CP006910	Mauve	SHARED	445719	445942	.	.	.	Notes=Lenght223	AL732656,445719,445942;AE009948,445719,445942;CP000114,445719,445942;CP003810,445719,445942;CP003919,445719,445942;HF952104,445719,445942;HF952106,445719,445942;HF952105,445719,445942;CP007482,445719,445942;CP007565,445719,445942;CP007631,445719,445942;CP007632,445719,445942;CP007572,445719,445942;CP007571,445719,445942;CP007570,445719,445942;FO393392,445719,445942;CP010867,445719,445942;CP011325…
CP006910	Mauve	SHARED	446137	446391	.	.	.	Notes=Lenght254	AL732656,446137,446391;AE009948,446137,446391;CP000114,446137,446391;CP003810,446137,446391;CP003919,446137,446391;HF952104,446137,446391;HF952106,446137,446391;HF952105,446137,446391;CP007482,446137,446391;CP007565,446137,446391;CP007631,446137,446391;CP007632,446137,446391;CP007572,446137,446391;CP007571,446137,446391;CP007570,446137,446391;FO393392,446137,446391;CP010867,446137,446391;CP011325…
CP006910	Mauve	SHARED	446617	446715	.	.	.	Notes=Lenght98	AL732656,446617,446715;AE009948,446617,446715;CP000114,446617,446715;CP003810,446617,446715;CP003919,446617,446715;HF952104,446617,446715;HF952106,446617,446715;HF952105,446617,446715;CP007482,446617,446715;CP007565,446617,446715;HG939456,446617,446715;CP007631,446617,446715;CP007572,446617,446715;CP007571,446617,446715;CP007570,446617,446715;FO393392,446617,446715;CP010867,446617,446715;CP011325…
CP006910	Mauve	SHARED	450863	450874	.	.	.	Notes=Lenght11	AL732656,450863,450874;AE009948,450863,450874;CP000114,450863,450874;CP003810,450863,450874;CP003919,450863,450874;HF952104,450863,450874;HF952105,450863,450874;CP007482,450863,450874;CP007565,450863,450874;HG939456,450863,450874;CP007631,450863,450874;CP007632,450863,450874;CP007572,450863,450874;CP007571,450863,450874;CP007570,450863,450874;FO393392,450863,450874;CP010867,450863,450874;CP011325…
CP006910	Mauve	SHARED	450875	451525	.	.	.	Notes=Lenght650	AL732656,450875,451525;AE009948,450875,451525;CP000114,450875,451525;CP003810,450875,451525;CP003919,450875,451525;HF952104,450875,451525;CP007482,450875,451525;CP007565,450875,451525;HG939456,450875,451525;CP007631,450875,451525;CP007632,450875,451525;CP007572,450875,451525;CP007571,450875,451525;CP007570,450875,451525;FO393392,450875,451525;CP010867,450875,451525;CP011325,450875,451525;CP011326…
CP006910	Mauve	SHARED	457185	457206	.	.	.	Notes=Lenght21	AL732656,457185,457206;AE009948,457185,457206;CP000114,457185,457206;CP003810,457185,457206;CP003919,457185,457206;HF952104,457185,457206;HF952106,457185,457206;HF952105,457185,457206;CP007482,457185,457206;HG939456,457185,457206;CP007631,457185,457206;CP007632,457185,457206;CP007572,457185,457206;CP007571,457185,457206;CP007570,457185,457206;FO393392,457185,457206;CP010867,457185,457206;CP011325…
CP006910	Mauve	SHARED	457387	457800	.	.	.	Notes=Lenght413	AL732656,457387,457800;AE009948,457387,457800;CP000114,457387,457800;CP003810,457387,457800;CP003919,457387,457800;HF952104,457387,457800;HF952106,457387,457800;HF952105,457387,457800;HG939456,457387,457800;CP007631,457387,457800;CP007632,457387,457800;CP007572,457387,457800;CP007571,457387,457800;CP007570,457387,457800;CP010867,457387,457800;CP011325,457387,457800;CP011326,457387,457800;CP011327…
CP006910	Mauve	SHARED	459389	459531	.	.	.	Notes=Lenght142	AL732656,459389,459531;AE009948,459389,459531;CP000114,459389,459531;CP003810,459389,459531;CP003919,459389,459531;HF952104,459389,459531;HF952106,459389,459531;HF952105,459389,459531;HG939456,459389,459531;CP007631,459389,459531;CP007632,459389,459531;CP007572,459389,459531;CP007571,459389,459531;CP007570,459389,459531;CP010867,459389,459531;CP011325,459389,459531;CP011326,459389,459531;CP011327…
CP006910	Mauve	SHARED	459801	459913	.	.	.	Notes=Lenght112	AL732656,459801,459913;AE009948,459801,459913;CP000114,459801,459913;CP003810,459801,459913;CP003919,459801,459913;HF952104,459801,459913;HF952106,459801,459913;CP007482,459801,459913;CP007565,459801,459913;HG939456,459801,459913;CP007631,459801,459913;CP007632,459801,459913;CP007572,459801,459913;CP007571,459801,459913;CP007570,459801,459913;FO393392,459801,459913;CP010867,459801,459913;CP011325…
CP006910	Mauve	SHARED	459914	459973	.	.	.	Notes=Lenght59	AL732656,459914,459973;CP000114,459914,459973;CP003810,459914,459973;CP003919,459914,459973;HF952104,459914,459973;HF952106,459914,459973;CP007482,459914,459973;CP007565,459914,459973;HG939456,459914,459973;CP007632,459914,459973;CP007572,459914,459973;CP007571,459914,459973;CP007570,459914,459973;FO393392,459914,459973;CP010867,459914,459973;CP011325,459914,459973;CP011326,459914,459973;CP011327…
CP006910	Mauve	SHARED	459974	460673	.	.	.	Notes=Lenght699	AL732656,459974,460673;AE009948,459974,460673;CP000114,459974,460673;CP003810,459974,460673;CP003919,459974,460673;HF952104,459974,460673;HF952106,459974,460673;CP007482,459974,460673;CP007565,459974,460673;HG939456,459974,460673;CP007631,459974,460673;CP007632,459974,460673;CP007572,459974,460673;CP007571,459974,460673;CP007570,459974,460673;FO393392,459974,460673;CP010867,459974,460673;CP011325…
CP006910	Mauve	SHARED	460674	460813	.	.	.	Notes=Lenght139	AL732656,460674,460813;AE009948,460674,460813;CP000114,460674,460813;CP003810,460674,460813;HF952104,460674,460813;HF952106,460674,460813;CP007482,460674,460813;CP007565,460674,460813;HG939456,460674,460813;CP007631,460674,460813;CP007632,460674,460813;CP007572,460674,460813;CP007571,460674,460813;CP007570,460674,460813;FO393392,460674,460813;CP010867,460674,460813;CP011325,460674,460813;CP011326…
CP006910	Mauve	SHARED	460814	463537	.	.	.	Notes=Lenght2723	AL732656,460814,463537;AE009948,460814,463537;CP000114,460814,463537;CP003810,460814,463537;CP003919,460814,463537;HF952104,460814,463537;HF952106,460814,463537;CP007482,460814,463537;CP007565,460814,463537;HG939456,460814,463537;CP007631,460814,463537;CP007632,460814,463537;CP007572,460814,463537;CP007571,460814,463537;CP007570,460814,463537;FO393392,460814,463537;CP010867,460814,463537;CP011325…
CP006910	Mauve	SHARED	495121	495620	.	.	.	Notes=Lenght499	AL732656,495121,495620;AE009948,495121,495620;CP000114,495121,495620;CP003810,495121,495620;CP003919,495121,495620;HF952104,495121,495620;HF952106,495121,495620;HF952105,495121,495620;CP007482,495121,495620;CP007565,495121,495620;HG939456,495121,495620;CP007631,495121,495620;CP007572,495121,495620;CP007571,495121,495620;CP007570,495121,495620;FO393392,495121,495620;CP010867,495121,495620;CP011325…
CP006910	Mauve	SHARED	501755	501922	.	.	.	Notes=Lenght167	AL732656,501755,501922;AE009948,501755,501922;CP000114,501755,501922;CP003810,501755,501922;HF952104,501755,501922;HF952106,501755,501922;HF952105,501755,501922;HG939456,501755,501922;CP007631,501755,501922;CP007632,501755,501922;CP007572,501755,501922;CP007571,501755,501922;CP007570,501755,501922;CP010867,501755,501922;CP011325,501755,501922;CP011326,501755,501922;CP011327,501755,501922;CP011329…
CP006910	Mauve	SHARED	505403	505817	.	.	.	Notes=Lenght414	AL732656,505403,505817;AE009948,505403,505817;CP000114,505403,505817;CP003810,505403,505817;HF952104,505403,505817;HF952106,505403,505817;HF952105,505403,505817;CP007482,505403,505817;CP007565,505403,505817;HG939456,505403,505817;CP007631,505403,505817;CP007632,505403,505817;CP007572,505403,505817;CP007571,505403,505817;CP007570,505403,505817;FO393392,505403,505817;CP010867,505403,505817;CP011325…
CP006910	Mauve	SHARED	517113	517372	.	.	.	Notes=Lenght259	AL732656,517113,517372;AE009948,517113,517372;CP000114,517113,517372;CP003810,517113,517372;HF952104,517113,517372;HF952106,517113,517372;HF952105,517113,517372;CP007482,517113,517372;CP007565,517113,517372;HG939456,517113,517372;CP007631,517113,517372;CP007632,517113,517372;CP007572,517113,517372;CP007571,517113,517372;CP007570,517113,517372;FO393392,517113,517372;CP010867,517113,517372;CP011325…
CP006910	Mauve	SHARED	517373	517558	.	.	.	Notes=Lenght185	AL732656,517373,517558;AE009948,517373,517558;CP000114,517373,517558;CP003810,517373,517558;HF952104,517373,517558;HF952106,517373,517558;HF952105,517373,517558;HG939456,517373,517558;CP007631,517373,517558;CP007632,517373,517558;CP007572,517373,517558;CP007571,517373,517558;CP007570,517373,517558;CP010867,517373,517558;CP011325,517373,517558;CP011326,517373,517558;CP011327,517373,517558;CP011329…
CP006910	Mauve	SHARED	517559	517652	.	.	.	Notes=Lenght93	AL732656,517559,517652;AE009948,517559,517652;CP000114,517559,517652;CP003810,517559,517652;HF952104,517559,517652;HF952106,517559,517652;HF952105,517559,517652;CP007482,517559,517652;CP007565,517559,517652;HG939456,517559,517652;CP007631,517559,517652;CP007632,517559,517652;CP007572,517559,517652;CP007571,517559,517652;CP007570,517559,517652;FO393392,517559,517652;CP010867,517559,517652;CP011325…
CP006910	Mauve	SHARED	533222	533268	.	.	.	Notes=Lenght46	AL732656,533222,533268;AE009948,533222,533268;CP000114,533222,533268;CP003810,533222,533268;CP003919,533222,533268;HF952104,533222,533268;HF952106,533222,533268;HF952105,533222,533268;CP007482,533222,533268;CP007565,533222,533268;CP007631,533222,533268;CP007632,533222,533268;FO393392,533222,533268;CP010867,533222,533268;CP011325,533222,533268;CP011326,533222,533268;CP011327,533222,533268;CP011328…
CP006910	Mauve	SHARED	534021	534209	.	.	.	Notes=Lenght188	AL732656,534021,534209;AE009948,534021,534209;CP000114,534021,534209;CP003810,534021,534209;HF952104,534021,534209;HF952106,534021,534209;HF952105,534021,534209;HG939456,534021,534209;CP007631,534021,534209;CP007632,534021,534209;CP007572,534021,534209;CP007571,534021,534209;CP007570,534021,534209;CP010867,534021,534209;CP011325,534021,534209;CP011326,534021,534209;CP011327,534021,534209;CP011329…
CP006910	Mauve	SHARED	591557	591637	.	.	.	Notes=Lenght80	AE009948,591557,591637;CP000114,591557,591637;CP003810,591557,591637;CP003919,591557,591637;HF952104,591557,591637;HF952106,591557,591637;HF952105,591557,591637;CP007482,591557,591637;CP007565,591557,591637;HG939456,591557,591637;CP007631,591557,591637;CP007632,591557,591637;FO393392,591557,591637;CP010867,591557,591637;CP011325,591557,591637;CP011326,591557,591637;CP011327,591557,591637;CP011328…
CP006910	Mauve	SHARED	593094	593131	.	.	.	Notes=Lenght37	AL732656,593094,593131;AE009948,593094,593131;CP000114,593094,593131;CP003810,593094,593131;HF952104,593094,593131;HF952106,593094,593131;HF952105,593094,593131;CP007482,593094,593131;CP007565,593094,593131;HG939456,593094,593131;CP007631,593094,593131;CP007632,593094,593131;CP007572,593094,593131;CP007571,593094,593131;CP007570,593094,593131;FO393392,593094,593131;CP010867,593094,593131;CP011325…
CP006910	Mauve	SHARED	596587	596627	.	.	.	Notes=Lenght40	AL732656,596587,596627;AE009948,596587,596627;CP000114,596587,596627;CP003810,596587,596627;HF952104,596587,596627;HF952106,596587,596627;HF952105,596587,596627;CP007482,596587,596627;CP007565,596587,596627;HG939456,596587,596627;CP007631,596587,596627;CP007632,596587,596627;CP007572,596587,596627;CP007571,596587,596627;CP007570,596587,596627;FO393392,596587,596627;CP010867,596587,596627;CP011325…
CP006910	Mauve	SHARED	596628	596689	.	.	.	Notes=Lenght61	AL732656,596628,596689;AE009948,596628,596689;CP000114,596628,596689;CP003810,596628,596689;HF952104,596628,596689;HF952106,596628,596689;HF952105,596628,596689;HG939456,596628,596689;CP007631,596628,596689;CP007632,596628,596689;CP007572,596628,596689;CP007571,596628,596689;CP007570,596628,596689;CP010867,596628,596689;CP011325,596628,596689;CP011326,596628,596689;CP011327,596628,596689;CP011329…
CP006910	Mauve	SHARED	600394	600449	.	.	.	Notes=Lenght55	AE009948,600394,600449;CP000114,600394,600449;CP003810,600394,600449;CP003919,600394,600449;HF952104,600394,600449;HF952106,600394,600449;HF952105,600394,600449;CP007482,600394,600449;CP007565,600394,600449;HG939456,600394,600449;CP007631,600394,600449;CP007632,600394,600449;FO393392,600394,600449;CP010867,600394,600449;CP011325,600394,600449;CP011326,600394,600449;CP011327,600394,600449;CP011328…
CP006910	Mauve	SHARED	602523	602565	.	.	.	Notes=Lenght42	AL732656,602523,602565;AE009948,602523,602565;CP000114,602523,602565;CP003810,602523,602565;HF952104,602523,602565;HF952106,602523,602565;HF952105,602523,602565;HG939456,602523,602565;CP007631,602523,602565;CP007632,602523,602565;CP007572,602523,602565;CP007571,602523,602565;CP007570,602523,602565;CP010867,602523,602565;CP011325,602523,602565;CP011326,602523,602565;CP011327,602523,602565;CP011329…
CP006910	Mauve	SHARED	624846	624875	.	.	.	Notes=Lenght29	AL732656,624846,624875;AE009948,624846,624875;CP000114,624846,624875;CP003810,624846,624875;CP003919,624846,624875;HF952104,624846,624875;HF952106,624846,624875;HF952105,624846,624875;HG939456,624846,624875;CP007631,624846,624875;CP007632,624846,624875;CP007572,624846,624875;CP007571,624846,624875;CP007570,624846,624875;CP010867,624846,624875;CP011325,624846,624875;CP011326,624846,624875;CP011327…
CP006910	Mauve	SHARED	631248	631264	.	.	.	Notes=Lenght16	AE009948,631248,631264;HF952104,631248,631264;CP007631,631248,631264;CP007632,631248,631264;CP007572,631248,631264;CP007571,631248,631264;CP007570,631248,631264;CP010867,631248,631264;CP013202,631248,631264;
CP006910	Mauve	SHARED	631265	638365	.	.	.	Notes=Lenght7100	AL732656,631265,638365;AE009948,631265,638365;CP000114,631265,638365;CP003810,631265,638365;HF952104,631265,638365;HG939456,631265,638365;CP007631,631265,638365;CP007632,631265,638365;CP007572,631265,638365;CP007571,631265,638365;CP007570,631265,638365;CP010867,631265,638365;CP011325,631265,638365;CP011326,631265,638365;CP011327,631265,638365;CP011329,631265,638365;CP012419,631265,638365;CP013202…
CP006910	Mauve	SHARED	638390	640966	.	.	.	Notes=Lenght2576	AL732656,638390,640966;AE009948,638390,640966;CP000114,638390,640966;CP003810,638390,640966;HF952104,638390,640966;HG939456,638390,640966;CP007631,638390,640966;CP007632,638390,640966;CP007572,638390,640966;CP007571,638390,640966;CP007570,638390,640966;CP010867,638390,640966;CP011325,638390,640966;CP011326,638390,640966;CP011327,638390,640966;CP011329,638390,640966;CP012419,638390,640966;CP013202…
CP006910	Mauve	SHARED	640988	641370	.	.	.	Notes=Lenght382	AL732656,640988,641370;AE009948,640988,641370;CP000114,640988,641370;CP003810,640988,641370;HF952104,640988,641370;HG939456,640988,641370;CP007631,640988,641370;CP007632,640988,641370;CP007572,640988,641370;CP007571,640988,641370;CP007570,640988,641370;CP010867,640988,641370;CP011325,640988,641370;CP011326,640988,641370;CP011327,640988,641370;CP011329,640988,641370;CP012419,640988,641370;CP013202…
CP006910	Mauve	SHARED	641460	641472	.	.	.	Notes=Lenght12	AE009948,641460,641472;CP000114,641460,641472;CP003810,641460,641472;CP003919,641460,641472;HF952104,641460,641472;HF952106,641460,641472;HF952105,641460,641472;CP007482,641460,641472;CP007565,641460,641472;HG939456,641460,641472;CP007631,641460,641472;CP007632,641460,641472;CP007572,641460,641472;CP007571,641460,641472;CP007570,641460,641472;FO393392,641460,641472;CP010867,641460,641472;CP011325…
CP006910	Mauve	SHARED	641473	641593	.	.	.	Notes=Lenght120	AE009948,641473,641593;CP000114,641473,641593;CP003810,641473,641593;CP003919,641473,641593;HF952104,641473,641593;HF952106,641473,641593;HF952105,641473,641593;CP007482,641473,641593;CP007565,641473,641593;HG939456,641473,641593;CP007631,641473,641593;CP007632,641473,641593;FO393392,641473,641593;CP010867,641473,641593;CP011325,641473,641593;CP011326,641473,641593;CP011327,641473,641593;CP011328…
CP006910	Mauve	SHARED	650667	650792	.	.	.	Notes=Lenght125	AL732656,650667,650792;AE009948,650667,650792;CP000114,650667,650792;CP003810,650667,650792;CP003919,650667,650792;HF952104,650667,650792;HF952106,650667,650792;HF952105,650667,650792;HG939456,650667,650792;CP007631,650667,650792;CP007632,650667,650792;CP007572,650667,650792;CP007571,650667,650792;CP007570,650667,650792;CP010867,650667,650792;CP011325,650667,650792;CP011326,650667,650792;CP011327…
CP006910	Mauve	SHARED	650795	650882	.	.	.	Notes=Lenght87	AL732656,650795,650882;AE009948,650795,650882;CP000114,650795,650882;CP003810,650795,650882;HF952104,650795,650882;HF952105,650795,650882;HG939456,650795,650882;CP007631,650795,650882;CP007632,650795,650882;CP007572,650795,650882;CP007571,650795,650882;CP007570,650795,650882;CP010867,650795,650882;CP011325,650795,650882;CP011326,650795,650882;CP011327,650795,650882;CP011329,650795,650882;CP010319…
CP006910	Mauve	SHARED	656588	656608	.	.	.	Notes=Lenght20	AL732656,656588,656608;CP003919,656588,656608;HF952106,656588,656608;HF952105,656588,656608;CP007482,656588,656608;CP007565,656588,656608;HG939456,656588,656608;CP007572,656588,656608;CP007571,656588,656608;CP007570,656588,656608;FO393392,656588,656608;CP011328,656588,656608;CP010319,656588,656608;CP013202,656588,656608;
CP006910	Mauve	SHARED	656611	656639	.	.	.	Notes=Lenght28	AL732656,656611,656639;CP003919,656611,656639;HF952106,656611,656639;HF952105,656611,656639;CP007482,656611,656639;CP007565,656611,656639;HG939456,656611,656639;CP007572,656611,656639;CP007571,656611,656639;CP007570,656611,656639;FO393392,656611,656639;CP011328,656611,656639;CP010319,656611,656639;CP013202,656611,656639;
CP006910	Mauve	SHARED	656647	656677	.	.	.	Notes=Lenght30	CP003919,656647,656677;CP007482,656647,656677;CP007565,656647,656677;CP007572,656647,656677;CP007571,656647,656677;CP007570,656647,656677;FO393392,656647,656677;CP011328,656647,656677;CP010319,656647,656677;CP013202,656647,656677;
CP006910	Mauve	SHARED	402159	404699	.	.	.	Notes=Lenght2540	AE009948,402159,404699;CP000114,402159,404699;HF952104,402159,404699;HG939456,402159,404699;CP007631,402159,404699;CP010867,402159,404699;CP011329,402159,404699;CP012419,402159,404699;CP013202,402159,404699;
CP006910	Mauve	SHARED	657324	657402	.	.	.	Notes=Lenght78	AL732656,657324,657402;AE009948,657324,657402;CP000114,657324,657402;CP003810,657324,657402;HF952104,657324,657402;CP007482,657324,657402;CP007565,657324,657402;HG939456,657324,657402;CP007631,657324,657402;CP007632,657324,657402;CP007572,657324,657402;CP007571,657324,657402;CP007570,657324,657402;FO393392,657324,657402;CP010867,657324,657402;CP011325,657324,657402;CP011326,657324,657402;CP011327…
CP006910	Mauve	SHARED	657403	657585	.	.	.	Notes=Lenght182	AL732656,657403,657585;AE009948,657403,657585;CP000114,657403,657585;CP003810,657403,657585;CP003919,657403,657585;HF952104,657403,657585;CP007482,657403,657585;CP007565,657403,657585;HG939456,657403,657585;CP007631,657403,657585;CP007632,657403,657585;CP007572,657403,657585;CP007571,657403,657585;CP007570,657403,657585;FO393392,657403,657585;CP010867,657403,657585;CP011325,657403,657585;CP011326…
CP006910	Mauve	SHARED	657586	657700	.	.	.	Notes=Lenght114	AL732656,657586,657700;AE009948,657586,657700;CP000114,657586,657700;CP003810,657586,657700;HF952104,657586,657700;CP007482,657586,657700;CP007565,657586,657700;HG939456,657586,657700;CP007631,657586,657700;CP007632,657586,657700;CP007572,657586,657700;CP007571,657586,657700;CP007570,657586,657700;FO393392,657586,657700;CP010867,657586,657700;CP011325,657586,657700;CP011326,657586,657700;CP011327…
CP006910	Mauve	SHARED	657701	658728	.	.	.	Notes=Lenght1027	AL732656,657701,658728;AE009948,657701,658728;CP000114,657701,658728;CP003810,657701,658728;HF952104,657701,658728;HG939456,657701,658728;CP007631,657701,658728;CP007632,657701,658728;CP007572,657701,658728;CP007571,657701,658728;CP007570,657701,658728;CP010867,657701,658728;CP011325,657701,658728;CP011326,657701,658728;CP011327,657701,658728;CP011329,657701,658728;CP012419,657701,658728;CP013202…
CP006910	Mauve	SHARED	663672	666793	.	.	.	Notes=Lenght3121	AL732656,663672,666793;AE009948,663672,666793;CP000114,663672,666793;CP003810,663672,666793;HF952104,663672,666793;HF952106,663672,666793;HF952105,663672,666793;HG939456,663672,666793;CP007631,663672,666793;CP007632,663672,666793;CP007572,663672,666793;CP007571,663672,666793;CP007570,663672,666793;CP010867,663672,666793;CP011325,663672,666793;CP011326,663672,666793;CP011327,663672,666793;CP011329…
CP006910	Mauve	SHARED	666821	667020	.	.	.	Notes=Lenght199	AL732656,666821,667020;AE009948,666821,667020;CP000114,666821,667020;CP003810,666821,667020;HF952104,666821,667020;HF952106,666821,667020;HF952105,666821,667020;HG939456,666821,667020;CP007631,666821,667020;CP007632,666821,667020;CP007572,666821,667020;CP007571,666821,667020;CP007570,666821,667020;CP010867,666821,667020;CP011325,666821,667020;CP011326,666821,667020;CP011327,666821,667020;CP011329…
CP006910	Mauve	SHARED	667094	667219	.	.	.	Notes=Lenght125	AL732656,667094,667219;AE009948,667094,667219;CP000114,667094,667219;CP003810,667094,667219;HF952104,667094,667219;HF952106,667094,667219;HF952105,667094,667219;HG939456,667094,667219;CP007631,667094,667219;CP007632,667094,667219;CP007572,667094,667219;CP007571,667094,667219;CP007570,667094,667219;CP010867,667094,667219;CP011325,667094,667219;CP011326,667094,667219;CP011327,667094,667219;CP011329…
CP006910	Mauve	SHARED	667394	667519	.	.	.	Notes=Lenght125	AL732656,667394,667519;AE009948,667394,667519;CP000114,667394,667519;CP003810,667394,667519;HF952104,667394,667519;HF952106,667394,667519;HF952105,667394,667519;HG939456,667394,667519;CP007631,667394,667519;CP007632,667394,667519;CP007572,667394,667519;CP007571,667394,667519;CP007570,667394,667519;CP010867,667394,667519;CP011325,667394,667519;CP011326,667394,667519;CP011327,667394,667519;CP011329…
CP006910	Mauve	SHARED	667594	667770	.	.	.	Notes=Lenght176	AL732656,667594,667770;AE009948,667594,667770;CP000114,667594,667770;CP003810,667594,667770;HF952104,667594,667770;HF952106,667594,667770;HF952105,667594,667770;HG939456,667594,667770;CP007631,667594,667770;CP007632,667594,667770;CP007572,667594,667770;CP007571,667594,667770;CP007570,667594,667770;CP010867,667594,667770;CP011325,667594,667770;CP011326,667594,667770;CP011327,667594,667770;CP011329…
CP006910	Mauve	SHARED	667842	668043	.	.	.	Notes=Lenght201	AL732656,667842,668043;AE009948,667842,668043;CP000114,667842,668043;CP003810,667842,668043;HF952104,667842,668043;HF952106,667842,668043;HF952105,667842,668043;HG939456,667842,668043;CP007631,667842,668043;CP007632,667842,668043;CP007572,667842,668043;CP007571,667842,668043;CP007570,667842,668043;CP010867,667842,668043;CP011325,667842,668043;CP011326,667842,668043;CP011327,667842,668043;CP011329…
CP006910	Mauve	SHARED	668069	668268	.	.	.	Notes=Lenght199	AL732656,668069,668268;AE009948,668069,668268;CP000114,668069,668268;CP003810,668069,668268;HF952104,668069,668268;HF952106,668069,668268;HF952105,668069,668268;HG939456,668069,668268;CP007631,668069,668268;CP007632,668069,668268;CP007572,668069,668268;CP007571,668069,668268;CP007570,668069,668268;CP010867,668069,668268;CP011325,668069,668268;CP011326,668069,668268;CP011327,668069,668268;CP011329…
CP006910	Mauve	SHARED	668344	668491	.	.	.	Notes=Lenght147	AL732656,668344,668491;AE009948,668344,668491;CP000114,668344,668491;CP003810,668344,668491;HF952104,668344,668491;HF952106,668344,668491;HF952105,668344,668491;HG939456,668344,668491;CP007631,668344,668491;CP007632,668344,668491;CP007572,668344,668491;CP007571,668344,668491;CP007570,668344,668491;CP010867,668344,668491;CP011325,668344,668491;CP011326,668344,668491;CP011327,668344,668491;CP011329…
CP006910	Mauve	SHARED	668621	668741	.	.	.	Notes=Lenght120	AL732656,668621,668741;AE009948,668621,668741;CP000114,668621,668741;CP003810,668621,668741;HF952104,668621,668741;HF952106,668621,668741;HF952105,668621,668741;HG939456,668621,668741;CP007631,668621,668741;CP007632,668621,668741;CP007572,668621,668741;CP007571,668621,668741;CP007570,668621,668741;CP010867,668621,668741;CP011325,668621,668741;CP011326,668621,668741;CP011327,668621,668741;CP011329…
CP006910	Mauve	SHARED	668871	668996	.	.	.	Notes=Lenght125	AL732656,668871,668996;AE009948,668871,668996;CP000114,668871,668996;CP003810,668871,668996;HF952104,668871,668996;HF952106,668871,668996;HF952105,668871,668996;HG939456,668871,668996;CP007631,668871,668996;CP007632,668871,668996;CP007572,668871,668996;CP007571,668871,668996;CP007570,668871,668996;CP010867,668871,668996;CP011325,668871,668996;CP011326,668871,668996;CP011327,668871,668996;CP011329…
CP006910	Mauve	SHARED	669116	675542	.	.	.	Notes=Lenght6426	AL732656,669116,675542;AE009948,669116,675542;CP000114,669116,675542;CP003810,669116,675542;HF952104,669116,675542;HF952106,669116,675542;HF952105,669116,675542;HG939456,669116,675542;CP007631,669116,675542;CP007632,669116,675542;CP007572,669116,675542;CP007571,669116,675542;CP007570,669116,675542;CP010867,669116,675542;CP011325,669116,675542;CP011326,669116,675542;CP011327,669116,675542;CP011329…
CP006910	Mauve	SHARED	684650	684694	.	.	.	Notes=Lenght44	AL732656,684650,684694;AE009948,684650,684694;CP000114,684650,684694;CP003810,684650,684694;HF952104,684650,684694;HF952106,684650,684694;HF952105,684650,684694;CP007482,684650,684694;CP007565,684650,684694;HG939456,684650,684694;CP007631,684650,684694;CP007632,684650,684694;CP007572,684650,684694;CP007571,684650,684694;CP007570,684650,684694;FO393392,684650,684694;CP010867,684650,684694;CP011325…
CP006910	Mauve	SHARED	689730	691449	.	.	.	Notes=Lenght1719	AL732656,689730,691449;AE009948,689730,691449;CP000114,689730,691449;CP003810,689730,691449;HF952104,689730,691449;HF952106,689730,691449;HF952105,689730,691449;CP007482,689730,691449;CP007565,689730,691449;HG939456,689730,691449;CP007631,689730,691449;CP007632,689730,691449;CP007572,689730,691449;CP007571,689730,691449;CP007570,689730,691449;FO393392,689730,691449;CP010867,689730,691449;CP011325…
CP006910	Mauve	SHARED	692653	692874	.	.	.	Notes=Lenght221	AL732656,692653,692874;AE009948,692653,692874;CP000114,692653,692874;CP003810,692653,692874;CP003919,692653,692874;HF952104,692653,692874;HF952106,692653,692874;HF952105,692653,692874;HG939456,692653,692874;CP007631,692653,692874;CP007632,692653,692874;CP007572,692653,692874;CP007571,692653,692874;CP007570,692653,692874;CP010867,692653,692874;CP011325,692653,692874;CP011326,692653,692874;CP011327…
CP006910	Mauve	SHARED	692926	693027	.	.	.	Notes=Lenght101	AL732656,692926,693027;AE009948,692926,693027;CP000114,692926,693027;CP003810,692926,693027;CP003919,692926,693027;HF952104,692926,693027;HF952106,692926,693027;HF952105,692926,693027;CP007482,692926,693027;CP007565,692926,693027;HG939456,692926,693027;CP007631,692926,693027;CP007632,692926,693027;FO393392,692926,693027;CP010867,692926,693027;CP011325,692926,693027;CP011326,692926,693027;CP011327…
CP006910	Mauve	SHARED	693368	693449	.	.	.	Notes=Lenght81	AL732656,693368,693449;AE009948,693368,693449;CP000114,693368,693449;CP003810,693368,693449;HF952104,693368,693449;HF952106,693368,693449;HF952105,693368,693449;CP007482,693368,693449;CP007565,693368,693449;HG939456,693368,693449;CP007631,693368,693449;CP007632,693368,693449;CP007572,693368,693449;CP007571,693368,693449;CP007570,693368,693449;FO393392,693368,693449;CP010867,693368,693449;CP011325…
CP006910	Mauve	SHARED	693799	698544	.	.	.	Notes=Lenght4745	AL732656,693799,698544;AE009948,693799,698544;CP000114,693799,698544;CP003810,693799,698544;HF952104,693799,698544;HF952106,693799,698544;HF952105,693799,698544;CP007482,693799,698544;CP007565,693799,698544;HG939456,693799,698544;CP007631,693799,698544;CP007632,693799,698544;CP007572,693799,698544;CP007571,693799,698544;CP007570,693799,698544;FO393392,693799,698544;CP010867,693799,698544;CP011325…
CP006910	Mauve	SHARED	698545	698694	.	.	.	Notes=Lenght149	AL732656,698545,698694;AE009948,698545,698694;CP000114,698545,698694;CP003810,698545,698694;HF952104,698545,698694;HF952106,698545,698694;HF952105,698545,698694;HG939456,698545,698694;CP007631,698545,698694;CP007632,698545,698694;CP007572,698545,698694;CP007571,698545,698694;CP007570,698545,698694;CP010867,698545,698694;CP011325,698545,698694;CP011326,698545,698694;CP011327,698545,698694;CP011329…
CP006910	Mauve	SHARED	698695	699782	.	.	.	Notes=Lenght1087	AL732656,698695,699782;AE009948,698695,699782;CP000114,698695,699782;CP003810,698695,699782;HF952104,698695,699782;HF952106,698695,699782;HF952105,698695,699782;CP007482,698695,699782;CP007565,698695,699782;HG939456,698695,699782;CP007631,698695,699782;CP007632,698695,699782;CP007572,698695,699782;CP007571,698695,699782;CP007570,698695,699782;FO393392,698695,699782;CP010867,698695,699782;CP011325…
CP006910	Mauve	SHARED	699783	699797	.	.	.	Notes=Lenght14	AL732656,699783,699797;AE009948,699783,699797;CP000114,699783,699797;CP003810,699783,699797;HF952104,699783,699797;HF952106,699783,699797;HF952105,699783,699797;HG939456,699783,699797;CP007631,699783,699797;CP007632,699783,699797;CP007572,699783,699797;CP007571,699783,699797;CP007570,699783,699797;CP010867,699783,699797;CP011325,699783,699797;CP011326,699783,699797;CP011327,699783,699797;CP011329…
CP006910	Mauve	SHARED	699798	699817	.	.	.	Notes=Lenght19	AL732656,699798,699817;AE009948,699798,699817;CP000114,699798,699817;CP003810,699798,699817;HF952104,699798,699817;HF952106,699798,699817;HF952105,699798,699817;HG939456,699798,699817;CP007631,699798,699817;CP007632,699798,699817;CP007572,699798,699817;CP007571,699798,699817;CP007570,699798,699817;CP010867,699798,699817;CP011325,699798,699817;CP011326,699798,699817;CP011327,699798,699817;CP010319…
CP006910	Mauve	SHARED	699818	700848	.	.	.	Notes=Lenght1030	AL732656,699818,700848;AE009948,699818,700848;CP000114,699818,700848;CP003810,699818,700848;HF952104,699818,700848;HF952106,699818,700848;HF952105,699818,700848;CP007482,699818,700848;CP007565,699818,700848;HG939456,699818,700848;CP007631,699818,700848;CP007632,699818,700848;CP007572,699818,700848;CP007571,699818,700848;CP007570,699818,700848;FO393392,699818,700848;CP010867,699818,700848;CP011325…
CP006910	Mauve	SHARED	702465	702485	.	.	.	Notes=Lenght20	AL732656,702465,702485;AE009948,702465,702485;CP000114,702465,702485;CP003810,702465,702485;CP003919,702465,702485;HF952104,702465,702485;HF952106,702465,702485;HF952105,702465,702485;CP007482,702465,702485;CP007565,702465,702485;HG939456,702465,702485;CP007631,702465,702485;CP007632,702465,702485;CP007572,702465,702485;CP007571,702465,702485;CP007570,702465,702485;FO393392,702465,702485;CP010867…
CP006910	Mauve	SHARED	712808	712821	.	.	.	Notes=Lenght13	AL732656,712808,712821;AE009948,712808,712821;CP000114,712808,712821;CP003810,712808,712821;CP003919,712808,712821;HF952104,712808,712821;HF952106,712808,712821;HF952105,712808,712821;CP007482,712808,712821;CP007565,712808,712821;CP007631,712808,712821;CP007572,712808,712821;CP007571,712808,712821;CP007570,712808,712821;FO393392,712808,712821;CP010867,712808,712821;CP011325,712808,712821;CP011326…
CP006910	Mauve	SHARED	713316	713478	.	.	.	Notes=Lenght162	AL732656,713316,713478;AE009948,713316,713478;CP000114,713316,713478;CP003810,713316,713478;CP003919,713316,713478;HF952104,713316,713478;HF952106,713316,713478;HF952105,713316,713478;HG939456,713316,713478;CP007631,713316,713478;CP007632,713316,713478;CP007572,713316,713478;CP007571,713316,713478;CP007570,713316,713478;CP010867,713316,713478;CP011325,713316,713478;CP011326,713316,713478;CP011327…
CP006910	Mauve	SHARED	717805	717882	.	.	.	Notes=Lenght77	AL732656,717805,717882;AE009948,717805,717882;CP000114,717805,717882;CP003810,717805,717882;HF952104,717805,717882;HF952106,717805,717882;HF952105,717805,717882;CP007482,717805,717882;CP007565,717805,717882;HG939456,717805,717882;CP007631,717805,717882;CP007632,717805,717882;CP007572,717805,717882;CP007571,717805,717882;CP007570,717805,717882;FO393392,717805,717882;CP010867,717805,717882;CP011325…
CP006910	Mauve	SHARED	722989	723548	.	.	.	Notes=Lenght559	AL732656,722989,723548;AE009948,722989,723548;CP000114,722989,723548;CP003810,722989,723548;HF952104,722989,723548;HF952106,722989,723548;HF952105,722989,723548;CP007482,722989,723548;CP007565,722989,723548;HG939456,722989,723548;CP007631,722989,723548;CP007632,722989,723548;CP007572,722989,723548;CP007571,722989,723548;CP007570,722989,723548;FO393392,722989,723548;CP010867,722989,723548;CP011325…
CP006910	Mauve	SHARED	738472	738695	.	.	.	Notes=Lenght223	AL732656,738472,738695;AE009948,738472,738695;CP003919,738472,738695;HF952104,738472,738695;HF952106,738472,738695;HF952105,738472,738695;CP007482,738472,738695;CP007565,738472,738695;HG939456,738472,738695;CP007631,738472,738695;CP007632,738472,738695;CP007572,738472,738695;CP007571,738472,738695;CP007570,738472,738695;FO393392,738472,738695;CP010867,738472,738695;CP011328,738472,738695;CP011329…
CP006910	Mauve	SHARED	740687	740741	.	.	.	Notes=Lenght54	AL732656,740687,740741;AE009948,740687,740741;CP000114,740687,740741;CP003810,740687,740741;HF952104,740687,740741;HF952106,740687,740741;HF952105,740687,740741;CP007482,740687,740741;CP007565,740687,740741;HG939456,740687,740741;CP007631,740687,740741;CP007632,740687,740741;CP007572,740687,740741;CP007571,740687,740741;CP007570,740687,740741;FO393392,740687,740741;CP010867,740687,740741;CP011325…
CP006910	Mauve	SHARED	741385	741563	.	.	.	Notes=Lenght178	AL732656,741385,741563;AE009948,741385,741563;CP000114,741385,741563;CP003810,741385,741563;CP003919,741385,741563;HF952104,741385,741563;HF952106,741385,741563;HF952105,741385,741563;CP007482,741385,741563;CP007565,741385,741563;HG939456,741385,741563;CP007631,741385,741563;CP007632,741385,741563;CP007572,741385,741563;CP007571,741385,741563;CP007570,741385,741563;FO393392,741385,741563;CP010867…
CP006910	Mauve	SHARED	750641	750714	.	.	.	Notes=Lenght73	AL732656,750641,750714;AE009948,750641,750714;CP000114,750641,750714;CP003810,750641,750714;CP003919,750641,750714;HF952104,750641,750714;HF952106,750641,750714;HF952105,750641,750714;HG939456,750641,750714;CP007631,750641,750714;CP007632,750641,750714;CP007572,750641,750714;CP007571,750641,750714;CP007570,750641,750714;CP010867,750641,750714;CP011325,750641,750714;CP011326,750641,750714;CP011327…
CP006910	Mauve	SHARED	750814	750974	.	.	.	Notes=Lenght160	AL732656,750814,750974;AE009948,750814,750974;CP000114,750814,750974;CP003810,750814,750974;CP003919,750814,750974;HF952104,750814,750974;HF952106,750814,750974;HF952105,750814,750974;HG939456,750814,750974;CP007631,750814,750974;CP007632,750814,750974;CP007572,750814,750974;CP007571,750814,750974;CP007570,750814,750974;CP010867,750814,750974;CP011325,750814,750974;CP011326,750814,750974;CP011327…
CP006910	Mauve	SHARED	776042	776465	.	.	.	Notes=Lenght423	AL732656,776042,776465;AE009948,776042,776465;CP000114,776042,776465;CP003810,776042,776465;HF952104,776042,776465;HF952106,776042,776465;HF952105,776042,776465;CP007482,776042,776465;CP007565,776042,776465;HG939456,776042,776465;CP007631,776042,776465;CP007632,776042,776465;CP007572,776042,776465;CP007571,776042,776465;CP007570,776042,776465;FO393392,776042,776465;CP010867,776042,776465;CP011325…
CP006910	Mauve	SHARED	776539	776868	.	.	.	Notes=Lenght329	AL732656,776539,776868;AE009948,776539,776868;CP000114,776539,776868;CP003810,776539,776868;HF952104,776539,776868;HF952106,776539,776868;HF952105,776539,776868;CP007482,776539,776868;CP007565,776539,776868;HG939456,776539,776868;CP007631,776539,776868;CP007632,776539,776868;CP007572,776539,776868;CP007571,776539,776868;CP007570,776539,776868;FO393392,776539,776868;CP010867,776539,776868;CP011325…
CP006910	Mauve	SHARED	780537	780572	.	.	.	Notes=Lenght35	AL732656,780537,780572;AE009948,780537,780572;CP000114,780537,780572;CP003810,780537,780572;HF952104,780537,780572;HF952106,780537,780572;HF952105,780537,780572;HG939456,780537,780572;CP007631,780537,780572;CP007632,780537,780572;CP007572,780537,780572;CP007571,780537,780572;CP007570,780537,780572;CP010867,780537,780572;CP011325,780537,780572;CP011326,780537,780572;CP011327,780537,780572;CP011329…
CP006910	Mauve	SHARED	787364	787711	.	.	.	Notes=Lenght347	AL732656,787364,787711;AE009948,787364,787711;CP000114,787364,787711;CP003810,787364,787711;CP003919,787364,787711;HF952104,787364,787711;HF952106,787364,787711;HF952105,787364,787711;HG939456,787364,787711;CP007631,787364,787711;CP007632,787364,787711;CP007572,787364,787711;CP007571,787364,787711;CP007570,787364,787711;CP010867,787364,787711;CP011325,787364,787711;CP011326,787364,787711;CP011327…
CP006910	Mauve	SHARED	789001	789237	.	.	.	Notes=Lenght236	AL732656,789001,789237;AE009948,789001,789237;CP000114,789001,789237;CP003810,789001,789237;HF952104,789001,789237;HF952106,789001,789237;HF952105,789001,789237;CP007482,789001,789237;CP007565,789001,789237;HG939456,789001,789237;CP007631,789001,789237;CP007632,789001,789237;CP007572,789001,789237;CP007571,789001,789237;CP007570,789001,789237;FO393392,789001,789237;CP010867,789001,789237;CP011325…
CP006910	Mauve	SHARED	792156	793478	.	.	.	Notes=Lenght1322	AL732656,792156,793478;AE009948,792156,793478;CP000114,792156,793478;CP003810,792156,793478;CP003919,792156,793478;HF952104,792156,793478;HF952106,792156,793478;HF952105,792156,793478;HG939456,792156,793478;CP007631,792156,793478;CP007632,792156,793478;CP007572,792156,793478;CP007571,792156,793478;CP007570,792156,793478;CP010867,792156,793478;CP011325,792156,793478;CP011326,792156,793478;CP011327…
CP006910	Mauve	SHARED	797957	798602	.	.	.	Notes=Lenght645	AL732656,797957,798602;AE009948,797957,798602;CP000114,797957,798602;CP003810,797957,798602;CP003919,797957,798602;HF952104,797957,798602;HF952106,797957,798602;HF952105,797957,798602;CP007482,797957,798602;CP007565,797957,798602;HG939456,797957,798602;CP007631,797957,798602;CP007632,797957,798602;CP007572,797957,798602;FO393392,797957,798602;CP010867,797957,798602;CP011325,797957,798602;CP011326…
CP006910	Mauve	SHARED	798603	799129	.	.	.	Notes=Lenght526	AL732656,798603,799129;AE009948,798603,799129;CP000114,798603,799129;CP003810,798603,799129;CP003919,798603,799129;HF952104,798603,799129;HF952106,798603,799129;HF952105,798603,799129;CP007482,798603,799129;CP007565,798603,799129;HG939456,798603,799129;CP007631,798603,799129;CP007632,798603,799129;CP007572,798603,799129;CP007570,798603,799129;FO393392,798603,799129;CP010867,798603,799129;CP011325…
CP006910	Mauve	SHARED	816654	816993	.	.	.	Notes=Lenght339	AL732656,816654,816993;AE009948,816654,816993;CP000114,816654,816993;CP003810,816654,816993;CP003919,816654,816993;HF952104,816654,816993;HF952106,816654,816993;HF952105,816654,816993;HG939456,816654,816993;CP007631,816654,816993;CP007632,816654,816993;CP007572,816654,816993;CP007571,816654,816993;CP007570,816654,816993;CP010867,816654,816993;CP011325,816654,816993;CP011326,816654,816993;CP011327…
CP006910	Mauve	SHARED	818063	818327	.	.	.	Notes=Lenght264	AL732656,818063,818327;AE009948,818063,818327;CP000114,818063,818327;CP003810,818063,818327;CP003919,818063,818327;HF952104,818063,818327;HF952106,818063,818327;HF952105,818063,818327;HG939456,818063,818327;CP007631,818063,818327;CP007632,818063,818327;CP007572,818063,818327;CP007571,818063,818327;CP007570,818063,818327;CP010867,818063,818327;CP011325,818063,818327;CP011326,818063,818327;CP011327…
CP006910	Mauve	SHARED	819387	819432	.	.	.	Notes=Lenght45	AL732656,819387,819432;AE009948,819387,819432;CP000114,819387,819432;CP003810,819387,819432;CP003919,819387,819432;HF952104,819387,819432;HF952106,819387,819432;HF952105,819387,819432;HG939456,819387,819432;CP007631,819387,819432;CP007632,819387,819432;CP007572,819387,819432;CP007571,819387,819432;CP007570,819387,819432;CP010867,819387,819432;CP011325,819387,819432;CP011326,819387,819432;CP011327…
CP006910	Mauve	SHARED	819674	819943	.	.	.	Notes=Lenght269	AL732656,819674,819943;AE009948,819674,819943;CP000114,819674,819943;CP003810,819674,819943;HF952104,819674,819943;HF952106,819674,819943;HF952105,819674,819943;HG939456,819674,819943;CP007631,819674,819943;CP007632,819674,819943;CP007572,819674,819943;CP007571,819674,819943;CP007570,819674,819943;CP010867,819674,819943;CP011325,819674,819943;CP011326,819674,819943;CP011327,819674,819943;CP011329…
CP006910	Mauve	SHARED	827816	827872	.	.	.	Notes=Lenght56	AL732656,827816,827872;AE009948,827816,827872;CP000114,827816,827872;CP003810,827816,827872;HF952104,827816,827872;HF952106,827816,827872;HF952105,827816,827872;CP007482,827816,827872;CP007565,827816,827872;HG939456,827816,827872;CP007631,827816,827872;CP007632,827816,827872;CP007572,827816,827872;CP007571,827816,827872;CP007570,827816,827872;FO393392,827816,827872;CP010867,827816,827872;CP011325…
CP006910	Mauve	SHARED	827873	827926	.	.	.	Notes=Lenght53	AL732656,827873,827926;AE009948,827873,827926;CP000114,827873,827926;CP003810,827873,827926;HF952104,827873,827926;HF952106,827873,827926;HF952105,827873,827926;HG939456,827873,827926;CP007631,827873,827926;CP007632,827873,827926;CP007572,827873,827926;CP007571,827873,827926;CP007570,827873,827926;CP010867,827873,827926;CP011325,827873,827926;CP011326,827873,827926;CP011327,827873,827926;CP011329…
CP006910	Mauve	SHARED	837783	837811	.	.	.	Notes=Lenght28	AL732656,837783,837811;AE009948,837783,837811;CP000114,837783,837811;CP003810,837783,837811;HF952104,837783,837811;HF952106,837783,837811;HF952105,837783,837811;HG939456,837783,837811;CP007631,837783,837811;CP007632,837783,837811;CP007572,837783,837811;CP007571,837783,837811;CP007570,837783,837811;CP010867,837783,837811;CP011325,837783,837811;CP011326,837783,837811;CP011327,837783,837811;CP011329…
CP006910	Mauve	SHARED	839305	839395	.	.	.	Notes=Lenght90	AL732656,839305,839395;AE009948,839305,839395;CP000114,839305,839395;CP003810,839305,839395;CP003919,839305,839395;HF952104,839305,839395;HF952106,839305,839395;HF952105,839305,839395;CP007482,839305,839395;CP007565,839305,839395;HG939456,839305,839395;CP007631,839305,839395;CP007632,839305,839395;CP007572,839305,839395;CP007571,839305,839395;CP007570,839305,839395;FO393392,839305,839395;CP010867…
CP006910	Mauve	SHARED	842575	845128	.	.	.	Notes=Lenght2553	AL732656,842575,845128;AE009948,842575,845128;CP000114,842575,845128;CP003810,842575,845128;CP003919,842575,845128;HF952104,842575,845128;HF952106,842575,845128;CP007482,842575,845128;CP007565,842575,845128;HG939456,842575,845128;CP007631,842575,845128;CP007632,842575,845128;CP007572,842575,845128;CP007571,842575,845128;CP007570,842575,845128;FO393392,842575,845128;CP010867,842575,845128;CP011325…
CP006910	Mauve	SHARED	857344	857382	.	.	.	Notes=Lenght38	AE009948,857344,857382;CP000114,857344,857382;CP003810,857344,857382;CP003919,857344,857382;HF952104,857344,857382;HF952106,857344,857382;HF952105,857344,857382;CP007482,857344,857382;CP007565,857344,857382;HG939456,857344,857382;CP007631,857344,857382;CP007632,857344,857382;FO393392,857344,857382;CP010867,857344,857382;CP011325,857344,857382;CP011326,857344,857382;CP011327,857344,857382;CP011328…
CP006910	Mauve	SHARED	858397	858720	.	.	.	Notes=Lenght323	AL732656,858397,858720;AE009948,858397,858720;CP000114,858397,858720;CP003810,858397,858720;HF952104,858397,858720;HF952106,858397,858720;HF952105,858397,858720;CP007482,858397,858720;CP007565,858397,858720;HG939456,858397,858720;CP007631,858397,858720;CP007632,858397,858720;CP007572,858397,858720;CP007571,858397,858720;CP007570,858397,858720;FO393392,858397,858720;CP010867,858397,858720;CP011325…
CP006910	Mauve	SHARED	876873	876900	.	.	.	Notes=Lenght27	AL732656,876873,876900;AE009948,876873,876900;CP000114,876873,876900;CP003810,876873,876900;HF952104,876873,876900;HF952106,876873,876900;HF952105,876873,876900;CP007482,876873,876900;CP007565,876873,876900;HG939456,876873,876900;CP007631,876873,876900;CP007632,876873,876900;CP007572,876873,876900;CP007571,876873,876900;CP007570,876873,876900;FO393392,876873,876900;CP010867,876873,876900;CP011325…
CP006910	Mauve	SHARED	876902	876925	.	.	.	Notes=Lenght23	AE009948,876902,876925;CP000114,876902,876925;CP003810,876902,876925;HF952104,876902,876925;HF952106,876902,876925;HF952105,876902,876925;CP007482,876902,876925;CP007565,876902,876925;HG939456,876902,876925;CP007631,876902,876925;CP007632,876902,876925;CP007572,876902,876925;CP007570,876902,876925;FO393392,876902,876925;CP010867,876902,876925;CP011325,876902,876925;CP011326,876902,876925;CP011327…
CP006910	Mauve	SHARED	876926	876938	.	.	.	Notes=Lenght12	AE009948,876926,876938;CP000114,876926,876938;CP003810,876926,876938;HF952104,876926,876938;HF952106,876926,876938;HF952105,876926,876938;CP007482,876926,876938;CP007565,876926,876938;HG939456,876926,876938;CP007631,876926,876938;CP007632,876926,876938;FO393392,876926,876938;CP010867,876926,876938;CP011325,876926,876938;CP011326,876926,876938;CP011327,876926,876938;CP011328,876926,876938;CP011329…
CP006910	Mauve	SHARED	877542	877842	.	.	.	Notes=Lenght300	AE009948,877542,877842;CP000114,877542,877842;CP003810,877542,877842;CP003919,877542,877842;HF952104,877542,877842;HF952106,877542,877842;HF952105,877542,877842;CP007482,877542,877842;CP007565,877542,877842;HG939456,877542,877842;CP007631,877542,877842;CP007632,877542,877842;CP007572,877542,877842;CP007571,877542,877842;CP007570,877542,877842;FO393392,877542,877842;CP010867,877542,877842;CP011325…
CP006910	Mauve	SHARED	885780	885827	.	.	.	Notes=Lenght47	AE009948,885780,885827;CP000114,885780,885827;CP003810,885780,885827;CP003919,885780,885827;HF952104,885780,885827;HF952106,885780,885827;HF952105,885780,885827;CP007482,885780,885827;CP007565,885780,885827;HG939456,885780,885827;CP007631,885780,885827;CP007632,885780,885827;CP007572,885780,885827;CP007571,885780,885827;CP007570,885780,885827;FO393392,885780,885827;CP010867,885780,885827;CP011325…
CP006910	Mauve	SHARED	906844	906947	.	.	.	Notes=Lenght103	AL732656,906844,906947;AE009948,906844,906947;CP000114,906844,906947;CP003810,906844,906947;CP003919,906844,906947;HF952104,906844,906947;CP007482,906844,906947;CP007565,906844,906947;CP007631,906844,906947;CP007572,906844,906947;CP007571,906844,906947;CP007570,906844,906947;FO393392,906844,906947;CP010867,906844,906947;CP011325,906844,906947;CP011326,906844,906947;CP011327,906844,906947;CP011328…
CP006910	Mauve	SHARED	913073	913095	.	.	.	Notes=Lenght22	AL732656,913073,913095;AE009948,913073,913095;CP000114,913073,913095;CP003810,913073,913095;CP003919,913073,913095;HF952104,913073,913095;HF952106,913073,913095;HF952105,913073,913095;CP007482,913073,913095;CP007565,913073,913095;HG939456,913073,913095;CP007631,913073,913095;CP007632,913073,913095;CP007572,913073,913095;CP007571,913073,913095;CP007570,913073,913095;FO393392,913073,913095;CP011325…
CP006910	Mauve	SHARED	913096	913108	.	.	.	Notes=Lenght12	AL732656,913096,913108;AE009948,913096,913108;CP000114,913096,913108;CP003810,913096,913108;CP003919,913096,913108;HF952104,913096,913108;HF952106,913096,913108;HF952105,913096,913108;CP007482,913096,913108;CP007565,913096,913108;HG939456,913096,913108;CP007631,913096,913108;CP007632,913096,913108;CP007572,913096,913108;CP007571,913096,913108;CP007570,913096,913108;FO393392,913096,913108;CP011325…
CP006910	Mauve	SHARED	913403	913439	.	.	.	Notes=Lenght36	AE009948,913403,913439;HF952106,913403,913439;HF952105,913403,913439;HG939456,913403,913439;CP007631,913403,913439;CP007632,913403,913439;CP011329,913403,913439;CP010319,913403,913439;CP013202,913403,913439;
CP006910	Mauve	SHARED	913534	913570	.	.	.	Notes=Lenght36	AL732656,913534,913570;AE009948,913534,913570;CP000114,913534,913570;CP003810,913534,913570;HF952106,913534,913570;HG939456,913534,913570;CP007631,913534,913570;CP007632,913534,913570;CP011325,913534,913570;CP011326,913534,913570;CP011327,913534,913570;CP011329,913534,913570;CP010319,913534,913570;CP012419,913534,913570;CP013202,913534,913570;
CP006910	Mauve	SHARED	913576	913586	.	.	.	Notes=Lenght10	AE009948,913576,913586;CP000114,913576,913586;HG939456,913576,913586;CP007631,913576,913586;CP007632,913576,913586;CP011329,913576,913586;CP013202,913576,913586;
CP006910	Mauve	SHARED	914321	914340	.	.	.	Notes=Lenght19	AL732656,914321,914340;AE009948,914321,914340;CP000114,914321,914340;CP003810,914321,914340;CP003919,914321,914340;HF952104,914321,914340;HF952106,914321,914340;HF952105,914321,914340;CP007482,914321,914340;CP007565,914321,914340;HG939456,914321,914340;CP007631,914321,914340;CP007632,914321,914340;FO393392,914321,914340;CP010867,914321,914340;CP011325,914321,914340;CP011326,914321,914340;CP011327…
CP006910	Mauve	SHARED	917660	917679	.	.	.	Notes=Lenght19	AL732656,917660,917679;AE009948,917660,917679;CP000114,917660,917679;CP003810,917660,917679;HF952104,917660,917679;HF952106,917660,917679;HF952105,917660,917679;HG939456,917660,917679;CP007631,917660,917679;CP007632,917660,917679;CP007572,917660,917679;CP007571,917660,917679;CP007570,917660,917679;CP010867,917660,917679;CP011325,917660,917679;CP011326,917660,917679;CP011327,917660,917679;CP011329…
CP006910	Mauve	SHARED	919683	919858	.	.	.	Notes=Lenght175	AL732656,919683,919858;AE009948,919683,919858;CP000114,919683,919858;CP003810,919683,919858;HF952104,919683,919858;HF952106,919683,919858;HF952105,919683,919858;CP007482,919683,919858;CP007565,919683,919858;HG939456,919683,919858;CP007631,919683,919858;CP007632,919683,919858;CP007572,919683,919858;CP007571,919683,919858;CP007570,919683,919858;FO393392,919683,919858;CP010867,919683,919858;CP011325…
CP006910	Mauve	SHARED	921261	921305	.	.	.	Notes=Lenght44	AL732656,921261,921305;AE009948,921261,921305;CP000114,921261,921305;CP003810,921261,921305;CP003919,921261,921305;HF952104,921261,921305;HF952106,921261,921305;HF952105,921261,921305;CP007482,921261,921305;CP007565,921261,921305;HG939456,921261,921305;CP007631,921261,921305;CP007632,921261,921305;CP007572,921261,921305;CP007571,921261,921305;CP007570,921261,921305;FO393392,921261,921305;CP010867…
CP006910	Mauve	SHARED	922545	923204	.	.	.	Notes=Lenght659	AL732656,922545,923204;AE009948,922545,923204;CP000114,922545,923204;CP003810,922545,923204;CP003919,922545,923204;HF952104,922545,923204;HF952106,922545,923204;HF952105,922545,923204;HG939456,922545,923204;CP007631,922545,923204;CP007632,922545,923204;CP007572,922545,923204;CP007571,922545,923204;CP007570,922545,923204;CP010867,922545,923204;CP011325,922545,923204;CP011326,922545,923204;CP011327…
CP006910	Mauve	SHARED	925461	925605	.	.	.	Notes=Lenght144	AL732656,925461,925605;AE009948,925461,925605;CP000114,925461,925605;CP003810,925461,925605;HF952104,925461,925605;HF952106,925461,925605;HF952105,925461,925605;HG939456,925461,925605;CP007631,925461,925605;CP007632,925461,925605;CP007572,925461,925605;CP007571,925461,925605;CP007570,925461,925605;CP010867,925461,925605;CP011325,925461,925605;CP011326,925461,925605;CP011327,925461,925605;CP011329…
CP006910	Mauve	SHARED	926249	926273	.	.	.	Notes=Lenght24	AL732656,926249,926273;AE009948,926249,926273;CP000114,926249,926273;CP003810,926249,926273;CP003919,926249,926273;HF952104,926249,926273;HF952106,926249,926273;HF952105,926249,926273;CP007482,926249,926273;CP007565,926249,926273;HG939456,926249,926273;CP007631,926249,926273;CP007632,926249,926273;FO393392,926249,926273;CP010867,926249,926273;CP011325,926249,926273;CP011326,926249,926273;CP011327…
CP006910	Mauve	SHARED	940844	940861	.	.	.	Notes=Lenght17	AL732656,940844,940861;AE009948,940844,940861;CP000114,940844,940861;CP003810,940844,940861;HF952104,940844,940861;HF952106,940844,940861;HF952105,940844,940861;CP007482,940844,940861;CP007565,940844,940861;HG939456,940844,940861;CP007631,940844,940861;CP007632,940844,940861;CP007572,940844,940861;CP007571,940844,940861;CP007570,940844,940861;FO393392,940844,940861;CP010867,940844,940861;CP011325…
CP006910	Mauve	SHARED	940862	940896	.	.	.	Notes=Lenght34	AL732656,940862,940896;AE009948,940862,940896;CP000114,940862,940896;CP003810,940862,940896;HF952104,940862,940896;HF952106,940862,940896;HF952105,940862,940896;CP007482,940862,940896;CP007565,940862,940896;HG939456,940862,940896;CP007631,940862,940896;CP007632,940862,940896;CP007571,940862,940896;CP007570,940862,940896;FO393392,940862,940896;CP010867,940862,940896;CP011325,940862,940896;CP011326…
CP006910	Mauve	SHARED	943264	944407	.	.	.	Notes=Lenght1143	AL732656,943264,944407;AE009948,943264,944407;CP000114,943264,944407;CP003810,943264,944407;HF952104,943264,944407;HF952106,943264,944407;HF952105,943264,944407;HG939456,943264,944407;CP007631,943264,944407;CP007632,943264,944407;CP007572,943264,944407;CP007571,943264,944407;CP007570,943264,944407;CP010867,943264,944407;CP011325,943264,944407;CP011326,943264,944407;CP011327,943264,944407;CP011329…
CP006910	Mauve	SHARED	944746	944946	.	.	.	Notes=Lenght200	AL732656,944746,944946;AE009948,944746,944946;CP000114,944746,944946;CP003810,944746,944946;HF952104,944746,944946;HF952106,944746,944946;HF952105,944746,944946;HG939456,944746,944946;CP007631,944746,944946;CP007632,944746,944946;CP007572,944746,944946;CP007571,944746,944946;CP007570,944746,944946;CP010867,944746,944946;CP011325,944746,944946;CP011326,944746,944946;CP011327,944746,944946;CP011329…
CP006910	Mauve	SHARED	947176	947197	.	.	.	Notes=Lenght21	AL732656,947176,947197;AE009948,947176,947197;CP000114,947176,947197;CP003810,947176,947197;HF952104,947176,947197;HF952106,947176,947197;HF952105,947176,947197;HG939456,947176,947197;CP007631,947176,947197;CP007632,947176,947197;CP007572,947176,947197;CP007571,947176,947197;CP007570,947176,947197;CP010867,947176,947197;CP011325,947176,947197;CP011326,947176,947197;CP011327,947176,947197;CP011329…
CP006910	Mauve	SHARED	947467	947564	.	.	.	Notes=Lenght97	AL732656,947467,947564;AE009948,947467,947564;CP000114,947467,947564;CP003810,947467,947564;HF952104,947467,947564;HF952106,947467,947564;HF952105,947467,947564;CP007482,947467,947564;CP007565,947467,947564;HG939456,947467,947564;CP007631,947467,947564;CP007632,947467,947564;CP007572,947467,947564;CP007571,947467,947564;CP007570,947467,947564;FO393392,947467,947564;CP010867,947467,947564;CP011325…
CP006910	Mauve	SHARED	954924	955999	.	.	.	Notes=Lenght1075	AL732656,954924,955999;AE009948,954924,955999;CP000114,954924,955999;CP003810,954924,955999;CP003919,954924,955999;HF952104,954924,955999;HF952106,954924,955999;HF952105,954924,955999;CP007482,954924,955999;CP007565,954924,955999;HG939456,954924,955999;CP007631,954924,955999;CP007632,954924,955999;FO393392,954924,955999;CP010867,954924,955999;CP011325,954924,955999;CP011326,954924,955999;CP011327…
CP006910	Mauve	SHARED	957020	957163	.	.	.	Notes=Lenght143	AL732656,957020,957163;AE009948,957020,957163;CP000114,957020,957163;CP003810,957020,957163;HF952104,957020,957163;HF952106,957020,957163;HF952105,957020,957163;HG939456,957020,957163;CP007631,957020,957163;CP007632,957020,957163;CP007572,957020,957163;CP007571,957020,957163;CP007570,957020,957163;CP010867,957020,957163;CP011325,957020,957163;CP011326,957020,957163;CP011327,957020,957163;CP011329…
CP006910	Mauve	SHARED	957405	957424	.	.	.	Notes=Lenght19	AL732656,957405,957424;CP003919,957405,957424;HF952106,957405,957424;HF952105,957405,957424;CP007482,957405,957424;CP007565,957405,957424;HG939456,957405,957424;CP007632,957405,957424;CP007572,957405,957424;CP007571,957405,957424;CP007570,957405,957424;FO393392,957405,957424;CP010867,957405,957424;CP011328,957405,957424;CP010319,957405,957424;CP013202,957405,957424;
CP006910	Mauve	SHARED	967562	967679	.	.	.	Notes=Lenght117	AL732656,967562,967679;AE009948,967562,967679;CP000114,967562,967679;CP003810,967562,967679;CP003919,967562,967679;HF952104,967562,967679;HF952106,967562,967679;HF952105,967562,967679;HG939456,967562,967679;CP007631,967562,967679;CP007632,967562,967679;CP007572,967562,967679;CP007571,967562,967679;CP007570,967562,967679;CP010867,967562,967679;CP011325,967562,967679;CP011326,967562,967679;CP011327…
CP006910	Mauve	SHARED	968564	968678	.	.	.	Notes=Lenght114	AL732656,968564,968678;AE009948,968564,968678;CP000114,968564,968678;CP003810,968564,968678;HF952104,968564,968678;HF952106,968564,968678;HF952105,968564,968678;CP007482,968564,968678;CP007565,968564,968678;HG939456,968564,968678;CP007631,968564,968678;CP007632,968564,968678;CP007572,968564,968678;CP007571,968564,968678;CP007570,968564,968678;FO393392,968564,968678;CP010867,968564,968678;CP011325…
CP006910	Mauve	SHARED	973286	973305	.	.	.	Notes=Lenght19	AL732656,973286,973305;AE009948,973286,973305;CP000114,973286,973305;CP003810,973286,973305;CP003919,973286,973305;HF952104,973286,973305;HF952106,973286,973305;HF952105,973286,973305;CP007482,973286,973305;HG939456,973286,973305;CP007631,973286,973305;CP007632,973286,973305;CP007572,973286,973305;CP007571,973286,973305;CP007570,973286,973305;FO393392,973286,973305;CP010867,973286,973305;CP011325…
CP006910	Mauve	SHARED	974622	974650	.	.	.	Notes=Lenght28	AL732656,974622,974650;AE009948,974622,974650;CP000114,974622,974650;CP003810,974622,974650;CP003919,974622,974650;HF952104,974622,974650;HF952106,974622,974650;HF952105,974622,974650;HG939456,974622,974650;CP007631,974622,974650;CP007632,974622,974650;CP007572,974622,974650;CP007571,974622,974650;CP007570,974622,974650;CP010867,974622,974650;CP011325,974622,974650;CP011326,974622,974650;CP011327…
CP006910	Mauve	SHARED	975805	975856	.	.	.	Notes=Lenght51	AL732656,975805,975856;AE009948,975805,975856;CP000114,975805,975856;CP003810,975805,975856;CP003919,975805,975856;HF952104,975805,975856;HF952106,975805,975856;HF952105,975805,975856;HG939456,975805,975856;CP007631,975805,975856;CP007632,975805,975856;CP007572,975805,975856;CP007571,975805,975856;CP007570,975805,975856;CP010867,975805,975856;CP011325,975805,975856;CP011326,975805,975856;CP011327…
CP006910	Mauve	SHARED	975986	976008	.	.	.	Notes=Lenght22	AL732656,975986,976008;AE009948,975986,976008;CP000114,975986,976008;CP003810,975986,976008;HF952104,975986,976008;HF952106,975986,976008;HF952105,975986,976008;CP007482,975986,976008;CP007565,975986,976008;HG939456,975986,976008;CP007631,975986,976008;CP007632,975986,976008;CP007572,975986,976008;CP007571,975986,976008;CP007570,975986,976008;FO393392,975986,976008;CP010867,975986,976008;CP011325…
CP006910	Mauve	SHARED	976009	976090	.	.	.	Notes=Lenght81	AL732656,976009,976090;AE009948,976009,976090;CP000114,976009,976090;CP003810,976009,976090;HF952104,976009,976090;HF952106,976009,976090;HF952105,976009,976090;HG939456,976009,976090;CP007631,976009,976090;CP007632,976009,976090;CP007572,976009,976090;CP007571,976009,976090;CP007570,976009,976090;CP010867,976009,976090;CP011325,976009,976090;CP011326,976009,976090;CP011327,976009,976090;CP011329…
CP006910	Mauve	SHARED	976091	976158	.	.	.	Notes=Lenght67	AL732656,976091,976158;AE009948,976091,976158;CP000114,976091,976158;CP003810,976091,976158;HF952104,976091,976158;HF952106,976091,976158;HF952105,976091,976158;CP007631,976091,976158;CP007572,976091,976158;CP007571,976091,976158;CP007570,976091,976158;CP010867,976091,976158;CP011325,976091,976158;CP011326,976091,976158;CP011327,976091,976158;CP011329,976091,976158;CP010319,976091,976158;CP012419…
CP006910	Mauve	SHARED	976159	976211	.	.	.	Notes=Lenght52	AL732656,976159,976211;AE009948,976159,976211;CP000114,976159,976211;CP003810,976159,976211;HF952104,976159,976211;HF952106,976159,976211;HF952105,976159,976211;HG939456,976159,976211;CP007631,976159,976211;CP007632,976159,976211;CP007572,976159,976211;CP007571,976159,976211;CP007570,976159,976211;CP010867,976159,976211;CP011325,976159,976211;CP011326,976159,976211;CP011327,976159,976211;CP011329…
CP006910	Mauve	SHARED	976212	976380	.	.	.	Notes=Lenght168	AL732656,976212,976380;AE009948,976212,976380;CP000114,976212,976380;CP003810,976212,976380;HF952104,976212,976380;HF952106,976212,976380;HG939456,976212,976380;CP007631,976212,976380;CP007632,976212,976380;CP007572,976212,976380;CP007571,976212,976380;CP007570,976212,976380;CP010867,976212,976380;CP011325,976212,976380;CP011326,976212,976380;CP011327,976212,976380;CP011329,976212,976380;CP010319…
CP006910	Mauve	SHARED	976381	976623	.	.	.	Notes=Lenght242	AL732656,976381,976623;AE009948,976381,976623;CP000114,976381,976623;CP003810,976381,976623;HF952104,976381,976623;HF952106,976381,976623;CP007482,976381,976623;CP007565,976381,976623;HG939456,976381,976623;CP007631,976381,976623;CP007632,976381,976623;CP007572,976381,976623;CP007571,976381,976623;CP007570,976381,976623;FO393392,976381,976623;CP010867,976381,976623;CP011325,976381,976623;CP011326…
CP006910	Mauve	SHARED	976624	976985	.	.	.	Notes=Lenght361	AL732656,976624,976985;AE009948,976624,976985;CP000114,976624,976985;CP003810,976624,976985;HF952104,976624,976985;HF952106,976624,976985;HF952105,976624,976985;CP007482,976624,976985;CP007565,976624,976985;HG939456,976624,976985;CP007631,976624,976985;CP007632,976624,976985;CP007572,976624,976985;CP007571,976624,976985;CP007570,976624,976985;FO393392,976624,976985;CP010867,976624,976985;CP011325…
CP006910	Mauve	SHARED	977023	977037	.	.	.	Notes=Lenght14	AE009948,977023,977037;CP000114,977023,977037;CP003810,977023,977037;CP003919,977023,977037;HF952104,977023,977037;HF952106,977023,977037;HF952105,977023,977037;CP007482,977023,977037;CP007565,977023,977037;HG939456,977023,977037;CP007631,977023,977037;CP007632,977023,977037;CP007572,977023,977037;CP007571,977023,977037;CP007570,977023,977037;FO393392,977023,977037;CP010867,977023,977037;CP011325…
CP006910	Mauve	SHARED	977038	977066	.	.	.	Notes=Lenght28	AE009948,977038,977066;CP000114,977038,977066;CP003810,977038,977066;CP003919,977038,977066;HF952104,977038,977066;HF952106,977038,977066;HF952105,977038,977066;CP007482,977038,977066;CP007565,977038,977066;CP007631,977038,977066;CP007632,977038,977066;CP007572,977038,977066;CP007571,977038,977066;CP007570,977038,977066;FO393392,977038,977066;CP010867,977038,977066;CP011325,977038,977066;CP011326…
CP006910	Mauve	SHARED	977067	977088	.	.	.	Notes=Lenght21	AE009948,977067,977088;CP000114,977067,977088;CP003810,977067,977088;CP003919,977067,977088;HF952104,977067,977088;HF952106,977067,977088;HF952105,977067,977088;CP007482,977067,977088;CP007565,977067,977088;CP007631,977067,977088;CP007572,977067,977088;CP007571,977067,977088;CP007570,977067,977088;FO393392,977067,977088;CP010867,977067,977088;CP011325,977067,977088;CP011326,977067,977088;CP011327…
CP006910	Mauve	SHARED	977089	977145	.	.	.	Notes=Lenght56	AL732656,977089,977145;AE009948,977089,977145;CP000114,977089,977145;CP003810,977089,977145;CP003919,977089,977145;HF952104,977089,977145;HF952106,977089,977145;HF952105,977089,977145;CP007482,977089,977145;CP007565,977089,977145;CP007631,977089,977145;CP007572,977089,977145;CP007571,977089,977145;CP007570,977089,977145;FO393392,977089,977145;CP010867,977089,977145;CP011325,977089,977145;CP011326…
CP006910	Mauve	SHARED	977146	977210	.	.	.	Notes=Lenght64	AL732656,977146,977210;AE009948,977146,977210;CP000114,977146,977210;CP003810,977146,977210;CP003919,977146,977210;HF952104,977146,977210;HF952106,977146,977210;HF952105,977146,977210;CP007482,977146,977210;CP007565,977146,977210;HG939456,977146,977210;CP007631,977146,977210;CP007572,977146,977210;CP007571,977146,977210;CP007570,977146,977210;FO393392,977146,977210;CP010867,977146,977210;CP011325…
CP006910	Mauve	SHARED	977402	977463	.	.	.	Notes=Lenght61	AL732656,977402,977463;AE009948,977402,977463;CP000114,977402,977463;CP003810,977402,977463;CP003919,977402,977463;HF952104,977402,977463;HF952106,977402,977463;HF952105,977402,977463;CP007482,977402,977463;CP007565,977402,977463;HG939456,977402,977463;CP007631,977402,977463;CP007632,977402,977463;CP007571,977402,977463;CP007570,977402,977463;FO393392,977402,977463;CP010867,977402,977463;CP011325…
CP006910	Mauve	SHARED	977464	977500	.	.	.	Notes=Lenght36	AL732656,977464,977500;AE009948,977464,977500;CP000114,977464,977500;CP003810,977464,977500;CP003919,977464,977500;HF952104,977464,977500;HF952106,977464,977500;HF952105,977464,977500;HG939456,977464,977500;CP007631,977464,977500;CP007632,977464,977500;CP007571,977464,977500;CP007570,977464,977500;CP010867,977464,977500;CP011325,977464,977500;CP011326,977464,977500;CP011327,977464,977500;CP011329…
CP006910	Mauve	SHARED	977501	977564	.	.	.	Notes=Lenght63	AL732656,977501,977564;AE009948,977501,977564;CP000114,977501,977564;CP003810,977501,977564;CP003919,977501,977564;HF952104,977501,977564;HF952106,977501,977564;HF952105,977501,977564;HG939456,977501,977564;CP007631,977501,977564;CP007632,977501,977564;CP007572,977501,977564;CP007571,977501,977564;CP007570,977501,977564;CP010867,977501,977564;CP011325,977501,977564;CP011326,977501,977564;CP011327…
CP006910	Mauve	SHARED	991805	991825	.	.	.	Notes=Lenght20	AL732656,991805,991825;AE009948,991805,991825;CP000114,991805,991825;CP003810,991805,991825;HF952104,991805,991825;HF952106,991805,991825;HF952105,991805,991825;CP007482,991805,991825;CP007565,991805,991825;HG939456,991805,991825;CP007631,991805,991825;CP007632,991805,991825;CP007572,991805,991825;CP007571,991805,991825;CP007570,991805,991825;FO393392,991805,991825;CP010867,991805,991825;CP011325…
CP006910	Mauve	SHARED	996834	996989	.	.	.	Notes=Lenght155	AL732656,996834,996989;AE009948,996834,996989;CP000114,996834,996989;CP003810,996834,996989;HF952104,996834,996989;HF952106,996834,996989;HF952105,996834,996989;HG939456,996834,996989;CP007631,996834,996989;CP007632,996834,996989;CP007572,996834,996989;CP007571,996834,996989;CP007570,996834,996989;CP010867,996834,996989;CP011325,996834,996989;CP011326,996834,996989;CP011327,996834,996989;CP011329…
CP006910	Mauve	SHARED	1012416	1012435	.	.	.	Notes=Lenght19	AE009948,1012416,1012435;CP000114,1012416,1012435;CP003810,1012416,1012435;CP003919,1012416,1012435;HF952104,1012416,1012435;HF952106,1012416,1012435;HF952105,1012416,1012435;CP007482,1012416,1012435;CP007565,1012416,1012435;HG939456,1012416,1012435;CP007631,1012416,1012435;CP007632,1012416,1012435;FO393392,1012416,1012435;CP010867,1012416,1012435;CP011325,1012416,1012435;CP011326,1012416,1012435…
CP006910	Mauve	SHARED	1029509	1029604	.	.	.	Notes=Lenght95	AL732656,1029509,1029604;AE009948,1029509,1029604;CP000114,1029509,1029604;CP003810,1029509,1029604;HF952104,1029509,1029604;HF952106,1029509,1029604;HF952105,1029509,1029604;CP007482,1029509,1029604;CP007565,1029509,1029604;HG939456,1029509,1029604;CP007631,1029509,1029604;CP007632,1029509,1029604;CP007572,1029509,1029604;CP007571,1029509,1029604;CP007570,1029509,1029604;FO393392,1029509,1029604…
CP006910	Mauve	SHARED	1034817	1034999	.	.	.	Notes=Lenght182	CP000114,1034817,1034999;CP003810,1034817,1034999;HF952104,1034817,1034999;HF952105,1034817,1034999;HG939456,1034817,1034999;CP007631,1034817,1034999;CP007632,1034817,1034999;CP010867,1034817,1034999;CP011325,1034817,1034999;CP011326,1034817,1034999;CP011327,1034817,1034999;CP012419,1034817,1034999;CP013202,1034817,1034999;
CP006910	Mauve	SHARED	1035000	1035032	.	.	.	Notes=Lenght32	AL732656,1035000,1035032;AE009948,1035000,1035032;CP000114,1035000,1035032;CP003810,1035000,1035032;HF952104,1035000,1035032;HF952106,1035000,1035032;HF952105,1035000,1035032;HG939456,1035000,1035032;CP007631,1035000,1035032;CP007632,1035000,1035032;CP007572,1035000,1035032;CP007571,1035000,1035032;CP007570,1035000,1035032;CP010867,1035000,1035032;CP011325,1035000,1035032;CP011326,1035000,1035032…
CP006910	Mauve	SHARED	1035033	1035046	.	.	.	Notes=Lenght13	AL732656,1035033,1035046;AE009948,1035033,1035046;CP000114,1035033,1035046;CP003810,1035033,1035046;HF952104,1035033,1035046;HF952106,1035033,1035046;HF952105,1035033,1035046;HG939456,1035033,1035046;CP007631,1035033,1035046;CP007632,1035033,1035046;CP007572,1035033,1035046;CP007571,1035033,1035046;CP007570,1035033,1035046;CP010867,1035033,1035046;CP011325,1035033,1035046;CP011326,1035033,1035046…
CP006910	Mauve	SHARED	1035055	1035067	.	.	.	Notes=Lenght12	AL732656,1035055,1035067;AE009948,1035055,1035067;CP000114,1035055,1035067;CP003810,1035055,1035067;CP003919,1035055,1035067;HF952104,1035055,1035067;HF952106,1035055,1035067;HF952105,1035055,1035067;CP007482,1035055,1035067;CP007565,1035055,1035067;CP007631,1035055,1035067;CP007572,1035055,1035067;CP007571,1035055,1035067;CP007570,1035055,1035067;FO393392,1035055,1035067;CP010867,1035055,1035067…
CP006910	Mauve	SHARED	1035349	1035362	.	.	.	Notes=Lenght13	AL732656,1035349,1035362;AE009948,1035349,1035362;CP000114,1035349,1035362;CP003810,1035349,1035362;CP003919,1035349,1035362;HF952104,1035349,1035362;HF952106,1035349,1035362;HF952105,1035349,1035362;CP007482,1035349,1035362;CP007565,1035349,1035362;HG939456,1035349,1035362;CP007631,1035349,1035362;CP007632,1035349,1035362;CP007572,1035349,1035362;CP007571,1035349,1035362;CP007570,1035349,1035362…
CP006910	Mauve	SHARED	1044836	1044870	.	.	.	Notes=Lenght34	AL732656,1044836,1044870;AE009948,1044836,1044870;CP000114,1044836,1044870;CP003810,1044836,1044870;HF952104,1044836,1044870;CP007631,1044836,1044870;CP007572,1044836,1044870;CP007571,1044836,1044870;CP007570,1044836,1044870;CP010867,1044836,1044870;CP011325,1044836,1044870;CP011326,1044836,1044870;CP011327,1044836,1044870;CP012419,1044836,1044870;CP013202,1044836,1044870;
CP006910	Mauve	SHARED	1045279	1045342	.	.	.	Notes=Lenght63	AE009948,1045279,1045342;CP000114,1045279,1045342;CP003810,1045279,1045342;HF952104,1045279,1045342;HG939456,1045279,1045342;CP007631,1045279,1045342;CP007632,1045279,1045342;CP010867,1045279,1045342;CP011325,1045279,1045342;CP011326,1045279,1045342;CP011327,1045279,1045342;CP012419,1045279,1045342;CP013202,1045279,1045342;
CP006910	Mauve	SHARED	1045553	1045668	.	.	.	Notes=Lenght115	AE009948,1045553,1045668;CP000114,1045553,1045668;CP003810,1045553,1045668;HF952104,1045553,1045668;CP007631,1045553,1045668;CP010867,1045553,1045668;CP011325,1045553,1045668;CP011326,1045553,1045668;CP011327,1045553,1045668;CP012419,1045553,1045668;CP013202,1045553,1045668;
CP006910	Mauve	SHARED	1045669	1046185	.	.	.	Notes=Lenght516	AL732656,1045669,1046185;AE009948,1045669,1046185;CP000114,1045669,1046185;CP003810,1045669,1046185;HF952104,1045669,1046185;CP007631,1045669,1046185;CP007572,1045669,1046185;CP007571,1045669,1046185;CP007570,1045669,1046185;CP010867,1045669,1046185;CP011325,1045669,1046185;CP011326,1045669,1046185;CP011327,1045669,1046185;CP012419,1045669,1046185;CP013202,1045669,1046185;
CP006910	Mauve	SHARED	1046186	1046868	.	.	.	Notes=Lenght682	AE009948,1046186,1046868;CP000114,1046186,1046868;CP003810,1046186,1046868;HF952104,1046186,1046868;CP007631,1046186,1046868;CP010867,1046186,1046868;CP011325,1046186,1046868;CP011326,1046186,1046868;CP011327,1046186,1046868;CP012419,1046186,1046868;CP013202,1046186,1046868;
CP006910	Mauve	SHARED	1046911	1047084	.	.	.	Notes=Lenght173	AE009948,1046911,1047084;CP000114,1046911,1047084;CP003810,1046911,1047084;HF952104,1046911,1047084;CP007631,1046911,1047084;CP010867,1046911,1047084;CP011325,1046911,1047084;CP011326,1046911,1047084;CP011327,1046911,1047084;CP012419,1046911,1047084;CP013202,1046911,1047084;
CP006910	Mauve	SHARED	1047085	1047116	.	.	.	Notes=Lenght31	AL732656,1047085,1047116;AE009948,1047085,1047116;CP000114,1047085,1047116;CP003810,1047085,1047116;HF952104,1047085,1047116;CP007631,1047085,1047116;CP007572,1047085,1047116;CP007571,1047085,1047116;CP007570,1047085,1047116;CP010867,1047085,1047116;CP011325,1047085,1047116;CP011326,1047085,1047116;CP011327,1047085,1047116;CP012419,1047085,1047116;CP013202,1047085,1047116;
CP006910	Mauve	SHARED	1047117	1047259	.	.	.	Notes=Lenght142	AE009948,1047117,1047259;CP000114,1047117,1047259;CP003810,1047117,1047259;HF952104,1047117,1047259;CP007631,1047117,1047259;CP010867,1047117,1047259;CP011325,1047117,1047259;CP011326,1047117,1047259;CP011327,1047117,1047259;CP012419,1047117,1047259;CP013202,1047117,1047259;
CP006910	Mauve	SHARED	1047389	1048098	.	.	.	Notes=Lenght709	AL732656,1047389,1048098;AE009948,1047389,1048098;CP000114,1047389,1048098;CP003810,1047389,1048098;HF952104,1047389,1048098;CP007631,1047389,1048098;CP007572,1047389,1048098;CP007571,1047389,1048098;CP007570,1047389,1048098;CP010867,1047389,1048098;CP011325,1047389,1048098;CP011326,1047389,1048098;CP011327,1047389,1048098;CP012419,1047389,1048098;CP013202,1047389,1048098;
CP006910	Mauve	SHARED	1048149	1048193	.	.	.	Notes=Lenght44	AE009948,1048149,1048193;CP000114,1048149,1048193;CP003810,1048149,1048193;HF952104,1048149,1048193;CP007631,1048149,1048193;CP010867,1048149,1048193;CP011325,1048149,1048193;CP011326,1048149,1048193;CP011327,1048149,1048193;CP012419,1048149,1048193;CP013202,1048149,1048193;
CP006910	Mauve	SHARED	1048321	1048383	.	.	.	Notes=Lenght62	AL732656,1048321,1048383;AE009948,1048321,1048383;CP000114,1048321,1048383;CP003810,1048321,1048383;HF952104,1048321,1048383;HG939456,1048321,1048383;CP007631,1048321,1048383;CP007572,1048321,1048383;CP007571,1048321,1048383;CP007570,1048321,1048383;CP010867,1048321,1048383;CP011325,1048321,1048383;CP011326,1048321,1048383;CP011327,1048321,1048383;CP012419,1048321,1048383;CP013202,1048321,1048383;
CP006910	Mauve	SHARED	1048384	1048514	.	.	.	Notes=Lenght130	AL732656,1048384,1048514;AE009948,1048384,1048514;CP000114,1048384,1048514;CP003810,1048384,1048514;HF952104,1048384,1048514;CP007631,1048384,1048514;CP007572,1048384,1048514;CP007571,1048384,1048514;CP007570,1048384,1048514;CP010867,1048384,1048514;CP011325,1048384,1048514;CP011326,1048384,1048514;CP011327,1048384,1048514;CP012419,1048384,1048514;CP013202,1048384,1048514;
CP006910	Mauve	SHARED	1048534	1048619	.	.	.	Notes=Lenght85	AL732656,1048534,1048619;AE009948,1048534,1048619;CP000114,1048534,1048619;CP003810,1048534,1048619;HF952104,1048534,1048619;CP007631,1048534,1048619;CP007572,1048534,1048619;CP007571,1048534,1048619;CP007570,1048534,1048619;CP010867,1048534,1048619;CP011325,1048534,1048619;CP011326,1048534,1048619;CP011327,1048534,1048619;CP012419,1048534,1048619;CP013202,1048534,1048619;
CP006910	Mauve	SHARED	1048621	1048671	.	.	.	Notes=Lenght50	AL732656,1048621,1048671;AE009948,1048621,1048671;CP000114,1048621,1048671;CP003810,1048621,1048671;HF952104,1048621,1048671;CP007631,1048621,1048671;CP007572,1048621,1048671;CP007571,1048621,1048671;CP007570,1048621,1048671;CP010867,1048621,1048671;CP011325,1048621,1048671;CP011326,1048621,1048671;CP011327,1048621,1048671;CP012419,1048621,1048671;CP013202,1048621,1048671;
CP006910	Mauve	SHARED	1048753	1048860	.	.	.	Notes=Lenght107	AE009948,1048753,1048860;CP000114,1048753,1048860;CP003810,1048753,1048860;HF952104,1048753,1048860;HG939456,1048753,1048860;CP007631,1048753,1048860;CP010867,1048753,1048860;CP011325,1048753,1048860;CP011326,1048753,1048860;CP011327,1048753,1048860;CP012419,1048753,1048860;CP013202,1048753,1048860;
CP006910	Mauve	SHARED	1048861	1049409	.	.	.	Notes=Lenght548	AE009948,1048861,1049409;CP000114,1048861,1049409;CP003810,1048861,1049409;HF952104,1048861,1049409;CP007631,1048861,1049409;CP010867,1048861,1049409;CP011325,1048861,1049409;CP011326,1048861,1049409;CP011327,1048861,1049409;CP012419,1048861,1049409;CP013202,1048861,1049409;
CP006910	Mauve	SHARED	1049410	1049505	.	.	.	Notes=Lenght95	AL732656,1049410,1049505;AE009948,1049410,1049505;CP000114,1049410,1049505;CP003810,1049410,1049505;HF952104,1049410,1049505;CP007631,1049410,1049505;CP007572,1049410,1049505;CP007571,1049410,1049505;CP007570,1049410,1049505;CP010867,1049410,1049505;CP011325,1049410,1049505;CP011326,1049410,1049505;CP011327,1049410,1049505;CP012419,1049410,1049505;CP013202,1049410,1049505;
CP006910	Mauve	SHARED	1049506	1049600	.	.	.	Notes=Lenght94	AE009948,1049506,1049600;CP000114,1049506,1049600;CP003810,1049506,1049600;HF952104,1049506,1049600;CP007631,1049506,1049600;CP010867,1049506,1049600;CP011325,1049506,1049600;CP011326,1049506,1049600;CP011327,1049506,1049600;CP012419,1049506,1049600;CP013202,1049506,1049600;
CP006910	Mauve	SHARED	1049603	1049624	.	.	.	Notes=Lenght21	AL732656,1049603,1049624;AE009948,1049603,1049624;CP000114,1049603,1049624;CP003810,1049603,1049624;HF952104,1049603,1049624;CP007631,1049603,1049624;CP007572,1049603,1049624;CP007571,1049603,1049624;CP007570,1049603,1049624;CP010867,1049603,1049624;CP011325,1049603,1049624;CP011326,1049603,1049624;CP011327,1049603,1049624;CP012419,1049603,1049624;CP013202,1049603,1049624;
CP006910	Mauve	SHARED	1051192	1053071	.	.	.	Notes=Lenght1879	AL732656,1051192,1053071;AE009948,1051192,1053071;CP000114,1051192,1053071;CP003810,1051192,1053071;HF952104,1051192,1053071;HF952106,1051192,1053071;HF952105,1051192,1053071;HG939456,1051192,1053071;CP007631,1051192,1053071;CP007572,1051192,1053071;CP007571,1051192,1053071;CP007570,1051192,1053071;CP010867,1051192,1053071;CP011325,1051192,1053071;CP011326,1051192,1053071;CP011327,1051192,1053071…
CP006910	Mauve	SHARED	1053072	1053647	.	.	.	Notes=Lenght575	AL732656,1053072,1053647;AE009948,1053072,1053647;CP000114,1053072,1053647;CP003810,1053072,1053647;HF952104,1053072,1053647;HF952106,1053072,1053647;HF952105,1053072,1053647;CP007631,1053072,1053647;CP007572,1053072,1053647;CP007571,1053072,1053647;CP007570,1053072,1053647;CP010867,1053072,1053647;CP011325,1053072,1053647;CP011326,1053072,1053647;CP011327,1053072,1053647;CP010319,1053072,1053647…
CP006910	Mauve	SHARED	1053648	1053811	.	.	.	Notes=Lenght163	AL732656,1053648,1053811;AE009948,1053648,1053811;CP000114,1053648,1053811;CP003810,1053648,1053811;HF952104,1053648,1053811;HF952106,1053648,1053811;HF952105,1053648,1053811;CP007631,1053648,1053811;CP007571,1053648,1053811;CP010867,1053648,1053811;CP011325,1053648,1053811;CP011326,1053648,1053811;CP011327,1053648,1053811;CP010319,1053648,1053811;CP012419,1053648,1053811;CP013202,1053648,1053811;
CP006910	Mauve	SHARED	1053812	1053861	.	.	.	Notes=Lenght49	AL732656,1053812,1053861;AE009948,1053812,1053861;CP000114,1053812,1053861;CP003810,1053812,1053861;HF952104,1053812,1053861;HF952106,1053812,1053861;HF952105,1053812,1053861;CP007482,1053812,1053861;CP007565,1053812,1053861;CP007631,1053812,1053861;CP007571,1053812,1053861;FO393392,1053812,1053861;CP010867,1053812,1053861;CP011325,1053812,1053861;CP011326,1053812,1053861;CP011327,1053812,1053861…
CP006910	Mauve	SHARED	1053862	1054123	.	.	.	Notes=Lenght261	CP000114,1053862,1054123;CP003810,1053862,1054123;HF952104,1053862,1054123;HF952106,1053862,1054123;HF952105,1053862,1054123;CP007482,1053862,1054123;CP007565,1053862,1054123;CP007631,1053862,1054123;FO393392,1053862,1054123;CP010867,1053862,1054123;CP011325,1053862,1054123;CP011326,1053862,1054123;CP011327,1053862,1054123;CP011328,1053862,1054123;CP010319,1053862,1054123;CP012419,1053862,1054123…
CP006910	Mauve	SHARED	1054124	1054268	.	.	.	Notes=Lenght144	CP000114,1054124,1054268;CP003810,1054124,1054268;HF952104,1054124,1054268;HF952106,1054124,1054268;HF952105,1054124,1054268;CP007482,1054124,1054268;CP007565,1054124,1054268;CP007631,1054124,1054268;CP007572,1054124,1054268;CP007570,1054124,1054268;FO393392,1054124,1054268;CP010867,1054124,1054268;CP011325,1054124,1054268;CP011326,1054124,1054268;CP011327,1054124,1054268;CP011328,1054124,1054268…
CP006910	Mauve	SHARED	1054269	1054318	.	.	.	Notes=Lenght49	CP000114,1054269,1054318;CP003810,1054269,1054318;CP003919,1054269,1054318;HF952104,1054269,1054318;HF952106,1054269,1054318;HF952105,1054269,1054318;CP007482,1054269,1054318;CP007565,1054269,1054318;CP007631,1054269,1054318;CP007572,1054269,1054318;CP007570,1054269,1054318;FO393392,1054269,1054318;CP010867,1054269,1054318;CP011325,1054269,1054318;CP011326,1054269,1054318;CP011327,1054269,1054318…
CP006910	Mauve	SHARED	1054319	1054360	.	.	.	Notes=Lenght41	AL732656,1054319,1054360;AE009948,1054319,1054360;CP000114,1054319,1054360;CP003810,1054319,1054360;CP003919,1054319,1054360;HF952104,1054319,1054360;HF952106,1054319,1054360;HF952105,1054319,1054360;CP007482,1054319,1054360;CP007565,1054319,1054360;CP007631,1054319,1054360;CP007572,1054319,1054360;CP007571,1054319,1054360;CP007570,1054319,1054360;FO393392,1054319,1054360;CP010867,1054319,1054360…
CP006910	Mauve	SHARED	1054361	1054458	.	.	.	Notes=Lenght97	AL732656,1054361,1054458;AE009948,1054361,1054458;CP000114,1054361,1054458;CP003810,1054361,1054458;HF952104,1054361,1054458;HF952106,1054361,1054458;HF952105,1054361,1054458;CP007482,1054361,1054458;CP007565,1054361,1054458;CP007631,1054361,1054458;CP007572,1054361,1054458;CP007571,1054361,1054458;CP007570,1054361,1054458;FO393392,1054361,1054458;CP010867,1054361,1054458;CP011325,1054361,1054458…
CP006910	Mauve	SHARED	1054459	1054891	.	.	.	Notes=Lenght432	AL732656,1054459,1054891;AE009948,1054459,1054891;CP000114,1054459,1054891;CP003810,1054459,1054891;CP003919,1054459,1054891;HF952104,1054459,1054891;HF952106,1054459,1054891;HF952105,1054459,1054891;CP007482,1054459,1054891;CP007565,1054459,1054891;CP007631,1054459,1054891;CP007572,1054459,1054891;CP007571,1054459,1054891;CP007570,1054459,1054891;FO393392,1054459,1054891;CP010867,1054459,1054891…
CP006910	Mauve	SHARED	1054892	1055675	.	.	.	Notes=Lenght783	AL732656,1054892,1055675;AE009948,1054892,1055675;CP000114,1054892,1055675;CP003810,1054892,1055675;CP003919,1054892,1055675;HF952104,1054892,1055675;HF952106,1054892,1055675;HF952105,1054892,1055675;CP007482,1054892,1055675;CP007565,1054892,1055675;HG939456,1054892,1055675;CP007631,1054892,1055675;CP007572,1054892,1055675;CP007571,1054892,1055675;CP007570,1054892,1055675;FO393392,1054892,1055675…
CP006910	Mauve	SHARED	1055676	1055707	.	.	.	Notes=Lenght31	AL732656,1055676,1055707;AE009948,1055676,1055707;CP000114,1055676,1055707;CP003810,1055676,1055707;CP003919,1055676,1055707;HF952104,1055676,1055707;HF952106,1055676,1055707;HF952105,1055676,1055707;CP007565,1055676,1055707;HG939456,1055676,1055707;CP007631,1055676,1055707;CP007572,1055676,1055707;CP007571,1055676,1055707;CP007570,1055676,1055707;FO393392,1055676,1055707;CP010867,1055676,1055707…
CP006910	Mauve	SHARED	1055708	1059450	.	.	.	Notes=Lenght3742	AL732656,1055708,1059450;AE009948,1055708,1059450;CP000114,1055708,1059450;CP003810,1055708,1059450;CP003919,1055708,1059450;HF952104,1055708,1059450;HF952106,1055708,1059450;HF952105,1055708,1059450;CP007482,1055708,1059450;CP007565,1055708,1059450;HG939456,1055708,1059450;CP007631,1055708,1059450;CP007572,1055708,1059450;CP007571,1055708,1059450;CP007570,1055708,1059450;FO393392,1055708,1059450…
CP006910	Mauve	SHARED	1059451	1061803	.	.	.	Notes=Lenght2352	AL732656,1059451,1061803;AE009948,1059451,1061803;CP000114,1059451,1061803;CP003810,1059451,1061803;CP003919,1059451,1061803;HF952104,1059451,1061803;HF952106,1059451,1061803;HF952105,1059451,1061803;CP007482,1059451,1061803;CP007565,1059451,1061803;HG939456,1059451,1061803;CP007631,1059451,1061803;CP007632,1059451,1061803;CP007572,1059451,1061803;CP007571,1059451,1061803;CP007570,1059451,1061803…
CP006910	Mauve	SHARED	1065209	1065263	.	.	.	Notes=Lenght54	AL732656,1065209,1065263;AE009948,1065209,1065263;CP000114,1065209,1065263;CP003810,1065209,1065263;HF952104,1065209,1065263;HF952106,1065209,1065263;HF952105,1065209,1065263;HG939456,1065209,1065263;CP007631,1065209,1065263;CP007632,1065209,1065263;CP007572,1065209,1065263;CP007571,1065209,1065263;CP007570,1065209,1065263;CP010867,1065209,1065263;CP011325,1065209,1065263;CP011326,1065209,1065263…
CP006910	Mauve	SHARED	1069066	1069084	.	.	.	Notes=Lenght18	AL732656,1069066,1069084;AE009948,1069066,1069084;CP000114,1069066,1069084;CP003810,1069066,1069084;CP003919,1069066,1069084;HF952104,1069066,1069084;HF952106,1069066,1069084;HF952105,1069066,1069084;CP007482,1069066,1069084;CP007565,1069066,1069084;HG939456,1069066,1069084;CP007631,1069066,1069084;CP007632,1069066,1069084;CP007572,1069066,1069084;CP007571,1069066,1069084;CP007570,1069066,1069084…
CP006910	Mauve	SHARED	1069088	1069098	.	.	.	Notes=Lenght10	AL732656,1069088,1069098;CP000114,1069088,1069098;CP003810,1069088,1069098;CP003919,1069088,1069098;HF952104,1069088,1069098;HF952106,1069088,1069098;HF952105,1069088,1069098;HG939456,1069088,1069098;CP007631,1069088,1069098;CP007632,1069088,1069098;CP007572,1069088,1069098;CP007571,1069088,1069098;CP007570,1069088,1069098;CP010867,1069088,1069098;CP011325,1069088,1069098;CP011326,1069088,1069098…
CP006910	Mauve	SHARED	1069099	1069132	.	.	.	Notes=Lenght33	CP000114,1069099,1069132;CP003810,1069099,1069132;CP003919,1069099,1069132;HF952104,1069099,1069132;HF952106,1069099,1069132;HF952105,1069099,1069132;HG939456,1069099,1069132;CP007631,1069099,1069132;CP007632,1069099,1069132;CP010867,1069099,1069132;CP011325,1069099,1069132;CP011326,1069099,1069132;CP011327,1069099,1069132;CP010319,1069099,1069132;CP013202,1069099,1069132;
CP006910	Mauve	SHARED	1069133	1069150	.	.	.	Notes=Lenght17	CP000114,1069133,1069150;CP003810,1069133,1069150;CP003919,1069133,1069150;HF952104,1069133,1069150;HF952106,1069133,1069150;HF952105,1069133,1069150;CP007482,1069133,1069150;CP007565,1069133,1069150;HG939456,1069133,1069150;CP007631,1069133,1069150;CP007632,1069133,1069150;FO393392,1069133,1069150;CP010867,1069133,1069150;CP011325,1069133,1069150;CP011326,1069133,1069150;CP011327,1069133,1069150…
CP006910	Mauve	SHARED	1069151	1069204	.	.	.	Notes=Lenght53	CP000114,1069151,1069204;CP003810,1069151,1069204;HF952104,1069151,1069204;HF952106,1069151,1069204;HF952105,1069151,1069204;HG939456,1069151,1069204;CP007631,1069151,1069204;CP007632,1069151,1069204;CP010867,1069151,1069204;CP011325,1069151,1069204;CP011326,1069151,1069204;CP011327,1069151,1069204;CP010319,1069151,1069204;CP013202,1069151,1069204;
CP006910	Mauve	SHARED	1069205	1069235	.	.	.	Notes=Lenght30	CP000114,1069205,1069235;CP003810,1069205,1069235;HF952104,1069205,1069235;CP007631,1069205,1069235;CP007632,1069205,1069235;CP010867,1069205,1069235;CP011325,1069205,1069235;CP011326,1069205,1069235;CP011327,1069205,1069235;CP013202,1069205,1069235;
CP006910	Mauve	SHARED	1069653	1069667	.	.	.	Notes=Lenght14	AL732656,1069653,1069667;CP000114,1069653,1069667;CP003810,1069653,1069667;HF952104,1069653,1069667;HF952106,1069653,1069667;HF952105,1069653,1069667;HG939456,1069653,1069667;CP007631,1069653,1069667;CP007632,1069653,1069667;CP011325,1069653,1069667;CP011326,1069653,1069667;CP011327,1069653,1069667;CP010319,1069653,1069667;CP012419,1069653,1069667;CP013202,1069653,1069667;
CP006910	Mauve	SHARED	1069668	1069711	.	.	.	Notes=Lenght43	AL732656,1069668,1069711;CP000114,1069668,1069711;CP003810,1069668,1069711;HF952104,1069668,1069711;HF952106,1069668,1069711;HF952105,1069668,1069711;HG939456,1069668,1069711;CP007631,1069668,1069711;CP007632,1069668,1069711;CP010867,1069668,1069711;CP011325,1069668,1069711;CP011326,1069668,1069711;CP011327,1069668,1069711;CP010319,1069668,1069711;CP012419,1069668,1069711;CP013202,1069668,1069711;
CP006910	Mauve	SHARED	1069712	1069726	.	.	.	Notes=Lenght14	AL732656,1069712,1069726;AE009948,1069712,1069726;CP000114,1069712,1069726;CP003810,1069712,1069726;HF952104,1069712,1069726;HF952106,1069712,1069726;HF952105,1069712,1069726;HG939456,1069712,1069726;CP007631,1069712,1069726;CP007632,1069712,1069726;CP010867,1069712,1069726;CP011325,1069712,1069726;CP011326,1069712,1069726;CP011327,1069712,1069726;CP011329,1069712,1069726;CP010319,1069712,1069726…
CP006910	Mauve	SHARED	1069749	1069837	.	.	.	Notes=Lenght88	AL732656,1069749,1069837;CP000114,1069749,1069837;CP003810,1069749,1069837;CP003919,1069749,1069837;HF952104,1069749,1069837;HF952106,1069749,1069837;HF952105,1069749,1069837;CP007482,1069749,1069837;CP007565,1069749,1069837;HG939456,1069749,1069837;CP007631,1069749,1069837;CP007632,1069749,1069837;CP007572,1069749,1069837;CP007571,1069749,1069837;CP007570,1069749,1069837;FO393392,1069749,1069837…
CP006910	Mauve	SHARED	1070029	1070064	.	.	.	Notes=Lenght35	AL732656,1070029,1070064;AE009948,1070029,1070064;CP000114,1070029,1070064;CP003810,1070029,1070064;HF952104,1070029,1070064;HF952106,1070029,1070064;HF952105,1070029,1070064;CP007482,1070029,1070064;CP007565,1070029,1070064;HG939456,1070029,1070064;CP007631,1070029,1070064;CP007632,1070029,1070064;CP007572,1070029,1070064;CP007571,1070029,1070064;CP007570,1070029,1070064;FO393392,1070029,1070064…
CP006910	Mauve	SHARED	1076056	1076117	.	.	.	Notes=Lenght61	AL732656,1076056,1076117;AE009948,1076056,1076117;CP000114,1076056,1076117;CP003810,1076056,1076117;HF952104,1076056,1076117;HF952106,1076056,1076117;HF952105,1076056,1076117;CP007482,1076056,1076117;CP007565,1076056,1076117;HG939456,1076056,1076117;CP007631,1076056,1076117;CP007632,1076056,1076117;CP007572,1076056,1076117;CP007571,1076056,1076117;CP007570,1076056,1076117;FO393392,1076056,1076117…
CP006910	Mauve	SHARED	1084389	1084411	.	.	.	Notes=Lenght22	AL732656,1084389,1084411;AE009948,1084389,1084411;CP000114,1084389,1084411;CP003810,1084389,1084411;HF952104,1084389,1084411;HF952106,1084389,1084411;HF952105,1084389,1084411;HG939456,1084389,1084411;CP007631,1084389,1084411;CP007632,1084389,1084411;CP007572,1084389,1084411;CP007571,1084389,1084411;CP007570,1084389,1084411;CP010867,1084389,1084411;CP011325,1084389,1084411;CP011326,1084389,1084411…
CP006910	Mauve	SHARED	1085153	1085167	.	.	.	Notes=Lenght14	AL732656,1085153,1085167;AE009948,1085153,1085167;CP000114,1085153,1085167;CP003810,1085153,1085167;CP003919,1085153,1085167;HF952104,1085153,1085167;HF952106,1085153,1085167;HF952105,1085153,1085167;HG939456,1085153,1085167;CP007631,1085153,1085167;CP007632,1085153,1085167;CP007572,1085153,1085167;CP007571,1085153,1085167;CP007570,1085153,1085167;CP010867,1085153,1085167;CP011325,1085153,1085167…
CP006910	Mauve	SHARED	1085168	1085534	.	.	.	Notes=Lenght366	AL732656,1085168,1085534;AE009948,1085168,1085534;CP000114,1085168,1085534;CP003810,1085168,1085534;HF952104,1085168,1085534;HF952106,1085168,1085534;HF952105,1085168,1085534;HG939456,1085168,1085534;CP007631,1085168,1085534;CP007632,1085168,1085534;CP007572,1085168,1085534;CP007571,1085168,1085534;CP007570,1085168,1085534;CP010867,1085168,1085534;CP011325,1085168,1085534;CP011326,1085168,1085534…
CP006910	Mauve	SHARED	1085535	1087214	.	.	.	Notes=Lenght1679	AL732656,1085535,1087214;AE009948,1085535,1087214;CP000114,1085535,1087214;CP003810,1085535,1087214;CP003919,1085535,1087214;HF952104,1085535,1087214;HF952106,1085535,1087214;HF952105,1085535,1087214;HG939456,1085535,1087214;CP007631,1085535,1087214;CP007632,1085535,1087214;CP007572,1085535,1087214;CP007571,1085535,1087214;CP007570,1085535,1087214;CP010867,1085535,1087214;CP011325,1085535,1087214…
CP006910	Mauve	SHARED	1096320	1096480	.	.	.	Notes=Lenght160	AL732656,1096320,1096480;AE009948,1096320,1096480;CP000114,1096320,1096480;CP003810,1096320,1096480;HF952104,1096320,1096480;HF952106,1096320,1096480;HF952105,1096320,1096480;HG939456,1096320,1096480;CP007631,1096320,1096480;CP007632,1096320,1096480;CP007572,1096320,1096480;CP007571,1096320,1096480;CP007570,1096320,1096480;CP010867,1096320,1096480;CP011325,1096320,1096480;CP011326,1096320,1096480…
CP006910	Mauve	SHARED	1096481	1096618	.	.	.	Notes=Lenght137	AL732656,1096481,1096618;AE009948,1096481,1096618;CP000114,1096481,1096618;CP003810,1096481,1096618;HF952104,1096481,1096618;HF952106,1096481,1096618;HF952105,1096481,1096618;CP007482,1096481,1096618;CP007565,1096481,1096618;HG939456,1096481,1096618;CP007631,1096481,1096618;CP007632,1096481,1096618;CP007572,1096481,1096618;CP007571,1096481,1096618;CP007570,1096481,1096618;FO393392,1096481,1096618…
CP006910	Mauve	SHARED	1096966	1097092	.	.	.	Notes=Lenght126	AL732656,1096966,1097092;AE009948,1096966,1097092;CP000114,1096966,1097092;CP003810,1096966,1097092;HF952104,1096966,1097092;HF952106,1096966,1097092;HF952105,1096966,1097092;HG939456,1096966,1097092;CP007631,1096966,1097092;CP007632,1096966,1097092;CP007572,1096966,1097092;CP007571,1096966,1097092;CP007570,1096966,1097092;CP010867,1096966,1097092;CP011325,1096966,1097092;CP011326,1096966,1097092…
CP006910	Mauve	SHARED	1101222	1101260	.	.	.	Notes=Lenght38	AL732656,1101222,1101260;AE009948,1101222,1101260;CP000114,1101222,1101260;CP003810,1101222,1101260;HF952104,1101222,1101260;HF952106,1101222,1101260;CP007482,1101222,1101260;CP007565,1101222,1101260;HG939456,1101222,1101260;CP007631,1101222,1101260;CP007632,1101222,1101260;CP007572,1101222,1101260;CP007571,1101222,1101260;CP007570,1101222,1101260;FO393392,1101222,1101260;CP010867,1101222,1101260…
CP006910	Mauve	SHARED	1101261	1101485	.	.	.	Notes=Lenght224	AL732656,1101261,1101485;AE009948,1101261,1101485;CP000114,1101261,1101485;CP003810,1101261,1101485;HF952104,1101261,1101485;HF952106,1101261,1101485;HF952105,1101261,1101485;CP007482,1101261,1101485;CP007565,1101261,1101485;HG939456,1101261,1101485;CP007631,1101261,1101485;CP007632,1101261,1101485;CP007572,1101261,1101485;CP007571,1101261,1101485;CP007570,1101261,1101485;FO393392,1101261,1101485…
CP006910	Mauve	SHARED	1105348	1105532	.	.	.	Notes=Lenght184	AL732656,1105348,1105532;AE009948,1105348,1105532;CP000114,1105348,1105532;CP003810,1105348,1105532;HF952104,1105348,1105532;HF952106,1105348,1105532;HF952105,1105348,1105532;HG939456,1105348,1105532;CP007631,1105348,1105532;CP007632,1105348,1105532;CP007572,1105348,1105532;CP007571,1105348,1105532;CP007570,1105348,1105532;CP010867,1105348,1105532;CP011325,1105348,1105532;CP011326,1105348,1105532…
CP006910	Mauve	SHARED	1106487	1106865	.	.	.	Notes=Lenght378	AL732656,1106487,1106865;AE009948,1106487,1106865;CP000114,1106487,1106865;CP003810,1106487,1106865;HF952104,1106487,1106865;HF952106,1106487,1106865;HF952105,1106487,1106865;CP007482,1106487,1106865;CP007565,1106487,1106865;HG939456,1106487,1106865;CP007631,1106487,1106865;CP007632,1106487,1106865;CP007572,1106487,1106865;CP007571,1106487,1106865;CP007570,1106487,1106865;FO393392,1106487,1106865…
CP006910	Mauve	SHARED	1106924	1107019	.	.	.	Notes=Lenght95	AL732656,1106924,1107019;AE009948,1106924,1107019;CP000114,1106924,1107019;CP003810,1106924,1107019;CP003919,1106924,1107019;HF952104,1106924,1107019;HF952106,1106924,1107019;HF952105,1106924,1107019;HG939456,1106924,1107019;CP007631,1106924,1107019;CP007632,1106924,1107019;CP007572,1106924,1107019;CP007571,1106924,1107019;CP007570,1106924,1107019;CP010867,1106924,1107019;CP011325,1106924,1107019…
CP006910	Mauve	SHARED	1116248	1116337	.	.	.	Notes=Lenght89	AL732656,1116248,1116337;AE009948,1116248,1116337;CP000114,1116248,1116337;CP003810,1116248,1116337;CP003919,1116248,1116337;HF952104,1116248,1116337;HF952106,1116248,1116337;HF952105,1116248,1116337;CP007482,1116248,1116337;CP007565,1116248,1116337;HG939456,1116248,1116337;CP007632,1116248,1116337;CP007572,1116248,1116337;CP007571,1116248,1116337;CP007570,1116248,1116337;FO393392,1116248,1116337…
CP006910	Mauve	SHARED	1119188	1119261	.	.	.	Notes=Lenght73	AL732656,1119188,1119261;AE009948,1119188,1119261;CP000114,1119188,1119261;CP003810,1119188,1119261;HF952104,1119188,1119261;HF952106,1119188,1119261;HF952105,1119188,1119261;CP007482,1119188,1119261;CP007565,1119188,1119261;HG939456,1119188,1119261;CP007631,1119188,1119261;CP007632,1119188,1119261;CP007572,1119188,1119261;CP007571,1119188,1119261;CP007570,1119188,1119261;FO393392,1119188,1119261…
CP006910	Mauve	SHARED	1119772	1119817	.	.	.	Notes=Lenght45	AL732656,1119772,1119817;AE009948,1119772,1119817;CP000114,1119772,1119817;CP003810,1119772,1119817;HF952104,1119772,1119817;HF952106,1119772,1119817;HF952105,1119772,1119817;CP007482,1119772,1119817;CP007565,1119772,1119817;HG939456,1119772,1119817;CP007631,1119772,1119817;CP007632,1119772,1119817;CP007572,1119772,1119817;CP007571,1119772,1119817;CP007570,1119772,1119817;FO393392,1119772,1119817…
CP006910	Mauve	SHARED	1134224	1134244	.	.	.	Notes=Lenght20	AL732656,1134224,1134244;AE009948,1134224,1134244;CP000114,1134224,1134244;CP003810,1134224,1134244;CP003919,1134224,1134244;HF952104,1134224,1134244;HF952106,1134224,1134244;CP007482,1134224,1134244;CP007565,1134224,1134244;HG939456,1134224,1134244;CP007631,1134224,1134244;CP007632,1134224,1134244;CP007572,1134224,1134244;CP007571,1134224,1134244;CP007570,1134224,1134244;FO393392,1134224,1134244…
CP006910	Mauve	SHARED	1141757	1141769	.	.	.	Notes=Lenght12	AL732656,1141757,1141769;AE009948,1141757,1141769;CP000114,1141757,1141769;CP003810,1141757,1141769;HF952104,1141757,1141769;HF952106,1141757,1141769;HF952105,1141757,1141769;CP007482,1141757,1141769;CP007565,1141757,1141769;HG939456,1141757,1141769;CP007631,1141757,1141769;CP007632,1141757,1141769;CP007572,1141757,1141769;CP007571,1141757,1141769;CP007570,1141757,1141769;FO393392,1141757,1141769…
CP006910	Mauve	SHARED	1141770	1141802	.	.	.	Notes=Lenght32	AL732656,1141770,1141802;AE009948,1141770,1141802;HF952104,1141770,1141802;HF952106,1141770,1141802;HF952105,1141770,1141802;CP007482,1141770,1141802;CP007565,1141770,1141802;HG939456,1141770,1141802;CP007631,1141770,1141802;CP007632,1141770,1141802;FO393392,1141770,1141802;CP010867,1141770,1141802;CP011328,1141770,1141802;CP012419,1141770,1141802;CP013202,1141770,1141802;
CP006910	Mauve	SHARED	1141803	1141815	.	.	.	Notes=Lenght12	AL732656,1141803,1141815;AE009948,1141803,1141815;CP003919,1141803,1141815;HF952104,1141803,1141815;HF952106,1141803,1141815;HF952105,1141803,1141815;CP007482,1141803,1141815;CP007565,1141803,1141815;HG939456,1141803,1141815;CP007631,1141803,1141815;CP007632,1141803,1141815;FO393392,1141803,1141815;CP010867,1141803,1141815;CP011328,1141803,1141815;CP012419,1141803,1141815;CP013202,1141803,1141815;
CP006910	Mauve	SHARED	1143266	1143413	.	.	.	Notes=Lenght147	AL732656,1143266,1143413;AE009948,1143266,1143413;CP000114,1143266,1143413;CP003810,1143266,1143413;HF952104,1143266,1143413;HF952106,1143266,1143413;HF952105,1143266,1143413;CP007482,1143266,1143413;CP007565,1143266,1143413;HG939456,1143266,1143413;CP007631,1143266,1143413;CP007632,1143266,1143413;CP007572,1143266,1143413;CP007571,1143266,1143413;CP007570,1143266,1143413;FO393392,1143266,1143413…
CP006910	Mauve	SHARED	1143414	1143506	.	.	.	Notes=Lenght92	AL732656,1143414,1143506;AE009948,1143414,1143506;CP000114,1143414,1143506;CP003810,1143414,1143506;HF952104,1143414,1143506;HF952106,1143414,1143506;HF952105,1143414,1143506;CP007482,1143414,1143506;HG939456,1143414,1143506;CP007631,1143414,1143506;CP007632,1143414,1143506;CP007572,1143414,1143506;CP007571,1143414,1143506;CP007570,1143414,1143506;CP010867,1143414,1143506;CP011325,1143414,1143506…
CP006910	Mauve	SHARED	1143575	1143644	.	.	.	Notes=Lenght69	AL732656,1143575,1143644;AE009948,1143575,1143644;CP000114,1143575,1143644;CP003810,1143575,1143644;HF952104,1143575,1143644;HF952106,1143575,1143644;HF952105,1143575,1143644;HG939456,1143575,1143644;CP007631,1143575,1143644;CP007632,1143575,1143644;CP007572,1143575,1143644;CP007571,1143575,1143644;CP007570,1143575,1143644;CP010867,1143575,1143644;CP011325,1143575,1143644;CP011326,1143575,1143644…
CP006910	Mauve	SHARED	1148101	1148172	.	.	.	Notes=Lenght71	AL732656,1148101,1148172;AE009948,1148101,1148172;CP000114,1148101,1148172;CP003810,1148101,1148172;CP003919,1148101,1148172;HF952104,1148101,1148172;HF952106,1148101,1148172;HF952105,1148101,1148172;CP007482,1148101,1148172;CP007565,1148101,1148172;HG939456,1148101,1148172;CP007632,1148101,1148172;CP007572,1148101,1148172;CP007571,1148101,1148172;CP007570,1148101,1148172;FO393392,1148101,1148172…
CP006910	Mauve	SHARED	1148173	1148202	.	.	.	Notes=Lenght29	AL732656,1148173,1148202;AE009948,1148173,1148202;CP000114,1148173,1148202;CP003810,1148173,1148202;HF952104,1148173,1148202;HF952106,1148173,1148202;HF952105,1148173,1148202;HG939456,1148173,1148202;CP007632,1148173,1148202;CP007572,1148173,1148202;CP007571,1148173,1148202;CP007570,1148173,1148202;CP010867,1148173,1148202;CP011325,1148173,1148202;CP011326,1148173,1148202;CP011327,1148173,1148202…
CP006910	Mauve	SHARED	1148203	1148333	.	.	.	Notes=Lenght130	AL732656,1148203,1148333;AE009948,1148203,1148333;CP000114,1148203,1148333;CP003810,1148203,1148333;HF952104,1148203,1148333;HF952106,1148203,1148333;HF952105,1148203,1148333;HG939456,1148203,1148333;CP007631,1148203,1148333;CP007632,1148203,1148333;CP007572,1148203,1148333;CP007571,1148203,1148333;CP007570,1148203,1148333;CP010867,1148203,1148333;CP011325,1148203,1148333;CP011326,1148203,1148333…
CP006910	Mauve	SHARED	1153184	1153225	.	.	.	Notes=Lenght41	AL732656,1153184,1153225;AE009948,1153184,1153225;CP000114,1153184,1153225;CP003810,1153184,1153225;CP003919,1153184,1153225;HF952104,1153184,1153225;HF952106,1153184,1153225;HF952105,1153184,1153225;HG939456,1153184,1153225;CP007631,1153184,1153225;CP007632,1153184,1153225;CP007572,1153184,1153225;CP007571,1153184,1153225;CP007570,1153184,1153225;CP010867,1153184,1153225;CP011325,1153184,1153225…
CP006910	Mauve	SHARED	1158068	1158097	.	.	.	Notes=Lenght29	AL732656,1158068,1158097;CP003919,1158068,1158097;HF952104,1158068,1158097;HF952106,1158068,1158097;HF952105,1158068,1158097;CP007482,1158068,1158097;CP007565,1158068,1158097;HG939456,1158068,1158097;CP007632,1158068,1158097;CP007572,1158068,1158097;CP007571,1158068,1158097;CP007570,1158068,1158097;FO393392,1158068,1158097;CP010867,1158068,1158097;CP011328,1158068,1158097;CP010319,1158068,1158097…
CP006910	Mauve	SHARED	1158098	1158212	.	.	.	Notes=Lenght114	AL732656,1158098,1158212;AE009948,1158098,1158212;CP003919,1158098,1158212;HF952104,1158098,1158212;HF952106,1158098,1158212;HF952105,1158098,1158212;CP007482,1158098,1158212;CP007565,1158098,1158212;HG939456,1158098,1158212;CP007631,1158098,1158212;CP007632,1158098,1158212;CP007572,1158098,1158212;CP007571,1158098,1158212;CP007570,1158098,1158212;FO393392,1158098,1158212;CP010867,1158098,1158212…
CP006910	Mauve	SHARED	1166538	1166556	.	.	.	Notes=Lenght18	AE009948,1166538,1166556;CP003810,1166538,1166556;HF952104,1166538,1166556;HF952106,1166538,1166556;HF952105,1166538,1166556;CP007482,1166538,1166556;CP007565,1166538,1166556;HG939456,1166538,1166556;CP007631,1166538,1166556;CP007632,1166538,1166556;FO393392,1166538,1166556;CP010867,1166538,1166556;CP011325,1166538,1166556;CP011326,1166538,1166556;CP011327,1166538,1166556;CP011328,1166538,1166556…
CP006910	Mauve	SHARED	1167416	1167436	.	.	.	Notes=Lenght20	AL732656,1167416,1167436;AE009948,1167416,1167436;CP000114,1167416,1167436;CP003810,1167416,1167436;CP003919,1167416,1167436;HF952104,1167416,1167436;HF952106,1167416,1167436;CP007482,1167416,1167436;CP007565,1167416,1167436;HG939456,1167416,1167436;CP007631,1167416,1167436;CP007632,1167416,1167436;CP007572,1167416,1167436;CP007571,1167416,1167436;CP007570,1167416,1167436;FO393392,1167416,1167436…
CP006910	Mauve	SHARED	1173719	1173826	.	.	.	Notes=Lenght107	AL732656,1173719,1173826;AE009948,1173719,1173826;CP000114,1173719,1173826;CP003810,1173719,1173826;CP003919,1173719,1173826;HF952104,1173719,1173826;HF952106,1173719,1173826;HF952105,1173719,1173826;CP007482,1173719,1173826;CP007565,1173719,1173826;HG939456,1173719,1173826;CP007631,1173719,1173826;CP007632,1173719,1173826;FO393392,1173719,1173826;CP010867,1173719,1173826;CP011325,1173719,1173826…
CP006910	Mauve	SHARED	1173827	1173871	.	.	.	Notes=Lenght44	AL732656,1173827,1173871;AE009948,1173827,1173871;CP000114,1173827,1173871;CP003810,1173827,1173871;HF952104,1173827,1173871;HF952105,1173827,1173871;HG939456,1173827,1173871;CP007631,1173827,1173871;CP007632,1173827,1173871;CP010867,1173827,1173871;CP011325,1173827,1173871;CP011326,1173827,1173871;CP011327,1173827,1173871;CP011329,1173827,1173871;CP010319,1173827,1173871;CP012419,1173827,1173871…
CP006910	Mauve	SHARED	1173872	1173973	.	.	.	Notes=Lenght101	AL732656,1173872,1173973;AE009948,1173872,1173973;CP000114,1173872,1173973;CP003810,1173872,1173973;CP003919,1173872,1173973;HF952104,1173872,1173973;HF952106,1173872,1173973;HF952105,1173872,1173973;CP007482,1173872,1173973;CP007565,1173872,1173973;HG939456,1173872,1173973;CP007631,1173872,1173973;CP007632,1173872,1173973;FO393392,1173872,1173973;CP010867,1173872,1173973;CP011325,1173872,1173973…
CP006910	Mauve	SHARED	1173974	1174143	.	.	.	Notes=Lenght169	AL732656,1173974,1174143;AE009948,1173974,1174143;CP000114,1173974,1174143;CP003810,1173974,1174143;HF952104,1173974,1174143;HF952105,1173974,1174143;HG939456,1173974,1174143;CP007631,1173974,1174143;CP007632,1173974,1174143;CP010867,1173974,1174143;CP011325,1173974,1174143;CP011326,1173974,1174143;CP011327,1173974,1174143;CP011329,1173974,1174143;CP010319,1173974,1174143;CP012419,1173974,1174143…
CP006910	Mauve	SHARED	1174144	1174267	.	.	.	Notes=Lenght123	AL732656,1174144,1174267;AE009948,1174144,1174267;CP000114,1174144,1174267;CP003810,1174144,1174267;HF952104,1174144,1174267;HF952105,1174144,1174267;HG939456,1174144,1174267;CP010867,1174144,1174267;CP011325,1174144,1174267;CP011326,1174144,1174267;CP011327,1174144,1174267;CP011329,1174144,1174267;CP010319,1174144,1174267;CP012419,1174144,1174267;CP013202,1174144,1174267;
CP006910	Mauve	SHARED	1174268	1174281	.	.	.	Notes=Lenght13	AL732656,1174268,1174281;AE009948,1174268,1174281;CP000114,1174268,1174281;CP003810,1174268,1174281;CP003919,1174268,1174281;HF952104,1174268,1174281;HF952106,1174268,1174281;HF952105,1174268,1174281;CP007482,1174268,1174281;CP007565,1174268,1174281;HG939456,1174268,1174281;FO393392,1174268,1174281;CP010867,1174268,1174281;CP011325,1174268,1174281;CP011326,1174268,1174281;CP011327,1174268,1174281…
CP006910	Mauve	SHARED	1174283	1174304	.	.	.	Notes=Lenght21	AL732656,1174283,1174304;AE009948,1174283,1174304;CP000114,1174283,1174304;CP003810,1174283,1174304;CP003919,1174283,1174304;HF952104,1174283,1174304;HF952105,1174283,1174304;CP007482,1174283,1174304;CP007565,1174283,1174304;HG939456,1174283,1174304;FO393392,1174283,1174304;CP010867,1174283,1174304;CP011325,1174283,1174304;CP011326,1174283,1174304;CP011327,1174283,1174304;CP011328,1174283,1174304…
CP006910	Mauve	SHARED	1174305	1174452	.	.	.	Notes=Lenght147	AL732656,1174305,1174452;AE009948,1174305,1174452;CP000114,1174305,1174452;CP003810,1174305,1174452;CP003919,1174305,1174452;HF952104,1174305,1174452;HF952106,1174305,1174452;HF952105,1174305,1174452;CP007482,1174305,1174452;CP007565,1174305,1174452;HG939456,1174305,1174452;FO393392,1174305,1174452;CP010867,1174305,1174452;CP011325,1174305,1174452;CP011326,1174305,1174452;CP011327,1174305,1174452…
CP006910	Mauve	SHARED	1174453	1174487	.	.	.	Notes=Lenght34	AE009948,1174453,1174487;HF952104,1174453,1174487;HF952105,1174453,1174487;CP010867,1174453,1174487;CP013202,1174453,1174487;
CP006910	Mauve	SHARED	1175563	1176802	.	.	.	Notes=Lenght1239	AE009948,1175563,1176802;HF952104,1175563,1176802;HF952105,1175563,1176802;CP010867,1175563,1176802;CP013202,1175563,1176802;
CP006910	Mauve	SHARED	1187405	1189161	.	.	.	Notes=Lenght1756	AL732656,1187405,1189161;AE009948,1187405,1189161;CP000114,1187405,1189161;CP003810,1187405,1189161;HF952104,1187405,1189161;HF952106,1187405,1189161;HF952105,1187405,1189161;HG939456,1187405,1189161;CP007631,1187405,1189161;CP007632,1187405,1189161;CP007572,1187405,1189161;CP007571,1187405,1189161;CP007570,1187405,1189161;CP010867,1187405,1189161;CP011325,1187405,1189161;CP011326,1187405,1189161…
CP006910	Mauve	SHARED	1190912	1191227	.	.	.	Notes=Lenght315	AL732656,1190912,1191227;AE009948,1190912,1191227;CP000114,1190912,1191227;CP003810,1190912,1191227;CP003919,1190912,1191227;HF952104,1190912,1191227;HF952106,1190912,1191227;HF952105,1190912,1191227;HG939456,1190912,1191227;CP007631,1190912,1191227;CP007632,1190912,1191227;CP007572,1190912,1191227;CP007571,1190912,1191227;CP007570,1190912,1191227;CP010867,1190912,1191227;CP011325,1190912,1191227…
CP006910	Mauve	SHARED	1196357	1196557	.	.	.	Notes=Lenght200	AL732656,1196357,1196557;AE009948,1196357,1196557;CP000114,1196357,1196557;CP003810,1196357,1196557;CP003919,1196357,1196557;HF952104,1196357,1196557;HF952106,1196357,1196557;HF952105,1196357,1196557;HG939456,1196357,1196557;CP007631,1196357,1196557;CP007632,1196357,1196557;CP007572,1196357,1196557;CP007571,1196357,1196557;CP007570,1196357,1196557;CP010867,1196357,1196557;CP011325,1196357,1196557…
CP006910	Mauve	SHARED	1208197	1208210	.	.	.	Notes=Lenght13	AE009948,1208197,1208210;CP000114,1208197,1208210;CP003810,1208197,1208210;CP003919,1208197,1208210;HF952104,1208197,1208210;HF952106,1208197,1208210;HF952105,1208197,1208210;CP007482,1208197,1208210;CP007565,1208197,1208210;HG939456,1208197,1208210;CP007631,1208197,1208210;CP007632,1208197,1208210;FO393392,1208197,1208210;CP010867,1208197,1208210;CP011325,1208197,1208210;CP011326,1208197,1208210…
CP006910	Mauve	SHARED	1209345	1209362	.	.	.	Notes=Lenght17	AE009948,1209345,1209362;CP000114,1209345,1209362;CP003810,1209345,1209362;CP003919,1209345,1209362;HF952106,1209345,1209362;HF952105,1209345,1209362;CP007565,1209345,1209362;CP007632,1209345,1209362;CP007571,1209345,1209362;CP007570,1209345,1209362;FO393392,1209345,1209362;CP010867,1209345,1209362;CP011325,1209345,1209362;CP011326,1209345,1209362;CP011327,1209345,1209362;CP011329,1209345,1209362…
CP006910	Mauve	SHARED	1211244	1211447	.	.	.	Notes=Lenght203	AL732656,1211244,1211447;AE009948,1211244,1211447;CP000114,1211244,1211447;CP003810,1211244,1211447;CP003919,1211244,1211447;HF952104,1211244,1211447;HF952106,1211244,1211447;HF952105,1211244,1211447;CP007482,1211244,1211447;CP007565,1211244,1211447;HG939456,1211244,1211447;CP007631,1211244,1211447;CP007632,1211244,1211447;CP007572,1211244,1211447;CP007571,1211244,1211447;CP007570,1211244,1211447…
CP006910	Mauve	SHARED	1228668	1228722	.	.	.	Notes=Lenght54	AL732656,1228668,1228722;AE009948,1228668,1228722;CP000114,1228668,1228722;CP003810,1228668,1228722;CP003919,1228668,1228722;HF952104,1228668,1228722;HF952106,1228668,1228722;HF952105,1228668,1228722;HG939456,1228668,1228722;CP007631,1228668,1228722;CP007632,1228668,1228722;CP007572,1228668,1228722;CP007571,1228668,1228722;CP007570,1228668,1228722;CP010867,1228668,1228722;CP011325,1228668,1228722…
CP006910	Mauve	SHARED	1243496	1243655	.	.	.	Notes=Lenght159	AL732656,1243496,1243655;AE009948,1243496,1243655;CP000114,1243496,1243655;HF952104,1243496,1243655;HG939456,1243496,1243655;CP007631,1243496,1243655;CP007632,1243496,1243655;CP007572,1243496,1243655;CP007571,1243496,1243655;CP007570,1243496,1243655;CP010867,1243496,1243655;CP011329,1243496,1243655;CP012419,1243496,1243655;CP013202,1243496,1243655;
CP006910	Mauve	SHARED	1243758	1244017	.	.	.	Notes=Lenght259	AL732656,1243758,1244017;AE009948,1243758,1244017;CP000114,1243758,1244017;HF952104,1243758,1244017;HG939456,1243758,1244017;CP007631,1243758,1244017;CP007632,1243758,1244017;CP007572,1243758,1244017;CP007571,1243758,1244017;CP007570,1243758,1244017;CP010867,1243758,1244017;CP011329,1243758,1244017;CP012419,1243758,1244017;CP013202,1243758,1244017;
CP006910	Mauve	SHARED	1244043	1244254	.	.	.	Notes=Lenght211	AL732656,1244043,1244254;AE009948,1244043,1244254;CP000114,1244043,1244254;HF952104,1244043,1244254;HG939456,1244043,1244254;CP007631,1244043,1244254;CP007632,1244043,1244254;CP007572,1244043,1244254;CP007571,1244043,1244254;CP007570,1244043,1244254;CP010867,1244043,1244254;CP011329,1244043,1244254;CP012419,1244043,1244254;CP013202,1244043,1244254;
CP006910	Mauve	SHARED	1244301	1244450	.	.	.	Notes=Lenght149	AL732656,1244301,1244450;AE009948,1244301,1244450;CP000114,1244301,1244450;HF952104,1244301,1244450;HG939456,1244301,1244450;CP007631,1244301,1244450;CP007632,1244301,1244450;CP007572,1244301,1244450;CP007571,1244301,1244450;CP007570,1244301,1244450;CP010867,1244301,1244450;CP011329,1244301,1244450;CP012419,1244301,1244450;CP013202,1244301,1244450;
CP006910	Mauve	SHARED	1250287	1250396	.	.	.	Notes=Lenght109	AL732656,1250287,1250396;AE009948,1250287,1250396;CP000114,1250287,1250396;CP003810,1250287,1250396;HF952104,1250287,1250396;HF952106,1250287,1250396;HF952105,1250287,1250396;CP007482,1250287,1250396;CP007565,1250287,1250396;HG939456,1250287,1250396;CP007631,1250287,1250396;CP007632,1250287,1250396;CP007572,1250287,1250396;CP007571,1250287,1250396;CP007570,1250287,1250396;FO393392,1250287,1250396…
CP006910	Mauve	SHARED	1260215	1260264	.	.	.	Notes=Lenght49	AL732656,1260215,1260264;AE009948,1260215,1260264;CP000114,1260215,1260264;CP003810,1260215,1260264;HF952104,1260215,1260264;HF952106,1260215,1260264;HF952105,1260215,1260264;HG939456,1260215,1260264;CP007631,1260215,1260264;CP007632,1260215,1260264;CP007572,1260215,1260264;CP007571,1260215,1260264;CP007570,1260215,1260264;CP010867,1260215,1260264;CP011325,1260215,1260264;CP011326,1260215,1260264…
CP006910	Mauve	SHARED	1262727	1262930	.	.	.	Notes=Lenght203	AL732656,1262727,1262930;AE009948,1262727,1262930;CP000114,1262727,1262930;CP003810,1262727,1262930;HF952104,1262727,1262930;HF952106,1262727,1262930;HF952105,1262727,1262930;HG939456,1262727,1262930;CP007631,1262727,1262930;CP007632,1262727,1262930;CP007572,1262727,1262930;CP007571,1262727,1262930;CP007570,1262727,1262930;CP010867,1262727,1262930;CP011325,1262727,1262930;CP011326,1262727,1262930…
CP006910	Mauve	SHARED	1275547	1275579	.	.	.	Notes=Lenght32	AE009948,1275547,1275579;CP000114,1275547,1275579;HF952104,1275547,1275579;HF952106,1275547,1275579;HF952105,1275547,1275579;CP007482,1275547,1275579;CP007565,1275547,1275579;CP007631,1275547,1275579;FO393392,1275547,1275579;CP010867,1275547,1275579;CP011328,1275547,1275579;CP011329,1275547,1275579;CP010319,1275547,1275579;CP013202,1275547,1275579;
CP006910	Mauve	SHARED	1275580	1275613	.	.	.	Notes=Lenght33	AL732656,1275580,1275613;AE009948,1275580,1275613;CP000114,1275580,1275613;HF952104,1275580,1275613;HF952106,1275580,1275613;HF952105,1275580,1275613;CP007482,1275580,1275613;CP007565,1275580,1275613;CP007631,1275580,1275613;CP007572,1275580,1275613;CP007571,1275580,1275613;CP007570,1275580,1275613;FO393392,1275580,1275613;CP010867,1275580,1275613;CP011328,1275580,1275613;CP011329,1275580,1275613…
CP006910	Mauve	SHARED	1275685	1275965	.	.	.	Notes=Lenght280	AE009948,1275685,1275965;CP000114,1275685,1275965;HF952104,1275685,1275965;HF952106,1275685,1275965;HF952105,1275685,1275965;CP007482,1275685,1275965;CP007565,1275685,1275965;CP007631,1275685,1275965;FO393392,1275685,1275965;CP010867,1275685,1275965;CP011328,1275685,1275965;CP011329,1275685,1275965;CP010319,1275685,1275965;CP013202,1275685,1275965;
CP006910	Mauve	SHARED	1275966	1276069	.	.	.	Notes=Lenght103	AE009948,1275966,1276069;CP000114,1275966,1276069;HF952104,1275966,1276069;HF952106,1275966,1276069;HF952105,1275966,1276069;CP007631,1275966,1276069;CP010867,1275966,1276069;CP011329,1275966,1276069;CP010319,1275966,1276069;CP013202,1275966,1276069;
CP006910	Mauve	SHARED	1277093	1277347	.	.	.	Notes=Lenght254	AE009948,1277093,1277347;CP000114,1277093,1277347;HF952104,1277093,1277347;HF952106,1277093,1277347;HF952105,1277093,1277347;CP007631,1277093,1277347;CP010867,1277093,1277347;CP011329,1277093,1277347;CP010319,1277093,1277347;CP013202,1277093,1277347;
CP006910	Mauve	SHARED	1277348	1277860	.	.	.	Notes=Lenght512	AL732656,1277348,1277860;AE009948,1277348,1277860;CP000114,1277348,1277860;HF952104,1277348,1277860;HF952106,1277348,1277860;HF952105,1277348,1277860;CP007631,1277348,1277860;CP007572,1277348,1277860;CP007571,1277348,1277860;CP007570,1277348,1277860;CP010867,1277348,1277860;CP011329,1277348,1277860;CP010319,1277348,1277860;CP013202,1277348,1277860;
CP006910	Mauve	SHARED	1277861	1277976	.	.	.	Notes=Lenght115	AE009948,1277861,1277976;CP000114,1277861,1277976;HF952104,1277861,1277976;HF952106,1277861,1277976;HF952105,1277861,1277976;CP007631,1277861,1277976;CP010867,1277861,1277976;CP011329,1277861,1277976;CP010319,1277861,1277976;CP013202,1277861,1277976;
CP006910	Mauve	SHARED	1277977	1278121	.	.	.	Notes=Lenght144	AL732656,1277977,1278121;AE009948,1277977,1278121;CP000114,1277977,1278121;HF952104,1277977,1278121;HF952106,1277977,1278121;HF952105,1277977,1278121;CP007631,1277977,1278121;CP007572,1277977,1278121;CP007571,1277977,1278121;CP007570,1277977,1278121;CP010867,1277977,1278121;CP011329,1277977,1278121;CP010319,1277977,1278121;CP013202,1277977,1278121;
CP006910	Mauve	SHARED	1278122	1278181	.	.	.	Notes=Lenght59	AL732656,1278122,1278181;AE009948,1278122,1278181;CP000114,1278122,1278181;HF952104,1278122,1278181;HF952106,1278122,1278181;HF952105,1278122,1278181;CP007482,1278122,1278181;CP007565,1278122,1278181;CP007631,1278122,1278181;CP007572,1278122,1278181;CP007571,1278122,1278181;CP007570,1278122,1278181;FO393392,1278122,1278181;CP010867,1278122,1278181;CP011328,1278122,1278181;CP011329,1278122,1278181…
CP006910	Mauve	SHARED	1279521	1279581	.	.	.	Notes=Lenght60	AL732656,1279521,1279581;AE009948,1279521,1279581;CP000114,1279521,1279581;CP003919,1279521,1279581;HF952104,1279521,1279581;HF952106,1279521,1279581;HF952105,1279521,1279581;CP007482,1279521,1279581;CP007565,1279521,1279581;HG939456,1279521,1279581;CP007631,1279521,1279581;CP007632,1279521,1279581;CP007572,1279521,1279581;CP007571,1279521,1279581;CP007570,1279521,1279581;FO393392,1279521,1279581…
CP006910	Mauve	SHARED	1279582	1279641	.	.	.	Notes=Lenght59	AE009948,1279582,1279641;CP000114,1279582,1279641;CP003919,1279582,1279641;HF952104,1279582,1279641;HF952106,1279582,1279641;HF952105,1279582,1279641;CP007482,1279582,1279641;CP007565,1279582,1279641;HG939456,1279582,1279641;CP007631,1279582,1279641;CP007632,1279582,1279641;FO393392,1279582,1279641;CP010867,1279582,1279641;CP011328,1279582,1279641;CP011329,1279582,1279641;CP010319,1279582,1279641…
CP006910	Mauve	SHARED	1280417	1280445	.	.	.	Notes=Lenght28	AL732656,1280417,1280445;AE009948,1280417,1280445;CP003810,1280417,1280445;CP003919,1280417,1280445;HF952104,1280417,1280445;HF952106,1280417,1280445;HF952105,1280417,1280445;CP007482,1280417,1280445;CP007565,1280417,1280445;HG939456,1280417,1280445;CP007631,1280417,1280445;CP007632,1280417,1280445;CP007572,1280417,1280445;CP007571,1280417,1280445;CP007570,1280417,1280445;FO393392,1280417,1280445…
CP006910	Mauve	SHARED	1281337	1281444	.	.	.	Notes=Lenght107	AE009948,1281337,1281444;CP003810,1281337,1281444;CP003919,1281337,1281444;HF952104,1281337,1281444;HF952106,1281337,1281444;HF952105,1281337,1281444;CP007482,1281337,1281444;CP007565,1281337,1281444;HG939456,1281337,1281444;CP007631,1281337,1281444;CP007632,1281337,1281444;FO393392,1281337,1281444;CP010867,1281337,1281444;CP011325,1281337,1281444;CP011327,1281337,1281444;CP011328,1281337,1281444…
CP006910	Mauve	SHARED	1280835	1280930	.	.	.	Notes=Lenght95	AL732656,1280835,1280930;AE009948,1280835,1280930;CP000114,1280835,1280930;CP003919,1280835,1280930;HF952104,1280835,1280930;HF952106,1280835,1280930;HF952105,1280835,1280930;CP007482,1280835,1280930;CP007565,1280835,1280930;HG939456,1280835,1280930;CP007631,1280835,1280930;CP007632,1280835,1280930;CP007572,1280835,1280930;CP007571,1280835,1280930;CP007570,1280835,1280930;FO393392,1280835,1280930…
CP006910	Mauve	SHARED	1281136	1281190	.	.	.	Notes=Lenght54	AL732656,1281136,1281190;AE009948,1281136,1281190;CP000114,1281136,1281190;CP003919,1281136,1281190;HF952104,1281136,1281190;HF952106,1281136,1281190;HF952105,1281136,1281190;CP007482,1281136,1281190;CP007565,1281136,1281190;HG939456,1281136,1281190;CP007631,1281136,1281190;CP007632,1281136,1281190;CP007572,1281136,1281190;CP007571,1281136,1281190;CP007570,1281136,1281190;FO393392,1281136,1281190…
CP006910	Mauve	SHARED	1281945	1282319	.	.	.	Notes=Lenght374	AE009948,1281945,1282319;CP000114,1281945,1282319;CP003919,1281945,1282319;HF952104,1281945,1282319;HF952106,1281945,1282319;HF952105,1281945,1282319;CP007482,1281945,1282319;CP007565,1281945,1282319;HG939456,1281945,1282319;CP007631,1281945,1282319;CP007632,1281945,1282319;FO393392,1281945,1282319;CP010867,1281945,1282319;CP011328,1281945,1282319;CP011329,1281945,1282319;CP010319,1281945,1282319…
CP006910	Mauve	SHARED	1282320	1282643	.	.	.	Notes=Lenght323	AL732656,1282320,1282643;AE009948,1282320,1282643;CP000114,1282320,1282643;CP003919,1282320,1282643;HF952104,1282320,1282643;HF952106,1282320,1282643;HF952105,1282320,1282643;CP007482,1282320,1282643;CP007565,1282320,1282643;HG939456,1282320,1282643;CP007631,1282320,1282643;CP007632,1282320,1282643;CP007572,1282320,1282643;CP007571,1282320,1282643;CP007570,1282320,1282643;FO393392,1282320,1282643…
CP006910	Mauve	SHARED	1282644	1282695	.	.	.	Notes=Lenght51	AE009948,1282644,1282695;CP000114,1282644,1282695;CP003919,1282644,1282695;HF952104,1282644,1282695;HF952106,1282644,1282695;HF952105,1282644,1282695;CP007482,1282644,1282695;CP007565,1282644,1282695;HG939456,1282644,1282695;CP007631,1282644,1282695;CP007632,1282644,1282695;FO393392,1282644,1282695;CP010867,1282644,1282695;CP011328,1282644,1282695;CP011329,1282644,1282695;CP010319,1282644,1282695…
CP006910	Mauve	SHARED	1282698	1282810	.	.	.	Notes=Lenght112	AL732656,1282698,1282810;AE009948,1282698,1282810;CP003810,1282698,1282810;CP003919,1282698,1282810;HF952104,1282698,1282810;HF952106,1282698,1282810;HF952105,1282698,1282810;CP007482,1282698,1282810;CP007565,1282698,1282810;HG939456,1282698,1282810;CP007631,1282698,1282810;CP007632,1282698,1282810;CP007572,1282698,1282810;CP007571,1282698,1282810;CP007570,1282698,1282810;FO393392,1282698,1282810…
CP006910	Mauve	SHARED	1282811	1282925	.	.	.	Notes=Lenght114	AE009948,1282811,1282925;CP003810,1282811,1282925;CP003919,1282811,1282925;HF952104,1282811,1282925;HF952106,1282811,1282925;HF952105,1282811,1282925;CP007482,1282811,1282925;CP007565,1282811,1282925;HG939456,1282811,1282925;CP007631,1282811,1282925;CP007632,1282811,1282925;FO393392,1282811,1282925;CP010867,1282811,1282925;CP011325,1282811,1282925;CP011327,1282811,1282925;CP011328,1282811,1282925…
CP006910	Mauve	SHARED	1283156	1283197	.	.	.	Notes=Lenght41	AE009948,1283156,1283197;CP000114,1283156,1283197;CP003919,1283156,1283197;HF952104,1283156,1283197;HF952106,1283156,1283197;HF952105,1283156,1283197;CP007482,1283156,1283197;CP007565,1283156,1283197;HG939456,1283156,1283197;CP007631,1283156,1283197;CP007632,1283156,1283197;FO393392,1283156,1283197;CP010867,1283156,1283197;CP011328,1283156,1283197;CP011329,1283156,1283197;CP010319,1283156,1283197…
CP006910	Mauve	SHARED	1283198	1283247	.	.	.	Notes=Lenght49	AL732656,1283198,1283247;AE009948,1283198,1283247;CP000114,1283198,1283247;CP003919,1283198,1283247;HF952104,1283198,1283247;HF952106,1283198,1283247;HF952105,1283198,1283247;CP007482,1283198,1283247;CP007565,1283198,1283247;HG939456,1283198,1283247;CP007631,1283198,1283247;CP007632,1283198,1283247;CP007572,1283198,1283247;CP007571,1283198,1283247;CP007570,1283198,1283247;FO393392,1283198,1283247…
CP006910	Mauve	SHARED	1283248	1283469	.	.	.	Notes=Lenght221	AE009948,1283248,1283469;CP000114,1283248,1283469;CP003919,1283248,1283469;HF952104,1283248,1283469;HF952106,1283248,1283469;HF952105,1283248,1283469;CP007482,1283248,1283469;CP007565,1283248,1283469;HG939456,1283248,1283469;CP007631,1283248,1283469;CP007632,1283248,1283469;FO393392,1283248,1283469;CP010867,1283248,1283469;CP011328,1283248,1283469;CP011329,1283248,1283469;CP010319,1283248,1283469…
CP006910	Mauve	SHARED	1283615	1283638	.	.	.	Notes=Lenght23	AL732656,1283615,1283638;AE009948,1283615,1283638;CP000114,1283615,1283638;CP003919,1283615,1283638;HF952104,1283615,1283638;HF952106,1283615,1283638;HF952105,1283615,1283638;CP007482,1283615,1283638;CP007565,1283615,1283638;HG939456,1283615,1283638;CP007631,1283615,1283638;CP007632,1283615,1283638;CP007572,1283615,1283638;CP007571,1283615,1283638;CP007570,1283615,1283638;FO393392,1283615,1283638…
CP006910	Mauve	SHARED	1283649	1284120	.	.	.	Notes=Lenght471	AL732656,1283649,1284120;AE009948,1283649,1284120;CP003810,1283649,1284120;CP003919,1283649,1284120;HF952104,1283649,1284120;HF952106,1283649,1284120;HF952105,1283649,1284120;CP007482,1283649,1284120;CP007565,1283649,1284120;HG939456,1283649,1284120;CP007631,1283649,1284120;CP007632,1283649,1284120;CP007572,1283649,1284120;CP007571,1283649,1284120;CP007570,1283649,1284120;FO393392,1283649,1284120…
CP006910	Mauve	SHARED	1294755	1294829	.	.	.	Notes=Lenght74	AL732656,1294755,1294829;AE009948,1294755,1294829;CP000114,1294755,1294829;CP003810,1294755,1294829;HF952104,1294755,1294829;HF952106,1294755,1294829;HF952105,1294755,1294829;CP007482,1294755,1294829;CP007565,1294755,1294829;HG939456,1294755,1294829;CP007631,1294755,1294829;CP007632,1294755,1294829;CP007572,1294755,1294829;CP007571,1294755,1294829;CP007570,1294755,1294829;FO393392,1294755,1294829…
CP006910	Mauve	SHARED	1294830	1295016	.	.	.	Notes=Lenght186	AL732656,1294830,1295016;AE009948,1294830,1295016;CP000114,1294830,1295016;CP003810,1294830,1295016;HF952104,1294830,1295016;HF952106,1294830,1295016;HF952105,1294830,1295016;HG939456,1294830,1295016;CP007631,1294830,1295016;CP007632,1294830,1295016;CP007572,1294830,1295016;CP007571,1294830,1295016;CP007570,1294830,1295016;CP010867,1294830,1295016;CP011325,1294830,1295016;CP011326,1294830,1295016…
CP006910	Mauve	SHARED	1295017	1295870	.	.	.	Notes=Lenght853	AL732656,1295017,1295870;AE009948,1295017,1295870;CP000114,1295017,1295870;CP003810,1295017,1295870;HF952104,1295017,1295870;HF952106,1295017,1295870;HF952105,1295017,1295870;CP007482,1295017,1295870;CP007565,1295017,1295870;HG939456,1295017,1295870;CP007631,1295017,1295870;CP007632,1295017,1295870;CP007572,1295017,1295870;CP007571,1295017,1295870;CP007570,1295017,1295870;FO393392,1295017,1295870…
CP006910	Mauve	SHARED	1306436	1306704	.	.	.	Notes=Lenght268	AL732656,1306436,1306704;AE009948,1306436,1306704;CP000114,1306436,1306704;CP003810,1306436,1306704;CP003919,1306436,1306704;HF952104,1306436,1306704;HF952106,1306436,1306704;HF952105,1306436,1306704;HG939456,1306436,1306704;CP007631,1306436,1306704;CP007632,1306436,1306704;CP007572,1306436,1306704;CP007571,1306436,1306704;CP007570,1306436,1306704;CP010867,1306436,1306704;CP011325,1306436,1306704…
CP006910	Mauve	SHARED	1314600	1314730	.	.	.	Notes=Lenght130	AL732656,1314600,1314730;AE009948,1314600,1314730;CP000114,1314600,1314730;CP003810,1314600,1314730;HF952104,1314600,1314730;HF952106,1314600,1314730;HF952105,1314600,1314730;CP007482,1314600,1314730;CP007565,1314600,1314730;HG939456,1314600,1314730;CP007631,1314600,1314730;CP007632,1314600,1314730;CP007572,1314600,1314730;CP007571,1314600,1314730;CP007570,1314600,1314730;FO393392,1314600,1314730…
CP006910	Mauve	SHARED	1319883	1319947	.	.	.	Notes=Lenght64	AL732656,1319883,1319947;AE009948,1319883,1319947;CP000114,1319883,1319947;CP003810,1319883,1319947;CP003919,1319883,1319947;HF952104,1319883,1319947;HF952106,1319883,1319947;HF952105,1319883,1319947;CP007482,1319883,1319947;CP007565,1319883,1319947;CP007631,1319883,1319947;CP007572,1319883,1319947;CP007571,1319883,1319947;CP007570,1319883,1319947;FO393392,1319883,1319947;CP010867,1319883,1319947…
CP006910	Mauve	SHARED	1341534	1341567	.	.	.	Notes=Lenght33	AL732656,1341534,1341567;AE009948,1341534,1341567;CP000114,1341534,1341567;CP003810,1341534,1341567;CP003919,1341534,1341567;HF952104,1341534,1341567;HF952106,1341534,1341567;HF952105,1341534,1341567;CP007482,1341534,1341567;CP007565,1341534,1341567;HG939456,1341534,1341567;CP007631,1341534,1341567;CP007632,1341534,1341567;FO393392,1341534,1341567;CP010867,1341534,1341567;CP011325,1341534,1341567…
CP006910	Mauve	SHARED	1346239	1346615	.	.	.	Notes=Lenght376	AL732656,1346239,1346615;AE009948,1346239,1346615;HF952104,1346239,1346615;CP007631,1346239,1346615;CP007572,1346239,1346615;CP007571,1346239,1346615;CP007570,1346239,1346615;CP010867,1346239,1346615;CP011329,1346239,1346615;CP012419,1346239,1346615;CP013202,1346239,1346615;
CP006910	Mauve	SHARED	1376930	1376943	.	.	.	Notes=Lenght13	AL732656,1376930,1376943;AE009948,1376930,1376943;CP000114,1376930,1376943;CP003810,1376930,1376943;CP003919,1376930,1376943;HF952104,1376930,1376943;HF952106,1376930,1376943;HF952105,1376930,1376943;CP007482,1376930,1376943;CP007565,1376930,1376943;HG939456,1376930,1376943;CP007631,1376930,1376943;CP007632,1376930,1376943;FO393392,1376930,1376943;CP010867,1376930,1376943;CP011325,1376930,1376943…
CP006910	Mauve	SHARED	1376988	1377834	.	.	.	Notes=Lenght846	AL732656,1376988,1377834;AE009948,1376988,1377834;CP000114,1376988,1377834;CP003810,1376988,1377834;CP003919,1376988,1377834;HF952104,1376988,1377834;HF952106,1376988,1377834;HF952105,1376988,1377834;CP007482,1376988,1377834;CP007565,1376988,1377834;HG939456,1376988,1377834;CP007631,1376988,1377834;CP007632,1376988,1377834;FO393392,1376988,1377834;CP010867,1376988,1377834;CP011325,1376988,1377834…
CP006910	Mauve	SHARED	1377835	1377918	.	.	.	Notes=Lenght83	AL732656,1377835,1377918;AE009948,1377835,1377918;CP000114,1377835,1377918;CP003810,1377835,1377918;HF952104,1377835,1377918;HF952106,1377835,1377918;HF952105,1377835,1377918;CP007482,1377835,1377918;CP007565,1377835,1377918;HG939456,1377835,1377918;CP007631,1377835,1377918;CP007632,1377835,1377918;FO393392,1377835,1377918;CP010867,1377835,1377918;CP011325,1377835,1377918;CP011326,1377835,1377918…
CP006910	Mauve	SHARED	1377919	1379219	.	.	.	Notes=Lenght1300	AL732656,1377919,1379219;AE009948,1377919,1379219;CP000114,1377919,1379219;CP003810,1377919,1379219;CP003919,1377919,1379219;HF952104,1377919,1379219;HF952106,1377919,1379219;HF952105,1377919,1379219;CP007482,1377919,1379219;CP007565,1377919,1379219;HG939456,1377919,1379219;CP007631,1377919,1379219;CP007632,1377919,1379219;FO393392,1377919,1379219;CP010867,1377919,1379219;CP011325,1377919,1379219…
CP006910	Mauve	SHARED	1393669	1393829	.	.	.	Notes=Lenght160	AL732656,1393669,1393829;AE009948,1393669,1393829;CP000114,1393669,1393829;CP003810,1393669,1393829;CP003919,1393669,1393829;HF952104,1393669,1393829;HF952106,1393669,1393829;HF952105,1393669,1393829;CP007482,1393669,1393829;CP007565,1393669,1393829;CP007631,1393669,1393829;CP007572,1393669,1393829;CP007571,1393669,1393829;CP007570,1393669,1393829;FO393392,1393669,1393829;CP010867,1393669,1393829…
CP006910	Mauve	SHARED	1393830	1393856	.	.	.	Notes=Lenght26	AE009948,1393830,1393856;CP000114,1393830,1393856;CP003810,1393830,1393856;CP003919,1393830,1393856;HF952104,1393830,1393856;HF952106,1393830,1393856;HF952105,1393830,1393856;CP007482,1393830,1393856;CP007565,1393830,1393856;CP007631,1393830,1393856;FO393392,1393830,1393856;CP010867,1393830,1393856;CP011325,1393830,1393856;CP011326,1393830,1393856;CP011327,1393830,1393856;CP011328,1393830,1393856…
CP006910	Mauve	SHARED	1393857	1393996	.	.	.	Notes=Lenght139	AE009948,1393857,1393996;CP000114,1393857,1393996;CP003810,1393857,1393996;CP003919,1393857,1393996;HF952104,1393857,1393996;HF952106,1393857,1393996;HF952105,1393857,1393996;CP007482,1393857,1393996;CP007565,1393857,1393996;HG939456,1393857,1393996;CP007631,1393857,1393996;CP007632,1393857,1393996;FO393392,1393857,1393996;CP010867,1393857,1393996;CP011325,1393857,1393996;CP011326,1393857,1393996…
CP006910	Mauve	SHARED	1394112	1394716	.	.	.	Notes=Lenght604	AL732656,1394112,1394716;AE009948,1394112,1394716;CP000114,1394112,1394716;CP003810,1394112,1394716;CP003919,1394112,1394716;HF952104,1394112,1394716;HF952106,1394112,1394716;HF952105,1394112,1394716;CP007482,1394112,1394716;CP007565,1394112,1394716;CP007631,1394112,1394716;CP007572,1394112,1394716;CP007571,1394112,1394716;CP007570,1394112,1394716;FO393392,1394112,1394716;CP010867,1394112,1394716…
CP006910	Mauve	SHARED	1394811	1395193	.	.	.	Notes=Lenght382	AL732656,1394811,1395193;AE009948,1394811,1395193;CP000114,1394811,1395193;CP003810,1394811,1395193;CP003919,1394811,1395193;HF952104,1394811,1395193;HF952106,1394811,1395193;HF952105,1394811,1395193;CP007482,1394811,1395193;CP007565,1394811,1395193;CP007631,1394811,1395193;CP007572,1394811,1395193;CP007571,1394811,1395193;CP007570,1394811,1395193;FO393392,1394811,1395193;CP010867,1394811,1395193…
CP006910	Mauve	SHARED	1395284	1395348	.	.	.	Notes=Lenght64	AL732656,1395284,1395348;AE009948,1395284,1395348;CP000114,1395284,1395348;CP003810,1395284,1395348;CP003919,1395284,1395348;HF952104,1395284,1395348;HF952106,1395284,1395348;HF952105,1395284,1395348;HG939456,1395284,1395348;CP007631,1395284,1395348;CP007632,1395284,1395348;CP007572,1395284,1395348;CP007571,1395284,1395348;CP007570,1395284,1395348;CP010867,1395284,1395348;CP011325,1395284,1395348…
CP006910	Mauve	SHARED	1395349	1395469	.	.	.	Notes=Lenght120	AL732656,1395349,1395469;AE009948,1395349,1395469;CP000114,1395349,1395469;CP003810,1395349,1395469;CP003919,1395349,1395469;HF952104,1395349,1395469;HF952106,1395349,1395469;HF952105,1395349,1395469;CP007631,1395349,1395469;CP007572,1395349,1395469;CP007571,1395349,1395469;CP007570,1395349,1395469;CP010867,1395349,1395469;CP011325,1395349,1395469;CP011326,1395349,1395469;CP011327,1395349,1395469…
CP006910	Mauve	SHARED	1395470	1397311	.	.	.	Notes=Lenght1841	AL732656,1395470,1397311;AE009948,1395470,1397311;CP000114,1395470,1397311;CP003810,1395470,1397311;CP003919,1395470,1397311;HF952104,1395470,1397311;HF952106,1395470,1397311;HF952105,1395470,1397311;CP007482,1395470,1397311;CP007565,1395470,1397311;CP007631,1395470,1397311;CP007572,1395470,1397311;CP007571,1395470,1397311;CP007570,1395470,1397311;FO393392,1395470,1397311;CP010867,1395470,1397311…
CP006910	Mauve	SHARED	1397312	1397596	.	.	.	Notes=Lenght284	AL732656,1397312,1397596;AE009948,1397312,1397596;CP000114,1397312,1397596;CP003810,1397312,1397596;HF952104,1397312,1397596;HF952106,1397312,1397596;HF952105,1397312,1397596;CP007482,1397312,1397596;CP007565,1397312,1397596;CP007631,1397312,1397596;CP007572,1397312,1397596;CP007571,1397312,1397596;CP007570,1397312,1397596;FO393392,1397312,1397596;CP010867,1397312,1397596;CP011325,1397312,1397596…
CP006910	Mauve	SHARED	1397597	1397760	.	.	.	Notes=Lenght163	AL732656,1397597,1397760;AE009948,1397597,1397760;CP000114,1397597,1397760;CP003810,1397597,1397760;CP003919,1397597,1397760;HF952104,1397597,1397760;HF952106,1397597,1397760;HF952105,1397597,1397760;CP007482,1397597,1397760;CP007565,1397597,1397760;CP007631,1397597,1397760;CP007572,1397597,1397760;CP007571,1397597,1397760;CP007570,1397597,1397760;FO393392,1397597,1397760;CP010867,1397597,1397760…
CP006910	Mauve	SHARED	1397761	1398407	.	.	.	Notes=Lenght646	AL732656,1397761,1398407;AE009948,1397761,1398407;CP000114,1397761,1398407;CP003810,1397761,1398407;CP003919,1397761,1398407;HF952104,1397761,1398407;HF952106,1397761,1398407;HF952105,1397761,1398407;CP007482,1397761,1398407;CP007565,1397761,1398407;CP007631,1397761,1398407;CP007572,1397761,1398407;CP007571,1397761,1398407;CP007570,1397761,1398407;FO393392,1397761,1398407;CP010867,1397761,1398407…
CP006910	Mauve	SHARED	1398408	1398496	.	.	.	Notes=Lenght88	AL732656,1398408,1398496;CP000114,1398408,1398496;CP003810,1398408,1398496;CP003919,1398408,1398496;HF952104,1398408,1398496;HF952106,1398408,1398496;HF952105,1398408,1398496;CP007482,1398408,1398496;CP007565,1398408,1398496;CP007631,1398408,1398496;CP007572,1398408,1398496;CP007571,1398408,1398496;CP007570,1398408,1398496;FO393392,1398408,1398496;CP010867,1398408,1398496;CP011325,1398408,1398496…
CP006910	Mauve	SHARED	1398497	1398572	.	.	.	Notes=Lenght75	CP000114,1398497,1398572;CP003810,1398497,1398572;CP003919,1398497,1398572;HF952104,1398497,1398572;HF952106,1398497,1398572;HF952105,1398497,1398572;CP007482,1398497,1398572;CP007565,1398497,1398572;CP007631,1398497,1398572;FO393392,1398497,1398572;CP010867,1398497,1398572;CP011325,1398497,1398572;CP011326,1398497,1398572;CP011327,1398497,1398572;CP011328,1398497,1398572;CP010319,1398497,1398572…
CP006910	Mauve	SHARED	1398574	1399453	.	.	.	Notes=Lenght879	AL732656,1398574,1399453;AE009948,1398574,1399453;CP000114,1398574,1399453;CP003810,1398574,1399453;CP003919,1398574,1399453;HF952104,1398574,1399453;HF952106,1398574,1399453;HF952105,1398574,1399453;CP007482,1398574,1399453;CP007565,1398574,1399453;CP007631,1398574,1399453;CP007572,1398574,1399453;CP007571,1398574,1399453;CP007570,1398574,1399453;FO393392,1398574,1399453;CP010867,1398574,1399453…
CP006910	Mauve	SHARED	1399493	1399525	.	.	.	Notes=Lenght32	AL732656,1399493,1399525;CP003919,1399493,1399525;HF952104,1399493,1399525;HF952106,1399493,1399525;HF952105,1399493,1399525;CP007482,1399493,1399525;CP007565,1399493,1399525;CP007631,1399493,1399525;CP007572,1399493,1399525;CP007571,1399493,1399525;CP007570,1399493,1399525;FO393392,1399493,1399525;CP010867,1399493,1399525;CP011328,1399493,1399525;CP010319,1399493,1399525;CP013202,1399493,1399525;
CP006910	Mauve	SHARED	1399538	1402788	.	.	.	Notes=Lenght3250	AL732656,1399538,1402788;AE009948,1399538,1402788;CP000114,1399538,1402788;CP003810,1399538,1402788;CP003919,1399538,1402788;HF952104,1399538,1402788;HF952106,1399538,1402788;HF952105,1399538,1402788;CP007482,1399538,1402788;CP007565,1399538,1402788;CP007631,1399538,1402788;CP007572,1399538,1402788;CP007571,1399538,1402788;CP007570,1399538,1402788;FO393392,1399538,1402788;CP010867,1399538,1402788…
CP006910	Mauve	SHARED	1402789	1402938	.	.	.	Notes=Lenght149	AL732656,1402789,1402938;AE009948,1402789,1402938;CP000114,1402789,1402938;CP003810,1402789,1402938;HF952104,1402789,1402938;CP007631,1402789,1402938;CP007572,1402789,1402938;CP007571,1402789,1402938;CP007570,1402789,1402938;CP010867,1402789,1402938;CP011325,1402789,1402938;CP011326,1402789,1402938;CP011327,1402789,1402938;CP012419,1402789,1402938;CP013202,1402789,1402938;
CP006910	Mauve	SHARED	1409666	1411799	.	.	.	Notes=Lenght2133	AL732656,1409666,1411799;AE009948,1409666,1411799;CP000114,1409666,1411799;CP003810,1409666,1411799;CP003919,1409666,1411799;HF952104,1409666,1411799;HF952106,1409666,1411799;HF952105,1409666,1411799;CP007482,1409666,1411799;CP007565,1409666,1411799;CP007631,1409666,1411799;CP007572,1409666,1411799;CP007571,1409666,1411799;CP007570,1409666,1411799;FO393392,1409666,1411799;CP010867,1409666,1411799…
CP006910	Mauve	SHARED	1411800	1411818	.	.	.	Notes=Lenght18	AL732656,1411800,1411818;AE009948,1411800,1411818;CP000114,1411800,1411818;CP003810,1411800,1411818;CP003919,1411800,1411818;HF952104,1411800,1411818;HF952106,1411800,1411818;HF952105,1411800,1411818;CP007482,1411800,1411818;CP007565,1411800,1411818;CP007631,1411800,1411818;CP007572,1411800,1411818;CP007571,1411800,1411818;CP007570,1411800,1411818;FO393392,1411800,1411818;CP010867,1411800,1411818…
CP006910	Mauve	SHARED	1411819	1411856	.	.	.	Notes=Lenght37	AL732656,1411819,1411856;AE009948,1411819,1411856;CP000114,1411819,1411856;CP003810,1411819,1411856;HF952104,1411819,1411856;HF952106,1411819,1411856;HF952105,1411819,1411856;CP007631,1411819,1411856;CP007572,1411819,1411856;CP007571,1411819,1411856;CP007570,1411819,1411856;CP010867,1411819,1411856;CP011325,1411819,1411856;CP011326,1411819,1411856;CP011327,1411819,1411856;CP012419,1411819,1411856…
CP006910	Mauve	SHARED	1411857	1411869	.	.	.	Notes=Lenght12	AL732656,1411857,1411869;AE009948,1411857,1411869;CP000114,1411857,1411869;CP003810,1411857,1411869;HF952104,1411857,1411869;CP007631,1411857,1411869;CP007572,1411857,1411869;CP007571,1411857,1411869;CP007570,1411857,1411869;CP010867,1411857,1411869;CP011325,1411857,1411869;CP011326,1411857,1411869;CP011327,1411857,1411869;CP012419,1411857,1411869;CP013202,1411857,1411869;
CP006910	Mauve	SHARED	1411909	1411939	.	.	.	Notes=Lenght30	AL732656,1411909,1411939;AE009948,1411909,1411939;CP000114,1411909,1411939;CP003810,1411909,1411939;HF952104,1411909,1411939;CP007631,1411909,1411939;CP010867,1411909,1411939;CP011325,1411909,1411939;CP011326,1411909,1411939;CP011327,1411909,1411939;CP012419,1411909,1411939;CP013202,1411909,1411939;
CP006910	Mauve	SHARED	1412499	1412512	.	.	.	Notes=Lenght13	AE009948,1412499,1412512;CP000114,1412499,1412512;CP003810,1412499,1412512;HF952104,1412499,1412512;HF952106,1412499,1412512;CP007631,1412499,1412512;CP010867,1412499,1412512;CP011325,1412499,1412512;CP011327,1412499,1412512;CP012419,1412499,1412512;CP013202,1412499,1412512;
CP006910	Mauve	SHARED	1412521	1412532	.	.	.	Notes=Lenght11	AE009948,1412521,1412532;CP000114,1412521,1412532;CP003810,1412521,1412532;HF952104,1412521,1412532;HF952106,1412521,1412532;CP007631,1412521,1412532;CP010867,1412521,1412532;CP011325,1412521,1412532;CP011326,1412521,1412532;CP011327,1412521,1412532;CP012419,1412521,1412532;CP013202,1412521,1412532;
CP006910	Mauve	SHARED	1412173	1412196	.	.	.	Notes=Lenght23	AE009948,1412173,1412196;CP000114,1412173,1412196;HF952104,1412173,1412196;CP007631,1412173,1412196;CP010867,1412173,1412196;CP012419,1412173,1412196;CP013202,1412173,1412196;
CP006910	Mauve	SHARED	1412893	1412908	.	.	.	Notes=Lenght15	AE009948,1412893,1412908;CP000114,1412893,1412908;HF952104,1412893,1412908;HF952105,1412893,1412908;CP007631,1412893,1412908;CP010867,1412893,1412908;CP013202,1412893,1412908;
CP006910	Mauve	SHARED	1412937	1412956	.	.	.	Notes=Lenght19	AE009948,1412937,1412956;CP000114,1412937,1412956;CP003810,1412937,1412956;HF952104,1412937,1412956;HF952105,1412937,1412956;CP007631,1412937,1412956;CP010867,1412937,1412956;CP011325,1412937,1412956;CP011326,1412937,1412956;CP011327,1412937,1412956;CP010319,1412937,1412956;CP012419,1412937,1412956;CP013202,1412937,1412956;
CP006910	Mauve	SHARED	1412963	1412981	.	.	.	Notes=Lenght18	AL732656,1412963,1412981;AE009948,1412963,1412981;CP000114,1412963,1412981;CP003810,1412963,1412981;HF952104,1412963,1412981;HF952105,1412963,1412981;CP007631,1412963,1412981;CP007572,1412963,1412981;CP007571,1412963,1412981;CP007570,1412963,1412981;CP010867,1412963,1412981;CP011325,1412963,1412981;CP011326,1412963,1412981;CP011327,1412963,1412981;CP010319,1412963,1412981;CP012419,1412963,1412981…
CP006910	Mauve	SHARED	1412982	1412996	.	.	.	Notes=Lenght14	AL732656,1412982,1412996;AE009948,1412982,1412996;CP000114,1412982,1412996;CP003810,1412982,1412996;CP003919,1412982,1412996;HF952104,1412982,1412996;HF952105,1412982,1412996;CP007482,1412982,1412996;CP007631,1412982,1412996;CP007572,1412982,1412996;CP007571,1412982,1412996;CP007570,1412982,1412996;CP010867,1412982,1412996;CP011325,1412982,1412996;CP011326,1412982,1412996;CP011327,1412982,1412996…
CP006910	Mauve	SHARED	1412999	1415539	.	.	.	Notes=Lenght2540	AL732656,1412999,1415539;AE009948,1412999,1415539;CP000114,1412999,1415539;CP003810,1412999,1415539;CP003919,1412999,1415539;HF952104,1412999,1415539;HF952106,1412999,1415539;HF952105,1412999,1415539;CP007482,1412999,1415539;CP007565,1412999,1415539;CP007631,1412999,1415539;CP007572,1412999,1415539;CP007571,1412999,1415539;CP007570,1412999,1415539;FO393392,1412999,1415539;CP010867,1412999,1415539…
CP006910	Mauve	SHARED	1415540	1415626	.	.	.	Notes=Lenght86	AL732656,1415540,1415626;AE009948,1415540,1415626;CP000114,1415540,1415626;CP003810,1415540,1415626;CP003919,1415540,1415626;HF952104,1415540,1415626;HF952106,1415540,1415626;HF952105,1415540,1415626;CP007482,1415540,1415626;CP007565,1415540,1415626;HG939456,1415540,1415626;CP007631,1415540,1415626;CP007632,1415540,1415626;CP007572,1415540,1415626;CP007571,1415540,1415626;CP007570,1415540,1415626…
CP006910	Mauve	SHARED	1415627	1416300	.	.	.	Notes=Lenght673	AL732656,1415627,1416300;AE009948,1415627,1416300;CP000114,1415627,1416300;CP003810,1415627,1416300;CP003919,1415627,1416300;HF952104,1415627,1416300;HF952106,1415627,1416300;HF952105,1415627,1416300;CP007482,1415627,1416300;CP007565,1415627,1416300;CP007631,1415627,1416300;CP007572,1415627,1416300;CP007571,1415627,1416300;CP007570,1415627,1416300;FO393392,1415627,1416300;CP010867,1415627,1416300…
CP006910	Mauve	SHARED	1416301	1416914	.	.	.	Notes=Lenght613	AL732656,1416301,1416914;AE009948,1416301,1416914;CP000114,1416301,1416914;CP003810,1416301,1416914;CP003919,1416301,1416914;HF952104,1416301,1416914;HF952106,1416301,1416914;HF952105,1416301,1416914;CP007482,1416301,1416914;CP007565,1416301,1416914;CP007631,1416301,1416914;CP007572,1416301,1416914;CP007571,1416301,1416914;CP007570,1416301,1416914;FO393392,1416301,1416914;CP010867,1416301,1416914…
CP006910	Mauve	SHARED	1425378	1425596	.	.	.	Notes=Lenght218	AL732656,1425378,1425596;AE009948,1425378,1425596;CP000114,1425378,1425596;CP003810,1425378,1425596;CP003919,1425378,1425596;HF952104,1425378,1425596;HF952106,1425378,1425596;HF952105,1425378,1425596;HG939456,1425378,1425596;CP007631,1425378,1425596;CP007632,1425378,1425596;CP007572,1425378,1425596;CP007571,1425378,1425596;CP007570,1425378,1425596;CP010867,1425378,1425596;CP011325,1425378,1425596…
CP006910	Mauve	SHARED	1447048	1447091	.	.	.	Notes=Lenght43	AE009948,1447048,1447091;CP000114,1447048,1447091;CP003810,1447048,1447091;CP003919,1447048,1447091;HF952104,1447048,1447091;HF952106,1447048,1447091;HF952105,1447048,1447091;HG939456,1447048,1447091;CP007631,1447048,1447091;CP007632,1447048,1447091;CP007572,1447048,1447091;CP007571,1447048,1447091;CP007570,1447048,1447091;CP010867,1447048,1447091;CP011325,1447048,1447091;CP011326,1447048,1447091…
CP006910	Mauve	SHARED	1447936	1448078	.	.	.	Notes=Lenght142	AL732656,1447936,1448078;AE009948,1447936,1448078;CP000114,1447936,1448078;CP003810,1447936,1448078;CP003919,1447936,1448078;HF952104,1447936,1448078;HF952106,1447936,1448078;HF952105,1447936,1448078;HG939456,1447936,1448078;CP007631,1447936,1448078;CP007632,1447936,1448078;CP007572,1447936,1448078;CP007571,1447936,1448078;CP007570,1447936,1448078;CP010867,1447936,1448078;CP011325,1447936,1448078…
CP006910	Mauve	SHARED	1449231	1449267	.	.	.	Notes=Lenght36	AL732656,1449231,1449267;AE009948,1449231,1449267;CP000114,1449231,1449267;CP003810,1449231,1449267;HF952104,1449231,1449267;HF952106,1449231,1449267;HF952105,1449231,1449267;CP007482,1449231,1449267;CP007565,1449231,1449267;HG939456,1449231,1449267;CP007631,1449231,1449267;CP007632,1449231,1449267;CP007572,1449231,1449267;CP007571,1449231,1449267;CP007570,1449231,1449267;FO393392,1449231,1449267…
CP006910	Mauve	SHARED	1452806	1452816	.	.	.	Notes=Lenght10	AE009948,1452806,1452816;CP000114,1452806,1452816;CP003810,1452806,1452816;CP003919,1452806,1452816;HF952104,1452806,1452816;HF952106,1452806,1452816;HF952105,1452806,1452816;CP007482,1452806,1452816;CP007565,1452806,1452816;HG939456,1452806,1452816;CP007631,1452806,1452816;CP007632,1452806,1452816;FO393392,1452806,1452816;CP010867,1452806,1452816;CP011325,1452806,1452816;CP011326,1452806,1452816…
CP006910	Mauve	SHARED	1452874	1453048	.	.	.	Notes=Lenght174	AL732656,1452874,1453048;AE009948,1452874,1453048;CP000114,1452874,1453048;CP003810,1452874,1453048;CP003919,1452874,1453048;HF952104,1452874,1453048;HF952105,1452874,1453048;CP007482,1452874,1453048;CP007565,1452874,1453048;HG939456,1452874,1453048;CP007631,1452874,1453048;CP007632,1452874,1453048;CP007572,1452874,1453048;CP007571,1452874,1453048;CP007570,1452874,1453048;FO393392,1452874,1453048…
CP006910	Mauve	SHARED	1483340	1483564	.	.	.	Notes=Lenght224	AL732656,1483340,1483564;AE009948,1483340,1483564;CP000114,1483340,1483564;CP003810,1483340,1483564;CP003919,1483340,1483564;HF952104,1483340,1483564;HF952106,1483340,1483564;HF952105,1483340,1483564;CP007482,1483340,1483564;CP007565,1483340,1483564;HG939456,1483340,1483564;CP007631,1483340,1483564;CP007632,1483340,1483564;CP007572,1483340,1483564;CP007571,1483340,1483564;CP007570,1483340,1483564…
CP006910	Mauve	SHARED	1486955	1487050	.	.	.	Notes=Lenght95	AL732656,1486955,1487050;AE009948,1486955,1487050;CP000114,1486955,1487050;CP003810,1486955,1487050;CP003919,1486955,1487050;HF952104,1486955,1487050;HF952106,1486955,1487050;CP007482,1486955,1487050;CP007565,1486955,1487050;HG939456,1486955,1487050;CP007631,1486955,1487050;CP007632,1486955,1487050;CP007572,1486955,1487050;CP007571,1486955,1487050;CP007570,1486955,1487050;FO393392,1486955,1487050…
CP006910	Mauve	SHARED	1488023	1488063	.	.	.	Notes=Lenght40	AL732656,1488023,1488063;AE009948,1488023,1488063;CP000114,1488023,1488063;CP003810,1488023,1488063;HF952104,1488023,1488063;HF952106,1488023,1488063;HF952105,1488023,1488063;CP007482,1488023,1488063;CP007565,1488023,1488063;HG939456,1488023,1488063;CP007631,1488023,1488063;CP007632,1488023,1488063;CP007572,1488023,1488063;CP007571,1488023,1488063;CP007570,1488023,1488063;FO393392,1488023,1488063…
CP006910	Mauve	SHARED	1488952	1489345	.	.	.	Notes=Lenght393	AL732656,1488952,1489345;AE009948,1488952,1489345;CP000114,1488952,1489345;CP003810,1488952,1489345;CP003919,1488952,1489345;HF952104,1488952,1489345;HF952106,1488952,1489345;HF952105,1488952,1489345;CP007482,1488952,1489345;CP007565,1488952,1489345;HG939456,1488952,1489345;CP007631,1488952,1489345;CP007632,1488952,1489345;CP007572,1488952,1489345;CP007571,1488952,1489345;FO393392,1488952,1489345…
CP006910	Mauve	SHARED	1489346	1489442	.	.	.	Notes=Lenght96	AL732656,1489346,1489442;AE009948,1489346,1489442;CP000114,1489346,1489442;CP003810,1489346,1489442;CP003919,1489346,1489442;HF952104,1489346,1489442;HF952106,1489346,1489442;HF952105,1489346,1489442;CP007482,1489346,1489442;CP007565,1489346,1489442;HG939456,1489346,1489442;CP007631,1489346,1489442;CP007632,1489346,1489442;CP007572,1489346,1489442;CP007571,1489346,1489442;FO393392,1489346,1489442…
CP006910	Mauve	SHARED	1491821	1491930	.	.	.	Notes=Lenght109	AL732656,1491821,1491930;AE009948,1491821,1491930;CP000114,1491821,1491930;CP003810,1491821,1491930;HF952104,1491821,1491930;HF952106,1491821,1491930;HF952105,1491821,1491930;HG939456,1491821,1491930;CP007631,1491821,1491930;CP007632,1491821,1491930;CP007572,1491821,1491930;CP007571,1491821,1491930;CP007570,1491821,1491930;CP010867,1491821,1491930;CP011325,1491821,1491930;CP011326,1491821,1491930…
CP006910	Mauve	SHARED	1505837	1505856	.	.	.	Notes=Lenght19	AL732656,1505837,1505856;AE009948,1505837,1505856;CP000114,1505837,1505856;CP003810,1505837,1505856;CP003919,1505837,1505856;HF952104,1505837,1505856;HF952106,1505837,1505856;HF952105,1505837,1505856;CP007482,1505837,1505856;CP007565,1505837,1505856;CP007631,1505837,1505856;CP007632,1505837,1505856;CP007572,1505837,1505856;CP007571,1505837,1505856;CP007570,1505837,1505856;FO393392,1505837,1505856…
CP006910	Mauve	SHARED	1508614	1508655	.	.	.	Notes=Lenght41	AL732656,1508614,1508655;AE009948,1508614,1508655;CP000114,1508614,1508655;CP003810,1508614,1508655;HF952104,1508614,1508655;HF952106,1508614,1508655;HF952105,1508614,1508655;CP007482,1508614,1508655;CP007565,1508614,1508655;HG939456,1508614,1508655;CP007631,1508614,1508655;CP007632,1508614,1508655;CP007572,1508614,1508655;CP007571,1508614,1508655;CP007570,1508614,1508655;FO393392,1508614,1508655…
CP006910	Mauve	SHARED	1513272	1513340	.	.	.	Notes=Lenght68	AL732656,1513272,1513340;AE009948,1513272,1513340;CP000114,1513272,1513340;CP003810,1513272,1513340;CP003919,1513272,1513340;HF952104,1513272,1513340;HF952106,1513272,1513340;HF952105,1513272,1513340;HG939456,1513272,1513340;CP007631,1513272,1513340;CP007632,1513272,1513340;CP007572,1513272,1513340;CP007571,1513272,1513340;CP007570,1513272,1513340;CP010867,1513272,1513340;CP011325,1513272,1513340…
CP006910	Mauve	SHARED	1560248	1560842	.	.	.	Notes=Lenght594	AL732656,1560248,1560842;AE009948,1560248,1560842;CP000114,1560248,1560842;CP003810,1560248,1560842;HF952104,1560248,1560842;HF952106,1560248,1560842;HF952105,1560248,1560842;CP007482,1560248,1560842;CP007565,1560248,1560842;HG939456,1560248,1560842;CP007631,1560248,1560842;CP007632,1560248,1560842;CP007572,1560248,1560842;CP007571,1560248,1560842;CP007570,1560248,1560842;FO393392,1560248,1560842…
CP006910	Mauve	SHARED	1569114	1569179	.	.	.	Notes=Lenght65	AL732656,1569114,1569179;AE009948,1569114,1569179;CP000114,1569114,1569179;CP003810,1569114,1569179;CP003919,1569114,1569179;HF952104,1569114,1569179;HF952106,1569114,1569179;HF952105,1569114,1569179;HG939456,1569114,1569179;CP007631,1569114,1569179;CP007632,1569114,1569179;CP007572,1569114,1569179;CP007571,1569114,1569179;CP007570,1569114,1569179;CP010867,1569114,1569179;CP011325,1569114,1569179…
CP006910	Mauve	SHARED	1572444	1572522	.	.	.	Notes=Lenght78	AL732656,1572444,1572522;AE009948,1572444,1572522;CP000114,1572444,1572522;CP003810,1572444,1572522;HF952104,1572444,1572522;HF952106,1572444,1572522;HF952105,1572444,1572522;HG939456,1572444,1572522;CP007631,1572444,1572522;CP007632,1572444,1572522;CP007572,1572444,1572522;CP007571,1572444,1572522;CP007570,1572444,1572522;CP010867,1572444,1572522;CP011325,1572444,1572522;CP011326,1572444,1572522…
CP006910	Mauve	SHARED	1573802	1573866	.	.	.	Notes=Lenght64	AL732656,1573802,1573866;AE009948,1573802,1573866;CP000114,1573802,1573866;CP003810,1573802,1573866;CP003919,1573802,1573866;HF952104,1573802,1573866;HF952106,1573802,1573866;HF952105,1573802,1573866;HG939456,1573802,1573866;CP007631,1573802,1573866;CP007632,1573802,1573866;CP007572,1573802,1573866;CP007571,1573802,1573866;CP007570,1573802,1573866;CP010867,1573802,1573866;CP011325,1573802,1573866…
CP006910	Mauve	SHARED	1574084	1575920	.	.	.	Notes=Lenght1836	AL732656,1574084,1575920;AE009948,1574084,1575920;CP000114,1574084,1575920;CP003810,1574084,1575920;CP003919,1574084,1575920;HF952104,1574084,1575920;HF952106,1574084,1575920;HF952105,1574084,1575920;HG939456,1574084,1575920;CP007631,1574084,1575920;CP007632,1574084,1575920;CP007572,1574084,1575920;CP007571,1574084,1575920;CP007570,1574084,1575920;CP010867,1574084,1575920;CP011325,1574084,1575920…
CP006910	Mauve	SHARED	1595704	1595745	.	.	.	Notes=Lenght41	AL732656,1595704,1595745;AE009948,1595704,1595745;CP000114,1595704,1595745;CP003810,1595704,1595745;HF952104,1595704,1595745;HF952106,1595704,1595745;HF952105,1595704,1595745;HG939456,1595704,1595745;CP007631,1595704,1595745;CP007632,1595704,1595745;CP007572,1595704,1595745;CP007571,1595704,1595745;CP007570,1595704,1595745;CP010867,1595704,1595745;CP011325,1595704,1595745;CP011326,1595704,1595745…
CP006910	Mauve	SHARED	1605975	1606031	.	.	.	Notes=Lenght56	AE009948,1605975,1606031;CP000114,1605975,1606031;CP003810,1605975,1606031;CP003919,1605975,1606031;HF952104,1605975,1606031;HF952106,1605975,1606031;HF952105,1605975,1606031;CP007482,1605975,1606031;CP007565,1605975,1606031;HG939456,1605975,1606031;CP007631,1605975,1606031;CP007632,1605975,1606031;FO393392,1605975,1606031;CP010867,1605975,1606031;CP011325,1605975,1606031;CP011326,1605975,1606031…
CP006910	Mauve	SHARED	1614460	1614646	.	.	.	Notes=Lenght186	AL732656,1614460,1614646;AE009948,1614460,1614646;CP000114,1614460,1614646;CP003810,1614460,1614646;CP003919,1614460,1614646;HF952104,1614460,1614646;HF952105,1614460,1614646;CP007482,1614460,1614646;CP007565,1614460,1614646;HG939456,1614460,1614646;CP007631,1614460,1614646;CP007632,1614460,1614646;CP007572,1614460,1614646;CP007571,1614460,1614646;CP007570,1614460,1614646;FO393392,1614460,1614646…
CP006910	Mauve	SHARED	1619429	1619465	.	.	.	Notes=Lenght36	AL732656,1619429,1619465;AE009948,1619429,1619465;CP000114,1619429,1619465;CP003810,1619429,1619465;HF952104,1619429,1619465;HF952106,1619429,1619465;HF952105,1619429,1619465;CP007482,1619429,1619465;CP007565,1619429,1619465;HG939456,1619429,1619465;CP007631,1619429,1619465;CP007632,1619429,1619465;CP007572,1619429,1619465;CP007571,1619429,1619465;CP007570,1619429,1619465;FO393392,1619429,1619465…
CP006910	Mauve	SHARED	1621117	1621811	.	.	.	Notes=Lenght694	AE009948,1621117,1621811;CP000114,1621117,1621811;CP003810,1621117,1621811;CP003919,1621117,1621811;HF952104,1621117,1621811;HF952106,1621117,1621811;HF952105,1621117,1621811;CP007482,1621117,1621811;CP007565,1621117,1621811;HG939456,1621117,1621811;CP007631,1621117,1621811;FO393392,1621117,1621811;CP010867,1621117,1621811;CP011325,1621117,1621811;CP011326,1621117,1621811;CP011327,1621117,1621811…
CP006910	Mauve	SHARED	1621812	1621875	.	.	.	Notes=Lenght63	AE009948,1621812,1621875;CP000114,1621812,1621875;CP003810,1621812,1621875;HF952104,1621812,1621875;HF952106,1621812,1621875;HF952105,1621812,1621875;CP007482,1621812,1621875;CP007565,1621812,1621875;HG939456,1621812,1621875;CP007631,1621812,1621875;FO393392,1621812,1621875;CP010867,1621812,1621875;CP011325,1621812,1621875;CP011326,1621812,1621875;CP011327,1621812,1621875;CP011328,1621812,1621875…
CP006910	Mauve	SHARED	1621876	1621917	.	.	.	Notes=Lenght41	AL732656,1621876,1621917;AE009948,1621876,1621917;CP000114,1621876,1621917;CP003810,1621876,1621917;HF952104,1621876,1621917;HF952106,1621876,1621917;HF952105,1621876,1621917;CP007482,1621876,1621917;CP007565,1621876,1621917;HG939456,1621876,1621917;CP007631,1621876,1621917;CP007632,1621876,1621917;CP007572,1621876,1621917;CP007571,1621876,1621917;CP007570,1621876,1621917;FO393392,1621876,1621917…
CP006910	Mauve	SHARED	1622050	1622249	.	.	.	Notes=Lenght199	AE009948,1622050,1622249;CP000114,1622050,1622249;CP003810,1622050,1622249;CP003919,1622050,1622249;HF952104,1622050,1622249;HF952106,1622050,1622249;HF952105,1622050,1622249;CP007482,1622050,1622249;CP007565,1622050,1622249;HG939456,1622050,1622249;CP007631,1622050,1622249;FO393392,1622050,1622249;CP010867,1622050,1622249;CP011325,1622050,1622249;CP011326,1622050,1622249;CP011327,1622050,1622249…
CP006910	Mauve	SHARED	1622250	1622284	.	.	.	Notes=Lenght34	AE009948,1622250,1622284;CP000114,1622250,1622284;CP003810,1622250,1622284;HF952104,1622250,1622284;HF952106,1622250,1622284;HF952105,1622250,1622284;CP007482,1622250,1622284;CP007565,1622250,1622284;HG939456,1622250,1622284;FO393392,1622250,1622284;CP010867,1622250,1622284;CP011325,1622250,1622284;CP011326,1622250,1622284;CP011327,1622250,1622284;CP011328,1622250,1622284;CP011329,1622250,1622284…
CP006910	Mauve	SHARED	1622285	1622324	.	.	.	Notes=Lenght39	AE009948,1622285,1622324;CP000114,1622285,1622324;CP003810,1622285,1622324;HF952104,1622285,1622324;HF952106,1622285,1622324;HF952105,1622285,1622324;CP007482,1622285,1622324;CP007565,1622285,1622324;FO393392,1622285,1622324;CP010867,1622285,1622324;CP011325,1622285,1622324;CP011326,1622285,1622324;CP011327,1622285,1622324;CP011328,1622285,1622324;CP011329,1622285,1622324;CP010319,1622285,1622324…
CP006910	Mauve	SHARED	1622325	1623442	.	.	.	Notes=Lenght1117	AE009948,1622325,1623442;CP000114,1622325,1623442;CP003810,1622325,1623442;HF952104,1622325,1623442;HF952106,1622325,1623442;HF952105,1622325,1623442;CP007482,1622325,1623442;CP007565,1622325,1623442;CP007631,1622325,1623442;FO393392,1622325,1623442;CP010867,1622325,1623442;CP011325,1622325,1623442;CP011326,1622325,1623442;CP011327,1622325,1623442;CP011328,1622325,1623442;CP011329,1622325,1623442…
CP006910	Mauve	SHARED	1623838	1623971	.	.	.	Notes=Lenght133	AE009948,1623838,1623971;CP000114,1623838,1623971;CP003810,1623838,1623971;CP003919,1623838,1623971;HF952104,1623838,1623971;HF952106,1623838,1623971;HF952105,1623838,1623971;CP007482,1623838,1623971;CP007565,1623838,1623971;HG939456,1623838,1623971;CP007631,1623838,1623971;FO393392,1623838,1623971;CP010867,1623838,1623971;CP011325,1623838,1623971;CP011326,1623838,1623971;CP011327,1623838,1623971…
CP006910	Mauve	SHARED	1623998	1624038	.	.	.	Notes=Lenght40	AE009948,1623998,1624038;CP000114,1623998,1624038;CP003810,1623998,1624038;CP003919,1623998,1624038;HF952104,1623998,1624038;HF952106,1623998,1624038;HF952105,1623998,1624038;CP007482,1623998,1624038;CP007565,1623998,1624038;CP007631,1623998,1624038;FO393392,1623998,1624038;CP010867,1623998,1624038;CP011325,1623998,1624038;CP011326,1623998,1624038;CP011327,1623998,1624038;CP011328,1623998,1624038…
CP006910	Mauve	SHARED	1628022	1628113	.	.	.	Notes=Lenght91	AL732656,1628022,1628113;AE009948,1628022,1628113;CP000114,1628022,1628113;CP003810,1628022,1628113;HF952104,1628022,1628113;HF952106,1628022,1628113;HF952105,1628022,1628113;CP007482,1628022,1628113;CP007565,1628022,1628113;HG939456,1628022,1628113;CP007631,1628022,1628113;CP007632,1628022,1628113;CP007572,1628022,1628113;CP007571,1628022,1628113;CP007570,1628022,1628113;FO393392,1628022,1628113…
CP006910	Mauve	SHARED	1653966	1654011	.	.	.	Notes=Lenght45	AL732656,1653966,1654011;AE009948,1653966,1654011;CP000114,1653966,1654011;CP003810,1653966,1654011;HF952104,1653966,1654011;HF952106,1653966,1654011;HF952105,1653966,1654011;HG939456,1653966,1654011;CP007631,1653966,1654011;CP007632,1653966,1654011;CP007572,1653966,1654011;CP007571,1653966,1654011;CP007570,1653966,1654011;CP010867,1653966,1654011;CP011325,1653966,1654011;CP011326,1653966,1654011…
CP006910	Mauve	SHARED	1669062	1669422	.	.	.	Notes=Lenght360	AE009948,1669062,1669422;CP000114,1669062,1669422;CP003810,1669062,1669422;HF952104,1669062,1669422;HG939456,1669062,1669422;CP007631,1669062,1669422;CP007632,1669062,1669422;CP010867,1669062,1669422;CP011325,1669062,1669422;CP011326,1669062,1669422;CP011327,1669062,1669422;CP011329,1669062,1669422;CP012419,1669062,1669422;CP013202,1669062,1669422;
CP006910	Mauve	SHARED	1670107	1670155	.	.	.	Notes=Lenght48	AL732656,1670107,1670155;AE009948,1670107,1670155;CP000114,1670107,1670155;CP003810,1670107,1670155;CP003919,1670107,1670155;HF952104,1670107,1670155;HF952105,1670107,1670155;CP007482,1670107,1670155;CP007565,1670107,1670155;HG939456,1670107,1670155;CP007631,1670107,1670155;CP007632,1670107,1670155;CP007572,1670107,1670155;CP007571,1670107,1670155;CP007570,1670107,1670155;FO393392,1670107,1670155…
CP006910	Mauve	SHARED	1670467	1670510	.	.	.	Notes=Lenght43	AL732656,1670467,1670510;AE009948,1670467,1670510;CP000114,1670467,1670510;CP003810,1670467,1670510;HF952104,1670467,1670510;HF952106,1670467,1670510;HF952105,1670467,1670510;HG939456,1670467,1670510;CP007631,1670467,1670510;CP007632,1670467,1670510;CP007572,1670467,1670510;CP007571,1670467,1670510;CP007570,1670467,1670510;CP010867,1670467,1670510;CP011325,1670467,1670510;CP011326,1670467,1670510…
CP006910	Mauve	SHARED	1717304	1717340	.	.	.	Notes=Lenght36	AL732656,1717304,1717340;AE009948,1717304,1717340;CP000114,1717304,1717340;CP003810,1717304,1717340;CP003919,1717304,1717340;HF952104,1717304,1717340;HF952106,1717304,1717340;HF952105,1717304,1717340;HG939456,1717304,1717340;CP007631,1717304,1717340;CP007632,1717304,1717340;CP007572,1717304,1717340;CP007571,1717304,1717340;CP007570,1717304,1717340;CP010867,1717304,1717340;CP011325,1717304,1717340…
CP006910	Mauve	SHARED	1717608	1717888	.	.	.	Notes=Lenght280	AL732656,1717608,1717888;AE009948,1717608,1717888;CP000114,1717608,1717888;CP003810,1717608,1717888;HF952104,1717608,1717888;HF952106,1717608,1717888;HF952105,1717608,1717888;CP007482,1717608,1717888;CP007565,1717608,1717888;HG939456,1717608,1717888;CP007631,1717608,1717888;CP007632,1717608,1717888;CP007572,1717608,1717888;CP007571,1717608,1717888;CP007570,1717608,1717888;FO393392,1717608,1717888…
CP006910	Mauve	SHARED	1726679	1726809	.	.	.	Notes=Lenght130	AL732656,1726679,1726809;AE009948,1726679,1726809;CP000114,1726679,1726809;CP003810,1726679,1726809;CP003919,1726679,1726809;HF952104,1726679,1726809;HF952106,1726679,1726809;HF952105,1726679,1726809;HG939456,1726679,1726809;CP007631,1726679,1726809;CP007632,1726679,1726809;CP007572,1726679,1726809;CP007571,1726679,1726809;CP007570,1726679,1726809;CP010867,1726679,1726809;CP011325,1726679,1726809…
CP006910	Mauve	SHARED	1728202	1728347	.	.	.	Notes=Lenght145	AL732656,1728202,1728347;AE009948,1728202,1728347;CP000114,1728202,1728347;CP003810,1728202,1728347;HF952104,1728202,1728347;HF952106,1728202,1728347;HF952105,1728202,1728347;HG939456,1728202,1728347;CP007631,1728202,1728347;CP007632,1728202,1728347;CP007572,1728202,1728347;CP007571,1728202,1728347;CP007570,1728202,1728347;CP010867,1728202,1728347;CP011325,1728202,1728347;CP011326,1728202,1728347…
CP006910	Mauve	SHARED	1728348	1728710	.	.	.	Notes=Lenght362	AL732656,1728348,1728710;AE009948,1728348,1728710;CP000114,1728348,1728710;CP003810,1728348,1728710;HF952104,1728348,1728710;HF952106,1728348,1728710;HF952105,1728348,1728710;CP007482,1728348,1728710;CP007565,1728348,1728710;HG939456,1728348,1728710;CP007631,1728348,1728710;CP007632,1728348,1728710;CP007572,1728348,1728710;CP007571,1728348,1728710;CP007570,1728348,1728710;FO393392,1728348,1728710…
CP006910	Mauve	SHARED	1767860	1767870	.	.	.	Notes=Lenght10	AL732656,1767860,1767870;AE009948,1767860,1767870;CP000114,1767860,1767870;CP003810,1767860,1767870;CP003919,1767860,1767870;HF952104,1767860,1767870;HF952106,1767860,1767870;HF952105,1767860,1767870;CP007482,1767860,1767870;CP007565,1767860,1767870;HG939456,1767860,1767870;CP007631,1767860,1767870;CP007632,1767860,1767870;CP007572,1767860,1767870;CP007571,1767860,1767870;FO393392,1767860,1767870…
CP006910	Mauve	SHARED	1789285	1790356	.	.	.	Notes=Lenght1071	AL732656,1789285,1790356;AE009948,1789285,1790356;CP000114,1789285,1790356;CP003810,1789285,1790356;CP003919,1789285,1790356;HF952104,1789285,1790356;HF952106,1789285,1790356;HF952105,1789285,1790356;CP007482,1789285,1790356;CP007565,1789285,1790356;HG939456,1789285,1790356;CP007631,1789285,1790356;CP007632,1789285,1790356;CP007572,1789285,1790356;CP007571,1789285,1790356;CP007570,1789285,1790356…
CP006910	Mauve	SHARED	1790357	1790978	.	.	.	Notes=Lenght621	AL732656,1790357,1790978;AE009948,1790357,1790978;CP000114,1790357,1790978;CP003810,1790357,1790978;HF952104,1790357,1790978;HF952106,1790357,1790978;HF952105,1790357,1790978;CP007482,1790357,1790978;CP007565,1790357,1790978;HG939456,1790357,1790978;CP007631,1790357,1790978;CP007632,1790357,1790978;CP007572,1790357,1790978;CP007571,1790357,1790978;CP007570,1790357,1790978;FO393392,1790357,1790978…
CP006910	Mauve	SHARED	1790988	1791481	.	.	.	Notes=Lenght493	AL732656,1790988,1791481;AE009948,1790988,1791481;CP000114,1790988,1791481;CP003810,1790988,1791481;HF952104,1790988,1791481;HF952106,1790988,1791481;HF952105,1790988,1791481;HG939456,1790988,1791481;CP007631,1790988,1791481;CP007632,1790988,1791481;CP007572,1790988,1791481;CP007571,1790988,1791481;CP007570,1790988,1791481;CP010867,1790988,1791481;CP011325,1790988,1791481;CP011326,1790988,1791481…
CP006910	Mauve	SHARED	1791482	1794190	.	.	.	Notes=Lenght2708	AL732656,1791482,1794190;AE009948,1791482,1794190;CP000114,1791482,1794190;CP003810,1791482,1794190;CP003919,1791482,1794190;HF952104,1791482,1794190;HF952106,1791482,1794190;HF952105,1791482,1794190;CP007482,1791482,1794190;CP007565,1791482,1794190;HG939456,1791482,1794190;CP007631,1791482,1794190;CP007632,1791482,1794190;CP007572,1791482,1794190;CP007571,1791482,1794190;CP007570,1791482,1794190…
CP006910	Mauve	SHARED	1802856	1803017	.	.	.	Notes=Lenght161	AL732656,1802856,1803017;AE009948,1802856,1803017;CP000114,1802856,1803017;CP003810,1802856,1803017;HF952104,1802856,1803017;HF952106,1802856,1803017;HF952105,1802856,1803017;CP007482,1802856,1803017;CP007565,1802856,1803017;HG939456,1802856,1803017;CP007631,1802856,1803017;CP007632,1802856,1803017;CP007572,1802856,1803017;CP007571,1802856,1803017;CP007570,1802856,1803017;FO393392,1802856,1803017…
CP006910	Mauve	SHARED	1803149	1803169	.	.	.	Notes=Lenght20	AL732656,1803149,1803169;AE009948,1803149,1803169;CP000114,1803149,1803169;CP003810,1803149,1803169;HF952104,1803149,1803169;HF952106,1803149,1803169;HF952105,1803149,1803169;CP007482,1803149,1803169;CP007565,1803149,1803169;HG939456,1803149,1803169;CP007631,1803149,1803169;CP007632,1803149,1803169;CP007572,1803149,1803169;CP007571,1803149,1803169;CP007570,1803149,1803169;FO393392,1803149,1803169…
CP006910	Mauve	SHARED	1804667	1806034	.	.	.	Notes=Lenght1367	AL732656,1804667,1806034;AE009948,1804667,1806034;CP000114,1804667,1806034;CP003810,1804667,1806034;CP003919,1804667,1806034;HF952104,1804667,1806034;HF952106,1804667,1806034;HF952105,1804667,1806034;HG939456,1804667,1806034;CP007631,1804667,1806034;CP007632,1804667,1806034;CP007572,1804667,1806034;CP007571,1804667,1806034;CP007570,1804667,1806034;CP010867,1804667,1806034;CP011325,1804667,1806034…
CP006910	Mauve	SHARED	1806035	1806230	.	.	.	Notes=Lenght195	AL732656,1806035,1806230;AE009948,1806035,1806230;CP000114,1806035,1806230;CP003810,1806035,1806230;CP003919,1806035,1806230;HF952104,1806035,1806230;HF952106,1806035,1806230;HF952105,1806035,1806230;CP007631,1806035,1806230;CP007632,1806035,1806230;CP007572,1806035,1806230;CP007571,1806035,1806230;CP007570,1806035,1806230;CP010867,1806035,1806230;CP011325,1806035,1806230;CP011326,1806035,1806230…
CP006910	Mauve	SHARED	1806231	1806997	.	.	.	Notes=Lenght766	AL732656,1806231,1806997;AE009948,1806231,1806997;CP000114,1806231,1806997;CP003810,1806231,1806997;CP003919,1806231,1806997;HF952104,1806231,1806997;HF952106,1806231,1806997;HF952105,1806231,1806997;CP007482,1806231,1806997;CP007565,1806231,1806997;CP007631,1806231,1806997;CP007632,1806231,1806997;CP007572,1806231,1806997;CP007571,1806231,1806997;CP007570,1806231,1806997;FO393392,1806231,1806997…
CP006910	Mauve	SHARED	1810078	1810666	.	.	.	Notes=Lenght588	AL732656,1810078,1810666;AE009948,1810078,1810666;CP000114,1810078,1810666;CP003810,1810078,1810666;HF952104,1810078,1810666;HF952106,1810078,1810666;HF952105,1810078,1810666;CP007482,1810078,1810666;CP007565,1810078,1810666;HG939456,1810078,1810666;CP007631,1810078,1810666;CP007632,1810078,1810666;CP007572,1810078,1810666;CP007571,1810078,1810666;CP007570,1810078,1810666;FO393392,1810078,1810666…
CP006910	Mauve	SHARED	1810674	1810718	.	.	.	Notes=Lenght44	AL732656,1810674,1810718;CP000114,1810674,1810718;CP003810,1810674,1810718;HF952104,1810674,1810718;HF952106,1810674,1810718;HF952105,1810674,1810718;CP007482,1810674,1810718;CP007565,1810674,1810718;HG939456,1810674,1810718;CP007631,1810674,1810718;CP007632,1810674,1810718;CP007572,1810674,1810718;CP007571,1810674,1810718;CP007570,1810674,1810718;FO393392,1810674,1810718;CP010867,1810674,1810718…
CP006910	Mauve	SHARED	1810719	1810764	.	.	.	Notes=Lenght45	AL732656,1810719,1810764;AE009948,1810719,1810764;CP000114,1810719,1810764;CP003810,1810719,1810764;HF952104,1810719,1810764;HF952106,1810719,1810764;HF952105,1810719,1810764;CP007482,1810719,1810764;CP007565,1810719,1810764;HG939456,1810719,1810764;CP007631,1810719,1810764;CP007632,1810719,1810764;CP007572,1810719,1810764;CP007571,1810719,1810764;CP007570,1810719,1810764;FO393392,1810719,1810764…
CP006910	Mauve	SHARED	1816329	1816365	.	.	.	Notes=Lenght36	AE009948,1816329,1816365;CP000114,1816329,1816365;CP003810,1816329,1816365;CP003919,1816329,1816365;HF952104,1816329,1816365;HF952106,1816329,1816365;HF952105,1816329,1816365;CP007482,1816329,1816365;CP007565,1816329,1816365;HG939456,1816329,1816365;CP007631,1816329,1816365;CP007632,1816329,1816365;FO393392,1816329,1816365;CP010867,1816329,1816365;CP011325,1816329,1816365;CP011326,1816329,1816365…
CP006910	Mauve	SHARED	1819994	1820141	.	.	.	Notes=Lenght147	AL732656,1819994,1820141;AE009948,1819994,1820141;CP000114,1819994,1820141;CP003810,1819994,1820141;CP003919,1819994,1820141;HF952104,1819994,1820141;HF952106,1819994,1820141;HF952105,1819994,1820141;HG939456,1819994,1820141;CP007631,1819994,1820141;CP007632,1819994,1820141;CP007572,1819994,1820141;CP007571,1819994,1820141;CP007570,1819994,1820141;CP010867,1819994,1820141;CP011325,1819994,1820141…
CP006910	Mauve	SHARED	1827728	1827792	.	.	.	Notes=Lenght64	AL732656,1827728,1827792;AE009948,1827728,1827792;CP000114,1827728,1827792;CP003810,1827728,1827792;HF952104,1827728,1827792;HF952106,1827728,1827792;HF952105,1827728,1827792;HG939456,1827728,1827792;CP007631,1827728,1827792;CP007632,1827728,1827792;CP007572,1827728,1827792;CP007571,1827728,1827792;CP007570,1827728,1827792;CP010867,1827728,1827792;CP011325,1827728,1827792;CP011326,1827728,1827792…
CP006910	Mauve	SHARED	1827970	1828358	.	.	.	Notes=Lenght388	AL732656,1827970,1828358;AE009948,1827970,1828358;CP000114,1827970,1828358;CP003810,1827970,1828358;CP003919,1827970,1828358;HF952104,1827970,1828358;CP007482,1827970,1828358;CP007565,1827970,1828358;HG939456,1827970,1828358;CP007631,1827970,1828358;CP007632,1827970,1828358;CP007572,1827970,1828358;CP007571,1827970,1828358;CP007570,1827970,1828358;FO393392,1827970,1828358;CP010867,1827970,1828358…
CP006910	Mauve	SHARED	1828359	1828408	.	.	.	Notes=Lenght49	AL732656,1828359,1828408;AE009948,1828359,1828408;CP000114,1828359,1828408;CP003810,1828359,1828408;CP003919,1828359,1828408;HF952104,1828359,1828408;HF952106,1828359,1828408;CP007482,1828359,1828408;CP007565,1828359,1828408;HG939456,1828359,1828408;CP007631,1828359,1828408;CP007632,1828359,1828408;CP007572,1828359,1828408;CP007571,1828359,1828408;CP007570,1828359,1828408;FO393392,1828359,1828408…
CP006910	Mauve	SHARED	1831241	1831422	.	.	.	Notes=Lenght181	AL732656,1831241,1831422;AE009948,1831241,1831422;CP000114,1831241,1831422;CP003810,1831241,1831422;CP003919,1831241,1831422;HF952104,1831241,1831422;HF952105,1831241,1831422;CP007482,1831241,1831422;CP007565,1831241,1831422;HG939456,1831241,1831422;CP007631,1831241,1831422;CP007632,1831241,1831422;CP007572,1831241,1831422;CP007571,1831241,1831422;CP007570,1831241,1831422;FO393392,1831241,1831422…
CP006910	Mauve	SHARED	1845701	1845752	.	.	.	Notes=Lenght51	AL732656,1845701,1845752;AE009948,1845701,1845752;CP000114,1845701,1845752;CP003810,1845701,1845752;CP003919,1845701,1845752;HF952104,1845701,1845752;HF952106,1845701,1845752;HF952105,1845701,1845752;CP007482,1845701,1845752;CP007565,1845701,1845752;HG939456,1845701,1845752;CP007631,1845701,1845752;CP007632,1845701,1845752;FO393392,1845701,1845752;CP010867,1845701,1845752;CP011325,1845701,1845752…
CP006910	Mauve	SHARED	1846378	1847544	.	.	.	Notes=Lenght1166	CP003919,1846378,1847544;HF952104,1846378,1847544;HF952106,1846378,1847544;CP007482,1846378,1847544;CP007565,1846378,1847544;CP007631,1846378,1847544;CP007572,1846378,1847544;CP007571,1846378,1847544;CP007570,1846378,1847544;FO393392,1846378,1847544;CP010867,1846378,1847544;CP011328,1846378,1847544;CP010319,1846378,1847544;CP013202,1846378,1847544;
CP006910	Mauve	SHARED	1847630	1847699	.	.	.	Notes=Lenght69	AL732656,1847630,1847699;AE009948,1847630,1847699;CP000114,1847630,1847699;CP003810,1847630,1847699;CP003919,1847630,1847699;HF952104,1847630,1847699;HF952106,1847630,1847699;HF952105,1847630,1847699;CP007482,1847630,1847699;CP007565,1847630,1847699;HG939456,1847630,1847699;CP007631,1847630,1847699;CP007632,1847630,1847699;CP007572,1847630,1847699;CP007571,1847630,1847699;CP007570,1847630,1847699…
CP006910	Mauve	SHARED	1852999	1853251	.	.	.	Notes=Lenght252	CP000114,1852999,1853251;CP003810,1852999,1853251;HF952104,1852999,1853251;CP007631,1852999,1853251;CP010867,1852999,1853251;CP011325,1852999,1853251;CP011326,1852999,1853251;CP011327,1852999,1853251;CP012419,1852999,1853251;CP013202,1852999,1853251;
CP006910	Mauve	SHARED	1853252	1853304	.	.	.	Notes=Lenght52	CP000114,1853252,1853304;CP003810,1853252,1853304;CP003919,1853252,1853304;HF952104,1853252,1853304;HF952106,1853252,1853304;HF952105,1853252,1853304;CP007482,1853252,1853304;CP007565,1853252,1853304;CP007631,1853252,1853304;FO393392,1853252,1853304;CP010867,1853252,1853304;CP011325,1853252,1853304;CP011326,1853252,1853304;CP011327,1853252,1853304;CP011328,1853252,1853304;CP010319,1853252,1853304…
CP006910	Mauve	SHARED	1853305	1853326	.	.	.	Notes=Lenght21	CP000114,1853305,1853326;CP003810,1853305,1853326;CP003919,1853305,1853326;HF952104,1853305,1853326;HF952106,1853305,1853326;HF952105,1853305,1853326;CP007482,1853305,1853326;CP007565,1853305,1853326;CP007631,1853305,1853326;FO393392,1853305,1853326;CP010867,1853305,1853326;CP011325,1853305,1853326;CP011326,1853305,1853326;CP011327,1853305,1853326;CP011328,1853305,1853326;CP012419,1853305,1853326…
CP006910	Mauve	SHARED	1853327	1853563	.	.	.	Notes=Lenght236	CP000114,1853327,1853563;CP003810,1853327,1853563;CP003919,1853327,1853563;HF952104,1853327,1853563;HF952105,1853327,1853563;CP007482,1853327,1853563;CP007565,1853327,1853563;CP007631,1853327,1853563;FO393392,1853327,1853563;CP010867,1853327,1853563;CP011325,1853327,1853563;CP011326,1853327,1853563;CP011327,1853327,1853563;CP011328,1853327,1853563;CP012419,1853327,1853563;CP013202,1853327,1853563;
CP006910	Mauve	SHARED	1853564	1854195	.	.	.	Notes=Lenght631	CP000114,1853564,1854195;CP003810,1853564,1854195;CP003919,1853564,1854195;HF952104,1853564,1854195;CP007482,1853564,1854195;CP007565,1853564,1854195;CP007631,1853564,1854195;FO393392,1853564,1854195;CP010867,1853564,1854195;CP011325,1853564,1854195;CP011326,1853564,1854195;CP011327,1853564,1854195;CP011328,1853564,1854195;CP012419,1853564,1854195;CP013202,1853564,1854195;
CP006910	Mauve	SHARED	1854251	1854419	.	.	.	Notes=Lenght168	CP000114,1854251,1854419;CP003810,1854251,1854419;CP003919,1854251,1854419;HF952104,1854251,1854419;CP007482,1854251,1854419;CP007565,1854251,1854419;CP007631,1854251,1854419;FO393392,1854251,1854419;CP010867,1854251,1854419;CP011325,1854251,1854419;CP011326,1854251,1854419;CP011327,1854251,1854419;CP011328,1854251,1854419;CP012419,1854251,1854419;CP013202,1854251,1854419;
CP006910	Mauve	SHARED	1861374	1861401	.	.	.	Notes=Lenght27	AL732656,1861374,1861401;AE009948,1861374,1861401;CP000114,1861374,1861401;CP003810,1861374,1861401;HF952104,1861374,1861401;HF952106,1861374,1861401;HF952105,1861374,1861401;HG939456,1861374,1861401;CP007631,1861374,1861401;CP007632,1861374,1861401;CP007572,1861374,1861401;CP007571,1861374,1861401;CP007570,1861374,1861401;CP010867,1861374,1861401;CP011325,1861374,1861401;CP011326,1861374,1861401…
CP006910	Mauve	SHARED	1862550	1862692	.	.	.	Notes=Lenght142	AL732656,1862550,1862692;AE009948,1862550,1862692;CP000114,1862550,1862692;CP003810,1862550,1862692;CP003919,1862550,1862692;HF952104,1862550,1862692;HF952106,1862550,1862692;HF952105,1862550,1862692;HG939456,1862550,1862692;CP007631,1862550,1862692;CP007572,1862550,1862692;CP007571,1862550,1862692;CP007570,1862550,1862692;CP010867,1862550,1862692;CP011325,1862550,1862692;CP011326,1862550,1862692…
CP006910	Mauve	SHARED	1862693	1862738	.	.	.	Notes=Lenght45	AL732656,1862693,1862738;AE009948,1862693,1862738;CP000114,1862693,1862738;CP003810,1862693,1862738;CP003919,1862693,1862738;HF952104,1862693,1862738;HF952106,1862693,1862738;HF952105,1862693,1862738;HG939456,1862693,1862738;CP007631,1862693,1862738;CP007632,1862693,1862738;CP007572,1862693,1862738;CP007571,1862693,1862738;CP007570,1862693,1862738;CP010867,1862693,1862738;CP011325,1862693,1862738…
CP006910	Mauve	SHARED	1862924	1865731	.	.	.	Notes=Lenght2807	AL732656,1862924,1865731;AE009948,1862924,1865731;CP000114,1862924,1865731;CP003810,1862924,1865731;CP003919,1862924,1865731;HF952104,1862924,1865731;HF952106,1862924,1865731;HF952105,1862924,1865731;HG939456,1862924,1865731;CP007631,1862924,1865731;CP007632,1862924,1865731;CP007572,1862924,1865731;CP007571,1862924,1865731;CP007570,1862924,1865731;CP010867,1862924,1865731;CP011325,1862924,1865731…
CP006910	Mauve	SHARED	1866547	1866567	.	.	.	Notes=Lenght20	AL732656,1866547,1866567;AE009948,1866547,1866567;CP000114,1866547,1866567;CP003810,1866547,1866567;HF952104,1866547,1866567;HF952106,1866547,1866567;HF952105,1866547,1866567;HG939456,1866547,1866567;CP007631,1866547,1866567;CP007632,1866547,1866567;CP007572,1866547,1866567;CP007571,1866547,1866567;CP007570,1866547,1866567;CP010867,1866547,1866567;CP011325,1866547,1866567;CP011326,1866547,1866567…
CP006910	Mauve	SHARED	1867521	1867536	.	.	.	Notes=Lenght15	AL732656,1867521,1867536;AE009948,1867521,1867536;CP000114,1867521,1867536;CP003810,1867521,1867536;CP003919,1867521,1867536;HF952104,1867521,1867536;HF952106,1867521,1867536;HF952105,1867521,1867536;HG939456,1867521,1867536;CP007631,1867521,1867536;CP007632,1867521,1867536;CP010867,1867521,1867536;CP011325,1867521,1867536;CP011326,1867521,1867536;CP011327,1867521,1867536;CP011329,1867521,1867536…
CP006910	Mauve	SHARED	1867588	1867614	.	.	.	Notes=Lenght26	AL732656,1867588,1867614;AE009948,1867588,1867614;CP000114,1867588,1867614;CP003810,1867588,1867614;HF952104,1867588,1867614;HF952106,1867588,1867614;HF952105,1867588,1867614;HG939456,1867588,1867614;CP007631,1867588,1867614;CP007632,1867588,1867614;CP007572,1867588,1867614;CP007571,1867588,1867614;CP007570,1867588,1867614;CP010867,1867588,1867614;CP011325,1867588,1867614;CP011326,1867588,1867614…
CP006910	Mauve	SHARED	1867615	1867641	.	.	.	Notes=Lenght26	AL732656,1867615,1867641;AE009948,1867615,1867641;CP000114,1867615,1867641;CP003810,1867615,1867641;HF952104,1867615,1867641;HF952106,1867615,1867641;HF952105,1867615,1867641;HG939456,1867615,1867641;CP007631,1867615,1867641;CP007632,1867615,1867641;CP007572,1867615,1867641;CP007571,1867615,1867641;CP007570,1867615,1867641;CP010867,1867615,1867641;CP011325,1867615,1867641;CP011326,1867615,1867641…
CP006910	Mauve	SHARED	1868549	1869636	.	.	.	Notes=Lenght1087	AL732656,1868549,1869636;AE009948,1868549,1869636;CP000114,1868549,1869636;CP003810,1868549,1869636;HF952104,1868549,1869636;HF952106,1868549,1869636;HF952105,1868549,1869636;HG939456,1868549,1869636;CP007631,1868549,1869636;CP007632,1868549,1869636;CP007572,1868549,1869636;CP007571,1868549,1869636;CP007570,1868549,1869636;CP010867,1868549,1869636;CP011325,1868549,1869636;CP011326,1868549,1869636…
CP006910	Mauve	SHARED	1870483	1870538	.	.	.	Notes=Lenght55	AL732656,1870483,1870538;AE009948,1870483,1870538;CP000114,1870483,1870538;CP003810,1870483,1870538;HF952104,1870483,1870538;HF952106,1870483,1870538;HF952105,1870483,1870538;CP007482,1870483,1870538;CP007565,1870483,1870538;HG939456,1870483,1870538;CP007631,1870483,1870538;CP007632,1870483,1870538;CP007572,1870483,1870538;CP007571,1870483,1870538;CP007570,1870483,1870538;FO393392,1870483,1870538…
CP006910	Mauve	SHARED	1870539	1870573	.	.	.	Notes=Lenght34	AL732656,1870539,1870573;AE009948,1870539,1870573;CP000114,1870539,1870573;CP003810,1870539,1870573;HF952104,1870539,1870573;HF952106,1870539,1870573;CP007482,1870539,1870573;CP007565,1870539,1870573;HG939456,1870539,1870573;CP007631,1870539,1870573;CP007632,1870539,1870573;CP007572,1870539,1870573;CP007571,1870539,1870573;CP007570,1870539,1870573;FO393392,1870539,1870573;CP010867,1870539,1870573…
CP006910	Mauve	SHARED	1870574	1870585	.	.	.	Notes=Lenght11	AL732656,1870574,1870585;AE009948,1870574,1870585;CP000114,1870574,1870585;CP003810,1870574,1870585;CP003919,1870574,1870585;HF952104,1870574,1870585;HF952106,1870574,1870585;CP007482,1870574,1870585;CP007565,1870574,1870585;HG939456,1870574,1870585;CP007631,1870574,1870585;CP007632,1870574,1870585;CP007572,1870574,1870585;CP007571,1870574,1870585;CP007570,1870574,1870585;FO393392,1870574,1870585…
CP006910	Mauve	SHARED	1872140	1872273	.	.	.	Notes=Lenght133	AL732656,1872140,1872273;AE009948,1872140,1872273;CP000114,1872140,1872273;CP003810,1872140,1872273;HF952104,1872140,1872273;HF952106,1872140,1872273;HF952105,1872140,1872273;CP007482,1872140,1872273;CP007565,1872140,1872273;HG939456,1872140,1872273;CP007631,1872140,1872273;CP007632,1872140,1872273;CP007572,1872140,1872273;CP007571,1872140,1872273;CP007570,1872140,1872273;FO393392,1872140,1872273…
CP006910	Mauve	SHARED	1878988	1879014	.	.	.	Notes=Lenght26	AL732656,1878988,1879014;AE009948,1878988,1879014;CP000114,1878988,1879014;CP003810,1878988,1879014;HF952104,1878988,1879014;HF952106,1878988,1879014;HF952105,1878988,1879014;HG939456,1878988,1879014;CP007631,1878988,1879014;CP007632,1878988,1879014;CP007572,1878988,1879014;CP007571,1878988,1879014;CP007570,1878988,1879014;CP010867,1878988,1879014;CP011325,1878988,1879014;CP011326,1878988,1879014…
CP006910	Mauve	SHARED	1883307	1883432	.	.	.	Notes=Lenght125	AL732656,1883307,1883432;AE009948,1883307,1883432;CP000114,1883307,1883432;CP003810,1883307,1883432;HF952104,1883307,1883432;HF952106,1883307,1883432;HF952105,1883307,1883432;CP007482,1883307,1883432;CP007565,1883307,1883432;HG939456,1883307,1883432;CP007631,1883307,1883432;CP007632,1883307,1883432;CP007572,1883307,1883432;CP007571,1883307,1883432;CP007570,1883307,1883432;FO393392,1883307,1883432…
CP006910	Mauve	SHARED	1887660	1888018	.	.	.	Notes=Lenght358	AL732656,1887660,1888018;AE009948,1887660,1888018;CP000114,1887660,1888018;CP003810,1887660,1888018;HF952104,1887660,1888018;HF952106,1887660,1888018;HF952105,1887660,1888018;CP007482,1887660,1888018;CP007565,1887660,1888018;HG939456,1887660,1888018;CP007631,1887660,1888018;CP007632,1887660,1888018;CP007572,1887660,1888018;CP007571,1887660,1888018;CP007570,1887660,1888018;FO393392,1887660,1888018…
CP006910	Mauve	SHARED	1896811	1896856	.	.	.	Notes=Lenght45	CP000114,1896811,1896856;CP003810,1896811,1896856;CP003919,1896811,1896856;HF952104,1896811,1896856;HF952106,1896811,1896856;HF952105,1896811,1896856;CP007482,1896811,1896856;CP007565,1896811,1896856;CP007631,1896811,1896856;CP007572,1896811,1896856;CP007571,1896811,1896856;CP007570,1896811,1896856;FO393392,1896811,1896856;CP010867,1896811,1896856;CP011325,1896811,1896856;CP011326,1896811,1896856…
CP006910	Mauve	SHARED	1896857	1896870	.	.	.	Notes=Lenght13	CP000114,1896857,1896870;CP003810,1896857,1896870;CP003919,1896857,1896870;HF952104,1896857,1896870;HF952106,1896857,1896870;HF952105,1896857,1896870;CP007482,1896857,1896870;CP007565,1896857,1896870;CP007631,1896857,1896870;FO393392,1896857,1896870;CP010867,1896857,1896870;CP011325,1896857,1896870;CP011326,1896857,1896870;CP011327,1896857,1896870;CP011328,1896857,1896870;CP010319,1896857,1896870…
CP006910	Mauve	SHARED	1897778	1897802	.	.	.	Notes=Lenght24	AL732656,1897778,1897802;AE009948,1897778,1897802;CP000114,1897778,1897802;CP003810,1897778,1897802;CP003919,1897778,1897802;HF952104,1897778,1897802;HF952106,1897778,1897802;HF952105,1897778,1897802;CP007565,1897778,1897802;HG939456,1897778,1897802;CP007631,1897778,1897802;CP007632,1897778,1897802;CP007572,1897778,1897802;CP007571,1897778,1897802;CP007570,1897778,1897802;CP010867,1897778,1897802…
CP006910	Mauve	SHARED	1897812	1897823	.	.	.	Notes=Lenght11	AL732656,1897812,1897823;AE009948,1897812,1897823;CP000114,1897812,1897823;CP003810,1897812,1897823;HF952104,1897812,1897823;HF952106,1897812,1897823;HF952105,1897812,1897823;HG939456,1897812,1897823;CP007631,1897812,1897823;CP007632,1897812,1897823;CP007572,1897812,1897823;CP007571,1897812,1897823;CP007570,1897812,1897823;CP010867,1897812,1897823;CP011325,1897812,1897823;CP011326,1897812,1897823…
CP006910	Mauve	SHARED	1897932	1897983	.	.	.	Notes=Lenght51	AL732656,1897932,1897983;AE009948,1897932,1897983;CP000114,1897932,1897983;CP003810,1897932,1897983;HF952104,1897932,1897983;HF952106,1897932,1897983;HF952105,1897932,1897983;HG939456,1897932,1897983;CP007631,1897932,1897983;CP007632,1897932,1897983;CP007572,1897932,1897983;CP007571,1897932,1897983;CP007570,1897932,1897983;CP010867,1897932,1897983;CP011325,1897932,1897983;CP011326,1897932,1897983…
CP006910	Mauve	SHARED	1898056	1898072	.	.	.	Notes=Lenght16	AL732656,1898056,1898072;AE009948,1898056,1898072;CP000114,1898056,1898072;CP003810,1898056,1898072;HF952104,1898056,1898072;HF952106,1898056,1898072;CP007631,1898056,1898072;CP007632,1898056,1898072;CP007572,1898056,1898072;CP007571,1898056,1898072;CP007570,1898056,1898072;CP010867,1898056,1898072;CP011325,1898056,1898072;CP011326,1898056,1898072;CP011327,1898056,1898072;CP011329,1898056,1898072…
CP006910	Mauve	SHARED	1898073	1898092	.	.	.	Notes=Lenght19	AE009948,1898073,1898092;CP000114,1898073,1898092;CP003810,1898073,1898092;HF952104,1898073,1898092;HF952106,1898073,1898092;CP007631,1898073,1898092;CP007632,1898073,1898092;CP007572,1898073,1898092;CP007571,1898073,1898092;CP007570,1898073,1898092;CP010867,1898073,1898092;CP011325,1898073,1898092;CP011326,1898073,1898092;CP011327,1898073,1898092;CP011329,1898073,1898092;CP012419,1898073,1898092…
CP006910	Mauve	SHARED	1898093	1898122	.	.	.	Notes=Lenght29	AE009948,1898093,1898122;CP000114,1898093,1898122;CP003810,1898093,1898122;HF952104,1898093,1898122;CP007631,1898093,1898122;CP007572,1898093,1898122;CP007571,1898093,1898122;CP007570,1898093,1898122;CP010867,1898093,1898122;CP011325,1898093,1898122;CP011326,1898093,1898122;CP011327,1898093,1898122;CP011329,1898093,1898122;CP012419,1898093,1898122;CP013202,1898093,1898122;
CP006910	Mauve	SHARED	1898808	1898857	.	.	.	Notes=Lenght49	CP000114,1898808,1898857;CP003810,1898808,1898857;CP003919,1898808,1898857;HF952104,1898808,1898857;HF952105,1898808,1898857;CP007482,1898808,1898857;CP007565,1898808,1898857;HG939456,1898808,1898857;CP007631,1898808,1898857;FO393392,1898808,1898857;CP010867,1898808,1898857;CP011325,1898808,1898857;CP011326,1898808,1898857;CP011327,1898808,1898857;CP011328,1898808,1898857;CP012419,1898808,1898857…
CP006910	Mauve	SHARED	1905446	1905761	.	.	.	Notes=Lenght315	AL732656,1905446,1905761;AE009948,1905446,1905761;CP000114,1905446,1905761;CP003810,1905446,1905761;CP003919,1905446,1905761;HF952104,1905446,1905761;HF952106,1905446,1905761;HF952105,1905446,1905761;HG939456,1905446,1905761;CP007631,1905446,1905761;CP007632,1905446,1905761;CP007572,1905446,1905761;CP007571,1905446,1905761;CP007570,1905446,1905761;CP010867,1905446,1905761;CP011325,1905446,1905761…
CP006910	Mauve	SHARED	1945127	1945230	.	.	.	Notes=Lenght103	AE009948,1945127,1945230;CP000114,1945127,1945230;CP003810,1945127,1945230;HF952104,1945127,1945230;CP007631,1945127,1945230;CP007572,1945127,1945230;CP007571,1945127,1945230;CP007570,1945127,1945230;CP010867,1945127,1945230;CP011325,1945127,1945230;CP011326,1945127,1945230;CP011327,1945127,1945230;CP012419,1945127,1945230;CP013202,1945127,1945230;
CP006910	Mauve	SHARED	1945231	1945260	.	.	.	Notes=Lenght29	CP000114,1945231,1945260;CP003810,1945231,1945260;HF952104,1945231,1945260;CP007631,1945231,1945260;CP007572,1945231,1945260;CP007571,1945231,1945260;CP007570,1945231,1945260;CP010867,1945231,1945260;CP011325,1945231,1945260;CP011326,1945231,1945260;CP011327,1945231,1945260;CP012419,1945231,1945260;CP013202,1945231,1945260;
CP006910	Mauve	SHARED	1945268	1945296	.	.	.	Notes=Lenght28	CP000114,1945268,1945296;HF952104,1945268,1945296;CP007631,1945268,1945296;CP007572,1945268,1945296;CP007571,1945268,1945296;CP007570,1945268,1945296;CP010867,1945268,1945296;CP013202,1945268,1945296;
CP006910	Mauve	SHARED	1945297	1945427	.	.	.	Notes=Lenght130	HF952104,1945297,1945427;CP007631,1945297,1945427;CP007572,1945297,1945427;CP007571,1945297,1945427;CP007570,1945297,1945427;CP010867,1945297,1945427;CP013202,1945297,1945427;
CP006910	Mauve	SHARED	1945428	1945550	.	.	.	Notes=Lenght122	HF952104,1945428,1945550;CP007631,1945428,1945550;CP010867,1945428,1945550;CP013202,1945428,1945550;
CP006910	Mauve	SHARED	1945551	1945580	.	.	.	Notes=Lenght29	AL732656,1945551,1945580;HF952104,1945551,1945580;CP007631,1945551,1945580;CP007572,1945551,1945580;CP007571,1945551,1945580;CP007570,1945551,1945580;CP010867,1945551,1945580;CP013202,1945551,1945580;
CP006910	Mauve	SHARED	1948770	1948916	.	.	.	Notes=Lenght146	HF952104,1948770,1948916;CP007631,1948770,1948916;CP007572,1948770,1948916;CP007571,1948770,1948916;CP007570,1948770,1948916;CP010867,1948770,1948916;CP013202,1948770,1948916;
CP006910	Mauve	SHARED	1948917	1948966	.	.	.	Notes=Lenght49	HF952104,1948917,1948966;CP007631,1948917,1948966;CP010867,1948917,1948966;CP013202,1948917,1948966;
CP006910	Mauve	SHARED	1953357	1953367	.	.	.	Notes=Lenght10	AL732656,1953357,1953367;HF952104,1953357,1953367;HF952106,1953357,1953367;HF952105,1953357,1953367;CP007631,1953357,1953367;CP010867,1953357,1953367;CP010319,1953357,1953367;CP013202,1953357,1953367;
CP006910	Mauve	SHARED	1953372	1956363	.	.	.	Notes=Lenght2991	AL732656,1953372,1956363;AE009948,1953372,1956363;CP000114,1953372,1956363;CP003810,1953372,1956363;HF952104,1953372,1956363;HF952106,1953372,1956363;HF952105,1953372,1956363;CP007631,1953372,1956363;CP007572,1953372,1956363;CP007571,1953372,1956363;CP007570,1953372,1956363;CP010867,1953372,1956363;CP011325,1953372,1956363;CP011326,1953372,1956363;CP011327,1953372,1956363;CP011329,1953372,1956363…
CP006910	Mauve	SHARED	1956364	1956394	.	.	.	Notes=Lenght30	AE009948,1956364,1956394;CP000114,1956364,1956394;CP003810,1956364,1956394;HF952104,1956364,1956394;HF952106,1956364,1956394;HF952105,1956364,1956394;CP007631,1956364,1956394;CP010867,1956364,1956394;CP011325,1956364,1956394;CP011326,1956364,1956394;CP011327,1956364,1956394;CP011329,1956364,1956394;CP010319,1956364,1956394;CP012419,1956364,1956394;CP013202,1956364,1956394;
CP006910	Mauve	SHARED	1956399	1957497	.	.	.	Notes=Lenght1098	AL732656,1956399,1957497;AE009948,1956399,1957497;CP000114,1956399,1957497;CP003810,1956399,1957497;HF952104,1956399,1957497;HF952106,1956399,1957497;HF952105,1956399,1957497;CP007631,1956399,1957497;CP007572,1956399,1957497;CP007571,1956399,1957497;CP007570,1956399,1957497;CP010867,1956399,1957497;CP011325,1956399,1957497;CP011326,1956399,1957497;CP011327,1956399,1957497;CP011329,1956399,1957497…
CP006910	Mauve	SHARED	1960124	1960648	.	.	.	Notes=Lenght524	AL732656,1960124,1960648;AE009948,1960124,1960648;CP000114,1960124,1960648;CP003810,1960124,1960648;HF952104,1960124,1960648;HF952106,1960124,1960648;HF952105,1960124,1960648;CP007482,1960124,1960648;CP007565,1960124,1960648;HG939456,1960124,1960648;CP007631,1960124,1960648;CP007632,1960124,1960648;CP007572,1960124,1960648;CP007571,1960124,1960648;CP007570,1960124,1960648;FO393392,1960124,1960648…
CP006910	Mauve	SHARED	1971666	1971728	.	.	.	Notes=Lenght62	AL732656,1971666,1971728;AE009948,1971666,1971728;CP003919,1971666,1971728;HF952104,1971666,1971728;HF952106,1971666,1971728;HF952105,1971666,1971728;CP007482,1971666,1971728;CP007565,1971666,1971728;HG939456,1971666,1971728;CP007631,1971666,1971728;CP007632,1971666,1971728;CP007572,1971666,1971728;CP007571,1971666,1971728;CP007570,1971666,1971728;FO393392,1971666,1971728;CP010867,1971666,1971728…
CP006910	Mauve	SHARED	1972280	1972296	.	.	.	Notes=Lenght16	AL732656,1972280,1972296;CP000114,1972280,1972296;CP003919,1972280,1972296;HF952104,1972280,1972296;HF952106,1972280,1972296;HF952105,1972280,1972296;CP007482,1972280,1972296;CP007565,1972280,1972296;HG939456,1972280,1972296;CP007631,1972280,1972296;CP007572,1972280,1972296;CP007571,1972280,1972296;CP007570,1972280,1972296;FO393392,1972280,1972296;CP010867,1972280,1972296;CP011328,1972280,1972296…
CP006910	Mauve	SHARED	1979668	1979961	.	.	.	Notes=Lenght293	AL732656,1979668,1979961;AE009948,1979668,1979961;CP000114,1979668,1979961;CP003810,1979668,1979961;HF952104,1979668,1979961;HF952106,1979668,1979961;HF952105,1979668,1979961;CP007482,1979668,1979961;CP007565,1979668,1979961;HG939456,1979668,1979961;CP007631,1979668,1979961;CP007632,1979668,1979961;CP007572,1979668,1979961;CP007571,1979668,1979961;CP007570,1979668,1979961;FO393392,1979668,1979961…
CP006910	Mauve	SHARED	2012561	2012626	.	.	.	Notes=Lenght65	AL732656,2012561,2012626;AE009948,2012561,2012626;CP000114,2012561,2012626;CP003810,2012561,2012626;CP003919,2012561,2012626;HF952104,2012561,2012626;HF952106,2012561,2012626;HF952105,2012561,2012626;HG939456,2012561,2012626;CP007631,2012561,2012626;CP007632,2012561,2012626;CP007572,2012561,2012626;CP007571,2012561,2012626;CP007570,2012561,2012626;CP010867,2012561,2012626;CP011325,2012561,2012626…
CP006910	Mauve	SHARED	2012627	2012707	.	.	.	Notes=Lenght80	AL732656,2012627,2012707;AE009948,2012627,2012707;CP000114,2012627,2012707;CP003810,2012627,2012707;HF952104,2012627,2012707;HF952106,2012627,2012707;HF952105,2012627,2012707;HG939456,2012627,2012707;CP007631,2012627,2012707;CP007632,2012627,2012707;CP007572,2012627,2012707;CP007571,2012627,2012707;CP007570,2012627,2012707;CP010867,2012627,2012707;CP011325,2012627,2012707;CP011326,2012627,2012707…
CP006910	Mauve	SHARED	2012708	2012719	.	.	.	Notes=Lenght11	AL732656,2012708,2012719;AE009948,2012708,2012719;CP000114,2012708,2012719;CP003810,2012708,2012719;CP003919,2012708,2012719;HF952104,2012708,2012719;HF952106,2012708,2012719;HF952105,2012708,2012719;HG939456,2012708,2012719;CP007631,2012708,2012719;CP007632,2012708,2012719;CP007572,2012708,2012719;CP007571,2012708,2012719;CP007570,2012708,2012719;CP010867,2012708,2012719;CP011325,2012708,2012719…
CP006910	Mauve	SHARED	2013721	2013732	.	.	.	Notes=Lenght11	AL732656,2013721,2013732;AE009948,2013721,2013732;CP000114,2013721,2013732;CP003810,2013721,2013732;CP003919,2013721,2013732;HF952104,2013721,2013732;HF952106,2013721,2013732;HF952105,2013721,2013732;CP007482,2013721,2013732;HG939456,2013721,2013732;CP007631,2013721,2013732;CP007632,2013721,2013732;CP007572,2013721,2013732;CP007571,2013721,2013732;CP007570,2013721,2013732;FO393392,2013721,2013732…
