# Supplementary material for: Functional annotation and distribution overview of RNA families in 27 Streptococcus agalactiae genomes
Source: BMC Genomics. 2018 Jul 28;19:556. doi: 10.1186/s12864-018-4951-z (PMC6064168; doi:10.1186/s12864-018-4951-z)
Supplement: Supplementary file 4 — GFF3 annotations for all classified Regions and ncRNAs. (ZIP 1638 kb) [file 12864_2018_4951_MOESM4_ESM.zip › Additional file 4/Core_Shared_and_Exclusive_Regions/SHARED_CP007482.gff]

CP007482	Mauve	SHARED	1703756	1703840	.	.	.	Notes=Lenght84	AE009948,1703756,1703840;CP003919,1703756,1703840;CP007565,1703756,1703840;CP006910,1703756,1703840;FO393392,1703756,1703840;CP011328,1703756,1703840;CP011329,1703756,1703840;
CP007482	Mauve	SHARED	22133	22258	.	.	.	Notes=Lenght125	CP003919,22133,22258;CP007565,22133,22258;FO393392,22133,22258;
CP007482	Mauve	SHARED	567053	567196	.	.	.	Notes=Lenght143	CP007565,567053,567196;FO393392,567053,567196;CP011328,567053,567196;CP011329,567053,567196;
CP007482	Mauve	SHARED	23224	23359	.	.	.	Notes=Lenght135	CP007565,23224,23359;FO393392,23224,23359;CP011328,23224,23359;
CP007482	Mauve	SHARED	25923	26481	.	.	.	Notes=Lenght558	CP007565,25923,26481;FO393392,25923,26481;CP011328,25923,26481;
CP007482	Mauve	SHARED	17203	17713	.	.	.	Notes=Lenght510	CP006910,17203,17713;FO393392,17203,17713;
CP007482	Mauve	SHARED	17714	22012	.	.	.	Notes=Lenght4298	FO393392,17714,22012;
CP007482	Mauve	SHARED	22259	22680	.	.	.	Notes=Lenght421	CP003919,22259,22680;HF952106,22259,22680;HF952105,22259,22680;CP007565,22259,22680;HG939456,22259,22680;CP007632,22259,22680;FO393392,22259,22680;CP011328,22259,22680;
CP007482	Mauve	SHARED	22681	23223	.	.	.	Notes=Lenght542	CP003919,22681,23223;CP007565,22681,23223;FO393392,22681,23223;CP011328,22681,23223;
CP007482	Mauve	SHARED	683375	683447	.	.	.	Notes=Lenght72	HF952105,683375,683447;CP007565,683375,683447;HG939456,683375,683447;CP007632,683375,683447;CP006910,683375,683447;CP007572,683375,683447;CP007571,683375,683447;CP007570,683375,683447;FO393392,683375,683447;CP011328,683375,683447;CP010319,683375,683447;
CP007482	Mauve	SHARED	250656	250775	.	.	.	Notes=Lenght119	CP003919,250656,250775;HF952106,250656,250775;HF952105,250656,250775;CP007565,250656,250775;HG939456,250656,250775;CP007632,250656,250775;CP006910,250656,250775;FO393392,250656,250775;CP011328,250656,250775;CP010319,250656,250775;
CP007482	Mauve	SHARED	250776	251002	.	.	.	Notes=Lenght226	CP003919,250776,251002;HF952106,250776,251002;HF952105,250776,251002;CP007565,250776,251002;HG939456,250776,251002;CP007632,250776,251002;CP006910,250776,251002;FO393392,250776,251002;CP011328,250776,251002;CP010319,250776,251002;
CP007482	Mauve	SHARED	251012	251025	.	.	.	Notes=Lenght13	CP003919,251012,251025;HF952106,251012,251025;HF952105,251012,251025;CP007565,251012,251025;HG939456,251012,251025;CP007632,251012,251025;CP006910,251012,251025;FO393392,251012,251025;CP011328,251012,251025;CP010319,251012,251025;
CP007482	Mauve	SHARED	293210	293269	.	.	.	Notes=Lenght59	CP003919,293210,293269;HF952106,293210,293269;HF952105,293210,293269;CP007565,293210,293269;CP007572,293210,293269;CP007571,293210,293269;CP007570,293210,293269;FO393392,293210,293269;CP011328,293210,293269;CP010319,293210,293269;
CP007482	Mauve	SHARED	293270	293308	.	.	.	Notes=Lenght38	CP003919,293270,293308;HF952106,293270,293308;HF952105,293270,293308;CP007565,293270,293308;HG939456,293270,293308;CP006910,293270,293308;CP007572,293270,293308;CP007571,293270,293308;CP007570,293270,293308;FO393392,293270,293308;CP011328,293270,293308;CP010319,293270,293308;
CP007482	Mauve	SHARED	293309	293328	.	.	.	Notes=Lenght19	AE009948,293309,293328;CP003919,293309,293328;HF952104,293309,293328;HF952106,293309,293328;HF952105,293309,293328;CP007565,293309,293328;HG939456,293309,293328;CP007631,293309,293328;CP006910,293309,293328;CP007572,293309,293328;CP007571,293309,293328;CP007570,293309,293328;FO393392,293309,293328;CP010867,293309,293328;CP011328,293309,293328;CP011329,293309,293328;CP010319,293309,293328;
CP007482	Mauve	SHARED	247831	247880	.	.	.	Notes=Lenght49	AL732656,247831,247880;CP000114,247831,247880;CP003810,247831,247880;CP003919,247831,247880;HF952106,247831,247880;HF952105,247831,247880;CP007565,247831,247880;HG939456,247831,247880;CP007632,247831,247880;CP006910,247831,247880;CP007572,247831,247880;CP007571,247831,247880;CP007570,247831,247880;FO393392,247831,247880;CP011325,247831,247880;CP011326,247831,247880;CP011328,247831,247880;CP010319…
CP007482	Mauve	SHARED	248824	250564	.	.	.	Notes=Lenght1740	CP003919,248824,250564;HF952106,248824,250564;HF952105,248824,250564;CP007565,248824,250564;HG939456,248824,250564;CP007632,248824,250564;CP006910,248824,250564;FO393392,248824,250564;CP011328,248824,250564;CP010319,248824,250564;
CP007482	Mauve	SHARED	250565	250655	.	.	.	Notes=Lenght90	HF952106,250565,250655;HF952105,250565,250655;CP007565,250565,250655;HG939456,250565,250655;CP007632,250565,250655;CP006910,250565,250655;FO393392,250565,250655;CP011328,250565,250655;CP010319,250565,250655;
CP007482	Mauve	SHARED	107149	107174	.	.	.	Notes=Lenght25	AL732656,107149,107174;CP000114,107149,107174;CP003919,107149,107174;HF952106,107149,107174;HF952105,107149,107174;CP007565,107149,107174;HG939456,107149,107174;CP007632,107149,107174;CP006910,107149,107174;CP007572,107149,107174;CP007571,107149,107174;CP007570,107149,107174;FO393392,107149,107174;CP011325,107149,107174;CP011326,107149,107174;CP011328,107149,107174;CP010319,107149,107174;
CP007482	Mauve	SHARED	107175	107201	.	.	.	Notes=Lenght26	AL732656,107175,107201;CP000114,107175,107201;CP003919,107175,107201;HF952106,107175,107201;HF952105,107175,107201;CP007565,107175,107201;HG939456,107175,107201;CP007632,107175,107201;CP006910,107175,107201;CP007572,107175,107201;CP007571,107175,107201;CP007570,107175,107201;FO393392,107175,107201;CP011325,107175,107201;CP011326,107175,107201;CP011327,107175,107201;CP011328,107175,107201;CP010319…
CP007482	Mauve	SHARED	107544	107601	.	.	.	Notes=Lenght57	AL732656,107544,107601;CP000114,107544,107601;CP003919,107544,107601;HF952106,107544,107601;HF952105,107544,107601;CP007565,107544,107601;HG939456,107544,107601;CP007632,107544,107601;CP006910,107544,107601;CP007572,107544,107601;CP007571,107544,107601;CP007570,107544,107601;FO393392,107544,107601;CP011325,107544,107601;CP011326,107544,107601;CP011328,107544,107601;CP010319,107544,107601;
CP007482	Mauve	SHARED	107690	107701	.	.	.	Notes=Lenght11	AL732656,107690,107701;CP000114,107690,107701;CP003919,107690,107701;HF952106,107690,107701;HF952105,107690,107701;CP007565,107690,107701;HG939456,107690,107701;CP007632,107690,107701;CP006910,107690,107701;CP007572,107690,107701;CP007571,107690,107701;CP007570,107690,107701;FO393392,107690,107701;CP011325,107690,107701;CP011327,107690,107701;CP011328,107690,107701;CP010319,107690,107701;
CP007482	Mauve	SHARED	107987	108000	.	.	.	Notes=Lenght13	CP003919,107987,108000;HF952106,107987,108000;HF952105,107987,108000;CP007565,107987,108000;HG939456,107987,108000;CP007632,107987,108000;CP006910,107987,108000;FO393392,107987,108000;CP011326,107987,108000;CP011328,107987,108000;CP010319,107987,108000;
CP007482	Mauve	SHARED	392301	392463	.	.	.	Notes=Lenght162	CP003919,392301,392463;HF952106,392301,392463;HF952105,392301,392463;CP007565,392301,392463;FO393392,392301,392463;CP011328,392301,392463;CP010319,392301,392463;
CP007482	Mauve	SHARED	417823	418653	.	.	.	Notes=Lenght830	CP003919,417823,418653;HF952106,417823,418653;HF952105,417823,418653;CP007565,417823,418653;CP006910,417823,418653;FO393392,417823,418653;CP011328,417823,418653;CP010319,417823,418653;
CP007482	Mauve	SHARED	418654	418970	.	.	.	Notes=Lenght316	CP003919,418654,418970;HF952106,418654,418970;HF952105,418654,418970;CP007565,418654,418970;HG939456,418654,418970;CP007632,418654,418970;CP006910,418654,418970;FO393392,418654,418970;CP011328,418654,418970;CP010319,418654,418970;
CP007482	Mauve	SHARED	418971	419552	.	.	.	Notes=Lenght581	CP003919,418971,419552;HF952106,418971,419552;HF952105,418971,419552;CP007565,418971,419552;CP007632,418971,419552;CP006910,418971,419552;FO393392,418971,419552;CP011328,418971,419552;CP010319,418971,419552;
CP007482	Mauve	SHARED	419553	420342	.	.	.	Notes=Lenght789	CP003919,419553,420342;HF952106,419553,420342;HF952105,419553,420342;CP007565,419553,420342;HG939456,419553,420342;CP007632,419553,420342;CP006910,419553,420342;FO393392,419553,420342;CP011328,419553,420342;CP010319,419553,420342;
CP007482	Mauve	SHARED	420343	422558	.	.	.	Notes=Lenght2215	CP003919,420343,422558;HF952106,420343,422558;HF952105,420343,422558;CP007565,420343,422558;CP007632,420343,422558;CP006910,420343,422558;FO393392,420343,422558;CP011328,420343,422558;CP010319,420343,422558;
CP007482	Mauve	SHARED	380121	380316	.	.	.	Notes=Lenght195	CP007565,380121,380316;CP006910,380121,380316;FO393392,380121,380316;CP011328,380121,380316;CP010319,380121,380316;
CP007482	Mauve	SHARED	179100	179131	.	.	.	Notes=Lenght31	AL732656,179100,179131;HF952106,179100,179131;HF952105,179100,179131;CP007565,179100,179131;HG939456,179100,179131;CP007632,179100,179131;CP006910,179100,179131;CP007572,179100,179131;CP007571,179100,179131;CP007570,179100,179131;FO393392,179100,179131;CP011328,179100,179131;CP010319,179100,179131;
CP007482	Mauve	SHARED	244348	244750	.	.	.	Notes=Lenght402	AL732656,244348,244750;CP000114,244348,244750;CP003919,244348,244750;HF952106,244348,244750;HF952105,244348,244750;CP007565,244348,244750;HG939456,244348,244750;CP007632,244348,244750;CP006910,244348,244750;CP007572,244348,244750;CP007571,244348,244750;CP007570,244348,244750;FO393392,244348,244750;CP011326,244348,244750;CP011327,244348,244750;CP011328,244348,244750;CP010319,244348,244750;
CP007482	Mauve	SHARED	455352	456878	.	.	.	Notes=Lenght1526	AL732656,455352,456878;CP003919,455352,456878;HF952106,455352,456878;HF952105,455352,456878;CP007565,455352,456878;HG939456,455352,456878;CP007632,455352,456878;CP006910,455352,456878;CP007572,455352,456878;CP007571,455352,456878;CP007570,455352,456878;FO393392,455352,456878;CP011328,455352,456878;CP010319,455352,456878;
CP007482	Mauve	SHARED	560282	560371	.	.	.	Notes=Lenght89	CP003919,560282,560371;CP007565,560282,560371;CP006910,560282,560371;FO393392,560282,560371;CP011328,560282,560371;CP010319,560282,560371;
CP007482	Mauve	SHARED	211660	213193	.	.	.	Notes=Lenght1533	CP003919,211660,213193;CP007565,211660,213193;FO393392,211660,213193;CP011328,211660,213193;
CP007482	Mauve	SHARED	213194	213408	.	.	.	Notes=Lenght214	CP003919,213194,213408;HF952106,213194,213408;CP007565,213194,213408;FO393392,213194,213408;CP011328,213194,213408;
CP007482	Mauve	SHARED	248501	248654	.	.	.	Notes=Lenght153	CP007565,248501,248654;FO393392,248501,248654;CP011328,248501,248654;
CP007482	Mauve	SHARED	248663	248755	.	.	.	Notes=Lenght92	CP003919,248663,248755;HF952105,248663,248755;CP007565,248663,248755;HG939456,248663,248755;CP007632,248663,248755;CP006910,248663,248755;FO393392,248663,248755;CP011328,248663,248755;
CP007482	Mauve	SHARED	248756	248786	.	.	.	Notes=Lenght30	CP007565,248756,248786;CP007632,248756,248786;FO393392,248756,248786;CP011328,248756,248786;
CP007482	Mauve	SHARED	26482	26505	.	.	.	Notes=Lenght23	FO393392,26482,26505;CP011328,26482,26505;
CP007482	Mauve	SHARED	26506	27172	.	.	.	Notes=Lenght666	CP007565,26506,27172;FO393392,26506,27172;CP011328,26506,27172;
CP007482	Mauve	SHARED	43487	44156	.	.	.	Notes=Lenght669	CP007565,43487,44156;FO393392,43487,44156;CP011328,43487,44156;
CP007482	Mauve	SHARED	44157	44825	.	.	.	Notes=Lenght668	CP003919,44157,44825;CP007565,44157,44825;FO393392,44157,44825;CP011328,44157,44825;
CP007482	Mauve	SHARED	74905	75126	.	.	.	Notes=Lenght221	HF952105,74905,75126;CP007565,74905,75126;FO393392,74905,75126;CP011328,74905,75126;
CP007482	Mauve	SHARED	440700	440831	.	.	.	Notes=Lenght131	CP003919,440700,440831;HF952106,440700,440831;CP007565,440700,440831;CP007632,440700,440831;FO393392,440700,440831;CP011328,440700,440831;CP010319,440700,440831;
CP007482	Mauve	SHARED	440832	440902	.	.	.	Notes=Lenght70	CP003919,440832,440902;HF952106,440832,440902;CP007565,440832,440902;FO393392,440832,440902;CP011328,440832,440902;CP010319,440832,440902;
CP007482	Mauve	SHARED	440903	441118	.	.	.	Notes=Lenght215	CP003919,440903,441118;HF952106,440903,441118;CP007565,440903,441118;CP007632,440903,441118;FO393392,440903,441118;CP011328,440903,441118;CP010319,440903,441118;
CP007482	Mauve	SHARED	441122	443792	.	.	.	Notes=Lenght2670	CP003919,441122,443792;HF952106,441122,443792;HF952105,441122,443792;CP007565,441122,443792;HG939456,441122,443792;CP007632,441122,443792;CP006910,441122,443792;FO393392,441122,443792;CP011328,441122,443792;CP010319,441122,443792;
CP007482	Mauve	SHARED	800666	800703	.	.	.	Notes=Lenght37	CP003919,800666,800703;HF952106,800666,800703;HF952105,800666,800703;CP007565,800666,800703;CP006910,800666,800703;FO393392,800666,800703;CP011328,800666,800703;CP010319,800666,800703;
CP007482	Mauve	SHARED	422559	423502	.	.	.	Notes=Lenght943	CP003919,422559,423502;HF952106,422559,423502;HF952105,422559,423502;CP007565,422559,423502;CP007632,422559,423502;CP006910,422559,423502;FO393392,422559,423502;CP011328,422559,423502;CP010319,422559,423502;
CP007482	Mauve	SHARED	423503	429095	.	.	.	Notes=Lenght5592	CP003919,423503,429095;HF952106,423503,429095;HF952105,423503,429095;CP007565,423503,429095;CP007632,423503,429095;CP006910,423503,429095;FO393392,423503,429095;CP011328,423503,429095;CP010319,423503,429095;
CP007482	Mauve	SHARED	429096	432519	.	.	.	Notes=Lenght3423	CP003919,429096,432519;HF952106,429096,432519;HF952105,429096,432519;CP007565,429096,432519;CP007632,429096,432519;CP006910,429096,432519;FO393392,429096,432519;CP011328,429096,432519;CP010319,429096,432519;
CP007482	Mauve	SHARED	432520	435835	.	.	.	Notes=Lenght3315	CP003919,432520,435835;HF952106,432520,435835;HF952105,432520,435835;CP007565,432520,435835;CP007632,432520,435835;CP006910,432520,435835;FO393392,432520,435835;CP011328,432520,435835;CP010319,432520,435835;
CP007482	Mauve	SHARED	435836	435860	.	.	.	Notes=Lenght24	CP003919,435836,435860;HF952106,435836,435860;HF952105,435836,435860;CP007632,435836,435860;CP006910,435836,435860;FO393392,435836,435860;CP011328,435836,435860;CP010319,435836,435860;
CP007482	Mauve	SHARED	435861	438229	.	.	.	Notes=Lenght2368	CP003919,435861,438229;HF952106,435861,438229;HF952105,435861,438229;CP007565,435861,438229;CP007632,435861,438229;CP006910,435861,438229;FO393392,435861,438229;CP011328,435861,438229;CP010319,435861,438229;
CP007482	Mauve	SHARED	438230	438416	.	.	.	Notes=Lenght186	HF952106,438230,438416;HF952105,438230,438416;CP007565,438230,438416;CP007632,438230,438416;CP006910,438230,438416;FO393392,438230,438416;CP011328,438230,438416;CP010319,438230,438416;
CP007482	Mauve	SHARED	438417	438708	.	.	.	Notes=Lenght291	CP003919,438417,438708;HF952106,438417,438708;HF952105,438417,438708;CP007565,438417,438708;CP007632,438417,438708;CP006910,438417,438708;FO393392,438417,438708;CP011328,438417,438708;CP010319,438417,438708;
CP007482	Mauve	SHARED	438709	440391	.	.	.	Notes=Lenght1682	CP003919,438709,440391;HF952106,438709,440391;HF952105,438709,440391;CP007565,438709,440391;HG939456,438709,440391;CP007632,438709,440391;CP006910,438709,440391;FO393392,438709,440391;CP011328,438709,440391;CP010319,438709,440391;
CP007482	Mauve	SHARED	440398	440430	.	.	.	Notes=Lenght32	CP003919,440398,440430;HF952106,440398,440430;CP007565,440398,440430;CP007632,440398,440430;FO393392,440398,440430;CP011328,440398,440430;CP010319,440398,440430;
CP007482	Mauve	SHARED	1126304	1126390	.	.	.	Notes=Lenght86	CP007565,1126304,1126390;FO393392,1126304,1126390;
CP007482	Mauve	SHARED	1735831	1735935	.	.	.	Notes=Lenght104	CP003919,1735831,1735935;CP007565,1735831,1735935;FO393392,1735831,1735935;
CP007482	Mauve	SHARED	247091	247209	.	.	.	Notes=Lenght118	CP007565,247091,247209;FO393392,247091,247209;
CP007482	Mauve	SHARED	246933	246976	.	.	.	Notes=Lenght43	CP007565,246933,246976;FO393392,246933,246976;
CP007482	Mauve	SHARED	380478	382192	.	.	.	Notes=Lenght1714	CP003919,380478,382192;CP007565,380478,382192;CP006910,380478,382192;FO393392,380478,382192;CP011328,380478,382192;CP010319,380478,382192;
CP007482	Mauve	SHARED	382193	382282	.	.	.	Notes=Lenght89	CP003919,382193,382282;HF952106,382193,382282;HF952105,382193,382282;CP007565,382193,382282;CP006910,382193,382282;FO393392,382193,382282;CP011328,382193,382282;CP010319,382193,382282;
CP007482	Mauve	SHARED	382283	383538	.	.	.	Notes=Lenght1255	CP003919,382283,383538;CP007565,382283,383538;CP006910,382283,383538;FO393392,382283,383538;CP011328,382283,383538;CP010319,382283,383538;
CP007482	Mauve	SHARED	383539	383670	.	.	.	Notes=Lenght131	CP003919,383539,383670;HF952106,383539,383670;HF952105,383539,383670;CP007565,383539,383670;CP006910,383539,383670;FO393392,383539,383670;CP011328,383539,383670;CP010319,383539,383670;
CP007482	Mauve	SHARED	383671	383713	.	.	.	Notes=Lenght42	CP003919,383671,383713;HF952106,383671,383713;HF952105,383671,383713;CP007565,383671,383713;HG939456,383671,383713;CP007632,383671,383713;CP006910,383671,383713;FO393392,383671,383713;CP011328,383671,383713;CP010319,383671,383713;
CP007482	Mauve	SHARED	74399	74419	.	.	.	Notes=Lenght20	HF952106,74399,74419;HF952105,74399,74419;CP007565,74399,74419;HG939456,74399,74419;FO393392,74399,74419;CP011328,74399,74419;CP010319,74399,74419;
CP007482	Mauve	SHARED	104950	104963	.	.	.	Notes=Lenght13	AL732656,104950,104963;CP000114,104950,104963;CP003810,104950,104963;CP003919,104950,104963;HF952106,104950,104963;HF952105,104950,104963;HG939456,104950,104963;CP007632,104950,104963;CP006910,104950,104963;CP007572,104950,104963;CP007571,104950,104963;CP007570,104950,104963;FO393392,104950,104963;CP011325,104950,104963;CP011327,104950,104963;CP011328,104950,104963;CP010319,104950,104963;
CP007482	Mauve	SHARED	106955	107018	.	.	.	Notes=Lenght63	AL732656,106955,107018;CP000114,106955,107018;CP003919,106955,107018;HF952106,106955,107018;HF952105,106955,107018;CP007565,106955,107018;HG939456,106955,107018;CP007632,106955,107018;CP006910,106955,107018;CP007572,106955,107018;CP007571,106955,107018;CP007570,106955,107018;FO393392,106955,107018;CP011325,106955,107018;CP011326,106955,107018;CP011328,106955,107018;CP010319,106955,107018;
CP007482	Mauve	SHARED	1735420	1735432	.	.	.	Notes=Lenght12	CP003919,1735420,1735432;
CP007482	Mauve	SHARED	1230692	1230735	.	.	.	Notes=Lenght43	AL732656,1230692,1230735;AE009948,1230692,1230735;CP000114,1230692,1230735;CP003810,1230692,1230735;CP003919,1230692,1230735;HF952104,1230692,1230735;HF952106,1230692,1230735;HF952105,1230692,1230735;CP007565,1230692,1230735;HG939456,1230692,1230735;CP007631,1230692,1230735;CP007632,1230692,1230735;CP006910,1230692,1230735;FO393392,1230692,1230735;CP010867,1230692,1230735;CP011325,1230692,1230735…
CP007482	Mauve	SHARED	1254205	1254243	.	.	.	Notes=Lenght38	AE009948,1254205,1254243;CP000114,1254205,1254243;CP003810,1254205,1254243;CP003919,1254205,1254243;HF952106,1254205,1254243;HF952105,1254205,1254243;CP007565,1254205,1254243;CP006910,1254205,1254243;FO393392,1254205,1254243;CP011325,1254205,1254243;CP011326,1254205,1254243;CP011327,1254205,1254243;CP011328,1254205,1254243;CP010319,1254205,1254243;CP012419,1254205,1254243;
CP007482	Mauve	SHARED	1254277	1254288	.	.	.	Notes=Lenght11	AL732656,1254277,1254288;AE009948,1254277,1254288;CP000114,1254277,1254288;CP003810,1254277,1254288;CP003919,1254277,1254288;HF952106,1254277,1254288;HF952105,1254277,1254288;CP007565,1254277,1254288;CP006910,1254277,1254288;CP007572,1254277,1254288;CP007571,1254277,1254288;CP007570,1254277,1254288;FO393392,1254277,1254288;CP011325,1254277,1254288;CP011326,1254277,1254288;CP011327,1254277,1254288…
CP007482	Mauve	SHARED	1258894	1258954	.	.	.	Notes=Lenght60	AE009948,1258894,1258954;CP000114,1258894,1258954;CP003810,1258894,1258954;HF952106,1258894,1258954;HF952105,1258894,1258954;CP007565,1258894,1258954;FO393392,1258894,1258954;CP011325,1258894,1258954;CP011326,1258894,1258954;CP011327,1258894,1258954;CP011328,1258894,1258954;CP010319,1258894,1258954;CP012419,1258894,1258954;
CP007482	Mauve	SHARED	1137771	1137902	.	.	.	Notes=Lenght131	CP003810,1137771,1137902;CP003919,1137771,1137902;HF952106,1137771,1137902;HF952105,1137771,1137902;CP007565,1137771,1137902;HG939456,1137771,1137902;CP007632,1137771,1137902;CP006910,1137771,1137902;FO393392,1137771,1137902;CP011325,1137771,1137902;CP011327,1137771,1137902;CP011328,1137771,1137902;CP010319,1137771,1137902;CP012419,1137771,1137902;
CP007482	Mauve	SHARED	1137903	1137952	.	.	.	Notes=Lenght49	AL732656,1137903,1137952;CP003810,1137903,1137952;CP003919,1137903,1137952;HF952106,1137903,1137952;HF952105,1137903,1137952;CP007565,1137903,1137952;HG939456,1137903,1137952;CP007632,1137903,1137952;CP006910,1137903,1137952;CP007572,1137903,1137952;CP007571,1137903,1137952;CP007570,1137903,1137952;FO393392,1137903,1137952;CP011325,1137903,1137952;CP011327,1137903,1137952;CP011328,1137903,1137952…
CP007482	Mauve	SHARED	1137953	1138035	.	.	.	Notes=Lenght82	CP003810,1137953,1138035;CP003919,1137953,1138035;HF952106,1137953,1138035;HF952105,1137953,1138035;CP007565,1137953,1138035;HG939456,1137953,1138035;CP007632,1137953,1138035;CP006910,1137953,1138035;FO393392,1137953,1138035;CP011325,1137953,1138035;CP011327,1137953,1138035;CP011328,1137953,1138035;CP010319,1137953,1138035;CP012419,1137953,1138035;
CP007482	Mauve	SHARED	1139960	1140415	.	.	.	Notes=Lenght455	AL732656,1139960,1140415;CP003810,1139960,1140415;CP003919,1139960,1140415;HF952106,1139960,1140415;HF952105,1139960,1140415;CP007565,1139960,1140415;HG939456,1139960,1140415;CP007632,1139960,1140415;CP006910,1139960,1140415;CP007572,1139960,1140415;CP007571,1139960,1140415;CP007570,1139960,1140415;FO393392,1139960,1140415;CP011325,1139960,1140415;CP011327,1139960,1140415;CP011328,1139960,1140415…
CP007482	Mauve	SHARED	1140416	1140459	.	.	.	Notes=Lenght43	CP003810,1140416,1140459;CP003919,1140416,1140459;HF952106,1140416,1140459;HF952105,1140416,1140459;CP007565,1140416,1140459;HG939456,1140416,1140459;CP007632,1140416,1140459;CP006910,1140416,1140459;FO393392,1140416,1140459;CP011325,1140416,1140459;CP011327,1140416,1140459;CP011328,1140416,1140459;CP010319,1140416,1140459;CP012419,1140416,1140459;
CP007482	Mauve	SHARED	1141985	1142129	.	.	.	Notes=Lenght144	AL732656,1141985,1142129;CP003810,1141985,1142129;CP003919,1141985,1142129;HF952106,1141985,1142129;HF952105,1141985,1142129;CP007565,1141985,1142129;HG939456,1141985,1142129;CP007632,1141985,1142129;CP006910,1141985,1142129;CP007572,1141985,1142129;CP007571,1141985,1142129;CP007570,1141985,1142129;FO393392,1141985,1142129;CP011325,1141985,1142129;CP011327,1141985,1142129;CP011328,1141985,1142129…
CP007482	Mauve	SHARED	1207657	1207755	.	.	.	Notes=Lenght98	CP000114,1207657,1207755;CP003810,1207657,1207755;CP003919,1207657,1207755;HF952106,1207657,1207755;HF952105,1207657,1207755;CP007565,1207657,1207755;HG939456,1207657,1207755;CP007632,1207657,1207755;FO393392,1207657,1207755;CP011325,1207657,1207755;CP011326,1207657,1207755;CP011327,1207657,1207755;CP011328,1207657,1207755;CP010319,1207657,1207755;CP012419,1207657,1207755;
CP007482	Mauve	SHARED	1137671	1137688	.	.	.	Notes=Lenght17	AL732656,1137671,1137688;CP003810,1137671,1137688;CP003919,1137671,1137688;HF952106,1137671,1137688;HF952105,1137671,1137688;CP007565,1137671,1137688;HG939456,1137671,1137688;CP007632,1137671,1137688;CP006910,1137671,1137688;CP007572,1137671,1137688;CP007571,1137671,1137688;CP007570,1137671,1137688;FO393392,1137671,1137688;CP011325,1137671,1137688;CP011327,1137671,1137688;CP011328,1137671,1137688…
CP007482	Mauve	SHARED	1137689	1137756	.	.	.	Notes=Lenght67	CP003810,1137689,1137756;CP003919,1137689,1137756;HF952106,1137689,1137756;HF952105,1137689,1137756;CP007565,1137689,1137756;HG939456,1137689,1137756;CP007632,1137689,1137756;CP006910,1137689,1137756;FO393392,1137689,1137756;CP011325,1137689,1137756;CP011327,1137689,1137756;CP011328,1137689,1137756;CP010319,1137689,1137756;CP012419,1137689,1137756;
CP007482	Mauve	SHARED	1107557	1107700	.	.	.	Notes=Lenght143	AL732656,1107557,1107700;AE009948,1107557,1107700;CP000114,1107557,1107700;CP003810,1107557,1107700;HF952106,1107557,1107700;CP007565,1107557,1107700;CP007572,1107557,1107700;CP007571,1107557,1107700;CP007570,1107557,1107700;FO393392,1107557,1107700;CP011325,1107557,1107700;CP011326,1107557,1107700;CP011327,1107557,1107700;CP011328,1107557,1107700;CP011329,1107557,1107700;CP010319,1107557,1107700…
CP007482	Mauve	SHARED	1703707	1703755	.	.	.	Notes=Lenght48	CP000114,1703707,1703755;CP003810,1703707,1703755;CP003919,1703707,1703755;CP007565,1703707,1703755;CP006910,1703707,1703755;FO393392,1703707,1703755;CP011325,1703707,1703755;CP011326,1703707,1703755;CP011327,1703707,1703755;CP011328,1703707,1703755;CP012419,1703707,1703755;
CP007482	Mauve	SHARED	1703977	1704057	.	.	.	Notes=Lenght80	CP000114,1703977,1704057;CP003810,1703977,1704057;CP003919,1703977,1704057;CP007565,1703977,1704057;CP006910,1703977,1704057;FO393392,1703977,1704057;CP011325,1703977,1704057;CP011326,1703977,1704057;CP011327,1703977,1704057;CP011328,1703977,1704057;CP012419,1703977,1704057;
CP007482	Mauve	SHARED	1704062	1704420	.	.	.	Notes=Lenght358	AL732656,1704062,1704420;AE009948,1704062,1704420;CP000114,1704062,1704420;CP003810,1704062,1704420;CP003919,1704062,1704420;HF952106,1704062,1704420;HF952105,1704062,1704420;CP007565,1704062,1704420;HG939456,1704062,1704420;CP007631,1704062,1704420;CP007632,1704062,1704420;CP006910,1704062,1704420;CP007572,1704062,1704420;CP007571,1704062,1704420;CP007570,1704062,1704420;FO393392,1704062,1704420…
CP007482	Mauve	SHARED	1808774	1808803	.	.	.	Notes=Lenght29	AL732656,1808774,1808803;AE009948,1808774,1808803;CP000114,1808774,1808803;CP003810,1808774,1808803;CP003919,1808774,1808803;HF952106,1808774,1808803;HF952105,1808774,1808803;CP007565,1808774,1808803;HG939456,1808774,1808803;CP007632,1808774,1808803;CP006910,1808774,1808803;CP007572,1808774,1808803;CP007571,1808774,1808803;CP007570,1808774,1808803;FO393392,1808774,1808803;CP011325,1808774,1808803…
CP007482	Mauve	SHARED	1782230	1782351	.	.	.	Notes=Lenght121	AL732656,1782230,1782351;CP003919,1782230,1782351;HF952105,1782230,1782351;CP007565,1782230,1782351;HG939456,1782230,1782351;CP007632,1782230,1782351;CP007572,1782230,1782351;CP007571,1782230,1782351;CP007570,1782230,1782351;FO393392,1782230,1782351;CP011328,1782230,1782351;CP012419,1782230,1782351;
CP007482	Mauve	SHARED	1610945	1610965	.	.	.	Notes=Lenght20	AL732656,1610945,1610965;AE009948,1610945,1610965;CP000114,1610945,1610965;CP003810,1610945,1610965;CP003919,1610945,1610965;HF952106,1610945,1610965;HF952105,1610945,1610965;CP007565,1610945,1610965;HG939456,1610945,1610965;CP007632,1610945,1610965;CP006910,1610945,1610965;CP007572,1610945,1610965;CP007571,1610945,1610965;CP007570,1610945,1610965;FO393392,1610945,1610965;CP011325,1610945,1610965…
CP007482	Mauve	SHARED	1626790	1626800	.	.	.	Notes=Lenght10	AE009948,1626790,1626800;CP000114,1626790,1626800;CP003810,1626790,1626800;CP003919,1626790,1626800;HF952106,1626790,1626800;HF952105,1626790,1626800;CP007565,1626790,1626800;HG939456,1626790,1626800;CP007632,1626790,1626800;FO393392,1626790,1626800;CP011325,1626790,1626800;CP011326,1626790,1626800;CP011327,1626790,1626800;CP011328,1626790,1626800;CP011329,1626790,1626800;CP010319,1626790,1626800…
CP007482	Mauve	SHARED	1703530	1703594	.	.	.	Notes=Lenght64	CP000114,1703530,1703594;CP003810,1703530,1703594;CP003919,1703530,1703594;CP007565,1703530,1703594;CP006910,1703530,1703594;FO393392,1703530,1703594;CP011325,1703530,1703594;CP011326,1703530,1703594;CP011327,1703530,1703594;CP011328,1703530,1703594;CP012419,1703530,1703594;
CP007482	Mauve	SHARED	1626801	1627201	.	.	.	Notes=Lenght400	AL732656,1626801,1627201;AE009948,1626801,1627201;CP000114,1626801,1627201;CP003810,1626801,1627201;CP003919,1626801,1627201;HF952106,1626801,1627201;HF952105,1626801,1627201;CP007565,1626801,1627201;HG939456,1626801,1627201;CP007632,1626801,1627201;CP007572,1626801,1627201;CP007571,1626801,1627201;CP007570,1626801,1627201;FO393392,1626801,1627201;CP011325,1626801,1627201;CP011326,1626801,1627201…
CP007482	Mauve	SHARED	244099	244347	.	.	.	Notes=Lenght248	AL732656,244099,244347;CP000114,244099,244347;CP003810,244099,244347;CP003919,244099,244347;HF952106,244099,244347;HF952105,244099,244347;CP007565,244099,244347;HG939456,244099,244347;CP007632,244099,244347;CP006910,244099,244347;CP007572,244099,244347;CP007571,244099,244347;CP007570,244099,244347;FO393392,244099,244347;CP011326,244099,244347;CP011327,244099,244347;CP011328,244099,244347;CP010319…
CP007482	Mauve	SHARED	859544	859572	.	.	.	Notes=Lenght28	AL732656,859544,859572;AE009948,859544,859572;CP000114,859544,859572;CP003810,859544,859572;CP003919,859544,859572;HF952104,859544,859572;HF952106,859544,859572;HF952105,859544,859572;CP007565,859544,859572;HG939456,859544,859572;CP007631,859544,859572;CP007632,859544,859572;CP007572,859544,859572;CP007571,859544,859572;CP007570,859544,859572;FO393392,859544,859572;CP011325,859544,859572;CP011326…
CP007482	Mauve	SHARED	914341	914397	.	.	.	Notes=Lenght56	CP000114,914341,914397;CP003810,914341,914397;CP003919,914341,914397;HF952105,914341,914397;CP007565,914341,914397;HG939456,914341,914397;CP007632,914341,914397;CP006910,914341,914397;FO393392,914341,914397;CP011325,914341,914397;CP011326,914341,914397;CP011327,914341,914397;CP011328,914341,914397;CP010319,914341,914397;CP012419,914341,914397;
CP007482	Mauve	SHARED	316052	316252	.	.	.	Notes=Lenght200	AL732656,316052,316252;AE009948,316052,316252;CP000114,316052,316252;CP003810,316052,316252;CP003919,316052,316252;HF952104,316052,316252;HF952106,316052,316252;HF952105,316052,316252;CP007565,316052,316252;HG939456,316052,316252;CP007631,316052,316252;CP007632,316052,316252;CP006910,316052,316252;CP007572,316052,316252;CP007571,316052,316252;CP007570,316052,316252;FO393392,316052,316252;CP010867…
CP007482	Mauve	SHARED	105336	105436	.	.	.	Notes=Lenght100	AL732656,105336,105436;CP003919,105336,105436;HF952106,105336,105436;HF952105,105336,105436;CP007565,105336,105436;HG939456,105336,105436;CP007632,105336,105436;CP006910,105336,105436;CP007572,105336,105436;CP007571,105336,105436;CP007570,105336,105436;FO393392,105336,105436;CP011328,105336,105436;CP010319,105336,105436;CP012419,105336,105436;
CP007482	Mauve	SHARED	106701	106771	.	.	.	Notes=Lenght70	AL732656,106701,106771;CP000114,106701,106771;CP003810,106701,106771;CP003919,106701,106771;HF952106,106701,106771;HF952105,106701,106771;CP007565,106701,106771;HG939456,106701,106771;CP007632,106701,106771;CP006910,106701,106771;CP007572,106701,106771;CP007571,106701,106771;CP007570,106701,106771;FO393392,106701,106771;CP011325,106701,106771;CP011326,106701,106771;CP011327,106701,106771;CP011328…
CP007482	Mauve	SHARED	107402	107501	.	.	.	Notes=Lenght99	AL732656,107402,107501;CP000114,107402,107501;CP003810,107402,107501;CP003919,107402,107501;HF952106,107402,107501;HF952105,107402,107501;CP007565,107402,107501;HG939456,107402,107501;CP007632,107402,107501;CP006910,107402,107501;CP007572,107402,107501;CP007571,107402,107501;CP007570,107402,107501;FO393392,107402,107501;CP011325,107402,107501;CP011326,107402,107501;CP011327,107402,107501;CP011328…
CP007482	Mauve	SHARED	107502	107543	.	.	.	Notes=Lenght41	AL732656,107502,107543;CP000114,107502,107543;CP003810,107502,107543;CP003919,107502,107543;HF952106,107502,107543;HF952105,107502,107543;CP007565,107502,107543;HG939456,107502,107543;CP007632,107502,107543;CP006910,107502,107543;CP007572,107502,107543;CP007571,107502,107543;CP007570,107502,107543;FO393392,107502,107543;CP011325,107502,107543;CP011326,107502,107543;CP011328,107502,107543;CP010319…
CP007482	Mauve	SHARED	315711	316045	.	.	.	Notes=Lenght334	AL732656,315711,316045;AE009948,315711,316045;CP000114,315711,316045;CP003810,315711,316045;CP003919,315711,316045;HF952106,315711,316045;HF952105,315711,316045;CP007565,315711,316045;HG939456,315711,316045;CP007632,315711,316045;CP006910,315711,316045;CP007572,315711,316045;CP007571,315711,316045;CP007570,315711,316045;FO393392,315711,316045;CP010867,315711,316045;CP011325,315711,316045;CP011326…
CP007482	Mauve	SHARED	449757	450440	.	.	.	Notes=Lenght683	CP003919,449757,450440;HF952106,449757,450440;HF952105,449757,450440;CP007565,449757,450440;CP007632,449757,450440;FO393392,449757,450440;CP011328,449757,450440;CP012419,449757,450440;
CP007482	Mauve	SHARED	450496	450527	.	.	.	Notes=Lenght31	CP003919,450496,450527;HF952106,450496,450527;HF952105,450496,450527;CP007565,450496,450527;HG939456,450496,450527;CP007632,450496,450527;CP006910,450496,450527;FO393392,450496,450527;CP011328,450496,450527;CP012419,450496,450527;
CP007482	Mauve	SHARED	450528	450583	.	.	.	Notes=Lenght55	CP003919,450528,450583;HF952106,450528,450583;HF952105,450528,450583;CP007565,450528,450583;HG939456,450528,450583;CP007632,450528,450583;CP006910,450528,450583;CP007572,450528,450583;CP007571,450528,450583;CP007570,450528,450583;FO393392,450528,450583;CP011328,450528,450583;CP010319,450528,450583;CP012419,450528,450583;
CP007482	Mauve	SHARED	398741	398934	.	.	.	Notes=Lenght193	AL732656,398741,398934;CP000114,398741,398934;CP003810,398741,398934;CP003919,398741,398934;HF952106,398741,398934;HF952105,398741,398934;CP007565,398741,398934;CP007632,398741,398934;CP006910,398741,398934;CP007572,398741,398934;CP007571,398741,398934;CP007570,398741,398934;FO393392,398741,398934;CP011325,398741,398934;CP011326,398741,398934;CP011327,398741,398934;CP011328,398741,398934;CP010319…
CP007482	Mauve	SHARED	661580	662177	.	.	.	Notes=Lenght597	CP007565,661580,662177;FO393392,661580,662177;CP011328,661580,662177;
CP007482	Mauve	SHARED	660927	661478	.	.	.	Notes=Lenght551	CP007565,660927,661478;FO393392,660927,661478;CP011328,660927,661478;
CP007482	Mauve	SHARED	583861	583874	.	.	.	Notes=Lenght13	CP003919,583861,583874;CP007565,583861,583874;FO393392,583861,583874;CP011328,583861,583874;
CP007482	Mauve	SHARED	582739	582816	.	.	.	Notes=Lenght77	CP003919,582739,582816;CP007565,582739,582816;HG939456,582739,582816;CP007632,582739,582816;FO393392,582739,582816;CP011328,582739,582816;
CP007482	Mauve	SHARED	582293	582336	.	.	.	Notes=Lenght43	CP003919,582293,582336;CP007565,582293,582336;HG939456,582293,582336;CP007632,582293,582336;FO393392,582293,582336;CP011328,582293,582336;
CP007482	Mauve	SHARED	447904	448647	.	.	.	Notes=Lenght743	CP003919,447904,448647;HF952105,447904,448647;CP007565,447904,448647;CP007632,447904,448647;FO393392,447904,448647;CP011328,447904,448647;
CP007482	Mauve	SHARED	446387	447903	.	.	.	Notes=Lenght1516	CP003919,446387,447903;HF952106,446387,447903;HF952105,446387,447903;CP007565,446387,447903;CP007632,446387,447903;FO393392,446387,447903;CP011328,446387,447903;
CP007482	Mauve	SHARED	444878	446386	.	.	.	Notes=Lenght1508	CP003919,444878,446386;HF952106,444878,446386;HF952105,444878,446386;CP007565,444878,446386;HG939456,444878,446386;CP007632,444878,446386;FO393392,444878,446386;CP011328,444878,446386;
CP007482	Mauve	SHARED	443864	444877	.	.	.	Notes=Lenght1013	CP003919,443864,444877;CP007565,443864,444877;FO393392,443864,444877;CP011328,443864,444877;
CP007482	Mauve	SHARED	443793	443863	.	.	.	Notes=Lenght70	CP003919,443793,443863;HF952106,443793,443863;HF952105,443793,443863;CP007565,443793,443863;HG939456,443793,443863;CP007632,443793,443863;FO393392,443793,443863;CP011328,443793,443863;
CP007482	Mauve	SHARED	440609	440699	.	.	.	Notes=Lenght90	CP003919,440609,440699;HF952106,440609,440699;CP007565,440609,440699;CP007632,440609,440699;FO393392,440609,440699;CP011328,440609,440699;
CP007482	Mauve	SHARED	440569	440608	.	.	.	Notes=Lenght39	CP003919,440569,440608;HF952106,440569,440608;CP007565,440569,440608;FO393392,440569,440608;CP011328,440569,440608;
CP007482	Mauve	SHARED	440507	440568	.	.	.	Notes=Lenght61	CP003919,440507,440568;HF952106,440507,440568;HF952105,440507,440568;CP007565,440507,440568;CP007632,440507,440568;FO393392,440507,440568;CP011328,440507,440568;
CP007482	Mauve	SHARED	440477	440499	.	.	.	Notes=Lenght22	CP007565,440477,440499;FO393392,440477,440499;CP011328,440477,440499;
CP007482	Mauve	SHARED	1042096	1042687	.	.	.	Notes=Lenght591	CP003919,1042096,1042687;CP007565,1042096,1042687;FO393392,1042096,1042687;CP011328,1042096,1042687;
CP007482	Mauve	SHARED	1041948	1042095	.	.	.	Notes=Lenght147	CP003919,1041948,1042095;HF952106,1041948,1042095;CP007565,1041948,1042095;FO393392,1041948,1042095;CP011328,1041948,1042095;
CP007482	Mauve	SHARED	1041919	1041947	.	.	.	Notes=Lenght28	CP003919,1041919,1041947;CP007565,1041919,1041947;FO393392,1041919,1041947;CP011328,1041919,1041947;
CP007482	Mauve	SHARED	1041630	1041918	.	.	.	Notes=Lenght288	CP003919,1041630,1041918;HF952106,1041630,1041918;CP007565,1041630,1041918;FO393392,1041630,1041918;CP011328,1041630,1041918;
CP007482	Mauve	SHARED	1041161	1041427	.	.	.	Notes=Lenght266	CP003919,1041161,1041427;HF952106,1041161,1041427;CP007565,1041161,1041427;FO393392,1041161,1041427;CP011328,1041161,1041427;
CP007482	Mauve	SHARED	1041014	1041058	.	.	.	Notes=Lenght44	CP003919,1041014,1041058;HF952106,1041014,1041058;CP007565,1041014,1041058;FO393392,1041014,1041058;CP011328,1041014,1041058;
CP007482	Mauve	SHARED	1709319	1709331	.	.	.	Notes=Lenght12	CP003919,1709319,1709331;FO393392,1709319,1709331;CP011328,1709319,1709331;
CP007482	Mauve	SHARED	555483	555507	.	.	.	Notes=Lenght24	CP007565,555483,555507;FO393392,555483,555507;CP011328,555483,555507;
CP007482	Mauve	SHARED	450452	450495	.	.	.	Notes=Lenght43	CP003919,450452,450495;HF952106,450452,450495;HF952105,450452,450495;CP007565,450452,450495;HG939456,450452,450495;CP007632,450452,450495;FO393392,450452,450495;CP011328,450452,450495;
CP007482	Mauve	SHARED	449260	449756	.	.	.	Notes=Lenght496	CP003919,449260,449756;HF952106,449260,449756;HF952105,449260,449756;CP007565,449260,449756;CP007632,449260,449756;FO393392,449260,449756;CP011328,449260,449756;
CP007482	Mauve	SHARED	449243	449259	.	.	.	Notes=Lenght16	CP003919,449243,449259;CP007565,449243,449259;FO393392,449243,449259;CP011328,449243,449259;
CP007482	Mauve	SHARED	448648	449242	.	.	.	Notes=Lenght594	CP003919,448648,449242;CP007565,448648,449242;CP007632,448648,449242;FO393392,448648,449242;CP011328,448648,449242;
CP007482	Mauve	SHARED	1044358	1044594	.	.	.	Notes=Lenght236	CP003919,1044358,1044594;CP007565,1044358,1044594;FO393392,1044358,1044594;CP011328,1044358,1044594;
CP007482	Mauve	SHARED	1044151	1044357	.	.	.	Notes=Lenght206	CP003919,1044151,1044357;CP007565,1044151,1044357;CP006910,1044151,1044357;FO393392,1044151,1044357;CP011328,1044151,1044357;
CP007482	Mauve	SHARED	1043387	1044150	.	.	.	Notes=Lenght763	CP003919,1043387,1044150;CP007565,1043387,1044150;FO393392,1043387,1044150;CP011328,1043387,1044150;
CP007482	Mauve	SHARED	1042688	1043386	.	.	.	Notes=Lenght698	AL732656,1042688,1043386;CP003919,1042688,1043386;CP007565,1042688,1043386;FO393392,1042688,1043386;CP011328,1042688,1043386;
CP007482	Mauve	SHARED	1134241	1134390	.	.	.	Notes=Lenght149	HF952106,1134241,1134390;HF952105,1134241,1134390;CP007565,1134241,1134390;CP006910,1134241,1134390;FO393392,1134241,1134390;CP011328,1134241,1134390;CP010319,1134241,1134390;
CP007482	Mauve	SHARED	1134008	1134240	.	.	.	Notes=Lenght232	HF952106,1134008,1134240;HF952105,1134008,1134240;CP007565,1134008,1134240;CP006910,1134008,1134240;FO393392,1134008,1134240;CP011328,1134008,1134240;CP010319,1134008,1134240;
CP007482	Mauve	SHARED	1133945	1134007	.	.	.	Notes=Lenght62	AL732656,1133945,1134007;HF952106,1133945,1134007;HF952105,1133945,1134007;CP007565,1133945,1134007;CP006910,1133945,1134007;CP007572,1133945,1134007;CP007571,1133945,1134007;CP007570,1133945,1134007;FO393392,1133945,1134007;CP011328,1133945,1134007;CP010319,1133945,1134007;
CP007482	Mauve	SHARED	1133908	1133944	.	.	.	Notes=Lenght36	HF952106,1133908,1133944;HF952105,1133908,1133944;CP007565,1133908,1133944;CP006910,1133908,1133944;FO393392,1133908,1133944;CP011328,1133908,1133944;CP010319,1133908,1133944;
CP007482	Mauve	SHARED	1133845	1133907	.	.	.	Notes=Lenght62	HF952106,1133845,1133907;HF952105,1133845,1133907;CP007565,1133845,1133907;FO393392,1133845,1133907;CP011328,1133845,1133907;CP010319,1133845,1133907;
CP007482	Mauve	SHARED	1133731	1133844	.	.	.	Notes=Lenght113	AL732656,1133731,1133844;HF952106,1133731,1133844;HF952105,1133731,1133844;CP007565,1133731,1133844;CP007572,1133731,1133844;CP007571,1133731,1133844;CP007570,1133731,1133844;FO393392,1133731,1133844;CP011328,1133731,1133844;CP010319,1133731,1133844;
CP007482	Mauve	SHARED	1133472	1133730	.	.	.	Notes=Lenght258	HF952106,1133472,1133730;HF952105,1133472,1133730;CP007565,1133472,1133730;FO393392,1133472,1133730;CP011328,1133472,1133730;CP010319,1133472,1133730;
CP007482	Mauve	SHARED	1132703	1133471	.	.	.	Notes=Lenght768	AL732656,1132703,1133471;HF952106,1132703,1133471;HF952105,1132703,1133471;CP007565,1132703,1133471;CP007572,1132703,1133471;CP007571,1132703,1133471;CP007570,1132703,1133471;FO393392,1132703,1133471;CP011328,1132703,1133471;CP010319,1132703,1133471;
CP007482	Mauve	SHARED	1132588	1132695	.	.	.	Notes=Lenght107	AL732656,1132588,1132695;CP003919,1132588,1132695;HF952106,1132588,1132695;HF952105,1132588,1132695;CP007565,1132588,1132695;HG939456,1132588,1132695;CP007572,1132588,1132695;CP007571,1132588,1132695;CP007570,1132588,1132695;FO393392,1132588,1132695;CP011328,1132588,1132695;CP010319,1132588,1132695;
CP007482	Mauve	SHARED	1044608	1044905	.	.	.	Notes=Lenght297	CP000114,1044608,1044905;CP003810,1044608,1044905;CP003919,1044608,1044905;CP007565,1044608,1044905;FO393392,1044608,1044905;CP011325,1044608,1044905;CP011326,1044608,1044905;CP011327,1044608,1044905;CP011328,1044608,1044905;CP010319,1044608,1044905;
CP007482	Mauve	SHARED	1044595	1044607	.	.	.	Notes=Lenght12	CP003919,1044595,1044607;CP007565,1044595,1044607;FO393392,1044595,1044607;CP011328,1044595,1044607;CP010319,1044595,1044607;
CP007482	Mauve	SHARED	1246022	1246732	.	.	.	Notes=Lenght710	CP007565,1246022,1246732;FO393392,1246022,1246732;CP011328,1246022,1246732;
CP007482	Mauve	SHARED	915967	916001	.	.	.	Notes=Lenght34	AL732656,915967,916001;AE009948,915967,916001;CP003919,915967,916001;HF952106,915967,916001;HF952105,915967,916001;CP007565,915967,916001;HG939456,915967,916001;CP007632,915967,916001;CP007572,915967,916001;CP007571,915967,916001;CP007570,915967,916001;FO393392,915967,916001;CP011328,915967,916001;CP011329,915967,916001;CP010319,915967,916001;
CP007482	Mauve	SHARED	915771	915966	.	.	.	Notes=Lenght195	AL732656,915771,915966;AE009948,915771,915966;HF952106,915771,915966;HF952105,915771,915966;CP007565,915771,915966;HG939456,915771,915966;CP007632,915771,915966;CP007572,915771,915966;CP007571,915771,915966;CP007570,915771,915966;FO393392,915771,915966;CP011328,915771,915966;CP011329,915771,915966;CP010319,915771,915966;
CP007482	Mauve	SHARED	915542	915770	.	.	.	Notes=Lenght228	AL732656,915542,915770;AE009948,915542,915770;HF952106,915542,915770;HF952105,915542,915770;CP007565,915542,915770;HG939456,915542,915770;CP007632,915542,915770;CP007572,915542,915770;CP007571,915542,915770;CP007570,915542,915770;FO393392,915542,915770;CP011328,915542,915770;CP011329,915542,915770;CP010319,915542,915770;
CP007482	Mauve	SHARED	915063	915541	.	.	.	Notes=Lenght478	AL732656,915063,915541;AE009948,915063,915541;CP003919,915063,915541;HF952106,915063,915541;HF952105,915063,915541;CP007565,915063,915541;HG939456,915063,915541;CP007632,915063,915541;CP007572,915063,915541;CP007571,915063,915541;CP007570,915063,915541;FO393392,915063,915541;CP011328,915063,915541;CP011329,915063,915541;CP010319,915063,915541;
CP007482	Mauve	SHARED	914652	915062	.	.	.	Notes=Lenght410	AL732656,914652,915062;AE009948,914652,915062;CP003919,914652,915062;HF952106,914652,915062;HF952105,914652,915062;CP007565,914652,915062;HG939456,914652,915062;CP007632,914652,915062;CP006910,914652,915062;CP007572,914652,915062;CP007571,914652,915062;CP007570,914652,915062;FO393392,914652,915062;CP011328,914652,915062;CP011329,914652,915062;CP010319,914652,915062;
CP007482	Mauve	SHARED	1519764	1519970	.	.	.	Notes=Lenght206	HF952105,1519764,1519970;CP007565,1519764,1519970;FO393392,1519764,1519970;CP011328,1519764,1519970;
CP007482	Mauve	SHARED	1378076	1379329	.	.	.	Notes=Lenght1253	CP007565,1378076,1379329;FO393392,1378076,1379329;CP011328,1378076,1379329;
CP007482	Mauve	SHARED	1108065	1108097	.	.	.	Notes=Lenght32	HF952106,1108065,1108097;CP007565,1108065,1108097;FO393392,1108065,1108097;CP011328,1108065,1108097;CP010319,1108065,1108097;
CP007482	Mauve	SHARED	1107999	1108064	.	.	.	Notes=Lenght65	CP003919,1107999,1108064;HF952106,1107999,1108064;CP007565,1107999,1108064;FO393392,1107999,1108064;CP011328,1107999,1108064;CP010319,1107999,1108064;
CP007482	Mauve	SHARED	1107709	1107998	.	.	.	Notes=Lenght289	CP003919,1107709,1107998;HF952106,1107709,1107998;CP007565,1107709,1107998;FO393392,1107709,1107998;CP011328,1107709,1107998;CP010319,1107709,1107998;
CP007482	Mauve	SHARED	1107467	1107556	.	.	.	Notes=Lenght89	HF952106,1107467,1107556;HF952105,1107467,1107556;CP007565,1107467,1107556;FO393392,1107467,1107556;CP011328,1107467,1107556;CP010319,1107467,1107556;
CP007482	Mauve	SHARED	1703514	1703529	.	.	.	Notes=Lenght15	CP003919,1703514,1703529;CP007565,1703514,1703529;CP006910,1703514,1703529;FO393392,1703514,1703529;CP011328,1703514,1703529;
CP007482	Mauve	SHARED	1703595	1703706	.	.	.	Notes=Lenght111	CP003919,1703595,1703706;CP007565,1703595,1703706;CP006910,1703595,1703706;FO393392,1703595,1703706;CP011328,1703595,1703706;
CP007482	Mauve	SHARED	1703841	1703976	.	.	.	Notes=Lenght135	CP003919,1703841,1703976;CP007565,1703841,1703976;CP006910,1703841,1703976;FO393392,1703841,1703976;CP011328,1703841,1703976;
CP007482	Mauve	SHARED	977480	977517	.	.	.	Notes=Lenght37	CP003919,977480,977517;HF952106,977480,977517;HF952105,977480,977517;CP007565,977480,977517;HG939456,977480,977517;CP007632,977480,977517;CP006910,977480,977517;FO393392,977480,977517;CP011328,977480,977517;CP010319,977480,977517;
CP007482	Mauve	SHARED	1708327	1708347	.	.	.	Notes=Lenght20	CP007565,1708327,1708347;CP007572,1708327,1708347;CP007571,1708327,1708347;CP007570,1708327,1708347;FO393392,1708327,1708347;CP011328,1708327,1708347;
CP007482	Mauve	SHARED	1108098	1108405	.	.	.	Notes=Lenght307	CP003919,1108098,1108405;HF952106,1108098,1108405;HF952105,1108098,1108405;CP007565,1108098,1108405;FO393392,1108098,1108405;CP011328,1108098,1108405;CP010319,1108098,1108405;
CP007482	Mauve	SHARED	981243	981342	.	.	.	Notes=Lenght99	CP003919,981243,981342;CP007565,981243,981342;FO393392,981243,981342;CP011328,981243,981342;
CP007482	Mauve	SHARED	981343	982477	.	.	.	Notes=Lenght1134	CP003919,981343,982477;CP007565,981343,982477;CP007631,981343,982477;FO393392,981343,982477;CP011328,981343,982477;
CP007482	Mauve	SHARED	1008736	1008985	.	.	.	Notes=Lenght249	CP007565,1008736,1008985;FO393392,1008736,1008985;CP011328,1008736,1008985;
CP007482	Mauve	SHARED	1008986	1009009	.	.	.	Notes=Lenght23	FO393392,1008986,1009009;CP011328,1008986,1009009;
CP007482	Mauve	SHARED	1009010	1009680	.	.	.	Notes=Lenght670	CP007565,1009010,1009680;FO393392,1009010,1009680;CP011328,1009010,1009680;
CP007482	Mauve	SHARED	1009681	1009720	.	.	.	Notes=Lenght39	CP003919,1009681,1009720;CP007565,1009681,1009720;FO393392,1009681,1009720;CP011328,1009681,1009720;
CP007482	Mauve	SHARED	916002	916019	.	.	.	Notes=Lenght17	CP007565,916002,916019;FO393392,916002,916019;CP011328,916002,916019;
CP007482	Mauve	SHARED	933763	935014	.	.	.	Notes=Lenght1251	CP007565,933763,935014;FO393392,933763,935014;CP011328,933763,935014;
CP007482	Mauve	SHARED	1032470	1033724	.	.	.	Notes=Lenght1254	CP007565,1032470,1033724;FO393392,1032470,1033724;CP011328,1032470,1033724;
CP007482	Mauve	SHARED	977518	977590	.	.	.	Notes=Lenght72	CP003919,977518,977590;CP007565,977518,977590;FO393392,977518,977590;CP011328,977518,977590;
CP007482	Mauve	SHARED	560372	560448	.	.	.	Notes=Lenght76	CP003919,560372,560448;CP007565,560372,560448;CP006910,560372,560448;FO393392,560372,560448;CP011328,560372,560448;
CP007482	Mauve	SHARED	560449	560900	.	.	.	Notes=Lenght451	CP003919,560449,560900;CP007565,560449,560900;FO393392,560449,560900;CP011328,560449,560900;
CP007482	Mauve	SHARED	440433	440476	.	.	.	Notes=Lenght43	CP003919,440433,440476;HF952106,440433,440476;HF952105,440433,440476;CP007565,440433,440476;CP007632,440433,440476;FO393392,440433,440476;CP011328,440433,440476;
CP007482	Mauve	SHARED	977591	978312	.	.	.	Notes=Lenght721	CP003919,977591,978312;CP007565,977591,978312;CP007631,977591,978312;FO393392,977591,978312;CP011328,977591,978312;
CP007482	Mauve	SHARED	978313	979130	.	.	.	Notes=Lenght817	CP007565,978313,979130;CP007631,978313,979130;FO393392,978313,979130;CP011328,978313,979130;
CP007482	Mauve	SHARED	979131	980645	.	.	.	Notes=Lenght1514	CP007565,979131,980645;CP007631,979131,980645;FO393392,979131,980645;CP011328,979131,980645;
CP007482	Mauve	SHARED	980646	981242	.	.	.	Notes=Lenght596	CP003919,980646,981242;CP007565,980646,981242;CP007631,980646,981242;FO393392,980646,981242;CP011328,980646,981242;
CP007482	Mauve	SHARED	18	108	.	.	.	Notes=Lenght90	CP007565,18,108;FO393392,18,108;
CP007482	Mauve	SHARED	3	17	.	.	.	Notes=Lenght14	FO393392,3,17;
CP007482	Mauve	SHARED	1709332	1710504	.	.	.	Notes=Lenght1172	CP003919,1709332,1710504;CP007565,1709332,1710504;FO393392,1709332,1710504;CP011328,1709332,1710504;
CP007482	Mauve	SHARED	1735433	1735523	.	.	.	Notes=Lenght90	CP003919,1735433,1735523;HF952105,1735433,1735523;CP007565,1735433,1735523;HG939456,1735433,1735523;CP006910,1735433,1735523;FO393392,1735433,1735523;CP011328,1735433,1735523;
CP007482	Mauve	SHARED	1735524	1735566	.	.	.	Notes=Lenght42	CP003919,1735524,1735566;HF952105,1735524,1735566;CP007565,1735524,1735566;HG939456,1735524,1735566;CP006910,1735524,1735566;FO393392,1735524,1735566;CP011328,1735524,1735566;
CP007482	Mauve	SHARED	1735567	1735580	.	.	.	Notes=Lenght13	AL732656,1735567,1735580;CP003919,1735567,1735580;HF952105,1735567,1735580;CP007565,1735567,1735580;HG939456,1735567,1735580;CP006910,1735567,1735580;CP007572,1735567,1735580;CP007571,1735567,1735580;CP007570,1735567,1735580;FO393392,1735567,1735580;CP011328,1735567,1735580;
CP007482	Mauve	SHARED	1204560	1205381	.	.	.	Notes=Lenght821	CP000114,1204560,1205381;CP003810,1204560,1205381;CP003919,1204560,1205381;HF952106,1204560,1205381;HF952105,1204560,1205381;CP007565,1204560,1205381;HG939456,1204560,1205381;CP007632,1204560,1205381;FO393392,1204560,1205381;CP011325,1204560,1205381;CP011326,1204560,1205381;CP011327,1204560,1205381;CP011328,1204560,1205381;CP010319,1204560,1205381;
CP007482	Mauve	SHARED	1204450	1204559	.	.	.	Notes=Lenght109	CP003919,1204450,1204559;HF952106,1204450,1204559;HF952105,1204450,1204559;CP007565,1204450,1204559;HG939456,1204450,1204559;CP007632,1204450,1204559;FO393392,1204450,1204559;CP011328,1204450,1204559;CP010319,1204450,1204559;
CP007482	Mauve	SHARED	1204309	1204449	.	.	.	Notes=Lenght140	CP000114,1204309,1204449;CP003810,1204309,1204449;CP003919,1204309,1204449;HF952106,1204309,1204449;HF952105,1204309,1204449;CP007565,1204309,1204449;HG939456,1204309,1204449;CP007632,1204309,1204449;FO393392,1204309,1204449;CP011325,1204309,1204449;CP011326,1204309,1204449;CP011327,1204309,1204449;CP011328,1204309,1204449;CP010319,1204309,1204449;
CP007482	Mauve	SHARED	1141442	1141670	.	.	.	Notes=Lenght228	CP000114,1141442,1141670;CP003919,1141442,1141670;HF952106,1141442,1141670;HF952105,1141442,1141670;CP007565,1141442,1141670;HG939456,1141442,1141670;CP007632,1141442,1141670;CP006910,1141442,1141670;FO393392,1141442,1141670;CP011328,1141442,1141670;CP010319,1141442,1141670;
CP007482	Mauve	SHARED	1589653	1589679	.	.	.	Notes=Lenght26	CP007565,1589653,1589679;FO393392,1589653,1589679;CP011328,1589653,1589679;
CP007482	Mauve	SHARED	1553430	1554580	.	.	.	Notes=Lenght1150	CP003919,1553430,1554580;CP007565,1553430,1554580;FO393392,1553430,1554580;CP011328,1553430,1554580;
CP007482	Mauve	SHARED	1782218	1782229	.	.	.	Notes=Lenght11	CP003919,1782218,1782229;HF952105,1782218,1782229;CP007565,1782218,1782229;HG939456,1782218,1782229;CP007632,1782218,1782229;FO393392,1782218,1782229;CP011328,1782218,1782229;
CP007482	Mauve	SHARED	1782178	1782216	.	.	.	Notes=Lenght38	AL732656,1782178,1782216;CP003919,1782178,1782216;HF952105,1782178,1782216;CP007565,1782178,1782216;HG939456,1782178,1782216;CP007632,1782178,1782216;CP007572,1782178,1782216;CP007571,1782178,1782216;CP007570,1782178,1782216;FO393392,1782178,1782216;CP011328,1782178,1782216;
CP007482	Mauve	SHARED	1679497	1681725	.	.	.	Notes=Lenght2228	CP007565,1679497,1681725;FO393392,1679497,1681725;CP011328,1679497,1681725;
CP007482	Mauve	SHARED	1682784	1683036	.	.	.	Notes=Lenght252	CP003919,1682784,1683036;HF952105,1682784,1683036;CP007565,1682784,1683036;FO393392,1682784,1683036;CP011328,1682784,1683036;
CP007482	Mauve	SHARED	844458	844489	.	.	.	Notes=Lenght31	CP003919,844458,844489;CP007565,844458,844489;FO393392,844458,844489;CP011328,844458,844489;
CP007482	Mauve	SHARED	561030	561105	.	.	.	Notes=Lenght75	CP003919,561030,561105;CP007565,561030,561105;FO393392,561030,561105;CP011328,561030,561105;
CP007482	Mauve	SHARED	561540	563154	.	.	.	Notes=Lenght1614	CP007565,561540,563154;FO393392,561540,563154;CP011328,561540,563154;
CP007482	Mauve	SHARED	563155	563295	.	.	.	Notes=Lenght140	CP003919,563155,563295;CP007565,563155,563295;FO393392,563155,563295;CP011328,563155,563295;
CP007482	Mauve	SHARED	563296	563475	.	.	.	Notes=Lenght179	CP007565,563296,563475;FO393392,563296,563475;CP011328,563296,563475;
CP007482	Mauve	SHARED	563476	563592	.	.	.	Notes=Lenght116	CP003919,563476,563592;CP007565,563476,563592;FO393392,563476,563592;CP011328,563476,563592;
CP007482	Mauve	SHARED	1735582	1735830	.	.	.	Notes=Lenght248	CP003919,1735582,1735830;CP007565,1735582,1735830;CP006910,1735582,1735830;FO393392,1735582,1735830;CP011328,1735582,1735830;
CP007482	Mauve	SHARED	1519980	1522920	.	.	.	Notes=Lenght2940	CP003919,1519980,1522920;HF952105,1519980,1522920;CP007565,1519980,1522920;FO393392,1519980,1522920;CP011328,1519980,1522920;
CP007482	Mauve	SHARED	1206517	1206532	.	.	.	Notes=Lenght15	CP000114,1206517,1206532;CP003810,1206517,1206532;CP003919,1206517,1206532;HF952106,1206517,1206532;HF952105,1206517,1206532;CP007565,1206517,1206532;HG939456,1206517,1206532;CP007632,1206517,1206532;FO393392,1206517,1206532;CP011325,1206517,1206532;CP011326,1206517,1206532;CP011327,1206517,1206532;CP011328,1206517,1206532;CP010319,1206517,1206532;
CP007482	Mauve	SHARED	1206496	1206516	.	.	.	Notes=Lenght20	CP000114,1206496,1206516;CP003810,1206496,1206516;HF952106,1206496,1206516;HF952105,1206496,1206516;CP007565,1206496,1206516;HG939456,1206496,1206516;CP007632,1206496,1206516;FO393392,1206496,1206516;CP011325,1206496,1206516;CP011326,1206496,1206516;CP011327,1206496,1206516;CP011328,1206496,1206516;CP010319,1206496,1206516;
CP007482	Mauve	SHARED	1206255	1206495	.	.	.	Notes=Lenght240	CP000114,1206255,1206495;CP003810,1206255,1206495;CP003919,1206255,1206495;HF952106,1206255,1206495;HF952105,1206255,1206495;CP007565,1206255,1206495;HG939456,1206255,1206495;CP007632,1206255,1206495;FO393392,1206255,1206495;CP011325,1206255,1206495;CP011326,1206255,1206495;CP011327,1206255,1206495;CP011328,1206255,1206495;CP010319,1206255,1206495;
CP007482	Mauve	SHARED	1205675	1205900	.	.	.	Notes=Lenght225	CP000114,1205675,1205900;CP003810,1205675,1205900;CP003919,1205675,1205900;HF952106,1205675,1205900;HF952105,1205675,1205900;CP007565,1205675,1205900;HG939456,1205675,1205900;CP007632,1205675,1205900;FO393392,1205675,1205900;CP011325,1205675,1205900;CP011326,1205675,1205900;CP011327,1205675,1205900;CP011328,1205675,1205900;CP010319,1205675,1205900;
CP007482	Mauve	SHARED	1136332	1136345	.	.	.	Notes=Lenght13	CP000114,1136332,1136345;HF952106,1136332,1136345;HF952105,1136332,1136345;CP007565,1136332,1136345;CP006910,1136332,1136345;FO393392,1136332,1136345;CP011328,1136332,1136345;CP010319,1136332,1136345;
CP007482	Mauve	SHARED	1136309	1136331	.	.	.	Notes=Lenght22	HF952106,1136309,1136331;HF952105,1136309,1136331;CP007565,1136309,1136331;CP006910,1136309,1136331;FO393392,1136309,1136331;CP011328,1136309,1136331;CP010319,1136309,1136331;
CP007482	Mauve	SHARED	1136291	1136308	.	.	.	Notes=Lenght17	CP000114,1136291,1136308;HF952106,1136291,1136308;HF952105,1136291,1136308;CP007565,1136291,1136308;CP006910,1136291,1136308;FO393392,1136291,1136308;CP011328,1136291,1136308;CP010319,1136291,1136308;
CP007482	Mauve	SHARED	1136275	1136290	.	.	.	Notes=Lenght15	AL732656,1136275,1136290;CP000114,1136275,1136290;HF952106,1136275,1136290;HF952105,1136275,1136290;CP007565,1136275,1136290;CP006910,1136275,1136290;CP007572,1136275,1136290;CP007571,1136275,1136290;CP007570,1136275,1136290;FO393392,1136275,1136290;CP011328,1136275,1136290;CP010319,1136275,1136290;
CP007482	Mauve	SHARED	1136038	1136207	.	.	.	Notes=Lenght169	CP000114,1136038,1136207;HF952106,1136038,1136207;HF952105,1136038,1136207;CP007565,1136038,1136207;CP006910,1136038,1136207;FO393392,1136038,1136207;CP011328,1136038,1136207;CP010319,1136038,1136207;
CP007482	Mauve	SHARED	1135997	1136037	.	.	.	Notes=Lenght40	AL732656,1135997,1136037;CP000114,1135997,1136037;HF952106,1135997,1136037;HF952105,1135997,1136037;CP007565,1135997,1136037;CP006910,1135997,1136037;CP007572,1135997,1136037;CP007571,1135997,1136037;CP007570,1135997,1136037;FO393392,1135997,1136037;CP011328,1135997,1136037;CP010319,1135997,1136037;
CP007482	Mauve	SHARED	1135424	1135996	.	.	.	Notes=Lenght572	CP000114,1135424,1135996;HF952106,1135424,1135996;HF952105,1135424,1135996;CP007565,1135424,1135996;CP006910,1135424,1135996;FO393392,1135424,1135996;CP011328,1135424,1135996;CP010319,1135424,1135996;
CP007482	Mauve	SHARED	1135213	1135423	.	.	.	Notes=Lenght210	AL732656,1135213,1135423;CP000114,1135213,1135423;HF952106,1135213,1135423;HF952105,1135213,1135423;CP007565,1135213,1135423;CP006910,1135213,1135423;CP007572,1135213,1135423;CP007571,1135213,1135423;CP007570,1135213,1135423;FO393392,1135213,1135423;CP011328,1135213,1135423;CP010319,1135213,1135423;
CP007482	Mauve	SHARED	1135180	1135212	.	.	.	Notes=Lenght32	CP000114,1135180,1135212;HF952106,1135180,1135212;HF952105,1135180,1135212;CP007565,1135180,1135212;CP006910,1135180,1135212;FO393392,1135180,1135212;CP011328,1135180,1135212;CP010319,1135180,1135212;
CP007482	Mauve	SHARED	1134983	1135179	.	.	.	Notes=Lenght196	AL732656,1134983,1135179;CP000114,1134983,1135179;HF952106,1134983,1135179;HF952105,1134983,1135179;CP007565,1134983,1135179;CP006910,1134983,1135179;CP007572,1134983,1135179;CP007571,1134983,1135179;CP007570,1134983,1135179;FO393392,1134983,1135179;CP011328,1134983,1135179;CP010319,1134983,1135179;
CP007482	Mauve	SHARED	1134594	1134982	.	.	.	Notes=Lenght388	AL732656,1134594,1134982;CP000114,1134594,1134982;HF952106,1134594,1134982;HF952105,1134594,1134982;CP007565,1134594,1134982;CP007572,1134594,1134982;CP007571,1134594,1134982;CP007570,1134594,1134982;FO393392,1134594,1134982;CP011328,1134594,1134982;CP010319,1134594,1134982;
CP007482	Mauve	SHARED	1134534	1134593	.	.	.	Notes=Lenght59	CP000114,1134534,1134593;HF952106,1134534,1134593;HF952105,1134534,1134593;CP007565,1134534,1134593;FO393392,1134534,1134593;CP011328,1134534,1134593;CP010319,1134534,1134593;
CP007482	Mauve	SHARED	1134477	1134533	.	.	.	Notes=Lenght56	AL732656,1134477,1134533;CP000114,1134477,1134533;HF952106,1134477,1134533;HF952105,1134477,1134533;CP007565,1134477,1134533;CP007572,1134477,1134533;CP007571,1134477,1134533;CP007570,1134477,1134533;FO393392,1134477,1134533;CP011328,1134477,1134533;CP010319,1134477,1134533;
CP007482	Mauve	SHARED	1134391	1134476	.	.	.	Notes=Lenght85	HF952106,1134391,1134476;HF952105,1134391,1134476;CP007565,1134391,1134476;FO393392,1134391,1134476;CP011328,1134391,1134476;CP010319,1134391,1134476;
CP007482	Mauve	SHARED	1139634	1139650	.	.	.	Notes=Lenght16	CP003919,1139634,1139650;HF952106,1139634,1139650;HF952105,1139634,1139650;CP007565,1139634,1139650;HG939456,1139634,1139650;CP007632,1139634,1139650;CP006910,1139634,1139650;FO393392,1139634,1139650;CP011328,1139634,1139650;CP010319,1139634,1139650;
CP007482	Mauve	SHARED	1139707	1139851	.	.	.	Notes=Lenght144	CP003919,1139707,1139851;HF952106,1139707,1139851;HF952105,1139707,1139851;CP007565,1139707,1139851;HG939456,1139707,1139851;CP007632,1139707,1139851;CP006910,1139707,1139851;FO393392,1139707,1139851;CP011328,1139707,1139851;CP010319,1139707,1139851;
CP007482	Mauve	SHARED	1266554	1266565	.	.	.	Notes=Lenght11	CP003919,1266554,1266565;HF952106,1266554,1266565;CP007565,1266554,1266565;CP006910,1266554,1266565;FO393392,1266554,1266565;CP011328,1266554,1266565;CP010319,1266554,1266565;
CP007482	Mauve	SHARED	1266539	1266553	.	.	.	Notes=Lenght14	CP003919,1266539,1266553;HF952106,1266539,1266553;HF952105,1266539,1266553;CP007565,1266539,1266553;CP006910,1266539,1266553;FO393392,1266539,1266553;CP011328,1266539,1266553;CP010319,1266539,1266553;
CP007482	Mauve	SHARED	1257551	1257689	.	.	.	Notes=Lenght138	HF952106,1257551,1257689;HF952105,1257551,1257689;CP007565,1257551,1257689;FO393392,1257551,1257689;CP011328,1257551,1257689;CP010319,1257551,1257689;
CP007482	Mauve	SHARED	1257540	1257550	.	.	.	Notes=Lenght10	CP003919,1257540,1257550;HF952106,1257540,1257550;HF952105,1257540,1257550;CP007565,1257540,1257550;FO393392,1257540,1257550;CP011328,1257540,1257550;CP010319,1257540,1257550;
CP007482	Mauve	SHARED	1209379	1209441	.	.	.	Notes=Lenght62	CP000114,1209379,1209441;CP003810,1209379,1209441;CP003919,1209379,1209441;HF952106,1209379,1209441;HF952105,1209379,1209441;CP007565,1209379,1209441;HG939456,1209379,1209441;CP007632,1209379,1209441;FO393392,1209379,1209441;CP011325,1209379,1209441;CP011326,1209379,1209441;CP011327,1209379,1209441;CP011328,1209379,1209441;CP010319,1209379,1209441;
CP007482	Mauve	SHARED	1209336	1209378	.	.	.	Notes=Lenght42	HF952106,1209336,1209378;HF952105,1209336,1209378;CP007565,1209336,1209378;HG939456,1209336,1209378;CP007632,1209336,1209378;FO393392,1209336,1209378;CP011328,1209336,1209378;CP010319,1209336,1209378;
CP007482	Mauve	SHARED	1209081	1209335	.	.	.	Notes=Lenght254	CP000114,1209081,1209335;CP003810,1209081,1209335;CP003919,1209081,1209335;HF952106,1209081,1209335;HF952105,1209081,1209335;CP007565,1209081,1209335;HG939456,1209081,1209335;CP007632,1209081,1209335;FO393392,1209081,1209335;CP011325,1209081,1209335;CP011326,1209081,1209335;CP011327,1209081,1209335;CP011328,1209081,1209335;CP010319,1209081,1209335;
CP007482	Mauve	SHARED	1209010	1209077	.	.	.	Notes=Lenght67	CP000114,1209010,1209077;CP003810,1209010,1209077;CP003919,1209010,1209077;HF952106,1209010,1209077;HF952105,1209010,1209077;CP007565,1209010,1209077;HG939456,1209010,1209077;CP007632,1209010,1209077;FO393392,1209010,1209077;CP011325,1209010,1209077;CP011326,1209010,1209077;CP011327,1209010,1209077;CP011328,1209010,1209077;CP010319,1209010,1209077;
CP007482	Mauve	SHARED	1208998	1209009	.	.	.	Notes=Lenght11	CP003919,1208998,1209009;HF952106,1208998,1209009;HF952105,1208998,1209009;CP007565,1208998,1209009;HG939456,1208998,1209009;CP007632,1208998,1209009;FO393392,1208998,1209009;CP011328,1208998,1209009;CP010319,1208998,1209009;
CP007482	Mauve	SHARED	1208910	1208997	.	.	.	Notes=Lenght87	CP000114,1208910,1208997;CP003810,1208910,1208997;CP003919,1208910,1208997;HF952106,1208910,1208997;HF952105,1208910,1208997;CP007565,1208910,1208997;FO393392,1208910,1208997;CP011325,1208910,1208997;CP011326,1208910,1208997;CP011327,1208910,1208997;CP011328,1208910,1208997;CP010319,1208910,1208997;
CP007482	Mauve	SHARED	1207821	1208909	.	.	.	Notes=Lenght1088	CP000114,1207821,1208909;CP003810,1207821,1208909;CP003919,1207821,1208909;HF952106,1207821,1208909;HF952105,1207821,1208909;CP007565,1207821,1208909;HG939456,1207821,1208909;CP007632,1207821,1208909;FO393392,1207821,1208909;CP011325,1207821,1208909;CP011326,1207821,1208909;CP011327,1207821,1208909;CP011328,1207821,1208909;CP010319,1207821,1208909;
CP007482	Mauve	SHARED	1206723	1207656	.	.	.	Notes=Lenght933	CP000114,1206723,1207656;CP003810,1206723,1207656;CP003919,1206723,1207656;HF952106,1206723,1207656;HF952105,1206723,1207656;CP007565,1206723,1207656;HG939456,1206723,1207656;CP007632,1206723,1207656;FO393392,1206723,1207656;CP011325,1206723,1207656;CP011326,1206723,1207656;CP011327,1206723,1207656;CP011328,1206723,1207656;CP010319,1206723,1207656;
CP007482	Mauve	SHARED	22013	22132	.	.	.	Notes=Lenght119	CP003919,22013,22132;HF952106,22013,22132;HF952105,22013,22132;HG939456,22013,22132;CP007632,22013,22132;FO393392,22013,22132;CP011328,22013,22132;
CP007482	Mauve	SHARED	17126	17202	.	.	.	Notes=Lenght76	HF952106,17126,17202;HF952105,17126,17202;HG939456,17126,17202;CP007632,17126,17202;CP006910,17126,17202;FO393392,17126,17202;CP011328,17126,17202;
CP007482	Mauve	SHARED	17030	17125	.	.	.	Notes=Lenght95	CP003919,17030,17125;HF952106,17030,17125;HF952105,17030,17125;HG939456,17030,17125;CP007632,17030,17125;CP006910,17030,17125;FO393392,17030,17125;CP011328,17030,17125;
CP007482	Mauve	SHARED	741675	742572	.	.	.	Notes=Lenght897	CP003919,741675,742572;CP007565,741675,742572;FO393392,741675,742572;CP011328,741675,742572;
CP007482	Mauve	SHARED	1782352	1782617	.	.	.	Notes=Lenght265	CP003919,1782352,1782617;CP007565,1782352,1782617;FO393392,1782352,1782617;CP011328,1782352,1782617;
CP007482	Mauve	SHARED	577912	578114	.	.	.	Notes=Lenght202	CP007565,577912,578114;FO393392,577912,578114;CP011328,577912,578114;
CP007482	Mauve	SHARED	577286	577911	.	.	.	Notes=Lenght625	CP007565,577286,577911;FO393392,577286,577911;CP011328,577286,577911;
CP007482	Mauve	SHARED	576924	577285	.	.	.	Notes=Lenght361	HF952105,576924,577285;CP007565,576924,577285;FO393392,576924,577285;CP011328,576924,577285;
CP007482	Mauve	SHARED	576168	576923	.	.	.	Notes=Lenght755	CP007565,576168,576923;FO393392,576168,576923;CP011328,576168,576923;
CP007482	Mauve	SHARED	1736274	1736296	.	.	.	Notes=Lenght22	CP003919,1736274,1736296;HF952105,1736274,1736296;CP007565,1736274,1736296;HG939456,1736274,1736296;CP006910,1736274,1736296;FO393392,1736274,1736296;CP011328,1736274,1736296;
CP007482	Mauve	SHARED	575912	576167	.	.	.	Notes=Lenght255	HF952106,575912,576167;CP007565,575912,576167;FO393392,575912,576167;CP011328,575912,576167;
CP007482	Mauve	SHARED	573792	575911	.	.	.	Notes=Lenght2119	CP007565,573792,575911;FO393392,573792,575911;CP011328,573792,575911;
CP007482	Mauve	SHARED	569350	573791	.	.	.	Notes=Lenght4441	CP003919,569350,573791;CP007565,569350,573791;FO393392,569350,573791;CP011328,569350,573791;
CP007482	Mauve	SHARED	567197	569349	.	.	.	Notes=Lenght2152	CP007565,567197,569349;FO393392,567197,569349;CP011328,567197,569349;
CP007482	Mauve	SHARED	566698	567052	.	.	.	Notes=Lenght354	CP007565,566698,567052;FO393392,566698,567052;CP011328,566698,567052;
CP007482	Mauve	SHARED	581842	582080	.	.	.	Notes=Lenght238	CP003919,581842,582080;CP007565,581842,582080;FO393392,581842,582080;CP011328,581842,582080;
CP007482	Mauve	SHARED	209814	209831	.	.	.	Notes=Lenght17	CP003919,209814,209831;HF952105,209814,209831;CP007565,209814,209831;HG939456,209814,209831;CP007632,209814,209831;FO393392,209814,209831;CP011328,209814,209831;
CP007482	Mauve	SHARED	16933	17028	.	.	.	Notes=Lenght95	CP003919,16933,17028;HF952106,16933,17028;HF952105,16933,17028;CP007565,16933,17028;CP011328,16933,17028;
CP007482	Mauve	SHARED	16780	16932	.	.	.	Notes=Lenght152	CP003919,16780,16932;HF952106,16780,16932;HF952105,16780,16932;CP011328,16780,16932;
CP007482	Mauve	SHARED	380339	380378	.	.	.	Notes=Lenght39	CP007565,380339,380378;FO393392,380339,380378;CP011328,380339,380378;
CP007482	Mauve	SHARED	380319	380338	.	.	.	Notes=Lenght19	FO393392,380319,380338;CP011328,380319,380338;
CP007482	Mauve	SHARED	248787	248823	.	.	.	Notes=Lenght36	CP003919,248787,248823;HF952105,248787,248823;CP007565,248787,248823;HG939456,248787,248823;CP007632,248787,248823;CP006910,248787,248823;FO393392,248787,248823;CP011328,248787,248823;
CP007482	Mauve	SHARED	392232	392300	.	.	.	Notes=Lenght68	CP003919,392232,392300;CP007565,392232,392300;FO393392,392232,392300;CP011328,392232,392300;
CP007482	Mauve	SHARED	391710	392231	.	.	.	Notes=Lenght521	CP007565,391710,392231;FO393392,391710,392231;CP011328,391710,392231;
CP007482	Mauve	SHARED	563593	564624	.	.	.	Notes=Lenght1031	CP007565,563593,564624;FO393392,563593,564624;CP011328,563593,564624;
CP007482	Mauve	SHARED	564625	564751	.	.	.	Notes=Lenght126	CP003919,564625,564751;CP007565,564625,564751;FO393392,564625,564751;CP011328,564625,564751;
CP007482	Mauve	SHARED	564752	566697	.	.	.	Notes=Lenght1945	CP007565,564752,566697;FO393392,564752,566697;CP011328,564752,566697;
CP007482	Mauve	SHARED	184098	184118	.	.	.	Notes=Lenght20	CP007565,184098,184118;CP007572,184098,184118;CP007571,184098,184118;CP007570,184098,184118;FO393392,184098,184118;CP011328,184098,184118;
CP007482	Mauve	SHARED	182877	184097	.	.	.	Notes=Lenght1220	CP007565,182877,184097;FO393392,182877,184097;CP011328,182877,184097;
CP007482	Mauve	SHARED	581679	581759	.	.	.	Notes=Lenght80	CP003919,581679,581759;CP007565,581679,581759;FO393392,581679,581759;CP011328,581679,581759;
CP007482	Mauve	SHARED	581599	581678	.	.	.	Notes=Lenght79	CP003919,581599,581678;CP007565,581599,581678;HG939456,581599,581678;CP007632,581599,581678;FO393392,581599,581678;CP011328,581599,581678;
CP007482	Mauve	SHARED	581400	581598	.	.	.	Notes=Lenght198	CP003919,581400,581598;CP007565,581400,581598;FO393392,581400,581598;CP011328,581400,581598;
CP007482	Mauve	SHARED	580262	581399	.	.	.	Notes=Lenght1137	CP007565,580262,581399;FO393392,580262,581399;CP011328,580262,581399;
CP007482	Mauve	SHARED	578198	580261	.	.	.	Notes=Lenght2063	CP007565,578198,580261;FO393392,578198,580261;CP011328,578198,580261;
CP007482	Mauve	SHARED	578115	578197	.	.	.	Notes=Lenght82	CP007565,578115,578197;CP007632,578115,578197;FO393392,578115,578197;CP011328,578115,578197;
CP007482	Mauve	SHARED	177001	177072	.	.	.	Notes=Lenght71	AL732656,177001,177072;AE009948,177001,177072;CP003919,177001,177072;HF952106,177001,177072;HF952105,177001,177072;CP007565,177001,177072;HG939456,177001,177072;CP007631,177001,177072;CP007632,177001,177072;CP006910,177001,177072;CP007572,177001,177072;CP007571,177001,177072;CP007570,177001,177072;FO393392,177001,177072;CP010867,177001,177072;CP011328,177001,177072;CP011329,177001,177072;CP010319…
CP007482	Mauve	SHARED	722581	722633	.	.	.	Notes=Lenght52	AL732656,722581,722633;HF952106,722581,722633;HF952105,722581,722633;CP007565,722581,722633;FO393392,722581,722633;CP011328,722581,722633;
CP007482	Mauve	SHARED	843235	844457	.	.	.	Notes=Lenght1222	CP007565,843235,844457;FO393392,843235,844457;CP011328,843235,844457;
CP007482	Mauve	SHARED	816957	816983	.	.	.	Notes=Lenght26	CP003919,816957,816983;CP007565,816957,816983;FO393392,816957,816983;CP011328,816957,816983;
CP007482	Mauve	SHARED	740837	741303	.	.	.	Notes=Lenght466	CP003919,740837,741303;CP007565,740837,741303;FO393392,740837,741303;CP011328,740837,741303;
CP007482	Mauve	SHARED	741304	741469	.	.	.	Notes=Lenght165	CP003919,741304,741469;HF952105,741304,741469;CP007565,741304,741469;FO393392,741304,741469;CP011328,741304,741469;
CP007482	Mauve	SHARED	741470	741585	.	.	.	Notes=Lenght115	CP003919,741470,741585;CP007565,741470,741585;FO393392,741470,741585;CP011328,741470,741585;
CP007482	Mauve	SHARED	741586	741674	.	.	.	Notes=Lenght88	CP007565,741586,741674;FO393392,741586,741674;CP011328,741586,741674;
CP007482	Mauve	SHARED	1735936	1736194	.	.	.	Notes=Lenght258	CP003919,1735936,1736194;CP007565,1735936,1736194;FO393392,1735936,1736194;CP011328,1735936,1736194;
CP007482	Mauve	SHARED	1072717	1072734	.	.	.	Notes=Lenght17	AL732656,1072717,1072734;HF952104,1072717,1072734;HG939456,1072717,1072734;CP007572,1072717,1072734;
CP007482	Mauve	SHARED	1246749	1247225	.	.	.	Notes=Lenght476	CP007565,1246749,1247225;FO393392,1246749,1247225;CP011328,1246749,1247225;
CP007482	Mauve	SHARED	1707721	1708326	.	.	.	Notes=Lenght605	CP007565,1707721,1708326;CP007572,1707721,1708326;CP007571,1707721,1708326;CP007570,1707721,1708326;FO393392,1707721,1708326;CP011328,1707721,1708326;CP010319,1707721,1708326;
CP007482	Mauve	SHARED	1736257	1736273	.	.	.	Notes=Lenght16	CP000114,1736257,1736273;CP003919,1736257,1736273;HF952104,1736257,1736273;HF952106,1736257,1736273;HF952105,1736257,1736273;CP007565,1736257,1736273;HG939456,1736257,1736273;CP006910,1736257,1736273;CP007572,1736257,1736273;CP007571,1736257,1736273;CP007570,1736257,1736273;FO393392,1736257,1736273;CP011328,1736257,1736273;CP010319,1736257,1736273;
CP007482	Mauve	SHARED	1139446	1139633	.	.	.	Notes=Lenght187	CP000114,1139446,1139633;CP003919,1139446,1139633;HF952106,1139446,1139633;HF952105,1139446,1139633;CP007565,1139446,1139633;HG939456,1139446,1139633;CP007632,1139446,1139633;CP006910,1139446,1139633;FO393392,1139446,1139633;CP011328,1139446,1139633;CP010319,1139446,1139633;
CP007482	Mauve	SHARED	1139186	1139349	.	.	.	Notes=Lenght163	CP000114,1139186,1139349;CP003919,1139186,1139349;HF952106,1139186,1139349;HF952105,1139186,1139349;CP007565,1139186,1139349;HG939456,1139186,1139349;CP007632,1139186,1139349;CP006910,1139186,1139349;FO393392,1139186,1139349;CP011328,1139186,1139349;CP010319,1139186,1139349;
CP007482	Mauve	SHARED	1139174	1139185	.	.	.	Notes=Lenght11	CP003919,1139174,1139185;HF952106,1139174,1139185;HF952105,1139174,1139185;CP007565,1139174,1139185;HG939456,1139174,1139185;CP007632,1139174,1139185;CP006910,1139174,1139185;FO393392,1139174,1139185;CP011328,1139174,1139185;CP010319,1139174,1139185;
CP007482	Mauve	SHARED	1138983	1139173	.	.	.	Notes=Lenght190	CP000114,1138983,1139173;CP003919,1138983,1139173;HF952106,1138983,1139173;HF952105,1138983,1139173;CP007565,1138983,1139173;HG939456,1138983,1139173;CP007632,1138983,1139173;CP006910,1138983,1139173;FO393392,1138983,1139173;CP011328,1138983,1139173;CP010319,1138983,1139173;
CP007482	Mauve	SHARED	1138961	1138982	.	.	.	Notes=Lenght21	CP003919,1138961,1138982;HF952106,1138961,1138982;HF952105,1138961,1138982;CP007565,1138961,1138982;HG939456,1138961,1138982;CP007632,1138961,1138982;CP006910,1138961,1138982;FO393392,1138961,1138982;CP011328,1138961,1138982;CP010319,1138961,1138982;
CP007482	Mauve	SHARED	1138157	1138931	.	.	.	Notes=Lenght774	CP000114,1138157,1138931;CP003919,1138157,1138931;HF952106,1138157,1138931;HF952105,1138157,1138931;CP007565,1138157,1138931;HG939456,1138157,1138931;CP007632,1138157,1138931;CP006910,1138157,1138931;FO393392,1138157,1138931;CP011328,1138157,1138931;CP010319,1138157,1138931;
CP007482	Mauve	SHARED	1137065	1137661	.	.	.	Notes=Lenght596	HF952106,1137065,1137661;HF952105,1137065,1137661;CP007565,1137065,1137661;CP006910,1137065,1137661;FO393392,1137065,1137661;CP011328,1137065,1137661;CP010319,1137065,1137661;
CP007482	Mauve	SHARED	1137027	1137064	.	.	.	Notes=Lenght37	CP000114,1137027,1137064;HF952106,1137027,1137064;HF952105,1137027,1137064;CP007565,1137027,1137064;CP006910,1137027,1137064;FO393392,1137027,1137064;CP011328,1137027,1137064;CP010319,1137027,1137064;
CP007482	Mauve	SHARED	1136892	1137026	.	.	.	Notes=Lenght134	AL732656,1136892,1137026;CP000114,1136892,1137026;HF952106,1136892,1137026;HF952105,1136892,1137026;CP007565,1136892,1137026;CP006910,1136892,1137026;CP007572,1136892,1137026;CP007571,1136892,1137026;CP007570,1136892,1137026;FO393392,1136892,1137026;CP011328,1136892,1137026;CP010319,1136892,1137026;
CP007482	Mauve	SHARED	1136848	1136890	.	.	.	Notes=Lenght42	CP000114,1136848,1136890;HF952106,1136848,1136890;HF952105,1136848,1136890;CP007565,1136848,1136890;CP006910,1136848,1136890;FO393392,1136848,1136890;CP011328,1136848,1136890;CP010319,1136848,1136890;
CP007482	Mauve	SHARED	1136687	1136847	.	.	.	Notes=Lenght160	AL732656,1136687,1136847;CP000114,1136687,1136847;HF952106,1136687,1136847;HF952105,1136687,1136847;CP007565,1136687,1136847;CP006910,1136687,1136847;CP007572,1136687,1136847;CP007571,1136687,1136847;CP007570,1136687,1136847;FO393392,1136687,1136847;CP011328,1136687,1136847;CP010319,1136687,1136847;
CP007482	Mauve	SHARED	1625199	1626785	.	.	.	Notes=Lenght1586	CP003919,1625199,1626785;HF952106,1625199,1626785;HF952105,1625199,1626785;CP007565,1625199,1626785;HG939456,1625199,1626785;CP007632,1625199,1626785;FO393392,1625199,1626785;CP011328,1625199,1626785;CP010319,1625199,1626785;
CP007482	Mauve	SHARED	1625018	1625198	.	.	.	Notes=Lenght180	CP003919,1625018,1625198;HF952105,1625018,1625198;CP007565,1625018,1625198;HG939456,1625018,1625198;CP007632,1625018,1625198;FO393392,1625018,1625198;CP011328,1625018,1625198;CP010319,1625018,1625198;
CP007482	Mauve	SHARED	1624846	1625017	.	.	.	Notes=Lenght171	CP003919,1624846,1625017;HF952106,1624846,1625017;HF952105,1624846,1625017;CP007565,1624846,1625017;HG939456,1624846,1625017;CP007632,1624846,1625017;FO393392,1624846,1625017;CP011328,1624846,1625017;CP010319,1624846,1625017;
CP007482	Mauve	SHARED	1623676	1624845	.	.	.	Notes=Lenght1169	CP003919,1623676,1624845;HF952106,1623676,1624845;HF952105,1623676,1624845;CP007565,1623676,1624845;HG939456,1623676,1624845;CP007632,1623676,1624845;CP006910,1623676,1624845;FO393392,1623676,1624845;CP011328,1623676,1624845;CP010319,1623676,1624845;
CP007482	Mauve	SHARED	1622318	1623675	.	.	.	Notes=Lenght1357	CP003919,1622318,1623675;HF952106,1622318,1623675;HF952105,1622318,1623675;CP007565,1622318,1623675;HG939456,1622318,1623675;CP007632,1622318,1623675;CP006910,1622318,1623675;FO393392,1622318,1623675;CP011328,1622318,1623675;CP010319,1622318,1623675;
CP007482	Mauve	SHARED	1475359	1475485	.	.	.	Notes=Lenght126	CP003919,1475359,1475485;HF952106,1475359,1475485;HF952105,1475359,1475485;CP007565,1475359,1475485;HG939456,1475359,1475485;CP006910,1475359,1475485;FO393392,1475359,1475485;CP011328,1475359,1475485;CP010319,1475359,1475485;
CP007482	Mauve	SHARED	1475486	1475751	.	.	.	Notes=Lenght265	CP003919,1475486,1475751;HF952106,1475486,1475751;HF952105,1475486,1475751;CP007565,1475486,1475751;CP006910,1475486,1475751;FO393392,1475486,1475751;CP011328,1475486,1475751;CP010319,1475486,1475751;
CP007482	Mauve	SHARED	1475887	1475912	.	.	.	Notes=Lenght25	CP003919,1475887,1475912;HF952106,1475887,1475912;HF952105,1475887,1475912;CP007565,1475887,1475912;CP006910,1475887,1475912;FO393392,1475887,1475912;CP011328,1475887,1475912;CP010319,1475887,1475912;
CP007482	Mauve	SHARED	4167	4268	.	.	.	Notes=Lenght101	AL732656,4167,4268;AE009948,4167,4268;CP000114,4167,4268;CP003810,4167,4268;CP003919,4167,4268;HF952104,4167,4268;HF952106,4167,4268;HF952105,4167,4268;CP007565,4167,4268;HG939456,4167,4268;CP007631,4167,4268;CP007632,4167,4268;CP006910,4167,4268;CP007572,4167,4268;CP007571,4167,4268;CP007570,4167,4268;FO393392,4167,4268;CP010867,4167,4268;CP011325,4167,4268;CP011326,4167,4268;CP011327,4167,4268;…
CP007482	Mauve	SHARED	4269	4304	.	.	.	Notes=Lenght35	AL732656,4269,4304;AE009948,4269,4304;CP000114,4269,4304;CP003810,4269,4304;HF952104,4269,4304;HF952106,4269,4304;HF952105,4269,4304;CP007565,4269,4304;HG939456,4269,4304;CP007631,4269,4304;CP007632,4269,4304;CP006910,4269,4304;CP007572,4269,4304;CP007571,4269,4304;CP007570,4269,4304;FO393392,4269,4304;CP010867,4269,4304;CP011325,4269,4304;CP011326,4269,4304;CP011327,4269,4304;CP011328,4269,4304;…
CP007482	Mauve	SHARED	4305	4358	.	.	.	Notes=Lenght53	AL732656,4305,4358;AE009948,4305,4358;CP000114,4305,4358;CP003810,4305,4358;CP003919,4305,4358;HF952104,4305,4358;HF952106,4305,4358;HF952105,4305,4358;CP007565,4305,4358;HG939456,4305,4358;CP007631,4305,4358;CP007632,4305,4358;CP006910,4305,4358;CP007572,4305,4358;CP007571,4305,4358;CP007570,4305,4358;FO393392,4305,4358;CP010867,4305,4358;CP011325,4305,4358;CP011326,4305,4358;CP011327,4305,4358;…
CP007482	Mauve	SHARED	16278	16299	.	.	.	Notes=Lenght21	AL732656,16278,16299;AE009948,16278,16299;CP000114,16278,16299;CP003810,16278,16299;CP003919,16278,16299;HF952104,16278,16299;HF952106,16278,16299;HF952105,16278,16299;HG939456,16278,16299;CP007631,16278,16299;CP007632,16278,16299;CP006910,16278,16299;CP007572,16278,16299;CP007571,16278,16299;CP007570,16278,16299;FO393392,16278,16299;CP010867,16278,16299;CP011325,16278,16299;CP011326,16278,16299;…
CP007482	Mauve	SHARED	16301	16317	.	.	.	Notes=Lenght16	AL732656,16301,16317;AE009948,16301,16317;CP000114,16301,16317;CP003810,16301,16317;CP003919,16301,16317;HF952104,16301,16317;HF952106,16301,16317;HF952105,16301,16317;CP007565,16301,16317;HG939456,16301,16317;CP007631,16301,16317;CP007632,16301,16317;CP007572,16301,16317;CP007571,16301,16317;CP007570,16301,16317;FO393392,16301,16317;CP010867,16301,16317;CP011325,16301,16317;CP011326,16301,16317;…
CP007482	Mauve	SHARED	16376	16779	.	.	.	Notes=Lenght403	AL732656,16376,16779;AE009948,16376,16779;CP000114,16376,16779;CP003810,16376,16779;CP003919,16376,16779;HF952104,16376,16779;HF952106,16376,16779;HF952105,16376,16779;CP007565,16376,16779;HG939456,16376,16779;CP007631,16376,16779;CP007632,16376,16779;CP007572,16376,16779;CP007571,16376,16779;CP007570,16376,16779;FO393392,16376,16779;CP010867,16376,16779;CP011325,16376,16779;CP011326,16376,16779;…
CP007482	Mauve	SHARED	174800	175316	.	.	.	Notes=Lenght516	AL732656,174800,175316;AE009948,174800,175316;CP003919,174800,175316;HF952104,174800,175316;HF952106,174800,175316;HF952105,174800,175316;CP007565,174800,175316;HG939456,174800,175316;CP007631,174800,175316;CP007632,174800,175316;CP006910,174800,175316;CP007572,174800,175316;CP007571,174800,175316;CP007570,174800,175316;FO393392,174800,175316;CP010867,174800,175316;CP011328,174800,175316;CP011329…
CP007482	Mauve	SHARED	175317	175706	.	.	.	Notes=Lenght389	AL732656,175317,175706;AE009948,175317,175706;CP003919,175317,175706;HF952104,175317,175706;HF952105,175317,175706;CP007565,175317,175706;HG939456,175317,175706;CP007631,175317,175706;CP007632,175317,175706;CP006910,175317,175706;CP007572,175317,175706;CP007571,175317,175706;CP007570,175317,175706;FO393392,175317,175706;CP010867,175317,175706;CP011328,175317,175706;CP011329,175317,175706;CP010319…
CP007482	Mauve	SHARED	175707	176260	.	.	.	Notes=Lenght553	AL732656,175707,176260;AE009948,175707,176260;CP003919,175707,176260;HF952104,175707,176260;CP007565,175707,176260;HG939456,175707,176260;CP007631,175707,176260;CP007632,175707,176260;CP006910,175707,176260;CP007572,175707,176260;CP007571,175707,176260;CP007570,175707,176260;FO393392,175707,176260;CP010867,175707,176260;CP011328,175707,176260;CP011329,175707,176260;CP010319,175707,176260;CP013202…
CP007482	Mauve	SHARED	176261	176367	.	.	.	Notes=Lenght106	AL732656,176261,176367;AE009948,176261,176367;CP003919,176261,176367;HF952104,176261,176367;CP007565,176261,176367;HG939456,176261,176367;CP007631,176261,176367;CP007632,176261,176367;CP006910,176261,176367;CP007572,176261,176367;CP007571,176261,176367;CP007570,176261,176367;FO393392,176261,176367;CP010867,176261,176367;CP011328,176261,176367;CP011329,176261,176367;CP013202,176261,176367;
CP007482	Mauve	SHARED	176368	176553	.	.	.	Notes=Lenght185	AL732656,176368,176553;AE009948,176368,176553;CP003919,176368,176553;HF952104,176368,176553;HF952106,176368,176553;HF952105,176368,176553;HG939456,176368,176553;CP007631,176368,176553;CP007632,176368,176553;CP006910,176368,176553;CP007572,176368,176553;CP007571,176368,176553;CP007570,176368,176553;FO393392,176368,176553;CP010867,176368,176553;CP011328,176368,176553;CP011329,176368,176553;CP010319…
CP007482	Mauve	SHARED	176554	176704	.	.	.	Notes=Lenght150	AL732656,176554,176704;AE009948,176554,176704;CP003919,176554,176704;HF952104,176554,176704;HF952106,176554,176704;HF952105,176554,176704;HG939456,176554,176704;CP007631,176554,176704;CP007632,176554,176704;CP006910,176554,176704;CP007572,176554,176704;CP007571,176554,176704;CP007570,176554,176704;FO393392,176554,176704;CP010867,176554,176704;CP011328,176554,176704;CP011329,176554,176704;CP010319…
CP007482	Mauve	SHARED	176705	177000	.	.	.	Notes=Lenght295	AL732656,176705,177000;AE009948,176705,177000;CP003919,176705,177000;HF952106,176705,177000;HF952105,176705,177000;CP007565,176705,177000;HG939456,176705,177000;CP007631,176705,177000;CP006910,176705,177000;CP007571,176705,177000;CP007570,176705,177000;FO393392,176705,177000;CP010867,176705,177000;CP011328,176705,177000;CP010319,176705,177000;CP013202,176705,177000;
CP007482	Mauve	SHARED	177079	177438	.	.	.	Notes=Lenght359	AL732656,177079,177438;AE009948,177079,177438;CP003919,177079,177438;HF952104,177079,177438;HF952106,177079,177438;HF952105,177079,177438;CP007565,177079,177438;HG939456,177079,177438;CP007631,177079,177438;CP007632,177079,177438;CP006910,177079,177438;CP007572,177079,177438;CP007571,177079,177438;CP007570,177079,177438;FO393392,177079,177438;CP010867,177079,177438;CP011328,177079,177438;CP011329…
CP007482	Mauve	SHARED	184369	184406	.	.	.	Notes=Lenght37	AL732656,184369,184406;AE009948,184369,184406;CP000114,184369,184406;CP003810,184369,184406;CP003919,184369,184406;HF952104,184369,184406;CP007565,184369,184406;HG939456,184369,184406;CP007631,184369,184406;CP007632,184369,184406;CP006910,184369,184406;CP007572,184369,184406;CP007571,184369,184406;CP007570,184369,184406;FO393392,184369,184406;CP010867,184369,184406;CP011325,184369,184406;CP011326…
CP007482	Mauve	SHARED	191042	191058	.	.	.	Notes=Lenght16	CP000114,191042,191058;CP003810,191042,191058;CP003919,191042,191058;HF952104,191042,191058;HF952106,191042,191058;HF952105,191042,191058;CP007565,191042,191058;HG939456,191042,191058;CP007631,191042,191058;FO393392,191042,191058;CP010867,191042,191058;CP011325,191042,191058;CP011326,191042,191058;CP011327,191042,191058;CP011328,191042,191058;CP012419,191042,191058;CP013202,191042,191058;
CP007482	Mauve	SHARED	191059	191077	.	.	.	Notes=Lenght18	AL732656,191059,191077;CP000114,191059,191077;CP003810,191059,191077;CP003919,191059,191077;HF952104,191059,191077;HF952106,191059,191077;HF952105,191059,191077;CP007565,191059,191077;HG939456,191059,191077;CP007631,191059,191077;FO393392,191059,191077;CP010867,191059,191077;CP011325,191059,191077;CP011326,191059,191077;CP011327,191059,191077;CP011328,191059,191077;CP012419,191059,191077;CP013202…
CP007482	Mauve	SHARED	191078	191248	.	.	.	Notes=Lenght170	AL732656,191078,191248;AE009948,191078,191248;CP000114,191078,191248;CP003810,191078,191248;CP003919,191078,191248;HF952104,191078,191248;HF952106,191078,191248;HF952105,191078,191248;CP007565,191078,191248;HG939456,191078,191248;CP007631,191078,191248;CP007632,191078,191248;FO393392,191078,191248;CP010867,191078,191248;CP011325,191078,191248;CP011326,191078,191248;CP011327,191078,191248;CP011328…
CP007482	Mauve	SHARED	194546	195227	.	.	.	Notes=Lenght681	AL732656,194546,195227;AE009948,194546,195227;CP000114,194546,195227;CP003810,194546,195227;CP003919,194546,195227;HF952104,194546,195227;HF952106,194546,195227;HF952105,194546,195227;CP007565,194546,195227;HG939456,194546,195227;CP007631,194546,195227;CP006910,194546,195227;CP007572,194546,195227;CP007571,194546,195227;CP007570,194546,195227;FO393392,194546,195227;CP010867,194546,195227;CP011325…
CP007482	Mauve	SHARED	198993	199013	.	.	.	Notes=Lenght20	AL732656,198993,199013;AE009948,198993,199013;CP000114,198993,199013;CP003810,198993,199013;CP003919,198993,199013;HF952104,198993,199013;CP007565,198993,199013;HG939456,198993,199013;CP007631,198993,199013;CP007632,198993,199013;CP006910,198993,199013;CP007572,198993,199013;CP007571,198993,199013;CP007570,198993,199013;FO393392,198993,199013;CP010867,198993,199013;CP011325,198993,199013;CP011326…
CP007482	Mauve	SHARED	209832	209862	.	.	.	Notes=Lenght30	AL732656,209832,209862;AE009948,209832,209862;CP000114,209832,209862;CP003810,209832,209862;CP003919,209832,209862;HF952104,209832,209862;HF952105,209832,209862;CP007565,209832,209862;HG939456,209832,209862;CP007631,209832,209862;CP007632,209832,209862;CP007572,209832,209862;CP007571,209832,209862;CP007570,209832,209862;FO393392,209832,209862;CP010867,209832,209862;CP011325,209832,209862;CP011326…
CP007482	Mauve	SHARED	209863	209954	.	.	.	Notes=Lenght91	AL732656,209863,209954;AE009948,209863,209954;CP000114,209863,209954;CP003810,209863,209954;CP003919,209863,209954;HF952104,209863,209954;HF952105,209863,209954;CP007565,209863,209954;HG939456,209863,209954;CP007631,209863,209954;CP007632,209863,209954;CP006910,209863,209954;CP007572,209863,209954;CP007571,209863,209954;CP007570,209863,209954;FO393392,209863,209954;CP010867,209863,209954;CP011325…
CP007482	Mauve	SHARED	209955	210037	.	.	.	Notes=Lenght82	AL732656,209955,210037;AE009948,209955,210037;CP000114,209955,210037;CP003810,209955,210037;CP003919,209955,210037;HF952104,209955,210037;HF952105,209955,210037;CP007565,209955,210037;HG939456,209955,210037;CP007631,209955,210037;CP007632,209955,210037;CP007572,209955,210037;CP007571,209955,210037;CP007570,209955,210037;FO393392,209955,210037;CP010867,209955,210037;CP011325,209955,210037;CP011326…
CP007482	Mauve	SHARED	210038	210087	.	.	.	Notes=Lenght49	AL732656,210038,210087;AE009948,210038,210087;CP000114,210038,210087;CP003810,210038,210087;CP003919,210038,210087;HF952104,210038,210087;HF952105,210038,210087;CP007565,210038,210087;HG939456,210038,210087;CP007631,210038,210087;CP007632,210038,210087;CP006910,210038,210087;CP007572,210038,210087;CP007571,210038,210087;CP007570,210038,210087;FO393392,210038,210087;CP010867,210038,210087;CP011325…
CP007482	Mauve	SHARED	215385	215573	.	.	.	Notes=Lenght188	AL732656,215385,215573;AE009948,215385,215573;CP003919,215385,215573;HF952104,215385,215573;HF952106,215385,215573;CP007565,215385,215573;HG939456,215385,215573;CP007631,215385,215573;CP007632,215385,215573;CP006910,215385,215573;CP007572,215385,215573;CP007571,215385,215573;CP007570,215385,215573;FO393392,215385,215573;CP010867,215385,215573;CP011328,215385,215573;CP011329,215385,215573;CP010319…
CP007482	Mauve	SHARED	215836	215970	.	.	.	Notes=Lenght134	AE009948,215836,215970;CP003919,215836,215970;HF952104,215836,215970;HF952106,215836,215970;CP007565,215836,215970;HG939456,215836,215970;CP007631,215836,215970;CP006910,215836,215970;FO393392,215836,215970;CP010867,215836,215970;CP011328,215836,215970;CP011329,215836,215970;CP010319,215836,215970;CP013202,215836,215970;
CP007482	Mauve	SHARED	215971	216054	.	.	.	Notes=Lenght83	AL732656,215971,216054;AE009948,215971,216054;CP003919,215971,216054;HF952104,215971,216054;HF952106,215971,216054;CP007565,215971,216054;HG939456,215971,216054;CP007631,215971,216054;CP007632,215971,216054;CP006910,215971,216054;CP007572,215971,216054;CP007571,215971,216054;CP007570,215971,216054;FO393392,215971,216054;CP010867,215971,216054;CP011328,215971,216054;CP011329,215971,216054;CP010319…
CP007482	Mauve	SHARED	227300	227311	.	.	.	Notes=Lenght11	AL732656,227300,227311;AE009948,227300,227311;CP000114,227300,227311;CP003810,227300,227311;CP003919,227300,227311;HF952104,227300,227311;HF952106,227300,227311;CP007565,227300,227311;CP007631,227300,227311;CP007632,227300,227311;CP006910,227300,227311;FO393392,227300,227311;CP010867,227300,227311;CP011325,227300,227311;CP011326,227300,227311;CP011327,227300,227311;CP011328,227300,227311;CP011329…
CP007482	Mauve	SHARED	227312	227331	.	.	.	Notes=Lenght19	AL732656,227312,227331;AE009948,227312,227331;CP000114,227312,227331;CP003810,227312,227331;CP003919,227312,227331;HF952104,227312,227331;HF952106,227312,227331;CP007565,227312,227331;CP007631,227312,227331;CP007632,227312,227331;CP006910,227312,227331;FO393392,227312,227331;CP010867,227312,227331;CP011325,227312,227331;CP011326,227312,227331;CP011327,227312,227331;CP011328,227312,227331;CP011329…
CP007482	Mauve	SHARED	242801	243058	.	.	.	Notes=Lenght257	AL732656,242801,243058;AE009948,242801,243058;CP000114,242801,243058;CP003810,242801,243058;CP003919,242801,243058;HF952104,242801,243058;HF952106,242801,243058;HF952105,242801,243058;CP007565,242801,243058;HG939456,242801,243058;CP007631,242801,243058;CP007632,242801,243058;CP006910,242801,243058;CP007572,242801,243058;FO393392,242801,243058;CP010867,242801,243058;CP011325,242801,243058;CP011326…
CP007482	Mauve	SHARED	243206	243550	.	.	.	Notes=Lenght344	AL732656,243206,243550;AE009948,243206,243550;CP000114,243206,243550;CP003810,243206,243550;CP003919,243206,243550;HF952104,243206,243550;HF952106,243206,243550;HF952105,243206,243550;CP007565,243206,243550;HG939456,243206,243550;CP007631,243206,243550;CP007632,243206,243550;CP006910,243206,243550;CP007572,243206,243550;FO393392,243206,243550;CP010867,243206,243550;CP011325,243206,243550;CP011326…
CP007482	Mauve	SHARED	244751	246144	.	.	.	Notes=Lenght1393	AL732656,244751,246144;AE009948,244751,246144;CP000114,244751,246144;CP003810,244751,246144;CP003919,244751,246144;HF952104,244751,246144;HF952106,244751,246144;HF952105,244751,246144;HG939456,244751,246144;CP007631,244751,246144;CP007632,244751,246144;CP006910,244751,246144;CP007572,244751,246144;CP007571,244751,246144;CP007570,244751,246144;CP010867,244751,246144;CP011325,244751,246144;CP011328…
CP007482	Mauve	SHARED	246145	246697	.	.	.	Notes=Lenght552	AL732656,246145,246697;AE009948,246145,246697;CP000114,246145,246697;CP003810,246145,246697;CP003919,246145,246697;HF952104,246145,246697;HF952106,246145,246697;HF952105,246145,246697;HG939456,246145,246697;CP007631,246145,246697;CP007632,246145,246697;CP006910,246145,246697;CP007572,246145,246697;CP007571,246145,246697;CP007570,246145,246697;CP010867,246145,246697;CP011325,246145,246697;CP011326…
CP007482	Mauve	SHARED	246713	246858	.	.	.	Notes=Lenght145	AL732656,246713,246858;AE009948,246713,246858;CP000114,246713,246858;CP003810,246713,246858;CP003919,246713,246858;HF952104,246713,246858;HF952106,246713,246858;HF952105,246713,246858;HG939456,246713,246858;CP007631,246713,246858;CP007632,246713,246858;CP006910,246713,246858;CP007572,246713,246858;CP007571,246713,246858;CP007570,246713,246858;CP010867,246713,246858;CP011325,246713,246858;CP011326…
CP007482	Mauve	SHARED	246859	246872	.	.	.	Notes=Lenght13	AE009948,246859,246872;CP000114,246859,246872;CP003919,246859,246872;HF952104,246859,246872;HF952106,246859,246872;HF952105,246859,246872;CP007631,246859,246872;CP006910,246859,246872;CP010867,246859,246872;CP011325,246859,246872;CP011326,246859,246872;CP011328,246859,246872;CP011329,246859,246872;CP012419,246859,246872;CP013202,246859,246872;
CP007482	Mauve	SHARED	246873	246932	.	.	.	Notes=Lenght59	AL732656,246873,246932;AE009948,246873,246932;CP000114,246873,246932;CP003810,246873,246932;CP003919,246873,246932;HF952104,246873,246932;HF952106,246873,246932;HF952105,246873,246932;CP007565,246873,246932;HG939456,246873,246932;CP007631,246873,246932;CP007632,246873,246932;CP006910,246873,246932;CP007572,246873,246932;CP007571,246873,246932;CP007570,246873,246932;FO393392,246873,246932;CP010867…
CP007482	Mauve	SHARED	246977	247090	.	.	.	Notes=Lenght113	AL732656,246977,247090;AE009948,246977,247090;CP000114,246977,247090;CP003810,246977,247090;CP003919,246977,247090;HF952104,246977,247090;HF952106,246977,247090;HF952105,246977,247090;CP007565,246977,247090;HG939456,246977,247090;CP007631,246977,247090;CP007632,246977,247090;CP006910,246977,247090;CP007572,246977,247090;CP007571,246977,247090;CP007570,246977,247090;FO393392,246977,247090;CP010867…
CP007482	Mauve	SHARED	247210	247254	.	.	.	Notes=Lenght44	AL732656,247210,247254;AE009948,247210,247254;CP000114,247210,247254;CP003810,247210,247254;CP003919,247210,247254;HF952104,247210,247254;HF952106,247210,247254;HF952105,247210,247254;CP007565,247210,247254;HG939456,247210,247254;CP007631,247210,247254;CP007632,247210,247254;CP006910,247210,247254;CP007572,247210,247254;CP007571,247210,247254;CP007570,247210,247254;FO393392,247210,247254;CP010867…
CP007482	Mauve	SHARED	247255	247301	.	.	.	Notes=Lenght46	AL732656,247255,247301;AE009948,247255,247301;CP000114,247255,247301;CP003810,247255,247301;CP003919,247255,247301;HF952104,247255,247301;HF952106,247255,247301;HF952105,247255,247301;HG939456,247255,247301;CP007631,247255,247301;CP007632,247255,247301;CP006910,247255,247301;CP007572,247255,247301;CP007571,247255,247301;CP007570,247255,247301;FO393392,247255,247301;CP010867,247255,247301;CP011325…
CP007482	Mauve	SHARED	247302	247462	.	.	.	Notes=Lenght160	AL732656,247302,247462;AE009948,247302,247462;CP000114,247302,247462;CP003810,247302,247462;CP003919,247302,247462;HF952104,247302,247462;HF952106,247302,247462;HF952105,247302,247462;CP007565,247302,247462;HG939456,247302,247462;CP007631,247302,247462;CP007632,247302,247462;CP006910,247302,247462;CP007572,247302,247462;CP007571,247302,247462;CP007570,247302,247462;FO393392,247302,247462;CP010867…
CP007482	Mauve	SHARED	247463	247512	.	.	.	Notes=Lenght49	AL732656,247463,247512;AE009948,247463,247512;CP000114,247463,247512;CP003810,247463,247512;CP003919,247463,247512;HF952104,247463,247512;HF952106,247463,247512;HF952105,247463,247512;HG939456,247463,247512;CP007631,247463,247512;CP007632,247463,247512;CP006910,247463,247512;CP007572,247463,247512;CP007571,247463,247512;CP007570,247463,247512;CP010867,247463,247512;CP011325,247463,247512;CP011326…
CP007482	Mauve	SHARED	247513	247829	.	.	.	Notes=Lenght316	AL732656,247513,247829;AE009948,247513,247829;CP000114,247513,247829;CP003810,247513,247829;CP003919,247513,247829;HF952104,247513,247829;HF952106,247513,247829;HF952105,247513,247829;CP007565,247513,247829;HG939456,247513,247829;CP007631,247513,247829;CP007632,247513,247829;CP006910,247513,247829;CP007572,247513,247829;CP007571,247513,247829;CP007570,247513,247829;FO393392,247513,247829;CP010867…
CP007482	Mauve	SHARED	247881	247897	.	.	.	Notes=Lenght16	AL732656,247881,247897;AE009948,247881,247897;CP003919,247881,247897;HF952104,247881,247897;HF952106,247881,247897;HF952105,247881,247897;CP007565,247881,247897;HG939456,247881,247897;CP007631,247881,247897;CP007632,247881,247897;CP006910,247881,247897;CP007572,247881,247897;CP007571,247881,247897;CP007570,247881,247897;FO393392,247881,247897;CP010867,247881,247897;CP011328,247881,247897;CP011329…
CP007482	Mauve	SHARED	247898	247910	.	.	.	Notes=Lenght12	AL732656,247898,247910;AE009948,247898,247910;CP003919,247898,247910;HF952104,247898,247910;HF952106,247898,247910;HF952105,247898,247910;CP007565,247898,247910;HG939456,247898,247910;CP007631,247898,247910;CP007632,247898,247910;CP006910,247898,247910;CP007572,247898,247910;CP007571,247898,247910;CP007570,247898,247910;FO393392,247898,247910;CP010867,247898,247910;CP011328,247898,247910;CP011329…
CP007482	Mauve	SHARED	247917	248227	.	.	.	Notes=Lenght310	AL732656,247917,248227;AE009948,247917,248227;CP000114,247917,248227;CP003810,247917,248227;CP003919,247917,248227;HF952104,247917,248227;HF952106,247917,248227;HF952105,247917,248227;CP007565,247917,248227;HG939456,247917,248227;CP007631,247917,248227;CP007632,247917,248227;CP006910,247917,248227;CP007572,247917,248227;CP007571,247917,248227;CP007570,247917,248227;FO393392,247917,248227;CP010867…
CP007482	Mauve	SHARED	248426	248500	.	.	.	Notes=Lenght74	AL732656,248426,248500;AE009948,248426,248500;CP000114,248426,248500;CP003810,248426,248500;CP003919,248426,248500;HF952104,248426,248500;HF952106,248426,248500;HF952105,248426,248500;CP007565,248426,248500;HG939456,248426,248500;CP007631,248426,248500;CP006910,248426,248500;CP007572,248426,248500;CP007571,248426,248500;CP007570,248426,248500;FO393392,248426,248500;CP010867,248426,248500;CP011325…
CP007482	Mauve	SHARED	257552	257812	.	.	.	Notes=Lenght260	AL732656,257552,257812;AE009948,257552,257812;CP000114,257552,257812;CP003810,257552,257812;CP003919,257552,257812;HF952104,257552,257812;HF952106,257552,257812;HF952105,257552,257812;CP007565,257552,257812;HG939456,257552,257812;CP007631,257552,257812;CP007632,257552,257812;CP007572,257552,257812;CP007571,257552,257812;CP007570,257552,257812;FO393392,257552,257812;CP010867,257552,257812;CP011325…
CP007482	Mauve	SHARED	292969	293108	.	.	.	Notes=Lenght139	AL732656,292969,293108;AE009948,292969,293108;CP003919,292969,293108;HF952104,292969,293108;HF952106,292969,293108;HF952105,292969,293108;CP007565,292969,293108;HG939456,292969,293108;CP007631,292969,293108;CP007632,292969,293108;CP006910,292969,293108;CP007572,292969,293108;CP007571,292969,293108;CP007570,292969,293108;FO393392,292969,293108;CP010867,292969,293108;CP011328,292969,293108;CP011329…
CP007482	Mauve	SHARED	315603	315705	.	.	.	Notes=Lenght102	AL732656,315603,315705;CP000114,315603,315705;CP003810,315603,315705;CP003919,315603,315705;HF952106,315603,315705;HF952105,315603,315705;CP007565,315603,315705;HG939456,315603,315705;CP007631,315603,315705;CP007632,315603,315705;CP006910,315603,315705;CP007572,315603,315705;CP007571,315603,315705;CP007570,315603,315705;FO393392,315603,315705;CP011325,315603,315705;CP011326,315603,315705;CP011327…
CP007482	Mauve	SHARED	316852	316952	.	.	.	Notes=Lenght100	AL732656,316852,316952;AE009948,316852,316952;CP000114,316852,316952;CP003810,316852,316952;CP003919,316852,316952;HF952106,316852,316952;HF952105,316852,316952;CP007565,316852,316952;HG939456,316852,316952;CP007631,316852,316952;CP007632,316852,316952;CP006910,316852,316952;CP007572,316852,316952;CP007571,316852,316952;CP007570,316852,316952;FO393392,316852,316952;CP010867,316852,316952;CP011325…
CP007482	Mauve	SHARED	316953	318748	.	.	.	Notes=Lenght1795	AL732656,316953,318748;AE009948,316953,318748;CP000114,316953,318748;CP003810,316953,318748;CP003919,316953,318748;HF952106,316953,318748;HF952105,316953,318748;CP007565,316953,318748;HG939456,316953,318748;CP007632,316953,318748;CP006910,316953,318748;CP007572,316953,318748;CP007571,316953,318748;CP007570,316953,318748;FO393392,316953,318748;CP011325,316953,318748;CP011326,316953,318748;CP011327…
CP007482	Mauve	SHARED	319453	320202	.	.	.	Notes=Lenght749	AL732656,319453,320202;CP003810,319453,320202;CP003919,319453,320202;HF952104,319453,320202;HF952106,319453,320202;HF952105,319453,320202;CP007565,319453,320202;HG939456,319453,320202;CP006910,319453,320202;CP007572,319453,320202;CP007571,319453,320202;CP007570,319453,320202;FO393392,319453,320202;CP010867,319453,320202;CP011325,319453,320202;CP011327,319453,320202;CP011328,319453,320202;CP011329…
CP007482	Mauve	SHARED	339431	339441	.	.	.	Notes=Lenght10	AL732656,339431,339441;AE009948,339431,339441;CP000114,339431,339441;CP003810,339431,339441;CP003919,339431,339441;HF952104,339431,339441;HF952106,339431,339441;HF952105,339431,339441;CP007565,339431,339441;CP007631,339431,339441;CP007632,339431,339441;CP006910,339431,339441;CP007572,339431,339441;CP007571,339431,339441;CP007570,339431,339441;FO393392,339431,339441;CP010867,339431,339441;CP011325…
CP007482	Mauve	SHARED	339948	340095	.	.	.	Notes=Lenght147	AL732656,339948,340095;AE009948,339948,340095;CP000114,339948,340095;CP003810,339948,340095;CP003919,339948,340095;HF952104,339948,340095;HF952106,339948,340095;HF952105,339948,340095;CP007565,339948,340095;CP007631,339948,340095;CP007632,339948,340095;CP006910,339948,340095;CP007572,339948,340095;CP007571,339948,340095;CP007570,339948,340095;FO393392,339948,340095;CP010867,339948,340095;CP011325…
CP007482	Mauve	SHARED	342616	342635	.	.	.	Notes=Lenght19	AL732656,342616,342635;AE009948,342616,342635;CP000114,342616,342635;CP003810,342616,342635;CP003919,342616,342635;HF952104,342616,342635;CP007565,342616,342635;HG939456,342616,342635;CP007631,342616,342635;CP007632,342616,342635;FO393392,342616,342635;CP010867,342616,342635;CP011325,342616,342635;CP011326,342616,342635;CP011327,342616,342635;CP011328,342616,342635;CP011329,342616,342635;CP010319…
CP007482	Mauve	SHARED	342833	343291	.	.	.	Notes=Lenght458	AL732656,342833,343291;AE009948,342833,343291;CP000114,342833,343291;CP003810,342833,343291;CP003919,342833,343291;HF952104,342833,343291;HF952106,342833,343291;HF952105,342833,343291;CP007565,342833,343291;HG939456,342833,343291;CP007631,342833,343291;CP007632,342833,343291;FO393392,342833,343291;CP010867,342833,343291;CP011325,342833,343291;CP011326,342833,343291;CP011327,342833,343291;CP011328…
CP007482	Mauve	SHARED	351628	351645	.	.	.	Notes=Lenght17	AE009948,351628,351645;CP000114,351628,351645;CP003810,351628,351645;CP003919,351628,351645;HF952104,351628,351645;HF952106,351628,351645;HF952105,351628,351645;CP007565,351628,351645;HG939456,351628,351645;CP007631,351628,351645;CP007632,351628,351645;CP006910,351628,351645;FO393392,351628,351645;CP010867,351628,351645;CP011325,351628,351645;CP011326,351628,351645;CP011327,351628,351645;CP011328…
CP007482	Mauve	SHARED	362832	363567	.	.	.	Notes=Lenght735	AL732656,362832,363567;AE009948,362832,363567;CP000114,362832,363567;CP003810,362832,363567;HF952104,362832,363567;HF952106,362832,363567;HF952105,362832,363567;CP007565,362832,363567;HG939456,362832,363567;CP007631,362832,363567;CP007632,362832,363567;CP006910,362832,363567;CP007572,362832,363567;CP007571,362832,363567;CP007570,362832,363567;FO393392,362832,363567;CP010867,362832,363567;CP011325…
CP007482	Mauve	SHARED	380103	380120	.	.	.	Notes=Lenght17	CP003919,380103,380120;HF952106,380103,380120;HF952105,380103,380120;CP007565,380103,380120;HG939456,380103,380120;CP007632,380103,380120;CP006910,380103,380120;FO393392,380103,380120;CP011328,380103,380120;CP010319,380103,380120;CP013202,380103,380120;
CP007482	Mauve	SHARED	380379	380465	.	.	.	Notes=Lenght86	CP003919,380379,380465;HF952106,380379,380465;HF952105,380379,380465;CP007565,380379,380465;HG939456,380379,380465;CP007632,380379,380465;CP006910,380379,380465;FO393392,380379,380465;CP011328,380379,380465;CP010319,380379,380465;CP013202,380379,380465;
CP007482	Mauve	SHARED	385392	385457	.	.	.	Notes=Lenght65	AL732656,385392,385457;AE009948,385392,385457;CP000114,385392,385457;CP003810,385392,385457;HF952104,385392,385457;HF952106,385392,385457;HF952105,385392,385457;CP007565,385392,385457;HG939456,385392,385457;CP007631,385392,385457;CP007632,385392,385457;CP006910,385392,385457;CP007572,385392,385457;CP007571,385392,385457;CP007570,385392,385457;FO393392,385392,385457;CP010867,385392,385457;CP011325…
CP007482	Mauve	SHARED	391347	391709	.	.	.	Notes=Lenght362	AL732656,391347,391709;AE009948,391347,391709;CP000114,391347,391709;CP003810,391347,391709;CP003919,391347,391709;HF952104,391347,391709;HF952106,391347,391709;HF952105,391347,391709;CP007565,391347,391709;HG939456,391347,391709;CP007631,391347,391709;CP007632,391347,391709;CP006910,391347,391709;CP007572,391347,391709;CP007571,391347,391709;CP007570,391347,391709;FO393392,391347,391709;CP010867…
CP007482	Mauve	SHARED	23360	23519	.	.	.	Notes=Lenght159	AE009948,23360,23519;CP000114,23360,23519;CP003810,23360,23519;CP003919,23360,23519;HF952104,23360,23519;HF952106,23360,23519;HF952105,23360,23519;CP007565,23360,23519;HG939456,23360,23519;CP007631,23360,23519;FO393392,23360,23519;CP010867,23360,23519;CP011325,23360,23519;CP011326,23360,23519;CP011327,23360,23519;CP011328,23360,23519;CP011329,23360,23519;CP010319,23360,23519;CP012419,23360,23519;…
CP007482	Mauve	SHARED	23528	23568	.	.	.	Notes=Lenght40	AE009948,23528,23568;CP000114,23528,23568;CP003810,23528,23568;CP003919,23528,23568;HF952104,23528,23568;HF952106,23528,23568;HF952105,23528,23568;CP007565,23528,23568;HG939456,23528,23568;CP007631,23528,23568;FO393392,23528,23568;CP010867,23528,23568;CP011325,23528,23568;CP011326,23528,23568;CP011327,23528,23568;CP011328,23528,23568;CP011329,23528,23568;CP010319,23528,23568;CP012419,23528,23568;…
CP007482	Mauve	SHARED	23569	23590	.	.	.	Notes=Lenght21	AE009948,23569,23590;CP000114,23569,23590;CP003810,23569,23590;CP003919,23569,23590;HF952104,23569,23590;HF952106,23569,23590;HF952105,23569,23590;CP007565,23569,23590;HG939456,23569,23590;CP007631,23569,23590;CP007632,23569,23590;FO393392,23569,23590;CP010867,23569,23590;CP011325,23569,23590;CP011326,23569,23590;CP011327,23569,23590;CP011328,23569,23590;CP011329,23569,23590;CP010319,23569,23590;…
CP007482	Mauve	SHARED	23591	23627	.	.	.	Notes=Lenght36	AL732656,23591,23627;AE009948,23591,23627;CP000114,23591,23627;CP003810,23591,23627;CP003919,23591,23627;HF952104,23591,23627;HF952106,23591,23627;HF952105,23591,23627;CP007565,23591,23627;HG939456,23591,23627;CP007631,23591,23627;CP007632,23591,23627;CP007572,23591,23627;CP007571,23591,23627;CP007570,23591,23627;FO393392,23591,23627;CP010867,23591,23627;CP011325,23591,23627;CP011326,23591,23627;…
CP007482	Mauve	SHARED	28979	29002	.	.	.	Notes=Lenght23	AL732656,28979,29002;AE009948,28979,29002;CP000114,28979,29002;CP003810,28979,29002;HF952104,28979,29002;HF952106,28979,29002;HF952105,28979,29002;CP007565,28979,29002;HG939456,28979,29002;CP007631,28979,29002;CP007632,28979,29002;CP006910,28979,29002;CP007572,28979,29002;CP007571,28979,29002;CP007570,28979,29002;FO393392,28979,29002;CP010867,28979,29002;CP011325,28979,29002;CP011326,28979,29002;…
CP007482	Mauve	SHARED	43119	43486	.	.	.	Notes=Lenght367	AL732656,43119,43486;AE009948,43119,43486;CP000114,43119,43486;CP003810,43119,43486;HF952104,43119,43486;HF952106,43119,43486;HF952105,43119,43486;CP007565,43119,43486;HG939456,43119,43486;CP007631,43119,43486;CP007632,43119,43486;CP006910,43119,43486;CP007572,43119,43486;CP007571,43119,43486;CP007570,43119,43486;FO393392,43119,43486;CP010867,43119,43486;CP011325,43119,43486;CP011326,43119,43486;…
CP007482	Mauve	SHARED	66563	66653	.	.	.	Notes=Lenght90	AL732656,66563,66653;AE009948,66563,66653;CP000114,66563,66653;CP003810,66563,66653;HF952104,66563,66653;HF952106,66563,66653;HF952105,66563,66653;CP007565,66563,66653;HG939456,66563,66653;CP007631,66563,66653;CP007632,66563,66653;CP006910,66563,66653;CP007572,66563,66653;CP007571,66563,66653;CP007570,66563,66653;FO393392,66563,66653;CP010867,66563,66653;CP011325,66563,66653;CP011326,66563,66653;…
CP007482	Mauve	SHARED	78164	79516	.	.	.	Notes=Lenght1352	AL732656,78164,79516;AE009948,78164,79516;CP000114,78164,79516;CP003810,78164,79516;CP003919,78164,79516;HF952104,78164,79516;HF952106,78164,79516;HF952105,78164,79516;CP007565,78164,79516;HG939456,78164,79516;CP007631,78164,79516;CP006910,78164,79516;CP007572,78164,79516;CP007571,78164,79516;CP007570,78164,79516;FO393392,78164,79516;CP010867,78164,79516;CP011325,78164,79516;CP011326,78164,79516;…
CP007482	Mauve	SHARED	79517	79673	.	.	.	Notes=Lenght156	AL732656,79517,79673;AE009948,79517,79673;CP000114,79517,79673;CP003810,79517,79673;CP003919,79517,79673;HF952104,79517,79673;HF952106,79517,79673;HF952105,79517,79673;CP007565,79517,79673;HG939456,79517,79673;CP007631,79517,79673;CP006910,79517,79673;CP007572,79517,79673;CP007571,79517,79673;CP007570,79517,79673;FO393392,79517,79673;CP010867,79517,79673;CP011325,79517,79673;CP011326,79517,79673;…
CP007482	Mauve	SHARED	79838	79879	.	.	.	Notes=Lenght41	AL732656,79838,79879;AE009948,79838,79879;CP000114,79838,79879;CP003810,79838,79879;CP003919,79838,79879;HF952104,79838,79879;HF952106,79838,79879;CP007565,79838,79879;HG939456,79838,79879;CP007631,79838,79879;CP007632,79838,79879;CP006910,79838,79879;CP007572,79838,79879;CP007571,79838,79879;CP007570,79838,79879;FO393392,79838,79879;CP010867,79838,79879;CP011325,79838,79879;CP011326,79838,79879;…
CP007482	Mauve	SHARED	79880	79915	.	.	.	Notes=Lenght35	AL732656,79880,79915;AE009948,79880,79915;CP000114,79880,79915;CP003810,79880,79915;CP003919,79880,79915;HF952104,79880,79915;HF952106,79880,79915;CP007565,79880,79915;CP007631,79880,79915;CP006910,79880,79915;CP007572,79880,79915;CP007571,79880,79915;CP007570,79880,79915;FO393392,79880,79915;CP010867,79880,79915;CP011325,79880,79915;CP011326,79880,79915;CP011327,79880,79915;CP011328,79880,79915;…
CP007482	Mauve	SHARED	79933	79944	.	.	.	Notes=Lenght11	AL732656,79933,79944;AE009948,79933,79944;CP000114,79933,79944;CP003810,79933,79944;HF952104,79933,79944;HF952106,79933,79944;HF952105,79933,79944;CP007565,79933,79944;HG939456,79933,79944;CP007631,79933,79944;CP007632,79933,79944;CP006910,79933,79944;CP007572,79933,79944;CP007571,79933,79944;CP007570,79933,79944;FO393392,79933,79944;CP010867,79933,79944;CP011325,79933,79944;CP011326,79933,79944;…
CP007482	Mauve	SHARED	104179	104214	.	.	.	Notes=Lenght35	AL732656,104179,104214;AE009948,104179,104214;CP000114,104179,104214;CP003810,104179,104214;CP003919,104179,104214;HF952104,104179,104214;HF952106,104179,104214;HF952105,104179,104214;CP007565,104179,104214;HG939456,104179,104214;CP007631,104179,104214;CP007632,104179,104214;CP006910,104179,104214;CP007572,104179,104214;CP007571,104179,104214;CP007570,104179,104214;FO393392,104179,104214;CP010867…
CP007482	Mauve	SHARED	104215	104265	.	.	.	Notes=Lenght50	AL732656,104215,104265;AE009948,104215,104265;CP000114,104215,104265;CP003810,104215,104265;CP003919,104215,104265;HF952104,104215,104265;HF952106,104215,104265;HF952105,104215,104265;CP007565,104215,104265;HG939456,104215,104265;CP007631,104215,104265;CP007632,104215,104265;CP006910,104215,104265;CP007572,104215,104265;CP007571,104215,104265;CP007570,104215,104265;FO393392,104215,104265;CP010867…
CP007482	Mauve	SHARED	104266	104323	.	.	.	Notes=Lenght57	AL732656,104266,104323;AE009948,104266,104323;CP003810,104266,104323;CP003919,104266,104323;HF952104,104266,104323;HF952106,104266,104323;HF952105,104266,104323;CP007565,104266,104323;HG939456,104266,104323;CP007631,104266,104323;CP007632,104266,104323;CP006910,104266,104323;CP007572,104266,104323;CP007571,104266,104323;CP007570,104266,104323;FO393392,104266,104323;CP010867,104266,104323;CP011326…
CP007482	Mauve	SHARED	104324	104703	.	.	.	Notes=Lenght379	AL732656,104324,104703;AE009948,104324,104703;CP003810,104324,104703;CP003919,104324,104703;HF952104,104324,104703;HF952106,104324,104703;HF952105,104324,104703;CP007565,104324,104703;HG939456,104324,104703;CP007631,104324,104703;CP007632,104324,104703;CP006910,104324,104703;CP007572,104324,104703;CP007571,104324,104703;CP007570,104324,104703;FO393392,104324,104703;CP010867,104324,104703;CP011328…
CP007482	Mauve	SHARED	104704	104797	.	.	.	Notes=Lenght93	AL732656,104704,104797;AE009948,104704,104797;CP000114,104704,104797;CP003810,104704,104797;CP003919,104704,104797;HF952104,104704,104797;HF952106,104704,104797;HF952105,104704,104797;CP007565,104704,104797;HG939456,104704,104797;CP007631,104704,104797;CP007632,104704,104797;CP006910,104704,104797;CP007572,104704,104797;CP007571,104704,104797;CP007570,104704,104797;FO393392,104704,104797;CP010867…
CP007482	Mauve	SHARED	104798	104913	.	.	.	Notes=Lenght115	AL732656,104798,104913;AE009948,104798,104913;CP000114,104798,104913;CP003810,104798,104913;CP003919,104798,104913;HF952104,104798,104913;HF952106,104798,104913;HF952105,104798,104913;CP007565,104798,104913;HG939456,104798,104913;CP007631,104798,104913;CP007632,104798,104913;CP006910,104798,104913;CP007572,104798,104913;CP007571,104798,104913;CP007570,104798,104913;FO393392,104798,104913;CP010867…
CP007482	Mauve	SHARED	104964	104984	.	.	.	Notes=Lenght20	AL732656,104964,104984;AE009948,104964,104984;CP000114,104964,104984;CP003810,104964,104984;CP003919,104964,104984;HF952104,104964,104984;HF952106,104964,104984;HF952105,104964,104984;HG939456,104964,104984;CP007631,104964,104984;CP007632,104964,104984;CP006910,104964,104984;CP007572,104964,104984;CP007571,104964,104984;CP007570,104964,104984;FO393392,104964,104984;CP010867,104964,104984;CP011325…
CP007482	Mauve	SHARED	105105	105306	.	.	.	Notes=Lenght201	AL732656,105105,105306;AE009948,105105,105306;CP000114,105105,105306;CP003810,105105,105306;CP003919,105105,105306;HF952104,105105,105306;HF952106,105105,105306;HF952105,105105,105306;CP007565,105105,105306;HG939456,105105,105306;CP007631,105105,105306;CP007632,105105,105306;CP006910,105105,105306;CP007572,105105,105306;CP007571,105105,105306;CP007570,105105,105306;FO393392,105105,105306;CP010867…
CP007482	Mauve	SHARED	105307	105335	.	.	.	Notes=Lenght28	AE009948,105307,105335;CP000114,105307,105335;CP003810,105307,105335;CP003919,105307,105335;HF952104,105307,105335;HF952106,105307,105335;HF952105,105307,105335;CP007565,105307,105335;HG939456,105307,105335;CP007631,105307,105335;CP007632,105307,105335;CP006910,105307,105335;FO393392,105307,105335;CP010867,105307,105335;CP011325,105307,105335;CP011326,105307,105335;CP011328,105307,105335;CP011329…
CP007482	Mauve	SHARED	105437	105502	.	.	.	Notes=Lenght65	AL732656,105437,105502;AE009948,105437,105502;CP000114,105437,105502;CP003810,105437,105502;CP003919,105437,105502;HF952104,105437,105502;HF952106,105437,105502;HF952105,105437,105502;CP007565,105437,105502;HG939456,105437,105502;CP007631,105437,105502;CP007632,105437,105502;CP006910,105437,105502;CP007572,105437,105502;CP007571,105437,105502;CP007570,105437,105502;FO393392,105437,105502;CP010867…
CP007482	Mauve	SHARED	105503	105704	.	.	.	Notes=Lenght201	AL732656,105503,105704;AE009948,105503,105704;CP003810,105503,105704;CP003919,105503,105704;HF952104,105503,105704;HF952106,105503,105704;HF952105,105503,105704;CP007565,105503,105704;HG939456,105503,105704;CP007631,105503,105704;CP007632,105503,105704;CP006910,105503,105704;CP007572,105503,105704;CP007571,105503,105704;CP007570,105503,105704;FO393392,105503,105704;CP010867,105503,105704;CP011325…
CP007482	Mauve	SHARED	105955	106200	.	.	.	Notes=Lenght245	AL732656,105955,106200;AE009948,105955,106200;CP000114,105955,106200;CP003810,105955,106200;CP003919,105955,106200;HF952104,105955,106200;HF952106,105955,106200;HF952105,105955,106200;CP007565,105955,106200;HG939456,105955,106200;CP007631,105955,106200;CP007632,105955,106200;CP006910,105955,106200;CP007572,105955,106200;CP007571,105955,106200;CP007570,105955,106200;FO393392,105955,106200;CP010867…
CP007482	Mauve	SHARED	106205	106250	.	.	.	Notes=Lenght45	AE009948,106205,106250;CP003919,106205,106250;HF952104,106205,106250;HF952106,106205,106250;HF952105,106205,106250;CP007565,106205,106250;HG939456,106205,106250;CP007631,106205,106250;CP007632,106205,106250;CP006910,106205,106250;FO393392,106205,106250;CP010867,106205,106250;CP011325,106205,106250;CP011326,106205,106250;CP011328,106205,106250;CP011329,106205,106250;CP010319,106205,106250;CP013202…
CP007482	Mauve	SHARED	106251	106271	.	.	.	Notes=Lenght20	AL732656,106251,106271;AE009948,106251,106271;CP000114,106251,106271;CP003919,106251,106271;HF952104,106251,106271;HF952106,106251,106271;HF952105,106251,106271;CP007565,106251,106271;HG939456,106251,106271;CP007631,106251,106271;CP007632,106251,106271;CP006910,106251,106271;CP007572,106251,106271;CP007571,106251,106271;CP007570,106251,106271;FO393392,106251,106271;CP010867,106251,106271;CP011325…
CP007482	Mauve	SHARED	106272	106371	.	.	.	Notes=Lenght99	AE009948,106272,106371;CP003919,106272,106371;HF952104,106272,106371;HF952106,106272,106371;HF952105,106272,106371;CP007565,106272,106371;HG939456,106272,106371;CP007631,106272,106371;CP007632,106272,106371;CP006910,106272,106371;FO393392,106272,106371;CP010867,106272,106371;CP011328,106272,106371;CP011329,106272,106371;CP010319,106272,106371;CP012419,106272,106371;CP013202,106272,106371;
CP007482	Mauve	SHARED	106372	106433	.	.	.	Notes=Lenght61	AL732656,106372,106433;AE009948,106372,106433;CP000114,106372,106433;CP003919,106372,106433;HF952104,106372,106433;HF952106,106372,106433;HF952105,106372,106433;CP007565,106372,106433;HG939456,106372,106433;CP007631,106372,106433;CP007632,106372,106433;CP006910,106372,106433;CP007572,106372,106433;CP007571,106372,106433;CP007570,106372,106433;FO393392,106372,106433;CP010867,106372,106433;CP011325…
CP007482	Mauve	SHARED	106805	106953	.	.	.	Notes=Lenght148	AL732656,106805,106953;AE009948,106805,106953;CP000114,106805,106953;CP003810,106805,106953;CP003919,106805,106953;HF952104,106805,106953;HF952106,106805,106953;HF952105,106805,106953;CP007565,106805,106953;HG939456,106805,106953;CP007631,106805,106953;CP007632,106805,106953;CP006910,106805,106953;CP007572,106805,106953;CP007571,106805,106953;CP007570,106805,106953;FO393392,106805,106953;CP010867…
CP007482	Mauve	SHARED	107204	107220	.	.	.	Notes=Lenght16	AL732656,107204,107220;AE009948,107204,107220;CP000114,107204,107220;CP003810,107204,107220;CP003919,107204,107220;HF952104,107204,107220;HF952106,107204,107220;HF952105,107204,107220;HG939456,107204,107220;CP007631,107204,107220;CP007632,107204,107220;CP006910,107204,107220;CP007572,107204,107220;CP007571,107204,107220;CP007570,107204,107220;FO393392,107204,107220;CP010867,107204,107220;CP011325…
CP007482	Mauve	SHARED	107602	107689	.	.	.	Notes=Lenght87	AL732656,107602,107689;AE009948,107602,107689;CP000114,107602,107689;CP003919,107602,107689;HF952104,107602,107689;HF952106,107602,107689;HF952105,107602,107689;CP007565,107602,107689;HG939456,107602,107689;CP007631,107602,107689;CP007632,107602,107689;CP006910,107602,107689;CP007572,107602,107689;CP007571,107602,107689;CP007570,107602,107689;FO393392,107602,107689;CP010867,107602,107689;CP011325…
CP007482	Mauve	SHARED	107702	107801	.	.	.	Notes=Lenght99	AL732656,107702,107801;AE009948,107702,107801;CP000114,107702,107801;CP003919,107702,107801;HF952104,107702,107801;HF952106,107702,107801;HF952105,107702,107801;CP007565,107702,107801;HG939456,107702,107801;CP007631,107702,107801;CP007632,107702,107801;CP006910,107702,107801;CP007572,107702,107801;CP007571,107702,107801;CP007570,107702,107801;FO393392,107702,107801;CP010867,107702,107801;CP011325…
CP007482	Mauve	SHARED	107802	107951	.	.	.	Notes=Lenght149	AL732656,107802,107951;AE009948,107802,107951;CP000114,107802,107951;CP003919,107802,107951;HF952104,107802,107951;HF952106,107802,107951;HF952105,107802,107951;CP007565,107802,107951;HG939456,107802,107951;CP007631,107802,107951;CP007632,107802,107951;CP006910,107802,107951;CP007572,107802,107951;CP007571,107802,107951;CP007570,107802,107951;FO393392,107802,107951;CP010867,107802,107951;CP011327…
CP007482	Mauve	SHARED	107952	107986	.	.	.	Notes=Lenght34	AE009948,107952,107986;CP000114,107952,107986;CP003919,107952,107986;HF952104,107952,107986;HF952106,107952,107986;HF952105,107952,107986;CP007565,107952,107986;HG939456,107952,107986;CP007631,107952,107986;CP007632,107952,107986;CP006910,107952,107986;FO393392,107952,107986;CP010867,107952,107986;CP011327,107952,107986;CP011328,107952,107986;CP011329,107952,107986;CP010319,107952,107986;CP013202…
CP007482	Mauve	SHARED	108001	108205	.	.	.	Notes=Lenght204	AE009948,108001,108205;CP000114,108001,108205;CP003919,108001,108205;HF952104,108001,108205;HF952106,108001,108205;HF952105,108001,108205;CP007565,108001,108205;HG939456,108001,108205;CP007631,108001,108205;CP007632,108001,108205;CP006910,108001,108205;FO393392,108001,108205;CP010867,108001,108205;CP011326,108001,108205;CP011327,108001,108205;CP011328,108001,108205;CP011329,108001,108205;CP010319…
CP007482	Mauve	SHARED	121366	122441	.	.	.	Notes=Lenght1075	AL732656,121366,122441;AE009948,121366,122441;CP000114,121366,122441;CP003810,121366,122441;CP003919,121366,122441;HF952104,121366,122441;HF952106,121366,122441;HF952105,121366,122441;CP007565,121366,122441;HG939456,121366,122441;CP007631,121366,122441;CP007632,121366,122441;CP006910,121366,122441;CP007571,121366,122441;CP007570,121366,122441;FO393392,121366,122441;CP010867,121366,122441;CP011325…
CP007482	Mauve	SHARED	127919	127930	.	.	.	Notes=Lenght11	AL732656,127919,127930;AE009948,127919,127930;CP000114,127919,127930;CP003810,127919,127930;CP003919,127919,127930;HF952104,127919,127930;HF952106,127919,127930;HF952105,127919,127930;CP007565,127919,127930;HG939456,127919,127930;CP007631,127919,127930;CP007632,127919,127930;CP006910,127919,127930;CP007572,127919,127930;CP007571,127919,127930;CP007570,127919,127930;FO393392,127919,127930;CP010867…
CP007482	Mauve	SHARED	150949	151404	.	.	.	Notes=Lenght455	AL732656,150949,151404;AE009948,150949,151404;CP000114,150949,151404;CP003810,150949,151404;HF952104,150949,151404;HF952106,150949,151404;HF952105,150949,151404;CP007565,150949,151404;HG939456,150949,151404;CP007631,150949,151404;CP007632,150949,151404;CP006910,150949,151404;CP007572,150949,151404;CP007571,150949,151404;CP007570,150949,151404;FO393392,150949,151404;CP010867,150949,151404;CP011325…
CP007482	Mauve	SHARED	156146	156595	.	.	.	Notes=Lenght449	AL732656,156146,156595;AE009948,156146,156595;CP000114,156146,156595;CP003810,156146,156595;CP003919,156146,156595;HF952104,156146,156595;HF952106,156146,156595;HF952105,156146,156595;CP007565,156146,156595;HG939456,156146,156595;CP007631,156146,156595;CP006910,156146,156595;CP007572,156146,156595;CP007571,156146,156595;CP007570,156146,156595;FO393392,156146,156595;CP010867,156146,156595;CP011325…
CP007482	Mauve	SHARED	157345	158922	.	.	.	Notes=Lenght1577	AL732656,157345,158922;AE009948,157345,158922;CP000114,157345,158922;CP003810,157345,158922;HF952104,157345,158922;HF952106,157345,158922;HF952105,157345,158922;CP007565,157345,158922;HG939456,157345,158922;CP007631,157345,158922;CP007632,157345,158922;CP006910,157345,158922;CP007572,157345,158922;CP007571,157345,158922;CP007570,157345,158922;FO393392,157345,158922;CP010867,157345,158922;CP011325…
CP007482	Mauve	SHARED	162139	162164	.	.	.	Notes=Lenght25	AL732656,162139,162164;AE009948,162139,162164;CP000114,162139,162164;CP003810,162139,162164;HF952104,162139,162164;HF952106,162139,162164;HF952105,162139,162164;CP007565,162139,162164;HG939456,162139,162164;CP007631,162139,162164;CP007632,162139,162164;CP006910,162139,162164;CP007572,162139,162164;CP007571,162139,162164;CP007570,162139,162164;FO393392,162139,162164;CP010867,162139,162164;CP011325…
CP007482	Mauve	SHARED	165182	165231	.	.	.	Notes=Lenght49	AL732656,165182,165231;AE009948,165182,165231;CP000114,165182,165231;CP003810,165182,165231;HF952104,165182,165231;HF952106,165182,165231;HF952105,165182,165231;CP007565,165182,165231;HG939456,165182,165231;CP007631,165182,165231;CP007632,165182,165231;CP006910,165182,165231;CP007572,165182,165231;CP007571,165182,165231;CP007570,165182,165231;FO393392,165182,165231;CP010867,165182,165231;CP011325…
CP007482	Mauve	SHARED	167258	167356	.	.	.	Notes=Lenght98	AL732656,167258,167356;AE009948,167258,167356;CP000114,167258,167356;CP003810,167258,167356;CP003919,167258,167356;HF952104,167258,167356;HF952106,167258,167356;HF952105,167258,167356;CP007565,167258,167356;CP007631,167258,167356;CP007632,167258,167356;CP006910,167258,167356;CP007572,167258,167356;CP007571,167258,167356;CP007570,167258,167356;FO393392,167258,167356;CP010867,167258,167356;CP011325…
CP007482	Mauve	SHARED	174730	174798	.	.	.	Notes=Lenght68	AL732656,174730,174798;AE009948,174730,174798;CP000114,174730,174798;CP003810,174730,174798;HF952104,174730,174798;HF952106,174730,174798;HF952105,174730,174798;CP007565,174730,174798;HG939456,174730,174798;CP007631,174730,174798;CP007632,174730,174798;CP006910,174730,174798;CP007572,174730,174798;CP007571,174730,174798;CP007570,174730,174798;FO393392,174730,174798;CP010867,174730,174798;CP011325…
CP007482	Mauve	SHARED	392464	394914	.	.	.	Notes=Lenght2450	AE009948,392464,394914;CP000114,392464,394914;CP003810,392464,394914;CP003919,392464,394914;HF952104,392464,394914;HF952106,392464,394914;HF952105,392464,394914;CP007565,392464,394914;CP007631,392464,394914;FO393392,392464,394914;CP010867,392464,394914;CP011325,392464,394914;CP011326,392464,394914;CP011327,392464,394914;CP011328,392464,394914;CP011329,392464,394914;CP010319,392464,394914;CP012419…
CP007482	Mauve	SHARED	394915	395074	.	.	.	Notes=Lenght159	AE009948,394915,395074;CP000114,394915,395074;CP003810,394915,395074;CP003919,394915,395074;HF952104,394915,395074;HF952106,394915,395074;HF952105,394915,395074;CP007565,394915,395074;CP007631,394915,395074;CP006910,394915,395074;FO393392,394915,395074;CP010867,394915,395074;CP011325,394915,395074;CP011326,394915,395074;CP011327,394915,395074;CP011328,394915,395074;CP011329,394915,395074;CP010319…
CP007482	Mauve	SHARED	398517	398740	.	.	.	Notes=Lenght223	AL732656,398517,398740;AE009948,398517,398740;CP000114,398517,398740;CP003810,398517,398740;CP003919,398517,398740;HF952104,398517,398740;HF952106,398517,398740;HF952105,398517,398740;CP007565,398517,398740;CP007631,398517,398740;CP007632,398517,398740;CP006910,398517,398740;CP007572,398517,398740;CP007571,398517,398740;CP007570,398517,398740;FO393392,398517,398740;CP010867,398517,398740;CP011325…
CP007482	Mauve	SHARED	398935	399189	.	.	.	Notes=Lenght254	AL732656,398935,399189;AE009948,398935,399189;CP000114,398935,399189;CP003810,398935,399189;CP003919,398935,399189;HF952104,398935,399189;HF952106,398935,399189;HF952105,398935,399189;CP007565,398935,399189;CP007631,398935,399189;CP007632,398935,399189;CP006910,398935,399189;CP007572,398935,399189;CP007571,398935,399189;CP007570,398935,399189;FO393392,398935,399189;CP010867,398935,399189;CP011325…
CP007482	Mauve	SHARED	399415	399513	.	.	.	Notes=Lenght98	AL732656,399415,399513;AE009948,399415,399513;CP000114,399415,399513;CP003810,399415,399513;CP003919,399415,399513;HF952104,399415,399513;HF952106,399415,399513;HF952105,399415,399513;CP007565,399415,399513;HG939456,399415,399513;CP007631,399415,399513;CP006910,399415,399513;CP007572,399415,399513;CP007571,399415,399513;CP007570,399415,399513;FO393392,399415,399513;CP010867,399415,399513;CP011325…
CP007482	Mauve	SHARED	403662	403673	.	.	.	Notes=Lenght11	AL732656,403662,403673;AE009948,403662,403673;CP000114,403662,403673;CP003810,403662,403673;CP003919,403662,403673;HF952104,403662,403673;HF952105,403662,403673;CP007565,403662,403673;HG939456,403662,403673;CP007631,403662,403673;CP007632,403662,403673;CP006910,403662,403673;CP007572,403662,403673;CP007571,403662,403673;CP007570,403662,403673;FO393392,403662,403673;CP010867,403662,403673;CP011325…
CP007482	Mauve	SHARED	403674	404324	.	.	.	Notes=Lenght650	AL732656,403674,404324;AE009948,403674,404324;CP000114,403674,404324;CP003810,403674,404324;CP003919,403674,404324;HF952104,403674,404324;CP007565,403674,404324;HG939456,403674,404324;CP007631,403674,404324;CP007632,403674,404324;CP006910,403674,404324;CP007572,403674,404324;CP007571,403674,404324;CP007570,403674,404324;FO393392,403674,404324;CP010867,403674,404324;CP011325,403674,404324;CP011326…
CP007482	Mauve	SHARED	409984	410005	.	.	.	Notes=Lenght21	AL732656,409984,410005;AE009948,409984,410005;CP000114,409984,410005;CP003810,409984,410005;CP003919,409984,410005;HF952104,409984,410005;HF952106,409984,410005;HF952105,409984,410005;HG939456,409984,410005;CP007631,409984,410005;CP007632,409984,410005;CP006910,409984,410005;CP007572,409984,410005;CP007571,409984,410005;CP007570,409984,410005;FO393392,409984,410005;CP010867,409984,410005;CP011325…
CP007482	Mauve	SHARED	412035	412147	.	.	.	Notes=Lenght112	AL732656,412035,412147;AE009948,412035,412147;CP000114,412035,412147;CP003810,412035,412147;CP003919,412035,412147;HF952104,412035,412147;HF952106,412035,412147;CP007565,412035,412147;HG939456,412035,412147;CP007631,412035,412147;CP007632,412035,412147;CP006910,412035,412147;CP007572,412035,412147;CP007571,412035,412147;CP007570,412035,412147;FO393392,412035,412147;CP010867,412035,412147;CP011325…
CP007482	Mauve	SHARED	412148	412207	.	.	.	Notes=Lenght59	AL732656,412148,412207;CP000114,412148,412207;CP003810,412148,412207;CP003919,412148,412207;HF952104,412148,412207;HF952106,412148,412207;CP007565,412148,412207;HG939456,412148,412207;CP007632,412148,412207;CP006910,412148,412207;CP007572,412148,412207;CP007571,412148,412207;CP007570,412148,412207;FO393392,412148,412207;CP010867,412148,412207;CP011325,412148,412207;CP011326,412148,412207;CP011327…
CP007482	Mauve	SHARED	412208	412906	.	.	.	Notes=Lenght698	AL732656,412208,412906;AE009948,412208,412906;CP000114,412208,412906;CP003810,412208,412906;CP003919,412208,412906;HF952104,412208,412906;HF952106,412208,412906;CP007565,412208,412906;HG939456,412208,412906;CP007631,412208,412906;CP007632,412208,412906;CP006910,412208,412906;CP007572,412208,412906;CP007571,412208,412906;CP007570,412208,412906;FO393392,412208,412906;CP010867,412208,412906;CP011325…
CP007482	Mauve	SHARED	412907	413046	.	.	.	Notes=Lenght139	AL732656,412907,413046;AE009948,412907,413046;CP000114,412907,413046;CP003810,412907,413046;HF952104,412907,413046;HF952106,412907,413046;CP007565,412907,413046;HG939456,412907,413046;CP007631,412907,413046;CP007632,412907,413046;CP006910,412907,413046;CP007572,412907,413046;CP007571,412907,413046;CP007570,412907,413046;FO393392,412907,413046;CP010867,412907,413046;CP011325,412907,413046;CP011326…
CP007482	Mauve	SHARED	413047	415758	.	.	.	Notes=Lenght2711	AL732656,413047,415758;AE009948,413047,415758;CP000114,413047,415758;CP003810,413047,415758;CP003919,413047,415758;HF952104,413047,415758;HF952106,413047,415758;CP007565,413047,415758;HG939456,413047,415758;CP007631,413047,415758;CP007632,413047,415758;CP006910,413047,415758;CP007572,413047,415758;CP007571,413047,415758;CP007570,413047,415758;FO393392,413047,415758;CP010867,413047,415758;CP011325…
CP007482	Mauve	SHARED	450615	451114	.	.	.	Notes=Lenght499	AL732656,450615,451114;AE009948,450615,451114;CP000114,450615,451114;CP003810,450615,451114;CP003919,450615,451114;HF952104,450615,451114;HF952106,450615,451114;HF952105,450615,451114;CP007565,450615,451114;HG939456,450615,451114;CP007631,450615,451114;CP006910,450615,451114;CP007572,450615,451114;CP007571,450615,451114;CP007570,450615,451114;FO393392,450615,451114;CP010867,450615,451114;CP011325…
CP007482	Mauve	SHARED	460729	461143	.	.	.	Notes=Lenght414	AL732656,460729,461143;AE009948,460729,461143;CP000114,460729,461143;CP003810,460729,461143;HF952104,460729,461143;HF952106,460729,461143;HF952105,460729,461143;CP007565,460729,461143;HG939456,460729,461143;CP007631,460729,461143;CP007632,460729,461143;CP006910,460729,461143;CP007572,460729,461143;CP007571,460729,461143;CP007570,460729,461143;FO393392,460729,461143;CP010867,460729,461143;CP011325…
CP007482	Mauve	SHARED	472450	472709	.	.	.	Notes=Lenght259	AL732656,472450,472709;AE009948,472450,472709;CP000114,472450,472709;CP003810,472450,472709;HF952104,472450,472709;HF952106,472450,472709;HF952105,472450,472709;CP007565,472450,472709;HG939456,472450,472709;CP007631,472450,472709;CP007632,472450,472709;CP006910,472450,472709;CP007572,472450,472709;CP007571,472450,472709;CP007570,472450,472709;FO393392,472450,472709;CP010867,472450,472709;CP011325…
CP007482	Mauve	SHARED	472710	472803	.	.	.	Notes=Lenght93	AL732656,472710,472803;AE009948,472710,472803;CP000114,472710,472803;CP003810,472710,472803;HF952104,472710,472803;HF952106,472710,472803;HF952105,472710,472803;CP007565,472710,472803;HG939456,472710,472803;CP007631,472710,472803;CP007632,472710,472803;CP006910,472710,472803;CP007572,472710,472803;CP007571,472710,472803;CP007570,472710,472803;FO393392,472710,472803;CP010867,472710,472803;CP011325…
CP007482	Mauve	SHARED	488369	488415	.	.	.	Notes=Lenght46	AL732656,488369,488415;AE009948,488369,488415;CP000114,488369,488415;CP003810,488369,488415;CP003919,488369,488415;HF952104,488369,488415;HF952106,488369,488415;HF952105,488369,488415;CP007565,488369,488415;CP007631,488369,488415;CP007632,488369,488415;CP006910,488369,488415;FO393392,488369,488415;CP010867,488369,488415;CP011325,488369,488415;CP011326,488369,488415;CP011327,488369,488415;CP011328…
CP007482	Mauve	SHARED	505636	505716	.	.	.	Notes=Lenght80	AE009948,505636,505716;CP000114,505636,505716;CP003810,505636,505716;CP003919,505636,505716;HF952104,505636,505716;HF952106,505636,505716;HF952105,505636,505716;CP007565,505636,505716;HG939456,505636,505716;CP007631,505636,505716;CP007632,505636,505716;CP006910,505636,505716;FO393392,505636,505716;CP010867,505636,505716;CP011325,505636,505716;CP011326,505636,505716;CP011327,505636,505716;CP011328…
CP007482	Mauve	SHARED	507172	507210	.	.	.	Notes=Lenght38	AL732656,507172,507210;AE009948,507172,507210;CP000114,507172,507210;CP003810,507172,507210;HF952104,507172,507210;HF952106,507172,507210;HF952105,507172,507210;CP007565,507172,507210;HG939456,507172,507210;CP007631,507172,507210;CP007632,507172,507210;CP006910,507172,507210;CP007572,507172,507210;CP007571,507172,507210;CP007570,507172,507210;FO393392,507172,507210;CP010867,507172,507210;CP011325…
CP007482	Mauve	SHARED	510650	510690	.	.	.	Notes=Lenght40	AL732656,510650,510690;AE009948,510650,510690;CP000114,510650,510690;CP003810,510650,510690;HF952104,510650,510690;HF952106,510650,510690;HF952105,510650,510690;CP007565,510650,510690;HG939456,510650,510690;CP007631,510650,510690;CP007632,510650,510690;CP006910,510650,510690;CP007572,510650,510690;CP007571,510650,510690;CP007570,510650,510690;FO393392,510650,510690;CP010867,510650,510690;CP011325…
CP007482	Mauve	SHARED	514395	514450	.	.	.	Notes=Lenght55	AE009948,514395,514450;CP000114,514395,514450;CP003810,514395,514450;CP003919,514395,514450;HF952104,514395,514450;HF952106,514395,514450;HF952105,514395,514450;CP007565,514395,514450;HG939456,514395,514450;CP007631,514395,514450;CP007632,514395,514450;CP006910,514395,514450;FO393392,514395,514450;CP010867,514395,514450;CP011325,514395,514450;CP011326,514395,514450;CP011327,514395,514450;CP011328…
CP007482	Mauve	SHARED	545257	545269	.	.	.	Notes=Lenght12	AE009948,545257,545269;CP000114,545257,545269;CP003810,545257,545269;CP003919,545257,545269;HF952104,545257,545269;HF952106,545257,545269;HF952105,545257,545269;CP007565,545257,545269;HG939456,545257,545269;CP007631,545257,545269;CP007632,545257,545269;CP006910,545257,545269;CP007572,545257,545269;CP007571,545257,545269;CP007570,545257,545269;FO393392,545257,545269;CP010867,545257,545269;CP011325…
CP007482	Mauve	SHARED	545270	545390	.	.	.	Notes=Lenght120	AE009948,545270,545390;CP000114,545270,545390;CP003810,545270,545390;CP003919,545270,545390;HF952104,545270,545390;HF952106,545270,545390;HF952105,545270,545390;CP007565,545270,545390;HG939456,545270,545390;CP007631,545270,545390;CP007632,545270,545390;CP006910,545270,545390;FO393392,545270,545390;CP010867,545270,545390;CP011325,545270,545390;CP011326,545270,545390;CP011327,545270,545390;CP011328…
CP007482	Mauve	SHARED	560193	560213	.	.	.	Notes=Lenght20	AL732656,560193,560213;CP003919,560193,560213;HF952106,560193,560213;HF952105,560193,560213;CP007565,560193,560213;HG939456,560193,560213;CP006910,560193,560213;CP007572,560193,560213;CP007571,560193,560213;CP007570,560193,560213;FO393392,560193,560213;CP011328,560193,560213;CP010319,560193,560213;CP013202,560193,560213;
CP007482	Mauve	SHARED	560215	560243	.	.	.	Notes=Lenght28	AL732656,560215,560243;CP003919,560215,560243;HF952106,560215,560243;HF952105,560215,560243;CP007565,560215,560243;HG939456,560215,560243;CP006910,560215,560243;CP007572,560215,560243;CP007571,560215,560243;CP007570,560215,560243;FO393392,560215,560243;CP011328,560215,560243;CP010319,560215,560243;CP013202,560215,560243;
CP007482	Mauve	SHARED	560251	560281	.	.	.	Notes=Lenght30	CP003919,560251,560281;CP007565,560251,560281;CP006910,560251,560281;CP007572,560251,560281;CP007571,560251,560281;CP007570,560251,560281;FO393392,560251,560281;CP011328,560251,560281;CP010319,560251,560281;CP013202,560251,560281;
CP007482	Mauve	SHARED	560901	561029	.	.	.	Notes=Lenght128	AL732656,560901,561029;AE009948,560901,561029;CP000114,560901,561029;CP003810,560901,561029;CP003919,560901,561029;HF952104,560901,561029;CP007565,560901,561029;HG939456,560901,561029;CP007631,560901,561029;CP007632,560901,561029;CP007572,560901,561029;CP007571,560901,561029;CP007570,560901,561029;FO393392,560901,561029;CP010867,560901,561029;CP011325,560901,561029;CP011326,560901,561029;CP011327…
CP007482	Mauve	SHARED	561106	561159	.	.	.	Notes=Lenght53	AL732656,561106,561159;AE009948,561106,561159;CP000114,561106,561159;CP003810,561106,561159;CP003919,561106,561159;HF952104,561106,561159;CP007565,561106,561159;HG939456,561106,561159;CP007631,561106,561159;CP007632,561106,561159;CP007572,561106,561159;CP007571,561106,561159;CP007570,561106,561159;FO393392,561106,561159;CP010867,561106,561159;CP011325,561106,561159;CP011326,561106,561159;CP011327…
CP007482	Mauve	SHARED	561163	561241	.	.	.	Notes=Lenght78	AL732656,561163,561241;AE009948,561163,561241;CP000114,561163,561241;CP003810,561163,561241;HF952104,561163,561241;CP007565,561163,561241;HG939456,561163,561241;CP007631,561163,561241;CP007632,561163,561241;CP006910,561163,561241;CP007572,561163,561241;CP007571,561163,561241;CP007570,561163,561241;FO393392,561163,561241;CP010867,561163,561241;CP011325,561163,561241;CP011326,561163,561241;CP011327…
CP007482	Mauve	SHARED	561242	561424	.	.	.	Notes=Lenght182	AL732656,561242,561424;AE009948,561242,561424;CP000114,561242,561424;CP003810,561242,561424;CP003919,561242,561424;HF952104,561242,561424;CP007565,561242,561424;HG939456,561242,561424;CP007631,561242,561424;CP007632,561242,561424;CP006910,561242,561424;CP007572,561242,561424;CP007571,561242,561424;CP007570,561242,561424;FO393392,561242,561424;CP010867,561242,561424;CP011325,561242,561424;CP011326…
CP007482	Mauve	SHARED	561425	561539	.	.	.	Notes=Lenght114	AL732656,561425,561539;AE009948,561425,561539;CP000114,561425,561539;CP003810,561425,561539;HF952104,561425,561539;CP007565,561425,561539;HG939456,561425,561539;CP007631,561425,561539;CP007632,561425,561539;CP006910,561425,561539;CP007572,561425,561539;CP007571,561425,561539;CP007570,561425,561539;FO393392,561425,561539;CP010867,561425,561539;CP011325,561425,561539;CP011326,561425,561539;CP011327…
CP007482	Mauve	SHARED	581760	581841	.	.	.	Notes=Lenght81	AE009948,581760,581841;CP000114,581760,581841;CP003810,581760,581841;CP003919,581760,581841;HF952104,581760,581841;CP007565,581760,581841;HG939456,581760,581841;CP007631,581760,581841;CP007632,581760,581841;FO393392,581760,581841;CP010867,581760,581841;CP011325,581760,581841;CP011326,581760,581841;CP011327,581760,581841;CP011328,581760,581841;CP011329,581760,581841;CP012419,581760,581841;CP013202…
CP007482	Mauve	SHARED	582081	582291	.	.	.	Notes=Lenght210	AE009948,582081,582291;CP000114,582081,582291;CP003810,582081,582291;CP003919,582081,582291;HF952104,582081,582291;CP007565,582081,582291;CP007631,582081,582291;FO393392,582081,582291;CP010867,582081,582291;CP011325,582081,582291;CP011326,582081,582291;CP011327,582081,582291;CP011328,582081,582291;CP011329,582081,582291;CP012419,582081,582291;CP013202,582081,582291;
CP007482	Mauve	SHARED	582337	582738	.	.	.	Notes=Lenght401	AE009948,582337,582738;CP000114,582337,582738;CP003810,582337,582738;CP003919,582337,582738;HF952104,582337,582738;CP007565,582337,582738;HG939456,582337,582738;CP007631,582337,582738;CP007632,582337,582738;FO393392,582337,582738;CP010867,582337,582738;CP011325,582337,582738;CP011326,582337,582738;CP011327,582337,582738;CP011328,582337,582738;CP011329,582337,582738;CP012419,582337,582738;CP013202…
CP007482	Mauve	SHARED	582817	583837	.	.	.	Notes=Lenght1020	AE009948,582817,583837;CP000114,582817,583837;CP003810,582817,583837;CP003919,582817,583837;HF952104,582817,583837;CP007565,582817,583837;HG939456,582817,583837;CP007631,582817,583837;CP007632,582817,583837;FO393392,582817,583837;CP010867,582817,583837;CP011325,582817,583837;CP011326,582817,583837;CP011327,582817,583837;CP011328,582817,583837;CP011329,582817,583837;CP012419,582817,583837;CP013202…
CP007482	Mauve	SHARED	583838	583860	.	.	.	Notes=Lenght22	AE009948,583838,583860;CP000114,583838,583860;CP003810,583838,583860;CP003919,583838,583860;HF952104,583838,583860;HF952105,583838,583860;CP007565,583838,583860;HG939456,583838,583860;CP007631,583838,583860;CP007632,583838,583860;FO393392,583838,583860;CP010867,583838,583860;CP011325,583838,583860;CP011326,583838,583860;CP011327,583838,583860;CP011328,583838,583860;CP011329,583838,583860;CP012419…
CP007482	Mauve	SHARED	583875	584107	.	.	.	Notes=Lenght232	AE009948,583875,584107;CP000114,583875,584107;CP003810,583875,584107;CP003919,583875,584107;HF952104,583875,584107;CP007565,583875,584107;HG939456,583875,584107;CP007631,583875,584107;CP007632,583875,584107;FO393392,583875,584107;CP010867,583875,584107;CP011325,583875,584107;CP011326,583875,584107;CP011327,583875,584107;CP011328,583875,584107;CP011329,583875,584107;CP010319,583875,584107;CP012419…
CP007482	Mauve	SHARED	584108	584127	.	.	.	Notes=Lenght19	AE009948,584108,584127;CP000114,584108,584127;CP003810,584108,584127;CP003919,584108,584127;HF952104,584108,584127;CP007565,584108,584127;CP007631,584108,584127;CP007632,584108,584127;FO393392,584108,584127;CP010867,584108,584127;CP011325,584108,584127;CP011326,584108,584127;CP011327,584108,584127;CP011328,584108,584127;CP011329,584108,584127;CP010319,584108,584127;CP012419,584108,584127;CP013202…
CP007482	Mauve	SHARED	584128	586258	.	.	.	Notes=Lenght2130	AE009948,584128,586258;CP000114,584128,586258;CP003810,584128,586258;CP003919,584128,586258;HF952104,584128,586258;CP007565,584128,586258;HG939456,584128,586258;CP007631,584128,586258;CP007632,584128,586258;FO393392,584128,586258;CP010867,584128,586258;CP011325,584128,586258;CP011326,584128,586258;CP011327,584128,586258;CP011328,584128,586258;CP011329,584128,586258;CP010319,584128,586258;CP012419…
CP007482	Mauve	SHARED	586259	586406	.	.	.	Notes=Lenght147	AE009948,586259,586406;CP000114,586259,586406;CP003810,586259,586406;CP003919,586259,586406;HF952104,586259,586406;HF952106,586259,586406;HF952105,586259,586406;CP007565,586259,586406;HG939456,586259,586406;CP007631,586259,586406;CP007632,586259,586406;FO393392,586259,586406;CP010867,586259,586406;CP011325,586259,586406;CP011326,586259,586406;CP011327,586259,586406;CP011328,586259,586406;CP011329…
CP007482	Mauve	SHARED	595525	595569	.	.	.	Notes=Lenght44	AL732656,595525,595569;AE009948,595525,595569;CP000114,595525,595569;CP003810,595525,595569;HF952104,595525,595569;HF952106,595525,595569;HF952105,595525,595569;CP007565,595525,595569;HG939456,595525,595569;CP007631,595525,595569;CP007632,595525,595569;CP006910,595525,595569;CP007572,595525,595569;CP007571,595525,595569;CP007570,595525,595569;FO393392,595525,595569;CP010867,595525,595569;CP011325…
CP007482	Mauve	SHARED	600604	602323	.	.	.	Notes=Lenght1719	AL732656,600604,602323;AE009948,600604,602323;CP000114,600604,602323;CP003810,600604,602323;HF952104,600604,602323;HF952106,600604,602323;HF952105,600604,602323;CP007565,600604,602323;HG939456,600604,602323;CP007631,600604,602323;CP007632,600604,602323;CP006910,600604,602323;CP007572,600604,602323;CP007571,600604,602323;CP007570,600604,602323;FO393392,600604,602323;CP010867,600604,602323;CP011325…
CP007482	Mauve	SHARED	603578	603679	.	.	.	Notes=Lenght101	AL732656,603578,603679;AE009948,603578,603679;CP000114,603578,603679;CP003810,603578,603679;CP003919,603578,603679;HF952104,603578,603679;HF952106,603578,603679;HF952105,603578,603679;CP007565,603578,603679;HG939456,603578,603679;CP007631,603578,603679;CP007632,603578,603679;CP006910,603578,603679;FO393392,603578,603679;CP010867,603578,603679;CP011325,603578,603679;CP011326,603578,603679;CP011327…
CP007482	Mauve	SHARED	604021	604102	.	.	.	Notes=Lenght81	AL732656,604021,604102;AE009948,604021,604102;CP000114,604021,604102;CP003810,604021,604102;HF952104,604021,604102;HF952106,604021,604102;HF952105,604021,604102;CP007565,604021,604102;HG939456,604021,604102;CP007631,604021,604102;CP007632,604021,604102;CP006910,604021,604102;CP007572,604021,604102;CP007571,604021,604102;CP007570,604021,604102;FO393392,604021,604102;CP010867,604021,604102;CP011325…
CP007482	Mauve	SHARED	604451	609197	.	.	.	Notes=Lenght4746	AL732656,604451,609197;AE009948,604451,609197;CP000114,604451,609197;CP003810,604451,609197;HF952104,604451,609197;HF952106,604451,609197;HF952105,604451,609197;CP007565,604451,609197;HG939456,604451,609197;CP007631,604451,609197;CP007632,604451,609197;CP006910,604451,609197;CP007572,604451,609197;CP007571,604451,609197;CP007570,604451,609197;FO393392,604451,609197;CP010867,604451,609197;CP011325…
CP007482	Mauve	SHARED	609198	610285	.	.	.	Notes=Lenght1087	AL732656,609198,610285;AE009948,609198,610285;CP000114,609198,610285;CP003810,609198,610285;HF952104,609198,610285;HF952106,609198,610285;HF952105,609198,610285;CP007565,609198,610285;HG939456,609198,610285;CP007631,609198,610285;CP007632,609198,610285;CP006910,609198,610285;CP007572,609198,610285;CP007571,609198,610285;CP007570,609198,610285;FO393392,609198,610285;CP010867,609198,610285;CP011325…
CP007482	Mauve	SHARED	610286	611316	.	.	.	Notes=Lenght1030	AL732656,610286,611316;AE009948,610286,611316;CP000114,610286,611316;CP003810,610286,611316;HF952104,610286,611316;HF952106,610286,611316;HF952105,610286,611316;CP007565,610286,611316;HG939456,610286,611316;CP007631,610286,611316;CP007632,610286,611316;CP006910,610286,611316;CP007572,610286,611316;CP007571,610286,611316;CP007570,610286,611316;FO393392,610286,611316;CP010867,610286,611316;CP011325…
CP007482	Mauve	SHARED	612932	612952	.	.	.	Notes=Lenght20	AL732656,612932,612952;AE009948,612932,612952;CP000114,612932,612952;CP003810,612932,612952;CP003919,612932,612952;HF952104,612932,612952;HF952106,612932,612952;HF952105,612932,612952;CP007565,612932,612952;HG939456,612932,612952;CP007631,612932,612952;CP007632,612932,612952;CP006910,612932,612952;CP007572,612932,612952;CP007571,612932,612952;CP007570,612932,612952;FO393392,612932,612952;CP010867…
CP007482	Mauve	SHARED	623270	623283	.	.	.	Notes=Lenght13	AL732656,623270,623283;AE009948,623270,623283;CP000114,623270,623283;CP003810,623270,623283;CP003919,623270,623283;HF952104,623270,623283;HF952106,623270,623283;HF952105,623270,623283;CP007565,623270,623283;CP007631,623270,623283;CP006910,623270,623283;CP007572,623270,623283;CP007571,623270,623283;CP007570,623270,623283;FO393392,623270,623283;CP010867,623270,623283;CP011325,623270,623283;CP011326…
CP007482	Mauve	SHARED	628089	628166	.	.	.	Notes=Lenght77	AL732656,628089,628166;AE009948,628089,628166;CP000114,628089,628166;CP003810,628089,628166;HF952104,628089,628166;HF952106,628089,628166;HF952105,628089,628166;CP007565,628089,628166;HG939456,628089,628166;CP007631,628089,628166;CP007632,628089,628166;CP006910,628089,628166;CP007572,628089,628166;CP007571,628089,628166;CP007570,628089,628166;FO393392,628089,628166;CP010867,628089,628166;CP011325…
CP007482	Mauve	SHARED	633273	633832	.	.	.	Notes=Lenght559	AL732656,633273,633832;AE009948,633273,633832;CP000114,633273,633832;CP003810,633273,633832;HF952104,633273,633832;HF952106,633273,633832;HF952105,633273,633832;CP007565,633273,633832;HG939456,633273,633832;CP007631,633273,633832;CP007632,633273,633832;CP006910,633273,633832;CP007572,633273,633832;CP007571,633273,633832;CP007570,633273,633832;FO393392,633273,633832;CP010867,633273,633832;CP011325…
CP007482	Mauve	SHARED	648756	648979	.	.	.	Notes=Lenght223	AL732656,648756,648979;AE009948,648756,648979;CP003919,648756,648979;HF952104,648756,648979;HF952106,648756,648979;HF952105,648756,648979;CP007565,648756,648979;HG939456,648756,648979;CP007631,648756,648979;CP007632,648756,648979;CP006910,648756,648979;CP007572,648756,648979;CP007571,648756,648979;CP007570,648756,648979;FO393392,648756,648979;CP010867,648756,648979;CP011328,648756,648979;CP011329…
CP007482	Mauve	SHARED	650972	651026	.	.	.	Notes=Lenght54	AL732656,650972,651026;AE009948,650972,651026;CP000114,650972,651026;CP003810,650972,651026;HF952104,650972,651026;HF952106,650972,651026;HF952105,650972,651026;CP007565,650972,651026;HG939456,650972,651026;CP007631,650972,651026;CP007632,650972,651026;CP006910,650972,651026;CP007572,650972,651026;CP007571,650972,651026;CP007570,650972,651026;FO393392,650972,651026;CP010867,650972,651026;CP011325…
CP007482	Mauve	SHARED	651671	651849	.	.	.	Notes=Lenght178	AL732656,651671,651849;AE009948,651671,651849;CP000114,651671,651849;CP003810,651671,651849;CP003919,651671,651849;HF952104,651671,651849;HF952106,651671,651849;HF952105,651671,651849;CP007565,651671,651849;HG939456,651671,651849;CP007631,651671,651849;CP007632,651671,651849;CP006910,651671,651849;CP007572,651671,651849;CP007571,651671,651849;CP007570,651671,651849;FO393392,651671,651849;CP010867…
CP007482	Mauve	SHARED	682951	683374	.	.	.	Notes=Lenght423	AL732656,682951,683374;AE009948,682951,683374;CP000114,682951,683374;CP003810,682951,683374;HF952104,682951,683374;HF952106,682951,683374;HF952105,682951,683374;CP007565,682951,683374;HG939456,682951,683374;CP007631,682951,683374;CP007632,682951,683374;CP006910,682951,683374;CP007572,682951,683374;CP007571,682951,683374;CP007570,682951,683374;FO393392,682951,683374;CP010867,682951,683374;CP011325…
CP007482	Mauve	SHARED	683448	683777	.	.	.	Notes=Lenght329	AL732656,683448,683777;AE009948,683448,683777;CP000114,683448,683777;CP003810,683448,683777;HF952104,683448,683777;HF952106,683448,683777;HF952105,683448,683777;CP007565,683448,683777;HG939456,683448,683777;CP007631,683448,683777;CP007632,683448,683777;CP006910,683448,683777;CP007572,683448,683777;CP007571,683448,683777;CP007570,683448,683777;FO393392,683448,683777;CP010867,683448,683777;CP011325…
CP007482	Mauve	SHARED	695527	695763	.	.	.	Notes=Lenght236	AL732656,695527,695763;AE009948,695527,695763;CP000114,695527,695763;CP003810,695527,695763;HF952104,695527,695763;HF952106,695527,695763;HF952105,695527,695763;CP007565,695527,695763;HG939456,695527,695763;CP007631,695527,695763;CP007632,695527,695763;CP006910,695527,695763;CP007572,695527,695763;CP007571,695527,695763;CP007570,695527,695763;FO393392,695527,695763;CP010867,695527,695763;CP011325…
CP007482	Mauve	SHARED	703161	703806	.	.	.	Notes=Lenght645	AL732656,703161,703806;AE009948,703161,703806;CP000114,703161,703806;CP003810,703161,703806;CP003919,703161,703806;HF952104,703161,703806;HF952106,703161,703806;HF952105,703161,703806;CP007565,703161,703806;HG939456,703161,703806;CP007631,703161,703806;CP007632,703161,703806;CP006910,703161,703806;CP007572,703161,703806;FO393392,703161,703806;CP010867,703161,703806;CP011325,703161,703806;CP011326…
CP007482	Mauve	SHARED	703807	704333	.	.	.	Notes=Lenght526	AL732656,703807,704333;AE009948,703807,704333;CP000114,703807,704333;CP003810,703807,704333;CP003919,703807,704333;HF952104,703807,704333;HF952106,703807,704333;HF952105,703807,704333;CP007565,703807,704333;HG939456,703807,704333;CP007631,703807,704333;CP007632,703807,704333;CP006910,703807,704333;CP007572,703807,704333;CP007570,703807,704333;FO393392,703807,704333;CP010867,703807,704333;CP011325…
CP007482	Mauve	SHARED	732150	732206	.	.	.	Notes=Lenght56	AL732656,732150,732206;AE009948,732150,732206;CP000114,732150,732206;CP003810,732150,732206;HF952104,732150,732206;HF952106,732150,732206;HF952105,732150,732206;CP007565,732150,732206;HG939456,732150,732206;CP007631,732150,732206;CP007632,732150,732206;CP006910,732150,732206;CP007572,732150,732206;CP007571,732150,732206;CP007570,732150,732206;FO393392,732150,732206;CP010867,732150,732206;CP011325…
CP007482	Mauve	SHARED	744058	744149	.	.	.	Notes=Lenght91	AL732656,744058,744149;AE009948,744058,744149;CP000114,744058,744149;CP003810,744058,744149;CP003919,744058,744149;HF952104,744058,744149;HF952106,744058,744149;HF952105,744058,744149;CP007565,744058,744149;HG939456,744058,744149;CP007631,744058,744149;CP007632,744058,744149;CP006910,744058,744149;CP007572,744058,744149;CP007571,744058,744149;CP007570,744058,744149;FO393392,744058,744149;CP010867…
CP007482	Mauve	SHARED	747328	749881	.	.	.	Notes=Lenght2553	AL732656,747328,749881;AE009948,747328,749881;CP000114,747328,749881;CP003810,747328,749881;CP003919,747328,749881;HF952104,747328,749881;HF952106,747328,749881;CP007565,747328,749881;HG939456,747328,749881;CP007631,747328,749881;CP007632,747328,749881;CP006910,747328,749881;CP007572,747328,749881;CP007571,747328,749881;CP007570,747328,749881;FO393392,747328,749881;CP010867,747328,749881;CP011325…
CP007482	Mauve	SHARED	762083	762121	.	.	.	Notes=Lenght38	AE009948,762083,762121;CP000114,762083,762121;CP003810,762083,762121;CP003919,762083,762121;HF952104,762083,762121;HF952106,762083,762121;HF952105,762083,762121;CP007565,762083,762121;HG939456,762083,762121;CP007631,762083,762121;CP007632,762083,762121;CP006910,762083,762121;FO393392,762083,762121;CP010867,762083,762121;CP011325,762083,762121;CP011326,762083,762121;CP011327,762083,762121;CP011328…
CP007482	Mauve	SHARED	763136	763459	.	.	.	Notes=Lenght323	AL732656,763136,763459;AE009948,763136,763459;CP000114,763136,763459;CP003810,763136,763459;HF952104,763136,763459;HF952106,763136,763459;HF952105,763136,763459;CP007565,763136,763459;HG939456,763136,763459;CP007631,763136,763459;CP007632,763136,763459;CP006910,763136,763459;CP007572,763136,763459;CP007571,763136,763459;CP007570,763136,763459;FO393392,763136,763459;CP010867,763136,763459;CP011325…
CP007482	Mauve	SHARED	781614	781642	.	.	.	Notes=Lenght28	AL732656,781614,781642;AE009948,781614,781642;CP000114,781614,781642;CP003810,781614,781642;HF952104,781614,781642;HF952106,781614,781642;HF952105,781614,781642;CP007565,781614,781642;HG939456,781614,781642;CP007631,781614,781642;CP007632,781614,781642;CP006910,781614,781642;CP007572,781614,781642;CP007571,781614,781642;CP007570,781614,781642;FO393392,781614,781642;CP010867,781614,781642;CP011325…
CP007482	Mauve	SHARED	781644	781667	.	.	.	Notes=Lenght23	AE009948,781644,781667;CP000114,781644,781667;CP003810,781644,781667;HF952104,781644,781667;HF952106,781644,781667;HF952105,781644,781667;CP007565,781644,781667;HG939456,781644,781667;CP007631,781644,781667;CP007632,781644,781667;CP006910,781644,781667;CP007572,781644,781667;CP007570,781644,781667;FO393392,781644,781667;CP010867,781644,781667;CP011325,781644,781667;CP011326,781644,781667;CP011327…
CP007482	Mauve	SHARED	781668	781681	.	.	.	Notes=Lenght13	AE009948,781668,781681;CP000114,781668,781681;CP003810,781668,781681;HF952104,781668,781681;HF952106,781668,781681;HF952105,781668,781681;CP007565,781668,781681;HG939456,781668,781681;CP007631,781668,781681;CP007632,781668,781681;CP006910,781668,781681;FO393392,781668,781681;CP010867,781668,781681;CP011325,781668,781681;CP011326,781668,781681;CP011327,781668,781681;CP011328,781668,781681;CP011329…
CP007482	Mauve	SHARED	782285	782585	.	.	.	Notes=Lenght300	AE009948,782285,782585;CP000114,782285,782585;CP003810,782285,782585;CP003919,782285,782585;HF952104,782285,782585;HF952106,782285,782585;HF952105,782285,782585;CP007565,782285,782585;HG939456,782285,782585;CP007631,782285,782585;CP007632,782285,782585;CP006910,782285,782585;CP007572,782285,782585;CP007571,782285,782585;CP007570,782285,782585;FO393392,782285,782585;CP010867,782285,782585;CP011325…
CP007482	Mauve	SHARED	790523	790573	.	.	.	Notes=Lenght50	AE009948,790523,790573;CP000114,790523,790573;CP003810,790523,790573;CP003919,790523,790573;HF952104,790523,790573;HF952106,790523,790573;HF952105,790523,790573;CP007565,790523,790573;HG939456,790523,790573;CP007631,790523,790573;CP007632,790523,790573;CP006910,790523,790573;CP007572,790523,790573;CP007571,790523,790573;CP007570,790523,790573;FO393392,790523,790573;CP010867,790523,790573;CP011325…
CP007482	Mauve	SHARED	792040	792061	.	.	.	Notes=Lenght21	AL732656,792040,792061;AE009948,792040,792061;CP000114,792040,792061;CP003810,792040,792061;CP003919,792040,792061;HF952104,792040,792061;HF952106,792040,792061;HF952105,792040,792061;CP007565,792040,792061;HG939456,792040,792061;CP007631,792040,792061;CP007632,792040,792061;CP007572,792040,792061;CP007571,792040,792061;CP007570,792040,792061;FO393392,792040,792061;CP010867,792040,792061;CP011325…
CP007482	Mauve	SHARED	810702	810806	.	.	.	Notes=Lenght104	AL732656,810702,810806;AE009948,810702,810806;CP000114,810702,810806;CP003810,810702,810806;CP003919,810702,810806;HF952104,810702,810806;CP007565,810702,810806;CP007631,810702,810806;CP006910,810702,810806;CP007572,810702,810806;CP007571,810702,810806;CP007570,810702,810806;FO393392,810702,810806;CP010867,810702,810806;CP011325,810702,810806;CP011326,810702,810806;CP011327,810702,810806;CP011328…
CP007482	Mauve	SHARED	813894	813907	.	.	.	Notes=Lenght13	AE009948,813894,813907;CP000114,813894,813907;CP003810,813894,813907;CP003919,813894,813907;HF952104,813894,813907;HF952106,813894,813907;HF952105,813894,813907;CP007565,813894,813907;HG939456,813894,813907;CP007631,813894,813907;CP007632,813894,813907;CP007572,813894,813907;CP007571,813894,813907;CP007570,813894,813907;FO393392,813894,813907;CP010867,813894,813907;CP011325,813894,813907;CP011326…
CP007482	Mauve	SHARED	816919	816941	.	.	.	Notes=Lenght22	AL732656,816919,816941;AE009948,816919,816941;CP000114,816919,816941;CP003810,816919,816941;CP003919,816919,816941;HF952104,816919,816941;HF952106,816919,816941;HF952105,816919,816941;CP007565,816919,816941;HG939456,816919,816941;CP007631,816919,816941;CP007632,816919,816941;CP006910,816919,816941;CP007572,816919,816941;CP007571,816919,816941;CP007570,816919,816941;FO393392,816919,816941;CP011325…
CP007482	Mauve	SHARED	816942	816954	.	.	.	Notes=Lenght12	AL732656,816942,816954;AE009948,816942,816954;CP000114,816942,816954;CP003810,816942,816954;CP003919,816942,816954;HF952104,816942,816954;HF952106,816942,816954;HF952105,816942,816954;CP007565,816942,816954;HG939456,816942,816954;CP007631,816942,816954;CP007632,816942,816954;CP006910,816942,816954;CP007572,816942,816954;CP007571,816942,816954;CP007570,816942,816954;FO393392,816942,816954;CP011325…
CP007482	Mauve	SHARED	817377	817396	.	.	.	Notes=Lenght19	AL732656,817377,817396;AE009948,817377,817396;CP000114,817377,817396;CP003810,817377,817396;CP003919,817377,817396;HF952104,817377,817396;HF952106,817377,817396;HF952105,817377,817396;CP007565,817377,817396;HG939456,817377,817396;CP007631,817377,817396;CP007632,817377,817396;CP006910,817377,817396;FO393392,817377,817396;CP010867,817377,817396;CP011325,817377,817396;CP011326,817377,817396;CP011327…
CP007482	Mauve	SHARED	822721	822896	.	.	.	Notes=Lenght175	AL732656,822721,822896;AE009948,822721,822896;CP000114,822721,822896;CP003810,822721,822896;HF952104,822721,822896;HF952106,822721,822896;HF952105,822721,822896;CP007565,822721,822896;HG939456,822721,822896;CP007631,822721,822896;CP007632,822721,822896;CP006910,822721,822896;CP007572,822721,822896;CP007571,822721,822896;CP007570,822721,822896;FO393392,822721,822896;CP010867,822721,822896;CP011325…
CP007482	Mauve	SHARED	824299	824343	.	.	.	Notes=Lenght44	AL732656,824299,824343;AE009948,824299,824343;CP000114,824299,824343;CP003810,824299,824343;CP003919,824299,824343;HF952104,824299,824343;HF952106,824299,824343;HF952105,824299,824343;CP007565,824299,824343;HG939456,824299,824343;CP007631,824299,824343;CP007632,824299,824343;CP006910,824299,824343;CP007572,824299,824343;CP007571,824299,824343;CP007570,824299,824343;FO393392,824299,824343;CP010867…
CP007482	Mauve	SHARED	828456	828549	.	.	.	Notes=Lenght93	AL732656,828456,828549;AE009948,828456,828549;CP000114,828456,828549;CP003810,828456,828549;CP003919,828456,828549;HF952104,828456,828549;HF952106,828456,828549;HF952105,828456,828549;CP007565,828456,828549;HG939456,828456,828549;CP007631,828456,828549;CP007632,828456,828549;CP007572,828456,828549;CP007571,828456,828549;CP007570,828456,828549;FO393392,828456,828549;CP010867,828456,828549;CP011325…
CP007482	Mauve	SHARED	828576	828600	.	.	.	Notes=Lenght24	AL732656,828576,828600;AE009948,828576,828600;CP000114,828576,828600;CP003810,828576,828600;CP003919,828576,828600;HF952104,828576,828600;HF952106,828576,828600;HF952105,828576,828600;CP007565,828576,828600;HG939456,828576,828600;CP007631,828576,828600;CP007632,828576,828600;CP006910,828576,828600;FO393392,828576,828600;CP010867,828576,828600;CP011325,828576,828600;CP011326,828576,828600;CP011327…
CP007482	Mauve	SHARED	843182	843199	.	.	.	Notes=Lenght17	AL732656,843182,843199;AE009948,843182,843199;CP000114,843182,843199;CP003810,843182,843199;HF952104,843182,843199;HF952106,843182,843199;HF952105,843182,843199;CP007565,843182,843199;HG939456,843182,843199;CP007631,843182,843199;CP007632,843182,843199;CP006910,843182,843199;CP007572,843182,843199;CP007571,843182,843199;CP007570,843182,843199;FO393392,843182,843199;CP010867,843182,843199;CP011325…
CP007482	Mauve	SHARED	843200	843234	.	.	.	Notes=Lenght34	AL732656,843200,843234;AE009948,843200,843234;CP000114,843200,843234;CP003810,843200,843234;HF952104,843200,843234;HF952106,843200,843234;HF952105,843200,843234;CP007565,843200,843234;HG939456,843200,843234;CP007631,843200,843234;CP007632,843200,843234;CP006910,843200,843234;CP007571,843200,843234;CP007570,843200,843234;FO393392,843200,843234;CP010867,843200,843234;CP011325,843200,843234;CP011326…
CP007482	Mauve	SHARED	849683	849780	.	.	.	Notes=Lenght97	AL732656,849683,849780;AE009948,849683,849780;CP000114,849683,849780;CP003810,849683,849780;HF952104,849683,849780;HF952106,849683,849780;HF952105,849683,849780;CP007565,849683,849780;HG939456,849683,849780;CP007631,849683,849780;CP007632,849683,849780;CP006910,849683,849780;CP007572,849683,849780;CP007571,849683,849780;CP007570,849683,849780;FO393392,849683,849780;CP010867,849683,849780;CP011325…
CP007482	Mauve	SHARED	857139	857175	.	.	.	Notes=Lenght36	AL732656,857139,857175;AE009948,857139,857175;CP000114,857139,857175;CP003810,857139,857175;CP003919,857139,857175;HF952104,857139,857175;HF952106,857139,857175;HF952105,857139,857175;CP007565,857139,857175;HG939456,857139,857175;CP007631,857139,857175;CP007632,857139,857175;CP007572,857139,857175;CP007571,857139,857175;CP007570,857139,857175;FO393392,857139,857175;CP010867,857139,857175;CP011325…
CP007482	Mauve	SHARED	857186	858261	.	.	.	Notes=Lenght1075	AL732656,857186,858261;AE009948,857186,858261;CP000114,857186,858261;CP003810,857186,858261;CP003919,857186,858261;HF952104,857186,858261;HF952106,857186,858261;HF952105,857186,858261;CP007565,857186,858261;HG939456,857186,858261;CP007631,857186,858261;CP007632,857186,858261;CP006910,857186,858261;FO393392,857186,858261;CP010867,857186,858261;CP011325,857186,858261;CP011326,857186,858261;CP011327…
CP007482	Mauve	SHARED	859524	859543	.	.	.	Notes=Lenght19	AL732656,859524,859543;CP003919,859524,859543;HF952106,859524,859543;HF952105,859524,859543;CP007565,859524,859543;HG939456,859524,859543;CP007632,859524,859543;CP006910,859524,859543;CP007572,859524,859543;CP007571,859524,859543;CP007570,859524,859543;FO393392,859524,859543;CP010867,859524,859543;CP011328,859524,859543;CP010319,859524,859543;CP013202,859524,859543;
CP007482	Mauve	SHARED	865223	865337	.	.	.	Notes=Lenght114	AL732656,865223,865337;AE009948,865223,865337;CP000114,865223,865337;CP003810,865223,865337;HF952104,865223,865337;HF952106,865223,865337;HF952105,865223,865337;CP007565,865223,865337;HG939456,865223,865337;CP007631,865223,865337;CP007632,865223,865337;CP006910,865223,865337;CP007572,865223,865337;CP007571,865223,865337;CP007570,865223,865337;FO393392,865223,865337;CP010867,865223,865337;CP011325…
CP007482	Mauve	SHARED	869946	869965	.	.	.	Notes=Lenght19	AL732656,869946,869965;AE009948,869946,869965;CP000114,869946,869965;CP003810,869946,869965;CP003919,869946,869965;HF952104,869946,869965;HF952106,869946,869965;HF952105,869946,869965;HG939456,869946,869965;CP007631,869946,869965;CP007632,869946,869965;CP006910,869946,869965;CP007572,869946,869965;CP007571,869946,869965;CP007570,869946,869965;FO393392,869946,869965;CP010867,869946,869965;CP011325…
CP007482	Mauve	SHARED	872559	872581	.	.	.	Notes=Lenght22	AL732656,872559,872581;AE009948,872559,872581;CP000114,872559,872581;CP003810,872559,872581;HF952104,872559,872581;HF952106,872559,872581;HF952105,872559,872581;CP007565,872559,872581;HG939456,872559,872581;CP007631,872559,872581;CP007632,872559,872581;CP006910,872559,872581;CP007572,872559,872581;CP007571,872559,872581;CP007570,872559,872581;FO393392,872559,872581;CP010867,872559,872581;CP011325…
CP007482	Mauve	SHARED	872582	872824	.	.	.	Notes=Lenght242	AL732656,872582,872824;AE009948,872582,872824;CP000114,872582,872824;CP003810,872582,872824;HF952104,872582,872824;HF952106,872582,872824;CP007565,872582,872824;HG939456,872582,872824;CP007631,872582,872824;CP007632,872582,872824;CP006910,872582,872824;CP007572,872582,872824;CP007571,872582,872824;CP007570,872582,872824;FO393392,872582,872824;CP010867,872582,872824;CP011325,872582,872824;CP011326…
CP007482	Mauve	SHARED	872825	873186	.	.	.	Notes=Lenght361	AL732656,872825,873186;AE009948,872825,873186;CP000114,872825,873186;CP003810,872825,873186;HF952104,872825,873186;HF952106,872825,873186;HF952105,872825,873186;CP007565,872825,873186;HG939456,872825,873186;CP007631,872825,873186;CP007632,872825,873186;CP006910,872825,873186;CP007572,872825,873186;CP007571,872825,873186;CP007570,872825,873186;FO393392,872825,873186;CP010867,872825,873186;CP011325…
CP007482	Mauve	SHARED	873224	873238	.	.	.	Notes=Lenght14	AE009948,873224,873238;CP000114,873224,873238;CP003810,873224,873238;CP003919,873224,873238;HF952104,873224,873238;HF952106,873224,873238;HF952105,873224,873238;CP007565,873224,873238;HG939456,873224,873238;CP007631,873224,873238;CP007632,873224,873238;CP006910,873224,873238;CP007572,873224,873238;CP007571,873224,873238;CP007570,873224,873238;FO393392,873224,873238;CP010867,873224,873238;CP011325…
CP007482	Mauve	SHARED	873239	873267	.	.	.	Notes=Lenght28	AE009948,873239,873267;CP000114,873239,873267;CP003810,873239,873267;CP003919,873239,873267;HF952104,873239,873267;HF952106,873239,873267;HF952105,873239,873267;CP007565,873239,873267;CP007631,873239,873267;CP007632,873239,873267;CP006910,873239,873267;CP007572,873239,873267;CP007571,873239,873267;CP007570,873239,873267;FO393392,873239,873267;CP010867,873239,873267;CP011325,873239,873267;CP011326…
CP007482	Mauve	SHARED	873268	873289	.	.	.	Notes=Lenght21	AE009948,873268,873289;CP000114,873268,873289;CP003810,873268,873289;CP003919,873268,873289;HF952104,873268,873289;HF952106,873268,873289;HF952105,873268,873289;CP007565,873268,873289;CP007631,873268,873289;CP006910,873268,873289;CP007572,873268,873289;CP007571,873268,873289;CP007570,873268,873289;FO393392,873268,873289;CP010867,873268,873289;CP011325,873268,873289;CP011326,873268,873289;CP011327…
CP007482	Mauve	SHARED	873290	873346	.	.	.	Notes=Lenght56	AL732656,873290,873346;AE009948,873290,873346;CP000114,873290,873346;CP003810,873290,873346;CP003919,873290,873346;HF952104,873290,873346;HF952106,873290,873346;HF952105,873290,873346;CP007565,873290,873346;CP007631,873290,873346;CP006910,873290,873346;CP007572,873290,873346;CP007571,873290,873346;CP007570,873290,873346;FO393392,873290,873346;CP010867,873290,873346;CP011325,873290,873346;CP011326…
CP007482	Mauve	SHARED	873347	873411	.	.	.	Notes=Lenght64	AL732656,873347,873411;AE009948,873347,873411;CP000114,873347,873411;CP003810,873347,873411;CP003919,873347,873411;HF952104,873347,873411;HF952106,873347,873411;HF952105,873347,873411;CP007565,873347,873411;HG939456,873347,873411;CP007631,873347,873411;CP006910,873347,873411;CP007572,873347,873411;CP007571,873347,873411;CP007570,873347,873411;FO393392,873347,873411;CP010867,873347,873411;CP011325…
CP007482	Mauve	SHARED	873602	873663	.	.	.	Notes=Lenght61	AL732656,873602,873663;AE009948,873602,873663;CP000114,873602,873663;CP003810,873602,873663;CP003919,873602,873663;HF952104,873602,873663;HF952106,873602,873663;HF952105,873602,873663;CP007565,873602,873663;HG939456,873602,873663;CP007631,873602,873663;CP007632,873602,873663;CP006910,873602,873663;CP007571,873602,873663;CP007570,873602,873663;FO393392,873602,873663;CP010867,873602,873663;CP011325…
CP007482	Mauve	SHARED	887889	887909	.	.	.	Notes=Lenght20	AL732656,887889,887909;AE009948,887889,887909;CP000114,887889,887909;CP003810,887889,887909;HF952104,887889,887909;HF952106,887889,887909;HF952105,887889,887909;CP007565,887889,887909;HG939456,887889,887909;CP007631,887889,887909;CP007632,887889,887909;CP006910,887889,887909;CP007572,887889,887909;CP007571,887889,887909;CP007570,887889,887909;FO393392,887889,887909;CP010867,887889,887909;CP011325…
CP007482	Mauve	SHARED	908314	908333	.	.	.	Notes=Lenght19	AE009948,908314,908333;CP000114,908314,908333;CP003810,908314,908333;CP003919,908314,908333;HF952104,908314,908333;HF952106,908314,908333;HF952105,908314,908333;CP007565,908314,908333;HG939456,908314,908333;CP007631,908314,908333;CP007632,908314,908333;CP006910,908314,908333;FO393392,908314,908333;CP010867,908314,908333;CP011325,908314,908333;CP011326,908314,908333;CP011327,908314,908333;CP011328…
CP007482	Mauve	SHARED	908473	908557	.	.	.	Notes=Lenght84	AL732656,908473,908557;AE009948,908473,908557;CP000114,908473,908557;CP003810,908473,908557;CP003919,908473,908557;HF952104,908473,908557;HF952106,908473,908557;HF952105,908473,908557;CP007565,908473,908557;HG939456,908473,908557;CP007631,908473,908557;CP007632,908473,908557;CP007572,908473,908557;CP007571,908473,908557;CP007570,908473,908557;FO393392,908473,908557;CP010867,908473,908557;CP011325…
CP007482	Mauve	SHARED	909173	909269	.	.	.	Notes=Lenght96	AL732656,909173,909269;AE009948,909173,909269;CP000114,909173,909269;CP003810,909173,909269;HF952104,909173,909269;HF952106,909173,909269;HF952105,909173,909269;CP007565,909173,909269;HG939456,909173,909269;CP007631,909173,909269;CP007632,909173,909269;CP006910,909173,909269;CP007572,909173,909269;CP007571,909173,909269;CP007570,909173,909269;FO393392,909173,909269;CP010867,909173,909269;CP011325…
CP007482	Mauve	SHARED	914491	914503	.	.	.	Notes=Lenght12	AL732656,914491,914503;AE009948,914491,914503;CP000114,914491,914503;CP003810,914491,914503;CP003919,914491,914503;HF952104,914491,914503;HF952106,914491,914503;HF952105,914491,914503;CP007565,914491,914503;CP007631,914491,914503;CP006910,914491,914503;CP007572,914491,914503;CP007571,914491,914503;CP007570,914491,914503;FO393392,914491,914503;CP010867,914491,914503;CP011325,914491,914503;CP011326…
CP007482	Mauve	SHARED	914513	914636	.	.	.	Notes=Lenght123	AL732656,914513,914636;AE009948,914513,914636;CP000114,914513,914636;CP003810,914513,914636;CP003919,914513,914636;HF952104,914513,914636;HF952106,914513,914636;HF952105,914513,914636;CP007565,914513,914636;HG939456,914513,914636;CP007631,914513,914636;CP007632,914513,914636;CP007572,914513,914636;CP007571,914513,914636;CP007570,914513,914636;FO393392,914513,914636;CP010867,914513,914636;CP011325…
CP007482	Mauve	SHARED	914637	914650	.	.	.	Notes=Lenght13	AL732656,914637,914650;AE009948,914637,914650;CP000114,914637,914650;CP003810,914637,914650;CP003919,914637,914650;HF952104,914637,914650;HF952106,914637,914650;HF952105,914637,914650;CP007565,914637,914650;HG939456,914637,914650;CP007631,914637,914650;CP007632,914637,914650;CP006910,914637,914650;CP007572,914637,914650;CP007571,914637,914650;CP007570,914637,914650;FO393392,914637,914650;CP010867…
CP007482	Mauve	SHARED	916020	916069	.	.	.	Notes=Lenght49	AL732656,916020,916069;AE009948,916020,916069;CP000114,916020,916069;CP003810,916020,916069;HF952104,916020,916069;HF952106,916020,916069;HF952105,916020,916069;CP007565,916020,916069;CP007631,916020,916069;CP006910,916020,916069;CP007571,916020,916069;FO393392,916020,916069;CP010867,916020,916069;CP011325,916020,916069;CP011326,916020,916069;CP011327,916020,916069;CP011328,916020,916069;CP010319…
CP007482	Mauve	SHARED	916070	916331	.	.	.	Notes=Lenght261	CP000114,916070,916331;CP003810,916070,916331;HF952104,916070,916331;HF952106,916070,916331;HF952105,916070,916331;CP007565,916070,916331;CP007631,916070,916331;CP006910,916070,916331;FO393392,916070,916331;CP010867,916070,916331;CP011325,916070,916331;CP011326,916070,916331;CP011327,916070,916331;CP011328,916070,916331;CP010319,916070,916331;CP012419,916070,916331;CP013202,916070,916331;
CP007482	Mauve	SHARED	916332	916476	.	.	.	Notes=Lenght144	CP000114,916332,916476;CP003810,916332,916476;HF952104,916332,916476;HF952106,916332,916476;HF952105,916332,916476;CP007565,916332,916476;CP007631,916332,916476;CP006910,916332,916476;CP007572,916332,916476;CP007570,916332,916476;FO393392,916332,916476;CP010867,916332,916476;CP011325,916332,916476;CP011326,916332,916476;CP011327,916332,916476;CP011328,916332,916476;CP010319,916332,916476;CP012419…
CP007482	Mauve	SHARED	916477	916526	.	.	.	Notes=Lenght49	CP000114,916477,916526;CP003810,916477,916526;CP003919,916477,916526;HF952104,916477,916526;HF952106,916477,916526;HF952105,916477,916526;CP007565,916477,916526;CP007631,916477,916526;CP006910,916477,916526;CP007572,916477,916526;CP007570,916477,916526;FO393392,916477,916526;CP010867,916477,916526;CP011325,916477,916526;CP011326,916477,916526;CP011327,916477,916526;CP011328,916477,916526;CP010319…
CP007482	Mauve	SHARED	916527	916568	.	.	.	Notes=Lenght41	AL732656,916527,916568;AE009948,916527,916568;CP000114,916527,916568;CP003810,916527,916568;CP003919,916527,916568;HF952104,916527,916568;HF952106,916527,916568;HF952105,916527,916568;CP007565,916527,916568;CP007631,916527,916568;CP006910,916527,916568;CP007572,916527,916568;CP007571,916527,916568;CP007570,916527,916568;FO393392,916527,916568;CP010867,916527,916568;CP011325,916527,916568;CP011326…
CP007482	Mauve	SHARED	916569	916666	.	.	.	Notes=Lenght97	AL732656,916569,916666;AE009948,916569,916666;CP000114,916569,916666;CP003810,916569,916666;HF952104,916569,916666;HF952106,916569,916666;HF952105,916569,916666;CP007565,916569,916666;CP007631,916569,916666;CP006910,916569,916666;CP007572,916569,916666;CP007571,916569,916666;CP007570,916569,916666;FO393392,916569,916666;CP010867,916569,916666;CP011325,916569,916666;CP011326,916569,916666;CP011327…
CP007482	Mauve	SHARED	916667	917099	.	.	.	Notes=Lenght432	AL732656,916667,917099;AE009948,916667,917099;CP000114,916667,917099;CP003810,916667,917099;CP003919,916667,917099;HF952104,916667,917099;HF952106,916667,917099;HF952105,916667,917099;CP007565,916667,917099;CP007631,916667,917099;CP006910,916667,917099;CP007572,916667,917099;CP007571,916667,917099;CP007570,916667,917099;FO393392,916667,917099;CP010867,916667,917099;CP011325,916667,917099;CP011326…
CP007482	Mauve	SHARED	917100	917883	.	.	.	Notes=Lenght783	AL732656,917100,917883;AE009948,917100,917883;CP000114,917100,917883;CP003810,917100,917883;CP003919,917100,917883;HF952104,917100,917883;HF952106,917100,917883;HF952105,917100,917883;CP007565,917100,917883;HG939456,917100,917883;CP007631,917100,917883;CP006910,917100,917883;CP007572,917100,917883;CP007571,917100,917883;CP007570,917100,917883;FO393392,917100,917883;CP010867,917100,917883;CP011325…
CP007482	Mauve	SHARED	917916	921658	.	.	.	Notes=Lenght3742	AL732656,917916,921658;AE009948,917916,921658;CP000114,917916,921658;CP003810,917916,921658;CP003919,917916,921658;HF952104,917916,921658;HF952106,917916,921658;HF952105,917916,921658;CP007565,917916,921658;HG939456,917916,921658;CP007631,917916,921658;CP006910,917916,921658;CP007572,917916,921658;CP007571,917916,921658;CP007570,917916,921658;FO393392,917916,921658;CP010867,917916,921658;CP011325…
CP007482	Mauve	SHARED	921659	923991	.	.	.	Notes=Lenght2332	AL732656,921659,923991;AE009948,921659,923991;CP000114,921659,923991;CP003810,921659,923991;CP003919,921659,923991;HF952104,921659,923991;HF952106,921659,923991;HF952105,921659,923991;CP007565,921659,923991;HG939456,921659,923991;CP007631,921659,923991;CP007632,921659,923991;CP006910,921659,923991;CP007572,921659,923991;CP007571,921659,923991;CP007570,921659,923991;FO393392,921659,923991;CP010867…
CP007482	Mauve	SHARED	931203	931221	.	.	.	Notes=Lenght18	AL732656,931203,931221;AE009948,931203,931221;CP000114,931203,931221;CP003810,931203,931221;CP003919,931203,931221;HF952104,931203,931221;HF952106,931203,931221;HF952105,931203,931221;CP007565,931203,931221;HG939456,931203,931221;CP007631,931203,931221;CP007632,931203,931221;CP006910,931203,931221;CP007572,931203,931221;CP007571,931203,931221;CP007570,931203,931221;FO393392,931203,931221;CP010867…
CP007482	Mauve	SHARED	931222	931239	.	.	.	Notes=Lenght17	CP000114,931222,931239;CP003810,931222,931239;CP003919,931222,931239;HF952104,931222,931239;HF952106,931222,931239;HF952105,931222,931239;CP007565,931222,931239;HG939456,931222,931239;CP007631,931222,931239;CP007632,931222,931239;CP006910,931222,931239;FO393392,931222,931239;CP010867,931222,931239;CP011325,931222,931239;CP011326,931222,931239;CP011327,931222,931239;CP011328,931222,931239;CP010319…
CP007482	Mauve	SHARED	931262	931350	.	.	.	Notes=Lenght88	AL732656,931262,931350;CP000114,931262,931350;CP003810,931262,931350;CP003919,931262,931350;HF952104,931262,931350;HF952106,931262,931350;HF952105,931262,931350;CP007565,931262,931350;HG939456,931262,931350;CP007631,931262,931350;CP007632,931262,931350;CP006910,931262,931350;CP007572,931262,931350;CP007571,931262,931350;CP007570,931262,931350;FO393392,931262,931350;CP010867,931262,931350;CP011325…
CP007482	Mauve	SHARED	931542	931577	.	.	.	Notes=Lenght35	AL732656,931542,931577;AE009948,931542,931577;CP000114,931542,931577;CP003810,931542,931577;HF952104,931542,931577;HF952106,931542,931577;HF952105,931542,931577;CP007565,931542,931577;HG939456,931542,931577;CP007631,931542,931577;CP007632,931542,931577;CP006910,931542,931577;CP007572,931542,931577;CP007571,931542,931577;CP007570,931542,931577;FO393392,931542,931577;CP010867,931542,931577;CP011325…
CP007482	Mauve	SHARED	938820	938881	.	.	.	Notes=Lenght61	AL732656,938820,938881;AE009948,938820,938881;CP000114,938820,938881;CP003810,938820,938881;HF952104,938820,938881;HF952106,938820,938881;HF952105,938820,938881;CP007565,938820,938881;HG939456,938820,938881;CP007631,938820,938881;CP007632,938820,938881;CP006910,938820,938881;CP007572,938820,938881;CP007571,938820,938881;CP007570,938820,938881;FO393392,938820,938881;CP010867,938820,938881;CP011325…
CP007482	Mauve	SHARED	956999	957136	.	.	.	Notes=Lenght137	AL732656,956999,957136;AE009948,956999,957136;CP000114,956999,957136;CP003810,956999,957136;HF952104,956999,957136;HF952106,956999,957136;HF952105,956999,957136;CP007565,956999,957136;HG939456,956999,957136;CP007631,956999,957136;CP007632,956999,957136;CP006910,956999,957136;CP007572,956999,957136;CP007571,956999,957136;CP007570,956999,957136;FO393392,956999,957136;CP010867,956999,957136;CP011325…
CP007482	Mauve	SHARED	961614	961651	.	.	.	Notes=Lenght37	AL732656,961614,961651;AE009948,961614,961651;CP000114,961614,961651;CP003810,961614,961651;HF952104,961614,961651;HF952106,961614,961651;CP007565,961614,961651;HG939456,961614,961651;CP007631,961614,961651;CP007632,961614,961651;CP006910,961614,961651;CP007572,961614,961651;CP007571,961614,961651;CP007570,961614,961651;FO393392,961614,961651;CP010867,961614,961651;CP011325,961614,961651;CP011326…
CP007482	Mauve	SHARED	961652	961876	.	.	.	Notes=Lenght224	AL732656,961652,961876;AE009948,961652,961876;CP000114,961652,961876;CP003810,961652,961876;HF952104,961652,961876;HF952106,961652,961876;HF952105,961652,961876;CP007565,961652,961876;HG939456,961652,961876;CP007631,961652,961876;CP007632,961652,961876;CP006910,961652,961876;CP007572,961652,961876;CP007571,961652,961876;CP007570,961652,961876;FO393392,961652,961876;CP010867,961652,961876;CP011325…
CP007482	Mauve	SHARED	966693	967071	.	.	.	Notes=Lenght378	AL732656,966693,967071;AE009948,966693,967071;CP000114,966693,967071;CP003810,966693,967071;HF952104,966693,967071;HF952106,966693,967071;HF952105,966693,967071;CP007565,966693,967071;HG939456,966693,967071;CP007631,966693,967071;CP007632,966693,967071;CP006910,966693,967071;CP007572,966693,967071;CP007571,966693,967071;CP007570,966693,967071;FO393392,966693,967071;CP010867,966693,967071;CP011325…
CP007482	Mauve	SHARED	976351	976440	.	.	.	Notes=Lenght89	AL732656,976351,976440;AE009948,976351,976440;CP000114,976351,976440;CP003810,976351,976440;CP003919,976351,976440;HF952104,976351,976440;HF952106,976351,976440;HF952105,976351,976440;CP007565,976351,976440;HG939456,976351,976440;CP007632,976351,976440;CP006910,976351,976440;CP007572,976351,976440;CP007571,976351,976440;CP007570,976351,976440;FO393392,976351,976440;CP010867,976351,976440;CP011325…
CP007482	Mauve	SHARED	984213	984286	.	.	.	Notes=Lenght73	AL732656,984213,984286;AE009948,984213,984286;CP000114,984213,984286;CP003810,984213,984286;HF952104,984213,984286;HF952106,984213,984286;HF952105,984213,984286;CP007565,984213,984286;HG939456,984213,984286;CP007631,984213,984286;CP007632,984213,984286;CP006910,984213,984286;CP007572,984213,984286;CP007571,984213,984286;CP007570,984213,984286;FO393392,984213,984286;CP010867,984213,984286;CP011325…
CP007482	Mauve	SHARED	984796	984841	.	.	.	Notes=Lenght45	AL732656,984796,984841;AE009948,984796,984841;CP000114,984796,984841;CP003810,984796,984841;HF952104,984796,984841;HF952106,984796,984841;HF952105,984796,984841;CP007565,984796,984841;HG939456,984796,984841;CP007631,984796,984841;CP007632,984796,984841;CP006910,984796,984841;CP007572,984796,984841;CP007571,984796,984841;CP007570,984796,984841;FO393392,984796,984841;CP010867,984796,984841;CP011325…
CP007482	Mauve	SHARED	999233	999255	.	.	.	Notes=Lenght22	AL732656,999233,999255;AE009948,999233,999255;CP000114,999233,999255;CP003810,999233,999255;CP003919,999233,999255;HF952104,999233,999255;HF952106,999233,999255;CP007565,999233,999255;HG939456,999233,999255;CP007631,999233,999255;CP007632,999233,999255;CP006910,999233,999255;CP007572,999233,999255;CP007571,999233,999255;CP007570,999233,999255;FO393392,999233,999255;CP010867,999233,999255;CP011325…
CP007482	Mauve	SHARED	1006760	1006772	.	.	.	Notes=Lenght12	AL732656,1006760,1006772;AE009948,1006760,1006772;CP000114,1006760,1006772;CP003810,1006760,1006772;HF952104,1006760,1006772;HF952106,1006760,1006772;HF952105,1006760,1006772;CP007565,1006760,1006772;HG939456,1006760,1006772;CP007631,1006760,1006772;CP007632,1006760,1006772;CP006910,1006760,1006772;CP007572,1006760,1006772;CP007571,1006760,1006772;CP007570,1006760,1006772;FO393392,1006760,1006772…
CP007482	Mauve	SHARED	1006773	1006805	.	.	.	Notes=Lenght32	AL732656,1006773,1006805;AE009948,1006773,1006805;HF952104,1006773,1006805;HF952106,1006773,1006805;HF952105,1006773,1006805;CP007565,1006773,1006805;HG939456,1006773,1006805;CP007631,1006773,1006805;CP007632,1006773,1006805;CP006910,1006773,1006805;FO393392,1006773,1006805;CP010867,1006773,1006805;CP011328,1006773,1006805;CP012419,1006773,1006805;CP013202,1006773,1006805;
CP007482	Mauve	SHARED	1006806	1006818	.	.	.	Notes=Lenght12	AL732656,1006806,1006818;AE009948,1006806,1006818;CP003919,1006806,1006818;HF952104,1006806,1006818;HF952106,1006806,1006818;HF952105,1006806,1006818;CP007565,1006806,1006818;HG939456,1006806,1006818;CP007631,1006806,1006818;CP007632,1006806,1006818;CP006910,1006806,1006818;FO393392,1006806,1006818;CP010867,1006806,1006818;CP011328,1006806,1006818;CP012419,1006806,1006818;CP013202,1006806,1006818;
CP007482	Mauve	SHARED	1008269	1008416	.	.	.	Notes=Lenght147	AL732656,1008269,1008416;AE009948,1008269,1008416;CP000114,1008269,1008416;CP003810,1008269,1008416;HF952104,1008269,1008416;HF952106,1008269,1008416;HF952105,1008269,1008416;CP007565,1008269,1008416;HG939456,1008269,1008416;CP007631,1008269,1008416;CP007632,1008269,1008416;CP006910,1008269,1008416;CP007572,1008269,1008416;CP007571,1008269,1008416;CP007570,1008269,1008416;FO393392,1008269,1008416…
CP007482	Mauve	SHARED	1008417	1008509	.	.	.	Notes=Lenght92	AL732656,1008417,1008509;AE009948,1008417,1008509;CP000114,1008417,1008509;CP003810,1008417,1008509;HF952104,1008417,1008509;HF952106,1008417,1008509;HF952105,1008417,1008509;HG939456,1008417,1008509;CP007631,1008417,1008509;CP007632,1008417,1008509;CP006910,1008417,1008509;CP007572,1008417,1008509;CP007571,1008417,1008509;CP007570,1008417,1008509;CP010867,1008417,1008509;CP011325,1008417,1008509…
CP007482	Mauve	SHARED	1014242	1014313	.	.	.	Notes=Lenght71	AL732656,1014242,1014313;AE009948,1014242,1014313;CP000114,1014242,1014313;CP003810,1014242,1014313;CP003919,1014242,1014313;HF952104,1014242,1014313;HF952106,1014242,1014313;HF952105,1014242,1014313;CP007565,1014242,1014313;HG939456,1014242,1014313;CP007632,1014242,1014313;CP006910,1014242,1014313;CP007572,1014242,1014313;CP007571,1014242,1014313;CP007570,1014242,1014313;FO393392,1014242,1014313…
CP007482	Mauve	SHARED	1024009	1024038	.	.	.	Notes=Lenght29	AL732656,1024009,1024038;CP003919,1024009,1024038;HF952104,1024009,1024038;HF952106,1024009,1024038;HF952105,1024009,1024038;CP007565,1024009,1024038;HG939456,1024009,1024038;CP007632,1024009,1024038;CP006910,1024009,1024038;CP007572,1024009,1024038;CP007571,1024009,1024038;CP007570,1024009,1024038;FO393392,1024009,1024038;CP010867,1024009,1024038;CP011328,1024009,1024038;CP010319,1024009,1024038…
CP007482	Mauve	SHARED	1024039	1024153	.	.	.	Notes=Lenght114	AL732656,1024039,1024153;AE009948,1024039,1024153;CP003919,1024039,1024153;HF952104,1024039,1024153;HF952106,1024039,1024153;HF952105,1024039,1024153;CP007565,1024039,1024153;HG939456,1024039,1024153;CP007631,1024039,1024153;CP007632,1024039,1024153;CP006910,1024039,1024153;CP007572,1024039,1024153;CP007571,1024039,1024153;CP007570,1024039,1024153;FO393392,1024039,1024153;CP010867,1024039,1024153…
CP007482	Mauve	SHARED	1033725	1033743	.	.	.	Notes=Lenght18	AE009948,1033725,1033743;CP003810,1033725,1033743;HF952104,1033725,1033743;HF952106,1033725,1033743;HF952105,1033725,1033743;CP007565,1033725,1033743;HG939456,1033725,1033743;CP007631,1033725,1033743;CP007632,1033725,1033743;CP006910,1033725,1033743;FO393392,1033725,1033743;CP010867,1033725,1033743;CP011325,1033725,1033743;CP011326,1033725,1033743;CP011327,1033725,1033743;CP011328,1033725,1033743…
CP007482	Mauve	SHARED	1034603	1034623	.	.	.	Notes=Lenght20	AL732656,1034603,1034623;AE009948,1034603,1034623;CP000114,1034603,1034623;CP003810,1034603,1034623;CP003919,1034603,1034623;HF952104,1034603,1034623;HF952106,1034603,1034623;CP007565,1034603,1034623;HG939456,1034603,1034623;CP007631,1034603,1034623;CP007632,1034603,1034623;CP006910,1034603,1034623;CP007572,1034603,1034623;CP007571,1034603,1034623;CP007570,1034603,1034623;FO393392,1034603,1034623…
CP007482	Mauve	SHARED	1040906	1041013	.	.	.	Notes=Lenght107	AL732656,1040906,1041013;AE009948,1040906,1041013;CP000114,1040906,1041013;CP003810,1040906,1041013;CP003919,1040906,1041013;HF952104,1040906,1041013;HF952106,1040906,1041013;HF952105,1040906,1041013;CP007565,1040906,1041013;HG939456,1040906,1041013;CP007631,1040906,1041013;CP007632,1040906,1041013;CP006910,1040906,1041013;FO393392,1040906,1041013;CP010867,1040906,1041013;CP011325,1040906,1041013…
CP007482	Mauve	SHARED	1041059	1041160	.	.	.	Notes=Lenght101	AL732656,1041059,1041160;AE009948,1041059,1041160;CP000114,1041059,1041160;CP003810,1041059,1041160;CP003919,1041059,1041160;HF952104,1041059,1041160;HF952106,1041059,1041160;HF952105,1041059,1041160;CP007565,1041059,1041160;HG939456,1041059,1041160;CP007631,1041059,1041160;CP007632,1041059,1041160;CP006910,1041059,1041160;FO393392,1041059,1041160;CP010867,1041059,1041160;CP011325,1041059,1041160…
CP007482	Mauve	SHARED	1041428	1041443	.	.	.	Notes=Lenght15	AL732656,1041428,1041443;AE009948,1041428,1041443;CP000114,1041428,1041443;CP003810,1041428,1041443;CP003919,1041428,1041443;HF952104,1041428,1041443;HF952106,1041428,1041443;HF952105,1041428,1041443;CP007565,1041428,1041443;HG939456,1041428,1041443;CP006910,1041428,1041443;FO393392,1041428,1041443;CP010867,1041428,1041443;CP011325,1041428,1041443;CP011326,1041428,1041443;CP011327,1041428,1041443…
CP007482	Mauve	SHARED	1041444	1041464	.	.	.	Notes=Lenght20	AL732656,1041444,1041464;AE009948,1041444,1041464;CP000114,1041444,1041464;CP003810,1041444,1041464;CP003919,1041444,1041464;HF952104,1041444,1041464;HF952105,1041444,1041464;CP007565,1041444,1041464;HG939456,1041444,1041464;CP006910,1041444,1041464;FO393392,1041444,1041464;CP010867,1041444,1041464;CP011325,1041444,1041464;CP011326,1041444,1041464;CP011327,1041444,1041464;CP011328,1041444,1041464…
CP007482	Mauve	SHARED	1041465	1041618	.	.	.	Notes=Lenght153	AL732656,1041465,1041618;AE009948,1041465,1041618;CP000114,1041465,1041618;CP003810,1041465,1041618;CP003919,1041465,1041618;HF952104,1041465,1041618;HF952106,1041465,1041618;HF952105,1041465,1041618;CP007565,1041465,1041618;HG939456,1041465,1041618;CP006910,1041465,1041618;FO393392,1041465,1041618;CP010867,1041465,1041618;CP011325,1041465,1041618;CP011326,1041465,1041618;CP011327,1041465,1041618…
CP007482	Mauve	SHARED	1044906	1044919	.	.	.	Notes=Lenght13	AL732656,1044906,1044919;AE009948,1044906,1044919;CP003919,1044906,1044919;HF952104,1044906,1044919;CP007565,1044906,1044919;HG939456,1044906,1044919;CP007631,1044906,1044919;CP007572,1044906,1044919;CP007571,1044906,1044919;CP007570,1044906,1044919;FO393392,1044906,1044919;CP010867,1044906,1044919;CP011328,1044906,1044919;CP011329,1044906,1044919;CP010319,1044906,1044919;CP012419,1044906,1044919…
CP007482	Mauve	SHARED	1044920	1044945	.	.	.	Notes=Lenght25	AL732656,1044920,1044945;AE009948,1044920,1044945;CP003919,1044920,1044945;HF952104,1044920,1044945;HF952105,1044920,1044945;CP007565,1044920,1044945;HG939456,1044920,1044945;CP007631,1044920,1044945;CP007632,1044920,1044945;CP007572,1044920,1044945;CP007571,1044920,1044945;CP007570,1044920,1044945;FO393392,1044920,1044945;CP010867,1044920,1044945;CP011328,1044920,1044945;CP011329,1044920,1044945…
CP007482	Mauve	SHARED	1044946	1044965	.	.	.	Notes=Lenght19	AL732656,1044946,1044965;AE009948,1044946,1044965;CP000114,1044946,1044965;CP003810,1044946,1044965;CP003919,1044946,1044965;HF952104,1044946,1044965;HF952105,1044946,1044965;CP007565,1044946,1044965;HG939456,1044946,1044965;CP007631,1044946,1044965;CP007632,1044946,1044965;CP007572,1044946,1044965;CP007571,1044946,1044965;CP007570,1044946,1044965;FO393392,1044946,1044965;CP010867,1044946,1044965…
CP007482	Mauve	SHARED	1071570	1071583	.	.	.	Notes=Lenght13	AE009948,1071570,1071583;CP000114,1071570,1071583;CP003810,1071570,1071583;CP003919,1071570,1071583;HF952104,1071570,1071583;HF952106,1071570,1071583;HF952105,1071570,1071583;CP007565,1071570,1071583;HG939456,1071570,1071583;CP007631,1071570,1071583;CP007632,1071570,1071583;CP006910,1071570,1071583;FO393392,1071570,1071583;CP010867,1071570,1071583;CP011325,1071570,1071583;CP011326,1071570,1071583…
CP007482	Mauve	SHARED	1074616	1074817	.	.	.	Notes=Lenght201	AL732656,1074616,1074817;AE009948,1074616,1074817;CP000114,1074616,1074817;CP003810,1074616,1074817;CP003919,1074616,1074817;HF952104,1074616,1074817;HF952106,1074616,1074817;HF952105,1074616,1074817;CP007565,1074616,1074817;HG939456,1074616,1074817;CP007631,1074616,1074817;CP007632,1074616,1074817;CP006910,1074616,1074817;CP007572,1074616,1074817;CP007571,1074616,1074817;CP007570,1074616,1074817…
CP007482	Mauve	SHARED	1106813	1107447	.	.	.	Notes=Lenght634	AL732656,1106813,1107447;AE009948,1106813,1107447;CP000114,1106813,1107447;CP003919,1106813,1107447;HF952104,1106813,1107447;HF952106,1106813,1107447;HF952105,1106813,1107447;CP007565,1106813,1107447;HG939456,1106813,1107447;CP007631,1106813,1107447;CP007632,1106813,1107447;CP007572,1106813,1107447;CP007571,1106813,1107447;CP007570,1106813,1107447;FO393392,1106813,1107447;CP010867,1106813,1107447…
CP007482	Mauve	SHARED	1112553	1112662	.	.	.	Notes=Lenght109	AL732656,1112553,1112662;AE009948,1112553,1112662;CP000114,1112553,1112662;CP003810,1112553,1112662;HF952104,1112553,1112662;HF952106,1112553,1112662;HF952105,1112553,1112662;CP007565,1112553,1112662;HG939456,1112553,1112662;CP007631,1112553,1112662;CP007632,1112553,1112662;CP006910,1112553,1112662;CP007572,1112553,1112662;CP007571,1112553,1112662;CP007570,1112553,1112662;FO393392,1112553,1112662…
CP007482	Mauve	SHARED	1132296	1132587	.	.	.	Notes=Lenght291	AL732656,1132296,1132587;CP000114,1132296,1132587;CP003810,1132296,1132587;CP003919,1132296,1132587;HF952104,1132296,1132587;HF952106,1132296,1132587;HF952105,1132296,1132587;CP007565,1132296,1132587;HG939456,1132296,1132587;CP007631,1132296,1132587;CP007572,1132296,1132587;CP007571,1132296,1132587;CP007570,1132296,1132587;FO393392,1132296,1132587;CP010867,1132296,1132587;CP011325,1132296,1132587…
CP007482	Mauve	SHARED	1136208	1136240	.	.	.	Notes=Lenght32	AE009948,1136208,1136240;CP000114,1136208,1136240;HF952104,1136208,1136240;HF952106,1136208,1136240;HF952105,1136208,1136240;CP007565,1136208,1136240;CP007631,1136208,1136240;CP006910,1136208,1136240;FO393392,1136208,1136240;CP010867,1136208,1136240;CP011328,1136208,1136240;CP011329,1136208,1136240;CP010319,1136208,1136240;CP013202,1136208,1136240;
CP007482	Mauve	SHARED	1136241	1136274	.	.	.	Notes=Lenght33	AL732656,1136241,1136274;AE009948,1136241,1136274;CP000114,1136241,1136274;HF952104,1136241,1136274;HF952106,1136241,1136274;HF952105,1136241,1136274;CP007565,1136241,1136274;CP007631,1136241,1136274;CP006910,1136241,1136274;CP007572,1136241,1136274;CP007571,1136241,1136274;CP007570,1136241,1136274;FO393392,1136241,1136274;CP010867,1136241,1136274;CP011328,1136241,1136274;CP011329,1136241,1136274…
CP007482	Mauve	SHARED	1136346	1136626	.	.	.	Notes=Lenght280	AE009948,1136346,1136626;CP000114,1136346,1136626;HF952104,1136346,1136626;HF952106,1136346,1136626;HF952105,1136346,1136626;CP007565,1136346,1136626;CP007631,1136346,1136626;CP006910,1136346,1136626;FO393392,1136346,1136626;CP010867,1136346,1136626;CP011328,1136346,1136626;CP011329,1136346,1136626;CP010319,1136346,1136626;CP013202,1136346,1136626;
CP007482	Mauve	SHARED	1136627	1136686	.	.	.	Notes=Lenght59	AL732656,1136627,1136686;AE009948,1136627,1136686;CP000114,1136627,1136686;HF952104,1136627,1136686;HF952106,1136627,1136686;HF952105,1136627,1136686;CP007565,1136627,1136686;CP007631,1136627,1136686;CP006910,1136627,1136686;CP007572,1136627,1136686;CP007571,1136627,1136686;CP007570,1136627,1136686;FO393392,1136627,1136686;CP010867,1136627,1136686;CP011328,1136627,1136686;CP011329,1136627,1136686…
CP007482	Mauve	SHARED	1138036	1138096	.	.	.	Notes=Lenght60	AL732656,1138036,1138096;AE009948,1138036,1138096;CP000114,1138036,1138096;CP003919,1138036,1138096;HF952104,1138036,1138096;HF952106,1138036,1138096;HF952105,1138036,1138096;CP007565,1138036,1138096;HG939456,1138036,1138096;CP007631,1138036,1138096;CP007632,1138036,1138096;CP006910,1138036,1138096;CP007572,1138036,1138096;CP007571,1138036,1138096;CP007570,1138036,1138096;FO393392,1138036,1138096…
CP007482	Mauve	SHARED	1138097	1138156	.	.	.	Notes=Lenght59	AE009948,1138097,1138156;CP000114,1138097,1138156;CP003919,1138097,1138156;HF952104,1138097,1138156;HF952106,1138097,1138156;HF952105,1138097,1138156;CP007565,1138097,1138156;HG939456,1138097,1138156;CP007631,1138097,1138156;CP007632,1138097,1138156;CP006910,1138097,1138156;FO393392,1138097,1138156;CP010867,1138097,1138156;CP011328,1138097,1138156;CP011329,1138097,1138156;CP010319,1138097,1138156…
CP007482	Mauve	SHARED	1138932	1138960	.	.	.	Notes=Lenght28	AL732656,1138932,1138960;AE009948,1138932,1138960;CP003810,1138932,1138960;CP003919,1138932,1138960;HF952104,1138932,1138960;HF952106,1138932,1138960;HF952105,1138932,1138960;CP007565,1138932,1138960;HG939456,1138932,1138960;CP007631,1138932,1138960;CP007632,1138932,1138960;CP006910,1138932,1138960;CP007572,1138932,1138960;CP007571,1138932,1138960;CP007570,1138932,1138960;FO393392,1138932,1138960…
CP007482	Mauve	SHARED	1139852	1139959	.	.	.	Notes=Lenght107	AE009948,1139852,1139959;CP003810,1139852,1139959;CP003919,1139852,1139959;HF952104,1139852,1139959;HF952106,1139852,1139959;HF952105,1139852,1139959;CP007565,1139852,1139959;HG939456,1139852,1139959;CP007631,1139852,1139959;CP007632,1139852,1139959;CP006910,1139852,1139959;FO393392,1139852,1139959;CP010867,1139852,1139959;CP011325,1139852,1139959;CP011327,1139852,1139959;CP011328,1139852,1139959…
CP007482	Mauve	SHARED	1139350	1139445	.	.	.	Notes=Lenght95	AL732656,1139350,1139445;AE009948,1139350,1139445;CP000114,1139350,1139445;CP003919,1139350,1139445;HF952104,1139350,1139445;HF952106,1139350,1139445;HF952105,1139350,1139445;CP007565,1139350,1139445;HG939456,1139350,1139445;CP007631,1139350,1139445;CP007632,1139350,1139445;CP006910,1139350,1139445;CP007572,1139350,1139445;CP007571,1139350,1139445;CP007570,1139350,1139445;FO393392,1139350,1139445…
CP007482	Mauve	SHARED	1139651	1139705	.	.	.	Notes=Lenght54	AL732656,1139651,1139705;AE009948,1139651,1139705;CP000114,1139651,1139705;CP003919,1139651,1139705;HF952104,1139651,1139705;HF952106,1139651,1139705;HF952105,1139651,1139705;CP007565,1139651,1139705;HG939456,1139651,1139705;CP007631,1139651,1139705;CP007632,1139651,1139705;CP006910,1139651,1139705;CP007572,1139651,1139705;CP007571,1139651,1139705;CP007570,1139651,1139705;FO393392,1139651,1139705…
CP007482	Mauve	SHARED	1140460	1140834	.	.	.	Notes=Lenght374	AE009948,1140460,1140834;CP000114,1140460,1140834;CP003919,1140460,1140834;HF952104,1140460,1140834;HF952106,1140460,1140834;HF952105,1140460,1140834;CP007565,1140460,1140834;HG939456,1140460,1140834;CP007631,1140460,1140834;CP007632,1140460,1140834;CP006910,1140460,1140834;FO393392,1140460,1140834;CP010867,1140460,1140834;CP011328,1140460,1140834;CP011329,1140460,1140834;CP010319,1140460,1140834…
CP007482	Mauve	SHARED	1140835	1141158	.	.	.	Notes=Lenght323	AL732656,1140835,1141158;AE009948,1140835,1141158;CP000114,1140835,1141158;CP003919,1140835,1141158;HF952104,1140835,1141158;HF952106,1140835,1141158;HF952105,1140835,1141158;CP007565,1140835,1141158;HG939456,1140835,1141158;CP007631,1140835,1141158;CP007632,1140835,1141158;CP006910,1140835,1141158;CP007572,1140835,1141158;CP007571,1140835,1141158;CP007570,1140835,1141158;FO393392,1140835,1141158…
CP007482	Mauve	SHARED	1141159	1141210	.	.	.	Notes=Lenght51	AE009948,1141159,1141210;CP000114,1141159,1141210;CP003919,1141159,1141210;HF952104,1141159,1141210;HF952106,1141159,1141210;HF952105,1141159,1141210;CP007565,1141159,1141210;HG939456,1141159,1141210;CP007631,1141159,1141210;CP007632,1141159,1141210;CP006910,1141159,1141210;FO393392,1141159,1141210;CP010867,1141159,1141210;CP011328,1141159,1141210;CP011329,1141159,1141210;CP010319,1141159,1141210…
CP007482	Mauve	SHARED	1141213	1141325	.	.	.	Notes=Lenght112	AL732656,1141213,1141325;AE009948,1141213,1141325;CP003810,1141213,1141325;CP003919,1141213,1141325;HF952104,1141213,1141325;HF952106,1141213,1141325;HF952105,1141213,1141325;CP007565,1141213,1141325;HG939456,1141213,1141325;CP007631,1141213,1141325;CP007632,1141213,1141325;CP006910,1141213,1141325;CP007572,1141213,1141325;CP007571,1141213,1141325;CP007570,1141213,1141325;FO393392,1141213,1141325…
CP007482	Mauve	SHARED	1141326	1141440	.	.	.	Notes=Lenght114	AE009948,1141326,1141440;CP003810,1141326,1141440;CP003919,1141326,1141440;HF952104,1141326,1141440;HF952106,1141326,1141440;HF952105,1141326,1141440;CP007565,1141326,1141440;HG939456,1141326,1141440;CP007631,1141326,1141440;CP007632,1141326,1141440;CP006910,1141326,1141440;FO393392,1141326,1141440;CP010867,1141326,1141440;CP011325,1141326,1141440;CP011327,1141326,1141440;CP011328,1141326,1141440…
CP007482	Mauve	SHARED	1141671	1141712	.	.	.	Notes=Lenght41	AE009948,1141671,1141712;CP000114,1141671,1141712;CP003919,1141671,1141712;HF952104,1141671,1141712;HF952106,1141671,1141712;HF952105,1141671,1141712;CP007565,1141671,1141712;HG939456,1141671,1141712;CP007631,1141671,1141712;CP007632,1141671,1141712;CP006910,1141671,1141712;FO393392,1141671,1141712;CP010867,1141671,1141712;CP011328,1141671,1141712;CP011329,1141671,1141712;CP010319,1141671,1141712…
CP007482	Mauve	SHARED	1141713	1141762	.	.	.	Notes=Lenght49	AL732656,1141713,1141762;AE009948,1141713,1141762;CP000114,1141713,1141762;CP003919,1141713,1141762;HF952104,1141713,1141762;HF952106,1141713,1141762;HF952105,1141713,1141762;CP007565,1141713,1141762;HG939456,1141713,1141762;CP007631,1141713,1141762;CP007632,1141713,1141762;CP006910,1141713,1141762;CP007572,1141713,1141762;CP007571,1141713,1141762;CP007570,1141713,1141762;FO393392,1141713,1141762…
CP007482	Mauve	SHARED	1141763	1141984	.	.	.	Notes=Lenght221	AE009948,1141763,1141984;CP000114,1141763,1141984;CP003919,1141763,1141984;HF952104,1141763,1141984;HF952106,1141763,1141984;HF952105,1141763,1141984;CP007565,1141763,1141984;HG939456,1141763,1141984;CP007631,1141763,1141984;CP007632,1141763,1141984;CP006910,1141763,1141984;FO393392,1141763,1141984;CP010867,1141763,1141984;CP011328,1141763,1141984;CP011329,1141763,1141984;CP010319,1141763,1141984…
CP007482	Mauve	SHARED	1142131	1142154	.	.	.	Notes=Lenght23	AL732656,1142131,1142154;AE009948,1142131,1142154;CP000114,1142131,1142154;CP003919,1142131,1142154;HF952104,1142131,1142154;HF952106,1142131,1142154;HF952105,1142131,1142154;CP007565,1142131,1142154;HG939456,1142131,1142154;CP007631,1142131,1142154;CP007632,1142131,1142154;CP006910,1142131,1142154;CP007572,1142131,1142154;CP007571,1142131,1142154;CP007570,1142131,1142154;FO393392,1142131,1142154…
CP007482	Mauve	SHARED	1142165	1142636	.	.	.	Notes=Lenght471	AL732656,1142165,1142636;AE009948,1142165,1142636;CP003810,1142165,1142636;CP003919,1142165,1142636;HF952104,1142165,1142636;HF952106,1142165,1142636;HF952105,1142165,1142636;CP007565,1142165,1142636;HG939456,1142165,1142636;CP007631,1142165,1142636;CP007632,1142165,1142636;CP006910,1142165,1142636;CP007572,1142165,1142636;CP007571,1142165,1142636;CP007570,1142165,1142636;FO393392,1142165,1142636…
CP007482	Mauve	SHARED	1153260	1153334	.	.	.	Notes=Lenght74	AL732656,1153260,1153334;AE009948,1153260,1153334;CP000114,1153260,1153334;CP003810,1153260,1153334;HF952104,1153260,1153334;HF952106,1153260,1153334;HF952105,1153260,1153334;CP007565,1153260,1153334;HG939456,1153260,1153334;CP007631,1153260,1153334;CP007632,1153260,1153334;CP006910,1153260,1153334;CP007572,1153260,1153334;CP007571,1153260,1153334;CP007570,1153260,1153334;FO393392,1153260,1153334…
CP007482	Mauve	SHARED	1153335	1154201	.	.	.	Notes=Lenght866	AL732656,1153335,1154201;AE009948,1153335,1154201;CP000114,1153335,1154201;CP003810,1153335,1154201;HF952104,1153335,1154201;HF952106,1153335,1154201;HF952105,1153335,1154201;CP007565,1153335,1154201;HG939456,1153335,1154201;CP007631,1153335,1154201;CP007632,1153335,1154201;CP006910,1153335,1154201;CP007572,1153335,1154201;CP007571,1153335,1154201;CP007570,1153335,1154201;FO393392,1153335,1154201…
CP007482	Mauve	SHARED	1172667	1172797	.	.	.	Notes=Lenght130	AL732656,1172667,1172797;AE009948,1172667,1172797;CP000114,1172667,1172797;CP003810,1172667,1172797;HF952104,1172667,1172797;HF952106,1172667,1172797;HF952105,1172667,1172797;CP007565,1172667,1172797;HG939456,1172667,1172797;CP007631,1172667,1172797;CP007632,1172667,1172797;CP006910,1172667,1172797;CP007572,1172667,1172797;CP007571,1172667,1172797;CP007570,1172667,1172797;FO393392,1172667,1172797…
CP007482	Mauve	SHARED	1177955	1178019	.	.	.	Notes=Lenght64	AL732656,1177955,1178019;AE009948,1177955,1178019;CP000114,1177955,1178019;CP003810,1177955,1178019;CP003919,1177955,1178019;HF952104,1177955,1178019;HF952106,1177955,1178019;HF952105,1177955,1178019;CP007565,1177955,1178019;CP007631,1177955,1178019;CP006910,1177955,1178019;CP007572,1177955,1178019;CP007571,1177955,1178019;CP007570,1177955,1178019;FO393392,1177955,1178019;CP010867,1177955,1178019…
CP007482	Mauve	SHARED	1199606	1199639	.	.	.	Notes=Lenght33	AL732656,1199606,1199639;AE009948,1199606,1199639;CP000114,1199606,1199639;CP003810,1199606,1199639;CP003919,1199606,1199639;HF952104,1199606,1199639;HF952106,1199606,1199639;HF952105,1199606,1199639;CP007565,1199606,1199639;HG939456,1199606,1199639;CP007631,1199606,1199639;CP007632,1199606,1199639;CP006910,1199606,1199639;FO393392,1199606,1199639;CP010867,1199606,1199639;CP011325,1199606,1199639…
CP007482	Mauve	SHARED	1205382	1205674	.	.	.	Notes=Lenght292	AE009948,1205382,1205674;CP000114,1205382,1205674;CP003810,1205382,1205674;CP003919,1205382,1205674;HF952104,1205382,1205674;HF952106,1205382,1205674;HF952105,1205382,1205674;CP007565,1205382,1205674;HG939456,1205382,1205674;CP007631,1205382,1205674;CP007632,1205382,1205674;FO393392,1205382,1205674;CP010867,1205382,1205674;CP011325,1205382,1205674;CP011326,1205382,1205674;CP011327,1205382,1205674…
CP007482	Mauve	SHARED	1205901	1206254	.	.	.	Notes=Lenght353	AE009948,1205901,1206254;CP000114,1205901,1206254;CP003810,1205901,1206254;CP003919,1205901,1206254;HF952104,1205901,1206254;HF952106,1205901,1206254;HF952105,1205901,1206254;CP007565,1205901,1206254;HG939456,1205901,1206254;CP007631,1205901,1206254;CP007632,1205901,1206254;FO393392,1205901,1206254;CP010867,1205901,1206254;CP011325,1205901,1206254;CP011326,1205901,1206254;CP011327,1205901,1206254…
CP007482	Mauve	SHARED	1206533	1206722	.	.	.	Notes=Lenght189	AE009948,1206533,1206722;CP000114,1206533,1206722;CP003810,1206533,1206722;CP003919,1206533,1206722;HF952104,1206533,1206722;HF952106,1206533,1206722;HF952105,1206533,1206722;CP007565,1206533,1206722;HG939456,1206533,1206722;CP007631,1206533,1206722;CP007632,1206533,1206722;FO393392,1206533,1206722;CP010867,1206533,1206722;CP011325,1206533,1206722;CP011326,1206533,1206722;CP011327,1206533,1206722…
CP007482	Mauve	SHARED	1207756	1207820	.	.	.	Notes=Lenght64	AE009948,1207756,1207820;CP000114,1207756,1207820;CP003810,1207756,1207820;CP003919,1207756,1207820;HF952104,1207756,1207820;HF952106,1207756,1207820;HF952105,1207756,1207820;CP007565,1207756,1207820;HG939456,1207756,1207820;CP007631,1207756,1207820;CP007632,1207756,1207820;FO393392,1207756,1207820;CP010867,1207756,1207820;CP011325,1207756,1207820;CP011326,1207756,1207820;CP011327,1207756,1207820…
CP007482	Mauve	SHARED	1209442	1209455	.	.	.	Notes=Lenght13	AL732656,1209442,1209455;AE009948,1209442,1209455;CP000114,1209442,1209455;CP003810,1209442,1209455;CP003919,1209442,1209455;HF952104,1209442,1209455;HF952106,1209442,1209455;HF952105,1209442,1209455;CP007565,1209442,1209455;HG939456,1209442,1209455;CP007631,1209442,1209455;CP007632,1209442,1209455;CP007572,1209442,1209455;CP007571,1209442,1209455;CP007570,1209442,1209455;FO393392,1209442,1209455…
CP007482	Mauve	SHARED	1230678	1230691	.	.	.	Notes=Lenght13	AL732656,1230678,1230691;AE009948,1230678,1230691;CP000114,1230678,1230691;CP003810,1230678,1230691;CP003919,1230678,1230691;HF952104,1230678,1230691;HF952106,1230678,1230691;HF952105,1230678,1230691;CP007565,1230678,1230691;HG939456,1230678,1230691;CP007631,1230678,1230691;CP007632,1230678,1230691;CP006910,1230678,1230691;FO393392,1230678,1230691;CP010867,1230678,1230691;CP011325,1230678,1230691…
CP007482	Mauve	SHARED	1230736	1231582	.	.	.	Notes=Lenght846	AL732656,1230736,1231582;AE009948,1230736,1231582;CP000114,1230736,1231582;CP003810,1230736,1231582;CP003919,1230736,1231582;HF952104,1230736,1231582;HF952106,1230736,1231582;HF952105,1230736,1231582;CP007565,1230736,1231582;HG939456,1230736,1231582;CP007631,1230736,1231582;CP007632,1230736,1231582;CP006910,1230736,1231582;FO393392,1230736,1231582;CP010867,1230736,1231582;CP011325,1230736,1231582…
CP007482	Mauve	SHARED	1231583	1231666	.	.	.	Notes=Lenght83	AL732656,1231583,1231666;AE009948,1231583,1231666;CP000114,1231583,1231666;CP003810,1231583,1231666;HF952104,1231583,1231666;HF952106,1231583,1231666;HF952105,1231583,1231666;CP007565,1231583,1231666;HG939456,1231583,1231666;CP007631,1231583,1231666;CP007632,1231583,1231666;CP006910,1231583,1231666;FO393392,1231583,1231666;CP010867,1231583,1231666;CP011325,1231583,1231666;CP011326,1231583,1231666…
CP007482	Mauve	SHARED	1231667	1232967	.	.	.	Notes=Lenght1300	AL732656,1231667,1232967;AE009948,1231667,1232967;CP000114,1231667,1232967;CP003810,1231667,1232967;CP003919,1231667,1232967;HF952104,1231667,1232967;HF952106,1231667,1232967;HF952105,1231667,1232967;CP007565,1231667,1232967;HG939456,1231667,1232967;CP007631,1231667,1232967;CP007632,1231667,1232967;CP006910,1231667,1232967;FO393392,1231667,1232967;CP010867,1231667,1232967;CP011325,1231667,1232967…
CP007482	Mauve	SHARED	1248607	1248767	.	.	.	Notes=Lenght160	AL732656,1248607,1248767;AE009948,1248607,1248767;CP000114,1248607,1248767;CP003810,1248607,1248767;CP003919,1248607,1248767;HF952104,1248607,1248767;HF952106,1248607,1248767;HF952105,1248607,1248767;CP007565,1248607,1248767;CP007631,1248607,1248767;CP006910,1248607,1248767;CP007572,1248607,1248767;CP007571,1248607,1248767;CP007570,1248607,1248767;FO393392,1248607,1248767;CP010867,1248607,1248767…
CP007482	Mauve	SHARED	1248768	1248795	.	.	.	Notes=Lenght27	AE009948,1248768,1248795;CP000114,1248768,1248795;CP003810,1248768,1248795;CP003919,1248768,1248795;HF952104,1248768,1248795;HF952106,1248768,1248795;HF952105,1248768,1248795;CP007565,1248768,1248795;CP007631,1248768,1248795;CP006910,1248768,1248795;FO393392,1248768,1248795;CP010867,1248768,1248795;CP011325,1248768,1248795;CP011326,1248768,1248795;CP011327,1248768,1248795;CP011328,1248768,1248795…
CP007482	Mauve	SHARED	1248796	1248935	.	.	.	Notes=Lenght139	AE009948,1248796,1248935;CP000114,1248796,1248935;CP003810,1248796,1248935;CP003919,1248796,1248935;HF952104,1248796,1248935;HF952106,1248796,1248935;HF952105,1248796,1248935;CP007565,1248796,1248935;HG939456,1248796,1248935;CP007631,1248796,1248935;CP007632,1248796,1248935;CP006910,1248796,1248935;FO393392,1248796,1248935;CP010867,1248796,1248935;CP011325,1248796,1248935;CP011326,1248796,1248935…
CP007482	Mauve	SHARED	1249051	1249655	.	.	.	Notes=Lenght604	AL732656,1249051,1249655;AE009948,1249051,1249655;CP000114,1249051,1249655;CP003810,1249051,1249655;CP003919,1249051,1249655;HF952104,1249051,1249655;HF952106,1249051,1249655;HF952105,1249051,1249655;CP007565,1249051,1249655;CP007631,1249051,1249655;CP006910,1249051,1249655;CP007572,1249051,1249655;CP007571,1249051,1249655;CP007570,1249051,1249655;FO393392,1249051,1249655;CP010867,1249051,1249655…
CP007482	Mauve	SHARED	1249750	1250132	.	.	.	Notes=Lenght382	AL732656,1249750,1250132;AE009948,1249750,1250132;CP000114,1249750,1250132;CP003810,1249750,1250132;CP003919,1249750,1250132;HF952104,1249750,1250132;HF952106,1249750,1250132;HF952105,1249750,1250132;CP007565,1249750,1250132;CP007631,1249750,1250132;CP006910,1249750,1250132;CP007572,1249750,1250132;CP007571,1249750,1250132;CP007570,1249750,1250132;FO393392,1249750,1250132;CP010867,1249750,1250132…
CP007482	Mauve	SHARED	1250223	1252062	.	.	.	Notes=Lenght1839	AL732656,1250223,1252062;AE009948,1250223,1252062;CP000114,1250223,1252062;CP003810,1250223,1252062;CP003919,1250223,1252062;HF952104,1250223,1252062;HF952106,1250223,1252062;HF952105,1250223,1252062;CP007565,1250223,1252062;CP007631,1250223,1252062;CP006910,1250223,1252062;CP007572,1250223,1252062;CP007571,1250223,1252062;CP007570,1250223,1252062;FO393392,1250223,1252062;CP010867,1250223,1252062…
CP007482	Mauve	SHARED	1252063	1252347	.	.	.	Notes=Lenght284	AL732656,1252063,1252347;AE009948,1252063,1252347;CP000114,1252063,1252347;CP003810,1252063,1252347;HF952104,1252063,1252347;HF952106,1252063,1252347;HF952105,1252063,1252347;CP007565,1252063,1252347;CP007631,1252063,1252347;CP006910,1252063,1252347;CP007572,1252063,1252347;CP007571,1252063,1252347;CP007570,1252063,1252347;FO393392,1252063,1252347;CP010867,1252063,1252347;CP011325,1252063,1252347…
CP007482	Mauve	SHARED	1252348	1252511	.	.	.	Notes=Lenght163	AL732656,1252348,1252511;AE009948,1252348,1252511;CP000114,1252348,1252511;CP003810,1252348,1252511;CP003919,1252348,1252511;HF952104,1252348,1252511;HF952106,1252348,1252511;HF952105,1252348,1252511;CP007565,1252348,1252511;CP007631,1252348,1252511;CP006910,1252348,1252511;CP007572,1252348,1252511;CP007571,1252348,1252511;CP007570,1252348,1252511;FO393392,1252348,1252511;CP010867,1252348,1252511…
CP007482	Mauve	SHARED	1252512	1253158	.	.	.	Notes=Lenght646	AL732656,1252512,1253158;AE009948,1252512,1253158;CP000114,1252512,1253158;CP003810,1252512,1253158;CP003919,1252512,1253158;HF952104,1252512,1253158;HF952106,1252512,1253158;HF952105,1252512,1253158;CP007565,1252512,1253158;CP007631,1252512,1253158;CP006910,1252512,1253158;CP007572,1252512,1253158;CP007571,1252512,1253158;CP007570,1252512,1253158;FO393392,1252512,1253158;CP010867,1252512,1253158…
CP007482	Mauve	SHARED	1253159	1253247	.	.	.	Notes=Lenght88	AL732656,1253159,1253247;CP000114,1253159,1253247;CP003810,1253159,1253247;CP003919,1253159,1253247;HF952104,1253159,1253247;HF952106,1253159,1253247;HF952105,1253159,1253247;CP007565,1253159,1253247;CP007631,1253159,1253247;CP006910,1253159,1253247;CP007572,1253159,1253247;CP007571,1253159,1253247;CP007570,1253159,1253247;FO393392,1253159,1253247;CP010867,1253159,1253247;CP011325,1253159,1253247…
CP007482	Mauve	SHARED	1253248	1253323	.	.	.	Notes=Lenght75	CP000114,1253248,1253323;CP003810,1253248,1253323;CP003919,1253248,1253323;HF952104,1253248,1253323;HF952106,1253248,1253323;HF952105,1253248,1253323;CP007565,1253248,1253323;CP007631,1253248,1253323;CP006910,1253248,1253323;FO393392,1253248,1253323;CP010867,1253248,1253323;CP011325,1253248,1253323;CP011326,1253248,1253323;CP011327,1253248,1253323;CP011328,1253248,1253323;CP010319,1253248,1253323…
CP007482	Mauve	SHARED	1253325	1254204	.	.	.	Notes=Lenght879	AL732656,1253325,1254204;AE009948,1253325,1254204;CP000114,1253325,1254204;CP003810,1253325,1254204;CP003919,1253325,1254204;HF952104,1253325,1254204;HF952106,1253325,1254204;HF952105,1253325,1254204;CP007565,1253325,1254204;CP007631,1253325,1254204;CP006910,1253325,1254204;CP007572,1253325,1254204;CP007571,1253325,1254204;CP007570,1253325,1254204;FO393392,1253325,1254204;CP010867,1253325,1254204…
CP007482	Mauve	SHARED	1254244	1254276	.	.	.	Notes=Lenght32	AL732656,1254244,1254276;CP003919,1254244,1254276;HF952104,1254244,1254276;HF952106,1254244,1254276;HF952105,1254244,1254276;CP007565,1254244,1254276;CP007631,1254244,1254276;CP006910,1254244,1254276;CP007572,1254244,1254276;CP007571,1254244,1254276;CP007570,1254244,1254276;FO393392,1254244,1254276;CP010867,1254244,1254276;CP011328,1254244,1254276;CP010319,1254244,1254276;CP013202,1254244,1254276;
CP007482	Mauve	SHARED	1254289	1257539	.	.	.	Notes=Lenght3250	AL732656,1254289,1257539;AE009948,1254289,1257539;CP000114,1254289,1257539;CP003810,1254289,1257539;CP003919,1254289,1257539;HF952104,1254289,1257539;HF952106,1254289,1257539;HF952105,1254289,1257539;CP007565,1254289,1257539;CP007631,1254289,1257539;CP006910,1254289,1257539;CP007572,1254289,1257539;CP007571,1254289,1257539;CP007570,1254289,1257539;FO393392,1254289,1257539;CP010867,1254289,1257539…
CP007482	Mauve	SHARED	1257690	1258422	.	.	.	Notes=Lenght732	AE009948,1257690,1258422;CP000114,1257690,1258422;CP003810,1257690,1258422;HF952104,1257690,1258422;HF952106,1257690,1258422;HF952105,1257690,1258422;CP007565,1257690,1258422;CP007631,1257690,1258422;FO393392,1257690,1258422;CP010867,1257690,1258422;CP011325,1257690,1258422;CP011326,1257690,1258422;CP011327,1257690,1258422;CP011328,1257690,1258422;CP010319,1257690,1258422;CP012419,1257690,1258422…
CP007482	Mauve	SHARED	1258423	1258458	.	.	.	Notes=Lenght35	AL732656,1258423,1258458;AE009948,1258423,1258458;CP000114,1258423,1258458;CP003810,1258423,1258458;HF952104,1258423,1258458;HF952106,1258423,1258458;HF952105,1258423,1258458;CP007565,1258423,1258458;CP007631,1258423,1258458;CP007572,1258423,1258458;CP007571,1258423,1258458;CP007570,1258423,1258458;FO393392,1258423,1258458;CP010867,1258423,1258458;CP011325,1258423,1258458;CP011326,1258423,1258458…
CP007482	Mauve	SHARED	1258459	1258893	.	.	.	Notes=Lenght434	AE009948,1258459,1258893;CP000114,1258459,1258893;CP003810,1258459,1258893;HF952104,1258459,1258893;HF952106,1258459,1258893;HF952105,1258459,1258893;CP007565,1258459,1258893;CP007631,1258459,1258893;FO393392,1258459,1258893;CP010867,1258459,1258893;CP011325,1258459,1258893;CP011326,1258459,1258893;CP011327,1258459,1258893;CP011328,1258459,1258893;CP010319,1258459,1258893;CP012419,1258459,1258893…
CP007482	Mauve	SHARED	1258955	1262486	.	.	.	Notes=Lenght3531	AE009948,1258955,1262486;CP000114,1258955,1262486;CP003810,1258955,1262486;HF952104,1258955,1262486;HF952106,1258955,1262486;HF952105,1258955,1262486;CP007565,1258955,1262486;CP007631,1258955,1262486;FO393392,1258955,1262486;CP010867,1258955,1262486;CP011325,1258955,1262486;CP011326,1258955,1262486;CP011327,1258955,1262486;CP011328,1258955,1262486;CP010319,1258955,1262486;CP012419,1258955,1262486…
CP007482	Mauve	SHARED	1262487	1262592	.	.	.	Notes=Lenght105	AE009948,1262487,1262592;CP000114,1262487,1262592;CP003810,1262487,1262592;HF952104,1262487,1262592;HF952106,1262487,1262592;HF952105,1262487,1262592;CP007565,1262487,1262592;CP007631,1262487,1262592;FO393392,1262487,1262592;CP010867,1262487,1262592;CP011325,1262487,1262592;CP011326,1262487,1262592;CP011327,1262487,1262592;CP011328,1262487,1262592;CP010319,1262487,1262592;CP012419,1262487,1262592…
CP007482	Mauve	SHARED	1262593	1264391	.	.	.	Notes=Lenght1798	AL732656,1262593,1264391;AE009948,1262593,1264391;CP000114,1262593,1264391;CP003810,1262593,1264391;HF952104,1262593,1264391;HF952106,1262593,1264391;HF952105,1262593,1264391;CP007565,1262593,1264391;CP007631,1262593,1264391;CP007572,1262593,1264391;CP007571,1262593,1264391;CP007570,1262593,1264391;FO393392,1262593,1264391;CP010867,1262593,1264391;CP011325,1262593,1264391;CP011326,1262593,1264391…
CP007482	Mauve	SHARED	1264392	1266519	.	.	.	Notes=Lenght2127	AL732656,1264392,1266519;AE009948,1264392,1266519;CP000114,1264392,1266519;CP003810,1264392,1266519;CP003919,1264392,1266519;HF952104,1264392,1266519;HF952106,1264392,1266519;HF952105,1264392,1266519;CP007565,1264392,1266519;CP007631,1264392,1266519;CP006910,1264392,1266519;CP007572,1264392,1266519;CP007571,1264392,1266519;CP007570,1264392,1266519;FO393392,1264392,1266519;CP010867,1264392,1266519…
CP007482	Mauve	SHARED	1266520	1266538	.	.	.	Notes=Lenght18	AL732656,1266520,1266538;AE009948,1266520,1266538;CP000114,1266520,1266538;CP003810,1266520,1266538;CP003919,1266520,1266538;HF952104,1266520,1266538;HF952106,1266520,1266538;HF952105,1266520,1266538;CP007565,1266520,1266538;CP007631,1266520,1266538;CP006910,1266520,1266538;CP007572,1266520,1266538;CP007571,1266520,1266538;CP007570,1266520,1266538;FO393392,1266520,1266538;CP010867,1266520,1266538…
CP007482	Mauve	SHARED	1266574	1266588	.	.	.	Notes=Lenght14	AL732656,1266574,1266588;AE009948,1266574,1266588;CP000114,1266574,1266588;CP003810,1266574,1266588;CP003919,1266574,1266588;HF952104,1266574,1266588;HF952105,1266574,1266588;CP007631,1266574,1266588;CP006910,1266574,1266588;CP007572,1266574,1266588;CP007571,1266574,1266588;CP007570,1266574,1266588;CP010867,1266574,1266588;CP011325,1266574,1266588;CP011326,1266574,1266588;CP011327,1266574,1266588…
CP007482	Mauve	SHARED	1266589	1266602	.	.	.	Notes=Lenght13	AL732656,1266589,1266602;AE009948,1266589,1266602;CP000114,1266589,1266602;CP003810,1266589,1266602;CP003919,1266589,1266602;HF952104,1266589,1266602;HF952106,1266589,1266602;HF952105,1266589,1266602;CP007631,1266589,1266602;CP006910,1266589,1266602;CP007572,1266589,1266602;CP007571,1266589,1266602;CP007570,1266589,1266602;CP010867,1266589,1266602;CP011325,1266589,1266602;CP011326,1266589,1266602…
CP007482	Mauve	SHARED	1266603	1269143	.	.	.	Notes=Lenght2540	AL732656,1266603,1269143;AE009948,1266603,1269143;CP000114,1266603,1269143;CP003810,1266603,1269143;CP003919,1266603,1269143;HF952104,1266603,1269143;HF952106,1266603,1269143;HF952105,1266603,1269143;CP007565,1266603,1269143;CP007631,1266603,1269143;CP006910,1266603,1269143;CP007572,1266603,1269143;CP007571,1266603,1269143;CP007570,1266603,1269143;FO393392,1266603,1269143;CP010867,1266603,1269143…
CP007482	Mauve	SHARED	1269144	1269230	.	.	.	Notes=Lenght86	AL732656,1269144,1269230;AE009948,1269144,1269230;CP000114,1269144,1269230;CP003810,1269144,1269230;CP003919,1269144,1269230;HF952104,1269144,1269230;HF952106,1269144,1269230;HF952105,1269144,1269230;CP007565,1269144,1269230;HG939456,1269144,1269230;CP007631,1269144,1269230;CP007632,1269144,1269230;CP006910,1269144,1269230;CP007572,1269144,1269230;CP007571,1269144,1269230;CP007570,1269144,1269230…
CP007482	Mauve	SHARED	1269231	1269904	.	.	.	Notes=Lenght673	AL732656,1269231,1269904;AE009948,1269231,1269904;CP000114,1269231,1269904;CP003810,1269231,1269904;CP003919,1269231,1269904;HF952104,1269231,1269904;HF952106,1269231,1269904;HF952105,1269231,1269904;CP007565,1269231,1269904;CP007631,1269231,1269904;CP006910,1269231,1269904;CP007572,1269231,1269904;CP007571,1269231,1269904;CP007570,1269231,1269904;FO393392,1269231,1269904;CP010867,1269231,1269904…
CP007482	Mauve	SHARED	1269905	1270515	.	.	.	Notes=Lenght610	AL732656,1269905,1270515;AE009948,1269905,1270515;CP000114,1269905,1270515;CP003810,1269905,1270515;CP003919,1269905,1270515;HF952104,1269905,1270515;HF952106,1269905,1270515;HF952105,1269905,1270515;CP007565,1269905,1270515;CP007631,1269905,1270515;CP006910,1269905,1270515;CP007572,1269905,1270515;CP007571,1269905,1270515;CP007570,1269905,1270515;FO393392,1269905,1270515;CP010867,1269905,1270515…
CP007482	Mauve	SHARED	1302406	1302442	.	.	.	Notes=Lenght36	AL732656,1302406,1302442;AE009948,1302406,1302442;CP000114,1302406,1302442;CP003810,1302406,1302442;HF952104,1302406,1302442;HF952106,1302406,1302442;HF952105,1302406,1302442;CP007565,1302406,1302442;HG939456,1302406,1302442;CP007631,1302406,1302442;CP007632,1302406,1302442;CP006910,1302406,1302442;CP007572,1302406,1302442;CP007571,1302406,1302442;CP007570,1302406,1302442;FO393392,1302406,1302442…
CP007482	Mauve	SHARED	1305979	1305989	.	.	.	Notes=Lenght10	AE009948,1305979,1305989;CP000114,1305979,1305989;CP003810,1305979,1305989;CP003919,1305979,1305989;HF952104,1305979,1305989;HF952106,1305979,1305989;HF952105,1305979,1305989;CP007565,1305979,1305989;HG939456,1305979,1305989;CP007631,1305979,1305989;CP007632,1305979,1305989;CP006910,1305979,1305989;FO393392,1305979,1305989;CP010867,1305979,1305989;CP011325,1305979,1305989;CP011326,1305979,1305989…
CP007482	Mauve	SHARED	1306047	1306221	.	.	.	Notes=Lenght174	AL732656,1306047,1306221;AE009948,1306047,1306221;CP000114,1306047,1306221;CP003810,1306047,1306221;CP003919,1306047,1306221;HF952104,1306047,1306221;HF952105,1306047,1306221;CP007565,1306047,1306221;HG939456,1306047,1306221;CP007631,1306047,1306221;CP007632,1306047,1306221;CP006910,1306047,1306221;CP007572,1306047,1306221;CP007571,1306047,1306221;CP007570,1306047,1306221;FO393392,1306047,1306221…
CP007482	Mauve	SHARED	1336513	1336737	.	.	.	Notes=Lenght224	AL732656,1336513,1336737;AE009948,1336513,1336737;CP000114,1336513,1336737;CP003810,1336513,1336737;CP003919,1336513,1336737;HF952104,1336513,1336737;HF952106,1336513,1336737;HF952105,1336513,1336737;CP007565,1336513,1336737;HG939456,1336513,1336737;CP007631,1336513,1336737;CP007632,1336513,1336737;CP006910,1336513,1336737;CP007572,1336513,1336737;CP007571,1336513,1336737;CP007570,1336513,1336737…
CP007482	Mauve	SHARED	1340126	1340221	.	.	.	Notes=Lenght95	AL732656,1340126,1340221;AE009948,1340126,1340221;CP000114,1340126,1340221;CP003810,1340126,1340221;CP003919,1340126,1340221;HF952104,1340126,1340221;HF952106,1340126,1340221;CP007565,1340126,1340221;HG939456,1340126,1340221;CP007631,1340126,1340221;CP007632,1340126,1340221;CP006910,1340126,1340221;CP007572,1340126,1340221;CP007571,1340126,1340221;CP007570,1340126,1340221;FO393392,1340126,1340221…
CP007482	Mauve	SHARED	1341196	1341236	.	.	.	Notes=Lenght40	AL732656,1341196,1341236;AE009948,1341196,1341236;CP000114,1341196,1341236;CP003810,1341196,1341236;HF952104,1341196,1341236;HF952106,1341196,1341236;HF952105,1341196,1341236;CP007565,1341196,1341236;HG939456,1341196,1341236;CP007631,1341196,1341236;CP007632,1341196,1341236;CP006910,1341196,1341236;CP007572,1341196,1341236;CP007571,1341196,1341236;CP007570,1341196,1341236;FO393392,1341196,1341236…
CP007482	Mauve	SHARED	1342119	1342509	.	.	.	Notes=Lenght390	AL732656,1342119,1342509;AE009948,1342119,1342509;CP000114,1342119,1342509;CP003810,1342119,1342509;CP003919,1342119,1342509;HF952104,1342119,1342509;HF952106,1342119,1342509;HF952105,1342119,1342509;CP007565,1342119,1342509;HG939456,1342119,1342509;CP007631,1342119,1342509;CP007632,1342119,1342509;CP006910,1342119,1342509;CP007572,1342119,1342509;CP007571,1342119,1342509;FO393392,1342119,1342509…
CP007482	Mauve	SHARED	1342510	1342606	.	.	.	Notes=Lenght96	AL732656,1342510,1342606;AE009948,1342510,1342606;CP000114,1342510,1342606;CP003810,1342510,1342606;CP003919,1342510,1342606;HF952104,1342510,1342606;HF952106,1342510,1342606;HF952105,1342510,1342606;CP007565,1342510,1342606;HG939456,1342510,1342606;CP007631,1342510,1342606;CP007632,1342510,1342606;CP006910,1342510,1342606;CP007572,1342510,1342606;CP007571,1342510,1342606;FO393392,1342510,1342606…
CP007482	Mauve	SHARED	1358886	1358905	.	.	.	Notes=Lenght19	AL732656,1358886,1358905;AE009948,1358886,1358905;CP000114,1358886,1358905;CP003810,1358886,1358905;CP003919,1358886,1358905;HF952104,1358886,1358905;HF952106,1358886,1358905;HF952105,1358886,1358905;CP007565,1358886,1358905;CP007631,1358886,1358905;CP007632,1358886,1358905;CP006910,1358886,1358905;CP007572,1358886,1358905;CP007571,1358886,1358905;CP007570,1358886,1358905;FO393392,1358886,1358905…
CP007482	Mauve	SHARED	1361663	1361704	.	.	.	Notes=Lenght41	AL732656,1361663,1361704;AE009948,1361663,1361704;CP000114,1361663,1361704;CP003810,1361663,1361704;HF952104,1361663,1361704;HF952106,1361663,1361704;HF952105,1361663,1361704;CP007565,1361663,1361704;HG939456,1361663,1361704;CP007631,1361663,1361704;CP007632,1361663,1361704;CP006910,1361663,1361704;CP007572,1361663,1361704;CP007571,1361663,1361704;CP007570,1361663,1361704;FO393392,1361663,1361704…
CP007482	Mauve	SHARED	1414475	1415069	.	.	.	Notes=Lenght594	AL732656,1414475,1415069;AE009948,1414475,1415069;CP000114,1414475,1415069;CP003810,1414475,1415069;HF952104,1414475,1415069;HF952106,1414475,1415069;HF952105,1414475,1415069;CP007565,1414475,1415069;HG939456,1414475,1415069;CP007631,1414475,1415069;CP007632,1414475,1415069;CP006910,1414475,1415069;CP007572,1414475,1415069;CP007571,1414475,1415069;CP007570,1414475,1415069;FO393392,1414475,1415069…
CP007482	Mauve	SHARED	1457892	1457948	.	.	.	Notes=Lenght56	AE009948,1457892,1457948;CP000114,1457892,1457948;CP003810,1457892,1457948;CP003919,1457892,1457948;HF952104,1457892,1457948;HF952106,1457892,1457948;HF952105,1457892,1457948;CP007565,1457892,1457948;HG939456,1457892,1457948;CP007631,1457892,1457948;CP007632,1457892,1457948;CP006910,1457892,1457948;FO393392,1457892,1457948;CP010867,1457892,1457948;CP011325,1457892,1457948;CP011326,1457892,1457948…
CP007482	Mauve	SHARED	1466377	1466563	.	.	.	Notes=Lenght186	AL732656,1466377,1466563;AE009948,1466377,1466563;CP000114,1466377,1466563;CP003810,1466377,1466563;CP003919,1466377,1466563;HF952104,1466377,1466563;HF952105,1466377,1466563;CP007565,1466377,1466563;HG939456,1466377,1466563;CP007631,1466377,1466563;CP007632,1466377,1466563;CP006910,1466377,1466563;CP007572,1466377,1466563;CP007571,1466377,1466563;CP007570,1466377,1466563;FO393392,1466377,1466563…
CP007482	Mauve	SHARED	1471346	1471382	.	.	.	Notes=Lenght36	AL732656,1471346,1471382;AE009948,1471346,1471382;CP000114,1471346,1471382;CP003810,1471346,1471382;HF952104,1471346,1471382;HF952106,1471346,1471382;HF952105,1471346,1471382;CP007565,1471346,1471382;HG939456,1471346,1471382;CP007631,1471346,1471382;CP007632,1471346,1471382;CP006910,1471346,1471382;CP007572,1471346,1471382;CP007571,1471346,1471382;CP007570,1471346,1471382;FO393392,1471346,1471382…
CP007482	Mauve	SHARED	1473034	1473729	.	.	.	Notes=Lenght695	AE009948,1473034,1473729;CP000114,1473034,1473729;CP003810,1473034,1473729;CP003919,1473034,1473729;HF952104,1473034,1473729;HF952106,1473034,1473729;HF952105,1473034,1473729;CP007565,1473034,1473729;HG939456,1473034,1473729;CP007631,1473034,1473729;CP006910,1473034,1473729;FO393392,1473034,1473729;CP010867,1473034,1473729;CP011325,1473034,1473729;CP011326,1473034,1473729;CP011327,1473034,1473729…
CP007482	Mauve	SHARED	1473730	1473793	.	.	.	Notes=Lenght63	AE009948,1473730,1473793;CP000114,1473730,1473793;CP003810,1473730,1473793;HF952104,1473730,1473793;HF952106,1473730,1473793;HF952105,1473730,1473793;CP007565,1473730,1473793;HG939456,1473730,1473793;CP007631,1473730,1473793;CP006910,1473730,1473793;FO393392,1473730,1473793;CP010867,1473730,1473793;CP011325,1473730,1473793;CP011326,1473730,1473793;CP011327,1473730,1473793;CP011328,1473730,1473793…
CP007482	Mauve	SHARED	1473794	1473835	.	.	.	Notes=Lenght41	AL732656,1473794,1473835;AE009948,1473794,1473835;CP000114,1473794,1473835;CP003810,1473794,1473835;HF952104,1473794,1473835;HF952106,1473794,1473835;HF952105,1473794,1473835;CP007565,1473794,1473835;HG939456,1473794,1473835;CP007631,1473794,1473835;CP007632,1473794,1473835;CP006910,1473794,1473835;CP007572,1473794,1473835;CP007571,1473794,1473835;CP007570,1473794,1473835;FO393392,1473794,1473835…
CP007482	Mauve	SHARED	1473968	1474167	.	.	.	Notes=Lenght199	AE009948,1473968,1474167;CP000114,1473968,1474167;CP003810,1473968,1474167;CP003919,1473968,1474167;HF952104,1473968,1474167;HF952106,1473968,1474167;HF952105,1473968,1474167;CP007565,1473968,1474167;HG939456,1473968,1474167;CP007631,1473968,1474167;CP006910,1473968,1474167;FO393392,1473968,1474167;CP010867,1473968,1474167;CP011325,1473968,1474167;CP011326,1473968,1474167;CP011327,1473968,1474167…
CP007482	Mauve	SHARED	1474168	1474202	.	.	.	Notes=Lenght34	AE009948,1474168,1474202;CP000114,1474168,1474202;CP003810,1474168,1474202;HF952104,1474168,1474202;HF952106,1474168,1474202;HF952105,1474168,1474202;CP007565,1474168,1474202;HG939456,1474168,1474202;CP006910,1474168,1474202;FO393392,1474168,1474202;CP010867,1474168,1474202;CP011325,1474168,1474202;CP011326,1474168,1474202;CP011327,1474168,1474202;CP011328,1474168,1474202;CP011329,1474168,1474202…
CP007482	Mauve	SHARED	1474203	1474242	.	.	.	Notes=Lenght39	AE009948,1474203,1474242;CP000114,1474203,1474242;CP003810,1474203,1474242;HF952104,1474203,1474242;HF952106,1474203,1474242;HF952105,1474203,1474242;CP007565,1474203,1474242;CP006910,1474203,1474242;FO393392,1474203,1474242;CP010867,1474203,1474242;CP011325,1474203,1474242;CP011326,1474203,1474242;CP011327,1474203,1474242;CP011328,1474203,1474242;CP011329,1474203,1474242;CP010319,1474203,1474242…
CP007482	Mauve	SHARED	1474243	1475358	.	.	.	Notes=Lenght1115	AE009948,1474243,1475358;CP000114,1474243,1475358;CP003810,1474243,1475358;HF952104,1474243,1475358;HF952106,1474243,1475358;HF952105,1474243,1475358;CP007565,1474243,1475358;CP007631,1474243,1475358;CP006910,1474243,1475358;FO393392,1474243,1475358;CP010867,1474243,1475358;CP011325,1474243,1475358;CP011326,1474243,1475358;CP011327,1474243,1475358;CP011328,1474243,1475358;CP011329,1474243,1475358…
CP007482	Mauve	SHARED	1475752	1475886	.	.	.	Notes=Lenght134	AE009948,1475752,1475886;CP000114,1475752,1475886;CP003810,1475752,1475886;CP003919,1475752,1475886;HF952104,1475752,1475886;HF952106,1475752,1475886;HF952105,1475752,1475886;CP007565,1475752,1475886;HG939456,1475752,1475886;CP007631,1475752,1475886;CP006910,1475752,1475886;FO393392,1475752,1475886;CP010867,1475752,1475886;CP011325,1475752,1475886;CP011326,1475752,1475886;CP011327,1475752,1475886…
CP007482	Mauve	SHARED	1475913	1475953	.	.	.	Notes=Lenght40	AE009948,1475913,1475953;CP000114,1475913,1475953;CP003810,1475913,1475953;CP003919,1475913,1475953;HF952104,1475913,1475953;HF952106,1475913,1475953;HF952105,1475913,1475953;CP007565,1475913,1475953;CP007631,1475913,1475953;CP006910,1475913,1475953;FO393392,1475913,1475953;CP010867,1475913,1475953;CP011325,1475913,1475953;CP011326,1475913,1475953;CP011327,1475913,1475953;CP011328,1475913,1475953…
CP007482	Mauve	SHARED	1479937	1480028	.	.	.	Notes=Lenght91	AL732656,1479937,1480028;AE009948,1479937,1480028;CP000114,1479937,1480028;CP003810,1479937,1480028;HF952104,1479937,1480028;HF952106,1479937,1480028;HF952105,1479937,1480028;CP007565,1479937,1480028;HG939456,1479937,1480028;CP007631,1479937,1480028;CP007632,1479937,1480028;CP006910,1479937,1480028;CP007572,1479937,1480028;CP007571,1479937,1480028;CP007570,1479937,1480028;FO393392,1479937,1480028…
CP007482	Mauve	SHARED	1519467	1519763	.	.	.	Notes=Lenght296	AL732656,1519467,1519763;AE009948,1519467,1519763;CP000114,1519467,1519763;CP003810,1519467,1519763;HF952104,1519467,1519763;HF952106,1519467,1519763;HF952105,1519467,1519763;CP007565,1519467,1519763;HG939456,1519467,1519763;CP007631,1519467,1519763;CP007632,1519467,1519763;CP007572,1519467,1519763;CP007571,1519467,1519763;CP007570,1519467,1519763;FO393392,1519467,1519763;CP010867,1519467,1519763…
CP007482	Mauve	SHARED	1522921	1523669	.	.	.	Notes=Lenght748	CP000114,1522921,1523669;CP003810,1522921,1523669;CP003919,1522921,1523669;HF952104,1522921,1523669;HF952105,1522921,1523669;CP007565,1522921,1523669;CP007631,1522921,1523669;FO393392,1522921,1523669;CP010867,1522921,1523669;CP011325,1522921,1523669;CP011326,1522921,1523669;CP011327,1522921,1523669;CP011328,1522921,1523669;CP012419,1522921,1523669;CP013202,1522921,1523669;
CP007482	Mauve	SHARED	1523670	1523722	.	.	.	Notes=Lenght52	AL732656,1523670,1523722;AE009948,1523670,1523722;CP000114,1523670,1523722;CP003810,1523670,1523722;CP003919,1523670,1523722;HF952104,1523670,1523722;HF952105,1523670,1523722;CP007565,1523670,1523722;HG939456,1523670,1523722;CP007631,1523670,1523722;CP007632,1523670,1523722;CP006910,1523670,1523722;CP007572,1523670,1523722;CP007571,1523670,1523722;CP007570,1523670,1523722;FO393392,1523670,1523722…
CP007482	Mauve	SHARED	1554583	1554594	.	.	.	Notes=Lenght11	AL732656,1554583,1554594;AE009948,1554583,1554594;CP000114,1554583,1554594;CP003810,1554583,1554594;CP003919,1554583,1554594;HF952104,1554583,1554594;HF952106,1554583,1554594;CP007565,1554583,1554594;HG939456,1554583,1554594;CP007631,1554583,1554594;CP007632,1554583,1554594;CP007572,1554583,1554594;CP007571,1554583,1554594;CP007570,1554583,1554594;FO393392,1554583,1554594;CP010867,1554583,1554594…
CP007482	Mauve	SHARED	1571681	1571961	.	.	.	Notes=Lenght280	AL732656,1571681,1571961;AE009948,1571681,1571961;CP000114,1571681,1571961;CP003810,1571681,1571961;HF952104,1571681,1571961;HF952106,1571681,1571961;HF952105,1571681,1571961;CP007565,1571681,1571961;HG939456,1571681,1571961;CP007631,1571681,1571961;CP007632,1571681,1571961;CP006910,1571681,1571961;CP007572,1571681,1571961;CP007571,1571681,1571961;CP007570,1571681,1571961;FO393392,1571681,1571961…
CP007482	Mauve	SHARED	1582145	1582507	.	.	.	Notes=Lenght362	AL732656,1582145,1582507;AE009948,1582145,1582507;CP000114,1582145,1582507;CP003810,1582145,1582507;HF952104,1582145,1582507;HF952106,1582145,1582507;HF952105,1582145,1582507;CP007565,1582145,1582507;HG939456,1582145,1582507;CP007631,1582145,1582507;CP007632,1582145,1582507;CP006910,1582145,1582507;CP007572,1582145,1582507;CP007571,1582145,1582507;CP007570,1582145,1582507;FO393392,1582145,1582507…
CP007482	Mauve	SHARED	1621686	1621696	.	.	.	Notes=Lenght10	AL732656,1621686,1621696;AE009948,1621686,1621696;CP000114,1621686,1621696;CP003810,1621686,1621696;CP003919,1621686,1621696;HF952104,1621686,1621696;HF952106,1621686,1621696;HF952105,1621686,1621696;CP007565,1621686,1621696;HG939456,1621686,1621696;CP007631,1621686,1621696;CP007632,1621686,1621696;CP006910,1621686,1621696;CP007572,1621686,1621696;CP007571,1621686,1621696;FO393392,1621686,1621696…
CP007482	Mauve	SHARED	1639652	1640722	.	.	.	Notes=Lenght1070	AL732656,1639652,1640722;AE009948,1639652,1640722;CP000114,1639652,1640722;CP003810,1639652,1640722;CP003919,1639652,1640722;HF952104,1639652,1640722;HF952106,1639652,1640722;HF952105,1639652,1640722;CP007565,1639652,1640722;HG939456,1639652,1640722;CP007631,1639652,1640722;CP007632,1639652,1640722;CP006910,1639652,1640722;CP007572,1639652,1640722;CP007571,1639652,1640722;CP007570,1639652,1640722…
CP007482	Mauve	SHARED	1640723	1641344	.	.	.	Notes=Lenght621	AL732656,1640723,1641344;AE009948,1640723,1641344;CP000114,1640723,1641344;CP003810,1640723,1641344;HF952104,1640723,1641344;HF952106,1640723,1641344;HF952105,1640723,1641344;CP007565,1640723,1641344;HG939456,1640723,1641344;CP007631,1640723,1641344;CP007632,1640723,1641344;CP006910,1640723,1641344;CP007572,1640723,1641344;CP007571,1640723,1641344;CP007570,1640723,1641344;FO393392,1640723,1641344…
CP007482	Mauve	SHARED	1641354	1644063	.	.	.	Notes=Lenght2709	AL732656,1641354,1644063;AE009948,1641354,1644063;CP000114,1641354,1644063;CP003810,1641354,1644063;CP003919,1641354,1644063;HF952104,1641354,1644063;HF952106,1641354,1644063;HF952105,1641354,1644063;CP007565,1641354,1644063;HG939456,1641354,1644063;CP007631,1641354,1644063;CP007632,1641354,1644063;CP006910,1641354,1644063;CP007572,1641354,1644063;CP007571,1641354,1644063;CP007570,1641354,1644063…
CP007482	Mauve	SHARED	1652723	1652884	.	.	.	Notes=Lenght161	AL732656,1652723,1652884;AE009948,1652723,1652884;CP000114,1652723,1652884;CP003810,1652723,1652884;HF952104,1652723,1652884;HF952106,1652723,1652884;HF952105,1652723,1652884;CP007565,1652723,1652884;HG939456,1652723,1652884;CP007631,1652723,1652884;CP007632,1652723,1652884;CP006910,1652723,1652884;CP007572,1652723,1652884;CP007571,1652723,1652884;CP007570,1652723,1652884;FO393392,1652723,1652884…
CP007482	Mauve	SHARED	1653016	1653036	.	.	.	Notes=Lenght20	AL732656,1653016,1653036;AE009948,1653016,1653036;CP000114,1653016,1653036;CP003810,1653016,1653036;HF952104,1653016,1653036;HF952106,1653016,1653036;HF952105,1653016,1653036;CP007565,1653016,1653036;HG939456,1653016,1653036;CP007631,1653016,1653036;CP007632,1653016,1653036;CP006910,1653016,1653036;CP007572,1653016,1653036;CP007571,1653016,1653036;CP007570,1653016,1653036;FO393392,1653016,1653036…
CP007482	Mauve	SHARED	1654534	1655300	.	.	.	Notes=Lenght766	AL732656,1654534,1655300;AE009948,1654534,1655300;CP000114,1654534,1655300;CP003810,1654534,1655300;CP003919,1654534,1655300;HF952104,1654534,1655300;HF952106,1654534,1655300;HF952105,1654534,1655300;CP007565,1654534,1655300;CP007631,1654534,1655300;CP007632,1654534,1655300;CP006910,1654534,1655300;CP007572,1654534,1655300;CP007571,1654534,1655300;CP007570,1654534,1655300;FO393392,1654534,1655300…
CP007482	Mauve	SHARED	1658367	1658955	.	.	.	Notes=Lenght588	AL732656,1658367,1658955;AE009948,1658367,1658955;CP000114,1658367,1658955;CP003810,1658367,1658955;HF952104,1658367,1658955;HF952106,1658367,1658955;HF952105,1658367,1658955;CP007565,1658367,1658955;HG939456,1658367,1658955;CP007631,1658367,1658955;CP007632,1658367,1658955;CP006910,1658367,1658955;CP007572,1658367,1658955;CP007571,1658367,1658955;CP007570,1658367,1658955;FO393392,1658367,1658955…
CP007482	Mauve	SHARED	1658963	1659007	.	.	.	Notes=Lenght44	AL732656,1658963,1659007;CP000114,1658963,1659007;CP003810,1658963,1659007;HF952104,1658963,1659007;HF952106,1658963,1659007;HF952105,1658963,1659007;CP007565,1658963,1659007;HG939456,1658963,1659007;CP007631,1658963,1659007;CP007632,1658963,1659007;CP006910,1658963,1659007;CP007572,1658963,1659007;CP007571,1658963,1659007;CP007570,1658963,1659007;FO393392,1658963,1659007;CP010867,1658963,1659007…
CP007482	Mauve	SHARED	1659008	1659053	.	.	.	Notes=Lenght45	AL732656,1659008,1659053;AE009948,1659008,1659053;CP000114,1659008,1659053;CP003810,1659008,1659053;HF952104,1659008,1659053;HF952106,1659008,1659053;HF952105,1659008,1659053;CP007565,1659008,1659053;HG939456,1659008,1659053;CP007631,1659008,1659053;CP007632,1659008,1659053;CP006910,1659008,1659053;CP007572,1659008,1659053;CP007571,1659008,1659053;CP007570,1659008,1659053;FO393392,1659008,1659053…
CP007482	Mauve	SHARED	1664618	1664654	.	.	.	Notes=Lenght36	AE009948,1664618,1664654;CP000114,1664618,1664654;CP003810,1664618,1664654;CP003919,1664618,1664654;HF952104,1664618,1664654;HF952106,1664618,1664654;HF952105,1664618,1664654;CP007565,1664618,1664654;HG939456,1664618,1664654;CP007631,1664618,1664654;CP007632,1664618,1664654;CP006910,1664618,1664654;FO393392,1664618,1664654;CP010867,1664618,1664654;CP011325,1664618,1664654;CP011326,1664618,1664654…
CP007482	Mauve	SHARED	1676049	1676437	.	.	.	Notes=Lenght388	AL732656,1676049,1676437;AE009948,1676049,1676437;CP000114,1676049,1676437;CP003810,1676049,1676437;CP003919,1676049,1676437;HF952104,1676049,1676437;CP007565,1676049,1676437;HG939456,1676049,1676437;CP007631,1676049,1676437;CP007632,1676049,1676437;CP006910,1676049,1676437;CP007572,1676049,1676437;CP007571,1676049,1676437;CP007570,1676049,1676437;FO393392,1676049,1676437;CP010867,1676049,1676437…
CP007482	Mauve	SHARED	1676438	1676487	.	.	.	Notes=Lenght49	AL732656,1676438,1676487;AE009948,1676438,1676487;CP000114,1676438,1676487;CP003810,1676438,1676487;CP003919,1676438,1676487;HF952104,1676438,1676487;HF952106,1676438,1676487;CP007565,1676438,1676487;HG939456,1676438,1676487;CP007631,1676438,1676487;CP007632,1676438,1676487;CP006910,1676438,1676487;CP007572,1676438,1676487;CP007571,1676438,1676487;CP007570,1676438,1676487;FO393392,1676438,1676487…
CP007482	Mauve	SHARED	1677635	1677710	.	.	.	Notes=Lenght75	AL732656,1677635,1677710;AE009948,1677635,1677710;CP000114,1677635,1677710;CP003810,1677635,1677710;CP003919,1677635,1677710;HF952104,1677635,1677710;HF952106,1677635,1677710;HF952105,1677635,1677710;CP007565,1677635,1677710;HG939456,1677635,1677710;CP007631,1677635,1677710;CP007632,1677635,1677710;CP007572,1677635,1677710;CP007571,1677635,1677710;CP007570,1677635,1677710;FO393392,1677635,1677710…
CP007482	Mauve	SHARED	1678833	1679496	.	.	.	Notes=Lenght663	CP000114,1678833,1679496;CP003810,1678833,1679496;CP003919,1678833,1679496;HF952104,1678833,1679496;HF952106,1678833,1679496;HF952105,1678833,1679496;CP007565,1678833,1679496;HG939456,1678833,1679496;CP007631,1678833,1679496;FO393392,1678833,1679496;CP010867,1678833,1679496;CP011325,1678833,1679496;CP011326,1678833,1679496;CP011327,1678833,1679496;CP011328,1678833,1679496;CP012419,1678833,1679496…
CP007482	Mauve	SHARED	1681726	1681825	.	.	.	Notes=Lenght99	CP000114,1681726,1681825;CP003810,1681726,1681825;CP003919,1681726,1681825;HF952104,1681726,1681825;HF952106,1681726,1681825;HF952105,1681726,1681825;CP007565,1681726,1681825;HG939456,1681726,1681825;CP007631,1681726,1681825;FO393392,1681726,1681825;CP010867,1681726,1681825;CP011325,1681726,1681825;CP011326,1681726,1681825;CP011327,1681726,1681825;CP011328,1681726,1681825;CP012419,1681726,1681825…
CP007482	Mauve	SHARED	1682003	1682094	.	.	.	Notes=Lenght91	AL732656,1682003,1682094;AE009948,1682003,1682094;CP000114,1682003,1682094;CP003810,1682003,1682094;CP003919,1682003,1682094;HF952104,1682003,1682094;HF952106,1682003,1682094;HF952105,1682003,1682094;CP007565,1682003,1682094;HG939456,1682003,1682094;CP007631,1682003,1682094;CP007572,1682003,1682094;CP007571,1682003,1682094;CP007570,1682003,1682094;FO393392,1682003,1682094;CP010867,1682003,1682094…
CP007482	Mauve	SHARED	1682096	1682107	.	.	.	Notes=Lenght11	CP000114,1682096,1682107;CP003810,1682096,1682107;CP003919,1682096,1682107;HF952104,1682096,1682107;HF952106,1682096,1682107;HF952105,1682096,1682107;CP007565,1682096,1682107;HG939456,1682096,1682107;CP007631,1682096,1682107;FO393392,1682096,1682107;CP010867,1682096,1682107;CP011325,1682096,1682107;CP011326,1682096,1682107;CP011327,1682096,1682107;CP011328,1682096,1682107;CP012419,1682096,1682107…
CP007482	Mauve	SHARED	1682108	1682355	.	.	.	Notes=Lenght247	CP000114,1682108,1682355;CP003810,1682108,1682355;CP003919,1682108,1682355;HF952104,1682108,1682355;HF952106,1682108,1682355;HF952105,1682108,1682355;CP007565,1682108,1682355;CP007631,1682108,1682355;FO393392,1682108,1682355;CP010867,1682108,1682355;CP011325,1682108,1682355;CP011326,1682108,1682355;CP011327,1682108,1682355;CP011328,1682108,1682355;CP012419,1682108,1682355;CP013202,1682108,1682355;
CP007482	Mauve	SHARED	1682356	1682428	.	.	.	Notes=Lenght72	CP000114,1682356,1682428;CP003810,1682356,1682428;CP003919,1682356,1682428;HF952104,1682356,1682428;HF952106,1682356,1682428;HF952105,1682356,1682428;CP007565,1682356,1682428;HG939456,1682356,1682428;CP007631,1682356,1682428;FO393392,1682356,1682428;CP010867,1682356,1682428;CP011325,1682356,1682428;CP011326,1682356,1682428;CP011327,1682356,1682428;CP011328,1682356,1682428;CP012419,1682356,1682428…
CP007482	Mauve	SHARED	1682534	1682774	.	.	.	Notes=Lenght240	CP000114,1682534,1682774;CP003810,1682534,1682774;CP003919,1682534,1682774;HF952104,1682534,1682774;HF952106,1682534,1682774;HF952105,1682534,1682774;CP007565,1682534,1682774;HG939456,1682534,1682774;CP007631,1682534,1682774;FO393392,1682534,1682774;CP010867,1682534,1682774;CP011325,1682534,1682774;CP011326,1682534,1682774;CP011327,1682534,1682774;CP011328,1682534,1682774;CP012419,1682534,1682774…
CP007482	Mauve	SHARED	1683037	1683146	.	.	.	Notes=Lenght109	CP000114,1683037,1683146;CP003810,1683037,1683146;CP003919,1683037,1683146;HF952104,1683037,1683146;HF952105,1683037,1683146;CP007565,1683037,1683146;HG939456,1683037,1683146;CP007631,1683037,1683146;FO393392,1683037,1683146;CP010867,1683037,1683146;CP011325,1683037,1683146;CP011326,1683037,1683146;CP011327,1683037,1683146;CP011328,1683037,1683146;CP012419,1683037,1683146;CP013202,1683037,1683146;
CP007482	Mauve	SHARED	1683152	1683162	.	.	.	Notes=Lenght10	AL732656,1683152,1683162;AE009948,1683152,1683162;CP000114,1683152,1683162;CP003810,1683152,1683162;CP003919,1683152,1683162;HF952104,1683152,1683162;HF952105,1683152,1683162;CP007565,1683152,1683162;HG939456,1683152,1683162;CP007631,1683152,1683162;CP007632,1683152,1683162;CP007572,1683152,1683162;CP007571,1683152,1683162;CP007570,1683152,1683162;FO393392,1683152,1683162;CP010867,1683152,1683162…
CP007482	Mauve	SHARED	1683163	1683339	.	.	.	Notes=Lenght176	AL732656,1683163,1683339;AE009948,1683163,1683339;CP000114,1683163,1683339;CP003810,1683163,1683339;CP003919,1683163,1683339;HF952104,1683163,1683339;HF952105,1683163,1683339;CP007565,1683163,1683339;HG939456,1683163,1683339;CP007631,1683163,1683339;CP007632,1683163,1683339;CP006910,1683163,1683339;CP007572,1683163,1683339;CP007571,1683163,1683339;CP007570,1683163,1683339;FO393392,1683163,1683339…
CP007482	Mauve	SHARED	1683918	1684120	.	.	.	Notes=Lenght202	CP000114,1683918,1684120;CP003810,1683918,1684120;CP003919,1683918,1684120;HF952104,1683918,1684120;HF952106,1683918,1684120;HF952105,1683918,1684120;CP007565,1683918,1684120;HG939456,1683918,1684120;CP007631,1683918,1684120;FO393392,1683918,1684120;CP010867,1683918,1684120;CP011325,1683918,1684120;CP011326,1683918,1684120;CP011327,1683918,1684120;CP011328,1683918,1684120;CP012419,1683918,1684120…
CP007482	Mauve	SHARED	1696056	1697810	.	.	.	Notes=Lenght1754	AL732656,1696056,1697810;AE009948,1696056,1697810;CP000114,1696056,1697810;CP003810,1696056,1697810;CP003919,1696056,1697810;HF952104,1696056,1697810;HF952106,1696056,1697810;HF952105,1696056,1697810;CP007565,1696056,1697810;HG939456,1696056,1697810;CP007631,1696056,1697810;CP007632,1696056,1697810;FO393392,1696056,1697810;CP010867,1696056,1697810;CP011325,1696056,1697810;CP011326,1696056,1697810…
CP007482	Mauve	SHARED	1697811	1698199	.	.	.	Notes=Lenght388	AL732656,1697811,1698199;AE009948,1697811,1698199;CP000114,1697811,1698199;CP003810,1697811,1698199;CP003919,1697811,1698199;HF952104,1697811,1698199;HF952106,1697811,1698199;HF952105,1697811,1698199;CP007565,1697811,1698199;HG939456,1697811,1698199;CP007631,1697811,1698199;CP007632,1697811,1698199;CP007572,1697811,1698199;CP007571,1697811,1698199;CP007570,1697811,1698199;FO393392,1697811,1698199…
CP007482	Mauve	SHARED	1698265	1698308	.	.	.	Notes=Lenght43	AL732656,1698265,1698308;AE009948,1698265,1698308;CP000114,1698265,1698308;CP003810,1698265,1698308;CP003919,1698265,1698308;HF952104,1698265,1698308;HF952106,1698265,1698308;HF952105,1698265,1698308;CP007565,1698265,1698308;HG939456,1698265,1698308;CP007631,1698265,1698308;CP007632,1698265,1698308;CP006910,1698265,1698308;FO393392,1698265,1698308;CP010867,1698265,1698308;CP011325,1698265,1698308…
CP007482	Mauve	SHARED	1698309	1698401	.	.	.	Notes=Lenght92	AL732656,1698309,1698401;AE009948,1698309,1698401;CP000114,1698309,1698401;CP003810,1698309,1698401;CP003919,1698309,1698401;HF952104,1698309,1698401;HF952106,1698309,1698401;HF952105,1698309,1698401;CP007565,1698309,1698401;HG939456,1698309,1698401;CP007631,1698309,1698401;CP007632,1698309,1698401;FO393392,1698309,1698401;CP010867,1698309,1698401;CP011325,1698309,1698401;CP011326,1698309,1698401…
CP007482	Mauve	SHARED	1698402	1698412	.	.	.	Notes=Lenght10	AL732656,1698402,1698412;AE009948,1698402,1698412;CP000114,1698402,1698412;CP003810,1698402,1698412;CP003919,1698402,1698412;HF952104,1698402,1698412;HF952106,1698402,1698412;HF952105,1698402,1698412;CP007565,1698402,1698412;HG939456,1698402,1698412;CP007631,1698402,1698412;CP007632,1698402,1698412;CP007572,1698402,1698412;CP007571,1698402,1698412;CP007570,1698402,1698412;FO393392,1698402,1698412…
CP007482	Mauve	SHARED	1698934	1700100	.	.	.	Notes=Lenght1166	CP003919,1698934,1700100;HF952104,1698934,1700100;HF952106,1698934,1700100;CP007565,1698934,1700100;CP007631,1698934,1700100;CP006910,1698934,1700100;CP007572,1698934,1700100;CP007571,1698934,1700100;CP007570,1698934,1700100;FO393392,1698934,1700100;CP010867,1698934,1700100;CP011328,1698934,1700100;CP010319,1698934,1700100;CP013202,1698934,1700100;
CP007482	Mauve	SHARED	1700186	1700256	.	.	.	Notes=Lenght70	AL732656,1700186,1700256;AE009948,1700186,1700256;CP000114,1700186,1700256;CP003810,1700186,1700256;CP003919,1700186,1700256;HF952104,1700186,1700256;HF952106,1700186,1700256;HF952105,1700186,1700256;CP007565,1700186,1700256;HG939456,1700186,1700256;CP007631,1700186,1700256;CP007632,1700186,1700256;CP006910,1700186,1700256;CP007572,1700186,1700256;CP007571,1700186,1700256;CP007570,1700186,1700256…
CP007482	Mauve	SHARED	1702401	1702453	.	.	.	Notes=Lenght52	CP000114,1702401,1702453;CP003810,1702401,1702453;CP003919,1702401,1702453;HF952104,1702401,1702453;HF952106,1702401,1702453;HF952105,1702401,1702453;CP007565,1702401,1702453;CP007631,1702401,1702453;CP006910,1702401,1702453;FO393392,1702401,1702453;CP010867,1702401,1702453;CP011325,1702401,1702453;CP011326,1702401,1702453;CP011327,1702401,1702453;CP011328,1702401,1702453;CP010319,1702401,1702453…
CP007482	Mauve	SHARED	1702454	1702475	.	.	.	Notes=Lenght21	CP000114,1702454,1702475;CP003810,1702454,1702475;CP003919,1702454,1702475;HF952104,1702454,1702475;HF952106,1702454,1702475;HF952105,1702454,1702475;CP007565,1702454,1702475;CP007631,1702454,1702475;CP006910,1702454,1702475;FO393392,1702454,1702475;CP010867,1702454,1702475;CP011325,1702454,1702475;CP011326,1702454,1702475;CP011327,1702454,1702475;CP011328,1702454,1702475;CP012419,1702454,1702475…
CP007482	Mauve	SHARED	1702476	1702720	.	.	.	Notes=Lenght244	CP000114,1702476,1702720;CP003810,1702476,1702720;CP003919,1702476,1702720;HF952104,1702476,1702720;HF952105,1702476,1702720;CP007565,1702476,1702720;CP007631,1702476,1702720;CP006910,1702476,1702720;FO393392,1702476,1702720;CP010867,1702476,1702720;CP011325,1702476,1702720;CP011326,1702476,1702720;CP011327,1702476,1702720;CP011328,1702476,1702720;CP012419,1702476,1702720;CP013202,1702476,1702720;
CP007482	Mauve	SHARED	1702721	1703344	.	.	.	Notes=Lenght623	CP000114,1702721,1703344;CP003810,1702721,1703344;CP003919,1702721,1703344;HF952104,1702721,1703344;CP007565,1702721,1703344;CP007631,1702721,1703344;CP006910,1702721,1703344;FO393392,1702721,1703344;CP010867,1702721,1703344;CP011325,1702721,1703344;CP011326,1702721,1703344;CP011327,1702721,1703344;CP011328,1702721,1703344;CP012419,1702721,1703344;CP013202,1702721,1703344;
CP007482	Mauve	SHARED	1703345	1703513	.	.	.	Notes=Lenght168	CP000114,1703345,1703513;CP003810,1703345,1703513;CP003919,1703345,1703513;HF952104,1703345,1703513;CP007565,1703345,1703513;CP007631,1703345,1703513;CP006910,1703345,1703513;FO393392,1703345,1703513;CP010867,1703345,1703513;CP011325,1703345,1703513;CP011326,1703345,1703513;CP011327,1703345,1703513;CP011328,1703345,1703513;CP012419,1703345,1703513;CP013202,1703345,1703513;
CP007482	Mauve	SHARED	1705178	1705736	.	.	.	Notes=Lenght558	AL732656,1705178,1705736;AE009948,1705178,1705736;CP000114,1705178,1705736;CP003810,1705178,1705736;CP003919,1705178,1705736;HF952104,1705178,1705736;HF952105,1705178,1705736;CP007565,1705178,1705736;HG939456,1705178,1705736;CP007631,1705178,1705736;CP007632,1705178,1705736;CP007572,1705178,1705736;CP007571,1705178,1705736;CP007570,1705178,1705736;FO393392,1705178,1705736;CP010867,1705178,1705736…
CP007482	Mauve	SHARED	1705737	1705952	.	.	.	Notes=Lenght215	AL732656,1705737,1705952;AE009948,1705737,1705952;CP000114,1705737,1705952;CP003810,1705737,1705952;CP003919,1705737,1705952;HF952104,1705737,1705952;HF952105,1705737,1705952;CP007565,1705737,1705952;HG939456,1705737,1705952;CP007631,1705737,1705952;CP007632,1705737,1705952;CP007572,1705737,1705952;CP007571,1705737,1705952;CP007570,1705737,1705952;FO393392,1705737,1705952;CP010867,1705737,1705952…
CP007482	Mauve	SHARED	1711351	1711406	.	.	.	Notes=Lenght55	AL732656,1711351,1711406;AE009948,1711351,1711406;CP000114,1711351,1711406;CP003810,1711351,1711406;HF952104,1711351,1711406;HF952106,1711351,1711406;HF952105,1711351,1711406;CP007565,1711351,1711406;HG939456,1711351,1711406;CP007631,1711351,1711406;CP007632,1711351,1711406;CP006910,1711351,1711406;CP007572,1711351,1711406;CP007571,1711351,1711406;CP007570,1711351,1711406;FO393392,1711351,1711406…
CP007482	Mauve	SHARED	1711407	1711441	.	.	.	Notes=Lenght34	AL732656,1711407,1711441;AE009948,1711407,1711441;CP000114,1711407,1711441;CP003810,1711407,1711441;HF952104,1711407,1711441;HF952106,1711407,1711441;CP007565,1711407,1711441;HG939456,1711407,1711441;CP007631,1711407,1711441;CP007632,1711407,1711441;CP006910,1711407,1711441;CP007572,1711407,1711441;CP007571,1711407,1711441;CP007570,1711407,1711441;FO393392,1711407,1711441;CP010867,1711407,1711441…
CP007482	Mauve	SHARED	1711442	1711453	.	.	.	Notes=Lenght11	AL732656,1711442,1711453;AE009948,1711442,1711453;CP000114,1711442,1711453;CP003810,1711442,1711453;CP003919,1711442,1711453;HF952104,1711442,1711453;HF952106,1711442,1711453;CP007565,1711442,1711453;HG939456,1711442,1711453;CP007631,1711442,1711453;CP007632,1711442,1711453;CP006910,1711442,1711453;CP007572,1711442,1711453;CP007571,1711442,1711453;CP007570,1711442,1711453;FO393392,1711442,1711453…
CP007482	Mauve	SHARED	1713008	1713141	.	.	.	Notes=Lenght133	AL732656,1713008,1713141;AE009948,1713008,1713141;CP000114,1713008,1713141;CP003810,1713008,1713141;HF952104,1713008,1713141;HF952106,1713008,1713141;HF952105,1713008,1713141;CP007565,1713008,1713141;HG939456,1713008,1713141;CP007631,1713008,1713141;CP007632,1713008,1713141;CP006910,1713008,1713141;CP007572,1713008,1713141;CP007571,1713008,1713141;CP007570,1713008,1713141;FO393392,1713008,1713141…
CP007482	Mauve	SHARED	1713320	1713380	.	.	.	Notes=Lenght60	AL732656,1713320,1713380;AE009948,1713320,1713380;CP000114,1713320,1713380;CP003810,1713320,1713380;CP003919,1713320,1713380;HF952104,1713320,1713380;HF952106,1713320,1713380;HF952105,1713320,1713380;CP007565,1713320,1713380;HG939456,1713320,1713380;CP007631,1713320,1713380;CP007632,1713320,1713380;CP007572,1713320,1713380;CP007571,1713320,1713380;CP007570,1713320,1713380;FO393392,1713320,1713380…
CP007482	Mauve	SHARED	1720916	1721041	.	.	.	Notes=Lenght125	AL732656,1720916,1721041;AE009948,1720916,1721041;CP000114,1720916,1721041;CP003810,1720916,1721041;HF952104,1720916,1721041;HF952106,1720916,1721041;HF952105,1720916,1721041;CP007565,1720916,1721041;HG939456,1720916,1721041;CP007631,1720916,1721041;CP007632,1720916,1721041;CP006910,1720916,1721041;CP007572,1720916,1721041;CP007571,1720916,1721041;CP007570,1720916,1721041;FO393392,1720916,1721041…
CP007482	Mauve	SHARED	1725269	1725626	.	.	.	Notes=Lenght357	AL732656,1725269,1725626;AE009948,1725269,1725626;CP000114,1725269,1725626;CP003810,1725269,1725626;HF952104,1725269,1725626;HF952106,1725269,1725626;HF952105,1725269,1725626;CP007565,1725269,1725626;HG939456,1725269,1725626;CP007631,1725269,1725626;CP007632,1725269,1725626;CP006910,1725269,1725626;CP007572,1725269,1725626;CP007571,1725269,1725626;CP007570,1725269,1725626;FO393392,1725269,1725626…
CP007482	Mauve	SHARED	1734419	1734464	.	.	.	Notes=Lenght45	CP000114,1734419,1734464;CP003810,1734419,1734464;CP003919,1734419,1734464;HF952104,1734419,1734464;HF952106,1734419,1734464;HF952105,1734419,1734464;CP007565,1734419,1734464;CP007631,1734419,1734464;CP006910,1734419,1734464;CP007572,1734419,1734464;CP007571,1734419,1734464;CP007570,1734419,1734464;FO393392,1734419,1734464;CP010867,1734419,1734464;CP011325,1734419,1734464;CP011326,1734419,1734464…
CP007482	Mauve	SHARED	1734465	1734478	.	.	.	Notes=Lenght13	CP000114,1734465,1734478;CP003810,1734465,1734478;CP003919,1734465,1734478;HF952104,1734465,1734478;HF952106,1734465,1734478;HF952105,1734465,1734478;CP007565,1734465,1734478;CP007631,1734465,1734478;CP006910,1734465,1734478;FO393392,1734465,1734478;CP010867,1734465,1734478;CP011325,1734465,1734478;CP011326,1734465,1734478;CP011327,1734465,1734478;CP011328,1734465,1734478;CP010319,1734465,1734478…
CP007482	Mauve	SHARED	1736203	1736255	.	.	.	Notes=Lenght52	CP000114,1736203,1736255;CP003810,1736203,1736255;CP003919,1736203,1736255;HF952104,1736203,1736255;HF952105,1736203,1736255;CP007565,1736203,1736255;HG939456,1736203,1736255;CP007631,1736203,1736255;CP006910,1736203,1736255;FO393392,1736203,1736255;CP010867,1736203,1736255;CP011325,1736203,1736255;CP011326,1736203,1736255;CP011327,1736203,1736255;CP011328,1736203,1736255;CP012419,1736203,1736255…
CP007482	Mauve	SHARED	1785242	1785766	.	.	.	Notes=Lenght524	AL732656,1785242,1785766;AE009948,1785242,1785766;CP000114,1785242,1785766;CP003810,1785242,1785766;HF952104,1785242,1785766;HF952106,1785242,1785766;HF952105,1785242,1785766;CP007565,1785242,1785766;HG939456,1785242,1785766;CP007631,1785242,1785766;CP007632,1785242,1785766;CP006910,1785242,1785766;CP007572,1785242,1785766;CP007571,1785242,1785766;CP007570,1785242,1785766;FO393392,1785242,1785766…
CP007482	Mauve	SHARED	1796807	1796869	.	.	.	Notes=Lenght62	AL732656,1796807,1796869;AE009948,1796807,1796869;CP003919,1796807,1796869;HF952104,1796807,1796869;HF952106,1796807,1796869;HF952105,1796807,1796869;CP007565,1796807,1796869;HG939456,1796807,1796869;CP007631,1796807,1796869;CP007632,1796807,1796869;CP006910,1796807,1796869;CP007572,1796807,1796869;CP007571,1796807,1796869;CP007570,1796807,1796869;FO393392,1796807,1796869;CP010867,1796807,1796869…
CP007482	Mauve	SHARED	1797420	1797436	.	.	.	Notes=Lenght16	AL732656,1797420,1797436;CP000114,1797420,1797436;CP003919,1797420,1797436;HF952104,1797420,1797436;HF952106,1797420,1797436;HF952105,1797420,1797436;CP007565,1797420,1797436;HG939456,1797420,1797436;CP007631,1797420,1797436;CP006910,1797420,1797436;CP007572,1797420,1797436;CP007571,1797420,1797436;CP007570,1797420,1797436;FO393392,1797420,1797436;CP010867,1797420,1797436;CP011328,1797420,1797436…
CP007482	Mauve	SHARED	1804808	1805101	.	.	.	Notes=Lenght293	AL732656,1804808,1805101;AE009948,1804808,1805101;CP000114,1804808,1805101;CP003810,1804808,1805101;HF952104,1804808,1805101;HF952106,1804808,1805101;HF952105,1804808,1805101;CP007565,1804808,1805101;HG939456,1804808,1805101;CP007631,1804808,1805101;CP007632,1804808,1805101;CP006910,1804808,1805101;CP007572,1804808,1805101;CP007571,1804808,1805101;CP007570,1804808,1805101;FO393392,1804808,1805101…
CP007482	Mauve	SHARED	1838685	1838696	.	.	.	Notes=Lenght11	AL732656,1838685,1838696;AE009948,1838685,1838696;CP000114,1838685,1838696;CP003810,1838685,1838696;CP003919,1838685,1838696;HF952104,1838685,1838696;HF952106,1838685,1838696;HF952105,1838685,1838696;HG939456,1838685,1838696;CP007631,1838685,1838696;CP007632,1838685,1838696;CP006910,1838685,1838696;CP007572,1838685,1838696;CP007571,1838685,1838696;CP007570,1838685,1838696;FO393392,1838685,1838696…
