# Supplementary material for: Functional annotation and distribution overview of RNA families in 27 Streptococcus agalactiae genomes
Source: BMC Genomics. 2018 Jul 28;19:556. doi: 10.1186/s12864-018-4951-z (PMC6064168; doi:10.1186/s12864-018-4951-z)
Supplement: Supplementary file 4 — GFF3 annotations for all classified Regions and ncRNAs. (ZIP 1638 kb) [file 12864_2018_4951_MOESM4_ESM.zip › Additional file 4/Core_Shared_and_Exclusive_Regions/SHARED_CP007565.gff]

CP007565	Mauve	SHARED	1703222	1703306	.	.	.	Notes=Lenght84	AE009948,1703222,1703306;CP003919,1703222,1703306;CP007482,1703222,1703306;CP006910,1703222,1703306;FO393392,1703222,1703306;CP011328,1703222,1703306;CP011329,1703222,1703306;
CP007565	Mauve	SHARED	16990	22083	.	.	.	Notes=Lenght5093	CP003919,16990,22083;CP007482,16990,22083;FO393392,16990,22083;
CP007565	Mauve	SHARED	566622	566765	.	.	.	Notes=Lenght143	CP007482,566622,566765;FO393392,566622,566765;CP011328,566622,566765;CP011329,566622,566765;
CP007565	Mauve	SHARED	23049	23184	.	.	.	Notes=Lenght135	CP007482,23049,23184;FO393392,23049,23184;CP011328,23049,23184;
CP007565	Mauve	SHARED	25748	26306	.	.	.	Notes=Lenght558	CP007482,25748,26306;FO393392,25748,26306;CP011328,25748,26306;
CP007565	Mauve	SHARED	22084	22505	.	.	.	Notes=Lenght421	CP003919,22084,22505;HF952106,22084,22505;HF952105,22084,22505;CP007482,22084,22505;HG939456,22084,22505;CP007632,22084,22505;FO393392,22084,22505;CP011328,22084,22505;
CP007565	Mauve	SHARED	22506	23048	.	.	.	Notes=Lenght542	CP003919,22506,23048;CP007482,22506,23048;FO393392,22506,23048;CP011328,22506,23048;
CP007565	Mauve	SHARED	682944	683016	.	.	.	Notes=Lenght72	HF952105,682944,683016;CP007482,682944,683016;HG939456,682944,683016;CP007632,682944,683016;CP006910,682944,683016;CP007572,682944,683016;CP007571,682944,683016;CP007570,682944,683016;FO393392,682944,683016;CP011328,682944,683016;CP010319,682944,683016;
CP007565	Mauve	SHARED	250308	250427	.	.	.	Notes=Lenght119	CP003919,250308,250427;HF952106,250308,250427;HF952105,250308,250427;CP007482,250308,250427;HG939456,250308,250427;CP007632,250308,250427;CP006910,250308,250427;FO393392,250308,250427;CP011328,250308,250427;CP010319,250308,250427;
CP007565	Mauve	SHARED	250428	250654	.	.	.	Notes=Lenght226	CP003919,250428,250654;HF952106,250428,250654;HF952105,250428,250654;CP007482,250428,250654;HG939456,250428,250654;CP007632,250428,250654;CP006910,250428,250654;FO393392,250428,250654;CP011328,250428,250654;CP010319,250428,250654;
CP007565	Mauve	SHARED	250664	250677	.	.	.	Notes=Lenght13	CP003919,250664,250677;HF952106,250664,250677;HF952105,250664,250677;CP007482,250664,250677;HG939456,250664,250677;CP007632,250664,250677;CP006910,250664,250677;FO393392,250664,250677;CP011328,250664,250677;CP010319,250664,250677;
CP007565	Mauve	SHARED	292862	292921	.	.	.	Notes=Lenght59	CP003919,292862,292921;HF952106,292862,292921;HF952105,292862,292921;CP007482,292862,292921;CP007572,292862,292921;CP007571,292862,292921;CP007570,292862,292921;FO393392,292862,292921;CP011328,292862,292921;CP010319,292862,292921;
CP007565	Mauve	SHARED	292922	292960	.	.	.	Notes=Lenght38	CP003919,292922,292960;HF952106,292922,292960;HF952105,292922,292960;CP007482,292922,292960;HG939456,292922,292960;CP006910,292922,292960;CP007572,292922,292960;CP007571,292922,292960;CP007570,292922,292960;FO393392,292922,292960;CP011328,292922,292960;CP010319,292922,292960;
CP007565	Mauve	SHARED	292961	292980	.	.	.	Notes=Lenght19	AE009948,292961,292980;CP003919,292961,292980;HF952104,292961,292980;HF952106,292961,292980;HF952105,292961,292980;CP007482,292961,292980;HG939456,292961,292980;CP007631,292961,292980;CP006910,292961,292980;CP007572,292961,292980;CP007571,292961,292980;CP007570,292961,292980;FO393392,292961,292980;CP010867,292961,292980;CP011328,292961,292980;CP011329,292961,292980;CP010319,292961,292980;
CP007565	Mauve	SHARED	247483	247532	.	.	.	Notes=Lenght49	AL732656,247483,247532;CP000114,247483,247532;CP003810,247483,247532;CP003919,247483,247532;HF952106,247483,247532;HF952105,247483,247532;CP007482,247483,247532;HG939456,247483,247532;CP007632,247483,247532;CP006910,247483,247532;CP007572,247483,247532;CP007571,247483,247532;CP007570,247483,247532;FO393392,247483,247532;CP011325,247483,247532;CP011326,247483,247532;CP011328,247483,247532;CP010319…
CP007565	Mauve	SHARED	248476	250216	.	.	.	Notes=Lenght1740	CP003919,248476,250216;HF952106,248476,250216;HF952105,248476,250216;CP007482,248476,250216;HG939456,248476,250216;CP007632,248476,250216;CP006910,248476,250216;FO393392,248476,250216;CP011328,248476,250216;CP010319,248476,250216;
CP007565	Mauve	SHARED	250217	250307	.	.	.	Notes=Lenght90	HF952106,250217,250307;HF952105,250217,250307;CP007482,250217,250307;HG939456,250217,250307;CP007632,250217,250307;CP006910,250217,250307;FO393392,250217,250307;CP011328,250217,250307;CP010319,250217,250307;
CP007565	Mauve	SHARED	106913	106938	.	.	.	Notes=Lenght25	AL732656,106913,106938;CP000114,106913,106938;CP003919,106913,106938;HF952106,106913,106938;HF952105,106913,106938;CP007482,106913,106938;HG939456,106913,106938;CP007632,106913,106938;CP006910,106913,106938;CP007572,106913,106938;CP007571,106913,106938;CP007570,106913,106938;FO393392,106913,106938;CP011325,106913,106938;CP011326,106913,106938;CP011328,106913,106938;CP010319,106913,106938;
CP007565	Mauve	SHARED	106939	106965	.	.	.	Notes=Lenght26	AL732656,106939,106965;CP000114,106939,106965;CP003919,106939,106965;HF952106,106939,106965;HF952105,106939,106965;CP007482,106939,106965;HG939456,106939,106965;CP007632,106939,106965;CP006910,106939,106965;CP007572,106939,106965;CP007571,106939,106965;CP007570,106939,106965;FO393392,106939,106965;CP011325,106939,106965;CP011326,106939,106965;CP011327,106939,106965;CP011328,106939,106965;CP010319…
CP007565	Mauve	SHARED	107289	107346	.	.	.	Notes=Lenght57	AL732656,107289,107346;CP000114,107289,107346;CP003919,107289,107346;HF952106,107289,107346;HF952105,107289,107346;CP007482,107289,107346;HG939456,107289,107346;CP007632,107289,107346;CP006910,107289,107346;CP007572,107289,107346;CP007571,107289,107346;CP007570,107289,107346;FO393392,107289,107346;CP011325,107289,107346;CP011326,107289,107346;CP011328,107289,107346;CP010319,107289,107346;
CP007565	Mauve	SHARED	107435	107446	.	.	.	Notes=Lenght11	AL732656,107435,107446;CP000114,107435,107446;CP003919,107435,107446;HF952106,107435,107446;HF952105,107435,107446;CP007482,107435,107446;HG939456,107435,107446;CP007632,107435,107446;CP006910,107435,107446;CP007572,107435,107446;CP007571,107435,107446;CP007570,107435,107446;FO393392,107435,107446;CP011325,107435,107446;CP011327,107435,107446;CP011328,107435,107446;CP010319,107435,107446;
CP007565	Mauve	SHARED	107732	107745	.	.	.	Notes=Lenght13	CP003919,107732,107745;HF952106,107732,107745;HF952105,107732,107745;CP007482,107732,107745;HG939456,107732,107745;CP007632,107732,107745;CP006910,107732,107745;FO393392,107732,107745;CP011326,107732,107745;CP011328,107732,107745;CP010319,107732,107745;
CP007565	Mauve	SHARED	391933	392095	.	.	.	Notes=Lenght162	CP003919,391933,392095;HF952106,391933,392095;HF952105,391933,392095;CP007482,391933,392095;FO393392,391933,392095;CP011328,391933,392095;CP010319,391933,392095;
CP007565	Mauve	SHARED	417417	418247	.	.	.	Notes=Lenght830	CP003919,417417,418247;HF952106,417417,418247;HF952105,417417,418247;CP007482,417417,418247;CP006910,417417,418247;FO393392,417417,418247;CP011328,417417,418247;CP010319,417417,418247;
CP007565	Mauve	SHARED	418248	418564	.	.	.	Notes=Lenght316	CP003919,418248,418564;HF952106,418248,418564;HF952105,418248,418564;CP007482,418248,418564;HG939456,418248,418564;CP007632,418248,418564;CP006910,418248,418564;FO393392,418248,418564;CP011328,418248,418564;CP010319,418248,418564;
CP007565	Mauve	SHARED	418565	419146	.	.	.	Notes=Lenght581	CP003919,418565,419146;HF952106,418565,419146;HF952105,418565,419146;CP007482,418565,419146;CP007632,418565,419146;CP006910,418565,419146;FO393392,418565,419146;CP011328,418565,419146;CP010319,418565,419146;
CP007565	Mauve	SHARED	419147	419936	.	.	.	Notes=Lenght789	CP003919,419147,419936;HF952106,419147,419936;HF952105,419147,419936;CP007482,419147,419936;HG939456,419147,419936;CP007632,419147,419936;CP006910,419147,419936;FO393392,419147,419936;CP011328,419147,419936;CP010319,419147,419936;
CP007565	Mauve	SHARED	419937	422152	.	.	.	Notes=Lenght2215	CP003919,419937,422152;HF952106,419937,422152;HF952105,419937,422152;CP007482,419937,422152;CP007632,419937,422152;CP006910,419937,422152;FO393392,419937,422152;CP011328,419937,422152;CP010319,419937,422152;
CP007565	Mauve	SHARED	379773	379968	.	.	.	Notes=Lenght195	CP007482,379773,379968;CP006910,379773,379968;FO393392,379773,379968;CP011328,379773,379968;CP010319,379773,379968;
CP007565	Mauve	SHARED	178822	178853	.	.	.	Notes=Lenght31	AL732656,178822,178853;HF952106,178822,178853;HF952105,178822,178853;CP007482,178822,178853;HG939456,178822,178853;CP007632,178822,178853;CP006910,178822,178853;CP007572,178822,178853;CP007571,178822,178853;CP007570,178822,178853;FO393392,178822,178853;CP011328,178822,178853;CP010319,178822,178853;
CP007565	Mauve	SHARED	244070	244472	.	.	.	Notes=Lenght402	AL732656,244070,244472;CP000114,244070,244472;CP003919,244070,244472;HF952106,244070,244472;HF952105,244070,244472;CP007482,244070,244472;HG939456,244070,244472;CP007632,244070,244472;CP006910,244070,244472;CP007572,244070,244472;CP007571,244070,244472;CP007570,244070,244472;FO393392,244070,244472;CP011326,244070,244472;CP011327,244070,244472;CP011328,244070,244472;CP010319,244070,244472;
CP007565	Mauve	SHARED	454921	456447	.	.	.	Notes=Lenght1526	AL732656,454921,456447;CP003919,454921,456447;HF952106,454921,456447;HF952105,454921,456447;CP007482,454921,456447;HG939456,454921,456447;CP007632,454921,456447;CP006910,454921,456447;CP007572,454921,456447;CP007571,454921,456447;CP007570,454921,456447;FO393392,454921,456447;CP011328,454921,456447;CP010319,454921,456447;
CP007565	Mauve	SHARED	559851	559940	.	.	.	Notes=Lenght89	CP003919,559851,559940;CP007482,559851,559940;CP006910,559851,559940;FO393392,559851,559940;CP011328,559851,559940;CP010319,559851,559940;
CP007565	Mauve	SHARED	211382	212915	.	.	.	Notes=Lenght1533	CP003919,211382,212915;CP007482,211382,212915;FO393392,211382,212915;CP011328,211382,212915;
CP007565	Mauve	SHARED	212916	213130	.	.	.	Notes=Lenght214	CP003919,212916,213130;HF952106,212916,213130;CP007482,212916,213130;FO393392,212916,213130;CP011328,212916,213130;
CP007565	Mauve	SHARED	248153	248306	.	.	.	Notes=Lenght153	CP007482,248153,248306;FO393392,248153,248306;CP011328,248153,248306;
CP007565	Mauve	SHARED	248315	248407	.	.	.	Notes=Lenght92	CP003919,248315,248407;HF952105,248315,248407;CP007482,248315,248407;HG939456,248315,248407;CP007632,248315,248407;CP006910,248315,248407;FO393392,248315,248407;CP011328,248315,248407;
CP007565	Mauve	SHARED	248408	248438	.	.	.	Notes=Lenght30	CP007482,248408,248438;CP007632,248408,248438;FO393392,248408,248438;CP011328,248408,248438;
CP007565	Mauve	SHARED	26307	26973	.	.	.	Notes=Lenght666	CP007482,26307,26973;FO393392,26307,26973;CP011328,26307,26973;
CP007565	Mauve	SHARED	43288	43957	.	.	.	Notes=Lenght669	CP007482,43288,43957;FO393392,43288,43957;CP011328,43288,43957;
CP007565	Mauve	SHARED	43958	44626	.	.	.	Notes=Lenght668	CP003919,43958,44626;CP007482,43958,44626;FO393392,43958,44626;CP011328,43958,44626;
CP007565	Mauve	SHARED	74706	74927	.	.	.	Notes=Lenght221	HF952105,74706,74927;CP007482,74706,74927;FO393392,74706,74927;CP011328,74706,74927;
CP007565	Mauve	SHARED	440269	440400	.	.	.	Notes=Lenght131	CP003919,440269,440400;HF952106,440269,440400;CP007482,440269,440400;CP007632,440269,440400;FO393392,440269,440400;CP011328,440269,440400;CP010319,440269,440400;
CP007565	Mauve	SHARED	440401	440471	.	.	.	Notes=Lenght70	CP003919,440401,440471;HF952106,440401,440471;CP007482,440401,440471;FO393392,440401,440471;CP011328,440401,440471;CP010319,440401,440471;
CP007565	Mauve	SHARED	440472	440687	.	.	.	Notes=Lenght215	CP003919,440472,440687;HF952106,440472,440687;CP007482,440472,440687;CP007632,440472,440687;FO393392,440472,440687;CP011328,440472,440687;CP010319,440472,440687;
CP007565	Mauve	SHARED	440691	443361	.	.	.	Notes=Lenght2670	CP003919,440691,443361;HF952106,440691,443361;HF952105,440691,443361;CP007482,440691,443361;HG939456,440691,443361;CP007632,440691,443361;CP006910,440691,443361;FO393392,440691,443361;CP011328,440691,443361;CP010319,440691,443361;
CP007565	Mauve	SHARED	800235	800272	.	.	.	Notes=Lenght37	CP003919,800235,800272;HF952106,800235,800272;HF952105,800235,800272;CP007482,800235,800272;CP006910,800235,800272;FO393392,800235,800272;CP011328,800235,800272;CP010319,800235,800272;
CP007565	Mauve	SHARED	422153	423096	.	.	.	Notes=Lenght943	CP003919,422153,423096;HF952106,422153,423096;HF952105,422153,423096;CP007482,422153,423096;CP007632,422153,423096;CP006910,422153,423096;FO393392,422153,423096;CP011328,422153,423096;CP010319,422153,423096;
CP007565	Mauve	SHARED	423097	428689	.	.	.	Notes=Lenght5592	CP003919,423097,428689;HF952106,423097,428689;HF952105,423097,428689;CP007482,423097,428689;CP007632,423097,428689;CP006910,423097,428689;FO393392,423097,428689;CP011328,423097,428689;CP010319,423097,428689;
CP007565	Mauve	SHARED	428690	432113	.	.	.	Notes=Lenght3423	CP003919,428690,432113;HF952106,428690,432113;HF952105,428690,432113;CP007482,428690,432113;CP007632,428690,432113;CP006910,428690,432113;FO393392,428690,432113;CP011328,428690,432113;CP010319,428690,432113;
CP007565	Mauve	SHARED	432114	435429	.	.	.	Notes=Lenght3315	CP003919,432114,435429;HF952106,432114,435429;HF952105,432114,435429;CP007482,432114,435429;CP007632,432114,435429;CP006910,432114,435429;FO393392,432114,435429;CP011328,432114,435429;CP010319,432114,435429;
CP007565	Mauve	SHARED	435430	437798	.	.	.	Notes=Lenght2368	CP003919,435430,437798;HF952106,435430,437798;HF952105,435430,437798;CP007482,435430,437798;CP007632,435430,437798;CP006910,435430,437798;FO393392,435430,437798;CP011328,435430,437798;CP010319,435430,437798;
CP007565	Mauve	SHARED	437799	437985	.	.	.	Notes=Lenght186	HF952106,437799,437985;HF952105,437799,437985;CP007482,437799,437985;CP007632,437799,437985;CP006910,437799,437985;FO393392,437799,437985;CP011328,437799,437985;CP010319,437799,437985;
CP007565	Mauve	SHARED	437986	438277	.	.	.	Notes=Lenght291	CP003919,437986,438277;HF952106,437986,438277;HF952105,437986,438277;CP007482,437986,438277;CP007632,437986,438277;CP006910,437986,438277;FO393392,437986,438277;CP011328,437986,438277;CP010319,437986,438277;
CP007565	Mauve	SHARED	438278	439960	.	.	.	Notes=Lenght1682	CP003919,438278,439960;HF952106,438278,439960;HF952105,438278,439960;CP007482,438278,439960;HG939456,438278,439960;CP007632,438278,439960;CP006910,438278,439960;FO393392,438278,439960;CP011328,438278,439960;CP010319,438278,439960;
CP007565	Mauve	SHARED	439967	439999	.	.	.	Notes=Lenght32	CP003919,439967,439999;HF952106,439967,439999;CP007482,439967,439999;CP007632,439967,439999;FO393392,439967,439999;CP011328,439967,439999;CP010319,439967,439999;
CP007565	Mauve	SHARED	246400	246564	.	.	.	Notes=Lenght164	FO393392,246400,246564;
CP007565	Mauve	SHARED	244473	246399	.	.	.	Notes=Lenght1926	FO393392,244473,246399;
CP007565	Mauve	SHARED	1125786	1125872	.	.	.	Notes=Lenght86	CP007482,1125786,1125872;FO393392,1125786,1125872;
CP007565	Mauve	SHARED	1735273	1735377	.	.	.	Notes=Lenght104	CP003919,1735273,1735377;CP007482,1735273,1735377;FO393392,1735273,1735377;
CP007565	Mauve	SHARED	247115	247164	.	.	.	Notes=Lenght49	FO393392,247115,247164;
CP007565	Mauve	SHARED	246790	246908	.	.	.	Notes=Lenght118	CP007482,246790,246908;FO393392,246790,246908;
CP007565	Mauve	SHARED	246632	246675	.	.	.	Notes=Lenght43	CP007482,246632,246675;FO393392,246632,246675;
CP007565	Mauve	SHARED	380110	381824	.	.	.	Notes=Lenght1714	CP003919,380110,381824;CP007482,380110,381824;CP006910,380110,381824;FO393392,380110,381824;CP011328,380110,381824;CP010319,380110,381824;
CP007565	Mauve	SHARED	381825	381914	.	.	.	Notes=Lenght89	CP003919,381825,381914;HF952106,381825,381914;HF952105,381825,381914;CP007482,381825,381914;CP006910,381825,381914;FO393392,381825,381914;CP011328,381825,381914;CP010319,381825,381914;
CP007565	Mauve	SHARED	381915	383170	.	.	.	Notes=Lenght1255	CP003919,381915,383170;CP007482,381915,383170;CP006910,381915,383170;FO393392,381915,383170;CP011328,381915,383170;CP010319,381915,383170;
CP007565	Mauve	SHARED	383171	383302	.	.	.	Notes=Lenght131	CP003919,383171,383302;HF952106,383171,383302;HF952105,383171,383302;CP007482,383171,383302;CP006910,383171,383302;FO393392,383171,383302;CP011328,383171,383302;CP010319,383171,383302;
CP007565	Mauve	SHARED	383303	383345	.	.	.	Notes=Lenght42	CP003919,383303,383345;HF952106,383303,383345;HF952105,383303,383345;CP007482,383303,383345;HG939456,383303,383345;CP007632,383303,383345;CP006910,383303,383345;FO393392,383303,383345;CP011328,383303,383345;CP010319,383303,383345;
CP007565	Mauve	SHARED	74200	74220	.	.	.	Notes=Lenght20	HF952106,74200,74220;HF952105,74200,74220;CP007482,74200,74220;HG939456,74200,74220;FO393392,74200,74220;CP011328,74200,74220;CP010319,74200,74220;
CP007565	Mauve	SHARED	106719	106782	.	.	.	Notes=Lenght63	AL732656,106719,106782;CP000114,106719,106782;CP003919,106719,106782;HF952106,106719,106782;HF952105,106719,106782;CP007482,106719,106782;HG939456,106719,106782;CP007632,106719,106782;CP006910,106719,106782;CP007572,106719,106782;CP007571,106719,106782;CP007570,106719,106782;FO393392,106719,106782;CP011325,106719,106782;CP011326,106719,106782;CP011328,106719,106782;CP010319,106719,106782;
CP007565	Mauve	SHARED	1230174	1230217	.	.	.	Notes=Lenght43	AL732656,1230174,1230217;AE009948,1230174,1230217;CP000114,1230174,1230217;CP003810,1230174,1230217;CP003919,1230174,1230217;HF952104,1230174,1230217;HF952106,1230174,1230217;HF952105,1230174,1230217;CP007482,1230174,1230217;HG939456,1230174,1230217;CP007631,1230174,1230217;CP007632,1230174,1230217;CP006910,1230174,1230217;FO393392,1230174,1230217;CP010867,1230174,1230217;CP011325,1230174,1230217…
CP007565	Mauve	SHARED	1253671	1253709	.	.	.	Notes=Lenght38	AE009948,1253671,1253709;CP000114,1253671,1253709;CP003810,1253671,1253709;CP003919,1253671,1253709;HF952106,1253671,1253709;HF952105,1253671,1253709;CP007482,1253671,1253709;CP006910,1253671,1253709;FO393392,1253671,1253709;CP011325,1253671,1253709;CP011326,1253671,1253709;CP011327,1253671,1253709;CP011328,1253671,1253709;CP010319,1253671,1253709;CP012419,1253671,1253709;
CP007565	Mauve	SHARED	1253743	1253754	.	.	.	Notes=Lenght11	AL732656,1253743,1253754;AE009948,1253743,1253754;CP000114,1253743,1253754;CP003810,1253743,1253754;CP003919,1253743,1253754;HF952106,1253743,1253754;HF952105,1253743,1253754;CP007482,1253743,1253754;CP006910,1253743,1253754;CP007572,1253743,1253754;CP007571,1253743,1253754;CP007570,1253743,1253754;FO393392,1253743,1253754;CP011325,1253743,1253754;CP011326,1253743,1253754;CP011327,1253743,1253754…
CP007565	Mauve	SHARED	1258360	1258420	.	.	.	Notes=Lenght60	AE009948,1258360,1258420;CP000114,1258360,1258420;CP003810,1258360,1258420;HF952106,1258360,1258420;HF952105,1258360,1258420;CP007482,1258360,1258420;FO393392,1258360,1258420;CP011325,1258360,1258420;CP011326,1258360,1258420;CP011327,1258360,1258420;CP011328,1258360,1258420;CP010319,1258360,1258420;CP012419,1258360,1258420;
CP007565	Mauve	SHARED	1137253	1137384	.	.	.	Notes=Lenght131	CP003810,1137253,1137384;CP003919,1137253,1137384;HF952106,1137253,1137384;HF952105,1137253,1137384;CP007482,1137253,1137384;HG939456,1137253,1137384;CP007632,1137253,1137384;CP006910,1137253,1137384;FO393392,1137253,1137384;CP011325,1137253,1137384;CP011327,1137253,1137384;CP011328,1137253,1137384;CP010319,1137253,1137384;CP012419,1137253,1137384;
CP007565	Mauve	SHARED	1137385	1137434	.	.	.	Notes=Lenght49	AL732656,1137385,1137434;CP003810,1137385,1137434;CP003919,1137385,1137434;HF952106,1137385,1137434;HF952105,1137385,1137434;CP007482,1137385,1137434;HG939456,1137385,1137434;CP007632,1137385,1137434;CP006910,1137385,1137434;CP007572,1137385,1137434;CP007571,1137385,1137434;CP007570,1137385,1137434;FO393392,1137385,1137434;CP011325,1137385,1137434;CP011327,1137385,1137434;CP011328,1137385,1137434…
CP007565	Mauve	SHARED	1137435	1137517	.	.	.	Notes=Lenght82	CP003810,1137435,1137517;CP003919,1137435,1137517;HF952106,1137435,1137517;HF952105,1137435,1137517;CP007482,1137435,1137517;HG939456,1137435,1137517;CP007632,1137435,1137517;CP006910,1137435,1137517;FO393392,1137435,1137517;CP011325,1137435,1137517;CP011327,1137435,1137517;CP011328,1137435,1137517;CP010319,1137435,1137517;CP012419,1137435,1137517;
CP007565	Mauve	SHARED	1139442	1139897	.	.	.	Notes=Lenght455	AL732656,1139442,1139897;CP003810,1139442,1139897;CP003919,1139442,1139897;HF952106,1139442,1139897;HF952105,1139442,1139897;CP007482,1139442,1139897;HG939456,1139442,1139897;CP007632,1139442,1139897;CP006910,1139442,1139897;CP007572,1139442,1139897;CP007571,1139442,1139897;CP007570,1139442,1139897;FO393392,1139442,1139897;CP011325,1139442,1139897;CP011327,1139442,1139897;CP011328,1139442,1139897…
CP007565	Mauve	SHARED	1139898	1139941	.	.	.	Notes=Lenght43	CP003810,1139898,1139941;CP003919,1139898,1139941;HF952106,1139898,1139941;HF952105,1139898,1139941;CP007482,1139898,1139941;HG939456,1139898,1139941;CP007632,1139898,1139941;CP006910,1139898,1139941;FO393392,1139898,1139941;CP011325,1139898,1139941;CP011327,1139898,1139941;CP011328,1139898,1139941;CP010319,1139898,1139941;CP012419,1139898,1139941;
CP007565	Mauve	SHARED	1141467	1141611	.	.	.	Notes=Lenght144	AL732656,1141467,1141611;CP003810,1141467,1141611;CP003919,1141467,1141611;HF952106,1141467,1141611;HF952105,1141467,1141611;CP007482,1141467,1141611;HG939456,1141467,1141611;CP007632,1141467,1141611;CP006910,1141467,1141611;CP007572,1141467,1141611;CP007571,1141467,1141611;CP007570,1141467,1141611;FO393392,1141467,1141611;CP011325,1141467,1141611;CP011327,1141467,1141611;CP011328,1141467,1141611…
CP007565	Mauve	SHARED	1207139	1207237	.	.	.	Notes=Lenght98	CP000114,1207139,1207237;CP003810,1207139,1207237;CP003919,1207139,1207237;HF952106,1207139,1207237;HF952105,1207139,1207237;CP007482,1207139,1207237;HG939456,1207139,1207237;CP007632,1207139,1207237;FO393392,1207139,1207237;CP011325,1207139,1207237;CP011326,1207139,1207237;CP011327,1207139,1207237;CP011328,1207139,1207237;CP010319,1207139,1207237;CP012419,1207139,1207237;
CP007565	Mauve	SHARED	1137153	1137170	.	.	.	Notes=Lenght17	AL732656,1137153,1137170;CP003810,1137153,1137170;CP003919,1137153,1137170;HF952106,1137153,1137170;HF952105,1137153,1137170;CP007482,1137153,1137170;HG939456,1137153,1137170;CP007632,1137153,1137170;CP006910,1137153,1137170;CP007572,1137153,1137170;CP007571,1137153,1137170;CP007570,1137153,1137170;FO393392,1137153,1137170;CP011325,1137153,1137170;CP011327,1137153,1137170;CP011328,1137153,1137170…
CP007565	Mauve	SHARED	1137171	1137238	.	.	.	Notes=Lenght67	CP003810,1137171,1137238;CP003919,1137171,1137238;HF952106,1137171,1137238;HF952105,1137171,1137238;CP007482,1137171,1137238;HG939456,1137171,1137238;CP007632,1137171,1137238;CP006910,1137171,1137238;FO393392,1137171,1137238;CP011325,1137171,1137238;CP011327,1137171,1137238;CP011328,1137171,1137238;CP010319,1137171,1137238;CP012419,1137171,1137238;
CP007565	Mauve	SHARED	1107039	1107182	.	.	.	Notes=Lenght143	AL732656,1107039,1107182;AE009948,1107039,1107182;CP000114,1107039,1107182;CP003810,1107039,1107182;HF952106,1107039,1107182;CP007482,1107039,1107182;CP007572,1107039,1107182;CP007571,1107039,1107182;CP007570,1107039,1107182;FO393392,1107039,1107182;CP011325,1107039,1107182;CP011326,1107039,1107182;CP011327,1107039,1107182;CP011328,1107039,1107182;CP011329,1107039,1107182;CP010319,1107039,1107182…
CP007565	Mauve	SHARED	1703173	1703221	.	.	.	Notes=Lenght48	CP000114,1703173,1703221;CP003810,1703173,1703221;CP003919,1703173,1703221;CP007482,1703173,1703221;CP006910,1703173,1703221;FO393392,1703173,1703221;CP011325,1703173,1703221;CP011326,1703173,1703221;CP011327,1703173,1703221;CP011328,1703173,1703221;CP012419,1703173,1703221;
CP007565	Mauve	SHARED	1703443	1703523	.	.	.	Notes=Lenght80	CP000114,1703443,1703523;CP003810,1703443,1703523;CP003919,1703443,1703523;CP007482,1703443,1703523;CP006910,1703443,1703523;FO393392,1703443,1703523;CP011325,1703443,1703523;CP011326,1703443,1703523;CP011327,1703443,1703523;CP011328,1703443,1703523;CP012419,1703443,1703523;
CP007565	Mauve	SHARED	1703528	1703886	.	.	.	Notes=Lenght358	AL732656,1703528,1703886;AE009948,1703528,1703886;CP000114,1703528,1703886;CP003810,1703528,1703886;CP003919,1703528,1703886;HF952106,1703528,1703886;HF952105,1703528,1703886;CP007482,1703528,1703886;HG939456,1703528,1703886;CP007631,1703528,1703886;CP007632,1703528,1703886;CP006910,1703528,1703886;CP007572,1703528,1703886;CP007571,1703528,1703886;CP007570,1703528,1703886;FO393392,1703528,1703886…
CP007565	Mauve	SHARED	1808216	1808245	.	.	.	Notes=Lenght29	AL732656,1808216,1808245;AE009948,1808216,1808245;CP000114,1808216,1808245;CP003810,1808216,1808245;CP003919,1808216,1808245;HF952106,1808216,1808245;HF952105,1808216,1808245;CP007482,1808216,1808245;HG939456,1808216,1808245;CP007632,1808216,1808245;CP006910,1808216,1808245;CP007572,1808216,1808245;CP007571,1808216,1808245;CP007570,1808216,1808245;FO393392,1808216,1808245;CP011325,1808216,1808245…
CP007565	Mauve	SHARED	1781672	1781793	.	.	.	Notes=Lenght121	AL732656,1781672,1781793;CP003919,1781672,1781793;HF952105,1781672,1781793;CP007482,1781672,1781793;HG939456,1781672,1781793;CP007632,1781672,1781793;CP007572,1781672,1781793;CP007571,1781672,1781793;CP007570,1781672,1781793;FO393392,1781672,1781793;CP011328,1781672,1781793;CP012419,1781672,1781793;
CP007565	Mauve	SHARED	1610411	1610431	.	.	.	Notes=Lenght20	AL732656,1610411,1610431;AE009948,1610411,1610431;CP000114,1610411,1610431;CP003810,1610411,1610431;CP003919,1610411,1610431;HF952106,1610411,1610431;HF952105,1610411,1610431;CP007482,1610411,1610431;HG939456,1610411,1610431;CP007632,1610411,1610431;CP006910,1610411,1610431;CP007572,1610411,1610431;CP007571,1610411,1610431;CP007570,1610411,1610431;FO393392,1610411,1610431;CP011325,1610411,1610431…
CP007565	Mauve	SHARED	1626256	1626266	.	.	.	Notes=Lenght10	AE009948,1626256,1626266;CP000114,1626256,1626266;CP003810,1626256,1626266;CP003919,1626256,1626266;HF952106,1626256,1626266;HF952105,1626256,1626266;CP007482,1626256,1626266;HG939456,1626256,1626266;CP007632,1626256,1626266;FO393392,1626256,1626266;CP011325,1626256,1626266;CP011326,1626256,1626266;CP011327,1626256,1626266;CP011328,1626256,1626266;CP011329,1626256,1626266;CP010319,1626256,1626266…
CP007565	Mauve	SHARED	1702996	1703060	.	.	.	Notes=Lenght64	CP000114,1702996,1703060;CP003810,1702996,1703060;CP003919,1702996,1703060;CP007482,1702996,1703060;CP006910,1702996,1703060;FO393392,1702996,1703060;CP011325,1702996,1703060;CP011326,1702996,1703060;CP011327,1702996,1703060;CP011328,1702996,1703060;CP012419,1702996,1703060;
CP007565	Mauve	SHARED	1626267	1626667	.	.	.	Notes=Lenght400	AL732656,1626267,1626667;AE009948,1626267,1626667;CP000114,1626267,1626667;CP003810,1626267,1626667;CP003919,1626267,1626667;HF952106,1626267,1626667;HF952105,1626267,1626667;CP007482,1626267,1626667;HG939456,1626267,1626667;CP007632,1626267,1626667;CP007572,1626267,1626667;CP007571,1626267,1626667;CP007570,1626267,1626667;FO393392,1626267,1626667;CP011325,1626267,1626667;CP011326,1626267,1626667…
CP007565	Mauve	SHARED	243821	244069	.	.	.	Notes=Lenght248	AL732656,243821,244069;CP000114,243821,244069;CP003810,243821,244069;CP003919,243821,244069;HF952106,243821,244069;HF952105,243821,244069;CP007482,243821,244069;HG939456,243821,244069;CP007632,243821,244069;CP006910,243821,244069;CP007572,243821,244069;CP007571,243821,244069;CP007570,243821,244069;FO393392,243821,244069;CP011326,243821,244069;CP011327,243821,244069;CP011328,243821,244069;CP010319…
CP007565	Mauve	SHARED	859113	859141	.	.	.	Notes=Lenght28	AL732656,859113,859141;AE009948,859113,859141;CP000114,859113,859141;CP003810,859113,859141;CP003919,859113,859141;HF952104,859113,859141;HF952106,859113,859141;HF952105,859113,859141;CP007482,859113,859141;HG939456,859113,859141;CP007631,859113,859141;CP007632,859113,859141;CP007572,859113,859141;CP007571,859113,859141;CP007570,859113,859141;FO393392,859113,859141;CP011325,859113,859141;CP011326…
CP007565	Mauve	SHARED	913890	913946	.	.	.	Notes=Lenght56	CP000114,913890,913946;CP003810,913890,913946;CP003919,913890,913946;HF952105,913890,913946;CP007482,913890,913946;HG939456,913890,913946;CP007632,913890,913946;CP006910,913890,913946;FO393392,913890,913946;CP011325,913890,913946;CP011326,913890,913946;CP011327,913890,913946;CP011328,913890,913946;CP010319,913890,913946;CP012419,913890,913946;
CP007565	Mauve	SHARED	315704	315904	.	.	.	Notes=Lenght200	AL732656,315704,315904;AE009948,315704,315904;CP000114,315704,315904;CP003810,315704,315904;CP003919,315704,315904;HF952104,315704,315904;HF952106,315704,315904;HF952105,315704,315904;CP007482,315704,315904;HG939456,315704,315904;CP007631,315704,315904;CP007632,315704,315904;CP006910,315704,315904;CP007572,315704,315904;CP007571,315704,315904;CP007570,315704,315904;FO393392,315704,315904;CP010867…
CP007565	Mauve	SHARED	105100	105200	.	.	.	Notes=Lenght100	AL732656,105100,105200;CP003919,105100,105200;HF952106,105100,105200;HF952105,105100,105200;CP007482,105100,105200;HG939456,105100,105200;CP007632,105100,105200;CP006910,105100,105200;CP007572,105100,105200;CP007571,105100,105200;CP007570,105100,105200;FO393392,105100,105200;CP011328,105100,105200;CP010319,105100,105200;CP012419,105100,105200;
CP007565	Mauve	SHARED	106465	106535	.	.	.	Notes=Lenght70	AL732656,106465,106535;CP000114,106465,106535;CP003810,106465,106535;CP003919,106465,106535;HF952106,106465,106535;HF952105,106465,106535;CP007482,106465,106535;HG939456,106465,106535;CP007632,106465,106535;CP006910,106465,106535;CP007572,106465,106535;CP007571,106465,106535;CP007570,106465,106535;FO393392,106465,106535;CP011325,106465,106535;CP011326,106465,106535;CP011327,106465,106535;CP011328…
CP007565	Mauve	SHARED	107147	107246	.	.	.	Notes=Lenght99	AL732656,107147,107246;CP000114,107147,107246;CP003810,107147,107246;CP003919,107147,107246;HF952106,107147,107246;HF952105,107147,107246;CP007482,107147,107246;HG939456,107147,107246;CP007632,107147,107246;CP006910,107147,107246;CP007572,107147,107246;CP007571,107147,107246;CP007570,107147,107246;FO393392,107147,107246;CP011325,107147,107246;CP011326,107147,107246;CP011327,107147,107246;CP011328…
CP007565	Mauve	SHARED	107247	107288	.	.	.	Notes=Lenght41	AL732656,107247,107288;CP000114,107247,107288;CP003810,107247,107288;CP003919,107247,107288;HF952106,107247,107288;HF952105,107247,107288;CP007482,107247,107288;HG939456,107247,107288;CP007632,107247,107288;CP006910,107247,107288;CP007572,107247,107288;CP007571,107247,107288;CP007570,107247,107288;FO393392,107247,107288;CP011325,107247,107288;CP011326,107247,107288;CP011328,107247,107288;CP010319…
CP007565	Mauve	SHARED	315363	315697	.	.	.	Notes=Lenght334	AL732656,315363,315697;AE009948,315363,315697;CP000114,315363,315697;CP003810,315363,315697;CP003919,315363,315697;HF952106,315363,315697;HF952105,315363,315697;CP007482,315363,315697;HG939456,315363,315697;CP007632,315363,315697;CP006910,315363,315697;CP007572,315363,315697;CP007571,315363,315697;CP007570,315363,315697;FO393392,315363,315697;CP010867,315363,315697;CP011325,315363,315697;CP011326…
CP007565	Mauve	SHARED	449326	450009	.	.	.	Notes=Lenght683	CP003919,449326,450009;HF952106,449326,450009;HF952105,449326,450009;CP007482,449326,450009;CP007632,449326,450009;FO393392,449326,450009;CP011328,449326,450009;CP012419,449326,450009;
CP007565	Mauve	SHARED	450065	450096	.	.	.	Notes=Lenght31	CP003919,450065,450096;HF952106,450065,450096;HF952105,450065,450096;CP007482,450065,450096;HG939456,450065,450096;CP007632,450065,450096;CP006910,450065,450096;FO393392,450065,450096;CP011328,450065,450096;CP012419,450065,450096;
CP007565	Mauve	SHARED	450097	450152	.	.	.	Notes=Lenght55	CP003919,450097,450152;HF952106,450097,450152;HF952105,450097,450152;CP007482,450097,450152;HG939456,450097,450152;CP007632,450097,450152;CP006910,450097,450152;CP007572,450097,450152;CP007571,450097,450152;CP007570,450097,450152;FO393392,450097,450152;CP011328,450097,450152;CP010319,450097,450152;CP012419,450097,450152;
CP007565	Mauve	SHARED	398373	398566	.	.	.	Notes=Lenght193	AL732656,398373,398566;CP000114,398373,398566;CP003810,398373,398566;CP003919,398373,398566;HF952106,398373,398566;HF952105,398373,398566;CP007482,398373,398566;CP007632,398373,398566;CP006910,398373,398566;CP007572,398373,398566;CP007571,398373,398566;CP007570,398373,398566;FO393392,398373,398566;CP011325,398373,398566;CP011326,398373,398566;CP011327,398373,398566;CP011328,398373,398566;CP010319…
CP007565	Mauve	SHARED	661149	661746	.	.	.	Notes=Lenght597	CP007482,661149,661746;FO393392,661149,661746;CP011328,661149,661746;
CP007565	Mauve	SHARED	660496	661047	.	.	.	Notes=Lenght551	CP007482,660496,661047;FO393392,660496,661047;CP011328,660496,661047;
CP007565	Mauve	SHARED	583430	583443	.	.	.	Notes=Lenght13	CP003919,583430,583443;CP007482,583430,583443;FO393392,583430,583443;CP011328,583430,583443;
CP007565	Mauve	SHARED	582308	582385	.	.	.	Notes=Lenght77	CP003919,582308,582385;CP007482,582308,582385;HG939456,582308,582385;CP007632,582308,582385;FO393392,582308,582385;CP011328,582308,582385;
CP007565	Mauve	SHARED	581862	581905	.	.	.	Notes=Lenght43	CP003919,581862,581905;CP007482,581862,581905;HG939456,581862,581905;CP007632,581862,581905;FO393392,581862,581905;CP011328,581862,581905;
CP007565	Mauve	SHARED	447473	448216	.	.	.	Notes=Lenght743	CP003919,447473,448216;HF952105,447473,448216;CP007482,447473,448216;CP007632,447473,448216;FO393392,447473,448216;CP011328,447473,448216;
CP007565	Mauve	SHARED	445956	447472	.	.	.	Notes=Lenght1516	CP003919,445956,447472;HF952106,445956,447472;HF952105,445956,447472;CP007482,445956,447472;CP007632,445956,447472;FO393392,445956,447472;CP011328,445956,447472;
CP007565	Mauve	SHARED	444447	445955	.	.	.	Notes=Lenght1508	CP003919,444447,445955;HF952106,444447,445955;HF952105,444447,445955;CP007482,444447,445955;HG939456,444447,445955;CP007632,444447,445955;FO393392,444447,445955;CP011328,444447,445955;
CP007565	Mauve	SHARED	443433	444446	.	.	.	Notes=Lenght1013	CP003919,443433,444446;CP007482,443433,444446;FO393392,443433,444446;CP011328,443433,444446;
CP007565	Mauve	SHARED	443362	443432	.	.	.	Notes=Lenght70	CP003919,443362,443432;HF952106,443362,443432;HF952105,443362,443432;CP007482,443362,443432;HG939456,443362,443432;CP007632,443362,443432;FO393392,443362,443432;CP011328,443362,443432;
CP007565	Mauve	SHARED	440178	440268	.	.	.	Notes=Lenght90	CP003919,440178,440268;HF952106,440178,440268;CP007482,440178,440268;CP007632,440178,440268;FO393392,440178,440268;CP011328,440178,440268;
CP007565	Mauve	SHARED	440138	440177	.	.	.	Notes=Lenght39	CP003919,440138,440177;HF952106,440138,440177;CP007482,440138,440177;FO393392,440138,440177;CP011328,440138,440177;
CP007565	Mauve	SHARED	440076	440137	.	.	.	Notes=Lenght61	CP003919,440076,440137;HF952106,440076,440137;HF952105,440076,440137;CP007482,440076,440137;CP007632,440076,440137;FO393392,440076,440137;CP011328,440076,440137;
CP007565	Mauve	SHARED	440046	440068	.	.	.	Notes=Lenght22	CP007482,440046,440068;FO393392,440046,440068;CP011328,440046,440068;
CP007565	Mauve	SHARED	1041578	1042169	.	.	.	Notes=Lenght591	CP003919,1041578,1042169;CP007482,1041578,1042169;FO393392,1041578,1042169;CP011328,1041578,1042169;
CP007565	Mauve	SHARED	1041430	1041577	.	.	.	Notes=Lenght147	CP003919,1041430,1041577;HF952106,1041430,1041577;CP007482,1041430,1041577;FO393392,1041430,1041577;CP011328,1041430,1041577;
CP007565	Mauve	SHARED	1041401	1041429	.	.	.	Notes=Lenght28	CP003919,1041401,1041429;CP007482,1041401,1041429;FO393392,1041401,1041429;CP011328,1041401,1041429;
CP007565	Mauve	SHARED	1041112	1041400	.	.	.	Notes=Lenght288	CP003919,1041112,1041400;HF952106,1041112,1041400;CP007482,1041112,1041400;FO393392,1041112,1041400;CP011328,1041112,1041400;
CP007565	Mauve	SHARED	1040643	1040909	.	.	.	Notes=Lenght266	CP003919,1040643,1040909;HF952106,1040643,1040909;CP007482,1040643,1040909;FO393392,1040643,1040909;CP011328,1040643,1040909;
CP007565	Mauve	SHARED	1040496	1040540	.	.	.	Notes=Lenght44	CP003919,1040496,1040540;HF952106,1040496,1040540;CP007482,1040496,1040540;FO393392,1040496,1040540;CP011328,1040496,1040540;
CP007565	Mauve	SHARED	555052	555076	.	.	.	Notes=Lenght24	CP007482,555052,555076;FO393392,555052,555076;CP011328,555052,555076;
CP007565	Mauve	SHARED	450021	450064	.	.	.	Notes=Lenght43	CP003919,450021,450064;HF952106,450021,450064;HF952105,450021,450064;CP007482,450021,450064;HG939456,450021,450064;CP007632,450021,450064;FO393392,450021,450064;CP011328,450021,450064;
CP007565	Mauve	SHARED	448829	449325	.	.	.	Notes=Lenght496	CP003919,448829,449325;HF952106,448829,449325;HF952105,448829,449325;CP007482,448829,449325;CP007632,448829,449325;FO393392,448829,449325;CP011328,448829,449325;
CP007565	Mauve	SHARED	448812	448828	.	.	.	Notes=Lenght16	CP003919,448812,448828;CP007482,448812,448828;FO393392,448812,448828;CP011328,448812,448828;
CP007565	Mauve	SHARED	448217	448811	.	.	.	Notes=Lenght594	CP003919,448217,448811;CP007482,448217,448811;CP007632,448217,448811;FO393392,448217,448811;CP011328,448217,448811;
CP007565	Mauve	SHARED	1043840	1044076	.	.	.	Notes=Lenght236	CP003919,1043840,1044076;CP007482,1043840,1044076;FO393392,1043840,1044076;CP011328,1043840,1044076;
CP007565	Mauve	SHARED	1043633	1043839	.	.	.	Notes=Lenght206	CP003919,1043633,1043839;CP007482,1043633,1043839;CP006910,1043633,1043839;FO393392,1043633,1043839;CP011328,1043633,1043839;
CP007565	Mauve	SHARED	1042869	1043632	.	.	.	Notes=Lenght763	CP003919,1042869,1043632;CP007482,1042869,1043632;FO393392,1042869,1043632;CP011328,1042869,1043632;
CP007565	Mauve	SHARED	1042170	1042868	.	.	.	Notes=Lenght698	AL732656,1042170,1042868;CP003919,1042170,1042868;CP007482,1042170,1042868;FO393392,1042170,1042868;CP011328,1042170,1042868;
CP007565	Mauve	SHARED	1133723	1133872	.	.	.	Notes=Lenght149	HF952106,1133723,1133872;HF952105,1133723,1133872;CP007482,1133723,1133872;CP006910,1133723,1133872;FO393392,1133723,1133872;CP011328,1133723,1133872;CP010319,1133723,1133872;
CP007565	Mauve	SHARED	1133490	1133722	.	.	.	Notes=Lenght232	HF952106,1133490,1133722;HF952105,1133490,1133722;CP007482,1133490,1133722;CP006910,1133490,1133722;FO393392,1133490,1133722;CP011328,1133490,1133722;CP010319,1133490,1133722;
CP007565	Mauve	SHARED	1133427	1133489	.	.	.	Notes=Lenght62	AL732656,1133427,1133489;HF952106,1133427,1133489;HF952105,1133427,1133489;CP007482,1133427,1133489;CP006910,1133427,1133489;CP007572,1133427,1133489;CP007571,1133427,1133489;CP007570,1133427,1133489;FO393392,1133427,1133489;CP011328,1133427,1133489;CP010319,1133427,1133489;
CP007565	Mauve	SHARED	1133390	1133426	.	.	.	Notes=Lenght36	HF952106,1133390,1133426;HF952105,1133390,1133426;CP007482,1133390,1133426;CP006910,1133390,1133426;FO393392,1133390,1133426;CP011328,1133390,1133426;CP010319,1133390,1133426;
CP007565	Mauve	SHARED	1133327	1133389	.	.	.	Notes=Lenght62	HF952106,1133327,1133389;HF952105,1133327,1133389;CP007482,1133327,1133389;FO393392,1133327,1133389;CP011328,1133327,1133389;CP010319,1133327,1133389;
CP007565	Mauve	SHARED	1133213	1133326	.	.	.	Notes=Lenght113	AL732656,1133213,1133326;HF952106,1133213,1133326;HF952105,1133213,1133326;CP007482,1133213,1133326;CP007572,1133213,1133326;CP007571,1133213,1133326;CP007570,1133213,1133326;FO393392,1133213,1133326;CP011328,1133213,1133326;CP010319,1133213,1133326;
CP007565	Mauve	SHARED	1266038	1266068	.	.	.	Notes=Lenght30	FO393392,1266038,1266068;CP011328,1266038,1266068;
CP007565	Mauve	SHARED	1132954	1133212	.	.	.	Notes=Lenght258	HF952106,1132954,1133212;HF952105,1132954,1133212;CP007482,1132954,1133212;FO393392,1132954,1133212;CP011328,1132954,1133212;CP010319,1132954,1133212;
CP007565	Mauve	SHARED	1132185	1132953	.	.	.	Notes=Lenght768	AL732656,1132185,1132953;HF952106,1132185,1132953;HF952105,1132185,1132953;CP007482,1132185,1132953;CP007572,1132185,1132953;CP007571,1132185,1132953;CP007570,1132185,1132953;FO393392,1132185,1132953;CP011328,1132185,1132953;CP010319,1132185,1132953;
CP007565	Mauve	SHARED	1132070	1132177	.	.	.	Notes=Lenght107	AL732656,1132070,1132177;CP003919,1132070,1132177;HF952106,1132070,1132177;HF952105,1132070,1132177;CP007482,1132070,1132177;HG939456,1132070,1132177;CP007572,1132070,1132177;CP007571,1132070,1132177;CP007570,1132070,1132177;FO393392,1132070,1132177;CP011328,1132070,1132177;CP010319,1132070,1132177;
CP007565	Mauve	SHARED	1044090	1044387	.	.	.	Notes=Lenght297	CP000114,1044090,1044387;CP003810,1044090,1044387;CP003919,1044090,1044387;CP007482,1044090,1044387;FO393392,1044090,1044387;CP011325,1044090,1044387;CP011326,1044090,1044387;CP011327,1044090,1044387;CP011328,1044090,1044387;CP010319,1044090,1044387;
CP007565	Mauve	SHARED	1044077	1044089	.	.	.	Notes=Lenght12	CP003919,1044077,1044089;CP007482,1044077,1044089;FO393392,1044077,1044089;CP011328,1044077,1044089;CP010319,1044077,1044089;
CP007565	Mauve	SHARED	1245504	1246214	.	.	.	Notes=Lenght710	CP007482,1245504,1246214;FO393392,1245504,1246214;CP011328,1245504,1246214;
CP007565	Mauve	SHARED	915516	915550	.	.	.	Notes=Lenght34	AL732656,915516,915550;AE009948,915516,915550;CP003919,915516,915550;HF952106,915516,915550;HF952105,915516,915550;CP007482,915516,915550;HG939456,915516,915550;CP007632,915516,915550;CP007572,915516,915550;CP007571,915516,915550;CP007570,915516,915550;FO393392,915516,915550;CP011328,915516,915550;CP011329,915516,915550;CP010319,915516,915550;
CP007565	Mauve	SHARED	915320	915515	.	.	.	Notes=Lenght195	AL732656,915320,915515;AE009948,915320,915515;HF952106,915320,915515;HF952105,915320,915515;CP007482,915320,915515;HG939456,915320,915515;CP007632,915320,915515;CP007572,915320,915515;CP007571,915320,915515;CP007570,915320,915515;FO393392,915320,915515;CP011328,915320,915515;CP011329,915320,915515;CP010319,915320,915515;
CP007565	Mauve	SHARED	915091	915319	.	.	.	Notes=Lenght228	AL732656,915091,915319;AE009948,915091,915319;HF952106,915091,915319;HF952105,915091,915319;CP007482,915091,915319;HG939456,915091,915319;CP007632,915091,915319;CP007572,915091,915319;CP007571,915091,915319;CP007570,915091,915319;FO393392,915091,915319;CP011328,915091,915319;CP011329,915091,915319;CP010319,915091,915319;
CP007565	Mauve	SHARED	914612	915090	.	.	.	Notes=Lenght478	AL732656,914612,915090;AE009948,914612,915090;CP003919,914612,915090;HF952106,914612,915090;HF952105,914612,915090;CP007482,914612,915090;HG939456,914612,915090;CP007632,914612,915090;CP007572,914612,915090;CP007571,914612,915090;CP007570,914612,915090;FO393392,914612,915090;CP011328,914612,915090;CP011329,914612,915090;CP010319,914612,915090;
CP007565	Mauve	SHARED	914201	914611	.	.	.	Notes=Lenght410	AL732656,914201,914611;AE009948,914201,914611;CP003919,914201,914611;HF952106,914201,914611;HF952105,914201,914611;CP007482,914201,914611;HG939456,914201,914611;CP007632,914201,914611;CP006910,914201,914611;CP007572,914201,914611;CP007571,914201,914611;CP007570,914201,914611;FO393392,914201,914611;CP011328,914201,914611;CP011329,914201,914611;CP010319,914201,914611;
CP007565	Mauve	SHARED	1519230	1519436	.	.	.	Notes=Lenght206	HF952105,1519230,1519436;CP007482,1519230,1519436;FO393392,1519230,1519436;CP011328,1519230,1519436;
CP007565	Mauve	SHARED	1377542	1378795	.	.	.	Notes=Lenght1253	CP007482,1377542,1378795;FO393392,1377542,1378795;CP011328,1377542,1378795;
CP007565	Mauve	SHARED	1107547	1107579	.	.	.	Notes=Lenght32	HF952106,1107547,1107579;CP007482,1107547,1107579;FO393392,1107547,1107579;CP011328,1107547,1107579;CP010319,1107547,1107579;
CP007565	Mauve	SHARED	1107481	1107546	.	.	.	Notes=Lenght65	CP003919,1107481,1107546;HF952106,1107481,1107546;CP007482,1107481,1107546;FO393392,1107481,1107546;CP011328,1107481,1107546;CP010319,1107481,1107546;
CP007565	Mauve	SHARED	1107191	1107480	.	.	.	Notes=Lenght289	CP003919,1107191,1107480;HF952106,1107191,1107480;CP007482,1107191,1107480;FO393392,1107191,1107480;CP011328,1107191,1107480;CP010319,1107191,1107480;
CP007565	Mauve	SHARED	1106949	1107038	.	.	.	Notes=Lenght89	HF952106,1106949,1107038;HF952105,1106949,1107038;CP007482,1106949,1107038;FO393392,1106949,1107038;CP011328,1106949,1107038;CP010319,1106949,1107038;
CP007565	Mauve	SHARED	1702980	1702995	.	.	.	Notes=Lenght15	CP003919,1702980,1702995;CP007482,1702980,1702995;CP006910,1702980,1702995;FO393392,1702980,1702995;CP011328,1702980,1702995;
CP007565	Mauve	SHARED	1703061	1703172	.	.	.	Notes=Lenght111	CP003919,1703061,1703172;CP007482,1703061,1703172;CP006910,1703061,1703172;FO393392,1703061,1703172;CP011328,1703061,1703172;
CP007565	Mauve	SHARED	1703307	1703442	.	.	.	Notes=Lenght135	CP003919,1703307,1703442;CP007482,1703307,1703442;CP006910,1703307,1703442;FO393392,1703307,1703442;CP011328,1703307,1703442;
CP007565	Mauve	SHARED	977029	977066	.	.	.	Notes=Lenght37	CP003919,977029,977066;HF952106,977029,977066;HF952105,977029,977066;CP007482,977029,977066;HG939456,977029,977066;CP007632,977029,977066;CP006910,977029,977066;FO393392,977029,977066;CP011328,977029,977066;CP010319,977029,977066;
CP007565	Mauve	SHARED	1707793	1707813	.	.	.	Notes=Lenght20	CP007482,1707793,1707813;CP007572,1707793,1707813;CP007571,1707793,1707813;CP007570,1707793,1707813;FO393392,1707793,1707813;CP011328,1707793,1707813;
CP007565	Mauve	SHARED	1107580	1107887	.	.	.	Notes=Lenght307	CP003919,1107580,1107887;HF952106,1107580,1107887;HF952105,1107580,1107887;CP007482,1107580,1107887;FO393392,1107580,1107887;CP011328,1107580,1107887;CP010319,1107580,1107887;
CP007565	Mauve	SHARED	980792	980891	.	.	.	Notes=Lenght99	CP003919,980792,980891;CP007482,980792,980891;FO393392,980792,980891;CP011328,980792,980891;
CP007565	Mauve	SHARED	980892	982026	.	.	.	Notes=Lenght1134	CP003919,980892,982026;CP007482,980892,982026;CP007631,980892,982026;FO393392,980892,982026;CP011328,980892,982026;
CP007565	Mauve	SHARED	1007966	1008061	.	.	.	Notes=Lenght95	FO393392,1007966,1008061;CP011328,1007966,1008061;
CP007565	Mauve	SHARED	1008062	1008105	.	.	.	Notes=Lenght43	CP003919,1008062,1008105;FO393392,1008062,1008105;CP011328,1008062,1008105;
CP007565	Mauve	SHARED	1008215	1008241	.	.	.	Notes=Lenght26	FO393392,1008215,1008241;CP011328,1008215,1008241;
CP007565	Mauve	SHARED	1008242	1008491	.	.	.	Notes=Lenght249	CP007482,1008242,1008491;FO393392,1008242,1008491;CP011328,1008242,1008491;
CP007565	Mauve	SHARED	1008492	1009162	.	.	.	Notes=Lenght670	CP007482,1008492,1009162;FO393392,1008492,1009162;CP011328,1008492,1009162;
CP007565	Mauve	SHARED	1009163	1009202	.	.	.	Notes=Lenght39	CP003919,1009163,1009202;CP007482,1009163,1009202;FO393392,1009163,1009202;CP011328,1009163,1009202;
CP007565	Mauve	SHARED	915551	915568	.	.	.	Notes=Lenght17	CP007482,915551,915568;FO393392,915551,915568;CP011328,915551,915568;
CP007565	Mauve	SHARED	933312	934563	.	.	.	Notes=Lenght1251	CP007482,933312,934563;FO393392,933312,934563;CP011328,933312,934563;
CP007565	Mauve	SHARED	1031952	1033206	.	.	.	Notes=Lenght1254	CP007482,1031952,1033206;FO393392,1031952,1033206;CP011328,1031952,1033206;
CP007565	Mauve	SHARED	977067	977139	.	.	.	Notes=Lenght72	CP003919,977067,977139;CP007482,977067,977139;FO393392,977067,977139;CP011328,977067,977139;
CP007565	Mauve	SHARED	559941	560017	.	.	.	Notes=Lenght76	CP003919,559941,560017;CP007482,559941,560017;CP006910,559941,560017;FO393392,559941,560017;CP011328,559941,560017;
CP007565	Mauve	SHARED	560018	560469	.	.	.	Notes=Lenght451	CP003919,560018,560469;CP007482,560018,560469;FO393392,560018,560469;CP011328,560018,560469;
CP007565	Mauve	SHARED	440002	440045	.	.	.	Notes=Lenght43	CP003919,440002,440045;HF952106,440002,440045;HF952105,440002,440045;CP007482,440002,440045;CP007632,440002,440045;FO393392,440002,440045;CP011328,440002,440045;
CP007565	Mauve	SHARED	977140	977861	.	.	.	Notes=Lenght721	CP003919,977140,977861;CP007482,977140,977861;CP007631,977140,977861;FO393392,977140,977861;CP011328,977140,977861;
CP007565	Mauve	SHARED	977862	978679	.	.	.	Notes=Lenght817	CP007482,977862,978679;CP007631,977862,978679;FO393392,977862,978679;CP011328,977862,978679;
CP007565	Mauve	SHARED	978680	980194	.	.	.	Notes=Lenght1514	CP007482,978680,980194;CP007631,978680,980194;FO393392,978680,980194;CP011328,978680,980194;
CP007565	Mauve	SHARED	980195	980791	.	.	.	Notes=Lenght596	CP003919,980195,980791;CP007482,980195,980791;CP007631,980195,980791;FO393392,980195,980791;CP011328,980195,980791;
CP007565	Mauve	SHARED	1	91	.	.	.	Notes=Lenght90	CP007482,1,91;FO393392,1,91;
CP007565	Mauve	SHARED	1708774	1709946	.	.	.	Notes=Lenght1172	CP003919,1708774,1709946;CP007482,1708774,1709946;FO393392,1708774,1709946;CP011328,1708774,1709946;
CP007565	Mauve	SHARED	1734875	1734965	.	.	.	Notes=Lenght90	CP003919,1734875,1734965;HF952105,1734875,1734965;CP007482,1734875,1734965;HG939456,1734875,1734965;CP006910,1734875,1734965;FO393392,1734875,1734965;CP011328,1734875,1734965;
CP007565	Mauve	SHARED	1734966	1735008	.	.	.	Notes=Lenght42	CP003919,1734966,1735008;HF952105,1734966,1735008;CP007482,1734966,1735008;HG939456,1734966,1735008;CP006910,1734966,1735008;FO393392,1734966,1735008;CP011328,1734966,1735008;
CP007565	Mauve	SHARED	1735009	1735022	.	.	.	Notes=Lenght13	AL732656,1735009,1735022;CP003919,1735009,1735022;HF952105,1735009,1735022;CP007482,1735009,1735022;HG939456,1735009,1735022;CP006910,1735009,1735022;CP007572,1735009,1735022;CP007571,1735009,1735022;CP007570,1735009,1735022;FO393392,1735009,1735022;CP011328,1735009,1735022;
CP007565	Mauve	SHARED	1204042	1204863	.	.	.	Notes=Lenght821	CP000114,1204042,1204863;CP003810,1204042,1204863;CP003919,1204042,1204863;HF952106,1204042,1204863;HF952105,1204042,1204863;CP007482,1204042,1204863;HG939456,1204042,1204863;CP007632,1204042,1204863;FO393392,1204042,1204863;CP011325,1204042,1204863;CP011326,1204042,1204863;CP011327,1204042,1204863;CP011328,1204042,1204863;CP010319,1204042,1204863;
CP007565	Mauve	SHARED	1203932	1204041	.	.	.	Notes=Lenght109	CP003919,1203932,1204041;HF952106,1203932,1204041;HF952105,1203932,1204041;CP007482,1203932,1204041;HG939456,1203932,1204041;CP007632,1203932,1204041;FO393392,1203932,1204041;CP011328,1203932,1204041;CP010319,1203932,1204041;
CP007565	Mauve	SHARED	1203791	1203931	.	.	.	Notes=Lenght140	CP000114,1203791,1203931;CP003810,1203791,1203931;CP003919,1203791,1203931;HF952106,1203791,1203931;HF952105,1203791,1203931;CP007482,1203791,1203931;HG939456,1203791,1203931;CP007632,1203791,1203931;FO393392,1203791,1203931;CP011325,1203791,1203931;CP011326,1203791,1203931;CP011327,1203791,1203931;CP011328,1203791,1203931;CP010319,1203791,1203931;
CP007565	Mauve	SHARED	1140924	1141152	.	.	.	Notes=Lenght228	CP000114,1140924,1141152;CP003919,1140924,1141152;HF952106,1140924,1141152;HF952105,1140924,1141152;CP007482,1140924,1141152;HG939456,1140924,1141152;CP007632,1140924,1141152;CP006910,1140924,1141152;FO393392,1140924,1141152;CP011328,1140924,1141152;CP010319,1140924,1141152;
CP007565	Mauve	SHARED	1589119	1589145	.	.	.	Notes=Lenght26	CP007482,1589119,1589145;FO393392,1589119,1589145;CP011328,1589119,1589145;
CP007565	Mauve	SHARED	1552896	1554046	.	.	.	Notes=Lenght1150	CP003919,1552896,1554046;CP007482,1552896,1554046;FO393392,1552896,1554046;CP011328,1552896,1554046;
CP007565	Mauve	SHARED	1781660	1781671	.	.	.	Notes=Lenght11	CP003919,1781660,1781671;HF952105,1781660,1781671;CP007482,1781660,1781671;HG939456,1781660,1781671;CP007632,1781660,1781671;FO393392,1781660,1781671;CP011328,1781660,1781671;
CP007565	Mauve	SHARED	1781620	1781658	.	.	.	Notes=Lenght38	AL732656,1781620,1781658;CP003919,1781620,1781658;HF952105,1781620,1781658;CP007482,1781620,1781658;HG939456,1781620,1781658;CP007632,1781620,1781658;CP007572,1781620,1781658;CP007571,1781620,1781658;CP007570,1781620,1781658;FO393392,1781620,1781658;CP011328,1781620,1781658;
CP007565	Mauve	SHARED	1678963	1681191	.	.	.	Notes=Lenght2228	CP007482,1678963,1681191;FO393392,1678963,1681191;CP011328,1678963,1681191;
CP007565	Mauve	SHARED	1682250	1682502	.	.	.	Notes=Lenght252	CP003919,1682250,1682502;HF952105,1682250,1682502;CP007482,1682250,1682502;FO393392,1682250,1682502;CP011328,1682250,1682502;
CP007565	Mauve	SHARED	844027	844058	.	.	.	Notes=Lenght31	CP003919,844027,844058;CP007482,844027,844058;FO393392,844027,844058;CP011328,844027,844058;
CP007565	Mauve	SHARED	560599	560674	.	.	.	Notes=Lenght75	CP003919,560599,560674;CP007482,560599,560674;FO393392,560599,560674;CP011328,560599,560674;
CP007565	Mauve	SHARED	561109	562723	.	.	.	Notes=Lenght1614	CP007482,561109,562723;FO393392,561109,562723;CP011328,561109,562723;
CP007565	Mauve	SHARED	562724	562864	.	.	.	Notes=Lenght140	CP003919,562724,562864;CP007482,562724,562864;FO393392,562724,562864;CP011328,562724,562864;
CP007565	Mauve	SHARED	562865	563044	.	.	.	Notes=Lenght179	CP007482,562865,563044;FO393392,562865,563044;CP011328,562865,563044;
CP007565	Mauve	SHARED	563045	563161	.	.	.	Notes=Lenght116	CP003919,563045,563161;CP007482,563045,563161;FO393392,563045,563161;CP011328,563045,563161;
CP007565	Mauve	SHARED	1735024	1735272	.	.	.	Notes=Lenght248	CP003919,1735024,1735272;CP007482,1735024,1735272;CP006910,1735024,1735272;FO393392,1735024,1735272;CP011328,1735024,1735272;
CP007565	Mauve	SHARED	1519446	1522386	.	.	.	Notes=Lenght2940	CP003919,1519446,1522386;HF952105,1519446,1522386;CP007482,1519446,1522386;FO393392,1519446,1522386;CP011328,1519446,1522386;
CP007565	Mauve	SHARED	1205999	1206014	.	.	.	Notes=Lenght15	CP000114,1205999,1206014;CP003810,1205999,1206014;CP003919,1205999,1206014;HF952106,1205999,1206014;HF952105,1205999,1206014;CP007482,1205999,1206014;HG939456,1205999,1206014;CP007632,1205999,1206014;FO393392,1205999,1206014;CP011325,1205999,1206014;CP011326,1205999,1206014;CP011327,1205999,1206014;CP011328,1205999,1206014;CP010319,1205999,1206014;
CP007565	Mauve	SHARED	1205978	1205998	.	.	.	Notes=Lenght20	CP000114,1205978,1205998;CP003810,1205978,1205998;HF952106,1205978,1205998;HF952105,1205978,1205998;CP007482,1205978,1205998;HG939456,1205978,1205998;CP007632,1205978,1205998;FO393392,1205978,1205998;CP011325,1205978,1205998;CP011326,1205978,1205998;CP011327,1205978,1205998;CP011328,1205978,1205998;CP010319,1205978,1205998;
CP007565	Mauve	SHARED	1205737	1205977	.	.	.	Notes=Lenght240	CP000114,1205737,1205977;CP003810,1205737,1205977;CP003919,1205737,1205977;HF952106,1205737,1205977;HF952105,1205737,1205977;CP007482,1205737,1205977;HG939456,1205737,1205977;CP007632,1205737,1205977;FO393392,1205737,1205977;CP011325,1205737,1205977;CP011326,1205737,1205977;CP011327,1205737,1205977;CP011328,1205737,1205977;CP010319,1205737,1205977;
CP007565	Mauve	SHARED	1205157	1205382	.	.	.	Notes=Lenght225	CP000114,1205157,1205382;CP003810,1205157,1205382;CP003919,1205157,1205382;HF952106,1205157,1205382;HF952105,1205157,1205382;CP007482,1205157,1205382;HG939456,1205157,1205382;CP007632,1205157,1205382;FO393392,1205157,1205382;CP011325,1205157,1205382;CP011326,1205157,1205382;CP011327,1205157,1205382;CP011328,1205157,1205382;CP010319,1205157,1205382;
CP007565	Mauve	SHARED	1135814	1135827	.	.	.	Notes=Lenght13	CP000114,1135814,1135827;HF952106,1135814,1135827;HF952105,1135814,1135827;CP007482,1135814,1135827;CP006910,1135814,1135827;FO393392,1135814,1135827;CP011328,1135814,1135827;CP010319,1135814,1135827;
CP007565	Mauve	SHARED	1135791	1135813	.	.	.	Notes=Lenght22	HF952106,1135791,1135813;HF952105,1135791,1135813;CP007482,1135791,1135813;CP006910,1135791,1135813;FO393392,1135791,1135813;CP011328,1135791,1135813;CP010319,1135791,1135813;
CP007565	Mauve	SHARED	1135773	1135790	.	.	.	Notes=Lenght17	CP000114,1135773,1135790;HF952106,1135773,1135790;HF952105,1135773,1135790;CP007482,1135773,1135790;CP006910,1135773,1135790;FO393392,1135773,1135790;CP011328,1135773,1135790;CP010319,1135773,1135790;
CP007565	Mauve	SHARED	1135757	1135772	.	.	.	Notes=Lenght15	AL732656,1135757,1135772;CP000114,1135757,1135772;HF952106,1135757,1135772;HF952105,1135757,1135772;CP007482,1135757,1135772;CP006910,1135757,1135772;CP007572,1135757,1135772;CP007571,1135757,1135772;CP007570,1135757,1135772;FO393392,1135757,1135772;CP011328,1135757,1135772;CP010319,1135757,1135772;
CP007565	Mauve	SHARED	1135520	1135689	.	.	.	Notes=Lenght169	CP000114,1135520,1135689;HF952106,1135520,1135689;HF952105,1135520,1135689;CP007482,1135520,1135689;CP006910,1135520,1135689;FO393392,1135520,1135689;CP011328,1135520,1135689;CP010319,1135520,1135689;
CP007565	Mauve	SHARED	1135479	1135519	.	.	.	Notes=Lenght40	AL732656,1135479,1135519;CP000114,1135479,1135519;HF952106,1135479,1135519;HF952105,1135479,1135519;CP007482,1135479,1135519;CP006910,1135479,1135519;CP007572,1135479,1135519;CP007571,1135479,1135519;CP007570,1135479,1135519;FO393392,1135479,1135519;CP011328,1135479,1135519;CP010319,1135479,1135519;
CP007565	Mauve	SHARED	1134906	1135478	.	.	.	Notes=Lenght572	CP000114,1134906,1135478;HF952106,1134906,1135478;HF952105,1134906,1135478;CP007482,1134906,1135478;CP006910,1134906,1135478;FO393392,1134906,1135478;CP011328,1134906,1135478;CP010319,1134906,1135478;
CP007565	Mauve	SHARED	1134695	1134905	.	.	.	Notes=Lenght210	AL732656,1134695,1134905;CP000114,1134695,1134905;HF952106,1134695,1134905;HF952105,1134695,1134905;CP007482,1134695,1134905;CP006910,1134695,1134905;CP007572,1134695,1134905;CP007571,1134695,1134905;CP007570,1134695,1134905;FO393392,1134695,1134905;CP011328,1134695,1134905;CP010319,1134695,1134905;
CP007565	Mauve	SHARED	1134662	1134694	.	.	.	Notes=Lenght32	CP000114,1134662,1134694;HF952106,1134662,1134694;HF952105,1134662,1134694;CP007482,1134662,1134694;CP006910,1134662,1134694;FO393392,1134662,1134694;CP011328,1134662,1134694;CP010319,1134662,1134694;
CP007565	Mauve	SHARED	1134465	1134661	.	.	.	Notes=Lenght196	AL732656,1134465,1134661;CP000114,1134465,1134661;HF952106,1134465,1134661;HF952105,1134465,1134661;CP007482,1134465,1134661;CP006910,1134465,1134661;CP007572,1134465,1134661;CP007571,1134465,1134661;CP007570,1134465,1134661;FO393392,1134465,1134661;CP011328,1134465,1134661;CP010319,1134465,1134661;
CP007565	Mauve	SHARED	1134076	1134464	.	.	.	Notes=Lenght388	AL732656,1134076,1134464;CP000114,1134076,1134464;HF952106,1134076,1134464;HF952105,1134076,1134464;CP007482,1134076,1134464;CP007572,1134076,1134464;CP007571,1134076,1134464;CP007570,1134076,1134464;FO393392,1134076,1134464;CP011328,1134076,1134464;CP010319,1134076,1134464;
CP007565	Mauve	SHARED	1134016	1134075	.	.	.	Notes=Lenght59	CP000114,1134016,1134075;HF952106,1134016,1134075;HF952105,1134016,1134075;CP007482,1134016,1134075;FO393392,1134016,1134075;CP011328,1134016,1134075;CP010319,1134016,1134075;
CP007565	Mauve	SHARED	1133959	1134015	.	.	.	Notes=Lenght56	AL732656,1133959,1134015;CP000114,1133959,1134015;HF952106,1133959,1134015;HF952105,1133959,1134015;CP007482,1133959,1134015;CP007572,1133959,1134015;CP007571,1133959,1134015;CP007570,1133959,1134015;FO393392,1133959,1134015;CP011328,1133959,1134015;CP010319,1133959,1134015;
CP007565	Mauve	SHARED	1133873	1133958	.	.	.	Notes=Lenght85	HF952106,1133873,1133958;HF952105,1133873,1133958;CP007482,1133873,1133958;FO393392,1133873,1133958;CP011328,1133873,1133958;CP010319,1133873,1133958;
CP007565	Mauve	SHARED	1139116	1139132	.	.	.	Notes=Lenght16	CP003919,1139116,1139132;HF952106,1139116,1139132;HF952105,1139116,1139132;CP007482,1139116,1139132;HG939456,1139116,1139132;CP007632,1139116,1139132;CP006910,1139116,1139132;FO393392,1139116,1139132;CP011328,1139116,1139132;CP010319,1139116,1139132;
CP007565	Mauve	SHARED	1139189	1139333	.	.	.	Notes=Lenght144	CP003919,1139189,1139333;HF952106,1139189,1139333;HF952105,1139189,1139333;CP007482,1139189,1139333;HG939456,1139189,1139333;CP007632,1139189,1139333;CP006910,1139189,1139333;FO393392,1139189,1139333;CP011328,1139189,1139333;CP010319,1139189,1139333;
CP007565	Mauve	SHARED	1266020	1266031	.	.	.	Notes=Lenght11	CP003919,1266020,1266031;HF952106,1266020,1266031;CP007482,1266020,1266031;CP006910,1266020,1266031;FO393392,1266020,1266031;CP011328,1266020,1266031;CP010319,1266020,1266031;
CP007565	Mauve	SHARED	1266005	1266019	.	.	.	Notes=Lenght14	CP003919,1266005,1266019;HF952106,1266005,1266019;HF952105,1266005,1266019;CP007482,1266005,1266019;CP006910,1266005,1266019;FO393392,1266005,1266019;CP011328,1266005,1266019;CP010319,1266005,1266019;
CP007565	Mauve	SHARED	1257017	1257155	.	.	.	Notes=Lenght138	HF952106,1257017,1257155;HF952105,1257017,1257155;CP007482,1257017,1257155;FO393392,1257017,1257155;CP011328,1257017,1257155;CP010319,1257017,1257155;
CP007565	Mauve	SHARED	1257006	1257016	.	.	.	Notes=Lenght10	CP003919,1257006,1257016;HF952106,1257006,1257016;HF952105,1257006,1257016;CP007482,1257006,1257016;FO393392,1257006,1257016;CP011328,1257006,1257016;CP010319,1257006,1257016;
CP007565	Mauve	SHARED	1208861	1208923	.	.	.	Notes=Lenght62	CP000114,1208861,1208923;CP003810,1208861,1208923;CP003919,1208861,1208923;HF952106,1208861,1208923;HF952105,1208861,1208923;CP007482,1208861,1208923;HG939456,1208861,1208923;CP007632,1208861,1208923;FO393392,1208861,1208923;CP011325,1208861,1208923;CP011326,1208861,1208923;CP011327,1208861,1208923;CP011328,1208861,1208923;CP010319,1208861,1208923;
CP007565	Mauve	SHARED	1208818	1208860	.	.	.	Notes=Lenght42	HF952106,1208818,1208860;HF952105,1208818,1208860;CP007482,1208818,1208860;HG939456,1208818,1208860;CP007632,1208818,1208860;FO393392,1208818,1208860;CP011328,1208818,1208860;CP010319,1208818,1208860;
CP007565	Mauve	SHARED	1208563	1208817	.	.	.	Notes=Lenght254	CP000114,1208563,1208817;CP003810,1208563,1208817;CP003919,1208563,1208817;HF952106,1208563,1208817;HF952105,1208563,1208817;CP007482,1208563,1208817;HG939456,1208563,1208817;CP007632,1208563,1208817;FO393392,1208563,1208817;CP011325,1208563,1208817;CP011326,1208563,1208817;CP011327,1208563,1208817;CP011328,1208563,1208817;CP010319,1208563,1208817;
CP007565	Mauve	SHARED	1208492	1208559	.	.	.	Notes=Lenght67	CP000114,1208492,1208559;CP003810,1208492,1208559;CP003919,1208492,1208559;HF952106,1208492,1208559;HF952105,1208492,1208559;CP007482,1208492,1208559;HG939456,1208492,1208559;CP007632,1208492,1208559;FO393392,1208492,1208559;CP011325,1208492,1208559;CP011326,1208492,1208559;CP011327,1208492,1208559;CP011328,1208492,1208559;CP010319,1208492,1208559;
CP007565	Mauve	SHARED	1208480	1208491	.	.	.	Notes=Lenght11	CP003919,1208480,1208491;HF952106,1208480,1208491;HF952105,1208480,1208491;CP007482,1208480,1208491;HG939456,1208480,1208491;CP007632,1208480,1208491;FO393392,1208480,1208491;CP011328,1208480,1208491;CP010319,1208480,1208491;
CP007565	Mauve	SHARED	1208392	1208479	.	.	.	Notes=Lenght87	CP000114,1208392,1208479;CP003810,1208392,1208479;CP003919,1208392,1208479;HF952106,1208392,1208479;HF952105,1208392,1208479;CP007482,1208392,1208479;FO393392,1208392,1208479;CP011325,1208392,1208479;CP011326,1208392,1208479;CP011327,1208392,1208479;CP011328,1208392,1208479;CP010319,1208392,1208479;
CP007565	Mauve	SHARED	1207303	1208391	.	.	.	Notes=Lenght1088	CP000114,1207303,1208391;CP003810,1207303,1208391;CP003919,1207303,1208391;HF952106,1207303,1208391;HF952105,1207303,1208391;CP007482,1207303,1208391;HG939456,1207303,1208391;CP007632,1207303,1208391;FO393392,1207303,1208391;CP011325,1207303,1208391;CP011326,1207303,1208391;CP011327,1207303,1208391;CP011328,1207303,1208391;CP010319,1207303,1208391;
CP007565	Mauve	SHARED	1206205	1207138	.	.	.	Notes=Lenght933	CP000114,1206205,1207138;CP003810,1206205,1207138;CP003919,1206205,1207138;HF952106,1206205,1207138;HF952105,1206205,1207138;CP007482,1206205,1207138;HG939456,1206205,1207138;CP007632,1206205,1207138;FO393392,1206205,1207138;CP011325,1206205,1207138;CP011326,1206205,1207138;CP011327,1206205,1207138;CP011328,1206205,1207138;CP010319,1206205,1207138;
CP007565	Mauve	SHARED	741244	742141	.	.	.	Notes=Lenght897	CP003919,741244,742141;CP007482,741244,742141;FO393392,741244,742141;CP011328,741244,742141;
CP007565	Mauve	SHARED	1781794	1782059	.	.	.	Notes=Lenght265	CP003919,1781794,1782059;CP007482,1781794,1782059;FO393392,1781794,1782059;CP011328,1781794,1782059;
CP007565	Mauve	SHARED	577481	577683	.	.	.	Notes=Lenght202	CP007482,577481,577683;FO393392,577481,577683;CP011328,577481,577683;
CP007565	Mauve	SHARED	576855	577480	.	.	.	Notes=Lenght625	CP007482,576855,577480;FO393392,576855,577480;CP011328,576855,577480;
CP007565	Mauve	SHARED	576493	576854	.	.	.	Notes=Lenght361	HF952105,576493,576854;CP007482,576493,576854;FO393392,576493,576854;CP011328,576493,576854;
CP007565	Mauve	SHARED	575737	576492	.	.	.	Notes=Lenght755	CP007482,575737,576492;FO393392,575737,576492;CP011328,575737,576492;
CP007565	Mauve	SHARED	1735716	1735738	.	.	.	Notes=Lenght22	CP003919,1735716,1735738;HF952105,1735716,1735738;CP007482,1735716,1735738;HG939456,1735716,1735738;CP006910,1735716,1735738;FO393392,1735716,1735738;CP011328,1735716,1735738;
CP007565	Mauve	SHARED	575481	575736	.	.	.	Notes=Lenght255	HF952106,575481,575736;CP007482,575481,575736;FO393392,575481,575736;CP011328,575481,575736;
CP007565	Mauve	SHARED	573361	575480	.	.	.	Notes=Lenght2119	CP007482,573361,575480;FO393392,573361,575480;CP011328,573361,575480;
CP007565	Mauve	SHARED	568919	573360	.	.	.	Notes=Lenght4441	CP003919,568919,573360;CP007482,568919,573360;FO393392,568919,573360;CP011328,568919,573360;
CP007565	Mauve	SHARED	566766	568918	.	.	.	Notes=Lenght2152	CP007482,566766,568918;FO393392,566766,568918;CP011328,566766,568918;
CP007565	Mauve	SHARED	566267	566621	.	.	.	Notes=Lenght354	CP007482,566267,566621;FO393392,566267,566621;CP011328,566267,566621;
CP007565	Mauve	SHARED	581411	581649	.	.	.	Notes=Lenght238	CP003919,581411,581649;CP007482,581411,581649;FO393392,581411,581649;CP011328,581411,581649;
CP007565	Mauve	SHARED	209536	209553	.	.	.	Notes=Lenght17	CP003919,209536,209553;HF952105,209536,209553;CP007482,209536,209553;HG939456,209536,209553;CP007632,209536,209553;FO393392,209536,209553;CP011328,209536,209553;
CP007565	Mauve	SHARED	16893	16988	.	.	.	Notes=Lenght95	CP003919,16893,16988;HF952106,16893,16988;HF952105,16893,16988;CP007482,16893,16988;CP011328,16893,16988;
CP007565	Mauve	SHARED	379971	380010	.	.	.	Notes=Lenght39	CP007482,379971,380010;FO393392,379971,380010;CP011328,379971,380010;
CP007565	Mauve	SHARED	248439	248475	.	.	.	Notes=Lenght36	CP003919,248439,248475;HF952105,248439,248475;CP007482,248439,248475;HG939456,248439,248475;CP007632,248439,248475;CP006910,248439,248475;FO393392,248439,248475;CP011328,248439,248475;
CP007565	Mauve	SHARED	391864	391932	.	.	.	Notes=Lenght68	CP003919,391864,391932;CP007482,391864,391932;FO393392,391864,391932;CP011328,391864,391932;
CP007565	Mauve	SHARED	391342	391863	.	.	.	Notes=Lenght521	CP007482,391342,391863;FO393392,391342,391863;CP011328,391342,391863;
CP007565	Mauve	SHARED	563162	564193	.	.	.	Notes=Lenght1031	CP007482,563162,564193;FO393392,563162,564193;CP011328,563162,564193;
CP007565	Mauve	SHARED	564194	564320	.	.	.	Notes=Lenght126	CP003919,564194,564320;CP007482,564194,564320;FO393392,564194,564320;CP011328,564194,564320;
CP007565	Mauve	SHARED	564321	566266	.	.	.	Notes=Lenght1945	CP007482,564321,566266;FO393392,564321,566266;CP011328,564321,566266;
CP007565	Mauve	SHARED	183820	183840	.	.	.	Notes=Lenght20	CP007482,183820,183840;CP007572,183820,183840;CP007571,183820,183840;CP007570,183820,183840;FO393392,183820,183840;CP011328,183820,183840;
CP007565	Mauve	SHARED	182599	183819	.	.	.	Notes=Lenght1220	CP007482,182599,183819;FO393392,182599,183819;CP011328,182599,183819;
CP007565	Mauve	SHARED	581248	581328	.	.	.	Notes=Lenght80	CP003919,581248,581328;CP007482,581248,581328;FO393392,581248,581328;CP011328,581248,581328;
CP007565	Mauve	SHARED	581168	581247	.	.	.	Notes=Lenght79	CP003919,581168,581247;CP007482,581168,581247;HG939456,581168,581247;CP007632,581168,581247;FO393392,581168,581247;CP011328,581168,581247;
CP007565	Mauve	SHARED	580969	581167	.	.	.	Notes=Lenght198	CP003919,580969,581167;CP007482,580969,581167;FO393392,580969,581167;CP011328,580969,581167;
CP007565	Mauve	SHARED	579831	580968	.	.	.	Notes=Lenght1137	CP007482,579831,580968;FO393392,579831,580968;CP011328,579831,580968;
CP007565	Mauve	SHARED	577767	579830	.	.	.	Notes=Lenght2063	CP007482,577767,579830;FO393392,577767,579830;CP011328,577767,579830;
CP007565	Mauve	SHARED	577684	577766	.	.	.	Notes=Lenght82	CP007482,577684,577766;CP007632,577684,577766;FO393392,577684,577766;CP011328,577684,577766;
CP007565	Mauve	SHARED	176724	176794	.	.	.	Notes=Lenght70	AL732656,176724,176794;AE009948,176724,176794;CP003919,176724,176794;HF952106,176724,176794;HF952105,176724,176794;CP007482,176724,176794;HG939456,176724,176794;CP007631,176724,176794;CP007632,176724,176794;CP006910,176724,176794;CP007572,176724,176794;CP007571,176724,176794;CP007570,176724,176794;FO393392,176724,176794;CP010867,176724,176794;CP011328,176724,176794;CP011329,176724,176794;CP010319…
CP007565	Mauve	SHARED	722150	722202	.	.	.	Notes=Lenght52	AL732656,722150,722202;HF952106,722150,722202;HF952105,722150,722202;CP007482,722150,722202;FO393392,722150,722202;CP011328,722150,722202;
CP007565	Mauve	SHARED	842804	844026	.	.	.	Notes=Lenght1222	CP007482,842804,844026;FO393392,842804,844026;CP011328,842804,844026;
CP007565	Mauve	SHARED	816526	816552	.	.	.	Notes=Lenght26	CP003919,816526,816552;CP007482,816526,816552;FO393392,816526,816552;CP011328,816526,816552;
CP007565	Mauve	SHARED	740406	740872	.	.	.	Notes=Lenght466	CP003919,740406,740872;CP007482,740406,740872;FO393392,740406,740872;CP011328,740406,740872;
CP007565	Mauve	SHARED	740873	741038	.	.	.	Notes=Lenght165	CP003919,740873,741038;HF952105,740873,741038;CP007482,740873,741038;FO393392,740873,741038;CP011328,740873,741038;
CP007565	Mauve	SHARED	741039	741154	.	.	.	Notes=Lenght115	CP003919,741039,741154;CP007482,741039,741154;FO393392,741039,741154;CP011328,741039,741154;
CP007565	Mauve	SHARED	741155	741243	.	.	.	Notes=Lenght88	CP007482,741155,741243;FO393392,741155,741243;CP011328,741155,741243;
CP007565	Mauve	SHARED	1735378	1735636	.	.	.	Notes=Lenght258	CP003919,1735378,1735636;CP007482,1735378,1735636;FO393392,1735378,1735636;CP011328,1735378,1735636;
CP007565	Mauve	SHARED	1246215	1246691	.	.	.	Notes=Lenght476	CP007482,1246215,1246691;FO393392,1246215,1246691;CP011328,1246215,1246691;
CP007565	Mauve	SHARED	1707187	1707792	.	.	.	Notes=Lenght605	CP007482,1707187,1707792;CP007572,1707187,1707792;CP007571,1707187,1707792;CP007570,1707187,1707792;FO393392,1707187,1707792;CP011328,1707187,1707792;CP010319,1707187,1707792;
CP007565	Mauve	SHARED	1735699	1735715	.	.	.	Notes=Lenght16	CP000114,1735699,1735715;CP003919,1735699,1735715;HF952104,1735699,1735715;HF952106,1735699,1735715;HF952105,1735699,1735715;CP007482,1735699,1735715;HG939456,1735699,1735715;CP006910,1735699,1735715;CP007572,1735699,1735715;CP007571,1735699,1735715;CP007570,1735699,1735715;FO393392,1735699,1735715;CP011328,1735699,1735715;CP010319,1735699,1735715;
CP007565	Mauve	SHARED	1138928	1139115	.	.	.	Notes=Lenght187	CP000114,1138928,1139115;CP003919,1138928,1139115;HF952106,1138928,1139115;HF952105,1138928,1139115;CP007482,1138928,1139115;HG939456,1138928,1139115;CP007632,1138928,1139115;CP006910,1138928,1139115;FO393392,1138928,1139115;CP011328,1138928,1139115;CP010319,1138928,1139115;
CP007565	Mauve	SHARED	1138668	1138831	.	.	.	Notes=Lenght163	CP000114,1138668,1138831;CP003919,1138668,1138831;HF952106,1138668,1138831;HF952105,1138668,1138831;CP007482,1138668,1138831;HG939456,1138668,1138831;CP007632,1138668,1138831;CP006910,1138668,1138831;FO393392,1138668,1138831;CP011328,1138668,1138831;CP010319,1138668,1138831;
CP007565	Mauve	SHARED	1138656	1138667	.	.	.	Notes=Lenght11	CP003919,1138656,1138667;HF952106,1138656,1138667;HF952105,1138656,1138667;CP007482,1138656,1138667;HG939456,1138656,1138667;CP007632,1138656,1138667;CP006910,1138656,1138667;FO393392,1138656,1138667;CP011328,1138656,1138667;CP010319,1138656,1138667;
CP007565	Mauve	SHARED	1138465	1138655	.	.	.	Notes=Lenght190	CP000114,1138465,1138655;CP003919,1138465,1138655;HF952106,1138465,1138655;HF952105,1138465,1138655;CP007482,1138465,1138655;HG939456,1138465,1138655;CP007632,1138465,1138655;CP006910,1138465,1138655;FO393392,1138465,1138655;CP011328,1138465,1138655;CP010319,1138465,1138655;
CP007565	Mauve	SHARED	1138443	1138464	.	.	.	Notes=Lenght21	CP003919,1138443,1138464;HF952106,1138443,1138464;HF952105,1138443,1138464;CP007482,1138443,1138464;HG939456,1138443,1138464;CP007632,1138443,1138464;CP006910,1138443,1138464;FO393392,1138443,1138464;CP011328,1138443,1138464;CP010319,1138443,1138464;
CP007565	Mauve	SHARED	1137639	1138413	.	.	.	Notes=Lenght774	CP000114,1137639,1138413;CP003919,1137639,1138413;HF952106,1137639,1138413;HF952105,1137639,1138413;CP007482,1137639,1138413;HG939456,1137639,1138413;CP007632,1137639,1138413;CP006910,1137639,1138413;FO393392,1137639,1138413;CP011328,1137639,1138413;CP010319,1137639,1138413;
CP007565	Mauve	SHARED	1136547	1137143	.	.	.	Notes=Lenght596	HF952106,1136547,1137143;HF952105,1136547,1137143;CP007482,1136547,1137143;CP006910,1136547,1137143;FO393392,1136547,1137143;CP011328,1136547,1137143;CP010319,1136547,1137143;
CP007565	Mauve	SHARED	1136509	1136546	.	.	.	Notes=Lenght37	CP000114,1136509,1136546;HF952106,1136509,1136546;HF952105,1136509,1136546;CP007482,1136509,1136546;CP006910,1136509,1136546;FO393392,1136509,1136546;CP011328,1136509,1136546;CP010319,1136509,1136546;
CP007565	Mauve	SHARED	1136374	1136508	.	.	.	Notes=Lenght134	AL732656,1136374,1136508;CP000114,1136374,1136508;HF952106,1136374,1136508;HF952105,1136374,1136508;CP007482,1136374,1136508;CP006910,1136374,1136508;CP007572,1136374,1136508;CP007571,1136374,1136508;CP007570,1136374,1136508;FO393392,1136374,1136508;CP011328,1136374,1136508;CP010319,1136374,1136508;
CP007565	Mauve	SHARED	1136330	1136372	.	.	.	Notes=Lenght42	CP000114,1136330,1136372;HF952106,1136330,1136372;HF952105,1136330,1136372;CP007482,1136330,1136372;CP006910,1136330,1136372;FO393392,1136330,1136372;CP011328,1136330,1136372;CP010319,1136330,1136372;
CP007565	Mauve	SHARED	1136169	1136329	.	.	.	Notes=Lenght160	AL732656,1136169,1136329;CP000114,1136169,1136329;HF952106,1136169,1136329;HF952105,1136169,1136329;CP007482,1136169,1136329;CP006910,1136169,1136329;CP007572,1136169,1136329;CP007571,1136169,1136329;CP007570,1136169,1136329;FO393392,1136169,1136329;CP011328,1136169,1136329;CP010319,1136169,1136329;
CP007565	Mauve	SHARED	1624665	1626251	.	.	.	Notes=Lenght1586	CP003919,1624665,1626251;HF952106,1624665,1626251;HF952105,1624665,1626251;CP007482,1624665,1626251;HG939456,1624665,1626251;CP007632,1624665,1626251;FO393392,1624665,1626251;CP011328,1624665,1626251;CP010319,1624665,1626251;
CP007565	Mauve	SHARED	1624484	1624664	.	.	.	Notes=Lenght180	CP003919,1624484,1624664;HF952105,1624484,1624664;CP007482,1624484,1624664;HG939456,1624484,1624664;CP007632,1624484,1624664;FO393392,1624484,1624664;CP011328,1624484,1624664;CP010319,1624484,1624664;
CP007565	Mauve	SHARED	1624312	1624483	.	.	.	Notes=Lenght171	CP003919,1624312,1624483;HF952106,1624312,1624483;HF952105,1624312,1624483;CP007482,1624312,1624483;HG939456,1624312,1624483;CP007632,1624312,1624483;FO393392,1624312,1624483;CP011328,1624312,1624483;CP010319,1624312,1624483;
CP007565	Mauve	SHARED	1623142	1624311	.	.	.	Notes=Lenght1169	CP003919,1623142,1624311;HF952106,1623142,1624311;HF952105,1623142,1624311;CP007482,1623142,1624311;HG939456,1623142,1624311;CP007632,1623142,1624311;CP006910,1623142,1624311;FO393392,1623142,1624311;CP011328,1623142,1624311;CP010319,1623142,1624311;
CP007565	Mauve	SHARED	1621784	1623141	.	.	.	Notes=Lenght1357	CP003919,1621784,1623141;HF952106,1621784,1623141;HF952105,1621784,1623141;CP007482,1621784,1623141;HG939456,1621784,1623141;CP007632,1621784,1623141;CP006910,1621784,1623141;FO393392,1621784,1623141;CP011328,1621784,1623141;CP010319,1621784,1623141;
CP007565	Mauve	SHARED	1474825	1474951	.	.	.	Notes=Lenght126	CP003919,1474825,1474951;HF952106,1474825,1474951;HF952105,1474825,1474951;CP007482,1474825,1474951;HG939456,1474825,1474951;CP006910,1474825,1474951;FO393392,1474825,1474951;CP011328,1474825,1474951;CP010319,1474825,1474951;
CP007565	Mauve	SHARED	1474952	1475217	.	.	.	Notes=Lenght265	CP003919,1474952,1475217;HF952106,1474952,1475217;HF952105,1474952,1475217;CP007482,1474952,1475217;CP006910,1474952,1475217;FO393392,1474952,1475217;CP011328,1474952,1475217;CP010319,1474952,1475217;
CP007565	Mauve	SHARED	1475353	1475378	.	.	.	Notes=Lenght25	CP003919,1475353,1475378;HF952106,1475353,1475378;HF952105,1475353,1475378;CP007482,1475353,1475378;CP006910,1475353,1475378;FO393392,1475353,1475378;CP011328,1475353,1475378;CP010319,1475353,1475378;
CP007565	Mauve	SHARED	4150	4251	.	.	.	Notes=Lenght101	AL732656,4150,4251;AE009948,4150,4251;CP000114,4150,4251;CP003810,4150,4251;CP003919,4150,4251;HF952104,4150,4251;HF952106,4150,4251;HF952105,4150,4251;CP007482,4150,4251;HG939456,4150,4251;CP007631,4150,4251;CP007632,4150,4251;CP006910,4150,4251;CP007572,4150,4251;CP007571,4150,4251;CP007570,4150,4251;FO393392,4150,4251;CP010867,4150,4251;CP011325,4150,4251;CP011326,4150,4251;CP011327,4150,4251;…
CP007565	Mauve	SHARED	4252	4287	.	.	.	Notes=Lenght35	AL732656,4252,4287;AE009948,4252,4287;CP000114,4252,4287;CP003810,4252,4287;HF952104,4252,4287;HF952106,4252,4287;HF952105,4252,4287;CP007482,4252,4287;HG939456,4252,4287;CP007631,4252,4287;CP007632,4252,4287;CP006910,4252,4287;CP007572,4252,4287;CP007571,4252,4287;CP007570,4252,4287;FO393392,4252,4287;CP010867,4252,4287;CP011325,4252,4287;CP011326,4252,4287;CP011327,4252,4287;CP011328,4252,4287;…
CP007565	Mauve	SHARED	4288	4341	.	.	.	Notes=Lenght53	AL732656,4288,4341;AE009948,4288,4341;CP000114,4288,4341;CP003810,4288,4341;CP003919,4288,4341;HF952104,4288,4341;HF952106,4288,4341;HF952105,4288,4341;CP007482,4288,4341;HG939456,4288,4341;CP007631,4288,4341;CP007632,4288,4341;CP006910,4288,4341;CP007572,4288,4341;CP007571,4288,4341;CP007570,4288,4341;FO393392,4288,4341;CP010867,4288,4341;CP011325,4288,4341;CP011326,4288,4341;CP011327,4288,4341;…
CP007565	Mauve	SHARED	16261	16277	.	.	.	Notes=Lenght16	AL732656,16261,16277;AE009948,16261,16277;CP000114,16261,16277;CP003810,16261,16277;CP003919,16261,16277;HF952104,16261,16277;HF952106,16261,16277;HF952105,16261,16277;CP007482,16261,16277;HG939456,16261,16277;CP007631,16261,16277;CP007632,16261,16277;CP007572,16261,16277;CP007571,16261,16277;CP007570,16261,16277;FO393392,16261,16277;CP010867,16261,16277;CP011325,16261,16277;CP011326,16261,16277;…
CP007565	Mauve	SHARED	16336	16739	.	.	.	Notes=Lenght403	AL732656,16336,16739;AE009948,16336,16739;CP000114,16336,16739;CP003810,16336,16739;CP003919,16336,16739;HF952104,16336,16739;HF952106,16336,16739;HF952105,16336,16739;CP007482,16336,16739;HG939456,16336,16739;CP007631,16336,16739;CP007632,16336,16739;CP007572,16336,16739;CP007571,16336,16739;CP007570,16336,16739;FO393392,16336,16739;CP010867,16336,16739;CP011325,16336,16739;CP011326,16336,16739;…
CP007565	Mauve	SHARED	16740	16770	.	.	.	Notes=Lenght30	AL732656,16740,16770;AE009948,16740,16770;CP000114,16740,16770;CP003810,16740,16770;CP003919,16740,16770;HF952104,16740,16770;HF952106,16740,16770;HF952105,16740,16770;HG939456,16740,16770;CP007631,16740,16770;CP007632,16740,16770;CP007572,16740,16770;CP007571,16740,16770;CP007570,16740,16770;FO393392,16740,16770;CP010867,16740,16770;CP011325,16740,16770;CP011326,16740,16770;CP011327,16740,16770;…
CP007565	Mauve	SHARED	16771	16785	.	.	.	Notes=Lenght14	AL732656,16771,16785;AE009948,16771,16785;CP000114,16771,16785;CP003810,16771,16785;CP003919,16771,16785;HF952104,16771,16785;HF952106,16771,16785;HF952105,16771,16785;HG939456,16771,16785;CP007631,16771,16785;CP007632,16771,16785;CP006910,16771,16785;CP007572,16771,16785;CP007571,16771,16785;CP007570,16771,16785;FO393392,16771,16785;CP010867,16771,16785;CP011325,16771,16785;CP011326,16771,16785;…
CP007565	Mauve	SHARED	16786	16892	.	.	.	Notes=Lenght106	AL732656,16786,16892;AE009948,16786,16892;CP000114,16786,16892;CP003810,16786,16892;CP003919,16786,16892;HF952104,16786,16892;HF952106,16786,16892;HF952105,16786,16892;HG939456,16786,16892;CP007631,16786,16892;CP007632,16786,16892;CP006910,16786,16892;CP007572,16786,16892;CP007571,16786,16892;CP007570,16786,16892;CP010867,16786,16892;CP011325,16786,16892;CP011326,16786,16892;CP011327,16786,16892;…
CP007565	Mauve	SHARED	174545	175061	.	.	.	Notes=Lenght516	AL732656,174545,175061;AE009948,174545,175061;CP003919,174545,175061;HF952104,174545,175061;HF952106,174545,175061;HF952105,174545,175061;CP007482,174545,175061;HG939456,174545,175061;CP007631,174545,175061;CP007632,174545,175061;CP006910,174545,175061;CP007572,174545,175061;CP007571,174545,175061;CP007570,174545,175061;FO393392,174545,175061;CP010867,174545,175061;CP011328,174545,175061;CP011329…
CP007565	Mauve	SHARED	175062	175451	.	.	.	Notes=Lenght389	AL732656,175062,175451;AE009948,175062,175451;CP003919,175062,175451;HF952104,175062,175451;HF952105,175062,175451;CP007482,175062,175451;HG939456,175062,175451;CP007631,175062,175451;CP007632,175062,175451;CP006910,175062,175451;CP007572,175062,175451;CP007571,175062,175451;CP007570,175062,175451;FO393392,175062,175451;CP010867,175062,175451;CP011328,175062,175451;CP011329,175062,175451;CP010319…
CP007565	Mauve	SHARED	175452	176005	.	.	.	Notes=Lenght553	AL732656,175452,176005;AE009948,175452,176005;CP003919,175452,176005;HF952104,175452,176005;CP007482,175452,176005;HG939456,175452,176005;CP007631,175452,176005;CP007632,175452,176005;CP006910,175452,176005;CP007572,175452,176005;CP007571,175452,176005;CP007570,175452,176005;FO393392,175452,176005;CP010867,175452,176005;CP011328,175452,176005;CP011329,175452,176005;CP010319,175452,176005;CP013202…
CP007565	Mauve	SHARED	176006	176112	.	.	.	Notes=Lenght106	AL732656,176006,176112;AE009948,176006,176112;CP003919,176006,176112;HF952104,176006,176112;CP007482,176006,176112;HG939456,176006,176112;CP007631,176006,176112;CP007632,176006,176112;CP006910,176006,176112;CP007572,176006,176112;CP007571,176006,176112;CP007570,176006,176112;FO393392,176006,176112;CP010867,176006,176112;CP011328,176006,176112;CP011329,176006,176112;CP013202,176006,176112;
CP007565	Mauve	SHARED	176428	176723	.	.	.	Notes=Lenght295	AL732656,176428,176723;AE009948,176428,176723;CP003919,176428,176723;HF952106,176428,176723;HF952105,176428,176723;CP007482,176428,176723;HG939456,176428,176723;CP007631,176428,176723;CP006910,176428,176723;CP007571,176428,176723;CP007570,176428,176723;FO393392,176428,176723;CP010867,176428,176723;CP011328,176428,176723;CP010319,176428,176723;CP013202,176428,176723;
CP007565	Mauve	SHARED	176801	177160	.	.	.	Notes=Lenght359	AL732656,176801,177160;AE009948,176801,177160;CP003919,176801,177160;HF952104,176801,177160;HF952106,176801,177160;HF952105,176801,177160;CP007482,176801,177160;HG939456,176801,177160;CP007631,176801,177160;CP007632,176801,177160;CP006910,176801,177160;CP007572,176801,177160;CP007571,176801,177160;CP007570,176801,177160;FO393392,176801,177160;CP010867,176801,177160;CP011328,176801,177160;CP011329…
CP007565	Mauve	SHARED	184091	184128	.	.	.	Notes=Lenght37	AL732656,184091,184128;AE009948,184091,184128;CP000114,184091,184128;CP003810,184091,184128;CP003919,184091,184128;HF952104,184091,184128;CP007482,184091,184128;HG939456,184091,184128;CP007631,184091,184128;CP007632,184091,184128;CP006910,184091,184128;CP007572,184091,184128;CP007571,184091,184128;CP007570,184091,184128;FO393392,184091,184128;CP010867,184091,184128;CP011325,184091,184128;CP011326…
CP007565	Mauve	SHARED	190764	190780	.	.	.	Notes=Lenght16	CP000114,190764,190780;CP003810,190764,190780;CP003919,190764,190780;HF952104,190764,190780;HF952106,190764,190780;HF952105,190764,190780;CP007482,190764,190780;HG939456,190764,190780;CP007631,190764,190780;FO393392,190764,190780;CP010867,190764,190780;CP011325,190764,190780;CP011326,190764,190780;CP011327,190764,190780;CP011328,190764,190780;CP012419,190764,190780;CP013202,190764,190780;
CP007565	Mauve	SHARED	190781	190799	.	.	.	Notes=Lenght18	AL732656,190781,190799;CP000114,190781,190799;CP003810,190781,190799;CP003919,190781,190799;HF952104,190781,190799;HF952106,190781,190799;HF952105,190781,190799;CP007482,190781,190799;HG939456,190781,190799;CP007631,190781,190799;FO393392,190781,190799;CP010867,190781,190799;CP011325,190781,190799;CP011326,190781,190799;CP011327,190781,190799;CP011328,190781,190799;CP012419,190781,190799;CP013202…
CP007565	Mauve	SHARED	190800	190970	.	.	.	Notes=Lenght170	AL732656,190800,190970;AE009948,190800,190970;CP000114,190800,190970;CP003810,190800,190970;CP003919,190800,190970;HF952104,190800,190970;HF952106,190800,190970;HF952105,190800,190970;CP007482,190800,190970;HG939456,190800,190970;CP007631,190800,190970;CP007632,190800,190970;FO393392,190800,190970;CP010867,190800,190970;CP011325,190800,190970;CP011326,190800,190970;CP011327,190800,190970;CP011328…
CP007565	Mauve	SHARED	194268	194949	.	.	.	Notes=Lenght681	AL732656,194268,194949;AE009948,194268,194949;CP000114,194268,194949;CP003810,194268,194949;CP003919,194268,194949;HF952104,194268,194949;HF952106,194268,194949;HF952105,194268,194949;CP007482,194268,194949;HG939456,194268,194949;CP007631,194268,194949;CP006910,194268,194949;CP007572,194268,194949;CP007571,194268,194949;CP007570,194268,194949;FO393392,194268,194949;CP010867,194268,194949;CP011325…
CP007565	Mauve	SHARED	198715	198735	.	.	.	Notes=Lenght20	AL732656,198715,198735;AE009948,198715,198735;CP000114,198715,198735;CP003810,198715,198735;CP003919,198715,198735;HF952104,198715,198735;CP007482,198715,198735;HG939456,198715,198735;CP007631,198715,198735;CP007632,198715,198735;CP006910,198715,198735;CP007572,198715,198735;CP007571,198715,198735;CP007570,198715,198735;FO393392,198715,198735;CP010867,198715,198735;CP011325,198715,198735;CP011326…
CP007565	Mauve	SHARED	209554	209584	.	.	.	Notes=Lenght30	AL732656,209554,209584;AE009948,209554,209584;CP000114,209554,209584;CP003810,209554,209584;CP003919,209554,209584;HF952104,209554,209584;HF952105,209554,209584;CP007482,209554,209584;HG939456,209554,209584;CP007631,209554,209584;CP007632,209554,209584;CP007572,209554,209584;CP007571,209554,209584;CP007570,209554,209584;FO393392,209554,209584;CP010867,209554,209584;CP011325,209554,209584;CP011326…
CP007565	Mauve	SHARED	209585	209676	.	.	.	Notes=Lenght91	AL732656,209585,209676;AE009948,209585,209676;CP000114,209585,209676;CP003810,209585,209676;CP003919,209585,209676;HF952104,209585,209676;HF952105,209585,209676;CP007482,209585,209676;HG939456,209585,209676;CP007631,209585,209676;CP007632,209585,209676;CP006910,209585,209676;CP007572,209585,209676;CP007571,209585,209676;CP007570,209585,209676;FO393392,209585,209676;CP010867,209585,209676;CP011325…
CP007565	Mauve	SHARED	209677	209759	.	.	.	Notes=Lenght82	AL732656,209677,209759;AE009948,209677,209759;CP000114,209677,209759;CP003810,209677,209759;CP003919,209677,209759;HF952104,209677,209759;HF952105,209677,209759;CP007482,209677,209759;HG939456,209677,209759;CP007631,209677,209759;CP007632,209677,209759;CP007572,209677,209759;CP007571,209677,209759;CP007570,209677,209759;FO393392,209677,209759;CP010867,209677,209759;CP011325,209677,209759;CP011326…
CP007565	Mauve	SHARED	209760	209809	.	.	.	Notes=Lenght49	AL732656,209760,209809;AE009948,209760,209809;CP000114,209760,209809;CP003810,209760,209809;CP003919,209760,209809;HF952104,209760,209809;HF952105,209760,209809;CP007482,209760,209809;HG939456,209760,209809;CP007631,209760,209809;CP007632,209760,209809;CP006910,209760,209809;CP007572,209760,209809;CP007571,209760,209809;CP007570,209760,209809;FO393392,209760,209809;CP010867,209760,209809;CP011325…
CP007565	Mauve	SHARED	215107	215295	.	.	.	Notes=Lenght188	AL732656,215107,215295;AE009948,215107,215295;CP003919,215107,215295;HF952104,215107,215295;HF952106,215107,215295;CP007482,215107,215295;HG939456,215107,215295;CP007631,215107,215295;CP007632,215107,215295;CP006910,215107,215295;CP007572,215107,215295;CP007571,215107,215295;CP007570,215107,215295;FO393392,215107,215295;CP010867,215107,215295;CP011328,215107,215295;CP011329,215107,215295;CP010319…
CP007565	Mauve	SHARED	215558	215692	.	.	.	Notes=Lenght134	AE009948,215558,215692;CP003919,215558,215692;HF952104,215558,215692;HF952106,215558,215692;CP007482,215558,215692;HG939456,215558,215692;CP007631,215558,215692;CP006910,215558,215692;FO393392,215558,215692;CP010867,215558,215692;CP011328,215558,215692;CP011329,215558,215692;CP010319,215558,215692;CP013202,215558,215692;
CP007565	Mauve	SHARED	215693	215776	.	.	.	Notes=Lenght83	AL732656,215693,215776;AE009948,215693,215776;CP003919,215693,215776;HF952104,215693,215776;HF952106,215693,215776;CP007482,215693,215776;HG939456,215693,215776;CP007631,215693,215776;CP007632,215693,215776;CP006910,215693,215776;CP007572,215693,215776;CP007571,215693,215776;CP007570,215693,215776;FO393392,215693,215776;CP010867,215693,215776;CP011328,215693,215776;CP011329,215693,215776;CP010319…
CP007565	Mauve	SHARED	227022	227033	.	.	.	Notes=Lenght11	AL732656,227022,227033;AE009948,227022,227033;CP000114,227022,227033;CP003810,227022,227033;CP003919,227022,227033;HF952104,227022,227033;HF952106,227022,227033;CP007482,227022,227033;CP007631,227022,227033;CP007632,227022,227033;CP006910,227022,227033;FO393392,227022,227033;CP010867,227022,227033;CP011325,227022,227033;CP011326,227022,227033;CP011327,227022,227033;CP011328,227022,227033;CP011329…
CP007565	Mauve	SHARED	227034	227053	.	.	.	Notes=Lenght19	AL732656,227034,227053;AE009948,227034,227053;CP000114,227034,227053;CP003810,227034,227053;CP003919,227034,227053;HF952104,227034,227053;HF952106,227034,227053;CP007482,227034,227053;CP007631,227034,227053;CP007632,227034,227053;CP006910,227034,227053;FO393392,227034,227053;CP010867,227034,227053;CP011325,227034,227053;CP011326,227034,227053;CP011327,227034,227053;CP011328,227034,227053;CP011329…
CP007565	Mauve	SHARED	242523	242780	.	.	.	Notes=Lenght257	AL732656,242523,242780;AE009948,242523,242780;CP000114,242523,242780;CP003810,242523,242780;CP003919,242523,242780;HF952104,242523,242780;HF952106,242523,242780;HF952105,242523,242780;CP007482,242523,242780;HG939456,242523,242780;CP007631,242523,242780;CP007632,242523,242780;CP006910,242523,242780;CP007572,242523,242780;FO393392,242523,242780;CP010867,242523,242780;CP011325,242523,242780;CP011326…
CP007565	Mauve	SHARED	242928	243272	.	.	.	Notes=Lenght344	AL732656,242928,243272;AE009948,242928,243272;CP000114,242928,243272;CP003810,242928,243272;CP003919,242928,243272;HF952104,242928,243272;HF952106,242928,243272;HF952105,242928,243272;CP007482,242928,243272;HG939456,242928,243272;CP007631,242928,243272;CP007632,242928,243272;CP006910,242928,243272;CP007572,242928,243272;FO393392,242928,243272;CP010867,242928,243272;CP011325,242928,243272;CP011326…
CP007565	Mauve	SHARED	246572	246631	.	.	.	Notes=Lenght59	AL732656,246572,246631;AE009948,246572,246631;CP000114,246572,246631;CP003810,246572,246631;CP003919,246572,246631;HF952104,246572,246631;HF952106,246572,246631;HF952105,246572,246631;CP007482,246572,246631;HG939456,246572,246631;CP007631,246572,246631;CP007632,246572,246631;CP006910,246572,246631;CP007572,246572,246631;CP007571,246572,246631;CP007570,246572,246631;FO393392,246572,246631;CP010867…
CP007565	Mauve	SHARED	246676	246789	.	.	.	Notes=Lenght113	AL732656,246676,246789;AE009948,246676,246789;CP000114,246676,246789;CP003810,246676,246789;CP003919,246676,246789;HF952104,246676,246789;HF952106,246676,246789;HF952105,246676,246789;CP007482,246676,246789;HG939456,246676,246789;CP007631,246676,246789;CP007632,246676,246789;CP006910,246676,246789;CP007572,246676,246789;CP007571,246676,246789;CP007570,246676,246789;FO393392,246676,246789;CP010867…
CP007565	Mauve	SHARED	246909	246953	.	.	.	Notes=Lenght44	AL732656,246909,246953;AE009948,246909,246953;CP000114,246909,246953;CP003810,246909,246953;CP003919,246909,246953;HF952104,246909,246953;HF952106,246909,246953;HF952105,246909,246953;CP007482,246909,246953;HG939456,246909,246953;CP007631,246909,246953;CP007632,246909,246953;CP006910,246909,246953;CP007572,246909,246953;CP007571,246909,246953;CP007570,246909,246953;FO393392,246909,246953;CP010867…
CP007565	Mauve	SHARED	246954	247114	.	.	.	Notes=Lenght160	AL732656,246954,247114;AE009948,246954,247114;CP000114,246954,247114;CP003810,246954,247114;CP003919,246954,247114;HF952104,246954,247114;HF952106,246954,247114;HF952105,246954,247114;CP007482,246954,247114;HG939456,246954,247114;CP007631,246954,247114;CP007632,246954,247114;CP006910,246954,247114;CP007572,246954,247114;CP007571,246954,247114;CP007570,246954,247114;FO393392,246954,247114;CP010867…
CP007565	Mauve	SHARED	247165	247481	.	.	.	Notes=Lenght316	AL732656,247165,247481;AE009948,247165,247481;CP000114,247165,247481;CP003810,247165,247481;CP003919,247165,247481;HF952104,247165,247481;HF952106,247165,247481;HF952105,247165,247481;CP007482,247165,247481;HG939456,247165,247481;CP007631,247165,247481;CP007632,247165,247481;CP006910,247165,247481;CP007572,247165,247481;CP007571,247165,247481;CP007570,247165,247481;FO393392,247165,247481;CP010867…
CP007565	Mauve	SHARED	247533	247549	.	.	.	Notes=Lenght16	AL732656,247533,247549;AE009948,247533,247549;CP003919,247533,247549;HF952104,247533,247549;HF952106,247533,247549;HF952105,247533,247549;CP007482,247533,247549;HG939456,247533,247549;CP007631,247533,247549;CP007632,247533,247549;CP006910,247533,247549;CP007572,247533,247549;CP007571,247533,247549;CP007570,247533,247549;FO393392,247533,247549;CP010867,247533,247549;CP011328,247533,247549;CP011329…
CP007565	Mauve	SHARED	247550	247562	.	.	.	Notes=Lenght12	AL732656,247550,247562;AE009948,247550,247562;CP003919,247550,247562;HF952104,247550,247562;HF952106,247550,247562;HF952105,247550,247562;CP007482,247550,247562;HG939456,247550,247562;CP007631,247550,247562;CP007632,247550,247562;CP006910,247550,247562;CP007572,247550,247562;CP007571,247550,247562;CP007570,247550,247562;FO393392,247550,247562;CP010867,247550,247562;CP011328,247550,247562;CP011329…
CP007565	Mauve	SHARED	247569	247879	.	.	.	Notes=Lenght310	AL732656,247569,247879;AE009948,247569,247879;CP000114,247569,247879;CP003810,247569,247879;CP003919,247569,247879;HF952104,247569,247879;HF952106,247569,247879;HF952105,247569,247879;CP007482,247569,247879;HG939456,247569,247879;CP007631,247569,247879;CP007632,247569,247879;CP006910,247569,247879;CP007572,247569,247879;CP007571,247569,247879;CP007570,247569,247879;FO393392,247569,247879;CP010867…
CP007565	Mauve	SHARED	248078	248152	.	.	.	Notes=Lenght74	AL732656,248078,248152;AE009948,248078,248152;CP000114,248078,248152;CP003810,248078,248152;CP003919,248078,248152;HF952104,248078,248152;HF952106,248078,248152;HF952105,248078,248152;CP007482,248078,248152;HG939456,248078,248152;CP007631,248078,248152;CP006910,248078,248152;CP007572,248078,248152;CP007571,248078,248152;CP007570,248078,248152;FO393392,248078,248152;CP010867,248078,248152;CP011325…
CP007565	Mauve	SHARED	257204	257464	.	.	.	Notes=Lenght260	AL732656,257204,257464;AE009948,257204,257464;CP000114,257204,257464;CP003810,257204,257464;CP003919,257204,257464;HF952104,257204,257464;HF952106,257204,257464;HF952105,257204,257464;CP007482,257204,257464;HG939456,257204,257464;CP007631,257204,257464;CP007632,257204,257464;CP007572,257204,257464;CP007571,257204,257464;CP007570,257204,257464;FO393392,257204,257464;CP010867,257204,257464;CP011325…
CP007565	Mauve	SHARED	292621	292760	.	.	.	Notes=Lenght139	AL732656,292621,292760;AE009948,292621,292760;CP003919,292621,292760;HF952104,292621,292760;HF952106,292621,292760;HF952105,292621,292760;CP007482,292621,292760;HG939456,292621,292760;CP007631,292621,292760;CP007632,292621,292760;CP006910,292621,292760;CP007572,292621,292760;CP007571,292621,292760;CP007570,292621,292760;FO393392,292621,292760;CP010867,292621,292760;CP011328,292621,292760;CP011329…
CP007565	Mauve	SHARED	315255	315357	.	.	.	Notes=Lenght102	AL732656,315255,315357;CP000114,315255,315357;CP003810,315255,315357;CP003919,315255,315357;HF952106,315255,315357;HF952105,315255,315357;CP007482,315255,315357;HG939456,315255,315357;CP007631,315255,315357;CP007632,315255,315357;CP006910,315255,315357;CP007572,315255,315357;CP007571,315255,315357;CP007570,315255,315357;FO393392,315255,315357;CP011325,315255,315357;CP011326,315255,315357;CP011327…
CP007565	Mauve	SHARED	316504	316604	.	.	.	Notes=Lenght100	AL732656,316504,316604;AE009948,316504,316604;CP000114,316504,316604;CP003810,316504,316604;CP003919,316504,316604;HF952106,316504,316604;HF952105,316504,316604;CP007482,316504,316604;HG939456,316504,316604;CP007631,316504,316604;CP007632,316504,316604;CP006910,316504,316604;CP007572,316504,316604;CP007571,316504,316604;CP007570,316504,316604;FO393392,316504,316604;CP010867,316504,316604;CP011325…
CP007565	Mauve	SHARED	316605	318400	.	.	.	Notes=Lenght1795	AL732656,316605,318400;AE009948,316605,318400;CP000114,316605,318400;CP003810,316605,318400;CP003919,316605,318400;HF952106,316605,318400;HF952105,316605,318400;CP007482,316605,318400;HG939456,316605,318400;CP007632,316605,318400;CP006910,316605,318400;CP007572,316605,318400;CP007571,316605,318400;CP007570,316605,318400;FO393392,316605,318400;CP011325,316605,318400;CP011326,316605,318400;CP011327…
CP007565	Mauve	SHARED	319105	319854	.	.	.	Notes=Lenght749	AL732656,319105,319854;CP003810,319105,319854;CP003919,319105,319854;HF952104,319105,319854;HF952106,319105,319854;HF952105,319105,319854;CP007482,319105,319854;HG939456,319105,319854;CP006910,319105,319854;CP007572,319105,319854;CP007571,319105,319854;CP007570,319105,319854;FO393392,319105,319854;CP010867,319105,319854;CP011325,319105,319854;CP011327,319105,319854;CP011328,319105,319854;CP011329…
CP007565	Mauve	SHARED	339083	339093	.	.	.	Notes=Lenght10	AL732656,339083,339093;AE009948,339083,339093;CP000114,339083,339093;CP003810,339083,339093;CP003919,339083,339093;HF952104,339083,339093;HF952106,339083,339093;HF952105,339083,339093;CP007482,339083,339093;CP007631,339083,339093;CP007632,339083,339093;CP006910,339083,339093;CP007572,339083,339093;CP007571,339083,339093;CP007570,339083,339093;FO393392,339083,339093;CP010867,339083,339093;CP011325…
CP007565	Mauve	SHARED	339600	339747	.	.	.	Notes=Lenght147	AL732656,339600,339747;AE009948,339600,339747;CP000114,339600,339747;CP003810,339600,339747;CP003919,339600,339747;HF952104,339600,339747;HF952106,339600,339747;HF952105,339600,339747;CP007482,339600,339747;CP007631,339600,339747;CP007632,339600,339747;CP006910,339600,339747;CP007572,339600,339747;CP007571,339600,339747;CP007570,339600,339747;FO393392,339600,339747;CP010867,339600,339747;CP011325…
CP007565	Mauve	SHARED	342268	342287	.	.	.	Notes=Lenght19	AL732656,342268,342287;AE009948,342268,342287;CP000114,342268,342287;CP003810,342268,342287;CP003919,342268,342287;HF952104,342268,342287;CP007482,342268,342287;HG939456,342268,342287;CP007631,342268,342287;CP007632,342268,342287;FO393392,342268,342287;CP010867,342268,342287;CP011325,342268,342287;CP011326,342268,342287;CP011327,342268,342287;CP011328,342268,342287;CP011329,342268,342287;CP010319…
CP007565	Mauve	SHARED	342485	342943	.	.	.	Notes=Lenght458	AL732656,342485,342943;AE009948,342485,342943;CP000114,342485,342943;CP003810,342485,342943;CP003919,342485,342943;HF952104,342485,342943;HF952106,342485,342943;HF952105,342485,342943;CP007482,342485,342943;HG939456,342485,342943;CP007631,342485,342943;CP007632,342485,342943;FO393392,342485,342943;CP010867,342485,342943;CP011325,342485,342943;CP011326,342485,342943;CP011327,342485,342943;CP011328…
CP007565	Mauve	SHARED	351280	351297	.	.	.	Notes=Lenght17	AE009948,351280,351297;CP000114,351280,351297;CP003810,351280,351297;CP003919,351280,351297;HF952104,351280,351297;HF952106,351280,351297;HF952105,351280,351297;CP007482,351280,351297;HG939456,351280,351297;CP007631,351280,351297;CP007632,351280,351297;CP006910,351280,351297;FO393392,351280,351297;CP010867,351280,351297;CP011325,351280,351297;CP011326,351280,351297;CP011327,351280,351297;CP011328…
CP007565	Mauve	SHARED	362484	363219	.	.	.	Notes=Lenght735	AL732656,362484,363219;AE009948,362484,363219;CP000114,362484,363219;CP003810,362484,363219;HF952104,362484,363219;HF952106,362484,363219;HF952105,362484,363219;CP007482,362484,363219;HG939456,362484,363219;CP007631,362484,363219;CP007632,362484,363219;CP006910,362484,363219;CP007572,362484,363219;CP007571,362484,363219;CP007570,362484,363219;FO393392,362484,363219;CP010867,362484,363219;CP011325…
CP007565	Mauve	SHARED	379755	379772	.	.	.	Notes=Lenght17	CP003919,379755,379772;HF952106,379755,379772;HF952105,379755,379772;CP007482,379755,379772;HG939456,379755,379772;CP007632,379755,379772;CP006910,379755,379772;FO393392,379755,379772;CP011328,379755,379772;CP010319,379755,379772;CP013202,379755,379772;
CP007565	Mauve	SHARED	380011	380097	.	.	.	Notes=Lenght86	CP003919,380011,380097;HF952106,380011,380097;HF952105,380011,380097;CP007482,380011,380097;HG939456,380011,380097;CP007632,380011,380097;CP006910,380011,380097;FO393392,380011,380097;CP011328,380011,380097;CP010319,380011,380097;CP013202,380011,380097;
CP007565	Mauve	SHARED	385024	385089	.	.	.	Notes=Lenght65	AL732656,385024,385089;AE009948,385024,385089;CP000114,385024,385089;CP003810,385024,385089;HF952104,385024,385089;HF952106,385024,385089;HF952105,385024,385089;CP007482,385024,385089;HG939456,385024,385089;CP007631,385024,385089;CP007632,385024,385089;CP006910,385024,385089;CP007572,385024,385089;CP007571,385024,385089;CP007570,385024,385089;FO393392,385024,385089;CP010867,385024,385089;CP011325…
CP007565	Mauve	SHARED	390979	391341	.	.	.	Notes=Lenght362	AL732656,390979,391341;AE009948,390979,391341;CP000114,390979,391341;CP003810,390979,391341;CP003919,390979,391341;HF952104,390979,391341;HF952106,390979,391341;HF952105,390979,391341;CP007482,390979,391341;HG939456,390979,391341;CP007631,390979,391341;CP007632,390979,391341;CP006910,390979,391341;CP007572,390979,391341;CP007571,390979,391341;CP007570,390979,391341;FO393392,390979,391341;CP010867…
CP007565	Mauve	SHARED	23185	23344	.	.	.	Notes=Lenght159	AE009948,23185,23344;CP000114,23185,23344;CP003810,23185,23344;CP003919,23185,23344;HF952104,23185,23344;HF952106,23185,23344;HF952105,23185,23344;CP007482,23185,23344;HG939456,23185,23344;CP007631,23185,23344;FO393392,23185,23344;CP010867,23185,23344;CP011325,23185,23344;CP011326,23185,23344;CP011327,23185,23344;CP011328,23185,23344;CP011329,23185,23344;CP010319,23185,23344;CP012419,23185,23344;…
CP007565	Mauve	SHARED	23353	23393	.	.	.	Notes=Lenght40	AE009948,23353,23393;CP000114,23353,23393;CP003810,23353,23393;CP003919,23353,23393;HF952104,23353,23393;HF952106,23353,23393;HF952105,23353,23393;CP007482,23353,23393;HG939456,23353,23393;CP007631,23353,23393;FO393392,23353,23393;CP010867,23353,23393;CP011325,23353,23393;CP011326,23353,23393;CP011327,23353,23393;CP011328,23353,23393;CP011329,23353,23393;CP010319,23353,23393;CP012419,23353,23393;…
CP007565	Mauve	SHARED	23394	23415	.	.	.	Notes=Lenght21	AE009948,23394,23415;CP000114,23394,23415;CP003810,23394,23415;CP003919,23394,23415;HF952104,23394,23415;HF952106,23394,23415;HF952105,23394,23415;CP007482,23394,23415;HG939456,23394,23415;CP007631,23394,23415;CP007632,23394,23415;FO393392,23394,23415;CP010867,23394,23415;CP011325,23394,23415;CP011326,23394,23415;CP011327,23394,23415;CP011328,23394,23415;CP011329,23394,23415;CP010319,23394,23415;…
CP007565	Mauve	SHARED	23416	23452	.	.	.	Notes=Lenght36	AL732656,23416,23452;AE009948,23416,23452;CP000114,23416,23452;CP003810,23416,23452;CP003919,23416,23452;HF952104,23416,23452;HF952106,23416,23452;HF952105,23416,23452;CP007482,23416,23452;HG939456,23416,23452;CP007631,23416,23452;CP007632,23416,23452;CP007572,23416,23452;CP007571,23416,23452;CP007570,23416,23452;FO393392,23416,23452;CP010867,23416,23452;CP011325,23416,23452;CP011326,23416,23452;…
CP007565	Mauve	SHARED	28780	28803	.	.	.	Notes=Lenght23	AL732656,28780,28803;AE009948,28780,28803;CP000114,28780,28803;CP003810,28780,28803;HF952104,28780,28803;HF952106,28780,28803;HF952105,28780,28803;CP007482,28780,28803;HG939456,28780,28803;CP007631,28780,28803;CP007632,28780,28803;CP006910,28780,28803;CP007572,28780,28803;CP007571,28780,28803;CP007570,28780,28803;FO393392,28780,28803;CP010867,28780,28803;CP011325,28780,28803;CP011326,28780,28803;…
CP007565	Mauve	SHARED	42920	43287	.	.	.	Notes=Lenght367	AL732656,42920,43287;AE009948,42920,43287;CP000114,42920,43287;CP003810,42920,43287;HF952104,42920,43287;HF952106,42920,43287;HF952105,42920,43287;CP007482,42920,43287;HG939456,42920,43287;CP007631,42920,43287;CP007632,42920,43287;CP006910,42920,43287;CP007572,42920,43287;CP007571,42920,43287;CP007570,42920,43287;FO393392,42920,43287;CP010867,42920,43287;CP011325,42920,43287;CP011326,42920,43287;…
CP007565	Mauve	SHARED	66364	66454	.	.	.	Notes=Lenght90	AL732656,66364,66454;AE009948,66364,66454;CP000114,66364,66454;CP003810,66364,66454;HF952104,66364,66454;HF952106,66364,66454;HF952105,66364,66454;CP007482,66364,66454;HG939456,66364,66454;CP007631,66364,66454;CP007632,66364,66454;CP006910,66364,66454;CP007572,66364,66454;CP007571,66364,66454;CP007570,66364,66454;FO393392,66364,66454;CP010867,66364,66454;CP011325,66364,66454;CP011326,66364,66454;…
CP007565	Mauve	SHARED	77965	79317	.	.	.	Notes=Lenght1352	AL732656,77965,79317;AE009948,77965,79317;CP000114,77965,79317;CP003810,77965,79317;CP003919,77965,79317;HF952104,77965,79317;HF952106,77965,79317;HF952105,77965,79317;CP007482,77965,79317;HG939456,77965,79317;CP007631,77965,79317;CP006910,77965,79317;CP007572,77965,79317;CP007571,77965,79317;CP007570,77965,79317;FO393392,77965,79317;CP010867,77965,79317;CP011325,77965,79317;CP011326,77965,79317;…
CP007565	Mauve	SHARED	79318	79474	.	.	.	Notes=Lenght156	AL732656,79318,79474;AE009948,79318,79474;CP000114,79318,79474;CP003810,79318,79474;CP003919,79318,79474;HF952104,79318,79474;HF952106,79318,79474;HF952105,79318,79474;CP007482,79318,79474;HG939456,79318,79474;CP007631,79318,79474;CP006910,79318,79474;CP007572,79318,79474;CP007571,79318,79474;CP007570,79318,79474;FO393392,79318,79474;CP010867,79318,79474;CP011325,79318,79474;CP011326,79318,79474;…
CP007565	Mauve	SHARED	79639	79680	.	.	.	Notes=Lenght41	AL732656,79639,79680;AE009948,79639,79680;CP000114,79639,79680;CP003810,79639,79680;CP003919,79639,79680;HF952104,79639,79680;HF952106,79639,79680;CP007482,79639,79680;HG939456,79639,79680;CP007631,79639,79680;CP007632,79639,79680;CP006910,79639,79680;CP007572,79639,79680;CP007571,79639,79680;CP007570,79639,79680;FO393392,79639,79680;CP010867,79639,79680;CP011325,79639,79680;CP011326,79639,79680;…
CP007565	Mauve	SHARED	79681	79716	.	.	.	Notes=Lenght35	AL732656,79681,79716;AE009948,79681,79716;CP000114,79681,79716;CP003810,79681,79716;CP003919,79681,79716;HF952104,79681,79716;HF952106,79681,79716;CP007482,79681,79716;CP007631,79681,79716;CP006910,79681,79716;CP007572,79681,79716;CP007571,79681,79716;CP007570,79681,79716;FO393392,79681,79716;CP010867,79681,79716;CP011325,79681,79716;CP011326,79681,79716;CP011327,79681,79716;CP011328,79681,79716;…
CP007565	Mauve	SHARED	79734	79745	.	.	.	Notes=Lenght11	AL732656,79734,79745;AE009948,79734,79745;CP000114,79734,79745;CP003810,79734,79745;HF952104,79734,79745;HF952106,79734,79745;HF952105,79734,79745;CP007482,79734,79745;HG939456,79734,79745;CP007631,79734,79745;CP007632,79734,79745;CP006910,79734,79745;CP007572,79734,79745;CP007571,79734,79745;CP007570,79734,79745;FO393392,79734,79745;CP010867,79734,79745;CP011325,79734,79745;CP011326,79734,79745;…
CP007565	Mauve	SHARED	103980	104015	.	.	.	Notes=Lenght35	AL732656,103980,104015;AE009948,103980,104015;CP000114,103980,104015;CP003810,103980,104015;CP003919,103980,104015;HF952104,103980,104015;HF952106,103980,104015;HF952105,103980,104015;CP007482,103980,104015;HG939456,103980,104015;CP007631,103980,104015;CP007632,103980,104015;CP006910,103980,104015;CP007572,103980,104015;CP007571,103980,104015;CP007570,103980,104015;FO393392,103980,104015;CP010867…
CP007565	Mauve	SHARED	104016	104066	.	.	.	Notes=Lenght50	AL732656,104016,104066;AE009948,104016,104066;CP000114,104016,104066;CP003810,104016,104066;CP003919,104016,104066;HF952104,104016,104066;HF952106,104016,104066;HF952105,104016,104066;CP007482,104016,104066;HG939456,104016,104066;CP007631,104016,104066;CP007632,104016,104066;CP006910,104016,104066;CP007572,104016,104066;CP007571,104016,104066;CP007570,104016,104066;FO393392,104016,104066;CP010867…
CP007565	Mauve	SHARED	104067	104124	.	.	.	Notes=Lenght57	AL732656,104067,104124;AE009948,104067,104124;CP003810,104067,104124;CP003919,104067,104124;HF952104,104067,104124;HF952106,104067,104124;HF952105,104067,104124;CP007482,104067,104124;HG939456,104067,104124;CP007631,104067,104124;CP007632,104067,104124;CP006910,104067,104124;CP007572,104067,104124;CP007571,104067,104124;CP007570,104067,104124;FO393392,104067,104124;CP010867,104067,104124;CP011326…
CP007565	Mauve	SHARED	104125	104504	.	.	.	Notes=Lenght379	AL732656,104125,104504;AE009948,104125,104504;CP003810,104125,104504;CP003919,104125,104504;HF952104,104125,104504;HF952106,104125,104504;HF952105,104125,104504;CP007482,104125,104504;HG939456,104125,104504;CP007631,104125,104504;CP007632,104125,104504;CP006910,104125,104504;CP007572,104125,104504;CP007571,104125,104504;CP007570,104125,104504;FO393392,104125,104504;CP010867,104125,104504;CP011328…
CP007565	Mauve	SHARED	104505	104598	.	.	.	Notes=Lenght93	AL732656,104505,104598;AE009948,104505,104598;CP000114,104505,104598;CP003810,104505,104598;CP003919,104505,104598;HF952104,104505,104598;HF952106,104505,104598;HF952105,104505,104598;CP007482,104505,104598;HG939456,104505,104598;CP007631,104505,104598;CP007632,104505,104598;CP006910,104505,104598;CP007572,104505,104598;CP007571,104505,104598;CP007570,104505,104598;FO393392,104505,104598;CP010867…
CP007565	Mauve	SHARED	104599	104714	.	.	.	Notes=Lenght115	AL732656,104599,104714;AE009948,104599,104714;CP000114,104599,104714;CP003810,104599,104714;CP003919,104599,104714;HF952104,104599,104714;HF952106,104599,104714;HF952105,104599,104714;CP007482,104599,104714;HG939456,104599,104714;CP007631,104599,104714;CP007632,104599,104714;CP006910,104599,104714;CP007572,104599,104714;CP007571,104599,104714;CP007570,104599,104714;FO393392,104599,104714;CP010867…
CP007565	Mauve	SHARED	104869	105070	.	.	.	Notes=Lenght201	AL732656,104869,105070;AE009948,104869,105070;CP000114,104869,105070;CP003810,104869,105070;CP003919,104869,105070;HF952104,104869,105070;HF952106,104869,105070;HF952105,104869,105070;CP007482,104869,105070;HG939456,104869,105070;CP007631,104869,105070;CP007632,104869,105070;CP006910,104869,105070;CP007572,104869,105070;CP007571,104869,105070;CP007570,104869,105070;FO393392,104869,105070;CP010867…
CP007565	Mauve	SHARED	105071	105099	.	.	.	Notes=Lenght28	AE009948,105071,105099;CP000114,105071,105099;CP003810,105071,105099;CP003919,105071,105099;HF952104,105071,105099;HF952106,105071,105099;HF952105,105071,105099;CP007482,105071,105099;HG939456,105071,105099;CP007631,105071,105099;CP007632,105071,105099;CP006910,105071,105099;FO393392,105071,105099;CP010867,105071,105099;CP011325,105071,105099;CP011326,105071,105099;CP011328,105071,105099;CP011329…
CP007565	Mauve	SHARED	105201	105266	.	.	.	Notes=Lenght65	AL732656,105201,105266;AE009948,105201,105266;CP000114,105201,105266;CP003810,105201,105266;CP003919,105201,105266;HF952104,105201,105266;HF952106,105201,105266;HF952105,105201,105266;CP007482,105201,105266;HG939456,105201,105266;CP007631,105201,105266;CP007632,105201,105266;CP006910,105201,105266;CP007572,105201,105266;CP007571,105201,105266;CP007570,105201,105266;FO393392,105201,105266;CP010867…
CP007565	Mauve	SHARED	105267	105468	.	.	.	Notes=Lenght201	AL732656,105267,105468;AE009948,105267,105468;CP003810,105267,105468;CP003919,105267,105468;HF952104,105267,105468;HF952106,105267,105468;HF952105,105267,105468;CP007482,105267,105468;HG939456,105267,105468;CP007631,105267,105468;CP007632,105267,105468;CP006910,105267,105468;CP007572,105267,105468;CP007571,105267,105468;CP007570,105267,105468;FO393392,105267,105468;CP010867,105267,105468;CP011325…
CP007565	Mauve	SHARED	105719	105964	.	.	.	Notes=Lenght245	AL732656,105719,105964;AE009948,105719,105964;CP000114,105719,105964;CP003810,105719,105964;CP003919,105719,105964;HF952104,105719,105964;HF952106,105719,105964;HF952105,105719,105964;CP007482,105719,105964;HG939456,105719,105964;CP007631,105719,105964;CP007632,105719,105964;CP006910,105719,105964;CP007572,105719,105964;CP007571,105719,105964;CP007570,105719,105964;FO393392,105719,105964;CP010867…
CP007565	Mauve	SHARED	105969	106014	.	.	.	Notes=Lenght45	AE009948,105969,106014;CP003919,105969,106014;HF952104,105969,106014;HF952106,105969,106014;HF952105,105969,106014;CP007482,105969,106014;HG939456,105969,106014;CP007631,105969,106014;CP007632,105969,106014;CP006910,105969,106014;FO393392,105969,106014;CP010867,105969,106014;CP011325,105969,106014;CP011326,105969,106014;CP011328,105969,106014;CP011329,105969,106014;CP010319,105969,106014;CP013202…
CP007565	Mauve	SHARED	106015	106035	.	.	.	Notes=Lenght20	AL732656,106015,106035;AE009948,106015,106035;CP000114,106015,106035;CP003919,106015,106035;HF952104,106015,106035;HF952106,106015,106035;HF952105,106015,106035;CP007482,106015,106035;HG939456,106015,106035;CP007631,106015,106035;CP007632,106015,106035;CP006910,106015,106035;CP007572,106015,106035;CP007571,106015,106035;CP007570,106015,106035;FO393392,106015,106035;CP010867,106015,106035;CP011325…
CP007565	Mauve	SHARED	106036	106135	.	.	.	Notes=Lenght99	AE009948,106036,106135;CP003919,106036,106135;HF952104,106036,106135;HF952106,106036,106135;HF952105,106036,106135;CP007482,106036,106135;HG939456,106036,106135;CP007631,106036,106135;CP007632,106036,106135;CP006910,106036,106135;FO393392,106036,106135;CP010867,106036,106135;CP011328,106036,106135;CP011329,106036,106135;CP010319,106036,106135;CP012419,106036,106135;CP013202,106036,106135;
CP007565	Mauve	SHARED	106136	106197	.	.	.	Notes=Lenght61	AL732656,106136,106197;AE009948,106136,106197;CP000114,106136,106197;CP003919,106136,106197;HF952104,106136,106197;HF952106,106136,106197;HF952105,106136,106197;CP007482,106136,106197;HG939456,106136,106197;CP007631,106136,106197;CP007632,106136,106197;CP006910,106136,106197;CP007572,106136,106197;CP007571,106136,106197;CP007570,106136,106197;FO393392,106136,106197;CP010867,106136,106197;CP011325…
CP007565	Mauve	SHARED	106569	106717	.	.	.	Notes=Lenght148	AL732656,106569,106717;AE009948,106569,106717;CP000114,106569,106717;CP003810,106569,106717;CP003919,106569,106717;HF952104,106569,106717;HF952106,106569,106717;HF952105,106569,106717;CP007482,106569,106717;HG939456,106569,106717;CP007631,106569,106717;CP007632,106569,106717;CP006910,106569,106717;CP007572,106569,106717;CP007571,106569,106717;CP007570,106569,106717;FO393392,106569,106717;CP010867…
CP007565	Mauve	SHARED	107347	107434	.	.	.	Notes=Lenght87	AL732656,107347,107434;AE009948,107347,107434;CP000114,107347,107434;CP003919,107347,107434;HF952104,107347,107434;HF952106,107347,107434;HF952105,107347,107434;CP007482,107347,107434;HG939456,107347,107434;CP007631,107347,107434;CP007632,107347,107434;CP006910,107347,107434;CP007572,107347,107434;CP007571,107347,107434;CP007570,107347,107434;FO393392,107347,107434;CP010867,107347,107434;CP011325…
CP007565	Mauve	SHARED	107447	107546	.	.	.	Notes=Lenght99	AL732656,107447,107546;AE009948,107447,107546;CP000114,107447,107546;CP003919,107447,107546;HF952104,107447,107546;HF952106,107447,107546;HF952105,107447,107546;CP007482,107447,107546;HG939456,107447,107546;CP007631,107447,107546;CP007632,107447,107546;CP006910,107447,107546;CP007572,107447,107546;CP007571,107447,107546;CP007570,107447,107546;FO393392,107447,107546;CP010867,107447,107546;CP011325…
CP007565	Mauve	SHARED	107547	107696	.	.	.	Notes=Lenght149	AL732656,107547,107696;AE009948,107547,107696;CP000114,107547,107696;CP003919,107547,107696;HF952104,107547,107696;HF952106,107547,107696;HF952105,107547,107696;CP007482,107547,107696;HG939456,107547,107696;CP007631,107547,107696;CP007632,107547,107696;CP006910,107547,107696;CP007572,107547,107696;CP007571,107547,107696;CP007570,107547,107696;FO393392,107547,107696;CP010867,107547,107696;CP011327…
CP007565	Mauve	SHARED	107697	107731	.	.	.	Notes=Lenght34	AE009948,107697,107731;CP000114,107697,107731;CP003919,107697,107731;HF952104,107697,107731;HF952106,107697,107731;HF952105,107697,107731;CP007482,107697,107731;HG939456,107697,107731;CP007631,107697,107731;CP007632,107697,107731;CP006910,107697,107731;FO393392,107697,107731;CP010867,107697,107731;CP011327,107697,107731;CP011328,107697,107731;CP011329,107697,107731;CP010319,107697,107731;CP013202…
CP007565	Mauve	SHARED	107746	107950	.	.	.	Notes=Lenght204	AE009948,107746,107950;CP000114,107746,107950;CP003919,107746,107950;HF952104,107746,107950;HF952106,107746,107950;HF952105,107746,107950;CP007482,107746,107950;HG939456,107746,107950;CP007631,107746,107950;CP007632,107746,107950;CP006910,107746,107950;FO393392,107746,107950;CP010867,107746,107950;CP011326,107746,107950;CP011327,107746,107950;CP011328,107746,107950;CP011329,107746,107950;CP010319…
CP007565	Mauve	SHARED	121111	122186	.	.	.	Notes=Lenght1075	AL732656,121111,122186;AE009948,121111,122186;CP000114,121111,122186;CP003810,121111,122186;CP003919,121111,122186;HF952104,121111,122186;HF952106,121111,122186;HF952105,121111,122186;CP007482,121111,122186;HG939456,121111,122186;CP007631,121111,122186;CP007632,121111,122186;CP006910,121111,122186;CP007571,121111,122186;CP007570,121111,122186;FO393392,121111,122186;CP010867,121111,122186;CP011325…
CP007565	Mauve	SHARED	127664	127675	.	.	.	Notes=Lenght11	AL732656,127664,127675;AE009948,127664,127675;CP000114,127664,127675;CP003810,127664,127675;CP003919,127664,127675;HF952104,127664,127675;HF952106,127664,127675;HF952105,127664,127675;CP007482,127664,127675;HG939456,127664,127675;CP007631,127664,127675;CP007632,127664,127675;CP006910,127664,127675;CP007572,127664,127675;CP007571,127664,127675;CP007570,127664,127675;FO393392,127664,127675;CP010867…
CP007565	Mauve	SHARED	150694	151149	.	.	.	Notes=Lenght455	AL732656,150694,151149;AE009948,150694,151149;CP000114,150694,151149;CP003810,150694,151149;HF952104,150694,151149;HF952106,150694,151149;HF952105,150694,151149;CP007482,150694,151149;HG939456,150694,151149;CP007631,150694,151149;CP007632,150694,151149;CP006910,150694,151149;CP007572,150694,151149;CP007571,150694,151149;CP007570,150694,151149;FO393392,150694,151149;CP010867,150694,151149;CP011325…
CP007565	Mauve	SHARED	155891	156340	.	.	.	Notes=Lenght449	AL732656,155891,156340;AE009948,155891,156340;CP000114,155891,156340;CP003810,155891,156340;CP003919,155891,156340;HF952104,155891,156340;HF952106,155891,156340;HF952105,155891,156340;CP007482,155891,156340;HG939456,155891,156340;CP007631,155891,156340;CP006910,155891,156340;CP007572,155891,156340;CP007571,155891,156340;CP007570,155891,156340;FO393392,155891,156340;CP010867,155891,156340;CP011325…
CP007565	Mauve	SHARED	157090	158667	.	.	.	Notes=Lenght1577	AL732656,157090,158667;AE009948,157090,158667;CP000114,157090,158667;CP003810,157090,158667;HF952104,157090,158667;HF952106,157090,158667;HF952105,157090,158667;CP007482,157090,158667;HG939456,157090,158667;CP007631,157090,158667;CP007632,157090,158667;CP006910,157090,158667;CP007572,157090,158667;CP007571,157090,158667;CP007570,157090,158667;FO393392,157090,158667;CP010867,157090,158667;CP011325…
CP007565	Mauve	SHARED	161884	161909	.	.	.	Notes=Lenght25	AL732656,161884,161909;AE009948,161884,161909;CP000114,161884,161909;CP003810,161884,161909;HF952104,161884,161909;HF952106,161884,161909;HF952105,161884,161909;CP007482,161884,161909;HG939456,161884,161909;CP007631,161884,161909;CP007632,161884,161909;CP006910,161884,161909;CP007572,161884,161909;CP007571,161884,161909;CP007570,161884,161909;FO393392,161884,161909;CP010867,161884,161909;CP011325…
CP007565	Mauve	SHARED	164927	164976	.	.	.	Notes=Lenght49	AL732656,164927,164976;AE009948,164927,164976;CP000114,164927,164976;CP003810,164927,164976;HF952104,164927,164976;HF952106,164927,164976;HF952105,164927,164976;CP007482,164927,164976;HG939456,164927,164976;CP007631,164927,164976;CP007632,164927,164976;CP006910,164927,164976;CP007572,164927,164976;CP007571,164927,164976;CP007570,164927,164976;FO393392,164927,164976;CP010867,164927,164976;CP011325…
CP007565	Mauve	SHARED	167003	167101	.	.	.	Notes=Lenght98	AL732656,167003,167101;AE009948,167003,167101;CP000114,167003,167101;CP003810,167003,167101;CP003919,167003,167101;HF952104,167003,167101;HF952106,167003,167101;HF952105,167003,167101;CP007482,167003,167101;CP007631,167003,167101;CP007632,167003,167101;CP006910,167003,167101;CP007572,167003,167101;CP007571,167003,167101;CP007570,167003,167101;FO393392,167003,167101;CP010867,167003,167101;CP011325…
CP007565	Mauve	SHARED	174475	174543	.	.	.	Notes=Lenght68	AL732656,174475,174543;AE009948,174475,174543;CP000114,174475,174543;CP003810,174475,174543;HF952104,174475,174543;HF952106,174475,174543;HF952105,174475,174543;CP007482,174475,174543;HG939456,174475,174543;CP007631,174475,174543;CP007632,174475,174543;CP006910,174475,174543;CP007572,174475,174543;CP007571,174475,174543;CP007570,174475,174543;FO393392,174475,174543;CP010867,174475,174543;CP011325…
CP007565	Mauve	SHARED	392096	394546	.	.	.	Notes=Lenght2450	AE009948,392096,394546;CP000114,392096,394546;CP003810,392096,394546;CP003919,392096,394546;HF952104,392096,394546;HF952106,392096,394546;HF952105,392096,394546;CP007482,392096,394546;CP007631,392096,394546;FO393392,392096,394546;CP010867,392096,394546;CP011325,392096,394546;CP011326,392096,394546;CP011327,392096,394546;CP011328,392096,394546;CP011329,392096,394546;CP010319,392096,394546;CP012419…
CP007565	Mauve	SHARED	394547	394706	.	.	.	Notes=Lenght159	AE009948,394547,394706;CP000114,394547,394706;CP003810,394547,394706;CP003919,394547,394706;HF952104,394547,394706;HF952106,394547,394706;HF952105,394547,394706;CP007482,394547,394706;CP007631,394547,394706;CP006910,394547,394706;FO393392,394547,394706;CP010867,394547,394706;CP011325,394547,394706;CP011326,394547,394706;CP011327,394547,394706;CP011328,394547,394706;CP011329,394547,394706;CP010319…
CP007565	Mauve	SHARED	398149	398372	.	.	.	Notes=Lenght223	AL732656,398149,398372;AE009948,398149,398372;CP000114,398149,398372;CP003810,398149,398372;CP003919,398149,398372;HF952104,398149,398372;HF952106,398149,398372;HF952105,398149,398372;CP007482,398149,398372;CP007631,398149,398372;CP007632,398149,398372;CP006910,398149,398372;CP007572,398149,398372;CP007571,398149,398372;CP007570,398149,398372;FO393392,398149,398372;CP010867,398149,398372;CP011325…
CP007565	Mauve	SHARED	398567	398821	.	.	.	Notes=Lenght254	AL732656,398567,398821;AE009948,398567,398821;CP000114,398567,398821;CP003810,398567,398821;CP003919,398567,398821;HF952104,398567,398821;HF952106,398567,398821;HF952105,398567,398821;CP007482,398567,398821;CP007631,398567,398821;CP007632,398567,398821;CP006910,398567,398821;CP007572,398567,398821;CP007571,398567,398821;CP007570,398567,398821;FO393392,398567,398821;CP010867,398567,398821;CP011325…
CP007565	Mauve	SHARED	399047	399145	.	.	.	Notes=Lenght98	AL732656,399047,399145;AE009948,399047,399145;CP000114,399047,399145;CP003810,399047,399145;CP003919,399047,399145;HF952104,399047,399145;HF952106,399047,399145;HF952105,399047,399145;CP007482,399047,399145;HG939456,399047,399145;CP007631,399047,399145;CP006910,399047,399145;CP007572,399047,399145;CP007571,399047,399145;CP007570,399047,399145;FO393392,399047,399145;CP010867,399047,399145;CP011325…
CP007565	Mauve	SHARED	403278	403289	.	.	.	Notes=Lenght11	AL732656,403278,403289;AE009948,403278,403289;CP000114,403278,403289;CP003810,403278,403289;CP003919,403278,403289;HF952104,403278,403289;HF952105,403278,403289;CP007482,403278,403289;HG939456,403278,403289;CP007631,403278,403289;CP007632,403278,403289;CP006910,403278,403289;CP007572,403278,403289;CP007571,403278,403289;CP007570,403278,403289;FO393392,403278,403289;CP010867,403278,403289;CP011325…
CP007565	Mauve	SHARED	403290	403940	.	.	.	Notes=Lenght650	AL732656,403290,403940;AE009948,403290,403940;CP000114,403290,403940;CP003810,403290,403940;CP003919,403290,403940;HF952104,403290,403940;CP007482,403290,403940;HG939456,403290,403940;CP007631,403290,403940;CP007632,403290,403940;CP006910,403290,403940;CP007572,403290,403940;CP007571,403290,403940;CP007570,403290,403940;FO393392,403290,403940;CP010867,403290,403940;CP011325,403290,403940;CP011326…
CP007565	Mauve	SHARED	411629	411741	.	.	.	Notes=Lenght112	AL732656,411629,411741;AE009948,411629,411741;CP000114,411629,411741;CP003810,411629,411741;CP003919,411629,411741;HF952104,411629,411741;HF952106,411629,411741;CP007482,411629,411741;HG939456,411629,411741;CP007631,411629,411741;CP007632,411629,411741;CP006910,411629,411741;CP007572,411629,411741;CP007571,411629,411741;CP007570,411629,411741;FO393392,411629,411741;CP010867,411629,411741;CP011325…
CP007565	Mauve	SHARED	411742	411801	.	.	.	Notes=Lenght59	AL732656,411742,411801;CP000114,411742,411801;CP003810,411742,411801;CP003919,411742,411801;HF952104,411742,411801;HF952106,411742,411801;CP007482,411742,411801;HG939456,411742,411801;CP007632,411742,411801;CP006910,411742,411801;CP007572,411742,411801;CP007571,411742,411801;CP007570,411742,411801;FO393392,411742,411801;CP010867,411742,411801;CP011325,411742,411801;CP011326,411742,411801;CP011327…
CP007565	Mauve	SHARED	411802	412500	.	.	.	Notes=Lenght698	AL732656,411802,412500;AE009948,411802,412500;CP000114,411802,412500;CP003810,411802,412500;CP003919,411802,412500;HF952104,411802,412500;HF952106,411802,412500;CP007482,411802,412500;HG939456,411802,412500;CP007631,411802,412500;CP007632,411802,412500;CP006910,411802,412500;CP007572,411802,412500;CP007571,411802,412500;CP007570,411802,412500;FO393392,411802,412500;CP010867,411802,412500;CP011325…
CP007565	Mauve	SHARED	412501	412640	.	.	.	Notes=Lenght139	AL732656,412501,412640;AE009948,412501,412640;CP000114,412501,412640;CP003810,412501,412640;HF952104,412501,412640;HF952106,412501,412640;CP007482,412501,412640;HG939456,412501,412640;CP007631,412501,412640;CP007632,412501,412640;CP006910,412501,412640;CP007572,412501,412640;CP007571,412501,412640;CP007570,412501,412640;FO393392,412501,412640;CP010867,412501,412640;CP011325,412501,412640;CP011326…
CP007565	Mauve	SHARED	412641	415352	.	.	.	Notes=Lenght2711	AL732656,412641,415352;AE009948,412641,415352;CP000114,412641,415352;CP003810,412641,415352;CP003919,412641,415352;HF952104,412641,415352;HF952106,412641,415352;CP007482,412641,415352;HG939456,412641,415352;CP007631,412641,415352;CP007632,412641,415352;CP006910,412641,415352;CP007572,412641,415352;CP007571,412641,415352;CP007570,412641,415352;FO393392,412641,415352;CP010867,412641,415352;CP011325…
CP007565	Mauve	SHARED	450184	450683	.	.	.	Notes=Lenght499	AL732656,450184,450683;AE009948,450184,450683;CP000114,450184,450683;CP003810,450184,450683;CP003919,450184,450683;HF952104,450184,450683;HF952106,450184,450683;HF952105,450184,450683;CP007482,450184,450683;HG939456,450184,450683;CP007631,450184,450683;CP006910,450184,450683;CP007572,450184,450683;CP007571,450184,450683;CP007570,450184,450683;FO393392,450184,450683;CP010867,450184,450683;CP011325…
CP007565	Mauve	SHARED	460298	460712	.	.	.	Notes=Lenght414	AL732656,460298,460712;AE009948,460298,460712;CP000114,460298,460712;CP003810,460298,460712;HF952104,460298,460712;HF952106,460298,460712;HF952105,460298,460712;CP007482,460298,460712;HG939456,460298,460712;CP007631,460298,460712;CP007632,460298,460712;CP006910,460298,460712;CP007572,460298,460712;CP007571,460298,460712;CP007570,460298,460712;FO393392,460298,460712;CP010867,460298,460712;CP011325…
CP007565	Mauve	SHARED	472019	472278	.	.	.	Notes=Lenght259	AL732656,472019,472278;AE009948,472019,472278;CP000114,472019,472278;CP003810,472019,472278;HF952104,472019,472278;HF952106,472019,472278;HF952105,472019,472278;CP007482,472019,472278;HG939456,472019,472278;CP007631,472019,472278;CP007632,472019,472278;CP006910,472019,472278;CP007572,472019,472278;CP007571,472019,472278;CP007570,472019,472278;FO393392,472019,472278;CP010867,472019,472278;CP011325…
CP007565	Mauve	SHARED	472279	472372	.	.	.	Notes=Lenght93	AL732656,472279,472372;AE009948,472279,472372;CP000114,472279,472372;CP003810,472279,472372;HF952104,472279,472372;HF952106,472279,472372;HF952105,472279,472372;CP007482,472279,472372;HG939456,472279,472372;CP007631,472279,472372;CP007632,472279,472372;CP006910,472279,472372;CP007572,472279,472372;CP007571,472279,472372;CP007570,472279,472372;FO393392,472279,472372;CP010867,472279,472372;CP011325…
CP007565	Mauve	SHARED	487938	487984	.	.	.	Notes=Lenght46	AL732656,487938,487984;AE009948,487938,487984;CP000114,487938,487984;CP003810,487938,487984;CP003919,487938,487984;HF952104,487938,487984;HF952106,487938,487984;HF952105,487938,487984;CP007482,487938,487984;CP007631,487938,487984;CP007632,487938,487984;CP006910,487938,487984;FO393392,487938,487984;CP010867,487938,487984;CP011325,487938,487984;CP011326,487938,487984;CP011327,487938,487984;CP011328…
CP007565	Mauve	SHARED	505205	505285	.	.	.	Notes=Lenght80	AE009948,505205,505285;CP000114,505205,505285;CP003810,505205,505285;CP003919,505205,505285;HF952104,505205,505285;HF952106,505205,505285;HF952105,505205,505285;CP007482,505205,505285;HG939456,505205,505285;CP007631,505205,505285;CP007632,505205,505285;CP006910,505205,505285;FO393392,505205,505285;CP010867,505205,505285;CP011325,505205,505285;CP011326,505205,505285;CP011327,505205,505285;CP011328…
CP007565	Mauve	SHARED	506741	506779	.	.	.	Notes=Lenght38	AL732656,506741,506779;AE009948,506741,506779;CP000114,506741,506779;CP003810,506741,506779;HF952104,506741,506779;HF952106,506741,506779;HF952105,506741,506779;CP007482,506741,506779;HG939456,506741,506779;CP007631,506741,506779;CP007632,506741,506779;CP006910,506741,506779;CP007572,506741,506779;CP007571,506741,506779;CP007570,506741,506779;FO393392,506741,506779;CP010867,506741,506779;CP011325…
CP007565	Mauve	SHARED	510219	510259	.	.	.	Notes=Lenght40	AL732656,510219,510259;AE009948,510219,510259;CP000114,510219,510259;CP003810,510219,510259;HF952104,510219,510259;HF952106,510219,510259;HF952105,510219,510259;CP007482,510219,510259;HG939456,510219,510259;CP007631,510219,510259;CP007632,510219,510259;CP006910,510219,510259;CP007572,510219,510259;CP007571,510219,510259;CP007570,510219,510259;FO393392,510219,510259;CP010867,510219,510259;CP011325…
CP007565	Mauve	SHARED	513964	514019	.	.	.	Notes=Lenght55	AE009948,513964,514019;CP000114,513964,514019;CP003810,513964,514019;CP003919,513964,514019;HF952104,513964,514019;HF952106,513964,514019;HF952105,513964,514019;CP007482,513964,514019;HG939456,513964,514019;CP007631,513964,514019;CP007632,513964,514019;CP006910,513964,514019;FO393392,513964,514019;CP010867,513964,514019;CP011325,513964,514019;CP011326,513964,514019;CP011327,513964,514019;CP011328…
CP007565	Mauve	SHARED	544826	544838	.	.	.	Notes=Lenght12	AE009948,544826,544838;CP000114,544826,544838;CP003810,544826,544838;CP003919,544826,544838;HF952104,544826,544838;HF952106,544826,544838;HF952105,544826,544838;CP007482,544826,544838;HG939456,544826,544838;CP007631,544826,544838;CP007632,544826,544838;CP006910,544826,544838;CP007572,544826,544838;CP007571,544826,544838;CP007570,544826,544838;FO393392,544826,544838;CP010867,544826,544838;CP011325…
CP007565	Mauve	SHARED	544839	544959	.	.	.	Notes=Lenght120	AE009948,544839,544959;CP000114,544839,544959;CP003810,544839,544959;CP003919,544839,544959;HF952104,544839,544959;HF952106,544839,544959;HF952105,544839,544959;CP007482,544839,544959;HG939456,544839,544959;CP007631,544839,544959;CP007632,544839,544959;CP006910,544839,544959;FO393392,544839,544959;CP010867,544839,544959;CP011325,544839,544959;CP011326,544839,544959;CP011327,544839,544959;CP011328…
CP007565	Mauve	SHARED	559762	559782	.	.	.	Notes=Lenght20	AL732656,559762,559782;CP003919,559762,559782;HF952106,559762,559782;HF952105,559762,559782;CP007482,559762,559782;HG939456,559762,559782;CP006910,559762,559782;CP007572,559762,559782;CP007571,559762,559782;CP007570,559762,559782;FO393392,559762,559782;CP011328,559762,559782;CP010319,559762,559782;CP013202,559762,559782;
CP007565	Mauve	SHARED	559784	559812	.	.	.	Notes=Lenght28	AL732656,559784,559812;CP003919,559784,559812;HF952106,559784,559812;HF952105,559784,559812;CP007482,559784,559812;HG939456,559784,559812;CP006910,559784,559812;CP007572,559784,559812;CP007571,559784,559812;CP007570,559784,559812;FO393392,559784,559812;CP011328,559784,559812;CP010319,559784,559812;CP013202,559784,559812;
CP007565	Mauve	SHARED	559820	559850	.	.	.	Notes=Lenght30	CP003919,559820,559850;CP007482,559820,559850;CP006910,559820,559850;CP007572,559820,559850;CP007571,559820,559850;CP007570,559820,559850;FO393392,559820,559850;CP011328,559820,559850;CP010319,559820,559850;CP013202,559820,559850;
CP007565	Mauve	SHARED	560470	560598	.	.	.	Notes=Lenght128	AL732656,560470,560598;AE009948,560470,560598;CP000114,560470,560598;CP003810,560470,560598;CP003919,560470,560598;HF952104,560470,560598;CP007482,560470,560598;HG939456,560470,560598;CP007631,560470,560598;CP007632,560470,560598;CP007572,560470,560598;CP007571,560470,560598;CP007570,560470,560598;FO393392,560470,560598;CP010867,560470,560598;CP011325,560470,560598;CP011326,560470,560598;CP011327…
CP007565	Mauve	SHARED	560675	560728	.	.	.	Notes=Lenght53	AL732656,560675,560728;AE009948,560675,560728;CP000114,560675,560728;CP003810,560675,560728;CP003919,560675,560728;HF952104,560675,560728;CP007482,560675,560728;HG939456,560675,560728;CP007631,560675,560728;CP007632,560675,560728;CP007572,560675,560728;CP007571,560675,560728;CP007570,560675,560728;FO393392,560675,560728;CP010867,560675,560728;CP011325,560675,560728;CP011326,560675,560728;CP011327…
CP007565	Mauve	SHARED	560732	560810	.	.	.	Notes=Lenght78	AL732656,560732,560810;AE009948,560732,560810;CP000114,560732,560810;CP003810,560732,560810;HF952104,560732,560810;CP007482,560732,560810;HG939456,560732,560810;CP007631,560732,560810;CP007632,560732,560810;CP006910,560732,560810;CP007572,560732,560810;CP007571,560732,560810;CP007570,560732,560810;FO393392,560732,560810;CP010867,560732,560810;CP011325,560732,560810;CP011326,560732,560810;CP011327…
CP007565	Mauve	SHARED	560811	560993	.	.	.	Notes=Lenght182	AL732656,560811,560993;AE009948,560811,560993;CP000114,560811,560993;CP003810,560811,560993;CP003919,560811,560993;HF952104,560811,560993;CP007482,560811,560993;HG939456,560811,560993;CP007631,560811,560993;CP007632,560811,560993;CP006910,560811,560993;CP007572,560811,560993;CP007571,560811,560993;CP007570,560811,560993;FO393392,560811,560993;CP010867,560811,560993;CP011325,560811,560993;CP011326…
CP007565	Mauve	SHARED	560994	561108	.	.	.	Notes=Lenght114	AL732656,560994,561108;AE009948,560994,561108;CP000114,560994,561108;CP003810,560994,561108;HF952104,560994,561108;CP007482,560994,561108;HG939456,560994,561108;CP007631,560994,561108;CP007632,560994,561108;CP006910,560994,561108;CP007572,560994,561108;CP007571,560994,561108;CP007570,560994,561108;FO393392,560994,561108;CP010867,560994,561108;CP011325,560994,561108;CP011326,560994,561108;CP011327…
CP007565	Mauve	SHARED	581329	581410	.	.	.	Notes=Lenght81	AE009948,581329,581410;CP000114,581329,581410;CP003810,581329,581410;CP003919,581329,581410;HF952104,581329,581410;CP007482,581329,581410;HG939456,581329,581410;CP007631,581329,581410;CP007632,581329,581410;FO393392,581329,581410;CP010867,581329,581410;CP011325,581329,581410;CP011326,581329,581410;CP011327,581329,581410;CP011328,581329,581410;CP011329,581329,581410;CP012419,581329,581410;CP013202…
CP007565	Mauve	SHARED	581650	581860	.	.	.	Notes=Lenght210	AE009948,581650,581860;CP000114,581650,581860;CP003810,581650,581860;CP003919,581650,581860;HF952104,581650,581860;CP007482,581650,581860;CP007631,581650,581860;FO393392,581650,581860;CP010867,581650,581860;CP011325,581650,581860;CP011326,581650,581860;CP011327,581650,581860;CP011328,581650,581860;CP011329,581650,581860;CP012419,581650,581860;CP013202,581650,581860;
CP007565	Mauve	SHARED	581906	582307	.	.	.	Notes=Lenght401	AE009948,581906,582307;CP000114,581906,582307;CP003810,581906,582307;CP003919,581906,582307;HF952104,581906,582307;CP007482,581906,582307;HG939456,581906,582307;CP007631,581906,582307;CP007632,581906,582307;FO393392,581906,582307;CP010867,581906,582307;CP011325,581906,582307;CP011326,581906,582307;CP011327,581906,582307;CP011328,581906,582307;CP011329,581906,582307;CP012419,581906,582307;CP013202…
CP007565	Mauve	SHARED	582386	583406	.	.	.	Notes=Lenght1020	AE009948,582386,583406;CP000114,582386,583406;CP003810,582386,583406;CP003919,582386,583406;HF952104,582386,583406;CP007482,582386,583406;HG939456,582386,583406;CP007631,582386,583406;CP007632,582386,583406;FO393392,582386,583406;CP010867,582386,583406;CP011325,582386,583406;CP011326,582386,583406;CP011327,582386,583406;CP011328,582386,583406;CP011329,582386,583406;CP012419,582386,583406;CP013202…
CP007565	Mauve	SHARED	583407	583429	.	.	.	Notes=Lenght22	AE009948,583407,583429;CP000114,583407,583429;CP003810,583407,583429;CP003919,583407,583429;HF952104,583407,583429;HF952105,583407,583429;CP007482,583407,583429;HG939456,583407,583429;CP007631,583407,583429;CP007632,583407,583429;FO393392,583407,583429;CP010867,583407,583429;CP011325,583407,583429;CP011326,583407,583429;CP011327,583407,583429;CP011328,583407,583429;CP011329,583407,583429;CP012419…
CP007565	Mauve	SHARED	583444	583676	.	.	.	Notes=Lenght232	AE009948,583444,583676;CP000114,583444,583676;CP003810,583444,583676;CP003919,583444,583676;HF952104,583444,583676;CP007482,583444,583676;HG939456,583444,583676;CP007631,583444,583676;CP007632,583444,583676;FO393392,583444,583676;CP010867,583444,583676;CP011325,583444,583676;CP011326,583444,583676;CP011327,583444,583676;CP011328,583444,583676;CP011329,583444,583676;CP010319,583444,583676;CP012419…
CP007565	Mauve	SHARED	583677	583696	.	.	.	Notes=Lenght19	AE009948,583677,583696;CP000114,583677,583696;CP003810,583677,583696;CP003919,583677,583696;HF952104,583677,583696;CP007482,583677,583696;CP007631,583677,583696;CP007632,583677,583696;FO393392,583677,583696;CP010867,583677,583696;CP011325,583677,583696;CP011326,583677,583696;CP011327,583677,583696;CP011328,583677,583696;CP011329,583677,583696;CP010319,583677,583696;CP012419,583677,583696;CP013202…
CP007565	Mauve	SHARED	583697	585827	.	.	.	Notes=Lenght2130	AE009948,583697,585827;CP000114,583697,585827;CP003810,583697,585827;CP003919,583697,585827;HF952104,583697,585827;CP007482,583697,585827;HG939456,583697,585827;CP007631,583697,585827;CP007632,583697,585827;FO393392,583697,585827;CP010867,583697,585827;CP011325,583697,585827;CP011326,583697,585827;CP011327,583697,585827;CP011328,583697,585827;CP011329,583697,585827;CP010319,583697,585827;CP012419…
CP007565	Mauve	SHARED	585828	585975	.	.	.	Notes=Lenght147	AE009948,585828,585975;CP000114,585828,585975;CP003810,585828,585975;CP003919,585828,585975;HF952104,585828,585975;HF952106,585828,585975;HF952105,585828,585975;CP007482,585828,585975;HG939456,585828,585975;CP007631,585828,585975;CP007632,585828,585975;FO393392,585828,585975;CP010867,585828,585975;CP011325,585828,585975;CP011326,585828,585975;CP011327,585828,585975;CP011328,585828,585975;CP011329…
CP007565	Mauve	SHARED	595094	595138	.	.	.	Notes=Lenght44	AL732656,595094,595138;AE009948,595094,595138;CP000114,595094,595138;CP003810,595094,595138;HF952104,595094,595138;HF952106,595094,595138;HF952105,595094,595138;CP007482,595094,595138;HG939456,595094,595138;CP007631,595094,595138;CP007632,595094,595138;CP006910,595094,595138;CP007572,595094,595138;CP007571,595094,595138;CP007570,595094,595138;FO393392,595094,595138;CP010867,595094,595138;CP011325…
CP007565	Mauve	SHARED	600173	601892	.	.	.	Notes=Lenght1719	AL732656,600173,601892;AE009948,600173,601892;CP000114,600173,601892;CP003810,600173,601892;HF952104,600173,601892;HF952106,600173,601892;HF952105,600173,601892;CP007482,600173,601892;HG939456,600173,601892;CP007631,600173,601892;CP007632,600173,601892;CP006910,600173,601892;CP007572,600173,601892;CP007571,600173,601892;CP007570,600173,601892;FO393392,600173,601892;CP010867,600173,601892;CP011325…
CP007565	Mauve	SHARED	603147	603248	.	.	.	Notes=Lenght101	AL732656,603147,603248;AE009948,603147,603248;CP000114,603147,603248;CP003810,603147,603248;CP003919,603147,603248;HF952104,603147,603248;HF952106,603147,603248;HF952105,603147,603248;CP007482,603147,603248;HG939456,603147,603248;CP007631,603147,603248;CP007632,603147,603248;CP006910,603147,603248;FO393392,603147,603248;CP010867,603147,603248;CP011325,603147,603248;CP011326,603147,603248;CP011327…
CP007565	Mauve	SHARED	603590	603671	.	.	.	Notes=Lenght81	AL732656,603590,603671;AE009948,603590,603671;CP000114,603590,603671;CP003810,603590,603671;HF952104,603590,603671;HF952106,603590,603671;HF952105,603590,603671;CP007482,603590,603671;HG939456,603590,603671;CP007631,603590,603671;CP007632,603590,603671;CP006910,603590,603671;CP007572,603590,603671;CP007571,603590,603671;CP007570,603590,603671;FO393392,603590,603671;CP010867,603590,603671;CP011325…
CP007565	Mauve	SHARED	604020	608766	.	.	.	Notes=Lenght4746	AL732656,604020,608766;AE009948,604020,608766;CP000114,604020,608766;CP003810,604020,608766;HF952104,604020,608766;HF952106,604020,608766;HF952105,604020,608766;CP007482,604020,608766;HG939456,604020,608766;CP007631,604020,608766;CP007632,604020,608766;CP006910,604020,608766;CP007572,604020,608766;CP007571,604020,608766;CP007570,604020,608766;FO393392,604020,608766;CP010867,604020,608766;CP011325…
CP007565	Mauve	SHARED	608767	609854	.	.	.	Notes=Lenght1087	AL732656,608767,609854;AE009948,608767,609854;CP000114,608767,609854;CP003810,608767,609854;HF952104,608767,609854;HF952106,608767,609854;HF952105,608767,609854;CP007482,608767,609854;HG939456,608767,609854;CP007631,608767,609854;CP007632,608767,609854;CP006910,608767,609854;CP007572,608767,609854;CP007571,608767,609854;CP007570,608767,609854;FO393392,608767,609854;CP010867,608767,609854;CP011325…
CP007565	Mauve	SHARED	609855	610885	.	.	.	Notes=Lenght1030	AL732656,609855,610885;AE009948,609855,610885;CP000114,609855,610885;CP003810,609855,610885;HF952104,609855,610885;HF952106,609855,610885;HF952105,609855,610885;CP007482,609855,610885;HG939456,609855,610885;CP007631,609855,610885;CP007632,609855,610885;CP006910,609855,610885;CP007572,609855,610885;CP007571,609855,610885;CP007570,609855,610885;FO393392,609855,610885;CP010867,609855,610885;CP011325…
CP007565	Mauve	SHARED	612501	612521	.	.	.	Notes=Lenght20	AL732656,612501,612521;AE009948,612501,612521;CP000114,612501,612521;CP003810,612501,612521;CP003919,612501,612521;HF952104,612501,612521;HF952106,612501,612521;HF952105,612501,612521;CP007482,612501,612521;HG939456,612501,612521;CP007631,612501,612521;CP007632,612501,612521;CP006910,612501,612521;CP007572,612501,612521;CP007571,612501,612521;CP007570,612501,612521;FO393392,612501,612521;CP010867…
CP007565	Mauve	SHARED	622839	622852	.	.	.	Notes=Lenght13	AL732656,622839,622852;AE009948,622839,622852;CP000114,622839,622852;CP003810,622839,622852;CP003919,622839,622852;HF952104,622839,622852;HF952106,622839,622852;HF952105,622839,622852;CP007482,622839,622852;CP007631,622839,622852;CP006910,622839,622852;CP007572,622839,622852;CP007571,622839,622852;CP007570,622839,622852;FO393392,622839,622852;CP010867,622839,622852;CP011325,622839,622852;CP011326…
CP007565	Mauve	SHARED	627658	627735	.	.	.	Notes=Lenght77	AL732656,627658,627735;AE009948,627658,627735;CP000114,627658,627735;CP003810,627658,627735;HF952104,627658,627735;HF952106,627658,627735;HF952105,627658,627735;CP007482,627658,627735;HG939456,627658,627735;CP007631,627658,627735;CP007632,627658,627735;CP006910,627658,627735;CP007572,627658,627735;CP007571,627658,627735;CP007570,627658,627735;FO393392,627658,627735;CP010867,627658,627735;CP011325…
CP007565	Mauve	SHARED	632842	633401	.	.	.	Notes=Lenght559	AL732656,632842,633401;AE009948,632842,633401;CP000114,632842,633401;CP003810,632842,633401;HF952104,632842,633401;HF952106,632842,633401;HF952105,632842,633401;CP007482,632842,633401;HG939456,632842,633401;CP007631,632842,633401;CP007632,632842,633401;CP006910,632842,633401;CP007572,632842,633401;CP007571,632842,633401;CP007570,632842,633401;FO393392,632842,633401;CP010867,632842,633401;CP011325…
CP007565	Mauve	SHARED	648325	648548	.	.	.	Notes=Lenght223	AL732656,648325,648548;AE009948,648325,648548;CP003919,648325,648548;HF952104,648325,648548;HF952106,648325,648548;HF952105,648325,648548;CP007482,648325,648548;HG939456,648325,648548;CP007631,648325,648548;CP007632,648325,648548;CP006910,648325,648548;CP007572,648325,648548;CP007571,648325,648548;CP007570,648325,648548;FO393392,648325,648548;CP010867,648325,648548;CP011328,648325,648548;CP011329…
CP007565	Mauve	SHARED	650541	650595	.	.	.	Notes=Lenght54	AL732656,650541,650595;AE009948,650541,650595;CP000114,650541,650595;CP003810,650541,650595;HF952104,650541,650595;HF952106,650541,650595;HF952105,650541,650595;CP007482,650541,650595;HG939456,650541,650595;CP007631,650541,650595;CP007632,650541,650595;CP006910,650541,650595;CP007572,650541,650595;CP007571,650541,650595;CP007570,650541,650595;FO393392,650541,650595;CP010867,650541,650595;CP011325…
CP007565	Mauve	SHARED	651240	651418	.	.	.	Notes=Lenght178	AL732656,651240,651418;AE009948,651240,651418;CP000114,651240,651418;CP003810,651240,651418;CP003919,651240,651418;HF952104,651240,651418;HF952106,651240,651418;HF952105,651240,651418;CP007482,651240,651418;HG939456,651240,651418;CP007631,651240,651418;CP007632,651240,651418;CP006910,651240,651418;CP007572,651240,651418;CP007571,651240,651418;CP007570,651240,651418;FO393392,651240,651418;CP010867…
CP007565	Mauve	SHARED	682520	682943	.	.	.	Notes=Lenght423	AL732656,682520,682943;AE009948,682520,682943;CP000114,682520,682943;CP003810,682520,682943;HF952104,682520,682943;HF952106,682520,682943;HF952105,682520,682943;CP007482,682520,682943;HG939456,682520,682943;CP007631,682520,682943;CP007632,682520,682943;CP006910,682520,682943;CP007572,682520,682943;CP007571,682520,682943;CP007570,682520,682943;FO393392,682520,682943;CP010867,682520,682943;CP011325…
CP007565	Mauve	SHARED	683017	683346	.	.	.	Notes=Lenght329	AL732656,683017,683346;AE009948,683017,683346;CP000114,683017,683346;CP003810,683017,683346;HF952104,683017,683346;HF952106,683017,683346;HF952105,683017,683346;CP007482,683017,683346;HG939456,683017,683346;CP007631,683017,683346;CP007632,683017,683346;CP006910,683017,683346;CP007572,683017,683346;CP007571,683017,683346;CP007570,683017,683346;FO393392,683017,683346;CP010867,683017,683346;CP011325…
CP007565	Mauve	SHARED	695096	695332	.	.	.	Notes=Lenght236	AL732656,695096,695332;AE009948,695096,695332;CP000114,695096,695332;CP003810,695096,695332;HF952104,695096,695332;HF952106,695096,695332;HF952105,695096,695332;CP007482,695096,695332;HG939456,695096,695332;CP007631,695096,695332;CP007632,695096,695332;CP006910,695096,695332;CP007572,695096,695332;CP007571,695096,695332;CP007570,695096,695332;FO393392,695096,695332;CP010867,695096,695332;CP011325…
CP007565	Mauve	SHARED	702730	703375	.	.	.	Notes=Lenght645	AL732656,702730,703375;AE009948,702730,703375;CP000114,702730,703375;CP003810,702730,703375;CP003919,702730,703375;HF952104,702730,703375;HF952106,702730,703375;HF952105,702730,703375;CP007482,702730,703375;HG939456,702730,703375;CP007631,702730,703375;CP007632,702730,703375;CP006910,702730,703375;CP007572,702730,703375;FO393392,702730,703375;CP010867,702730,703375;CP011325,702730,703375;CP011326…
CP007565	Mauve	SHARED	703376	703902	.	.	.	Notes=Lenght526	AL732656,703376,703902;AE009948,703376,703902;CP000114,703376,703902;CP003810,703376,703902;CP003919,703376,703902;HF952104,703376,703902;HF952106,703376,703902;HF952105,703376,703902;CP007482,703376,703902;HG939456,703376,703902;CP007631,703376,703902;CP007632,703376,703902;CP006910,703376,703902;CP007572,703376,703902;CP007570,703376,703902;FO393392,703376,703902;CP010867,703376,703902;CP011325…
CP007565	Mauve	SHARED	731719	731775	.	.	.	Notes=Lenght56	AL732656,731719,731775;AE009948,731719,731775;CP000114,731719,731775;CP003810,731719,731775;HF952104,731719,731775;HF952106,731719,731775;HF952105,731719,731775;CP007482,731719,731775;HG939456,731719,731775;CP007631,731719,731775;CP007632,731719,731775;CP006910,731719,731775;CP007572,731719,731775;CP007571,731719,731775;CP007570,731719,731775;FO393392,731719,731775;CP010867,731719,731775;CP011325…
CP007565	Mauve	SHARED	743627	743718	.	.	.	Notes=Lenght91	AL732656,743627,743718;AE009948,743627,743718;CP000114,743627,743718;CP003810,743627,743718;CP003919,743627,743718;HF952104,743627,743718;HF952106,743627,743718;HF952105,743627,743718;CP007482,743627,743718;HG939456,743627,743718;CP007631,743627,743718;CP007632,743627,743718;CP006910,743627,743718;CP007572,743627,743718;CP007571,743627,743718;CP007570,743627,743718;FO393392,743627,743718;CP010867…
CP007565	Mauve	SHARED	746897	749450	.	.	.	Notes=Lenght2553	AL732656,746897,749450;AE009948,746897,749450;CP000114,746897,749450;CP003810,746897,749450;CP003919,746897,749450;HF952104,746897,749450;HF952106,746897,749450;CP007482,746897,749450;HG939456,746897,749450;CP007631,746897,749450;CP007632,746897,749450;CP006910,746897,749450;CP007572,746897,749450;CP007571,746897,749450;CP007570,746897,749450;FO393392,746897,749450;CP010867,746897,749450;CP011325…
CP007565	Mauve	SHARED	761652	761690	.	.	.	Notes=Lenght38	AE009948,761652,761690;CP000114,761652,761690;CP003810,761652,761690;CP003919,761652,761690;HF952104,761652,761690;HF952106,761652,761690;HF952105,761652,761690;CP007482,761652,761690;HG939456,761652,761690;CP007631,761652,761690;CP007632,761652,761690;CP006910,761652,761690;FO393392,761652,761690;CP010867,761652,761690;CP011325,761652,761690;CP011326,761652,761690;CP011327,761652,761690;CP011328…
CP007565	Mauve	SHARED	762705	763028	.	.	.	Notes=Lenght323	AL732656,762705,763028;AE009948,762705,763028;CP000114,762705,763028;CP003810,762705,763028;HF952104,762705,763028;HF952106,762705,763028;HF952105,762705,763028;CP007482,762705,763028;HG939456,762705,763028;CP007631,762705,763028;CP007632,762705,763028;CP006910,762705,763028;CP007572,762705,763028;CP007571,762705,763028;CP007570,762705,763028;FO393392,762705,763028;CP010867,762705,763028;CP011325…
CP007565	Mauve	SHARED	781183	781211	.	.	.	Notes=Lenght28	AL732656,781183,781211;AE009948,781183,781211;CP000114,781183,781211;CP003810,781183,781211;HF952104,781183,781211;HF952106,781183,781211;HF952105,781183,781211;CP007482,781183,781211;HG939456,781183,781211;CP007631,781183,781211;CP007632,781183,781211;CP006910,781183,781211;CP007572,781183,781211;CP007571,781183,781211;CP007570,781183,781211;FO393392,781183,781211;CP010867,781183,781211;CP011325…
CP007565	Mauve	SHARED	781213	781236	.	.	.	Notes=Lenght23	AE009948,781213,781236;CP000114,781213,781236;CP003810,781213,781236;HF952104,781213,781236;HF952106,781213,781236;HF952105,781213,781236;CP007482,781213,781236;HG939456,781213,781236;CP007631,781213,781236;CP007632,781213,781236;CP006910,781213,781236;CP007572,781213,781236;CP007570,781213,781236;FO393392,781213,781236;CP010867,781213,781236;CP011325,781213,781236;CP011326,781213,781236;CP011327…
CP007565	Mauve	SHARED	781237	781250	.	.	.	Notes=Lenght13	AE009948,781237,781250;CP000114,781237,781250;CP003810,781237,781250;HF952104,781237,781250;HF952106,781237,781250;HF952105,781237,781250;CP007482,781237,781250;HG939456,781237,781250;CP007631,781237,781250;CP007632,781237,781250;CP006910,781237,781250;FO393392,781237,781250;CP010867,781237,781250;CP011325,781237,781250;CP011326,781237,781250;CP011327,781237,781250;CP011328,781237,781250;CP011329…
CP007565	Mauve	SHARED	781854	782154	.	.	.	Notes=Lenght300	AE009948,781854,782154;CP000114,781854,782154;CP003810,781854,782154;CP003919,781854,782154;HF952104,781854,782154;HF952106,781854,782154;HF952105,781854,782154;CP007482,781854,782154;HG939456,781854,782154;CP007631,781854,782154;CP007632,781854,782154;CP006910,781854,782154;CP007572,781854,782154;CP007571,781854,782154;CP007570,781854,782154;FO393392,781854,782154;CP010867,781854,782154;CP011325…
CP007565	Mauve	SHARED	790092	790142	.	.	.	Notes=Lenght50	AE009948,790092,790142;CP000114,790092,790142;CP003810,790092,790142;CP003919,790092,790142;HF952104,790092,790142;HF952106,790092,790142;HF952105,790092,790142;CP007482,790092,790142;HG939456,790092,790142;CP007631,790092,790142;CP007632,790092,790142;CP006910,790092,790142;CP007572,790092,790142;CP007571,790092,790142;CP007570,790092,790142;FO393392,790092,790142;CP010867,790092,790142;CP011325…
CP007565	Mauve	SHARED	791609	791630	.	.	.	Notes=Lenght21	AL732656,791609,791630;AE009948,791609,791630;CP000114,791609,791630;CP003810,791609,791630;CP003919,791609,791630;HF952104,791609,791630;HF952106,791609,791630;HF952105,791609,791630;CP007482,791609,791630;HG939456,791609,791630;CP007631,791609,791630;CP007632,791609,791630;CP007572,791609,791630;CP007571,791609,791630;CP007570,791609,791630;FO393392,791609,791630;CP010867,791609,791630;CP011325…
CP007565	Mauve	SHARED	810271	810375	.	.	.	Notes=Lenght104	AL732656,810271,810375;AE009948,810271,810375;CP000114,810271,810375;CP003810,810271,810375;CP003919,810271,810375;HF952104,810271,810375;CP007482,810271,810375;CP007631,810271,810375;CP006910,810271,810375;CP007572,810271,810375;CP007571,810271,810375;CP007570,810271,810375;FO393392,810271,810375;CP010867,810271,810375;CP011325,810271,810375;CP011326,810271,810375;CP011327,810271,810375;CP011328…
CP007565	Mauve	SHARED	813463	813476	.	.	.	Notes=Lenght13	AE009948,813463,813476;CP000114,813463,813476;CP003810,813463,813476;CP003919,813463,813476;HF952104,813463,813476;HF952106,813463,813476;HF952105,813463,813476;CP007482,813463,813476;HG939456,813463,813476;CP007631,813463,813476;CP007632,813463,813476;CP007572,813463,813476;CP007571,813463,813476;CP007570,813463,813476;FO393392,813463,813476;CP010867,813463,813476;CP011325,813463,813476;CP011326…
CP007565	Mauve	SHARED	816488	816510	.	.	.	Notes=Lenght22	AL732656,816488,816510;AE009948,816488,816510;CP000114,816488,816510;CP003810,816488,816510;CP003919,816488,816510;HF952104,816488,816510;HF952106,816488,816510;HF952105,816488,816510;CP007482,816488,816510;HG939456,816488,816510;CP007631,816488,816510;CP007632,816488,816510;CP006910,816488,816510;CP007572,816488,816510;CP007571,816488,816510;CP007570,816488,816510;FO393392,816488,816510;CP011325…
CP007565	Mauve	SHARED	816511	816523	.	.	.	Notes=Lenght12	AL732656,816511,816523;AE009948,816511,816523;CP000114,816511,816523;CP003810,816511,816523;CP003919,816511,816523;HF952104,816511,816523;HF952106,816511,816523;HF952105,816511,816523;CP007482,816511,816523;HG939456,816511,816523;CP007631,816511,816523;CP007632,816511,816523;CP006910,816511,816523;CP007572,816511,816523;CP007571,816511,816523;CP007570,816511,816523;FO393392,816511,816523;CP011325…
CP007565	Mauve	SHARED	816946	816965	.	.	.	Notes=Lenght19	AL732656,816946,816965;AE009948,816946,816965;CP000114,816946,816965;CP003810,816946,816965;CP003919,816946,816965;HF952104,816946,816965;HF952106,816946,816965;HF952105,816946,816965;CP007482,816946,816965;HG939456,816946,816965;CP007631,816946,816965;CP007632,816946,816965;CP006910,816946,816965;FO393392,816946,816965;CP010867,816946,816965;CP011325,816946,816965;CP011326,816946,816965;CP011327…
CP007565	Mauve	SHARED	822290	822465	.	.	.	Notes=Lenght175	AL732656,822290,822465;AE009948,822290,822465;CP000114,822290,822465;CP003810,822290,822465;HF952104,822290,822465;HF952106,822290,822465;HF952105,822290,822465;CP007482,822290,822465;HG939456,822290,822465;CP007631,822290,822465;CP007632,822290,822465;CP006910,822290,822465;CP007572,822290,822465;CP007571,822290,822465;CP007570,822290,822465;FO393392,822290,822465;CP010867,822290,822465;CP011325…
CP007565	Mauve	SHARED	823868	823912	.	.	.	Notes=Lenght44	AL732656,823868,823912;AE009948,823868,823912;CP000114,823868,823912;CP003810,823868,823912;CP003919,823868,823912;HF952104,823868,823912;HF952106,823868,823912;HF952105,823868,823912;CP007482,823868,823912;HG939456,823868,823912;CP007631,823868,823912;CP007632,823868,823912;CP006910,823868,823912;CP007572,823868,823912;CP007571,823868,823912;CP007570,823868,823912;FO393392,823868,823912;CP010867…
CP007565	Mauve	SHARED	828025	828118	.	.	.	Notes=Lenght93	AL732656,828025,828118;AE009948,828025,828118;CP000114,828025,828118;CP003810,828025,828118;CP003919,828025,828118;HF952104,828025,828118;HF952106,828025,828118;HF952105,828025,828118;CP007482,828025,828118;HG939456,828025,828118;CP007631,828025,828118;CP007632,828025,828118;CP007572,828025,828118;CP007571,828025,828118;CP007570,828025,828118;FO393392,828025,828118;CP010867,828025,828118;CP011325…
CP007565	Mauve	SHARED	828145	828169	.	.	.	Notes=Lenght24	AL732656,828145,828169;AE009948,828145,828169;CP000114,828145,828169;CP003810,828145,828169;CP003919,828145,828169;HF952104,828145,828169;HF952106,828145,828169;HF952105,828145,828169;CP007482,828145,828169;HG939456,828145,828169;CP007631,828145,828169;CP007632,828145,828169;CP006910,828145,828169;FO393392,828145,828169;CP010867,828145,828169;CP011325,828145,828169;CP011326,828145,828169;CP011327…
CP007565	Mauve	SHARED	842751	842768	.	.	.	Notes=Lenght17	AL732656,842751,842768;AE009948,842751,842768;CP000114,842751,842768;CP003810,842751,842768;HF952104,842751,842768;HF952106,842751,842768;HF952105,842751,842768;CP007482,842751,842768;HG939456,842751,842768;CP007631,842751,842768;CP007632,842751,842768;CP006910,842751,842768;CP007572,842751,842768;CP007571,842751,842768;CP007570,842751,842768;FO393392,842751,842768;CP010867,842751,842768;CP011325…
CP007565	Mauve	SHARED	842769	842803	.	.	.	Notes=Lenght34	AL732656,842769,842803;AE009948,842769,842803;CP000114,842769,842803;CP003810,842769,842803;HF952104,842769,842803;HF952106,842769,842803;HF952105,842769,842803;CP007482,842769,842803;HG939456,842769,842803;CP007631,842769,842803;CP007632,842769,842803;CP006910,842769,842803;CP007571,842769,842803;CP007570,842769,842803;FO393392,842769,842803;CP010867,842769,842803;CP011325,842769,842803;CP011326…
CP007565	Mauve	SHARED	849252	849349	.	.	.	Notes=Lenght97	AL732656,849252,849349;AE009948,849252,849349;CP000114,849252,849349;CP003810,849252,849349;HF952104,849252,849349;HF952106,849252,849349;HF952105,849252,849349;CP007482,849252,849349;HG939456,849252,849349;CP007631,849252,849349;CP007632,849252,849349;CP006910,849252,849349;CP007572,849252,849349;CP007571,849252,849349;CP007570,849252,849349;FO393392,849252,849349;CP010867,849252,849349;CP011325…
CP007565	Mauve	SHARED	856708	856744	.	.	.	Notes=Lenght36	AL732656,856708,856744;AE009948,856708,856744;CP000114,856708,856744;CP003810,856708,856744;CP003919,856708,856744;HF952104,856708,856744;HF952106,856708,856744;HF952105,856708,856744;CP007482,856708,856744;HG939456,856708,856744;CP007631,856708,856744;CP007632,856708,856744;CP007572,856708,856744;CP007571,856708,856744;CP007570,856708,856744;FO393392,856708,856744;CP010867,856708,856744;CP011325…
CP007565	Mauve	SHARED	856755	857830	.	.	.	Notes=Lenght1075	AL732656,856755,857830;AE009948,856755,857830;CP000114,856755,857830;CP003810,856755,857830;CP003919,856755,857830;HF952104,856755,857830;HF952106,856755,857830;HF952105,856755,857830;CP007482,856755,857830;HG939456,856755,857830;CP007631,856755,857830;CP007632,856755,857830;CP006910,856755,857830;FO393392,856755,857830;CP010867,856755,857830;CP011325,856755,857830;CP011326,856755,857830;CP011327…
CP007565	Mauve	SHARED	859093	859112	.	.	.	Notes=Lenght19	AL732656,859093,859112;CP003919,859093,859112;HF952106,859093,859112;HF952105,859093,859112;CP007482,859093,859112;HG939456,859093,859112;CP007632,859093,859112;CP006910,859093,859112;CP007572,859093,859112;CP007571,859093,859112;CP007570,859093,859112;FO393392,859093,859112;CP010867,859093,859112;CP011328,859093,859112;CP010319,859093,859112;CP013202,859093,859112;
CP007565	Mauve	SHARED	864792	864906	.	.	.	Notes=Lenght114	AL732656,864792,864906;AE009948,864792,864906;CP000114,864792,864906;CP003810,864792,864906;HF952104,864792,864906;HF952106,864792,864906;HF952105,864792,864906;CP007482,864792,864906;HG939456,864792,864906;CP007631,864792,864906;CP007632,864792,864906;CP006910,864792,864906;CP007572,864792,864906;CP007571,864792,864906;CP007570,864792,864906;FO393392,864792,864906;CP010867,864792,864906;CP011325…
CP007565	Mauve	SHARED	872108	872130	.	.	.	Notes=Lenght22	AL732656,872108,872130;AE009948,872108,872130;CP000114,872108,872130;CP003810,872108,872130;HF952104,872108,872130;HF952106,872108,872130;HF952105,872108,872130;CP007482,872108,872130;HG939456,872108,872130;CP007631,872108,872130;CP007632,872108,872130;CP006910,872108,872130;CP007572,872108,872130;CP007571,872108,872130;CP007570,872108,872130;FO393392,872108,872130;CP010867,872108,872130;CP011325…
CP007565	Mauve	SHARED	872131	872373	.	.	.	Notes=Lenght242	AL732656,872131,872373;AE009948,872131,872373;CP000114,872131,872373;CP003810,872131,872373;HF952104,872131,872373;HF952106,872131,872373;CP007482,872131,872373;HG939456,872131,872373;CP007631,872131,872373;CP007632,872131,872373;CP006910,872131,872373;CP007572,872131,872373;CP007571,872131,872373;CP007570,872131,872373;FO393392,872131,872373;CP010867,872131,872373;CP011325,872131,872373;CP011326…
CP007565	Mauve	SHARED	872374	872735	.	.	.	Notes=Lenght361	AL732656,872374,872735;AE009948,872374,872735;CP000114,872374,872735;CP003810,872374,872735;HF952104,872374,872735;HF952106,872374,872735;HF952105,872374,872735;CP007482,872374,872735;HG939456,872374,872735;CP007631,872374,872735;CP007632,872374,872735;CP006910,872374,872735;CP007572,872374,872735;CP007571,872374,872735;CP007570,872374,872735;FO393392,872374,872735;CP010867,872374,872735;CP011325…
CP007565	Mauve	SHARED	872773	872787	.	.	.	Notes=Lenght14	AE009948,872773,872787;CP000114,872773,872787;CP003810,872773,872787;CP003919,872773,872787;HF952104,872773,872787;HF952106,872773,872787;HF952105,872773,872787;CP007482,872773,872787;HG939456,872773,872787;CP007631,872773,872787;CP007632,872773,872787;CP006910,872773,872787;CP007572,872773,872787;CP007571,872773,872787;CP007570,872773,872787;FO393392,872773,872787;CP010867,872773,872787;CP011325…
CP007565	Mauve	SHARED	872788	872816	.	.	.	Notes=Lenght28	AE009948,872788,872816;CP000114,872788,872816;CP003810,872788,872816;CP003919,872788,872816;HF952104,872788,872816;HF952106,872788,872816;HF952105,872788,872816;CP007482,872788,872816;CP007631,872788,872816;CP007632,872788,872816;CP006910,872788,872816;CP007572,872788,872816;CP007571,872788,872816;CP007570,872788,872816;FO393392,872788,872816;CP010867,872788,872816;CP011325,872788,872816;CP011326…
CP007565	Mauve	SHARED	872817	872838	.	.	.	Notes=Lenght21	AE009948,872817,872838;CP000114,872817,872838;CP003810,872817,872838;CP003919,872817,872838;HF952104,872817,872838;HF952106,872817,872838;HF952105,872817,872838;CP007482,872817,872838;CP007631,872817,872838;CP006910,872817,872838;CP007572,872817,872838;CP007571,872817,872838;CP007570,872817,872838;FO393392,872817,872838;CP010867,872817,872838;CP011325,872817,872838;CP011326,872817,872838;CP011327…
CP007565	Mauve	SHARED	872839	872895	.	.	.	Notes=Lenght56	AL732656,872839,872895;AE009948,872839,872895;CP000114,872839,872895;CP003810,872839,872895;CP003919,872839,872895;HF952104,872839,872895;HF952106,872839,872895;HF952105,872839,872895;CP007482,872839,872895;CP007631,872839,872895;CP006910,872839,872895;CP007572,872839,872895;CP007571,872839,872895;CP007570,872839,872895;FO393392,872839,872895;CP010867,872839,872895;CP011325,872839,872895;CP011326…
CP007565	Mauve	SHARED	872896	872960	.	.	.	Notes=Lenght64	AL732656,872896,872960;AE009948,872896,872960;CP000114,872896,872960;CP003810,872896,872960;CP003919,872896,872960;HF952104,872896,872960;HF952106,872896,872960;HF952105,872896,872960;CP007482,872896,872960;HG939456,872896,872960;CP007631,872896,872960;CP006910,872896,872960;CP007572,872896,872960;CP007571,872896,872960;CP007570,872896,872960;FO393392,872896,872960;CP010867,872896,872960;CP011325…
CP007565	Mauve	SHARED	873151	873212	.	.	.	Notes=Lenght61	AL732656,873151,873212;AE009948,873151,873212;CP000114,873151,873212;CP003810,873151,873212;CP003919,873151,873212;HF952104,873151,873212;HF952106,873151,873212;HF952105,873151,873212;CP007482,873151,873212;HG939456,873151,873212;CP007631,873151,873212;CP007632,873151,873212;CP006910,873151,873212;CP007571,873151,873212;CP007570,873151,873212;FO393392,873151,873212;CP010867,873151,873212;CP011325…
CP007565	Mauve	SHARED	887438	887458	.	.	.	Notes=Lenght20	AL732656,887438,887458;AE009948,887438,887458;CP000114,887438,887458;CP003810,887438,887458;HF952104,887438,887458;HF952106,887438,887458;HF952105,887438,887458;CP007482,887438,887458;HG939456,887438,887458;CP007631,887438,887458;CP007632,887438,887458;CP006910,887438,887458;CP007572,887438,887458;CP007571,887438,887458;CP007570,887438,887458;FO393392,887438,887458;CP010867,887438,887458;CP011325…
CP007565	Mauve	SHARED	907863	907882	.	.	.	Notes=Lenght19	AE009948,907863,907882;CP000114,907863,907882;CP003810,907863,907882;CP003919,907863,907882;HF952104,907863,907882;HF952106,907863,907882;HF952105,907863,907882;CP007482,907863,907882;HG939456,907863,907882;CP007631,907863,907882;CP007632,907863,907882;CP006910,907863,907882;FO393392,907863,907882;CP010867,907863,907882;CP011325,907863,907882;CP011326,907863,907882;CP011327,907863,907882;CP011328…
CP007565	Mauve	SHARED	908022	908106	.	.	.	Notes=Lenght84	AL732656,908022,908106;AE009948,908022,908106;CP000114,908022,908106;CP003810,908022,908106;CP003919,908022,908106;HF952104,908022,908106;HF952106,908022,908106;HF952105,908022,908106;CP007482,908022,908106;HG939456,908022,908106;CP007631,908022,908106;CP007632,908022,908106;CP007572,908022,908106;CP007571,908022,908106;CP007570,908022,908106;FO393392,908022,908106;CP010867,908022,908106;CP011325…
CP007565	Mauve	SHARED	908722	908818	.	.	.	Notes=Lenght96	AL732656,908722,908818;AE009948,908722,908818;CP000114,908722,908818;CP003810,908722,908818;HF952104,908722,908818;HF952106,908722,908818;HF952105,908722,908818;CP007482,908722,908818;HG939456,908722,908818;CP007631,908722,908818;CP007632,908722,908818;CP006910,908722,908818;CP007572,908722,908818;CP007571,908722,908818;CP007570,908722,908818;FO393392,908722,908818;CP010867,908722,908818;CP011325…
CP007565	Mauve	SHARED	914040	914052	.	.	.	Notes=Lenght12	AL732656,914040,914052;AE009948,914040,914052;CP000114,914040,914052;CP003810,914040,914052;CP003919,914040,914052;HF952104,914040,914052;HF952106,914040,914052;HF952105,914040,914052;CP007482,914040,914052;CP007631,914040,914052;CP006910,914040,914052;CP007572,914040,914052;CP007571,914040,914052;CP007570,914040,914052;FO393392,914040,914052;CP010867,914040,914052;CP011325,914040,914052;CP011326…
CP007565	Mauve	SHARED	914062	914185	.	.	.	Notes=Lenght123	AL732656,914062,914185;AE009948,914062,914185;CP000114,914062,914185;CP003810,914062,914185;CP003919,914062,914185;HF952104,914062,914185;HF952106,914062,914185;HF952105,914062,914185;CP007482,914062,914185;HG939456,914062,914185;CP007631,914062,914185;CP007632,914062,914185;CP007572,914062,914185;CP007571,914062,914185;CP007570,914062,914185;FO393392,914062,914185;CP010867,914062,914185;CP011325…
CP007565	Mauve	SHARED	914186	914199	.	.	.	Notes=Lenght13	AL732656,914186,914199;AE009948,914186,914199;CP000114,914186,914199;CP003810,914186,914199;CP003919,914186,914199;HF952104,914186,914199;HF952106,914186,914199;HF952105,914186,914199;CP007482,914186,914199;HG939456,914186,914199;CP007631,914186,914199;CP007632,914186,914199;CP006910,914186,914199;CP007572,914186,914199;CP007571,914186,914199;CP007570,914186,914199;FO393392,914186,914199;CP010867…
CP007565	Mauve	SHARED	915569	915618	.	.	.	Notes=Lenght49	AL732656,915569,915618;AE009948,915569,915618;CP000114,915569,915618;CP003810,915569,915618;HF952104,915569,915618;HF952106,915569,915618;HF952105,915569,915618;CP007482,915569,915618;CP007631,915569,915618;CP006910,915569,915618;CP007571,915569,915618;FO393392,915569,915618;CP010867,915569,915618;CP011325,915569,915618;CP011326,915569,915618;CP011327,915569,915618;CP011328,915569,915618;CP010319…
CP007565	Mauve	SHARED	915619	915880	.	.	.	Notes=Lenght261	CP000114,915619,915880;CP003810,915619,915880;HF952104,915619,915880;HF952106,915619,915880;HF952105,915619,915880;CP007482,915619,915880;CP007631,915619,915880;CP006910,915619,915880;FO393392,915619,915880;CP010867,915619,915880;CP011325,915619,915880;CP011326,915619,915880;CP011327,915619,915880;CP011328,915619,915880;CP010319,915619,915880;CP012419,915619,915880;CP013202,915619,915880;
CP007565	Mauve	SHARED	915881	916025	.	.	.	Notes=Lenght144	CP000114,915881,916025;CP003810,915881,916025;HF952104,915881,916025;HF952106,915881,916025;HF952105,915881,916025;CP007482,915881,916025;CP007631,915881,916025;CP006910,915881,916025;CP007572,915881,916025;CP007570,915881,916025;FO393392,915881,916025;CP010867,915881,916025;CP011325,915881,916025;CP011326,915881,916025;CP011327,915881,916025;CP011328,915881,916025;CP010319,915881,916025;CP012419…
CP007565	Mauve	SHARED	916026	916075	.	.	.	Notes=Lenght49	CP000114,916026,916075;CP003810,916026,916075;CP003919,916026,916075;HF952104,916026,916075;HF952106,916026,916075;HF952105,916026,916075;CP007482,916026,916075;CP007631,916026,916075;CP006910,916026,916075;CP007572,916026,916075;CP007570,916026,916075;FO393392,916026,916075;CP010867,916026,916075;CP011325,916026,916075;CP011326,916026,916075;CP011327,916026,916075;CP011328,916026,916075;CP010319…
CP007565	Mauve	SHARED	916076	916117	.	.	.	Notes=Lenght41	AL732656,916076,916117;AE009948,916076,916117;CP000114,916076,916117;CP003810,916076,916117;CP003919,916076,916117;HF952104,916076,916117;HF952106,916076,916117;HF952105,916076,916117;CP007482,916076,916117;CP007631,916076,916117;CP006910,916076,916117;CP007572,916076,916117;CP007571,916076,916117;CP007570,916076,916117;FO393392,916076,916117;CP010867,916076,916117;CP011325,916076,916117;CP011326…
CP007565	Mauve	SHARED	916118	916215	.	.	.	Notes=Lenght97	AL732656,916118,916215;AE009948,916118,916215;CP000114,916118,916215;CP003810,916118,916215;HF952104,916118,916215;HF952106,916118,916215;HF952105,916118,916215;CP007482,916118,916215;CP007631,916118,916215;CP006910,916118,916215;CP007572,916118,916215;CP007571,916118,916215;CP007570,916118,916215;FO393392,916118,916215;CP010867,916118,916215;CP011325,916118,916215;CP011326,916118,916215;CP011327…
CP007565	Mauve	SHARED	916216	916648	.	.	.	Notes=Lenght432	AL732656,916216,916648;AE009948,916216,916648;CP000114,916216,916648;CP003810,916216,916648;CP003919,916216,916648;HF952104,916216,916648;HF952106,916216,916648;HF952105,916216,916648;CP007482,916216,916648;CP007631,916216,916648;CP006910,916216,916648;CP007572,916216,916648;CP007571,916216,916648;CP007570,916216,916648;FO393392,916216,916648;CP010867,916216,916648;CP011325,916216,916648;CP011326…
CP007565	Mauve	SHARED	916649	917432	.	.	.	Notes=Lenght783	AL732656,916649,917432;AE009948,916649,917432;CP000114,916649,917432;CP003810,916649,917432;CP003919,916649,917432;HF952104,916649,917432;HF952106,916649,917432;HF952105,916649,917432;CP007482,916649,917432;HG939456,916649,917432;CP007631,916649,917432;CP006910,916649,917432;CP007572,916649,917432;CP007571,916649,917432;CP007570,916649,917432;FO393392,916649,917432;CP010867,916649,917432;CP011325…
CP007565	Mauve	SHARED	917433	917464	.	.	.	Notes=Lenght31	AL732656,917433,917464;AE009948,917433,917464;CP000114,917433,917464;CP003810,917433,917464;CP003919,917433,917464;HF952104,917433,917464;HF952106,917433,917464;HF952105,917433,917464;HG939456,917433,917464;CP007631,917433,917464;CP006910,917433,917464;CP007572,917433,917464;CP007571,917433,917464;CP007570,917433,917464;FO393392,917433,917464;CP010867,917433,917464;CP011325,917433,917464;CP011326…
CP007565	Mauve	SHARED	917465	921207	.	.	.	Notes=Lenght3742	AL732656,917465,921207;AE009948,917465,921207;CP000114,917465,921207;CP003810,917465,921207;CP003919,917465,921207;HF952104,917465,921207;HF952106,917465,921207;HF952105,917465,921207;CP007482,917465,921207;HG939456,917465,921207;CP007631,917465,921207;CP006910,917465,921207;CP007572,917465,921207;CP007571,917465,921207;CP007570,917465,921207;FO393392,917465,921207;CP010867,917465,921207;CP011325…
CP007565	Mauve	SHARED	921208	923540	.	.	.	Notes=Lenght2332	AL732656,921208,923540;AE009948,921208,923540;CP000114,921208,923540;CP003810,921208,923540;CP003919,921208,923540;HF952104,921208,923540;HF952106,921208,923540;HF952105,921208,923540;CP007482,921208,923540;HG939456,921208,923540;CP007631,921208,923540;CP007632,921208,923540;CP006910,921208,923540;CP007572,921208,923540;CP007571,921208,923540;CP007570,921208,923540;FO393392,921208,923540;CP010867…
CP007565	Mauve	SHARED	930752	930770	.	.	.	Notes=Lenght18	AL732656,930752,930770;AE009948,930752,930770;CP000114,930752,930770;CP003810,930752,930770;CP003919,930752,930770;HF952104,930752,930770;HF952106,930752,930770;HF952105,930752,930770;CP007482,930752,930770;HG939456,930752,930770;CP007631,930752,930770;CP007632,930752,930770;CP006910,930752,930770;CP007572,930752,930770;CP007571,930752,930770;CP007570,930752,930770;FO393392,930752,930770;CP010867…
CP007565	Mauve	SHARED	930771	930788	.	.	.	Notes=Lenght17	CP000114,930771,930788;CP003810,930771,930788;CP003919,930771,930788;HF952104,930771,930788;HF952106,930771,930788;HF952105,930771,930788;CP007482,930771,930788;HG939456,930771,930788;CP007631,930771,930788;CP007632,930771,930788;CP006910,930771,930788;FO393392,930771,930788;CP010867,930771,930788;CP011325,930771,930788;CP011326,930771,930788;CP011327,930771,930788;CP011328,930771,930788;CP010319…
CP007565	Mauve	SHARED	930811	930899	.	.	.	Notes=Lenght88	AL732656,930811,930899;CP000114,930811,930899;CP003810,930811,930899;CP003919,930811,930899;HF952104,930811,930899;HF952106,930811,930899;HF952105,930811,930899;CP007482,930811,930899;HG939456,930811,930899;CP007631,930811,930899;CP007632,930811,930899;CP006910,930811,930899;CP007572,930811,930899;CP007571,930811,930899;CP007570,930811,930899;FO393392,930811,930899;CP010867,930811,930899;CP011325…
CP007565	Mauve	SHARED	931091	931126	.	.	.	Notes=Lenght35	AL732656,931091,931126;AE009948,931091,931126;CP000114,931091,931126;CP003810,931091,931126;HF952104,931091,931126;HF952106,931091,931126;HF952105,931091,931126;CP007482,931091,931126;HG939456,931091,931126;CP007631,931091,931126;CP007632,931091,931126;CP006910,931091,931126;CP007572,931091,931126;CP007571,931091,931126;CP007570,931091,931126;FO393392,931091,931126;CP010867,931091,931126;CP011325…
CP007565	Mauve	SHARED	938369	938430	.	.	.	Notes=Lenght61	AL732656,938369,938430;AE009948,938369,938430;CP000114,938369,938430;CP003810,938369,938430;HF952104,938369,938430;HF952106,938369,938430;HF952105,938369,938430;CP007482,938369,938430;HG939456,938369,938430;CP007631,938369,938430;CP007632,938369,938430;CP006910,938369,938430;CP007572,938369,938430;CP007571,938369,938430;CP007570,938369,938430;FO393392,938369,938430;CP010867,938369,938430;CP011325…
CP007565	Mauve	SHARED	956548	956685	.	.	.	Notes=Lenght137	AL732656,956548,956685;AE009948,956548,956685;CP000114,956548,956685;CP003810,956548,956685;HF952104,956548,956685;HF952106,956548,956685;HF952105,956548,956685;CP007482,956548,956685;HG939456,956548,956685;CP007631,956548,956685;CP007632,956548,956685;CP006910,956548,956685;CP007572,956548,956685;CP007571,956548,956685;CP007570,956548,956685;FO393392,956548,956685;CP010867,956548,956685;CP011325…
CP007565	Mauve	SHARED	961163	961200	.	.	.	Notes=Lenght37	AL732656,961163,961200;AE009948,961163,961200;CP000114,961163,961200;CP003810,961163,961200;HF952104,961163,961200;HF952106,961163,961200;CP007482,961163,961200;HG939456,961163,961200;CP007631,961163,961200;CP007632,961163,961200;CP006910,961163,961200;CP007572,961163,961200;CP007571,961163,961200;CP007570,961163,961200;FO393392,961163,961200;CP010867,961163,961200;CP011325,961163,961200;CP011326…
CP007565	Mauve	SHARED	961201	961425	.	.	.	Notes=Lenght224	AL732656,961201,961425;AE009948,961201,961425;CP000114,961201,961425;CP003810,961201,961425;HF952104,961201,961425;HF952106,961201,961425;HF952105,961201,961425;CP007482,961201,961425;HG939456,961201,961425;CP007631,961201,961425;CP007632,961201,961425;CP006910,961201,961425;CP007572,961201,961425;CP007571,961201,961425;CP007570,961201,961425;FO393392,961201,961425;CP010867,961201,961425;CP011325…
CP007565	Mauve	SHARED	966242	966620	.	.	.	Notes=Lenght378	AL732656,966242,966620;AE009948,966242,966620;CP000114,966242,966620;CP003810,966242,966620;HF952104,966242,966620;HF952106,966242,966620;HF952105,966242,966620;CP007482,966242,966620;HG939456,966242,966620;CP007631,966242,966620;CP007632,966242,966620;CP006910,966242,966620;CP007572,966242,966620;CP007571,966242,966620;CP007570,966242,966620;FO393392,966242,966620;CP010867,966242,966620;CP011325…
CP007565	Mauve	SHARED	975900	975989	.	.	.	Notes=Lenght89	AL732656,975900,975989;AE009948,975900,975989;CP000114,975900,975989;CP003810,975900,975989;CP003919,975900,975989;HF952104,975900,975989;HF952106,975900,975989;HF952105,975900,975989;CP007482,975900,975989;HG939456,975900,975989;CP007632,975900,975989;CP006910,975900,975989;CP007572,975900,975989;CP007571,975900,975989;CP007570,975900,975989;FO393392,975900,975989;CP010867,975900,975989;CP011325…
CP007565	Mauve	SHARED	983762	983835	.	.	.	Notes=Lenght73	AL732656,983762,983835;AE009948,983762,983835;CP000114,983762,983835;CP003810,983762,983835;HF952104,983762,983835;HF952106,983762,983835;HF952105,983762,983835;CP007482,983762,983835;HG939456,983762,983835;CP007631,983762,983835;CP007632,983762,983835;CP006910,983762,983835;CP007572,983762,983835;CP007571,983762,983835;CP007570,983762,983835;FO393392,983762,983835;CP010867,983762,983835;CP011325…
CP007565	Mauve	SHARED	984345	984390	.	.	.	Notes=Lenght45	AL732656,984345,984390;AE009948,984345,984390;CP000114,984345,984390;CP003810,984345,984390;HF952104,984345,984390;HF952106,984345,984390;HF952105,984345,984390;CP007482,984345,984390;HG939456,984345,984390;CP007631,984345,984390;CP007632,984345,984390;CP006910,984345,984390;CP007572,984345,984390;CP007571,984345,984390;CP007570,984345,984390;FO393392,984345,984390;CP010867,984345,984390;CP011325…
CP007565	Mauve	SHARED	998782	998804	.	.	.	Notes=Lenght22	AL732656,998782,998804;AE009948,998782,998804;CP000114,998782,998804;CP003810,998782,998804;CP003919,998782,998804;HF952104,998782,998804;HF952106,998782,998804;CP007482,998782,998804;HG939456,998782,998804;CP007631,998782,998804;CP007632,998782,998804;CP006910,998782,998804;CP007572,998782,998804;CP007571,998782,998804;CP007570,998782,998804;FO393392,998782,998804;CP010867,998782,998804;CP011325…
CP007565	Mauve	SHARED	1006309	1006321	.	.	.	Notes=Lenght12	AL732656,1006309,1006321;AE009948,1006309,1006321;CP000114,1006309,1006321;CP003810,1006309,1006321;HF952104,1006309,1006321;HF952106,1006309,1006321;HF952105,1006309,1006321;CP007482,1006309,1006321;HG939456,1006309,1006321;CP007631,1006309,1006321;CP007632,1006309,1006321;CP006910,1006309,1006321;CP007572,1006309,1006321;CP007571,1006309,1006321;CP007570,1006309,1006321;FO393392,1006309,1006321…
CP007565	Mauve	SHARED	1006322	1006354	.	.	.	Notes=Lenght32	AL732656,1006322,1006354;AE009948,1006322,1006354;HF952104,1006322,1006354;HF952106,1006322,1006354;HF952105,1006322,1006354;CP007482,1006322,1006354;HG939456,1006322,1006354;CP007631,1006322,1006354;CP007632,1006322,1006354;CP006910,1006322,1006354;FO393392,1006322,1006354;CP010867,1006322,1006354;CP011328,1006322,1006354;CP012419,1006322,1006354;CP013202,1006322,1006354;
CP007565	Mauve	SHARED	1006355	1006367	.	.	.	Notes=Lenght12	AL732656,1006355,1006367;AE009948,1006355,1006367;CP003919,1006355,1006367;HF952104,1006355,1006367;HF952106,1006355,1006367;HF952105,1006355,1006367;CP007482,1006355,1006367;HG939456,1006355,1006367;CP007631,1006355,1006367;CP007632,1006355,1006367;CP006910,1006355,1006367;FO393392,1006355,1006367;CP010867,1006355,1006367;CP011328,1006355,1006367;CP012419,1006355,1006367;CP013202,1006355,1006367;
CP007565	Mauve	SHARED	1007818	1007965	.	.	.	Notes=Lenght147	AL732656,1007818,1007965;AE009948,1007818,1007965;CP000114,1007818,1007965;CP003810,1007818,1007965;HF952104,1007818,1007965;HF952106,1007818,1007965;HF952105,1007818,1007965;CP007482,1007818,1007965;HG939456,1007818,1007965;CP007631,1007818,1007965;CP007632,1007818,1007965;CP006910,1007818,1007965;CP007572,1007818,1007965;CP007571,1007818,1007965;CP007570,1007818,1007965;FO393392,1007818,1007965…
CP007565	Mauve	SHARED	1013724	1013795	.	.	.	Notes=Lenght71	AL732656,1013724,1013795;AE009948,1013724,1013795;CP000114,1013724,1013795;CP003810,1013724,1013795;CP003919,1013724,1013795;HF952104,1013724,1013795;HF952106,1013724,1013795;HF952105,1013724,1013795;CP007482,1013724,1013795;HG939456,1013724,1013795;CP007632,1013724,1013795;CP006910,1013724,1013795;CP007572,1013724,1013795;CP007571,1013724,1013795;CP007570,1013724,1013795;FO393392,1013724,1013795…
CP007565	Mauve	SHARED	1023491	1023520	.	.	.	Notes=Lenght29	AL732656,1023491,1023520;CP003919,1023491,1023520;HF952104,1023491,1023520;HF952106,1023491,1023520;HF952105,1023491,1023520;CP007482,1023491,1023520;HG939456,1023491,1023520;CP007632,1023491,1023520;CP006910,1023491,1023520;CP007572,1023491,1023520;CP007571,1023491,1023520;CP007570,1023491,1023520;FO393392,1023491,1023520;CP010867,1023491,1023520;CP011328,1023491,1023520;CP010319,1023491,1023520…
CP007565	Mauve	SHARED	1023521	1023635	.	.	.	Notes=Lenght114	AL732656,1023521,1023635;AE009948,1023521,1023635;CP003919,1023521,1023635;HF952104,1023521,1023635;HF952106,1023521,1023635;HF952105,1023521,1023635;CP007482,1023521,1023635;HG939456,1023521,1023635;CP007631,1023521,1023635;CP007632,1023521,1023635;CP006910,1023521,1023635;CP007572,1023521,1023635;CP007571,1023521,1023635;CP007570,1023521,1023635;FO393392,1023521,1023635;CP010867,1023521,1023635…
CP007565	Mauve	SHARED	1033207	1033225	.	.	.	Notes=Lenght18	AE009948,1033207,1033225;CP003810,1033207,1033225;HF952104,1033207,1033225;HF952106,1033207,1033225;HF952105,1033207,1033225;CP007482,1033207,1033225;HG939456,1033207,1033225;CP007631,1033207,1033225;CP007632,1033207,1033225;CP006910,1033207,1033225;FO393392,1033207,1033225;CP010867,1033207,1033225;CP011325,1033207,1033225;CP011326,1033207,1033225;CP011327,1033207,1033225;CP011328,1033207,1033225…
CP007565	Mauve	SHARED	1034085	1034105	.	.	.	Notes=Lenght20	AL732656,1034085,1034105;AE009948,1034085,1034105;CP000114,1034085,1034105;CP003810,1034085,1034105;CP003919,1034085,1034105;HF952104,1034085,1034105;HF952106,1034085,1034105;CP007482,1034085,1034105;HG939456,1034085,1034105;CP007631,1034085,1034105;CP007632,1034085,1034105;CP006910,1034085,1034105;CP007572,1034085,1034105;CP007571,1034085,1034105;CP007570,1034085,1034105;FO393392,1034085,1034105…
CP007565	Mauve	SHARED	1040388	1040495	.	.	.	Notes=Lenght107	AL732656,1040388,1040495;AE009948,1040388,1040495;CP000114,1040388,1040495;CP003810,1040388,1040495;CP003919,1040388,1040495;HF952104,1040388,1040495;HF952106,1040388,1040495;HF952105,1040388,1040495;CP007482,1040388,1040495;HG939456,1040388,1040495;CP007631,1040388,1040495;CP007632,1040388,1040495;CP006910,1040388,1040495;FO393392,1040388,1040495;CP010867,1040388,1040495;CP011325,1040388,1040495…
CP007565	Mauve	SHARED	1040541	1040642	.	.	.	Notes=Lenght101	AL732656,1040541,1040642;AE009948,1040541,1040642;CP000114,1040541,1040642;CP003810,1040541,1040642;CP003919,1040541,1040642;HF952104,1040541,1040642;HF952106,1040541,1040642;HF952105,1040541,1040642;CP007482,1040541,1040642;HG939456,1040541,1040642;CP007631,1040541,1040642;CP007632,1040541,1040642;CP006910,1040541,1040642;FO393392,1040541,1040642;CP010867,1040541,1040642;CP011325,1040541,1040642…
CP007565	Mauve	SHARED	1040910	1040925	.	.	.	Notes=Lenght15	AL732656,1040910,1040925;AE009948,1040910,1040925;CP000114,1040910,1040925;CP003810,1040910,1040925;CP003919,1040910,1040925;HF952104,1040910,1040925;HF952106,1040910,1040925;HF952105,1040910,1040925;CP007482,1040910,1040925;HG939456,1040910,1040925;CP006910,1040910,1040925;FO393392,1040910,1040925;CP010867,1040910,1040925;CP011325,1040910,1040925;CP011326,1040910,1040925;CP011327,1040910,1040925…
CP007565	Mauve	SHARED	1040926	1040946	.	.	.	Notes=Lenght20	AL732656,1040926,1040946;AE009948,1040926,1040946;CP000114,1040926,1040946;CP003810,1040926,1040946;CP003919,1040926,1040946;HF952104,1040926,1040946;HF952105,1040926,1040946;CP007482,1040926,1040946;HG939456,1040926,1040946;CP006910,1040926,1040946;FO393392,1040926,1040946;CP010867,1040926,1040946;CP011325,1040926,1040946;CP011326,1040926,1040946;CP011327,1040926,1040946;CP011328,1040926,1040946…
CP007565	Mauve	SHARED	1040947	1041100	.	.	.	Notes=Lenght153	AL732656,1040947,1041100;AE009948,1040947,1041100;CP000114,1040947,1041100;CP003810,1040947,1041100;CP003919,1040947,1041100;HF952104,1040947,1041100;HF952106,1040947,1041100;HF952105,1040947,1041100;CP007482,1040947,1041100;HG939456,1040947,1041100;CP006910,1040947,1041100;FO393392,1040947,1041100;CP010867,1040947,1041100;CP011325,1040947,1041100;CP011326,1040947,1041100;CP011327,1040947,1041100…
CP007565	Mauve	SHARED	1044388	1044401	.	.	.	Notes=Lenght13	AL732656,1044388,1044401;AE009948,1044388,1044401;CP003919,1044388,1044401;HF952104,1044388,1044401;CP007482,1044388,1044401;HG939456,1044388,1044401;CP007631,1044388,1044401;CP007572,1044388,1044401;CP007571,1044388,1044401;CP007570,1044388,1044401;FO393392,1044388,1044401;CP010867,1044388,1044401;CP011328,1044388,1044401;CP011329,1044388,1044401;CP010319,1044388,1044401;CP012419,1044388,1044401…
CP007565	Mauve	SHARED	1044402	1044427	.	.	.	Notes=Lenght25	AL732656,1044402,1044427;AE009948,1044402,1044427;CP003919,1044402,1044427;HF952104,1044402,1044427;HF952105,1044402,1044427;CP007482,1044402,1044427;HG939456,1044402,1044427;CP007631,1044402,1044427;CP007632,1044402,1044427;CP007572,1044402,1044427;CP007571,1044402,1044427;CP007570,1044402,1044427;FO393392,1044402,1044427;CP010867,1044402,1044427;CP011328,1044402,1044427;CP011329,1044402,1044427…
CP007565	Mauve	SHARED	1044428	1044447	.	.	.	Notes=Lenght19	AL732656,1044428,1044447;AE009948,1044428,1044447;CP000114,1044428,1044447;CP003810,1044428,1044447;CP003919,1044428,1044447;HF952104,1044428,1044447;HF952105,1044428,1044447;CP007482,1044428,1044447;HG939456,1044428,1044447;CP007631,1044428,1044447;CP007632,1044428,1044447;CP007572,1044428,1044447;CP007571,1044428,1044447;CP007570,1044428,1044447;FO393392,1044428,1044447;CP010867,1044428,1044447…
CP007565	Mauve	SHARED	1071052	1071065	.	.	.	Notes=Lenght13	AE009948,1071052,1071065;CP000114,1071052,1071065;CP003810,1071052,1071065;CP003919,1071052,1071065;HF952104,1071052,1071065;HF952106,1071052,1071065;HF952105,1071052,1071065;CP007482,1071052,1071065;HG939456,1071052,1071065;CP007631,1071052,1071065;CP007632,1071052,1071065;CP006910,1071052,1071065;FO393392,1071052,1071065;CP010867,1071052,1071065;CP011325,1071052,1071065;CP011326,1071052,1071065…
CP007565	Mauve	SHARED	1072199	1072216	.	.	.	Notes=Lenght17	AE009948,1072199,1072216;CP000114,1072199,1072216;CP003810,1072199,1072216;CP003919,1072199,1072216;HF952106,1072199,1072216;HF952105,1072199,1072216;CP007632,1072199,1072216;CP006910,1072199,1072216;CP007571,1072199,1072216;CP007570,1072199,1072216;FO393392,1072199,1072216;CP010867,1072199,1072216;CP011325,1072199,1072216;CP011326,1072199,1072216;CP011327,1072199,1072216;CP011329,1072199,1072216…
CP007565	Mauve	SHARED	1074098	1074299	.	.	.	Notes=Lenght201	AL732656,1074098,1074299;AE009948,1074098,1074299;CP000114,1074098,1074299;CP003810,1074098,1074299;CP003919,1074098,1074299;HF952104,1074098,1074299;HF952106,1074098,1074299;HF952105,1074098,1074299;CP007482,1074098,1074299;HG939456,1074098,1074299;CP007631,1074098,1074299;CP007632,1074098,1074299;CP006910,1074098,1074299;CP007572,1074098,1074299;CP007571,1074098,1074299;CP007570,1074098,1074299…
CP007565	Mauve	SHARED	1106295	1106929	.	.	.	Notes=Lenght634	AL732656,1106295,1106929;AE009948,1106295,1106929;CP000114,1106295,1106929;CP003919,1106295,1106929;HF952104,1106295,1106929;HF952106,1106295,1106929;HF952105,1106295,1106929;CP007482,1106295,1106929;HG939456,1106295,1106929;CP007631,1106295,1106929;CP007632,1106295,1106929;CP007572,1106295,1106929;CP007571,1106295,1106929;CP007570,1106295,1106929;FO393392,1106295,1106929;CP010867,1106295,1106929…
CP007565	Mauve	SHARED	1112035	1112144	.	.	.	Notes=Lenght109	AL732656,1112035,1112144;AE009948,1112035,1112144;CP000114,1112035,1112144;CP003810,1112035,1112144;HF952104,1112035,1112144;HF952106,1112035,1112144;HF952105,1112035,1112144;CP007482,1112035,1112144;HG939456,1112035,1112144;CP007631,1112035,1112144;CP007632,1112035,1112144;CP006910,1112035,1112144;CP007572,1112035,1112144;CP007571,1112035,1112144;CP007570,1112035,1112144;FO393392,1112035,1112144…
CP007565	Mauve	SHARED	1131778	1132069	.	.	.	Notes=Lenght291	AL732656,1131778,1132069;CP000114,1131778,1132069;CP003810,1131778,1132069;CP003919,1131778,1132069;HF952104,1131778,1132069;HF952106,1131778,1132069;HF952105,1131778,1132069;CP007482,1131778,1132069;HG939456,1131778,1132069;CP007631,1131778,1132069;CP007572,1131778,1132069;CP007571,1131778,1132069;CP007570,1131778,1132069;FO393392,1131778,1132069;CP010867,1131778,1132069;CP011325,1131778,1132069…
CP007565	Mauve	SHARED	1135690	1135722	.	.	.	Notes=Lenght32	AE009948,1135690,1135722;CP000114,1135690,1135722;HF952104,1135690,1135722;HF952106,1135690,1135722;HF952105,1135690,1135722;CP007482,1135690,1135722;CP007631,1135690,1135722;CP006910,1135690,1135722;FO393392,1135690,1135722;CP010867,1135690,1135722;CP011328,1135690,1135722;CP011329,1135690,1135722;CP010319,1135690,1135722;CP013202,1135690,1135722;
CP007565	Mauve	SHARED	1135723	1135756	.	.	.	Notes=Lenght33	AL732656,1135723,1135756;AE009948,1135723,1135756;CP000114,1135723,1135756;HF952104,1135723,1135756;HF952106,1135723,1135756;HF952105,1135723,1135756;CP007482,1135723,1135756;CP007631,1135723,1135756;CP006910,1135723,1135756;CP007572,1135723,1135756;CP007571,1135723,1135756;CP007570,1135723,1135756;FO393392,1135723,1135756;CP010867,1135723,1135756;CP011328,1135723,1135756;CP011329,1135723,1135756…
CP007565	Mauve	SHARED	1135828	1136108	.	.	.	Notes=Lenght280	AE009948,1135828,1136108;CP000114,1135828,1136108;HF952104,1135828,1136108;HF952106,1135828,1136108;HF952105,1135828,1136108;CP007482,1135828,1136108;CP007631,1135828,1136108;CP006910,1135828,1136108;FO393392,1135828,1136108;CP010867,1135828,1136108;CP011328,1135828,1136108;CP011329,1135828,1136108;CP010319,1135828,1136108;CP013202,1135828,1136108;
CP007565	Mauve	SHARED	1136109	1136168	.	.	.	Notes=Lenght59	AL732656,1136109,1136168;AE009948,1136109,1136168;CP000114,1136109,1136168;HF952104,1136109,1136168;HF952106,1136109,1136168;HF952105,1136109,1136168;CP007482,1136109,1136168;CP007631,1136109,1136168;CP006910,1136109,1136168;CP007572,1136109,1136168;CP007571,1136109,1136168;CP007570,1136109,1136168;FO393392,1136109,1136168;CP010867,1136109,1136168;CP011328,1136109,1136168;CP011329,1136109,1136168…
CP007565	Mauve	SHARED	1137518	1137578	.	.	.	Notes=Lenght60	AL732656,1137518,1137578;AE009948,1137518,1137578;CP000114,1137518,1137578;CP003919,1137518,1137578;HF952104,1137518,1137578;HF952106,1137518,1137578;HF952105,1137518,1137578;CP007482,1137518,1137578;HG939456,1137518,1137578;CP007631,1137518,1137578;CP007632,1137518,1137578;CP006910,1137518,1137578;CP007572,1137518,1137578;CP007571,1137518,1137578;CP007570,1137518,1137578;FO393392,1137518,1137578…
CP007565	Mauve	SHARED	1137579	1137638	.	.	.	Notes=Lenght59	AE009948,1137579,1137638;CP000114,1137579,1137638;CP003919,1137579,1137638;HF952104,1137579,1137638;HF952106,1137579,1137638;HF952105,1137579,1137638;CP007482,1137579,1137638;HG939456,1137579,1137638;CP007631,1137579,1137638;CP007632,1137579,1137638;CP006910,1137579,1137638;FO393392,1137579,1137638;CP010867,1137579,1137638;CP011328,1137579,1137638;CP011329,1137579,1137638;CP010319,1137579,1137638…
CP007565	Mauve	SHARED	1138414	1138442	.	.	.	Notes=Lenght28	AL732656,1138414,1138442;AE009948,1138414,1138442;CP003810,1138414,1138442;CP003919,1138414,1138442;HF952104,1138414,1138442;HF952106,1138414,1138442;HF952105,1138414,1138442;CP007482,1138414,1138442;HG939456,1138414,1138442;CP007631,1138414,1138442;CP007632,1138414,1138442;CP006910,1138414,1138442;CP007572,1138414,1138442;CP007571,1138414,1138442;CP007570,1138414,1138442;FO393392,1138414,1138442…
CP007565	Mauve	SHARED	1139334	1139441	.	.	.	Notes=Lenght107	AE009948,1139334,1139441;CP003810,1139334,1139441;CP003919,1139334,1139441;HF952104,1139334,1139441;HF952106,1139334,1139441;HF952105,1139334,1139441;CP007482,1139334,1139441;HG939456,1139334,1139441;CP007631,1139334,1139441;CP007632,1139334,1139441;CP006910,1139334,1139441;FO393392,1139334,1139441;CP010867,1139334,1139441;CP011325,1139334,1139441;CP011327,1139334,1139441;CP011328,1139334,1139441…
CP007565	Mauve	SHARED	1138832	1138927	.	.	.	Notes=Lenght95	AL732656,1138832,1138927;AE009948,1138832,1138927;CP000114,1138832,1138927;CP003919,1138832,1138927;HF952104,1138832,1138927;HF952106,1138832,1138927;HF952105,1138832,1138927;CP007482,1138832,1138927;HG939456,1138832,1138927;CP007631,1138832,1138927;CP007632,1138832,1138927;CP006910,1138832,1138927;CP007572,1138832,1138927;CP007571,1138832,1138927;CP007570,1138832,1138927;FO393392,1138832,1138927…
CP007565	Mauve	SHARED	1139133	1139187	.	.	.	Notes=Lenght54	AL732656,1139133,1139187;AE009948,1139133,1139187;CP000114,1139133,1139187;CP003919,1139133,1139187;HF952104,1139133,1139187;HF952106,1139133,1139187;HF952105,1139133,1139187;CP007482,1139133,1139187;HG939456,1139133,1139187;CP007631,1139133,1139187;CP007632,1139133,1139187;CP006910,1139133,1139187;CP007572,1139133,1139187;CP007571,1139133,1139187;CP007570,1139133,1139187;FO393392,1139133,1139187…
CP007565	Mauve	SHARED	1139942	1140316	.	.	.	Notes=Lenght374	AE009948,1139942,1140316;CP000114,1139942,1140316;CP003919,1139942,1140316;HF952104,1139942,1140316;HF952106,1139942,1140316;HF952105,1139942,1140316;CP007482,1139942,1140316;HG939456,1139942,1140316;CP007631,1139942,1140316;CP007632,1139942,1140316;CP006910,1139942,1140316;FO393392,1139942,1140316;CP010867,1139942,1140316;CP011328,1139942,1140316;CP011329,1139942,1140316;CP010319,1139942,1140316…
CP007565	Mauve	SHARED	1140317	1140640	.	.	.	Notes=Lenght323	AL732656,1140317,1140640;AE009948,1140317,1140640;CP000114,1140317,1140640;CP003919,1140317,1140640;HF952104,1140317,1140640;HF952106,1140317,1140640;HF952105,1140317,1140640;CP007482,1140317,1140640;HG939456,1140317,1140640;CP007631,1140317,1140640;CP007632,1140317,1140640;CP006910,1140317,1140640;CP007572,1140317,1140640;CP007571,1140317,1140640;CP007570,1140317,1140640;FO393392,1140317,1140640…
CP007565	Mauve	SHARED	1140641	1140692	.	.	.	Notes=Lenght51	AE009948,1140641,1140692;CP000114,1140641,1140692;CP003919,1140641,1140692;HF952104,1140641,1140692;HF952106,1140641,1140692;HF952105,1140641,1140692;CP007482,1140641,1140692;HG939456,1140641,1140692;CP007631,1140641,1140692;CP007632,1140641,1140692;CP006910,1140641,1140692;FO393392,1140641,1140692;CP010867,1140641,1140692;CP011328,1140641,1140692;CP011329,1140641,1140692;CP010319,1140641,1140692…
CP007565	Mauve	SHARED	1140695	1140807	.	.	.	Notes=Lenght112	AL732656,1140695,1140807;AE009948,1140695,1140807;CP003810,1140695,1140807;CP003919,1140695,1140807;HF952104,1140695,1140807;HF952106,1140695,1140807;HF952105,1140695,1140807;CP007482,1140695,1140807;HG939456,1140695,1140807;CP007631,1140695,1140807;CP007632,1140695,1140807;CP006910,1140695,1140807;CP007572,1140695,1140807;CP007571,1140695,1140807;CP007570,1140695,1140807;FO393392,1140695,1140807…
CP007565	Mauve	SHARED	1140808	1140922	.	.	.	Notes=Lenght114	AE009948,1140808,1140922;CP003810,1140808,1140922;CP003919,1140808,1140922;HF952104,1140808,1140922;HF952106,1140808,1140922;HF952105,1140808,1140922;CP007482,1140808,1140922;HG939456,1140808,1140922;CP007631,1140808,1140922;CP007632,1140808,1140922;CP006910,1140808,1140922;FO393392,1140808,1140922;CP010867,1140808,1140922;CP011325,1140808,1140922;CP011327,1140808,1140922;CP011328,1140808,1140922…
CP007565	Mauve	SHARED	1141153	1141194	.	.	.	Notes=Lenght41	AE009948,1141153,1141194;CP000114,1141153,1141194;CP003919,1141153,1141194;HF952104,1141153,1141194;HF952106,1141153,1141194;HF952105,1141153,1141194;CP007482,1141153,1141194;HG939456,1141153,1141194;CP007631,1141153,1141194;CP007632,1141153,1141194;CP006910,1141153,1141194;FO393392,1141153,1141194;CP010867,1141153,1141194;CP011328,1141153,1141194;CP011329,1141153,1141194;CP010319,1141153,1141194…
CP007565	Mauve	SHARED	1141195	1141244	.	.	.	Notes=Lenght49	AL732656,1141195,1141244;AE009948,1141195,1141244;CP000114,1141195,1141244;CP003919,1141195,1141244;HF952104,1141195,1141244;HF952106,1141195,1141244;HF952105,1141195,1141244;CP007482,1141195,1141244;HG939456,1141195,1141244;CP007631,1141195,1141244;CP007632,1141195,1141244;CP006910,1141195,1141244;CP007572,1141195,1141244;CP007571,1141195,1141244;CP007570,1141195,1141244;FO393392,1141195,1141244…
CP007565	Mauve	SHARED	1141245	1141466	.	.	.	Notes=Lenght221	AE009948,1141245,1141466;CP000114,1141245,1141466;CP003919,1141245,1141466;HF952104,1141245,1141466;HF952106,1141245,1141466;HF952105,1141245,1141466;CP007482,1141245,1141466;HG939456,1141245,1141466;CP007631,1141245,1141466;CP007632,1141245,1141466;CP006910,1141245,1141466;FO393392,1141245,1141466;CP010867,1141245,1141466;CP011328,1141245,1141466;CP011329,1141245,1141466;CP010319,1141245,1141466…
CP007565	Mauve	SHARED	1141613	1141636	.	.	.	Notes=Lenght23	AL732656,1141613,1141636;AE009948,1141613,1141636;CP000114,1141613,1141636;CP003919,1141613,1141636;HF952104,1141613,1141636;HF952106,1141613,1141636;HF952105,1141613,1141636;CP007482,1141613,1141636;HG939456,1141613,1141636;CP007631,1141613,1141636;CP007632,1141613,1141636;CP006910,1141613,1141636;CP007572,1141613,1141636;CP007571,1141613,1141636;CP007570,1141613,1141636;FO393392,1141613,1141636…
CP007565	Mauve	SHARED	1141647	1142118	.	.	.	Notes=Lenght471	AL732656,1141647,1142118;AE009948,1141647,1142118;CP003810,1141647,1142118;CP003919,1141647,1142118;HF952104,1141647,1142118;HF952106,1141647,1142118;HF952105,1141647,1142118;CP007482,1141647,1142118;HG939456,1141647,1142118;CP007631,1141647,1142118;CP007632,1141647,1142118;CP006910,1141647,1142118;CP007572,1141647,1142118;CP007571,1141647,1142118;CP007570,1141647,1142118;FO393392,1141647,1142118…
CP007565	Mauve	SHARED	1152742	1152816	.	.	.	Notes=Lenght74	AL732656,1152742,1152816;AE009948,1152742,1152816;CP000114,1152742,1152816;CP003810,1152742,1152816;HF952104,1152742,1152816;HF952106,1152742,1152816;HF952105,1152742,1152816;CP007482,1152742,1152816;HG939456,1152742,1152816;CP007631,1152742,1152816;CP007632,1152742,1152816;CP006910,1152742,1152816;CP007572,1152742,1152816;CP007571,1152742,1152816;CP007570,1152742,1152816;FO393392,1152742,1152816…
CP007565	Mauve	SHARED	1152817	1153683	.	.	.	Notes=Lenght866	AL732656,1152817,1153683;AE009948,1152817,1153683;CP000114,1152817,1153683;CP003810,1152817,1153683;HF952104,1152817,1153683;HF952106,1152817,1153683;HF952105,1152817,1153683;CP007482,1152817,1153683;HG939456,1152817,1153683;CP007631,1152817,1153683;CP007632,1152817,1153683;CP006910,1152817,1153683;CP007572,1152817,1153683;CP007571,1152817,1153683;CP007570,1152817,1153683;FO393392,1152817,1153683…
CP007565	Mauve	SHARED	1172149	1172279	.	.	.	Notes=Lenght130	AL732656,1172149,1172279;AE009948,1172149,1172279;CP000114,1172149,1172279;CP003810,1172149,1172279;HF952104,1172149,1172279;HF952106,1172149,1172279;HF952105,1172149,1172279;CP007482,1172149,1172279;HG939456,1172149,1172279;CP007631,1172149,1172279;CP007632,1172149,1172279;CP006910,1172149,1172279;CP007572,1172149,1172279;CP007571,1172149,1172279;CP007570,1172149,1172279;FO393392,1172149,1172279…
CP007565	Mauve	SHARED	1177437	1177501	.	.	.	Notes=Lenght64	AL732656,1177437,1177501;AE009948,1177437,1177501;CP000114,1177437,1177501;CP003810,1177437,1177501;CP003919,1177437,1177501;HF952104,1177437,1177501;HF952106,1177437,1177501;HF952105,1177437,1177501;CP007482,1177437,1177501;CP007631,1177437,1177501;CP006910,1177437,1177501;CP007572,1177437,1177501;CP007571,1177437,1177501;CP007570,1177437,1177501;FO393392,1177437,1177501;CP010867,1177437,1177501…
CP007565	Mauve	SHARED	1199088	1199121	.	.	.	Notes=Lenght33	AL732656,1199088,1199121;AE009948,1199088,1199121;CP000114,1199088,1199121;CP003810,1199088,1199121;CP003919,1199088,1199121;HF952104,1199088,1199121;HF952106,1199088,1199121;HF952105,1199088,1199121;CP007482,1199088,1199121;HG939456,1199088,1199121;CP007631,1199088,1199121;CP007632,1199088,1199121;CP006910,1199088,1199121;FO393392,1199088,1199121;CP010867,1199088,1199121;CP011325,1199088,1199121…
CP007565	Mauve	SHARED	1204864	1205156	.	.	.	Notes=Lenght292	AE009948,1204864,1205156;CP000114,1204864,1205156;CP003810,1204864,1205156;CP003919,1204864,1205156;HF952104,1204864,1205156;HF952106,1204864,1205156;HF952105,1204864,1205156;CP007482,1204864,1205156;HG939456,1204864,1205156;CP007631,1204864,1205156;CP007632,1204864,1205156;FO393392,1204864,1205156;CP010867,1204864,1205156;CP011325,1204864,1205156;CP011326,1204864,1205156;CP011327,1204864,1205156…
CP007565	Mauve	SHARED	1205383	1205736	.	.	.	Notes=Lenght353	AE009948,1205383,1205736;CP000114,1205383,1205736;CP003810,1205383,1205736;CP003919,1205383,1205736;HF952104,1205383,1205736;HF952106,1205383,1205736;HF952105,1205383,1205736;CP007482,1205383,1205736;HG939456,1205383,1205736;CP007631,1205383,1205736;CP007632,1205383,1205736;FO393392,1205383,1205736;CP010867,1205383,1205736;CP011325,1205383,1205736;CP011326,1205383,1205736;CP011327,1205383,1205736…
CP007565	Mauve	SHARED	1206015	1206204	.	.	.	Notes=Lenght189	AE009948,1206015,1206204;CP000114,1206015,1206204;CP003810,1206015,1206204;CP003919,1206015,1206204;HF952104,1206015,1206204;HF952106,1206015,1206204;HF952105,1206015,1206204;CP007482,1206015,1206204;HG939456,1206015,1206204;CP007631,1206015,1206204;CP007632,1206015,1206204;FO393392,1206015,1206204;CP010867,1206015,1206204;CP011325,1206015,1206204;CP011326,1206015,1206204;CP011327,1206015,1206204…
CP007565	Mauve	SHARED	1207238	1207302	.	.	.	Notes=Lenght64	AE009948,1207238,1207302;CP000114,1207238,1207302;CP003810,1207238,1207302;CP003919,1207238,1207302;HF952104,1207238,1207302;HF952106,1207238,1207302;HF952105,1207238,1207302;CP007482,1207238,1207302;HG939456,1207238,1207302;CP007631,1207238,1207302;CP007632,1207238,1207302;FO393392,1207238,1207302;CP010867,1207238,1207302;CP011325,1207238,1207302;CP011326,1207238,1207302;CP011327,1207238,1207302…
CP007565	Mauve	SHARED	1208924	1208937	.	.	.	Notes=Lenght13	AL732656,1208924,1208937;AE009948,1208924,1208937;CP000114,1208924,1208937;CP003810,1208924,1208937;CP003919,1208924,1208937;HF952104,1208924,1208937;HF952106,1208924,1208937;HF952105,1208924,1208937;CP007482,1208924,1208937;HG939456,1208924,1208937;CP007631,1208924,1208937;CP007632,1208924,1208937;CP007572,1208924,1208937;CP007571,1208924,1208937;CP007570,1208924,1208937;FO393392,1208924,1208937…
CP007565	Mauve	SHARED	1230160	1230173	.	.	.	Notes=Lenght13	AL732656,1230160,1230173;AE009948,1230160,1230173;CP000114,1230160,1230173;CP003810,1230160,1230173;CP003919,1230160,1230173;HF952104,1230160,1230173;HF952106,1230160,1230173;HF952105,1230160,1230173;CP007482,1230160,1230173;HG939456,1230160,1230173;CP007631,1230160,1230173;CP007632,1230160,1230173;CP006910,1230160,1230173;FO393392,1230160,1230173;CP010867,1230160,1230173;CP011325,1230160,1230173…
CP007565	Mauve	SHARED	1230218	1231064	.	.	.	Notes=Lenght846	AL732656,1230218,1231064;AE009948,1230218,1231064;CP000114,1230218,1231064;CP003810,1230218,1231064;CP003919,1230218,1231064;HF952104,1230218,1231064;HF952106,1230218,1231064;HF952105,1230218,1231064;CP007482,1230218,1231064;HG939456,1230218,1231064;CP007631,1230218,1231064;CP007632,1230218,1231064;CP006910,1230218,1231064;FO393392,1230218,1231064;CP010867,1230218,1231064;CP011325,1230218,1231064…
CP007565	Mauve	SHARED	1231065	1231148	.	.	.	Notes=Lenght83	AL732656,1231065,1231148;AE009948,1231065,1231148;CP000114,1231065,1231148;CP003810,1231065,1231148;HF952104,1231065,1231148;HF952106,1231065,1231148;HF952105,1231065,1231148;CP007482,1231065,1231148;HG939456,1231065,1231148;CP007631,1231065,1231148;CP007632,1231065,1231148;CP006910,1231065,1231148;FO393392,1231065,1231148;CP010867,1231065,1231148;CP011325,1231065,1231148;CP011326,1231065,1231148…
CP007565	Mauve	SHARED	1231149	1232449	.	.	.	Notes=Lenght1300	AL732656,1231149,1232449;AE009948,1231149,1232449;CP000114,1231149,1232449;CP003810,1231149,1232449;CP003919,1231149,1232449;HF952104,1231149,1232449;HF952106,1231149,1232449;HF952105,1231149,1232449;CP007482,1231149,1232449;HG939456,1231149,1232449;CP007631,1231149,1232449;CP007632,1231149,1232449;CP006910,1231149,1232449;FO393392,1231149,1232449;CP010867,1231149,1232449;CP011325,1231149,1232449…
CP007565	Mauve	SHARED	1248073	1248233	.	.	.	Notes=Lenght160	AL732656,1248073,1248233;AE009948,1248073,1248233;CP000114,1248073,1248233;CP003810,1248073,1248233;CP003919,1248073,1248233;HF952104,1248073,1248233;HF952106,1248073,1248233;HF952105,1248073,1248233;CP007482,1248073,1248233;CP007631,1248073,1248233;CP006910,1248073,1248233;CP007572,1248073,1248233;CP007571,1248073,1248233;CP007570,1248073,1248233;FO393392,1248073,1248233;CP010867,1248073,1248233…
CP007565	Mauve	SHARED	1248234	1248261	.	.	.	Notes=Lenght27	AE009948,1248234,1248261;CP000114,1248234,1248261;CP003810,1248234,1248261;CP003919,1248234,1248261;HF952104,1248234,1248261;HF952106,1248234,1248261;HF952105,1248234,1248261;CP007482,1248234,1248261;CP007631,1248234,1248261;CP006910,1248234,1248261;FO393392,1248234,1248261;CP010867,1248234,1248261;CP011325,1248234,1248261;CP011326,1248234,1248261;CP011327,1248234,1248261;CP011328,1248234,1248261…
CP007565	Mauve	SHARED	1248262	1248401	.	.	.	Notes=Lenght139	AE009948,1248262,1248401;CP000114,1248262,1248401;CP003810,1248262,1248401;CP003919,1248262,1248401;HF952104,1248262,1248401;HF952106,1248262,1248401;HF952105,1248262,1248401;CP007482,1248262,1248401;HG939456,1248262,1248401;CP007631,1248262,1248401;CP007632,1248262,1248401;CP006910,1248262,1248401;FO393392,1248262,1248401;CP010867,1248262,1248401;CP011325,1248262,1248401;CP011326,1248262,1248401…
CP007565	Mauve	SHARED	1248517	1249121	.	.	.	Notes=Lenght604	AL732656,1248517,1249121;AE009948,1248517,1249121;CP000114,1248517,1249121;CP003810,1248517,1249121;CP003919,1248517,1249121;HF952104,1248517,1249121;HF952106,1248517,1249121;HF952105,1248517,1249121;CP007482,1248517,1249121;CP007631,1248517,1249121;CP006910,1248517,1249121;CP007572,1248517,1249121;CP007571,1248517,1249121;CP007570,1248517,1249121;FO393392,1248517,1249121;CP010867,1248517,1249121…
CP007565	Mauve	SHARED	1249216	1249598	.	.	.	Notes=Lenght382	AL732656,1249216,1249598;AE009948,1249216,1249598;CP000114,1249216,1249598;CP003810,1249216,1249598;CP003919,1249216,1249598;HF952104,1249216,1249598;HF952106,1249216,1249598;HF952105,1249216,1249598;CP007482,1249216,1249598;CP007631,1249216,1249598;CP006910,1249216,1249598;CP007572,1249216,1249598;CP007571,1249216,1249598;CP007570,1249216,1249598;FO393392,1249216,1249598;CP010867,1249216,1249598…
CP007565	Mauve	SHARED	1249689	1251528	.	.	.	Notes=Lenght1839	AL732656,1249689,1251528;AE009948,1249689,1251528;CP000114,1249689,1251528;CP003810,1249689,1251528;CP003919,1249689,1251528;HF952104,1249689,1251528;HF952106,1249689,1251528;HF952105,1249689,1251528;CP007482,1249689,1251528;CP007631,1249689,1251528;CP006910,1249689,1251528;CP007572,1249689,1251528;CP007571,1249689,1251528;CP007570,1249689,1251528;FO393392,1249689,1251528;CP010867,1249689,1251528…
CP007565	Mauve	SHARED	1251529	1251813	.	.	.	Notes=Lenght284	AL732656,1251529,1251813;AE009948,1251529,1251813;CP000114,1251529,1251813;CP003810,1251529,1251813;HF952104,1251529,1251813;HF952106,1251529,1251813;HF952105,1251529,1251813;CP007482,1251529,1251813;CP007631,1251529,1251813;CP006910,1251529,1251813;CP007572,1251529,1251813;CP007571,1251529,1251813;CP007570,1251529,1251813;FO393392,1251529,1251813;CP010867,1251529,1251813;CP011325,1251529,1251813…
CP007565	Mauve	SHARED	1251814	1251977	.	.	.	Notes=Lenght163	AL732656,1251814,1251977;AE009948,1251814,1251977;CP000114,1251814,1251977;CP003810,1251814,1251977;CP003919,1251814,1251977;HF952104,1251814,1251977;HF952106,1251814,1251977;HF952105,1251814,1251977;CP007482,1251814,1251977;CP007631,1251814,1251977;CP006910,1251814,1251977;CP007572,1251814,1251977;CP007571,1251814,1251977;CP007570,1251814,1251977;FO393392,1251814,1251977;CP010867,1251814,1251977…
CP007565	Mauve	SHARED	1251978	1252624	.	.	.	Notes=Lenght646	AL732656,1251978,1252624;AE009948,1251978,1252624;CP000114,1251978,1252624;CP003810,1251978,1252624;CP003919,1251978,1252624;HF952104,1251978,1252624;HF952106,1251978,1252624;HF952105,1251978,1252624;CP007482,1251978,1252624;CP007631,1251978,1252624;CP006910,1251978,1252624;CP007572,1251978,1252624;CP007571,1251978,1252624;CP007570,1251978,1252624;FO393392,1251978,1252624;CP010867,1251978,1252624…
CP007565	Mauve	SHARED	1252625	1252713	.	.	.	Notes=Lenght88	AL732656,1252625,1252713;CP000114,1252625,1252713;CP003810,1252625,1252713;CP003919,1252625,1252713;HF952104,1252625,1252713;HF952106,1252625,1252713;HF952105,1252625,1252713;CP007482,1252625,1252713;CP007631,1252625,1252713;CP006910,1252625,1252713;CP007572,1252625,1252713;CP007571,1252625,1252713;CP007570,1252625,1252713;FO393392,1252625,1252713;CP010867,1252625,1252713;CP011325,1252625,1252713…
CP007565	Mauve	SHARED	1252714	1252789	.	.	.	Notes=Lenght75	CP000114,1252714,1252789;CP003810,1252714,1252789;CP003919,1252714,1252789;HF952104,1252714,1252789;HF952106,1252714,1252789;HF952105,1252714,1252789;CP007482,1252714,1252789;CP007631,1252714,1252789;CP006910,1252714,1252789;FO393392,1252714,1252789;CP010867,1252714,1252789;CP011325,1252714,1252789;CP011326,1252714,1252789;CP011327,1252714,1252789;CP011328,1252714,1252789;CP010319,1252714,1252789…
CP007565	Mauve	SHARED	1252791	1253670	.	.	.	Notes=Lenght879	AL732656,1252791,1253670;AE009948,1252791,1253670;CP000114,1252791,1253670;CP003810,1252791,1253670;CP003919,1252791,1253670;HF952104,1252791,1253670;HF952106,1252791,1253670;HF952105,1252791,1253670;CP007482,1252791,1253670;CP007631,1252791,1253670;CP006910,1252791,1253670;CP007572,1252791,1253670;CP007571,1252791,1253670;CP007570,1252791,1253670;FO393392,1252791,1253670;CP010867,1252791,1253670…
CP007565	Mauve	SHARED	1253710	1253742	.	.	.	Notes=Lenght32	AL732656,1253710,1253742;CP003919,1253710,1253742;HF952104,1253710,1253742;HF952106,1253710,1253742;HF952105,1253710,1253742;CP007482,1253710,1253742;CP007631,1253710,1253742;CP006910,1253710,1253742;CP007572,1253710,1253742;CP007571,1253710,1253742;CP007570,1253710,1253742;FO393392,1253710,1253742;CP010867,1253710,1253742;CP011328,1253710,1253742;CP010319,1253710,1253742;CP013202,1253710,1253742;
CP007565	Mauve	SHARED	1253755	1257005	.	.	.	Notes=Lenght3250	AL732656,1253755,1257005;AE009948,1253755,1257005;CP000114,1253755,1257005;CP003810,1253755,1257005;CP003919,1253755,1257005;HF952104,1253755,1257005;HF952106,1253755,1257005;HF952105,1253755,1257005;CP007482,1253755,1257005;CP007631,1253755,1257005;CP006910,1253755,1257005;CP007572,1253755,1257005;CP007571,1253755,1257005;CP007570,1253755,1257005;FO393392,1253755,1257005;CP010867,1253755,1257005…
CP007565	Mauve	SHARED	1257156	1257888	.	.	.	Notes=Lenght732	AE009948,1257156,1257888;CP000114,1257156,1257888;CP003810,1257156,1257888;HF952104,1257156,1257888;HF952106,1257156,1257888;HF952105,1257156,1257888;CP007482,1257156,1257888;CP007631,1257156,1257888;FO393392,1257156,1257888;CP010867,1257156,1257888;CP011325,1257156,1257888;CP011326,1257156,1257888;CP011327,1257156,1257888;CP011328,1257156,1257888;CP010319,1257156,1257888;CP012419,1257156,1257888…
CP007565	Mauve	SHARED	1257889	1257924	.	.	.	Notes=Lenght35	AL732656,1257889,1257924;AE009948,1257889,1257924;CP000114,1257889,1257924;CP003810,1257889,1257924;HF952104,1257889,1257924;HF952106,1257889,1257924;HF952105,1257889,1257924;CP007482,1257889,1257924;CP007631,1257889,1257924;CP007572,1257889,1257924;CP007571,1257889,1257924;CP007570,1257889,1257924;FO393392,1257889,1257924;CP010867,1257889,1257924;CP011325,1257889,1257924;CP011326,1257889,1257924…
CP007565	Mauve	SHARED	1257925	1258359	.	.	.	Notes=Lenght434	AE009948,1257925,1258359;CP000114,1257925,1258359;CP003810,1257925,1258359;HF952104,1257925,1258359;HF952106,1257925,1258359;HF952105,1257925,1258359;CP007482,1257925,1258359;CP007631,1257925,1258359;FO393392,1257925,1258359;CP010867,1257925,1258359;CP011325,1257925,1258359;CP011326,1257925,1258359;CP011327,1257925,1258359;CP011328,1257925,1258359;CP010319,1257925,1258359;CP012419,1257925,1258359…
CP007565	Mauve	SHARED	1258421	1261952	.	.	.	Notes=Lenght3531	AE009948,1258421,1261952;CP000114,1258421,1261952;CP003810,1258421,1261952;HF952104,1258421,1261952;HF952106,1258421,1261952;HF952105,1258421,1261952;CP007482,1258421,1261952;CP007631,1258421,1261952;FO393392,1258421,1261952;CP010867,1258421,1261952;CP011325,1258421,1261952;CP011326,1258421,1261952;CP011327,1258421,1261952;CP011328,1258421,1261952;CP010319,1258421,1261952;CP012419,1258421,1261952…
CP007565	Mauve	SHARED	1261953	1262058	.	.	.	Notes=Lenght105	AE009948,1261953,1262058;CP000114,1261953,1262058;CP003810,1261953,1262058;HF952104,1261953,1262058;HF952106,1261953,1262058;HF952105,1261953,1262058;CP007482,1261953,1262058;CP007631,1261953,1262058;FO393392,1261953,1262058;CP010867,1261953,1262058;CP011325,1261953,1262058;CP011326,1261953,1262058;CP011327,1261953,1262058;CP011328,1261953,1262058;CP010319,1261953,1262058;CP012419,1261953,1262058…
CP007565	Mauve	SHARED	1262059	1263857	.	.	.	Notes=Lenght1798	AL732656,1262059,1263857;AE009948,1262059,1263857;CP000114,1262059,1263857;CP003810,1262059,1263857;HF952104,1262059,1263857;HF952106,1262059,1263857;HF952105,1262059,1263857;CP007482,1262059,1263857;CP007631,1262059,1263857;CP007572,1262059,1263857;CP007571,1262059,1263857;CP007570,1262059,1263857;FO393392,1262059,1263857;CP010867,1262059,1263857;CP011325,1262059,1263857;CP011326,1262059,1263857…
CP007565	Mauve	SHARED	1263858	1265985	.	.	.	Notes=Lenght2127	AL732656,1263858,1265985;AE009948,1263858,1265985;CP000114,1263858,1265985;CP003810,1263858,1265985;CP003919,1263858,1265985;HF952104,1263858,1265985;HF952106,1263858,1265985;HF952105,1263858,1265985;CP007482,1263858,1265985;CP007631,1263858,1265985;CP006910,1263858,1265985;CP007572,1263858,1265985;CP007571,1263858,1265985;CP007570,1263858,1265985;FO393392,1263858,1265985;CP010867,1263858,1265985…
CP007565	Mauve	SHARED	1265986	1266004	.	.	.	Notes=Lenght18	AL732656,1265986,1266004;AE009948,1265986,1266004;CP000114,1265986,1266004;CP003810,1265986,1266004;CP003919,1265986,1266004;HF952104,1265986,1266004;HF952106,1265986,1266004;HF952105,1265986,1266004;CP007482,1265986,1266004;CP007631,1265986,1266004;CP006910,1265986,1266004;CP007572,1265986,1266004;CP007571,1265986,1266004;CP007570,1265986,1266004;FO393392,1265986,1266004;CP010867,1265986,1266004…
CP007565	Mauve	SHARED	1266069	1268609	.	.	.	Notes=Lenght2540	AL732656,1266069,1268609;AE009948,1266069,1268609;CP000114,1266069,1268609;CP003810,1266069,1268609;CP003919,1266069,1268609;HF952104,1266069,1268609;HF952106,1266069,1268609;HF952105,1266069,1268609;CP007482,1266069,1268609;CP007631,1266069,1268609;CP006910,1266069,1268609;CP007572,1266069,1268609;CP007571,1266069,1268609;CP007570,1266069,1268609;FO393392,1266069,1268609;CP010867,1266069,1268609…
CP007565	Mauve	SHARED	1268610	1268696	.	.	.	Notes=Lenght86	AL732656,1268610,1268696;AE009948,1268610,1268696;CP000114,1268610,1268696;CP003810,1268610,1268696;CP003919,1268610,1268696;HF952104,1268610,1268696;HF952106,1268610,1268696;HF952105,1268610,1268696;CP007482,1268610,1268696;HG939456,1268610,1268696;CP007631,1268610,1268696;CP007632,1268610,1268696;CP006910,1268610,1268696;CP007572,1268610,1268696;CP007571,1268610,1268696;CP007570,1268610,1268696…
CP007565	Mauve	SHARED	1268697	1269370	.	.	.	Notes=Lenght673	AL732656,1268697,1269370;AE009948,1268697,1269370;CP000114,1268697,1269370;CP003810,1268697,1269370;CP003919,1268697,1269370;HF952104,1268697,1269370;HF952106,1268697,1269370;HF952105,1268697,1269370;CP007482,1268697,1269370;CP007631,1268697,1269370;CP006910,1268697,1269370;CP007572,1268697,1269370;CP007571,1268697,1269370;CP007570,1268697,1269370;FO393392,1268697,1269370;CP010867,1268697,1269370…
CP007565	Mauve	SHARED	1269371	1269981	.	.	.	Notes=Lenght610	AL732656,1269371,1269981;AE009948,1269371,1269981;CP000114,1269371,1269981;CP003810,1269371,1269981;CP003919,1269371,1269981;HF952104,1269371,1269981;HF952106,1269371,1269981;HF952105,1269371,1269981;CP007482,1269371,1269981;CP007631,1269371,1269981;CP006910,1269371,1269981;CP007572,1269371,1269981;CP007571,1269371,1269981;CP007570,1269371,1269981;FO393392,1269371,1269981;CP010867,1269371,1269981…
CP007565	Mauve	SHARED	1301872	1301908	.	.	.	Notes=Lenght36	AL732656,1301872,1301908;AE009948,1301872,1301908;CP000114,1301872,1301908;CP003810,1301872,1301908;HF952104,1301872,1301908;HF952106,1301872,1301908;HF952105,1301872,1301908;CP007482,1301872,1301908;HG939456,1301872,1301908;CP007631,1301872,1301908;CP007632,1301872,1301908;CP006910,1301872,1301908;CP007572,1301872,1301908;CP007571,1301872,1301908;CP007570,1301872,1301908;FO393392,1301872,1301908…
CP007565	Mauve	SHARED	1305445	1305455	.	.	.	Notes=Lenght10	AE009948,1305445,1305455;CP000114,1305445,1305455;CP003810,1305445,1305455;CP003919,1305445,1305455;HF952104,1305445,1305455;HF952106,1305445,1305455;HF952105,1305445,1305455;CP007482,1305445,1305455;HG939456,1305445,1305455;CP007631,1305445,1305455;CP007632,1305445,1305455;CP006910,1305445,1305455;FO393392,1305445,1305455;CP010867,1305445,1305455;CP011325,1305445,1305455;CP011326,1305445,1305455…
CP007565	Mauve	SHARED	1305513	1305687	.	.	.	Notes=Lenght174	AL732656,1305513,1305687;AE009948,1305513,1305687;CP000114,1305513,1305687;CP003810,1305513,1305687;CP003919,1305513,1305687;HF952104,1305513,1305687;HF952105,1305513,1305687;CP007482,1305513,1305687;HG939456,1305513,1305687;CP007631,1305513,1305687;CP007632,1305513,1305687;CP006910,1305513,1305687;CP007572,1305513,1305687;CP007571,1305513,1305687;CP007570,1305513,1305687;FO393392,1305513,1305687…
CP007565	Mauve	SHARED	1335979	1336203	.	.	.	Notes=Lenght224	AL732656,1335979,1336203;AE009948,1335979,1336203;CP000114,1335979,1336203;CP003810,1335979,1336203;CP003919,1335979,1336203;HF952104,1335979,1336203;HF952106,1335979,1336203;HF952105,1335979,1336203;CP007482,1335979,1336203;HG939456,1335979,1336203;CP007631,1335979,1336203;CP007632,1335979,1336203;CP006910,1335979,1336203;CP007572,1335979,1336203;CP007571,1335979,1336203;CP007570,1335979,1336203…
CP007565	Mauve	SHARED	1339592	1339687	.	.	.	Notes=Lenght95	AL732656,1339592,1339687;AE009948,1339592,1339687;CP000114,1339592,1339687;CP003810,1339592,1339687;CP003919,1339592,1339687;HF952104,1339592,1339687;HF952106,1339592,1339687;CP007482,1339592,1339687;HG939456,1339592,1339687;CP007631,1339592,1339687;CP007632,1339592,1339687;CP006910,1339592,1339687;CP007572,1339592,1339687;CP007571,1339592,1339687;CP007570,1339592,1339687;FO393392,1339592,1339687…
CP007565	Mauve	SHARED	1340662	1340702	.	.	.	Notes=Lenght40	AL732656,1340662,1340702;AE009948,1340662,1340702;CP000114,1340662,1340702;CP003810,1340662,1340702;HF952104,1340662,1340702;HF952106,1340662,1340702;HF952105,1340662,1340702;CP007482,1340662,1340702;HG939456,1340662,1340702;CP007631,1340662,1340702;CP007632,1340662,1340702;CP006910,1340662,1340702;CP007572,1340662,1340702;CP007571,1340662,1340702;CP007570,1340662,1340702;FO393392,1340662,1340702…
CP007565	Mauve	SHARED	1341585	1341975	.	.	.	Notes=Lenght390	AL732656,1341585,1341975;AE009948,1341585,1341975;CP000114,1341585,1341975;CP003810,1341585,1341975;CP003919,1341585,1341975;HF952104,1341585,1341975;HF952106,1341585,1341975;HF952105,1341585,1341975;CP007482,1341585,1341975;HG939456,1341585,1341975;CP007631,1341585,1341975;CP007632,1341585,1341975;CP006910,1341585,1341975;CP007572,1341585,1341975;CP007571,1341585,1341975;FO393392,1341585,1341975…
CP007565	Mauve	SHARED	1341976	1342072	.	.	.	Notes=Lenght96	AL732656,1341976,1342072;AE009948,1341976,1342072;CP000114,1341976,1342072;CP003810,1341976,1342072;CP003919,1341976,1342072;HF952104,1341976,1342072;HF952106,1341976,1342072;HF952105,1341976,1342072;CP007482,1341976,1342072;HG939456,1341976,1342072;CP007631,1341976,1342072;CP007632,1341976,1342072;CP006910,1341976,1342072;CP007572,1341976,1342072;CP007571,1341976,1342072;FO393392,1341976,1342072…
CP007565	Mauve	SHARED	1358352	1358371	.	.	.	Notes=Lenght19	AL732656,1358352,1358371;AE009948,1358352,1358371;CP000114,1358352,1358371;CP003810,1358352,1358371;CP003919,1358352,1358371;HF952104,1358352,1358371;HF952106,1358352,1358371;HF952105,1358352,1358371;CP007482,1358352,1358371;CP007631,1358352,1358371;CP007632,1358352,1358371;CP006910,1358352,1358371;CP007572,1358352,1358371;CP007571,1358352,1358371;CP007570,1358352,1358371;FO393392,1358352,1358371…
CP007565	Mauve	SHARED	1361129	1361170	.	.	.	Notes=Lenght41	AL732656,1361129,1361170;AE009948,1361129,1361170;CP000114,1361129,1361170;CP003810,1361129,1361170;HF952104,1361129,1361170;HF952106,1361129,1361170;HF952105,1361129,1361170;CP007482,1361129,1361170;HG939456,1361129,1361170;CP007631,1361129,1361170;CP007632,1361129,1361170;CP006910,1361129,1361170;CP007572,1361129,1361170;CP007571,1361129,1361170;CP007570,1361129,1361170;FO393392,1361129,1361170…
CP007565	Mauve	SHARED	1413941	1414535	.	.	.	Notes=Lenght594	AL732656,1413941,1414535;AE009948,1413941,1414535;CP000114,1413941,1414535;CP003810,1413941,1414535;HF952104,1413941,1414535;HF952106,1413941,1414535;HF952105,1413941,1414535;CP007482,1413941,1414535;HG939456,1413941,1414535;CP007631,1413941,1414535;CP007632,1413941,1414535;CP006910,1413941,1414535;CP007572,1413941,1414535;CP007571,1413941,1414535;CP007570,1413941,1414535;FO393392,1413941,1414535…
CP007565	Mauve	SHARED	1457358	1457414	.	.	.	Notes=Lenght56	AE009948,1457358,1457414;CP000114,1457358,1457414;CP003810,1457358,1457414;CP003919,1457358,1457414;HF952104,1457358,1457414;HF952106,1457358,1457414;HF952105,1457358,1457414;CP007482,1457358,1457414;HG939456,1457358,1457414;CP007631,1457358,1457414;CP007632,1457358,1457414;CP006910,1457358,1457414;FO393392,1457358,1457414;CP010867,1457358,1457414;CP011325,1457358,1457414;CP011326,1457358,1457414…
CP007565	Mauve	SHARED	1465843	1466029	.	.	.	Notes=Lenght186	AL732656,1465843,1466029;AE009948,1465843,1466029;CP000114,1465843,1466029;CP003810,1465843,1466029;CP003919,1465843,1466029;HF952104,1465843,1466029;HF952105,1465843,1466029;CP007482,1465843,1466029;HG939456,1465843,1466029;CP007631,1465843,1466029;CP007632,1465843,1466029;CP006910,1465843,1466029;CP007572,1465843,1466029;CP007571,1465843,1466029;CP007570,1465843,1466029;FO393392,1465843,1466029…
CP007565	Mauve	SHARED	1470812	1470848	.	.	.	Notes=Lenght36	AL732656,1470812,1470848;AE009948,1470812,1470848;CP000114,1470812,1470848;CP003810,1470812,1470848;HF952104,1470812,1470848;HF952106,1470812,1470848;HF952105,1470812,1470848;CP007482,1470812,1470848;HG939456,1470812,1470848;CP007631,1470812,1470848;CP007632,1470812,1470848;CP006910,1470812,1470848;CP007572,1470812,1470848;CP007571,1470812,1470848;CP007570,1470812,1470848;FO393392,1470812,1470848…
CP007565	Mauve	SHARED	1472500	1473195	.	.	.	Notes=Lenght695	AE009948,1472500,1473195;CP000114,1472500,1473195;CP003810,1472500,1473195;CP003919,1472500,1473195;HF952104,1472500,1473195;HF952106,1472500,1473195;HF952105,1472500,1473195;CP007482,1472500,1473195;HG939456,1472500,1473195;CP007631,1472500,1473195;CP006910,1472500,1473195;FO393392,1472500,1473195;CP010867,1472500,1473195;CP011325,1472500,1473195;CP011326,1472500,1473195;CP011327,1472500,1473195…
CP007565	Mauve	SHARED	1473196	1473259	.	.	.	Notes=Lenght63	AE009948,1473196,1473259;CP000114,1473196,1473259;CP003810,1473196,1473259;HF952104,1473196,1473259;HF952106,1473196,1473259;HF952105,1473196,1473259;CP007482,1473196,1473259;HG939456,1473196,1473259;CP007631,1473196,1473259;CP006910,1473196,1473259;FO393392,1473196,1473259;CP010867,1473196,1473259;CP011325,1473196,1473259;CP011326,1473196,1473259;CP011327,1473196,1473259;CP011328,1473196,1473259…
CP007565	Mauve	SHARED	1473260	1473301	.	.	.	Notes=Lenght41	AL732656,1473260,1473301;AE009948,1473260,1473301;CP000114,1473260,1473301;CP003810,1473260,1473301;HF952104,1473260,1473301;HF952106,1473260,1473301;HF952105,1473260,1473301;CP007482,1473260,1473301;HG939456,1473260,1473301;CP007631,1473260,1473301;CP007632,1473260,1473301;CP006910,1473260,1473301;CP007572,1473260,1473301;CP007571,1473260,1473301;CP007570,1473260,1473301;FO393392,1473260,1473301…
CP007565	Mauve	SHARED	1473434	1473633	.	.	.	Notes=Lenght199	AE009948,1473434,1473633;CP000114,1473434,1473633;CP003810,1473434,1473633;CP003919,1473434,1473633;HF952104,1473434,1473633;HF952106,1473434,1473633;HF952105,1473434,1473633;CP007482,1473434,1473633;HG939456,1473434,1473633;CP007631,1473434,1473633;CP006910,1473434,1473633;FO393392,1473434,1473633;CP010867,1473434,1473633;CP011325,1473434,1473633;CP011326,1473434,1473633;CP011327,1473434,1473633…
CP007565	Mauve	SHARED	1473634	1473668	.	.	.	Notes=Lenght34	AE009948,1473634,1473668;CP000114,1473634,1473668;CP003810,1473634,1473668;HF952104,1473634,1473668;HF952106,1473634,1473668;HF952105,1473634,1473668;CP007482,1473634,1473668;HG939456,1473634,1473668;CP006910,1473634,1473668;FO393392,1473634,1473668;CP010867,1473634,1473668;CP011325,1473634,1473668;CP011326,1473634,1473668;CP011327,1473634,1473668;CP011328,1473634,1473668;CP011329,1473634,1473668…
CP007565	Mauve	SHARED	1473669	1473708	.	.	.	Notes=Lenght39	AE009948,1473669,1473708;CP000114,1473669,1473708;CP003810,1473669,1473708;HF952104,1473669,1473708;HF952106,1473669,1473708;HF952105,1473669,1473708;CP007482,1473669,1473708;CP006910,1473669,1473708;FO393392,1473669,1473708;CP010867,1473669,1473708;CP011325,1473669,1473708;CP011326,1473669,1473708;CP011327,1473669,1473708;CP011328,1473669,1473708;CP011329,1473669,1473708;CP010319,1473669,1473708…
CP007565	Mauve	SHARED	1473709	1474824	.	.	.	Notes=Lenght1115	AE009948,1473709,1474824;CP000114,1473709,1474824;CP003810,1473709,1474824;HF952104,1473709,1474824;HF952106,1473709,1474824;HF952105,1473709,1474824;CP007482,1473709,1474824;CP007631,1473709,1474824;CP006910,1473709,1474824;FO393392,1473709,1474824;CP010867,1473709,1474824;CP011325,1473709,1474824;CP011326,1473709,1474824;CP011327,1473709,1474824;CP011328,1473709,1474824;CP011329,1473709,1474824…
CP007565	Mauve	SHARED	1475218	1475352	.	.	.	Notes=Lenght134	AE009948,1475218,1475352;CP000114,1475218,1475352;CP003810,1475218,1475352;CP003919,1475218,1475352;HF952104,1475218,1475352;HF952106,1475218,1475352;HF952105,1475218,1475352;CP007482,1475218,1475352;HG939456,1475218,1475352;CP007631,1475218,1475352;CP006910,1475218,1475352;FO393392,1475218,1475352;CP010867,1475218,1475352;CP011325,1475218,1475352;CP011326,1475218,1475352;CP011327,1475218,1475352…
CP007565	Mauve	SHARED	1475379	1475419	.	.	.	Notes=Lenght40	AE009948,1475379,1475419;CP000114,1475379,1475419;CP003810,1475379,1475419;CP003919,1475379,1475419;HF952104,1475379,1475419;HF952106,1475379,1475419;HF952105,1475379,1475419;CP007482,1475379,1475419;CP007631,1475379,1475419;CP006910,1475379,1475419;FO393392,1475379,1475419;CP010867,1475379,1475419;CP011325,1475379,1475419;CP011326,1475379,1475419;CP011327,1475379,1475419;CP011328,1475379,1475419…
CP007565	Mauve	SHARED	1479403	1479494	.	.	.	Notes=Lenght91	AL732656,1479403,1479494;AE009948,1479403,1479494;CP000114,1479403,1479494;CP003810,1479403,1479494;HF952104,1479403,1479494;HF952106,1479403,1479494;HF952105,1479403,1479494;CP007482,1479403,1479494;HG939456,1479403,1479494;CP007631,1479403,1479494;CP007632,1479403,1479494;CP006910,1479403,1479494;CP007572,1479403,1479494;CP007571,1479403,1479494;CP007570,1479403,1479494;FO393392,1479403,1479494…
CP007565	Mauve	SHARED	1518933	1519229	.	.	.	Notes=Lenght296	AL732656,1518933,1519229;AE009948,1518933,1519229;CP000114,1518933,1519229;CP003810,1518933,1519229;HF952104,1518933,1519229;HF952106,1518933,1519229;HF952105,1518933,1519229;CP007482,1518933,1519229;HG939456,1518933,1519229;CP007631,1518933,1519229;CP007632,1518933,1519229;CP007572,1518933,1519229;CP007571,1518933,1519229;CP007570,1518933,1519229;FO393392,1518933,1519229;CP010867,1518933,1519229…
CP007565	Mauve	SHARED	1522387	1523135	.	.	.	Notes=Lenght748	CP000114,1522387,1523135;CP003810,1522387,1523135;CP003919,1522387,1523135;HF952104,1522387,1523135;HF952105,1522387,1523135;CP007482,1522387,1523135;CP007631,1522387,1523135;FO393392,1522387,1523135;CP010867,1522387,1523135;CP011325,1522387,1523135;CP011326,1522387,1523135;CP011327,1522387,1523135;CP011328,1522387,1523135;CP012419,1522387,1523135;CP013202,1522387,1523135;
CP007565	Mauve	SHARED	1523136	1523188	.	.	.	Notes=Lenght52	AL732656,1523136,1523188;AE009948,1523136,1523188;CP000114,1523136,1523188;CP003810,1523136,1523188;CP003919,1523136,1523188;HF952104,1523136,1523188;HF952105,1523136,1523188;CP007482,1523136,1523188;HG939456,1523136,1523188;CP007631,1523136,1523188;CP007632,1523136,1523188;CP006910,1523136,1523188;CP007572,1523136,1523188;CP007571,1523136,1523188;CP007570,1523136,1523188;FO393392,1523136,1523188…
CP007565	Mauve	SHARED	1554049	1554060	.	.	.	Notes=Lenght11	AL732656,1554049,1554060;AE009948,1554049,1554060;CP000114,1554049,1554060;CP003810,1554049,1554060;CP003919,1554049,1554060;HF952104,1554049,1554060;HF952106,1554049,1554060;CP007482,1554049,1554060;HG939456,1554049,1554060;CP007631,1554049,1554060;CP007632,1554049,1554060;CP007572,1554049,1554060;CP007571,1554049,1554060;CP007570,1554049,1554060;FO393392,1554049,1554060;CP010867,1554049,1554060…
CP007565	Mauve	SHARED	1571147	1571427	.	.	.	Notes=Lenght280	AL732656,1571147,1571427;AE009948,1571147,1571427;CP000114,1571147,1571427;CP003810,1571147,1571427;HF952104,1571147,1571427;HF952106,1571147,1571427;HF952105,1571147,1571427;CP007482,1571147,1571427;HG939456,1571147,1571427;CP007631,1571147,1571427;CP007632,1571147,1571427;CP006910,1571147,1571427;CP007572,1571147,1571427;CP007571,1571147,1571427;CP007570,1571147,1571427;FO393392,1571147,1571427…
CP007565	Mauve	SHARED	1581611	1581973	.	.	.	Notes=Lenght362	AL732656,1581611,1581973;AE009948,1581611,1581973;CP000114,1581611,1581973;CP003810,1581611,1581973;HF952104,1581611,1581973;HF952106,1581611,1581973;HF952105,1581611,1581973;CP007482,1581611,1581973;HG939456,1581611,1581973;CP007631,1581611,1581973;CP007632,1581611,1581973;CP006910,1581611,1581973;CP007572,1581611,1581973;CP007571,1581611,1581973;CP007570,1581611,1581973;FO393392,1581611,1581973…
CP007565	Mauve	SHARED	1621152	1621162	.	.	.	Notes=Lenght10	AL732656,1621152,1621162;AE009948,1621152,1621162;CP000114,1621152,1621162;CP003810,1621152,1621162;CP003919,1621152,1621162;HF952104,1621152,1621162;HF952106,1621152,1621162;HF952105,1621152,1621162;CP007482,1621152,1621162;HG939456,1621152,1621162;CP007631,1621152,1621162;CP007632,1621152,1621162;CP006910,1621152,1621162;CP007572,1621152,1621162;CP007571,1621152,1621162;FO393392,1621152,1621162…
CP007565	Mauve	SHARED	1639118	1640188	.	.	.	Notes=Lenght1070	AL732656,1639118,1640188;AE009948,1639118,1640188;CP000114,1639118,1640188;CP003810,1639118,1640188;CP003919,1639118,1640188;HF952104,1639118,1640188;HF952106,1639118,1640188;HF952105,1639118,1640188;CP007482,1639118,1640188;HG939456,1639118,1640188;CP007631,1639118,1640188;CP007632,1639118,1640188;CP006910,1639118,1640188;CP007572,1639118,1640188;CP007571,1639118,1640188;CP007570,1639118,1640188…
CP007565	Mauve	SHARED	1640189	1640810	.	.	.	Notes=Lenght621	AL732656,1640189,1640810;AE009948,1640189,1640810;CP000114,1640189,1640810;CP003810,1640189,1640810;HF952104,1640189,1640810;HF952106,1640189,1640810;HF952105,1640189,1640810;CP007482,1640189,1640810;HG939456,1640189,1640810;CP007631,1640189,1640810;CP007632,1640189,1640810;CP006910,1640189,1640810;CP007572,1640189,1640810;CP007571,1640189,1640810;CP007570,1640189,1640810;FO393392,1640189,1640810…
CP007565	Mauve	SHARED	1640820	1643529	.	.	.	Notes=Lenght2709	AL732656,1640820,1643529;AE009948,1640820,1643529;CP000114,1640820,1643529;CP003810,1640820,1643529;CP003919,1640820,1643529;HF952104,1640820,1643529;HF952106,1640820,1643529;HF952105,1640820,1643529;CP007482,1640820,1643529;HG939456,1640820,1643529;CP007631,1640820,1643529;CP007632,1640820,1643529;CP006910,1640820,1643529;CP007572,1640820,1643529;CP007571,1640820,1643529;CP007570,1640820,1643529…
CP007565	Mauve	SHARED	1652189	1652350	.	.	.	Notes=Lenght161	AL732656,1652189,1652350;AE009948,1652189,1652350;CP000114,1652189,1652350;CP003810,1652189,1652350;HF952104,1652189,1652350;HF952106,1652189,1652350;HF952105,1652189,1652350;CP007482,1652189,1652350;HG939456,1652189,1652350;CP007631,1652189,1652350;CP007632,1652189,1652350;CP006910,1652189,1652350;CP007572,1652189,1652350;CP007571,1652189,1652350;CP007570,1652189,1652350;FO393392,1652189,1652350…
CP007565	Mauve	SHARED	1652482	1652502	.	.	.	Notes=Lenght20	AL732656,1652482,1652502;AE009948,1652482,1652502;CP000114,1652482,1652502;CP003810,1652482,1652502;HF952104,1652482,1652502;HF952106,1652482,1652502;HF952105,1652482,1652502;CP007482,1652482,1652502;HG939456,1652482,1652502;CP007631,1652482,1652502;CP007632,1652482,1652502;CP006910,1652482,1652502;CP007572,1652482,1652502;CP007571,1652482,1652502;CP007570,1652482,1652502;FO393392,1652482,1652502…
CP007565	Mauve	SHARED	1654000	1654766	.	.	.	Notes=Lenght766	AL732656,1654000,1654766;AE009948,1654000,1654766;CP000114,1654000,1654766;CP003810,1654000,1654766;CP003919,1654000,1654766;HF952104,1654000,1654766;HF952106,1654000,1654766;HF952105,1654000,1654766;CP007482,1654000,1654766;CP007631,1654000,1654766;CP007632,1654000,1654766;CP006910,1654000,1654766;CP007572,1654000,1654766;CP007571,1654000,1654766;CP007570,1654000,1654766;FO393392,1654000,1654766…
CP007565	Mauve	SHARED	1657833	1658421	.	.	.	Notes=Lenght588	AL732656,1657833,1658421;AE009948,1657833,1658421;CP000114,1657833,1658421;CP003810,1657833,1658421;HF952104,1657833,1658421;HF952106,1657833,1658421;HF952105,1657833,1658421;CP007482,1657833,1658421;HG939456,1657833,1658421;CP007631,1657833,1658421;CP007632,1657833,1658421;CP006910,1657833,1658421;CP007572,1657833,1658421;CP007571,1657833,1658421;CP007570,1657833,1658421;FO393392,1657833,1658421…
CP007565	Mauve	SHARED	1658429	1658473	.	.	.	Notes=Lenght44	AL732656,1658429,1658473;CP000114,1658429,1658473;CP003810,1658429,1658473;HF952104,1658429,1658473;HF952106,1658429,1658473;HF952105,1658429,1658473;CP007482,1658429,1658473;HG939456,1658429,1658473;CP007631,1658429,1658473;CP007632,1658429,1658473;CP006910,1658429,1658473;CP007572,1658429,1658473;CP007571,1658429,1658473;CP007570,1658429,1658473;FO393392,1658429,1658473;CP010867,1658429,1658473…
CP007565	Mauve	SHARED	1658474	1658519	.	.	.	Notes=Lenght45	AL732656,1658474,1658519;AE009948,1658474,1658519;CP000114,1658474,1658519;CP003810,1658474,1658519;HF952104,1658474,1658519;HF952106,1658474,1658519;HF952105,1658474,1658519;CP007482,1658474,1658519;HG939456,1658474,1658519;CP007631,1658474,1658519;CP007632,1658474,1658519;CP006910,1658474,1658519;CP007572,1658474,1658519;CP007571,1658474,1658519;CP007570,1658474,1658519;FO393392,1658474,1658519…
CP007565	Mauve	SHARED	1664084	1664120	.	.	.	Notes=Lenght36	AE009948,1664084,1664120;CP000114,1664084,1664120;CP003810,1664084,1664120;CP003919,1664084,1664120;HF952104,1664084,1664120;HF952106,1664084,1664120;HF952105,1664084,1664120;CP007482,1664084,1664120;HG939456,1664084,1664120;CP007631,1664084,1664120;CP007632,1664084,1664120;CP006910,1664084,1664120;FO393392,1664084,1664120;CP010867,1664084,1664120;CP011325,1664084,1664120;CP011326,1664084,1664120…
CP007565	Mauve	SHARED	1675515	1675903	.	.	.	Notes=Lenght388	AL732656,1675515,1675903;AE009948,1675515,1675903;CP000114,1675515,1675903;CP003810,1675515,1675903;CP003919,1675515,1675903;HF952104,1675515,1675903;CP007482,1675515,1675903;HG939456,1675515,1675903;CP007631,1675515,1675903;CP007632,1675515,1675903;CP006910,1675515,1675903;CP007572,1675515,1675903;CP007571,1675515,1675903;CP007570,1675515,1675903;FO393392,1675515,1675903;CP010867,1675515,1675903…
CP007565	Mauve	SHARED	1675904	1675953	.	.	.	Notes=Lenght49	AL732656,1675904,1675953;AE009948,1675904,1675953;CP000114,1675904,1675953;CP003810,1675904,1675953;CP003919,1675904,1675953;HF952104,1675904,1675953;HF952106,1675904,1675953;CP007482,1675904,1675953;HG939456,1675904,1675953;CP007631,1675904,1675953;CP007632,1675904,1675953;CP006910,1675904,1675953;CP007572,1675904,1675953;CP007571,1675904,1675953;CP007570,1675904,1675953;FO393392,1675904,1675953…
CP007565	Mauve	SHARED	1677101	1677176	.	.	.	Notes=Lenght75	AL732656,1677101,1677176;AE009948,1677101,1677176;CP000114,1677101,1677176;CP003810,1677101,1677176;CP003919,1677101,1677176;HF952104,1677101,1677176;HF952106,1677101,1677176;HF952105,1677101,1677176;CP007482,1677101,1677176;HG939456,1677101,1677176;CP007631,1677101,1677176;CP007632,1677101,1677176;CP007572,1677101,1677176;CP007571,1677101,1677176;CP007570,1677101,1677176;FO393392,1677101,1677176…
CP007565	Mauve	SHARED	1678299	1678962	.	.	.	Notes=Lenght663	CP000114,1678299,1678962;CP003810,1678299,1678962;CP003919,1678299,1678962;HF952104,1678299,1678962;HF952106,1678299,1678962;HF952105,1678299,1678962;CP007482,1678299,1678962;HG939456,1678299,1678962;CP007631,1678299,1678962;FO393392,1678299,1678962;CP010867,1678299,1678962;CP011325,1678299,1678962;CP011326,1678299,1678962;CP011327,1678299,1678962;CP011328,1678299,1678962;CP012419,1678299,1678962…
CP007565	Mauve	SHARED	1681192	1681291	.	.	.	Notes=Lenght99	CP000114,1681192,1681291;CP003810,1681192,1681291;CP003919,1681192,1681291;HF952104,1681192,1681291;HF952106,1681192,1681291;HF952105,1681192,1681291;CP007482,1681192,1681291;HG939456,1681192,1681291;CP007631,1681192,1681291;FO393392,1681192,1681291;CP010867,1681192,1681291;CP011325,1681192,1681291;CP011326,1681192,1681291;CP011327,1681192,1681291;CP011328,1681192,1681291;CP012419,1681192,1681291…
CP007565	Mauve	SHARED	1681469	1681560	.	.	.	Notes=Lenght91	AL732656,1681469,1681560;AE009948,1681469,1681560;CP000114,1681469,1681560;CP003810,1681469,1681560;CP003919,1681469,1681560;HF952104,1681469,1681560;HF952106,1681469,1681560;HF952105,1681469,1681560;CP007482,1681469,1681560;HG939456,1681469,1681560;CP007631,1681469,1681560;CP007572,1681469,1681560;CP007571,1681469,1681560;CP007570,1681469,1681560;FO393392,1681469,1681560;CP010867,1681469,1681560…
CP007565	Mauve	SHARED	1681562	1681573	.	.	.	Notes=Lenght11	CP000114,1681562,1681573;CP003810,1681562,1681573;CP003919,1681562,1681573;HF952104,1681562,1681573;HF952106,1681562,1681573;HF952105,1681562,1681573;CP007482,1681562,1681573;HG939456,1681562,1681573;CP007631,1681562,1681573;FO393392,1681562,1681573;CP010867,1681562,1681573;CP011325,1681562,1681573;CP011326,1681562,1681573;CP011327,1681562,1681573;CP011328,1681562,1681573;CP012419,1681562,1681573…
CP007565	Mauve	SHARED	1681574	1681821	.	.	.	Notes=Lenght247	CP000114,1681574,1681821;CP003810,1681574,1681821;CP003919,1681574,1681821;HF952104,1681574,1681821;HF952106,1681574,1681821;HF952105,1681574,1681821;CP007482,1681574,1681821;CP007631,1681574,1681821;FO393392,1681574,1681821;CP010867,1681574,1681821;CP011325,1681574,1681821;CP011326,1681574,1681821;CP011327,1681574,1681821;CP011328,1681574,1681821;CP012419,1681574,1681821;CP013202,1681574,1681821;
CP007565	Mauve	SHARED	1681822	1681894	.	.	.	Notes=Lenght72	CP000114,1681822,1681894;CP003810,1681822,1681894;CP003919,1681822,1681894;HF952104,1681822,1681894;HF952106,1681822,1681894;HF952105,1681822,1681894;CP007482,1681822,1681894;HG939456,1681822,1681894;CP007631,1681822,1681894;FO393392,1681822,1681894;CP010867,1681822,1681894;CP011325,1681822,1681894;CP011326,1681822,1681894;CP011327,1681822,1681894;CP011328,1681822,1681894;CP012419,1681822,1681894…
CP007565	Mauve	SHARED	1682000	1682240	.	.	.	Notes=Lenght240	CP000114,1682000,1682240;CP003810,1682000,1682240;CP003919,1682000,1682240;HF952104,1682000,1682240;HF952106,1682000,1682240;HF952105,1682000,1682240;CP007482,1682000,1682240;HG939456,1682000,1682240;CP007631,1682000,1682240;FO393392,1682000,1682240;CP010867,1682000,1682240;CP011325,1682000,1682240;CP011326,1682000,1682240;CP011327,1682000,1682240;CP011328,1682000,1682240;CP012419,1682000,1682240…
CP007565	Mauve	SHARED	1682503	1682612	.	.	.	Notes=Lenght109	CP000114,1682503,1682612;CP003810,1682503,1682612;CP003919,1682503,1682612;HF952104,1682503,1682612;HF952105,1682503,1682612;CP007482,1682503,1682612;HG939456,1682503,1682612;CP007631,1682503,1682612;FO393392,1682503,1682612;CP010867,1682503,1682612;CP011325,1682503,1682612;CP011326,1682503,1682612;CP011327,1682503,1682612;CP011328,1682503,1682612;CP012419,1682503,1682612;CP013202,1682503,1682612;
CP007565	Mauve	SHARED	1682618	1682628	.	.	.	Notes=Lenght10	AL732656,1682618,1682628;AE009948,1682618,1682628;CP000114,1682618,1682628;CP003810,1682618,1682628;CP003919,1682618,1682628;HF952104,1682618,1682628;HF952105,1682618,1682628;CP007482,1682618,1682628;HG939456,1682618,1682628;CP007631,1682618,1682628;CP007632,1682618,1682628;CP007572,1682618,1682628;CP007571,1682618,1682628;CP007570,1682618,1682628;FO393392,1682618,1682628;CP010867,1682618,1682628…
CP007565	Mauve	SHARED	1682629	1682805	.	.	.	Notes=Lenght176	AL732656,1682629,1682805;AE009948,1682629,1682805;CP000114,1682629,1682805;CP003810,1682629,1682805;CP003919,1682629,1682805;HF952104,1682629,1682805;HF952105,1682629,1682805;CP007482,1682629,1682805;HG939456,1682629,1682805;CP007631,1682629,1682805;CP007632,1682629,1682805;CP006910,1682629,1682805;CP007572,1682629,1682805;CP007571,1682629,1682805;CP007570,1682629,1682805;FO393392,1682629,1682805…
CP007565	Mauve	SHARED	1683384	1683586	.	.	.	Notes=Lenght202	CP000114,1683384,1683586;CP003810,1683384,1683586;CP003919,1683384,1683586;HF952104,1683384,1683586;HF952106,1683384,1683586;HF952105,1683384,1683586;CP007482,1683384,1683586;HG939456,1683384,1683586;CP007631,1683384,1683586;FO393392,1683384,1683586;CP010867,1683384,1683586;CP011325,1683384,1683586;CP011326,1683384,1683586;CP011327,1683384,1683586;CP011328,1683384,1683586;CP012419,1683384,1683586…
CP007565	Mauve	SHARED	1695522	1697276	.	.	.	Notes=Lenght1754	AL732656,1695522,1697276;AE009948,1695522,1697276;CP000114,1695522,1697276;CP003810,1695522,1697276;CP003919,1695522,1697276;HF952104,1695522,1697276;HF952106,1695522,1697276;HF952105,1695522,1697276;CP007482,1695522,1697276;HG939456,1695522,1697276;CP007631,1695522,1697276;CP007632,1695522,1697276;FO393392,1695522,1697276;CP010867,1695522,1697276;CP011325,1695522,1697276;CP011326,1695522,1697276…
CP007565	Mauve	SHARED	1697277	1697665	.	.	.	Notes=Lenght388	AL732656,1697277,1697665;AE009948,1697277,1697665;CP000114,1697277,1697665;CP003810,1697277,1697665;CP003919,1697277,1697665;HF952104,1697277,1697665;HF952106,1697277,1697665;HF952105,1697277,1697665;CP007482,1697277,1697665;HG939456,1697277,1697665;CP007631,1697277,1697665;CP007632,1697277,1697665;CP007572,1697277,1697665;CP007571,1697277,1697665;CP007570,1697277,1697665;FO393392,1697277,1697665…
CP007565	Mauve	SHARED	1697731	1697774	.	.	.	Notes=Lenght43	AL732656,1697731,1697774;AE009948,1697731,1697774;CP000114,1697731,1697774;CP003810,1697731,1697774;CP003919,1697731,1697774;HF952104,1697731,1697774;HF952106,1697731,1697774;HF952105,1697731,1697774;CP007482,1697731,1697774;HG939456,1697731,1697774;CP007631,1697731,1697774;CP007632,1697731,1697774;CP006910,1697731,1697774;FO393392,1697731,1697774;CP010867,1697731,1697774;CP011325,1697731,1697774…
CP007565	Mauve	SHARED	1697775	1697867	.	.	.	Notes=Lenght92	AL732656,1697775,1697867;AE009948,1697775,1697867;CP000114,1697775,1697867;CP003810,1697775,1697867;CP003919,1697775,1697867;HF952104,1697775,1697867;HF952106,1697775,1697867;HF952105,1697775,1697867;CP007482,1697775,1697867;HG939456,1697775,1697867;CP007631,1697775,1697867;CP007632,1697775,1697867;FO393392,1697775,1697867;CP010867,1697775,1697867;CP011325,1697775,1697867;CP011326,1697775,1697867…
CP007565	Mauve	SHARED	1697868	1697878	.	.	.	Notes=Lenght10	AL732656,1697868,1697878;AE009948,1697868,1697878;CP000114,1697868,1697878;CP003810,1697868,1697878;CP003919,1697868,1697878;HF952104,1697868,1697878;HF952106,1697868,1697878;HF952105,1697868,1697878;CP007482,1697868,1697878;HG939456,1697868,1697878;CP007631,1697868,1697878;CP007632,1697868,1697878;CP007572,1697868,1697878;CP007571,1697868,1697878;CP007570,1697868,1697878;FO393392,1697868,1697878…
CP007565	Mauve	SHARED	1698400	1699566	.	.	.	Notes=Lenght1166	CP003919,1698400,1699566;HF952104,1698400,1699566;HF952106,1698400,1699566;CP007482,1698400,1699566;CP007631,1698400,1699566;CP006910,1698400,1699566;CP007572,1698400,1699566;CP007571,1698400,1699566;CP007570,1698400,1699566;FO393392,1698400,1699566;CP010867,1698400,1699566;CP011328,1698400,1699566;CP010319,1698400,1699566;CP013202,1698400,1699566;
CP007565	Mauve	SHARED	1699652	1699722	.	.	.	Notes=Lenght70	AL732656,1699652,1699722;AE009948,1699652,1699722;CP000114,1699652,1699722;CP003810,1699652,1699722;CP003919,1699652,1699722;HF952104,1699652,1699722;HF952106,1699652,1699722;HF952105,1699652,1699722;CP007482,1699652,1699722;HG939456,1699652,1699722;CP007631,1699652,1699722;CP007632,1699652,1699722;CP006910,1699652,1699722;CP007572,1699652,1699722;CP007571,1699652,1699722;CP007570,1699652,1699722…
CP007565	Mauve	SHARED	1701867	1701919	.	.	.	Notes=Lenght52	CP000114,1701867,1701919;CP003810,1701867,1701919;CP003919,1701867,1701919;HF952104,1701867,1701919;HF952106,1701867,1701919;HF952105,1701867,1701919;CP007482,1701867,1701919;CP007631,1701867,1701919;CP006910,1701867,1701919;FO393392,1701867,1701919;CP010867,1701867,1701919;CP011325,1701867,1701919;CP011326,1701867,1701919;CP011327,1701867,1701919;CP011328,1701867,1701919;CP010319,1701867,1701919…
CP007565	Mauve	SHARED	1701920	1701941	.	.	.	Notes=Lenght21	CP000114,1701920,1701941;CP003810,1701920,1701941;CP003919,1701920,1701941;HF952104,1701920,1701941;HF952106,1701920,1701941;HF952105,1701920,1701941;CP007482,1701920,1701941;CP007631,1701920,1701941;CP006910,1701920,1701941;FO393392,1701920,1701941;CP010867,1701920,1701941;CP011325,1701920,1701941;CP011326,1701920,1701941;CP011327,1701920,1701941;CP011328,1701920,1701941;CP012419,1701920,1701941…
CP007565	Mauve	SHARED	1701942	1702186	.	.	.	Notes=Lenght244	CP000114,1701942,1702186;CP003810,1701942,1702186;CP003919,1701942,1702186;HF952104,1701942,1702186;HF952105,1701942,1702186;CP007482,1701942,1702186;CP007631,1701942,1702186;CP006910,1701942,1702186;FO393392,1701942,1702186;CP010867,1701942,1702186;CP011325,1701942,1702186;CP011326,1701942,1702186;CP011327,1701942,1702186;CP011328,1701942,1702186;CP012419,1701942,1702186;CP013202,1701942,1702186;
CP007565	Mauve	SHARED	1702187	1702810	.	.	.	Notes=Lenght623	CP000114,1702187,1702810;CP003810,1702187,1702810;CP003919,1702187,1702810;HF952104,1702187,1702810;CP007482,1702187,1702810;CP007631,1702187,1702810;CP006910,1702187,1702810;FO393392,1702187,1702810;CP010867,1702187,1702810;CP011325,1702187,1702810;CP011326,1702187,1702810;CP011327,1702187,1702810;CP011328,1702187,1702810;CP012419,1702187,1702810;CP013202,1702187,1702810;
CP007565	Mauve	SHARED	1702811	1702979	.	.	.	Notes=Lenght168	CP000114,1702811,1702979;CP003810,1702811,1702979;CP003919,1702811,1702979;HF952104,1702811,1702979;CP007482,1702811,1702979;CP007631,1702811,1702979;CP006910,1702811,1702979;FO393392,1702811,1702979;CP010867,1702811,1702979;CP011325,1702811,1702979;CP011326,1702811,1702979;CP011327,1702811,1702979;CP011328,1702811,1702979;CP012419,1702811,1702979;CP013202,1702811,1702979;
CP007565	Mauve	SHARED	1704644	1705202	.	.	.	Notes=Lenght558	AL732656,1704644,1705202;AE009948,1704644,1705202;CP000114,1704644,1705202;CP003810,1704644,1705202;CP003919,1704644,1705202;HF952104,1704644,1705202;HF952105,1704644,1705202;CP007482,1704644,1705202;HG939456,1704644,1705202;CP007631,1704644,1705202;CP007632,1704644,1705202;CP007572,1704644,1705202;CP007571,1704644,1705202;CP007570,1704644,1705202;FO393392,1704644,1705202;CP010867,1704644,1705202…
CP007565	Mauve	SHARED	1705203	1705418	.	.	.	Notes=Lenght215	AL732656,1705203,1705418;AE009948,1705203,1705418;CP000114,1705203,1705418;CP003810,1705203,1705418;CP003919,1705203,1705418;HF952104,1705203,1705418;HF952105,1705203,1705418;CP007482,1705203,1705418;HG939456,1705203,1705418;CP007631,1705203,1705418;CP007632,1705203,1705418;CP007572,1705203,1705418;CP007571,1705203,1705418;CP007570,1705203,1705418;FO393392,1705203,1705418;CP010867,1705203,1705418…
CP007565	Mauve	SHARED	1710793	1710848	.	.	.	Notes=Lenght55	AL732656,1710793,1710848;AE009948,1710793,1710848;CP000114,1710793,1710848;CP003810,1710793,1710848;HF952104,1710793,1710848;HF952106,1710793,1710848;HF952105,1710793,1710848;CP007482,1710793,1710848;HG939456,1710793,1710848;CP007631,1710793,1710848;CP007632,1710793,1710848;CP006910,1710793,1710848;CP007572,1710793,1710848;CP007571,1710793,1710848;CP007570,1710793,1710848;FO393392,1710793,1710848…
CP007565	Mauve	SHARED	1710849	1710883	.	.	.	Notes=Lenght34	AL732656,1710849,1710883;AE009948,1710849,1710883;CP000114,1710849,1710883;CP003810,1710849,1710883;HF952104,1710849,1710883;HF952106,1710849,1710883;CP007482,1710849,1710883;HG939456,1710849,1710883;CP007631,1710849,1710883;CP007632,1710849,1710883;CP006910,1710849,1710883;CP007572,1710849,1710883;CP007571,1710849,1710883;CP007570,1710849,1710883;FO393392,1710849,1710883;CP010867,1710849,1710883…
CP007565	Mauve	SHARED	1710884	1710895	.	.	.	Notes=Lenght11	AL732656,1710884,1710895;AE009948,1710884,1710895;CP000114,1710884,1710895;CP003810,1710884,1710895;CP003919,1710884,1710895;HF952104,1710884,1710895;HF952106,1710884,1710895;CP007482,1710884,1710895;HG939456,1710884,1710895;CP007631,1710884,1710895;CP007632,1710884,1710895;CP006910,1710884,1710895;CP007572,1710884,1710895;CP007571,1710884,1710895;CP007570,1710884,1710895;FO393392,1710884,1710895…
CP007565	Mauve	SHARED	1712450	1712583	.	.	.	Notes=Lenght133	AL732656,1712450,1712583;AE009948,1712450,1712583;CP000114,1712450,1712583;CP003810,1712450,1712583;HF952104,1712450,1712583;HF952106,1712450,1712583;HF952105,1712450,1712583;CP007482,1712450,1712583;HG939456,1712450,1712583;CP007631,1712450,1712583;CP007632,1712450,1712583;CP006910,1712450,1712583;CP007572,1712450,1712583;CP007571,1712450,1712583;CP007570,1712450,1712583;FO393392,1712450,1712583…
CP007565	Mauve	SHARED	1712762	1712822	.	.	.	Notes=Lenght60	AL732656,1712762,1712822;AE009948,1712762,1712822;CP000114,1712762,1712822;CP003810,1712762,1712822;CP003919,1712762,1712822;HF952104,1712762,1712822;HF952106,1712762,1712822;HF952105,1712762,1712822;CP007482,1712762,1712822;HG939456,1712762,1712822;CP007631,1712762,1712822;CP007632,1712762,1712822;CP007572,1712762,1712822;CP007571,1712762,1712822;CP007570,1712762,1712822;FO393392,1712762,1712822…
CP007565	Mauve	SHARED	1720358	1720483	.	.	.	Notes=Lenght125	AL732656,1720358,1720483;AE009948,1720358,1720483;CP000114,1720358,1720483;CP003810,1720358,1720483;HF952104,1720358,1720483;HF952106,1720358,1720483;HF952105,1720358,1720483;CP007482,1720358,1720483;HG939456,1720358,1720483;CP007631,1720358,1720483;CP007632,1720358,1720483;CP006910,1720358,1720483;CP007572,1720358,1720483;CP007571,1720358,1720483;CP007570,1720358,1720483;FO393392,1720358,1720483…
CP007565	Mauve	SHARED	1724711	1725068	.	.	.	Notes=Lenght357	AL732656,1724711,1725068;AE009948,1724711,1725068;CP000114,1724711,1725068;CP003810,1724711,1725068;HF952104,1724711,1725068;HF952106,1724711,1725068;HF952105,1724711,1725068;CP007482,1724711,1725068;HG939456,1724711,1725068;CP007631,1724711,1725068;CP007632,1724711,1725068;CP006910,1724711,1725068;CP007572,1724711,1725068;CP007571,1724711,1725068;CP007570,1724711,1725068;FO393392,1724711,1725068…
CP007565	Mauve	SHARED	1733861	1733906	.	.	.	Notes=Lenght45	CP000114,1733861,1733906;CP003810,1733861,1733906;CP003919,1733861,1733906;HF952104,1733861,1733906;HF952106,1733861,1733906;HF952105,1733861,1733906;CP007482,1733861,1733906;CP007631,1733861,1733906;CP006910,1733861,1733906;CP007572,1733861,1733906;CP007571,1733861,1733906;CP007570,1733861,1733906;FO393392,1733861,1733906;CP010867,1733861,1733906;CP011325,1733861,1733906;CP011326,1733861,1733906…
CP007565	Mauve	SHARED	1733907	1733920	.	.	.	Notes=Lenght13	CP000114,1733907,1733920;CP003810,1733907,1733920;CP003919,1733907,1733920;HF952104,1733907,1733920;HF952106,1733907,1733920;HF952105,1733907,1733920;CP007482,1733907,1733920;CP007631,1733907,1733920;CP006910,1733907,1733920;FO393392,1733907,1733920;CP010867,1733907,1733920;CP011325,1733907,1733920;CP011326,1733907,1733920;CP011327,1733907,1733920;CP011328,1733907,1733920;CP010319,1733907,1733920…
CP007565	Mauve	SHARED	1734828	1734852	.	.	.	Notes=Lenght24	AL732656,1734828,1734852;AE009948,1734828,1734852;CP000114,1734828,1734852;CP003810,1734828,1734852;CP003919,1734828,1734852;HF952104,1734828,1734852;HF952106,1734828,1734852;HF952105,1734828,1734852;HG939456,1734828,1734852;CP007631,1734828,1734852;CP007632,1734828,1734852;CP006910,1734828,1734852;CP007572,1734828,1734852;CP007571,1734828,1734852;CP007570,1734828,1734852;CP010867,1734828,1734852…
CP007565	Mauve	SHARED	1735645	1735697	.	.	.	Notes=Lenght52	CP000114,1735645,1735697;CP003810,1735645,1735697;CP003919,1735645,1735697;HF952104,1735645,1735697;HF952105,1735645,1735697;CP007482,1735645,1735697;HG939456,1735645,1735697;CP007631,1735645,1735697;CP006910,1735645,1735697;FO393392,1735645,1735697;CP010867,1735645,1735697;CP011325,1735645,1735697;CP011326,1735645,1735697;CP011327,1735645,1735697;CP011328,1735645,1735697;CP012419,1735645,1735697…
CP007565	Mauve	SHARED	1784684	1785208	.	.	.	Notes=Lenght524	AL732656,1784684,1785208;AE009948,1784684,1785208;CP000114,1784684,1785208;CP003810,1784684,1785208;HF952104,1784684,1785208;HF952106,1784684,1785208;HF952105,1784684,1785208;CP007482,1784684,1785208;HG939456,1784684,1785208;CP007631,1784684,1785208;CP007632,1784684,1785208;CP006910,1784684,1785208;CP007572,1784684,1785208;CP007571,1784684,1785208;CP007570,1784684,1785208;FO393392,1784684,1785208…
CP007565	Mauve	SHARED	1796249	1796311	.	.	.	Notes=Lenght62	AL732656,1796249,1796311;AE009948,1796249,1796311;CP003919,1796249,1796311;HF952104,1796249,1796311;HF952106,1796249,1796311;HF952105,1796249,1796311;CP007482,1796249,1796311;HG939456,1796249,1796311;CP007631,1796249,1796311;CP007632,1796249,1796311;CP006910,1796249,1796311;CP007572,1796249,1796311;CP007571,1796249,1796311;CP007570,1796249,1796311;FO393392,1796249,1796311;CP010867,1796249,1796311…
CP007565	Mauve	SHARED	1796862	1796878	.	.	.	Notes=Lenght16	AL732656,1796862,1796878;CP000114,1796862,1796878;CP003919,1796862,1796878;HF952104,1796862,1796878;HF952106,1796862,1796878;HF952105,1796862,1796878;CP007482,1796862,1796878;HG939456,1796862,1796878;CP007631,1796862,1796878;CP006910,1796862,1796878;CP007572,1796862,1796878;CP007571,1796862,1796878;CP007570,1796862,1796878;FO393392,1796862,1796878;CP010867,1796862,1796878;CP011328,1796862,1796878…
CP007565	Mauve	SHARED	1804250	1804543	.	.	.	Notes=Lenght293	AL732656,1804250,1804543;AE009948,1804250,1804543;CP000114,1804250,1804543;CP003810,1804250,1804543;HF952104,1804250,1804543;HF952106,1804250,1804543;HF952105,1804250,1804543;CP007482,1804250,1804543;HG939456,1804250,1804543;CP007631,1804250,1804543;CP007632,1804250,1804543;CP006910,1804250,1804543;CP007572,1804250,1804543;CP007571,1804250,1804543;CP007570,1804250,1804543;FO393392,1804250,1804543…
