# Supplementary material for: Functional annotation and distribution overview of RNA families in 27 Streptococcus agalactiae genomes
Source: BMC Genomics. 2018 Jul 28;19:556. doi: 10.1186/s12864-018-4951-z (PMC6064168; doi:10.1186/s12864-018-4951-z)
Supplement: Supplementary file 4 — GFF3 annotations for all classified Regions and ncRNAs. (ZIP 1638 kb) [file 12864_2018_4951_MOESM4_ESM.zip › Additional file 4/Core_Shared_and_Exclusive_Regions/SHARED_CP007570.gff]

CP007570	Mauve	SHARED	1160679	1160715	.	.	.	Notes=Lenght36	AL732656,1160679,1160715;CP007572,1160679,1160715;CP007571,1160679,1160715;
CP007570	Mauve	SHARED	1286491	1288091	.	.	.	Notes=Lenght1600	CP007572,1286491,1288091;
CP007570	Mauve	SHARED	1358846	1358857	.	.	.	Notes=Lenght11	AL732656,1358846,1358857;CP007572,1358846,1358857;CP007571,1358846,1358857;
CP007570	Mauve	SHARED	609582	611025	.	.	.	Notes=Lenght1443	CP007571,609582,611025;
CP007570	Mauve	SHARED	605788	609322	.	.	.	Notes=Lenght3534	CP007571,605788,609322;
CP007570	Mauve	SHARED	1235332	1235472	.	.	.	Notes=Lenght140	CP007631,1235332,1235472;CP007632,1235332,1235472;CP007572,1235332,1235472;CP007571,1235332,1235472;
CP007570	Mauve	SHARED	1125772	1125816	.	.	.	Notes=Lenght44	AE009948,1125772,1125816;CP007572,1125772,1125816;CP007571,1125772,1125816;CP011329,1125772,1125816;
CP007570	Mauve	SHARED	695717	695822	.	.	.	Notes=Lenght105	AL732656,695717,695822;CP007572,695717,695822;CP007571,695717,695822;
CP007570	Mauve	SHARED	674262	695716	.	.	.	Notes=Lenght21454	CP007572,674262,695716;CP007571,674262,695716;
CP007570	Mauve	SHARED	1235473	1236597	.	.	.	Notes=Lenght1124	CP007572,1235473,1236597;CP007571,1235473,1236597;
CP007570	Mauve	SHARED	1236598	1236705	.	.	.	Notes=Lenght107	AL732656,1236598,1236705;CP007572,1236598,1236705;CP007571,1236598,1236705;
CP007570	Mauve	SHARED	1083818	1083957	.	.	.	Notes=Lenght139	AL732656,1083818,1083957;CP006910,1083818,1083957;CP007572,1083818,1083957;CP007571,1083818,1083957;
CP007570	Mauve	SHARED	1089126	1089987	.	.	.	Notes=Lenght861	AL732656,1089126,1089987;CP006910,1089126,1089987;CP007572,1089126,1089987;CP007571,1089126,1089987;
CP007570	Mauve	SHARED	1232398	1235331	.	.	.	Notes=Lenght2933	CP007572,1232398,1235331;CP007571,1232398,1235331;
CP007570	Mauve	SHARED	1225217	1225235	.	.	.	Notes=Lenght18	AL732656,1225217,1225235;CP007572,1225217,1225235;CP007571,1225217,1225235;
CP007570	Mauve	SHARED	697850	698170	.	.	.	Notes=Lenght320	AL732656,697850,698170;CP006910,697850,698170;CP007572,697850,698170;CP007571,697850,698170;
CP007570	Mauve	SHARED	770937	772793	.	.	.	Notes=Lenght1856	CP003810,770937,772793;HG939456,770937,772793;CP007632,770937,772793;CP007572,770937,772793;CP007571,770937,772793;CP011325,770937,772793;CP011326,770937,772793;CP011327,770937,772793;
CP007570	Mauve	SHARED	741780	742243	.	.	.	Notes=Lenght463	CP003810,741780,742243;CP007572,741780,742243;CP007571,741780,742243;CP011325,741780,742243;CP011326,741780,742243;CP011327,741780,742243;
CP007570	Mauve	SHARED	1310367	1311685	.	.	.	Notes=Lenght1318	CP007572,1310367,1311685;CP007571,1310367,1311685;CP011329,1310367,1311685;
CP007570	Mauve	SHARED	1077953	1083670	.	.	.	Notes=Lenght5717	AL732656,1077953,1083670;CP007572,1077953,1083670;CP007571,1077953,1083670;
CP007570	Mauve	SHARED	469459	470565	.	.	.	Notes=Lenght1106	AL732656,469459,470565;CP007572,469459,470565;CP007571,469459,470565;
CP007570	Mauve	SHARED	1088213	1088271	.	.	.	Notes=Lenght58	AL732656,1088213,1088271;CP007572,1088213,1088271;CP007571,1088213,1088271;
CP007570	Mauve	SHARED	1084905	1084982	.	.	.	Notes=Lenght77	AL732656,1084905,1084982;HG939456,1084905,1084982;CP007632,1084905,1084982;CP006910,1084905,1084982;CP007572,1084905,1084982;CP007571,1084905,1084982;
CP007570	Mauve	SHARED	1085018	1085048	.	.	.	Notes=Lenght30	AL732656,1085018,1085048;HG939456,1085018,1085048;CP007632,1085018,1085048;CP006910,1085018,1085048;CP007572,1085018,1085048;CP007571,1085018,1085048;
CP007570	Mauve	SHARED	1086323	1086349	.	.	.	Notes=Lenght26	AL732656,1086323,1086349;CP007572,1086323,1086349;CP007571,1086323,1086349;
CP007570	Mauve	SHARED	1364218	1364347	.	.	.	Notes=Lenght129	AL732656,1364218,1364347;CP000114,1364218,1364347;HG939456,1364218,1364347;CP007632,1364218,1364347;CP007572,1364218,1364347;CP007571,1364218,1364347;
CP007570	Mauve	SHARED	2206403	2207969	.	.	.	Notes=Lenght1566	CP007572,2206403,2207969;CP007571,2206403,2207969;
CP007570	Mauve	SHARED	2019310	2019346	.	.	.	Notes=Lenght36	AL732656,2019310,2019346;CP007572,2019310,2019346;CP007571,2019310,2019346;
CP007570	Mauve	SHARED	470566	476931	.	.	.	Notes=Lenght6365	AL732656,470566,476931;CP007572,470566,476931;CP007571,470566,476931;
CP007570	Mauve	SHARED	968507	968523	.	.	.	Notes=Lenght16	CP007572,968507,968523;CP007571,968507,968523;
CP007570	Mauve	SHARED	468709	468733	.	.	.	Notes=Lenght24	AL732656,468709,468733;AE009948,468709,468733;CP007572,468709,468733;CP007571,468709,468733;CP010867,468709,468733;
CP007570	Mauve	SHARED	639468	639604	.	.	.	Notes=Lenght136	CP007572,639468,639604;CP007571,639468,639604;
CP007570	Mauve	SHARED	1584257	1586113	.	.	.	Notes=Lenght1856	CP003810,1584257,1586113;CP007572,1584257,1586113;CP007571,1584257,1586113;CP011325,1584257,1586113;CP011326,1584257,1586113;CP011327,1584257,1586113;
CP007570	Mauve	SHARED	1084321	1084340	.	.	.	Notes=Lenght19	AL732656,1084321,1084340;CP006910,1084321,1084340;CP007572,1084321,1084340;CP007571,1084321,1084340;
CP007570	Mauve	SHARED	1084390	1084404	.	.	.	Notes=Lenght14	AL732656,1084390,1084404;CP007572,1084390,1084404;CP007571,1084390,1084404;
CP007570	Mauve	SHARED	468878	469443	.	.	.	Notes=Lenght565	AL732656,468878,469443;CP007572,468878,469443;CP007571,468878,469443;
CP007570	Mauve	SHARED	469444	469458	.	.	.	Notes=Lenght14	CP007572,469444,469458;CP007571,469444,469458;
CP007570	Mauve	SHARED	2143455	2143744	.	.	.	Notes=Lenght289	CP003810,2143455,2143744;CP007572,2143455,2143744;CP007571,2143455,2143744;CP011325,2143455,2143744;CP011326,2143455,2143744;CP011327,2143455,2143744;
CP007570	Mauve	SHARED	950340	952174	.	.	.	Notes=Lenght1834	CP003810,950340,952174;HG939456,950340,952174;CP007632,950340,952174;CP007572,950340,952174;CP007571,950340,952174;CP011325,950340,952174;CP011326,950340,952174;CP011327,950340,952174;
CP007570	Mauve	SHARED	950318	950339	.	.	.	Notes=Lenght21	CP003810,950318,950339;CP007572,950318,950339;CP007571,950318,950339;CP011325,950318,950339;CP011326,950318,950339;CP011327,950318,950339;
CP007570	Mauve	SHARED	459919	459971	.	.	.	Notes=Lenght52	CP000114,459919,459971;CP003810,459919,459971;HG939456,459919,459971;CP007572,459919,459971;CP007571,459919,459971;CP011325,459919,459971;CP011326,459919,459971;CP011327,459919,459971;
CP007570	Mauve	SHARED	1084511	1084778	.	.	.	Notes=Lenght267	AL732656,1084511,1084778;HG939456,1084511,1084778;CP007632,1084511,1084778;CP006910,1084511,1084778;CP007572,1084511,1084778;CP007571,1084511,1084778;
CP007570	Mauve	SHARED	639605	639624	.	.	.	Notes=Lenght19	CP007571,639605,639624;
CP007570	Mauve	SHARED	605537	605548	.	.	.	Notes=Lenght11	CP007572,605537,605548;CP007571,605537,605548;
CP007570	Mauve	SHARED	639625	639716	.	.	.	Notes=Lenght91	CP007572,639625,639716;CP007571,639625,639716;
CP007570	Mauve	SHARED	639717	639835	.	.	.	Notes=Lenght118	CP007571,639717,639835;
CP007570	Mauve	SHARED	639989	640260	.	.	.	Notes=Lenght271	CP007571,639989,640260;
CP007570	Mauve	SHARED	590466	591791	.	.	.	Notes=Lenght1325	CP007572,590466,591791;CP007571,590466,591791;
CP007570	Mauve	SHARED	588988	589119	.	.	.	Notes=Lenght131	AL732656,588988,589119;CP007572,588988,589119;CP007571,588988,589119;
CP007570	Mauve	SHARED	698171	698235	.	.	.	Notes=Lenght64	AL732656,698171,698235;CP007572,698171,698235;CP007571,698171,698235;
CP007570	Mauve	SHARED	96989	97014	.	.	.	Notes=Lenght25	CP007571,96989,97014;CP011327,96989,97014;
CP007570	Mauve	SHARED	97163	97738	.	.	.	Notes=Lenght575	CP007571,97163,97738;CP011327,97163,97738;
CP007570	Mauve	SHARED	1756959	1756996	.	.	.	Notes=Lenght37	CP003810,1756959,1756996;CP007572,1756959,1756996;CP007571,1756959,1756996;CP011325,1756959,1756996;CP011326,1756959,1756996;CP011327,1756959,1756996;
CP007570	Mauve	SHARED	1757112	1758446	.	.	.	Notes=Lenght1334	CP003810,1757112,1758446;CP007572,1757112,1758446;CP007571,1757112,1758446;CP011325,1757112,1758446;CP011326,1757112,1758446;CP011327,1757112,1758446;
CP007570	Mauve	SHARED	1760337	1760375	.	.	.	Notes=Lenght38	CP003810,1760337,1760375;CP007572,1760337,1760375;CP007571,1760337,1760375;CP011325,1760337,1760375;CP011326,1760337,1760375;CP011327,1760337,1760375;
CP007570	Mauve	SHARED	639432	639467	.	.	.	Notes=Lenght35	CP007571,639432,639467;
CP007570	Mauve	SHARED	1215337	1216896	.	.	.	Notes=Lenght1559	CP007572,1215337,1216896;CP007571,1215337,1216896;
CP007570	Mauve	SHARED	1209666	1215168	.	.	.	Notes=Lenght5502	AL732656,1209666,1215168;CP007572,1209666,1215168;CP007571,1209666,1215168;
CP007570	Mauve	SHARED	1201393	1202955	.	.	.	Notes=Lenght1562	CP007572,1201393,1202955;CP007571,1201393,1202955;
CP007570	Mauve	SHARED	1178203	1181617	.	.	.	Notes=Lenght3414	CP007572,1178203,1181617;CP007571,1178203,1181617;
CP007570	Mauve	SHARED	822783	822854	.	.	.	Notes=Lenght71	HF952105,822783,822854;CP007482,822783,822854;CP007565,822783,822854;HG939456,822783,822854;CP007632,822783,822854;CP006910,822783,822854;CP007572,822783,822854;CP007571,822783,822854;FO393392,822783,822854;CP011328,822783,822854;CP010319,822783,822854;
CP007570	Mauve	SHARED	151979	152038	.	.	.	Notes=Lenght59	CP007572,151979,152038;CP007571,151979,152038;CP010319,151979,152038;
CP007570	Mauve	SHARED	152039	152098	.	.	.	Notes=Lenght59	CP003919,152039,152098;HF952106,152039,152098;HF952105,152039,152098;CP007482,152039,152098;CP007565,152039,152098;CP007572,152039,152098;CP007571,152039,152098;FO393392,152039,152098;CP011328,152039,152098;CP010319,152039,152098;
CP007570	Mauve	SHARED	152099	152137	.	.	.	Notes=Lenght38	CP003919,152099,152137;HF952106,152099,152137;HF952105,152099,152137;CP007482,152099,152137;CP007565,152099,152137;HG939456,152099,152137;CP006910,152099,152137;CP007572,152099,152137;CP007571,152099,152137;FO393392,152099,152137;CP011328,152099,152137;CP010319,152099,152137;
CP007570	Mauve	SHARED	152138	152157	.	.	.	Notes=Lenght19	AE009948,152138,152157;CP003919,152138,152157;HF952104,152138,152157;HF952106,152138,152157;HF952105,152138,152157;CP007482,152138,152157;CP007565,152138,152157;HG939456,152138,152157;CP007631,152138,152157;CP006910,152138,152157;CP007572,152138,152157;CP007571,152138,152157;FO393392,152138,152157;CP010867,152138,152157;CP011328,152138,152157;CP011329,152138,152157;CP010319,152138,152157;
CP007570	Mauve	SHARED	101984	102033	.	.	.	Notes=Lenght49	AL732656,101984,102033;CP000114,101984,102033;CP003810,101984,102033;CP003919,101984,102033;HF952106,101984,102033;HF952105,101984,102033;CP007482,101984,102033;CP007565,101984,102033;HG939456,101984,102033;CP007632,101984,102033;CP006910,101984,102033;CP007572,101984,102033;CP007571,101984,102033;FO393392,101984,102033;CP011325,101984,102033;CP011326,101984,102033;CP011328,101984,102033;CP010319…
CP007570	Mauve	SHARED	102986	103074	.	.	.	Notes=Lenght88	HF952106,102986,103074;HF952105,102986,103074;HG939456,102986,103074;CP006910,102986,103074;CP007572,102986,103074;CP007571,102986,103074;CP010319,102986,103074;
CP007570	Mauve	SHARED	363960	363985	.	.	.	Notes=Lenght25	AL732656,363960,363985;CP000114,363960,363985;CP003919,363960,363985;HF952106,363960,363985;HF952105,363960,363985;CP007482,363960,363985;CP007565,363960,363985;HG939456,363960,363985;CP007632,363960,363985;CP006910,363960,363985;CP007572,363960,363985;CP007571,363960,363985;FO393392,363960,363985;CP011325,363960,363985;CP011326,363960,363985;CP011328,363960,363985;CP010319,363960,363985;
CP007570	Mauve	SHARED	363986	364012	.	.	.	Notes=Lenght26	AL732656,363986,364012;CP000114,363986,364012;CP003919,363986,364012;HF952106,363986,364012;HF952105,363986,364012;CP007482,363986,364012;CP007565,363986,364012;HG939456,363986,364012;CP007632,363986,364012;CP006910,363986,364012;CP007572,363986,364012;CP007571,363986,364012;FO393392,363986,364012;CP011325,363986,364012;CP011326,363986,364012;CP011327,363986,364012;CP011328,363986,364012;CP010319…
CP007570	Mauve	SHARED	364358	364415	.	.	.	Notes=Lenght57	AL732656,364358,364415;CP000114,364358,364415;CP003919,364358,364415;HF952106,364358,364415;HF952105,364358,364415;CP007482,364358,364415;CP007565,364358,364415;HG939456,364358,364415;CP007632,364358,364415;CP006910,364358,364415;CP007572,364358,364415;CP007571,364358,364415;FO393392,364358,364415;CP011325,364358,364415;CP011326,364358,364415;CP011328,364358,364415;CP010319,364358,364415;
CP007570	Mauve	SHARED	364504	364515	.	.	.	Notes=Lenght11	AL732656,364504,364515;CP000114,364504,364515;CP003919,364504,364515;HF952106,364504,364515;HF952105,364504,364515;CP007482,364504,364515;CP007565,364504,364515;HG939456,364504,364515;CP007632,364504,364515;CP006910,364504,364515;CP007572,364504,364515;CP007571,364504,364515;FO393392,364504,364515;CP011325,364504,364515;CP011327,364504,364515;CP011328,364504,364515;CP010319,364504,364515;
CP007570	Mauve	SHARED	31214	31245	.	.	.	Notes=Lenght31	AL732656,31214,31245;HF952106,31214,31245;HF952105,31214,31245;CP007482,31214,31245;CP007565,31214,31245;HG939456,31214,31245;CP007632,31214,31245;CP006910,31214,31245;CP007572,31214,31245;CP007571,31214,31245;FO393392,31214,31245;CP011328,31214,31245;CP010319,31214,31245;
CP007570	Mauve	SHARED	43481	43496	.	.	.	Notes=Lenght15	AE009948,43481,43496;CP007632,43481,43496;CP006910,43481,43496;CP007572,43481,43496;CP007571,43481,43496;CP011329,43481,43496;CP010319,43481,43496;
CP007570	Mauve	SHARED	43497	43982	.	.	.	Notes=Lenght485	CP006910,43497,43982;CP007572,43497,43982;CP007571,43497,43982;CP010319,43497,43982;
CP007570	Mauve	SHARED	67449	67474	.	.	.	Notes=Lenght25	AL732656,67449,67474;HF952105,67449,67474;HG939456,67449,67474;CP007632,67449,67474;CP006910,67449,67474;CP007572,67449,67474;CP007571,67449,67474;CP010319,67449,67474;
CP007570	Mauve	SHARED	98536	98938	.	.	.	Notes=Lenght402	AL732656,98536,98938;CP000114,98536,98938;CP003919,98536,98938;HF952106,98536,98938;HF952105,98536,98938;CP007482,98536,98938;CP007565,98536,98938;HG939456,98536,98938;CP007632,98536,98938;CP006910,98536,98938;CP007572,98536,98938;CP007571,98536,98938;FO393392,98536,98938;CP011326,98536,98938;CP011327,98536,98938;CP011328,98536,98938;CP010319,98536,98938;
CP007570	Mauve	SHARED	1498903	1498927	.	.	.	Notes=Lenght24	AL732656,1498903,1498927;CP007572,1498903,1498927;CP007571,1498903,1498927;
CP007570	Mauve	SHARED	968563	968580	.	.	.	Notes=Lenght17	CP007572,968563,968580;CP007571,968563,968580;
CP007570	Mauve	SHARED	2151172	2151211	.	.	.	Notes=Lenght39	AL732656,2151172,2151211;HG939456,2151172,2151211;CP007632,2151172,2151211;CP007572,2151172,2151211;CP007571,2151172,2151211;
CP007570	Mauve	SHARED	2151419	2153065	.	.	.	Notes=Lenght1646	AL732656,2151419,2153065;CP006910,2151419,2153065;CP007572,2151419,2153065;CP007571,2151419,2153065;
CP007570	Mauve	SHARED	2053794	2053827	.	.	.	Notes=Lenght33	HF952105,2053794,2053827;HG939456,2053794,2053827;CP007572,2053794,2053827;CP007571,2053794,2053827;
CP007570	Mauve	SHARED	1922954	1923034	.	.	.	Notes=Lenght80	CP007571,1922954,1923034;
CP007570	Mauve	SHARED	2163682	2165539	.	.	.	Notes=Lenght1857	CP007572,2163682,2165539;CP007571,2163682,2165539;
CP007570	Mauve	SHARED	2163651	2163681	.	.	.	Notes=Lenght30	AL732656,2163651,2163681;CP007572,2163651,2163681;CP007571,2163651,2163681;
CP007570	Mauve	SHARED	2159172	2160632	.	.	.	Notes=Lenght1460	AL732656,2159172,2160632;CP007572,2159172,2160632;CP007571,2159172,2160632;
CP007570	Mauve	SHARED	477029	477041	.	.	.	Notes=Lenght12	CP007572,477029,477041;CP007571,477029,477041;CP010319,477029,477041;
CP007570	Mauve	SHARED	481863	483389	.	.	.	Notes=Lenght1526	AL732656,481863,483389;CP003919,481863,483389;HF952106,481863,483389;HF952105,481863,483389;CP007482,481863,483389;CP007565,481863,483389;HG939456,481863,483389;CP007632,481863,483389;CP006910,481863,483389;CP007572,481863,483389;CP007571,481863,483389;FO393392,481863,483389;CP011328,481863,483389;CP010319,481863,483389;
CP007570	Mauve	SHARED	1012798	1016191	.	.	.	Notes=Lenght3393	CP007572,1012798,1016191;CP007571,1012798,1016191;
CP007570	Mauve	SHARED	983783	985345	.	.	.	Notes=Lenght1562	CP007572,983783,985345;CP007571,983783,985345;
CP007570	Mauve	SHARED	981114	982676	.	.	.	Notes=Lenght1562	CP007572,981114,982676;CP007571,981114,982676;
CP007570	Mauve	SHARED	1364400	1364417	.	.	.	Notes=Lenght17	AL732656,1364400,1364417;CP007572,1364400,1364417;CP007571,1364400,1364417;
CP007570	Mauve	SHARED	1862846	1862859	.	.	.	Notes=Lenght13	AL732656,1862846,1862859;HF952106,1862846,1862859;CP007572,1862846,1862859;CP007571,1862846,1862859;
CP007570	Mauve	SHARED	1862902	1862918	.	.	.	Notes=Lenght16	AL732656,1862902,1862918;HF952106,1862902,1862918;CP007632,1862902,1862918;CP007572,1862902,1862918;CP007571,1862902,1862918;
CP007570	Mauve	SHARED	1873545	1874870	.	.	.	Notes=Lenght1325	CP007572,1873545,1874870;
CP007570	Mauve	SHARED	1087812	1087824	.	.	.	Notes=Lenght12	AL732656,1087812,1087824;HG939456,1087812,1087824;CP006910,1087812,1087824;CP007572,1087812,1087824;CP007571,1087812,1087824;
CP007570	Mauve	SHARED	1088019	1088036	.	.	.	Notes=Lenght17	AL732656,1088019,1088036;CP006910,1088019,1088036;CP007572,1088019,1088036;CP007571,1088019,1088036;
CP007570	Mauve	SHARED	1359014	1359051	.	.	.	Notes=Lenght37	AL732656,1359014,1359051;CP007572,1359014,1359051;CP007571,1359014,1359051;
CP007570	Mauve	SHARED	640261	640318	.	.	.	Notes=Lenght57	CP007572,640261,640318;CP007571,640261,640318;
CP007570	Mauve	SHARED	363083	363182	.	.	.	Notes=Lenght99	AL732656,363083,363182;CP000114,363083,363182;CP007572,363083,363182;CP007571,363083,363182;CP011325,363083,363182;CP011326,363083,363182;CP011327,363083,363182;
CP007570	Mauve	SHARED	458537	458594	.	.	.	Notes=Lenght57	CP000114,458537,458594;CP003810,458537,458594;HG939456,458537,458594;CP007572,458537,458594;CP007571,458537,458594;CP011325,458537,458594;CP011326,458537,458594;CP011327,458537,458594;
CP007570	Mauve	SHARED	458595	458895	.	.	.	Notes=Lenght300	CP000114,458595,458895;CP003810,458595,458895;CP007572,458595,458895;CP007571,458595,458895;CP011325,458595,458895;CP011326,458595,458895;CP011327,458595,458895;
CP007570	Mauve	SHARED	458896	459014	.	.	.	Notes=Lenght118	CP000114,458896,459014;CP003810,458896,459014;HG939456,458896,459014;CP007572,458896,459014;CP007571,458896,459014;CP011325,458896,459014;CP011326,458896,459014;CP011327,458896,459014;
CP007570	Mauve	SHARED	459015	459918	.	.	.	Notes=Lenght903	CP000114,459015,459918;CP003810,459015,459918;CP007572,459015,459918;CP007571,459015,459918;CP011325,459015,459918;CP011326,459015,459918;CP011327,459015,459918;
CP007570	Mauve	SHARED	660334	660389	.	.	.	Notes=Lenght55	CP007572,660334,660389;CP007571,660334,660389;
CP007570	Mauve	SHARED	1089988	1090318	.	.	.	Notes=Lenght330	AL732656,1089988,1090318;CP007572,1089988,1090318;CP007571,1089988,1090318;
CP007570	Mauve	SHARED	1093149	1093236	.	.	.	Notes=Lenght87	CP007572,1093149,1093236;CP007571,1093149,1093236;
CP007570	Mauve	SHARED	1095183	1095890	.	.	.	Notes=Lenght707	CP007572,1095183,1095890;CP007571,1095183,1095890;
CP007570	Mauve	SHARED	1238042	1238082	.	.	.	Notes=Lenght40	HF952105,1238042,1238082;CP007632,1238042,1238082;CP007572,1238042,1238082;CP007571,1238042,1238082;
CP007570	Mauve	SHARED	1236887	1238039	.	.	.	Notes=Lenght1152	CP007572,1236887,1238039;CP007571,1236887,1238039;
CP007570	Mauve	SHARED	1236798	1236886	.	.	.	Notes=Lenght88	AL732656,1236798,1236886;CP007572,1236798,1236886;CP007571,1236798,1236886;
CP007570	Mauve	SHARED	1236706	1236797	.	.	.	Notes=Lenght91	AL732656,1236706,1236797;HF952105,1236706,1236797;CP007572,1236706,1236797;CP007571,1236706,1236797;
CP007570	Mauve	SHARED	669808	674262	.	.	.	Notes=Lenght4454	CP007571,669808,674262;
CP007570	Mauve	SHARED	669785	669807	.	.	.	Notes=Lenght22	CP007572,669785,669807;CP007571,669785,669807;
CP007570	Mauve	SHARED	669636	669784	.	.	.	Notes=Lenght148	HF952106,669636,669784;CP007572,669636,669784;CP007571,669636,669784;
CP007570	Mauve	SHARED	669297	669635	.	.	.	Notes=Lenght338	CP007572,669297,669635;CP007571,669297,669635;
CP007570	Mauve	SHARED	668286	669296	.	.	.	Notes=Lenght1010	CP007571,668286,669296;
CP007570	Mauve	SHARED	640319	640550	.	.	.	Notes=Lenght231	CP007571,640319,640550;
CP007570	Mauve	SHARED	640551	640874	.	.	.	Notes=Lenght323	CP007572,640551,640874;CP007571,640551,640874;
CP007570	Mauve	SHARED	640875	640903	.	.	.	Notes=Lenght28	CP007571,640875,640903;
CP007570	Mauve	SHARED	640998	641084	.	.	.	Notes=Lenght86	CP007571,640998,641084;
CP007570	Mauve	SHARED	361750	361763	.	.	.	Notes=Lenght13	AL732656,361750,361763;CP000114,361750,361763;CP003810,361750,361763;CP003919,361750,361763;HF952106,361750,361763;HF952105,361750,361763;CP007482,361750,361763;HG939456,361750,361763;CP007632,361750,361763;CP006910,361750,361763;CP007572,361750,361763;CP007571,361750,361763;FO393392,361750,361763;CP011325,361750,361763;CP011327,361750,361763;CP011328,361750,361763;CP010319,361750,361763;
CP007570	Mauve	SHARED	363766	363829	.	.	.	Notes=Lenght63	AL732656,363766,363829;CP000114,363766,363829;CP003919,363766,363829;HF952106,363766,363829;HF952105,363766,363829;CP007482,363766,363829;CP007565,363766,363829;HG939456,363766,363829;CP007632,363766,363829;CP006910,363766,363829;CP007572,363766,363829;CP007571,363766,363829;FO393392,363766,363829;CP011325,363766,363829;CP011326,363766,363829;CP011328,363766,363829;CP010319,363766,363829;
CP007570	Mauve	SHARED	656992	660333	.	.	.	Notes=Lenght3341	CP007571,656992,660333;
CP007570	Mauve	SHARED	641218	641361	.	.	.	Notes=Lenght143	CP007571,641218,641361;
CP007570	Mauve	SHARED	641362	641633	.	.	.	Notes=Lenght271	CP007572,641362,641633;CP007571,641362,641633;
CP007570	Mauve	SHARED	641634	656891	.	.	.	Notes=Lenght15257	CP007571,641634,656891;
CP007570	Mauve	SHARED	656892	656991	.	.	.	Notes=Lenght99	AL732656,656892,656991;CP007571,656892,656991;
CP007570	Mauve	SHARED	1486396	1486407	.	.	.	Notes=Lenght11	AL732656,1486396,1486407;AE009948,1486396,1486407;CP000114,1486396,1486407;CP003810,1486396,1486407;CP003919,1486396,1486407;HF952106,1486396,1486407;HF952105,1486396,1486407;CP007482,1486396,1486407;CP007565,1486396,1486407;CP006910,1486396,1486407;CP007572,1486396,1486407;CP007571,1486396,1486407;FO393392,1486396,1486407;CP011325,1486396,1486407;CP011326,1486396,1486407;CP011327,1486396,1486407…
CP007570	Mauve	SHARED	1498743	1498756	.	.	.	Notes=Lenght13	AL732656,1498743,1498756;AE009948,1498743,1498756;CP000114,1498743,1498756;CP003810,1498743,1498756;HF952104,1498743,1498756;HF952106,1498743,1498756;CP007631,1498743,1498756;CP006910,1498743,1498756;CP007572,1498743,1498756;CP007571,1498743,1498756;CP010867,1498743,1498756;CP011325,1498743,1498756;CP011326,1498743,1498756;CP011327,1498743,1498756;CP010319,1498743,1498756;CP012419,1498743,1498756;
CP007570	Mauve	SHARED	1364754	1364803	.	.	.	Notes=Lenght49	AL732656,1364754,1364803;CP003810,1364754,1364803;CP003919,1364754,1364803;HF952106,1364754,1364803;HF952105,1364754,1364803;CP007482,1364754,1364803;CP007565,1364754,1364803;HG939456,1364754,1364803;CP007632,1364754,1364803;CP006910,1364754,1364803;CP007572,1364754,1364803;CP007571,1364754,1364803;FO393392,1364754,1364803;CP011325,1364754,1364803;CP011327,1364754,1364803;CP011328,1364754,1364803…
CP007570	Mauve	SHARED	1364948	1365007	.	.	.	Notes=Lenght59	AL732656,1364948,1365007;CP003810,1364948,1365007;CP007572,1364948,1365007;CP007571,1364948,1365007;CP011325,1364948,1365007;CP011327,1364948,1365007;CP012419,1364948,1365007;
CP007570	Mauve	SHARED	1366935	1367266	.	.	.	Notes=Lenght331	AL732656,1366935,1367266;CP003810,1366935,1367266;CP003919,1366935,1367266;HF952106,1366935,1367266;HF952105,1366935,1367266;CP007482,1366935,1367266;CP007565,1366935,1367266;HG939456,1366935,1367266;CP007632,1366935,1367266;CP006910,1366935,1367266;CP007572,1366935,1367266;CP007571,1366935,1367266;FO393392,1366935,1367266;CP011325,1366935,1367266;CP011327,1366935,1367266;CP011328,1366935,1367266…
CP007570	Mauve	SHARED	1367311	1367685	.	.	.	Notes=Lenght374	AL732656,1367311,1367685;CP003810,1367311,1367685;CP007572,1367311,1367685;CP007571,1367311,1367685;CP011325,1367311,1367685;CP011327,1367311,1367685;CP012419,1367311,1367685;
CP007570	Mauve	SHARED	1368010	1368061	.	.	.	Notes=Lenght51	AL732656,1368010,1368061;CP003810,1368010,1368061;CP007572,1368010,1368061;CP007571,1368010,1368061;CP011325,1368010,1368061;CP011327,1368010,1368061;CP012419,1368010,1368061;
CP007570	Mauve	SHARED	1368522	1368563	.	.	.	Notes=Lenght41	AL732656,1368522,1368563;CP003810,1368522,1368563;CP007572,1368522,1368563;CP007571,1368522,1368563;CP011325,1368522,1368563;CP011327,1368522,1368563;CP012419,1368522,1368563;
CP007570	Mauve	SHARED	1368614	1368835	.	.	.	Notes=Lenght221	AL732656,1368614,1368835;CP003810,1368614,1368835;CP007572,1368614,1368835;CP007571,1368614,1368835;CP011325,1368614,1368835;CP011327,1368614,1368835;CP012419,1368614,1368835;
CP007570	Mauve	SHARED	1368836	1368980	.	.	.	Notes=Lenght144	AL732656,1368836,1368980;CP003810,1368836,1368980;CP003919,1368836,1368980;HF952106,1368836,1368980;HF952105,1368836,1368980;CP007482,1368836,1368980;CP007565,1368836,1368980;HG939456,1368836,1368980;CP007632,1368836,1368980;CP006910,1368836,1368980;CP007572,1368836,1368980;CP007571,1368836,1368980;FO393392,1368836,1368980;CP011325,1368836,1368980;CP011327,1368836,1368980;CP011328,1368836,1368980…
CP007570	Mauve	SHARED	1498769	1498783	.	.	.	Notes=Lenght14	AL732656,1498769,1498783;CP000114,1498769,1498783;HF952106,1498769,1498783;CP007572,1498769,1498783;CP007571,1498769,1498783;CP010319,1498769,1498783;CP012419,1498769,1498783;
CP007570	Mauve	SHARED	1498784	1498811	.	.	.	Notes=Lenght27	AL732656,1498784,1498811;CP000114,1498784,1498811;HF952106,1498784,1498811;CP007572,1498784,1498811;CP007571,1498784,1498811;CP012419,1498784,1498811;
CP007570	Mauve	SHARED	1499229	1499261	.	.	.	Notes=Lenght32	AL732656,1499229,1499261;CP000114,1499229,1499261;CP007572,1499229,1499261;CP007571,1499229,1499261;CP012419,1499229,1499261;
CP007570	Mauve	SHARED	1499300	1499321	.	.	.	Notes=Lenght21	AL732656,1499300,1499321;CP000114,1499300,1499321;CP007572,1499300,1499321;CP012419,1499300,1499321;
CP007570	Mauve	SHARED	1499322	1499335	.	.	.	Notes=Lenght13	AL732656,1499322,1499335;CP000114,1499322,1499335;CP007572,1499322,1499335;CP007571,1499322,1499335;CP012419,1499322,1499335;
CP007570	Mauve	SHARED	1499336	1499377	.	.	.	Notes=Lenght41	CP000114,1499336,1499377;CP007572,1499336,1499377;CP007571,1499336,1499377;CP012419,1499336,1499377;
CP007570	Mauve	SHARED	1499415	1499451	.	.	.	Notes=Lenght36	AL732656,1499415,1499451;CP000114,1499415,1499451;CP007572,1499415,1499451;CP007571,1499415,1499451;CP012419,1499415,1499451;
CP007570	Mauve	SHARED	1807558	1807946	.	.	.	Notes=Lenght388	CP000114,1807558,1807946;CP007572,1807558,1807946;CP007571,1807558,1807946;CP012419,1807558,1807946;
CP007570	Mauve	SHARED	1809034	1809417	.	.	.	Notes=Lenght383	CP000114,1809034,1809417;CP007572,1809034,1809417;CP007571,1809034,1809417;CP012419,1809034,1809417;
CP007570	Mauve	SHARED	1812652	1812782	.	.	.	Notes=Lenght130	CP000114,1812652,1812782;CP007572,1812652,1812782;CP007571,1812652,1812782;CP012419,1812652,1812782;
CP007570	Mauve	SHARED	1813935	1814129	.	.	.	Notes=Lenght194	CP000114,1813935,1814129;CP007572,1813935,1814129;CP007571,1813935,1814129;CP012419,1813935,1814129;
CP007570	Mauve	SHARED	1814143	1814196	.	.	.	Notes=Lenght53	CP000114,1814143,1814196;CP007572,1814143,1814196;CP007571,1814143,1814196;CP012419,1814143,1814196;
CP007570	Mauve	SHARED	1814341	1814369	.	.	.	Notes=Lenght28	CP000114,1814341,1814369;CP007572,1814341,1814369;CP007571,1814341,1814369;CP012419,1814341,1814369;
CP007570	Mauve	SHARED	1815495	1815589	.	.	.	Notes=Lenght94	CP000114,1815495,1815589;CP007572,1815495,1815589;CP007571,1815495,1815589;CP012419,1815495,1815589;
CP007570	Mauve	SHARED	1815738	1815877	.	.	.	Notes=Lenght139	CP000114,1815738,1815877;CP007572,1815738,1815877;CP007571,1815738,1815877;CP012419,1815738,1815877;
CP007570	Mauve	SHARED	1815954	1816070	.	.	.	Notes=Lenght116	CP000114,1815954,1816070;CP007572,1815954,1816070;CP007571,1815954,1816070;CP012419,1815954,1816070;
CP007570	Mauve	SHARED	1816074	1816132	.	.	.	Notes=Lenght58	CP000114,1816074,1816132;CP007572,1816074,1816132;CP007571,1816074,1816132;CP012419,1816074,1816132;
CP007570	Mauve	SHARED	1794759	1799929	.	.	.	Notes=Lenght5170	CP000114,1794759,1799929;CP007572,1794759,1799929;CP007571,1794759,1799929;CP012419,1794759,1799929;
CP007570	Mauve	SHARED	1800141	1800385	.	.	.	Notes=Lenght244	CP000114,1800141,1800385;CP007572,1800141,1800385;CP007571,1800141,1800385;CP012419,1800141,1800385;
CP007570	Mauve	SHARED	1800571	1800790	.	.	.	Notes=Lenght219	CP000114,1800571,1800790;CP007572,1800571,1800790;CP007571,1800571,1800790;CP012419,1800571,1800790;
CP007570	Mauve	SHARED	1802116	1802450	.	.	.	Notes=Lenght334	CP000114,1802116,1802450;CP007572,1802116,1802450;CP007571,1802116,1802450;CP012419,1802116,1802450;
CP007570	Mauve	SHARED	1802451	1802566	.	.	.	Notes=Lenght115	CP000114,1802451,1802566;CP007571,1802451,1802566;CP012419,1802451,1802566;
CP007570	Mauve	SHARED	1804284	1804414	.	.	.	Notes=Lenght130	CP000114,1804284,1804414;CP007572,1804284,1804414;CP007571,1804284,1804414;CP012419,1804284,1804414;
CP007570	Mauve	SHARED	1361051	1361173	.	.	.	Notes=Lenght122	AL732656,1361051,1361173;CP003810,1361051,1361173;CP007572,1361051,1361173;CP007571,1361051,1361173;CP011325,1361051,1361173;CP011327,1361051,1361173;CP012419,1361051,1361173;
CP007570	Mauve	SHARED	1361189	1361352	.	.	.	Notes=Lenght163	AL732656,1361189,1361352;CP003810,1361189,1361352;HG939456,1361189,1361352;CP007632,1361189,1361352;CP007572,1361189,1361352;CP007571,1361189,1361352;CP011325,1361189,1361352;CP011327,1361189,1361352;CP012419,1361189,1361352;
CP007570	Mauve	SHARED	1361374	1361435	.	.	.	Notes=Lenght61	AL732656,1361374,1361435;CP003810,1361374,1361435;CP007572,1361374,1361435;CP007571,1361374,1361435;CP011325,1361374,1361435;CP011327,1361374,1361435;CP012419,1361374,1361435;
CP007570	Mauve	SHARED	1362093	1362458	.	.	.	Notes=Lenght365	AL732656,1362093,1362458;CP003810,1362093,1362458;HF952106,1362093,1362458;HF952105,1362093,1362458;CP006910,1362093,1362458;CP007572,1362093,1362458;CP007571,1362093,1362458;CP011325,1362093,1362458;CP011327,1362093,1362458;CP010319,1362093,1362458;CP012419,1362093,1362458;
CP007570	Mauve	SHARED	1362459	1362712	.	.	.	Notes=Lenght253	AL732656,1362459,1362712;CP003810,1362459,1362712;CP007572,1362459,1362712;CP007571,1362459,1362712;CP011325,1362459,1362712;CP011327,1362459,1362712;CP012419,1362459,1362712;
CP007570	Mauve	SHARED	1363227	1363342	.	.	.	Notes=Lenght115	AL732656,1363227,1363342;CP003810,1363227,1363342;HG939456,1363227,1363342;CP007632,1363227,1363342;CP007572,1363227,1363342;CP007571,1363227,1363342;CP011325,1363227,1363342;CP011327,1363227,1363342;CP012419,1363227,1363342;
CP007570	Mauve	SHARED	1364418	1364531	.	.	.	Notes=Lenght113	AL732656,1364418,1364531;CP003810,1364418,1364531;HG939456,1364418,1364531;CP007632,1364418,1364531;CP007572,1364418,1364531;CP007571,1364418,1364531;CP011325,1364418,1364531;CP011327,1364418,1364531;CP012419,1364418,1364531;
CP007570	Mauve	SHARED	1364532	1364549	.	.	.	Notes=Lenght17	AL732656,1364532,1364549;CP003810,1364532,1364549;CP003919,1364532,1364549;HF952106,1364532,1364549;HF952105,1364532,1364549;CP007482,1364532,1364549;CP007565,1364532,1364549;HG939456,1364532,1364549;CP007632,1364532,1364549;CP006910,1364532,1364549;CP007572,1364532,1364549;CP007571,1364532,1364549;FO393392,1364532,1364549;CP011325,1364532,1364549;CP011327,1364532,1364549;CP011328,1364532,1364549…
CP007570	Mauve	SHARED	1823783	1825132	.	.	.	Notes=Lenght1349	CP007572,1823783,1825132;CP007571,1823783,1825132;CP012419,1823783,1825132;
CP007570	Mauve	SHARED	1825134	1825714	.	.	.	Notes=Lenght580	CP007572,1825134,1825714;CP007571,1825134,1825714;CP012419,1825134,1825714;
CP007570	Mauve	SHARED	1825716	1825738	.	.	.	Notes=Lenght22	CP012419,1825716,1825738;
CP007570	Mauve	SHARED	1825964	1826035	.	.	.	Notes=Lenght71	CP007572,1825964,1826035;CP007571,1825964,1826035;CP012419,1825964,1826035;
CP007570	Mauve	SHARED	1314094	1314219	.	.	.	Notes=Lenght125	AL732656,1314094,1314219;AE009948,1314094,1314219;CP000114,1314094,1314219;HG939456,1314094,1314219;CP007631,1314094,1314219;CP007632,1314094,1314219;CP007572,1314094,1314219;CP007571,1314094,1314219;CP011329,1314094,1314219;CP012419,1314094,1314219;
CP007570	Mauve	SHARED	1327681	1327744	.	.	.	Notes=Lenght63	AL732656,1327681,1327744;AE009948,1327681,1327744;CP000114,1327681,1327744;CP003810,1327681,1327744;HF952106,1327681,1327744;CP007482,1327681,1327744;CP007565,1327681,1327744;CP007572,1327681,1327744;CP007571,1327681,1327744;FO393392,1327681,1327744;CP011325,1327681,1327744;CP011326,1327681,1327744;CP011327,1327681,1327744;CP011328,1327681,1327744;CP011329,1327681,1327744;CP010319,1327681,1327744…
CP007570	Mauve	SHARED	1328143	1328631	.	.	.	Notes=Lenght488	AL732656,1328143,1328631;CP000114,1328143,1328631;CP003810,1328143,1328631;CP007572,1328143,1328631;CP007571,1328143,1328631;CP011325,1328143,1328631;CP011326,1328143,1328631;CP011327,1328143,1328631;CP012419,1328143,1328631;
CP007570	Mauve	SHARED	1360913	1360945	.	.	.	Notes=Lenght32	AL732656,1360913,1360945;CP003810,1360913,1360945;HG939456,1360913,1360945;CP007632,1360913,1360945;CP007572,1360913,1360945;CP007571,1360913,1360945;CP011325,1360913,1360945;CP011327,1360913,1360945;CP012419,1360913,1360945;
CP007570	Mauve	SHARED	2094142	2094152	.	.	.	Notes=Lenght10	CP007572,2094142,2094152;CP007571,2094142,2094152;CP010867,2094142,2094152;CP012419,2094142,2094152;
CP007570	Mauve	SHARED	2094166	2094189	.	.	.	Notes=Lenght23	AL732656,2094166,2094189;AE009948,2094166,2094189;CP000114,2094166,2094189;CP003810,2094166,2094189;HF952104,2094166,2094189;HF952106,2094166,2094189;HG939456,2094166,2094189;CP007631,2094166,2094189;CP007632,2094166,2094189;CP006910,2094166,2094189;CP007572,2094166,2094189;CP007571,2094166,2094189;CP010867,2094166,2094189;CP011325,2094166,2094189;CP011326,2094166,2094189;CP011327,2094166,2094189…
CP007570	Mauve	SHARED	2094242	2094254	.	.	.	Notes=Lenght12	AL732656,2094242,2094254;AE009948,2094242,2094254;CP000114,2094242,2094254;CP003810,2094242,2094254;HF952104,2094242,2094254;HF952106,2094242,2094254;HF952105,2094242,2094254;HG939456,2094242,2094254;CP007631,2094242,2094254;CP007632,2094242,2094254;CP006910,2094242,2094254;CP007572,2094242,2094254;CP007571,2094242,2094254;CP010867,2094242,2094254;CP011325,2094242,2094254;CP011326,2094242,2094254…
CP007570	Mauve	SHARED	2094255	2094280	.	.	.	Notes=Lenght25	AL732656,2094255,2094280;AE009948,2094255,2094280;CP000114,2094255,2094280;CP003810,2094255,2094280;HF952104,2094255,2094280;HF952106,2094255,2094280;HF952105,2094255,2094280;CP007631,2094255,2094280;CP007632,2094255,2094280;CP006910,2094255,2094280;CP007572,2094255,2094280;CP007571,2094255,2094280;CP010867,2094255,2094280;CP011325,2094255,2094280;CP011326,2094255,2094280;CP011327,2094255,2094280…
CP007570	Mauve	SHARED	2094283	2094294	.	.	.	Notes=Lenght11	AE009948,2094283,2094294;CP000114,2094283,2094294;CP003810,2094283,2094294;HF952104,2094283,2094294;CP007631,2094283,2094294;CP007632,2094283,2094294;CP006910,2094283,2094294;CP007572,2094283,2094294;CP007571,2094283,2094294;CP010867,2094283,2094294;CP011325,2094283,2094294;CP011326,2094283,2094294;CP011327,2094283,2094294;CP011329,2094283,2094294;CP012419,2094283,2094294;
CP007570	Mauve	SHARED	2094295	2094306	.	.	.	Notes=Lenght11	AE009948,2094295,2094306;CP007631,2094295,2094306;CP007571,2094295,2094306;CP010867,2094295,2094306;CP011329,2094295,2094306;CP012419,2094295,2094306;
CP007570	Mauve	SHARED	2094307	2094325	.	.	.	Notes=Lenght18	AL732656,2094307,2094325;AE009948,2094307,2094325;CP000114,2094307,2094325;CP003810,2094307,2094325;HF952104,2094307,2094325;HF952106,2094307,2094325;CP007631,2094307,2094325;CP007632,2094307,2094325;CP006910,2094307,2094325;CP007572,2094307,2094325;CP007571,2094307,2094325;CP010867,2094307,2094325;CP011325,2094307,2094325;CP011326,2094307,2094325;CP011327,2094307,2094325;CP011329,2094307,2094325…
CP007570	Mauve	SHARED	2055532	2055890	.	.	.	Notes=Lenght358	AL732656,2055532,2055890;AE009948,2055532,2055890;CP000114,2055532,2055890;CP003810,2055532,2055890;CP003919,2055532,2055890;HF952106,2055532,2055890;HF952105,2055532,2055890;CP007482,2055532,2055890;CP007565,2055532,2055890;HG939456,2055532,2055890;CP007631,2055532,2055890;CP007632,2055532,2055890;CP006910,2055532,2055890;CP007572,2055532,2055890;CP007571,2055532,2055890;FO393392,2055532,2055890…
CP007570	Mauve	SHARED	2093996	2094007	.	.	.	Notes=Lenght11	AE009948,2093996,2094007;HG939456,2093996,2094007;CP007631,2093996,2094007;CP006910,2093996,2094007;CP007572,2093996,2094007;CP007571,2093996,2094007;CP010867,2093996,2094007;CP011329,2093996,2094007;CP012419,2093996,2094007;
CP007570	Mauve	SHARED	2094008	2094067	.	.	.	Notes=Lenght59	AE009948,2094008,2094067;CP007631,2094008,2094067;CP007572,2094008,2094067;CP007571,2094008,2094067;CP010867,2094008,2094067;CP011329,2094008,2094067;CP012419,2094008,2094067;
CP007570	Mauve	SHARED	2094068	2094088	.	.	.	Notes=Lenght20	CP007631,2094068,2094088;CP007572,2094068,2094088;CP007571,2094068,2094088;CP010867,2094068,2094088;CP012419,2094068,2094088;
CP007570	Mauve	SHARED	2094092	2094112	.	.	.	Notes=Lenght20	AE009948,2094092,2094112;CP000114,2094092,2094112;CP003810,2094092,2094112;HF952104,2094092,2094112;HF952105,2094092,2094112;HG939456,2094092,2094112;CP007631,2094092,2094112;CP007632,2094092,2094112;CP006910,2094092,2094112;CP007572,2094092,2094112;CP007571,2094092,2094112;CP010867,2094092,2094112;CP011325,2094092,2094112;CP011326,2094092,2094112;CP011327,2094092,2094112;CP011329,2094092,2094112…
CP007570	Mauve	SHARED	2094113	2094125	.	.	.	Notes=Lenght12	AL732656,2094113,2094125;AE009948,2094113,2094125;CP000114,2094113,2094125;CP003810,2094113,2094125;HF952104,2094113,2094125;HF952105,2094113,2094125;HG939456,2094113,2094125;CP007631,2094113,2094125;CP007632,2094113,2094125;CP006910,2094113,2094125;CP007572,2094113,2094125;CP007571,2094113,2094125;CP010867,2094113,2094125;CP011325,2094113,2094125;CP011326,2094113,2094125;CP011327,2094113,2094125…
CP007570	Mauve	SHARED	2094130	2094141	.	.	.	Notes=Lenght11	CP006910,2094130,2094141;CP007572,2094130,2094141;CP007571,2094130,2094141;CP010867,2094130,2094141;CP012419,2094130,2094141;
CP007570	Mauve	SHARED	2208501	2208530	.	.	.	Notes=Lenght29	AL732656,2208501,2208530;AE009948,2208501,2208530;CP000114,2208501,2208530;CP003810,2208501,2208530;CP003919,2208501,2208530;HF952106,2208501,2208530;HF952105,2208501,2208530;CP007482,2208501,2208530;CP007565,2208501,2208530;HG939456,2208501,2208530;CP007632,2208501,2208530;CP006910,2208501,2208530;CP007572,2208501,2208530;CP007571,2208501,2208530;FO393392,2208501,2208530;CP011325,2208501,2208530…
CP007570	Mauve	SHARED	2151015	2151027	.	.	.	Notes=Lenght12	AL732656,2151015,2151027;CP007572,2151015,2151027;CP007571,2151015,2151027;CP012419,2151015,2151027;
CP007570	Mauve	SHARED	2151028	2151149	.	.	.	Notes=Lenght121	AL732656,2151028,2151149;CP003919,2151028,2151149;HF952105,2151028,2151149;CP007482,2151028,2151149;CP007565,2151028,2151149;HG939456,2151028,2151149;CP007632,2151028,2151149;CP007572,2151028,2151149;CP007571,2151028,2151149;FO393392,2151028,2151149;CP011328,2151028,2151149;CP012419,2151028,2151149;
CP007570	Mauve	SHARED	2151150	2151171	.	.	.	Notes=Lenght21	AL732656,2151150,2151171;HF952105,2151150,2151171;HG939456,2151150,2151171;CP007632,2151150,2151171;CP007572,2151150,2151171;CP007571,2151150,2151171;CP012419,2151150,2151171;
CP007570	Mauve	SHARED	2158673	2158683	.	.	.	Notes=Lenght10	AL732656,2158673,2158683;CP007572,2158673,2158683;CP007571,2158673,2158683;CP012419,2158673,2158683;
CP007570	Mauve	SHARED	2158684	2159171	.	.	.	Notes=Lenght487	AL732656,2158684,2159171;CP006910,2158684,2159171;CP007572,2158684,2159171;CP007571,2158684,2159171;CP012419,2158684,2159171;
CP007570	Mauve	SHARED	2160636	2160657	.	.	.	Notes=Lenght21	AE009948,2160636,2160657;CP000114,2160636,2160657;CP003810,2160636,2160657;CP007572,2160636,2160657;CP007571,2160636,2160657;CP011325,2160636,2160657;CP011326,2160636,2160657;CP011327,2160636,2160657;CP011329,2160636,2160657;CP012419,2160636,2160657;
CP007570	Mauve	SHARED	1945810	1945830	.	.	.	Notes=Lenght20	AL732656,1945810,1945830;AE009948,1945810,1945830;CP000114,1945810,1945830;CP003810,1945810,1945830;CP003919,1945810,1945830;HF952106,1945810,1945830;HF952105,1945810,1945830;CP007482,1945810,1945830;CP007565,1945810,1945830;HG939456,1945810,1945830;CP007632,1945810,1945830;CP006910,1945810,1945830;CP007572,1945810,1945830;CP007571,1945810,1945830;FO393392,1945810,1945830;CP011325,1945810,1945830…
CP007570	Mauve	SHARED	1499477	1499498	.	.	.	Notes=Lenght21	AL732656,1499477,1499498;CP000114,1499477,1499498;CP003810,1499477,1499498;CP007572,1499477,1499498;CP007571,1499477,1499498;CP011325,1499477,1499498;CP011326,1499477,1499498;CP011327,1499477,1499498;CP012419,1499477,1499498;
CP007570	Mauve	SHARED	1499499	1499518	.	.	.	Notes=Lenght19	AL732656,1499499,1499518;CP000114,1499499,1499518;CP007572,1499499,1499518;CP007571,1499499,1499518;CP012419,1499499,1499518;
CP007570	Mauve	SHARED	2054627	2054910	.	.	.	Notes=Lenght283	AL732656,2054627,2054910;CP000114,2054627,2054910;CP003810,2054627,2054910;CP007631,2054627,2054910;CP007572,2054627,2054910;CP007571,2054627,2054910;CP011325,2054627,2054910;CP011326,2054627,2054910;CP011327,2054627,2054910;CP012419,2054627,2054910;
CP007570	Mauve	SHARED	2054911	2054938	.	.	.	Notes=Lenght27	AL732656,2054911,2054938;CP000114,2054911,2054938;CP003810,2054911,2054938;CP007572,2054911,2054938;CP007571,2054911,2054938;CP011325,2054911,2054938;CP011326,2054911,2054938;CP011327,2054911,2054938;CP012419,2054911,2054938;
CP007570	Mauve	SHARED	2054939	2055055	.	.	.	Notes=Lenght116	AL732656,2054939,2055055;CP000114,2054939,2055055;CP003810,2054939,2055055;CP007631,2054939,2055055;CP007572,2054939,2055055;CP007571,2054939,2055055;CP011325,2054939,2055055;CP011326,2054939,2055055;CP011327,2054939,2055055;CP012419,2054939,2055055;
CP007570	Mauve	SHARED	1977974	1978375	.	.	.	Notes=Lenght401	AL732656,1977974,1978375;AE009948,1977974,1978375;CP000114,1977974,1978375;CP003810,1977974,1978375;CP003919,1977974,1978375;HF952106,1977974,1978375;HF952105,1977974,1978375;CP007482,1977974,1978375;CP007565,1977974,1978375;HG939456,1977974,1978375;CP007632,1977974,1978375;CP007572,1977974,1978375;CP007571,1977974,1978375;FO393392,1977974,1978375;CP011325,1977974,1978375;CP011326,1977974,1978375…
CP007570	Mauve	SHARED	2052670	2052712	.	.	.	Notes=Lenght42	AL732656,2052670,2052712;AE009948,2052670,2052712;CP000114,2052670,2052712;CP003810,2052670,2052712;HG939456,2052670,2052712;CP006910,2052670,2052712;CP007572,2052670,2052712;CP007571,2052670,2052712;CP011325,2052670,2052712;CP011326,2052670,2052712;CP011327,2052670,2052712;CP012419,2052670,2052712;
CP007570	Mauve	SHARED	1076054	1076073	.	.	.	Notes=Lenght19	AL732656,1076054,1076073;AE009948,1076054,1076073;HF952106,1076054,1076073;HF952105,1076054,1076073;HG939456,1076054,1076073;CP007632,1076054,1076073;CP007572,1076054,1076073;CP007571,1076054,1076073;CP011329,1076054,1076073;
CP007570	Mauve	SHARED	1553799	1555341	.	.	.	Notes=Lenght1542	AE009948,1553799,1555341;CP000114,1553799,1555341;CP003810,1553799,1555341;HF952106,1553799,1555341;HG939456,1553799,1555341;CP007632,1553799,1555341;CP007572,1553799,1555341;CP007571,1553799,1555341;CP011325,1553799,1555341;CP011326,1553799,1555341;CP011327,1553799,1555341;CP011329,1553799,1555341;
CP007570	Mauve	SHARED	98287	98535	.	.	.	Notes=Lenght248	AL732656,98287,98535;CP000114,98287,98535;CP003810,98287,98535;CP003919,98287,98535;HF952106,98287,98535;HF952105,98287,98535;CP007482,98287,98535;CP007565,98287,98535;HG939456,98287,98535;CP007632,98287,98535;CP006910,98287,98535;CP007572,98287,98535;CP007571,98287,98535;FO393392,98287,98535;CP011326,98287,98535;CP011327,98287,98535;CP011328,98287,98535;CP010319,98287,98535;CP012419,98287,98535;
CP007570	Mauve	SHARED	1784061	1784483	.	.	.	Notes=Lenght422	AL732656,1784061,1784483;AE009948,1784061,1784483;HG939456,1784061,1784483;CP007632,1784061,1784483;CP006910,1784061,1784483;CP007572,1784061,1784483;CP007571,1784061,1784483;CP011329,1784061,1784483;
CP007570	Mauve	SHARED	1784484	1784601	.	.	.	Notes=Lenght117	AL732656,1784484,1784601;CP007632,1784484,1784601;CP006910,1784484,1784601;CP007572,1784484,1784601;CP007571,1784484,1784601;CP011329,1784484,1784601;
CP007570	Mauve	SHARED	1784602	1784738	.	.	.	Notes=Lenght136	AL732656,1784602,1784738;AE009948,1784602,1784738;HG939456,1784602,1784738;CP007632,1784602,1784738;CP006910,1784602,1784738;CP007572,1784602,1784738;CP007571,1784602,1784738;CP011329,1784602,1784738;
CP007570	Mauve	SHARED	666114	668285	.	.	.	Notes=Lenght2171	CP007571,666114,668285;
CP007570	Mauve	SHARED	660390	666018	.	.	.	Notes=Lenght5628	CP007571,660390,666018;
CP007570	Mauve	SHARED	639217	639431	.	.	.	Notes=Lenght214	CP007572,639217,639431;CP007571,639217,639431;
CP007570	Mauve	SHARED	554482	556338	.	.	.	Notes=Lenght1856	CP003810,554482,556338;CP007572,554482,556338;CP007571,554482,556338;CP011325,554482,556338;CP011326,554482,556338;CP011327,554482,556338;
CP007570	Mauve	SHARED	1068829	1068848	.	.	.	Notes=Lenght19	AL732656,1068829,1068848;CP007572,1068829,1068848;CP007571,1068829,1068848;
CP007570	Mauve	SHARED	1095891	1096585	.	.	.	Notes=Lenght694	CP007572,1095891,1096585;
CP007570	Mauve	SHARED	1125817	1127206	.	.	.	Notes=Lenght1389	CP007572,1125817,1127206;CP007571,1125817,1127206;
CP007570	Mauve	SHARED	151862	151957	.	.	.	Notes=Lenght95	AE009948,151862,151957;HF952104,151862,151957;CP007631,151862,151957;CP007572,151862,151957;CP007571,151862,151957;CP010867,151862,151957;CP011329,151862,151957;
CP007570	Mauve	SHARED	1785210	1790076	.	.	.	Notes=Lenght4866	CP000114,1785210,1790076;CP007572,1785210,1790076;CP007571,1785210,1790076;CP012419,1785210,1790076;
CP007570	Mauve	SHARED	1018407	1018505	.	.	.	Notes=Lenght98	AE009948,1018407,1018505;CP000114,1018407,1018505;CP003810,1018407,1018505;CP007631,1018407,1018505;CP007572,1018407,1018505;CP007571,1018407,1018505;CP011325,1018407,1018505;CP011326,1018407,1018505;CP011327,1018407,1018505;CP011329,1018407,1018505;CP012419,1018407,1018505;
CP007570	Mauve	SHARED	1019184	1019212	.	.	.	Notes=Lenght28	AL732656,1019184,1019212;AE009948,1019184,1019212;CP000114,1019184,1019212;CP003810,1019184,1019212;CP003919,1019184,1019212;HF952104,1019184,1019212;HF952106,1019184,1019212;HF952105,1019184,1019212;CP007482,1019184,1019212;CP007565,1019184,1019212;HG939456,1019184,1019212;CP007631,1019184,1019212;CP007632,1019184,1019212;CP007572,1019184,1019212;CP007571,1019184,1019212;FO393392,1019184,1019212…
CP007570	Mauve	SHARED	178317	178517	.	.	.	Notes=Lenght200	AL732656,178317,178517;AE009948,178317,178517;CP000114,178317,178517;CP003810,178317,178517;CP003919,178317,178517;HF952104,178317,178517;HF952106,178317,178517;HF952105,178317,178517;CP007482,178317,178517;CP007565,178317,178517;HG939456,178317,178517;CP007631,178317,178517;CP007632,178317,178517;CP006910,178317,178517;CP007572,178317,178517;CP007571,178317,178517;FO393392,178317,178517;CP010867…
CP007570	Mauve	SHARED	248671	248951	.	.	.	Notes=Lenght280	AL732656,248671,248951;CP000114,248671,248951;CP003810,248671,248951;CP007572,248671,248951;CP007571,248671,248951;CP011325,248671,248951;CP011326,248671,248951;CP011327,248671,248951;CP011329,248671,248951;CP012419,248671,248951;
CP007570	Mauve	SHARED	270182	270226	.	.	.	Notes=Lenght44	AE009948,270182,270226;CP000114,270182,270226;CP003810,270182,270226;HF952104,270182,270226;CP007631,270182,270226;CP007632,270182,270226;CP007571,270182,270226;CP010867,270182,270226;CP011325,270182,270226;CP011326,270182,270226;CP011327,270182,270226;CP011329,270182,270226;CP012419,270182,270226;
CP007570	Mauve	SHARED	362118	362146	.	.	.	Notes=Lenght28	AL732656,362118,362146;CP007572,362118,362146;CP007571,362118,362146;CP012419,362118,362146;
CP007570	Mauve	SHARED	362147	362247	.	.	.	Notes=Lenght100	AL732656,362147,362247;CP003919,362147,362247;HF952106,362147,362247;HF952105,362147,362247;CP007482,362147,362247;CP007565,362147,362247;HG939456,362147,362247;CP007632,362147,362247;CP006910,362147,362247;CP007572,362147,362247;CP007571,362147,362247;FO393392,362147,362247;CP011328,362147,362247;CP010319,362147,362247;CP012419,362147,362247;
CP007570	Mauve	SHARED	363016	363061	.	.	.	Notes=Lenght45	AL732656,363016,363061;CP000114,363016,363061;CP003810,363016,363061;CP007572,363016,363061;CP007571,363016,363061;CP011327,363016,363061;CP012419,363016,363061;
CP007570	Mauve	SHARED	363512	363582	.	.	.	Notes=Lenght70	AL732656,363512,363582;CP000114,363512,363582;CP003810,363512,363582;CP003919,363512,363582;HF952106,363512,363582;HF952105,363512,363582;CP007482,363512,363582;CP007565,363512,363582;HG939456,363512,363582;CP007632,363512,363582;CP006910,363512,363582;CP007572,363512,363582;CP007571,363512,363582;FO393392,363512,363582;CP011325,363512,363582;CP011326,363512,363582;CP011327,363512,363582;CP011328…
CP007570	Mauve	SHARED	364216	364315	.	.	.	Notes=Lenght99	AL732656,364216,364315;CP000114,364216,364315;CP003810,364216,364315;CP003919,364216,364315;HF952106,364216,364315;HF952105,364216,364315;CP007482,364216,364315;CP007565,364216,364315;HG939456,364216,364315;CP007632,364216,364315;CP006910,364216,364315;CP007572,364216,364315;CP007571,364216,364315;FO393392,364216,364315;CP011325,364216,364315;CP011326,364216,364315;CP011327,364216,364315;CP011328…
CP007570	Mauve	SHARED	364316	364357	.	.	.	Notes=Lenght41	AL732656,364316,364357;CP000114,364316,364357;CP003810,364316,364357;CP003919,364316,364357;HF952106,364316,364357;HF952105,364316,364357;CP007482,364316,364357;CP007565,364316,364357;HG939456,364316,364357;CP007632,364316,364357;CP006910,364316,364357;CP007572,364316,364357;CP007571,364316,364357;FO393392,364316,364357;CP011325,364316,364357;CP011326,364316,364357;CP011328,364316,364357;CP010319…
CP007570	Mauve	SHARED	177976	178310	.	.	.	Notes=Lenght334	AL732656,177976,178310;AE009948,177976,178310;CP000114,177976,178310;CP003810,177976,178310;CP003919,177976,178310;HF952106,177976,178310;HF952105,177976,178310;CP007482,177976,178310;CP007565,177976,178310;HG939456,177976,178310;CP007632,177976,178310;CP006910,177976,178310;CP007572,177976,178310;CP007571,177976,178310;FO393392,177976,178310;CP010867,177976,178310;CP011325,177976,178310;CP011326…
CP007570	Mauve	SHARED	477042	477097	.	.	.	Notes=Lenght55	CP003919,477042,477097;HF952106,477042,477097;HF952105,477042,477097;CP007482,477042,477097;CP007565,477042,477097;HG939456,477042,477097;CP007632,477042,477097;CP006910,477042,477097;CP007572,477042,477097;CP007571,477042,477097;FO393392,477042,477097;CP011328,477042,477097;CP010319,477042,477097;CP012419,477042,477097;
CP007570	Mauve	SHARED	586929	586949	.	.	.	Notes=Lenght20	AL732656,586929,586949;AE009948,586929,586949;HG939456,586929,586949;CP007631,586929,586949;CP007632,586929,586949;CP006910,586929,586949;CP007572,586929,586949;CP007571,586929,586949;CP011329,586929,586949;CP012419,586929,586949;
CP007570	Mauve	SHARED	444939	445132	.	.	.	Notes=Lenght193	AL732656,444939,445132;CP000114,444939,445132;CP003810,444939,445132;CP003919,444939,445132;HF952106,444939,445132;HF952105,444939,445132;CP007482,444939,445132;CP007565,444939,445132;CP007632,444939,445132;CP006910,444939,445132;CP007572,444939,445132;CP007571,444939,445132;FO393392,444939,445132;CP011325,444939,445132;CP011326,444939,445132;CP011327,444939,445132;CP011328,444939,445132;CP010319…
CP007570	Mauve	SHARED	468303	468375	.	.	.	Notes=Lenght72	AL732656,468303,468375;AE009948,468303,468375;CP000114,468303,468375;HG939456,468303,468375;CP007631,468303,468375;CP007632,468303,468375;CP007572,468303,468375;CP007571,468303,468375;CP011326,468303,468375;CP011327,468303,468375;CP012419,468303,468375;
CP007570	Mauve	SHARED	468376	468387	.	.	.	Notes=Lenght11	AE009948,468376,468387;CP000114,468376,468387;HG939456,468376,468387;CP007631,468376,468387;CP007632,468376,468387;CP007572,468376,468387;CP007571,468376,468387;CP011326,468376,468387;CP011327,468376,468387;CP012419,468376,468387;
CP007570	Mauve	SHARED	468391	468401	.	.	.	Notes=Lenght10	AE009948,468391,468401;CP000114,468391,468401;HG939456,468391,468401;CP007631,468391,468401;CP007632,468391,468401;CP007572,468391,468401;CP007571,468391,468401;CP011326,468391,468401;CP011327,468391,468401;CP012419,468391,468401;
CP007570	Mauve	SHARED	468402	468432	.	.	.	Notes=Lenght30	AE009948,468402,468432;CP000114,468402,468432;CP003810,468402,468432;HG939456,468402,468432;CP007631,468402,468432;CP007632,468402,468432;CP007572,468402,468432;CP007571,468402,468432;CP011325,468402,468432;CP011326,468402,468432;CP011327,468402,468432;CP012419,468402,468432;
CP007570	Mauve	SHARED	468433	468544	.	.	.	Notes=Lenght111	CP000114,468433,468544;CP003810,468433,468544;CP007631,468433,468544;CP007632,468433,468544;CP007572,468433,468544;CP007571,468433,468544;CP011325,468433,468544;CP011326,468433,468544;CP011327,468433,468544;CP012419,468433,468544;
CP007570	Mauve	SHARED	468545	468641	.	.	.	Notes=Lenght96	AL732656,468545,468641;AE009948,468545,468641;CP000114,468545,468641;CP003810,468545,468641;CP007631,468545,468641;CP007632,468545,468641;CP007572,468545,468641;CP007571,468545,468641;CP011325,468545,468641;CP011326,468545,468641;CP011327,468545,468641;CP012419,468545,468641;
CP007570	Mauve	SHARED	1480700	1480866	.	.	.	Notes=Lenght166	AL732656,1480700,1480866;CP007572,1480700,1480866;CP007571,1480700,1480866;
CP007570	Mauve	SHARED	1467937	1469499	.	.	.	Notes=Lenght1562	CP007572,1467937,1469499;CP007571,1467937,1469499;
CP007570	Mauve	SHARED	1463588	1464535	.	.	.	Notes=Lenght947	CP007572,1463588,1464535;CP007571,1463588,1464535;
CP007570	Mauve	SHARED	1437824	1440048	.	.	.	Notes=Lenght2224	AL732656,1437824,1440048;CP006910,1437824,1440048;CP007572,1437824,1440048;CP007571,1437824,1440048;
CP007570	Mauve	SHARED	1437561	1437823	.	.	.	Notes=Lenght262	AL732656,1437561,1437823;CP007572,1437561,1437823;CP007571,1437561,1437823;
CP007570	Mauve	SHARED	1596435	1598001	.	.	.	Notes=Lenght1566	CP007572,1596435,1598001;CP007571,1596435,1598001;
CP007570	Mauve	SHARED	875553	877117	.	.	.	Notes=Lenght1564	CP007572,875553,877117;CP007571,875553,877117;
CP007570	Mauve	SHARED	532646	532726	.	.	.	Notes=Lenght80	AL732656,532646,532726;CP000114,532646,532726;CP006910,532646,532726;CP007572,532646,532726;CP007571,532646,532726;
CP007570	Mauve	SHARED	533085	534519	.	.	.	Notes=Lenght1434	CP007572,533085,534519;
CP007570	Mauve	SHARED	542922	542977	.	.	.	Notes=Lenght55	AL732656,542922,542977;CP007572,542922,542977;CP007571,542922,542977;
CP007570	Mauve	SHARED	552049	552060	.	.	.	Notes=Lenght11	AL732656,552049,552060;HG939456,552049,552060;CP007572,552049,552060;CP007571,552049,552060;
CP007570	Mauve	SHARED	569791	571356	.	.	.	Notes=Lenght1565	CP007572,569791,571356;
CP007570	Mauve	SHARED	1572433	1573994	.	.	.	Notes=Lenght1561	CP007571,1572433,1573994;
CP007570	Mauve	SHARED	1782912	1783162	.	.	.	Notes=Lenght250	AL732656,1782912,1783162;CP007572,1782912,1783162;CP007571,1782912,1783162;
CP007570	Mauve	SHARED	1758447	1760336	.	.	.	Notes=Lenght1889	CP007572,1758447,1760336;CP007571,1758447,1760336;
CP007570	Mauve	SHARED	1783163	1783417	.	.	.	Notes=Lenght254	CP007572,1783163,1783417;CP007571,1783163,1783417;
CP007570	Mauve	SHARED	1499174	1499222	.	.	.	Notes=Lenght48	CP007572,1499174,1499222;CP007571,1499174,1499222;
CP007570	Mauve	SHARED	1498928	1499173	.	.	.	Notes=Lenght245	AL732656,1498928,1499173;CP007572,1498928,1499173;CP007571,1498928,1499173;
CP007570	Mauve	SHARED	2151212	2151388	.	.	.	Notes=Lenght176	AL732656,2151212,2151388;CP007572,2151212,2151388;CP007571,2151212,2151388;
CP007570	Mauve	SHARED	2093019	2093032	.	.	.	Notes=Lenght13	CP007571,2093019,2093032;
CP007570	Mauve	SHARED	1876751	1880267	.	.	.	Notes=Lenght3516	CP007572,1876751,1880267;CP007571,1876751,1880267;
CP007570	Mauve	SHARED	1880268	1885538	.	.	.	Notes=Lenght5270	CP007572,1880268,1885538;
CP007570	Mauve	SHARED	1885539	1900060	.	.	.	Notes=Lenght14521	CP007572,1885539,1900060;CP007571,1885539,1900060;
CP007570	Mauve	SHARED	1829873	1830709	.	.	.	Notes=Lenght836	CP007572,1829873,1830709;CP007571,1829873,1830709;
CP007570	Mauve	SHARED	1830905	1831104	.	.	.	Notes=Lenght199	CP007572,1830905,1831104;CP007571,1830905,1831104;
CP007570	Mauve	SHARED	1846733	1848292	.	.	.	Notes=Lenght1559	CP007572,1846733,1848292;
CP007570	Mauve	SHARED	439517	441275	.	.	.	Notes=Lenght1758	AL732656,439517,441275;CP007572,439517,441275;CP007571,439517,441275;
CP007570	Mauve	SHARED	476932	477028	.	.	.	Notes=Lenght96	CP007572,476932,477028;CP007571,476932,477028;
CP007570	Mauve	SHARED	796247	796290	.	.	.	Notes=Lenght43	CP007572,796247,796290;CP007571,796247,796290;
CP007570	Mauve	SHARED	1499285	1499299	.	.	.	Notes=Lenght14	AL732656,1499285,1499299;
CP007570	Mauve	SHARED	438426	439515	.	.	.	Notes=Lenght1089	AL732656,438426,439515;HG939456,438426,439515;CP007632,438426,439515;CP006910,438426,439515;CP007572,438426,439515;CP007571,438426,439515;
CP007570	Mauve	SHARED	429713	431274	.	.	.	Notes=Lenght1561	CP007572,429713,431274;CP007571,429713,431274;
CP007570	Mauve	SHARED	2146789	2147151	.	.	.	Notes=Lenght362	CP007571,2146789,2147151;
CP007570	Mauve	SHARED	2143745	2146788	.	.	.	Notes=Lenght3043	CP007572,2143745,2146788;CP007571,2143745,2146788;
CP007570	Mauve	SHARED	2143383	2143454	.	.	.	Notes=Lenght71	CP007572,2143383,2143454;CP007571,2143383,2143454;
CP007570	Mauve	SHARED	2142678	2143131	.	.	.	Notes=Lenght453	CP007572,2142678,2143131;CP007571,2142678,2143131;
CP007570	Mauve	SHARED	378170	379497	.	.	.	Notes=Lenght1327	CP007572,378170,379497;CP007571,378170,379497;
CP007570	Mauve	SHARED	364766	365019	.	.	.	Notes=Lenght253	AL732656,364766,365019;CP007572,364766,365019;CP007571,364766,365019;
CP007570	Mauve	SHARED	1357704	1357765	.	.	.	Notes=Lenght61	AL732656,1357704,1357765;HF952106,1357704,1357765;HF952105,1357704,1357765;CP007482,1357704,1357765;CP007565,1357704,1357765;CP006910,1357704,1357765;CP007572,1357704,1357765;CP007571,1357704,1357765;FO393392,1357704,1357765;CP011328,1357704,1357765;CP010319,1357704,1357765;
CP007570	Mauve	SHARED	1357490	1357603	.	.	.	Notes=Lenght113	AL732656,1357490,1357603;HF952106,1357490,1357603;HF952105,1357490,1357603;CP007482,1357490,1357603;CP007565,1357490,1357603;CP007572,1357490,1357603;CP007571,1357490,1357603;FO393392,1357490,1357603;CP011328,1357490,1357603;CP010319,1357490,1357603;
CP007570	Mauve	SHARED	1356461	1357229	.	.	.	Notes=Lenght768	AL732656,1356461,1357229;HF952106,1356461,1357229;HF952105,1356461,1357229;CP007482,1356461,1357229;CP007565,1356461,1357229;CP007572,1356461,1357229;CP007571,1356461,1357229;FO393392,1356461,1357229;CP011328,1356461,1357229;CP010319,1356461,1357229;
CP007570	Mauve	SHARED	1356346	1356453	.	.	.	Notes=Lenght107	AL732656,1356346,1356453;CP003919,1356346,1356453;HF952106,1356346,1356453;HF952105,1356346,1356453;CP007482,1356346,1356453;CP007565,1356346,1356453;HG939456,1356346,1356453;CP007572,1356346,1356453;CP007571,1356346,1356453;FO393392,1356346,1356453;CP011328,1356346,1356453;CP010319,1356346,1356453;
CP007570	Mauve	SHARED	1076641	1076682	.	.	.	Notes=Lenght41	AL732656,1076641,1076682;AE009948,1076641,1076682;HF952106,1076641,1076682;HF952105,1076641,1076682;HG939456,1076641,1076682;CP007632,1076641,1076682;CP007572,1076641,1076682;CP007571,1076641,1076682;CP011329,1076641,1076682;CP010319,1076641,1076682;
CP007570	Mauve	SHARED	1076523	1076640	.	.	.	Notes=Lenght117	AL732656,1076523,1076640;AE009948,1076523,1076640;CP003919,1076523,1076640;HF952106,1076523,1076640;HF952105,1076523,1076640;HG939456,1076523,1076640;CP007632,1076523,1076640;CP007572,1076523,1076640;CP007571,1076523,1076640;CP011329,1076523,1076640;CP010319,1076523,1076640;
CP007570	Mauve	SHARED	1076488	1076522	.	.	.	Notes=Lenght34	AL732656,1076488,1076522;AE009948,1076488,1076522;CP003919,1076488,1076522;HF952106,1076488,1076522;HF952105,1076488,1076522;CP007482,1076488,1076522;CP007565,1076488,1076522;HG939456,1076488,1076522;CP007632,1076488,1076522;CP007572,1076488,1076522;CP007571,1076488,1076522;FO393392,1076488,1076522;CP011328,1076488,1076522;CP011329,1076488,1076522;CP010319,1076488,1076522;
CP007570	Mauve	SHARED	1076297	1076487	.	.	.	Notes=Lenght190	AL732656,1076297,1076487;AE009948,1076297,1076487;HF952106,1076297,1076487;HF952105,1076297,1076487;CP007482,1076297,1076487;CP007565,1076297,1076487;HG939456,1076297,1076487;CP007632,1076297,1076487;CP007572,1076297,1076487;CP007571,1076297,1076487;FO393392,1076297,1076487;CP011328,1076297,1076487;CP011329,1076297,1076487;CP010319,1076297,1076487;
CP007570	Mauve	SHARED	1076074	1076296	.	.	.	Notes=Lenght222	AL732656,1076074,1076296;AE009948,1076074,1076296;HF952106,1076074,1076296;HF952105,1076074,1076296;CP007482,1076074,1076296;CP007565,1076074,1076296;HG939456,1076074,1076296;CP007632,1076074,1076296;CP007572,1076074,1076296;CP007571,1076074,1076296;FO393392,1076074,1076296;CP011328,1076074,1076296;CP011329,1076074,1076296;CP010319,1076074,1076296;
CP007570	Mauve	SHARED	1075575	1076053	.	.	.	Notes=Lenght478	AL732656,1075575,1076053;AE009948,1075575,1076053;CP003919,1075575,1076053;HF952106,1075575,1076053;HF952105,1075575,1076053;CP007482,1075575,1076053;CP007565,1075575,1076053;HG939456,1075575,1076053;CP007632,1075575,1076053;CP007572,1075575,1076053;CP007571,1075575,1076053;FO393392,1075575,1076053;CP011328,1075575,1076053;CP011329,1075575,1076053;CP010319,1075575,1076053;
CP007570	Mauve	SHARED	1075153	1075574	.	.	.	Notes=Lenght421	AL732656,1075153,1075574;AE009948,1075153,1075574;CP003919,1075153,1075574;HF952106,1075153,1075574;HF952105,1075153,1075574;CP007482,1075153,1075574;CP007565,1075153,1075574;HG939456,1075153,1075574;CP007632,1075153,1075574;CP006910,1075153,1075574;CP007572,1075153,1075574;CP007571,1075153,1075574;FO393392,1075153,1075574;CP011328,1075153,1075574;CP011329,1075153,1075574;CP010319,1075153,1075574;
CP007570	Mauve	SHARED	611633	615890	.	.	.	Notes=Lenght4257	CP007571,611633,615890;CP010319,611633,615890;
CP007570	Mauve	SHARED	1967656	1977973	.	.	.	Notes=Lenght10317	AL732656,1967656,1977973;CP007572,1967656,1977973;CP007571,1967656,1977973;
CP007570	Mauve	SHARED	2095234	2095247	.	.	.	Notes=Lenght13	CP007572,2095234,2095247;CP007571,2095234,2095247;
CP007570	Mauve	SHARED	738826	738890	.	.	.	Notes=Lenght64	CP007572,738826,738890;CP007571,738826,738890;
CP007570	Mauve	SHARED	738891	740747	.	.	.	Notes=Lenght1856	CP007572,738891,740747;
CP007570	Mauve	SHARED	740748	741779	.	.	.	Notes=Lenght1031	CP007572,740748,741779;CP007571,740748,741779;
CP007570	Mauve	SHARED	1499519	1499539	.	.	.	Notes=Lenght20	CP007572,1499519,1499539;CP007571,1499519,1499539;
CP007570	Mauve	SHARED	1826601	1826676	.	.	.	Notes=Lenght75	CP007572,1826601,1826676;CP007571,1826601,1826676;
CP007570	Mauve	SHARED	1826137	1826271	.	.	.	Notes=Lenght134	CP007572,1826137,1826271;CP007571,1826137,1826271;
CP007570	Mauve	SHARED	1826036	1826135	.	.	.	Notes=Lenght99	CP007572,1826036,1826135;CP007571,1826036,1826135;
CP007570	Mauve	SHARED	241701	243260	.	.	.	Notes=Lenght1559	CP007572,241701,243260;CP007571,241701,243260;
CP007570	Mauve	SHARED	2063266	2063286	.	.	.	Notes=Lenght20	CP007482,2063266,2063286;CP007565,2063266,2063286;CP007572,2063266,2063286;CP007571,2063266,2063286;FO393392,2063266,2063286;CP011328,2063266,2063286;
CP007570	Mauve	SHARED	1726671	1726718	.	.	.	Notes=Lenght47	AL732656,1726671,1726718;CP007572,1726671,1726718;CP007571,1726671,1726718;
CP007570	Mauve	SHARED	1726471	1726670	.	.	.	Notes=Lenght199	AL732656,1726471,1726670;CP007632,1726471,1726670;CP007572,1726471,1726670;CP007571,1726471,1726670;
CP007570	Mauve	SHARED	611203	611447	.	.	.	Notes=Lenght244	CP007571,611203,611447;
CP007570	Mauve	SHARED	1814374	1814581	.	.	.	Notes=Lenght207	CP000114,1814374,1814581;
CP007570	Mauve	SHARED	1815389	1815427	.	.	.	Notes=Lenght38	CP000114,1815389,1815427;
CP007570	Mauve	SHARED	1665713	1667278	.	.	.	Notes=Lenght1565	CP007572,1665713,1667278;CP007571,1665713,1667278;
CP007570	Mauve	SHARED	1726322	1726470	.	.	.	Notes=Lenght148	AL732656,1726322,1726470;CP007572,1726322,1726470;CP007571,1726322,1726470;
CP007570	Mauve	SHARED	1792820	1793446	.	.	.	Notes=Lenght626	CP007572,1792820,1793446;CP007571,1792820,1793446;
CP007570	Mauve	SHARED	1790268	1792818	.	.	.	Notes=Lenght2550	CP007572,1790268,1792818;CP007571,1790268,1792818;
CP007570	Mauve	SHARED	1790077	1790266	.	.	.	Notes=Lenght189	CP007572,1790077,1790266;CP007571,1790077,1790266;
CP007570	Mauve	SHARED	1784915	1785208	.	.	.	Notes=Lenght293	CP007572,1784915,1785208;CP007571,1784915,1785208;
CP007570	Mauve	SHARED	1366187	1366557	.	.	.	Notes=Lenght370	AL732656,1366187,1366557;CP007572,1366187,1366557;CP007571,1366187,1366557;
CP007570	Mauve	SHARED	1367267	1367310	.	.	.	Notes=Lenght43	AL732656,1367267,1367310;CP007572,1367267,1367310;CP007571,1367267,1367310;
CP007570	Mauve	SHARED	1590724	1592287	.	.	.	Notes=Lenght1563	CP007572,1590724,1592287;
CP007570	Mauve	SHARED	2053076	2053793	.	.	.	Notes=Lenght717	CP007572,2053076,2053793;CP007571,2053076,2053793;
CP007570	Mauve	SHARED	1954224	1958297	.	.	.	Notes=Lenght4073	CP007572,1954224,1958297;CP007571,1954224,1958297;
CP007570	Mauve	SHARED	103075	103205	.	.	.	Notes=Lenght130	HF952105,103075,103205;HG939456,103075,103205;CP006910,103075,103205;CP007572,103075,103205;CP007571,103075,103205;
CP007570	Mauve	SHARED	103207	103862	.	.	.	Notes=Lenght655	CP007572,103207,103862;CP007571,103207,103862;
CP007570	Mauve	SHARED	103863	106084	.	.	.	Notes=Lenght2221	AL732656,103863,106084;CP007572,103863,106084;CP007571,103863,106084;
CP007570	Mauve	SHARED	106085	107941	.	.	.	Notes=Lenght1856	CP007572,106085,107941;CP007571,106085,107941;
CP007570	Mauve	SHARED	796291	798147	.	.	.	Notes=Lenght1856	CP007572,796291,798147;
CP007570	Mauve	SHARED	798148	799667	.	.	.	Notes=Lenght1519	CP007572,798148,799667;CP007571,798148,799667;
CP007570	Mauve	SHARED	698236	698606	.	.	.	Notes=Lenght370	AL732656,698236,698606;CP006910,698236,698606;CP007572,698236,698606;CP007571,698236,698606;
CP007570	Mauve	SHARED	468268	468295	.	.	.	Notes=Lenght27	CP007632,468268,468295;CP007572,468268,468295;CP007571,468268,468295;
CP007570	Mauve	SHARED	1018506	1019182	.	.	.	Notes=Lenght676	CP007572,1018506,1019182;CP007571,1018506,1019182;
CP007570	Mauve	SHARED	1602869	1606293	.	.	.	Notes=Lenght3424	CP007572,1602869,1606293;
CP007570	Mauve	SHARED	1801857	1801892	.	.	.	Notes=Lenght35	CP007572,1801857,1801892;
CP007570	Mauve	SHARED	1726859	1732909	.	.	.	Notes=Lenght6050	AL732656,1726859,1732909;CP007632,1726859,1732909;CP007572,1726859,1732909;CP007571,1726859,1732909;
CP007570	Mauve	SHARED	1726719	1726858	.	.	.	Notes=Lenght139	AL732656,1726719,1726858;CP007632,1726719,1726858;CP007572,1726719,1726858;CP007571,1726719,1726858;
CP007570	Mauve	SHARED	1368177	1368291	.	.	.	Notes=Lenght114	AL732656,1368177,1368291;CP000114,1368177,1368291;CP007572,1368177,1368291;CP007571,1368177,1368291;
CP007570	Mauve	SHARED	1373697	1375022	.	.	.	Notes=Lenght1325	CP007572,1373697,1375022;CP007571,1373697,1375022;
CP007570	Mauve	SHARED	1433369	1434625	.	.	.	Notes=Lenght1256	AL732656,1433369,1434625;CP006910,1433369,1434625;CP007572,1433369,1434625;CP007571,1433369,1434625;
CP007570	Mauve	SHARED	1435187	1437289	.	.	.	Notes=Lenght2102	AL732656,1435187,1437289;CP007572,1435187,1437289;CP007571,1435187,1437289;
CP007570	Mauve	SHARED	1361174	1361188	.	.	.	Notes=Lenght14	AL732656,1361174,1361188;CP007572,1361174,1361188;CP007571,1361174,1361188;
CP007570	Mauve	SHARED	1361353	1361373	.	.	.	Notes=Lenght20	AL732656,1361353,1361373;CP007572,1361353,1361373;CP007571,1361353,1361373;
CP007570	Mauve	SHARED	1783418	1783639	.	.	.	Notes=Lenght221	CP007572,1783418,1783639;CP007571,1783418,1783639;
CP007570	Mauve	SHARED	1783640	1783708	.	.	.	Notes=Lenght68	AL732656,1783640,1783708;CP007572,1783640,1783708;CP007571,1783640,1783708;
CP007570	Mauve	SHARED	1783709	1784060	.	.	.	Notes=Lenght351	AL732656,1783709,1784060;CP007572,1783709,1784060;CP007571,1783709,1784060;
CP007570	Mauve	SHARED	1816731	1817368	.	.	.	Notes=Lenght637	CP007572,1816731,1817368;CP007571,1816731,1817368;
CP007570	Mauve	SHARED	1816134	1816729	.	.	.	Notes=Lenght595	CP007572,1816134,1816729;CP007571,1816134,1816729;
CP007570	Mauve	SHARED	1817428	1817471	.	.	.	Notes=Lenght43	CP007571,1817428,1817471;
CP007570	Mauve	SHARED	1817472	1817603	.	.	.	Notes=Lenght131	CP007572,1817472,1817603;CP007571,1817472,1817603;
CP007570	Mauve	SHARED	1817828	1817983	.	.	.	Notes=Lenght155	CP007572,1817828,1817983;CP007571,1817828,1817983;
CP007570	Mauve	SHARED	1819010	1823783	.	.	.	Notes=Lenght4773	CP007572,1819010,1823783;CP007571,1819010,1823783;
CP007570	Mauve	SHARED	927864	927907	.	.	.	Notes=Lenght43	CP007572,927864,927907;
CP007570	Mauve	SHARED	908281	908319	.	.	.	Notes=Lenght38	AL732656,908281,908319;CP007572,908281,908319;CP007571,908281,908319;
CP007570	Mauve	SHARED	887367	888717	.	.	.	Notes=Lenght1350	CP007572,887367,888717;CP007571,887367,888717;
CP007570	Mauve	SHARED	887350	887366	.	.	.	Notes=Lenght16	HF952105,887350,887366;CP007572,887350,887366;CP007571,887350,887366;
CP007570	Mauve	SHARED	468830	468877	.	.	.	Notes=Lenght47	AL732656,468830,468877;CP007572,468830,468877;CP007571,468830,468877;
CP007570	Mauve	SHARED	1498812	1498823	.	.	.	Notes=Lenght11	AL732656,1498812,1498823;CP007572,1498812,1498823;CP007571,1498812,1498823;
CP007570	Mauve	SHARED	2147152	2150963	.	.	.	Notes=Lenght3811	CP007572,2147152,2150963;CP007571,2147152,2150963;
CP007570	Mauve	SHARED	468748	468825	.	.	.	Notes=Lenght77	AL732656,468748,468825;CP007572,468748,468825;CP007571,468748,468825;
CP007570	Mauve	SHARED	2094415	2094428	.	.	.	Notes=Lenght13	AL732656,2094415,2094428;CP003919,2094415,2094428;HF952105,2094415,2094428;CP007482,2094415,2094428;CP007565,2094415,2094428;HG939456,2094415,2094428;CP006910,2094415,2094428;CP007572,2094415,2094428;CP007571,2094415,2094428;FO393392,2094415,2094428;CP011328,2094415,2094428;
CP007570	Mauve	SHARED	1793448	1794758	.	.	.	Notes=Lenght1310	CP007572,1793448,1794758;CP007571,1793448,1794758;
CP007570	Mauve	SHARED	968429	968457	.	.	.	Notes=Lenght28	CP007572,968429,968457;CP007571,968429,968457;
CP007570	Mauve	SHARED	1363709	1363752	.	.	.	Notes=Lenght43	AL732656,1363709,1363752;HG939456,1363709,1363752;CP007632,1363709,1363752;CP007572,1363709,1363752;CP007571,1363709,1363752;
CP007570	Mauve	SHARED	931261	931302	.	.	.	Notes=Lenght41	AL732656,931261,931302;CP007572,931261,931302;CP007571,931261,931302;
CP007570	Mauve	SHARED	929765	931260	.	.	.	Notes=Lenght1495	CP007572,929765,931260;
CP007570	Mauve	SHARED	2052794	2052924	.	.	.	Notes=Lenght130	CP007572,2052794,2052924;CP007571,2052794,2052924;
CP007570	Mauve	SHARED	2052735	2052793	.	.	.	Notes=Lenght58	AL732656,2052735,2052793;CP006910,2052735,2052793;CP007572,2052735,2052793;CP007571,2052735,2052793;
CP007570	Mauve	SHARED	2052715	2052734	.	.	.	Notes=Lenght19	AL732656,2052715,2052734;AE009948,2052715,2052734;CP006910,2052715,2052734;CP007572,2052715,2052734;CP007571,2052715,2052734;
CP007570	Mauve	SHARED	2181578	2191761	.	.	.	Notes=Lenght10183	CP007572,2181578,2191761;CP007571,2181578,2191761;
CP007570	Mauve	SHARED	2155147	2158672	.	.	.	Notes=Lenght3525	AL732656,2155147,2158672;CP007572,2155147,2158672;CP007571,2155147,2158672;
CP007570	Mauve	SHARED	2154688	2155146	.	.	.	Notes=Lenght458	CP007572,2154688,2155146;CP007571,2154688,2155146;
CP007570	Mauve	SHARED	1437290	1437560	.	.	.	Notes=Lenght270	CP007572,1437290,1437560;CP007571,1437290,1437560;
CP007570	Mauve	SHARED	1358762	1358845	.	.	.	Notes=Lenght83	AL732656,1358762,1358845;HG939456,1358762,1358845;CP007572,1358762,1358845;CP007571,1358762,1358845;
CP007570	Mauve	SHARED	1358714	1358742	.	.	.	Notes=Lenght28	AL732656,1358714,1358742;CP007572,1358714,1358742;CP007571,1358714,1358742;
CP007570	Mauve	SHARED	1357604	1357703	.	.	.	Notes=Lenght99	AL732656,1357604,1357703;CP007572,1357604,1357703;CP007571,1357604,1357703;
CP007570	Mauve	SHARED	617281	639216	.	.	.	Notes=Lenght21935	CP007571,617281,639216;
CP007570	Mauve	SHARED	615891	617249	.	.	.	Notes=Lenght1358	CP007571,615891,617249;
CP007570	Mauve	SHARED	611498	611632	.	.	.	Notes=Lenght134	CP007571,611498,611632;
CP007570	Mauve	SHARED	2053828	2054626	.	.	.	Notes=Lenght798	AL732656,2053828,2054626;HF952106,2053828,2054626;HF952105,2053828,2054626;HG939456,2053828,2054626;CP007572,2053828,2054626;CP007571,2053828,2054626;
CP007570	Mauve	SHARED	2055056	2055493	.	.	.	Notes=Lenght437	AL732656,2055056,2055493;CP007572,2055056,2055493;CP007571,2055056,2055493;
CP007570	Mauve	SHARED	2055494	2055504	.	.	.	Notes=Lenght10	AL732656,2055494,2055504;CP003919,2055494,2055504;HF952106,2055494,2055504;HF952105,2055494,2055504;HG939456,2055494,2055504;CP007632,2055494,2055504;CP006910,2055494,2055504;CP007572,2055494,2055504;CP007571,2055494,2055504;
CP007570	Mauve	SHARED	2055505	2055527	.	.	.	Notes=Lenght22	AL732656,2055505,2055527;HF952106,2055505,2055527;HF952105,2055505,2055527;HG939456,2055505,2055527;CP007632,2055505,2055527;CP007572,2055505,2055527;CP007571,2055505,2055527;
CP007570	Mauve	SHARED	2052925	2053075	.	.	.	Notes=Lenght150	AL732656,2052925,2053075;CP007572,2052925,2053075;CP007571,2052925,2053075;
CP007570	Mauve	SHARED	247919	247970	.	.	.	Notes=Lenght51	AL732656,247919,247970;CP007572,247919,247970;CP007571,247919,247970;
CP007570	Mauve	SHARED	248125	248174	.	.	.	Notes=Lenght49	AL732656,248125,248174;CP007572,248125,248174;CP007571,248125,248174;
CP007570	Mauve	SHARED	217226	217243	.	.	.	Notes=Lenght17	AL732656,217226,217243;CP007572,217226,217243;CP007571,217226,217243;
CP007570	Mauve	SHARED	199688	203110	.	.	.	Notes=Lenght3422	CP007572,199688,203110;CP007571,199688,203110;
CP007570	Mauve	SHARED	159878	163292	.	.	.	Notes=Lenght3414	CP007572,159878,163292;CP007571,159878,163292;
CP007570	Mauve	SHARED	35018	36543	.	.	.	Notes=Lenght1525	CP007572,35018,36543;CP007571,35018,36543;
CP007570	Mauve	SHARED	21133	25075	.	.	.	Notes=Lenght3942	AL732656,21133,25075;CP007572,21133,25075;CP007571,21133,25075;
CP007570	Mauve	SHARED	256961	257454	.	.	.	Notes=Lenght493	AL732656,256961,257454;
CP007570	Mauve	SHARED	270227	272287	.	.	.	Notes=Lenght2060	AL732656,270227,272287;CP007572,270227,272287;CP007571,270227,272287;
CP007570	Mauve	SHARED	316245	317810	.	.	.	Notes=Lenght1565	CP007572,316245,317810;CP007571,316245,317810;
CP007570	Mauve	SHARED	1829224	1829279	.	.	.	Notes=Lenght55	AE009948,1829224,1829279;CP007572,1829224,1829279;CP007571,1829224,1829279;
CP007570	Mauve	SHARED	1829158	1829222	.	.	.	Notes=Lenght64	AE009948,1829158,1829222;CP007631,1829158,1829222;CP007632,1829158,1829222;CP007572,1829158,1829222;CP007571,1829158,1829222;
CP007570	Mauve	SHARED	2047169	2048221	.	.	.	Notes=Lenght1052	CP007572,2047169,2048221;CP007571,2047169,2048221;
CP007570	Mauve	SHARED	468734	468747	.	.	.	Notes=Lenght13	CP007572,468734,468747;CP007571,468734,468747;
CP007570	Mauve	SHARED	2762	4328	.	.	.	Notes=Lenght1566	CP007572,2762,4328;CP007571,2762,4328;
CP007570	Mauve	SHARED	5616	5669	.	.	.	Notes=Lenght53	CP006910,5616,5669;CP007572,5616,5669;CP007571,5616,5669;
CP007570	Mauve	SHARED	151958	151978	.	.	.	Notes=Lenght20	CP007572,151958,151978;CP007571,151958,151978;
CP007570	Mauve	SHARED	1435089	1435186	.	.	.	Notes=Lenght97	AL732656,1435089,1435186;CP003919,1435089,1435186;HF952106,1435089,1435186;HF952105,1435089,1435186;CP007572,1435089,1435186;CP007571,1435089,1435186;CP010319,1435089,1435186;
CP007570	Mauve	SHARED	1434626	1435088	.	.	.	Notes=Lenght462	AL732656,1434626,1435088;CP003919,1434626,1435088;HF952106,1434626,1435088;HF952105,1434626,1435088;CP006910,1434626,1435088;CP007572,1434626,1435088;CP007571,1434626,1435088;CP010319,1434626,1435088;
CP007570	Mauve	SHARED	379498	379741	.	.	.	Notes=Lenght243	CP007571,379498,379741;
CP007570	Mauve	SHARED	383507	385066	.	.	.	Notes=Lenght1559	CP007572,383507,385066;CP007571,383507,385066;
CP007570	Mauve	SHARED	415460	417316	.	.	.	Notes=Lenght1856	CP007572,415460,417316;CP007571,415460,417316;
CP007570	Mauve	SHARED	2154405	2154540	.	.	.	Notes=Lenght135	CP006910,2154405,2154540;CP007572,2154405,2154540;CP007571,2154405,2154540;
CP007570	Mauve	SHARED	2153725	2154404	.	.	.	Notes=Lenght679	CP007572,2153725,2154404;CP007571,2153725,2154404;
CP007570	Mauve	SHARED	1017618	1017643	.	.	.	Notes=Lenght25	CP006910,1017618,1017643;CP007572,1017618,1017643;CP007571,1017618,1017643;
CP007570	Mauve	SHARED	2150966	2151014	.	.	.	Notes=Lenght48	AL732656,2150966,2151014;CP003919,2150966,2151014;HF952105,2150966,2151014;CP007482,2150966,2151014;CP007565,2150966,2151014;HG939456,2150966,2151014;CP007632,2150966,2151014;CP007572,2150966,2151014;CP007571,2150966,2151014;FO393392,2150966,2151014;CP011328,2150966,2151014;
CP007570	Mauve	SHARED	1360980	1360995	.	.	.	Notes=Lenght15	AL732656,1360980,1360995;CP000114,1360980,1360995;HF952106,1360980,1360995;HF952105,1360980,1360995;CP007482,1360980,1360995;CP007565,1360980,1360995;CP006910,1360980,1360995;CP007572,1360980,1360995;CP007571,1360980,1360995;FO393392,1360980,1360995;CP011328,1360980,1360995;CP010319,1360980,1360995;
CP007570	Mauve	SHARED	1360702	1360742	.	.	.	Notes=Lenght40	AL732656,1360702,1360742;CP000114,1360702,1360742;HF952106,1360702,1360742;HF952105,1360702,1360742;CP007482,1360702,1360742;CP007565,1360702,1360742;CP006910,1360702,1360742;CP007572,1360702,1360742;CP007571,1360702,1360742;FO393392,1360702,1360742;CP011328,1360702,1360742;CP010319,1360702,1360742;
CP007570	Mauve	SHARED	1359918	1360128	.	.	.	Notes=Lenght210	AL732656,1359918,1360128;CP000114,1359918,1360128;HF952106,1359918,1360128;HF952105,1359918,1360128;CP007482,1359918,1360128;CP007565,1359918,1360128;CP006910,1359918,1360128;CP007572,1359918,1360128;CP007571,1359918,1360128;FO393392,1359918,1360128;CP011328,1359918,1360128;CP010319,1359918,1360128;
CP007570	Mauve	SHARED	1359688	1359884	.	.	.	Notes=Lenght196	AL732656,1359688,1359884;CP000114,1359688,1359884;HF952106,1359688,1359884;HF952105,1359688,1359884;CP007482,1359688,1359884;CP007565,1359688,1359884;CP006910,1359688,1359884;CP007572,1359688,1359884;CP007571,1359688,1359884;FO393392,1359688,1359884;CP011328,1359688,1359884;CP010319,1359688,1359884;
CP007570	Mauve	SHARED	1359299	1359687	.	.	.	Notes=Lenght388	AL732656,1359299,1359687;CP000114,1359299,1359687;HF952106,1359299,1359687;HF952105,1359299,1359687;CP007482,1359299,1359687;CP007565,1359299,1359687;CP007572,1359299,1359687;CP007571,1359299,1359687;FO393392,1359299,1359687;CP011328,1359299,1359687;CP010319,1359299,1359687;
CP007570	Mauve	SHARED	1359182	1359238	.	.	.	Notes=Lenght56	AL732656,1359182,1359238;CP000114,1359182,1359238;HF952106,1359182,1359238;HF952105,1359182,1359238;CP007482,1359182,1359238;CP007565,1359182,1359238;CP007572,1359182,1359238;CP007571,1359182,1359238;FO393392,1359182,1359238;CP011328,1359182,1359238;CP010319,1359182,1359238;
CP007570	Mauve	SHARED	1359052	1359181	.	.	.	Notes=Lenght129	AL732656,1359052,1359181;CP000114,1359052,1359181;HF952106,1359052,1359181;HF952105,1359052,1359181;CP007572,1359052,1359181;CP007571,1359052,1359181;CP010319,1359052,1359181;
CP007570	Mauve	SHARED	2153712	2153724	.	.	.	Notes=Lenght12	CP006910,2153712,2153724;CP007572,2153712,2153724;CP007571,2153712,2153724;
CP007570	Mauve	SHARED	2153150	2153711	.	.	.	Notes=Lenght561	AL732656,2153150,2153711;CP006910,2153150,2153711;CP007572,2153150,2153711;CP007571,2153150,2153711;
CP007570	Mauve	SHARED	2153066	2153149	.	.	.	Notes=Lenght83	AL732656,2153066,2153149;CP007572,2153066,2153149;CP007571,2153066,2153149;
CP007570	Mauve	SHARED	1489809	1490541	.	.	.	Notes=Lenght732	AL732656,1489809,1490541;CP006910,1489809,1490541;CP007572,1489809,1490541;CP007571,1489809,1490541;
CP007570	Mauve	SHARED	1490579	1494725	.	.	.	Notes=Lenght4146	AL732656,1490579,1494725;CP006910,1490579,1494725;CP007572,1490579,1494725;CP007571,1490579,1494725;
CP007570	Mauve	SHARED	1742169	1744191	.	.	.	Notes=Lenght2022	CP007572,1742169,1744191;
CP007570	Mauve	SHARED	698657	698758	.	.	.	Notes=Lenght101	AL732656,698657,698758;CP006910,698657,698758;CP007572,698657,698758;CP007571,698657,698758;
CP007570	Mauve	SHARED	698607	698656	.	.	.	Notes=Lenght49	AL732656,698607,698656;CP007572,698607,698656;CP007571,698607,698656;
CP007570	Mauve	SHARED	587479	588987	.	.	.	Notes=Lenght1508	CP007572,587479,588987;CP007571,587479,588987;
CP007570	Mauve	SHARED	587435	587478	.	.	.	Notes=Lenght43	CP007572,587435,587478;CP007571,587435,587478;
CP007570	Mauve	SHARED	1485367	1485442	.	.	.	Notes=Lenght75	AL732656,1485367,1485442;CP007572,1485367,1485442;CP007571,1485367,1485442;
CP007570	Mauve	SHARED	1498879	1498902	.	.	.	Notes=Lenght23	AL732656,1498879,1498902;CP007572,1498879,1498902;CP007571,1498879,1498902;
CP007570	Mauve	SHARED	885168	886731	.	.	.	Notes=Lenght1563	CP007572,885168,886731;CP007571,885168,886731;
CP007570	Mauve	SHARED	879034	880359	.	.	.	Notes=Lenght1325	CP007572,879034,880359;CP007571,879034,880359;
CP007570	Mauve	SHARED	1499540	1499574	.	.	.	Notes=Lenght34	AL732656,1499540,1499574;CP007572,1499540,1499574;CP007571,1499540,1499574;
CP007570	Mauve	SHARED	1499379	1499414	.	.	.	Notes=Lenght35	AL732656,1499379,1499414;CP007572,1499379,1499414;CP007571,1499379,1499414;
CP007570	Mauve	SHARED	1499452	1499476	.	.	.	Notes=Lenght24	CP007572,1499452,1499476;CP007571,1499452,1499476;
CP007570	Mauve	SHARED	698759	702658	.	.	.	Notes=Lenght3899	AL732656,698759,702658;CP007572,698759,702658;CP007571,698759,702658;
CP007570	Mauve	SHARED	1713611	1714935	.	.	.	Notes=Lenght1324	CP007572,1713611,1714935;CP007571,1713611,1714935;
CP007570	Mauve	SHARED	1723231	1724532	.	.	.	Notes=Lenght1301	AL732656,1723231,1724532;CP007632,1723231,1724532;CP007572,1723231,1724532;CP007571,1723231,1724532;
CP007570	Mauve	SHARED	36544	36564	.	.	.	Notes=Lenght20	CP007482,36544,36564;CP007565,36544,36564;CP007572,36544,36564;CP007571,36544,36564;FO393392,36544,36564;CP011328,36544,36564;
CP007570	Mauve	SHARED	1724721	1726321	.	.	.	Notes=Lenght1600	AL732656,1724721,1726321;CP007632,1724721,1726321;CP007572,1724721,1726321;CP007571,1724721,1726321;
CP007570	Mauve	SHARED	1924503	1924521	.	.	.	Notes=Lenght18	CP007571,1924503,1924521;
CP007570	Mauve	SHARED	1945864	1947426	.	.	.	Notes=Lenght1562	CP007572,1945864,1947426;CP007571,1945864,1947426;
CP007570	Mauve	SHARED	1949694	1954223	.	.	.	Notes=Lenght4529	CP007572,1949694,1954223;CP007571,1949694,1954223;
CP007570	Mauve	SHARED	2216983	2220404	.	.	.	Notes=Lenght3421	CP007572,2216983,2220404;CP007571,2216983,2220404;
CP007570	Mauve	SHARED	764699	766024	.	.	.	Notes=Lenght1325	CP007572,764699,766024;CP007571,764699,766024;
CP007570	Mauve	SHARED	769344	770906	.	.	.	Notes=Lenght1562	CP007572,769344,770906;CP007571,769344,770906;
CP007570	Mauve	SHARED	1498824	1498835	.	.	.	Notes=Lenght11	AL732656,1498824,1498835;HF952105,1498824,1498835;CP007572,1498824,1498835;CP007571,1498824,1498835;
CP007570	Mauve	SHARED	2070364	2071798	.	.	.	Notes=Lenght1434	CP007572,2070364,2071798;CP007571,2070364,2071798;
CP007570	Mauve	SHARED	2089144	2090475	.	.	.	Notes=Lenght1331	CP007572,2089144,2090475;CP007571,2089144,2090475;
CP007570	Mauve	SHARED	1017644	1018406	.	.	.	Notes=Lenght762	CP007572,1017644,1018406;CP007571,1017644,1018406;
CP007570	Mauve	SHARED	29115	29186	.	.	.	Notes=Lenght71	AL732656,29115,29186;AE009948,29115,29186;CP003919,29115,29186;HF952106,29115,29186;HF952105,29115,29186;CP007482,29115,29186;CP007565,29115,29186;HG939456,29115,29186;CP007631,29115,29186;CP007632,29115,29186;CP006910,29115,29186;CP007572,29115,29186;CP007571,29115,29186;FO393392,29115,29186;CP010867,29115,29186;CP011328,29115,29186;CP011329,29115,29186;CP010319,29115,29186;
CP007570	Mauve	SHARED	1706764	1706820	.	.	.	Notes=Lenght56	AL732656,1706764,1706820;CP007572,1706764,1706820;CP007571,1706764,1706820;
CP007570	Mauve	SHARED	1756997	1757111	.	.	.	Notes=Lenght114	CP007572,1756997,1757111;CP007571,1756997,1757111;
CP007570	Mauve	SHARED	1089007	1089103	.	.	.	Notes=Lenght96	AL732656,1089007,1089103;HF952105,1089007,1089103;HG939456,1089007,1089103;CP007572,1089007,1089103;CP007571,1089007,1089103;CP010319,1089007,1089103;
CP007570	Mauve	SHARED	1088362	1088910	.	.	.	Notes=Lenght548	AL732656,1088362,1088910;HF952105,1088362,1088910;HG939456,1088362,1088910;CP007572,1088362,1088910;CP007571,1088362,1088910;CP010319,1088362,1088910;
CP007570	Mauve	SHARED	1088272	1088361	.	.	.	Notes=Lenght89	AL732656,1088272,1088361;HF952105,1088272,1088361;CP007572,1088272,1088361;CP007571,1088272,1088361;CP010319,1088272,1088361;
CP007570	Mauve	SHARED	1087653	1087697	.	.	.	Notes=Lenght44	AL732656,1087653,1087697;HF952105,1087653,1087697;HG939456,1087653,1087697;CP007572,1087653,1087697;CP007571,1087653,1087697;CP010319,1087653,1087697;
CP007570	Mauve	SHARED	1086350	1086373	.	.	.	Notes=Lenght23	AL732656,1086350,1086373;HF952105,1086350,1086373;HG939456,1086350,1086373;CP007572,1086350,1086373;CP007571,1086350,1086373;CP010319,1086350,1086373;
CP007570	Mauve	SHARED	1085691	1086322	.	.	.	Notes=Lenght631	AL732656,1085691,1086322;HF952105,1085691,1086322;HG939456,1085691,1086322;CP007632,1085691,1086322;CP007572,1085691,1086322;CP007571,1085691,1086322;CP010319,1085691,1086322;
CP007570	Mauve	SHARED	1085058	1085173	.	.	.	Notes=Lenght115	AL732656,1085058,1085173;HF952105,1085058,1085173;HG939456,1085058,1085173;CP007632,1085058,1085173;CP007572,1085058,1085173;CP007571,1085058,1085173;CP010319,1085058,1085173;
CP007570	Mauve	SHARED	1084784	1084847	.	.	.	Notes=Lenght63	AL732656,1084784,1084847;HF952105,1084784,1084847;CP007572,1084784,1084847;CP007571,1084784,1084847;CP010319,1084784,1084847;
CP007570	Mauve	SHARED	69905	70021	.	.	.	Notes=Lenght116	AL732656,69905,70021;CP007632,69905,70021;CP007572,69905,70021;CP007571,69905,70021;
CP007570	Mauve	SHARED	968524	968562	.	.	.	Notes=Lenght38	AL732656,968524,968562;CP007572,968524,968562;CP007571,968524,968562;
CP007570	Mauve	SHARED	2094394	2094414	.	.	.	Notes=Lenght20	CP007572,2094394,2094414;CP007571,2094394,2094414;
CP007570	Mauve	SHARED	1076764	1077944	.	.	.	Notes=Lenght1180	AL732656,1076764,1077944;HF952106,1076764,1077944;HF952105,1076764,1077944;HG939456,1076764,1077944;CP007632,1076764,1077944;CP007572,1076764,1077944;CP007571,1076764,1077944;CP010319,1076764,1077944;
CP007570	Mauve	SHARED	1076683	1076762	.	.	.	Notes=Lenght79	AL732656,1076683,1076762;AE009948,1076683,1076762;HF952106,1076683,1076762;HF952105,1076683,1076762;HG939456,1076683,1076762;CP007632,1076683,1076762;CP007572,1076683,1076762;CP007571,1076683,1076762;CP011329,1076683,1076762;CP010319,1076683,1076762;
CP007570	Mauve	SHARED	1086622	1086764	.	.	.	Notes=Lenght142	AL732656,1086622,1086764;HF952105,1086622,1086764;HG939456,1086622,1086764;CP007572,1086622,1086764;CP007571,1086622,1086764;CP010319,1086622,1086764;
CP007570	Mauve	SHARED	1086416	1086588	.	.	.	Notes=Lenght172	AL732656,1086416,1086588;HF952105,1086416,1086588;HG939456,1086416,1086588;CP007572,1086416,1086588;CP007571,1086416,1086588;CP010319,1086416,1086588;
CP007570	Mauve	SHARED	64475	67448	.	.	.	Notes=Lenght2973	CP007572,64475,67448;CP007571,64475,67448;
CP007570	Mauve	SHARED	968458	968496	.	.	.	Notes=Lenght38	AL732656,968458,968496;HF952106,968458,968496;HF952105,968458,968496;HG939456,968458,968496;CP007632,968458,968496;CP006910,968458,968496;CP007572,968458,968496;CP007571,968458,968496;CP010319,968458,968496;
CP007570	Mauve	SHARED	2062660	2063265	.	.	.	Notes=Lenght605	CP007482,2062660,2063265;CP007565,2062660,2063265;CP007572,2062660,2063265;CP007571,2062660,2063265;FO393392,2062660,2063265;CP011328,2062660,2063265;CP010319,2062660,2063265;
CP007570	Mauve	SHARED	2034969	2035233	.	.	.	Notes=Lenght264	AL732656,2034969,2035233;AE009948,2034969,2035233;CP007632,2034969,2035233;CP006910,2034969,2035233;CP007572,2034969,2035233;CP007571,2034969,2035233;CP011329,2034969,2035233;CP010319,2034969,2035233;
CP007570	Mauve	SHARED	2243693	2243708	.	.	.	Notes=Lenght15	CP003919,2243693,2243708;HF952106,2243693,2243708;HF952105,2243693,2243708;CP006910,2243693,2243708;CP007572,2243693,2243708;CP007571,2243693,2243708;CP011328,2243693,2243708;CP010319,2243693,2243708;
CP007570	Mauve	SHARED	2095728	2095853	.	.	.	Notes=Lenght125	CP000114,2095728,2095853;HF952104,2095728,2095853;HF952106,2095728,2095853;CP007572,2095728,2095853;CP007571,2095728,2095853;CP010319,2095728,2095853;
CP007570	Mauve	SHARED	2095711	2095727	.	.	.	Notes=Lenght16	CP000114,2095711,2095727;CP003919,2095711,2095727;HF952104,2095711,2095727;HF952106,2095711,2095727;HF952105,2095711,2095727;CP007482,2095711,2095727;CP007565,2095711,2095727;HG939456,2095711,2095727;CP006910,2095711,2095727;CP007572,2095711,2095727;CP007571,2095711,2095727;FO393392,2095711,2095727;CP011328,2095711,2095727;CP010319,2095711,2095727;
CP007570	Mauve	SHARED	2095687	2095710	.	.	.	Notes=Lenght23	HF952104,2095687,2095710;HF952106,2095687,2095710;CP007572,2095687,2095710;CP007571,2095687,2095710;CP010319,2095687,2095710;
CP007570	Mauve	SHARED	2095599	2095686	.	.	.	Notes=Lenght87	HF952106,2095599,2095686;CP007572,2095599,2095686;CP007571,2095599,2095686;CP010319,2095599,2095686;
CP007570	Mauve	SHARED	1363753	1363887	.	.	.	Notes=Lenght134	AL732656,1363753,1363887;CP000114,1363753,1363887;HF952106,1363753,1363887;HF952105,1363753,1363887;CP007482,1363753,1363887;CP007565,1363753,1363887;CP006910,1363753,1363887;CP007572,1363753,1363887;CP007571,1363753,1363887;FO393392,1363753,1363887;CP011328,1363753,1363887;CP010319,1363753,1363887;
CP007570	Mauve	SHARED	1363548	1363708	.	.	.	Notes=Lenght160	AL732656,1363548,1363708;CP000114,1363548,1363708;HF952106,1363548,1363708;HF952105,1363548,1363708;CP007482,1363548,1363708;CP007565,1363548,1363708;CP006910,1363548,1363708;CP007572,1363548,1363708;CP007571,1363548,1363708;FO393392,1363548,1363708;CP011328,1363548,1363708;CP010319,1363548,1363708;
CP007570	Mauve	SHARED	1498856	1498878	.	.	.	Notes=Lenght22	AL732656,1498856,1498878;HF952105,1498856,1498878;CP007572,1498856,1498878;CP007571,1498856,1498878;CP010319,1498856,1498878;
CP007570	Mauve	SHARED	1498836	1498855	.	.	.	Notes=Lenght19	AL732656,1498836,1498855;HF952105,1498836,1498855;CP007572,1498836,1498855;CP007571,1498836,1498855;CP010319,1498836,1498855;
CP007570	Mauve	SHARED	2033765	2033831	.	.	.	Notes=Lenght66	AL732656,2033765,2033831;CP006910,2033765,2033831;CP007572,2033765,2033831;CP007571,2033765,2033831;CP010319,2033765,2033831;
CP007570	Mauve	SHARED	2033733	2033760	.	.	.	Notes=Lenght27	AL732656,2033733,2033760;AE009948,2033733,2033760;CP007632,2033733,2033760;CP006910,2033733,2033760;CP007572,2033733,2033760;CP007571,2033733,2033760;CP011329,2033733,2033760;CP010319,2033733,2033760;
CP007570	Mauve	SHARED	46515	46613	.	.	.	Notes=Lenght98	CP007572,46515,46613;CP007571,46515,46613;
CP007570	Mauve	SHARED	2094430	2094442	.	.	.	Notes=Lenght12	AL732656,2094430,2094442;HF952106,2094430,2094442;HG939456,2094430,2094442;CP007632,2094430,2094442;CP007572,2094430,2094442;CP007571,2094430,2094442;CP010319,2094430,2094442;
CP007570	Mauve	SHARED	2094443	2094454	.	.	.	Notes=Lenght11	AL732656,2094443,2094454;HF952106,2094443,2094454;HF952105,2094443,2094454;HG939456,2094443,2094454;CP007632,2094443,2094454;CP007572,2094443,2094454;CP007571,2094443,2094454;CP010319,2094443,2094454;
CP007570	Mauve	SHARED	2095248	2095598	.	.	.	Notes=Lenght350	AL732656,2095248,2095598;HF952106,2095248,2095598;CP007632,2095248,2095598;CP007572,2095248,2095598;CP007571,2095248,2095598;CP010319,2095248,2095598;
CP007570	Mauve	SHARED	5681	5783	.	.	.	Notes=Lenght102	AL732656,5681,5783;AE009948,5681,5783;CP000114,5681,5783;CP003810,5681,5783;CP003919,5681,5783;HF952104,5681,5783;HF952106,5681,5783;HF952105,5681,5783;CP007482,5681,5783;CP007565,5681,5783;HG939456,5681,5783;CP007631,5681,5783;CP007632,5681,5783;CP006910,5681,5783;CP007572,5681,5783;CP007571,5681,5783;FO393392,5681,5783;CP010867,5681,5783;CP011325,5681,5783;CP011326,5681,5783;CP011327,5681,5783;…
CP007570	Mauve	SHARED	5784	5819	.	.	.	Notes=Lenght35	AL732656,5784,5819;AE009948,5784,5819;CP000114,5784,5819;CP003810,5784,5819;HF952104,5784,5819;HF952106,5784,5819;HF952105,5784,5819;CP007482,5784,5819;CP007565,5784,5819;HG939456,5784,5819;CP007631,5784,5819;CP007632,5784,5819;CP006910,5784,5819;CP007572,5784,5819;CP007571,5784,5819;FO393392,5784,5819;CP010867,5784,5819;CP011325,5784,5819;CP011326,5784,5819;CP011327,5784,5819;CP011328,5784,5819;…
CP007570	Mauve	SHARED	5820	5876	.	.	.	Notes=Lenght56	AL732656,5820,5876;AE009948,5820,5876;CP000114,5820,5876;CP003810,5820,5876;CP003919,5820,5876;HF952104,5820,5876;HF952106,5820,5876;HF952105,5820,5876;CP007482,5820,5876;CP007565,5820,5876;HG939456,5820,5876;CP007631,5820,5876;CP007632,5820,5876;CP006910,5820,5876;CP007572,5820,5876;CP007571,5820,5876;FO393392,5820,5876;CP010867,5820,5876;CP011325,5820,5876;CP011326,5820,5876;CP011327,5820,5876;…
CP007570	Mauve	SHARED	17808	17828	.	.	.	Notes=Lenght20	AL732656,17808,17828;AE009948,17808,17828;CP000114,17808,17828;CP003810,17808,17828;CP003919,17808,17828;HF952104,17808,17828;HF952106,17808,17828;HF952105,17808,17828;CP007482,17808,17828;HG939456,17808,17828;CP007631,17808,17828;CP007632,17808,17828;CP006910,17808,17828;CP007572,17808,17828;CP007571,17808,17828;FO393392,17808,17828;CP010867,17808,17828;CP011325,17808,17828;CP011326,17808,17828;…
CP007570	Mauve	SHARED	17830	17846	.	.	.	Notes=Lenght16	AL732656,17830,17846;AE009948,17830,17846;CP000114,17830,17846;CP003810,17830,17846;CP003919,17830,17846;HF952104,17830,17846;HF952106,17830,17846;HF952105,17830,17846;CP007482,17830,17846;CP007565,17830,17846;HG939456,17830,17846;CP007631,17830,17846;CP007632,17830,17846;CP007572,17830,17846;CP007571,17830,17846;FO393392,17830,17846;CP010867,17830,17846;CP011325,17830,17846;CP011326,17830,17846;…
CP007570	Mauve	SHARED	17905	18309	.	.	.	Notes=Lenght404	AL732656,17905,18309;AE009948,17905,18309;CP000114,17905,18309;CP003810,17905,18309;CP003919,17905,18309;HF952104,17905,18309;HF952106,17905,18309;HF952105,17905,18309;CP007482,17905,18309;CP007565,17905,18309;HG939456,17905,18309;CP007631,17905,18309;CP007632,17905,18309;CP007572,17905,18309;CP007571,17905,18309;FO393392,17905,18309;CP010867,17905,18309;CP011325,17905,18309;CP011326,17905,18309;…
CP007570	Mauve	SHARED	18310	18340	.	.	.	Notes=Lenght30	AL732656,18310,18340;AE009948,18310,18340;CP000114,18310,18340;CP003810,18310,18340;CP003919,18310,18340;HF952104,18310,18340;HF952106,18310,18340;HF952105,18310,18340;CP007565,18310,18340;HG939456,18310,18340;CP007631,18310,18340;CP007632,18310,18340;CP007572,18310,18340;CP007571,18310,18340;FO393392,18310,18340;CP010867,18310,18340;CP011325,18310,18340;CP011326,18310,18340;CP011327,18310,18340;…
CP007570	Mauve	SHARED	18341	18355	.	.	.	Notes=Lenght14	AL732656,18341,18355;AE009948,18341,18355;CP000114,18341,18355;CP003810,18341,18355;CP003919,18341,18355;HF952104,18341,18355;HF952106,18341,18355;HF952105,18341,18355;CP007565,18341,18355;HG939456,18341,18355;CP007631,18341,18355;CP007632,18341,18355;CP006910,18341,18355;CP007572,18341,18355;CP007571,18341,18355;FO393392,18341,18355;CP010867,18341,18355;CP011325,18341,18355;CP011326,18341,18355;…
CP007570	Mauve	SHARED	18356	18462	.	.	.	Notes=Lenght106	AL732656,18356,18462;AE009948,18356,18462;CP000114,18356,18462;CP003810,18356,18462;CP003919,18356,18462;HF952104,18356,18462;HF952106,18356,18462;HF952105,18356,18462;CP007565,18356,18462;HG939456,18356,18462;CP007631,18356,18462;CP007632,18356,18462;CP006910,18356,18462;CP007572,18356,18462;CP007571,18356,18462;CP010867,18356,18462;CP011325,18356,18462;CP011326,18356,18462;CP011327,18356,18462;…
CP007570	Mauve	SHARED	18463	18871	.	.	.	Notes=Lenght408	AL732656,18463,18871;AE009948,18463,18871;CP000114,18463,18871;CP003810,18463,18871;CP003919,18463,18871;HF952104,18463,18871;HF952106,18463,18871;HF952105,18463,18871;HG939456,18463,18871;CP007631,18463,18871;CP007632,18463,18871;CP006910,18463,18871;CP007572,18463,18871;CP007571,18463,18871;CP010867,18463,18871;CP011325,18463,18871;CP011326,18463,18871;CP011327,18463,18871;CP011328,18463,18871;…
CP007570	Mauve	SHARED	18873	19239	.	.	.	Notes=Lenght366	AL732656,18873,19239;AE009948,18873,19239;CP000114,18873,19239;CP003810,18873,19239;CP003919,18873,19239;HF952104,18873,19239;HF952106,18873,19239;HF952105,18873,19239;HG939456,18873,19239;CP007631,18873,19239;CP007632,18873,19239;CP006910,18873,19239;CP007572,18873,19239;CP007571,18873,19239;CP010867,18873,19239;CP011325,18873,19239;CP011326,18873,19239;CP011327,18873,19239;CP011328,18873,19239;…
CP007570	Mauve	SHARED	19240	19651	.	.	.	Notes=Lenght411	AL732656,19240,19651;AE009948,19240,19651;CP000114,19240,19651;CP003810,19240,19651;CP003919,19240,19651;HF952104,19240,19651;HG939456,19240,19651;CP007631,19240,19651;CP007632,19240,19651;CP006910,19240,19651;CP007572,19240,19651;CP007571,19240,19651;CP010867,19240,19651;CP011325,19240,19651;CP011326,19240,19651;CP011327,19240,19651;CP011328,19240,19651;CP011329,19240,19651;CP012419,19240,19651;…
CP007570	Mauve	SHARED	19652	19939	.	.	.	Notes=Lenght287	AL732656,19652,19939;AE009948,19652,19939;CP000114,19652,19939;CP003810,19652,19939;CP003919,19652,19939;HF952104,19652,19939;HG939456,19652,19939;CP007631,19652,19939;CP007632,19652,19939;CP006910,19652,19939;CP007572,19652,19939;CP007571,19652,19939;CP010867,19652,19939;CP011325,19652,19939;CP011326,19652,19939;CP011327,19652,19939;CP011329,19652,19939;CP012419,19652,19939;CP013202,19652,19939;
CP007570	Mauve	SHARED	19941	20084	.	.	.	Notes=Lenght143	AL732656,19941,20084;AE009948,19941,20084;CP000114,19941,20084;CP003810,19941,20084;HF952104,19941,20084;HF952106,19941,20084;HF952105,19941,20084;HG939456,19941,20084;CP007631,19941,20084;CP007632,19941,20084;CP006910,19941,20084;CP007572,19941,20084;CP007571,19941,20084;CP010867,19941,20084;CP011325,19941,20084;CP011326,19941,20084;CP011327,19941,20084;CP011329,19941,20084;CP010319,19941,20084;…
CP007570	Mauve	SHARED	20093	20119	.	.	.	Notes=Lenght26	AL732656,20093,20119;AE009948,20093,20119;CP000114,20093,20119;CP003810,20093,20119;HF952104,20093,20119;CP007631,20093,20119;CP006910,20093,20119;CP007572,20093,20119;CP007571,20093,20119;CP010867,20093,20119;CP011325,20093,20119;CP011326,20093,20119;CP011327,20093,20119;CP011329,20093,20119;CP012419,20093,20119;CP013202,20093,20119;
CP007570	Mauve	SHARED	20121	20401	.	.	.	Notes=Lenght280	AL732656,20121,20401;AE009948,20121,20401;CP000114,20121,20401;CP003810,20121,20401;HF952104,20121,20401;HG939456,20121,20401;CP007631,20121,20401;CP007632,20121,20401;CP006910,20121,20401;CP007572,20121,20401;CP007571,20121,20401;CP010867,20121,20401;CP011325,20121,20401;CP011326,20121,20401;CP011327,20121,20401;CP011329,20121,20401;CP012419,20121,20401;CP013202,20121,20401;
CP007570	Mauve	SHARED	20403	20707	.	.	.	Notes=Lenght304	AL732656,20403,20707;AE009948,20403,20707;CP000114,20403,20707;CP003810,20403,20707;HF952104,20403,20707;HG939456,20403,20707;CP007631,20403,20707;CP007632,20403,20707;CP006910,20403,20707;CP007572,20403,20707;CP007571,20403,20707;CP010867,20403,20707;CP011325,20403,20707;CP011326,20403,20707;CP011327,20403,20707;CP011329,20403,20707;CP012419,20403,20707;CP013202,20403,20707;
CP007570	Mauve	SHARED	20708	20754	.	.	.	Notes=Lenght46	AL732656,20708,20754;AE009948,20708,20754;CP000114,20708,20754;CP003810,20708,20754;HF952104,20708,20754;CP007631,20708,20754;CP006910,20708,20754;CP007572,20708,20754;CP007571,20708,20754;CP010867,20708,20754;CP011325,20708,20754;CP011326,20708,20754;CP011327,20708,20754;CP011329,20708,20754;CP012419,20708,20754;CP013202,20708,20754;
CP007570	Mauve	SHARED	20755	21056	.	.	.	Notes=Lenght301	AL732656,20755,21056;AE009948,20755,21056;CP000114,20755,21056;CP003810,20755,21056;HF952104,20755,21056;CP007631,20755,21056;CP007572,20755,21056;CP007571,20755,21056;CP010867,20755,21056;CP011325,20755,21056;CP011326,20755,21056;CP011327,20755,21056;CP011329,20755,21056;CP012419,20755,21056;CP013202,20755,21056;
CP007570	Mauve	SHARED	21057	21132	.	.	.	Notes=Lenght75	AL732656,21057,21132;AE009948,21057,21132;CP000114,21057,21132;CP003810,21057,21132;HF952104,21057,21132;CP007631,21057,21132;CP007572,21057,21132;CP007571,21057,21132;CP010867,21057,21132;CP011325,21057,21132;CP011326,21057,21132;CP011327,21057,21132;CP011329,21057,21132;CP012419,21057,21132;CP013202,21057,21132;
CP007570	Mauve	SHARED	25083	25423	.	.	.	Notes=Lenght340	AL732656,25083,25423;AE009948,25083,25423;CP003919,25083,25423;HF952104,25083,25423;HF952105,25083,25423;HG939456,25083,25423;CP007631,25083,25423;CP007632,25083,25423;CP006910,25083,25423;CP007572,25083,25423;CP007571,25083,25423;CP010867,25083,25423;CP011329,25083,25423;CP013202,25083,25423;
CP007570	Mauve	SHARED	25424	25458	.	.	.	Notes=Lenght34	AL732656,25424,25458;AE009948,25424,25458;CP003919,25424,25458;HF952104,25424,25458;HF952105,25424,25458;HG939456,25424,25458;CP007631,25424,25458;CP007632,25424,25458;CP006910,25424,25458;CP007572,25424,25458;CP007571,25424,25458;CP010867,25424,25458;CP011329,25424,25458;CP010319,25424,25458;CP013202,25424,25458;
CP007570	Mauve	SHARED	25459	26353	.	.	.	Notes=Lenght894	AL732656,25459,26353;AE009948,25459,26353;CP003919,25459,26353;HF952104,25459,26353;HF952106,25459,26353;HF952105,25459,26353;HG939456,25459,26353;CP007631,25459,26353;CP007632,25459,26353;CP006910,25459,26353;CP007572,25459,26353;CP007571,25459,26353;CP010867,25459,26353;CP011329,25459,26353;CP010319,25459,26353;CP013202,25459,26353;
CP007570	Mauve	SHARED	26354	26870	.	.	.	Notes=Lenght516	AL732656,26354,26870;AE009948,26354,26870;CP003919,26354,26870;HF952104,26354,26870;HF952106,26354,26870;HF952105,26354,26870;CP007482,26354,26870;CP007565,26354,26870;HG939456,26354,26870;CP007631,26354,26870;CP007632,26354,26870;CP006910,26354,26870;CP007572,26354,26870;CP007571,26354,26870;FO393392,26354,26870;CP010867,26354,26870;CP011328,26354,26870;CP011329,26354,26870;CP010319,26354,26870;…
CP007570	Mauve	SHARED	26871	27260	.	.	.	Notes=Lenght389	AL732656,26871,27260;AE009948,26871,27260;CP003919,26871,27260;HF952104,26871,27260;HF952105,26871,27260;CP007482,26871,27260;CP007565,26871,27260;HG939456,26871,27260;CP007631,26871,27260;CP007632,26871,27260;CP006910,26871,27260;CP007572,26871,27260;CP007571,26871,27260;FO393392,26871,27260;CP010867,26871,27260;CP011328,26871,27260;CP011329,26871,27260;CP010319,26871,27260;CP013202,26871,27260;
CP007570	Mauve	SHARED	27261	27814	.	.	.	Notes=Lenght553	AL732656,27261,27814;AE009948,27261,27814;CP003919,27261,27814;HF952104,27261,27814;CP007482,27261,27814;CP007565,27261,27814;HG939456,27261,27814;CP007631,27261,27814;CP007632,27261,27814;CP006910,27261,27814;CP007572,27261,27814;CP007571,27261,27814;FO393392,27261,27814;CP010867,27261,27814;CP011328,27261,27814;CP011329,27261,27814;CP010319,27261,27814;CP013202,27261,27814;
CP007570	Mauve	SHARED	27815	27921	.	.	.	Notes=Lenght106	AL732656,27815,27921;AE009948,27815,27921;CP003919,27815,27921;HF952104,27815,27921;CP007482,27815,27921;CP007565,27815,27921;HG939456,27815,27921;CP007631,27815,27921;CP007632,27815,27921;CP006910,27815,27921;CP007572,27815,27921;CP007571,27815,27921;FO393392,27815,27921;CP010867,27815,27921;CP011328,27815,27921;CP011329,27815,27921;CP013202,27815,27921;
CP007570	Mauve	SHARED	27922	28107	.	.	.	Notes=Lenght185	AL732656,27922,28107;AE009948,27922,28107;CP003919,27922,28107;HF952104,27922,28107;HF952106,27922,28107;HF952105,27922,28107;CP007482,27922,28107;HG939456,27922,28107;CP007631,27922,28107;CP007632,27922,28107;CP006910,27922,28107;CP007572,27922,28107;CP007571,27922,28107;FO393392,27922,28107;CP010867,27922,28107;CP011328,27922,28107;CP011329,27922,28107;CP010319,27922,28107;CP013202,27922,28107;
CP007570	Mauve	SHARED	28109	28665	.	.	.	Notes=Lenght556	AL732656,28109,28665;AE009948,28109,28665;CP003919,28109,28665;HF952104,28109,28665;HF952106,28109,28665;HF952105,28109,28665;HG939456,28109,28665;CP007631,28109,28665;CP007632,28109,28665;CP006910,28109,28665;CP007572,28109,28665;CP007571,28109,28665;CP010867,28109,28665;CP011328,28109,28665;CP011329,28109,28665;CP010319,28109,28665;CP013202,28109,28665;
CP007570	Mauve	SHARED	28668	28818	.	.	.	Notes=Lenght150	AL732656,28668,28818;AE009948,28668,28818;CP003919,28668,28818;HF952104,28668,28818;HF952106,28668,28818;HF952105,28668,28818;CP007482,28668,28818;HG939456,28668,28818;CP007631,28668,28818;CP007632,28668,28818;CP006910,28668,28818;CP007572,28668,28818;CP007571,28668,28818;FO393392,28668,28818;CP010867,28668,28818;CP011328,28668,28818;CP011329,28668,28818;CP010319,28668,28818;CP013202,28668,28818;
CP007570	Mauve	SHARED	28819	29114	.	.	.	Notes=Lenght295	AL732656,28819,29114;AE009948,28819,29114;CP003919,28819,29114;HF952106,28819,29114;HF952105,28819,29114;CP007482,28819,29114;CP007565,28819,29114;HG939456,28819,29114;CP007631,28819,29114;CP006910,28819,29114;CP007571,28819,29114;FO393392,28819,29114;CP010867,28819,29114;CP011328,28819,29114;CP010319,28819,29114;CP013202,28819,29114;
CP007570	Mauve	SHARED	29193	29553	.	.	.	Notes=Lenght360	AL732656,29193,29553;AE009948,29193,29553;CP003919,29193,29553;HF952104,29193,29553;HF952106,29193,29553;HF952105,29193,29553;CP007482,29193,29553;CP007565,29193,29553;HG939456,29193,29553;CP007631,29193,29553;CP007632,29193,29553;CP006910,29193,29553;CP007572,29193,29553;CP007571,29193,29553;FO393392,29193,29553;CP010867,29193,29553;CP011328,29193,29553;CP011329,29193,29553;CP013202,29193,29553;
CP007570	Mauve	SHARED	36815	36852	.	.	.	Notes=Lenght37	AL732656,36815,36852;AE009948,36815,36852;CP000114,36815,36852;CP003810,36815,36852;CP003919,36815,36852;HF952104,36815,36852;CP007482,36815,36852;CP007565,36815,36852;HG939456,36815,36852;CP007631,36815,36852;CP007632,36815,36852;CP006910,36815,36852;CP007572,36815,36852;CP007571,36815,36852;FO393392,36815,36852;CP010867,36815,36852;CP011325,36815,36852;CP011326,36815,36852;CP011327,36815,36852;…
CP007570	Mauve	SHARED	47382	48063	.	.	.	Notes=Lenght681	AL732656,47382,48063;AE009948,47382,48063;CP000114,47382,48063;CP003810,47382,48063;CP003919,47382,48063;HF952104,47382,48063;HF952106,47382,48063;HF952105,47382,48063;CP007482,47382,48063;CP007565,47382,48063;HG939456,47382,48063;CP007631,47382,48063;CP006910,47382,48063;CP007572,47382,48063;CP007571,47382,48063;FO393392,47382,48063;CP010867,47382,48063;CP011325,47382,48063;CP011326,47382,48063;…
CP007570	Mauve	SHARED	51830	51850	.	.	.	Notes=Lenght20	AL732656,51830,51850;AE009948,51830,51850;CP000114,51830,51850;CP003810,51830,51850;CP003919,51830,51850;HF952104,51830,51850;CP007482,51830,51850;CP007565,51830,51850;HG939456,51830,51850;CP007631,51830,51850;CP007632,51830,51850;CP006910,51830,51850;CP007572,51830,51850;CP007571,51830,51850;FO393392,51830,51850;CP010867,51830,51850;CP011325,51830,51850;CP011326,51830,51850;CP011327,51830,51850;…
CP007570	Mauve	SHARED	62639	62656	.	.	.	Notes=Lenght17	AL732656,62639,62656;AE009948,62639,62656;CP000114,62639,62656;CP003810,62639,62656;HF952104,62639,62656;CP007631,62639,62656;CP007572,62639,62656;CP007571,62639,62656;CP010867,62639,62656;CP011325,62639,62656;CP011326,62639,62656;CP011327,62639,62656;CP011329,62639,62656;CP012419,62639,62656;CP013202,62639,62656;
CP007570	Mauve	SHARED	62657	62687	.	.	.	Notes=Lenght30	AL732656,62657,62687;AE009948,62657,62687;CP000114,62657,62687;CP003810,62657,62687;CP003919,62657,62687;HF952104,62657,62687;HF952105,62657,62687;CP007482,62657,62687;CP007565,62657,62687;HG939456,62657,62687;CP007631,62657,62687;CP007632,62657,62687;CP007572,62657,62687;CP007571,62657,62687;FO393392,62657,62687;CP010867,62657,62687;CP011325,62657,62687;CP011326,62657,62687;CP011327,62657,62687;…
CP007570	Mauve	SHARED	62688	62781	.	.	.	Notes=Lenght93	AL732656,62688,62781;AE009948,62688,62781;CP000114,62688,62781;CP003810,62688,62781;CP003919,62688,62781;HF952104,62688,62781;HF952105,62688,62781;CP007482,62688,62781;CP007565,62688,62781;HG939456,62688,62781;CP007631,62688,62781;CP007632,62688,62781;CP006910,62688,62781;CP007572,62688,62781;CP007571,62688,62781;FO393392,62688,62781;CP010867,62688,62781;CP011325,62688,62781;CP011326,62688,62781;…
CP007570	Mauve	SHARED	62782	62864	.	.	.	Notes=Lenght82	AL732656,62782,62864;AE009948,62782,62864;CP000114,62782,62864;CP003810,62782,62864;CP003919,62782,62864;HF952104,62782,62864;HF952105,62782,62864;CP007482,62782,62864;CP007565,62782,62864;HG939456,62782,62864;CP007631,62782,62864;CP007632,62782,62864;CP007572,62782,62864;CP007571,62782,62864;FO393392,62782,62864;CP010867,62782,62864;CP011325,62782,62864;CP011326,62782,62864;CP011327,62782,62864;…
CP007570	Mauve	SHARED	62865	62914	.	.	.	Notes=Lenght49	AL732656,62865,62914;AE009948,62865,62914;CP000114,62865,62914;CP003810,62865,62914;CP003919,62865,62914;HF952104,62865,62914;HF952105,62865,62914;CP007482,62865,62914;CP007565,62865,62914;HG939456,62865,62914;CP007631,62865,62914;CP007632,62865,62914;CP006910,62865,62914;CP007572,62865,62914;CP007571,62865,62914;FO393392,62865,62914;CP010867,62865,62914;CP011325,62865,62914;CP011326,62865,62914;…
CP007570	Mauve	SHARED	69451	69631	.	.	.	Notes=Lenght180	AL732656,69451,69631;AE009948,69451,69631;CP003919,69451,69631;HF952104,69451,69631;HF952106,69451,69631;CP007482,69451,69631;CP007565,69451,69631;HG939456,69451,69631;CP007631,69451,69631;CP007632,69451,69631;CP006910,69451,69631;CP007572,69451,69631;CP007571,69451,69631;FO393392,69451,69631;CP010867,69451,69631;CP011328,69451,69631;CP011329,69451,69631;CP010319,69451,69631;CP013202,69451,69631;
CP007570	Mauve	SHARED	70022	70103	.	.	.	Notes=Lenght81	AL732656,70022,70103;AE009948,70022,70103;CP003919,70022,70103;HF952104,70022,70103;HF952106,70022,70103;CP007482,70022,70103;CP007565,70022,70103;HG939456,70022,70103;CP007631,70022,70103;CP007632,70022,70103;CP006910,70022,70103;CP007572,70022,70103;CP007571,70022,70103;FO393392,70022,70103;CP010867,70022,70103;CP011328,70022,70103;CP011329,70022,70103;CP010319,70022,70103;CP013202,70022,70103;
CP007570	Mauve	SHARED	77296	77459	.	.	.	Notes=Lenght163	AL732656,77296,77459;AE009948,77296,77459;CP000114,77296,77459;CP003810,77296,77459;CP003919,77296,77459;HF952104,77296,77459;HF952106,77296,77459;HF952105,77296,77459;HG939456,77296,77459;CP007631,77296,77459;CP007632,77296,77459;CP006910,77296,77459;CP007572,77296,77459;CP007571,77296,77459;CP010867,77296,77459;CP011325,77296,77459;CP011326,77296,77459;CP011327,77296,77459;CP011329,77296,77459;…
CP007570	Mauve	SHARED	98939	100332	.	.	.	Notes=Lenght1393	AL732656,98939,100332;AE009948,98939,100332;CP000114,98939,100332;CP003810,98939,100332;CP003919,98939,100332;HF952104,98939,100332;HF952106,98939,100332;HF952105,98939,100332;CP007482,98939,100332;HG939456,98939,100332;CP007631,98939,100332;CP007632,98939,100332;CP006910,98939,100332;CP007572,98939,100332;CP007571,98939,100332;CP010867,98939,100332;CP011325,98939,100332;CP011328,98939,100332;CP0…
CP007570	Mauve	SHARED	100333	100885	.	.	.	Notes=Lenght552	AL732656,100333,100885;AE009948,100333,100885;CP000114,100333,100885;CP003810,100333,100885;CP003919,100333,100885;HF952104,100333,100885;HF952106,100333,100885;HF952105,100333,100885;CP007482,100333,100885;HG939456,100333,100885;CP007631,100333,100885;CP007632,100333,100885;CP006910,100333,100885;CP007572,100333,100885;CP007571,100333,100885;CP010867,100333,100885;CP011325,100333,100885;CP011326…
CP007570	Mauve	SHARED	100886	100925	.	.	.	Notes=Lenght39	AL732656,100886,100925;AE009948,100886,100925;CP000114,100886,100925;CP003810,100886,100925;CP003919,100886,100925;HF952104,100886,100925;HF952106,100886,100925;HF952105,100886,100925;HG939456,100886,100925;CP007631,100886,100925;CP007632,100886,100925;CP006910,100886,100925;CP007572,100886,100925;CP007571,100886,100925;CP010867,100886,100925;CP011325,100886,100925;CP011326,100886,100925;CP011327…
CP007570	Mauve	SHARED	100926	101074	.	.	.	Notes=Lenght148	AL732656,100926,101074;AE009948,100926,101074;CP000114,100926,101074;CP003810,100926,101074;CP003919,100926,101074;HF952104,100926,101074;HF952106,100926,101074;HF952105,100926,101074;CP007482,100926,101074;HG939456,100926,101074;CP007631,100926,101074;CP007632,100926,101074;CP006910,100926,101074;CP007572,100926,101074;CP007571,100926,101074;CP010867,100926,101074;CP011325,100926,101074;CP011326…
CP007570	Mauve	SHARED	101087	101143	.	.	.	Notes=Lenght56	AL732656,101087,101143;AE009948,101087,101143;CP000114,101087,101143;CP003810,101087,101143;CP003919,101087,101143;HF952104,101087,101143;HF952106,101087,101143;HF952105,101087,101143;CP007482,101087,101143;CP007565,101087,101143;HG939456,101087,101143;CP007631,101087,101143;CP007632,101087,101143;CP006910,101087,101143;CP007572,101087,101143;CP007571,101087,101143;FO393392,101087,101143;CP010867…
CP007570	Mauve	SHARED	101152	101199	.	.	.	Notes=Lenght47	AL732656,101152,101199;AE009948,101152,101199;CP000114,101152,101199;CP003810,101152,101199;CP003919,101152,101199;HF952104,101152,101199;HF952106,101152,101199;HF952105,101152,101199;HG939456,101152,101199;CP007631,101152,101199;CP007632,101152,101199;CP006910,101152,101199;CP007572,101152,101199;CP007571,101152,101199;CP010867,101152,101199;CP011325,101152,101199;CP011326,101152,101199;CP011328…
CP007570	Mauve	SHARED	101200	101309	.	.	.	Notes=Lenght109	AL732656,101200,101309;AE009948,101200,101309;CP000114,101200,101309;CP003810,101200,101309;CP003919,101200,101309;HF952104,101200,101309;HF952106,101200,101309;HF952105,101200,101309;CP007482,101200,101309;CP007565,101200,101309;HG939456,101200,101309;CP007631,101200,101309;CP007632,101200,101309;CP006910,101200,101309;CP007572,101200,101309;CP007571,101200,101309;FO393392,101200,101309;CP010867…
CP007570	Mauve	SHARED	101310	101368	.	.	.	Notes=Lenght58	AL732656,101310,101368;AE009948,101310,101368;CP000114,101310,101368;CP003810,101310,101368;CP003919,101310,101368;HF952104,101310,101368;HF952106,101310,101368;HF952105,101310,101368;HG939456,101310,101368;CP007631,101310,101368;CP007632,101310,101368;CP006910,101310,101368;CP007572,101310,101368;CP007571,101310,101368;CP010867,101310,101368;CP011325,101310,101368;CP011326,101310,101368;CP011328…
CP007570	Mauve	SHARED	101369	101413	.	.	.	Notes=Lenght44	AL732656,101369,101413;AE009948,101369,101413;CP000114,101369,101413;CP003810,101369,101413;CP003919,101369,101413;HF952104,101369,101413;HF952106,101369,101413;HF952105,101369,101413;CP007482,101369,101413;CP007565,101369,101413;HG939456,101369,101413;CP007631,101369,101413;CP007632,101369,101413;CP006910,101369,101413;CP007572,101369,101413;CP007571,101369,101413;FO393392,101369,101413;CP010867…
CP007570	Mauve	SHARED	101414	101454	.	.	.	Notes=Lenght40	AL732656,101414,101454;AE009948,101414,101454;CP000114,101414,101454;CP003810,101414,101454;CP003919,101414,101454;HF952104,101414,101454;HF952106,101414,101454;HF952105,101414,101454;CP007482,101414,101454;HG939456,101414,101454;CP007631,101414,101454;CP007632,101414,101454;CP006910,101414,101454;CP007572,101414,101454;CP007571,101414,101454;FO393392,101414,101454;CP010867,101414,101454;CP011325…
CP007570	Mauve	SHARED	101455	101615	.	.	.	Notes=Lenght160	AL732656,101455,101615;AE009948,101455,101615;CP000114,101455,101615;CP003810,101455,101615;CP003919,101455,101615;HF952104,101455,101615;HF952106,101455,101615;HF952105,101455,101615;CP007482,101455,101615;CP007565,101455,101615;HG939456,101455,101615;CP007631,101455,101615;CP007632,101455,101615;CP006910,101455,101615;CP007572,101455,101615;CP007571,101455,101615;FO393392,101455,101615;CP010867…
CP007570	Mauve	SHARED	101616	101665	.	.	.	Notes=Lenght49	AL732656,101616,101665;AE009948,101616,101665;CP000114,101616,101665;CP003810,101616,101665;CP003919,101616,101665;HF952104,101616,101665;HF952106,101616,101665;HF952105,101616,101665;CP007482,101616,101665;HG939456,101616,101665;CP007631,101616,101665;CP007632,101616,101665;CP006910,101616,101665;CP007572,101616,101665;CP007571,101616,101665;CP010867,101616,101665;CP011325,101616,101665;CP011326…
CP007570	Mauve	SHARED	101666	101982	.	.	.	Notes=Lenght316	AL732656,101666,101982;AE009948,101666,101982;CP000114,101666,101982;CP003810,101666,101982;CP003919,101666,101982;HF952104,101666,101982;HF952106,101666,101982;HF952105,101666,101982;CP007482,101666,101982;CP007565,101666,101982;HG939456,101666,101982;CP007631,101666,101982;CP007632,101666,101982;CP006910,101666,101982;CP007572,101666,101982;CP007571,101666,101982;FO393392,101666,101982;CP010867…
CP007570	Mauve	SHARED	102034	102050	.	.	.	Notes=Lenght16	AL732656,102034,102050;AE009948,102034,102050;CP003919,102034,102050;HF952104,102034,102050;HF952106,102034,102050;HF952105,102034,102050;CP007482,102034,102050;CP007565,102034,102050;HG939456,102034,102050;CP007631,102034,102050;CP007632,102034,102050;CP006910,102034,102050;CP007572,102034,102050;CP007571,102034,102050;FO393392,102034,102050;CP010867,102034,102050;CP011328,102034,102050;CP011329…
CP007570	Mauve	SHARED	102051	102064	.	.	.	Notes=Lenght13	AL732656,102051,102064;AE009948,102051,102064;CP003919,102051,102064;HF952104,102051,102064;HF952106,102051,102064;HF952105,102051,102064;CP007482,102051,102064;CP007565,102051,102064;HG939456,102051,102064;CP007631,102051,102064;CP007632,102051,102064;CP006910,102051,102064;CP007572,102051,102064;CP007571,102051,102064;FO393392,102051,102064;CP010867,102051,102064;CP011328,102051,102064;CP011329…
CP007570	Mauve	SHARED	102071	102381	.	.	.	Notes=Lenght310	AL732656,102071,102381;AE009948,102071,102381;CP000114,102071,102381;CP003810,102071,102381;CP003919,102071,102381;HF952104,102071,102381;HF952106,102071,102381;HF952105,102071,102381;CP007482,102071,102381;CP007565,102071,102381;HG939456,102071,102381;CP007631,102071,102381;CP007632,102071,102381;CP006910,102071,102381;CP007572,102071,102381;CP007571,102071,102381;FO393392,102071,102381;CP010867…
CP007570	Mauve	SHARED	102580	102654	.	.	.	Notes=Lenght74	AL732656,102580,102654;AE009948,102580,102654;CP000114,102580,102654;CP003810,102580,102654;CP003919,102580,102654;HF952104,102580,102654;HF952106,102580,102654;HF952105,102580,102654;CP007482,102580,102654;CP007565,102580,102654;HG939456,102580,102654;CP007631,102580,102654;CP006910,102580,102654;CP007572,102580,102654;CP007571,102580,102654;FO393392,102580,102654;CP010867,102580,102654;CP011325…
CP007570	Mauve	SHARED	102656	102734	.	.	.	Notes=Lenght78	AL732656,102656,102734;AE009948,102656,102734;CP000114,102656,102734;CP003810,102656,102734;CP003919,102656,102734;HF952104,102656,102734;HF952106,102656,102734;HF952105,102656,102734;HG939456,102656,102734;CP007631,102656,102734;CP006910,102656,102734;CP007572,102656,102734;CP007571,102656,102734;CP010867,102656,102734;CP011325,102656,102734;CP011326,102656,102734;CP011329,102656,102734;CP010319…
CP007570	Mauve	SHARED	102737	102818	.	.	.	Notes=Lenght81	AE009948,102737,102818;CP000114,102737,102818;CP003810,102737,102818;HF952104,102737,102818;HF952106,102737,102818;HF952105,102737,102818;HG939456,102737,102818;CP007631,102737,102818;CP006910,102737,102818;CP007572,102737,102818;CP007571,102737,102818;CP010867,102737,102818;CP011325,102737,102818;CP011326,102737,102818;CP011329,102737,102818;CP010319,102737,102818;CP012419,102737,102818;CP013202…
CP007570	Mauve	SHARED	102819	102943	.	.	.	Notes=Lenght124	AL732656,102819,102943;AE009948,102819,102943;CP000114,102819,102943;CP003810,102819,102943;HF952104,102819,102943;HF952106,102819,102943;HF952105,102819,102943;HG939456,102819,102943;CP007631,102819,102943;CP006910,102819,102943;CP007572,102819,102943;CP007571,102819,102943;CP010867,102819,102943;CP011325,102819,102943;CP011326,102819,102943;CP011329,102819,102943;CP010319,102819,102943;CP012419…
CP007570	Mauve	SHARED	102944	102985	.	.	.	Notes=Lenght41	AE009948,102944,102985;CP000114,102944,102985;CP003810,102944,102985;HF952104,102944,102985;HF952106,102944,102985;HF952105,102944,102985;HG939456,102944,102985;CP007631,102944,102985;CP006910,102944,102985;CP007572,102944,102985;CP007571,102944,102985;CP010867,102944,102985;CP011325,102944,102985;CP011326,102944,102985;CP011329,102944,102985;CP010319,102944,102985;CP012419,102944,102985;CP013202…
CP007570	Mauve	SHARED	114469	114729	.	.	.	Notes=Lenght260	AL732656,114469,114729;AE009948,114469,114729;CP000114,114469,114729;CP003810,114469,114729;CP003919,114469,114729;HF952104,114469,114729;HF952106,114469,114729;HF952105,114469,114729;CP007482,114469,114729;CP007565,114469,114729;HG939456,114469,114729;CP007631,114469,114729;CP007632,114469,114729;CP007572,114469,114729;CP007571,114469,114729;FO393392,114469,114729;CP010867,114469,114729;CP011325…
CP007570	Mauve	SHARED	114978	115001	.	.	.	Notes=Lenght23	AL732656,114978,115001;AE009948,114978,115001;HF952104,114978,115001;HF952106,114978,115001;HF952105,114978,115001;CP007631,114978,115001;CP007632,114978,115001;CP006910,114978,115001;CP007572,114978,115001;CP007571,114978,115001;CP010867,114978,115001;CP011329,114978,115001;CP012419,114978,115001;CP013202,114978,115001;
CP007570	Mauve	SHARED	140048	140111	.	.	.	Notes=Lenght63	AL732656,140048,140111;AE009948,140048,140111;CP000114,140048,140111;CP003810,140048,140111;HF952104,140048,140111;HF952106,140048,140111;HF952105,140048,140111;HG939456,140048,140111;CP007631,140048,140111;CP007632,140048,140111;CP006910,140048,140111;CP007572,140048,140111;CP007571,140048,140111;CP010867,140048,140111;CP011325,140048,140111;CP011326,140048,140111;CP011327,140048,140111;CP011329…
CP007570	Mauve	SHARED	141298	141355	.	.	.	Notes=Lenght57	AL732656,141298,141355;AE009948,141298,141355;CP000114,141298,141355;CP003810,141298,141355;CP003919,141298,141355;HF952104,141298,141355;HF952106,141298,141355;HF952105,141298,141355;HG939456,141298,141355;CP007631,141298,141355;CP007632,141298,141355;CP006910,141298,141355;CP007572,141298,141355;CP007571,141298,141355;CP010867,141298,141355;CP011325,141298,141355;CP011326,141298,141355;CP011327…
CP007570	Mauve	SHARED	151617	151757	.	.	.	Notes=Lenght140	AL732656,151617,151757;AE009948,151617,151757;CP003919,151617,151757;HF952104,151617,151757;HF952106,151617,151757;HF952105,151617,151757;CP007482,151617,151757;CP007565,151617,151757;HG939456,151617,151757;CP007631,151617,151757;CP007632,151617,151757;CP006910,151617,151757;CP007572,151617,151757;CP007571,151617,151757;FO393392,151617,151757;CP010867,151617,151757;CP011328,151617,151757;CP011329…
CP007570	Mauve	SHARED	177868	177970	.	.	.	Notes=Lenght102	AL732656,177868,177970;CP000114,177868,177970;CP003810,177868,177970;CP003919,177868,177970;HF952106,177868,177970;HF952105,177868,177970;CP007482,177868,177970;CP007565,177868,177970;HG939456,177868,177970;CP007631,177868,177970;CP007632,177868,177970;CP006910,177868,177970;CP007572,177868,177970;CP007571,177868,177970;FO393392,177868,177970;CP011325,177868,177970;CP011326,177868,177970;CP011327…
CP007570	Mauve	SHARED	179117	179217	.	.	.	Notes=Lenght100	AL732656,179117,179217;AE009948,179117,179217;CP000114,179117,179217;CP003810,179117,179217;CP003919,179117,179217;HF952106,179117,179217;HF952105,179117,179217;CP007482,179117,179217;CP007565,179117,179217;HG939456,179117,179217;CP007631,179117,179217;CP007632,179117,179217;CP006910,179117,179217;CP007572,179117,179217;CP007571,179117,179217;FO393392,179117,179217;CP010867,179117,179217;CP011325…
CP007570	Mauve	SHARED	179218	181013	.	.	.	Notes=Lenght1795	AL732656,179218,181013;AE009948,179218,181013;CP000114,179218,181013;CP003810,179218,181013;CP003919,179218,181013;HF952106,179218,181013;HF952105,179218,181013;CP007482,179218,181013;CP007565,179218,181013;HG939456,179218,181013;CP007632,179218,181013;CP006910,179218,181013;CP007572,179218,181013;CP007571,179218,181013;FO393392,179218,181013;CP011325,179218,181013;CP011326,179218,181013;CP011327…
CP007570	Mauve	SHARED	181718	182467	.	.	.	Notes=Lenght749	AL732656,181718,182467;CP003810,181718,182467;CP003919,181718,182467;HF952104,181718,182467;HF952106,181718,182467;HF952105,181718,182467;CP007482,181718,182467;CP007565,181718,182467;HG939456,181718,182467;CP006910,181718,182467;CP007572,181718,182467;CP007571,181718,182467;FO393392,181718,182467;CP010867,181718,182467;CP011325,181718,182467;CP011327,181718,182467;CP011328,181718,182467;CP011329…
CP007570	Mauve	SHARED	205121	205131	.	.	.	Notes=Lenght10	AL732656,205121,205131;AE009948,205121,205131;CP000114,205121,205131;CP003810,205121,205131;CP003919,205121,205131;HF952104,205121,205131;HF952106,205121,205131;HF952105,205121,205131;CP007482,205121,205131;CP007565,205121,205131;CP007631,205121,205131;CP007632,205121,205131;CP006910,205121,205131;CP007572,205121,205131;CP007571,205121,205131;FO393392,205121,205131;CP010867,205121,205131;CP011325…
CP007570	Mauve	SHARED	205638	205785	.	.	.	Notes=Lenght147	AL732656,205638,205785;AE009948,205638,205785;CP000114,205638,205785;CP003810,205638,205785;CP003919,205638,205785;HF952104,205638,205785;HF952106,205638,205785;HF952105,205638,205785;CP007482,205638,205785;CP007565,205638,205785;CP007631,205638,205785;CP007632,205638,205785;CP006910,205638,205785;CP007572,205638,205785;CP007571,205638,205785;FO393392,205638,205785;CP010867,205638,205785;CP011325…
CP007570	Mauve	SHARED	209047	209064	.	.	.	Notes=Lenght17	AL732656,209047,209064;AE009948,209047,209064;CP000114,209047,209064;CP003810,209047,209064;CP003919,209047,209064;HF952104,209047,209064;HF952106,209047,209064;HF952105,209047,209064;HG939456,209047,209064;CP007631,209047,209064;CP007632,209047,209064;CP006910,209047,209064;CP007572,209047,209064;CP007571,209047,209064;CP010867,209047,209064;CP011325,209047,209064;CP011326,209047,209064;CP011327…
CP007570	Mauve	SHARED	215722	216105	.	.	.	Notes=Lenght383	AL732656,215722,216105;AE009948,215722,216105;CP000114,215722,216105;CP003810,215722,216105;CP003919,215722,216105;HF952104,215722,216105;HF952106,215722,216105;HF952105,215722,216105;HG939456,215722,216105;CP007631,215722,216105;CP007632,215722,216105;CP006910,215722,216105;CP007572,215722,216105;CP007571,215722,216105;CP010867,215722,216105;CP011325,215722,216105;CP011326,215722,216105;CP011327…
CP007570	Mauve	SHARED	228432	229168	.	.	.	Notes=Lenght736	AL732656,228432,229168;AE009948,228432,229168;CP000114,228432,229168;CP003810,228432,229168;HF952104,228432,229168;HF952106,228432,229168;HF952105,228432,229168;CP007482,228432,229168;CP007565,228432,229168;HG939456,228432,229168;CP007631,228432,229168;CP007632,228432,229168;CP006910,228432,229168;CP007572,228432,229168;CP007571,228432,229168;FO393392,228432,229168;CP010867,228432,229168;CP011325…
CP007570	Mauve	SHARED	247265	247918	.	.	.	Notes=Lenght653	AL732656,247265,247918;AE009948,247265,247918;CP000114,247265,247918;CP003810,247265,247918;HF952104,247265,247918;CP007631,247265,247918;CP007572,247265,247918;CP007571,247265,247918;CP010867,247265,247918;CP011325,247265,247918;CP011326,247265,247918;CP011327,247265,247918;CP011329,247265,247918;CP012419,247265,247918;CP013202,247265,247918;
CP007570	Mauve	SHARED	247971	248124	.	.	.	Notes=Lenght153	AL732656,247971,248124;AE009948,247971,248124;CP000114,247971,248124;CP003810,247971,248124;HF952104,247971,248124;CP007631,247971,248124;CP007572,247971,248124;CP007571,247971,248124;CP010867,247971,248124;CP011325,247971,248124;CP011326,247971,248124;CP011327,247971,248124;CP011329,247971,248124;CP012419,247971,248124;CP013202,247971,248124;
CP007570	Mauve	SHARED	248175	248670	.	.	.	Notes=Lenght495	AL732656,248175,248670;AE009948,248175,248670;CP000114,248175,248670;CP003810,248175,248670;HF952104,248175,248670;CP007631,248175,248670;CP007572,248175,248670;CP007571,248175,248670;CP010867,248175,248670;CP011325,248175,248670;CP011326,248175,248670;CP011327,248175,248670;CP011329,248175,248670;CP012419,248175,248670;CP013202,248175,248670;
CP007570	Mauve	SHARED	248952	248990	.	.	.	Notes=Lenght38	AL732656,248952,248990;CP000114,248952,248990;CP003810,248952,248990;HF952104,248952,248990;CP007631,248952,248990;CP007572,248952,248990;CP007571,248952,248990;CP010867,248952,248990;CP011325,248952,248990;CP011326,248952,248990;CP011327,248952,248990;CP011329,248952,248990;CP012419,248952,248990;CP013202,248952,248990;
CP007570	Mauve	SHARED	248991	250087	.	.	.	Notes=Lenght1096	AL732656,248991,250087;AE009948,248991,250087;CP000114,248991,250087;CP003810,248991,250087;HF952104,248991,250087;CP007631,248991,250087;CP007572,248991,250087;CP007571,248991,250087;CP010867,248991,250087;CP011325,248991,250087;CP011326,248991,250087;CP011327,248991,250087;CP011329,248991,250087;CP012419,248991,250087;CP013202,248991,250087;
CP007570	Mauve	SHARED	250088	251170	.	.	.	Notes=Lenght1082	AL732656,250088,251170;AE009948,250088,251170;CP000114,250088,251170;CP003810,250088,251170;HF952104,250088,251170;CP007631,250088,251170;CP007572,250088,251170;CP007571,250088,251170;CP010867,250088,251170;CP011325,250088,251170;CP011326,250088,251170;CP011327,250088,251170;CP011329,250088,251170;CP012419,250088,251170;CP013202,250088,251170;
CP007570	Mauve	SHARED	251171	256090	.	.	.	Notes=Lenght4919	AL732656,251171,256090;AE009948,251171,256090;CP000114,251171,256090;CP003810,251171,256090;HF952104,251171,256090;CP007631,251171,256090;CP007572,251171,256090;CP007571,251171,256090;CP010867,251171,256090;CP011325,251171,256090;CP011326,251171,256090;CP011327,251171,256090;CP011329,251171,256090;CP012419,251171,256090;CP013202,251171,256090;
CP007570	Mauve	SHARED	256091	256118	.	.	.	Notes=Lenght27	AL732656,256091,256118;HF952104,256091,256118;CP007572,256091,256118;CP007571,256091,256118;CP010867,256091,256118;CP013202,256091,256118;
CP007570	Mauve	SHARED	256126	256694	.	.	.	Notes=Lenght568	AL732656,256126,256694;AE009948,256126,256694;CP000114,256126,256694;CP003810,256126,256694;HF952104,256126,256694;CP007631,256126,256694;CP007572,256126,256694;CP007571,256126,256694;CP010867,256126,256694;CP011325,256126,256694;CP011326,256126,256694;CP011327,256126,256694;CP011329,256126,256694;CP012419,256126,256694;CP013202,256126,256694;
CP007570	Mauve	SHARED	256695	256960	.	.	.	Notes=Lenght265	AL732656,256695,256960;AE009948,256695,256960;CP000114,256695,256960;CP003810,256695,256960;HF952104,256695,256960;CP007631,256695,256960;CP007572,256695,256960;CP007571,256695,256960;CP010867,256695,256960;CP011325,256695,256960;CP011326,256695,256960;CP011327,256695,256960;CP011329,256695,256960;CP012419,256695,256960;CP013202,256695,256960;
CP007570	Mauve	SHARED	257455	259929	.	.	.	Notes=Lenght2474	AL732656,257455,259929;AE009948,257455,259929;CP000114,257455,259929;CP003810,257455,259929;HF952104,257455,259929;CP007631,257455,259929;CP007572,257455,259929;CP007571,257455,259929;CP010867,257455,259929;CP011325,257455,259929;CP011326,257455,259929;CP011327,257455,259929;CP011329,257455,259929;CP012419,257455,259929;CP013202,257455,259929;
CP007570	Mauve	SHARED	261608	261673	.	.	.	Notes=Lenght65	AL732656,261608,261673;AE009948,261608,261673;CP000114,261608,261673;CP003810,261608,261673;HF952104,261608,261673;HF952106,261608,261673;HF952105,261608,261673;CP007482,261608,261673;CP007565,261608,261673;HG939456,261608,261673;CP007631,261608,261673;CP007632,261608,261673;CP006910,261608,261673;CP007572,261608,261673;CP007571,261608,261673;FO393392,261608,261673;CP010867,261608,261673;CP011325…
CP007570	Mauve	SHARED	262241	262539	.	.	.	Notes=Lenght298	AL732656,262241,262539;AE009948,262241,262539;CP000114,262241,262539;CP003810,262241,262539;CP003919,262241,262539;HF952104,262241,262539;HF952106,262241,262539;HF952105,262241,262539;HG939456,262241,262539;CP007631,262241,262539;CP007632,262241,262539;CP006910,262241,262539;CP007572,262241,262539;CP007571,262241,262539;CP010867,262241,262539;CP011325,262241,262539;CP011326,262241,262539;CP011327…
CP007570	Mauve	SHARED	267871	268233	.	.	.	Notes=Lenght362	AL732656,267871,268233;AE009948,267871,268233;CP000114,267871,268233;CP003810,267871,268233;CP003919,267871,268233;HF952104,267871,268233;HF952106,267871,268233;HF952105,267871,268233;CP007482,267871,268233;CP007565,267871,268233;HG939456,267871,268233;CP007631,267871,268233;CP007632,267871,268233;CP006910,267871,268233;CP007572,267871,268233;CP007571,267871,268233;FO393392,267871,268233;CP010867…
CP007570	Mauve	SHARED	268234	268575	.	.	.	Notes=Lenght341	AL732656,268234,268575;AE009948,268234,268575;CP000114,268234,268575;CP003810,268234,268575;CP003919,268234,268575;HF952104,268234,268575;HF952106,268234,268575;HF952105,268234,268575;HG939456,268234,268575;CP007631,268234,268575;CP007632,268234,268575;CP006910,268234,268575;CP007572,268234,268575;CP007571,268234,268575;CP010867,268234,268575;CP011325,268234,268575;CP011326,268234,268575;CP011327…
CP007570	Mauve	SHARED	268577	268693	.	.	.	Notes=Lenght116	AL732656,268577,268693;AE009948,268577,268693;CP000114,268577,268693;CP003810,268577,268693;HF952104,268577,268693;HG939456,268577,268693;CP007631,268577,268693;CP007632,268577,268693;CP006910,268577,268693;CP007572,268577,268693;CP007571,268577,268693;CP010867,268577,268693;CP011325,268577,268693;CP011326,268577,268693;CP011327,268577,268693;CP011329,268577,268693;CP012419,268577,268693;CP013202…
CP007570	Mauve	SHARED	268695	268979	.	.	.	Notes=Lenght284	AL732656,268695,268979;AE009948,268695,268979;CP000114,268695,268979;CP003810,268695,268979;CP003919,268695,268979;HF952104,268695,268979;HF952106,268695,268979;HF952105,268695,268979;HG939456,268695,268979;CP007631,268695,268979;CP007632,268695,268979;CP006910,268695,268979;CP007572,268695,268979;CP007571,268695,268979;CP010867,268695,268979;CP011325,268695,268979;CP011326,268695,268979;CP011327…
CP007570	Mauve	SHARED	268980	269725	.	.	.	Notes=Lenght745	AL732656,268980,269725;AE009948,268980,269725;CP000114,268980,269725;CP003810,268980,269725;CP003919,268980,269725;HF952104,268980,269725;HF952106,268980,269725;HF952105,268980,269725;HG939456,268980,269725;CP007631,268980,269725;CP007632,268980,269725;CP006910,268980,269725;CP007572,268980,269725;CP007571,268980,269725;CP010867,268980,269725;CP011325,268980,269725;CP011326,268980,269725;CP011327…
CP007570	Mauve	SHARED	269726	269778	.	.	.	Notes=Lenght52	AE009948,269726,269778;CP000114,269726,269778;CP003810,269726,269778;CP003919,269726,269778;HF952104,269726,269778;HF952106,269726,269778;HF952105,269726,269778;HG939456,269726,269778;CP007631,269726,269778;CP007632,269726,269778;CP006910,269726,269778;CP007572,269726,269778;CP007571,269726,269778;CP010867,269726,269778;CP011325,269726,269778;CP011326,269726,269778;CP011327,269726,269778;CP011329…
CP007570	Mauve	SHARED	269779	270175	.	.	.	Notes=Lenght396	AE009948,269779,270175;CP000114,269779,270175;CP003810,269779,270175;CP003919,269779,270175;HF952104,269779,270175;HF952106,269779,270175;HF952105,269779,270175;HG939456,269779,270175;CP007631,269779,270175;CP006910,269779,270175;CP007572,269779,270175;CP007571,269779,270175;CP010867,269779,270175;CP011325,269779,270175;CP011326,269779,270175;CP011327,269779,270175;CP011329,269779,270175;CP010319…
CP007570	Mauve	SHARED	272288	272325	.	.	.	Notes=Lenght37	AL732656,272288,272325;AE009948,272288,272325;CP000114,272288,272325;CP003810,272288,272325;CP003919,272288,272325;HF952104,272288,272325;HF952106,272288,272325;HF952105,272288,272325;CP007482,272288,272325;CP007565,272288,272325;HG939456,272288,272325;CP007631,272288,272325;CP007632,272288,272325;CP007572,272288,272325;CP007571,272288,272325;FO393392,272288,272325;CP010867,272288,272325;CP011325…
CP007570	Mauve	SHARED	274779	276702	.	.	.	Notes=Lenght1923	AL732656,274779,276702;AE009948,274779,276702;CP000114,274779,276702;CP003810,274779,276702;HF952104,274779,276702;HF952106,274779,276702;HF952105,274779,276702;HG939456,274779,276702;CP007631,274779,276702;CP007632,274779,276702;CP006910,274779,276702;CP007572,274779,276702;CP007571,274779,276702;CP010867,274779,276702;CP011325,274779,276702;CP011326,274779,276702;CP011327,274779,276702;CP011329…
CP007570	Mauve	SHARED	278359	278382	.	.	.	Notes=Lenght23	AL732656,278359,278382;AE009948,278359,278382;CP000114,278359,278382;CP003810,278359,278382;HF952104,278359,278382;HF952106,278359,278382;HF952105,278359,278382;CP007482,278359,278382;CP007565,278359,278382;HG939456,278359,278382;CP007631,278359,278382;CP007632,278359,278382;CP006910,278359,278382;CP007572,278359,278382;CP007571,278359,278382;FO393392,278359,278382;CP010867,278359,278382;CP011325…
CP007570	Mauve	SHARED	289206	289778	.	.	.	Notes=Lenght572	AL732656,289206,289778;AE009948,289206,289778;CP000114,289206,289778;CP003810,289206,289778;HF952104,289206,289778;HF952106,289206,289778;HF952105,289206,289778;HG939456,289206,289778;CP007631,289206,289778;CP007632,289206,289778;CP006910,289206,289778;CP007572,289206,289778;CP007571,289206,289778;CP010867,289206,289778;CP011325,289206,289778;CP011326,289206,289778;CP011327,289206,289778;CP011329…
CP007570	Mauve	SHARED	293081	293448	.	.	.	Notes=Lenght367	AL732656,293081,293448;AE009948,293081,293448;CP000114,293081,293448;CP003810,293081,293448;HF952104,293081,293448;HF952106,293081,293448;HF952105,293081,293448;CP007482,293081,293448;CP007565,293081,293448;HG939456,293081,293448;CP007631,293081,293448;CP007632,293081,293448;CP006910,293081,293448;CP007572,293081,293448;CP007571,293081,293448;FO393392,293081,293448;CP010867,293081,293448;CP011325…
CP007570	Mauve	SHARED	293449	293604	.	.	.	Notes=Lenght155	AL732656,293449,293604;AE009948,293449,293604;CP000114,293449,293604;CP003810,293449,293604;HF952104,293449,293604;HF952106,293449,293604;HF952105,293449,293604;HG939456,293449,293604;CP007631,293449,293604;CP007632,293449,293604;CP006910,293449,293604;CP007572,293449,293604;CP007571,293449,293604;CP010867,293449,293604;CP011325,293449,293604;CP011326,293449,293604;CP011327,293449,293604;CP011329…
CP007570	Mauve	SHARED	299325	300432	.	.	.	Notes=Lenght1107	AL732656,299325,300432;AE009948,299325,300432;CP000114,299325,300432;CP003810,299325,300432;CP003919,299325,300432;HF952104,299325,300432;HF952106,299325,300432;HF952105,299325,300432;HG939456,299325,300432;CP007631,299325,300432;CP007632,299325,300432;CP006910,299325,300432;CP007572,299325,300432;CP007571,299325,300432;CP010867,299325,300432;CP011325,299325,300432;CP011326,299325,300432;CP011327…
CP007570	Mauve	SHARED	318017	318107	.	.	.	Notes=Lenght90	AL732656,318017,318107;AE009948,318017,318107;CP000114,318017,318107;CP003810,318017,318107;HF952104,318017,318107;HF952106,318017,318107;HF952105,318017,318107;CP007482,318017,318107;CP007565,318017,318107;HG939456,318017,318107;CP007631,318017,318107;CP007632,318017,318107;CP006910,318017,318107;CP007572,318017,318107;CP007571,318017,318107;FO393392,318017,318107;CP010867,318017,318107;CP011325…
CP007570	Mauve	SHARED	329371	330724	.	.	.	Notes=Lenght1353	AL732656,329371,330724;AE009948,329371,330724;CP000114,329371,330724;CP003810,329371,330724;CP003919,329371,330724;HF952104,329371,330724;HF952106,329371,330724;HF952105,329371,330724;CP007482,329371,330724;CP007565,329371,330724;HG939456,329371,330724;CP007631,329371,330724;CP006910,329371,330724;CP007572,329371,330724;CP007571,329371,330724;FO393392,329371,330724;CP010867,329371,330724;CP011325…
CP007570	Mauve	SHARED	330725	330881	.	.	.	Notes=Lenght156	AL732656,330725,330881;AE009948,330725,330881;CP000114,330725,330881;CP003810,330725,330881;CP003919,330725,330881;HF952104,330725,330881;HF952106,330725,330881;HF952105,330725,330881;CP007482,330725,330881;CP007565,330725,330881;HG939456,330725,330881;CP007631,330725,330881;CP006910,330725,330881;CP007572,330725,330881;CP007571,330725,330881;FO393392,330725,330881;CP010867,330725,330881;CP011325…
CP007570	Mauve	SHARED	331045	331086	.	.	.	Notes=Lenght41	AL732656,331045,331086;AE009948,331045,331086;CP000114,331045,331086;CP003810,331045,331086;CP003919,331045,331086;HF952104,331045,331086;HF952106,331045,331086;CP007482,331045,331086;CP007565,331045,331086;HG939456,331045,331086;CP007631,331045,331086;CP007632,331045,331086;CP006910,331045,331086;CP007572,331045,331086;CP007571,331045,331086;FO393392,331045,331086;CP010867,331045,331086;CP011325…
CP007570	Mauve	SHARED	331087	331122	.	.	.	Notes=Lenght35	AL732656,331087,331122;AE009948,331087,331122;CP000114,331087,331122;CP003810,331087,331122;CP003919,331087,331122;HF952104,331087,331122;HF952106,331087,331122;CP007482,331087,331122;CP007565,331087,331122;CP007631,331087,331122;CP006910,331087,331122;CP007572,331087,331122;CP007571,331087,331122;FO393392,331087,331122;CP010867,331087,331122;CP011325,331087,331122;CP011326,331087,331122;CP011327…
CP007570	Mauve	SHARED	331140	331151	.	.	.	Notes=Lenght11	AL732656,331140,331151;AE009948,331140,331151;CP000114,331140,331151;CP003810,331140,331151;HF952104,331140,331151;HF952106,331140,331151;HF952105,331140,331151;CP007482,331140,331151;CP007565,331140,331151;HG939456,331140,331151;CP007631,331140,331151;CP007632,331140,331151;CP006910,331140,331151;CP007572,331140,331151;CP007571,331140,331151;FO393392,331140,331151;CP010867,331140,331151;CP011325…
CP007570	Mauve	SHARED	349665	355242	.	.	.	Notes=Lenght5577	AL732656,349665,355242;AE009948,349665,355242;CP000114,349665,355242;CP003810,349665,355242;HF952104,349665,355242;HF952106,349665,355242;HF952105,349665,355242;HG939456,349665,355242;CP007631,349665,355242;CP007632,349665,355242;CP006910,349665,355242;CP007572,349665,355242;CP007571,349665,355242;CP010867,349665,355242;CP011325,349665,355242;CP011326,349665,355242;CP011327,349665,355242;CP011329…
CP007570	Mauve	SHARED	360979	361014	.	.	.	Notes=Lenght35	AL732656,360979,361014;AE009948,360979,361014;CP000114,360979,361014;CP003810,360979,361014;CP003919,360979,361014;HF952104,360979,361014;HF952106,360979,361014;HF952105,360979,361014;CP007482,360979,361014;CP007565,360979,361014;HG939456,360979,361014;CP007631,360979,361014;CP007632,360979,361014;CP006910,360979,361014;CP007572,360979,361014;CP007571,360979,361014;FO393392,360979,361014;CP010867…
CP007570	Mauve	SHARED	361015	361065	.	.	.	Notes=Lenght50	AL732656,361015,361065;AE009948,361015,361065;CP000114,361015,361065;CP003810,361015,361065;CP003919,361015,361065;HF952104,361015,361065;HF952106,361015,361065;HF952105,361015,361065;CP007482,361015,361065;CP007565,361015,361065;HG939456,361015,361065;CP007631,361015,361065;CP007632,361015,361065;CP006910,361015,361065;CP007572,361015,361065;CP007571,361015,361065;FO393392,361015,361065;CP010867…
CP007570	Mauve	SHARED	361066	361123	.	.	.	Notes=Lenght57	AL732656,361066,361123;AE009948,361066,361123;CP003810,361066,361123;CP003919,361066,361123;HF952104,361066,361123;HF952106,361066,361123;HF952105,361066,361123;CP007482,361066,361123;CP007565,361066,361123;HG939456,361066,361123;CP007631,361066,361123;CP007632,361066,361123;CP006910,361066,361123;CP007572,361066,361123;CP007571,361066,361123;FO393392,361066,361123;CP010867,361066,361123;CP011326…
CP007570	Mauve	SHARED	361124	361503	.	.	.	Notes=Lenght379	AL732656,361124,361503;AE009948,361124,361503;CP003810,361124,361503;CP003919,361124,361503;HF952104,361124,361503;HF952106,361124,361503;HF952105,361124,361503;CP007482,361124,361503;CP007565,361124,361503;HG939456,361124,361503;CP007631,361124,361503;CP007632,361124,361503;CP006910,361124,361503;CP007572,361124,361503;CP007571,361124,361503;FO393392,361124,361503;CP010867,361124,361503;CP011328…
CP007570	Mauve	SHARED	361504	361597	.	.	.	Notes=Lenght93	AL732656,361504,361597;AE009948,361504,361597;CP000114,361504,361597;CP003810,361504,361597;CP003919,361504,361597;HF952104,361504,361597;HF952106,361504,361597;HF952105,361504,361597;CP007482,361504,361597;CP007565,361504,361597;HG939456,361504,361597;CP007631,361504,361597;CP007632,361504,361597;CP006910,361504,361597;CP007572,361504,361597;CP007571,361504,361597;FO393392,361504,361597;CP010867…
CP007570	Mauve	SHARED	361598	361713	.	.	.	Notes=Lenght115	AL732656,361598,361713;AE009948,361598,361713;CP000114,361598,361713;CP003810,361598,361713;CP003919,361598,361713;HF952104,361598,361713;HF952106,361598,361713;HF952105,361598,361713;CP007482,361598,361713;CP007565,361598,361713;HG939456,361598,361713;CP007631,361598,361713;CP007632,361598,361713;CP006910,361598,361713;CP007572,361598,361713;CP007571,361598,361713;FO393392,361598,361713;CP010867…
CP007570	Mauve	SHARED	361764	361795	.	.	.	Notes=Lenght31	AL732656,361764,361795;AE009948,361764,361795;CP000114,361764,361795;CP003810,361764,361795;CP003919,361764,361795;HF952104,361764,361795;HF952106,361764,361795;HF952105,361764,361795;CP007482,361764,361795;HG939456,361764,361795;CP007631,361764,361795;CP007632,361764,361795;CP006910,361764,361795;CP007572,361764,361795;CP007571,361764,361795;FO393392,361764,361795;CP010867,361764,361795;CP011325…
CP007570	Mauve	SHARED	361916	362117	.	.	.	Notes=Lenght201	AL732656,361916,362117;AE009948,361916,362117;CP000114,361916,362117;CP003810,361916,362117;CP003919,361916,362117;HF952104,361916,362117;HF952106,361916,362117;HF952105,361916,362117;CP007482,361916,362117;CP007565,361916,362117;HG939456,361916,362117;CP007631,361916,362117;CP007632,361916,362117;CP006910,361916,362117;CP007572,361916,362117;CP007571,361916,362117;FO393392,361916,362117;CP010867…
CP007570	Mauve	SHARED	362248	362313	.	.	.	Notes=Lenght65	AL732656,362248,362313;AE009948,362248,362313;CP000114,362248,362313;CP003810,362248,362313;CP003919,362248,362313;HF952104,362248,362313;HF952106,362248,362313;HF952105,362248,362313;CP007482,362248,362313;CP007565,362248,362313;HG939456,362248,362313;CP007631,362248,362313;CP007632,362248,362313;CP006910,362248,362313;CP007572,362248,362313;CP007571,362248,362313;FO393392,362248,362313;CP010867…
CP007570	Mauve	SHARED	362314	362515	.	.	.	Notes=Lenght201	AL732656,362314,362515;AE009948,362314,362515;CP003810,362314,362515;CP003919,362314,362515;HF952104,362314,362515;HF952106,362314,362515;HF952105,362314,362515;CP007482,362314,362515;CP007565,362314,362515;HG939456,362314,362515;CP007631,362314,362515;CP007632,362314,362515;CP006910,362314,362515;CP007572,362314,362515;CP007571,362314,362515;FO393392,362314,362515;CP010867,362314,362515;CP011325…
CP007570	Mauve	SHARED	362766	363011	.	.	.	Notes=Lenght245	AL732656,362766,363011;AE009948,362766,363011;CP000114,362766,363011;CP003810,362766,363011;CP003919,362766,363011;HF952104,362766,363011;HF952106,362766,363011;HF952105,362766,363011;CP007482,362766,363011;CP007565,362766,363011;HG939456,362766,363011;CP007631,362766,363011;CP007632,362766,363011;CP006910,362766,363011;CP007572,362766,363011;CP007571,362766,363011;FO393392,362766,363011;CP010867…
CP007570	Mauve	SHARED	363062	363082	.	.	.	Notes=Lenght20	AL732656,363062,363082;AE009948,363062,363082;CP000114,363062,363082;CP003919,363062,363082;HF952104,363062,363082;HF952106,363062,363082;HF952105,363062,363082;CP007482,363062,363082;CP007565,363062,363082;HG939456,363062,363082;CP007631,363062,363082;CP007632,363062,363082;CP006910,363062,363082;CP007572,363062,363082;CP007571,363062,363082;FO393392,363062,363082;CP010867,363062,363082;CP011325…
CP007570	Mauve	SHARED	363183	363244	.	.	.	Notes=Lenght61	AL732656,363183,363244;AE009948,363183,363244;CP000114,363183,363244;CP003919,363183,363244;HF952104,363183,363244;HF952106,363183,363244;HF952105,363183,363244;CP007482,363183,363244;CP007565,363183,363244;HG939456,363183,363244;CP007631,363183,363244;CP007632,363183,363244;CP006910,363183,363244;CP007572,363183,363244;CP007571,363183,363244;FO393392,363183,363244;CP010867,363183,363244;CP011325…
CP007570	Mauve	SHARED	363616	363764	.	.	.	Notes=Lenght148	AL732656,363616,363764;AE009948,363616,363764;CP000114,363616,363764;CP003810,363616,363764;CP003919,363616,363764;HF952104,363616,363764;HF952106,363616,363764;HF952105,363616,363764;CP007482,363616,363764;CP007565,363616,363764;HG939456,363616,363764;CP007631,363616,363764;CP007632,363616,363764;CP006910,363616,363764;CP007572,363616,363764;CP007571,363616,363764;FO393392,363616,363764;CP010867…
CP007570	Mauve	SHARED	364015	364034	.	.	.	Notes=Lenght19	AL732656,364015,364034;AE009948,364015,364034;CP000114,364015,364034;CP003810,364015,364034;CP003919,364015,364034;HF952104,364015,364034;HF952106,364015,364034;HF952105,364015,364034;CP007482,364015,364034;HG939456,364015,364034;CP007631,364015,364034;CP007632,364015,364034;CP006910,364015,364034;CP007572,364015,364034;CP007571,364015,364034;FO393392,364015,364034;CP010867,364015,364034;CP011325…
CP007570	Mauve	SHARED	364416	364503	.	.	.	Notes=Lenght87	AL732656,364416,364503;AE009948,364416,364503;CP000114,364416,364503;CP003919,364416,364503;HF952104,364416,364503;HF952106,364416,364503;HF952105,364416,364503;CP007482,364416,364503;CP007565,364416,364503;HG939456,364416,364503;CP007631,364416,364503;CP007632,364416,364503;CP006910,364416,364503;CP007572,364416,364503;CP007571,364416,364503;FO393392,364416,364503;CP010867,364416,364503;CP011325…
CP007570	Mauve	SHARED	364516	364615	.	.	.	Notes=Lenght99	AL732656,364516,364615;AE009948,364516,364615;CP000114,364516,364615;CP003919,364516,364615;HF952104,364516,364615;HF952106,364516,364615;HF952105,364516,364615;CP007482,364516,364615;CP007565,364516,364615;HG939456,364516,364615;CP007631,364516,364615;CP007632,364516,364615;CP006910,364516,364615;CP007572,364516,364615;CP007571,364516,364615;FO393392,364516,364615;CP010867,364516,364615;CP011325…
CP007570	Mauve	SHARED	364616	364765	.	.	.	Notes=Lenght149	AL732656,364616,364765;AE009948,364616,364765;CP000114,364616,364765;CP003919,364616,364765;HF952104,364616,364765;HF952106,364616,364765;HF952105,364616,364765;CP007482,364616,364765;CP007565,364616,364765;HG939456,364616,364765;CP007631,364616,364765;CP007632,364616,364765;CP006910,364616,364765;CP007572,364616,364765;CP007571,364616,364765;FO393392,364616,364765;CP010867,364616,364765;CP011327…
CP007570	Mauve	SHARED	379742	380815	.	.	.	Notes=Lenght1073	AL732656,379742,380815;AE009948,379742,380815;CP000114,379742,380815;CP003810,379742,380815;CP003919,379742,380815;HF952104,379742,380815;HF952106,379742,380815;HF952105,379742,380815;CP007482,379742,380815;CP007565,379742,380815;HG939456,379742,380815;CP007631,379742,380815;CP007632,379742,380815;CP006910,379742,380815;CP007571,379742,380815;FO393392,379742,380815;CP010867,379742,380815;CP011325…
CP007570	Mauve	SHARED	383021	383045	.	.	.	Notes=Lenght24	AL732656,383021,383045;AE009948,383021,383045;CP000114,383021,383045;CP003810,383021,383045;CP003919,383021,383045;HF952104,383021,383045;HF952106,383021,383045;HF952105,383021,383045;HG939456,383021,383045;CP007631,383021,383045;CP007632,383021,383045;CP006910,383021,383045;CP007572,383021,383045;CP007571,383021,383045;CP010867,383021,383045;CP011325,383021,383045;CP011326,383021,383045;CP011327…
CP007570	Mauve	SHARED	387882	387893	.	.	.	Notes=Lenght11	AL732656,387882,387893;AE009948,387882,387893;CP000114,387882,387893;CP003810,387882,387893;CP003919,387882,387893;HF952104,387882,387893;HF952106,387882,387893;HF952105,387882,387893;CP007482,387882,387893;CP007565,387882,387893;HG939456,387882,387893;CP007631,387882,387893;CP007632,387882,387893;CP006910,387882,387893;CP007572,387882,387893;CP007571,387882,387893;FO393392,387882,387893;CP010867…
CP007570	Mauve	SHARED	410903	411358	.	.	.	Notes=Lenght455	AL732656,410903,411358;AE009948,410903,411358;CP000114,410903,411358;CP003810,410903,411358;HF952104,410903,411358;HF952106,410903,411358;HF952105,410903,411358;CP007482,410903,411358;CP007565,410903,411358;HG939456,410903,411358;CP007631,410903,411358;CP007632,410903,411358;CP006910,410903,411358;CP007572,410903,411358;CP007571,410903,411358;FO393392,410903,411358;CP010867,410903,411358;CP011325…
CP007570	Mauve	SHARED	417958	418407	.	.	.	Notes=Lenght449	AL732656,417958,418407;AE009948,417958,418407;CP000114,417958,418407;CP003810,417958,418407;CP003919,417958,418407;HF952104,417958,418407;HF952106,417958,418407;HF952105,417958,418407;CP007482,417958,418407;CP007565,417958,418407;HG939456,417958,418407;CP007631,417958,418407;CP006910,417958,418407;CP007572,417958,418407;CP007571,417958,418407;FO393392,417958,418407;CP010867,417958,418407;CP011325…
CP007570	Mauve	SHARED	419157	420734	.	.	.	Notes=Lenght1577	AL732656,419157,420734;AE009948,419157,420734;CP000114,419157,420734;CP003810,419157,420734;HF952104,419157,420734;HF952106,419157,420734;HF952105,419157,420734;CP007482,419157,420734;CP007565,419157,420734;HG939456,419157,420734;CP007631,419157,420734;CP007632,419157,420734;CP006910,419157,420734;CP007572,419157,420734;CP007571,419157,420734;FO393392,419157,420734;CP010867,419157,420734;CP011325…
CP007570	Mauve	SHARED	423950	423975	.	.	.	Notes=Lenght25	AL732656,423950,423975;AE009948,423950,423975;CP000114,423950,423975;CP003810,423950,423975;HF952104,423950,423975;HF952106,423950,423975;HF952105,423950,423975;CP007482,423950,423975;CP007565,423950,423975;HG939456,423950,423975;CP007631,423950,423975;CP007632,423950,423975;CP006910,423950,423975;CP007572,423950,423975;CP007571,423950,423975;FO393392,423950,423975;CP010867,423950,423975;CP011325…
CP007570	Mauve	SHARED	426993	427042	.	.	.	Notes=Lenght49	AL732656,426993,427042;AE009948,426993,427042;CP000114,426993,427042;CP003810,426993,427042;HF952104,426993,427042;HF952106,426993,427042;HF952105,426993,427042;CP007482,426993,427042;CP007565,426993,427042;HG939456,426993,427042;CP007631,426993,427042;CP007632,426993,427042;CP006910,426993,427042;CP007572,426993,427042;CP007571,426993,427042;FO393392,426993,427042;CP010867,426993,427042;CP011325…
CP007570	Mauve	SHARED	429068	429166	.	.	.	Notes=Lenght98	AL732656,429068,429166;AE009948,429068,429166;CP000114,429068,429166;CP003810,429068,429166;CP003919,429068,429166;HF952104,429068,429166;HF952106,429068,429166;HF952105,429068,429166;CP007482,429068,429166;CP007565,429068,429166;CP007631,429068,429166;CP007632,429068,429166;CP006910,429068,429166;CP007572,429068,429166;CP007571,429068,429166;FO393392,429068,429166;CP010867,429068,429166;CP011325…
CP007570	Mauve	SHARED	435502	435593	.	.	.	Notes=Lenght91	AL732656,435502,435593;AE009948,435502,435593;CP000114,435502,435593;CP003810,435502,435593;CP003919,435502,435593;HF952104,435502,435593;HF952106,435502,435593;HF952105,435502,435593;HG939456,435502,435593;CP007631,435502,435593;CP007632,435502,435593;CP006910,435502,435593;CP007572,435502,435593;CP007571,435502,435593;CP010867,435502,435593;CP011325,435502,435593;CP011326,435502,435593;CP011327…
CP007570	Mauve	SHARED	438194	438262	.	.	.	Notes=Lenght68	AL732656,438194,438262;AE009948,438194,438262;CP000114,438194,438262;CP003810,438194,438262;HF952104,438194,438262;HF952106,438194,438262;HF952105,438194,438262;CP007482,438194,438262;CP007565,438194,438262;HG939456,438194,438262;CP007631,438194,438262;CP007632,438194,438262;CP006910,438194,438262;CP007572,438194,438262;CP007571,438194,438262;FO393392,438194,438262;CP010867,438194,438262;CP011325…
CP007570	Mauve	SHARED	438264	438425	.	.	.	Notes=Lenght161	AL732656,438264,438425;AE009948,438264,438425;CP000114,438264,438425;CP003810,438264,438425;HF952104,438264,438425;HG939456,438264,438425;CP007631,438264,438425;CP007632,438264,438425;CP006910,438264,438425;CP007572,438264,438425;CP007571,438264,438425;CP010867,438264,438425;CP011325,438264,438425;CP011326,438264,438425;CP011327,438264,438425;CP011329,438264,438425;CP012419,438264,438425;CP013202…
CP007570	Mauve	SHARED	444715	444938	.	.	.	Notes=Lenght223	AL732656,444715,444938;AE009948,444715,444938;CP000114,444715,444938;CP003810,444715,444938;CP003919,444715,444938;HF952104,444715,444938;HF952106,444715,444938;HF952105,444715,444938;CP007482,444715,444938;CP007565,444715,444938;CP007631,444715,444938;CP007632,444715,444938;CP006910,444715,444938;CP007572,444715,444938;CP007571,444715,444938;FO393392,444715,444938;CP010867,444715,444938;CP011325…
CP007570	Mauve	SHARED	445133	445387	.	.	.	Notes=Lenght254	AL732656,445133,445387;AE009948,445133,445387;CP000114,445133,445387;CP003810,445133,445387;CP003919,445133,445387;HF952104,445133,445387;HF952106,445133,445387;HF952105,445133,445387;CP007482,445133,445387;CP007565,445133,445387;CP007631,445133,445387;CP007632,445133,445387;CP006910,445133,445387;CP007572,445133,445387;CP007571,445133,445387;FO393392,445133,445387;CP010867,445133,445387;CP011325…
CP007570	Mauve	SHARED	445613	445711	.	.	.	Notes=Lenght98	AL732656,445613,445711;AE009948,445613,445711;CP000114,445613,445711;CP003810,445613,445711;CP003919,445613,445711;HF952104,445613,445711;HF952106,445613,445711;HF952105,445613,445711;CP007482,445613,445711;CP007565,445613,445711;HG939456,445613,445711;CP007631,445613,445711;CP006910,445613,445711;CP007572,445613,445711;CP007571,445613,445711;FO393392,445613,445711;CP010867,445613,445711;CP011325…
CP007570	Mauve	SHARED	449866	449877	.	.	.	Notes=Lenght11	AL732656,449866,449877;AE009948,449866,449877;CP000114,449866,449877;CP003810,449866,449877;CP003919,449866,449877;HF952104,449866,449877;HF952105,449866,449877;CP007482,449866,449877;CP007565,449866,449877;HG939456,449866,449877;CP007631,449866,449877;CP007632,449866,449877;CP006910,449866,449877;CP007572,449866,449877;CP007571,449866,449877;FO393392,449866,449877;CP010867,449866,449877;CP011325…
CP007570	Mauve	SHARED	449878	450528	.	.	.	Notes=Lenght650	AL732656,449878,450528;AE009948,449878,450528;CP000114,449878,450528;CP003810,449878,450528;CP003919,449878,450528;HF952104,449878,450528;CP007482,449878,450528;CP007565,449878,450528;HG939456,449878,450528;CP007631,449878,450528;CP007632,449878,450528;CP006910,449878,450528;CP007572,449878,450528;CP007571,449878,450528;FO393392,449878,450528;CP010867,449878,450528;CP011325,449878,450528;CP011326…
CP007570	Mauve	SHARED	456188	456209	.	.	.	Notes=Lenght21	AL732656,456188,456209;AE009948,456188,456209;CP000114,456188,456209;CP003810,456188,456209;CP003919,456188,456209;HF952104,456188,456209;HF952106,456188,456209;HF952105,456188,456209;CP007482,456188,456209;HG939456,456188,456209;CP007631,456188,456209;CP007632,456188,456209;CP006910,456188,456209;CP007572,456188,456209;CP007571,456188,456209;FO393392,456188,456209;CP010867,456188,456209;CP011325…
CP007570	Mauve	SHARED	456390	456803	.	.	.	Notes=Lenght413	AL732656,456390,456803;AE009948,456390,456803;CP000114,456390,456803;CP003810,456390,456803;CP003919,456390,456803;HF952104,456390,456803;HF952106,456390,456803;HF952105,456390,456803;HG939456,456390,456803;CP007631,456390,456803;CP007632,456390,456803;CP006910,456390,456803;CP007572,456390,456803;CP007571,456390,456803;CP010867,456390,456803;CP011325,456390,456803;CP011326,456390,456803;CP011327…
CP007570	Mauve	SHARED	458392	458534	.	.	.	Notes=Lenght142	AL732656,458392,458534;AE009948,458392,458534;CP000114,458392,458534;CP003810,458392,458534;CP003919,458392,458534;HF952104,458392,458534;HF952106,458392,458534;HF952105,458392,458534;HG939456,458392,458534;CP007631,458392,458534;CP007632,458392,458534;CP006910,458392,458534;CP007572,458392,458534;CP007571,458392,458534;CP010867,458392,458534;CP011325,458392,458534;CP011326,458392,458534;CP011327…
CP007570	Mauve	SHARED	460241	460353	.	.	.	Notes=Lenght112	AL732656,460241,460353;AE009948,460241,460353;CP000114,460241,460353;CP003810,460241,460353;CP003919,460241,460353;HF952104,460241,460353;HF952106,460241,460353;CP007482,460241,460353;CP007565,460241,460353;HG939456,460241,460353;CP007631,460241,460353;CP007632,460241,460353;CP006910,460241,460353;CP007572,460241,460353;CP007571,460241,460353;FO393392,460241,460353;CP010867,460241,460353;CP011325…
CP007570	Mauve	SHARED	460354	460413	.	.	.	Notes=Lenght59	AL732656,460354,460413;CP000114,460354,460413;CP003810,460354,460413;CP003919,460354,460413;HF952104,460354,460413;HF952106,460354,460413;CP007482,460354,460413;CP007565,460354,460413;HG939456,460354,460413;CP007632,460354,460413;CP006910,460354,460413;CP007572,460354,460413;CP007571,460354,460413;FO393392,460354,460413;CP010867,460354,460413;CP011325,460354,460413;CP011326,460354,460413;CP011327…
CP007570	Mauve	SHARED	460414	461113	.	.	.	Notes=Lenght699	AL732656,460414,461113;AE009948,460414,461113;CP000114,460414,461113;CP003810,460414,461113;CP003919,460414,461113;HF952104,460414,461113;HF952106,460414,461113;CP007482,460414,461113;CP007565,460414,461113;HG939456,460414,461113;CP007631,460414,461113;CP007632,460414,461113;CP006910,460414,461113;CP007572,460414,461113;CP007571,460414,461113;FO393392,460414,461113;CP010867,460414,461113;CP011325…
CP007570	Mauve	SHARED	461114	461253	.	.	.	Notes=Lenght139	AL732656,461114,461253;AE009948,461114,461253;CP000114,461114,461253;CP003810,461114,461253;HF952104,461114,461253;HF952106,461114,461253;CP007482,461114,461253;CP007565,461114,461253;HG939456,461114,461253;CP007631,461114,461253;CP007632,461114,461253;CP006910,461114,461253;CP007572,461114,461253;CP007571,461114,461253;FO393392,461114,461253;CP010867,461114,461253;CP011325,461114,461253;CP011326…
CP007570	Mauve	SHARED	461254	463964	.	.	.	Notes=Lenght2710	AL732656,461254,463964;AE009948,461254,463964;CP000114,461254,463964;CP003810,461254,463964;CP003919,461254,463964;HF952104,461254,463964;HF952106,461254,463964;CP007482,461254,463964;CP007565,461254,463964;HG939456,461254,463964;CP007631,461254,463964;CP007632,461254,463964;CP006910,461254,463964;CP007572,461254,463964;CP007571,461254,463964;FO393392,461254,463964;CP010867,461254,463964;CP011325…
CP007570	Mauve	SHARED	466028	468155	.	.	.	Notes=Lenght2127	AL732656,466028,468155;AE009948,466028,468155;CP000114,466028,468155;CP003810,466028,468155;HF952104,466028,468155;HG939456,466028,468155;CP007631,466028,468155;CP007632,466028,468155;CP007572,466028,468155;CP007571,466028,468155;CP010867,466028,468155;CP011325,466028,468155;CP011326,466028,468155;CP011327,466028,468155;CP011329,466028,468155;CP012419,466028,468155;CP013202,466028,468155;
CP007570	Mauve	SHARED	468156	468266	.	.	.	Notes=Lenght110	AL732656,468156,468266;AE009948,468156,468266;CP000114,468156,468266;HF952104,468156,468266;HG939456,468156,468266;CP007631,468156,468266;CP007632,468156,468266;CP007572,468156,468266;CP007571,468156,468266;CP010867,468156,468266;CP011326,468156,468266;CP011327,468156,468266;CP011329,468156,468266;CP012419,468156,468266;CP013202,468156,468266;
CP007570	Mauve	SHARED	468655	468708	.	.	.	Notes=Lenght53	AL732656,468655,468708;AE009948,468655,468708;CP000114,468655,468708;HF952104,468655,468708;CP007631,468655,468708;CP007632,468655,468708;CP007572,468655,468708;CP007571,468655,468708;CP010867,468655,468708;CP011325,468655,468708;CP012419,468655,468708;CP013202,468655,468708;
CP007570	Mauve	SHARED	477129	477628	.	.	.	Notes=Lenght499	AL732656,477129,477628;AE009948,477129,477628;CP000114,477129,477628;CP003810,477129,477628;CP003919,477129,477628;HF952104,477129,477628;HF952106,477129,477628;HF952105,477129,477628;CP007482,477129,477628;CP007565,477129,477628;HG939456,477129,477628;CP007631,477129,477628;CP006910,477129,477628;CP007572,477129,477628;CP007571,477129,477628;FO393392,477129,477628;CP010867,477129,477628;CP011325…
CP007570	Mauve	SHARED	483761	483928	.	.	.	Notes=Lenght167	AL732656,483761,483928;AE009948,483761,483928;CP000114,483761,483928;CP003810,483761,483928;HF952104,483761,483928;HF952106,483761,483928;HF952105,483761,483928;HG939456,483761,483928;CP007631,483761,483928;CP007632,483761,483928;CP006910,483761,483928;CP007572,483761,483928;CP007571,483761,483928;CP010867,483761,483928;CP011325,483761,483928;CP011326,483761,483928;CP011327,483761,483928;CP011329…
CP007570	Mauve	SHARED	487408	487822	.	.	.	Notes=Lenght414	AL732656,487408,487822;AE009948,487408,487822;CP000114,487408,487822;CP003810,487408,487822;HF952104,487408,487822;HF952106,487408,487822;HF952105,487408,487822;CP007482,487408,487822;CP007565,487408,487822;HG939456,487408,487822;CP007631,487408,487822;CP007632,487408,487822;CP006910,487408,487822;CP007572,487408,487822;CP007571,487408,487822;FO393392,487408,487822;CP010867,487408,487822;CP011325…
CP007570	Mauve	SHARED	499130	499389	.	.	.	Notes=Lenght259	AL732656,499130,499389;AE009948,499130,499389;CP000114,499130,499389;CP003810,499130,499389;HF952104,499130,499389;HF952106,499130,499389;HF952105,499130,499389;CP007482,499130,499389;CP007565,499130,499389;HG939456,499130,499389;CP007631,499130,499389;CP007632,499130,499389;CP006910,499130,499389;CP007572,499130,499389;CP007571,499130,499389;FO393392,499130,499389;CP010867,499130,499389;CP011325…
CP007570	Mauve	SHARED	499390	499575	.	.	.	Notes=Lenght185	AL732656,499390,499575;AE009948,499390,499575;CP000114,499390,499575;CP003810,499390,499575;HF952104,499390,499575;HF952106,499390,499575;HF952105,499390,499575;HG939456,499390,499575;CP007631,499390,499575;CP007632,499390,499575;CP006910,499390,499575;CP007572,499390,499575;CP007571,499390,499575;CP010867,499390,499575;CP011325,499390,499575;CP011326,499390,499575;CP011327,499390,499575;CP011329…
CP007570	Mauve	SHARED	499576	499669	.	.	.	Notes=Lenght93	AL732656,499576,499669;AE009948,499576,499669;CP000114,499576,499669;CP003810,499576,499669;HF952104,499576,499669;HF952106,499576,499669;HF952105,499576,499669;CP007482,499576,499669;CP007565,499576,499669;HG939456,499576,499669;CP007631,499576,499669;CP007632,499576,499669;CP006910,499576,499669;CP007572,499576,499669;CP007571,499576,499669;FO393392,499576,499669;CP010867,499576,499669;CP011325…
CP007570	Mauve	SHARED	515989	516177	.	.	.	Notes=Lenght188	AL732656,515989,516177;AE009948,515989,516177;CP000114,515989,516177;CP003810,515989,516177;HF952104,515989,516177;HF952106,515989,516177;HF952105,515989,516177;HG939456,515989,516177;CP007631,515989,516177;CP007632,515989,516177;CP006910,515989,516177;CP007572,515989,516177;CP007571,515989,516177;CP010867,515989,516177;CP011325,515989,516177;CP011326,515989,516177;CP011327,515989,516177;CP011329…
CP007570	Mauve	SHARED	519113	519123	.	.	.	Notes=Lenght10	AL732656,519113,519123;AE009948,519113,519123;CP003919,519113,519123;HF952104,519113,519123;HF952106,519113,519123;HF952105,519113,519123;CP007482,519113,519123;CP007565,519113,519123;HG939456,519113,519123;CP007631,519113,519123;CP007632,519113,519123;CP006910,519113,519123;CP007572,519113,519123;FO393392,519113,519123;CP010867,519113,519123;CP011328,519113,519123;CP011329,519113,519123;CP010319…
CP007570	Mauve	SHARED	535618	535657	.	.	.	Notes=Lenght39	AL732656,535618,535657;AE009948,535618,535657;CP000114,535618,535657;CP003810,535618,535657;HF952104,535618,535657;HF952106,535618,535657;HF952105,535618,535657;CP007482,535618,535657;CP007565,535618,535657;HG939456,535618,535657;CP007631,535618,535657;CP007632,535618,535657;CP006910,535618,535657;CP007572,535618,535657;CP007571,535618,535657;FO393392,535618,535657;CP010867,535618,535657;CP011325…
CP007570	Mauve	SHARED	539114	539154	.	.	.	Notes=Lenght40	AL732656,539114,539154;AE009948,539114,539154;CP000114,539114,539154;CP003810,539114,539154;HF952104,539114,539154;HF952106,539114,539154;HF952105,539114,539154;CP007482,539114,539154;CP007565,539114,539154;HG939456,539114,539154;CP007631,539114,539154;CP007632,539114,539154;CP006910,539114,539154;CP007572,539114,539154;CP007571,539114,539154;FO393392,539114,539154;CP010867,539114,539154;CP011325…
CP007570	Mauve	SHARED	539155	539216	.	.	.	Notes=Lenght61	AL732656,539155,539216;AE009948,539155,539216;CP000114,539155,539216;CP003810,539155,539216;HF952104,539155,539216;HF952106,539155,539216;HF952105,539155,539216;HG939456,539155,539216;CP007631,539155,539216;CP007632,539155,539216;CP006910,539155,539216;CP007572,539155,539216;CP007571,539155,539216;CP010867,539155,539216;CP011325,539155,539216;CP011326,539155,539216;CP011327,539155,539216;CP011329…
CP007570	Mauve	SHARED	545051	545093	.	.	.	Notes=Lenght42	AL732656,545051,545093;AE009948,545051,545093;CP000114,545051,545093;CP003810,545051,545093;HF952104,545051,545093;HF952106,545051,545093;HF952105,545051,545093;HG939456,545051,545093;CP007631,545051,545093;CP007632,545051,545093;CP006910,545051,545093;CP007572,545051,545093;CP007571,545051,545093;CP010867,545051,545093;CP011325,545051,545093;CP011326,545051,545093;CP011327,545051,545093;CP011329…
CP007570	Mauve	SHARED	569230	569259	.	.	.	Notes=Lenght29	AL732656,569230,569259;AE009948,569230,569259;CP000114,569230,569259;CP003810,569230,569259;CP003919,569230,569259;HF952104,569230,569259;HF952106,569230,569259;HF952105,569230,569259;HG939456,569230,569259;CP007631,569230,569259;CP007632,569230,569259;CP006910,569230,569259;CP007572,569230,569259;CP007571,569230,569259;CP010867,569230,569259;CP011325,569230,569259;CP011326,569230,569259;CP011327…
CP007570	Mauve	SHARED	577199	577215	.	.	.	Notes=Lenght16	AE009948,577199,577215;HF952104,577199,577215;CP007631,577199,577215;CP007632,577199,577215;CP006910,577199,577215;CP007572,577199,577215;CP007571,577199,577215;CP010867,577199,577215;CP013202,577199,577215;
CP007570	Mauve	SHARED	577216	584327	.	.	.	Notes=Lenght7111	AL732656,577216,584327;AE009948,577216,584327;CP000114,577216,584327;CP003810,577216,584327;HF952104,577216,584327;HG939456,577216,584327;CP007631,577216,584327;CP007632,577216,584327;CP006910,577216,584327;CP007572,577216,584327;CP007571,577216,584327;CP010867,577216,584327;CP011325,577216,584327;CP011326,577216,584327;CP011327,577216,584327;CP011329,577216,584327;CP012419,577216,584327;CP013202…
CP007570	Mauve	SHARED	584328	584351	.	.	.	Notes=Lenght23	AL732656,584328,584351;AE009948,584328,584351;CP000114,584328,584351;CP003810,584328,584351;HF952104,584328,584351;CP007631,584328,584351;CP007572,584328,584351;CP007571,584328,584351;CP010867,584328,584351;CP011325,584328,584351;CP011326,584328,584351;CP011327,584328,584351;CP011329,584328,584351;CP012419,584328,584351;CP013202,584328,584351;
CP007570	Mauve	SHARED	584352	586928	.	.	.	Notes=Lenght2576	AL732656,584352,586928;AE009948,584352,586928;CP000114,584352,586928;CP003810,584352,586928;HF952104,584352,586928;HG939456,584352,586928;CP007631,584352,586928;CP007632,584352,586928;CP006910,584352,586928;CP007572,584352,586928;CP007571,584352,586928;CP010867,584352,586928;CP011325,584352,586928;CP011326,584352,586928;CP011327,584352,586928;CP011329,584352,586928;CP012419,584352,586928;CP013202…
CP007570	Mauve	SHARED	586950	587332	.	.	.	Notes=Lenght382	AL732656,586950,587332;AE009948,586950,587332;CP000114,586950,587332;CP003810,586950,587332;HF952104,586950,587332;HG939456,586950,587332;CP007631,586950,587332;CP007632,586950,587332;CP006910,586950,587332;CP007572,586950,587332;CP007571,586950,587332;CP010867,586950,587332;CP011325,586950,587332;CP011326,586950,587332;CP011327,586950,587332;CP011329,586950,587332;CP012419,586950,587332;CP013202…
CP007570	Mauve	SHARED	587422	587434	.	.	.	Notes=Lenght12	AE009948,587422,587434;CP000114,587422,587434;CP003810,587422,587434;CP003919,587422,587434;HF952104,587422,587434;HF952106,587422,587434;HF952105,587422,587434;CP007482,587422,587434;CP007565,587422,587434;HG939456,587422,587434;CP007631,587422,587434;CP007632,587422,587434;CP006910,587422,587434;CP007572,587422,587434;CP007571,587422,587434;FO393392,587422,587434;CP010867,587422,587434;CP011325…
CP007570	Mauve	SHARED	599519	599644	.	.	.	Notes=Lenght125	AL732656,599519,599644;AE009948,599519,599644;CP000114,599519,599644;CP003810,599519,599644;CP003919,599519,599644;HF952104,599519,599644;HF952106,599519,599644;HF952105,599519,599644;HG939456,599519,599644;CP007631,599519,599644;CP007632,599519,599644;CP006910,599519,599644;CP007572,599519,599644;CP007571,599519,599644;CP010867,599519,599644;CP011325,599519,599644;CP011326,599519,599644;CP011327…
CP007570	Mauve	SHARED	599647	599734	.	.	.	Notes=Lenght87	AL732656,599647,599734;AE009948,599647,599734;CP000114,599647,599734;CP003810,599647,599734;HF952104,599647,599734;HF952105,599647,599734;HG939456,599647,599734;CP007631,599647,599734;CP007632,599647,599734;CP006910,599647,599734;CP007572,599647,599734;CP007571,599647,599734;CP010867,599647,599734;CP011325,599647,599734;CP011326,599647,599734;CP011327,599647,599734;CP011329,599647,599734;CP010319…
CP007570	Mauve	SHARED	605440	605460	.	.	.	Notes=Lenght20	AL732656,605440,605460;CP003919,605440,605460;HF952106,605440,605460;HF952105,605440,605460;CP007482,605440,605460;CP007565,605440,605460;HG939456,605440,605460;CP006910,605440,605460;CP007572,605440,605460;CP007571,605440,605460;FO393392,605440,605460;CP011328,605440,605460;CP010319,605440,605460;CP013202,605440,605460;
CP007570	Mauve	SHARED	605469	605480	.	.	.	Notes=Lenght11	CP003919,605469,605480;HF952106,605469,605480;HF952105,605469,605480;CP007572,605469,605480;CP007571,605469,605480;CP013202,605469,605480;
CP007570	Mauve	SHARED	605481	605536	.	.	.	Notes=Lenght55	CP003919,605481,605536;CP007482,605481,605536;CP007565,605481,605536;CP006910,605481,605536;CP007572,605481,605536;CP007571,605481,605536;FO393392,605481,605536;CP011328,605481,605536;CP010319,605481,605536;CP013202,605481,605536;
CP007570	Mauve	SHARED	605549	605619	.	.	.	Notes=Lenght70	CP007572,605549,605619;CP007571,605549,605619;CP013202,605549,605619;
CP007570	Mauve	SHARED	609323	609581	.	.	.	Notes=Lenght258	AE009948,609323,609581;CP000114,609323,609581;HF952104,609323,609581;CP007631,609323,609581;CP007571,609323,609581;CP010867,609323,609581;CP011329,609323,609581;CP013202,609323,609581;
CP007570	Mauve	SHARED	611026	611202	.	.	.	Notes=Lenght176	AE009948,611026,611202;CP000114,611026,611202;HF952104,611026,611202;HG939456,611026,611202;CP007631,611026,611202;CP007571,611026,611202;CP010867,611026,611202;CP011329,611026,611202;CP012419,611026,611202;CP013202,611026,611202;
CP007570	Mauve	SHARED	695823	696257	.	.	.	Notes=Lenght434	AL732656,695823,696257;AE009948,695823,696257;CP000114,695823,696257;CP003810,695823,696257;HF952104,695823,696257;HG939456,695823,696257;CP007631,695823,696257;CP007632,695823,696257;CP007572,695823,696257;CP007571,695823,696257;CP010867,695823,696257;CP011325,695823,696257;CP011326,695823,696257;CP011327,695823,696257;CP011329,695823,696257;CP012419,695823,696257;CP013202,695823,696257;
CP007570	Mauve	SHARED	696258	696387	.	.	.	Notes=Lenght129	AL732656,696258,696387;AE009948,696258,696387;CP000114,696258,696387;CP003810,696258,696387;CP003919,696258,696387;HF952104,696258,696387;CP007482,696258,696387;CP007565,696258,696387;HG939456,696258,696387;CP007631,696258,696387;CP007632,696258,696387;CP007572,696258,696387;CP007571,696258,696387;FO393392,696258,696387;CP010867,696258,696387;CP011325,696258,696387;CP011326,696258,696387;CP011327…
CP007570	Mauve	SHARED	696388	696441	.	.	.	Notes=Lenght53	AL732656,696388,696441;AE009948,696388,696441;CP000114,696388,696441;CP003810,696388,696441;CP003919,696388,696441;HF952104,696388,696441;CP007482,696388,696441;CP007565,696388,696441;HG939456,696388,696441;CP007631,696388,696441;CP007632,696388,696441;CP007572,696388,696441;CP007571,696388,696441;FO393392,696388,696441;CP010867,696388,696441;CP011325,696388,696441;CP011326,696388,696441;CP011327…
CP007570	Mauve	SHARED	696445	696523	.	.	.	Notes=Lenght78	AL732656,696445,696523;AE009948,696445,696523;CP000114,696445,696523;CP003810,696445,696523;HF952104,696445,696523;CP007482,696445,696523;CP007565,696445,696523;HG939456,696445,696523;CP007631,696445,696523;CP007632,696445,696523;CP006910,696445,696523;CP007572,696445,696523;CP007571,696445,696523;FO393392,696445,696523;CP010867,696445,696523;CP011325,696445,696523;CP011326,696445,696523;CP011327…
CP007570	Mauve	SHARED	696524	696706	.	.	.	Notes=Lenght182	AL732656,696524,696706;AE009948,696524,696706;CP000114,696524,696706;CP003810,696524,696706;CP003919,696524,696706;HF952104,696524,696706;CP007482,696524,696706;CP007565,696524,696706;HG939456,696524,696706;CP007631,696524,696706;CP007632,696524,696706;CP006910,696524,696706;CP007572,696524,696706;CP007571,696524,696706;FO393392,696524,696706;CP010867,696524,696706;CP011325,696524,696706;CP011326…
CP007570	Mauve	SHARED	696707	696821	.	.	.	Notes=Lenght114	AL732656,696707,696821;AE009948,696707,696821;CP000114,696707,696821;CP003810,696707,696821;HF952104,696707,696821;CP007482,696707,696821;CP007565,696707,696821;HG939456,696707,696821;CP007631,696707,696821;CP007632,696707,696821;CP006910,696707,696821;CP007572,696707,696821;CP007571,696707,696821;FO393392,696707,696821;CP010867,696707,696821;CP011325,696707,696821;CP011326,696707,696821;CP011327…
CP007570	Mauve	SHARED	696822	697849	.	.	.	Notes=Lenght1027	AL732656,696822,697849;AE009948,696822,697849;CP000114,696822,697849;CP003810,696822,697849;HF952104,696822,697849;HG939456,696822,697849;CP007631,696822,697849;CP007632,696822,697849;CP006910,696822,697849;CP007572,696822,697849;CP007571,696822,697849;CP010867,696822,697849;CP011325,696822,697849;CP011326,696822,697849;CP011327,696822,697849;CP011329,696822,697849;CP012419,696822,697849;CP013202…
CP007570	Mauve	SHARED	702792	705913	.	.	.	Notes=Lenght3121	AL732656,702792,705913;AE009948,702792,705913;CP000114,702792,705913;CP003810,702792,705913;HF952104,702792,705913;HF952106,702792,705913;HF952105,702792,705913;HG939456,702792,705913;CP007631,702792,705913;CP007632,702792,705913;CP006910,702792,705913;CP007572,702792,705913;CP007571,702792,705913;CP010867,702792,705913;CP011325,702792,705913;CP011326,702792,705913;CP011327,702792,705913;CP011329…
CP007570	Mauve	SHARED	705914	705940	.	.	.	Notes=Lenght26	AL732656,705914,705940;AE009948,705914,705940;CP000114,705914,705940;CP003810,705914,705940;HF952104,705914,705940;CP007631,705914,705940;CP007572,705914,705940;CP007571,705914,705940;CP010867,705914,705940;CP011325,705914,705940;CP011326,705914,705940;CP011327,705914,705940;CP011329,705914,705940;CP012419,705914,705940;CP013202,705914,705940;
CP007570	Mauve	SHARED	705941	706140	.	.	.	Notes=Lenght199	AL732656,705941,706140;AE009948,705941,706140;CP000114,705941,706140;CP003810,705941,706140;HF952104,705941,706140;HF952106,705941,706140;HF952105,705941,706140;HG939456,705941,706140;CP007631,705941,706140;CP007632,705941,706140;CP006910,705941,706140;CP007572,705941,706140;CP007571,705941,706140;CP010867,705941,706140;CP011325,705941,706140;CP011326,705941,706140;CP011327,705941,706140;CP011329…
CP007570	Mauve	SHARED	706141	706213	.	.	.	Notes=Lenght72	AL732656,706141,706213;AE009948,706141,706213;CP000114,706141,706213;CP003810,706141,706213;HF952104,706141,706213;CP007631,706141,706213;CP007572,706141,706213;CP007571,706141,706213;CP010867,706141,706213;CP011325,706141,706213;CP011326,706141,706213;CP011327,706141,706213;CP011329,706141,706213;CP012419,706141,706213;CP013202,706141,706213;
CP007570	Mauve	SHARED	706214	706339	.	.	.	Notes=Lenght125	AL732656,706214,706339;AE009948,706214,706339;CP000114,706214,706339;CP003810,706214,706339;HF952104,706214,706339;HF952106,706214,706339;HF952105,706214,706339;HG939456,706214,706339;CP007631,706214,706339;CP007632,706214,706339;CP006910,706214,706339;CP007572,706214,706339;CP007571,706214,706339;CP010867,706214,706339;CP011325,706214,706339;CP011326,706214,706339;CP011327,706214,706339;CP011329…
CP007570	Mauve	SHARED	706340	706513	.	.	.	Notes=Lenght173	AL732656,706340,706513;AE009948,706340,706513;CP000114,706340,706513;CP003810,706340,706513;HF952104,706340,706513;CP007631,706340,706513;CP007572,706340,706513;CP007571,706340,706513;CP010867,706340,706513;CP011325,706340,706513;CP011326,706340,706513;CP011327,706340,706513;CP011329,706340,706513;CP012419,706340,706513;CP013202,706340,706513;
CP007570	Mauve	SHARED	706514	706639	.	.	.	Notes=Lenght125	AL732656,706514,706639;AE009948,706514,706639;CP000114,706514,706639;CP003810,706514,706639;HF952104,706514,706639;HF952106,706514,706639;HF952105,706514,706639;HG939456,706514,706639;CP007631,706514,706639;CP007632,706514,706639;CP006910,706514,706639;CP007572,706514,706639;CP007571,706514,706639;CP010867,706514,706639;CP011325,706514,706639;CP011326,706514,706639;CP011327,706514,706639;CP011329…
CP007570	Mauve	SHARED	706640	706713	.	.	.	Notes=Lenght73	AL732656,706640,706713;AE009948,706640,706713;CP000114,706640,706713;CP003810,706640,706713;HF952104,706640,706713;CP007631,706640,706713;CP007572,706640,706713;CP007571,706640,706713;CP010867,706640,706713;CP011325,706640,706713;CP011326,706640,706713;CP011327,706640,706713;CP011329,706640,706713;CP012419,706640,706713;CP013202,706640,706713;
CP007570	Mauve	SHARED	706714	706890	.	.	.	Notes=Lenght176	AL732656,706714,706890;AE009948,706714,706890;CP000114,706714,706890;CP003810,706714,706890;HF952104,706714,706890;HF952106,706714,706890;HF952105,706714,706890;HG939456,706714,706890;CP007631,706714,706890;CP007632,706714,706890;CP006910,706714,706890;CP007572,706714,706890;CP007571,706714,706890;CP010867,706714,706890;CP011325,706714,706890;CP011326,706714,706890;CP011327,706714,706890;CP011329…
CP007570	Mauve	SHARED	706891	706961	.	.	.	Notes=Lenght70	AL732656,706891,706961;AE009948,706891,706961;CP000114,706891,706961;CP003810,706891,706961;HF952104,706891,706961;CP007631,706891,706961;CP007572,706891,706961;CP007571,706891,706961;CP010867,706891,706961;CP011325,706891,706961;CP011326,706891,706961;CP011327,706891,706961;CP011329,706891,706961;CP012419,706891,706961;CP013202,706891,706961;
CP007570	Mauve	SHARED	706962	707163	.	.	.	Notes=Lenght201	AL732656,706962,707163;AE009948,706962,707163;CP000114,706962,707163;CP003810,706962,707163;HF952104,706962,707163;HF952106,706962,707163;HF952105,706962,707163;HG939456,706962,707163;CP007631,706962,707163;CP007632,706962,707163;CP006910,706962,707163;CP007572,706962,707163;CP007571,706962,707163;CP010867,706962,707163;CP011325,706962,707163;CP011326,706962,707163;CP011327,706962,707163;CP011329…
CP007570	Mauve	SHARED	707164	707188	.	.	.	Notes=Lenght24	AL732656,707164,707188;AE009948,707164,707188;CP000114,707164,707188;CP003810,707164,707188;HF952104,707164,707188;CP007631,707164,707188;CP007572,707164,707188;CP007571,707164,707188;CP010867,707164,707188;CP011325,707164,707188;CP011326,707164,707188;CP011327,707164,707188;CP011329,707164,707188;CP012419,707164,707188;CP013202,707164,707188;
CP007570	Mauve	SHARED	707189	707388	.	.	.	Notes=Lenght199	AL732656,707189,707388;AE009948,707189,707388;CP000114,707189,707388;CP003810,707189,707388;HF952104,707189,707388;HF952106,707189,707388;HF952105,707189,707388;HG939456,707189,707388;CP007631,707189,707388;CP007632,707189,707388;CP006910,707189,707388;CP007572,707189,707388;CP007571,707189,707388;CP010867,707189,707388;CP011325,707189,707388;CP011326,707189,707388;CP011327,707189,707388;CP011329…
CP007570	Mauve	SHARED	707389	707463	.	.	.	Notes=Lenght74	AL732656,707389,707463;AE009948,707389,707463;CP000114,707389,707463;CP003810,707389,707463;HF952104,707389,707463;CP007631,707389,707463;CP007572,707389,707463;CP007571,707389,707463;CP010867,707389,707463;CP011325,707389,707463;CP011326,707389,707463;CP011327,707389,707463;CP011329,707389,707463;CP012419,707389,707463;CP013202,707389,707463;
CP007570	Mauve	SHARED	707464	707611	.	.	.	Notes=Lenght147	AL732656,707464,707611;AE009948,707464,707611;CP000114,707464,707611;CP003810,707464,707611;HF952104,707464,707611;HF952106,707464,707611;HF952105,707464,707611;HG939456,707464,707611;CP007631,707464,707611;CP007632,707464,707611;CP006910,707464,707611;CP007572,707464,707611;CP007571,707464,707611;CP010867,707464,707611;CP011325,707464,707611;CP011326,707464,707611;CP011327,707464,707611;CP011329…
CP007570	Mauve	SHARED	707612	707740	.	.	.	Notes=Lenght128	AL732656,707612,707740;AE009948,707612,707740;CP000114,707612,707740;CP003810,707612,707740;HF952104,707612,707740;CP007631,707612,707740;CP007572,707612,707740;CP007571,707612,707740;CP010867,707612,707740;CP011325,707612,707740;CP011326,707612,707740;CP011327,707612,707740;CP011329,707612,707740;CP012419,707612,707740;CP013202,707612,707740;
CP007570	Mauve	SHARED	707741	707861	.	.	.	Notes=Lenght120	AL732656,707741,707861;AE009948,707741,707861;CP000114,707741,707861;CP003810,707741,707861;HF952104,707741,707861;HF952106,707741,707861;HF952105,707741,707861;HG939456,707741,707861;CP007631,707741,707861;CP007632,707741,707861;CP006910,707741,707861;CP007572,707741,707861;CP007571,707741,707861;CP010867,707741,707861;CP011325,707741,707861;CP011326,707741,707861;CP011327,707741,707861;CP011329…
CP007570	Mauve	SHARED	707862	707990	.	.	.	Notes=Lenght128	AL732656,707862,707990;AE009948,707862,707990;CP000114,707862,707990;CP003810,707862,707990;HF952104,707862,707990;CP007631,707862,707990;CP007572,707862,707990;CP007571,707862,707990;CP010867,707862,707990;CP011325,707862,707990;CP011326,707862,707990;CP011327,707862,707990;CP011329,707862,707990;CP012419,707862,707990;CP013202,707862,707990;
CP007570	Mauve	SHARED	707991	708116	.	.	.	Notes=Lenght125	AL732656,707991,708116;AE009948,707991,708116;CP000114,707991,708116;CP003810,707991,708116;HF952104,707991,708116;HF952106,707991,708116;HF952105,707991,708116;HG939456,707991,708116;CP007631,707991,708116;CP007632,707991,708116;CP006910,707991,708116;CP007572,707991,708116;CP007571,707991,708116;CP010867,707991,708116;CP011325,707991,708116;CP011326,707991,708116;CP011327,707991,708116;CP011329…
CP007570	Mauve	SHARED	708117	708235	.	.	.	Notes=Lenght118	AL732656,708117,708235;AE009948,708117,708235;CP000114,708117,708235;CP003810,708117,708235;HF952104,708117,708235;CP007631,708117,708235;CP007572,708117,708235;CP007571,708117,708235;CP010867,708117,708235;CP011325,708117,708235;CP011326,708117,708235;CP011327,708117,708235;CP011329,708117,708235;CP012419,708117,708235;CP013202,708117,708235;
CP007570	Mauve	SHARED	708236	714662	.	.	.	Notes=Lenght6426	AL732656,708236,714662;AE009948,708236,714662;CP000114,708236,714662;CP003810,708236,714662;HF952104,708236,714662;HF952106,708236,714662;HF952105,708236,714662;HG939456,708236,714662;CP007631,708236,714662;CP007632,708236,714662;CP006910,708236,714662;CP007572,708236,714662;CP007571,708236,714662;CP010867,708236,714662;CP011325,708236,714662;CP011326,708236,714662;CP011327,708236,714662;CP011329…
CP007570	Mauve	SHARED	723770	723814	.	.	.	Notes=Lenght44	AL732656,723770,723814;AE009948,723770,723814;CP000114,723770,723814;CP003810,723770,723814;HF952104,723770,723814;HF952106,723770,723814;HF952105,723770,723814;CP007482,723770,723814;CP007565,723770,723814;HG939456,723770,723814;CP007631,723770,723814;CP007632,723770,723814;CP006910,723770,723814;CP007572,723770,723814;CP007571,723770,723814;FO393392,723770,723814;CP010867,723770,723814;CP011325…
CP007570	Mauve	SHARED	728858	730577	.	.	.	Notes=Lenght1719	AL732656,728858,730577;AE009948,728858,730577;CP000114,728858,730577;CP003810,728858,730577;HF952104,728858,730577;HF952106,728858,730577;HF952105,728858,730577;CP007482,728858,730577;CP007565,728858,730577;HG939456,728858,730577;CP007631,728858,730577;CP007632,728858,730577;CP006910,728858,730577;CP007572,728858,730577;CP007571,728858,730577;FO393392,728858,730577;CP010867,728858,730577;CP011325…
CP007570	Mauve	SHARED	731781	732002	.	.	.	Notes=Lenght221	AL732656,731781,732002;AE009948,731781,732002;CP000114,731781,732002;CP003810,731781,732002;CP003919,731781,732002;HF952104,731781,732002;HF952106,731781,732002;HF952105,731781,732002;HG939456,731781,732002;CP007631,731781,732002;CP007632,731781,732002;CP006910,731781,732002;CP007572,731781,732002;CP007571,731781,732002;CP010867,731781,732002;CP011325,731781,732002;CP011326,731781,732002;CP011327…
CP007570	Mauve	SHARED	732394	732475	.	.	.	Notes=Lenght81	AL732656,732394,732475;AE009948,732394,732475;CP000114,732394,732475;CP003810,732394,732475;HF952104,732394,732475;HF952106,732394,732475;HF952105,732394,732475;CP007482,732394,732475;CP007565,732394,732475;HG939456,732394,732475;CP007631,732394,732475;CP007632,732394,732475;CP006910,732394,732475;CP007572,732394,732475;CP007571,732394,732475;FO393392,732394,732475;CP010867,732394,732475;CP011325…
CP007570	Mauve	SHARED	732825	737571	.	.	.	Notes=Lenght4746	AL732656,732825,737571;AE009948,732825,737571;CP000114,732825,737571;CP003810,732825,737571;HF952104,732825,737571;HF952106,732825,737571;HF952105,732825,737571;CP007482,732825,737571;CP007565,732825,737571;HG939456,732825,737571;CP007631,732825,737571;CP007632,732825,737571;CP006910,732825,737571;CP007572,732825,737571;CP007571,732825,737571;FO393392,732825,737571;CP010867,732825,737571;CP011325…
CP007570	Mauve	SHARED	737572	737721	.	.	.	Notes=Lenght149	AL732656,737572,737721;AE009948,737572,737721;CP000114,737572,737721;CP003810,737572,737721;HF952104,737572,737721;HF952106,737572,737721;HF952105,737572,737721;HG939456,737572,737721;CP007631,737572,737721;CP007632,737572,737721;CP006910,737572,737721;CP007572,737572,737721;CP007571,737572,737721;CP010867,737572,737721;CP011325,737572,737721;CP011326,737572,737721;CP011327,737572,737721;CP011329…
CP007570	Mauve	SHARED	737722	738809	.	.	.	Notes=Lenght1087	AL732656,737722,738809;AE009948,737722,738809;CP000114,737722,738809;CP003810,737722,738809;HF952104,737722,738809;HF952106,737722,738809;HF952105,737722,738809;CP007482,737722,738809;CP007565,737722,738809;HG939456,737722,738809;CP007631,737722,738809;CP007632,737722,738809;CP006910,737722,738809;CP007572,737722,738809;CP007571,737722,738809;FO393392,737722,738809;CP010867,737722,738809;CP011325…
CP007570	Mauve	SHARED	738810	738824	.	.	.	Notes=Lenght14	AL732656,738810,738824;AE009948,738810,738824;CP000114,738810,738824;CP003810,738810,738824;HF952104,738810,738824;HF952106,738810,738824;HF952105,738810,738824;HG939456,738810,738824;CP007631,738810,738824;CP007632,738810,738824;CP006910,738810,738824;CP007572,738810,738824;CP007571,738810,738824;CP010867,738810,738824;CP011325,738810,738824;CP011326,738810,738824;CP011327,738810,738824;CP011329…
CP007570	Mauve	SHARED	742244	742263	.	.	.	Notes=Lenght19	AL732656,742244,742263;AE009948,742244,742263;CP000114,742244,742263;CP003810,742244,742263;HF952104,742244,742263;HF952106,742244,742263;HF952105,742244,742263;HG939456,742244,742263;CP007631,742244,742263;CP007632,742244,742263;CP006910,742244,742263;CP007572,742244,742263;CP007571,742244,742263;CP010867,742244,742263;CP011325,742244,742263;CP011326,742244,742263;CP011327,742244,742263;CP010319…
CP007570	Mauve	SHARED	742264	743294	.	.	.	Notes=Lenght1030	AL732656,742264,743294;AE009948,742264,743294;CP000114,742264,743294;CP003810,742264,743294;HF952104,742264,743294;HF952106,742264,743294;HF952105,742264,743294;CP007482,742264,743294;CP007565,742264,743294;HG939456,742264,743294;CP007631,742264,743294;CP007632,742264,743294;CP006910,742264,743294;CP007572,742264,743294;CP007571,742264,743294;FO393392,742264,743294;CP010867,742264,743294;CP011325…
CP007570	Mauve	SHARED	744911	744931	.	.	.	Notes=Lenght20	AL732656,744911,744931;AE009948,744911,744931;CP000114,744911,744931;CP003810,744911,744931;CP003919,744911,744931;HF952104,744911,744931;HF952106,744911,744931;HF952105,744911,744931;CP007482,744911,744931;CP007565,744911,744931;HG939456,744911,744931;CP007631,744911,744931;CP007632,744911,744931;CP006910,744911,744931;CP007572,744911,744931;CP007571,744911,744931;FO393392,744911,744931;CP010867…
CP007570	Mauve	SHARED	755254	755267	.	.	.	Notes=Lenght13	AL732656,755254,755267;AE009948,755254,755267;CP000114,755254,755267;CP003810,755254,755267;CP003919,755254,755267;HF952104,755254,755267;HF952106,755254,755267;HF952105,755254,755267;CP007482,755254,755267;CP007565,755254,755267;CP007631,755254,755267;CP006910,755254,755267;CP007572,755254,755267;CP007571,755254,755267;FO393392,755254,755267;CP010867,755254,755267;CP011325,755254,755267;CP011326…
CP007570	Mauve	SHARED	755762	755924	.	.	.	Notes=Lenght162	AL732656,755762,755924;AE009948,755762,755924;CP000114,755762,755924;CP003810,755762,755924;CP003919,755762,755924;HF952104,755762,755924;HF952106,755762,755924;HF952105,755762,755924;HG939456,755762,755924;CP007631,755762,755924;CP007632,755762,755924;CP006910,755762,755924;CP007572,755762,755924;CP007571,755762,755924;CP010867,755762,755924;CP011325,755762,755924;CP011326,755762,755924;CP011327…
CP007570	Mauve	SHARED	760251	760328	.	.	.	Notes=Lenght77	AL732656,760251,760328;AE009948,760251,760328;CP000114,760251,760328;CP003810,760251,760328;HF952104,760251,760328;HF952106,760251,760328;HF952105,760251,760328;CP007482,760251,760328;CP007565,760251,760328;HG939456,760251,760328;CP007631,760251,760328;CP007632,760251,760328;CP006910,760251,760328;CP007572,760251,760328;CP007571,760251,760328;FO393392,760251,760328;CP010867,760251,760328;CP011325…
CP007570	Mauve	SHARED	766761	767320	.	.	.	Notes=Lenght559	AL732656,766761,767320;AE009948,766761,767320;CP000114,766761,767320;CP003810,766761,767320;HF952104,766761,767320;HF952106,766761,767320;HF952105,766761,767320;CP007482,766761,767320;CP007565,766761,767320;HG939456,766761,767320;CP007631,766761,767320;CP007632,766761,767320;CP006910,766761,767320;CP007572,766761,767320;CP007571,766761,767320;FO393392,766761,767320;CP010867,766761,767320;CP011325…
CP007570	Mauve	SHARED	785664	785887	.	.	.	Notes=Lenght223	AL732656,785664,785887;AE009948,785664,785887;CP003919,785664,785887;HF952104,785664,785887;HF952106,785664,785887;HF952105,785664,785887;CP007482,785664,785887;CP007565,785664,785887;HG939456,785664,785887;CP007631,785664,785887;CP007632,785664,785887;CP006910,785664,785887;CP007572,785664,785887;CP007571,785664,785887;FO393392,785664,785887;CP010867,785664,785887;CP011328,785664,785887;CP011329…
CP007570	Mauve	SHARED	787879	787933	.	.	.	Notes=Lenght54	AL732656,787879,787933;AE009948,787879,787933;CP000114,787879,787933;CP003810,787879,787933;HF952104,787879,787933;HF952106,787879,787933;HF952105,787879,787933;CP007482,787879,787933;CP007565,787879,787933;HG939456,787879,787933;CP007631,787879,787933;CP007632,787879,787933;CP006910,787879,787933;CP007572,787879,787933;CP007571,787879,787933;FO393392,787879,787933;CP010867,787879,787933;CP011325…
CP007570	Mauve	SHARED	788577	788755	.	.	.	Notes=Lenght178	AL732656,788577,788755;AE009948,788577,788755;CP000114,788577,788755;CP003810,788577,788755;CP003919,788577,788755;HF952104,788577,788755;HF952106,788577,788755;HF952105,788577,788755;CP007482,788577,788755;CP007565,788577,788755;HG939456,788577,788755;CP007631,788577,788755;CP007632,788577,788755;CP006910,788577,788755;CP007572,788577,788755;CP007571,788577,788755;FO393392,788577,788755;CP010867…
CP007570	Mauve	SHARED	801254	801327	.	.	.	Notes=Lenght73	AL732656,801254,801327;AE009948,801254,801327;CP000114,801254,801327;CP003810,801254,801327;CP003919,801254,801327;HF952104,801254,801327;HF952106,801254,801327;HF952105,801254,801327;HG939456,801254,801327;CP007631,801254,801327;CP007632,801254,801327;CP006910,801254,801327;CP007572,801254,801327;CP007571,801254,801327;CP010867,801254,801327;CP011325,801254,801327;CP011326,801254,801327;CP011327…
CP007570	Mauve	SHARED	801427	801587	.	.	.	Notes=Lenght160	AL732656,801427,801587;AE009948,801427,801587;CP000114,801427,801587;CP003810,801427,801587;CP003919,801427,801587;HF952104,801427,801587;HF952106,801427,801587;HF952105,801427,801587;HG939456,801427,801587;CP007631,801427,801587;CP007632,801427,801587;CP006910,801427,801587;CP007572,801427,801587;CP007571,801427,801587;CP010867,801427,801587;CP011325,801427,801587;CP011326,801427,801587;CP011327…
CP007570	Mauve	SHARED	822359	822782	.	.	.	Notes=Lenght423	AL732656,822359,822782;AE009948,822359,822782;CP000114,822359,822782;CP003810,822359,822782;HF952104,822359,822782;HF952106,822359,822782;HF952105,822359,822782;CP007482,822359,822782;CP007565,822359,822782;HG939456,822359,822782;CP007631,822359,822782;CP007632,822359,822782;CP006910,822359,822782;CP007572,822359,822782;CP007571,822359,822782;FO393392,822359,822782;CP010867,822359,822782;CP011325…
CP007570	Mauve	SHARED	822855	823184	.	.	.	Notes=Lenght329	AL732656,822855,823184;AE009948,822855,823184;CP000114,822855,823184;CP003810,822855,823184;HF952104,822855,823184;HF952106,822855,823184;HF952105,822855,823184;CP007482,822855,823184;CP007565,822855,823184;HG939456,822855,823184;CP007631,822855,823184;CP007632,822855,823184;CP006910,822855,823184;CP007572,822855,823184;CP007571,822855,823184;FO393392,822855,823184;CP010867,822855,823184;CP011325…
CP007570	Mauve	SHARED	826853	826888	.	.	.	Notes=Lenght35	AL732656,826853,826888;AE009948,826853,826888;CP000114,826853,826888;CP003810,826853,826888;HF952104,826853,826888;HF952106,826853,826888;HF952105,826853,826888;HG939456,826853,826888;CP007631,826853,826888;CP007632,826853,826888;CP006910,826853,826888;CP007572,826853,826888;CP007571,826853,826888;CP010867,826853,826888;CP011325,826853,826888;CP011326,826853,826888;CP011327,826853,826888;CP011329…
CP007570	Mauve	SHARED	833680	834027	.	.	.	Notes=Lenght347	AL732656,833680,834027;AE009948,833680,834027;CP000114,833680,834027;CP003810,833680,834027;CP003919,833680,834027;HF952104,833680,834027;HF952106,833680,834027;HF952105,833680,834027;HG939456,833680,834027;CP007631,833680,834027;CP007632,833680,834027;CP006910,833680,834027;CP007572,833680,834027;CP007571,833680,834027;CP010867,833680,834027;CP011325,833680,834027;CP011326,833680,834027;CP011327…
CP007570	Mauve	SHARED	835318	835554	.	.	.	Notes=Lenght236	AL732656,835318,835554;AE009948,835318,835554;CP000114,835318,835554;CP003810,835318,835554;HF952104,835318,835554;HF952106,835318,835554;HF952105,835318,835554;CP007482,835318,835554;CP007565,835318,835554;HG939456,835318,835554;CP007631,835318,835554;CP007632,835318,835554;CP006910,835318,835554;CP007572,835318,835554;CP007571,835318,835554;FO393392,835318,835554;CP010867,835318,835554;CP011325…
CP007570	Mauve	SHARED	838473	839795	.	.	.	Notes=Lenght1322	AL732656,838473,839795;AE009948,838473,839795;CP000114,838473,839795;CP003810,838473,839795;CP003919,838473,839795;HF952104,838473,839795;HF952106,838473,839795;HF952105,838473,839795;HG939456,838473,839795;CP007631,838473,839795;CP007632,838473,839795;CP006910,838473,839795;CP007572,838473,839795;CP007571,838473,839795;CP010867,838473,839795;CP011325,838473,839795;CP011326,838473,839795;CP011327…
CP007570	Mauve	SHARED	844920	845446	.	.	.	Notes=Lenght526	AL732656,844920,845446;AE009948,844920,845446;CP000114,844920,845446;CP003810,844920,845446;CP003919,844920,845446;HF952104,844920,845446;HF952106,844920,845446;HF952105,844920,845446;CP007482,844920,845446;CP007565,844920,845446;HG939456,844920,845446;CP007631,844920,845446;CP007632,844920,845446;CP006910,844920,845446;CP007572,844920,845446;FO393392,844920,845446;CP010867,844920,845446;CP011325…
CP007570	Mauve	SHARED	862972	863311	.	.	.	Notes=Lenght339	AL732656,862972,863311;AE009948,862972,863311;CP000114,862972,863311;CP003810,862972,863311;CP003919,862972,863311;HF952104,862972,863311;HF952106,862972,863311;HF952105,862972,863311;HG939456,862972,863311;CP007631,862972,863311;CP007632,862972,863311;CP006910,862972,863311;CP007572,862972,863311;CP007571,862972,863311;CP010867,862972,863311;CP011325,862972,863311;CP011326,862972,863311;CP011327…
CP007570	Mauve	SHARED	864377	864650	.	.	.	Notes=Lenght273	AL732656,864377,864650;AE009948,864377,864650;CP000114,864377,864650;CP003810,864377,864650;CP003919,864377,864650;HF952104,864377,864650;HF952106,864377,864650;HF952105,864377,864650;HG939456,864377,864650;CP007631,864377,864650;CP007632,864377,864650;CP006910,864377,864650;CP007572,864377,864650;CP007571,864377,864650;CP010867,864377,864650;CP011325,864377,864650;CP011326,864377,864650;CP011327…
CP007570	Mauve	SHARED	865710	865755	.	.	.	Notes=Lenght45	AL732656,865710,865755;AE009948,865710,865755;CP000114,865710,865755;CP003810,865710,865755;CP003919,865710,865755;HF952104,865710,865755;HF952106,865710,865755;HF952105,865710,865755;HG939456,865710,865755;CP007631,865710,865755;CP007632,865710,865755;CP006910,865710,865755;CP007572,865710,865755;CP007571,865710,865755;CP010867,865710,865755;CP011325,865710,865755;CP011326,865710,865755;CP011327…
CP007570	Mauve	SHARED	865997	866266	.	.	.	Notes=Lenght269	AL732656,865997,866266;AE009948,865997,866266;CP000114,865997,866266;CP003810,865997,866266;HF952104,865997,866266;HF952106,865997,866266;HF952105,865997,866266;HG939456,865997,866266;CP007631,865997,866266;CP007632,865997,866266;CP006910,865997,866266;CP007572,865997,866266;CP007571,865997,866266;CP010867,865997,866266;CP011325,865997,866266;CP011326,865997,866266;CP011327,865997,866266;CP011329…
CP007570	Mauve	SHARED	874138	874194	.	.	.	Notes=Lenght56	AL732656,874138,874194;AE009948,874138,874194;CP000114,874138,874194;CP003810,874138,874194;HF952104,874138,874194;HF952106,874138,874194;HF952105,874138,874194;CP007482,874138,874194;CP007565,874138,874194;HG939456,874138,874194;CP007631,874138,874194;CP007632,874138,874194;CP006910,874138,874194;CP007572,874138,874194;CP007571,874138,874194;FO393392,874138,874194;CP010867,874138,874194;CP011325…
CP007570	Mauve	SHARED	874195	874248	.	.	.	Notes=Lenght53	AL732656,874195,874248;AE009948,874195,874248;CP000114,874195,874248;CP003810,874195,874248;HF952104,874195,874248;HF952106,874195,874248;HF952105,874195,874248;HG939456,874195,874248;CP007631,874195,874248;CP007632,874195,874248;CP006910,874195,874248;CP007572,874195,874248;CP007571,874195,874248;CP010867,874195,874248;CP011325,874195,874248;CP011326,874195,874248;CP011327,874195,874248;CP011329…
CP007570	Mauve	SHARED	888718	888745	.	.	.	Notes=Lenght27	AL732656,888718,888745;AE009948,888718,888745;CP000114,888718,888745;CP003810,888718,888745;HF952104,888718,888745;HF952106,888718,888745;HF952105,888718,888745;HG939456,888718,888745;CP007631,888718,888745;CP007632,888718,888745;CP006910,888718,888745;CP007572,888718,888745;CP007571,888718,888745;CP010867,888718,888745;CP011325,888718,888745;CP011326,888718,888745;CP011327,888718,888745;CP011329…
CP007570	Mauve	SHARED	890243	890333	.	.	.	Notes=Lenght90	AL732656,890243,890333;AE009948,890243,890333;CP000114,890243,890333;CP003810,890243,890333;CP003919,890243,890333;HF952104,890243,890333;HF952106,890243,890333;HF952105,890243,890333;CP007482,890243,890333;CP007565,890243,890333;HG939456,890243,890333;CP007631,890243,890333;CP007632,890243,890333;CP006910,890243,890333;CP007572,890243,890333;CP007571,890243,890333;FO393392,890243,890333;CP010867…
CP007570	Mauve	SHARED	893513	896066	.	.	.	Notes=Lenght2553	AL732656,893513,896066;AE009948,893513,896066;CP000114,893513,896066;CP003810,893513,896066;CP003919,893513,896066;HF952104,893513,896066;HF952106,893513,896066;CP007482,893513,896066;CP007565,893513,896066;HG939456,893513,896066;CP007631,893513,896066;CP007632,893513,896066;CP006910,893513,896066;CP007572,893513,896066;CP007571,893513,896066;FO393392,893513,896066;CP010867,893513,896066;CP011325…
CP007570	Mauve	SHARED	909334	909657	.	.	.	Notes=Lenght323	AL732656,909334,909657;AE009948,909334,909657;CP000114,909334,909657;CP003810,909334,909657;HF952104,909334,909657;HF952106,909334,909657;HF952105,909334,909657;CP007482,909334,909657;CP007565,909334,909657;HG939456,909334,909657;CP007631,909334,909657;CP007632,909334,909657;CP006910,909334,909657;CP007572,909334,909657;CP007571,909334,909657;FO393392,909334,909657;CP010867,909334,909657;CP011325…
CP007570	Mauve	SHARED	927811	927838	.	.	.	Notes=Lenght27	AL732656,927811,927838;AE009948,927811,927838;CP000114,927811,927838;CP003810,927811,927838;HF952104,927811,927838;HF952106,927811,927838;HF952105,927811,927838;CP007482,927811,927838;CP007565,927811,927838;HG939456,927811,927838;CP007631,927811,927838;CP007632,927811,927838;CP006910,927811,927838;CP007572,927811,927838;CP007571,927811,927838;FO393392,927811,927838;CP010867,927811,927838;CP011325…
CP007570	Mauve	SHARED	927840	927863	.	.	.	Notes=Lenght23	AE009948,927840,927863;CP000114,927840,927863;CP003810,927840,927863;HF952104,927840,927863;HF952106,927840,927863;HF952105,927840,927863;CP007482,927840,927863;CP007565,927840,927863;HG939456,927840,927863;CP007631,927840,927863;CP007632,927840,927863;CP006910,927840,927863;CP007572,927840,927863;FO393392,927840,927863;CP010867,927840,927863;CP011325,927840,927863;CP011326,927840,927863;CP011327…
CP007570	Mauve	SHARED	931901	932201	.	.	.	Notes=Lenght300	AE009948,931901,932201;CP000114,931901,932201;CP003810,931901,932201;CP003919,931901,932201;HF952104,931901,932201;HF952106,931901,932201;HF952105,931901,932201;CP007482,931901,932201;CP007565,931901,932201;HG939456,931901,932201;CP007631,931901,932201;CP007632,931901,932201;CP006910,931901,932201;CP007572,931901,932201;CP007571,931901,932201;FO393392,931901,932201;CP010867,931901,932201;CP011325…
CP007570	Mauve	SHARED	940139	940187	.	.	.	Notes=Lenght48	AE009948,940139,940187;CP000114,940139,940187;CP003810,940139,940187;CP003919,940139,940187;HF952104,940139,940187;HF952106,940139,940187;HF952105,940139,940187;CP007482,940139,940187;CP007565,940139,940187;HG939456,940139,940187;CP007631,940139,940187;CP007632,940139,940187;CP006910,940139,940187;CP007572,940139,940187;CP007571,940139,940187;FO393392,940139,940187;CP010867,940139,940187;CP011325…
CP007570	Mauve	SHARED	941654	941675	.	.	.	Notes=Lenght21	AL732656,941654,941675;AE009948,941654,941675;CP000114,941654,941675;CP003810,941654,941675;CP003919,941654,941675;HF952104,941654,941675;HF952106,941654,941675;HF952105,941654,941675;CP007482,941654,941675;CP007565,941654,941675;HG939456,941654,941675;CP007631,941654,941675;CP007632,941654,941675;CP007572,941654,941675;CP007571,941654,941675;FO393392,941654,941675;CP010867,941654,941675;CP011325…
CP007570	Mauve	SHARED	950280	950294	.	.	.	Notes=Lenght14	AL732656,950280,950294;AE009948,950280,950294;CP000114,950280,950294;CP003810,950280,950294;HF952104,950280,950294;HG939456,950280,950294;CP007631,950280,950294;CP007632,950280,950294;CP007572,950280,950294;CP007571,950280,950294;CP010867,950280,950294;CP011325,950280,950294;CP011326,950280,950294;CP011327,950280,950294;CP011329,950280,950294;CP012419,950280,950294;CP013202,950280,950294;
CP007570	Mauve	SHARED	950295	950317	.	.	.	Notes=Lenght22	AL732656,950295,950317;AE009948,950295,950317;CP000114,950295,950317;CP003810,950295,950317;HF952104,950295,950317;CP007631,950295,950317;CP007572,950295,950317;CP007571,950295,950317;CP010867,950295,950317;CP011325,950295,950317;CP011326,950295,950317;CP011327,950295,950317;CP011329,950295,950317;CP012419,950295,950317;CP013202,950295,950317;
CP007570	Mauve	SHARED	962173	962277	.	.	.	Notes=Lenght104	AL732656,962173,962277;AE009948,962173,962277;CP000114,962173,962277;CP003810,962173,962277;CP003919,962173,962277;HF952104,962173,962277;CP007482,962173,962277;CP007565,962173,962277;CP007631,962173,962277;CP006910,962173,962277;CP007572,962173,962277;CP007571,962173,962277;FO393392,962173,962277;CP010867,962173,962277;CP011325,962173,962277;CP011326,962173,962277;CP011327,962173,962277;CP011328…
CP007570	Mauve	SHARED	965366	965379	.	.	.	Notes=Lenght13	AE009948,965366,965379;CP000114,965366,965379;CP003810,965366,965379;CP003919,965366,965379;HF952104,965366,965379;HF952106,965366,965379;HF952105,965366,965379;CP007482,965366,965379;CP007565,965366,965379;HG939456,965366,965379;CP007631,965366,965379;CP007632,965366,965379;CP007572,965366,965379;CP007571,965366,965379;FO393392,965366,965379;CP010867,965366,965379;CP011325,965366,965379;CP011326…
CP007570	Mauve	SHARED	968392	968414	.	.	.	Notes=Lenght22	AL732656,968392,968414;AE009948,968392,968414;CP000114,968392,968414;CP003810,968392,968414;CP003919,968392,968414;HF952104,968392,968414;HF952106,968392,968414;HF952105,968392,968414;CP007482,968392,968414;CP007565,968392,968414;HG939456,968392,968414;CP007631,968392,968414;CP007632,968392,968414;CP006910,968392,968414;CP007572,968392,968414;CP007571,968392,968414;FO393392,968392,968414;CP011325…
CP007570	Mauve	SHARED	968415	968427	.	.	.	Notes=Lenght12	AL732656,968415,968427;AE009948,968415,968427;CP000114,968415,968427;CP003810,968415,968427;CP003919,968415,968427;HF952104,968415,968427;HF952106,968415,968427;HF952105,968415,968427;CP007482,968415,968427;CP007565,968415,968427;HG939456,968415,968427;CP007631,968415,968427;CP007632,968415,968427;CP006910,968415,968427;CP007572,968415,968427;CP007571,968415,968427;FO393392,968415,968427;CP011325…
CP007570	Mauve	SHARED	972304	972323	.	.	.	Notes=Lenght19	AL732656,972304,972323;AE009948,972304,972323;CP000114,972304,972323;CP003810,972304,972323;HF952104,972304,972323;HF952106,972304,972323;HF952105,972304,972323;HG939456,972304,972323;CP007631,972304,972323;CP007632,972304,972323;CP006910,972304,972323;CP007572,972304,972323;CP007571,972304,972323;CP010867,972304,972323;CP011325,972304,972323;CP011326,972304,972323;CP011327,972304,972323;CP011329…
CP007570	Mauve	SHARED	974327	974502	.	.	.	Notes=Lenght175	AL732656,974327,974502;AE009948,974327,974502;CP000114,974327,974502;CP003810,974327,974502;HF952104,974327,974502;HF952106,974327,974502;HF952105,974327,974502;CP007482,974327,974502;CP007565,974327,974502;HG939456,974327,974502;CP007631,974327,974502;CP007632,974327,974502;CP006910,974327,974502;CP007572,974327,974502;CP007571,974327,974502;FO393392,974327,974502;CP010867,974327,974502;CP011325…
CP007570	Mauve	SHARED	975905	975949	.	.	.	Notes=Lenght44	AL732656,975905,975949;AE009948,975905,975949;CP000114,975905,975949;CP003810,975905,975949;CP003919,975905,975949;HF952104,975905,975949;HF952106,975905,975949;HF952105,975905,975949;CP007482,975905,975949;CP007565,975905,975949;HG939456,975905,975949;CP007631,975905,975949;CP007632,975905,975949;CP006910,975905,975949;CP007572,975905,975949;CP007571,975905,975949;FO393392,975905,975949;CP010867…
CP007570	Mauve	SHARED	977190	977849	.	.	.	Notes=Lenght659	AL732656,977190,977849;AE009948,977190,977849;CP000114,977190,977849;CP003810,977190,977849;CP003919,977190,977849;HF952104,977190,977849;HF952106,977190,977849;HF952105,977190,977849;HG939456,977190,977849;CP007631,977190,977849;CP007632,977190,977849;CP006910,977190,977849;CP007572,977190,977849;CP007571,977190,977849;CP010867,977190,977849;CP011325,977190,977849;CP011326,977190,977849;CP011327…
CP007570	Mauve	SHARED	980106	980250	.	.	.	Notes=Lenght144	AL732656,980106,980250;AE009948,980106,980250;CP000114,980106,980250;CP003810,980106,980250;HF952104,980106,980250;HF952106,980106,980250;HF952105,980106,980250;HG939456,980106,980250;CP007631,980106,980250;CP007632,980106,980250;CP006910,980106,980250;CP007572,980106,980250;CP007571,980106,980250;CP010867,980106,980250;CP011325,980106,980250;CP011326,980106,980250;CP011327,980106,980250;CP011329…
CP007570	Mauve	SHARED	980868	980961	.	.	.	Notes=Lenght93	AL732656,980868,980961;AE009948,980868,980961;CP000114,980868,980961;CP003810,980868,980961;CP003919,980868,980961;HF952104,980868,980961;HF952106,980868,980961;HF952105,980868,980961;CP007482,980868,980961;CP007565,980868,980961;HG939456,980868,980961;CP007631,980868,980961;CP007632,980868,980961;CP007572,980868,980961;CP007571,980868,980961;FO393392,980868,980961;CP010867,980868,980961;CP011325…
CP007570	Mauve	SHARED	998683	998700	.	.	.	Notes=Lenght17	AL732656,998683,998700;AE009948,998683,998700;CP000114,998683,998700;CP003810,998683,998700;HF952104,998683,998700;HF952106,998683,998700;HF952105,998683,998700;CP007482,998683,998700;CP007565,998683,998700;HG939456,998683,998700;CP007631,998683,998700;CP007632,998683,998700;CP006910,998683,998700;CP007572,998683,998700;CP007571,998683,998700;FO393392,998683,998700;CP010867,998683,998700;CP011325…
CP007570	Mauve	SHARED	998701	998735	.	.	.	Notes=Lenght34	AL732656,998701,998735;AE009948,998701,998735;CP000114,998701,998735;CP003810,998701,998735;HF952104,998701,998735;HF952106,998701,998735;HF952105,998701,998735;CP007482,998701,998735;CP007565,998701,998735;HG939456,998701,998735;CP007631,998701,998735;CP007632,998701,998735;CP006910,998701,998735;CP007571,998701,998735;FO393392,998701,998735;CP010867,998701,998735;CP011325,998701,998735;CP011326…
CP007570	Mauve	SHARED	1001103	1002246	.	.	.	Notes=Lenght1143	AL732656,1001103,1002246;AE009948,1001103,1002246;CP000114,1001103,1002246;CP003810,1001103,1002246;HF952104,1001103,1002246;HF952106,1001103,1002246;HF952105,1001103,1002246;HG939456,1001103,1002246;CP007631,1001103,1002246;CP007632,1001103,1002246;CP006910,1001103,1002246;CP007572,1001103,1002246;CP007571,1001103,1002246;CP010867,1001103,1002246;CP011325,1001103,1002246;CP011326,1001103,1002246…
CP007570	Mauve	SHARED	1002585	1002785	.	.	.	Notes=Lenght200	AL732656,1002585,1002785;AE009948,1002585,1002785;CP000114,1002585,1002785;CP003810,1002585,1002785;HF952104,1002585,1002785;HF952106,1002585,1002785;HF952105,1002585,1002785;HG939456,1002585,1002785;CP007631,1002585,1002785;CP007632,1002585,1002785;CP006910,1002585,1002785;CP007572,1002585,1002785;CP007571,1002585,1002785;CP010867,1002585,1002785;CP011325,1002585,1002785;CP011326,1002585,1002785…
CP007570	Mauve	SHARED	1005015	1005036	.	.	.	Notes=Lenght21	AL732656,1005015,1005036;AE009948,1005015,1005036;CP000114,1005015,1005036;CP003810,1005015,1005036;HF952104,1005015,1005036;HF952106,1005015,1005036;HF952105,1005015,1005036;HG939456,1005015,1005036;CP007631,1005015,1005036;CP007632,1005015,1005036;CP006910,1005015,1005036;CP007572,1005015,1005036;CP007571,1005015,1005036;CP010867,1005015,1005036;CP011325,1005015,1005036;CP011326,1005015,1005036…
CP007570	Mauve	SHARED	1005306	1005403	.	.	.	Notes=Lenght97	AL732656,1005306,1005403;AE009948,1005306,1005403;CP000114,1005306,1005403;CP003810,1005306,1005403;HF952104,1005306,1005403;HF952106,1005306,1005403;HF952105,1005306,1005403;CP007482,1005306,1005403;CP007565,1005306,1005403;HG939456,1005306,1005403;CP007631,1005306,1005403;CP007632,1005306,1005403;CP006910,1005306,1005403;CP007572,1005306,1005403;CP007571,1005306,1005403;FO393392,1005306,1005403…
CP007570	Mauve	SHARED	1012761	1012797	.	.	.	Notes=Lenght36	AL732656,1012761,1012797;AE009948,1012761,1012797;CP000114,1012761,1012797;CP003810,1012761,1012797;CP003919,1012761,1012797;HF952104,1012761,1012797;HF952106,1012761,1012797;HF952105,1012761,1012797;CP007482,1012761,1012797;CP007565,1012761,1012797;HG939456,1012761,1012797;CP007631,1012761,1012797;CP007632,1012761,1012797;CP007572,1012761,1012797;CP007571,1012761,1012797;FO393392,1012761,1012797…
CP007570	Mauve	SHARED	1017213	1017356	.	.	.	Notes=Lenght143	AL732656,1017213,1017356;AE009948,1017213,1017356;CP000114,1017213,1017356;CP003810,1017213,1017356;HF952104,1017213,1017356;HF952106,1017213,1017356;HF952105,1017213,1017356;HG939456,1017213,1017356;CP007631,1017213,1017356;CP007632,1017213,1017356;CP006910,1017213,1017356;CP007572,1017213,1017356;CP007571,1017213,1017356;CP010867,1017213,1017356;CP011325,1017213,1017356;CP011326,1017213,1017356…
CP007570	Mauve	SHARED	1017598	1017617	.	.	.	Notes=Lenght19	AL732656,1017598,1017617;CP003919,1017598,1017617;HF952106,1017598,1017617;HF952105,1017598,1017617;CP007482,1017598,1017617;CP007565,1017598,1017617;HG939456,1017598,1017617;CP007632,1017598,1017617;CP006910,1017598,1017617;CP007572,1017598,1017617;CP007571,1017598,1017617;FO393392,1017598,1017617;CP010867,1017598,1017617;CP011328,1017598,1017617;CP010319,1017598,1017617;CP013202,1017598,1017617;
CP007570	Mauve	SHARED	1023979	1024096	.	.	.	Notes=Lenght117	AL732656,1023979,1024096;AE009948,1023979,1024096;CP000114,1023979,1024096;CP003810,1023979,1024096;CP003919,1023979,1024096;HF952104,1023979,1024096;HF952106,1023979,1024096;HF952105,1023979,1024096;HG939456,1023979,1024096;CP007631,1023979,1024096;CP007632,1023979,1024096;CP006910,1023979,1024096;CP007572,1023979,1024096;CP007571,1023979,1024096;CP010867,1023979,1024096;CP011325,1023979,1024096…
CP007570	Mauve	SHARED	1024981	1025095	.	.	.	Notes=Lenght114	AL732656,1024981,1025095;AE009948,1024981,1025095;CP000114,1024981,1025095;CP003810,1024981,1025095;HF952104,1024981,1025095;HF952106,1024981,1025095;HF952105,1024981,1025095;CP007482,1024981,1025095;CP007565,1024981,1025095;HG939456,1024981,1025095;CP007631,1024981,1025095;CP007632,1024981,1025095;CP006910,1024981,1025095;CP007572,1024981,1025095;CP007571,1024981,1025095;FO393392,1024981,1025095…
CP007570	Mauve	SHARED	1029703	1029722	.	.	.	Notes=Lenght19	AL732656,1029703,1029722;AE009948,1029703,1029722;CP000114,1029703,1029722;CP003810,1029703,1029722;CP003919,1029703,1029722;HF952104,1029703,1029722;HF952106,1029703,1029722;HF952105,1029703,1029722;CP007482,1029703,1029722;HG939456,1029703,1029722;CP007631,1029703,1029722;CP007632,1029703,1029722;CP006910,1029703,1029722;CP007572,1029703,1029722;CP007571,1029703,1029722;FO393392,1029703,1029722…
CP007570	Mauve	SHARED	1031042	1031072	.	.	.	Notes=Lenght30	AL732656,1031042,1031072;AE009948,1031042,1031072;CP000114,1031042,1031072;CP003810,1031042,1031072;CP003919,1031042,1031072;HF952104,1031042,1031072;HF952106,1031042,1031072;HF952105,1031042,1031072;HG939456,1031042,1031072;CP007631,1031042,1031072;CP007632,1031042,1031072;CP006910,1031042,1031072;CP007572,1031042,1031072;CP007571,1031042,1031072;CP010867,1031042,1031072;CP011325,1031042,1031072…
CP007570	Mauve	SHARED	1032227	1032278	.	.	.	Notes=Lenght51	AL732656,1032227,1032278;AE009948,1032227,1032278;CP000114,1032227,1032278;CP003810,1032227,1032278;CP003919,1032227,1032278;HF952104,1032227,1032278;HF952106,1032227,1032278;HF952105,1032227,1032278;HG939456,1032227,1032278;CP007631,1032227,1032278;CP007632,1032227,1032278;CP006910,1032227,1032278;CP007572,1032227,1032278;CP007571,1032227,1032278;CP010867,1032227,1032278;CP011325,1032227,1032278…
CP007570	Mauve	SHARED	1032400	1032424	.	.	.	Notes=Lenght24	AL732656,1032400,1032424;AE009948,1032400,1032424;CP000114,1032400,1032424;CP003810,1032400,1032424;HF952104,1032400,1032424;HF952106,1032400,1032424;HF952105,1032400,1032424;CP007482,1032400,1032424;CP007565,1032400,1032424;HG939456,1032400,1032424;CP007631,1032400,1032424;CP007632,1032400,1032424;CP006910,1032400,1032424;CP007572,1032400,1032424;CP007571,1032400,1032424;FO393392,1032400,1032424…
CP007570	Mauve	SHARED	1032425	1032506	.	.	.	Notes=Lenght81	AL732656,1032425,1032506;AE009948,1032425,1032506;CP000114,1032425,1032506;CP003810,1032425,1032506;HF952104,1032425,1032506;HF952106,1032425,1032506;HF952105,1032425,1032506;HG939456,1032425,1032506;CP007631,1032425,1032506;CP007632,1032425,1032506;CP006910,1032425,1032506;CP007572,1032425,1032506;CP007571,1032425,1032506;CP010867,1032425,1032506;CP011325,1032425,1032506;CP011326,1032425,1032506…
CP007570	Mauve	SHARED	1032507	1032574	.	.	.	Notes=Lenght67	AL732656,1032507,1032574;AE009948,1032507,1032574;CP000114,1032507,1032574;CP003810,1032507,1032574;HF952104,1032507,1032574;HF952106,1032507,1032574;HF952105,1032507,1032574;CP007631,1032507,1032574;CP006910,1032507,1032574;CP007572,1032507,1032574;CP007571,1032507,1032574;CP010867,1032507,1032574;CP011325,1032507,1032574;CP011326,1032507,1032574;CP011327,1032507,1032574;CP011329,1032507,1032574…
CP007570	Mauve	SHARED	1032575	1032627	.	.	.	Notes=Lenght52	AL732656,1032575,1032627;AE009948,1032575,1032627;CP000114,1032575,1032627;CP003810,1032575,1032627;HF952104,1032575,1032627;HF952106,1032575,1032627;HF952105,1032575,1032627;HG939456,1032575,1032627;CP007631,1032575,1032627;CP007632,1032575,1032627;CP006910,1032575,1032627;CP007572,1032575,1032627;CP007571,1032575,1032627;CP010867,1032575,1032627;CP011325,1032575,1032627;CP011326,1032575,1032627…
CP007570	Mauve	SHARED	1032628	1032796	.	.	.	Notes=Lenght168	AL732656,1032628,1032796;AE009948,1032628,1032796;CP000114,1032628,1032796;CP003810,1032628,1032796;HF952104,1032628,1032796;HF952106,1032628,1032796;HG939456,1032628,1032796;CP007631,1032628,1032796;CP007632,1032628,1032796;CP006910,1032628,1032796;CP007572,1032628,1032796;CP007571,1032628,1032796;CP010867,1032628,1032796;CP011325,1032628,1032796;CP011326,1032628,1032796;CP011327,1032628,1032796…
CP007570	Mauve	SHARED	1032797	1033039	.	.	.	Notes=Lenght242	AL732656,1032797,1033039;AE009948,1032797,1033039;CP000114,1032797,1033039;CP003810,1032797,1033039;HF952104,1032797,1033039;HF952106,1032797,1033039;CP007482,1032797,1033039;CP007565,1032797,1033039;HG939456,1032797,1033039;CP007631,1032797,1033039;CP007632,1032797,1033039;CP006910,1032797,1033039;CP007572,1032797,1033039;CP007571,1032797,1033039;FO393392,1032797,1033039;CP010867,1032797,1033039…
CP007570	Mauve	SHARED	1033040	1033401	.	.	.	Notes=Lenght361	AL732656,1033040,1033401;AE009948,1033040,1033401;CP000114,1033040,1033401;CP003810,1033040,1033401;HF952104,1033040,1033401;HF952106,1033040,1033401;HF952105,1033040,1033401;CP007482,1033040,1033401;CP007565,1033040,1033401;HG939456,1033040,1033401;CP007631,1033040,1033401;CP007632,1033040,1033401;CP006910,1033040,1033401;CP007572,1033040,1033401;CP007571,1033040,1033401;FO393392,1033040,1033401…
CP007570	Mauve	SHARED	1033439	1033453	.	.	.	Notes=Lenght14	AE009948,1033439,1033453;CP000114,1033439,1033453;CP003810,1033439,1033453;CP003919,1033439,1033453;HF952104,1033439,1033453;HF952106,1033439,1033453;HF952105,1033439,1033453;CP007482,1033439,1033453;CP007565,1033439,1033453;HG939456,1033439,1033453;CP007631,1033439,1033453;CP007632,1033439,1033453;CP006910,1033439,1033453;CP007572,1033439,1033453;CP007571,1033439,1033453;FO393392,1033439,1033453…
CP007570	Mauve	SHARED	1033454	1033482	.	.	.	Notes=Lenght28	AE009948,1033454,1033482;CP000114,1033454,1033482;CP003810,1033454,1033482;CP003919,1033454,1033482;HF952104,1033454,1033482;HF952106,1033454,1033482;HF952105,1033454,1033482;CP007482,1033454,1033482;CP007565,1033454,1033482;CP007631,1033454,1033482;CP007632,1033454,1033482;CP006910,1033454,1033482;CP007572,1033454,1033482;CP007571,1033454,1033482;FO393392,1033454,1033482;CP010867,1033454,1033482…
CP007570	Mauve	SHARED	1033483	1033504	.	.	.	Notes=Lenght21	AE009948,1033483,1033504;CP000114,1033483,1033504;CP003810,1033483,1033504;CP003919,1033483,1033504;HF952104,1033483,1033504;HF952106,1033483,1033504;HF952105,1033483,1033504;CP007482,1033483,1033504;CP007565,1033483,1033504;CP007631,1033483,1033504;CP006910,1033483,1033504;CP007572,1033483,1033504;CP007571,1033483,1033504;FO393392,1033483,1033504;CP010867,1033483,1033504;CP011325,1033483,1033504…
CP007570	Mauve	SHARED	1033505	1033561	.	.	.	Notes=Lenght56	AL732656,1033505,1033561;AE009948,1033505,1033561;CP000114,1033505,1033561;CP003810,1033505,1033561;CP003919,1033505,1033561;HF952104,1033505,1033561;HF952106,1033505,1033561;HF952105,1033505,1033561;CP007482,1033505,1033561;CP007565,1033505,1033561;CP007631,1033505,1033561;CP006910,1033505,1033561;CP007572,1033505,1033561;CP007571,1033505,1033561;FO393392,1033505,1033561;CP010867,1033505,1033561…
CP007570	Mauve	SHARED	1033562	1033626	.	.	.	Notes=Lenght64	AL732656,1033562,1033626;AE009948,1033562,1033626;CP000114,1033562,1033626;CP003810,1033562,1033626;CP003919,1033562,1033626;HF952104,1033562,1033626;HF952106,1033562,1033626;HF952105,1033562,1033626;CP007482,1033562,1033626;CP007565,1033562,1033626;HG939456,1033562,1033626;CP007631,1033562,1033626;CP006910,1033562,1033626;CP007572,1033562,1033626;CP007571,1033562,1033626;FO393392,1033562,1033626…
CP007570	Mauve	SHARED	1033818	1033879	.	.	.	Notes=Lenght61	AL732656,1033818,1033879;AE009948,1033818,1033879;CP000114,1033818,1033879;CP003810,1033818,1033879;CP003919,1033818,1033879;HF952104,1033818,1033879;HF952106,1033818,1033879;HF952105,1033818,1033879;CP007482,1033818,1033879;CP007565,1033818,1033879;HG939456,1033818,1033879;CP007631,1033818,1033879;CP007632,1033818,1033879;CP006910,1033818,1033879;CP007571,1033818,1033879;FO393392,1033818,1033879…
CP007570	Mauve	SHARED	1033880	1033916	.	.	.	Notes=Lenght36	AL732656,1033880,1033916;AE009948,1033880,1033916;CP000114,1033880,1033916;CP003810,1033880,1033916;CP003919,1033880,1033916;HF952104,1033880,1033916;HF952106,1033880,1033916;HF952105,1033880,1033916;HG939456,1033880,1033916;CP007631,1033880,1033916;CP007632,1033880,1033916;CP006910,1033880,1033916;CP007571,1033880,1033916;CP010867,1033880,1033916;CP011325,1033880,1033916;CP011326,1033880,1033916…
CP007570	Mauve	SHARED	1033917	1033980	.	.	.	Notes=Lenght63	AL732656,1033917,1033980;AE009948,1033917,1033980;CP000114,1033917,1033980;CP003810,1033917,1033980;CP003919,1033917,1033980;HF952104,1033917,1033980;HF952106,1033917,1033980;HF952105,1033917,1033980;HG939456,1033917,1033980;CP007631,1033917,1033980;CP007632,1033917,1033980;CP006910,1033917,1033980;CP007572,1033917,1033980;CP007571,1033917,1033980;CP010867,1033917,1033980;CP011325,1033917,1033980…
CP007570	Mauve	SHARED	1048220	1048240	.	.	.	Notes=Lenght20	AL732656,1048220,1048240;AE009948,1048220,1048240;CP000114,1048220,1048240;CP003810,1048220,1048240;HF952104,1048220,1048240;HF952106,1048220,1048240;HF952105,1048220,1048240;CP007482,1048220,1048240;CP007565,1048220,1048240;HG939456,1048220,1048240;CP007631,1048220,1048240;CP007632,1048220,1048240;CP006910,1048220,1048240;CP007572,1048220,1048240;CP007571,1048220,1048240;FO393392,1048220,1048240…
CP007570	Mauve	SHARED	1053249	1053404	.	.	.	Notes=Lenght155	AL732656,1053249,1053404;AE009948,1053249,1053404;CP000114,1053249,1053404;CP003810,1053249,1053404;HF952104,1053249,1053404;HF952106,1053249,1053404;HF952105,1053249,1053404;HG939456,1053249,1053404;CP007631,1053249,1053404;CP007632,1053249,1053404;CP006910,1053249,1053404;CP007572,1053249,1053404;CP007571,1053249,1053404;CP010867,1053249,1053404;CP011325,1053249,1053404;CP011326,1053249,1053404…
CP007570	Mauve	SHARED	1068988	1069072	.	.	.	Notes=Lenght84	AL732656,1068988,1069072;AE009948,1068988,1069072;CP000114,1068988,1069072;CP003810,1068988,1069072;CP003919,1068988,1069072;HF952104,1068988,1069072;HF952106,1068988,1069072;HF952105,1068988,1069072;CP007482,1068988,1069072;CP007565,1068988,1069072;HG939456,1068988,1069072;CP007631,1068988,1069072;CP007632,1068988,1069072;CP007572,1068988,1069072;CP007571,1068988,1069072;FO393392,1068988,1069072…
CP007570	Mauve	SHARED	1069688	1069783	.	.	.	Notes=Lenght95	AL732656,1069688,1069783;AE009948,1069688,1069783;CP000114,1069688,1069783;CP003810,1069688,1069783;HF952104,1069688,1069783;HF952106,1069688,1069783;HF952105,1069688,1069783;CP007482,1069688,1069783;CP007565,1069688,1069783;HG939456,1069688,1069783;CP007631,1069688,1069783;CP007632,1069688,1069783;CP006910,1069688,1069783;CP007572,1069688,1069783;CP007571,1069688,1069783;FO393392,1069688,1069783…
CP007570	Mauve	SHARED	1074938	1074970	.	.	.	Notes=Lenght32	AL732656,1074938,1074970;AE009948,1074938,1074970;CP000114,1074938,1074970;CP003810,1074938,1074970;HF952104,1074938,1074970;HF952106,1074938,1074970;HF952105,1074938,1074970;HG939456,1074938,1074970;CP007631,1074938,1074970;CP007632,1074938,1074970;CP006910,1074938,1074970;CP007572,1074938,1074970;CP007571,1074938,1074970;CP010867,1074938,1074970;CP011325,1074938,1074970;CP011326,1074938,1074970…
CP007570	Mauve	SHARED	1074971	1074983	.	.	.	Notes=Lenght12	AL732656,1074971,1074983;AE009948,1074971,1074983;CP000114,1074971,1074983;CP003810,1074971,1074983;HF952104,1074971,1074983;HF952106,1074971,1074983;HF952105,1074971,1074983;HG939456,1074971,1074983;CP007631,1074971,1074983;CP007632,1074971,1074983;CP006910,1074971,1074983;CP007572,1074971,1074983;CP007571,1074971,1074983;CP010867,1074971,1074983;CP011325,1074971,1074983;CP011326,1074971,1074983…
CP007570	Mauve	SHARED	1074992	1075004	.	.	.	Notes=Lenght12	AL732656,1074992,1075004;AE009948,1074992,1075004;CP000114,1074992,1075004;CP003810,1074992,1075004;CP003919,1074992,1075004;HF952104,1074992,1075004;HF952106,1074992,1075004;HF952105,1074992,1075004;CP007482,1074992,1075004;CP007565,1074992,1075004;CP007631,1074992,1075004;CP006910,1074992,1075004;CP007572,1074992,1075004;CP007571,1074992,1075004;FO393392,1074992,1075004;CP010867,1074992,1075004…
CP007570	Mauve	SHARED	1075014	1075137	.	.	.	Notes=Lenght123	AL732656,1075014,1075137;AE009948,1075014,1075137;CP000114,1075014,1075137;CP003810,1075014,1075137;CP003919,1075014,1075137;HF952104,1075014,1075137;HF952106,1075014,1075137;HF952105,1075014,1075137;CP007482,1075014,1075137;CP007565,1075014,1075137;HG939456,1075014,1075137;CP007631,1075014,1075137;CP007632,1075014,1075137;CP007572,1075014,1075137;CP007571,1075014,1075137;FO393392,1075014,1075137…
CP007570	Mauve	SHARED	1075138	1075151	.	.	.	Notes=Lenght13	AL732656,1075138,1075151;AE009948,1075138,1075151;CP000114,1075138,1075151;CP003810,1075138,1075151;CP003919,1075138,1075151;HF952104,1075138,1075151;HF952106,1075138,1075151;HF952105,1075138,1075151;CP007482,1075138,1075151;CP007565,1075138,1075151;HG939456,1075138,1075151;CP007631,1075138,1075151;CP007632,1075138,1075151;CP006910,1075138,1075151;CP007572,1075138,1075151;CP007571,1075138,1075151…
CP007570	Mauve	SHARED	1083671	1083817	.	.	.	Notes=Lenght146	AL732656,1083671,1083817;AE009948,1083671,1083817;CP000114,1083671,1083817;CP003810,1083671,1083817;HF952104,1083671,1083817;HF952105,1083671,1083817;CP007631,1083671,1083817;CP007572,1083671,1083817;CP007571,1083671,1083817;CP010867,1083671,1083817;CP011325,1083671,1083817;CP011326,1083671,1083817;CP011327,1083671,1083817;CP010319,1083671,1083817;CP012419,1083671,1083817;CP013202,1083671,1083817;
CP007570	Mauve	SHARED	1083958	1084318	.	.	.	Notes=Lenght360	AL732656,1083958,1084318;AE009948,1083958,1084318;CP000114,1083958,1084318;CP003810,1083958,1084318;HF952104,1083958,1084318;HF952105,1083958,1084318;CP007631,1083958,1084318;CP007572,1083958,1084318;CP007571,1083958,1084318;CP010867,1083958,1084318;CP011325,1083958,1084318;CP011326,1083958,1084318;CP011327,1083958,1084318;CP010319,1083958,1084318;CP012419,1083958,1084318;CP013202,1083958,1084318;
CP007570	Mauve	SHARED	1084341	1084375	.	.	.	Notes=Lenght34	AL732656,1084341,1084375;AE009948,1084341,1084375;CP000114,1084341,1084375;CP003810,1084341,1084375;HF952104,1084341,1084375;CP007631,1084341,1084375;CP006910,1084341,1084375;CP007572,1084341,1084375;CP007571,1084341,1084375;CP010867,1084341,1084375;CP011325,1084341,1084375;CP011326,1084341,1084375;CP011327,1084341,1084375;CP012419,1084341,1084375;CP013202,1084341,1084375;
CP007570	Mauve	SHARED	1084376	1084389	.	.	.	Notes=Lenght13	AL732656,1084376,1084389;AE009948,1084376,1084389;CP000114,1084376,1084389;CP003810,1084376,1084389;HF952104,1084376,1084389;CP007631,1084376,1084389;CP007572,1084376,1084389;CP007571,1084376,1084389;CP010867,1084376,1084389;CP011325,1084376,1084389;CP011326,1084376,1084389;CP011327,1084376,1084389;CP012419,1084376,1084389;CP013202,1084376,1084389;
CP007570	Mauve	SHARED	1084405	1084510	.	.	.	Notes=Lenght105	AL732656,1084405,1084510;AE009948,1084405,1084510;CP000114,1084405,1084510;CP003810,1084405,1084510;HF952104,1084405,1084510;HF952105,1084405,1084510;HG939456,1084405,1084510;CP007631,1084405,1084510;CP007632,1084405,1084510;CP007572,1084405,1084510;CP007571,1084405,1084510;CP010867,1084405,1084510;CP011325,1084405,1084510;CP011326,1084405,1084510;CP011327,1084405,1084510;CP010319,1084405,1084510…
CP007570	Mauve	SHARED	1084848	1084894	.	.	.	Notes=Lenght46	AL732656,1084848,1084894;AE009948,1084848,1084894;CP000114,1084848,1084894;CP003810,1084848,1084894;HF952104,1084848,1084894;HF952105,1084848,1084894;CP007631,1084848,1084894;CP007572,1084848,1084894;CP007571,1084848,1084894;CP010867,1084848,1084894;CP011325,1084848,1084894;CP011326,1084848,1084894;CP011327,1084848,1084894;CP010319,1084848,1084894;CP012419,1084848,1084894;CP013202,1084848,1084894;
CP007570	Mauve	SHARED	1084984	1085017	.	.	.	Notes=Lenght33	AL732656,1084984,1085017;AE009948,1084984,1085017;CP000114,1084984,1085017;CP003810,1084984,1085017;HF952104,1084984,1085017;HF952105,1084984,1085017;CP007631,1084984,1085017;CP007572,1084984,1085017;CP007571,1084984,1085017;CP010867,1084984,1085017;CP011325,1084984,1085017;CP011326,1084984,1085017;CP011327,1084984,1085017;CP010319,1084984,1085017;CP012419,1084984,1085017;CP013202,1084984,1085017;
CP007570	Mauve	SHARED	1085174	1085690	.	.	.	Notes=Lenght516	AL732656,1085174,1085690;AE009948,1085174,1085690;CP000114,1085174,1085690;CP003810,1085174,1085690;HF952104,1085174,1085690;CP007631,1085174,1085690;CP006910,1085174,1085690;CP007572,1085174,1085690;CP007571,1085174,1085690;CP010867,1085174,1085690;CP011325,1085174,1085690;CP011326,1085174,1085690;CP011327,1085174,1085690;CP012419,1085174,1085690;CP013202,1085174,1085690;
CP007570	Mauve	SHARED	1086374	1086415	.	.	.	Notes=Lenght41	AL732656,1086374,1086415;AE009948,1086374,1086415;CP000114,1086374,1086415;CP003810,1086374,1086415;HF952104,1086374,1086415;HF952105,1086374,1086415;HG939456,1086374,1086415;CP007631,1086374,1086415;CP007572,1086374,1086415;CP007571,1086374,1086415;CP010867,1086374,1086415;CP011325,1086374,1086415;CP011326,1086374,1086415;CP011327,1086374,1086415;CP010319,1086374,1086415;CP012419,1086374,1086415…
CP007570	Mauve	SHARED	1086590	1086621	.	.	.	Notes=Lenght31	AL732656,1086590,1086621;AE009948,1086590,1086621;CP000114,1086590,1086621;CP003810,1086590,1086621;HF952104,1086590,1086621;CP007631,1086590,1086621;CP006910,1086590,1086621;CP007572,1086590,1086621;CP007571,1086590,1086621;CP010867,1086590,1086621;CP011325,1086590,1086621;CP011326,1086590,1086621;CP011327,1086590,1086621;CP012419,1086590,1086621;CP013202,1086590,1086621;
CP007570	Mauve	SHARED	1086765	1086892	.	.	.	Notes=Lenght127	AL732656,1086765,1086892;AE009948,1086765,1086892;CP000114,1086765,1086892;CP003810,1086765,1086892;HF952104,1086765,1086892;HF952105,1086765,1086892;HG939456,1086765,1086892;CP007631,1086765,1086892;CP007572,1086765,1086892;CP007571,1086765,1086892;CP010867,1086765,1086892;CP011325,1086765,1086892;CP011326,1086765,1086892;CP011327,1086765,1086892;CP010319,1086765,1086892;CP012419,1086765,1086892…
CP007570	Mauve	SHARED	1086894	1087603	.	.	.	Notes=Lenght709	AL732656,1086894,1087603;AE009948,1086894,1087603;CP000114,1086894,1087603;CP003810,1086894,1087603;HF952104,1086894,1087603;CP007631,1086894,1087603;CP006910,1086894,1087603;CP007572,1086894,1087603;CP007571,1086894,1087603;CP010867,1086894,1087603;CP011325,1086894,1087603;CP011326,1086894,1087603;CP011327,1086894,1087603;CP012419,1086894,1087603;CP013202,1086894,1087603;
CP007570	Mauve	SHARED	1087615	1087652	.	.	.	Notes=Lenght37	AL732656,1087615,1087652;AE009948,1087615,1087652;CP000114,1087615,1087652;CP003810,1087615,1087652;HF952104,1087615,1087652;HF952105,1087615,1087652;HG939456,1087615,1087652;CP007631,1087615,1087652;CP007572,1087615,1087652;CP007571,1087615,1087652;CP010867,1087615,1087652;CP011325,1087615,1087652;CP011326,1087615,1087652;CP011327,1087615,1087652;CP010319,1087615,1087652;CP012419,1087615,1087652…
CP007570	Mauve	SHARED	1087702	1087764	.	.	.	Notes=Lenght62	AL732656,1087702,1087764;AE009948,1087702,1087764;CP000114,1087702,1087764;CP003810,1087702,1087764;HF952104,1087702,1087764;HF952105,1087702,1087764;HG939456,1087702,1087764;CP007631,1087702,1087764;CP007572,1087702,1087764;CP007571,1087702,1087764;CP010867,1087702,1087764;CP011325,1087702,1087764;CP011326,1087702,1087764;CP011327,1087702,1087764;CP010319,1087702,1087764;CP012419,1087702,1087764…
CP007570	Mauve	SHARED	1087765	1087811	.	.	.	Notes=Lenght46	AL732656,1087765,1087811;AE009948,1087765,1087811;CP000114,1087765,1087811;CP003810,1087765,1087811;HF952104,1087765,1087811;HF952105,1087765,1087811;CP007631,1087765,1087811;CP007572,1087765,1087811;CP007571,1087765,1087811;CP010867,1087765,1087811;CP011325,1087765,1087811;CP011326,1087765,1087811;CP011327,1087765,1087811;CP010319,1087765,1087811;CP012419,1087765,1087811;CP013202,1087765,1087811;
CP007570	Mauve	SHARED	1087825	1087887	.	.	.	Notes=Lenght62	AL732656,1087825,1087887;AE009948,1087825,1087887;CP000114,1087825,1087887;CP003810,1087825,1087887;HF952104,1087825,1087887;HG939456,1087825,1087887;CP007631,1087825,1087887;CP006910,1087825,1087887;CP007572,1087825,1087887;CP007571,1087825,1087887;CP010867,1087825,1087887;CP011325,1087825,1087887;CP011326,1087825,1087887;CP011327,1087825,1087887;CP012419,1087825,1087887;CP013202,1087825,1087887;
CP007570	Mauve	SHARED	1087888	1088018	.	.	.	Notes=Lenght130	AL732656,1087888,1088018;AE009948,1087888,1088018;CP000114,1087888,1088018;CP003810,1087888,1088018;HF952104,1087888,1088018;CP007631,1087888,1088018;CP006910,1087888,1088018;CP007572,1087888,1088018;CP007571,1087888,1088018;CP010867,1087888,1088018;CP011325,1087888,1088018;CP011326,1087888,1088018;CP011327,1087888,1088018;CP012419,1087888,1088018;CP013202,1087888,1088018;
CP007570	Mauve	SHARED	1088038	1088123	.	.	.	Notes=Lenght85	AL732656,1088038,1088123;AE009948,1088038,1088123;CP000114,1088038,1088123;CP003810,1088038,1088123;HF952104,1088038,1088123;CP007631,1088038,1088123;CP006910,1088038,1088123;CP007572,1088038,1088123;CP007571,1088038,1088123;CP010867,1088038,1088123;CP011325,1088038,1088123;CP011326,1088038,1088123;CP011327,1088038,1088123;CP012419,1088038,1088123;CP013202,1088038,1088123;
CP007570	Mauve	SHARED	1088124	1088175	.	.	.	Notes=Lenght51	AL732656,1088124,1088175;AE009948,1088124,1088175;CP000114,1088124,1088175;CP003810,1088124,1088175;HF952104,1088124,1088175;CP007631,1088124,1088175;CP006910,1088124,1088175;CP007572,1088124,1088175;CP007571,1088124,1088175;CP010867,1088124,1088175;CP011325,1088124,1088175;CP011326,1088124,1088175;CP011327,1088124,1088175;CP012419,1088124,1088175;CP013202,1088124,1088175;
CP007570	Mauve	SHARED	1088179	1088212	.	.	.	Notes=Lenght33	AL732656,1088179,1088212;AE009948,1088179,1088212;CP000114,1088179,1088212;CP003810,1088179,1088212;HF952104,1088179,1088212;HF952105,1088179,1088212;CP007631,1088179,1088212;CP007572,1088179,1088212;CP007571,1088179,1088212;CP010867,1088179,1088212;CP011325,1088179,1088212;CP011326,1088179,1088212;CP011327,1088179,1088212;CP010319,1088179,1088212;CP012419,1088179,1088212;CP013202,1088179,1088212;
CP007570	Mauve	SHARED	1088911	1089006	.	.	.	Notes=Lenght95	AL732656,1088911,1089006;AE009948,1088911,1089006;CP000114,1088911,1089006;CP003810,1088911,1089006;HF952104,1088911,1089006;CP007631,1088911,1089006;CP006910,1088911,1089006;CP007572,1088911,1089006;CP007571,1088911,1089006;CP010867,1088911,1089006;CP011325,1088911,1089006;CP011326,1088911,1089006;CP011327,1088911,1089006;CP012419,1088911,1089006;CP013202,1088911,1089006;
CP007570	Mauve	SHARED	1089104	1089125	.	.	.	Notes=Lenght21	AL732656,1089104,1089125;AE009948,1089104,1089125;CP000114,1089104,1089125;CP003810,1089104,1089125;HF952104,1089104,1089125;CP007631,1089104,1089125;CP006910,1089104,1089125;CP007572,1089104,1089125;CP007571,1089104,1089125;CP010867,1089104,1089125;CP011325,1089104,1089125;CP011326,1089104,1089125;CP011327,1089104,1089125;CP012419,1089104,1089125;CP013202,1089104,1089125;
CP007570	Mauve	SHARED	1090319	1090692	.	.	.	Notes=Lenght373	AL732656,1090319,1090692;AE009948,1090319,1090692;CP000114,1090319,1090692;CP003810,1090319,1090692;HF952104,1090319,1090692;HF952105,1090319,1090692;HG939456,1090319,1090692;CP007631,1090319,1090692;CP007572,1090319,1090692;CP007571,1090319,1090692;CP010867,1090319,1090692;CP011325,1090319,1090692;CP011326,1090319,1090692;CP011327,1090319,1090692;CP010319,1090319,1090692;CP012419,1090319,1090692…
CP007570	Mauve	SHARED	1090693	1092572	.	.	.	Notes=Lenght1879	AL732656,1090693,1092572;AE009948,1090693,1092572;CP000114,1090693,1092572;CP003810,1090693,1092572;HF952104,1090693,1092572;HF952106,1090693,1092572;HF952105,1090693,1092572;HG939456,1090693,1092572;CP007631,1090693,1092572;CP006910,1090693,1092572;CP007572,1090693,1092572;CP007571,1090693,1092572;CP010867,1090693,1092572;CP011325,1090693,1092572;CP011326,1090693,1092572;CP011327,1090693,1092572…
CP007570	Mauve	SHARED	1092573	1093148	.	.	.	Notes=Lenght575	AL732656,1092573,1093148;AE009948,1092573,1093148;CP000114,1092573,1093148;CP003810,1092573,1093148;HF952104,1092573,1093148;HF952106,1092573,1093148;HF952105,1092573,1093148;CP007631,1092573,1093148;CP006910,1092573,1093148;CP007572,1092573,1093148;CP007571,1092573,1093148;CP010867,1092573,1093148;CP011325,1092573,1093148;CP011326,1092573,1093148;CP011327,1092573,1093148;CP010319,1092573,1093148…
CP007570	Mauve	SHARED	1096586	1096732	.	.	.	Notes=Lenght146	CP000114,1096586,1096732;CP003810,1096586,1096732;HF952104,1096586,1096732;HF952106,1096586,1096732;HF952105,1096586,1096732;CP007482,1096586,1096732;CP007565,1096586,1096732;CP007631,1096586,1096732;CP006910,1096586,1096732;CP007572,1096586,1096732;FO393392,1096586,1096732;CP010867,1096586,1096732;CP011325,1096586,1096732;CP011326,1096586,1096732;CP011327,1096586,1096732;CP011328,1096586,1096732…
CP007570	Mauve	SHARED	1096733	1096782	.	.	.	Notes=Lenght49	CP000114,1096733,1096782;CP003810,1096733,1096782;CP003919,1096733,1096782;HF952104,1096733,1096782;HF952106,1096733,1096782;HF952105,1096733,1096782;CP007482,1096733,1096782;CP007565,1096733,1096782;CP007631,1096733,1096782;CP006910,1096733,1096782;CP007572,1096733,1096782;FO393392,1096733,1096782;CP010867,1096733,1096782;CP011325,1096733,1096782;CP011326,1096733,1096782;CP011327,1096733,1096782…
CP007570	Mauve	SHARED	1096783	1096824	.	.	.	Notes=Lenght41	AL732656,1096783,1096824;AE009948,1096783,1096824;CP000114,1096783,1096824;CP003810,1096783,1096824;CP003919,1096783,1096824;HF952104,1096783,1096824;HF952106,1096783,1096824;HF952105,1096783,1096824;CP007482,1096783,1096824;CP007565,1096783,1096824;CP007631,1096783,1096824;CP006910,1096783,1096824;CP007572,1096783,1096824;CP007571,1096783,1096824;FO393392,1096783,1096824;CP010867,1096783,1096824…
CP007570	Mauve	SHARED	1096825	1096922	.	.	.	Notes=Lenght97	AL732656,1096825,1096922;AE009948,1096825,1096922;CP000114,1096825,1096922;CP003810,1096825,1096922;HF952104,1096825,1096922;HF952106,1096825,1096922;HF952105,1096825,1096922;CP007482,1096825,1096922;CP007565,1096825,1096922;CP007631,1096825,1096922;CP006910,1096825,1096922;CP007572,1096825,1096922;CP007571,1096825,1096922;FO393392,1096825,1096922;CP010867,1096825,1096922;CP011325,1096825,1096922…
CP007570	Mauve	SHARED	1096923	1097355	.	.	.	Notes=Lenght432	AL732656,1096923,1097355;AE009948,1096923,1097355;CP000114,1096923,1097355;CP003810,1096923,1097355;CP003919,1096923,1097355;HF952104,1096923,1097355;HF952106,1096923,1097355;HF952105,1096923,1097355;CP007482,1096923,1097355;CP007565,1096923,1097355;CP007631,1096923,1097355;CP006910,1096923,1097355;CP007572,1096923,1097355;CP007571,1096923,1097355;FO393392,1096923,1097355;CP010867,1096923,1097355…
CP007570	Mauve	SHARED	1097356	1098139	.	.	.	Notes=Lenght783	AL732656,1097356,1098139;AE009948,1097356,1098139;CP000114,1097356,1098139;CP003810,1097356,1098139;CP003919,1097356,1098139;HF952104,1097356,1098139;HF952106,1097356,1098139;HF952105,1097356,1098139;CP007482,1097356,1098139;CP007565,1097356,1098139;HG939456,1097356,1098139;CP007631,1097356,1098139;CP006910,1097356,1098139;CP007572,1097356,1098139;CP007571,1097356,1098139;FO393392,1097356,1098139…
CP007570	Mauve	SHARED	1098140	1098171	.	.	.	Notes=Lenght31	AL732656,1098140,1098171;AE009948,1098140,1098171;CP000114,1098140,1098171;CP003810,1098140,1098171;CP003919,1098140,1098171;HF952104,1098140,1098171;HF952106,1098140,1098171;HF952105,1098140,1098171;CP007565,1098140,1098171;HG939456,1098140,1098171;CP007631,1098140,1098171;CP006910,1098140,1098171;CP007572,1098140,1098171;CP007571,1098140,1098171;FO393392,1098140,1098171;CP010867,1098140,1098171…
CP007570	Mauve	SHARED	1098173	1101915	.	.	.	Notes=Lenght3742	AL732656,1098173,1101915;AE009948,1098173,1101915;CP000114,1098173,1101915;CP003810,1098173,1101915;CP003919,1098173,1101915;HF952104,1098173,1101915;HF952106,1098173,1101915;HF952105,1098173,1101915;CP007482,1098173,1101915;CP007565,1098173,1101915;HG939456,1098173,1101915;CP007631,1098173,1101915;CP006910,1098173,1101915;CP007572,1098173,1101915;CP007571,1098173,1101915;FO393392,1098173,1101915…
CP007570	Mauve	SHARED	1101916	1104264	.	.	.	Notes=Lenght2348	AL732656,1101916,1104264;AE009948,1101916,1104264;CP000114,1101916,1104264;CP003810,1101916,1104264;CP003919,1101916,1104264;HF952104,1101916,1104264;HF952106,1101916,1104264;HF952105,1101916,1104264;CP007482,1101916,1104264;CP007565,1101916,1104264;HG939456,1101916,1104264;CP007631,1101916,1104264;CP007632,1101916,1104264;CP006910,1101916,1104264;CP007572,1101916,1104264;CP007571,1101916,1104264…
CP007570	Mauve	SHARED	1107670	1107724	.	.	.	Notes=Lenght54	AL732656,1107670,1107724;AE009948,1107670,1107724;CP000114,1107670,1107724;CP003810,1107670,1107724;HF952104,1107670,1107724;HF952106,1107670,1107724;HF952105,1107670,1107724;HG939456,1107670,1107724;CP007631,1107670,1107724;CP007632,1107670,1107724;CP006910,1107670,1107724;CP007572,1107670,1107724;CP007571,1107670,1107724;CP010867,1107670,1107724;CP011325,1107670,1107724;CP011326,1107670,1107724…
CP007570	Mauve	SHARED	1111527	1111545	.	.	.	Notes=Lenght18	AL732656,1111527,1111545;AE009948,1111527,1111545;CP000114,1111527,1111545;CP003810,1111527,1111545;CP003919,1111527,1111545;HF952104,1111527,1111545;HF952106,1111527,1111545;HF952105,1111527,1111545;CP007482,1111527,1111545;CP007565,1111527,1111545;HG939456,1111527,1111545;CP007631,1111527,1111545;CP007632,1111527,1111545;CP006910,1111527,1111545;CP007572,1111527,1111545;CP007571,1111527,1111545…
CP007570	Mauve	SHARED	1111549	1111559	.	.	.	Notes=Lenght10	AL732656,1111549,1111559;CP000114,1111549,1111559;CP003810,1111549,1111559;CP003919,1111549,1111559;HF952104,1111549,1111559;HF952106,1111549,1111559;HF952105,1111549,1111559;HG939456,1111549,1111559;CP007631,1111549,1111559;CP007632,1111549,1111559;CP006910,1111549,1111559;CP007572,1111549,1111559;CP007571,1111549,1111559;CP010867,1111549,1111559;CP011325,1111549,1111559;CP011326,1111549,1111559…
CP007570	Mauve	SHARED	1111586	1111674	.	.	.	Notes=Lenght88	AL732656,1111586,1111674;CP000114,1111586,1111674;CP003810,1111586,1111674;CP003919,1111586,1111674;HF952104,1111586,1111674;HF952106,1111586,1111674;HF952105,1111586,1111674;CP007482,1111586,1111674;CP007565,1111586,1111674;HG939456,1111586,1111674;CP007631,1111586,1111674;CP007632,1111586,1111674;CP006910,1111586,1111674;CP007572,1111586,1111674;CP007571,1111586,1111674;FO393392,1111586,1111674…
CP007570	Mauve	SHARED	1111864	1111899	.	.	.	Notes=Lenght35	AL732656,1111864,1111899;AE009948,1111864,1111899;CP000114,1111864,1111899;CP003810,1111864,1111899;HF952104,1111864,1111899;HF952106,1111864,1111899;HF952105,1111864,1111899;CP007482,1111864,1111899;CP007565,1111864,1111899;HG939456,1111864,1111899;CP007631,1111864,1111899;CP007632,1111864,1111899;CP006910,1111864,1111899;CP007572,1111864,1111899;CP007571,1111864,1111899;FO393392,1111864,1111899…
CP007570	Mauve	SHARED	1117883	1117944	.	.	.	Notes=Lenght61	AL732656,1117883,1117944;AE009948,1117883,1117944;CP000114,1117883,1117944;CP003810,1117883,1117944;HF952104,1117883,1117944;HF952106,1117883,1117944;HF952105,1117883,1117944;CP007482,1117883,1117944;CP007565,1117883,1117944;HG939456,1117883,1117944;CP007631,1117883,1117944;CP007632,1117883,1117944;CP006910,1117883,1117944;CP007572,1117883,1117944;CP007571,1117883,1117944;FO393392,1117883,1117944…
CP007570	Mauve	SHARED	1127652	1127674	.	.	.	Notes=Lenght22	AL732656,1127652,1127674;AE009948,1127652,1127674;CP000114,1127652,1127674;CP003810,1127652,1127674;HF952104,1127652,1127674;HF952106,1127652,1127674;HF952105,1127652,1127674;HG939456,1127652,1127674;CP007631,1127652,1127674;CP007632,1127652,1127674;CP006910,1127652,1127674;CP007572,1127652,1127674;CP007571,1127652,1127674;CP010867,1127652,1127674;CP011325,1127652,1127674;CP011326,1127652,1127674…
CP007570	Mauve	SHARED	1128416	1128430	.	.	.	Notes=Lenght14	AL732656,1128416,1128430;AE009948,1128416,1128430;CP000114,1128416,1128430;CP003810,1128416,1128430;CP003919,1128416,1128430;HF952104,1128416,1128430;HF952106,1128416,1128430;HF952105,1128416,1128430;HG939456,1128416,1128430;CP007631,1128416,1128430;CP007632,1128416,1128430;CP006910,1128416,1128430;CP007572,1128416,1128430;CP007571,1128416,1128430;CP010867,1128416,1128430;CP011325,1128416,1128430…
CP007570	Mauve	SHARED	1128431	1128797	.	.	.	Notes=Lenght366	AL732656,1128431,1128797;AE009948,1128431,1128797;CP000114,1128431,1128797;CP003810,1128431,1128797;HF952104,1128431,1128797;HF952106,1128431,1128797;HF952105,1128431,1128797;HG939456,1128431,1128797;CP007631,1128431,1128797;CP007632,1128431,1128797;CP006910,1128431,1128797;CP007572,1128431,1128797;CP007571,1128431,1128797;CP010867,1128431,1128797;CP011325,1128431,1128797;CP011326,1128431,1128797…
CP007570	Mauve	SHARED	1128798	1130477	.	.	.	Notes=Lenght1679	AL732656,1128798,1130477;AE009948,1128798,1130477;CP000114,1128798,1130477;CP003810,1128798,1130477;CP003919,1128798,1130477;HF952104,1128798,1130477;HF952106,1128798,1130477;HF952105,1128798,1130477;HG939456,1128798,1130477;CP007631,1128798,1130477;CP007632,1128798,1130477;CP006910,1128798,1130477;CP007572,1128798,1130477;CP007571,1128798,1130477;CP010867,1128798,1130477;CP011325,1128798,1130477…
CP007570	Mauve	SHARED	1139583	1139743	.	.	.	Notes=Lenght160	AL732656,1139583,1139743;AE009948,1139583,1139743;CP000114,1139583,1139743;CP003810,1139583,1139743;HF952104,1139583,1139743;HF952106,1139583,1139743;HF952105,1139583,1139743;HG939456,1139583,1139743;CP007631,1139583,1139743;CP007632,1139583,1139743;CP006910,1139583,1139743;CP007572,1139583,1139743;CP007571,1139583,1139743;CP010867,1139583,1139743;CP011325,1139583,1139743;CP011326,1139583,1139743…
CP007570	Mauve	SHARED	1139744	1139881	.	.	.	Notes=Lenght137	AL732656,1139744,1139881;AE009948,1139744,1139881;CP000114,1139744,1139881;CP003810,1139744,1139881;HF952104,1139744,1139881;HF952106,1139744,1139881;HF952105,1139744,1139881;CP007482,1139744,1139881;CP007565,1139744,1139881;HG939456,1139744,1139881;CP007631,1139744,1139881;CP007632,1139744,1139881;CP006910,1139744,1139881;CP007572,1139744,1139881;CP007571,1139744,1139881;FO393392,1139744,1139881…
CP007570	Mauve	SHARED	1140229	1140355	.	.	.	Notes=Lenght126	AL732656,1140229,1140355;AE009948,1140229,1140355;CP000114,1140229,1140355;CP003810,1140229,1140355;HF952104,1140229,1140355;HF952106,1140229,1140355;HF952105,1140229,1140355;HG939456,1140229,1140355;CP007631,1140229,1140355;CP007632,1140229,1140355;CP006910,1140229,1140355;CP007572,1140229,1140355;CP007571,1140229,1140355;CP010867,1140229,1140355;CP011325,1140229,1140355;CP011326,1140229,1140355…
CP007570	Mauve	SHARED	1144485	1144523	.	.	.	Notes=Lenght38	AL732656,1144485,1144523;AE009948,1144485,1144523;CP000114,1144485,1144523;CP003810,1144485,1144523;HF952104,1144485,1144523;HF952106,1144485,1144523;CP007482,1144485,1144523;CP007565,1144485,1144523;HG939456,1144485,1144523;CP007631,1144485,1144523;CP007632,1144485,1144523;CP006910,1144485,1144523;CP007572,1144485,1144523;CP007571,1144485,1144523;FO393392,1144485,1144523;CP010867,1144485,1144523…
CP007570	Mauve	SHARED	1144524	1144748	.	.	.	Notes=Lenght224	AL732656,1144524,1144748;AE009948,1144524,1144748;CP000114,1144524,1144748;CP003810,1144524,1144748;HF952104,1144524,1144748;HF952106,1144524,1144748;HF952105,1144524,1144748;CP007482,1144524,1144748;CP007565,1144524,1144748;HG939456,1144524,1144748;CP007631,1144524,1144748;CP007632,1144524,1144748;CP006910,1144524,1144748;CP007572,1144524,1144748;CP007571,1144524,1144748;FO393392,1144524,1144748…
CP007570	Mauve	SHARED	1148610	1148794	.	.	.	Notes=Lenght184	AL732656,1148610,1148794;AE009948,1148610,1148794;CP000114,1148610,1148794;CP003810,1148610,1148794;HF952104,1148610,1148794;HF952106,1148610,1148794;HF952105,1148610,1148794;HG939456,1148610,1148794;CP007631,1148610,1148794;CP007632,1148610,1148794;CP006910,1148610,1148794;CP007572,1148610,1148794;CP007571,1148610,1148794;CP010867,1148610,1148794;CP011325,1148610,1148794;CP011326,1148610,1148794…
CP007570	Mauve	SHARED	1149749	1150127	.	.	.	Notes=Lenght378	AL732656,1149749,1150127;AE009948,1149749,1150127;CP000114,1149749,1150127;CP003810,1149749,1150127;HF952104,1149749,1150127;HF952106,1149749,1150127;HF952105,1149749,1150127;CP007482,1149749,1150127;CP007565,1149749,1150127;HG939456,1149749,1150127;CP007631,1149749,1150127;CP007632,1149749,1150127;CP006910,1149749,1150127;CP007572,1149749,1150127;CP007571,1149749,1150127;FO393392,1149749,1150127…
CP007570	Mauve	SHARED	1150186	1150281	.	.	.	Notes=Lenght95	AL732656,1150186,1150281;AE009948,1150186,1150281;CP000114,1150186,1150281;CP003810,1150186,1150281;CP003919,1150186,1150281;HF952104,1150186,1150281;HF952106,1150186,1150281;HF952105,1150186,1150281;HG939456,1150186,1150281;CP007631,1150186,1150281;CP007632,1150186,1150281;CP006910,1150186,1150281;CP007572,1150186,1150281;CP007571,1150186,1150281;CP010867,1150186,1150281;CP011325,1150186,1150281…
CP007570	Mauve	SHARED	1159510	1159599	.	.	.	Notes=Lenght89	AL732656,1159510,1159599;AE009948,1159510,1159599;CP000114,1159510,1159599;CP003810,1159510,1159599;CP003919,1159510,1159599;HF952104,1159510,1159599;HF952106,1159510,1159599;HF952105,1159510,1159599;CP007482,1159510,1159599;CP007565,1159510,1159599;HG939456,1159510,1159599;CP007632,1159510,1159599;CP006910,1159510,1159599;CP007572,1159510,1159599;CP007571,1159510,1159599;FO393392,1159510,1159599…
CP007570	Mauve	SHARED	1160641	1160678	.	.	.	Notes=Lenght37	AL732656,1160641,1160678;AE009948,1160641,1160678;CP000114,1160641,1160678;CP003810,1160641,1160678;HF952104,1160641,1160678;CP007631,1160641,1160678;CP007572,1160641,1160678;CP007571,1160641,1160678;CP010867,1160641,1160678;CP011325,1160641,1160678;CP011326,1160641,1160678;CP011327,1160641,1160678;CP011329,1160641,1160678;CP012419,1160641,1160678;CP013202,1160641,1160678;
CP007570	Mauve	SHARED	1162452	1162525	.	.	.	Notes=Lenght73	AL732656,1162452,1162525;AE009948,1162452,1162525;CP000114,1162452,1162525;CP003810,1162452,1162525;HF952104,1162452,1162525;HF952106,1162452,1162525;HF952105,1162452,1162525;CP007482,1162452,1162525;CP007565,1162452,1162525;HG939456,1162452,1162525;CP007631,1162452,1162525;CP007632,1162452,1162525;CP006910,1162452,1162525;CP007572,1162452,1162525;CP007571,1162452,1162525;FO393392,1162452,1162525…
CP007570	Mauve	SHARED	1163035	1163080	.	.	.	Notes=Lenght45	AL732656,1163035,1163080;AE009948,1163035,1163080;CP000114,1163035,1163080;CP003810,1163035,1163080;HF952104,1163035,1163080;HF952106,1163035,1163080;HF952105,1163035,1163080;CP007482,1163035,1163080;CP007565,1163035,1163080;HG939456,1163035,1163080;CP007631,1163035,1163080;CP007632,1163035,1163080;CP006910,1163035,1163080;CP007572,1163035,1163080;CP007571,1163035,1163080;FO393392,1163035,1163080…
CP007570	Mauve	SHARED	1177487	1177507	.	.	.	Notes=Lenght20	AL732656,1177487,1177507;AE009948,1177487,1177507;CP000114,1177487,1177507;CP003810,1177487,1177507;CP003919,1177487,1177507;HF952104,1177487,1177507;HF952106,1177487,1177507;CP007482,1177487,1177507;CP007565,1177487,1177507;HG939456,1177487,1177507;CP007631,1177487,1177507;CP007632,1177487,1177507;CP006910,1177487,1177507;CP007572,1177487,1177507;CP007571,1177487,1177507;FO393392,1177487,1177507…
CP007570	Mauve	SHARED	1188435	1188447	.	.	.	Notes=Lenght12	AL732656,1188435,1188447;AE009948,1188435,1188447;CP000114,1188435,1188447;CP003810,1188435,1188447;HF952104,1188435,1188447;HF952106,1188435,1188447;HF952105,1188435,1188447;CP007482,1188435,1188447;CP007565,1188435,1188447;HG939456,1188435,1188447;CP007631,1188435,1188447;CP007632,1188435,1188447;CP006910,1188435,1188447;CP007572,1188435,1188447;CP007571,1188435,1188447;FO393392,1188435,1188447…
CP007570	Mauve	SHARED	1189898	1190045	.	.	.	Notes=Lenght147	AL732656,1189898,1190045;AE009948,1189898,1190045;CP000114,1189898,1190045;CP003810,1189898,1190045;HF952104,1189898,1190045;HF952106,1189898,1190045;HF952105,1189898,1190045;CP007482,1189898,1190045;CP007565,1189898,1190045;HG939456,1189898,1190045;CP007631,1189898,1190045;CP007632,1189898,1190045;CP006910,1189898,1190045;CP007572,1189898,1190045;CP007571,1189898,1190045;FO393392,1189898,1190045…
CP007570	Mauve	SHARED	1190046	1190138	.	.	.	Notes=Lenght92	AL732656,1190046,1190138;AE009948,1190046,1190138;CP000114,1190046,1190138;CP003810,1190046,1190138;HF952104,1190046,1190138;HF952106,1190046,1190138;HF952105,1190046,1190138;CP007482,1190046,1190138;HG939456,1190046,1190138;CP007631,1190046,1190138;CP007632,1190046,1190138;CP006910,1190046,1190138;CP007572,1190046,1190138;CP007571,1190046,1190138;CP010867,1190046,1190138;CP011325,1190046,1190138…
CP007570	Mauve	SHARED	1190207	1190276	.	.	.	Notes=Lenght69	AL732656,1190207,1190276;AE009948,1190207,1190276;CP000114,1190207,1190276;CP003810,1190207,1190276;HF952104,1190207,1190276;HF952106,1190207,1190276;HF952105,1190207,1190276;HG939456,1190207,1190276;CP007631,1190207,1190276;CP007632,1190207,1190276;CP006910,1190207,1190276;CP007572,1190207,1190276;CP007571,1190207,1190276;CP010867,1190207,1190276;CP011325,1190207,1190276;CP011326,1190207,1190276…
CP007570	Mauve	SHARED	1194733	1194804	.	.	.	Notes=Lenght71	AL732656,1194733,1194804;AE009948,1194733,1194804;CP000114,1194733,1194804;CP003810,1194733,1194804;CP003919,1194733,1194804;HF952104,1194733,1194804;HF952106,1194733,1194804;HF952105,1194733,1194804;CP007482,1194733,1194804;CP007565,1194733,1194804;HG939456,1194733,1194804;CP007632,1194733,1194804;CP006910,1194733,1194804;CP007572,1194733,1194804;CP007571,1194733,1194804;FO393392,1194733,1194804…
CP007570	Mauve	SHARED	1194805	1194834	.	.	.	Notes=Lenght29	AL732656,1194805,1194834;AE009948,1194805,1194834;CP000114,1194805,1194834;CP003810,1194805,1194834;HF952104,1194805,1194834;HF952106,1194805,1194834;HF952105,1194805,1194834;HG939456,1194805,1194834;CP007632,1194805,1194834;CP006910,1194805,1194834;CP007572,1194805,1194834;CP007571,1194805,1194834;CP010867,1194805,1194834;CP011325,1194805,1194834;CP011326,1194805,1194834;CP011327,1194805,1194834…
CP007570	Mauve	SHARED	1194835	1194964	.	.	.	Notes=Lenght129	AL732656,1194835,1194964;AE009948,1194835,1194964;CP000114,1194835,1194964;CP003810,1194835,1194964;HF952104,1194835,1194964;HF952106,1194835,1194964;HF952105,1194835,1194964;HG939456,1194835,1194964;CP007631,1194835,1194964;CP007632,1194835,1194964;CP006910,1194835,1194964;CP007572,1194835,1194964;CP007571,1194835,1194964;CP010867,1194835,1194964;CP011325,1194835,1194964;CP011326,1194835,1194964…
CP007570	Mauve	SHARED	1204802	1204843	.	.	.	Notes=Lenght41	AL732656,1204802,1204843;AE009948,1204802,1204843;CP000114,1204802,1204843;CP003810,1204802,1204843;CP003919,1204802,1204843;HF952104,1204802,1204843;HF952106,1204802,1204843;HF952105,1204802,1204843;HG939456,1204802,1204843;CP007631,1204802,1204843;CP007632,1204802,1204843;CP006910,1204802,1204843;CP007572,1204802,1204843;CP007571,1204802,1204843;CP010867,1204802,1204843;CP011325,1204802,1204843…
CP007570	Mauve	SHARED	1215189	1215218	.	.	.	Notes=Lenght29	AL732656,1215189,1215218;CP003919,1215189,1215218;HF952104,1215189,1215218;HF952106,1215189,1215218;HF952105,1215189,1215218;CP007482,1215189,1215218;CP007565,1215189,1215218;HG939456,1215189,1215218;CP007632,1215189,1215218;CP006910,1215189,1215218;CP007572,1215189,1215218;CP007571,1215189,1215218;FO393392,1215189,1215218;CP010867,1215189,1215218;CP011328,1215189,1215218;CP010319,1215189,1215218…
CP007570	Mauve	SHARED	1215219	1215333	.	.	.	Notes=Lenght114	AL732656,1215219,1215333;AE009948,1215219,1215333;CP003919,1215219,1215333;HF952104,1215219,1215333;HF952106,1215219,1215333;HF952105,1215219,1215333;CP007482,1215219,1215333;CP007565,1215219,1215333;HG939456,1215219,1215333;CP007631,1215219,1215333;CP007632,1215219,1215333;CP006910,1215219,1215333;CP007572,1215219,1215333;CP007571,1215219,1215333;FO393392,1215219,1215333;CP010867,1215219,1215333…
CP007570	Mauve	SHARED	1226095	1226115	.	.	.	Notes=Lenght20	AL732656,1226095,1226115;AE009948,1226095,1226115;CP000114,1226095,1226115;CP003810,1226095,1226115;CP003919,1226095,1226115;HF952104,1226095,1226115;HF952106,1226095,1226115;CP007482,1226095,1226115;CP007565,1226095,1226115;HG939456,1226095,1226115;CP007631,1226095,1226115;CP007632,1226095,1226115;CP006910,1226095,1226115;CP007572,1226095,1226115;CP007571,1226095,1226115;FO393392,1226095,1226115…
CP007570	Mauve	SHARED	1238088	1238101	.	.	.	Notes=Lenght13	AL732656,1238088,1238101;AE009948,1238088,1238101;CP003919,1238088,1238101;HF952104,1238088,1238101;CP007482,1238088,1238101;CP007565,1238088,1238101;HG939456,1238088,1238101;CP007631,1238088,1238101;CP007572,1238088,1238101;CP007571,1238088,1238101;FO393392,1238088,1238101;CP010867,1238088,1238101;CP011328,1238088,1238101;CP011329,1238088,1238101;CP010319,1238088,1238101;CP012419,1238088,1238101…
CP007570	Mauve	SHARED	1238102	1238127	.	.	.	Notes=Lenght25	AL732656,1238102,1238127;AE009948,1238102,1238127;CP003919,1238102,1238127;HF952104,1238102,1238127;HF952105,1238102,1238127;CP007482,1238102,1238127;CP007565,1238102,1238127;HG939456,1238102,1238127;CP007631,1238102,1238127;CP007632,1238102,1238127;CP007572,1238102,1238127;CP007571,1238102,1238127;FO393392,1238102,1238127;CP010867,1238102,1238127;CP011328,1238102,1238127;CP011329,1238102,1238127…
CP007570	Mauve	SHARED	1238128	1238147	.	.	.	Notes=Lenght19	AL732656,1238128,1238147;AE009948,1238128,1238147;CP000114,1238128,1238147;CP003810,1238128,1238147;CP003919,1238128,1238147;HF952104,1238128,1238147;HF952105,1238128,1238147;CP007482,1238128,1238147;CP007565,1238128,1238147;HG939456,1238128,1238147;CP007631,1238128,1238147;CP007632,1238128,1238147;CP007572,1238128,1238147;CP007571,1238128,1238147;FO393392,1238128,1238147;CP010867,1238128,1238147…
CP007570	Mauve	SHARED	1246234	1247990	.	.	.	Notes=Lenght1756	AL732656,1246234,1247990;AE009948,1246234,1247990;CP000114,1246234,1247990;CP003810,1246234,1247990;HF952104,1246234,1247990;HF952106,1246234,1247990;HF952105,1246234,1247990;HG939456,1246234,1247990;CP007631,1246234,1247990;CP007632,1246234,1247990;CP006910,1246234,1247990;CP007572,1246234,1247990;CP007571,1246234,1247990;CP010867,1246234,1247990;CP011325,1246234,1247990;CP011326,1246234,1247990…
CP007570	Mauve	SHARED	1249741	1250056	.	.	.	Notes=Lenght315	AL732656,1249741,1250056;AE009948,1249741,1250056;CP000114,1249741,1250056;CP003810,1249741,1250056;CP003919,1249741,1250056;HF952104,1249741,1250056;HF952106,1249741,1250056;HF952105,1249741,1250056;HG939456,1249741,1250056;CP007631,1249741,1250056;CP007632,1249741,1250056;CP006910,1249741,1250056;CP007572,1249741,1250056;CP007571,1249741,1250056;CP010867,1249741,1250056;CP011325,1249741,1250056…
CP007570	Mauve	SHARED	1255187	1255387	.	.	.	Notes=Lenght200	AL732656,1255187,1255387;AE009948,1255187,1255387;CP000114,1255187,1255387;CP003810,1255187,1255387;CP003919,1255187,1255387;HF952104,1255187,1255387;HF952106,1255187,1255387;HF952105,1255187,1255387;HG939456,1255187,1255387;CP007631,1255187,1255387;CP007632,1255187,1255387;CP006910,1255187,1255387;CP007572,1255187,1255387;CP007571,1255187,1255387;CP010867,1255187,1255387;CP011325,1255187,1255387…
CP007570	Mauve	SHARED	1268172	1268189	.	.	.	Notes=Lenght17	AE009948,1268172,1268189;CP000114,1268172,1268189;CP003810,1268172,1268189;CP003919,1268172,1268189;HF952106,1268172,1268189;HF952105,1268172,1268189;CP007565,1268172,1268189;CP007632,1268172,1268189;CP006910,1268172,1268189;CP007571,1268172,1268189;FO393392,1268172,1268189;CP010867,1268172,1268189;CP011325,1268172,1268189;CP011326,1268172,1268189;CP011327,1268172,1268189;CP011329,1268172,1268189…
CP007570	Mauve	SHARED	1270071	1270274	.	.	.	Notes=Lenght203	AL732656,1270071,1270274;AE009948,1270071,1270274;CP000114,1270071,1270274;CP003810,1270071,1270274;CP003919,1270071,1270274;HF952104,1270071,1270274;HF952106,1270071,1270274;HF952105,1270071,1270274;CP007482,1270071,1270274;CP007565,1270071,1270274;HG939456,1270071,1270274;CP007631,1270071,1270274;CP007632,1270071,1270274;CP006910,1270071,1270274;CP007572,1270071,1270274;CP007571,1270071,1270274…
CP007570	Mauve	SHARED	1289087	1289141	.	.	.	Notes=Lenght54	AL732656,1289087,1289141;AE009948,1289087,1289141;CP000114,1289087,1289141;CP003810,1289087,1289141;CP003919,1289087,1289141;HF952104,1289087,1289141;HF952106,1289087,1289141;HF952105,1289087,1289141;HG939456,1289087,1289141;CP007631,1289087,1289141;CP007632,1289087,1289141;CP006910,1289087,1289141;CP007572,1289087,1289141;CP007571,1289087,1289141;CP010867,1289087,1289141;CP011325,1289087,1289141…
CP007570	Mauve	SHARED	1303915	1304074	.	.	.	Notes=Lenght159	AL732656,1303915,1304074;AE009948,1303915,1304074;CP000114,1303915,1304074;HF952104,1303915,1304074;HG939456,1303915,1304074;CP007631,1303915,1304074;CP007632,1303915,1304074;CP006910,1303915,1304074;CP007572,1303915,1304074;CP007571,1303915,1304074;CP010867,1303915,1304074;CP011329,1303915,1304074;CP012419,1303915,1304074;CP013202,1303915,1304074;
CP007570	Mauve	SHARED	1304075	1304176	.	.	.	Notes=Lenght101	AL732656,1304075,1304176;AE009948,1304075,1304176;CP000114,1304075,1304176;HF952104,1304075,1304176;HG939456,1304075,1304176;CP007631,1304075,1304176;CP007632,1304075,1304176;CP007572,1304075,1304176;CP007571,1304075,1304176;CP010867,1304075,1304176;CP011329,1304075,1304176;CP012419,1304075,1304176;CP013202,1304075,1304176;
CP007570	Mauve	SHARED	1304177	1304436	.	.	.	Notes=Lenght259	AL732656,1304177,1304436;AE009948,1304177,1304436;CP000114,1304177,1304436;HF952104,1304177,1304436;HG939456,1304177,1304436;CP007631,1304177,1304436;CP007632,1304177,1304436;CP006910,1304177,1304436;CP007572,1304177,1304436;CP007571,1304177,1304436;CP010867,1304177,1304436;CP011329,1304177,1304436;CP012419,1304177,1304436;CP013202,1304177,1304436;
CP007570	Mauve	SHARED	1304437	1304461	.	.	.	Notes=Lenght24	AL732656,1304437,1304461;AE009948,1304437,1304461;CP000114,1304437,1304461;HF952104,1304437,1304461;HG939456,1304437,1304461;CP007631,1304437,1304461;CP007632,1304437,1304461;CP007572,1304437,1304461;CP007571,1304437,1304461;CP010867,1304437,1304461;CP011329,1304437,1304461;CP012419,1304437,1304461;CP013202,1304437,1304461;
CP007570	Mauve	SHARED	1304462	1304673	.	.	.	Notes=Lenght211	AL732656,1304462,1304673;AE009948,1304462,1304673;CP000114,1304462,1304673;HF952104,1304462,1304673;HG939456,1304462,1304673;CP007631,1304462,1304673;CP007632,1304462,1304673;CP006910,1304462,1304673;CP007572,1304462,1304673;CP007571,1304462,1304673;CP010867,1304462,1304673;CP011329,1304462,1304673;CP012419,1304462,1304673;CP013202,1304462,1304673;
CP007570	Mauve	SHARED	1304674	1304719	.	.	.	Notes=Lenght45	AL732656,1304674,1304719;AE009948,1304674,1304719;CP000114,1304674,1304719;HF952104,1304674,1304719;HG939456,1304674,1304719;CP007631,1304674,1304719;CP007632,1304674,1304719;CP007572,1304674,1304719;CP007571,1304674,1304719;CP010867,1304674,1304719;CP011329,1304674,1304719;CP012419,1304674,1304719;CP013202,1304674,1304719;
CP007570	Mauve	SHARED	1304720	1304869	.	.	.	Notes=Lenght149	AL732656,1304720,1304869;AE009948,1304720,1304869;CP000114,1304720,1304869;HF952104,1304720,1304869;HG939456,1304720,1304869;CP007631,1304720,1304869;CP007632,1304720,1304869;CP006910,1304720,1304869;CP007572,1304720,1304869;CP007571,1304720,1304869;CP010867,1304720,1304869;CP011329,1304720,1304869;CP012419,1304720,1304869;CP013202,1304720,1304869;
CP007570	Mauve	SHARED	1304870	1310347	.	.	.	Notes=Lenght5477	AL732656,1304870,1310347;AE009948,1304870,1310347;CP000114,1304870,1310347;HF952104,1304870,1310347;HG939456,1304870,1310347;CP007631,1304870,1310347;CP007632,1304870,1310347;CP007572,1304870,1310347;CP007571,1304870,1310347;CP010867,1304870,1310347;CP011329,1304870,1310347;CP012419,1304870,1310347;CP013202,1304870,1310347;
CP007570	Mauve	SHARED	1310348	1310359	.	.	.	Notes=Lenght11	AL732656,1310348,1310359;AE009948,1310348,1310359;CP000114,1310348,1310359;HF952104,1310348,1310359;HG939456,1310348,1310359;CP007631,1310348,1310359;CP007632,1310348,1310359;CP007572,1310348,1310359;CP007571,1310348,1310359;CP010867,1310348,1310359;CP011329,1310348,1310359;CP012419,1310348,1310359;CP013202,1310348,1310359;
CP007570	Mauve	SHARED	1311687	1311770	.	.	.	Notes=Lenght83	AL732656,1311687,1311770;AE009948,1311687,1311770;CP000114,1311687,1311770;HF952104,1311687,1311770;HG939456,1311687,1311770;CP007631,1311687,1311770;CP007632,1311687,1311770;CP007572,1311687,1311770;CP007571,1311687,1311770;CP010867,1311687,1311770;CP012419,1311687,1311770;CP013202,1311687,1311770;
CP007570	Mauve	SHARED	1311782	1312848	.	.	.	Notes=Lenght1066	AL732656,1311782,1312848;AE009948,1311782,1312848;CP000114,1311782,1312848;CP003919,1311782,1312848;HF952104,1311782,1312848;HF952106,1311782,1312848;HF952105,1311782,1312848;CP007482,1311782,1312848;CP007565,1311782,1312848;HG939456,1311782,1312848;CP007631,1311782,1312848;CP007632,1311782,1312848;CP007572,1311782,1312848;CP007571,1311782,1312848;FO393392,1311782,1312848;CP010867,1311782,1312848…
CP007570	Mauve	SHARED	1312849	1313013	.	.	.	Notes=Lenght164	AL732656,1312849,1313013;AE009948,1312849,1313013;CP000114,1312849,1313013;HF952104,1312849,1313013;HF952105,1312849,1313013;HG939456,1312849,1313013;CP007631,1312849,1313013;CP007632,1312849,1313013;CP007572,1312849,1313013;CP007571,1312849,1313013;CP010867,1312849,1313013;CP011329,1312849,1313013;CP012419,1312849,1313013;CP013202,1312849,1313013;
CP007570	Mauve	SHARED	1313014	1314091	.	.	.	Notes=Lenght1077	AL732656,1313014,1314091;AE009948,1313014,1314091;CP000114,1313014,1314091;HF952104,1313014,1314091;HG939456,1313014,1314091;CP007631,1313014,1314091;CP007632,1313014,1314091;CP007572,1313014,1314091;CP007571,1313014,1314091;CP010867,1313014,1314091;CP011329,1313014,1314091;CP012419,1313014,1314091;CP013202,1313014,1314091;
CP007570	Mauve	SHARED	1314222	1315725	.	.	.	Notes=Lenght1503	AL732656,1314222,1315725;AE009948,1314222,1315725;CP000114,1314222,1315725;HF952104,1314222,1315725;HG939456,1314222,1315725;CP007631,1314222,1315725;CP007632,1314222,1315725;CP007572,1314222,1315725;CP007571,1314222,1315725;CP010867,1314222,1315725;CP011329,1314222,1315725;CP012419,1314222,1315725;CP013202,1314222,1315725;
CP007570	Mauve	SHARED	1315726	1316493	.	.	.	Notes=Lenght767	AL732656,1315726,1316493;AE009948,1315726,1316493;CP000114,1315726,1316493;HF952104,1315726,1316493;HG939456,1315726,1316493;CP007631,1315726,1316493;CP007632,1315726,1316493;CP007572,1315726,1316493;CP007571,1315726,1316493;CP010867,1315726,1316493;CP011329,1315726,1316493;CP012419,1315726,1316493;CP013202,1315726,1316493;
CP007570	Mauve	SHARED	1316494	1316527	.	.	.	Notes=Lenght33	AL732656,1316494,1316527;AE009948,1316494,1316527;CP000114,1316494,1316527;HF952104,1316494,1316527;HG939456,1316494,1316527;CP007631,1316494,1316527;CP007632,1316494,1316527;CP007572,1316494,1316527;CP010867,1316494,1316527;CP011329,1316494,1316527;CP012419,1316494,1316527;CP013202,1316494,1316527;
CP007570	Mauve	SHARED	1316528	1317020	.	.	.	Notes=Lenght492	AL732656,1316528,1317020;AE009948,1316528,1317020;CP000114,1316528,1317020;HF952104,1316528,1317020;HG939456,1316528,1317020;CP007631,1316528,1317020;CP007632,1316528,1317020;CP007572,1316528,1317020;CP007571,1316528,1317020;CP010867,1316528,1317020;CP011329,1316528,1317020;CP012419,1316528,1317020;CP013202,1316528,1317020;
CP007570	Mauve	SHARED	1317021	1317073	.	.	.	Notes=Lenght52	AL732656,1317021,1317073;AE009948,1317021,1317073;CP000114,1317021,1317073;HF952104,1317021,1317073;HG939456,1317021,1317073;CP007631,1317021,1317073;CP007632,1317021,1317073;CP007572,1317021,1317073;CP007571,1317021,1317073;CP010867,1317021,1317073;CP011329,1317021,1317073;CP012419,1317021,1317073;CP013202,1317021,1317073;
CP007570	Mauve	SHARED	1317074	1320426	.	.	.	Notes=Lenght3352	AL732656,1317074,1320426;CP000114,1317074,1320426;CP003810,1317074,1320426;HF952104,1317074,1320426;CP007631,1317074,1320426;CP007572,1317074,1320426;CP007571,1317074,1320426;CP010867,1317074,1320426;CP011325,1317074,1320426;CP011326,1317074,1320426;CP011327,1317074,1320426;CP011329,1317074,1320426;CP012419,1317074,1320426;CP013202,1317074,1320426;
CP007570	Mauve	SHARED	1320427	1321904	.	.	.	Notes=Lenght1477	AL732656,1320427,1321904;AE009948,1320427,1321904;CP000114,1320427,1321904;CP003810,1320427,1321904;HF952104,1320427,1321904;HG939456,1320427,1321904;CP007631,1320427,1321904;CP007632,1320427,1321904;CP007572,1320427,1321904;CP007571,1320427,1321904;CP010867,1320427,1321904;CP011325,1320427,1321904;CP011326,1320427,1321904;CP011327,1320427,1321904;CP011329,1320427,1321904;CP012419,1320427,1321904…
CP007570	Mauve	SHARED	1321905	1321923	.	.	.	Notes=Lenght18	AL732656,1321905,1321923;AE009948,1321905,1321923;CP000114,1321905,1321923;CP003810,1321905,1321923;HF952104,1321905,1321923;HG939456,1321905,1321923;CP007631,1321905,1321923;CP007572,1321905,1321923;CP007571,1321905,1321923;CP010867,1321905,1321923;CP011325,1321905,1321923;CP011326,1321905,1321923;CP011327,1321905,1321923;CP011329,1321905,1321923;CP012419,1321905,1321923;CP013202,1321905,1321923;
CP007570	Mauve	SHARED	1321924	1322229	.	.	.	Notes=Lenght305	AL732656,1321924,1322229;AE009948,1321924,1322229;CP000114,1321924,1322229;CP003810,1321924,1322229;HF952104,1321924,1322229;CP007631,1321924,1322229;CP007572,1321924,1322229;CP007571,1321924,1322229;CP010867,1321924,1322229;CP011325,1321924,1322229;CP011326,1321924,1322229;CP011327,1321924,1322229;CP011329,1321924,1322229;CP012419,1321924,1322229;CP013202,1321924,1322229;
CP007570	Mauve	SHARED	1322231	1322495	.	.	.	Notes=Lenght264	AL732656,1322231,1322495;AE009948,1322231,1322495;CP000114,1322231,1322495;CP003810,1322231,1322495;HF952104,1322231,1322495;CP007631,1322231,1322495;CP007572,1322231,1322495;CP007571,1322231,1322495;CP010867,1322231,1322495;CP011325,1322231,1322495;CP011326,1322231,1322495;CP011327,1322231,1322495;CP011329,1322231,1322495;CP012419,1322231,1322495;CP013202,1322231,1322495;
CP007570	Mauve	SHARED	1322496	1325040	.	.	.	Notes=Lenght2544	AL732656,1322496,1325040;AE009948,1322496,1325040;CP000114,1322496,1325040;CP003810,1322496,1325040;HF952104,1322496,1325040;CP007631,1322496,1325040;CP007572,1322496,1325040;CP007571,1322496,1325040;CP010867,1322496,1325040;CP011325,1322496,1325040;CP011326,1322496,1325040;CP011327,1322496,1325040;CP011329,1322496,1325040;CP012419,1322496,1325040;CP013202,1322496,1325040;
CP007570	Mauve	SHARED	1325041	1327679	.	.	.	Notes=Lenght2638	AL732656,1325041,1327679;CP000114,1325041,1327679;CP003810,1325041,1327679;HF952104,1325041,1327679;CP007631,1325041,1327679;CP007572,1325041,1327679;CP007571,1325041,1327679;CP010867,1325041,1327679;CP011325,1325041,1327679;CP011326,1325041,1327679;CP011327,1325041,1327679;CP012419,1325041,1327679;CP013202,1325041,1327679;
CP007570	Mauve	SHARED	1327745	1328142	.	.	.	Notes=Lenght397	AL732656,1327745,1328142;CP000114,1327745,1328142;CP003810,1327745,1328142;HF952104,1327745,1328142;CP007631,1327745,1328142;CP007572,1327745,1328142;CP007571,1327745,1328142;CP010867,1327745,1328142;CP011325,1327745,1328142;CP011326,1327745,1328142;CP011327,1327745,1328142;CP012419,1327745,1328142;CP013202,1327745,1328142;
CP007570	Mauve	SHARED	1328632	1328751	.	.	.	Notes=Lenght119	AL732656,1328632,1328751;CP000114,1328632,1328751;CP003810,1328632,1328751;HF952104,1328632,1328751;CP007631,1328632,1328751;CP007572,1328632,1328751;CP007571,1328632,1328751;CP010867,1328632,1328751;CP011325,1328632,1328751;CP011326,1328632,1328751;CP011327,1328632,1328751;CP012419,1328632,1328751;CP013202,1328632,1328751;
CP007570	Mauve	SHARED	1328752	1329052	.	.	.	Notes=Lenght300	AL732656,1328752,1329052;AE009948,1328752,1329052;CP000114,1328752,1329052;CP003810,1328752,1329052;HF952104,1328752,1329052;CP007631,1328752,1329052;CP007572,1328752,1329052;CP007571,1328752,1329052;CP010867,1328752,1329052;CP011325,1328752,1329052;CP011326,1328752,1329052;CP011327,1328752,1329052;CP011329,1328752,1329052;CP012419,1328752,1329052;CP013202,1328752,1329052;
CP007570	Mauve	SHARED	1329053	1329096	.	.	.	Notes=Lenght43	AL732656,1329053,1329096;CP000114,1329053,1329096;CP003810,1329053,1329096;HF952104,1329053,1329096;CP007631,1329053,1329096;CP007572,1329053,1329096;CP007571,1329053,1329096;CP010867,1329053,1329096;CP011325,1329053,1329096;CP011326,1329053,1329096;CP011327,1329053,1329096;CP012419,1329053,1329096;CP013202,1329053,1329096;
CP007570	Mauve	SHARED	1329097	1329499	.	.	.	Notes=Lenght402	AL732656,1329097,1329499;AE009948,1329097,1329499;CP000114,1329097,1329499;CP003810,1329097,1329499;HF952104,1329097,1329499;CP007631,1329097,1329499;CP007572,1329097,1329499;CP007571,1329097,1329499;CP010867,1329097,1329499;CP011325,1329097,1329499;CP011326,1329097,1329499;CP011327,1329097,1329499;CP011329,1329097,1329499;CP012419,1329097,1329499;CP013202,1329097,1329499;
CP007570	Mauve	SHARED	1329500	1330100	.	.	.	Notes=Lenght600	AL732656,1329500,1330100;AE009948,1329500,1330100;CP000114,1329500,1330100;CP003810,1329500,1330100;HF952104,1329500,1330100;CP007631,1329500,1330100;CP007572,1329500,1330100;CP007571,1329500,1330100;CP010867,1329500,1330100;CP011325,1329500,1330100;CP011326,1329500,1330100;CP011327,1329500,1330100;CP011329,1329500,1330100;CP012419,1329500,1330100;CP013202,1329500,1330100;
CP007570	Mauve	SHARED	1330101	1331781	.	.	.	Notes=Lenght1680	AL732656,1330101,1331781;CP000114,1330101,1331781;CP003810,1330101,1331781;HF952104,1330101,1331781;CP007572,1330101,1331781;CP007571,1330101,1331781;CP010867,1330101,1331781;CP011325,1330101,1331781;CP011326,1330101,1331781;CP011327,1330101,1331781;CP012419,1330101,1331781;CP013202,1330101,1331781;
CP007570	Mauve	SHARED	1331782	1331962	.	.	.	Notes=Lenght180	AL732656,1331782,1331962;CP000114,1331782,1331962;CP003810,1331782,1331962;HF952104,1331782,1331962;CP007572,1331782,1331962;CP007571,1331782,1331962;CP010867,1331782,1331962;CP011325,1331782,1331962;CP011326,1331782,1331962;CP011327,1331782,1331962;CP012419,1331782,1331962;CP013202,1331782,1331962;
CP007570	Mauve	SHARED	1336118	1336227	.	.	.	Notes=Lenght109	AL732656,1336118,1336227;AE009948,1336118,1336227;CP000114,1336118,1336227;CP003810,1336118,1336227;HF952104,1336118,1336227;HF952106,1336118,1336227;HF952105,1336118,1336227;CP007482,1336118,1336227;CP007565,1336118,1336227;HG939456,1336118,1336227;CP007631,1336118,1336227;CP007632,1336118,1336227;CP006910,1336118,1336227;CP007572,1336118,1336227;CP007571,1336118,1336227;FO393392,1336118,1336227…
CP007570	Mauve	SHARED	1346046	1346095	.	.	.	Notes=Lenght49	AL732656,1346046,1346095;AE009948,1346046,1346095;CP000114,1346046,1346095;CP003810,1346046,1346095;HF952104,1346046,1346095;HF952106,1346046,1346095;HF952105,1346046,1346095;HG939456,1346046,1346095;CP007631,1346046,1346095;CP007632,1346046,1346095;CP006910,1346046,1346095;CP007572,1346046,1346095;CP007571,1346046,1346095;CP010867,1346046,1346095;CP011325,1346046,1346095;CP011326,1346046,1346095…
CP007570	Mauve	SHARED	1348558	1348761	.	.	.	Notes=Lenght203	AL732656,1348558,1348761;AE009948,1348558,1348761;CP000114,1348558,1348761;CP003810,1348558,1348761;HF952104,1348558,1348761;HF952106,1348558,1348761;HF952105,1348558,1348761;HG939456,1348558,1348761;CP007631,1348558,1348761;CP007632,1348558,1348761;CP006910,1348558,1348761;CP007572,1348558,1348761;CP007571,1348558,1348761;CP010867,1348558,1348761;CP011325,1348558,1348761;CP011326,1348558,1348761…
CP007570	Mauve	SHARED	1356054	1356345	.	.	.	Notes=Lenght291	AL732656,1356054,1356345;CP000114,1356054,1356345;CP003810,1356054,1356345;CP003919,1356054,1356345;HF952104,1356054,1356345;HF952106,1356054,1356345;HF952105,1356054,1356345;CP007482,1356054,1356345;CP007565,1356054,1356345;HG939456,1356054,1356345;CP007631,1356054,1356345;CP007572,1356054,1356345;CP007571,1356054,1356345;FO393392,1356054,1356345;CP010867,1356054,1356345;CP011325,1356054,1356345…
CP007570	Mauve	SHARED	1357230	1357272	.	.	.	Notes=Lenght42	CP000114,1357230,1357272;CP003810,1357230,1357272;HF952104,1357230,1357272;CP007631,1357230,1357272;CP007572,1357230,1357272;CP007571,1357230,1357272;CP010867,1357230,1357272;CP011325,1357230,1357272;CP011326,1357230,1357272;CP011327,1357230,1357272;CP011329,1357230,1357272;CP012419,1357230,1357272;CP013202,1357230,1357272;
CP007570	Mauve	SHARED	1357273	1357484	.	.	.	Notes=Lenght211	AL732656,1357273,1357484;CP000114,1357273,1357484;CP003810,1357273,1357484;HF952104,1357273,1357484;HG939456,1357273,1357484;CP007631,1357273,1357484;CP007572,1357273,1357484;CP007571,1357273,1357484;CP010867,1357273,1357484;CP011325,1357273,1357484;CP011326,1357273,1357484;CP011327,1357273,1357484;CP011329,1357273,1357484;CP012419,1357273,1357484;CP013202,1357273,1357484;
CP007570	Mauve	SHARED	1357766	1357903	.	.	.	Notes=Lenght137	AL732656,1357766,1357903;CP000114,1357766,1357903;CP003810,1357766,1357903;HF952104,1357766,1357903;CP007631,1357766,1357903;CP007572,1357766,1357903;CP007571,1357766,1357903;CP010867,1357766,1357903;CP011325,1357766,1357903;CP011326,1357766,1357903;CP011327,1357766,1357903;CP011329,1357766,1357903;CP012419,1357766,1357903;CP013202,1357766,1357903;
CP007570	Mauve	SHARED	1357904	1358359	.	.	.	Notes=Lenght455	AL732656,1357904,1358359;CP000114,1357904,1358359;CP003810,1357904,1358359;HF952104,1357904,1358359;HG939456,1357904,1358359;CP007631,1357904,1358359;CP007572,1357904,1358359;CP007571,1357904,1358359;CP010867,1357904,1358359;CP011325,1357904,1358359;CP011326,1357904,1358359;CP011327,1357904,1358359;CP011329,1357904,1358359;CP012419,1357904,1358359;CP013202,1357904,1358359;
CP007570	Mauve	SHARED	1358360	1358670	.	.	.	Notes=Lenght310	AL732656,1358360,1358670;CP000114,1358360,1358670;CP003810,1358360,1358670;HF952104,1358360,1358670;HG939456,1358360,1358670;CP007631,1358360,1358670;CP007572,1358360,1358670;CP007571,1358360,1358670;CP010867,1358360,1358670;CP011325,1358360,1358670;CP011327,1358360,1358670;CP011329,1358360,1358670;CP012419,1358360,1358670;CP013202,1358360,1358670;
CP007570	Mauve	SHARED	1358671	1358713	.	.	.	Notes=Lenght42	AL732656,1358671,1358713;CP000114,1358671,1358713;CP003810,1358671,1358713;HF952104,1358671,1358713;CP007631,1358671,1358713;CP007572,1358671,1358713;CP007571,1358671,1358713;CP010867,1358671,1358713;CP011325,1358671,1358713;CP011327,1358671,1358713;CP011329,1358671,1358713;CP012419,1358671,1358713;CP013202,1358671,1358713;
CP007570	Mauve	SHARED	1358743	1358761	.	.	.	Notes=Lenght18	AL732656,1358743,1358761;CP000114,1358743,1358761;CP003810,1358743,1358761;HF952104,1358743,1358761;HG939456,1358743,1358761;CP007631,1358743,1358761;CP007572,1358743,1358761;CP007571,1358743,1358761;CP010867,1358743,1358761;CP011325,1358743,1358761;CP011327,1358743,1358761;CP011329,1358743,1358761;CP012419,1358743,1358761;CP013202,1358743,1358761;
CP007570	Mauve	SHARED	1358858	1358995	.	.	.	Notes=Lenght137	AL732656,1358858,1358995;CP000114,1358858,1358995;HF952104,1358858,1358995;HF952106,1358858,1358995;HF952105,1358858,1358995;CP007631,1358858,1358995;CP007572,1358858,1358995;CP007571,1358858,1358995;CP010867,1358858,1358995;CP011329,1358858,1358995;CP010319,1358858,1358995;CP013202,1358858,1358995;
CP007570	Mauve	SHARED	1358996	1359013	.	.	.	Notes=Lenght17	AL732656,1358996,1359013;HF952104,1358996,1359013;CP007631,1358996,1359013;CP007572,1358996,1359013;CP007571,1358996,1359013;CP010867,1358996,1359013;CP011329,1358996,1359013;CP013202,1358996,1359013;
CP007570	Mauve	SHARED	1359239	1359298	.	.	.	Notes=Lenght59	AL732656,1359239,1359298;CP003810,1359239,1359298;HF952104,1359239,1359298;CP007631,1359239,1359298;CP007572,1359239,1359298;CP007571,1359239,1359298;CP010867,1359239,1359298;CP011325,1359239,1359298;CP011327,1359239,1359298;CP011329,1359239,1359298;CP012419,1359239,1359298;CP013202,1359239,1359298;
CP007570	Mauve	SHARED	1359885	1359917	.	.	.	Notes=Lenght32	AL732656,1359885,1359917;AE009948,1359885,1359917;CP003810,1359885,1359917;HF952104,1359885,1359917;HG939456,1359885,1359917;CP007631,1359885,1359917;CP007632,1359885,1359917;CP007572,1359885,1359917;CP007571,1359885,1359917;CP010867,1359885,1359917;CP011325,1359885,1359917;CP011327,1359885,1359917;CP011329,1359885,1359917;CP012419,1359885,1359917;CP013202,1359885,1359917;
CP007570	Mauve	SHARED	1360129	1360701	.	.	.	Notes=Lenght572	AL732656,1360129,1360701;AE009948,1360129,1360701;CP003810,1360129,1360701;HF952104,1360129,1360701;HG939456,1360129,1360701;CP007631,1360129,1360701;CP007632,1360129,1360701;CP007572,1360129,1360701;CP007571,1360129,1360701;CP010867,1360129,1360701;CP011325,1360129,1360701;CP011327,1360129,1360701;CP011329,1360129,1360701;CP012419,1360129,1360701;CP013202,1360129,1360701;
CP007570	Mauve	SHARED	1360743	1360912	.	.	.	Notes=Lenght169	AL732656,1360743,1360912;AE009948,1360743,1360912;CP003810,1360743,1360912;HF952104,1360743,1360912;HG939456,1360743,1360912;CP007631,1360743,1360912;CP007632,1360743,1360912;CP007572,1360743,1360912;CP007571,1360743,1360912;CP010867,1360743,1360912;CP011325,1360743,1360912;CP011327,1360743,1360912;CP011329,1360743,1360912;CP012419,1360743,1360912;CP013202,1360743,1360912;
CP007570	Mauve	SHARED	1360946	1360979	.	.	.	Notes=Lenght33	AL732656,1360946,1360979;AE009948,1360946,1360979;CP000114,1360946,1360979;HF952104,1360946,1360979;HF952106,1360946,1360979;HF952105,1360946,1360979;CP007482,1360946,1360979;CP007565,1360946,1360979;CP007631,1360946,1360979;CP006910,1360946,1360979;CP007572,1360946,1360979;CP007571,1360946,1360979;FO393392,1360946,1360979;CP010867,1360946,1360979;CP011328,1360946,1360979;CP011329,1360946,1360979…
CP007570	Mauve	SHARED	1360996	1361050	.	.	.	Notes=Lenght54	AL732656,1360996,1361050;AE009948,1360996,1361050;CP003810,1360996,1361050;HF952104,1360996,1361050;CP007631,1360996,1361050;CP007572,1360996,1361050;CP007571,1360996,1361050;CP010867,1360996,1361050;CP011325,1360996,1361050;CP011327,1360996,1361050;CP011329,1360996,1361050;CP012419,1360996,1361050;CP013202,1360996,1361050;
CP007570	Mauve	SHARED	1361443	1362092	.	.	.	Notes=Lenght649	AL732656,1361443,1362092;AE009948,1361443,1362092;CP000114,1361443,1362092;HF952104,1361443,1362092;HG939456,1361443,1362092;CP007631,1361443,1362092;CP007632,1361443,1362092;CP007572,1361443,1362092;CP007571,1361443,1362092;CP010867,1361443,1362092;CP011329,1361443,1362092;CP013202,1361443,1362092;
CP007570	Mauve	SHARED	1362714	1363226	.	.	.	Notes=Lenght512	AL732656,1362714,1363226;AE009948,1362714,1363226;CP000114,1362714,1363226;HF952104,1362714,1363226;HF952106,1362714,1363226;HF952105,1362714,1363226;CP007631,1362714,1363226;CP006910,1362714,1363226;CP007572,1362714,1363226;CP007571,1362714,1363226;CP010867,1362714,1363226;CP011329,1362714,1363226;CP010319,1362714,1363226;CP013202,1362714,1363226;
CP007570	Mauve	SHARED	1363343	1363487	.	.	.	Notes=Lenght144	AL732656,1363343,1363487;AE009948,1363343,1363487;CP000114,1363343,1363487;HF952104,1363343,1363487;HF952106,1363343,1363487;HF952105,1363343,1363487;CP007631,1363343,1363487;CP006910,1363343,1363487;CP007572,1363343,1363487;CP007571,1363343,1363487;CP010867,1363343,1363487;CP011329,1363343,1363487;CP010319,1363343,1363487;CP013202,1363343,1363487;
CP007570	Mauve	SHARED	1363488	1363547	.	.	.	Notes=Lenght59	AL732656,1363488,1363547;AE009948,1363488,1363547;CP000114,1363488,1363547;HF952104,1363488,1363547;HF952106,1363488,1363547;HF952105,1363488,1363547;CP007482,1363488,1363547;CP007565,1363488,1363547;CP007631,1363488,1363547;CP006910,1363488,1363547;CP007572,1363488,1363547;CP007571,1363488,1363547;FO393392,1363488,1363547;CP010867,1363488,1363547;CP011328,1363488,1363547;CP011329,1363488,1363547…
CP007570	Mauve	SHARED	1363888	1363925	.	.	.	Notes=Lenght37	AL732656,1363888,1363925;AE009948,1363888,1363925;CP003810,1363888,1363925;HF952104,1363888,1363925;HG939456,1363888,1363925;CP007631,1363888,1363925;CP007632,1363888,1363925;CP007572,1363888,1363925;CP007571,1363888,1363925;CP010867,1363888,1363925;CP011325,1363888,1363925;CP011327,1363888,1363925;CP011329,1363888,1363925;CP012419,1363888,1363925;CP013202,1363888,1363925;
CP007570	Mauve	SHARED	1363926	1364217	.	.	.	Notes=Lenght291	AL732656,1363926,1364217;AE009948,1363926,1364217;CP003810,1363926,1364217;HF952104,1363926,1364217;CP007631,1363926,1364217;CP007572,1363926,1364217;CP007571,1363926,1364217;CP010867,1363926,1364217;CP011325,1363926,1364217;CP011327,1363926,1364217;CP011329,1363926,1364217;CP012419,1363926,1364217;CP013202,1363926,1364217;
CP007570	Mauve	SHARED	1364357	1364399	.	.	.	Notes=Lenght42	AL732656,1364357,1364399;AE009948,1364357,1364399;CP000114,1364357,1364399;HF952104,1364357,1364399;CP007631,1364357,1364399;CP007572,1364357,1364399;CP007571,1364357,1364399;CP010867,1364357,1364399;CP011329,1364357,1364399;CP013202,1364357,1364399;
CP007570	Mauve	SHARED	1364550	1364753	.	.	.	Notes=Lenght203	AL732656,1364550,1364753;AE009948,1364550,1364753;CP000114,1364550,1364753;HF952104,1364550,1364753;CP007631,1364550,1364753;CP007572,1364550,1364753;CP007571,1364550,1364753;CP010867,1364550,1364753;CP011329,1364550,1364753;CP013202,1364550,1364753;
CP007570	Mauve	SHARED	1364804	1364886	.	.	.	Notes=Lenght82	AL732656,1364804,1364886;AE009948,1364804,1364886;CP000114,1364804,1364886;HF952104,1364804,1364886;CP007631,1364804,1364886;CP007572,1364804,1364886;CP007571,1364804,1364886;CP010867,1364804,1364886;CP011329,1364804,1364886;CP013202,1364804,1364886;
CP007570	Mauve	SHARED	1364887	1364947	.	.	.	Notes=Lenght60	AL732656,1364887,1364947;AE009948,1364887,1364947;CP000114,1364887,1364947;CP003919,1364887,1364947;HF952104,1364887,1364947;HF952106,1364887,1364947;HF952105,1364887,1364947;CP007482,1364887,1364947;CP007565,1364887,1364947;HG939456,1364887,1364947;CP007631,1364887,1364947;CP007632,1364887,1364947;CP006910,1364887,1364947;CP007572,1364887,1364947;CP007571,1364887,1364947;FO393392,1364887,1364947…
CP007570	Mauve	SHARED	1365008	1365782	.	.	.	Notes=Lenght774	AL732656,1365008,1365782;AE009948,1365008,1365782;CP003810,1365008,1365782;HF952104,1365008,1365782;CP007631,1365008,1365782;CP007572,1365008,1365782;CP007571,1365008,1365782;CP010867,1365008,1365782;CP011325,1365008,1365782;CP011327,1365008,1365782;CP011329,1365008,1365782;CP012419,1365008,1365782;CP013202,1365008,1365782;
CP007570	Mauve	SHARED	1365783	1365811	.	.	.	Notes=Lenght28	AL732656,1365783,1365811;AE009948,1365783,1365811;CP003810,1365783,1365811;CP003919,1365783,1365811;HF952104,1365783,1365811;HF952106,1365783,1365811;HF952105,1365783,1365811;CP007482,1365783,1365811;CP007565,1365783,1365811;HG939456,1365783,1365811;CP007631,1365783,1365811;CP007632,1365783,1365811;CP006910,1365783,1365811;CP007572,1365783,1365811;CP007571,1365783,1365811;FO393392,1365783,1365811…
CP007570	Mauve	SHARED	1365812	1366186	.	.	.	Notes=Lenght374	AL732656,1365812,1366186;AE009948,1365812,1366186;CP003810,1365812,1366186;HF952104,1365812,1366186;CP007631,1365812,1366186;CP007572,1365812,1366186;CP007571,1365812,1366186;CP010867,1365812,1366186;CP011325,1365812,1366186;CP011327,1365812,1366186;CP011329,1365812,1366186;CP012419,1365812,1366186;CP013202,1365812,1366186;
CP007570	Mauve	SHARED	1366558	1366633	.	.	.	Notes=Lenght75	AL732656,1366558,1366633;AE009948,1366558,1366633;HF952104,1366558,1366633;CP007631,1366558,1366633;CP007572,1366558,1366633;CP007571,1366558,1366633;CP010867,1366558,1366633;CP011329,1366558,1366633;CP013202,1366558,1366633;
CP007570	Mauve	SHARED	1366634	1366732	.	.	.	Notes=Lenght98	AL732656,1366634,1366732;AE009948,1366634,1366732;CP000114,1366634,1366732;CP003919,1366634,1366732;HF952104,1366634,1366732;HF952106,1366634,1366732;HF952105,1366634,1366732;CP007482,1366634,1366732;CP007565,1366634,1366732;HG939456,1366634,1366732;CP007631,1366634,1366732;CP007632,1366634,1366732;CP006910,1366634,1366732;CP007572,1366634,1366732;CP007571,1366634,1366732;FO393392,1366634,1366732…
CP007570	Mauve	SHARED	1366733	1366851	.	.	.	Notes=Lenght118	AL732656,1366733,1366851;AE009948,1366733,1366851;HF952104,1366733,1366851;CP007631,1366733,1366851;CP007572,1366733,1366851;CP007571,1366733,1366851;CP010867,1366733,1366851;CP011329,1366733,1366851;CP013202,1366733,1366851;
CP007570	Mauve	SHARED	1366852	1366876	.	.	.	Notes=Lenght24	AL732656,1366852,1366876;AE009948,1366852,1366876;CP000114,1366852,1366876;HF952104,1366852,1366876;CP007631,1366852,1366876;CP007572,1366852,1366876;CP007571,1366852,1366876;CP010867,1366852,1366876;CP011329,1366852,1366876;CP013202,1366852,1366876;
CP007570	Mauve	SHARED	1366877	1366934	.	.	.	Notes=Lenght57	AL732656,1366877,1366934;AE009948,1366877,1366934;CP000114,1366877,1366934;CP003919,1366877,1366934;HF952104,1366877,1366934;HF952106,1366877,1366934;HF952105,1366877,1366934;CP007482,1366877,1366934;CP007565,1366877,1366934;HG939456,1366877,1366934;CP007631,1366877,1366934;CP007632,1366877,1366934;CP006910,1366877,1366934;CP007572,1366877,1366934;CP007571,1366877,1366934;FO393392,1366877,1366934…
CP007570	Mauve	SHARED	1367686	1368009	.	.	.	Notes=Lenght323	AL732656,1367686,1368009;AE009948,1367686,1368009;CP000114,1367686,1368009;CP003919,1367686,1368009;HF952104,1367686,1368009;HF952106,1367686,1368009;HF952105,1367686,1368009;CP007482,1367686,1368009;CP007565,1367686,1368009;HG939456,1367686,1368009;CP007631,1367686,1368009;CP007632,1367686,1368009;CP006910,1367686,1368009;CP007572,1367686,1368009;CP007571,1367686,1368009;FO393392,1367686,1368009…
CP007570	Mauve	SHARED	1368064	1368176	.	.	.	Notes=Lenght112	AL732656,1368064,1368176;AE009948,1368064,1368176;CP003810,1368064,1368176;CP003919,1368064,1368176;HF952104,1368064,1368176;HF952106,1368064,1368176;HF952105,1368064,1368176;CP007482,1368064,1368176;CP007565,1368064,1368176;HG939456,1368064,1368176;CP007631,1368064,1368176;CP007632,1368064,1368176;CP006910,1368064,1368176;CP007572,1368064,1368176;CP007571,1368064,1368176;FO393392,1368064,1368176…
CP007570	Mauve	SHARED	1368293	1368521	.	.	.	Notes=Lenght228	AL732656,1368293,1368521;AE009948,1368293,1368521;CP003810,1368293,1368521;HF952104,1368293,1368521;CP007631,1368293,1368521;CP007572,1368293,1368521;CP007571,1368293,1368521;CP010867,1368293,1368521;CP011325,1368293,1368521;CP011327,1368293,1368521;CP011329,1368293,1368521;CP012419,1368293,1368521;CP013202,1368293,1368521;
CP007570	Mauve	SHARED	1368564	1368613	.	.	.	Notes=Lenght49	AL732656,1368564,1368613;AE009948,1368564,1368613;CP000114,1368564,1368613;CP003919,1368564,1368613;HF952104,1368564,1368613;HF952106,1368564,1368613;HF952105,1368564,1368613;CP007482,1368564,1368613;CP007565,1368564,1368613;HG939456,1368564,1368613;CP007631,1368564,1368613;CP007632,1368564,1368613;CP006910,1368564,1368613;CP007572,1368564,1368613;CP007571,1368564,1368613;FO393392,1368564,1368613…
CP007570	Mauve	SHARED	1368982	1369003	.	.	.	Notes=Lenght21	AL732656,1368982,1369003;AE009948,1368982,1369003;CP000114,1368982,1369003;CP003919,1368982,1369003;HF952104,1368982,1369003;HF952106,1368982,1369003;HF952105,1368982,1369003;CP007482,1368982,1369003;CP007565,1368982,1369003;HG939456,1368982,1369003;CP007631,1368982,1369003;CP007632,1368982,1369003;CP006910,1368982,1369003;CP007572,1368982,1369003;CP007571,1368982,1369003;FO393392,1368982,1369003…
CP007570	Mauve	SHARED	1369014	1369485	.	.	.	Notes=Lenght471	AL732656,1369014,1369485;AE009948,1369014,1369485;CP003810,1369014,1369485;CP003919,1369014,1369485;HF952104,1369014,1369485;HF952106,1369014,1369485;HF952105,1369014,1369485;CP007482,1369014,1369485;CP007565,1369014,1369485;HG939456,1369014,1369485;CP007631,1369014,1369485;CP007632,1369014,1369485;CP006910,1369014,1369485;CP007572,1369014,1369485;CP007571,1369014,1369485;FO393392,1369014,1369485…
CP007570	Mauve	SHARED	1381447	1381521	.	.	.	Notes=Lenght74	AL732656,1381447,1381521;AE009948,1381447,1381521;CP000114,1381447,1381521;CP003810,1381447,1381521;HF952104,1381447,1381521;HF952106,1381447,1381521;HF952105,1381447,1381521;CP007482,1381447,1381521;CP007565,1381447,1381521;HG939456,1381447,1381521;CP007631,1381447,1381521;CP007632,1381447,1381521;CP006910,1381447,1381521;CP007572,1381447,1381521;CP007571,1381447,1381521;FO393392,1381447,1381521…
CP007570	Mauve	SHARED	1381522	1381708	.	.	.	Notes=Lenght186	AL732656,1381522,1381708;AE009948,1381522,1381708;CP000114,1381522,1381708;CP003810,1381522,1381708;HF952104,1381522,1381708;HF952106,1381522,1381708;HF952105,1381522,1381708;HG939456,1381522,1381708;CP007631,1381522,1381708;CP007632,1381522,1381708;CP006910,1381522,1381708;CP007572,1381522,1381708;CP007571,1381522,1381708;CP010867,1381522,1381708;CP011325,1381522,1381708;CP011326,1381522,1381708…
CP007570	Mauve	SHARED	1381709	1382562	.	.	.	Notes=Lenght853	AL732656,1381709,1382562;AE009948,1381709,1382562;CP000114,1381709,1382562;CP003810,1381709,1382562;HF952104,1381709,1382562;HF952106,1381709,1382562;HF952105,1381709,1382562;CP007482,1381709,1382562;CP007565,1381709,1382562;HG939456,1381709,1382562;CP007631,1381709,1382562;CP007632,1381709,1382562;CP006910,1381709,1382562;CP007572,1381709,1382562;CP007571,1381709,1382562;FO393392,1381709,1382562…
CP007570	Mauve	SHARED	1393128	1393396	.	.	.	Notes=Lenght268	AL732656,1393128,1393396;AE009948,1393128,1393396;CP000114,1393128,1393396;CP003810,1393128,1393396;CP003919,1393128,1393396;HF952104,1393128,1393396;HF952106,1393128,1393396;HF952105,1393128,1393396;HG939456,1393128,1393396;CP007631,1393128,1393396;CP007632,1393128,1393396;CP006910,1393128,1393396;CP007572,1393128,1393396;CP007571,1393128,1393396;CP010867,1393128,1393396;CP011325,1393128,1393396…
CP007570	Mauve	SHARED	1401292	1401422	.	.	.	Notes=Lenght130	AL732656,1401292,1401422;AE009948,1401292,1401422;CP000114,1401292,1401422;CP003810,1401292,1401422;HF952104,1401292,1401422;HF952106,1401292,1401422;HF952105,1401292,1401422;CP007482,1401292,1401422;CP007565,1401292,1401422;HG939456,1401292,1401422;CP007631,1401292,1401422;CP007632,1401292,1401422;CP006910,1401292,1401422;CP007572,1401292,1401422;CP007571,1401292,1401422;FO393392,1401292,1401422…
CP007570	Mauve	SHARED	1406575	1406639	.	.	.	Notes=Lenght64	AL732656,1406575,1406639;AE009948,1406575,1406639;CP000114,1406575,1406639;CP003810,1406575,1406639;CP003919,1406575,1406639;HF952104,1406575,1406639;HF952106,1406575,1406639;HF952105,1406575,1406639;CP007482,1406575,1406639;CP007565,1406575,1406639;CP007631,1406575,1406639;CP006910,1406575,1406639;CP007572,1406575,1406639;CP007571,1406575,1406639;FO393392,1406575,1406639;CP010867,1406575,1406639…
CP007570	Mauve	SHARED	1432898	1433274	.	.	.	Notes=Lenght376	AL732656,1432898,1433274;AE009948,1432898,1433274;HF952104,1432898,1433274;CP007631,1432898,1433274;CP006910,1432898,1433274;CP007572,1432898,1433274;CP007571,1432898,1433274;CP010867,1432898,1433274;CP011329,1432898,1433274;CP012419,1432898,1433274;CP013202,1432898,1433274;
CP007570	Mauve	SHARED	1433275	1433368	.	.	.	Notes=Lenght93	AL732656,1433275,1433368;AE009948,1433275,1433368;HF952104,1433275,1433368;CP007631,1433275,1433368;CP007572,1433275,1433368;CP007571,1433275,1433368;CP010867,1433275,1433368;CP011329,1433275,1433368;CP012419,1433275,1433368;CP013202,1433275,1433368;
CP007570	Mauve	SHARED	1440049	1442300	.	.	.	Notes=Lenght2251	AL732656,1440049,1442300;AE009948,1440049,1442300;HF952104,1440049,1442300;CP007631,1440049,1442300;CP007572,1440049,1442300;CP007571,1440049,1442300;CP010867,1440049,1442300;CP011329,1440049,1442300;CP012419,1440049,1442300;CP013202,1440049,1442300;
CP007570	Mauve	SHARED	1442301	1442351	.	.	.	Notes=Lenght50	AL732656,1442301,1442351;AE009948,1442301,1442351;HF952104,1442301,1442351;CP007631,1442301,1442351;CP007572,1442301,1442351;CP007571,1442301,1442351;CP010867,1442301,1442351;CP012419,1442301,1442351;CP013202,1442301,1442351;
CP007570	Mauve	SHARED	1442352	1442365	.	.	.	Notes=Lenght13	AL732656,1442352,1442365;AE009948,1442352,1442365;CP000114,1442352,1442365;CP003810,1442352,1442365;CP003919,1442352,1442365;HF952104,1442352,1442365;HF952106,1442352,1442365;HF952105,1442352,1442365;CP007482,1442352,1442365;CP007565,1442352,1442365;HG939456,1442352,1442365;CP007631,1442352,1442365;CP007632,1442352,1442365;CP007572,1442352,1442365;CP007571,1442352,1442365;FO393392,1442352,1442365…
CP007570	Mauve	SHARED	1480539	1480699	.	.	.	Notes=Lenght160	AL732656,1480539,1480699;AE009948,1480539,1480699;CP000114,1480539,1480699;CP003810,1480539,1480699;CP003919,1480539,1480699;HF952104,1480539,1480699;HF952106,1480539,1480699;HF952105,1480539,1480699;CP007482,1480539,1480699;CP007565,1480539,1480699;CP007631,1480539,1480699;CP006910,1480539,1480699;CP007572,1480539,1480699;CP007571,1480539,1480699;FO393392,1480539,1480699;CP010867,1480539,1480699…
CP007570	Mauve	SHARED	1480982	1481586	.	.	.	Notes=Lenght604	AL732656,1480982,1481586;AE009948,1480982,1481586;CP000114,1480982,1481586;CP003810,1480982,1481586;CP003919,1480982,1481586;HF952104,1480982,1481586;HF952106,1480982,1481586;HF952105,1480982,1481586;CP007482,1480982,1481586;CP007565,1480982,1481586;CP007631,1480982,1481586;CP006910,1480982,1481586;CP007572,1480982,1481586;CP007571,1480982,1481586;FO393392,1480982,1481586;CP010867,1480982,1481586…
CP007570	Mauve	SHARED	1481681	1482063	.	.	.	Notes=Lenght382	AL732656,1481681,1482063;AE009948,1481681,1482063;CP000114,1481681,1482063;CP003810,1481681,1482063;CP003919,1481681,1482063;HF952104,1481681,1482063;HF952106,1481681,1482063;HF952105,1481681,1482063;CP007482,1481681,1482063;CP007565,1481681,1482063;CP007631,1481681,1482063;CP006910,1481681,1482063;CP007572,1481681,1482063;CP007571,1481681,1482063;FO393392,1481681,1482063;CP010867,1481681,1482063…
CP007570	Mauve	SHARED	1482154	1482218	.	.	.	Notes=Lenght64	AL732656,1482154,1482218;AE009948,1482154,1482218;CP000114,1482154,1482218;CP003810,1482154,1482218;CP003919,1482154,1482218;HF952104,1482154,1482218;HF952106,1482154,1482218;HF952105,1482154,1482218;HG939456,1482154,1482218;CP007631,1482154,1482218;CP007632,1482154,1482218;CP006910,1482154,1482218;CP007572,1482154,1482218;CP007571,1482154,1482218;CP010867,1482154,1482218;CP011325,1482154,1482218…
CP007570	Mauve	SHARED	1482219	1482339	.	.	.	Notes=Lenght120	AL732656,1482219,1482339;AE009948,1482219,1482339;CP000114,1482219,1482339;CP003810,1482219,1482339;CP003919,1482219,1482339;HF952104,1482219,1482339;HF952106,1482219,1482339;HF952105,1482219,1482339;CP007631,1482219,1482339;CP006910,1482219,1482339;CP007572,1482219,1482339;CP007571,1482219,1482339;CP010867,1482219,1482339;CP011325,1482219,1482339;CP011326,1482219,1482339;CP011327,1482219,1482339…
CP007570	Mauve	SHARED	1482340	1484181	.	.	.	Notes=Lenght1841	AL732656,1482340,1484181;AE009948,1482340,1484181;CP000114,1482340,1484181;CP003810,1482340,1484181;CP003919,1482340,1484181;HF952104,1482340,1484181;HF952106,1482340,1484181;HF952105,1482340,1484181;CP007482,1482340,1484181;CP007565,1482340,1484181;CP007631,1482340,1484181;CP006910,1482340,1484181;CP007572,1482340,1484181;CP007571,1482340,1484181;FO393392,1482340,1484181;CP010867,1482340,1484181…
CP007570	Mauve	SHARED	1484182	1484466	.	.	.	Notes=Lenght284	AL732656,1484182,1484466;AE009948,1484182,1484466;CP000114,1484182,1484466;CP003810,1484182,1484466;HF952104,1484182,1484466;HF952106,1484182,1484466;HF952105,1484182,1484466;CP007482,1484182,1484466;CP007565,1484182,1484466;CP007631,1484182,1484466;CP006910,1484182,1484466;CP007572,1484182,1484466;CP007571,1484182,1484466;FO393392,1484182,1484466;CP010867,1484182,1484466;CP011325,1484182,1484466…
CP007570	Mauve	SHARED	1484467	1484630	.	.	.	Notes=Lenght163	AL732656,1484467,1484630;AE009948,1484467,1484630;CP000114,1484467,1484630;CP003810,1484467,1484630;CP003919,1484467,1484630;HF952104,1484467,1484630;HF952106,1484467,1484630;HF952105,1484467,1484630;CP007482,1484467,1484630;CP007565,1484467,1484630;CP007631,1484467,1484630;CP006910,1484467,1484630;CP007572,1484467,1484630;CP007571,1484467,1484630;FO393392,1484467,1484630;CP010867,1484467,1484630…
CP007570	Mauve	SHARED	1484631	1485277	.	.	.	Notes=Lenght646	AL732656,1484631,1485277;AE009948,1484631,1485277;CP000114,1484631,1485277;CP003810,1484631,1485277;CP003919,1484631,1485277;HF952104,1484631,1485277;HF952106,1484631,1485277;HF952105,1484631,1485277;CP007482,1484631,1485277;CP007565,1484631,1485277;CP007631,1484631,1485277;CP006910,1484631,1485277;CP007572,1484631,1485277;CP007571,1484631,1485277;FO393392,1484631,1485277;CP010867,1484631,1485277…
CP007570	Mauve	SHARED	1485278	1485366	.	.	.	Notes=Lenght88	AL732656,1485278,1485366;CP000114,1485278,1485366;CP003810,1485278,1485366;CP003919,1485278,1485366;HF952104,1485278,1485366;HF952106,1485278,1485366;HF952105,1485278,1485366;CP007482,1485278,1485366;CP007565,1485278,1485366;CP007631,1485278,1485366;CP006910,1485278,1485366;CP007572,1485278,1485366;CP007571,1485278,1485366;FO393392,1485278,1485366;CP010867,1485278,1485366;CP011325,1485278,1485366…
CP007570	Mauve	SHARED	1485444	1486323	.	.	.	Notes=Lenght879	AL732656,1485444,1486323;AE009948,1485444,1486323;CP000114,1485444,1486323;CP003810,1485444,1486323;CP003919,1485444,1486323;HF952104,1485444,1486323;HF952106,1485444,1486323;HF952105,1485444,1486323;CP007482,1485444,1486323;CP007565,1485444,1486323;CP007631,1485444,1486323;CP006910,1485444,1486323;CP007572,1485444,1486323;CP007571,1485444,1486323;FO393392,1485444,1486323;CP010867,1485444,1486323…
CP007570	Mauve	SHARED	1486324	1486362	.	.	.	Notes=Lenght38	AL732656,1486324,1486362;HF952104,1486324,1486362;CP007631,1486324,1486362;CP007572,1486324,1486362;CP007571,1486324,1486362;CP010867,1486324,1486362;CP013202,1486324,1486362;
CP007570	Mauve	SHARED	1486363	1486395	.	.	.	Notes=Lenght32	AL732656,1486363,1486395;CP003919,1486363,1486395;HF952104,1486363,1486395;HF952106,1486363,1486395;HF952105,1486363,1486395;CP007482,1486363,1486395;CP007565,1486363,1486395;CP007631,1486363,1486395;CP006910,1486363,1486395;CP007572,1486363,1486395;CP007571,1486363,1486395;FO393392,1486363,1486395;CP010867,1486363,1486395;CP011328,1486363,1486395;CP010319,1486363,1486395;CP013202,1486363,1486395;
CP007570	Mauve	SHARED	1486408	1489658	.	.	.	Notes=Lenght3250	AL732656,1486408,1489658;AE009948,1486408,1489658;CP000114,1486408,1489658;CP003810,1486408,1489658;CP003919,1486408,1489658;HF952104,1486408,1489658;HF952106,1486408,1489658;HF952105,1486408,1489658;CP007482,1486408,1489658;CP007565,1486408,1489658;CP007631,1486408,1489658;CP006910,1486408,1489658;CP007572,1486408,1489658;CP007571,1486408,1489658;FO393392,1486408,1489658;CP010867,1486408,1489658…
CP007570	Mauve	SHARED	1489659	1489808	.	.	.	Notes=Lenght149	AL732656,1489659,1489808;AE009948,1489659,1489808;CP000114,1489659,1489808;CP003810,1489659,1489808;HF952104,1489659,1489808;CP007631,1489659,1489808;CP006910,1489659,1489808;CP007572,1489659,1489808;CP007571,1489659,1489808;CP010867,1489659,1489808;CP011325,1489659,1489808;CP011326,1489659,1489808;CP011327,1489659,1489808;CP012419,1489659,1489808;CP013202,1489659,1489808;
CP007570	Mauve	SHARED	1490542	1490578	.	.	.	Notes=Lenght36	AL732656,1490542,1490578;AE009948,1490542,1490578;CP000114,1490542,1490578;CP003810,1490542,1490578;HF952104,1490542,1490578;HF952106,1490542,1490578;HF952105,1490542,1490578;CP007482,1490542,1490578;CP007565,1490542,1490578;CP007631,1490542,1490578;CP007572,1490542,1490578;CP007571,1490542,1490578;FO393392,1490542,1490578;CP010867,1490542,1490578;CP011325,1490542,1490578;CP011326,1490542,1490578…
CP007570	Mauve	SHARED	1494726	1496535	.	.	.	Notes=Lenght1809	AL732656,1494726,1496535;AE009948,1494726,1496535;CP000114,1494726,1496535;CP003810,1494726,1496535;HF952104,1494726,1496535;HF952106,1494726,1496535;HF952105,1494726,1496535;CP007482,1494726,1496535;CP007565,1494726,1496535;CP007631,1494726,1496535;CP007572,1494726,1496535;CP007571,1494726,1496535;FO393392,1494726,1496535;CP010867,1494726,1496535;CP011325,1494726,1496535;CP011326,1494726,1496535…
CP007570	Mauve	SHARED	1496536	1498669	.	.	.	Notes=Lenght2133	AL732656,1496536,1498669;AE009948,1496536,1498669;CP000114,1496536,1498669;CP003810,1496536,1498669;CP003919,1496536,1498669;HF952104,1496536,1498669;HF952106,1496536,1498669;HF952105,1496536,1498669;CP007482,1496536,1498669;CP007565,1496536,1498669;CP007631,1496536,1498669;CP006910,1496536,1498669;CP007572,1496536,1498669;CP007571,1496536,1498669;FO393392,1496536,1498669;CP010867,1496536,1498669…
CP007570	Mauve	SHARED	1498670	1498688	.	.	.	Notes=Lenght18	AL732656,1498670,1498688;AE009948,1498670,1498688;CP000114,1498670,1498688;CP003810,1498670,1498688;CP003919,1498670,1498688;HF952104,1498670,1498688;HF952106,1498670,1498688;HF952105,1498670,1498688;CP007482,1498670,1498688;CP007565,1498670,1498688;CP007631,1498670,1498688;CP006910,1498670,1498688;CP007572,1498670,1498688;CP007571,1498670,1498688;FO393392,1498670,1498688;CP010867,1498670,1498688…
CP007570	Mauve	SHARED	1498689	1498726	.	.	.	Notes=Lenght37	AL732656,1498689,1498726;AE009948,1498689,1498726;CP000114,1498689,1498726;CP003810,1498689,1498726;HF952104,1498689,1498726;HF952106,1498689,1498726;HF952105,1498689,1498726;CP007631,1498689,1498726;CP006910,1498689,1498726;CP007572,1498689,1498726;CP007571,1498689,1498726;CP010867,1498689,1498726;CP011325,1498689,1498726;CP011326,1498689,1498726;CP011327,1498689,1498726;CP012419,1498689,1498726…
CP007570	Mauve	SHARED	1498727	1498739	.	.	.	Notes=Lenght12	AL732656,1498727,1498739;AE009948,1498727,1498739;CP000114,1498727,1498739;CP003810,1498727,1498739;HF952104,1498727,1498739;CP007631,1498727,1498739;CP006910,1498727,1498739;CP007572,1498727,1498739;CP007571,1498727,1498739;CP010867,1498727,1498739;CP011325,1498727,1498739;CP011326,1498727,1498739;CP011327,1498727,1498739;CP012419,1498727,1498739;CP013202,1498727,1498739;
CP007570	Mauve	SHARED	1499581	1499599	.	.	.	Notes=Lenght18	AL732656,1499581,1499599;AE009948,1499581,1499599;CP000114,1499581,1499599;CP003810,1499581,1499599;HF952104,1499581,1499599;HF952105,1499581,1499599;CP007631,1499581,1499599;CP006910,1499581,1499599;CP007572,1499581,1499599;CP007571,1499581,1499599;CP010867,1499581,1499599;CP011325,1499581,1499599;CP011326,1499581,1499599;CP011327,1499581,1499599;CP010319,1499581,1499599;CP012419,1499581,1499599…
CP007570	Mauve	SHARED	1499600	1499614	.	.	.	Notes=Lenght14	AL732656,1499600,1499614;AE009948,1499600,1499614;CP000114,1499600,1499614;CP003810,1499600,1499614;CP003919,1499600,1499614;HF952104,1499600,1499614;HF952105,1499600,1499614;CP007482,1499600,1499614;CP007631,1499600,1499614;CP006910,1499600,1499614;CP007572,1499600,1499614;CP007571,1499600,1499614;CP010867,1499600,1499614;CP011325,1499600,1499614;CP011326,1499600,1499614;CP011327,1499600,1499614…
CP007570	Mauve	SHARED	1499617	1502157	.	.	.	Notes=Lenght2540	AL732656,1499617,1502157;AE009948,1499617,1502157;CP000114,1499617,1502157;CP003810,1499617,1502157;CP003919,1499617,1502157;HF952104,1499617,1502157;HF952106,1499617,1502157;HF952105,1499617,1502157;CP007482,1499617,1502157;CP007565,1499617,1502157;CP007631,1499617,1502157;CP006910,1499617,1502157;CP007572,1499617,1502157;CP007571,1499617,1502157;FO393392,1499617,1502157;CP010867,1499617,1502157…
CP007570	Mauve	SHARED	1502158	1502244	.	.	.	Notes=Lenght86	AL732656,1502158,1502244;AE009948,1502158,1502244;CP000114,1502158,1502244;CP003810,1502158,1502244;CP003919,1502158,1502244;HF952104,1502158,1502244;HF952106,1502158,1502244;HF952105,1502158,1502244;CP007482,1502158,1502244;CP007565,1502158,1502244;HG939456,1502158,1502244;CP007631,1502158,1502244;CP007632,1502158,1502244;CP006910,1502158,1502244;CP007572,1502158,1502244;CP007571,1502158,1502244…
CP007570	Mauve	SHARED	1502245	1502918	.	.	.	Notes=Lenght673	AL732656,1502245,1502918;AE009948,1502245,1502918;CP000114,1502245,1502918;CP003810,1502245,1502918;CP003919,1502245,1502918;HF952104,1502245,1502918;HF952106,1502245,1502918;HF952105,1502245,1502918;CP007482,1502245,1502918;CP007565,1502245,1502918;CP007631,1502245,1502918;CP006910,1502245,1502918;CP007572,1502245,1502918;CP007571,1502245,1502918;FO393392,1502245,1502918;CP010867,1502245,1502918…
CP007570	Mauve	SHARED	1502919	1503532	.	.	.	Notes=Lenght613	AL732656,1502919,1503532;AE009948,1502919,1503532;CP000114,1502919,1503532;CP003810,1502919,1503532;CP003919,1502919,1503532;HF952104,1502919,1503532;HF952106,1502919,1503532;HF952105,1502919,1503532;CP007482,1502919,1503532;CP007565,1502919,1503532;CP007631,1502919,1503532;CP006910,1502919,1503532;CP007572,1502919,1503532;CP007571,1502919,1503532;FO393392,1502919,1503532;CP010867,1502919,1503532…
CP007570	Mauve	SHARED	1512015	1512233	.	.	.	Notes=Lenght218	AL732656,1512015,1512233;AE009948,1512015,1512233;CP000114,1512015,1512233;CP003810,1512015,1512233;CP003919,1512015,1512233;HF952104,1512015,1512233;HF952106,1512015,1512233;HF952105,1512015,1512233;HG939456,1512015,1512233;CP007631,1512015,1512233;CP007632,1512015,1512233;CP006910,1512015,1512233;CP007572,1512015,1512233;CP007571,1512015,1512233;CP010867,1512015,1512233;CP011325,1512015,1512233…
CP007570	Mauve	SHARED	1533682	1533725	.	.	.	Notes=Lenght43	AE009948,1533682,1533725;CP000114,1533682,1533725;CP003810,1533682,1533725;CP003919,1533682,1533725;HF952104,1533682,1533725;HF952106,1533682,1533725;HF952105,1533682,1533725;HG939456,1533682,1533725;CP007631,1533682,1533725;CP007632,1533682,1533725;CP006910,1533682,1533725;CP007572,1533682,1533725;CP007571,1533682,1533725;CP010867,1533682,1533725;CP011325,1533682,1533725;CP011326,1533682,1533725…
CP007570	Mauve	SHARED	1534574	1534716	.	.	.	Notes=Lenght142	AL732656,1534574,1534716;AE009948,1534574,1534716;CP000114,1534574,1534716;CP003810,1534574,1534716;CP003919,1534574,1534716;HF952104,1534574,1534716;HF952106,1534574,1534716;HF952105,1534574,1534716;HG939456,1534574,1534716;CP007631,1534574,1534716;CP007632,1534574,1534716;CP006910,1534574,1534716;CP007572,1534574,1534716;CP007571,1534574,1534716;CP010867,1534574,1534716;CP011325,1534574,1534716…
CP007570	Mauve	SHARED	1535881	1535917	.	.	.	Notes=Lenght36	AL732656,1535881,1535917;AE009948,1535881,1535917;CP000114,1535881,1535917;CP003810,1535881,1535917;HF952104,1535881,1535917;HF952106,1535881,1535917;HF952105,1535881,1535917;CP007482,1535881,1535917;CP007565,1535881,1535917;HG939456,1535881,1535917;CP007631,1535881,1535917;CP007632,1535881,1535917;CP006910,1535881,1535917;CP007572,1535881,1535917;CP007571,1535881,1535917;FO393392,1535881,1535917…
CP007570	Mauve	SHARED	1539524	1539698	.	.	.	Notes=Lenght174	AL732656,1539524,1539698;AE009948,1539524,1539698;CP000114,1539524,1539698;CP003810,1539524,1539698;CP003919,1539524,1539698;HF952104,1539524,1539698;HF952105,1539524,1539698;CP007482,1539524,1539698;CP007565,1539524,1539698;HG939456,1539524,1539698;CP007631,1539524,1539698;CP007632,1539524,1539698;CP006910,1539524,1539698;CP007572,1539524,1539698;CP007571,1539524,1539698;FO393392,1539524,1539698…
CP007570	Mauve	SHARED	1571541	1571765	.	.	.	Notes=Lenght224	AL732656,1571541,1571765;AE009948,1571541,1571765;CP000114,1571541,1571765;CP003810,1571541,1571765;CP003919,1571541,1571765;HF952104,1571541,1571765;HF952106,1571541,1571765;HF952105,1571541,1571765;CP007482,1571541,1571765;CP007565,1571541,1571765;HG939456,1571541,1571765;CP007631,1571541,1571765;CP007632,1571541,1571765;CP006910,1571541,1571765;CP007572,1571541,1571765;CP007571,1571541,1571765…
CP007570	Mauve	SHARED	1576717	1576812	.	.	.	Notes=Lenght95	AL732656,1576717,1576812;AE009948,1576717,1576812;CP000114,1576717,1576812;CP003810,1576717,1576812;CP003919,1576717,1576812;HF952104,1576717,1576812;HF952106,1576717,1576812;CP007482,1576717,1576812;CP007565,1576717,1576812;HG939456,1576717,1576812;CP007631,1576717,1576812;CP007632,1576717,1576812;CP006910,1576717,1576812;CP007572,1576717,1576812;CP007571,1576717,1576812;FO393392,1576717,1576812…
CP007570	Mauve	SHARED	1577787	1577827	.	.	.	Notes=Lenght40	AL732656,1577787,1577827;AE009948,1577787,1577827;CP000114,1577787,1577827;CP003810,1577787,1577827;HF952104,1577787,1577827;HF952106,1577787,1577827;HF952105,1577787,1577827;CP007482,1577787,1577827;CP007565,1577787,1577827;HG939456,1577787,1577827;CP007631,1577787,1577827;CP007632,1577787,1577827;CP006910,1577787,1577827;CP007572,1577787,1577827;CP007571,1577787,1577827;FO393392,1577787,1577827…
CP007570	Mauve	SHARED	1581088	1581197	.	.	.	Notes=Lenght109	AL732656,1581088,1581197;AE009948,1581088,1581197;CP000114,1581088,1581197;CP003810,1581088,1581197;HF952104,1581088,1581197;HF952106,1581088,1581197;HF952105,1581088,1581197;HG939456,1581088,1581197;CP007631,1581088,1581197;CP007632,1581088,1581197;CP006910,1581088,1581197;CP007572,1581088,1581197;CP007571,1581088,1581197;CP010867,1581088,1581197;CP011325,1581088,1581197;CP011326,1581088,1581197…
CP007570	Mauve	SHARED	1600091	1600110	.	.	.	Notes=Lenght19	AL732656,1600091,1600110;AE009948,1600091,1600110;CP000114,1600091,1600110;CP003810,1600091,1600110;CP003919,1600091,1600110;HF952104,1600091,1600110;HF952106,1600091,1600110;HF952105,1600091,1600110;CP007482,1600091,1600110;CP007565,1600091,1600110;CP007631,1600091,1600110;CP007632,1600091,1600110;CP006910,1600091,1600110;CP007572,1600091,1600110;CP007571,1600091,1600110;FO393392,1600091,1600110…
CP007570	Mauve	SHARED	1606294	1606335	.	.	.	Notes=Lenght41	AL732656,1606294,1606335;AE009948,1606294,1606335;CP000114,1606294,1606335;CP003810,1606294,1606335;HF952104,1606294,1606335;HF952106,1606294,1606335;HF952105,1606294,1606335;CP007482,1606294,1606335;CP007565,1606294,1606335;HG939456,1606294,1606335;CP007631,1606294,1606335;CP007632,1606294,1606335;CP006910,1606294,1606335;CP007572,1606294,1606335;CP007571,1606294,1606335;FO393392,1606294,1606335…
CP007570	Mauve	SHARED	1610952	1611020	.	.	.	Notes=Lenght68	AL732656,1610952,1611020;AE009948,1610952,1611020;CP000114,1610952,1611020;CP003810,1610952,1611020;CP003919,1610952,1611020;HF952104,1610952,1611020;HF952106,1610952,1611020;HF952105,1610952,1611020;HG939456,1610952,1611020;CP007631,1610952,1611020;CP007632,1610952,1611020;CP006910,1610952,1611020;CP007572,1610952,1611020;CP007571,1610952,1611020;CP010867,1610952,1611020;CP011325,1610952,1611020…
CP007570	Mauve	SHARED	1659468	1660062	.	.	.	Notes=Lenght594	AL732656,1659468,1660062;AE009948,1659468,1660062;CP000114,1659468,1660062;CP003810,1659468,1660062;HF952104,1659468,1660062;HF952106,1659468,1660062;HF952105,1659468,1660062;CP007482,1659468,1660062;CP007565,1659468,1660062;HG939456,1659468,1660062;CP007631,1659468,1660062;CP007632,1659468,1660062;CP006910,1659468,1660062;CP007572,1659468,1660062;CP007571,1659468,1660062;FO393392,1659468,1660062…
CP007570	Mauve	SHARED	1669900	1669965	.	.	.	Notes=Lenght65	AL732656,1669900,1669965;AE009948,1669900,1669965;CP000114,1669900,1669965;CP003810,1669900,1669965;CP003919,1669900,1669965;HF952104,1669900,1669965;HF952106,1669900,1669965;HF952105,1669900,1669965;HG939456,1669900,1669965;CP007631,1669900,1669965;CP007632,1669900,1669965;CP006910,1669900,1669965;CP007572,1669900,1669965;CP007571,1669900,1669965;CP010867,1669900,1669965;CP011325,1669900,1669965…
CP007570	Mauve	SHARED	1673230	1673308	.	.	.	Notes=Lenght78	AL732656,1673230,1673308;AE009948,1673230,1673308;CP000114,1673230,1673308;CP003810,1673230,1673308;HF952104,1673230,1673308;HF952106,1673230,1673308;HF952105,1673230,1673308;HG939456,1673230,1673308;CP007631,1673230,1673308;CP007632,1673230,1673308;CP006910,1673230,1673308;CP007572,1673230,1673308;CP007571,1673230,1673308;CP010867,1673230,1673308;CP011325,1673230,1673308;CP011326,1673230,1673308…
CP007570	Mauve	SHARED	1674588	1674652	.	.	.	Notes=Lenght64	AL732656,1674588,1674652;AE009948,1674588,1674652;CP000114,1674588,1674652;CP003810,1674588,1674652;CP003919,1674588,1674652;HF952104,1674588,1674652;HF952106,1674588,1674652;HF952105,1674588,1674652;HG939456,1674588,1674652;CP007631,1674588,1674652;CP007632,1674588,1674652;CP006910,1674588,1674652;CP007572,1674588,1674652;CP007571,1674588,1674652;CP010867,1674588,1674652;CP011325,1674588,1674652…
CP007570	Mauve	SHARED	1674653	1674869	.	.	.	Notes=Lenght216	AL732656,1674653,1674869;AE009948,1674653,1674869;CP000114,1674653,1674869;CP003810,1674653,1674869;CP003919,1674653,1674869;HF952104,1674653,1674869;HF952106,1674653,1674869;HF952105,1674653,1674869;HG939456,1674653,1674869;CP007631,1674653,1674869;CP007632,1674653,1674869;CP007572,1674653,1674869;CP007571,1674653,1674869;CP010867,1674653,1674869;CP011325,1674653,1674869;CP011326,1674653,1674869…
CP007570	Mauve	SHARED	1674870	1676706	.	.	.	Notes=Lenght1836	AL732656,1674870,1676706;AE009948,1674870,1676706;CP000114,1674870,1676706;CP003810,1674870,1676706;CP003919,1674870,1676706;HF952104,1674870,1676706;HF952106,1674870,1676706;HF952105,1674870,1676706;HG939456,1674870,1676706;CP007631,1674870,1676706;CP007632,1674870,1676706;CP006910,1674870,1676706;CP007572,1674870,1676706;CP007571,1674870,1676706;CP010867,1674870,1676706;CP011325,1674870,1676706…
CP007570	Mauve	SHARED	1696492	1696533	.	.	.	Notes=Lenght41	AL732656,1696492,1696533;AE009948,1696492,1696533;CP000114,1696492,1696533;CP003810,1696492,1696533;HF952104,1696492,1696533;HF952106,1696492,1696533;HF952105,1696492,1696533;HG939456,1696492,1696533;CP007631,1696492,1696533;CP007632,1696492,1696533;CP006910,1696492,1696533;CP007572,1696492,1696533;CP007571,1696492,1696533;CP010867,1696492,1696533;CP011325,1696492,1696533;CP011326,1696492,1696533…
CP007570	Mauve	SHARED	1716574	1716760	.	.	.	Notes=Lenght186	AL732656,1716574,1716760;AE009948,1716574,1716760;CP000114,1716574,1716760;CP003810,1716574,1716760;CP003919,1716574,1716760;HF952104,1716574,1716760;HF952105,1716574,1716760;CP007482,1716574,1716760;CP007565,1716574,1716760;HG939456,1716574,1716760;CP007631,1716574,1716760;CP007632,1716574,1716760;CP006910,1716574,1716760;CP007572,1716574,1716760;CP007571,1716574,1716760;FO393392,1716574,1716760…
CP007570	Mauve	SHARED	1721543	1721579	.	.	.	Notes=Lenght36	AL732656,1721543,1721579;AE009948,1721543,1721579;CP000114,1721543,1721579;CP003810,1721543,1721579;HF952104,1721543,1721579;HF952106,1721543,1721579;HF952105,1721543,1721579;CP007482,1721543,1721579;CP007565,1721543,1721579;HG939456,1721543,1721579;CP007631,1721543,1721579;CP007632,1721543,1721579;CP006910,1721543,1721579;CP007572,1721543,1721579;CP007571,1721543,1721579;FO393392,1721543,1721579…
CP007570	Mauve	SHARED	1724533	1724585	.	.	.	Notes=Lenght52	AL732656,1724533,1724585;AE009948,1724533,1724585;CP000114,1724533,1724585;CP003810,1724533,1724585;HF952104,1724533,1724585;HF952106,1724533,1724585;HF952105,1724533,1724585;CP007482,1724533,1724585;CP007565,1724533,1724585;HG939456,1724533,1724585;CP007631,1724533,1724585;CP007632,1724533,1724585;CP006910,1724533,1724585;CP007572,1724533,1724585;CP007571,1724533,1724585;FO393392,1724533,1724585…
CP007570	Mauve	SHARED	1736893	1736984	.	.	.	Notes=Lenght91	AL732656,1736893,1736984;AE009948,1736893,1736984;CP000114,1736893,1736984;CP003810,1736893,1736984;HF952104,1736893,1736984;HF952106,1736893,1736984;HF952105,1736893,1736984;CP007482,1736893,1736984;CP007565,1736893,1736984;HG939456,1736893,1736984;CP007631,1736893,1736984;CP007632,1736893,1736984;CP006910,1736893,1736984;CP007572,1736893,1736984;CP007571,1736893,1736984;FO393392,1736893,1736984…
CP007570	Mauve	SHARED	1768281	1768326	.	.	.	Notes=Lenght45	AL732656,1768281,1768326;AE009948,1768281,1768326;CP000114,1768281,1768326;CP003810,1768281,1768326;HF952104,1768281,1768326;HF952106,1768281,1768326;HF952105,1768281,1768326;HG939456,1768281,1768326;CP007631,1768281,1768326;CP007632,1768281,1768326;CP006910,1768281,1768326;CP007572,1768281,1768326;CP007571,1768281,1768326;CP010867,1768281,1768326;CP011325,1768281,1768326;CP011326,1768281,1768326…
CP007570	Mauve	SHARED	1781922	1782218	.	.	.	Notes=Lenght296	AL732656,1781922,1782218;AE009948,1781922,1782218;CP000114,1781922,1782218;CP003810,1781922,1782218;HF952104,1781922,1782218;HF952106,1781922,1782218;HF952105,1781922,1782218;CP007482,1781922,1782218;CP007565,1781922,1782218;HG939456,1781922,1782218;CP007631,1781922,1782218;CP007632,1781922,1782218;CP007572,1781922,1782218;CP007571,1781922,1782218;FO393392,1781922,1782218;CP010867,1781922,1782218…
CP007570	Mauve	SHARED	1782219	1782911	.	.	.	Notes=Lenght692	AL732656,1782219,1782911;AE009948,1782219,1782911;CP000114,1782219,1782911;CP003810,1782219,1782911;HF952104,1782219,1782911;HF952106,1782219,1782911;HF952105,1782219,1782911;HG939456,1782219,1782911;CP007631,1782219,1782911;CP007632,1782219,1782911;CP007572,1782219,1782911;CP007571,1782219,1782911;CP010867,1782219,1782911;CP011325,1782219,1782911;CP011326,1782219,1782911;CP011327,1782219,1782911…
CP007570	Mauve	SHARED	1784739	1784787	.	.	.	Notes=Lenght48	AL732656,1784739,1784787;AE009948,1784739,1784787;CP000114,1784739,1784787;CP003810,1784739,1784787;CP003919,1784739,1784787;HF952104,1784739,1784787;HF952105,1784739,1784787;CP007482,1784739,1784787;CP007565,1784739,1784787;HG939456,1784739,1784787;CP007631,1784739,1784787;CP007632,1784739,1784787;CP006910,1784739,1784787;CP007572,1784739,1784787;CP007571,1784739,1784787;FO393392,1784739,1784787…
CP007570	Mauve	SHARED	1831493	1831536	.	.	.	Notes=Lenght43	AL732656,1831493,1831536;AE009948,1831493,1831536;CP000114,1831493,1831536;CP003810,1831493,1831536;HF952104,1831493,1831536;HF952106,1831493,1831536;HF952105,1831493,1831536;HG939456,1831493,1831536;CP007631,1831493,1831536;CP007632,1831493,1831536;CP006910,1831493,1831536;CP007572,1831493,1831536;CP007571,1831493,1831536;CP010867,1831493,1831536;CP011325,1831493,1831536;CP011326,1831493,1831536…
CP007570	Mauve	SHARED	1862495	1862845	.	.	.	Notes=Lenght350	AL732656,1862495,1862845;CP000114,1862495,1862845;CP003810,1862495,1862845;HF952104,1862495,1862845;HF952106,1862495,1862845;CP007631,1862495,1862845;CP007632,1862495,1862845;CP007572,1862495,1862845;CP007571,1862495,1862845;CP010867,1862495,1862845;CP011325,1862495,1862845;CP011326,1862495,1862845;CP011327,1862495,1862845;CP012419,1862495,1862845;CP013202,1862495,1862845;
CP007570	Mauve	SHARED	1862860	1862890	.	.	.	Notes=Lenght30	AL732656,1862860,1862890;CP000114,1862860,1862890;CP003810,1862860,1862890;HF952104,1862860,1862890;CP007631,1862860,1862890;CP007632,1862860,1862890;CP007572,1862860,1862890;CP007571,1862860,1862890;CP010867,1862860,1862890;CP011325,1862860,1862890;CP011326,1862860,1862890;CP011327,1862860,1862890;CP012419,1862860,1862890;CP013202,1862860,1862890;
CP007570	Mauve	SHARED	1862891	1862901	.	.	.	Notes=Lenght10	AL732656,1862891,1862901;CP000114,1862891,1862901;CP003810,1862891,1862901;HF952104,1862891,1862901;HF952106,1862891,1862901;CP007631,1862891,1862901;CP007632,1862891,1862901;CP007572,1862891,1862901;CP007571,1862891,1862901;CP010867,1862891,1862901;CP011325,1862891,1862901;CP011326,1862891,1862901;CP011327,1862891,1862901;CP012419,1862891,1862901;CP013202,1862891,1862901;
CP007570	Mauve	SHARED	1862919	1862956	.	.	.	Notes=Lenght37	AL732656,1862919,1862956;CP000114,1862919,1862956;CP003810,1862919,1862956;HF952104,1862919,1862956;HF952106,1862919,1862956;CP007631,1862919,1862956;CP007632,1862919,1862956;CP007572,1862919,1862956;CP007571,1862919,1862956;CP010867,1862919,1862956;CP011325,1862919,1862956;CP011326,1862919,1862956;CP011327,1862919,1862956;CP012419,1862919,1862956;CP013202,1862919,1862956;
CP007570	Mauve	SHARED	1904426	1904462	.	.	.	Notes=Lenght36	AL732656,1904426,1904462;AE009948,1904426,1904462;CP000114,1904426,1904462;CP003810,1904426,1904462;CP003919,1904426,1904462;HF952104,1904426,1904462;HF952106,1904426,1904462;HF952105,1904426,1904462;HG939456,1904426,1904462;CP007631,1904426,1904462;CP007632,1904426,1904462;CP006910,1904426,1904462;CP007572,1904426,1904462;CP007571,1904426,1904462;CP010867,1904426,1904462;CP011325,1904426,1904462…
CP007570	Mauve	SHARED	1904730	1905010	.	.	.	Notes=Lenght280	AL732656,1904730,1905010;AE009948,1904730,1905010;CP000114,1904730,1905010;CP003810,1904730,1905010;HF952104,1904730,1905010;HF952106,1904730,1905010;HF952105,1904730,1905010;CP007482,1904730,1905010;CP007565,1904730,1905010;HG939456,1904730,1905010;CP007631,1904730,1905010;CP007632,1904730,1905010;CP006910,1904730,1905010;CP007572,1904730,1905010;CP007571,1904730,1905010;FO393392,1904730,1905010…
CP007570	Mauve	SHARED	1913802	1913932	.	.	.	Notes=Lenght130	AL732656,1913802,1913932;AE009948,1913802,1913932;CP000114,1913802,1913932;CP003810,1913802,1913932;CP003919,1913802,1913932;HF952104,1913802,1913932;HF952106,1913802,1913932;HF952105,1913802,1913932;HG939456,1913802,1913932;CP007631,1913802,1913932;CP007632,1913802,1913932;CP006910,1913802,1913932;CP007572,1913802,1913932;CP007571,1913802,1913932;CP010867,1913802,1913932;CP011325,1913802,1913932…
CP007570	Mauve	SHARED	1915325	1915470	.	.	.	Notes=Lenght145	AL732656,1915325,1915470;AE009948,1915325,1915470;CP000114,1915325,1915470;CP003810,1915325,1915470;HF952104,1915325,1915470;HF952106,1915325,1915470;HF952105,1915325,1915470;HG939456,1915325,1915470;CP007631,1915325,1915470;CP007632,1915325,1915470;CP006910,1915325,1915470;CP007572,1915325,1915470;CP007571,1915325,1915470;CP010867,1915325,1915470;CP011325,1915325,1915470;CP011326,1915325,1915470…
CP007570	Mauve	SHARED	1915471	1915833	.	.	.	Notes=Lenght362	AL732656,1915471,1915833;AE009948,1915471,1915833;CP000114,1915471,1915833;CP003810,1915471,1915833;HF952104,1915471,1915833;HF952106,1915471,1915833;HF952105,1915471,1915833;CP007482,1915471,1915833;CP007565,1915471,1915833;HG939456,1915471,1915833;CP007631,1915471,1915833;CP007632,1915471,1915833;CP006910,1915471,1915833;CP007572,1915471,1915833;CP007571,1915471,1915833;FO393392,1915471,1915833…
CP007570	Mauve	SHARED	1967355	1967365	.	.	.	Notes=Lenght10	AL732656,1967355,1967365;AE009948,1967355,1967365;CP000114,1967355,1967365;CP003810,1967355,1967365;HF952104,1967355,1967365;CP007631,1967355,1967365;CP007572,1967355,1967365;CP007571,1967355,1967365;CP010867,1967355,1967365;CP011325,1967355,1967365;CP011326,1967355,1967365;CP011327,1967355,1967365;CP011329,1967355,1967365;CP012419,1967355,1967365;CP013202,1967355,1967365;
CP007570	Mauve	SHARED	1967366	1967655	.	.	.	Notes=Lenght289	AL732656,1967366,1967655;AE009948,1967366,1967655;HF952104,1967366,1967655;CP007631,1967366,1967655;CP007572,1967366,1967655;CP007571,1967366,1967655;CP010867,1967366,1967655;CP011329,1967366,1967655;CP013202,1967366,1967655;
CP007570	Mauve	SHARED	1990829	1991900	.	.	.	Notes=Lenght1071	AL732656,1990829,1991900;AE009948,1990829,1991900;CP000114,1990829,1991900;CP003810,1990829,1991900;CP003919,1990829,1991900;HF952104,1990829,1991900;HF952106,1990829,1991900;HF952105,1990829,1991900;CP007482,1990829,1991900;CP007565,1990829,1991900;HG939456,1990829,1991900;CP007631,1990829,1991900;CP007632,1990829,1991900;CP006910,1990829,1991900;CP007572,1990829,1991900;CP007571,1990829,1991900…
CP007570	Mauve	SHARED	1991901	1992522	.	.	.	Notes=Lenght621	AL732656,1991901,1992522;AE009948,1991901,1992522;CP000114,1991901,1992522;CP003810,1991901,1992522;HF952104,1991901,1992522;HF952106,1991901,1992522;HF952105,1991901,1992522;CP007482,1991901,1992522;CP007565,1991901,1992522;HG939456,1991901,1992522;CP007631,1991901,1992522;CP007632,1991901,1992522;CP006910,1991901,1992522;CP007572,1991901,1992522;CP007571,1991901,1992522;FO393392,1991901,1992522…
CP007570	Mauve	SHARED	1992532	1993025	.	.	.	Notes=Lenght493	AL732656,1992532,1993025;AE009948,1992532,1993025;CP000114,1992532,1993025;CP003810,1992532,1993025;HF952104,1992532,1993025;HF952106,1992532,1993025;HF952105,1992532,1993025;HG939456,1992532,1993025;CP007631,1992532,1993025;CP007632,1992532,1993025;CP006910,1992532,1993025;CP007572,1992532,1993025;CP007571,1992532,1993025;CP010867,1992532,1993025;CP011325,1992532,1993025;CP011326,1992532,1993025…
CP007570	Mauve	SHARED	1993026	1995734	.	.	.	Notes=Lenght2708	AL732656,1993026,1995734;AE009948,1993026,1995734;CP000114,1993026,1995734;CP003810,1993026,1995734;CP003919,1993026,1995734;HF952104,1993026,1995734;HF952106,1993026,1995734;HF952105,1993026,1995734;CP007482,1993026,1995734;CP007565,1993026,1995734;HG939456,1993026,1995734;CP007631,1993026,1995734;CP007632,1993026,1995734;CP006910,1993026,1995734;CP007572,1993026,1995734;CP007571,1993026,1995734…
CP007570	Mauve	SHARED	2004400	2004561	.	.	.	Notes=Lenght161	AL732656,2004400,2004561;AE009948,2004400,2004561;CP000114,2004400,2004561;CP003810,2004400,2004561;HF952104,2004400,2004561;HF952106,2004400,2004561;HF952105,2004400,2004561;CP007482,2004400,2004561;CP007565,2004400,2004561;HG939456,2004400,2004561;CP007631,2004400,2004561;CP007632,2004400,2004561;CP006910,2004400,2004561;CP007572,2004400,2004561;CP007571,2004400,2004561;FO393392,2004400,2004561…
CP007570	Mauve	SHARED	2004693	2004713	.	.	.	Notes=Lenght20	AL732656,2004693,2004713;AE009948,2004693,2004713;CP000114,2004693,2004713;CP003810,2004693,2004713;HF952104,2004693,2004713;HF952106,2004693,2004713;HF952105,2004693,2004713;CP007482,2004693,2004713;CP007565,2004693,2004713;HG939456,2004693,2004713;CP007631,2004693,2004713;CP007632,2004693,2004713;CP006910,2004693,2004713;CP007572,2004693,2004713;CP007571,2004693,2004713;FO393392,2004693,2004713…
CP007570	Mauve	SHARED	2006211	2007580	.	.	.	Notes=Lenght1369	AL732656,2006211,2007580;AE009948,2006211,2007580;CP000114,2006211,2007580;CP003810,2006211,2007580;CP003919,2006211,2007580;HF952104,2006211,2007580;HF952106,2006211,2007580;HF952105,2006211,2007580;HG939456,2006211,2007580;CP007631,2006211,2007580;CP007632,2006211,2007580;CP006910,2006211,2007580;CP007572,2006211,2007580;CP007571,2006211,2007580;CP010867,2006211,2007580;CP011325,2006211,2007580…
CP007570	Mauve	SHARED	2007581	2007776	.	.	.	Notes=Lenght195	AL732656,2007581,2007776;AE009948,2007581,2007776;CP000114,2007581,2007776;CP003810,2007581,2007776;CP003919,2007581,2007776;HF952104,2007581,2007776;HF952106,2007581,2007776;HF952105,2007581,2007776;CP007631,2007581,2007776;CP007632,2007581,2007776;CP006910,2007581,2007776;CP007572,2007581,2007776;CP007571,2007581,2007776;CP010867,2007581,2007776;CP011325,2007581,2007776;CP011326,2007581,2007776…
CP007570	Mauve	SHARED	2007777	2008543	.	.	.	Notes=Lenght766	AL732656,2007777,2008543;AE009948,2007777,2008543;CP000114,2007777,2008543;CP003810,2007777,2008543;CP003919,2007777,2008543;HF952104,2007777,2008543;HF952106,2007777,2008543;HF952105,2007777,2008543;CP007482,2007777,2008543;CP007565,2007777,2008543;CP007631,2007777,2008543;CP007632,2007777,2008543;CP006910,2007777,2008543;CP007572,2007777,2008543;CP007571,2007777,2008543;FO393392,2007777,2008543…
CP007570	Mauve	SHARED	2011624	2012212	.	.	.	Notes=Lenght588	AL732656,2011624,2012212;AE009948,2011624,2012212;CP000114,2011624,2012212;CP003810,2011624,2012212;HF952104,2011624,2012212;HF952106,2011624,2012212;HF952105,2011624,2012212;CP007482,2011624,2012212;CP007565,2011624,2012212;HG939456,2011624,2012212;CP007631,2011624,2012212;CP007632,2011624,2012212;CP006910,2011624,2012212;CP007572,2011624,2012212;CP007571,2011624,2012212;FO393392,2011624,2012212…
CP007570	Mauve	SHARED	2012220	2012264	.	.	.	Notes=Lenght44	AL732656,2012220,2012264;CP000114,2012220,2012264;CP003810,2012220,2012264;HF952104,2012220,2012264;HF952106,2012220,2012264;HF952105,2012220,2012264;CP007482,2012220,2012264;CP007565,2012220,2012264;HG939456,2012220,2012264;CP007631,2012220,2012264;CP007632,2012220,2012264;CP006910,2012220,2012264;CP007572,2012220,2012264;CP007571,2012220,2012264;FO393392,2012220,2012264;CP010867,2012220,2012264…
CP007570	Mauve	SHARED	2012265	2012310	.	.	.	Notes=Lenght45	AL732656,2012265,2012310;AE009948,2012265,2012310;CP000114,2012265,2012310;CP003810,2012265,2012310;HF952104,2012265,2012310;HF952106,2012265,2012310;HF952105,2012265,2012310;CP007482,2012265,2012310;CP007565,2012265,2012310;HG939456,2012265,2012310;CP007631,2012265,2012310;CP007632,2012265,2012310;CP006910,2012265,2012310;CP007572,2012265,2012310;CP007571,2012265,2012310;FO393392,2012265,2012310…
CP007570	Mauve	SHARED	2022975	2023122	.	.	.	Notes=Lenght147	AL732656,2022975,2023122;AE009948,2022975,2023122;CP000114,2022975,2023122;CP003810,2022975,2023122;CP003919,2022975,2023122;HF952104,2022975,2023122;HF952106,2022975,2023122;HF952105,2022975,2023122;HG939456,2022975,2023122;CP007631,2022975,2023122;CP007632,2022975,2023122;CP006910,2022975,2023122;CP007572,2022975,2023122;CP007571,2022975,2023122;CP010867,2022975,2023122;CP011325,2022975,2023122…
CP007570	Mauve	SHARED	2030707	2030771	.	.	.	Notes=Lenght64	AL732656,2030707,2030771;AE009948,2030707,2030771;CP000114,2030707,2030771;CP003810,2030707,2030771;HF952104,2030707,2030771;HF952106,2030707,2030771;HF952105,2030707,2030771;HG939456,2030707,2030771;CP007631,2030707,2030771;CP007632,2030707,2030771;CP006910,2030707,2030771;CP007572,2030707,2030771;CP007571,2030707,2030771;CP010867,2030707,2030771;CP011325,2030707,2030771;CP011326,2030707,2030771…
CP007570	Mauve	SHARED	2030949	2031337	.	.	.	Notes=Lenght388	AL732656,2030949,2031337;AE009948,2030949,2031337;CP000114,2030949,2031337;CP003810,2030949,2031337;CP003919,2030949,2031337;HF952104,2030949,2031337;CP007482,2030949,2031337;CP007565,2030949,2031337;HG939456,2030949,2031337;CP007631,2030949,2031337;CP007632,2030949,2031337;CP006910,2030949,2031337;CP007572,2030949,2031337;CP007571,2030949,2031337;FO393392,2030949,2031337;CP010867,2030949,2031337…
CP007570	Mauve	SHARED	2031338	2031387	.	.	.	Notes=Lenght49	AL732656,2031338,2031387;AE009948,2031338,2031387;CP000114,2031338,2031387;CP003810,2031338,2031387;CP003919,2031338,2031387;HF952104,2031338,2031387;HF952106,2031338,2031387;CP007482,2031338,2031387;CP007565,2031338,2031387;HG939456,2031338,2031387;CP007631,2031338,2031387;CP007632,2031338,2031387;CP006910,2031338,2031387;CP007572,2031338,2031387;CP007571,2031338,2031387;FO393392,2031338,2031387…
CP007570	Mauve	SHARED	2032535	2032610	.	.	.	Notes=Lenght75	AL732656,2032535,2032610;AE009948,2032535,2032610;CP000114,2032535,2032610;CP003810,2032535,2032610;CP003919,2032535,2032610;HF952104,2032535,2032610;HF952106,2032535,2032610;HF952105,2032535,2032610;CP007482,2032535,2032610;CP007565,2032535,2032610;HG939456,2032535,2032610;CP007631,2032535,2032610;CP007632,2032535,2032610;CP007572,2032535,2032610;CP007571,2032535,2032610;FO393392,2032535,2032610…
CP007570	Mauve	SHARED	2034014	2034104	.	.	.	Notes=Lenght90	AL732656,2034014,2034104;AE009948,2034014,2034104;CP000114,2034014,2034104;CP003810,2034014,2034104;CP003919,2034014,2034104;HF952104,2034014,2034104;HF952106,2034014,2034104;HF952105,2034014,2034104;CP007482,2034014,2034104;CP007565,2034014,2034104;HG939456,2034014,2034104;CP007631,2034014,2034104;CP007572,2034014,2034104;CP007571,2034014,2034104;FO393392,2034014,2034104;CP010867,2034014,2034104…
CP007570	Mauve	SHARED	2034199	2034209	.	.	.	Notes=Lenght10	AL732656,2034199,2034209;AE009948,2034199,2034209;CP000114,2034199,2034209;CP003810,2034199,2034209;CP003919,2034199,2034209;HF952104,2034199,2034209;HF952105,2034199,2034209;CP007482,2034199,2034209;CP007565,2034199,2034209;HG939456,2034199,2034209;CP007631,2034199,2034209;CP007632,2034199,2034209;CP007572,2034199,2034209;CP007571,2034199,2034209;FO393392,2034199,2034209;CP010867,2034199,2034209…
CP007570	Mauve	SHARED	2034210	2034391	.	.	.	Notes=Lenght181	AL732656,2034210,2034391;AE009948,2034210,2034391;CP000114,2034210,2034391;CP003810,2034210,2034391;CP003919,2034210,2034391;HF952104,2034210,2034391;HF952105,2034210,2034391;CP007482,2034210,2034391;CP007565,2034210,2034391;HG939456,2034210,2034391;CP007631,2034210,2034391;CP007632,2034210,2034391;CP006910,2034210,2034391;CP007572,2034210,2034391;CP007571,2034210,2034391;FO393392,2034210,2034391…
CP007570	Mauve	SHARED	2048222	2048603	.	.	.	Notes=Lenght381	AL732656,2048222,2048603;AE009948,2048222,2048603;CP000114,2048222,2048603;CP003810,2048222,2048603;CP003919,2048222,2048603;HF952104,2048222,2048603;HF952106,2048222,2048603;HF952105,2048222,2048603;CP007482,2048222,2048603;CP007565,2048222,2048603;HG939456,2048222,2048603;CP007631,2048222,2048603;CP007632,2048222,2048603;CP007572,2048222,2048603;CP007571,2048222,2048603;FO393392,2048222,2048603…
CP007570	Mauve	SHARED	2048676	2048686	.	.	.	Notes=Lenght10	AL732656,2048676,2048686;AE009948,2048676,2048686;CP000114,2048676,2048686;CP003810,2048676,2048686;CP003919,2048676,2048686;HF952104,2048676,2048686;HF952106,2048676,2048686;HF952105,2048676,2048686;CP007482,2048676,2048686;CP007565,2048676,2048686;HG939456,2048676,2048686;CP007631,2048676,2048686;CP007632,2048676,2048686;CP007572,2048676,2048686;CP007571,2048676,2048686;FO393392,2048676,2048686…
CP007570	Mauve	SHARED	2049208	2050372	.	.	.	Notes=Lenght1164	CP003919,2049208,2050372;HF952104,2049208,2050372;HF952106,2049208,2050372;CP007482,2049208,2050372;CP007565,2049208,2050372;CP007631,2049208,2050372;CP006910,2049208,2050372;CP007572,2049208,2050372;CP007571,2049208,2050372;FO393392,2049208,2050372;CP010867,2049208,2050372;CP011328,2049208,2050372;CP010319,2049208,2050372;CP013202,2049208,2050372;
CP007570	Mauve	SHARED	2050458	2050527	.	.	.	Notes=Lenght69	AL732656,2050458,2050527;AE009948,2050458,2050527;CP000114,2050458,2050527;CP003810,2050458,2050527;CP003919,2050458,2050527;HF952104,2050458,2050527;HF952106,2050458,2050527;HF952105,2050458,2050527;CP007482,2050458,2050527;CP007565,2050458,2050527;HG939456,2050458,2050527;CP007631,2050458,2050527;CP007632,2050458,2050527;CP006910,2050458,2050527;CP007572,2050458,2050527;CP007571,2050458,2050527…
CP007570	Mauve	SHARED	2056501	2056528	.	.	.	Notes=Lenght27	AL732656,2056501,2056528;AE009948,2056501,2056528;CP000114,2056501,2056528;CP003810,2056501,2056528;HF952104,2056501,2056528;HF952106,2056501,2056528;HF952105,2056501,2056528;HG939456,2056501,2056528;CP007631,2056501,2056528;CP007632,2056501,2056528;CP006910,2056501,2056528;CP007572,2056501,2056528;CP007571,2056501,2056528;CP010867,2056501,2056528;CP011325,2056501,2056528;CP011326,2056501,2056528…
CP007570	Mauve	SHARED	2056675	2057233	.	.	.	Notes=Lenght558	AL732656,2056675,2057233;AE009948,2056675,2057233;CP000114,2056675,2057233;CP003810,2056675,2057233;CP003919,2056675,2057233;HF952104,2056675,2057233;HF952105,2056675,2057233;CP007482,2056675,2057233;CP007565,2056675,2057233;HG939456,2056675,2057233;CP007631,2056675,2057233;CP007632,2056675,2057233;CP007572,2056675,2057233;CP007571,2056675,2057233;FO393392,2056675,2057233;CP010867,2056675,2057233…
CP007570	Mauve	SHARED	2057234	2057449	.	.	.	Notes=Lenght215	AL732656,2057234,2057449;AE009948,2057234,2057449;CP000114,2057234,2057449;CP003810,2057234,2057449;CP003919,2057234,2057449;HF952104,2057234,2057449;HF952105,2057234,2057449;CP007482,2057234,2057449;CP007565,2057234,2057449;HG939456,2057234,2057449;CP007631,2057234,2057449;CP007632,2057234,2057449;CP007572,2057234,2057449;CP007571,2057234,2057449;FO393392,2057234,2057449;CP010867,2057234,2057449…
CP007570	Mauve	SHARED	2057450	2057763	.	.	.	Notes=Lenght313	AL732656,2057450,2057763;AE009948,2057450,2057763;CP000114,2057450,2057763;CP003810,2057450,2057763;CP003919,2057450,2057763;HF952104,2057450,2057763;HF952105,2057450,2057763;HG939456,2057450,2057763;CP007631,2057450,2057763;CP007632,2057450,2057763;CP007572,2057450,2057763;CP007571,2057450,2057763;CP010867,2057450,2057763;CP011325,2057450,2057763;CP011326,2057450,2057763;CP011327,2057450,2057763…
CP007570	Mauve	SHARED	2057764	2057806	.	.	.	Notes=Lenght42	AL732656,2057764,2057806;AE009948,2057764,2057806;CP000114,2057764,2057806;CP003810,2057764,2057806;CP003919,2057764,2057806;HF952104,2057764,2057806;HF952105,2057764,2057806;HG939456,2057764,2057806;CP007631,2057764,2057806;CP007572,2057764,2057806;CP007571,2057764,2057806;CP010867,2057764,2057806;CP011325,2057764,2057806;CP011326,2057764,2057806;CP011327,2057764,2057806;CP011329,2057764,2057806…
CP007570	Mauve	SHARED	2057807	2057943	.	.	.	Notes=Lenght136	AL732656,2057807,2057943;AE009948,2057807,2057943;CP000114,2057807,2057943;CP003810,2057807,2057943;CP003919,2057807,2057943;HF952104,2057807,2057943;HF952106,2057807,2057943;HF952105,2057807,2057943;HG939456,2057807,2057943;CP007631,2057807,2057943;CP006910,2057807,2057943;CP007572,2057807,2057943;CP007571,2057807,2057943;CP010867,2057807,2057943;CP011325,2057807,2057943;CP011326,2057807,2057943…
CP007570	Mauve	SHARED	2057944	2057988	.	.	.	Notes=Lenght44	AL732656,2057944,2057988;AE009948,2057944,2057988;CP000114,2057944,2057988;CP003810,2057944,2057988;CP003919,2057944,2057988;HF952104,2057944,2057988;HF952106,2057944,2057988;HF952105,2057944,2057988;HG939456,2057944,2057988;CP007631,2057944,2057988;CP007632,2057944,2057988;CP006910,2057944,2057988;CP007572,2057944,2057988;CP007571,2057944,2057988;CP010867,2057944,2057988;CP011325,2057944,2057988…
CP007570	Mauve	SHARED	2057989	2058061	.	.	.	Notes=Lenght72	AL732656,2057989,2058061;AE009948,2057989,2058061;CP000114,2057989,2058061;CP003810,2057989,2058061;CP003919,2057989,2058061;HF952104,2057989,2058061;HF952105,2057989,2058061;HG939456,2057989,2058061;CP007631,2057989,2058061;CP007632,2057989,2058061;CP007572,2057989,2058061;CP007571,2057989,2058061;CP010867,2057989,2058061;CP011325,2057989,2058061;CP011326,2057989,2058061;CP011327,2057989,2058061…
CP007570	Mauve	SHARED	2058062	2060870	.	.	.	Notes=Lenght2808	AL732656,2058062,2060870;AE009948,2058062,2060870;CP000114,2058062,2060870;CP003810,2058062,2060870;CP003919,2058062,2060870;HF952104,2058062,2060870;HF952106,2058062,2060870;HF952105,2058062,2060870;HG939456,2058062,2060870;CP007631,2058062,2060870;CP007632,2058062,2060870;CP006910,2058062,2060870;CP007572,2058062,2060870;CP007571,2058062,2060870;CP010867,2058062,2060870;CP011325,2058062,2060870…
CP007570	Mauve	SHARED	2061686	2061706	.	.	.	Notes=Lenght20	AL732656,2061686,2061706;AE009948,2061686,2061706;CP000114,2061686,2061706;CP003810,2061686,2061706;HF952104,2061686,2061706;HF952106,2061686,2061706;HF952105,2061686,2061706;HG939456,2061686,2061706;CP007631,2061686,2061706;CP007632,2061686,2061706;CP006910,2061686,2061706;CP007572,2061686,2061706;CP007571,2061686,2061706;CP010867,2061686,2061706;CP011325,2061686,2061706;CP011326,2061686,2061706…
CP007570	Mauve	SHARED	2063341	2063367	.	.	.	Notes=Lenght26	AL732656,2063341,2063367;AE009948,2063341,2063367;CP000114,2063341,2063367;CP003810,2063341,2063367;HF952104,2063341,2063367;HF952106,2063341,2063367;HF952105,2063341,2063367;HG939456,2063341,2063367;CP007631,2063341,2063367;CP007632,2063341,2063367;CP006910,2063341,2063367;CP007572,2063341,2063367;CP007571,2063341,2063367;CP010867,2063341,2063367;CP011325,2063341,2063367;CP011326,2063341,2063367…
CP007570	Mauve	SHARED	2063368	2063394	.	.	.	Notes=Lenght26	AL732656,2063368,2063394;AE009948,2063368,2063394;CP000114,2063368,2063394;CP003810,2063368,2063394;HF952104,2063368,2063394;HF952106,2063368,2063394;HF952105,2063368,2063394;HG939456,2063368,2063394;CP007631,2063368,2063394;CP007632,2063368,2063394;CP006910,2063368,2063394;CP007572,2063368,2063394;CP007571,2063368,2063394;CP010867,2063368,2063394;CP011325,2063368,2063394;CP011326,2063368,2063394…
CP007570	Mauve	SHARED	2064302	2065389	.	.	.	Notes=Lenght1087	AL732656,2064302,2065389;AE009948,2064302,2065389;CP000114,2064302,2065389;CP003810,2064302,2065389;HF952104,2064302,2065389;HF952106,2064302,2065389;HF952105,2064302,2065389;HG939456,2064302,2065389;CP007631,2064302,2065389;CP007632,2064302,2065389;CP006910,2064302,2065389;CP007572,2064302,2065389;CP007571,2064302,2065389;CP010867,2064302,2065389;CP011325,2064302,2065389;CP011326,2064302,2065389…
CP007570	Mauve	SHARED	2066236	2066291	.	.	.	Notes=Lenght55	AL732656,2066236,2066291;AE009948,2066236,2066291;CP000114,2066236,2066291;CP003810,2066236,2066291;HF952104,2066236,2066291;HF952106,2066236,2066291;HF952105,2066236,2066291;CP007482,2066236,2066291;CP007565,2066236,2066291;HG939456,2066236,2066291;CP007631,2066236,2066291;CP007632,2066236,2066291;CP006910,2066236,2066291;CP007572,2066236,2066291;CP007571,2066236,2066291;FO393392,2066236,2066291…
CP007570	Mauve	SHARED	2066292	2066326	.	.	.	Notes=Lenght34	AL732656,2066292,2066326;AE009948,2066292,2066326;CP000114,2066292,2066326;CP003810,2066292,2066326;HF952104,2066292,2066326;HF952106,2066292,2066326;CP007482,2066292,2066326;CP007565,2066292,2066326;HG939456,2066292,2066326;CP007631,2066292,2066326;CP007632,2066292,2066326;CP006910,2066292,2066326;CP007572,2066292,2066326;CP007571,2066292,2066326;FO393392,2066292,2066326;CP010867,2066292,2066326…
CP007570	Mauve	SHARED	2066327	2066338	.	.	.	Notes=Lenght11	AL732656,2066327,2066338;AE009948,2066327,2066338;CP000114,2066327,2066338;CP003810,2066327,2066338;CP003919,2066327,2066338;HF952104,2066327,2066338;HF952106,2066327,2066338;CP007482,2066327,2066338;CP007565,2066327,2066338;HG939456,2066327,2066338;CP007631,2066327,2066338;CP007632,2066327,2066338;CP006910,2066327,2066338;CP007572,2066327,2066338;CP007571,2066327,2066338;FO393392,2066327,2066338…
CP007570	Mauve	SHARED	2067893	2068026	.	.	.	Notes=Lenght133	AL732656,2067893,2068026;AE009948,2067893,2068026;CP000114,2067893,2068026;CP003810,2067893,2068026;HF952104,2067893,2068026;HF952106,2067893,2068026;HF952105,2067893,2068026;CP007482,2067893,2068026;CP007565,2067893,2068026;HG939456,2067893,2068026;CP007631,2067893,2068026;CP007632,2067893,2068026;CP006910,2067893,2068026;CP007572,2067893,2068026;CP007571,2067893,2068026;FO393392,2067893,2068026…
CP007570	Mauve	SHARED	2068204	2068262	.	.	.	Notes=Lenght58	AL732656,2068204,2068262;AE009948,2068204,2068262;CP000114,2068204,2068262;CP003810,2068204,2068262;CP003919,2068204,2068262;HF952104,2068204,2068262;HF952106,2068204,2068262;HF952105,2068204,2068262;CP007482,2068204,2068262;CP007565,2068204,2068262;HG939456,2068204,2068262;CP007631,2068204,2068262;CP007632,2068204,2068262;CP007572,2068204,2068262;CP007571,2068204,2068262;FO393392,2068204,2068262…
CP007570	Mauve	SHARED	2073824	2073850	.	.	.	Notes=Lenght26	AL732656,2073824,2073850;AE009948,2073824,2073850;CP000114,2073824,2073850;CP003810,2073824,2073850;HF952104,2073824,2073850;HF952106,2073824,2073850;HF952105,2073824,2073850;HG939456,2073824,2073850;CP007631,2073824,2073850;CP007632,2073824,2073850;CP006910,2073824,2073850;CP007572,2073824,2073850;CP007571,2073824,2073850;CP010867,2073824,2073850;CP011325,2073824,2073850;CP011326,2073824,2073850…
CP007570	Mauve	SHARED	2073851	2074731	.	.	.	Notes=Lenght880	AL732656,2073851,2074731;AE009948,2073851,2074731;CP000114,2073851,2074731;CP003810,2073851,2074731;HF952104,2073851,2074731;HF952106,2073851,2074731;HF952105,2073851,2074731;HG939456,2073851,2074731;CP007631,2073851,2074731;CP007632,2073851,2074731;CP007572,2073851,2074731;CP007571,2073851,2074731;CP010867,2073851,2074731;CP011325,2073851,2074731;CP011326,2073851,2074731;CP011327,2073851,2074731…
CP007570	Mauve	SHARED	2078143	2078268	.	.	.	Notes=Lenght125	AL732656,2078143,2078268;AE009948,2078143,2078268;CP000114,2078143,2078268;CP003810,2078143,2078268;HF952104,2078143,2078268;HF952106,2078143,2078268;HF952105,2078143,2078268;CP007482,2078143,2078268;CP007565,2078143,2078268;HG939456,2078143,2078268;CP007631,2078143,2078268;CP007632,2078143,2078268;CP006910,2078143,2078268;CP007572,2078143,2078268;CP007571,2078143,2078268;FO393392,2078143,2078268…
CP007570	Mauve	SHARED	2082496	2082854	.	.	.	Notes=Lenght358	AL732656,2082496,2082854;AE009948,2082496,2082854;CP000114,2082496,2082854;CP003810,2082496,2082854;HF952104,2082496,2082854;HF952106,2082496,2082854;HF952105,2082496,2082854;CP007482,2082496,2082854;CP007565,2082496,2082854;HG939456,2082496,2082854;CP007631,2082496,2082854;CP007632,2082496,2082854;CP006910,2082496,2082854;CP007572,2082496,2082854;CP007571,2082496,2082854;FO393392,2082496,2082854…
CP007570	Mauve	SHARED	2092973	2093018	.	.	.	Notes=Lenght45	CP000114,2092973,2093018;CP003810,2092973,2093018;CP003919,2092973,2093018;HF952104,2092973,2093018;HF952106,2092973,2093018;HF952105,2092973,2093018;CP007482,2092973,2093018;CP007565,2092973,2093018;CP007631,2092973,2093018;CP006910,2092973,2093018;CP007572,2092973,2093018;CP007571,2092973,2093018;FO393392,2092973,2093018;CP010867,2092973,2093018;CP011325,2092973,2093018;CP011326,2092973,2093018…
CP007570	Mauve	SHARED	2093940	2093964	.	.	.	Notes=Lenght24	AL732656,2093940,2093964;AE009948,2093940,2093964;CP000114,2093940,2093964;CP003810,2093940,2093964;CP003919,2093940,2093964;HF952104,2093940,2093964;HF952106,2093940,2093964;HF952105,2093940,2093964;CP007565,2093940,2093964;HG939456,2093940,2093964;CP007631,2093940,2093964;CP007632,2093940,2093964;CP006910,2093940,2093964;CP007572,2093940,2093964;CP007571,2093940,2093964;CP010867,2093940,2093964…
CP007570	Mauve	SHARED	2093974	2093985	.	.	.	Notes=Lenght11	AL732656,2093974,2093985;AE009948,2093974,2093985;CP000114,2093974,2093985;CP003810,2093974,2093985;HF952104,2093974,2093985;HF952106,2093974,2093985;HF952105,2093974,2093985;HG939456,2093974,2093985;CP007631,2093974,2093985;CP007632,2093974,2093985;CP006910,2093974,2093985;CP007572,2093974,2093985;CP007571,2093974,2093985;CP010867,2093974,2093985;CP011325,2093974,2093985;CP011326,2093974,2093985…
CP007570	Mauve	SHARED	2094190	2094241	.	.	.	Notes=Lenght51	AL732656,2094190,2094241;AE009948,2094190,2094241;CP000114,2094190,2094241;CP003810,2094190,2094241;HF952104,2094190,2094241;HF952106,2094190,2094241;HF952105,2094190,2094241;HG939456,2094190,2094241;CP007631,2094190,2094241;CP007632,2094190,2094241;CP006910,2094190,2094241;CP007572,2094190,2094241;CP007571,2094190,2094241;CP010867,2094190,2094241;CP011325,2094190,2094241;CP011326,2094190,2094241…
CP007570	Mauve	SHARED	2094326	2094342	.	.	.	Notes=Lenght16	AL732656,2094326,2094342;AE009948,2094326,2094342;CP000114,2094326,2094342;CP003810,2094326,2094342;HF952104,2094326,2094342;HF952106,2094326,2094342;CP007631,2094326,2094342;CP007632,2094326,2094342;CP006910,2094326,2094342;CP007572,2094326,2094342;CP007571,2094326,2094342;CP010867,2094326,2094342;CP011325,2094326,2094342;CP011326,2094326,2094342;CP011327,2094326,2094342;CP011329,2094326,2094342…
CP007570	Mauve	SHARED	2094343	2094362	.	.	.	Notes=Lenght19	AE009948,2094343,2094362;CP000114,2094343,2094362;CP003810,2094343,2094362;HF952104,2094343,2094362;HF952106,2094343,2094362;CP007631,2094343,2094362;CP007632,2094343,2094362;CP006910,2094343,2094362;CP007572,2094343,2094362;CP007571,2094343,2094362;CP010867,2094343,2094362;CP011325,2094343,2094362;CP011326,2094343,2094362;CP011327,2094343,2094362;CP011329,2094343,2094362;CP012419,2094343,2094362…
CP007570	Mauve	SHARED	2094363	2094392	.	.	.	Notes=Lenght29	AE009948,2094363,2094392;CP000114,2094363,2094392;CP003810,2094363,2094392;HF952104,2094363,2094392;CP007631,2094363,2094392;CP006910,2094363,2094392;CP007572,2094363,2094392;CP007571,2094363,2094392;CP010867,2094363,2094392;CP011325,2094363,2094392;CP011326,2094363,2094392;CP011327,2094363,2094392;CP011329,2094363,2094392;CP012419,2094363,2094392;CP013202,2094363,2094392;
CP007570	Mauve	SHARED	2094463	2094707	.	.	.	Notes=Lenght244	AL732656,2094463,2094707;CP000114,2094463,2094707;CP003810,2094463,2094707;HF952104,2094463,2094707;HF952106,2094463,2094707;HG939456,2094463,2094707;CP007631,2094463,2094707;CP007632,2094463,2094707;CP007572,2094463,2094707;CP007571,2094463,2094707;CP010867,2094463,2094707;CP011325,2094463,2094707;CP011326,2094463,2094707;CP011327,2094463,2094707;CP010319,2094463,2094707;CP012419,2094463,2094707…
CP007570	Mauve	SHARED	2094708	2094720	.	.	.	Notes=Lenght12	AL732656,2094708,2094720;AE009948,2094708,2094720;CP000114,2094708,2094720;CP003810,2094708,2094720;HF952104,2094708,2094720;HF952106,2094708,2094720;HG939456,2094708,2094720;CP007631,2094708,2094720;CP007632,2094708,2094720;CP007572,2094708,2094720;CP007571,2094708,2094720;CP010867,2094708,2094720;CP011325,2094708,2094720;CP011326,2094708,2094720;CP011327,2094708,2094720;CP010319,2094708,2094720…
CP007570	Mauve	SHARED	2094721	2094783	.	.	.	Notes=Lenght62	AL732656,2094721,2094783;AE009948,2094721,2094783;CP000114,2094721,2094783;CP003810,2094721,2094783;HF952104,2094721,2094783;HF952106,2094721,2094783;CP007631,2094721,2094783;CP007632,2094721,2094783;CP007572,2094721,2094783;CP007571,2094721,2094783;CP010867,2094721,2094783;CP011325,2094721,2094783;CP011326,2094721,2094783;CP011327,2094721,2094783;CP010319,2094721,2094783;CP012419,2094721,2094783…
CP007570	Mauve	SHARED	2094784	2094797	.	.	.	Notes=Lenght13	AL732656,2094784,2094797;AE009948,2094784,2094797;CP000114,2094784,2094797;CP003810,2094784,2094797;HF952104,2094784,2094797;HF952106,2094784,2094797;HG939456,2094784,2094797;CP007631,2094784,2094797;CP007632,2094784,2094797;CP007572,2094784,2094797;CP007571,2094784,2094797;CP010867,2094784,2094797;CP011325,2094784,2094797;CP011326,2094784,2094797;CP011327,2094784,2094797;CP010319,2094784,2094797…
CP007570	Mauve	SHARED	2094798	2094900	.	.	.	Notes=Lenght102	AL732656,2094798,2094900;AE009948,2094798,2094900;CP000114,2094798,2094900;CP003810,2094798,2094900;HF952104,2094798,2094900;HF952106,2094798,2094900;HF952105,2094798,2094900;HG939456,2094798,2094900;CP007631,2094798,2094900;CP007632,2094798,2094900;CP007572,2094798,2094900;CP007571,2094798,2094900;CP010867,2094798,2094900;CP011325,2094798,2094900;CP011326,2094798,2094900;CP011327,2094798,2094900…
CP007570	Mauve	SHARED	2094901	2094971	.	.	.	Notes=Lenght70	AL732656,2094901,2094971;AE009948,2094901,2094971;CP000114,2094901,2094971;CP003810,2094901,2094971;HF952104,2094901,2094971;HF952106,2094901,2094971;HG939456,2094901,2094971;CP007631,2094901,2094971;CP007632,2094901,2094971;CP007572,2094901,2094971;CP007571,2094901,2094971;CP010867,2094901,2094971;CP011325,2094901,2094971;CP011326,2094901,2094971;CP011327,2094901,2094971;CP010319,2094901,2094971…
CP007570	Mauve	SHARED	2094972	2095233	.	.	.	Notes=Lenght261	AL732656,2094972,2095233;AE009948,2094972,2095233;CP000114,2094972,2095233;CP003810,2094972,2095233;HF952104,2094972,2095233;CP007631,2094972,2095233;CP007572,2094972,2095233;CP007571,2094972,2095233;CP010867,2094972,2095233;CP011325,2094972,2095233;CP011326,2094972,2095233;CP011327,2094972,2095233;CP012419,2094972,2095233;CP013202,2094972,2095233;
CP007570	Mauve	SHARED	2095958	2096122	.	.	.	Notes=Lenght164	AL732656,2095958,2096122;AE009948,2095958,2096122;CP000114,2095958,2096122;CP003810,2095958,2096122;HF952104,2095958,2096122;HF952106,2095958,2096122;CP007631,2095958,2096122;CP007632,2095958,2096122;CP007572,2095958,2096122;CP007571,2095958,2096122;CP010867,2095958,2096122;CP011325,2095958,2096122;CP011326,2095958,2096122;CP011327,2095958,2096122;CP011329,2095958,2096122;CP010319,2095958,2096122…
CP007570	Mauve	SHARED	2102675	2102990	.	.	.	Notes=Lenght315	AL732656,2102675,2102990;AE009948,2102675,2102990;CP000114,2102675,2102990;CP003810,2102675,2102990;CP003919,2102675,2102990;HF952104,2102675,2102990;HF952106,2102675,2102990;HF952105,2102675,2102990;HG939456,2102675,2102990;CP007631,2102675,2102990;CP007632,2102675,2102990;CP006910,2102675,2102990;CP007572,2102675,2102990;CP007571,2102675,2102990;CP010867,2102675,2102990;CP011325,2102675,2102990…
CP007570	Mauve	SHARED	2142356	2142454	.	.	.	Notes=Lenght98	AE009948,2142356,2142454;CP000114,2142356,2142454;CP003810,2142356,2142454;HF952104,2142356,2142454;CP007631,2142356,2142454;CP006910,2142356,2142454;CP007572,2142356,2142454;CP007571,2142356,2142454;CP010867,2142356,2142454;CP011325,2142356,2142454;CP011326,2142356,2142454;CP011327,2142356,2142454;CP012419,2142356,2142454;CP013202,2142356,2142454;
CP007570	Mauve	SHARED	2142455	2142484	.	.	.	Notes=Lenght29	CP000114,2142455,2142484;CP003810,2142455,2142484;HF952104,2142455,2142484;CP007631,2142455,2142484;CP006910,2142455,2142484;CP007572,2142455,2142484;CP007571,2142455,2142484;CP010867,2142455,2142484;CP011325,2142455,2142484;CP011326,2142455,2142484;CP011327,2142455,2142484;CP012419,2142455,2142484;CP013202,2142455,2142484;
CP007570	Mauve	SHARED	2142485	2142508	.	.	.	Notes=Lenght23	CP000114,2142485,2142508;HF952104,2142485,2142508;CP007631,2142485,2142508;CP006910,2142485,2142508;CP007572,2142485,2142508;CP007571,2142485,2142508;CP010867,2142485,2142508;CP013202,2142485,2142508;
CP007570	Mauve	SHARED	2142509	2142677	.	.	.	Notes=Lenght168	HF952104,2142509,2142677;CP007631,2142509,2142677;CP006910,2142509,2142677;CP007572,2142509,2142677;CP007571,2142509,2142677;CP010867,2142509,2142677;CP013202,2142509,2142677;
CP007570	Mauve	SHARED	2151389	2151418	.	.	.	Notes=Lenght29	AL732656,2151389,2151418;HF952104,2151389,2151418;CP007631,2151389,2151418;CP006910,2151389,2151418;CP007572,2151389,2151418;CP007571,2151389,2151418;CP010867,2151389,2151418;CP013202,2151389,2151418;
CP007570	Mauve	SHARED	2143132	2143322	.	.	.	Notes=Lenght190	AE009948,2143132,2143322;HF952104,2143132,2143322;CP007631,2143132,2143322;CP007572,2143132,2143322;CP007571,2143132,2143322;CP010867,2143132,2143322;CP013202,2143132,2143322;
CP007570	Mauve	SHARED	2143323	2143382	.	.	.	Notes=Lenght59	HF952104,2143323,2143382;CP007631,2143323,2143382;CP007572,2143323,2143382;CP007571,2143323,2143382;CP010867,2143323,2143382;CP013202,2143323,2143382;
CP007570	Mauve	SHARED	2154541	2154687	.	.	.	Notes=Lenght146	HF952104,2154541,2154687;CP007631,2154541,2154687;CP006910,2154541,2154687;CP007572,2154541,2154687;CP007571,2154541,2154687;CP010867,2154541,2154687;CP013202,2154541,2154687;
CP007570	Mauve	SHARED	2160659	2163650	.	.	.	Notes=Lenght2991	AL732656,2160659,2163650;AE009948,2160659,2163650;CP000114,2160659,2163650;CP003810,2160659,2163650;HF952104,2160659,2163650;HF952106,2160659,2163650;HF952105,2160659,2163650;CP007631,2160659,2163650;CP006910,2160659,2163650;CP007572,2160659,2163650;CP007571,2160659,2163650;CP010867,2160659,2163650;CP011325,2160659,2163650;CP011326,2160659,2163650;CP011327,2160659,2163650;CP011329,2160659,2163650…
CP007570	Mauve	SHARED	2165541	2166638	.	.	.	Notes=Lenght1097	AL732656,2165541,2166638;AE009948,2165541,2166638;CP000114,2165541,2166638;CP003810,2165541,2166638;HF952104,2165541,2166638;HF952106,2165541,2166638;HF952105,2165541,2166638;CP007631,2165541,2166638;CP006910,2165541,2166638;CP007572,2165541,2166638;CP007571,2165541,2166638;CP010867,2165541,2166638;CP011325,2165541,2166638;CP011326,2165541,2166638;CP011327,2165541,2166638;CP011329,2165541,2166638…
CP007570	Mauve	SHARED	2169265	2169799	.	.	.	Notes=Lenght534	AL732656,2169265,2169799;AE009948,2169265,2169799;CP000114,2169265,2169799;CP003810,2169265,2169799;HF952104,2169265,2169799;HF952106,2169265,2169799;HF952105,2169265,2169799;CP007482,2169265,2169799;CP007565,2169265,2169799;HG939456,2169265,2169799;CP007631,2169265,2169799;CP007632,2169265,2169799;CP006910,2169265,2169799;CP007572,2169265,2169799;CP007571,2169265,2169799;FO393392,2169265,2169799…
CP007570	Mauve	SHARED	2180818	2180880	.	.	.	Notes=Lenght62	AL732656,2180818,2180880;AE009948,2180818,2180880;CP003919,2180818,2180880;HF952104,2180818,2180880;HF952106,2180818,2180880;HF952105,2180818,2180880;CP007482,2180818,2180880;CP007565,2180818,2180880;HG939456,2180818,2180880;CP007631,2180818,2180880;CP007632,2180818,2180880;CP006910,2180818,2180880;CP007572,2180818,2180880;CP007571,2180818,2180880;FO393392,2180818,2180880;CP010867,2180818,2180880…
CP007570	Mauve	SHARED	2181431	2181447	.	.	.	Notes=Lenght16	AL732656,2181431,2181447;CP000114,2181431,2181447;CP003919,2181431,2181447;HF952104,2181431,2181447;HF952106,2181431,2181447;HF952105,2181431,2181447;CP007482,2181431,2181447;CP007565,2181431,2181447;HG939456,2181431,2181447;CP007631,2181431,2181447;CP006910,2181431,2181447;CP007572,2181431,2181447;CP007571,2181431,2181447;FO393392,2181431,2181447;CP010867,2181431,2181447;CP011328,2181431,2181447…
CP007570	Mauve	SHARED	2181451	2181555	.	.	.	Notes=Lenght104	CP000114,2181451,2181555;HF952104,2181451,2181555;HG939456,2181451,2181555;CP007631,2181451,2181555;CP007572,2181451,2181555;CP007571,2181451,2181555;CP010867,2181451,2181555;CP012419,2181451,2181555;CP013202,2181451,2181555;
CP007570	Mauve	SHARED	2181556	2181577	.	.	.	Notes=Lenght21	CP000114,2181556,2181577;HF952104,2181556,2181577;CP007631,2181556,2181577;CP007572,2181556,2181577;CP007571,2181556,2181577;CP010867,2181556,2181577;CP012419,2181556,2181577;CP013202,2181556,2181577;
CP007570	Mauve	SHARED	2191762	2191856	.	.	.	Notes=Lenght94	HF952104,2191762,2191856;CP007572,2191762,2191856;CP007571,2191762,2191856;CP010867,2191762,2191856;CP013202,2191762,2191856;
CP007570	Mauve	SHARED	2191857	2191937	.	.	.	Notes=Lenght80	HF952104,2191857,2191937;CP007631,2191857,2191937;CP007572,2191857,2191937;CP007571,2191857,2191937;CP010867,2191857,2191937;CP013202,2191857,2191937;
CP007570	Mauve	SHARED	2191938	2192424	.	.	.	Notes=Lenght486	HF952104,2191938,2192424;CP007572,2191938,2192424;CP007571,2191938,2192424;CP010867,2191938,2192424;CP013202,2191938,2192424;
CP007570	Mauve	SHARED	2192425	2192591	.	.	.	Notes=Lenght166	CP000114,2192425,2192591;HF952104,2192425,2192591;HG939456,2192425,2192591;CP007631,2192425,2192591;CP007572,2192425,2192591;CP007571,2192425,2192591;CP010867,2192425,2192591;CP012419,2192425,2192591;CP013202,2192425,2192591;
CP007570	Mauve	SHARED	2192592	2193359	.	.	.	Notes=Lenght767	HF952104,2192592,2193359;CP007572,2192592,2193359;CP007571,2192592,2193359;CP010867,2192592,2193359;CP013202,2192592,2193359;
CP007570	Mauve	SHARED	2193360	2193656	.	.	.	Notes=Lenght296	CP000114,2193360,2193656;HF952104,2193360,2193656;HG939456,2193360,2193656;CP007631,2193360,2193656;CP007572,2193360,2193656;CP007571,2193360,2193656;CP010867,2193360,2193656;CP012419,2193360,2193656;CP013202,2193360,2193656;
CP007570	Mauve	SHARED	2193657	2194236	.	.	.	Notes=Lenght579	HF952104,2193657,2194236;CP007572,2193657,2194236;CP007571,2193657,2194236;CP010867,2193657,2194236;CP013202,2193657,2194236;
CP007570	Mauve	SHARED	2194237	2195574	.	.	.	Notes=Lenght1337	CP000114,2194237,2195574;HF952104,2194237,2195574;HF952105,2194237,2195574;HG939456,2194237,2195574;CP007631,2194237,2195574;CP007572,2194237,2195574;CP007571,2194237,2195574;CP010867,2194237,2195574;CP012419,2194237,2195574;CP013202,2194237,2195574;
CP007570	Mauve	SHARED	2195575	2195591	.	.	.	Notes=Lenght16	AE009948,2195575,2195591;CP000114,2195575,2195591;CP003810,2195575,2195591;HF952104,2195575,2195591;HF952105,2195575,2195591;HG939456,2195575,2195591;CP007631,2195575,2195591;CP007632,2195575,2195591;CP007572,2195575,2195591;CP007571,2195575,2195591;CP010867,2195575,2195591;CP011325,2195575,2195591;CP011326,2195575,2195591;CP011327,2195575,2195591;CP011329,2195575,2195591;CP012419,2195575,2195591…
CP007570	Mauve	SHARED	2202963	2203256	.	.	.	Notes=Lenght293	AL732656,2202963,2203256;AE009948,2202963,2203256;CP000114,2202963,2203256;CP003810,2202963,2203256;HF952104,2202963,2203256;HF952106,2202963,2203256;HF952105,2202963,2203256;CP007482,2202963,2203256;CP007565,2202963,2203256;HG939456,2202963,2203256;CP007631,2202963,2203256;CP007632,2202963,2203256;CP006910,2202963,2203256;CP007572,2202963,2203256;CP007571,2202963,2203256;FO393392,2202963,2203256…
CP007570	Mauve	SHARED	2242427	2242492	.	.	.	Notes=Lenght65	AL732656,2242427,2242492;AE009948,2242427,2242492;CP000114,2242427,2242492;CP003810,2242427,2242492;CP003919,2242427,2242492;HF952104,2242427,2242492;HF952106,2242427,2242492;HF952105,2242427,2242492;HG939456,2242427,2242492;CP007631,2242427,2242492;CP007632,2242427,2242492;CP006910,2242427,2242492;CP007572,2242427,2242492;CP007571,2242427,2242492;CP010867,2242427,2242492;CP011325,2242427,2242492…
CP007570	Mauve	SHARED	2242493	2242573	.	.	.	Notes=Lenght80	AL732656,2242493,2242573;AE009948,2242493,2242573;CP000114,2242493,2242573;CP003810,2242493,2242573;HF952104,2242493,2242573;HF952106,2242493,2242573;HF952105,2242493,2242573;HG939456,2242493,2242573;CP007631,2242493,2242573;CP007632,2242493,2242573;CP006910,2242493,2242573;CP007572,2242493,2242573;CP007571,2242493,2242573;CP010867,2242493,2242573;CP011325,2242493,2242573;CP011326,2242493,2242573…
CP007570	Mauve	SHARED	2242574	2242585	.	.	.	Notes=Lenght11	AL732656,2242574,2242585;AE009948,2242574,2242585;CP000114,2242574,2242585;CP003810,2242574,2242585;CP003919,2242574,2242585;HF952104,2242574,2242585;HF952106,2242574,2242585;HF952105,2242574,2242585;HG939456,2242574,2242585;CP007631,2242574,2242585;CP007632,2242574,2242585;CP006910,2242574,2242585;CP007572,2242574,2242585;CP007571,2242574,2242585;CP010867,2242574,2242585;CP011325,2242574,2242585…
CP007570	Mauve	SHARED	2243587	2243598	.	.	.	Notes=Lenght11	AL732656,2243587,2243598;AE009948,2243587,2243598;CP000114,2243587,2243598;CP003810,2243587,2243598;CP003919,2243587,2243598;HF952104,2243587,2243598;HF952106,2243587,2243598;HF952105,2243587,2243598;CP007482,2243587,2243598;HG939456,2243587,2243598;CP007631,2243587,2243598;CP007632,2243587,2243598;CP006910,2243587,2243598;CP007572,2243587,2243598;CP007571,2243587,2243598;FO393392,2243587,2243598…
CP007570	Mauve	SHARED	2243600	2243624	.	.	.	Notes=Lenght24	AL732656,2243600,2243624;AE009948,2243600,2243624;CP000114,2243600,2243624;CP003810,2243600,2243624;HF952104,2243600,2243624;CP007572,2243600,2243624;CP007571,2243600,2243624;CP010867,2243600,2243624;CP011325,2243600,2243624;CP011326,2243600,2243624;CP011327,2243600,2243624;CP011329,2243600,2243624;CP012419,2243600,2243624;CP013202,2243600,2243624;
CP007570	Mauve	SHARED	2243625	2243692	.	.	.	Notes=Lenght67	AE009948,2243625,2243692;CP000114,2243625,2243692;CP003810,2243625,2243692;HF952104,2243625,2243692;CP007572,2243625,2243692;CP007571,2243625,2243692;CP010867,2243625,2243692;CP011325,2243625,2243692;CP011326,2243625,2243692;CP011327,2243625,2243692;CP011329,2243625,2243692;CP012419,2243625,2243692;CP013202,2243625,2243692;
