# Supplementary material for: Functional annotation and distribution overview of RNA families in 27 Streptococcus agalactiae genomes
Source: BMC Genomics. 2018 Jul 28;19:556. doi: 10.1186/s12864-018-4951-z (PMC6064168; doi:10.1186/s12864-018-4951-z)
Supplement: Supplementary file 4 — GFF3 annotations for all classified Regions and ncRNAs. (ZIP 1638 kb) [file 12864_2018_4951_MOESM4_ESM.zip › Additional file 4/Core_Shared_and_Exclusive_Regions/SHARED_CP007571.gff]

CP007571	Mauve	SHARED	1194275	1194311	.	.	.	Notes=Lenght36	AL732656,1194275,1194311;CP007572,1194275,1194311;CP007570,1194275,1194311;
CP007571	Mauve	SHARED	1388966	1388977	.	.	.	Notes=Lenght11	AL732656,1388966,1388977;CP007572,1388966,1388977;CP007570,1388966,1388977;
CP007571	Mauve	SHARED	650563	652006	.	.	.	Notes=Lenght1443	CP007570,650563,652006;
CP007571	Mauve	SHARED	646765	650303	.	.	.	Notes=Lenght3538	CP007570,646765,650303;
CP007571	Mauve	SHARED	1265503	1265643	.	.	.	Notes=Lenght140	CP007631,1265503,1265643;CP007632,1265503,1265643;CP007572,1265503,1265643;CP007570,1265503,1265643;
CP007571	Mauve	SHARED	1159368	1159412	.	.	.	Notes=Lenght44	AE009948,1159368,1159412;CP007572,1159368,1159412;CP007570,1159368,1159412;CP011329,1159368,1159412;
CP007571	Mauve	SHARED	736005	736110	.	.	.	Notes=Lenght105	AL732656,736005,736110;CP007572,736005,736110;CP007570,736005,736110;
CP007571	Mauve	SHARED	714550	736004	.	.	.	Notes=Lenght21454	CP007572,714550,736004;CP007570,714550,736004;
CP007571	Mauve	SHARED	1265644	1266767	.	.	.	Notes=Lenght1123	CP007572,1265644,1266767;CP007570,1265644,1266767;
CP007571	Mauve	SHARED	1266768	1266875	.	.	.	Notes=Lenght107	AL732656,1266768,1266875;CP007572,1266768,1266875;CP007570,1266768,1266875;
CP007571	Mauve	SHARED	1119222	1119361	.	.	.	Notes=Lenght139	AL732656,1119222,1119361;CP006910,1119222,1119361;CP007572,1119222,1119361;CP007570,1119222,1119361;
CP007571	Mauve	SHARED	1124531	1125392	.	.	.	Notes=Lenght861	AL732656,1124531,1125392;CP006910,1124531,1125392;CP007572,1124531,1125392;CP007570,1124531,1125392;
CP007571	Mauve	SHARED	466894	466915	.	.	.	Notes=Lenght21	CP007572,466894,466915;
CP007571	Mauve	SHARED	1262569	1265502	.	.	.	Notes=Lenght2933	CP007572,1262569,1265502;CP007570,1262569,1265502;
CP007571	Mauve	SHARED	1255388	1255406	.	.	.	Notes=Lenght18	AL732656,1255388,1255406;CP007572,1255388,1255406;CP007570,1255388,1255406;
CP007571	Mauve	SHARED	738138	738458	.	.	.	Notes=Lenght320	AL732656,738138,738458;CP006910,738138,738458;CP007572,738138,738458;CP007570,738138,738458;
CP007571	Mauve	SHARED	809368	811224	.	.	.	Notes=Lenght1856	CP003810,809368,811224;HG939456,809368,811224;CP007632,809368,811224;CP007572,809368,811224;CP007570,809368,811224;CP011325,809368,811224;CP011326,809368,811224;CP011327,809368,811224;
CP007571	Mauve	SHARED	780211	780674	.	.	.	Notes=Lenght463	CP003810,780211,780674;CP007572,780211,780674;CP007570,780211,780674;CP011325,780211,780674;CP011326,780211,780674;CP011327,780211,780674;
CP007571	Mauve	SHARED	1340521	1341839	.	.	.	Notes=Lenght1318	CP007572,1340521,1341839;CP007570,1340521,1341839;CP011329,1340521,1341839;
CP007571	Mauve	SHARED	1113357	1119074	.	.	.	Notes=Lenght5717	AL732656,1113357,1119074;CP007572,1113357,1119074;CP007570,1113357,1119074;
CP007571	Mauve	SHARED	467908	469014	.	.	.	Notes=Lenght1106	AL732656,467908,469014;CP007572,467908,469014;CP007570,467908,469014;
CP007571	Mauve	SHARED	1123618	1123676	.	.	.	Notes=Lenght58	AL732656,1123618,1123676;CP007572,1123618,1123676;CP007570,1123618,1123676;
CP007571	Mauve	SHARED	1120309	1120386	.	.	.	Notes=Lenght77	AL732656,1120309,1120386;HG939456,1120309,1120386;CP007632,1120309,1120386;CP006910,1120309,1120386;CP007572,1120309,1120386;CP007570,1120309,1120386;
CP007571	Mauve	SHARED	1120422	1120452	.	.	.	Notes=Lenght30	AL732656,1120422,1120452;HG939456,1120422,1120452;CP007632,1120422,1120452;CP006910,1120422,1120452;CP007572,1120422,1120452;CP007570,1120422,1120452;
CP007571	Mauve	SHARED	1121727	1121753	.	.	.	Notes=Lenght26	AL732656,1121727,1121753;CP007572,1121727,1121753;CP007570,1121727,1121753;
CP007571	Mauve	SHARED	1394337	1394466	.	.	.	Notes=Lenght129	AL732656,1394337,1394466;CP000114,1394337,1394466;HG939456,1394337,1394466;CP007632,1394337,1394466;CP007572,1394337,1394466;CP007570,1394337,1394466;
CP007571	Mauve	SHARED	2178562	2180128	.	.	.	Notes=Lenght1566	CP007572,2178562,2180128;CP007570,2178562,2180128;
CP007571	Mauve	SHARED	2053337	2053372	.	.	.	Notes=Lenght35	AL732656,2053337,2053372;CP007572,2053337,2053372;CP007570,2053337,2053372;
CP007571	Mauve	SHARED	469015	475380	.	.	.	Notes=Lenght6365	AL732656,469015,475380;CP007572,469015,475380;CP007570,469015,475380;
CP007571	Mauve	SHARED	1003910	1003926	.	.	.	Notes=Lenght16	CP007572,1003910,1003926;CP007570,1003910,1003926;
CP007571	Mauve	SHARED	466666	466690	.	.	.	Notes=Lenght24	AL732656,466666,466690;AE009948,466666,466690;CP007572,466666,466690;CP007570,466666,466690;CP010867,466666,466690;
CP007571	Mauve	SHARED	679892	680016	.	.	.	Notes=Lenght124	CP007572,679892,680016;CP007570,679892,680016;
CP007571	Mauve	SHARED	1614870	1616726	.	.	.	Notes=Lenght1856	CP003810,1614870,1616726;CP007572,1614870,1616726;CP007570,1614870,1616726;CP011325,1614870,1616726;CP011326,1614870,1616726;CP011327,1614870,1616726;
CP007571	Mauve	SHARED	1119725	1119744	.	.	.	Notes=Lenght19	AL732656,1119725,1119744;CP006910,1119725,1119744;CP007572,1119725,1119744;CP007570,1119725,1119744;
CP007571	Mauve	SHARED	1119794	1119808	.	.	.	Notes=Lenght14	AL732656,1119794,1119808;CP007572,1119794,1119808;CP007570,1119794,1119808;
CP007571	Mauve	SHARED	467327	467892	.	.	.	Notes=Lenght565	AL732656,467327,467892;CP007572,467327,467892;CP007570,467327,467892;
CP007571	Mauve	SHARED	467893	467907	.	.	.	Notes=Lenght14	CP007572,467893,467907;CP007570,467893,467907;
CP007571	Mauve	SHARED	1928949	1929238	.	.	.	Notes=Lenght289	CP003810,1928949,1929238;CP007572,1928949,1929238;CP007570,1928949,1929238;CP011325,1928949,1929238;CP011326,1928949,1929238;CP011327,1928949,1929238;
CP007571	Mauve	SHARED	985743	987577	.	.	.	Notes=Lenght1834	CP003810,985743,987577;HG939456,985743,987577;CP007632,985743,987577;CP007572,985743,987577;CP007570,985743,987577;CP011325,985743,987577;CP011326,985743,987577;CP011327,985743,987577;
CP007571	Mauve	SHARED	985721	985742	.	.	.	Notes=Lenght21	CP003810,985721,985742;CP007572,985721,985742;CP007570,985721,985742;CP011325,985721,985742;CP011326,985721,985742;CP011327,985721,985742;
CP007571	Mauve	SHARED	597627	597936	.	.	.	Notes=Lenght309	CP007572,597627,597936;
CP007571	Mauve	SHARED	2117385	2117746	.	.	.	Notes=Lenght361	CP007572,2117385,2117746;
CP007571	Mauve	SHARED	517568	519424	.	.	.	Notes=Lenght1856	CP003810,517568,519424;CP011325,517568,519424;CP011326,517568,519424;CP011327,517568,519424;
CP007571	Mauve	SHARED	457875	457927	.	.	.	Notes=Lenght52	CP000114,457875,457927;CP003810,457875,457927;HG939456,457875,457927;CP007572,457875,457927;CP007570,457875,457927;CP011325,457875,457927;CP011326,457875,457927;CP011327,457875,457927;
CP007571	Mauve	SHARED	1119915	1120182	.	.	.	Notes=Lenght267	AL732656,1119915,1120182;HG939456,1119915,1120182;CP007632,1119915,1120182;CP006910,1119915,1120182;CP007572,1119915,1120182;CP007570,1119915,1120182;
CP007571	Mauve	SHARED	680017	680036	.	.	.	Notes=Lenght19	CP007570,680017,680036;
CP007571	Mauve	SHARED	466784	466893	.	.	.	Notes=Lenght109	AL732656,466784,466893;CP007572,466784,466893;
CP007571	Mauve	SHARED	642099	642110	.	.	.	Notes=Lenght11	CP007572,642099,642110;CP007570,642099,642110;
CP007571	Mauve	SHARED	680037	680131	.	.	.	Notes=Lenght94	CP007572,680037,680131;CP007570,680037,680131;
CP007571	Mauve	SHARED	680132	680239	.	.	.	Notes=Lenght107	CP007570,680132,680239;
CP007571	Mauve	SHARED	680395	680666	.	.	.	Notes=Lenght271	CP007570,680395,680666;
CP007571	Mauve	SHARED	627029	628354	.	.	.	Notes=Lenght1325	CP007572,627029,628354;CP007570,627029,628354;
CP007571	Mauve	SHARED	625551	625682	.	.	.	Notes=Lenght131	AL732656,625551,625682;CP007572,625551,625682;CP007570,625551,625682;
CP007571	Mauve	SHARED	738459	738523	.	.	.	Notes=Lenght64	AL732656,738459,738523;CP007572,738459,738523;CP007570,738459,738523;
CP007571	Mauve	SHARED	96989	97014	.	.	.	Notes=Lenght25	CP007570,96989,97014;CP011327,96989,97014;
CP007571	Mauve	SHARED	97163	97738	.	.	.	Notes=Lenght575	CP007570,97163,97738;CP011327,97163,97738;
CP007571	Mauve	SHARED	1128643	1128730	.	.	.	Notes=Lenght87	CP007572,1128643,1128730;
CP007571	Mauve	SHARED	742948	743079	.	.	.	Notes=Lenght131	AL732656,742948,743079;CP007572,742948,743079;
CP007571	Mauve	SHARED	466916	467278	.	.	.	Notes=Lenght362	AL732656,466916,467278;CP007572,466916,467278;
CP007571	Mauve	SHARED	582096	582288	.	.	.	Notes=Lenght192	CP007572,582096,582288;
CP007571	Mauve	SHARED	589327	589354	.	.	.	Notes=Lenght27	CP007572,589327,589354;
CP007571	Mauve	SHARED	590004	590363	.	.	.	Notes=Lenght359	CP007572,590004,590363;
CP007571	Mauve	SHARED	1922917	1923079	.	.	.	Notes=Lenght162	CP007572,1922917,1923079;
CP007571	Mauve	SHARED	1921904	1922634	.	.	.	Notes=Lenght730	CP007572,1921904,1922634;
CP007571	Mauve	SHARED	1779017	1779054	.	.	.	Notes=Lenght37	CP003810,1779017,1779054;CP007572,1779017,1779054;CP007570,1779017,1779054;CP011325,1779017,1779054;CP011326,1779017,1779054;CP011327,1779017,1779054;
CP007571	Mauve	SHARED	1779170	1780504	.	.	.	Notes=Lenght1334	CP003810,1779170,1780504;CP007572,1779170,1780504;CP007570,1779170,1780504;CP011325,1779170,1780504;CP011326,1779170,1780504;CP011327,1779170,1780504;
CP007571	Mauve	SHARED	1782395	1782433	.	.	.	Notes=Lenght38	CP003810,1782395,1782433;CP007572,1782395,1782433;CP007570,1782395,1782433;CP011325,1782395,1782433;CP011326,1782395,1782433;CP011327,1782395,1782433;
CP007571	Mauve	SHARED	679853	679891	.	.	.	Notes=Lenght38	CP007570,679853,679891;
CP007571	Mauve	SHARED	2117025	2117384	.	.	.	Notes=Lenght359	CP007572,2117025,2117384;
CP007571	Mauve	SHARED	612171	612269	.	.	.	Notes=Lenght98	CP007572,612171,612269;
CP007571	Mauve	SHARED	600559	600659	.	.	.	Notes=Lenght100	AE009948,600559,600659;
CP007571	Mauve	SHARED	642649	642947	.	.	.	Notes=Lenght298	CP007572,642649,642947;
CP007571	Mauve	SHARED	1245508	1247067	.	.	.	Notes=Lenght1559	CP007572,1245508,1247067;CP007570,1245508,1247067;
CP007571	Mauve	SHARED	1239837	1245339	.	.	.	Notes=Lenght5502	AL732656,1239837,1245339;CP007572,1239837,1245339;CP007570,1239837,1245339;
CP007571	Mauve	SHARED	1231564	1233126	.	.	.	Notes=Lenght1562	CP007572,1231564,1233126;CP007570,1231564,1233126;
CP007571	Mauve	SHARED	1211798	1215212	.	.	.	Notes=Lenght3414	CP007572,1211798,1215212;CP007570,1211798,1215212;
CP007571	Mauve	SHARED	862779	862850	.	.	.	Notes=Lenght71	HF952105,862779,862850;CP007482,862779,862850;CP007565,862779,862850;HG939456,862779,862850;CP007632,862779,862850;CP006910,862779,862850;CP007572,862779,862850;CP007570,862779,862850;FO393392,862779,862850;CP011328,862779,862850;CP010319,862779,862850;
CP007571	Mauve	SHARED	150428	150487	.	.	.	Notes=Lenght59	CP007572,150428,150487;CP007570,150428,150487;CP010319,150428,150487;
CP007571	Mauve	SHARED	150488	150547	.	.	.	Notes=Lenght59	CP003919,150488,150547;HF952106,150488,150547;HF952105,150488,150547;CP007482,150488,150547;CP007565,150488,150547;CP007572,150488,150547;CP007570,150488,150547;FO393392,150488,150547;CP011328,150488,150547;CP010319,150488,150547;
CP007571	Mauve	SHARED	150548	150586	.	.	.	Notes=Lenght38	CP003919,150548,150586;HF952106,150548,150586;HF952105,150548,150586;CP007482,150548,150586;CP007565,150548,150586;HG939456,150548,150586;CP006910,150548,150586;CP007572,150548,150586;CP007570,150548,150586;FO393392,150548,150586;CP011328,150548,150586;CP010319,150548,150586;
CP007571	Mauve	SHARED	150587	150606	.	.	.	Notes=Lenght19	AE009948,150587,150606;CP003919,150587,150606;HF952104,150587,150606;HF952106,150587,150606;HF952105,150587,150606;CP007482,150587,150606;CP007565,150587,150606;HG939456,150587,150606;CP007631,150587,150606;CP006910,150587,150606;CP007572,150587,150606;CP007570,150587,150606;FO393392,150587,150606;CP010867,150587,150606;CP011328,150587,150606;CP011329,150587,150606;CP010319,150587,150606;
CP007571	Mauve	SHARED	101984	102033	.	.	.	Notes=Lenght49	AL732656,101984,102033;CP000114,101984,102033;CP003810,101984,102033;CP003919,101984,102033;HF952106,101984,102033;HF952105,101984,102033;CP007482,101984,102033;CP007565,101984,102033;HG939456,101984,102033;CP007632,101984,102033;CP006910,101984,102033;CP007572,101984,102033;CP007570,101984,102033;FO393392,101984,102033;CP011325,101984,102033;CP011326,101984,102033;CP011328,101984,102033;CP010319…
CP007571	Mauve	SHARED	102986	103074	.	.	.	Notes=Lenght88	HF952106,102986,103074;HF952105,102986,103074;HG939456,102986,103074;CP006910,102986,103074;CP007572,102986,103074;CP007570,102986,103074;CP010319,102986,103074;
CP007571	Mauve	SHARED	361916	361941	.	.	.	Notes=Lenght25	AL732656,361916,361941;CP000114,361916,361941;CP003919,361916,361941;HF952106,361916,361941;HF952105,361916,361941;CP007482,361916,361941;CP007565,361916,361941;HG939456,361916,361941;CP007632,361916,361941;CP006910,361916,361941;CP007572,361916,361941;CP007570,361916,361941;FO393392,361916,361941;CP011325,361916,361941;CP011326,361916,361941;CP011328,361916,361941;CP010319,361916,361941;
CP007571	Mauve	SHARED	361942	361968	.	.	.	Notes=Lenght26	AL732656,361942,361968;CP000114,361942,361968;CP003919,361942,361968;HF952106,361942,361968;HF952105,361942,361968;CP007482,361942,361968;CP007565,361942,361968;HG939456,361942,361968;CP007632,361942,361968;CP006910,361942,361968;CP007572,361942,361968;CP007570,361942,361968;FO393392,361942,361968;CP011325,361942,361968;CP011326,361942,361968;CP011327,361942,361968;CP011328,361942,361968;CP010319…
CP007571	Mauve	SHARED	362314	362371	.	.	.	Notes=Lenght57	AL732656,362314,362371;CP000114,362314,362371;CP003919,362314,362371;HF952106,362314,362371;HF952105,362314,362371;CP007482,362314,362371;CP007565,362314,362371;HG939456,362314,362371;CP007632,362314,362371;CP006910,362314,362371;CP007572,362314,362371;CP007570,362314,362371;FO393392,362314,362371;CP011325,362314,362371;CP011326,362314,362371;CP011328,362314,362371;CP010319,362314,362371;
CP007571	Mauve	SHARED	362460	362471	.	.	.	Notes=Lenght11	AL732656,362460,362471;CP000114,362460,362471;CP003919,362460,362471;HF952106,362460,362471;HF952105,362460,362471;CP007482,362460,362471;CP007565,362460,362471;HG939456,362460,362471;CP007632,362460,362471;CP006910,362460,362471;CP007572,362460,362471;CP007570,362460,362471;FO393392,362460,362471;CP011325,362460,362471;CP011327,362460,362471;CP011328,362460,362471;CP010319,362460,362471;
CP007571	Mauve	SHARED	31214	31245	.	.	.	Notes=Lenght31	AL732656,31214,31245;HF952106,31214,31245;HF952105,31214,31245;CP007482,31214,31245;CP007565,31214,31245;HG939456,31214,31245;CP007632,31214,31245;CP006910,31214,31245;CP007572,31214,31245;CP007570,31214,31245;FO393392,31214,31245;CP011328,31214,31245;CP010319,31214,31245;
CP007571	Mauve	SHARED	43481	43496	.	.	.	Notes=Lenght15	AE009948,43481,43496;CP007632,43481,43496;CP006910,43481,43496;CP007572,43481,43496;CP007570,43481,43496;CP011329,43481,43496;CP010319,43481,43496;
CP007571	Mauve	SHARED	43497	43982	.	.	.	Notes=Lenght485	CP006910,43497,43982;CP007572,43497,43982;CP007570,43497,43982;CP010319,43497,43982;
CP007571	Mauve	SHARED	67449	67474	.	.	.	Notes=Lenght25	AL732656,67449,67474;HF952105,67449,67474;HG939456,67449,67474;CP007632,67449,67474;CP006910,67449,67474;CP007572,67449,67474;CP007570,67449,67474;CP010319,67449,67474;
CP007571	Mauve	SHARED	98536	98938	.	.	.	Notes=Lenght402	AL732656,98536,98938;CP000114,98536,98938;CP003919,98536,98938;HF952106,98536,98938;HF952105,98536,98938;CP007482,98536,98938;CP007565,98536,98938;HG939456,98536,98938;CP007632,98536,98938;CP006910,98536,98938;CP007572,98536,98938;CP007570,98536,98938;FO393392,98536,98938;CP011326,98536,98938;CP011327,98536,98938;CP011328,98536,98938;CP010319,98536,98938;
CP007571	Mauve	SHARED	1529019	1529043	.	.	.	Notes=Lenght24	AL732656,1529019,1529043;CP007572,1529019,1529043;CP007570,1529019,1529043;
CP007571	Mauve	SHARED	1003966	1003983	.	.	.	Notes=Lenght17	CP007572,1003966,1003983;CP007570,1003966,1003983;
CP007571	Mauve	SHARED	2121767	2121806	.	.	.	Notes=Lenght39	AL732656,2121767,2121806;HG939456,2121767,2121806;CP007632,2121767,2121806;CP007572,2121767,2121806;CP007570,2121767,2121806;
CP007571	Mauve	SHARED	2122014	2123660	.	.	.	Notes=Lenght1646	AL732656,2122014,2123660;CP006910,2122014,2123660;CP007572,2122014,2123660;CP007570,2122014,2123660;
CP007571	Mauve	SHARED	2018856	2018888	.	.	.	Notes=Lenght32	HF952105,2018856,2018888;HG939456,2018856,2018888;CP007572,2018856,2018888;CP007570,2018856,2018888;
CP007571	Mauve	SHARED	1890632	1890710	.	.	.	Notes=Lenght78	CP007570,1890632,1890710;
CP007571	Mauve	SHARED	2134277	2136134	.	.	.	Notes=Lenght1857	CP007572,2134277,2136134;CP007570,2134277,2136134;
CP007571	Mauve	SHARED	2134246	2134276	.	.	.	Notes=Lenght30	AL732656,2134246,2134276;CP007572,2134246,2134276;CP007570,2134246,2134276;
CP007571	Mauve	SHARED	2129767	2131227	.	.	.	Notes=Lenght1460	AL732656,2129767,2131227;CP007572,2129767,2131227;CP007570,2129767,2131227;
CP007571	Mauve	SHARED	475478	475490	.	.	.	Notes=Lenght12	CP007572,475478,475490;CP007570,475478,475490;CP010319,475478,475490;
CP007571	Mauve	SHARED	480312	481838	.	.	.	Notes=Lenght1526	AL732656,480312,481838;CP003919,480312,481838;HF952106,480312,481838;HF952105,480312,481838;CP007482,480312,481838;CP007565,480312,481838;HG939456,480312,481838;CP007632,480312,481838;CP006910,480312,481838;CP007572,480312,481838;CP007570,480312,481838;FO393392,480312,481838;CP011328,480312,481838;CP010319,480312,481838;
CP007571	Mauve	SHARED	1048202	1051595	.	.	.	Notes=Lenght3393	CP007572,1048202,1051595;CP007570,1048202,1051595;
CP007571	Mauve	SHARED	1019186	1020748	.	.	.	Notes=Lenght1562	CP007572,1019186,1020748;CP007570,1019186,1020748;
CP007571	Mauve	SHARED	1016517	1018079	.	.	.	Notes=Lenght1562	CP007572,1016517,1018079;CP007570,1016517,1018079;
CP007571	Mauve	SHARED	1394519	1394536	.	.	.	Notes=Lenght17	AL732656,1394519,1394536;CP007572,1394519,1394536;CP007570,1394519,1394536;
CP007571	Mauve	SHARED	1837109	1837122	.	.	.	Notes=Lenght13	AL732656,1837109,1837122;HF952106,1837109,1837122;CP007572,1837109,1837122;CP007570,1837109,1837122;
CP007571	Mauve	SHARED	1837165	1837181	.	.	.	Notes=Lenght16	AL732656,1837165,1837181;HF952106,1837165,1837181;CP007632,1837165,1837181;CP007572,1837165,1837181;CP007570,1837165,1837181;
CP007571	Mauve	SHARED	1123217	1123229	.	.	.	Notes=Lenght12	AL732656,1123217,1123229;HG939456,1123217,1123229;CP006910,1123217,1123229;CP007572,1123217,1123229;CP007570,1123217,1123229;
CP007571	Mauve	SHARED	1123424	1123441	.	.	.	Notes=Lenght17	AL732656,1123424,1123441;CP006910,1123424,1123441;CP007572,1123424,1123441;CP007570,1123424,1123441;
CP007571	Mauve	SHARED	1389134	1389171	.	.	.	Notes=Lenght37	AL732656,1389134,1389171;CP007572,1389134,1389171;CP007570,1389134,1389171;
CP007571	Mauve	SHARED	581765	581908	.	.	.	Notes=Lenght143	CP007572,581765,581908;
CP007571	Mauve	SHARED	580212	581632	.	.	.	Notes=Lenght1420	CP007572,580212,581632;
CP007571	Mauve	SHARED	577872	580135	.	.	.	Notes=Lenght2263	CP007572,577872,580135;
CP007571	Mauve	SHARED	576743	577737	.	.	.	Notes=Lenght994	CP007572,576743,577737;
CP007571	Mauve	SHARED	576053	576737	.	.	.	Notes=Lenght684	AE009948,576053,576737;CP007631,576053,576737;CP007632,576053,576737;CP007572,576053,576737;
CP007571	Mauve	SHARED	574516	574580	.	.	.	Notes=Lenght64	AE009948,574516,574580;CP007631,574516,574580;CP007632,574516,574580;CP007572,574516,574580;
CP007571	Mauve	SHARED	680667	680724	.	.	.	Notes=Lenght57	CP007572,680667,680724;CP007570,680667,680724;
CP007571	Mauve	SHARED	361039	361138	.	.	.	Notes=Lenght99	AL732656,361039,361138;CP000114,361039,361138;CP007572,361039,361138;CP007570,361039,361138;CP011325,361039,361138;CP011326,361039,361138;CP011327,361039,361138;
CP007571	Mauve	SHARED	456493	456550	.	.	.	Notes=Lenght57	CP000114,456493,456550;CP003810,456493,456550;HG939456,456493,456550;CP007572,456493,456550;CP007570,456493,456550;CP011325,456493,456550;CP011326,456493,456550;CP011327,456493,456550;
CP007571	Mauve	SHARED	456551	456851	.	.	.	Notes=Lenght300	CP000114,456551,456851;CP003810,456551,456851;CP007572,456551,456851;CP007570,456551,456851;CP011325,456551,456851;CP011326,456551,456851;CP011327,456551,456851;
CP007571	Mauve	SHARED	456852	456970	.	.	.	Notes=Lenght118	CP000114,456852,456970;CP003810,456852,456970;HG939456,456852,456970;CP007572,456852,456970;CP007570,456852,456970;CP011325,456852,456970;CP011326,456852,456970;CP011327,456852,456970;
CP007571	Mauve	SHARED	456971	457874	.	.	.	Notes=Lenght903	CP000114,456971,457874;CP003810,456971,457874;CP007572,456971,457874;CP007570,456971,457874;CP011325,456971,457874;CP011326,456971,457874;CP011327,456971,457874;
CP007571	Mauve	SHARED	700622	700677	.	.	.	Notes=Lenght55	CP007572,700622,700677;CP007570,700622,700677;
CP007571	Mauve	SHARED	1125393	1125723	.	.	.	Notes=Lenght330	AL732656,1125393,1125723;CP007572,1125393,1125723;CP007570,1125393,1125723;
CP007571	Mauve	SHARED	1128554	1128642	.	.	.	Notes=Lenght88	CP007572,1128554,1128642;CP007570,1128554,1128642;
CP007571	Mauve	SHARED	1128731	1129438	.	.	.	Notes=Lenght707	CP007572,1128731,1129438;CP007570,1128731,1129438;
CP007571	Mauve	SHARED	1268212	1268252	.	.	.	Notes=Lenght40	HF952105,1268212,1268252;CP007632,1268212,1268252;CP007572,1268212,1268252;CP007570,1268212,1268252;
CP007571	Mauve	SHARED	1267057	1268209	.	.	.	Notes=Lenght1152	CP007572,1267057,1268209;CP007570,1267057,1268209;
CP007571	Mauve	SHARED	575822	575934	.	.	.	Notes=Lenght112	AE009948,575822,575934;CP007572,575822,575934;
CP007571	Mauve	SHARED	575760	575821	.	.	.	Notes=Lenght61	CP007572,575760,575821;
CP007571	Mauve	SHARED	574779	574926	.	.	.	Notes=Lenght147	CP007572,574779,574926;
CP007571	Mauve	SHARED	1266968	1267056	.	.	.	Notes=Lenght88	AL732656,1266968,1267056;CP007572,1266968,1267056;CP007570,1266968,1267056;
CP007571	Mauve	SHARED	1266876	1266967	.	.	.	Notes=Lenght91	AL732656,1266876,1266967;HF952105,1266876,1266967;CP007572,1266876,1266967;CP007570,1266876,1266967;
CP007571	Mauve	SHARED	710096	714550	.	.	.	Notes=Lenght4454	CP007570,710096,714550;
CP007571	Mauve	SHARED	710073	710095	.	.	.	Notes=Lenght22	CP007572,710073,710095;CP007570,710073,710095;
CP007571	Mauve	SHARED	709924	710072	.	.	.	Notes=Lenght148	HF952106,709924,710072;CP007572,709924,710072;CP007570,709924,710072;
CP007571	Mauve	SHARED	709585	709923	.	.	.	Notes=Lenght338	CP007572,709585,709923;CP007570,709585,709923;
CP007571	Mauve	SHARED	708574	709584	.	.	.	Notes=Lenght1010	CP007570,708574,709584;
CP007571	Mauve	SHARED	680725	680951	.	.	.	Notes=Lenght226	CP007570,680725,680951;
CP007571	Mauve	SHARED	680952	681280	.	.	.	Notes=Lenght328	CP007572,680952,681280;CP007570,680952,681280;
CP007571	Mauve	SHARED	681281	681310	.	.	.	Notes=Lenght29	CP007570,681281,681310;
CP007571	Mauve	SHARED	681369	681452	.	.	.	Notes=Lenght83	CP007570,681369,681452;
CP007571	Mauve	SHARED	359706	359719	.	.	.	Notes=Lenght13	AL732656,359706,359719;CP000114,359706,359719;CP003810,359706,359719;CP003919,359706,359719;HF952106,359706,359719;HF952105,359706,359719;CP007482,359706,359719;HG939456,359706,359719;CP007632,359706,359719;CP006910,359706,359719;CP007572,359706,359719;CP007570,359706,359719;FO393392,359706,359719;CP011325,359706,359719;CP011327,359706,359719;CP011328,359706,359719;CP010319,359706,359719;
CP007571	Mauve	SHARED	361722	361785	.	.	.	Notes=Lenght63	AL732656,361722,361785;CP000114,361722,361785;CP003919,361722,361785;HF952106,361722,361785;HF952105,361722,361785;CP007482,361722,361785;CP007565,361722,361785;HG939456,361722,361785;CP007632,361722,361785;CP006910,361722,361785;CP007572,361722,361785;CP007570,361722,361785;FO393392,361722,361785;CP011325,361722,361785;CP011326,361722,361785;CP011328,361722,361785;CP010319,361722,361785;
CP007571	Mauve	SHARED	697290	700621	.	.	.	Notes=Lenght3331	CP007570,697290,700621;
CP007571	Mauve	SHARED	591608	591624	.	.	.	Notes=Lenght16	CP007572,591608,591624;
CP007571	Mauve	SHARED	681531	681659	.	.	.	Notes=Lenght128	CP007570,681531,681659;
CP007571	Mauve	SHARED	681660	681931	.	.	.	Notes=Lenght271	CP007572,681660,681931;CP007570,681660,681931;
CP007571	Mauve	SHARED	681932	697189	.	.	.	Notes=Lenght15257	CP007570,681932,697189;
CP007571	Mauve	SHARED	697190	697289	.	.	.	Notes=Lenght99	AL732656,697190,697289;CP007570,697190,697289;
CP007571	Mauve	SHARED	613698	613755	.	.	.	Notes=Lenght57	AE009948,613698,613755;CP007631,613698,613755;CP007632,613698,613755;CP007572,613698,613755;
CP007571	Mauve	SHARED	1516512	1516523	.	.	.	Notes=Lenght11	AL732656,1516512,1516523;AE009948,1516512,1516523;CP000114,1516512,1516523;CP003810,1516512,1516523;CP003919,1516512,1516523;HF952106,1516512,1516523;HF952105,1516512,1516523;CP007482,1516512,1516523;CP007565,1516512,1516523;CP006910,1516512,1516523;CP007572,1516512,1516523;CP007570,1516512,1516523;FO393392,1516512,1516523;CP011325,1516512,1516523;CP011326,1516512,1516523;CP011327,1516512,1516523…
CP007571	Mauve	SHARED	1528859	1528872	.	.	.	Notes=Lenght13	AL732656,1528859,1528872;AE009948,1528859,1528872;CP000114,1528859,1528872;CP003810,1528859,1528872;HF952104,1528859,1528872;HF952106,1528859,1528872;CP007631,1528859,1528872;CP006910,1528859,1528872;CP007572,1528859,1528872;CP007570,1528859,1528872;CP010867,1528859,1528872;CP011325,1528859,1528872;CP011326,1528859,1528872;CP011327,1528859,1528872;CP010319,1528859,1528872;CP012419,1528859,1528872;
CP007571	Mauve	SHARED	1394873	1394922	.	.	.	Notes=Lenght49	AL732656,1394873,1394922;CP003810,1394873,1394922;CP003919,1394873,1394922;HF952106,1394873,1394922;HF952105,1394873,1394922;CP007482,1394873,1394922;CP007565,1394873,1394922;HG939456,1394873,1394922;CP007632,1394873,1394922;CP006910,1394873,1394922;CP007572,1394873,1394922;CP007570,1394873,1394922;FO393392,1394873,1394922;CP011325,1394873,1394922;CP011327,1394873,1394922;CP011328,1394873,1394922…
CP007571	Mauve	SHARED	1395067	1395126	.	.	.	Notes=Lenght59	AL732656,1395067,1395126;CP003810,1395067,1395126;CP007572,1395067,1395126;CP007570,1395067,1395126;CP011325,1395067,1395126;CP011327,1395067,1395126;CP012419,1395067,1395126;
CP007571	Mauve	SHARED	1397054	1397385	.	.	.	Notes=Lenght331	AL732656,1397054,1397385;CP003810,1397054,1397385;CP003919,1397054,1397385;HF952106,1397054,1397385;HF952105,1397054,1397385;CP007482,1397054,1397385;CP007565,1397054,1397385;HG939456,1397054,1397385;CP007632,1397054,1397385;CP006910,1397054,1397385;CP007572,1397054,1397385;CP007570,1397054,1397385;FO393392,1397054,1397385;CP011325,1397054,1397385;CP011327,1397054,1397385;CP011328,1397054,1397385…
CP007571	Mauve	SHARED	1397430	1397804	.	.	.	Notes=Lenght374	AL732656,1397430,1397804;CP003810,1397430,1397804;CP007572,1397430,1397804;CP007570,1397430,1397804;CP011325,1397430,1397804;CP011327,1397430,1397804;CP012419,1397430,1397804;
CP007571	Mauve	SHARED	1398129	1398180	.	.	.	Notes=Lenght51	AL732656,1398129,1398180;CP003810,1398129,1398180;CP007572,1398129,1398180;CP007570,1398129,1398180;CP011325,1398129,1398180;CP011327,1398129,1398180;CP012419,1398129,1398180;
CP007571	Mauve	SHARED	1398641	1398682	.	.	.	Notes=Lenght41	AL732656,1398641,1398682;CP003810,1398641,1398682;CP007572,1398641,1398682;CP007570,1398641,1398682;CP011325,1398641,1398682;CP011327,1398641,1398682;CP012419,1398641,1398682;
CP007571	Mauve	SHARED	1398733	1398954	.	.	.	Notes=Lenght221	AL732656,1398733,1398954;CP003810,1398733,1398954;CP007572,1398733,1398954;CP007570,1398733,1398954;CP011325,1398733,1398954;CP011327,1398733,1398954;CP012419,1398733,1398954;
CP007571	Mauve	SHARED	1398955	1399099	.	.	.	Notes=Lenght144	AL732656,1398955,1399099;CP003810,1398955,1399099;CP003919,1398955,1399099;HF952106,1398955,1399099;HF952105,1398955,1399099;CP007482,1398955,1399099;CP007565,1398955,1399099;HG939456,1398955,1399099;CP007632,1398955,1399099;CP006910,1398955,1399099;CP007572,1398955,1399099;CP007570,1398955,1399099;FO393392,1398955,1399099;CP011325,1398955,1399099;CP011327,1398955,1399099;CP011328,1398955,1399099…
CP007571	Mauve	SHARED	1528885	1528899	.	.	.	Notes=Lenght14	AL732656,1528885,1528899;CP000114,1528885,1528899;HF952106,1528885,1528899;CP007572,1528885,1528899;CP007570,1528885,1528899;CP010319,1528885,1528899;CP012419,1528885,1528899;
CP007571	Mauve	SHARED	1528900	1528927	.	.	.	Notes=Lenght27	AL732656,1528900,1528927;CP000114,1528900,1528927;HF952106,1528900,1528927;CP007572,1528900,1528927;CP007570,1528900,1528927;CP012419,1528900,1528927;
CP007571	Mauve	SHARED	1529405	1529437	.	.	.	Notes=Lenght32	AL732656,1529405,1529437;CP000114,1529405,1529437;CP007572,1529405,1529437;CP007570,1529405,1529437;CP012419,1529405,1529437;
CP007571	Mauve	SHARED	1529438	1529451	.	.	.	Notes=Lenght13	AL732656,1529438,1529451;CP000114,1529438,1529451;CP007572,1529438,1529451;CP007570,1529438,1529451;CP012419,1529438,1529451;
CP007571	Mauve	SHARED	1529452	1529493	.	.	.	Notes=Lenght41	CP000114,1529452,1529493;CP007572,1529452,1529493;CP007570,1529452,1529493;CP012419,1529452,1529493;
CP007571	Mauve	SHARED	1529531	1529567	.	.	.	Notes=Lenght36	AL732656,1529531,1529567;CP000114,1529531,1529567;CP007572,1529531,1529567;CP007570,1529531,1529567;CP012419,1529531,1529567;
CP007571	Mauve	SHARED	597235	597623	.	.	.	Notes=Lenght388	CP000114,597235,597623;CP007572,597235,597623;CP007570,597235,597623;CP012419,597235,597623;
CP007571	Mauve	SHARED	596148	597234	.	.	.	Notes=Lenght1086	CP000114,596148,597234;CP007572,596148,597234;CP012419,596148,597234;
CP007571	Mauve	SHARED	595764	596147	.	.	.	Notes=Lenght383	CP000114,595764,596147;CP007572,595764,596147;CP007570,595764,596147;CP012419,595764,596147;
CP007571	Mauve	SHARED	593395	595763	.	.	.	Notes=Lenght2368	CP000114,593395,595763;CP007572,593395,595763;CP012419,593395,595763;
CP007571	Mauve	SHARED	593265	593394	.	.	.	Notes=Lenght129	CP000114,593265,593394;CP007572,593265,593394;CP007570,593265,593394;CP012419,593265,593394;
CP007571	Mauve	SHARED	592029	593264	.	.	.	Notes=Lenght1235	CP000114,592029,593264;CP007572,592029,593264;CP012419,592029,593264;
CP007571	Mauve	SHARED	591827	592028	.	.	.	Notes=Lenght201	CP000114,591827,592028;CP007572,591827,592028;CP007570,591827,592028;CP012419,591827,592028;
CP007571	Mauve	SHARED	591787	591826	.	.	.	Notes=Lenght39	CP000114,591787,591826;CP007572,591787,591826;CP012419,591787,591826;
CP007571	Mauve	SHARED	591727	591786	.	.	.	Notes=Lenght59	CP000114,591727,591786;CP007572,591727,591786;CP007570,591727,591786;CP012419,591727,591786;
CP007571	Mauve	SHARED	591657	591726	.	.	.	Notes=Lenght69	CP000114,591657,591726;CP007572,591657,591726;CP012419,591657,591726;
CP007571	Mauve	SHARED	591628	591656	.	.	.	Notes=Lenght28	CP000114,591628,591656;CP007572,591628,591656;CP007570,591628,591656;CP012419,591628,591656;
CP007571	Mauve	SHARED	591511	591605	.	.	.	Notes=Lenght94	CP000114,591511,591605;CP007572,591511,591605;CP007570,591511,591605;CP012419,591511,591605;
CP007571	Mauve	SHARED	591333	591510	.	.	.	Notes=Lenght177	CP000114,591333,591510;CP007572,591333,591510;CP012419,591333,591510;
CP007571	Mauve	SHARED	591199	591332	.	.	.	Notes=Lenght133	CP000114,591199,591332;CP007572,591199,591332;CP007570,591199,591332;CP012419,591199,591332;
CP007571	Mauve	SHARED	591171	591198	.	.	.	Notes=Lenght27	CP000114,591171,591198;CP007572,591171,591198;CP012419,591171,591198;
CP007571	Mauve	SHARED	591048	591170	.	.	.	Notes=Lenght122	CP000114,591048,591170;CP007572,591048,591170;CP007570,591048,591170;CP012419,591048,591170;
CP007571	Mauve	SHARED	591024	591047	.	.	.	Notes=Lenght23	CP000114,591024,591047;CP007572,591024,591047;CP012419,591024,591047;
CP007571	Mauve	SHARED	590964	591023	.	.	.	Notes=Lenght59	CP000114,590964,591023;CP007572,590964,591023;CP007570,590964,591023;CP012419,590964,591023;
CP007571	Mauve	SHARED	603263	608428	.	.	.	Notes=Lenght5165	CP000114,603263,608428;CP007572,603263,608428;CP007570,603263,608428;CP012419,603263,608428;
CP007571	Mauve	SHARED	603082	603262	.	.	.	Notes=Lenght180	CP000114,603082,603262;CP007572,603082,603262;CP012419,603082,603262;
CP007571	Mauve	SHARED	602841	603081	.	.	.	Notes=Lenght240	CP000114,602841,603081;CP007572,602841,603081;CP007570,602841,603081;CP012419,602841,603081;
CP007571	Mauve	SHARED	602680	602840	.	.	.	Notes=Lenght160	CP000114,602680,602840;CP007572,602680,602840;CP012419,602680,602840;
CP007571	Mauve	SHARED	602460	602679	.	.	.	Notes=Lenght219	CP000114,602460,602679;CP007572,602460,602679;CP007570,602460,602679;CP012419,602460,602679;
CP007571	Mauve	SHARED	601310	602459	.	.	.	Notes=Lenght1149	CP000114,601310,602459;CP007572,601310,602459;CP012419,601310,602459;
CP007571	Mauve	SHARED	601213	601295	.	.	.	Notes=Lenght82	CP000114,601213,601295;CP007572,601213,601295;CP012419,601213,601295;
CP007571	Mauve	SHARED	600878	601212	.	.	.	Notes=Lenght334	CP000114,600878,601212;CP007572,600878,601212;CP007570,600878,601212;CP012419,600878,601212;
CP007571	Mauve	SHARED	600762	600877	.	.	.	Notes=Lenght115	CP000114,600762,600877;CP007570,600762,600877;CP012419,600762,600877;
CP007571	Mauve	SHARED	600450	600558	.	.	.	Notes=Lenght108	CP000114,600450,600558;CP012419,600450,600558;
CP007571	Mauve	SHARED	600036	600449	.	.	.	Notes=Lenght413	CP000114,600036,600449;CP007572,600036,600449;CP012419,600036,600449;
CP007571	Mauve	SHARED	599911	600035	.	.	.	Notes=Lenght124	CP000114,599911,600035;CP007572,599911,600035;CP007570,599911,600035;CP012419,599911,600035;
CP007571	Mauve	SHARED	598049	599910	.	.	.	Notes=Lenght1861	CP000114,598049,599910;CP007572,598049,599910;CP012419,598049,599910;
CP007571	Mauve	SHARED	1391170	1391292	.	.	.	Notes=Lenght122	AL732656,1391170,1391292;CP003810,1391170,1391292;CP007572,1391170,1391292;CP007570,1391170,1391292;CP011325,1391170,1391292;CP011327,1391170,1391292;CP012419,1391170,1391292;
CP007571	Mauve	SHARED	1391308	1391471	.	.	.	Notes=Lenght163	AL732656,1391308,1391471;CP003810,1391308,1391471;HG939456,1391308,1391471;CP007632,1391308,1391471;CP007572,1391308,1391471;CP007570,1391308,1391471;CP011325,1391308,1391471;CP011327,1391308,1391471;CP012419,1391308,1391471;
CP007571	Mauve	SHARED	1391493	1391554	.	.	.	Notes=Lenght61	AL732656,1391493,1391554;CP003810,1391493,1391554;CP007572,1391493,1391554;CP007570,1391493,1391554;CP011325,1391493,1391554;CP011327,1391493,1391554;CP012419,1391493,1391554;
CP007571	Mauve	SHARED	1392212	1392577	.	.	.	Notes=Lenght365	AL732656,1392212,1392577;CP003810,1392212,1392577;HF952106,1392212,1392577;HF952105,1392212,1392577;CP006910,1392212,1392577;CP007572,1392212,1392577;CP007570,1392212,1392577;CP011325,1392212,1392577;CP011327,1392212,1392577;CP010319,1392212,1392577;CP012419,1392212,1392577;
CP007571	Mauve	SHARED	1392578	1392831	.	.	.	Notes=Lenght253	AL732656,1392578,1392831;CP003810,1392578,1392831;CP007572,1392578,1392831;CP007570,1392578,1392831;CP011325,1392578,1392831;CP011327,1392578,1392831;CP012419,1392578,1392831;
CP007571	Mauve	SHARED	1393346	1393461	.	.	.	Notes=Lenght115	AL732656,1393346,1393461;CP003810,1393346,1393461;HG939456,1393346,1393461;CP007632,1393346,1393461;CP007572,1393346,1393461;CP007570,1393346,1393461;CP011325,1393346,1393461;CP011327,1393346,1393461;CP012419,1393346,1393461;
CP007571	Mauve	SHARED	1394537	1394650	.	.	.	Notes=Lenght113	AL732656,1394537,1394650;CP003810,1394537,1394650;HG939456,1394537,1394650;CP007632,1394537,1394650;CP007572,1394537,1394650;CP007570,1394537,1394650;CP011325,1394537,1394650;CP011327,1394537,1394650;CP012419,1394537,1394650;
CP007571	Mauve	SHARED	1394651	1394668	.	.	.	Notes=Lenght17	AL732656,1394651,1394668;CP003810,1394651,1394668;CP003919,1394651,1394668;HF952106,1394651,1394668;HF952105,1394651,1394668;CP007482,1394651,1394668;CP007565,1394651,1394668;HG939456,1394651,1394668;CP007632,1394651,1394668;CP006910,1394651,1394668;CP007572,1394651,1394668;CP007570,1394651,1394668;FO393392,1394651,1394668;CP011325,1394651,1394668;CP011327,1394651,1394668;CP011328,1394651,1394668…
CP007571	Mauve	SHARED	582871	584220	.	.	.	Notes=Lenght1349	CP007572,582871,584220;CP007570,582871,584220;CP012419,582871,584220;
CP007571	Mauve	SHARED	582289	582870	.	.	.	Notes=Lenght581	CP007572,582289,582870;CP007570,582289,582870;CP012419,582289,582870;
CP007571	Mauve	SHARED	582079	582095	.	.	.	Notes=Lenght16	CP007572,582079,582095;CP012419,582079,582095;
CP007571	Mauve	SHARED	582009	582078	.	.	.	Notes=Lenght69	CP007572,582009,582078;CP007570,582009,582078;CP012419,582009,582078;
CP007571	Mauve	SHARED	1344248	1344373	.	.	.	Notes=Lenght125	AL732656,1344248,1344373;AE009948,1344248,1344373;CP000114,1344248,1344373;HG939456,1344248,1344373;CP007631,1344248,1344373;CP007632,1344248,1344373;CP007572,1344248,1344373;CP007570,1344248,1344373;CP011329,1344248,1344373;CP012419,1344248,1344373;
CP007571	Mauve	SHARED	1357800	1357863	.	.	.	Notes=Lenght63	AL732656,1357800,1357863;AE009948,1357800,1357863;CP000114,1357800,1357863;CP003810,1357800,1357863;HF952106,1357800,1357863;CP007482,1357800,1357863;CP007565,1357800,1357863;CP007572,1357800,1357863;CP007570,1357800,1357863;FO393392,1357800,1357863;CP011325,1357800,1357863;CP011326,1357800,1357863;CP011327,1357800,1357863;CP011328,1357800,1357863;CP011329,1357800,1357863;CP010319,1357800,1357863…
CP007571	Mauve	SHARED	1358262	1358750	.	.	.	Notes=Lenght488	AL732656,1358262,1358750;CP000114,1358262,1358750;CP003810,1358262,1358750;CP007572,1358262,1358750;CP007570,1358262,1358750;CP011325,1358262,1358750;CP011326,1358262,1358750;CP011327,1358262,1358750;CP012419,1358262,1358750;
CP007571	Mauve	SHARED	1391032	1391064	.	.	.	Notes=Lenght32	AL732656,1391032,1391064;CP003810,1391032,1391064;HG939456,1391032,1391064;CP007632,1391032,1391064;CP007572,1391032,1391064;CP007570,1391032,1391064;CP011325,1391032,1391064;CP011327,1391032,1391064;CP012419,1391032,1391064;
CP007571	Mauve	SHARED	1978542	1978552	.	.	.	Notes=Lenght10	CP007572,1978542,1978552;CP007570,1978542,1978552;CP010867,1978542,1978552;CP012419,1978542,1978552;
CP007571	Mauve	SHARED	1978505	1978528	.	.	.	Notes=Lenght23	AL732656,1978505,1978528;AE009948,1978505,1978528;CP000114,1978505,1978528;CP003810,1978505,1978528;HF952104,1978505,1978528;HF952106,1978505,1978528;HG939456,1978505,1978528;CP007631,1978505,1978528;CP007632,1978505,1978528;CP006910,1978505,1978528;CP007572,1978505,1978528;CP007570,1978505,1978528;CP010867,1978505,1978528;CP011325,1978505,1978528;CP011326,1978505,1978528;CP011327,1978505,1978528…
CP007571	Mauve	SHARED	1978440	1978452	.	.	.	Notes=Lenght12	AL732656,1978440,1978452;AE009948,1978440,1978452;CP000114,1978440,1978452;CP003810,1978440,1978452;HF952104,1978440,1978452;HF952106,1978440,1978452;HF952105,1978440,1978452;HG939456,1978440,1978452;CP007631,1978440,1978452;CP007632,1978440,1978452;CP006910,1978440,1978452;CP007572,1978440,1978452;CP007570,1978440,1978452;CP010867,1978440,1978452;CP011325,1978440,1978452;CP011326,1978440,1978452…
CP007571	Mauve	SHARED	1978414	1978439	.	.	.	Notes=Lenght25	AL732656,1978414,1978439;AE009948,1978414,1978439;CP000114,1978414,1978439;CP003810,1978414,1978439;HF952104,1978414,1978439;HF952106,1978414,1978439;HF952105,1978414,1978439;CP007631,1978414,1978439;CP007632,1978414,1978439;CP006910,1978414,1978439;CP007572,1978414,1978439;CP007570,1978414,1978439;CP010867,1978414,1978439;CP011325,1978414,1978439;CP011326,1978414,1978439;CP011327,1978414,1978439…
CP007571	Mauve	SHARED	1978400	1978411	.	.	.	Notes=Lenght11	AE009948,1978400,1978411;CP000114,1978400,1978411;CP003810,1978400,1978411;HF952104,1978400,1978411;CP007631,1978400,1978411;CP007632,1978400,1978411;CP006910,1978400,1978411;CP007572,1978400,1978411;CP007570,1978400,1978411;CP010867,1978400,1978411;CP011325,1978400,1978411;CP011326,1978400,1978411;CP011327,1978400,1978411;CP011329,1978400,1978411;CP012419,1978400,1978411;
CP007571	Mauve	SHARED	1978388	1978400	.	.	.	Notes=Lenght12	AE009948,1978388,1978400;CP007631,1978388,1978400;CP007570,1978388,1978400;CP010867,1978388,1978400;CP011329,1978388,1978400;CP012419,1978388,1978400;
CP007571	Mauve	SHARED	1978369	1978387	.	.	.	Notes=Lenght18	AL732656,1978369,1978387;AE009948,1978369,1978387;CP000114,1978369,1978387;CP003810,1978369,1978387;HF952104,1978369,1978387;HF952106,1978369,1978387;CP007631,1978369,1978387;CP007632,1978369,1978387;CP006910,1978369,1978387;CP007572,1978369,1978387;CP007570,1978369,1978387;CP010867,1978369,1978387;CP011325,1978369,1978387;CP011326,1978369,1978387;CP011327,1978369,1978387;CP011329,1978369,1978387…
CP007571	Mauve	SHARED	1924165	1924438	.	.	.	Notes=Lenght273	CP003810,1924165,1924438;CP011325,1924165,1924438;CP011326,1924165,1924438;CP011327,1924165,1924438;CP012419,1924165,1924438;
CP007571	Mauve	SHARED	2016792	2017150	.	.	.	Notes=Lenght358	AL732656,2016792,2017150;AE009948,2016792,2017150;CP000114,2016792,2017150;CP003810,2016792,2017150;CP003919,2016792,2017150;HF952106,2016792,2017150;HF952105,2016792,2017150;CP007482,2016792,2017150;CP007565,2016792,2017150;HG939456,2016792,2017150;CP007631,2016792,2017150;CP007632,2016792,2017150;CP006910,2016792,2017150;CP007572,2016792,2017150;CP007570,2016792,2017150;FO393392,2016792,2017150…
CP007571	Mauve	SHARED	1978675	1978686	.	.	.	Notes=Lenght11	AE009948,1978675,1978686;HG939456,1978675,1978686;CP007631,1978675,1978686;CP006910,1978675,1978686;CP007572,1978675,1978686;CP007570,1978675,1978686;CP010867,1978675,1978686;CP011329,1978675,1978686;CP012419,1978675,1978686;
CP007571	Mauve	SHARED	1978627	1978674	.	.	.	Notes=Lenght47	AE009948,1978627,1978674;CP007631,1978627,1978674;CP007572,1978627,1978674;CP007570,1978627,1978674;CP010867,1978627,1978674;CP011329,1978627,1978674;CP012419,1978627,1978674;
CP007571	Mauve	SHARED	1978606	1978626	.	.	.	Notes=Lenght20	CP007631,1978606,1978626;CP007572,1978606,1978626;CP007570,1978606,1978626;CP010867,1978606,1978626;CP012419,1978606,1978626;
CP007571	Mauve	SHARED	1978582	1978602	.	.	.	Notes=Lenght20	AE009948,1978582,1978602;CP000114,1978582,1978602;CP003810,1978582,1978602;HF952104,1978582,1978602;HF952105,1978582,1978602;HG939456,1978582,1978602;CP007631,1978582,1978602;CP007632,1978582,1978602;CP006910,1978582,1978602;CP007572,1978582,1978602;CP007570,1978582,1978602;CP010867,1978582,1978602;CP011325,1978582,1978602;CP011326,1978582,1978602;CP011327,1978582,1978602;CP011329,1978582,1978602…
CP007571	Mauve	SHARED	1978569	1978581	.	.	.	Notes=Lenght12	AL732656,1978569,1978581;AE009948,1978569,1978581;CP000114,1978569,1978581;CP003810,1978569,1978581;HF952104,1978569,1978581;HF952105,1978569,1978581;HG939456,1978569,1978581;CP007631,1978569,1978581;CP007632,1978569,1978581;CP006910,1978569,1978581;CP007572,1978569,1978581;CP007570,1978569,1978581;CP010867,1978569,1978581;CP011325,1978569,1978581;CP011326,1978569,1978581;CP011327,1978569,1978581…
CP007571	Mauve	SHARED	1978553	1978564	.	.	.	Notes=Lenght11	CP006910,1978553,1978564;CP007572,1978553,1978564;CP007570,1978553,1978564;CP010867,1978553,1978564;CP012419,1978553,1978564;
CP007571	Mauve	SHARED	2180660	2180689	.	.	.	Notes=Lenght29	AL732656,2180660,2180689;AE009948,2180660,2180689;CP000114,2180660,2180689;CP003810,2180660,2180689;CP003919,2180660,2180689;HF952106,2180660,2180689;HF952105,2180660,2180689;CP007482,2180660,2180689;CP007565,2180660,2180689;HG939456,2180660,2180689;CP007632,2180660,2180689;CP006910,2180660,2180689;CP007572,2180660,2180689;CP007570,2180660,2180689;FO393392,2180660,2180689;CP011325,2180660,2180689…
CP007571	Mauve	SHARED	2121610	2121622	.	.	.	Notes=Lenght12	AL732656,2121610,2121622;CP007572,2121610,2121622;CP007570,2121610,2121622;CP012419,2121610,2121622;
CP007571	Mauve	SHARED	2121623	2121744	.	.	.	Notes=Lenght121	AL732656,2121623,2121744;CP003919,2121623,2121744;HF952105,2121623,2121744;CP007482,2121623,2121744;CP007565,2121623,2121744;HG939456,2121623,2121744;CP007632,2121623,2121744;CP007572,2121623,2121744;CP007570,2121623,2121744;FO393392,2121623,2121744;CP011328,2121623,2121744;CP012419,2121623,2121744;
CP007571	Mauve	SHARED	2121745	2121766	.	.	.	Notes=Lenght21	AL732656,2121745,2121766;HF952105,2121745,2121766;HG939456,2121745,2121766;CP007632,2121745,2121766;CP007572,2121745,2121766;CP007570,2121745,2121766;CP012419,2121745,2121766;
CP007571	Mauve	SHARED	2129268	2129278	.	.	.	Notes=Lenght10	AL732656,2129268,2129278;CP007572,2129268,2129278;CP007570,2129268,2129278;CP012419,2129268,2129278;
CP007571	Mauve	SHARED	2129279	2129766	.	.	.	Notes=Lenght487	AL732656,2129279,2129766;CP006910,2129279,2129766;CP007572,2129279,2129766;CP007570,2129279,2129766;CP012419,2129279,2129766;
CP007571	Mauve	SHARED	2131231	2131252	.	.	.	Notes=Lenght21	AE009948,2131231,2131252;CP000114,2131231,2131252;CP003810,2131231,2131252;CP007572,2131231,2131252;CP007570,2131231,2131252;CP011325,2131231,2131252;CP011326,2131231,2131252;CP011327,2131231,2131252;CP011329,2131231,2131252;CP012419,2131231,2131252;
CP007571	Mauve	SHARED	1913489	1913509	.	.	.	Notes=Lenght20	AL732656,1913489,1913509;AE009948,1913489,1913509;CP000114,1913489,1913509;CP003810,1913489,1913509;CP003919,1913489,1913509;HF952106,1913489,1913509;HF952105,1913489,1913509;CP007482,1913489,1913509;CP007565,1913489,1913509;HG939456,1913489,1913509;CP007632,1913489,1913509;CP006910,1913489,1913509;CP007572,1913489,1913509;CP007570,1913489,1913509;FO393392,1913489,1913509;CP011325,1913489,1913509…
CP007571	Mauve	SHARED	1529593	1529614	.	.	.	Notes=Lenght21	AL732656,1529593,1529614;CP000114,1529593,1529614;CP003810,1529593,1529614;CP007572,1529593,1529614;CP007570,1529593,1529614;CP011325,1529593,1529614;CP011326,1529593,1529614;CP011327,1529593,1529614;CP012419,1529593,1529614;
CP007571	Mauve	SHARED	1529615	1529634	.	.	.	Notes=Lenght19	AL732656,1529615,1529634;CP000114,1529615,1529634;CP007572,1529615,1529634;CP007570,1529615,1529634;CP012419,1529615,1529634;
CP007571	Mauve	SHARED	2017772	2018055	.	.	.	Notes=Lenght283	AL732656,2017772,2018055;CP000114,2017772,2018055;CP003810,2017772,2018055;CP007631,2017772,2018055;CP007572,2017772,2018055;CP007570,2017772,2018055;CP011325,2017772,2018055;CP011326,2017772,2018055;CP011327,2017772,2018055;CP012419,2017772,2018055;
CP007571	Mauve	SHARED	2017744	2017771	.	.	.	Notes=Lenght27	AL732656,2017744,2017771;CP000114,2017744,2017771;CP003810,2017744,2017771;CP007572,2017744,2017771;CP007570,2017744,2017771;CP011325,2017744,2017771;CP011326,2017744,2017771;CP011327,2017744,2017771;CP012419,2017744,2017771;
CP007571	Mauve	SHARED	2017627	2017743	.	.	.	Notes=Lenght116	AL732656,2017627,2017743;CP000114,2017627,2017743;CP003810,2017627,2017743;CP007631,2017627,2017743;CP007572,2017627,2017743;CP007570,2017627,2017743;CP011325,2017627,2017743;CP011326,2017627,2017743;CP011327,2017627,2017743;CP012419,2017627,2017743;
CP007571	Mauve	SHARED	2092872	2093273	.	.	.	Notes=Lenght401	AL732656,2092872,2093273;AE009948,2092872,2093273;CP000114,2092872,2093273;CP003810,2092872,2093273;CP003919,2092872,2093273;HF952106,2092872,2093273;HF952105,2092872,2093273;CP007482,2092872,2093273;CP007565,2092872,2093273;HG939456,2092872,2093273;CP007632,2092872,2093273;CP007572,2092872,2093273;CP007570,2092872,2093273;FO393392,2092872,2093273;CP011325,2092872,2093273;CP011326,2092872,2093273…
CP007571	Mauve	SHARED	2019970	2020012	.	.	.	Notes=Lenght42	AL732656,2019970,2020012;AE009948,2019970,2020012;CP000114,2019970,2020012;CP003810,2019970,2020012;HG939456,2019970,2020012;CP006910,2019970,2020012;CP007572,2019970,2020012;CP007570,2019970,2020012;CP011325,2019970,2020012;CP011326,2019970,2020012;CP011327,2019970,2020012;CP012419,2019970,2020012;
CP007571	Mauve	SHARED	1111458	1111477	.	.	.	Notes=Lenght19	AL732656,1111458,1111477;AE009948,1111458,1111477;HF952106,1111458,1111477;HF952105,1111458,1111477;HG939456,1111458,1111477;CP007632,1111458,1111477;CP007572,1111458,1111477;CP007570,1111458,1111477;CP011329,1111458,1111477;
CP007571	Mauve	SHARED	1583921	1585463	.	.	.	Notes=Lenght1542	AE009948,1583921,1585463;CP000114,1583921,1585463;CP003810,1583921,1585463;HF952106,1583921,1585463;HG939456,1583921,1585463;CP007632,1583921,1585463;CP007572,1583921,1585463;CP007570,1583921,1585463;CP011325,1583921,1585463;CP011326,1583921,1585463;CP011327,1583921,1585463;CP011329,1583921,1585463;
CP007571	Mauve	SHARED	98287	98535	.	.	.	Notes=Lenght248	AL732656,98287,98535;CP000114,98287,98535;CP003810,98287,98535;CP003919,98287,98535;HF952106,98287,98535;HF952105,98287,98535;CP007482,98287,98535;CP007565,98287,98535;HG939456,98287,98535;CP007632,98287,98535;CP006910,98287,98535;CP007572,98287,98535;CP007570,98287,98535;FO393392,98287,98535;CP011326,98287,98535;CP011327,98287,98535;CP011328,98287,98535;CP010319,98287,98535;CP012419,98287,98535;
CP007571	Mauve	SHARED	1806278	1806700	.	.	.	Notes=Lenght422	AL732656,1806278,1806700;AE009948,1806278,1806700;HG939456,1806278,1806700;CP007632,1806278,1806700;CP006910,1806278,1806700;CP007572,1806278,1806700;CP007570,1806278,1806700;CP011329,1806278,1806700;
CP007571	Mauve	SHARED	1806701	1806818	.	.	.	Notes=Lenght117	AL732656,1806701,1806818;CP007632,1806701,1806818;CP006910,1806701,1806818;CP007572,1806701,1806818;CP007570,1806701,1806818;CP011329,1806701,1806818;
CP007571	Mauve	SHARED	1806819	1806955	.	.	.	Notes=Lenght136	AL732656,1806819,1806955;AE009948,1806819,1806955;HG939456,1806819,1806955;CP007632,1806819,1806955;CP006910,1806819,1806955;CP007572,1806819,1806955;CP007570,1806819,1806955;CP011329,1806819,1806955;
CP007571	Mauve	SHARED	706402	708573	.	.	.	Notes=Lenght2171	CP007570,706402,708573;
CP007571	Mauve	SHARED	700678	706307	.	.	.	Notes=Lenght5629	CP007570,700678,706307;
CP007571	Mauve	SHARED	679638	679852	.	.	.	Notes=Lenght214	CP007572,679638,679852;CP007570,679638,679852;
CP007571	Mauve	SHARED	553353	555209	.	.	.	Notes=Lenght1856	CP003810,553353,555209;CP007572,553353,555209;CP007570,553353,555209;CP011325,553353,555209;CP011326,553353,555209;CP011327,553353,555209;
CP007571	Mauve	SHARED	1104233	1104252	.	.	.	Notes=Lenght19	AL732656,1104233,1104252;CP007572,1104233,1104252;CP007570,1104233,1104252;
CP007571	Mauve	SHARED	1159413	1160802	.	.	.	Notes=Lenght1389	CP007572,1159413,1160802;CP007570,1159413,1160802;
CP007571	Mauve	SHARED	150311	150406	.	.	.	Notes=Lenght95	AE009948,150311,150406;HF952104,150311,150406;CP007631,150311,150406;CP007572,150311,150406;CP007570,150311,150406;CP010867,150311,150406;CP011329,150311,150406;
CP007571	Mauve	SHARED	612460	613372	.	.	.	Notes=Lenght912	CP000114,612460,613372;CP007572,612460,613372;CP007570,612460,613372;CP012419,612460,613372;
CP007571	Mauve	SHARED	1053811	1053909	.	.	.	Notes=Lenght98	AE009948,1053811,1053909;CP000114,1053811,1053909;CP003810,1053811,1053909;CP007631,1053811,1053909;CP007572,1053811,1053909;CP007570,1053811,1053909;CP011325,1053811,1053909;CP011326,1053811,1053909;CP011327,1053811,1053909;CP011329,1053811,1053909;CP012419,1053811,1053909;
CP007571	Mauve	SHARED	1054588	1054616	.	.	.	Notes=Lenght28	AL732656,1054588,1054616;AE009948,1054588,1054616;CP000114,1054588,1054616;CP003810,1054588,1054616;CP003919,1054588,1054616;HF952104,1054588,1054616;HF952106,1054588,1054616;HF952105,1054588,1054616;CP007482,1054588,1054616;CP007565,1054588,1054616;HG939456,1054588,1054616;CP007631,1054588,1054616;CP007632,1054588,1054616;CP007572,1054588,1054616;CP007570,1054588,1054616;FO393392,1054588,1054616…
CP007571	Mauve	SHARED	176766	176966	.	.	.	Notes=Lenght200	AL732656,176766,176966;AE009948,176766,176966;CP000114,176766,176966;CP003810,176766,176966;CP003919,176766,176966;HF952104,176766,176966;HF952106,176766,176966;HF952105,176766,176966;CP007482,176766,176966;CP007565,176766,176966;HG939456,176766,176966;CP007631,176766,176966;CP007632,176766,176966;CP006910,176766,176966;CP007572,176766,176966;CP007570,176766,176966;FO393392,176766,176966;CP010867…
CP007571	Mauve	SHARED	247120	247400	.	.	.	Notes=Lenght280	AL732656,247120,247400;CP000114,247120,247400;CP003810,247120,247400;CP007572,247120,247400;CP007570,247120,247400;CP011325,247120,247400;CP011326,247120,247400;CP011327,247120,247400;CP011329,247120,247400;CP012419,247120,247400;
CP007571	Mauve	SHARED	268137	268181	.	.	.	Notes=Lenght44	AE009948,268137,268181;CP000114,268137,268181;CP003810,268137,268181;HF952104,268137,268181;CP007631,268137,268181;CP007632,268137,268181;CP007570,268137,268181;CP010867,268137,268181;CP011325,268137,268181;CP011326,268137,268181;CP011327,268137,268181;CP011329,268137,268181;CP012419,268137,268181;
CP007571	Mauve	SHARED	360074	360102	.	.	.	Notes=Lenght28	AL732656,360074,360102;CP007572,360074,360102;CP007570,360074,360102;CP012419,360074,360102;
CP007571	Mauve	SHARED	360103	360203	.	.	.	Notes=Lenght100	AL732656,360103,360203;CP003919,360103,360203;HF952106,360103,360203;HF952105,360103,360203;CP007482,360103,360203;CP007565,360103,360203;HG939456,360103,360203;CP007632,360103,360203;CP006910,360103,360203;CP007572,360103,360203;CP007570,360103,360203;FO393392,360103,360203;CP011328,360103,360203;CP010319,360103,360203;CP012419,360103,360203;
CP007571	Mauve	SHARED	360972	361017	.	.	.	Notes=Lenght45	AL732656,360972,361017;CP000114,360972,361017;CP003810,360972,361017;CP007572,360972,361017;CP007570,360972,361017;CP011327,360972,361017;CP012419,360972,361017;
CP007571	Mauve	SHARED	361468	361538	.	.	.	Notes=Lenght70	AL732656,361468,361538;CP000114,361468,361538;CP003810,361468,361538;CP003919,361468,361538;HF952106,361468,361538;HF952105,361468,361538;CP007482,361468,361538;CP007565,361468,361538;HG939456,361468,361538;CP007632,361468,361538;CP006910,361468,361538;CP007572,361468,361538;CP007570,361468,361538;FO393392,361468,361538;CP011325,361468,361538;CP011326,361468,361538;CP011327,361468,361538;CP011328…
CP007571	Mauve	SHARED	362172	362271	.	.	.	Notes=Lenght99	AL732656,362172,362271;CP000114,362172,362271;CP003810,362172,362271;CP003919,362172,362271;HF952106,362172,362271;HF952105,362172,362271;CP007482,362172,362271;CP007565,362172,362271;HG939456,362172,362271;CP007632,362172,362271;CP006910,362172,362271;CP007572,362172,362271;CP007570,362172,362271;FO393392,362172,362271;CP011325,362172,362271;CP011326,362172,362271;CP011327,362172,362271;CP011328…
CP007571	Mauve	SHARED	362272	362313	.	.	.	Notes=Lenght41	AL732656,362272,362313;CP000114,362272,362313;CP003810,362272,362313;CP003919,362272,362313;HF952106,362272,362313;HF952105,362272,362313;CP007482,362272,362313;CP007565,362272,362313;HG939456,362272,362313;CP007632,362272,362313;CP006910,362272,362313;CP007572,362272,362313;CP007570,362272,362313;FO393392,362272,362313;CP011325,362272,362313;CP011326,362272,362313;CP011328,362272,362313;CP010319…
CP007571	Mauve	SHARED	176425	176759	.	.	.	Notes=Lenght334	AL732656,176425,176759;AE009948,176425,176759;CP000114,176425,176759;CP003810,176425,176759;CP003919,176425,176759;HF952106,176425,176759;HF952105,176425,176759;CP007482,176425,176759;CP007565,176425,176759;HG939456,176425,176759;CP007632,176425,176759;CP006910,176425,176759;CP007572,176425,176759;CP007570,176425,176759;FO393392,176425,176759;CP010867,176425,176759;CP011325,176425,176759;CP011326…
CP007571	Mauve	SHARED	475491	475546	.	.	.	Notes=Lenght55	CP003919,475491,475546;HF952106,475491,475546;HF952105,475491,475546;CP007482,475491,475546;CP007565,475491,475546;HG939456,475491,475546;CP007632,475491,475546;CP006910,475491,475546;CP007572,475491,475546;CP007570,475491,475546;FO393392,475491,475546;CP011328,475491,475546;CP010319,475491,475546;CP012419,475491,475546;
CP007571	Mauve	SHARED	574498	574515	.	.	.	Notes=Lenght17	AE009948,574498,574515;CP000114,574498,574515;CP003810,574498,574515;HG939456,574498,574515;CP007631,574498,574515;CP007632,574498,574515;CP007572,574498,574515;CP011325,574498,574515;CP011326,574498,574515;CP011327,574498,574515;CP011329,574498,574515;CP012419,574498,574515;
CP007571	Mauve	SHARED	623492	623512	.	.	.	Notes=Lenght20	AL732656,623492,623512;AE009948,623492,623512;HG939456,623492,623512;CP007631,623492,623512;CP007632,623492,623512;CP006910,623492,623512;CP007572,623492,623512;CP007570,623492,623512;CP011329,623492,623512;CP012419,623492,623512;
CP007571	Mauve	SHARED	442895	443088	.	.	.	Notes=Lenght193	AL732656,442895,443088;CP000114,442895,443088;CP003810,442895,443088;CP003919,442895,443088;HF952106,442895,443088;HF952105,442895,443088;CP007482,442895,443088;CP007565,442895,443088;CP007632,442895,443088;CP006910,442895,443088;CP007572,442895,443088;CP007570,442895,443088;FO393392,442895,443088;CP011325,442895,443088;CP011326,442895,443088;CP011327,442895,443088;CP011328,442895,443088;CP010319…
CP007571	Mauve	SHARED	466260	466332	.	.	.	Notes=Lenght72	AL732656,466260,466332;AE009948,466260,466332;CP000114,466260,466332;HG939456,466260,466332;CP007631,466260,466332;CP007632,466260,466332;CP007572,466260,466332;CP007570,466260,466332;CP011326,466260,466332;CP011327,466260,466332;CP012419,466260,466332;
CP007571	Mauve	SHARED	466333	466344	.	.	.	Notes=Lenght11	AE009948,466333,466344;CP000114,466333,466344;HG939456,466333,466344;CP007631,466333,466344;CP007632,466333,466344;CP007572,466333,466344;CP007570,466333,466344;CP011326,466333,466344;CP011327,466333,466344;CP012419,466333,466344;
CP007571	Mauve	SHARED	466348	466358	.	.	.	Notes=Lenght10	AE009948,466348,466358;CP000114,466348,466358;HG939456,466348,466358;CP007631,466348,466358;CP007632,466348,466358;CP007572,466348,466358;CP007570,466348,466358;CP011326,466348,466358;CP011327,466348,466358;CP012419,466348,466358;
CP007571	Mauve	SHARED	466359	466389	.	.	.	Notes=Lenght30	AE009948,466359,466389;CP000114,466359,466389;CP003810,466359,466389;HG939456,466359,466389;CP007631,466359,466389;CP007632,466359,466389;CP007572,466359,466389;CP007570,466359,466389;CP011325,466359,466389;CP011326,466359,466389;CP011327,466359,466389;CP012419,466359,466389;
CP007571	Mauve	SHARED	466390	466501	.	.	.	Notes=Lenght111	CP000114,466390,466501;CP003810,466390,466501;CP007631,466390,466501;CP007632,466390,466501;CP007572,466390,466501;CP007570,466390,466501;CP011325,466390,466501;CP011326,466390,466501;CP011327,466390,466501;CP012419,466390,466501;
CP007571	Mauve	SHARED	466502	466598	.	.	.	Notes=Lenght96	AL732656,466502,466598;AE009948,466502,466598;CP000114,466502,466598;CP003810,466502,466598;CP007631,466502,466598;CP007632,466502,466598;CP007572,466502,466598;CP007570,466502,466598;CP011325,466502,466598;CP011326,466502,466598;CP011327,466502,466598;CP012419,466502,466598;
CP007571	Mauve	SHARED	1510816	1510982	.	.	.	Notes=Lenght166	AL732656,1510816,1510982;CP007572,1510816,1510982;CP007570,1510816,1510982;
CP007571	Mauve	SHARED	1498053	1499615	.	.	.	Notes=Lenght1562	CP007572,1498053,1499615;CP007570,1498053,1499615;
CP007571	Mauve	SHARED	1493708	1494655	.	.	.	Notes=Lenght947	CP007572,1493708,1494655;CP007570,1493708,1494655;
CP007571	Mauve	SHARED	1467942	1470166	.	.	.	Notes=Lenght2224	AL732656,1467942,1470166;CP006910,1467942,1470166;CP007572,1467942,1470166;CP007570,1467942,1470166;
CP007571	Mauve	SHARED	1467679	1467941	.	.	.	Notes=Lenght262	AL732656,1467679,1467941;CP007572,1467679,1467941;CP007570,1467679,1467941;
CP007571	Mauve	SHARED	1625484	1627050	.	.	.	Notes=Lenght1566	CP007572,1625484,1627050;CP007570,1625484,1627050;
CP007571	Mauve	SHARED	914376	915940	.	.	.	Notes=Lenght1564	CP007572,914376,915940;CP007570,914376,915940;
CP007571	Mauve	SHARED	532952	533032	.	.	.	Notes=Lenght80	AL732656,532952,533032;CP000114,532952,533032;CP006910,532952,533032;CP007572,532952,533032;CP007570,532952,533032;
CP007571	Mauve	SHARED	541793	541848	.	.	.	Notes=Lenght55	AL732656,541793,541848;CP007572,541793,541848;CP007570,541793,541848;
CP007571	Mauve	SHARED	550920	550931	.	.	.	Notes=Lenght11	AL732656,550920,550931;HG939456,550920,550931;CP007572,550920,550931;CP007570,550920,550931;
CP007571	Mauve	SHARED	1602555	1604116	.	.	.	Notes=Lenght1561	CP007570,1602555,1604116;
CP007571	Mauve	SHARED	1804970	1805220	.	.	.	Notes=Lenght250	AL732656,1804970,1805220;CP007572,1804970,1805220;CP007570,1804970,1805220;
CP007571	Mauve	SHARED	1780505	1782394	.	.	.	Notes=Lenght1889	CP007572,1780505,1782394;CP007570,1780505,1782394;
CP007571	Mauve	SHARED	1805221	1805475	.	.	.	Notes=Lenght254	CP007572,1805221,1805475;CP007570,1805221,1805475;
CP007571	Mauve	SHARED	1529350	1529398	.	.	.	Notes=Lenght48	CP007572,1529350,1529398;CP007570,1529350,1529398;
CP007571	Mauve	SHARED	1529104	1529349	.	.	.	Notes=Lenght245	AL732656,1529104,1529349;CP007572,1529104,1529349;CP007570,1529104,1529349;
CP007571	Mauve	SHARED	2121807	2121983	.	.	.	Notes=Lenght176	AL732656,2121807,2121983;CP007572,2121807,2121983;CP007570,2121807,2121983;
CP007571	Mauve	SHARED	1979651	1979663	.	.	.	Notes=Lenght12	CP007570,1979651,1979663;
CP007571	Mauve	SHARED	1849688	1853204	.	.	.	Notes=Lenght3516	CP007572,1849688,1853204;CP007570,1849688,1853204;
CP007571	Mauve	SHARED	1853205	1867729	.	.	.	Notes=Lenght14524	CP007572,1853205,1867729;CP007570,1853205,1867729;
CP007571	Mauve	SHARED	574927	575759	.	.	.	Notes=Lenght832	CP007572,574927,575759;CP007570,574927,575759;
CP007571	Mauve	SHARED	574592	574778	.	.	.	Notes=Lenght186	CP007572,574592,574778;CP007570,574592,574778;
CP007571	Mauve	SHARED	574581	574591	.	.	.	Notes=Lenght10	CP007570,574581,574591;
CP007571	Mauve	SHARED	437473	439231	.	.	.	Notes=Lenght1758	AL732656,437473,439231;CP007572,437473,439231;CP007570,437473,439231;
CP007571	Mauve	SHARED	475381	475477	.	.	.	Notes=Lenght96	CP007572,475381,475477;CP007570,475381,475477;
CP007571	Mauve	SHARED	838100	838143	.	.	.	Notes=Lenght43	CP007572,838100,838143;CP007570,838100,838143;
CP007571	Mauve	SHARED	436382	437471	.	.	.	Notes=Lenght1089	AL732656,436382,437471;HG939456,436382,437471;CP007632,436382,437471;CP006910,436382,437471;CP007572,436382,437471;CP007570,436382,437471;
CP007571	Mauve	SHARED	427669	429230	.	.	.	Notes=Lenght1561	CP007572,427669,429230;CP007570,427669,429230;
CP007571	Mauve	SHARED	1925542	1925904	.	.	.	Notes=Lenght362	CP007570,1925542,1925904;
CP007571	Mauve	SHARED	1925905	1928949	.	.	.	Notes=Lenght3044	CP007572,1925905,1928949;CP007570,1925905,1928949;
CP007571	Mauve	SHARED	1929239	1929310	.	.	.	Notes=Lenght71	CP007572,1929239,1929310;CP007570,1929239,1929310;
CP007571	Mauve	SHARED	1929562	1930016	.	.	.	Notes=Lenght454	CP007572,1929562,1930016;CP007570,1929562,1930016;
CP007571	Mauve	SHARED	376126	377453	.	.	.	Notes=Lenght1327	CP007572,376126,377453;CP007570,376126,377453;
CP007571	Mauve	SHARED	362722	362975	.	.	.	Notes=Lenght253	AL732656,362722,362975;CP007572,362722,362975;CP007570,362722,362975;
CP007571	Mauve	SHARED	1387824	1387885	.	.	.	Notes=Lenght61	AL732656,1387824,1387885;HF952106,1387824,1387885;HF952105,1387824,1387885;CP007482,1387824,1387885;CP007565,1387824,1387885;CP006910,1387824,1387885;CP007572,1387824,1387885;CP007570,1387824,1387885;FO393392,1387824,1387885;CP011328,1387824,1387885;CP010319,1387824,1387885;
CP007571	Mauve	SHARED	1387610	1387723	.	.	.	Notes=Lenght113	AL732656,1387610,1387723;HF952106,1387610,1387723;HF952105,1387610,1387723;CP007482,1387610,1387723;CP007565,1387610,1387723;CP007572,1387610,1387723;CP007570,1387610,1387723;FO393392,1387610,1387723;CP011328,1387610,1387723;CP010319,1387610,1387723;
CP007571	Mauve	SHARED	1386581	1387349	.	.	.	Notes=Lenght768	AL732656,1386581,1387349;HF952106,1386581,1387349;HF952105,1386581,1387349;CP007482,1386581,1387349;CP007565,1386581,1387349;CP007572,1386581,1387349;CP007570,1386581,1387349;FO393392,1386581,1387349;CP011328,1386581,1387349;CP010319,1386581,1387349;
CP007571	Mauve	SHARED	1386466	1386573	.	.	.	Notes=Lenght107	AL732656,1386466,1386573;CP003919,1386466,1386573;HF952106,1386466,1386573;HF952105,1386466,1386573;CP007482,1386466,1386573;CP007565,1386466,1386573;HG939456,1386466,1386573;CP007572,1386466,1386573;CP007570,1386466,1386573;FO393392,1386466,1386573;CP011328,1386466,1386573;CP010319,1386466,1386573;
CP007571	Mauve	SHARED	1112045	1112086	.	.	.	Notes=Lenght41	AL732656,1112045,1112086;AE009948,1112045,1112086;HF952106,1112045,1112086;HF952105,1112045,1112086;HG939456,1112045,1112086;CP007632,1112045,1112086;CP007572,1112045,1112086;CP007570,1112045,1112086;CP011329,1112045,1112086;CP010319,1112045,1112086;
CP007571	Mauve	SHARED	1111927	1112044	.	.	.	Notes=Lenght117	AL732656,1111927,1112044;AE009948,1111927,1112044;CP003919,1111927,1112044;HF952106,1111927,1112044;HF952105,1111927,1112044;HG939456,1111927,1112044;CP007632,1111927,1112044;CP007572,1111927,1112044;CP007570,1111927,1112044;CP011329,1111927,1112044;CP010319,1111927,1112044;
CP007571	Mauve	SHARED	1111892	1111926	.	.	.	Notes=Lenght34	AL732656,1111892,1111926;AE009948,1111892,1111926;CP003919,1111892,1111926;HF952106,1111892,1111926;HF952105,1111892,1111926;CP007482,1111892,1111926;CP007565,1111892,1111926;HG939456,1111892,1111926;CP007632,1111892,1111926;CP007572,1111892,1111926;CP007570,1111892,1111926;FO393392,1111892,1111926;CP011328,1111892,1111926;CP011329,1111892,1111926;CP010319,1111892,1111926;
CP007571	Mauve	SHARED	1111701	1111891	.	.	.	Notes=Lenght190	AL732656,1111701,1111891;AE009948,1111701,1111891;HF952106,1111701,1111891;HF952105,1111701,1111891;CP007482,1111701,1111891;CP007565,1111701,1111891;HG939456,1111701,1111891;CP007632,1111701,1111891;CP007572,1111701,1111891;CP007570,1111701,1111891;FO393392,1111701,1111891;CP011328,1111701,1111891;CP011329,1111701,1111891;CP010319,1111701,1111891;
CP007571	Mauve	SHARED	1111478	1111700	.	.	.	Notes=Lenght222	AL732656,1111478,1111700;AE009948,1111478,1111700;HF952106,1111478,1111700;HF952105,1111478,1111700;CP007482,1111478,1111700;CP007565,1111478,1111700;HG939456,1111478,1111700;CP007632,1111478,1111700;CP007572,1111478,1111700;CP007570,1111478,1111700;FO393392,1111478,1111700;CP011328,1111478,1111700;CP011329,1111478,1111700;CP010319,1111478,1111700;
CP007571	Mauve	SHARED	1110979	1111457	.	.	.	Notes=Lenght478	AL732656,1110979,1111457;AE009948,1110979,1111457;CP003919,1110979,1111457;HF952106,1110979,1111457;HF952105,1110979,1111457;CP007482,1110979,1111457;CP007565,1110979,1111457;HG939456,1110979,1111457;CP007632,1110979,1111457;CP007572,1110979,1111457;CP007570,1110979,1111457;FO393392,1110979,1111457;CP011328,1110979,1111457;CP011329,1110979,1111457;CP010319,1110979,1111457;
CP007571	Mauve	SHARED	1110557	1110978	.	.	.	Notes=Lenght421	AL732656,1110557,1110978;AE009948,1110557,1110978;CP003919,1110557,1110978;HF952106,1110557,1110978;HF952105,1110557,1110978;CP007482,1110557,1110978;CP007565,1110557,1110978;HG939456,1110557,1110978;CP007632,1110557,1110978;CP006910,1110557,1110978;CP007572,1110557,1110978;CP007570,1110557,1110978;FO393392,1110557,1110978;CP011328,1110557,1110978;CP011329,1110557,1110978;CP010319,1110557,1110978;
CP007571	Mauve	SHARED	652614	656854	.	.	.	Notes=Lenght4240	CP007570,652614,656854;CP010319,652614,656854;
CP007571	Mauve	SHARED	2093275	2103592	.	.	.	Notes=Lenght10317	AL732656,2093275,2103592;CP007572,2093275,2103592;CP007570,2093275,2103592;
CP007571	Mauve	SHARED	1977448	1977461	.	.	.	Notes=Lenght13	CP007572,1977448,1977461;CP007570,1977448,1977461;
CP007571	Mauve	SHARED	779114	779178	.	.	.	Notes=Lenght64	CP007572,779114,779178;CP007570,779114,779178;
CP007571	Mauve	SHARED	779179	780210	.	.	.	Notes=Lenght1031	CP007572,779179,780210;CP007570,779179,780210;
CP007571	Mauve	SHARED	1529635	1529655	.	.	.	Notes=Lenght20	CP007572,1529635,1529655;CP007570,1529635,1529655;
CP007571	Mauve	SHARED	580136	580211	.	.	.	Notes=Lenght75	CP007572,580136,580211;CP007570,580136,580211;
CP007571	Mauve	SHARED	581633	581764	.	.	.	Notes=Lenght131	CP007572,581633,581764;CP007570,581633,581764;
CP007571	Mauve	SHARED	581909	582008	.	.	.	Notes=Lenght99	CP007572,581909,582008;CP007570,581909,582008;
CP007571	Mauve	SHARED	240150	241709	.	.	.	Notes=Lenght1559	CP007572,240150,241709;CP007570,240150,241709;
CP007571	Mauve	SHARED	1145150	1145162	.	.	.	Notes=Lenght12	AL732656,1145150,1145162;CP006910,1145150,1145162;CP007572,1145150,1145162;CP010319,1145150,1145162;
CP007571	Mauve	SHARED	1145118	1145149	.	.	.	Notes=Lenght31	AL732656,1145118,1145149;HF952106,1145118,1145149;HF952105,1145118,1145149;CP007632,1145118,1145149;CP006910,1145118,1145149;CP007572,1145118,1145149;CP010319,1145118,1145149;
CP007571	Mauve	SHARED	2009396	2009416	.	.	.	Notes=Lenght20	CP007482,2009396,2009416;CP007565,2009396,2009416;CP007572,2009396,2009416;CP007570,2009396,2009416;FO393392,2009396,2009416;CP011328,2009396,2009416;
CP007571	Mauve	SHARED	1750752	1750799	.	.	.	Notes=Lenght47	AL732656,1750752,1750799;CP007572,1750752,1750799;CP007570,1750752,1750799;
CP007571	Mauve	SHARED	1750552	1750751	.	.	.	Notes=Lenght199	AL732656,1750552,1750751;CP007632,1750552,1750751;CP007572,1750552,1750751;CP007570,1750552,1750751;
CP007571	Mauve	SHARED	652184	652428	.	.	.	Notes=Lenght244	CP007570,652184,652428;
CP007571	Mauve	SHARED	1689794	1691359	.	.	.	Notes=Lenght1565	CP007572,1689794,1691359;CP007570,1689794,1691359;
CP007571	Mauve	SHARED	1750403	1750551	.	.	.	Notes=Lenght148	AL732656,1750403,1750551;CP007572,1750403,1750551;CP007570,1750403,1750551;
CP007571	Mauve	SHARED	609741	610347	.	.	.	Notes=Lenght606	CP007572,609741,610347;CP007570,609741,610347;
CP007571	Mauve	SHARED	610348	612170	.	.	.	Notes=Lenght1822	CP007572,610348,612170;CP007570,610348,612170;
CP007571	Mauve	SHARED	612270	612459	.	.	.	Notes=Lenght189	CP007572,612270,612459;CP007570,612270,612459;
CP007571	Mauve	SHARED	613373	613697	.	.	.	Notes=Lenght324	CP007572,613373,613697;CP007570,613373,613697;
CP007571	Mauve	SHARED	1396306	1396676	.	.	.	Notes=Lenght370	AL732656,1396306,1396676;CP007572,1396306,1396676;CP007570,1396306,1396676;
CP007571	Mauve	SHARED	1397386	1397429	.	.	.	Notes=Lenght43	AL732656,1397386,1397429;CP007572,1397386,1397429;CP007570,1397386,1397429;
CP007571	Mauve	SHARED	2018889	2019606	.	.	.	Notes=Lenght717	CP007572,2018889,2019606;CP007570,2018889,2019606;
CP007571	Mauve	SHARED	2112951	2117024	.	.	.	Notes=Lenght4073	CP007572,2112951,2117024;CP007570,2112951,2117024;
CP007571	Mauve	SHARED	103075	103205	.	.	.	Notes=Lenght130	HF952105,103075,103205;HG939456,103075,103205;CP006910,103075,103205;CP007572,103075,103205;CP007570,103075,103205;
CP007571	Mauve	SHARED	103207	103862	.	.	.	Notes=Lenght655	CP007572,103207,103862;CP007570,103207,103862;
CP007571	Mauve	SHARED	103863	106084	.	.	.	Notes=Lenght2221	AL732656,103863,106084;CP007572,103863,106084;CP007570,103863,106084;
CP007571	Mauve	SHARED	106085	107941	.	.	.	Notes=Lenght1856	CP007572,106085,107941;CP007570,106085,107941;
CP007571	Mauve	SHARED	838144	839663	.	.	.	Notes=Lenght1519	CP007572,838144,839663;CP007570,838144,839663;
CP007571	Mauve	SHARED	738524	738894	.	.	.	Notes=Lenght370	AL732656,738524,738894;CP006910,738524,738894;CP007572,738524,738894;CP007570,738524,738894;
CP007571	Mauve	SHARED	466225	466252	.	.	.	Notes=Lenght27	CP007632,466225,466252;CP007572,466225,466252;CP007570,466225,466252;
CP007571	Mauve	SHARED	1053910	1054586	.	.	.	Notes=Lenght676	CP007572,1053910,1054586;CP007570,1053910,1054586;
CP007571	Mauve	SHARED	1750940	1756990	.	.	.	Notes=Lenght6050	AL732656,1750940,1756990;CP007632,1750940,1756990;CP007572,1750940,1756990;CP007570,1750940,1756990;
CP007571	Mauve	SHARED	1750800	1750939	.	.	.	Notes=Lenght139	AL732656,1750800,1750939;CP007632,1750800,1750939;CP007572,1750800,1750939;CP007570,1750800,1750939;
CP007571	Mauve	SHARED	1398296	1398410	.	.	.	Notes=Lenght114	AL732656,1398296,1398410;CP000114,1398296,1398410;CP007572,1398296,1398410;CP007570,1398296,1398410;
CP007571	Mauve	SHARED	1403816	1405141	.	.	.	Notes=Lenght1325	CP007572,1403816,1405141;CP007570,1403816,1405141;
CP007571	Mauve	SHARED	1463487	1464743	.	.	.	Notes=Lenght1256	AL732656,1463487,1464743;CP006910,1463487,1464743;CP007572,1463487,1464743;CP007570,1463487,1464743;
CP007571	Mauve	SHARED	1465305	1467407	.	.	.	Notes=Lenght2102	AL732656,1465305,1467407;CP007572,1465305,1467407;CP007570,1465305,1467407;
CP007571	Mauve	SHARED	1391293	1391307	.	.	.	Notes=Lenght14	AL732656,1391293,1391307;CP007572,1391293,1391307;CP007570,1391293,1391307;
CP007571	Mauve	SHARED	1391472	1391492	.	.	.	Notes=Lenght20	AL732656,1391472,1391492;CP007572,1391472,1391492;CP007570,1391472,1391492;
CP007571	Mauve	SHARED	1805635	1805856	.	.	.	Notes=Lenght221	CP007572,1805635,1805856;CP007570,1805635,1805856;
CP007571	Mauve	SHARED	1805857	1805925	.	.	.	Notes=Lenght68	AL732656,1805857,1805925;CP007572,1805857,1805925;CP007570,1805857,1805925;
CP007571	Mauve	SHARED	1805926	1806277	.	.	.	Notes=Lenght351	AL732656,1805926,1806277;CP007572,1805926,1806277;CP007570,1805926,1806277;
CP007571	Mauve	SHARED	589355	590003	.	.	.	Notes=Lenght648	CP007572,589355,590003;CP007570,589355,590003;
CP007571	Mauve	SHARED	590364	590963	.	.	.	Notes=Lenght599	CP007572,590364,590963;CP007570,590364,590963;
CP007571	Mauve	SHARED	589282	589325	.	.	.	Notes=Lenght43	CP007570,589282,589325;
CP007571	Mauve	SHARED	589150	589281	.	.	.	Notes=Lenght131	CP007572,589150,589281;CP007570,589150,589281;
CP007571	Mauve	SHARED	588994	589149	.	.	.	Notes=Lenght155	CP007572,588994,589149;CP007570,588994,589149;
CP007571	Mauve	SHARED	584221	588993	.	.	.	Notes=Lenght4772	CP007572,584221,588993;CP007570,584221,588993;
CP007571	Mauve	SHARED	947105	947143	.	.	.	Notes=Lenght38	AL732656,947105,947143;CP007572,947105,947143;CP007570,947105,947143;
CP007571	Mauve	SHARED	926190	927540	.	.	.	Notes=Lenght1350	CP007572,926190,927540;CP007570,926190,927540;
CP007571	Mauve	SHARED	926173	926189	.	.	.	Notes=Lenght16	HF952105,926173,926189;CP007572,926173,926189;CP007570,926173,926189;
CP007571	Mauve	SHARED	467279	467326	.	.	.	Notes=Lenght47	AL732656,467279,467326;CP007572,467279,467326;CP007570,467279,467326;
CP007571	Mauve	SHARED	1528928	1528939	.	.	.	Notes=Lenght11	AL732656,1528928,1528939;CP007572,1528928,1528939;CP007570,1528928,1528939;
CP007571	Mauve	SHARED	2117747	2121558	.	.	.	Notes=Lenght3811	CP007572,2117747,2121558;CP007570,2117747,2121558;
CP007571	Mauve	SHARED	466705	466783	.	.	.	Notes=Lenght78	AL732656,466705,466783;CP007572,466705,466783;CP007570,466705,466783;
CP007571	Mauve	SHARED	1978266	1978279	.	.	.	Notes=Lenght13	AL732656,1978266,1978279;CP003919,1978266,1978279;HF952105,1978266,1978279;CP007482,1978266,1978279;CP007565,1978266,1978279;HG939456,1978266,1978279;CP006910,1978266,1978279;CP007572,1978266,1978279;CP007570,1978266,1978279;FO393392,1978266,1978279;CP011328,1978266,1978279;
CP007571	Mauve	SHARED	608429	609740	.	.	.	Notes=Lenght1311	CP007572,608429,609740;CP007570,608429,609740;
CP007571	Mauve	SHARED	1003832	1003860	.	.	.	Notes=Lenght28	CP007572,1003832,1003860;CP007570,1003832,1003860;
CP007571	Mauve	SHARED	1393828	1393871	.	.	.	Notes=Lenght43	AL732656,1393828,1393871;HG939456,1393828,1393871;CP007632,1393828,1393871;CP007572,1393828,1393871;CP007570,1393828,1393871;
CP007571	Mauve	SHARED	966664	966705	.	.	.	Notes=Lenght41	AL732656,966664,966705;CP007572,966664,966705;CP007570,966664,966705;
CP007571	Mauve	SHARED	2019759	2019888	.	.	.	Notes=Lenght129	CP007572,2019759,2019888;CP007570,2019759,2019888;
CP007571	Mauve	SHARED	2019889	2019947	.	.	.	Notes=Lenght58	AL732656,2019889,2019947;CP006910,2019889,2019947;CP007572,2019889,2019947;CP007570,2019889,2019947;
CP007571	Mauve	SHARED	2019948	2019967	.	.	.	Notes=Lenght19	AL732656,2019948,2019967;AE009948,2019948,2019967;CP006910,2019948,2019967;CP007572,2019948,2019967;CP007570,2019948,2019967;
CP007571	Mauve	SHARED	2153737	2163920	.	.	.	Notes=Lenght10183	CP007572,2153737,2163920;CP007570,2153737,2163920;
CP007571	Mauve	SHARED	2125742	2129267	.	.	.	Notes=Lenght3525	AL732656,2125742,2129267;CP007572,2125742,2129267;CP007570,2125742,2129267;
CP007571	Mauve	SHARED	2125283	2125741	.	.	.	Notes=Lenght458	CP007572,2125283,2125741;CP007570,2125283,2125741;
CP007571	Mauve	SHARED	1467408	1467678	.	.	.	Notes=Lenght270	CP007572,1467408,1467678;CP007570,1467408,1467678;
CP007571	Mauve	SHARED	1388882	1388965	.	.	.	Notes=Lenght83	AL732656,1388882,1388965;HG939456,1388882,1388965;CP007572,1388882,1388965;CP007570,1388882,1388965;
CP007571	Mauve	SHARED	1388834	1388862	.	.	.	Notes=Lenght28	AL732656,1388834,1388862;CP007572,1388834,1388862;CP007570,1388834,1388862;
CP007571	Mauve	SHARED	1387724	1387823	.	.	.	Notes=Lenght99	AL732656,1387724,1387823;CP007572,1387724,1387823;CP007570,1387724,1387823;
CP007571	Mauve	SHARED	658190	679637	.	.	.	Notes=Lenght21447	CP007570,658190,679637;
CP007571	Mauve	SHARED	656855	658189	.	.	.	Notes=Lenght1334	CP007570,656855,658189;
CP007571	Mauve	SHARED	652479	652613	.	.	.	Notes=Lenght134	CP007570,652479,652613;
CP007571	Mauve	SHARED	2018056	2018854	.	.	.	Notes=Lenght798	AL732656,2018056,2018854;HF952106,2018056,2018854;HF952105,2018056,2018854;HG939456,2018056,2018854;CP007572,2018056,2018854;CP007570,2018056,2018854;
CP007571	Mauve	SHARED	2017189	2017627	.	.	.	Notes=Lenght438	AL732656,2017189,2017627;CP007572,2017189,2017627;CP007570,2017189,2017627;
CP007571	Mauve	SHARED	2017178	2017188	.	.	.	Notes=Lenght10	AL732656,2017178,2017188;CP003919,2017178,2017188;HF952106,2017178,2017188;HF952105,2017178,2017188;HG939456,2017178,2017188;CP007632,2017178,2017188;CP006910,2017178,2017188;CP007572,2017178,2017188;CP007570,2017178,2017188;
CP007571	Mauve	SHARED	2017155	2017178	.	.	.	Notes=Lenght23	AL732656,2017155,2017178;HF952106,2017155,2017178;HF952105,2017155,2017178;HG939456,2017155,2017178;CP007632,2017155,2017178;CP007572,2017155,2017178;CP007570,2017155,2017178;
CP007571	Mauve	SHARED	2019607	2019757	.	.	.	Notes=Lenght150	AL732656,2019607,2019757;CP007572,2019607,2019757;CP007570,2019607,2019757;
CP007571	Mauve	SHARED	246368	246419	.	.	.	Notes=Lenght51	AL732656,246368,246419;CP007572,246368,246419;CP007570,246368,246419;
CP007571	Mauve	SHARED	246574	246623	.	.	.	Notes=Lenght49	AL732656,246574,246623;CP007572,246574,246623;CP007570,246574,246623;
CP007571	Mauve	SHARED	215675	215692	.	.	.	Notes=Lenght17	AL732656,215675,215692;CP007572,215675,215692;CP007570,215675,215692;
CP007571	Mauve	SHARED	198137	201559	.	.	.	Notes=Lenght3422	CP007572,198137,201559;CP007570,198137,201559;
CP007571	Mauve	SHARED	158327	161741	.	.	.	Notes=Lenght3414	CP007572,158327,161741;CP007570,158327,161741;
CP007571	Mauve	SHARED	35018	36543	.	.	.	Notes=Lenght1525	CP007572,35018,36543;CP007570,35018,36543;
CP007571	Mauve	SHARED	21133	25075	.	.	.	Notes=Lenght3942	AL732656,21133,25075;CP007572,21133,25075;CP007570,21133,25075;
CP007571	Mauve	SHARED	268182	270242	.	.	.	Notes=Lenght2060	AL732656,268182,270242;CP007572,268182,270242;CP007570,268182,270242;
CP007571	Mauve	SHARED	314200	315765	.	.	.	Notes=Lenght1565	CP007572,314200,315765;CP007570,314200,315765;
CP007571	Mauve	SHARED	575935	575987	.	.	.	Notes=Lenght52	AE009948,575935,575987;CP007572,575935,575987;CP007570,575935,575987;
CP007571	Mauve	SHARED	575988	576052	.	.	.	Notes=Lenght64	AE009948,575988,576052;CP007631,575988,576052;CP007632,575988,576052;CP007572,575988,576052;CP007570,575988,576052;
CP007571	Mauve	SHARED	2024461	2025514	.	.	.	Notes=Lenght1053	CP007572,2024461,2025514;CP007570,2024461,2025514;
CP007571	Mauve	SHARED	466691	466704	.	.	.	Notes=Lenght13	CP007572,466691,466704;CP007570,466691,466704;
CP007571	Mauve	SHARED	2762	4328	.	.	.	Notes=Lenght1566	CP007572,2762,4328;CP007570,2762,4328;
CP007571	Mauve	SHARED	5616	5669	.	.	.	Notes=Lenght53	CP006910,5616,5669;CP007572,5616,5669;CP007570,5616,5669;
CP007571	Mauve	SHARED	150407	150427	.	.	.	Notes=Lenght20	CP007572,150407,150427;CP007570,150407,150427;
CP007571	Mauve	SHARED	1465207	1465304	.	.	.	Notes=Lenght97	AL732656,1465207,1465304;CP003919,1465207,1465304;HF952106,1465207,1465304;HF952105,1465207,1465304;CP007572,1465207,1465304;CP007570,1465207,1465304;CP010319,1465207,1465304;
CP007571	Mauve	SHARED	1464744	1465206	.	.	.	Notes=Lenght462	AL732656,1464744,1465206;CP003919,1464744,1465206;HF952106,1464744,1465206;HF952105,1464744,1465206;CP006910,1464744,1465206;CP007572,1464744,1465206;CP007570,1464744,1465206;CP010319,1464744,1465206;
CP007571	Mauve	SHARED	377454	377697	.	.	.	Notes=Lenght243	CP007570,377454,377697;
CP007571	Mauve	SHARED	381463	383022	.	.	.	Notes=Lenght1559	CP007572,381463,383022;CP007570,381463,383022;
CP007571	Mauve	SHARED	413416	415272	.	.	.	Notes=Lenght1856	CP007572,413416,415272;CP007570,413416,415272;
CP007571	Mauve	SHARED	2125000	2125135	.	.	.	Notes=Lenght135	CP006910,2125000,2125135;CP007572,2125000,2125135;CP007570,2125000,2125135;
CP007571	Mauve	SHARED	2124320	2124999	.	.	.	Notes=Lenght679	CP007572,2124320,2124999;CP007570,2124320,2124999;
CP007571	Mauve	SHARED	1053022	1053047	.	.	.	Notes=Lenght25	CP006910,1053022,1053047;CP007572,1053022,1053047;CP007570,1053022,1053047;
CP007571	Mauve	SHARED	2121561	2121609	.	.	.	Notes=Lenght48	AL732656,2121561,2121609;CP003919,2121561,2121609;HF952105,2121561,2121609;CP007482,2121561,2121609;CP007565,2121561,2121609;HG939456,2121561,2121609;CP007632,2121561,2121609;CP007572,2121561,2121609;CP007570,2121561,2121609;FO393392,2121561,2121609;CP011328,2121561,2121609;
CP007571	Mauve	SHARED	1391099	1391114	.	.	.	Notes=Lenght15	AL732656,1391099,1391114;CP000114,1391099,1391114;HF952106,1391099,1391114;HF952105,1391099,1391114;CP007482,1391099,1391114;CP007565,1391099,1391114;CP006910,1391099,1391114;CP007572,1391099,1391114;CP007570,1391099,1391114;FO393392,1391099,1391114;CP011328,1391099,1391114;CP010319,1391099,1391114;
CP007571	Mauve	SHARED	1390821	1390861	.	.	.	Notes=Lenght40	AL732656,1390821,1390861;CP000114,1390821,1390861;HF952106,1390821,1390861;HF952105,1390821,1390861;CP007482,1390821,1390861;CP007565,1390821,1390861;CP006910,1390821,1390861;CP007572,1390821,1390861;CP007570,1390821,1390861;FO393392,1390821,1390861;CP011328,1390821,1390861;CP010319,1390821,1390861;
CP007571	Mauve	SHARED	1390038	1390248	.	.	.	Notes=Lenght210	AL732656,1390038,1390248;CP000114,1390038,1390248;HF952106,1390038,1390248;HF952105,1390038,1390248;CP007482,1390038,1390248;CP007565,1390038,1390248;CP006910,1390038,1390248;CP007572,1390038,1390248;CP007570,1390038,1390248;FO393392,1390038,1390248;CP011328,1390038,1390248;CP010319,1390038,1390248;
CP007571	Mauve	SHARED	1389808	1390004	.	.	.	Notes=Lenght196	AL732656,1389808,1390004;CP000114,1389808,1390004;HF952106,1389808,1390004;HF952105,1389808,1390004;CP007482,1389808,1390004;CP007565,1389808,1390004;CP006910,1389808,1390004;CP007572,1389808,1390004;CP007570,1389808,1390004;FO393392,1389808,1390004;CP011328,1389808,1390004;CP010319,1389808,1390004;
CP007571	Mauve	SHARED	1389419	1389807	.	.	.	Notes=Lenght388	AL732656,1389419,1389807;CP000114,1389419,1389807;HF952106,1389419,1389807;HF952105,1389419,1389807;CP007482,1389419,1389807;CP007565,1389419,1389807;CP007572,1389419,1389807;CP007570,1389419,1389807;FO393392,1389419,1389807;CP011328,1389419,1389807;CP010319,1389419,1389807;
CP007571	Mauve	SHARED	1389302	1389358	.	.	.	Notes=Lenght56	AL732656,1389302,1389358;CP000114,1389302,1389358;HF952106,1389302,1389358;HF952105,1389302,1389358;CP007482,1389302,1389358;CP007565,1389302,1389358;CP007572,1389302,1389358;CP007570,1389302,1389358;FO393392,1389302,1389358;CP011328,1389302,1389358;CP010319,1389302,1389358;
CP007571	Mauve	SHARED	1389172	1389301	.	.	.	Notes=Lenght129	AL732656,1389172,1389301;CP000114,1389172,1389301;HF952106,1389172,1389301;HF952105,1389172,1389301;CP007572,1389172,1389301;CP007570,1389172,1389301;CP010319,1389172,1389301;
CP007571	Mauve	SHARED	2124307	2124319	.	.	.	Notes=Lenght12	CP006910,2124307,2124319;CP007572,2124307,2124319;CP007570,2124307,2124319;
CP007571	Mauve	SHARED	2123745	2124306	.	.	.	Notes=Lenght561	AL732656,2123745,2124306;CP006910,2123745,2124306;CP007572,2123745,2124306;CP007570,2123745,2124306;
CP007571	Mauve	SHARED	2123661	2123744	.	.	.	Notes=Lenght83	AL732656,2123661,2123744;CP007572,2123661,2123744;CP007570,2123661,2123744;
CP007571	Mauve	SHARED	1519925	1520657	.	.	.	Notes=Lenght732	AL732656,1519925,1520657;CP006910,1519925,1520657;CP007572,1519925,1520657;CP007570,1519925,1520657;
CP007571	Mauve	SHARED	1520695	1524841	.	.	.	Notes=Lenght4146	AL732656,1520695,1524841;CP006910,1520695,1524841;CP007572,1520695,1524841;CP007570,1520695,1524841;
CP007571	Mauve	SHARED	738945	739046	.	.	.	Notes=Lenght101	AL732656,738945,739046;CP006910,738945,739046;CP007572,738945,739046;CP007570,738945,739046;
CP007571	Mauve	SHARED	738895	738944	.	.	.	Notes=Lenght49	AL732656,738895,738944;CP007572,738895,738944;CP007570,738895,738944;
CP007571	Mauve	SHARED	624042	625550	.	.	.	Notes=Lenght1508	CP007572,624042,625550;CP007570,624042,625550;
CP007571	Mauve	SHARED	623998	624041	.	.	.	Notes=Lenght43	CP007572,623998,624041;CP007570,623998,624041;
CP007571	Mauve	SHARED	1515483	1515558	.	.	.	Notes=Lenght75	AL732656,1515483,1515558;CP007572,1515483,1515558;CP007570,1515483,1515558;
CP007571	Mauve	SHARED	1528995	1529018	.	.	.	Notes=Lenght23	AL732656,1528995,1529018;CP007572,1528995,1529018;CP007570,1528995,1529018;
CP007571	Mauve	SHARED	923991	925554	.	.	.	Notes=Lenght1563	CP007572,923991,925554;CP007570,923991,925554;
CP007571	Mauve	SHARED	917857	919182	.	.	.	Notes=Lenght1325	CP007572,917857,919182;CP007570,917857,919182;
CP007571	Mauve	SHARED	1529656	1529690	.	.	.	Notes=Lenght34	AL732656,1529656,1529690;CP007572,1529656,1529690;CP007570,1529656,1529690;
CP007571	Mauve	SHARED	1529495	1529530	.	.	.	Notes=Lenght35	AL732656,1529495,1529530;CP007572,1529495,1529530;CP007570,1529495,1529530;
CP007571	Mauve	SHARED	1529568	1529592	.	.	.	Notes=Lenght24	CP007572,1529568,1529592;CP007570,1529568,1529592;
CP007571	Mauve	SHARED	739047	742947	.	.	.	Notes=Lenght3900	AL732656,739047,742947;CP007572,739047,742947;CP007570,739047,742947;
CP007571	Mauve	SHARED	1737692	1739016	.	.	.	Notes=Lenght1324	CP007572,1737692,1739016;CP007570,1737692,1739016;
CP007571	Mauve	SHARED	1747312	1748613	.	.	.	Notes=Lenght1301	AL732656,1747312,1748613;CP007632,1747312,1748613;CP007572,1747312,1748613;CP007570,1747312,1748613;
CP007571	Mauve	SHARED	36544	36564	.	.	.	Notes=Lenght20	CP007482,36544,36564;CP007565,36544,36564;CP007572,36544,36564;CP007570,36544,36564;FO393392,36544,36564;CP011328,36544,36564;
CP007571	Mauve	SHARED	1748802	1750402	.	.	.	Notes=Lenght1600	AL732656,1748802,1750402;CP007632,1748802,1750402;CP007572,1748802,1750402;CP007570,1748802,1750402;
CP007571	Mauve	SHARED	1892181	1892199	.	.	.	Notes=Lenght18	CP007570,1892181,1892199;
CP007571	Mauve	SHARED	1913543	1915105	.	.	.	Notes=Lenght1562	CP007572,1913543,1915105;CP007570,1913543,1915105;
CP007571	Mauve	SHARED	1917373	1921903	.	.	.	Notes=Lenght4530	CP007572,1917373,1921903;CP007570,1917373,1921903;
CP007571	Mauve	SHARED	2189142	2192561	.	.	.	Notes=Lenght3419	CP007572,2189142,2192561;CP007570,2189142,2192561;
CP007571	Mauve	SHARED	803130	804455	.	.	.	Notes=Lenght1325	CP007572,803130,804455;CP007570,803130,804455;
CP007571	Mauve	SHARED	807775	809337	.	.	.	Notes=Lenght1562	CP007572,807775,809337;CP007570,807775,809337;
CP007571	Mauve	SHARED	1528940	1528951	.	.	.	Notes=Lenght11	AL732656,1528940,1528951;HF952105,1528940,1528951;CP007572,1528940,1528951;CP007570,1528940,1528951;
CP007571	Mauve	SHARED	2000884	2002318	.	.	.	Notes=Lenght1434	CP007572,2000884,2002318;CP007570,2000884,2002318;
CP007571	Mauve	SHARED	1982208	1983538	.	.	.	Notes=Lenght1330	CP007572,1982208,1983538;CP007570,1982208,1983538;
CP007571	Mauve	SHARED	1053048	1053810	.	.	.	Notes=Lenght762	CP007572,1053048,1053810;CP007570,1053048,1053810;
CP007571	Mauve	SHARED	29115	29186	.	.	.	Notes=Lenght71	AL732656,29115,29186;AE009948,29115,29186;CP003919,29115,29186;HF952106,29115,29186;HF952105,29115,29186;CP007482,29115,29186;CP007565,29115,29186;HG939456,29115,29186;CP007631,29115,29186;CP007632,29115,29186;CP006910,29115,29186;CP007572,29115,29186;CP007570,29115,29186;FO393392,29115,29186;CP010867,29115,29186;CP011328,29115,29186;CP011329,29115,29186;CP010319,29115,29186;
CP007571	Mauve	SHARED	1730845	1730901	.	.	.	Notes=Lenght56	AL732656,1730845,1730901;CP007572,1730845,1730901;CP007570,1730845,1730901;
CP007571	Mauve	SHARED	1779055	1779169	.	.	.	Notes=Lenght114	CP007572,1779055,1779169;CP007570,1779055,1779169;
CP007571	Mauve	SHARED	1124412	1124508	.	.	.	Notes=Lenght96	AL732656,1124412,1124508;HF952105,1124412,1124508;HG939456,1124412,1124508;CP007572,1124412,1124508;CP007570,1124412,1124508;CP010319,1124412,1124508;
CP007571	Mauve	SHARED	1123767	1124315	.	.	.	Notes=Lenght548	AL732656,1123767,1124315;HF952105,1123767,1124315;HG939456,1123767,1124315;CP007572,1123767,1124315;CP007570,1123767,1124315;CP010319,1123767,1124315;
CP007571	Mauve	SHARED	1123677	1123766	.	.	.	Notes=Lenght89	AL732656,1123677,1123766;HF952105,1123677,1123766;CP007572,1123677,1123766;CP007570,1123677,1123766;CP010319,1123677,1123766;
CP007571	Mauve	SHARED	1123058	1123102	.	.	.	Notes=Lenght44	AL732656,1123058,1123102;HF952105,1123058,1123102;HG939456,1123058,1123102;CP007572,1123058,1123102;CP007570,1123058,1123102;CP010319,1123058,1123102;
CP007571	Mauve	SHARED	1121754	1121777	.	.	.	Notes=Lenght23	AL732656,1121754,1121777;HF952105,1121754,1121777;HG939456,1121754,1121777;CP007572,1121754,1121777;CP007570,1121754,1121777;CP010319,1121754,1121777;
CP007571	Mauve	SHARED	1121095	1121726	.	.	.	Notes=Lenght631	AL732656,1121095,1121726;HF952105,1121095,1121726;HG939456,1121095,1121726;CP007632,1121095,1121726;CP007572,1121095,1121726;CP007570,1121095,1121726;CP010319,1121095,1121726;
CP007571	Mauve	SHARED	1120462	1120577	.	.	.	Notes=Lenght115	AL732656,1120462,1120577;HF952105,1120462,1120577;HG939456,1120462,1120577;CP007632,1120462,1120577;CP007572,1120462,1120577;CP007570,1120462,1120577;CP010319,1120462,1120577;
CP007571	Mauve	SHARED	1120188	1120251	.	.	.	Notes=Lenght63	AL732656,1120188,1120251;HF952105,1120188,1120251;CP007572,1120188,1120251;CP007570,1120188,1120251;CP010319,1120188,1120251;
CP007571	Mauve	SHARED	69905	70021	.	.	.	Notes=Lenght116	AL732656,69905,70021;CP007632,69905,70021;CP007572,69905,70021;CP007570,69905,70021;
CP007571	Mauve	SHARED	1003927	1003965	.	.	.	Notes=Lenght38	AL732656,1003927,1003965;CP007572,1003927,1003965;CP007570,1003927,1003965;
CP007571	Mauve	SHARED	1978281	1978301	.	.	.	Notes=Lenght20	CP007572,1978281,1978301;CP007570,1978281,1978301;
CP007571	Mauve	SHARED	1112168	1113348	.	.	.	Notes=Lenght1180	AL732656,1112168,1113348;HF952106,1112168,1113348;HF952105,1112168,1113348;HG939456,1112168,1113348;CP007632,1112168,1113348;CP007572,1112168,1113348;CP007570,1112168,1113348;CP010319,1112168,1113348;
CP007571	Mauve	SHARED	1112087	1112166	.	.	.	Notes=Lenght79	AL732656,1112087,1112166;AE009948,1112087,1112166;HF952106,1112087,1112166;HF952105,1112087,1112166;HG939456,1112087,1112166;CP007632,1112087,1112166;CP007572,1112087,1112166;CP007570,1112087,1112166;CP011329,1112087,1112166;CP010319,1112087,1112166;
CP007571	Mauve	SHARED	1122026	1122168	.	.	.	Notes=Lenght142	AL732656,1122026,1122168;HF952105,1122026,1122168;HG939456,1122026,1122168;CP007572,1122026,1122168;CP007570,1122026,1122168;CP010319,1122026,1122168;
CP007571	Mauve	SHARED	1121820	1121992	.	.	.	Notes=Lenght172	AL732656,1121820,1121992;HF952105,1121820,1121992;HG939456,1121820,1121992;CP007572,1121820,1121992;CP007570,1121820,1121992;CP010319,1121820,1121992;
CP007571	Mauve	SHARED	64475	67448	.	.	.	Notes=Lenght2973	CP007572,64475,67448;CP007570,64475,67448;
CP007571	Mauve	SHARED	1003861	1003899	.	.	.	Notes=Lenght38	AL732656,1003861,1003899;HF952106,1003861,1003899;HF952105,1003861,1003899;HG939456,1003861,1003899;CP007632,1003861,1003899;CP006910,1003861,1003899;CP007572,1003861,1003899;CP007570,1003861,1003899;CP010319,1003861,1003899;
CP007571	Mauve	SHARED	2009417	2010022	.	.	.	Notes=Lenght605	CP007482,2009417,2010022;CP007565,2009417,2010022;CP007572,2009417,2010022;CP007570,2009417,2010022;FO393392,2009417,2010022;CP011328,2009417,2010022;CP010319,2009417,2010022;
CP007571	Mauve	SHARED	2037450	2037713	.	.	.	Notes=Lenght263	AL732656,2037450,2037713;AE009948,2037450,2037713;CP007632,2037450,2037713;CP006910,2037450,2037713;CP007572,2037450,2037713;CP007570,2037450,2037713;CP011329,2037450,2037713;CP010319,2037450,2037713;
CP007571	Mauve	SHARED	2214282	2214297	.	.	.	Notes=Lenght15	CP003919,2214282,2214297;HF952106,2214282,2214297;HF952105,2214282,2214297;CP006910,2214282,2214297;CP007572,2214282,2214297;CP007570,2214282,2214297;CP011328,2214282,2214297;CP010319,2214282,2214297;
CP007571	Mauve	SHARED	1976811	1976840	.	.	.	Notes=Lenght29	CP000114,1976811,1976840;HF952104,1976811,1976840;HF952106,1976811,1976840;CP007572,1976811,1976840;CP010319,1976811,1976840;
CP007571	Mauve	SHARED	1976841	1976967	.	.	.	Notes=Lenght126	CP000114,1976841,1976967;HF952104,1976841,1976967;HF952106,1976841,1976967;CP007572,1976841,1976967;CP007570,1976841,1976967;CP010319,1976841,1976967;
CP007571	Mauve	SHARED	1976967	1976983	.	.	.	Notes=Lenght16	CP000114,1976967,1976983;CP003919,1976967,1976983;HF952104,1976967,1976983;HF952106,1976967,1976983;HF952105,1976967,1976983;CP007482,1976967,1976983;CP007565,1976967,1976983;HG939456,1976967,1976983;CP006910,1976967,1976983;CP007572,1976967,1976983;CP007570,1976967,1976983;FO393392,1976967,1976983;CP011328,1976967,1976983;CP010319,1976967,1976983;
CP007571	Mauve	SHARED	1976984	1977007	.	.	.	Notes=Lenght23	HF952104,1976984,1977007;HF952106,1976984,1977007;CP007572,1976984,1977007;CP007570,1976984,1977007;CP010319,1976984,1977007;
CP007571	Mauve	SHARED	1977009	1977096	.	.	.	Notes=Lenght87	HF952106,1977009,1977096;CP007572,1977009,1977096;CP007570,1977009,1977096;CP010319,1977009,1977096;
CP007571	Mauve	SHARED	1393872	1394006	.	.	.	Notes=Lenght134	AL732656,1393872,1394006;CP000114,1393872,1394006;HF952106,1393872,1394006;HF952105,1393872,1394006;CP007482,1393872,1394006;CP007565,1393872,1394006;CP006910,1393872,1394006;CP007572,1393872,1394006;CP007570,1393872,1394006;FO393392,1393872,1394006;CP011328,1393872,1394006;CP010319,1393872,1394006;
CP007571	Mauve	SHARED	1393667	1393827	.	.	.	Notes=Lenght160	AL732656,1393667,1393827;CP000114,1393667,1393827;HF952106,1393667,1393827;HF952105,1393667,1393827;CP007482,1393667,1393827;CP007565,1393667,1393827;CP006910,1393667,1393827;CP007572,1393667,1393827;CP007570,1393667,1393827;FO393392,1393667,1393827;CP011328,1393667,1393827;CP010319,1393667,1393827;
CP007571	Mauve	SHARED	1528972	1528994	.	.	.	Notes=Lenght22	AL732656,1528972,1528994;HF952105,1528972,1528994;CP007572,1528972,1528994;CP007570,1528972,1528994;CP010319,1528972,1528994;
CP007571	Mauve	SHARED	1528952	1528971	.	.	.	Notes=Lenght19	AL732656,1528952,1528971;HF952105,1528952,1528971;CP007572,1528952,1528971;CP007570,1528952,1528971;CP010319,1528952,1528971;
CP007571	Mauve	SHARED	2038851	2038918	.	.	.	Notes=Lenght67	AL732656,2038851,2038918;CP006910,2038851,2038918;CP007572,2038851,2038918;CP007570,2038851,2038918;CP010319,2038851,2038918;
CP007571	Mauve	SHARED	2038922	2038949	.	.	.	Notes=Lenght27	AL732656,2038922,2038949;AE009948,2038922,2038949;CP007632,2038922,2038949;CP006910,2038922,2038949;CP007572,2038922,2038949;CP007570,2038922,2038949;CP011329,2038922,2038949;CP010319,2038922,2038949;
CP007571	Mauve	SHARED	46515	46613	.	.	.	Notes=Lenght98	CP007572,46515,46613;CP007570,46515,46613;
CP007571	Mauve	SHARED	1978252	1978264	.	.	.	Notes=Lenght12	AL732656,1978252,1978264;HF952106,1978252,1978264;HG939456,1978252,1978264;CP007632,1978252,1978264;CP007572,1978252,1978264;CP007570,1978252,1978264;CP010319,1978252,1978264;
CP007571	Mauve	SHARED	1978240	1978251	.	.	.	Notes=Lenght11	AL732656,1978240,1978251;HF952106,1978240,1978251;HF952105,1978240,1978251;HG939456,1978240,1978251;CP007632,1978240,1978251;CP007572,1978240,1978251;CP007570,1978240,1978251;CP010319,1978240,1978251;
CP007571	Mauve	SHARED	1977096	1977446	.	.	.	Notes=Lenght350	AL732656,1977096,1977446;HF952106,1977096,1977446;CP007632,1977096,1977446;CP007572,1977096,1977446;CP007570,1977096,1977446;CP010319,1977096,1977446;
CP007571	Mauve	SHARED	5681	5783	.	.	.	Notes=Lenght102	AL732656,5681,5783;AE009948,5681,5783;CP000114,5681,5783;CP003810,5681,5783;CP003919,5681,5783;HF952104,5681,5783;HF952106,5681,5783;HF952105,5681,5783;CP007482,5681,5783;CP007565,5681,5783;HG939456,5681,5783;CP007631,5681,5783;CP007632,5681,5783;CP006910,5681,5783;CP007572,5681,5783;CP007570,5681,5783;FO393392,5681,5783;CP010867,5681,5783;CP011325,5681,5783;CP011326,5681,5783;CP011327,5681,5783;…
CP007571	Mauve	SHARED	5784	5819	.	.	.	Notes=Lenght35	AL732656,5784,5819;AE009948,5784,5819;CP000114,5784,5819;CP003810,5784,5819;HF952104,5784,5819;HF952106,5784,5819;HF952105,5784,5819;CP007482,5784,5819;CP007565,5784,5819;HG939456,5784,5819;CP007631,5784,5819;CP007632,5784,5819;CP006910,5784,5819;CP007572,5784,5819;CP007570,5784,5819;FO393392,5784,5819;CP010867,5784,5819;CP011325,5784,5819;CP011326,5784,5819;CP011327,5784,5819;CP011328,5784,5819;…
CP007571	Mauve	SHARED	5820	5876	.	.	.	Notes=Lenght56	AL732656,5820,5876;AE009948,5820,5876;CP000114,5820,5876;CP003810,5820,5876;CP003919,5820,5876;HF952104,5820,5876;HF952106,5820,5876;HF952105,5820,5876;CP007482,5820,5876;CP007565,5820,5876;HG939456,5820,5876;CP007631,5820,5876;CP007632,5820,5876;CP006910,5820,5876;CP007572,5820,5876;CP007570,5820,5876;FO393392,5820,5876;CP010867,5820,5876;CP011325,5820,5876;CP011326,5820,5876;CP011327,5820,5876;…
CP007571	Mauve	SHARED	17808	17828	.	.	.	Notes=Lenght20	AL732656,17808,17828;AE009948,17808,17828;CP000114,17808,17828;CP003810,17808,17828;CP003919,17808,17828;HF952104,17808,17828;HF952106,17808,17828;HF952105,17808,17828;CP007482,17808,17828;HG939456,17808,17828;CP007631,17808,17828;CP007632,17808,17828;CP006910,17808,17828;CP007572,17808,17828;CP007570,17808,17828;FO393392,17808,17828;CP010867,17808,17828;CP011325,17808,17828;CP011326,17808,17828;…
CP007571	Mauve	SHARED	17830	17846	.	.	.	Notes=Lenght16	AL732656,17830,17846;AE009948,17830,17846;CP000114,17830,17846;CP003810,17830,17846;CP003919,17830,17846;HF952104,17830,17846;HF952106,17830,17846;HF952105,17830,17846;CP007482,17830,17846;CP007565,17830,17846;HG939456,17830,17846;CP007631,17830,17846;CP007632,17830,17846;CP007572,17830,17846;CP007570,17830,17846;FO393392,17830,17846;CP010867,17830,17846;CP011325,17830,17846;CP011326,17830,17846;…
CP007571	Mauve	SHARED	17905	18309	.	.	.	Notes=Lenght404	AL732656,17905,18309;AE009948,17905,18309;CP000114,17905,18309;CP003810,17905,18309;CP003919,17905,18309;HF952104,17905,18309;HF952106,17905,18309;HF952105,17905,18309;CP007482,17905,18309;CP007565,17905,18309;HG939456,17905,18309;CP007631,17905,18309;CP007632,17905,18309;CP007572,17905,18309;CP007570,17905,18309;FO393392,17905,18309;CP010867,17905,18309;CP011325,17905,18309;CP011326,17905,18309;…
CP007571	Mauve	SHARED	18310	18340	.	.	.	Notes=Lenght30	AL732656,18310,18340;AE009948,18310,18340;CP000114,18310,18340;CP003810,18310,18340;CP003919,18310,18340;HF952104,18310,18340;HF952106,18310,18340;HF952105,18310,18340;CP007565,18310,18340;HG939456,18310,18340;CP007631,18310,18340;CP007632,18310,18340;CP007572,18310,18340;CP007570,18310,18340;FO393392,18310,18340;CP010867,18310,18340;CP011325,18310,18340;CP011326,18310,18340;CP011327,18310,18340;…
CP007571	Mauve	SHARED	18341	18355	.	.	.	Notes=Lenght14	AL732656,18341,18355;AE009948,18341,18355;CP000114,18341,18355;CP003810,18341,18355;CP003919,18341,18355;HF952104,18341,18355;HF952106,18341,18355;HF952105,18341,18355;CP007565,18341,18355;HG939456,18341,18355;CP007631,18341,18355;CP007632,18341,18355;CP006910,18341,18355;CP007572,18341,18355;CP007570,18341,18355;FO393392,18341,18355;CP010867,18341,18355;CP011325,18341,18355;CP011326,18341,18355;…
CP007571	Mauve	SHARED	18356	18462	.	.	.	Notes=Lenght106	AL732656,18356,18462;AE009948,18356,18462;CP000114,18356,18462;CP003810,18356,18462;CP003919,18356,18462;HF952104,18356,18462;HF952106,18356,18462;HF952105,18356,18462;CP007565,18356,18462;HG939456,18356,18462;CP007631,18356,18462;CP007632,18356,18462;CP006910,18356,18462;CP007572,18356,18462;CP007570,18356,18462;CP010867,18356,18462;CP011325,18356,18462;CP011326,18356,18462;CP011327,18356,18462;…
CP007571	Mauve	SHARED	18463	18871	.	.	.	Notes=Lenght408	AL732656,18463,18871;AE009948,18463,18871;CP000114,18463,18871;CP003810,18463,18871;CP003919,18463,18871;HF952104,18463,18871;HF952106,18463,18871;HF952105,18463,18871;HG939456,18463,18871;CP007631,18463,18871;CP007632,18463,18871;CP006910,18463,18871;CP007572,18463,18871;CP007570,18463,18871;CP010867,18463,18871;CP011325,18463,18871;CP011326,18463,18871;CP011327,18463,18871;CP011328,18463,18871;…
CP007571	Mauve	SHARED	18873	19239	.	.	.	Notes=Lenght366	AL732656,18873,19239;AE009948,18873,19239;CP000114,18873,19239;CP003810,18873,19239;CP003919,18873,19239;HF952104,18873,19239;HF952106,18873,19239;HF952105,18873,19239;HG939456,18873,19239;CP007631,18873,19239;CP007632,18873,19239;CP006910,18873,19239;CP007572,18873,19239;CP007570,18873,19239;CP010867,18873,19239;CP011325,18873,19239;CP011326,18873,19239;CP011327,18873,19239;CP011328,18873,19239;…
CP007571	Mauve	SHARED	19240	19651	.	.	.	Notes=Lenght411	AL732656,19240,19651;AE009948,19240,19651;CP000114,19240,19651;CP003810,19240,19651;CP003919,19240,19651;HF952104,19240,19651;HG939456,19240,19651;CP007631,19240,19651;CP007632,19240,19651;CP006910,19240,19651;CP007572,19240,19651;CP007570,19240,19651;CP010867,19240,19651;CP011325,19240,19651;CP011326,19240,19651;CP011327,19240,19651;CP011328,19240,19651;CP011329,19240,19651;CP012419,19240,19651;…
CP007571	Mauve	SHARED	19652	19939	.	.	.	Notes=Lenght287	AL732656,19652,19939;AE009948,19652,19939;CP000114,19652,19939;CP003810,19652,19939;CP003919,19652,19939;HF952104,19652,19939;HG939456,19652,19939;CP007631,19652,19939;CP007632,19652,19939;CP006910,19652,19939;CP007572,19652,19939;CP007570,19652,19939;CP010867,19652,19939;CP011325,19652,19939;CP011326,19652,19939;CP011327,19652,19939;CP011329,19652,19939;CP012419,19652,19939;CP013202,19652,19939;
CP007571	Mauve	SHARED	19941	20084	.	.	.	Notes=Lenght143	AL732656,19941,20084;AE009948,19941,20084;CP000114,19941,20084;CP003810,19941,20084;HF952104,19941,20084;HF952106,19941,20084;HF952105,19941,20084;HG939456,19941,20084;CP007631,19941,20084;CP007632,19941,20084;CP006910,19941,20084;CP007572,19941,20084;CP007570,19941,20084;CP010867,19941,20084;CP011325,19941,20084;CP011326,19941,20084;CP011327,19941,20084;CP011329,19941,20084;CP010319,19941,20084;…
CP007571	Mauve	SHARED	20093	20119	.	.	.	Notes=Lenght26	AL732656,20093,20119;AE009948,20093,20119;CP000114,20093,20119;CP003810,20093,20119;HF952104,20093,20119;CP007631,20093,20119;CP006910,20093,20119;CP007572,20093,20119;CP007570,20093,20119;CP010867,20093,20119;CP011325,20093,20119;CP011326,20093,20119;CP011327,20093,20119;CP011329,20093,20119;CP012419,20093,20119;CP013202,20093,20119;
CP007571	Mauve	SHARED	20121	20401	.	.	.	Notes=Lenght280	AL732656,20121,20401;AE009948,20121,20401;CP000114,20121,20401;CP003810,20121,20401;HF952104,20121,20401;HG939456,20121,20401;CP007631,20121,20401;CP007632,20121,20401;CP006910,20121,20401;CP007572,20121,20401;CP007570,20121,20401;CP010867,20121,20401;CP011325,20121,20401;CP011326,20121,20401;CP011327,20121,20401;CP011329,20121,20401;CP012419,20121,20401;CP013202,20121,20401;
CP007571	Mauve	SHARED	20403	20707	.	.	.	Notes=Lenght304	AL732656,20403,20707;AE009948,20403,20707;CP000114,20403,20707;CP003810,20403,20707;HF952104,20403,20707;HG939456,20403,20707;CP007631,20403,20707;CP007632,20403,20707;CP006910,20403,20707;CP007572,20403,20707;CP007570,20403,20707;CP010867,20403,20707;CP011325,20403,20707;CP011326,20403,20707;CP011327,20403,20707;CP011329,20403,20707;CP012419,20403,20707;CP013202,20403,20707;
CP007571	Mauve	SHARED	20708	20754	.	.	.	Notes=Lenght46	AL732656,20708,20754;AE009948,20708,20754;CP000114,20708,20754;CP003810,20708,20754;HF952104,20708,20754;CP007631,20708,20754;CP006910,20708,20754;CP007572,20708,20754;CP007570,20708,20754;CP010867,20708,20754;CP011325,20708,20754;CP011326,20708,20754;CP011327,20708,20754;CP011329,20708,20754;CP012419,20708,20754;CP013202,20708,20754;
CP007571	Mauve	SHARED	20755	21056	.	.	.	Notes=Lenght301	AL732656,20755,21056;AE009948,20755,21056;CP000114,20755,21056;CP003810,20755,21056;HF952104,20755,21056;CP007631,20755,21056;CP007572,20755,21056;CP007570,20755,21056;CP010867,20755,21056;CP011325,20755,21056;CP011326,20755,21056;CP011327,20755,21056;CP011329,20755,21056;CP012419,20755,21056;CP013202,20755,21056;
CP007571	Mauve	SHARED	21057	21132	.	.	.	Notes=Lenght75	AL732656,21057,21132;AE009948,21057,21132;CP000114,21057,21132;CP003810,21057,21132;HF952104,21057,21132;CP007631,21057,21132;CP007572,21057,21132;CP007570,21057,21132;CP010867,21057,21132;CP011325,21057,21132;CP011326,21057,21132;CP011327,21057,21132;CP011329,21057,21132;CP012419,21057,21132;CP013202,21057,21132;
CP007571	Mauve	SHARED	25083	25423	.	.	.	Notes=Lenght340	AL732656,25083,25423;AE009948,25083,25423;CP003919,25083,25423;HF952104,25083,25423;HF952105,25083,25423;HG939456,25083,25423;CP007631,25083,25423;CP007632,25083,25423;CP006910,25083,25423;CP007572,25083,25423;CP007570,25083,25423;CP010867,25083,25423;CP011329,25083,25423;CP013202,25083,25423;
CP007571	Mauve	SHARED	25424	25458	.	.	.	Notes=Lenght34	AL732656,25424,25458;AE009948,25424,25458;CP003919,25424,25458;HF952104,25424,25458;HF952105,25424,25458;HG939456,25424,25458;CP007631,25424,25458;CP007632,25424,25458;CP006910,25424,25458;CP007572,25424,25458;CP007570,25424,25458;CP010867,25424,25458;CP011329,25424,25458;CP010319,25424,25458;CP013202,25424,25458;
CP007571	Mauve	SHARED	25459	26353	.	.	.	Notes=Lenght894	AL732656,25459,26353;AE009948,25459,26353;CP003919,25459,26353;HF952104,25459,26353;HF952106,25459,26353;HF952105,25459,26353;HG939456,25459,26353;CP007631,25459,26353;CP007632,25459,26353;CP006910,25459,26353;CP007572,25459,26353;CP007570,25459,26353;CP010867,25459,26353;CP011329,25459,26353;CP010319,25459,26353;CP013202,25459,26353;
CP007571	Mauve	SHARED	26354	26870	.	.	.	Notes=Lenght516	AL732656,26354,26870;AE009948,26354,26870;CP003919,26354,26870;HF952104,26354,26870;HF952106,26354,26870;HF952105,26354,26870;CP007482,26354,26870;CP007565,26354,26870;HG939456,26354,26870;CP007631,26354,26870;CP007632,26354,26870;CP006910,26354,26870;CP007572,26354,26870;CP007570,26354,26870;FO393392,26354,26870;CP010867,26354,26870;CP011328,26354,26870;CP011329,26354,26870;CP010319,26354,26870;…
CP007571	Mauve	SHARED	26871	27260	.	.	.	Notes=Lenght389	AL732656,26871,27260;AE009948,26871,27260;CP003919,26871,27260;HF952104,26871,27260;HF952105,26871,27260;CP007482,26871,27260;CP007565,26871,27260;HG939456,26871,27260;CP007631,26871,27260;CP007632,26871,27260;CP006910,26871,27260;CP007572,26871,27260;CP007570,26871,27260;FO393392,26871,27260;CP010867,26871,27260;CP011328,26871,27260;CP011329,26871,27260;CP010319,26871,27260;CP013202,26871,27260;
CP007571	Mauve	SHARED	27261	27814	.	.	.	Notes=Lenght553	AL732656,27261,27814;AE009948,27261,27814;CP003919,27261,27814;HF952104,27261,27814;CP007482,27261,27814;CP007565,27261,27814;HG939456,27261,27814;CP007631,27261,27814;CP007632,27261,27814;CP006910,27261,27814;CP007572,27261,27814;CP007570,27261,27814;FO393392,27261,27814;CP010867,27261,27814;CP011328,27261,27814;CP011329,27261,27814;CP010319,27261,27814;CP013202,27261,27814;
CP007571	Mauve	SHARED	27815	27921	.	.	.	Notes=Lenght106	AL732656,27815,27921;AE009948,27815,27921;CP003919,27815,27921;HF952104,27815,27921;CP007482,27815,27921;CP007565,27815,27921;HG939456,27815,27921;CP007631,27815,27921;CP007632,27815,27921;CP006910,27815,27921;CP007572,27815,27921;CP007570,27815,27921;FO393392,27815,27921;CP010867,27815,27921;CP011328,27815,27921;CP011329,27815,27921;CP013202,27815,27921;
CP007571	Mauve	SHARED	27922	28107	.	.	.	Notes=Lenght185	AL732656,27922,28107;AE009948,27922,28107;CP003919,27922,28107;HF952104,27922,28107;HF952106,27922,28107;HF952105,27922,28107;CP007482,27922,28107;HG939456,27922,28107;CP007631,27922,28107;CP007632,27922,28107;CP006910,27922,28107;CP007572,27922,28107;CP007570,27922,28107;FO393392,27922,28107;CP010867,27922,28107;CP011328,27922,28107;CP011329,27922,28107;CP010319,27922,28107;CP013202,27922,28107;
CP007571	Mauve	SHARED	28109	28665	.	.	.	Notes=Lenght556	AL732656,28109,28665;AE009948,28109,28665;CP003919,28109,28665;HF952104,28109,28665;HF952106,28109,28665;HF952105,28109,28665;HG939456,28109,28665;CP007631,28109,28665;CP007632,28109,28665;CP006910,28109,28665;CP007572,28109,28665;CP007570,28109,28665;CP010867,28109,28665;CP011328,28109,28665;CP011329,28109,28665;CP010319,28109,28665;CP013202,28109,28665;
CP007571	Mauve	SHARED	28668	28818	.	.	.	Notes=Lenght150	AL732656,28668,28818;AE009948,28668,28818;CP003919,28668,28818;HF952104,28668,28818;HF952106,28668,28818;HF952105,28668,28818;CP007482,28668,28818;HG939456,28668,28818;CP007631,28668,28818;CP007632,28668,28818;CP006910,28668,28818;CP007572,28668,28818;CP007570,28668,28818;FO393392,28668,28818;CP010867,28668,28818;CP011328,28668,28818;CP011329,28668,28818;CP010319,28668,28818;CP013202,28668,28818;
CP007571	Mauve	SHARED	28819	29114	.	.	.	Notes=Lenght295	AL732656,28819,29114;AE009948,28819,29114;CP003919,28819,29114;HF952106,28819,29114;HF952105,28819,29114;CP007482,28819,29114;CP007565,28819,29114;HG939456,28819,29114;CP007631,28819,29114;CP006910,28819,29114;CP007570,28819,29114;FO393392,28819,29114;CP010867,28819,29114;CP011328,28819,29114;CP010319,28819,29114;CP013202,28819,29114;
CP007571	Mauve	SHARED	29193	29553	.	.	.	Notes=Lenght360	AL732656,29193,29553;AE009948,29193,29553;CP003919,29193,29553;HF952104,29193,29553;HF952106,29193,29553;HF952105,29193,29553;CP007482,29193,29553;CP007565,29193,29553;HG939456,29193,29553;CP007631,29193,29553;CP007632,29193,29553;CP006910,29193,29553;CP007572,29193,29553;CP007570,29193,29553;FO393392,29193,29553;CP010867,29193,29553;CP011328,29193,29553;CP011329,29193,29553;CP013202,29193,29553;
CP007571	Mauve	SHARED	36815	36852	.	.	.	Notes=Lenght37	AL732656,36815,36852;AE009948,36815,36852;CP000114,36815,36852;CP003810,36815,36852;CP003919,36815,36852;HF952104,36815,36852;CP007482,36815,36852;CP007565,36815,36852;HG939456,36815,36852;CP007631,36815,36852;CP007632,36815,36852;CP006910,36815,36852;CP007572,36815,36852;CP007570,36815,36852;FO393392,36815,36852;CP010867,36815,36852;CP011325,36815,36852;CP011326,36815,36852;CP011327,36815,36852;…
CP007571	Mauve	SHARED	47382	48063	.	.	.	Notes=Lenght681	AL732656,47382,48063;AE009948,47382,48063;CP000114,47382,48063;CP003810,47382,48063;CP003919,47382,48063;HF952104,47382,48063;HF952106,47382,48063;HF952105,47382,48063;CP007482,47382,48063;CP007565,47382,48063;HG939456,47382,48063;CP007631,47382,48063;CP006910,47382,48063;CP007572,47382,48063;CP007570,47382,48063;FO393392,47382,48063;CP010867,47382,48063;CP011325,47382,48063;CP011326,47382,48063;…
CP007571	Mauve	SHARED	51830	51850	.	.	.	Notes=Lenght20	AL732656,51830,51850;AE009948,51830,51850;CP000114,51830,51850;CP003810,51830,51850;CP003919,51830,51850;HF952104,51830,51850;CP007482,51830,51850;CP007565,51830,51850;HG939456,51830,51850;CP007631,51830,51850;CP007632,51830,51850;CP006910,51830,51850;CP007572,51830,51850;CP007570,51830,51850;FO393392,51830,51850;CP010867,51830,51850;CP011325,51830,51850;CP011326,51830,51850;CP011327,51830,51850;…
CP007571	Mauve	SHARED	62639	62656	.	.	.	Notes=Lenght17	AL732656,62639,62656;AE009948,62639,62656;CP000114,62639,62656;CP003810,62639,62656;HF952104,62639,62656;CP007631,62639,62656;CP007572,62639,62656;CP007570,62639,62656;CP010867,62639,62656;CP011325,62639,62656;CP011326,62639,62656;CP011327,62639,62656;CP011329,62639,62656;CP012419,62639,62656;CP013202,62639,62656;
CP007571	Mauve	SHARED	62657	62687	.	.	.	Notes=Lenght30	AL732656,62657,62687;AE009948,62657,62687;CP000114,62657,62687;CP003810,62657,62687;CP003919,62657,62687;HF952104,62657,62687;HF952105,62657,62687;CP007482,62657,62687;CP007565,62657,62687;HG939456,62657,62687;CP007631,62657,62687;CP007632,62657,62687;CP007572,62657,62687;CP007570,62657,62687;FO393392,62657,62687;CP010867,62657,62687;CP011325,62657,62687;CP011326,62657,62687;CP011327,62657,62687;…
CP007571	Mauve	SHARED	62688	62781	.	.	.	Notes=Lenght93	AL732656,62688,62781;AE009948,62688,62781;CP000114,62688,62781;CP003810,62688,62781;CP003919,62688,62781;HF952104,62688,62781;HF952105,62688,62781;CP007482,62688,62781;CP007565,62688,62781;HG939456,62688,62781;CP007631,62688,62781;CP007632,62688,62781;CP006910,62688,62781;CP007572,62688,62781;CP007570,62688,62781;FO393392,62688,62781;CP010867,62688,62781;CP011325,62688,62781;CP011326,62688,62781;…
CP007571	Mauve	SHARED	62782	62864	.	.	.	Notes=Lenght82	AL732656,62782,62864;AE009948,62782,62864;CP000114,62782,62864;CP003810,62782,62864;CP003919,62782,62864;HF952104,62782,62864;HF952105,62782,62864;CP007482,62782,62864;CP007565,62782,62864;HG939456,62782,62864;CP007631,62782,62864;CP007632,62782,62864;CP007572,62782,62864;CP007570,62782,62864;FO393392,62782,62864;CP010867,62782,62864;CP011325,62782,62864;CP011326,62782,62864;CP011327,62782,62864;…
CP007571	Mauve	SHARED	62865	62914	.	.	.	Notes=Lenght49	AL732656,62865,62914;AE009948,62865,62914;CP000114,62865,62914;CP003810,62865,62914;CP003919,62865,62914;HF952104,62865,62914;HF952105,62865,62914;CP007482,62865,62914;CP007565,62865,62914;HG939456,62865,62914;CP007631,62865,62914;CP007632,62865,62914;CP006910,62865,62914;CP007572,62865,62914;CP007570,62865,62914;FO393392,62865,62914;CP010867,62865,62914;CP011325,62865,62914;CP011326,62865,62914;…
CP007571	Mauve	SHARED	69451	69631	.	.	.	Notes=Lenght180	AL732656,69451,69631;AE009948,69451,69631;CP003919,69451,69631;HF952104,69451,69631;HF952106,69451,69631;CP007482,69451,69631;CP007565,69451,69631;HG939456,69451,69631;CP007631,69451,69631;CP007632,69451,69631;CP006910,69451,69631;CP007572,69451,69631;CP007570,69451,69631;FO393392,69451,69631;CP010867,69451,69631;CP011328,69451,69631;CP011329,69451,69631;CP010319,69451,69631;CP013202,69451,69631;
CP007571	Mauve	SHARED	70022	70103	.	.	.	Notes=Lenght81	AL732656,70022,70103;AE009948,70022,70103;CP003919,70022,70103;HF952104,70022,70103;HF952106,70022,70103;CP007482,70022,70103;CP007565,70022,70103;HG939456,70022,70103;CP007631,70022,70103;CP007632,70022,70103;CP006910,70022,70103;CP007572,70022,70103;CP007570,70022,70103;FO393392,70022,70103;CP010867,70022,70103;CP011328,70022,70103;CP011329,70022,70103;CP010319,70022,70103;CP013202,70022,70103;
CP007571	Mauve	SHARED	77296	77459	.	.	.	Notes=Lenght163	AL732656,77296,77459;AE009948,77296,77459;CP000114,77296,77459;CP003810,77296,77459;CP003919,77296,77459;HF952104,77296,77459;HF952106,77296,77459;HF952105,77296,77459;HG939456,77296,77459;CP007631,77296,77459;CP007632,77296,77459;CP006910,77296,77459;CP007572,77296,77459;CP007570,77296,77459;CP010867,77296,77459;CP011325,77296,77459;CP011326,77296,77459;CP011327,77296,77459;CP011329,77296,77459;…
CP007571	Mauve	SHARED	98939	100332	.	.	.	Notes=Lenght1393	AL732656,98939,100332;AE009948,98939,100332;CP000114,98939,100332;CP003810,98939,100332;CP003919,98939,100332;HF952104,98939,100332;HF952106,98939,100332;HF952105,98939,100332;CP007482,98939,100332;HG939456,98939,100332;CP007631,98939,100332;CP007632,98939,100332;CP006910,98939,100332;CP007572,98939,100332;CP007570,98939,100332;CP010867,98939,100332;CP011325,98939,100332;CP011328,98939,100332;CP0…
CP007571	Mauve	SHARED	100333	100885	.	.	.	Notes=Lenght552	AL732656,100333,100885;AE009948,100333,100885;CP000114,100333,100885;CP003810,100333,100885;CP003919,100333,100885;HF952104,100333,100885;HF952106,100333,100885;HF952105,100333,100885;CP007482,100333,100885;HG939456,100333,100885;CP007631,100333,100885;CP007632,100333,100885;CP006910,100333,100885;CP007572,100333,100885;CP007570,100333,100885;CP010867,100333,100885;CP011325,100333,100885;CP011326…
CP007571	Mauve	SHARED	100886	100925	.	.	.	Notes=Lenght39	AL732656,100886,100925;AE009948,100886,100925;CP000114,100886,100925;CP003810,100886,100925;CP003919,100886,100925;HF952104,100886,100925;HF952106,100886,100925;HF952105,100886,100925;HG939456,100886,100925;CP007631,100886,100925;CP007632,100886,100925;CP006910,100886,100925;CP007572,100886,100925;CP007570,100886,100925;CP010867,100886,100925;CP011325,100886,100925;CP011326,100886,100925;CP011327…
CP007571	Mauve	SHARED	100926	101074	.	.	.	Notes=Lenght148	AL732656,100926,101074;AE009948,100926,101074;CP000114,100926,101074;CP003810,100926,101074;CP003919,100926,101074;HF952104,100926,101074;HF952106,100926,101074;HF952105,100926,101074;CP007482,100926,101074;HG939456,100926,101074;CP007631,100926,101074;CP007632,100926,101074;CP006910,100926,101074;CP007572,100926,101074;CP007570,100926,101074;CP010867,100926,101074;CP011325,100926,101074;CP011326…
CP007571	Mauve	SHARED	101087	101143	.	.	.	Notes=Lenght56	AL732656,101087,101143;AE009948,101087,101143;CP000114,101087,101143;CP003810,101087,101143;CP003919,101087,101143;HF952104,101087,101143;HF952106,101087,101143;HF952105,101087,101143;CP007482,101087,101143;CP007565,101087,101143;HG939456,101087,101143;CP007631,101087,101143;CP007632,101087,101143;CP006910,101087,101143;CP007572,101087,101143;CP007570,101087,101143;FO393392,101087,101143;CP010867…
CP007571	Mauve	SHARED	101152	101199	.	.	.	Notes=Lenght47	AL732656,101152,101199;AE009948,101152,101199;CP000114,101152,101199;CP003810,101152,101199;CP003919,101152,101199;HF952104,101152,101199;HF952106,101152,101199;HF952105,101152,101199;HG939456,101152,101199;CP007631,101152,101199;CP007632,101152,101199;CP006910,101152,101199;CP007572,101152,101199;CP007570,101152,101199;CP010867,101152,101199;CP011325,101152,101199;CP011326,101152,101199;CP011328…
CP007571	Mauve	SHARED	101200	101309	.	.	.	Notes=Lenght109	AL732656,101200,101309;AE009948,101200,101309;CP000114,101200,101309;CP003810,101200,101309;CP003919,101200,101309;HF952104,101200,101309;HF952106,101200,101309;HF952105,101200,101309;CP007482,101200,101309;CP007565,101200,101309;HG939456,101200,101309;CP007631,101200,101309;CP007632,101200,101309;CP006910,101200,101309;CP007572,101200,101309;CP007570,101200,101309;FO393392,101200,101309;CP010867…
CP007571	Mauve	SHARED	101310	101368	.	.	.	Notes=Lenght58	AL732656,101310,101368;AE009948,101310,101368;CP000114,101310,101368;CP003810,101310,101368;CP003919,101310,101368;HF952104,101310,101368;HF952106,101310,101368;HF952105,101310,101368;HG939456,101310,101368;CP007631,101310,101368;CP007632,101310,101368;CP006910,101310,101368;CP007572,101310,101368;CP007570,101310,101368;CP010867,101310,101368;CP011325,101310,101368;CP011326,101310,101368;CP011328…
CP007571	Mauve	SHARED	101369	101413	.	.	.	Notes=Lenght44	AL732656,101369,101413;AE009948,101369,101413;CP000114,101369,101413;CP003810,101369,101413;CP003919,101369,101413;HF952104,101369,101413;HF952106,101369,101413;HF952105,101369,101413;CP007482,101369,101413;CP007565,101369,101413;HG939456,101369,101413;CP007631,101369,101413;CP007632,101369,101413;CP006910,101369,101413;CP007572,101369,101413;CP007570,101369,101413;FO393392,101369,101413;CP010867…
CP007571	Mauve	SHARED	101414	101454	.	.	.	Notes=Lenght40	AL732656,101414,101454;AE009948,101414,101454;CP000114,101414,101454;CP003810,101414,101454;CP003919,101414,101454;HF952104,101414,101454;HF952106,101414,101454;HF952105,101414,101454;CP007482,101414,101454;HG939456,101414,101454;CP007631,101414,101454;CP007632,101414,101454;CP006910,101414,101454;CP007572,101414,101454;CP007570,101414,101454;FO393392,101414,101454;CP010867,101414,101454;CP011325…
CP007571	Mauve	SHARED	101455	101615	.	.	.	Notes=Lenght160	AL732656,101455,101615;AE009948,101455,101615;CP000114,101455,101615;CP003810,101455,101615;CP003919,101455,101615;HF952104,101455,101615;HF952106,101455,101615;HF952105,101455,101615;CP007482,101455,101615;CP007565,101455,101615;HG939456,101455,101615;CP007631,101455,101615;CP007632,101455,101615;CP006910,101455,101615;CP007572,101455,101615;CP007570,101455,101615;FO393392,101455,101615;CP010867…
CP007571	Mauve	SHARED	101616	101665	.	.	.	Notes=Lenght49	AL732656,101616,101665;AE009948,101616,101665;CP000114,101616,101665;CP003810,101616,101665;CP003919,101616,101665;HF952104,101616,101665;HF952106,101616,101665;HF952105,101616,101665;CP007482,101616,101665;HG939456,101616,101665;CP007631,101616,101665;CP007632,101616,101665;CP006910,101616,101665;CP007572,101616,101665;CP007570,101616,101665;CP010867,101616,101665;CP011325,101616,101665;CP011326…
CP007571	Mauve	SHARED	101666	101982	.	.	.	Notes=Lenght316	AL732656,101666,101982;AE009948,101666,101982;CP000114,101666,101982;CP003810,101666,101982;CP003919,101666,101982;HF952104,101666,101982;HF952106,101666,101982;HF952105,101666,101982;CP007482,101666,101982;CP007565,101666,101982;HG939456,101666,101982;CP007631,101666,101982;CP007632,101666,101982;CP006910,101666,101982;CP007572,101666,101982;CP007570,101666,101982;FO393392,101666,101982;CP010867…
CP007571	Mauve	SHARED	102034	102050	.	.	.	Notes=Lenght16	AL732656,102034,102050;AE009948,102034,102050;CP003919,102034,102050;HF952104,102034,102050;HF952106,102034,102050;HF952105,102034,102050;CP007482,102034,102050;CP007565,102034,102050;HG939456,102034,102050;CP007631,102034,102050;CP007632,102034,102050;CP006910,102034,102050;CP007572,102034,102050;CP007570,102034,102050;FO393392,102034,102050;CP010867,102034,102050;CP011328,102034,102050;CP011329…
CP007571	Mauve	SHARED	102051	102064	.	.	.	Notes=Lenght13	AL732656,102051,102064;AE009948,102051,102064;CP003919,102051,102064;HF952104,102051,102064;HF952106,102051,102064;HF952105,102051,102064;CP007482,102051,102064;CP007565,102051,102064;HG939456,102051,102064;CP007631,102051,102064;CP007632,102051,102064;CP006910,102051,102064;CP007572,102051,102064;CP007570,102051,102064;FO393392,102051,102064;CP010867,102051,102064;CP011328,102051,102064;CP011329…
CP007571	Mauve	SHARED	102071	102381	.	.	.	Notes=Lenght310	AL732656,102071,102381;AE009948,102071,102381;CP000114,102071,102381;CP003810,102071,102381;CP003919,102071,102381;HF952104,102071,102381;HF952106,102071,102381;HF952105,102071,102381;CP007482,102071,102381;CP007565,102071,102381;HG939456,102071,102381;CP007631,102071,102381;CP007632,102071,102381;CP006910,102071,102381;CP007572,102071,102381;CP007570,102071,102381;FO393392,102071,102381;CP010867…
CP007571	Mauve	SHARED	102580	102654	.	.	.	Notes=Lenght74	AL732656,102580,102654;AE009948,102580,102654;CP000114,102580,102654;CP003810,102580,102654;CP003919,102580,102654;HF952104,102580,102654;HF952106,102580,102654;HF952105,102580,102654;CP007482,102580,102654;CP007565,102580,102654;HG939456,102580,102654;CP007631,102580,102654;CP006910,102580,102654;CP007572,102580,102654;CP007570,102580,102654;FO393392,102580,102654;CP010867,102580,102654;CP011325…
CP007571	Mauve	SHARED	102656	102734	.	.	.	Notes=Lenght78	AL732656,102656,102734;AE009948,102656,102734;CP000114,102656,102734;CP003810,102656,102734;CP003919,102656,102734;HF952104,102656,102734;HF952106,102656,102734;HF952105,102656,102734;HG939456,102656,102734;CP007631,102656,102734;CP006910,102656,102734;CP007572,102656,102734;CP007570,102656,102734;CP010867,102656,102734;CP011325,102656,102734;CP011326,102656,102734;CP011329,102656,102734;CP010319…
CP007571	Mauve	SHARED	102737	102818	.	.	.	Notes=Lenght81	AE009948,102737,102818;CP000114,102737,102818;CP003810,102737,102818;HF952104,102737,102818;HF952106,102737,102818;HF952105,102737,102818;HG939456,102737,102818;CP007631,102737,102818;CP006910,102737,102818;CP007572,102737,102818;CP007570,102737,102818;CP010867,102737,102818;CP011325,102737,102818;CP011326,102737,102818;CP011329,102737,102818;CP010319,102737,102818;CP012419,102737,102818;CP013202…
CP007571	Mauve	SHARED	102819	102943	.	.	.	Notes=Lenght124	AL732656,102819,102943;AE009948,102819,102943;CP000114,102819,102943;CP003810,102819,102943;HF952104,102819,102943;HF952106,102819,102943;HF952105,102819,102943;HG939456,102819,102943;CP007631,102819,102943;CP006910,102819,102943;CP007572,102819,102943;CP007570,102819,102943;CP010867,102819,102943;CP011325,102819,102943;CP011326,102819,102943;CP011329,102819,102943;CP010319,102819,102943;CP012419…
CP007571	Mauve	SHARED	102944	102985	.	.	.	Notes=Lenght41	AE009948,102944,102985;CP000114,102944,102985;CP003810,102944,102985;HF952104,102944,102985;HF952106,102944,102985;HF952105,102944,102985;HG939456,102944,102985;CP007631,102944,102985;CP006910,102944,102985;CP007572,102944,102985;CP007570,102944,102985;CP010867,102944,102985;CP011325,102944,102985;CP011326,102944,102985;CP011329,102944,102985;CP010319,102944,102985;CP012419,102944,102985;CP013202…
CP007571	Mauve	SHARED	114469	114729	.	.	.	Notes=Lenght260	AL732656,114469,114729;AE009948,114469,114729;CP000114,114469,114729;CP003810,114469,114729;CP003919,114469,114729;HF952104,114469,114729;HF952106,114469,114729;HF952105,114469,114729;CP007482,114469,114729;CP007565,114469,114729;HG939456,114469,114729;CP007631,114469,114729;CP007632,114469,114729;CP007572,114469,114729;CP007570,114469,114729;FO393392,114469,114729;CP010867,114469,114729;CP011325…
CP007571	Mauve	SHARED	114978	115001	.	.	.	Notes=Lenght23	AL732656,114978,115001;AE009948,114978,115001;HF952104,114978,115001;HF952106,114978,115001;HF952105,114978,115001;CP007631,114978,115001;CP007632,114978,115001;CP006910,114978,115001;CP007572,114978,115001;CP007570,114978,115001;CP010867,114978,115001;CP011329,114978,115001;CP012419,114978,115001;CP013202,114978,115001;
CP007571	Mauve	SHARED	140057	140120	.	.	.	Notes=Lenght63	AL732656,140057,140120;AE009948,140057,140120;CP000114,140057,140120;CP003810,140057,140120;HF952104,140057,140120;HF952106,140057,140120;HF952105,140057,140120;HG939456,140057,140120;CP007631,140057,140120;CP007632,140057,140120;CP006910,140057,140120;CP007572,140057,140120;CP007570,140057,140120;CP010867,140057,140120;CP011325,140057,140120;CP011326,140057,140120;CP011327,140057,140120;CP011329…
CP007571	Mauve	SHARED	141307	141364	.	.	.	Notes=Lenght57	AL732656,141307,141364;AE009948,141307,141364;CP000114,141307,141364;CP003810,141307,141364;CP003919,141307,141364;HF952104,141307,141364;HF952106,141307,141364;HF952105,141307,141364;HG939456,141307,141364;CP007631,141307,141364;CP007632,141307,141364;CP006910,141307,141364;CP007572,141307,141364;CP007570,141307,141364;CP010867,141307,141364;CP011325,141307,141364;CP011326,141307,141364;CP011327…
CP007571	Mauve	SHARED	150066	150206	.	.	.	Notes=Lenght140	AL732656,150066,150206;AE009948,150066,150206;CP003919,150066,150206;HF952104,150066,150206;HF952106,150066,150206;HF952105,150066,150206;CP007482,150066,150206;CP007565,150066,150206;HG939456,150066,150206;CP007631,150066,150206;CP007632,150066,150206;CP006910,150066,150206;CP007572,150066,150206;CP007570,150066,150206;FO393392,150066,150206;CP010867,150066,150206;CP011328,150066,150206;CP011329…
CP007571	Mauve	SHARED	176317	176419	.	.	.	Notes=Lenght102	AL732656,176317,176419;CP000114,176317,176419;CP003810,176317,176419;CP003919,176317,176419;HF952106,176317,176419;HF952105,176317,176419;CP007482,176317,176419;CP007565,176317,176419;HG939456,176317,176419;CP007631,176317,176419;CP007632,176317,176419;CP006910,176317,176419;CP007572,176317,176419;CP007570,176317,176419;FO393392,176317,176419;CP011325,176317,176419;CP011326,176317,176419;CP011327…
CP007571	Mauve	SHARED	177566	177666	.	.	.	Notes=Lenght100	AL732656,177566,177666;AE009948,177566,177666;CP000114,177566,177666;CP003810,177566,177666;CP003919,177566,177666;HF952106,177566,177666;HF952105,177566,177666;CP007482,177566,177666;CP007565,177566,177666;HG939456,177566,177666;CP007631,177566,177666;CP007632,177566,177666;CP006910,177566,177666;CP007572,177566,177666;CP007570,177566,177666;FO393392,177566,177666;CP010867,177566,177666;CP011325…
CP007571	Mauve	SHARED	177667	179462	.	.	.	Notes=Lenght1795	AL732656,177667,179462;AE009948,177667,179462;CP000114,177667,179462;CP003810,177667,179462;CP003919,177667,179462;HF952106,177667,179462;HF952105,177667,179462;CP007482,177667,179462;CP007565,177667,179462;HG939456,177667,179462;CP007632,177667,179462;CP006910,177667,179462;CP007572,177667,179462;CP007570,177667,179462;FO393392,177667,179462;CP011325,177667,179462;CP011326,177667,179462;CP011327…
CP007571	Mauve	SHARED	180167	180916	.	.	.	Notes=Lenght749	AL732656,180167,180916;CP003810,180167,180916;CP003919,180167,180916;HF952104,180167,180916;HF952106,180167,180916;HF952105,180167,180916;CP007482,180167,180916;CP007565,180167,180916;HG939456,180167,180916;CP006910,180167,180916;CP007572,180167,180916;CP007570,180167,180916;FO393392,180167,180916;CP010867,180167,180916;CP011325,180167,180916;CP011327,180167,180916;CP011328,180167,180916;CP011329…
CP007571	Mauve	SHARED	203570	203580	.	.	.	Notes=Lenght10	AL732656,203570,203580;AE009948,203570,203580;CP000114,203570,203580;CP003810,203570,203580;CP003919,203570,203580;HF952104,203570,203580;HF952106,203570,203580;HF952105,203570,203580;CP007482,203570,203580;CP007565,203570,203580;CP007631,203570,203580;CP007632,203570,203580;CP006910,203570,203580;CP007572,203570,203580;CP007570,203570,203580;FO393392,203570,203580;CP010867,203570,203580;CP011325…
CP007571	Mauve	SHARED	204087	204234	.	.	.	Notes=Lenght147	AL732656,204087,204234;AE009948,204087,204234;CP000114,204087,204234;CP003810,204087,204234;CP003919,204087,204234;HF952104,204087,204234;HF952106,204087,204234;HF952105,204087,204234;CP007482,204087,204234;CP007565,204087,204234;CP007631,204087,204234;CP007632,204087,204234;CP006910,204087,204234;CP007572,204087,204234;CP007570,204087,204234;FO393392,204087,204234;CP010867,204087,204234;CP011325…
CP007571	Mauve	SHARED	207496	207513	.	.	.	Notes=Lenght17	AL732656,207496,207513;AE009948,207496,207513;CP000114,207496,207513;CP003810,207496,207513;CP003919,207496,207513;HF952104,207496,207513;HF952106,207496,207513;HF952105,207496,207513;HG939456,207496,207513;CP007631,207496,207513;CP007632,207496,207513;CP006910,207496,207513;CP007572,207496,207513;CP007570,207496,207513;CP010867,207496,207513;CP011325,207496,207513;CP011326,207496,207513;CP011327…
CP007571	Mauve	SHARED	214171	214554	.	.	.	Notes=Lenght383	AL732656,214171,214554;AE009948,214171,214554;CP000114,214171,214554;CP003810,214171,214554;CP003919,214171,214554;HF952104,214171,214554;HF952106,214171,214554;HF952105,214171,214554;HG939456,214171,214554;CP007631,214171,214554;CP007632,214171,214554;CP006910,214171,214554;CP007572,214171,214554;CP007570,214171,214554;CP010867,214171,214554;CP011325,214171,214554;CP011326,214171,214554;CP011327…
CP007571	Mauve	SHARED	226881	227617	.	.	.	Notes=Lenght736	AL732656,226881,227617;AE009948,226881,227617;CP000114,226881,227617;CP003810,226881,227617;HF952104,226881,227617;HF952106,226881,227617;HF952105,226881,227617;CP007482,226881,227617;CP007565,226881,227617;HG939456,226881,227617;CP007631,226881,227617;CP007632,226881,227617;CP006910,226881,227617;CP007572,226881,227617;CP007570,226881,227617;FO393392,226881,227617;CP010867,226881,227617;CP011325…
CP007571	Mauve	SHARED	245714	246367	.	.	.	Notes=Lenght653	AL732656,245714,246367;AE009948,245714,246367;CP000114,245714,246367;CP003810,245714,246367;HF952104,245714,246367;CP007631,245714,246367;CP007572,245714,246367;CP007570,245714,246367;CP010867,245714,246367;CP011325,245714,246367;CP011326,245714,246367;CP011327,245714,246367;CP011329,245714,246367;CP012419,245714,246367;CP013202,245714,246367;
CP007571	Mauve	SHARED	246420	246573	.	.	.	Notes=Lenght153	AL732656,246420,246573;AE009948,246420,246573;CP000114,246420,246573;CP003810,246420,246573;HF952104,246420,246573;CP007631,246420,246573;CP007572,246420,246573;CP007570,246420,246573;CP010867,246420,246573;CP011325,246420,246573;CP011326,246420,246573;CP011327,246420,246573;CP011329,246420,246573;CP012419,246420,246573;CP013202,246420,246573;
CP007571	Mauve	SHARED	246624	247119	.	.	.	Notes=Lenght495	AL732656,246624,247119;AE009948,246624,247119;CP000114,246624,247119;CP003810,246624,247119;HF952104,246624,247119;CP007631,246624,247119;CP007572,246624,247119;CP007570,246624,247119;CP010867,246624,247119;CP011325,246624,247119;CP011326,246624,247119;CP011327,246624,247119;CP011329,246624,247119;CP012419,246624,247119;CP013202,246624,247119;
CP007571	Mauve	SHARED	247401	247439	.	.	.	Notes=Lenght38	AL732656,247401,247439;CP000114,247401,247439;CP003810,247401,247439;HF952104,247401,247439;CP007631,247401,247439;CP007572,247401,247439;CP007570,247401,247439;CP010867,247401,247439;CP011325,247401,247439;CP011326,247401,247439;CP011327,247401,247439;CP011329,247401,247439;CP012419,247401,247439;CP013202,247401,247439;
CP007571	Mauve	SHARED	247440	248536	.	.	.	Notes=Lenght1096	AL732656,247440,248536;AE009948,247440,248536;CP000114,247440,248536;CP003810,247440,248536;HF952104,247440,248536;CP007631,247440,248536;CP007572,247440,248536;CP007570,247440,248536;CP010867,247440,248536;CP011325,247440,248536;CP011326,247440,248536;CP011327,247440,248536;CP011329,247440,248536;CP012419,247440,248536;CP013202,247440,248536;
CP007571	Mauve	SHARED	248537	249618	.	.	.	Notes=Lenght1081	AL732656,248537,249618;AE009948,248537,249618;CP000114,248537,249618;CP003810,248537,249618;HF952104,248537,249618;CP007631,248537,249618;CP007572,248537,249618;CP007570,248537,249618;CP010867,248537,249618;CP011325,248537,249618;CP011326,248537,249618;CP011327,248537,249618;CP011329,248537,249618;CP012419,248537,249618;CP013202,248537,249618;
CP007571	Mauve	SHARED	249619	254538	.	.	.	Notes=Lenght4919	AL732656,249619,254538;AE009948,249619,254538;CP000114,249619,254538;CP003810,249619,254538;HF952104,249619,254538;CP007631,249619,254538;CP007572,249619,254538;CP007570,249619,254538;CP010867,249619,254538;CP011325,249619,254538;CP011326,249619,254538;CP011327,249619,254538;CP011329,249619,254538;CP012419,249619,254538;CP013202,249619,254538;
CP007571	Mauve	SHARED	254539	254566	.	.	.	Notes=Lenght27	AL732656,254539,254566;HF952104,254539,254566;CP007572,254539,254566;CP007570,254539,254566;CP010867,254539,254566;CP013202,254539,254566;
CP007571	Mauve	SHARED	254574	255142	.	.	.	Notes=Lenght568	AL732656,254574,255142;AE009948,254574,255142;CP000114,254574,255142;CP003810,254574,255142;HF952104,254574,255142;CP007631,254574,255142;CP007572,254574,255142;CP007570,254574,255142;CP010867,254574,255142;CP011325,254574,255142;CP011326,254574,255142;CP011327,254574,255142;CP011329,254574,255142;CP012419,254574,255142;CP013202,254574,255142;
CP007571	Mauve	SHARED	255143	255408	.	.	.	Notes=Lenght265	AL732656,255143,255408;AE009948,255143,255408;CP000114,255143,255408;CP003810,255143,255408;HF952104,255143,255408;CP007631,255143,255408;CP007572,255143,255408;CP007570,255143,255408;CP010867,255143,255408;CP011325,255143,255408;CP011326,255143,255408;CP011327,255143,255408;CP011329,255143,255408;CP012419,255143,255408;CP013202,255143,255408;
CP007571	Mauve	SHARED	255410	257884	.	.	.	Notes=Lenght2474	AL732656,255410,257884;AE009948,255410,257884;CP000114,255410,257884;CP003810,255410,257884;HF952104,255410,257884;CP007631,255410,257884;CP007572,255410,257884;CP007570,255410,257884;CP010867,255410,257884;CP011325,255410,257884;CP011326,255410,257884;CP011327,255410,257884;CP011329,255410,257884;CP012419,255410,257884;CP013202,255410,257884;
CP007571	Mauve	SHARED	259563	259628	.	.	.	Notes=Lenght65	AL732656,259563,259628;AE009948,259563,259628;CP000114,259563,259628;CP003810,259563,259628;HF952104,259563,259628;HF952106,259563,259628;HF952105,259563,259628;CP007482,259563,259628;CP007565,259563,259628;HG939456,259563,259628;CP007631,259563,259628;CP007632,259563,259628;CP006910,259563,259628;CP007572,259563,259628;CP007570,259563,259628;FO393392,259563,259628;CP010867,259563,259628;CP011325…
CP007571	Mauve	SHARED	260196	260494	.	.	.	Notes=Lenght298	AL732656,260196,260494;AE009948,260196,260494;CP000114,260196,260494;CP003810,260196,260494;CP003919,260196,260494;HF952104,260196,260494;HF952106,260196,260494;HF952105,260196,260494;HG939456,260196,260494;CP007631,260196,260494;CP007632,260196,260494;CP006910,260196,260494;CP007572,260196,260494;CP007570,260196,260494;CP010867,260196,260494;CP011325,260196,260494;CP011326,260196,260494;CP011327…
CP007571	Mauve	SHARED	265826	266188	.	.	.	Notes=Lenght362	AL732656,265826,266188;AE009948,265826,266188;CP000114,265826,266188;CP003810,265826,266188;CP003919,265826,266188;HF952104,265826,266188;HF952106,265826,266188;HF952105,265826,266188;CP007482,265826,266188;CP007565,265826,266188;HG939456,265826,266188;CP007631,265826,266188;CP007632,265826,266188;CP006910,265826,266188;CP007572,265826,266188;CP007570,265826,266188;FO393392,265826,266188;CP010867…
CP007571	Mauve	SHARED	266189	266530	.	.	.	Notes=Lenght341	AL732656,266189,266530;AE009948,266189,266530;CP000114,266189,266530;CP003810,266189,266530;CP003919,266189,266530;HF952104,266189,266530;HF952106,266189,266530;HF952105,266189,266530;HG939456,266189,266530;CP007631,266189,266530;CP007632,266189,266530;CP006910,266189,266530;CP007572,266189,266530;CP007570,266189,266530;CP010867,266189,266530;CP011325,266189,266530;CP011326,266189,266530;CP011327…
CP007571	Mauve	SHARED	266532	266648	.	.	.	Notes=Lenght116	AL732656,266532,266648;AE009948,266532,266648;CP000114,266532,266648;CP003810,266532,266648;HF952104,266532,266648;HG939456,266532,266648;CP007631,266532,266648;CP007632,266532,266648;CP006910,266532,266648;CP007572,266532,266648;CP007570,266532,266648;CP010867,266532,266648;CP011325,266532,266648;CP011326,266532,266648;CP011327,266532,266648;CP011329,266532,266648;CP012419,266532,266648;CP013202…
CP007571	Mauve	SHARED	266650	266934	.	.	.	Notes=Lenght284	AL732656,266650,266934;AE009948,266650,266934;CP000114,266650,266934;CP003810,266650,266934;CP003919,266650,266934;HF952104,266650,266934;HF952106,266650,266934;HF952105,266650,266934;HG939456,266650,266934;CP007631,266650,266934;CP007632,266650,266934;CP006910,266650,266934;CP007572,266650,266934;CP007570,266650,266934;CP010867,266650,266934;CP011325,266650,266934;CP011326,266650,266934;CP011327…
CP007571	Mauve	SHARED	266935	267680	.	.	.	Notes=Lenght745	AL732656,266935,267680;AE009948,266935,267680;CP000114,266935,267680;CP003810,266935,267680;CP003919,266935,267680;HF952104,266935,267680;HF952106,266935,267680;HF952105,266935,267680;HG939456,266935,267680;CP007631,266935,267680;CP007632,266935,267680;CP006910,266935,267680;CP007572,266935,267680;CP007570,266935,267680;CP010867,266935,267680;CP011325,266935,267680;CP011326,266935,267680;CP011327…
CP007571	Mauve	SHARED	267681	267733	.	.	.	Notes=Lenght52	AE009948,267681,267733;CP000114,267681,267733;CP003810,267681,267733;CP003919,267681,267733;HF952104,267681,267733;HF952106,267681,267733;HF952105,267681,267733;HG939456,267681,267733;CP007631,267681,267733;CP007632,267681,267733;CP006910,267681,267733;CP007572,267681,267733;CP007570,267681,267733;CP010867,267681,267733;CP011325,267681,267733;CP011326,267681,267733;CP011327,267681,267733;CP011329…
CP007571	Mauve	SHARED	267734	268130	.	.	.	Notes=Lenght396	AE009948,267734,268130;CP000114,267734,268130;CP003810,267734,268130;CP003919,267734,268130;HF952104,267734,268130;HF952106,267734,268130;HF952105,267734,268130;HG939456,267734,268130;CP007631,267734,268130;CP006910,267734,268130;CP007572,267734,268130;CP007570,267734,268130;CP010867,267734,268130;CP011325,267734,268130;CP011326,267734,268130;CP011327,267734,268130;CP011329,267734,268130;CP010319…
CP007571	Mauve	SHARED	270243	270280	.	.	.	Notes=Lenght37	AL732656,270243,270280;AE009948,270243,270280;CP000114,270243,270280;CP003810,270243,270280;CP003919,270243,270280;HF952104,270243,270280;HF952106,270243,270280;HF952105,270243,270280;CP007482,270243,270280;CP007565,270243,270280;HG939456,270243,270280;CP007631,270243,270280;CP007632,270243,270280;CP007572,270243,270280;CP007570,270243,270280;FO393392,270243,270280;CP010867,270243,270280;CP011325…
CP007571	Mauve	SHARED	272734	274657	.	.	.	Notes=Lenght1923	AL732656,272734,274657;AE009948,272734,274657;CP000114,272734,274657;CP003810,272734,274657;HF952104,272734,274657;HF952106,272734,274657;HF952105,272734,274657;HG939456,272734,274657;CP007631,272734,274657;CP007632,272734,274657;CP006910,272734,274657;CP007572,272734,274657;CP007570,272734,274657;CP010867,272734,274657;CP011325,272734,274657;CP011326,272734,274657;CP011327,272734,274657;CP011329…
CP007571	Mauve	SHARED	276314	276337	.	.	.	Notes=Lenght23	AL732656,276314,276337;AE009948,276314,276337;CP000114,276314,276337;CP003810,276314,276337;HF952104,276314,276337;HF952106,276314,276337;HF952105,276314,276337;CP007482,276314,276337;CP007565,276314,276337;HG939456,276314,276337;CP007631,276314,276337;CP007632,276314,276337;CP006910,276314,276337;CP007572,276314,276337;CP007570,276314,276337;FO393392,276314,276337;CP010867,276314,276337;CP011325…
CP007571	Mauve	SHARED	287161	287733	.	.	.	Notes=Lenght572	AL732656,287161,287733;AE009948,287161,287733;CP000114,287161,287733;CP003810,287161,287733;HF952104,287161,287733;HF952106,287161,287733;HF952105,287161,287733;HG939456,287161,287733;CP007631,287161,287733;CP007632,287161,287733;CP006910,287161,287733;CP007572,287161,287733;CP007570,287161,287733;CP010867,287161,287733;CP011325,287161,287733;CP011326,287161,287733;CP011327,287161,287733;CP011329…
CP007571	Mauve	SHARED	291036	291403	.	.	.	Notes=Lenght367	AL732656,291036,291403;AE009948,291036,291403;CP000114,291036,291403;CP003810,291036,291403;HF952104,291036,291403;HF952106,291036,291403;HF952105,291036,291403;CP007482,291036,291403;CP007565,291036,291403;HG939456,291036,291403;CP007631,291036,291403;CP007632,291036,291403;CP006910,291036,291403;CP007572,291036,291403;CP007570,291036,291403;FO393392,291036,291403;CP010867,291036,291403;CP011325…
CP007571	Mauve	SHARED	291404	291559	.	.	.	Notes=Lenght155	AL732656,291404,291559;AE009948,291404,291559;CP000114,291404,291559;CP003810,291404,291559;HF952104,291404,291559;HF952106,291404,291559;HF952105,291404,291559;HG939456,291404,291559;CP007631,291404,291559;CP007632,291404,291559;CP006910,291404,291559;CP007572,291404,291559;CP007570,291404,291559;CP010867,291404,291559;CP011325,291404,291559;CP011326,291404,291559;CP011327,291404,291559;CP011329…
CP007571	Mauve	SHARED	297280	298387	.	.	.	Notes=Lenght1107	AL732656,297280,298387;AE009948,297280,298387;CP000114,297280,298387;CP003810,297280,298387;CP003919,297280,298387;HF952104,297280,298387;HF952106,297280,298387;HF952105,297280,298387;HG939456,297280,298387;CP007631,297280,298387;CP007632,297280,298387;CP006910,297280,298387;CP007572,297280,298387;CP007570,297280,298387;CP010867,297280,298387;CP011325,297280,298387;CP011326,297280,298387;CP011327…
CP007571	Mauve	SHARED	315972	316062	.	.	.	Notes=Lenght90	AL732656,315972,316062;AE009948,315972,316062;CP000114,315972,316062;CP003810,315972,316062;HF952104,315972,316062;HF952106,315972,316062;HF952105,315972,316062;CP007482,315972,316062;CP007565,315972,316062;HG939456,315972,316062;CP007631,315972,316062;CP007632,315972,316062;CP006910,315972,316062;CP007572,315972,316062;CP007570,315972,316062;FO393392,315972,316062;CP010867,315972,316062;CP011325…
CP007571	Mauve	SHARED	327326	328679	.	.	.	Notes=Lenght1353	AL732656,327326,328679;AE009948,327326,328679;CP000114,327326,328679;CP003810,327326,328679;CP003919,327326,328679;HF952104,327326,328679;HF952106,327326,328679;HF952105,327326,328679;CP007482,327326,328679;CP007565,327326,328679;HG939456,327326,328679;CP007631,327326,328679;CP006910,327326,328679;CP007572,327326,328679;CP007570,327326,328679;FO393392,327326,328679;CP010867,327326,328679;CP011325…
CP007571	Mauve	SHARED	328680	328836	.	.	.	Notes=Lenght156	AL732656,328680,328836;AE009948,328680,328836;CP000114,328680,328836;CP003810,328680,328836;CP003919,328680,328836;HF952104,328680,328836;HF952106,328680,328836;HF952105,328680,328836;CP007482,328680,328836;CP007565,328680,328836;HG939456,328680,328836;CP007631,328680,328836;CP006910,328680,328836;CP007572,328680,328836;CP007570,328680,328836;FO393392,328680,328836;CP010867,328680,328836;CP011325…
CP007571	Mauve	SHARED	329001	329042	.	.	.	Notes=Lenght41	AL732656,329001,329042;AE009948,329001,329042;CP000114,329001,329042;CP003810,329001,329042;CP003919,329001,329042;HF952104,329001,329042;HF952106,329001,329042;CP007482,329001,329042;CP007565,329001,329042;HG939456,329001,329042;CP007631,329001,329042;CP007632,329001,329042;CP006910,329001,329042;CP007572,329001,329042;CP007570,329001,329042;FO393392,329001,329042;CP010867,329001,329042;CP011325…
CP007571	Mauve	SHARED	329043	329078	.	.	.	Notes=Lenght35	AL732656,329043,329078;AE009948,329043,329078;CP000114,329043,329078;CP003810,329043,329078;CP003919,329043,329078;HF952104,329043,329078;HF952106,329043,329078;CP007482,329043,329078;CP007565,329043,329078;CP007631,329043,329078;CP006910,329043,329078;CP007572,329043,329078;CP007570,329043,329078;FO393392,329043,329078;CP010867,329043,329078;CP011325,329043,329078;CP011326,329043,329078;CP011327…
CP007571	Mauve	SHARED	329096	329107	.	.	.	Notes=Lenght11	AL732656,329096,329107;AE009948,329096,329107;CP000114,329096,329107;CP003810,329096,329107;HF952104,329096,329107;HF952106,329096,329107;HF952105,329096,329107;CP007482,329096,329107;CP007565,329096,329107;HG939456,329096,329107;CP007631,329096,329107;CP007632,329096,329107;CP006910,329096,329107;CP007572,329096,329107;CP007570,329096,329107;FO393392,329096,329107;CP010867,329096,329107;CP011325…
CP007571	Mauve	SHARED	347621	353198	.	.	.	Notes=Lenght5577	AL732656,347621,353198;AE009948,347621,353198;CP000114,347621,353198;CP003810,347621,353198;HF952104,347621,353198;HF952106,347621,353198;HF952105,347621,353198;HG939456,347621,353198;CP007631,347621,353198;CP007632,347621,353198;CP006910,347621,353198;CP007572,347621,353198;CP007570,347621,353198;CP010867,347621,353198;CP011325,347621,353198;CP011326,347621,353198;CP011327,347621,353198;CP011329…
CP007571	Mauve	SHARED	358935	358970	.	.	.	Notes=Lenght35	AL732656,358935,358970;AE009948,358935,358970;CP000114,358935,358970;CP003810,358935,358970;CP003919,358935,358970;HF952104,358935,358970;HF952106,358935,358970;HF952105,358935,358970;CP007482,358935,358970;CP007565,358935,358970;HG939456,358935,358970;CP007631,358935,358970;CP007632,358935,358970;CP006910,358935,358970;CP007572,358935,358970;CP007570,358935,358970;FO393392,358935,358970;CP010867…
CP007571	Mauve	SHARED	358971	359021	.	.	.	Notes=Lenght50	AL732656,358971,359021;AE009948,358971,359021;CP000114,358971,359021;CP003810,358971,359021;CP003919,358971,359021;HF952104,358971,359021;HF952106,358971,359021;HF952105,358971,359021;CP007482,358971,359021;CP007565,358971,359021;HG939456,358971,359021;CP007631,358971,359021;CP007632,358971,359021;CP006910,358971,359021;CP007572,358971,359021;CP007570,358971,359021;FO393392,358971,359021;CP010867…
CP007571	Mauve	SHARED	359022	359079	.	.	.	Notes=Lenght57	AL732656,359022,359079;AE009948,359022,359079;CP003810,359022,359079;CP003919,359022,359079;HF952104,359022,359079;HF952106,359022,359079;HF952105,359022,359079;CP007482,359022,359079;CP007565,359022,359079;HG939456,359022,359079;CP007631,359022,359079;CP007632,359022,359079;CP006910,359022,359079;CP007572,359022,359079;CP007570,359022,359079;FO393392,359022,359079;CP010867,359022,359079;CP011326…
CP007571	Mauve	SHARED	359080	359459	.	.	.	Notes=Lenght379	AL732656,359080,359459;AE009948,359080,359459;CP003810,359080,359459;CP003919,359080,359459;HF952104,359080,359459;HF952106,359080,359459;HF952105,359080,359459;CP007482,359080,359459;CP007565,359080,359459;HG939456,359080,359459;CP007631,359080,359459;CP007632,359080,359459;CP006910,359080,359459;CP007572,359080,359459;CP007570,359080,359459;FO393392,359080,359459;CP010867,359080,359459;CP011328…
CP007571	Mauve	SHARED	359460	359553	.	.	.	Notes=Lenght93	AL732656,359460,359553;AE009948,359460,359553;CP000114,359460,359553;CP003810,359460,359553;CP003919,359460,359553;HF952104,359460,359553;HF952106,359460,359553;HF952105,359460,359553;CP007482,359460,359553;CP007565,359460,359553;HG939456,359460,359553;CP007631,359460,359553;CP007632,359460,359553;CP006910,359460,359553;CP007572,359460,359553;CP007570,359460,359553;FO393392,359460,359553;CP010867…
CP007571	Mauve	SHARED	359554	359669	.	.	.	Notes=Lenght115	AL732656,359554,359669;AE009948,359554,359669;CP000114,359554,359669;CP003810,359554,359669;CP003919,359554,359669;HF952104,359554,359669;HF952106,359554,359669;HF952105,359554,359669;CP007482,359554,359669;CP007565,359554,359669;HG939456,359554,359669;CP007631,359554,359669;CP007632,359554,359669;CP006910,359554,359669;CP007572,359554,359669;CP007570,359554,359669;FO393392,359554,359669;CP010867…
CP007571	Mauve	SHARED	359720	359751	.	.	.	Notes=Lenght31	AL732656,359720,359751;AE009948,359720,359751;CP000114,359720,359751;CP003810,359720,359751;CP003919,359720,359751;HF952104,359720,359751;HF952106,359720,359751;HF952105,359720,359751;CP007482,359720,359751;HG939456,359720,359751;CP007631,359720,359751;CP007632,359720,359751;CP006910,359720,359751;CP007572,359720,359751;CP007570,359720,359751;FO393392,359720,359751;CP010867,359720,359751;CP011325…
CP007571	Mauve	SHARED	359872	360073	.	.	.	Notes=Lenght201	AL732656,359872,360073;AE009948,359872,360073;CP000114,359872,360073;CP003810,359872,360073;CP003919,359872,360073;HF952104,359872,360073;HF952106,359872,360073;HF952105,359872,360073;CP007482,359872,360073;CP007565,359872,360073;HG939456,359872,360073;CP007631,359872,360073;CP007632,359872,360073;CP006910,359872,360073;CP007572,359872,360073;CP007570,359872,360073;FO393392,359872,360073;CP010867…
CP007571	Mauve	SHARED	360204	360269	.	.	.	Notes=Lenght65	AL732656,360204,360269;AE009948,360204,360269;CP000114,360204,360269;CP003810,360204,360269;CP003919,360204,360269;HF952104,360204,360269;HF952106,360204,360269;HF952105,360204,360269;CP007482,360204,360269;CP007565,360204,360269;HG939456,360204,360269;CP007631,360204,360269;CP007632,360204,360269;CP006910,360204,360269;CP007572,360204,360269;CP007570,360204,360269;FO393392,360204,360269;CP010867…
CP007571	Mauve	SHARED	360270	360471	.	.	.	Notes=Lenght201	AL732656,360270,360471;AE009948,360270,360471;CP003810,360270,360471;CP003919,360270,360471;HF952104,360270,360471;HF952106,360270,360471;HF952105,360270,360471;CP007482,360270,360471;CP007565,360270,360471;HG939456,360270,360471;CP007631,360270,360471;CP007632,360270,360471;CP006910,360270,360471;CP007572,360270,360471;CP007570,360270,360471;FO393392,360270,360471;CP010867,360270,360471;CP011325…
CP007571	Mauve	SHARED	360722	360967	.	.	.	Notes=Lenght245	AL732656,360722,360967;AE009948,360722,360967;CP000114,360722,360967;CP003810,360722,360967;CP003919,360722,360967;HF952104,360722,360967;HF952106,360722,360967;HF952105,360722,360967;CP007482,360722,360967;CP007565,360722,360967;HG939456,360722,360967;CP007631,360722,360967;CP007632,360722,360967;CP006910,360722,360967;CP007572,360722,360967;CP007570,360722,360967;FO393392,360722,360967;CP010867…
CP007571	Mauve	SHARED	361018	361038	.	.	.	Notes=Lenght20	AL732656,361018,361038;AE009948,361018,361038;CP000114,361018,361038;CP003919,361018,361038;HF952104,361018,361038;HF952106,361018,361038;HF952105,361018,361038;CP007482,361018,361038;CP007565,361018,361038;HG939456,361018,361038;CP007631,361018,361038;CP007632,361018,361038;CP006910,361018,361038;CP007572,361018,361038;CP007570,361018,361038;FO393392,361018,361038;CP010867,361018,361038;CP011325…
CP007571	Mauve	SHARED	361139	361200	.	.	.	Notes=Lenght61	AL732656,361139,361200;AE009948,361139,361200;CP000114,361139,361200;CP003919,361139,361200;HF952104,361139,361200;HF952106,361139,361200;HF952105,361139,361200;CP007482,361139,361200;CP007565,361139,361200;HG939456,361139,361200;CP007631,361139,361200;CP007632,361139,361200;CP006910,361139,361200;CP007572,361139,361200;CP007570,361139,361200;FO393392,361139,361200;CP010867,361139,361200;CP011325…
CP007571	Mauve	SHARED	361572	361720	.	.	.	Notes=Lenght148	AL732656,361572,361720;AE009948,361572,361720;CP000114,361572,361720;CP003810,361572,361720;CP003919,361572,361720;HF952104,361572,361720;HF952106,361572,361720;HF952105,361572,361720;CP007482,361572,361720;CP007565,361572,361720;HG939456,361572,361720;CP007631,361572,361720;CP007632,361572,361720;CP006910,361572,361720;CP007572,361572,361720;CP007570,361572,361720;FO393392,361572,361720;CP010867…
CP007571	Mauve	SHARED	361971	361990	.	.	.	Notes=Lenght19	AL732656,361971,361990;AE009948,361971,361990;CP000114,361971,361990;CP003810,361971,361990;CP003919,361971,361990;HF952104,361971,361990;HF952106,361971,361990;HF952105,361971,361990;CP007482,361971,361990;HG939456,361971,361990;CP007631,361971,361990;CP007632,361971,361990;CP006910,361971,361990;CP007572,361971,361990;CP007570,361971,361990;FO393392,361971,361990;CP010867,361971,361990;CP011325…
CP007571	Mauve	SHARED	362372	362459	.	.	.	Notes=Lenght87	AL732656,362372,362459;AE009948,362372,362459;CP000114,362372,362459;CP003919,362372,362459;HF952104,362372,362459;HF952106,362372,362459;HF952105,362372,362459;CP007482,362372,362459;CP007565,362372,362459;HG939456,362372,362459;CP007631,362372,362459;CP007632,362372,362459;CP006910,362372,362459;CP007572,362372,362459;CP007570,362372,362459;FO393392,362372,362459;CP010867,362372,362459;CP011325…
CP007571	Mauve	SHARED	362472	362571	.	.	.	Notes=Lenght99	AL732656,362472,362571;AE009948,362472,362571;CP000114,362472,362571;CP003919,362472,362571;HF952104,362472,362571;HF952106,362472,362571;HF952105,362472,362571;CP007482,362472,362571;CP007565,362472,362571;HG939456,362472,362571;CP007631,362472,362571;CP007632,362472,362571;CP006910,362472,362571;CP007572,362472,362571;CP007570,362472,362571;FO393392,362472,362571;CP010867,362472,362571;CP011325…
CP007571	Mauve	SHARED	362572	362721	.	.	.	Notes=Lenght149	AL732656,362572,362721;AE009948,362572,362721;CP000114,362572,362721;CP003919,362572,362721;HF952104,362572,362721;HF952106,362572,362721;HF952105,362572,362721;CP007482,362572,362721;CP007565,362572,362721;HG939456,362572,362721;CP007631,362572,362721;CP007632,362572,362721;CP006910,362572,362721;CP007572,362572,362721;CP007570,362572,362721;FO393392,362572,362721;CP010867,362572,362721;CP011327…
CP007571	Mauve	SHARED	377698	378771	.	.	.	Notes=Lenght1073	AL732656,377698,378771;AE009948,377698,378771;CP000114,377698,378771;CP003810,377698,378771;CP003919,377698,378771;HF952104,377698,378771;HF952106,377698,378771;HF952105,377698,378771;CP007482,377698,378771;CP007565,377698,378771;HG939456,377698,378771;CP007631,377698,378771;CP007632,377698,378771;CP006910,377698,378771;CP007570,377698,378771;FO393392,377698,378771;CP010867,377698,378771;CP011325…
CP007571	Mauve	SHARED	380977	381001	.	.	.	Notes=Lenght24	AL732656,380977,381001;AE009948,380977,381001;CP000114,380977,381001;CP003810,380977,381001;CP003919,380977,381001;HF952104,380977,381001;HF952106,380977,381001;HF952105,380977,381001;HG939456,380977,381001;CP007631,380977,381001;CP007632,380977,381001;CP006910,380977,381001;CP007572,380977,381001;CP007570,380977,381001;CP010867,380977,381001;CP011325,380977,381001;CP011326,380977,381001;CP011327…
CP007571	Mauve	SHARED	385838	385849	.	.	.	Notes=Lenght11	AL732656,385838,385849;AE009948,385838,385849;CP000114,385838,385849;CP003810,385838,385849;CP003919,385838,385849;HF952104,385838,385849;HF952106,385838,385849;HF952105,385838,385849;CP007482,385838,385849;CP007565,385838,385849;HG939456,385838,385849;CP007631,385838,385849;CP007632,385838,385849;CP006910,385838,385849;CP007572,385838,385849;CP007570,385838,385849;FO393392,385838,385849;CP010867…
CP007571	Mauve	SHARED	408859	409314	.	.	.	Notes=Lenght455	AL732656,408859,409314;AE009948,408859,409314;CP000114,408859,409314;CP003810,408859,409314;HF952104,408859,409314;HF952106,408859,409314;HF952105,408859,409314;CP007482,408859,409314;CP007565,408859,409314;HG939456,408859,409314;CP007631,408859,409314;CP007632,408859,409314;CP006910,408859,409314;CP007572,408859,409314;CP007570,408859,409314;FO393392,408859,409314;CP010867,408859,409314;CP011325…
CP007571	Mauve	SHARED	415914	416363	.	.	.	Notes=Lenght449	AL732656,415914,416363;AE009948,415914,416363;CP000114,415914,416363;CP003810,415914,416363;CP003919,415914,416363;HF952104,415914,416363;HF952106,415914,416363;HF952105,415914,416363;CP007482,415914,416363;CP007565,415914,416363;HG939456,415914,416363;CP007631,415914,416363;CP006910,415914,416363;CP007572,415914,416363;CP007570,415914,416363;FO393392,415914,416363;CP010867,415914,416363;CP011325…
CP007571	Mauve	SHARED	417113	418690	.	.	.	Notes=Lenght1577	AL732656,417113,418690;AE009948,417113,418690;CP000114,417113,418690;CP003810,417113,418690;HF952104,417113,418690;HF952106,417113,418690;HF952105,417113,418690;CP007482,417113,418690;CP007565,417113,418690;HG939456,417113,418690;CP007631,417113,418690;CP007632,417113,418690;CP006910,417113,418690;CP007572,417113,418690;CP007570,417113,418690;FO393392,417113,418690;CP010867,417113,418690;CP011325…
CP007571	Mauve	SHARED	421906	421931	.	.	.	Notes=Lenght25	AL732656,421906,421931;AE009948,421906,421931;CP000114,421906,421931;CP003810,421906,421931;HF952104,421906,421931;HF952106,421906,421931;HF952105,421906,421931;CP007482,421906,421931;CP007565,421906,421931;HG939456,421906,421931;CP007631,421906,421931;CP007632,421906,421931;CP006910,421906,421931;CP007572,421906,421931;CP007570,421906,421931;FO393392,421906,421931;CP010867,421906,421931;CP011325…
CP007571	Mauve	SHARED	424949	424998	.	.	.	Notes=Lenght49	AL732656,424949,424998;AE009948,424949,424998;CP000114,424949,424998;CP003810,424949,424998;HF952104,424949,424998;HF952106,424949,424998;HF952105,424949,424998;CP007482,424949,424998;CP007565,424949,424998;HG939456,424949,424998;CP007631,424949,424998;CP007632,424949,424998;CP006910,424949,424998;CP007572,424949,424998;CP007570,424949,424998;FO393392,424949,424998;CP010867,424949,424998;CP011325…
CP007571	Mauve	SHARED	427024	427122	.	.	.	Notes=Lenght98	AL732656,427024,427122;AE009948,427024,427122;CP000114,427024,427122;CP003810,427024,427122;CP003919,427024,427122;HF952104,427024,427122;HF952106,427024,427122;HF952105,427024,427122;CP007482,427024,427122;CP007565,427024,427122;CP007631,427024,427122;CP007632,427024,427122;CP006910,427024,427122;CP007572,427024,427122;CP007570,427024,427122;FO393392,427024,427122;CP010867,427024,427122;CP011325…
CP007571	Mauve	SHARED	433458	433549	.	.	.	Notes=Lenght91	AL732656,433458,433549;AE009948,433458,433549;CP000114,433458,433549;CP003810,433458,433549;CP003919,433458,433549;HF952104,433458,433549;HF952106,433458,433549;HF952105,433458,433549;HG939456,433458,433549;CP007631,433458,433549;CP007632,433458,433549;CP006910,433458,433549;CP007572,433458,433549;CP007570,433458,433549;CP010867,433458,433549;CP011325,433458,433549;CP011326,433458,433549;CP011327…
CP007571	Mauve	SHARED	436150	436218	.	.	.	Notes=Lenght68	AL732656,436150,436218;AE009948,436150,436218;CP000114,436150,436218;CP003810,436150,436218;HF952104,436150,436218;HF952106,436150,436218;HF952105,436150,436218;CP007482,436150,436218;CP007565,436150,436218;HG939456,436150,436218;CP007631,436150,436218;CP007632,436150,436218;CP006910,436150,436218;CP007572,436150,436218;CP007570,436150,436218;FO393392,436150,436218;CP010867,436150,436218;CP011325…
CP007571	Mauve	SHARED	436220	436381	.	.	.	Notes=Lenght161	AL732656,436220,436381;AE009948,436220,436381;CP000114,436220,436381;CP003810,436220,436381;HF952104,436220,436381;HG939456,436220,436381;CP007631,436220,436381;CP007632,436220,436381;CP006910,436220,436381;CP007572,436220,436381;CP007570,436220,436381;CP010867,436220,436381;CP011325,436220,436381;CP011326,436220,436381;CP011327,436220,436381;CP011329,436220,436381;CP012419,436220,436381;CP013202…
CP007571	Mauve	SHARED	442671	442894	.	.	.	Notes=Lenght223	AL732656,442671,442894;AE009948,442671,442894;CP000114,442671,442894;CP003810,442671,442894;CP003919,442671,442894;HF952104,442671,442894;HF952106,442671,442894;HF952105,442671,442894;CP007482,442671,442894;CP007565,442671,442894;CP007631,442671,442894;CP007632,442671,442894;CP006910,442671,442894;CP007572,442671,442894;CP007570,442671,442894;FO393392,442671,442894;CP010867,442671,442894;CP011325…
CP007571	Mauve	SHARED	443089	443343	.	.	.	Notes=Lenght254	AL732656,443089,443343;AE009948,443089,443343;CP000114,443089,443343;CP003810,443089,443343;CP003919,443089,443343;HF952104,443089,443343;HF952106,443089,443343;HF952105,443089,443343;CP007482,443089,443343;CP007565,443089,443343;CP007631,443089,443343;CP007632,443089,443343;CP006910,443089,443343;CP007572,443089,443343;CP007570,443089,443343;FO393392,443089,443343;CP010867,443089,443343;CP011325…
CP007571	Mauve	SHARED	443569	443667	.	.	.	Notes=Lenght98	AL732656,443569,443667;AE009948,443569,443667;CP000114,443569,443667;CP003810,443569,443667;CP003919,443569,443667;HF952104,443569,443667;HF952106,443569,443667;HF952105,443569,443667;CP007482,443569,443667;CP007565,443569,443667;HG939456,443569,443667;CP007631,443569,443667;CP006910,443569,443667;CP007572,443569,443667;CP007570,443569,443667;FO393392,443569,443667;CP010867,443569,443667;CP011325…
CP007571	Mauve	SHARED	447822	447833	.	.	.	Notes=Lenght11	AL732656,447822,447833;AE009948,447822,447833;CP000114,447822,447833;CP003810,447822,447833;CP003919,447822,447833;HF952104,447822,447833;HF952105,447822,447833;CP007482,447822,447833;CP007565,447822,447833;HG939456,447822,447833;CP007631,447822,447833;CP007632,447822,447833;CP006910,447822,447833;CP007572,447822,447833;CP007570,447822,447833;FO393392,447822,447833;CP010867,447822,447833;CP011325…
CP007571	Mauve	SHARED	447834	448484	.	.	.	Notes=Lenght650	AL732656,447834,448484;AE009948,447834,448484;CP000114,447834,448484;CP003810,447834,448484;CP003919,447834,448484;HF952104,447834,448484;CP007482,447834,448484;CP007565,447834,448484;HG939456,447834,448484;CP007631,447834,448484;CP007632,447834,448484;CP006910,447834,448484;CP007572,447834,448484;CP007570,447834,448484;FO393392,447834,448484;CP010867,447834,448484;CP011325,447834,448484;CP011326…
CP007571	Mauve	SHARED	454144	454165	.	.	.	Notes=Lenght21	AL732656,454144,454165;AE009948,454144,454165;CP000114,454144,454165;CP003810,454144,454165;CP003919,454144,454165;HF952104,454144,454165;HF952106,454144,454165;HF952105,454144,454165;CP007482,454144,454165;HG939456,454144,454165;CP007631,454144,454165;CP007632,454144,454165;CP006910,454144,454165;CP007572,454144,454165;CP007570,454144,454165;FO393392,454144,454165;CP010867,454144,454165;CP011325…
CP007571	Mauve	SHARED	454346	454759	.	.	.	Notes=Lenght413	AL732656,454346,454759;AE009948,454346,454759;CP000114,454346,454759;CP003810,454346,454759;CP003919,454346,454759;HF952104,454346,454759;HF952106,454346,454759;HF952105,454346,454759;HG939456,454346,454759;CP007631,454346,454759;CP007632,454346,454759;CP006910,454346,454759;CP007572,454346,454759;CP007570,454346,454759;CP010867,454346,454759;CP011325,454346,454759;CP011326,454346,454759;CP011327…
CP007571	Mauve	SHARED	456348	456490	.	.	.	Notes=Lenght142	AL732656,456348,456490;AE009948,456348,456490;CP000114,456348,456490;CP003810,456348,456490;CP003919,456348,456490;HF952104,456348,456490;HF952106,456348,456490;HF952105,456348,456490;HG939456,456348,456490;CP007631,456348,456490;CP007632,456348,456490;CP006910,456348,456490;CP007572,456348,456490;CP007570,456348,456490;CP010867,456348,456490;CP011325,456348,456490;CP011326,456348,456490;CP011327…
CP007571	Mauve	SHARED	458197	458309	.	.	.	Notes=Lenght112	AL732656,458197,458309;AE009948,458197,458309;CP000114,458197,458309;CP003810,458197,458309;CP003919,458197,458309;HF952104,458197,458309;HF952106,458197,458309;CP007482,458197,458309;CP007565,458197,458309;HG939456,458197,458309;CP007631,458197,458309;CP007632,458197,458309;CP006910,458197,458309;CP007572,458197,458309;CP007570,458197,458309;FO393392,458197,458309;CP010867,458197,458309;CP011325…
CP007571	Mauve	SHARED	458310	458369	.	.	.	Notes=Lenght59	AL732656,458310,458369;CP000114,458310,458369;CP003810,458310,458369;CP003919,458310,458369;HF952104,458310,458369;HF952106,458310,458369;CP007482,458310,458369;CP007565,458310,458369;HG939456,458310,458369;CP007632,458310,458369;CP006910,458310,458369;CP007572,458310,458369;CP007570,458310,458369;FO393392,458310,458369;CP010867,458310,458369;CP011325,458310,458369;CP011326,458310,458369;CP011327…
CP007571	Mauve	SHARED	458370	459069	.	.	.	Notes=Lenght699	AL732656,458370,459069;AE009948,458370,459069;CP000114,458370,459069;CP003810,458370,459069;CP003919,458370,459069;HF952104,458370,459069;HF952106,458370,459069;CP007482,458370,459069;CP007565,458370,459069;HG939456,458370,459069;CP007631,458370,459069;CP007632,458370,459069;CP006910,458370,459069;CP007572,458370,459069;CP007570,458370,459069;FO393392,458370,459069;CP010867,458370,459069;CP011325…
CP007571	Mauve	SHARED	459070	459209	.	.	.	Notes=Lenght139	AL732656,459070,459209;AE009948,459070,459209;CP000114,459070,459209;CP003810,459070,459209;HF952104,459070,459209;HF952106,459070,459209;CP007482,459070,459209;CP007565,459070,459209;HG939456,459070,459209;CP007631,459070,459209;CP007632,459070,459209;CP006910,459070,459209;CP007572,459070,459209;CP007570,459070,459209;FO393392,459070,459209;CP010867,459070,459209;CP011325,459070,459209;CP011326…
CP007571	Mauve	SHARED	459210	461920	.	.	.	Notes=Lenght2710	AL732656,459210,461920;AE009948,459210,461920;CP000114,459210,461920;CP003810,459210,461920;CP003919,459210,461920;HF952104,459210,461920;HF952106,459210,461920;CP007482,459210,461920;CP007565,459210,461920;HG939456,459210,461920;CP007631,459210,461920;CP007632,459210,461920;CP006910,459210,461920;CP007572,459210,461920;CP007570,459210,461920;FO393392,459210,461920;CP010867,459210,461920;CP011325…
CP007571	Mauve	SHARED	463984	466112	.	.	.	Notes=Lenght2128	AL732656,463984,466112;AE009948,463984,466112;CP000114,463984,466112;CP003810,463984,466112;HF952104,463984,466112;HG939456,463984,466112;CP007631,463984,466112;CP007632,463984,466112;CP007572,463984,466112;CP007570,463984,466112;CP010867,463984,466112;CP011325,463984,466112;CP011326,463984,466112;CP011327,463984,466112;CP011329,463984,466112;CP012419,463984,466112;CP013202,463984,466112;
CP007571	Mauve	SHARED	466113	466223	.	.	.	Notes=Lenght110	AL732656,466113,466223;AE009948,466113,466223;CP000114,466113,466223;HF952104,466113,466223;HG939456,466113,466223;CP007631,466113,466223;CP007632,466113,466223;CP007572,466113,466223;CP007570,466113,466223;CP010867,466113,466223;CP011326,466113,466223;CP011327,466113,466223;CP011329,466113,466223;CP012419,466113,466223;CP013202,466113,466223;
CP007571	Mauve	SHARED	466612	466665	.	.	.	Notes=Lenght53	AL732656,466612,466665;AE009948,466612,466665;CP000114,466612,466665;HF952104,466612,466665;CP007631,466612,466665;CP007632,466612,466665;CP007572,466612,466665;CP007570,466612,466665;CP010867,466612,466665;CP011325,466612,466665;CP012419,466612,466665;CP013202,466612,466665;
CP007571	Mauve	SHARED	475578	476077	.	.	.	Notes=Lenght499	AL732656,475578,476077;AE009948,475578,476077;CP000114,475578,476077;CP003810,475578,476077;CP003919,475578,476077;HF952104,475578,476077;HF952106,475578,476077;HF952105,475578,476077;CP007482,475578,476077;CP007565,475578,476077;HG939456,475578,476077;CP007631,475578,476077;CP006910,475578,476077;CP007572,475578,476077;CP007570,475578,476077;FO393392,475578,476077;CP010867,475578,476077;CP011325…
CP007571	Mauve	SHARED	482210	482377	.	.	.	Notes=Lenght167	AL732656,482210,482377;AE009948,482210,482377;CP000114,482210,482377;CP003810,482210,482377;HF952104,482210,482377;HF952106,482210,482377;HF952105,482210,482377;HG939456,482210,482377;CP007631,482210,482377;CP007632,482210,482377;CP006910,482210,482377;CP007572,482210,482377;CP007570,482210,482377;CP010867,482210,482377;CP011325,482210,482377;CP011326,482210,482377;CP011327,482210,482377;CP011329…
CP007571	Mauve	SHARED	485857	486271	.	.	.	Notes=Lenght414	AL732656,485857,486271;AE009948,485857,486271;CP000114,485857,486271;CP003810,485857,486271;HF952104,485857,486271;HF952106,485857,486271;HF952105,485857,486271;CP007482,485857,486271;CP007565,485857,486271;HG939456,485857,486271;CP007631,485857,486271;CP007632,485857,486271;CP006910,485857,486271;CP007572,485857,486271;CP007570,485857,486271;FO393392,485857,486271;CP010867,485857,486271;CP011325…
CP007571	Mauve	SHARED	497579	497838	.	.	.	Notes=Lenght259	AL732656,497579,497838;AE009948,497579,497838;CP000114,497579,497838;CP003810,497579,497838;HF952104,497579,497838;HF952106,497579,497838;HF952105,497579,497838;CP007482,497579,497838;CP007565,497579,497838;HG939456,497579,497838;CP007631,497579,497838;CP007632,497579,497838;CP006910,497579,497838;CP007572,497579,497838;CP007570,497579,497838;FO393392,497579,497838;CP010867,497579,497838;CP011325…
CP007571	Mauve	SHARED	497839	498024	.	.	.	Notes=Lenght185	AL732656,497839,498024;AE009948,497839,498024;CP000114,497839,498024;CP003810,497839,498024;HF952104,497839,498024;HF952106,497839,498024;HF952105,497839,498024;HG939456,497839,498024;CP007631,497839,498024;CP007632,497839,498024;CP006910,497839,498024;CP007572,497839,498024;CP007570,497839,498024;CP010867,497839,498024;CP011325,497839,498024;CP011326,497839,498024;CP011327,497839,498024;CP011329…
CP007571	Mauve	SHARED	498025	498118	.	.	.	Notes=Lenght93	AL732656,498025,498118;AE009948,498025,498118;CP000114,498025,498118;CP003810,498025,498118;HF952104,498025,498118;HF952106,498025,498118;HF952105,498025,498118;CP007482,498025,498118;CP007565,498025,498118;HG939456,498025,498118;CP007631,498025,498118;CP007632,498025,498118;CP006910,498025,498118;CP007572,498025,498118;CP007570,498025,498118;FO393392,498025,498118;CP010867,498025,498118;CP011325…
CP007571	Mauve	SHARED	514438	514626	.	.	.	Notes=Lenght188	AL732656,514438,514626;AE009948,514438,514626;CP000114,514438,514626;CP003810,514438,514626;HF952104,514438,514626;HF952106,514438,514626;HF952105,514438,514626;HG939456,514438,514626;CP007631,514438,514626;CP007632,514438,514626;CP006910,514438,514626;CP007572,514438,514626;CP007570,514438,514626;CP010867,514438,514626;CP011325,514438,514626;CP011326,514438,514626;CP011327,514438,514626;CP011329…
CP007571	Mauve	SHARED	534489	534528	.	.	.	Notes=Lenght39	AL732656,534489,534528;AE009948,534489,534528;CP000114,534489,534528;CP003810,534489,534528;HF952104,534489,534528;HF952106,534489,534528;HF952105,534489,534528;CP007482,534489,534528;CP007565,534489,534528;HG939456,534489,534528;CP007631,534489,534528;CP007632,534489,534528;CP006910,534489,534528;CP007572,534489,534528;CP007570,534489,534528;FO393392,534489,534528;CP010867,534489,534528;CP011325…
CP007571	Mauve	SHARED	537985	538025	.	.	.	Notes=Lenght40	AL732656,537985,538025;AE009948,537985,538025;CP000114,537985,538025;CP003810,537985,538025;HF952104,537985,538025;HF952106,537985,538025;HF952105,537985,538025;CP007482,537985,538025;CP007565,537985,538025;HG939456,537985,538025;CP007631,537985,538025;CP007632,537985,538025;CP006910,537985,538025;CP007572,537985,538025;CP007570,537985,538025;FO393392,537985,538025;CP010867,537985,538025;CP011325…
CP007571	Mauve	SHARED	538026	538087	.	.	.	Notes=Lenght61	AL732656,538026,538087;AE009948,538026,538087;CP000114,538026,538087;CP003810,538026,538087;HF952104,538026,538087;HF952106,538026,538087;HF952105,538026,538087;HG939456,538026,538087;CP007631,538026,538087;CP007632,538026,538087;CP006910,538026,538087;CP007572,538026,538087;CP007570,538026,538087;CP010867,538026,538087;CP011325,538026,538087;CP011326,538026,538087;CP011327,538026,538087;CP011329…
CP007571	Mauve	SHARED	543922	543964	.	.	.	Notes=Lenght42	AL732656,543922,543964;AE009948,543922,543964;CP000114,543922,543964;CP003810,543922,543964;HF952104,543922,543964;HF952106,543922,543964;HF952105,543922,543964;HG939456,543922,543964;CP007631,543922,543964;CP007632,543922,543964;CP006910,543922,543964;CP007572,543922,543964;CP007570,543922,543964;CP010867,543922,543964;CP011325,543922,543964;CP011326,543922,543964;CP011327,543922,543964;CP011329…
CP007571	Mauve	SHARED	568101	568130	.	.	.	Notes=Lenght29	AL732656,568101,568130;AE009948,568101,568130;CP000114,568101,568130;CP003810,568101,568130;CP003919,568101,568130;HF952104,568101,568130;HF952106,568101,568130;HF952105,568101,568130;HG939456,568101,568130;CP007631,568101,568130;CP007632,568101,568130;CP006910,568101,568130;CP007572,568101,568130;CP007570,568101,568130;CP010867,568101,568130;CP011325,568101,568130;CP011326,568101,568130;CP011327…
CP007571	Mauve	SHARED	613762	613778	.	.	.	Notes=Lenght16	AE009948,613762,613778;HF952104,613762,613778;CP007631,613762,613778;CP007632,613762,613778;CP006910,613762,613778;CP007572,613762,613778;CP007570,613762,613778;CP010867,613762,613778;CP013202,613762,613778;
CP007571	Mauve	SHARED	613779	620890	.	.	.	Notes=Lenght7111	AL732656,613779,620890;AE009948,613779,620890;CP000114,613779,620890;CP003810,613779,620890;HF952104,613779,620890;HG939456,613779,620890;CP007631,613779,620890;CP007632,613779,620890;CP006910,613779,620890;CP007572,613779,620890;CP007570,613779,620890;CP010867,613779,620890;CP011325,613779,620890;CP011326,613779,620890;CP011327,613779,620890;CP011329,613779,620890;CP012419,613779,620890;CP013202…
CP007571	Mauve	SHARED	620891	620914	.	.	.	Notes=Lenght23	AL732656,620891,620914;AE009948,620891,620914;CP000114,620891,620914;CP003810,620891,620914;HF952104,620891,620914;CP007631,620891,620914;CP007572,620891,620914;CP007570,620891,620914;CP010867,620891,620914;CP011325,620891,620914;CP011326,620891,620914;CP011327,620891,620914;CP011329,620891,620914;CP012419,620891,620914;CP013202,620891,620914;
CP007571	Mauve	SHARED	620915	623491	.	.	.	Notes=Lenght2576	AL732656,620915,623491;AE009948,620915,623491;CP000114,620915,623491;CP003810,620915,623491;HF952104,620915,623491;HG939456,620915,623491;CP007631,620915,623491;CP007632,620915,623491;CP006910,620915,623491;CP007572,620915,623491;CP007570,620915,623491;CP010867,620915,623491;CP011325,620915,623491;CP011326,620915,623491;CP011327,620915,623491;CP011329,620915,623491;CP012419,620915,623491;CP013202…
CP007571	Mauve	SHARED	623513	623895	.	.	.	Notes=Lenght382	AL732656,623513,623895;AE009948,623513,623895;CP000114,623513,623895;CP003810,623513,623895;HF952104,623513,623895;HG939456,623513,623895;CP007631,623513,623895;CP007632,623513,623895;CP006910,623513,623895;CP007572,623513,623895;CP007570,623513,623895;CP010867,623513,623895;CP011325,623513,623895;CP011326,623513,623895;CP011327,623513,623895;CP011329,623513,623895;CP012419,623513,623895;CP013202…
CP007571	Mauve	SHARED	623985	623997	.	.	.	Notes=Lenght12	AE009948,623985,623997;CP000114,623985,623997;CP003810,623985,623997;CP003919,623985,623997;HF952104,623985,623997;HF952106,623985,623997;HF952105,623985,623997;CP007482,623985,623997;CP007565,623985,623997;HG939456,623985,623997;CP007631,623985,623997;CP007632,623985,623997;CP006910,623985,623997;CP007572,623985,623997;CP007570,623985,623997;FO393392,623985,623997;CP010867,623985,623997;CP011325…
CP007571	Mauve	SHARED	636081	636206	.	.	.	Notes=Lenght125	AL732656,636081,636206;AE009948,636081,636206;CP000114,636081,636206;CP003810,636081,636206;CP003919,636081,636206;HF952104,636081,636206;HF952106,636081,636206;HF952105,636081,636206;HG939456,636081,636206;CP007631,636081,636206;CP007632,636081,636206;CP006910,636081,636206;CP007572,636081,636206;CP007570,636081,636206;CP010867,636081,636206;CP011325,636081,636206;CP011326,636081,636206;CP011327…
CP007571	Mauve	SHARED	636209	636296	.	.	.	Notes=Lenght87	AL732656,636209,636296;AE009948,636209,636296;CP000114,636209,636296;CP003810,636209,636296;HF952104,636209,636296;HF952105,636209,636296;HG939456,636209,636296;CP007631,636209,636296;CP007632,636209,636296;CP006910,636209,636296;CP007572,636209,636296;CP007570,636209,636296;CP010867,636209,636296;CP011325,636209,636296;CP011326,636209,636296;CP011327,636209,636296;CP011329,636209,636296;CP010319…
CP007571	Mauve	SHARED	642002	642022	.	.	.	Notes=Lenght20	AL732656,642002,642022;CP003919,642002,642022;HF952106,642002,642022;HF952105,642002,642022;CP007482,642002,642022;CP007565,642002,642022;HG939456,642002,642022;CP006910,642002,642022;CP007572,642002,642022;CP007570,642002,642022;FO393392,642002,642022;CP011328,642002,642022;CP010319,642002,642022;CP013202,642002,642022;
CP007571	Mauve	SHARED	642031	642042	.	.	.	Notes=Lenght11	CP003919,642031,642042;HF952106,642031,642042;HF952105,642031,642042;CP007572,642031,642042;CP007570,642031,642042;CP013202,642031,642042;
CP007571	Mauve	SHARED	642043	642098	.	.	.	Notes=Lenght55	CP003919,642043,642098;CP007482,642043,642098;CP007565,642043,642098;CP006910,642043,642098;CP007572,642043,642098;CP007570,642043,642098;FO393392,642043,642098;CP011328,642043,642098;CP010319,642043,642098;CP013202,642043,642098;
CP007571	Mauve	SHARED	642111	642181	.	.	.	Notes=Lenght70	CP007572,642111,642181;CP007570,642111,642181;CP013202,642111,642181;
CP007571	Mauve	SHARED	650304	650562	.	.	.	Notes=Lenght258	AE009948,650304,650562;CP000114,650304,650562;HF952104,650304,650562;CP007631,650304,650562;CP007570,650304,650562;CP010867,650304,650562;CP011329,650304,650562;CP013202,650304,650562;
CP007571	Mauve	SHARED	652007	652183	.	.	.	Notes=Lenght176	AE009948,652007,652183;CP000114,652007,652183;HF952104,652007,652183;HG939456,652007,652183;CP007631,652007,652183;CP007570,652007,652183;CP010867,652007,652183;CP011329,652007,652183;CP012419,652007,652183;CP013202,652007,652183;
CP007571	Mauve	SHARED	736111	736545	.	.	.	Notes=Lenght434	AL732656,736111,736545;AE009948,736111,736545;CP000114,736111,736545;CP003810,736111,736545;HF952104,736111,736545;HG939456,736111,736545;CP007631,736111,736545;CP007632,736111,736545;CP007572,736111,736545;CP007570,736111,736545;CP010867,736111,736545;CP011325,736111,736545;CP011326,736111,736545;CP011327,736111,736545;CP011329,736111,736545;CP012419,736111,736545;CP013202,736111,736545;
CP007571	Mauve	SHARED	736546	736675	.	.	.	Notes=Lenght129	AL732656,736546,736675;AE009948,736546,736675;CP000114,736546,736675;CP003810,736546,736675;CP003919,736546,736675;HF952104,736546,736675;CP007482,736546,736675;CP007565,736546,736675;HG939456,736546,736675;CP007631,736546,736675;CP007632,736546,736675;CP007572,736546,736675;CP007570,736546,736675;FO393392,736546,736675;CP010867,736546,736675;CP011325,736546,736675;CP011326,736546,736675;CP011327…
CP007571	Mauve	SHARED	736676	736729	.	.	.	Notes=Lenght53	AL732656,736676,736729;AE009948,736676,736729;CP000114,736676,736729;CP003810,736676,736729;CP003919,736676,736729;HF952104,736676,736729;CP007482,736676,736729;CP007565,736676,736729;HG939456,736676,736729;CP007631,736676,736729;CP007632,736676,736729;CP007572,736676,736729;CP007570,736676,736729;FO393392,736676,736729;CP010867,736676,736729;CP011325,736676,736729;CP011326,736676,736729;CP011327…
CP007571	Mauve	SHARED	736733	736811	.	.	.	Notes=Lenght78	AL732656,736733,736811;AE009948,736733,736811;CP000114,736733,736811;CP003810,736733,736811;HF952104,736733,736811;CP007482,736733,736811;CP007565,736733,736811;HG939456,736733,736811;CP007631,736733,736811;CP007632,736733,736811;CP006910,736733,736811;CP007572,736733,736811;CP007570,736733,736811;FO393392,736733,736811;CP010867,736733,736811;CP011325,736733,736811;CP011326,736733,736811;CP011327…
CP007571	Mauve	SHARED	736812	736994	.	.	.	Notes=Lenght182	AL732656,736812,736994;AE009948,736812,736994;CP000114,736812,736994;CP003810,736812,736994;CP003919,736812,736994;HF952104,736812,736994;CP007482,736812,736994;CP007565,736812,736994;HG939456,736812,736994;CP007631,736812,736994;CP007632,736812,736994;CP006910,736812,736994;CP007572,736812,736994;CP007570,736812,736994;FO393392,736812,736994;CP010867,736812,736994;CP011325,736812,736994;CP011326…
CP007571	Mauve	SHARED	736995	737109	.	.	.	Notes=Lenght114	AL732656,736995,737109;AE009948,736995,737109;CP000114,736995,737109;CP003810,736995,737109;HF952104,736995,737109;CP007482,736995,737109;CP007565,736995,737109;HG939456,736995,737109;CP007631,736995,737109;CP007632,736995,737109;CP006910,736995,737109;CP007572,736995,737109;CP007570,736995,737109;FO393392,736995,737109;CP010867,736995,737109;CP011325,736995,737109;CP011326,736995,737109;CP011327…
CP007571	Mauve	SHARED	737110	738137	.	.	.	Notes=Lenght1027	AL732656,737110,738137;AE009948,737110,738137;CP000114,737110,738137;CP003810,737110,738137;HF952104,737110,738137;HG939456,737110,738137;CP007631,737110,738137;CP007632,737110,738137;CP006910,737110,738137;CP007572,737110,738137;CP007570,737110,738137;CP010867,737110,738137;CP011325,737110,738137;CP011326,737110,738137;CP011327,737110,738137;CP011329,737110,738137;CP012419,737110,738137;CP013202…
CP007571	Mauve	SHARED	743080	746201	.	.	.	Notes=Lenght3121	AL732656,743080,746201;AE009948,743080,746201;CP000114,743080,746201;CP003810,743080,746201;HF952104,743080,746201;HF952106,743080,746201;HF952105,743080,746201;HG939456,743080,746201;CP007631,743080,746201;CP007632,743080,746201;CP006910,743080,746201;CP007572,743080,746201;CP007570,743080,746201;CP010867,743080,746201;CP011325,743080,746201;CP011326,743080,746201;CP011327,743080,746201;CP011329…
CP007571	Mauve	SHARED	746202	746228	.	.	.	Notes=Lenght26	AL732656,746202,746228;AE009948,746202,746228;CP000114,746202,746228;CP003810,746202,746228;HF952104,746202,746228;CP007631,746202,746228;CP007572,746202,746228;CP007570,746202,746228;CP010867,746202,746228;CP011325,746202,746228;CP011326,746202,746228;CP011327,746202,746228;CP011329,746202,746228;CP012419,746202,746228;CP013202,746202,746228;
CP007571	Mauve	SHARED	746229	746428	.	.	.	Notes=Lenght199	AL732656,746229,746428;AE009948,746229,746428;CP000114,746229,746428;CP003810,746229,746428;HF952104,746229,746428;HF952106,746229,746428;HF952105,746229,746428;HG939456,746229,746428;CP007631,746229,746428;CP007632,746229,746428;CP006910,746229,746428;CP007572,746229,746428;CP007570,746229,746428;CP010867,746229,746428;CP011325,746229,746428;CP011326,746229,746428;CP011327,746229,746428;CP011329…
CP007571	Mauve	SHARED	746429	746501	.	.	.	Notes=Lenght72	AL732656,746429,746501;AE009948,746429,746501;CP000114,746429,746501;CP003810,746429,746501;HF952104,746429,746501;CP007631,746429,746501;CP007572,746429,746501;CP007570,746429,746501;CP010867,746429,746501;CP011325,746429,746501;CP011326,746429,746501;CP011327,746429,746501;CP011329,746429,746501;CP012419,746429,746501;CP013202,746429,746501;
CP007571	Mauve	SHARED	746502	746627	.	.	.	Notes=Lenght125	AL732656,746502,746627;AE009948,746502,746627;CP000114,746502,746627;CP003810,746502,746627;HF952104,746502,746627;HF952106,746502,746627;HF952105,746502,746627;HG939456,746502,746627;CP007631,746502,746627;CP007632,746502,746627;CP006910,746502,746627;CP007572,746502,746627;CP007570,746502,746627;CP010867,746502,746627;CP011325,746502,746627;CP011326,746502,746627;CP011327,746502,746627;CP011329…
CP007571	Mauve	SHARED	746628	746801	.	.	.	Notes=Lenght173	AL732656,746628,746801;AE009948,746628,746801;CP000114,746628,746801;CP003810,746628,746801;HF952104,746628,746801;CP007631,746628,746801;CP007572,746628,746801;CP007570,746628,746801;CP010867,746628,746801;CP011325,746628,746801;CP011326,746628,746801;CP011327,746628,746801;CP011329,746628,746801;CP012419,746628,746801;CP013202,746628,746801;
CP007571	Mauve	SHARED	746802	746927	.	.	.	Notes=Lenght125	AL732656,746802,746927;AE009948,746802,746927;CP000114,746802,746927;CP003810,746802,746927;HF952104,746802,746927;HF952106,746802,746927;HF952105,746802,746927;HG939456,746802,746927;CP007631,746802,746927;CP007632,746802,746927;CP006910,746802,746927;CP007572,746802,746927;CP007570,746802,746927;CP010867,746802,746927;CP011325,746802,746927;CP011326,746802,746927;CP011327,746802,746927;CP011329…
CP007571	Mauve	SHARED	746928	747001	.	.	.	Notes=Lenght73	AL732656,746928,747001;AE009948,746928,747001;CP000114,746928,747001;CP003810,746928,747001;HF952104,746928,747001;CP007631,746928,747001;CP007572,746928,747001;CP007570,746928,747001;CP010867,746928,747001;CP011325,746928,747001;CP011326,746928,747001;CP011327,746928,747001;CP011329,746928,747001;CP012419,746928,747001;CP013202,746928,747001;
CP007571	Mauve	SHARED	747002	747178	.	.	.	Notes=Lenght176	AL732656,747002,747178;AE009948,747002,747178;CP000114,747002,747178;CP003810,747002,747178;HF952104,747002,747178;HF952106,747002,747178;HF952105,747002,747178;HG939456,747002,747178;CP007631,747002,747178;CP007632,747002,747178;CP006910,747002,747178;CP007572,747002,747178;CP007570,747002,747178;CP010867,747002,747178;CP011325,747002,747178;CP011326,747002,747178;CP011327,747002,747178;CP011329…
CP007571	Mauve	SHARED	747179	747249	.	.	.	Notes=Lenght70	AL732656,747179,747249;AE009948,747179,747249;CP000114,747179,747249;CP003810,747179,747249;HF952104,747179,747249;CP007631,747179,747249;CP007572,747179,747249;CP007570,747179,747249;CP010867,747179,747249;CP011325,747179,747249;CP011326,747179,747249;CP011327,747179,747249;CP011329,747179,747249;CP012419,747179,747249;CP013202,747179,747249;
CP007571	Mauve	SHARED	747250	747451	.	.	.	Notes=Lenght201	AL732656,747250,747451;AE009948,747250,747451;CP000114,747250,747451;CP003810,747250,747451;HF952104,747250,747451;HF952106,747250,747451;HF952105,747250,747451;HG939456,747250,747451;CP007631,747250,747451;CP007632,747250,747451;CP006910,747250,747451;CP007572,747250,747451;CP007570,747250,747451;CP010867,747250,747451;CP011325,747250,747451;CP011326,747250,747451;CP011327,747250,747451;CP011329…
CP007571	Mauve	SHARED	747452	747476	.	.	.	Notes=Lenght24	AL732656,747452,747476;AE009948,747452,747476;CP000114,747452,747476;CP003810,747452,747476;HF952104,747452,747476;CP007631,747452,747476;CP007572,747452,747476;CP007570,747452,747476;CP010867,747452,747476;CP011325,747452,747476;CP011326,747452,747476;CP011327,747452,747476;CP011329,747452,747476;CP012419,747452,747476;CP013202,747452,747476;
CP007571	Mauve	SHARED	747477	747676	.	.	.	Notes=Lenght199	AL732656,747477,747676;AE009948,747477,747676;CP000114,747477,747676;CP003810,747477,747676;HF952104,747477,747676;HF952106,747477,747676;HF952105,747477,747676;HG939456,747477,747676;CP007631,747477,747676;CP007632,747477,747676;CP006910,747477,747676;CP007572,747477,747676;CP007570,747477,747676;CP010867,747477,747676;CP011325,747477,747676;CP011326,747477,747676;CP011327,747477,747676;CP011329…
CP007571	Mauve	SHARED	747677	747751	.	.	.	Notes=Lenght74	AL732656,747677,747751;AE009948,747677,747751;CP000114,747677,747751;CP003810,747677,747751;HF952104,747677,747751;CP007631,747677,747751;CP007572,747677,747751;CP007570,747677,747751;CP010867,747677,747751;CP011325,747677,747751;CP011326,747677,747751;CP011327,747677,747751;CP011329,747677,747751;CP012419,747677,747751;CP013202,747677,747751;
CP007571	Mauve	SHARED	747752	747899	.	.	.	Notes=Lenght147	AL732656,747752,747899;AE009948,747752,747899;CP000114,747752,747899;CP003810,747752,747899;HF952104,747752,747899;HF952106,747752,747899;HF952105,747752,747899;HG939456,747752,747899;CP007631,747752,747899;CP007632,747752,747899;CP006910,747752,747899;CP007572,747752,747899;CP007570,747752,747899;CP010867,747752,747899;CP011325,747752,747899;CP011326,747752,747899;CP011327,747752,747899;CP011329…
CP007571	Mauve	SHARED	747900	748028	.	.	.	Notes=Lenght128	AL732656,747900,748028;AE009948,747900,748028;CP000114,747900,748028;CP003810,747900,748028;HF952104,747900,748028;CP007631,747900,748028;CP007572,747900,748028;CP007570,747900,748028;CP010867,747900,748028;CP011325,747900,748028;CP011326,747900,748028;CP011327,747900,748028;CP011329,747900,748028;CP012419,747900,748028;CP013202,747900,748028;
CP007571	Mauve	SHARED	748029	748149	.	.	.	Notes=Lenght120	AL732656,748029,748149;AE009948,748029,748149;CP000114,748029,748149;CP003810,748029,748149;HF952104,748029,748149;HF952106,748029,748149;HF952105,748029,748149;HG939456,748029,748149;CP007631,748029,748149;CP007632,748029,748149;CP006910,748029,748149;CP007572,748029,748149;CP007570,748029,748149;CP010867,748029,748149;CP011325,748029,748149;CP011326,748029,748149;CP011327,748029,748149;CP011329…
CP007571	Mauve	SHARED	748150	748278	.	.	.	Notes=Lenght128	AL732656,748150,748278;AE009948,748150,748278;CP000114,748150,748278;CP003810,748150,748278;HF952104,748150,748278;CP007631,748150,748278;CP007572,748150,748278;CP007570,748150,748278;CP010867,748150,748278;CP011325,748150,748278;CP011326,748150,748278;CP011327,748150,748278;CP011329,748150,748278;CP012419,748150,748278;CP013202,748150,748278;
CP007571	Mauve	SHARED	748279	748404	.	.	.	Notes=Lenght125	AL732656,748279,748404;AE009948,748279,748404;CP000114,748279,748404;CP003810,748279,748404;HF952104,748279,748404;HF952106,748279,748404;HF952105,748279,748404;HG939456,748279,748404;CP007631,748279,748404;CP007632,748279,748404;CP006910,748279,748404;CP007572,748279,748404;CP007570,748279,748404;CP010867,748279,748404;CP011325,748279,748404;CP011326,748279,748404;CP011327,748279,748404;CP011329…
CP007571	Mauve	SHARED	748405	748523	.	.	.	Notes=Lenght118	AL732656,748405,748523;AE009948,748405,748523;CP000114,748405,748523;CP003810,748405,748523;HF952104,748405,748523;CP007631,748405,748523;CP007572,748405,748523;CP007570,748405,748523;CP010867,748405,748523;CP011325,748405,748523;CP011326,748405,748523;CP011327,748405,748523;CP011329,748405,748523;CP012419,748405,748523;CP013202,748405,748523;
CP007571	Mauve	SHARED	748524	754950	.	.	.	Notes=Lenght6426	AL732656,748524,754950;AE009948,748524,754950;CP000114,748524,754950;CP003810,748524,754950;HF952104,748524,754950;HF952106,748524,754950;HF952105,748524,754950;HG939456,748524,754950;CP007631,748524,754950;CP007632,748524,754950;CP006910,748524,754950;CP007572,748524,754950;CP007570,748524,754950;CP010867,748524,754950;CP011325,748524,754950;CP011326,748524,754950;CP011327,748524,754950;CP011329…
CP007571	Mauve	SHARED	764058	764102	.	.	.	Notes=Lenght44	AL732656,764058,764102;AE009948,764058,764102;CP000114,764058,764102;CP003810,764058,764102;HF952104,764058,764102;HF952106,764058,764102;HF952105,764058,764102;CP007482,764058,764102;CP007565,764058,764102;HG939456,764058,764102;CP007631,764058,764102;CP007632,764058,764102;CP006910,764058,764102;CP007572,764058,764102;CP007570,764058,764102;FO393392,764058,764102;CP010867,764058,764102;CP011325…
CP007571	Mauve	SHARED	769146	770865	.	.	.	Notes=Lenght1719	AL732656,769146,770865;AE009948,769146,770865;CP000114,769146,770865;CP003810,769146,770865;HF952104,769146,770865;HF952106,769146,770865;HF952105,769146,770865;CP007482,769146,770865;CP007565,769146,770865;HG939456,769146,770865;CP007631,769146,770865;CP007632,769146,770865;CP006910,769146,770865;CP007572,769146,770865;CP007570,769146,770865;FO393392,769146,770865;CP010867,769146,770865;CP011325…
CP007571	Mauve	SHARED	772069	772290	.	.	.	Notes=Lenght221	AL732656,772069,772290;AE009948,772069,772290;CP000114,772069,772290;CP003810,772069,772290;CP003919,772069,772290;HF952104,772069,772290;HF952106,772069,772290;HF952105,772069,772290;HG939456,772069,772290;CP007631,772069,772290;CP007632,772069,772290;CP006910,772069,772290;CP007572,772069,772290;CP007570,772069,772290;CP010867,772069,772290;CP011325,772069,772290;CP011326,772069,772290;CP011327…
CP007571	Mauve	SHARED	772682	772763	.	.	.	Notes=Lenght81	AL732656,772682,772763;AE009948,772682,772763;CP000114,772682,772763;CP003810,772682,772763;HF952104,772682,772763;HF952106,772682,772763;HF952105,772682,772763;CP007482,772682,772763;CP007565,772682,772763;HG939456,772682,772763;CP007631,772682,772763;CP007632,772682,772763;CP006910,772682,772763;CP007572,772682,772763;CP007570,772682,772763;FO393392,772682,772763;CP010867,772682,772763;CP011325…
CP007571	Mauve	SHARED	773113	777859	.	.	.	Notes=Lenght4746	AL732656,773113,777859;AE009948,773113,777859;CP000114,773113,777859;CP003810,773113,777859;HF952104,773113,777859;HF952106,773113,777859;HF952105,773113,777859;CP007482,773113,777859;CP007565,773113,777859;HG939456,773113,777859;CP007631,773113,777859;CP007632,773113,777859;CP006910,773113,777859;CP007572,773113,777859;CP007570,773113,777859;FO393392,773113,777859;CP010867,773113,777859;CP011325…
CP007571	Mauve	SHARED	777860	778009	.	.	.	Notes=Lenght149	AL732656,777860,778009;AE009948,777860,778009;CP000114,777860,778009;CP003810,777860,778009;HF952104,777860,778009;HF952106,777860,778009;HF952105,777860,778009;HG939456,777860,778009;CP007631,777860,778009;CP007632,777860,778009;CP006910,777860,778009;CP007572,777860,778009;CP007570,777860,778009;CP010867,777860,778009;CP011325,777860,778009;CP011326,777860,778009;CP011327,777860,778009;CP011329…
CP007571	Mauve	SHARED	778010	779097	.	.	.	Notes=Lenght1087	AL732656,778010,779097;AE009948,778010,779097;CP000114,778010,779097;CP003810,778010,779097;HF952104,778010,779097;HF952106,778010,779097;HF952105,778010,779097;CP007482,778010,779097;CP007565,778010,779097;HG939456,778010,779097;CP007631,778010,779097;CP007632,778010,779097;CP006910,778010,779097;CP007572,778010,779097;CP007570,778010,779097;FO393392,778010,779097;CP010867,778010,779097;CP011325…
CP007571	Mauve	SHARED	779098	779112	.	.	.	Notes=Lenght14	AL732656,779098,779112;AE009948,779098,779112;CP000114,779098,779112;CP003810,779098,779112;HF952104,779098,779112;HF952106,779098,779112;HF952105,779098,779112;HG939456,779098,779112;CP007631,779098,779112;CP007632,779098,779112;CP006910,779098,779112;CP007572,779098,779112;CP007570,779098,779112;CP010867,779098,779112;CP011325,779098,779112;CP011326,779098,779112;CP011327,779098,779112;CP011329…
CP007571	Mauve	SHARED	780675	780694	.	.	.	Notes=Lenght19	AL732656,780675,780694;AE009948,780675,780694;CP000114,780675,780694;CP003810,780675,780694;HF952104,780675,780694;HF952106,780675,780694;HF952105,780675,780694;HG939456,780675,780694;CP007631,780675,780694;CP007632,780675,780694;CP006910,780675,780694;CP007572,780675,780694;CP007570,780675,780694;CP010867,780675,780694;CP011325,780675,780694;CP011326,780675,780694;CP011327,780675,780694;CP010319…
CP007571	Mauve	SHARED	780695	781725	.	.	.	Notes=Lenght1030	AL732656,780695,781725;AE009948,780695,781725;CP000114,780695,781725;CP003810,780695,781725;HF952104,780695,781725;HF952106,780695,781725;HF952105,780695,781725;CP007482,780695,781725;CP007565,780695,781725;HG939456,780695,781725;CP007631,780695,781725;CP007632,780695,781725;CP006910,780695,781725;CP007572,780695,781725;CP007570,780695,781725;FO393392,780695,781725;CP010867,780695,781725;CP011325…
CP007571	Mauve	SHARED	783342	783362	.	.	.	Notes=Lenght20	AL732656,783342,783362;AE009948,783342,783362;CP000114,783342,783362;CP003810,783342,783362;CP003919,783342,783362;HF952104,783342,783362;HF952106,783342,783362;HF952105,783342,783362;CP007482,783342,783362;CP007565,783342,783362;HG939456,783342,783362;CP007631,783342,783362;CP007632,783342,783362;CP006910,783342,783362;CP007572,783342,783362;CP007570,783342,783362;FO393392,783342,783362;CP010867…
CP007571	Mauve	SHARED	793685	793698	.	.	.	Notes=Lenght13	AL732656,793685,793698;AE009948,793685,793698;CP000114,793685,793698;CP003810,793685,793698;CP003919,793685,793698;HF952104,793685,793698;HF952106,793685,793698;HF952105,793685,793698;CP007482,793685,793698;CP007565,793685,793698;CP007631,793685,793698;CP006910,793685,793698;CP007572,793685,793698;CP007570,793685,793698;FO393392,793685,793698;CP010867,793685,793698;CP011325,793685,793698;CP011326…
CP007571	Mauve	SHARED	794193	794355	.	.	.	Notes=Lenght162	AL732656,794193,794355;AE009948,794193,794355;CP000114,794193,794355;CP003810,794193,794355;CP003919,794193,794355;HF952104,794193,794355;HF952106,794193,794355;HF952105,794193,794355;HG939456,794193,794355;CP007631,794193,794355;CP007632,794193,794355;CP006910,794193,794355;CP007572,794193,794355;CP007570,794193,794355;CP010867,794193,794355;CP011325,794193,794355;CP011326,794193,794355;CP011327…
CP007571	Mauve	SHARED	798682	798759	.	.	.	Notes=Lenght77	AL732656,798682,798759;AE009948,798682,798759;CP000114,798682,798759;CP003810,798682,798759;HF952104,798682,798759;HF952106,798682,798759;HF952105,798682,798759;CP007482,798682,798759;CP007565,798682,798759;HG939456,798682,798759;CP007631,798682,798759;CP007632,798682,798759;CP006910,798682,798759;CP007572,798682,798759;CP007570,798682,798759;FO393392,798682,798759;CP010867,798682,798759;CP011325…
CP007571	Mauve	SHARED	805192	805751	.	.	.	Notes=Lenght559	AL732656,805192,805751;AE009948,805192,805751;CP000114,805192,805751;CP003810,805192,805751;HF952104,805192,805751;HF952106,805192,805751;HF952105,805192,805751;CP007482,805192,805751;CP007565,805192,805751;HG939456,805192,805751;CP007631,805192,805751;CP007632,805192,805751;CP006910,805192,805751;CP007572,805192,805751;CP007570,805192,805751;FO393392,805192,805751;CP010867,805192,805751;CP011325…
CP007571	Mauve	SHARED	824095	824318	.	.	.	Notes=Lenght223	AL732656,824095,824318;AE009948,824095,824318;CP003919,824095,824318;HF952104,824095,824318;HF952106,824095,824318;HF952105,824095,824318;CP007482,824095,824318;CP007565,824095,824318;HG939456,824095,824318;CP007631,824095,824318;CP007632,824095,824318;CP006910,824095,824318;CP007572,824095,824318;CP007570,824095,824318;FO393392,824095,824318;CP010867,824095,824318;CP011328,824095,824318;CP011329…
CP007571	Mauve	SHARED	826310	826364	.	.	.	Notes=Lenght54	AL732656,826310,826364;AE009948,826310,826364;CP000114,826310,826364;CP003810,826310,826364;HF952104,826310,826364;HF952106,826310,826364;HF952105,826310,826364;CP007482,826310,826364;CP007565,826310,826364;HG939456,826310,826364;CP007631,826310,826364;CP007632,826310,826364;CP006910,826310,826364;CP007572,826310,826364;CP007570,826310,826364;FO393392,826310,826364;CP010867,826310,826364;CP011325…
CP007571	Mauve	SHARED	827008	827186	.	.	.	Notes=Lenght178	AL732656,827008,827186;AE009948,827008,827186;CP000114,827008,827186;CP003810,827008,827186;CP003919,827008,827186;HF952104,827008,827186;HF952106,827008,827186;HF952105,827008,827186;CP007482,827008,827186;CP007565,827008,827186;HG939456,827008,827186;CP007631,827008,827186;CP007632,827008,827186;CP006910,827008,827186;CP007572,827008,827186;CP007570,827008,827186;FO393392,827008,827186;CP010867…
CP007571	Mauve	SHARED	841250	841323	.	.	.	Notes=Lenght73	AL732656,841250,841323;AE009948,841250,841323;CP000114,841250,841323;CP003810,841250,841323;CP003919,841250,841323;HF952104,841250,841323;HF952106,841250,841323;HF952105,841250,841323;HG939456,841250,841323;CP007631,841250,841323;CP007632,841250,841323;CP006910,841250,841323;CP007572,841250,841323;CP007570,841250,841323;CP010867,841250,841323;CP011325,841250,841323;CP011326,841250,841323;CP011327…
CP007571	Mauve	SHARED	841423	841583	.	.	.	Notes=Lenght160	AL732656,841423,841583;AE009948,841423,841583;CP000114,841423,841583;CP003810,841423,841583;CP003919,841423,841583;HF952104,841423,841583;HF952106,841423,841583;HF952105,841423,841583;HG939456,841423,841583;CP007631,841423,841583;CP007632,841423,841583;CP006910,841423,841583;CP007572,841423,841583;CP007570,841423,841583;CP010867,841423,841583;CP011325,841423,841583;CP011326,841423,841583;CP011327…
CP007571	Mauve	SHARED	862355	862778	.	.	.	Notes=Lenght423	AL732656,862355,862778;AE009948,862355,862778;CP000114,862355,862778;CP003810,862355,862778;HF952104,862355,862778;HF952106,862355,862778;HF952105,862355,862778;CP007482,862355,862778;CP007565,862355,862778;HG939456,862355,862778;CP007631,862355,862778;CP007632,862355,862778;CP006910,862355,862778;CP007572,862355,862778;CP007570,862355,862778;FO393392,862355,862778;CP010867,862355,862778;CP011325…
CP007571	Mauve	SHARED	862851	863180	.	.	.	Notes=Lenght329	AL732656,862851,863180;AE009948,862851,863180;CP000114,862851,863180;CP003810,862851,863180;HF952104,862851,863180;HF952106,862851,863180;HF952105,862851,863180;CP007482,862851,863180;CP007565,862851,863180;HG939456,862851,863180;CP007631,862851,863180;CP007632,862851,863180;CP006910,862851,863180;CP007572,862851,863180;CP007570,862851,863180;FO393392,862851,863180;CP010867,862851,863180;CP011325…
CP007571	Mauve	SHARED	866849	866884	.	.	.	Notes=Lenght35	AL732656,866849,866884;AE009948,866849,866884;CP000114,866849,866884;CP003810,866849,866884;HF952104,866849,866884;HF952106,866849,866884;HF952105,866849,866884;HG939456,866849,866884;CP007631,866849,866884;CP007632,866849,866884;CP006910,866849,866884;CP007572,866849,866884;CP007570,866849,866884;CP010867,866849,866884;CP011325,866849,866884;CP011326,866849,866884;CP011327,866849,866884;CP011329…
CP007571	Mauve	SHARED	873676	874023	.	.	.	Notes=Lenght347	AL732656,873676,874023;AE009948,873676,874023;CP000114,873676,874023;CP003810,873676,874023;CP003919,873676,874023;HF952104,873676,874023;HF952106,873676,874023;HF952105,873676,874023;HG939456,873676,874023;CP007631,873676,874023;CP007632,873676,874023;CP006910,873676,874023;CP007572,873676,874023;CP007570,873676,874023;CP010867,873676,874023;CP011325,873676,874023;CP011326,873676,874023;CP011327…
CP007571	Mauve	SHARED	875314	875550	.	.	.	Notes=Lenght236	AL732656,875314,875550;AE009948,875314,875550;CP000114,875314,875550;CP003810,875314,875550;HF952104,875314,875550;HF952106,875314,875550;HF952105,875314,875550;CP007482,875314,875550;CP007565,875314,875550;HG939456,875314,875550;CP007631,875314,875550;CP007632,875314,875550;CP006910,875314,875550;CP007572,875314,875550;CP007570,875314,875550;FO393392,875314,875550;CP010867,875314,875550;CP011325…
CP007571	Mauve	SHARED	878469	879791	.	.	.	Notes=Lenght1322	AL732656,878469,879791;AE009948,878469,879791;CP000114,878469,879791;CP003810,878469,879791;CP003919,878469,879791;HF952104,878469,879791;HF952106,878469,879791;HF952105,878469,879791;HG939456,878469,879791;CP007631,878469,879791;CP007632,878469,879791;CP006910,878469,879791;CP007572,878469,879791;CP007570,878469,879791;CP010867,878469,879791;CP011325,878469,879791;CP011326,878469,879791;CP011327…
CP007571	Mauve	SHARED	901795	902134	.	.	.	Notes=Lenght339	AL732656,901795,902134;AE009948,901795,902134;CP000114,901795,902134;CP003810,901795,902134;CP003919,901795,902134;HF952104,901795,902134;HF952106,901795,902134;HF952105,901795,902134;HG939456,901795,902134;CP007631,901795,902134;CP007632,901795,902134;CP006910,901795,902134;CP007572,901795,902134;CP007570,901795,902134;CP010867,901795,902134;CP011325,901795,902134;CP011326,901795,902134;CP011327…
CP007571	Mauve	SHARED	903200	903473	.	.	.	Notes=Lenght273	AL732656,903200,903473;AE009948,903200,903473;CP000114,903200,903473;CP003810,903200,903473;CP003919,903200,903473;HF952104,903200,903473;HF952106,903200,903473;HF952105,903200,903473;HG939456,903200,903473;CP007631,903200,903473;CP007632,903200,903473;CP006910,903200,903473;CP007572,903200,903473;CP007570,903200,903473;CP010867,903200,903473;CP011325,903200,903473;CP011326,903200,903473;CP011327…
CP007571	Mauve	SHARED	904533	904578	.	.	.	Notes=Lenght45	AL732656,904533,904578;AE009948,904533,904578;CP000114,904533,904578;CP003810,904533,904578;CP003919,904533,904578;HF952104,904533,904578;HF952106,904533,904578;HF952105,904533,904578;HG939456,904533,904578;CP007631,904533,904578;CP007632,904533,904578;CP006910,904533,904578;CP007572,904533,904578;CP007570,904533,904578;CP010867,904533,904578;CP011325,904533,904578;CP011326,904533,904578;CP011327…
CP007571	Mauve	SHARED	904820	905089	.	.	.	Notes=Lenght269	AL732656,904820,905089;AE009948,904820,905089;CP000114,904820,905089;CP003810,904820,905089;HF952104,904820,905089;HF952106,904820,905089;HF952105,904820,905089;HG939456,904820,905089;CP007631,904820,905089;CP007632,904820,905089;CP006910,904820,905089;CP007572,904820,905089;CP007570,904820,905089;CP010867,904820,905089;CP011325,904820,905089;CP011326,904820,905089;CP011327,904820,905089;CP011329…
CP007571	Mauve	SHARED	912961	913017	.	.	.	Notes=Lenght56	AL732656,912961,913017;AE009948,912961,913017;CP000114,912961,913017;CP003810,912961,913017;HF952104,912961,913017;HF952106,912961,913017;HF952105,912961,913017;CP007482,912961,913017;CP007565,912961,913017;HG939456,912961,913017;CP007631,912961,913017;CP007632,912961,913017;CP006910,912961,913017;CP007572,912961,913017;CP007570,912961,913017;FO393392,912961,913017;CP010867,912961,913017;CP011325…
CP007571	Mauve	SHARED	913018	913071	.	.	.	Notes=Lenght53	AL732656,913018,913071;AE009948,913018,913071;CP000114,913018,913071;CP003810,913018,913071;HF952104,913018,913071;HF952106,913018,913071;HF952105,913018,913071;HG939456,913018,913071;CP007631,913018,913071;CP007632,913018,913071;CP006910,913018,913071;CP007572,913018,913071;CP007570,913018,913071;CP010867,913018,913071;CP011325,913018,913071;CP011326,913018,913071;CP011327,913018,913071;CP011329…
CP007571	Mauve	SHARED	927541	927568	.	.	.	Notes=Lenght27	AL732656,927541,927568;AE009948,927541,927568;CP000114,927541,927568;CP003810,927541,927568;HF952104,927541,927568;HF952106,927541,927568;HF952105,927541,927568;HG939456,927541,927568;CP007631,927541,927568;CP007632,927541,927568;CP006910,927541,927568;CP007572,927541,927568;CP007570,927541,927568;CP010867,927541,927568;CP011325,927541,927568;CP011326,927541,927568;CP011327,927541,927568;CP011329…
CP007571	Mauve	SHARED	929066	929156	.	.	.	Notes=Lenght90	AL732656,929066,929156;AE009948,929066,929156;CP000114,929066,929156;CP003810,929066,929156;CP003919,929066,929156;HF952104,929066,929156;HF952106,929066,929156;HF952105,929066,929156;CP007482,929066,929156;CP007565,929066,929156;HG939456,929066,929156;CP007631,929066,929156;CP007632,929066,929156;CP006910,929066,929156;CP007572,929066,929156;CP007570,929066,929156;FO393392,929066,929156;CP010867…
CP007571	Mauve	SHARED	932336	934889	.	.	.	Notes=Lenght2553	AL732656,932336,934889;AE009948,932336,934889;CP000114,932336,934889;CP003810,932336,934889;CP003919,932336,934889;HF952104,932336,934889;HF952106,932336,934889;CP007482,932336,934889;CP007565,932336,934889;HG939456,932336,934889;CP007631,932336,934889;CP007632,932336,934889;CP006910,932336,934889;CP007572,932336,934889;CP007570,932336,934889;FO393392,932336,934889;CP010867,932336,934889;CP011325…
CP007571	Mauve	SHARED	948158	948481	.	.	.	Notes=Lenght323	AL732656,948158,948481;AE009948,948158,948481;CP000114,948158,948481;CP003810,948158,948481;HF952104,948158,948481;HF952106,948158,948481;HF952105,948158,948481;CP007482,948158,948481;CP007565,948158,948481;HG939456,948158,948481;CP007631,948158,948481;CP007632,948158,948481;CP006910,948158,948481;CP007572,948158,948481;CP007570,948158,948481;FO393392,948158,948481;CP010867,948158,948481;CP011325…
CP007571	Mauve	SHARED	966635	966663	.	.	.	Notes=Lenght28	AL732656,966635,966663;AE009948,966635,966663;CP000114,966635,966663;CP003810,966635,966663;HF952104,966635,966663;HF952106,966635,966663;HF952105,966635,966663;CP007482,966635,966663;CP007565,966635,966663;HG939456,966635,966663;CP007631,966635,966663;CP007632,966635,966663;CP006910,966635,966663;CP007572,966635,966663;CP007570,966635,966663;FO393392,966635,966663;CP010867,966635,966663;CP011325…
CP007571	Mauve	SHARED	967304	967604	.	.	.	Notes=Lenght300	AE009948,967304,967604;CP000114,967304,967604;CP003810,967304,967604;CP003919,967304,967604;HF952104,967304,967604;HF952106,967304,967604;HF952105,967304,967604;CP007482,967304,967604;CP007565,967304,967604;HG939456,967304,967604;CP007631,967304,967604;CP007632,967304,967604;CP006910,967304,967604;CP007572,967304,967604;CP007570,967304,967604;FO393392,967304,967604;CP010867,967304,967604;CP011325…
CP007571	Mauve	SHARED	975542	975590	.	.	.	Notes=Lenght48	AE009948,975542,975590;CP000114,975542,975590;CP003810,975542,975590;CP003919,975542,975590;HF952104,975542,975590;HF952106,975542,975590;HF952105,975542,975590;CP007482,975542,975590;CP007565,975542,975590;HG939456,975542,975590;CP007631,975542,975590;CP007632,975542,975590;CP006910,975542,975590;CP007572,975542,975590;CP007570,975542,975590;FO393392,975542,975590;CP010867,975542,975590;CP011325…
CP007571	Mauve	SHARED	977057	977078	.	.	.	Notes=Lenght21	AL732656,977057,977078;AE009948,977057,977078;CP000114,977057,977078;CP003810,977057,977078;CP003919,977057,977078;HF952104,977057,977078;HF952106,977057,977078;HF952105,977057,977078;CP007482,977057,977078;CP007565,977057,977078;HG939456,977057,977078;CP007631,977057,977078;CP007632,977057,977078;CP007572,977057,977078;CP007570,977057,977078;FO393392,977057,977078;CP010867,977057,977078;CP011325…
CP007571	Mauve	SHARED	985683	985697	.	.	.	Notes=Lenght14	AL732656,985683,985697;AE009948,985683,985697;CP000114,985683,985697;CP003810,985683,985697;HF952104,985683,985697;HG939456,985683,985697;CP007631,985683,985697;CP007632,985683,985697;CP007572,985683,985697;CP007570,985683,985697;CP010867,985683,985697;CP011325,985683,985697;CP011326,985683,985697;CP011327,985683,985697;CP011329,985683,985697;CP012419,985683,985697;CP013202,985683,985697;
CP007571	Mauve	SHARED	985698	985720	.	.	.	Notes=Lenght22	AL732656,985698,985720;AE009948,985698,985720;CP000114,985698,985720;CP003810,985698,985720;HF952104,985698,985720;CP007631,985698,985720;CP007572,985698,985720;CP007570,985698,985720;CP010867,985698,985720;CP011325,985698,985720;CP011326,985698,985720;CP011327,985698,985720;CP011329,985698,985720;CP012419,985698,985720;CP013202,985698,985720;
CP007571	Mauve	SHARED	997576	997680	.	.	.	Notes=Lenght104	AL732656,997576,997680;AE009948,997576,997680;CP000114,997576,997680;CP003810,997576,997680;CP003919,997576,997680;HF952104,997576,997680;CP007482,997576,997680;CP007565,997576,997680;CP007631,997576,997680;CP006910,997576,997680;CP007572,997576,997680;CP007570,997576,997680;FO393392,997576,997680;CP010867,997576,997680;CP011325,997576,997680;CP011326,997576,997680;CP011327,997576,997680;CP011328…
CP007571	Mauve	SHARED	1000769	1000782	.	.	.	Notes=Lenght13	AE009948,1000769,1000782;CP000114,1000769,1000782;CP003810,1000769,1000782;CP003919,1000769,1000782;HF952104,1000769,1000782;HF952106,1000769,1000782;HF952105,1000769,1000782;CP007482,1000769,1000782;CP007565,1000769,1000782;HG939456,1000769,1000782;CP007631,1000769,1000782;CP007632,1000769,1000782;CP007572,1000769,1000782;CP007570,1000769,1000782;FO393392,1000769,1000782;CP010867,1000769,1000782…
CP007571	Mauve	SHARED	1003795	1003817	.	.	.	Notes=Lenght22	AL732656,1003795,1003817;AE009948,1003795,1003817;CP000114,1003795,1003817;CP003810,1003795,1003817;CP003919,1003795,1003817;HF952104,1003795,1003817;HF952106,1003795,1003817;HF952105,1003795,1003817;CP007482,1003795,1003817;CP007565,1003795,1003817;HG939456,1003795,1003817;CP007631,1003795,1003817;CP007632,1003795,1003817;CP006910,1003795,1003817;CP007572,1003795,1003817;CP007570,1003795,1003817…
CP007571	Mauve	SHARED	1003818	1003830	.	.	.	Notes=Lenght12	AL732656,1003818,1003830;AE009948,1003818,1003830;CP000114,1003818,1003830;CP003810,1003818,1003830;CP003919,1003818,1003830;HF952104,1003818,1003830;HF952106,1003818,1003830;HF952105,1003818,1003830;CP007482,1003818,1003830;CP007565,1003818,1003830;HG939456,1003818,1003830;CP007631,1003818,1003830;CP007632,1003818,1003830;CP006910,1003818,1003830;CP007572,1003818,1003830;CP007570,1003818,1003830…
CP007571	Mauve	SHARED	1007707	1007726	.	.	.	Notes=Lenght19	AL732656,1007707,1007726;AE009948,1007707,1007726;CP000114,1007707,1007726;CP003810,1007707,1007726;HF952104,1007707,1007726;HF952106,1007707,1007726;HF952105,1007707,1007726;HG939456,1007707,1007726;CP007631,1007707,1007726;CP007632,1007707,1007726;CP006910,1007707,1007726;CP007572,1007707,1007726;CP007570,1007707,1007726;CP010867,1007707,1007726;CP011325,1007707,1007726;CP011326,1007707,1007726…
CP007571	Mauve	SHARED	1009730	1009905	.	.	.	Notes=Lenght175	AL732656,1009730,1009905;AE009948,1009730,1009905;CP000114,1009730,1009905;CP003810,1009730,1009905;HF952104,1009730,1009905;HF952106,1009730,1009905;HF952105,1009730,1009905;CP007482,1009730,1009905;CP007565,1009730,1009905;HG939456,1009730,1009905;CP007631,1009730,1009905;CP007632,1009730,1009905;CP006910,1009730,1009905;CP007572,1009730,1009905;CP007570,1009730,1009905;FO393392,1009730,1009905…
CP007571	Mauve	SHARED	1011308	1011352	.	.	.	Notes=Lenght44	AL732656,1011308,1011352;AE009948,1011308,1011352;CP000114,1011308,1011352;CP003810,1011308,1011352;CP003919,1011308,1011352;HF952104,1011308,1011352;HF952106,1011308,1011352;HF952105,1011308,1011352;CP007482,1011308,1011352;CP007565,1011308,1011352;HG939456,1011308,1011352;CP007631,1011308,1011352;CP007632,1011308,1011352;CP006910,1011308,1011352;CP007572,1011308,1011352;CP007570,1011308,1011352…
CP007571	Mauve	SHARED	1012593	1013252	.	.	.	Notes=Lenght659	AL732656,1012593,1013252;AE009948,1012593,1013252;CP000114,1012593,1013252;CP003810,1012593,1013252;CP003919,1012593,1013252;HF952104,1012593,1013252;HF952106,1012593,1013252;HF952105,1012593,1013252;HG939456,1012593,1013252;CP007631,1012593,1013252;CP007632,1012593,1013252;CP006910,1012593,1013252;CP007572,1012593,1013252;CP007570,1012593,1013252;CP010867,1012593,1013252;CP011325,1012593,1013252…
CP007571	Mauve	SHARED	1015509	1015653	.	.	.	Notes=Lenght144	AL732656,1015509,1015653;AE009948,1015509,1015653;CP000114,1015509,1015653;CP003810,1015509,1015653;HF952104,1015509,1015653;HF952106,1015509,1015653;HF952105,1015509,1015653;HG939456,1015509,1015653;CP007631,1015509,1015653;CP007632,1015509,1015653;CP006910,1015509,1015653;CP007572,1015509,1015653;CP007570,1015509,1015653;CP010867,1015509,1015653;CP011325,1015509,1015653;CP011326,1015509,1015653…
CP007571	Mauve	SHARED	1016271	1016364	.	.	.	Notes=Lenght93	AL732656,1016271,1016364;AE009948,1016271,1016364;CP000114,1016271,1016364;CP003810,1016271,1016364;CP003919,1016271,1016364;HF952104,1016271,1016364;HF952106,1016271,1016364;HF952105,1016271,1016364;CP007482,1016271,1016364;CP007565,1016271,1016364;HG939456,1016271,1016364;CP007631,1016271,1016364;CP007632,1016271,1016364;CP007572,1016271,1016364;CP007570,1016271,1016364;FO393392,1016271,1016364…
CP007571	Mauve	SHARED	1034086	1034103	.	.	.	Notes=Lenght17	AL732656,1034086,1034103;AE009948,1034086,1034103;CP000114,1034086,1034103;CP003810,1034086,1034103;HF952104,1034086,1034103;HF952106,1034086,1034103;HF952105,1034086,1034103;CP007482,1034086,1034103;CP007565,1034086,1034103;HG939456,1034086,1034103;CP007631,1034086,1034103;CP007632,1034086,1034103;CP006910,1034086,1034103;CP007572,1034086,1034103;CP007570,1034086,1034103;FO393392,1034086,1034103…
CP007571	Mauve	SHARED	1034104	1034138	.	.	.	Notes=Lenght34	AL732656,1034104,1034138;AE009948,1034104,1034138;CP000114,1034104,1034138;CP003810,1034104,1034138;HF952104,1034104,1034138;HF952106,1034104,1034138;HF952105,1034104,1034138;CP007482,1034104,1034138;CP007565,1034104,1034138;HG939456,1034104,1034138;CP007631,1034104,1034138;CP007632,1034104,1034138;CP006910,1034104,1034138;CP007570,1034104,1034138;FO393392,1034104,1034138;CP010867,1034104,1034138…
CP007571	Mauve	SHARED	1036506	1037649	.	.	.	Notes=Lenght1143	AL732656,1036506,1037649;AE009948,1036506,1037649;CP000114,1036506,1037649;CP003810,1036506,1037649;HF952104,1036506,1037649;HF952106,1036506,1037649;HF952105,1036506,1037649;HG939456,1036506,1037649;CP007631,1036506,1037649;CP007632,1036506,1037649;CP006910,1036506,1037649;CP007572,1036506,1037649;CP007570,1036506,1037649;CP010867,1036506,1037649;CP011325,1036506,1037649;CP011326,1036506,1037649…
CP007571	Mauve	SHARED	1037988	1038188	.	.	.	Notes=Lenght200	AL732656,1037988,1038188;AE009948,1037988,1038188;CP000114,1037988,1038188;CP003810,1037988,1038188;HF952104,1037988,1038188;HF952106,1037988,1038188;HF952105,1037988,1038188;HG939456,1037988,1038188;CP007631,1037988,1038188;CP007632,1037988,1038188;CP006910,1037988,1038188;CP007572,1037988,1038188;CP007570,1037988,1038188;CP010867,1037988,1038188;CP011325,1037988,1038188;CP011326,1037988,1038188…
CP007571	Mauve	SHARED	1040418	1040439	.	.	.	Notes=Lenght21	AL732656,1040418,1040439;AE009948,1040418,1040439;CP000114,1040418,1040439;CP003810,1040418,1040439;HF952104,1040418,1040439;HF952106,1040418,1040439;HF952105,1040418,1040439;HG939456,1040418,1040439;CP007631,1040418,1040439;CP007632,1040418,1040439;CP006910,1040418,1040439;CP007572,1040418,1040439;CP007570,1040418,1040439;CP010867,1040418,1040439;CP011325,1040418,1040439;CP011326,1040418,1040439…
CP007571	Mauve	SHARED	1040709	1040806	.	.	.	Notes=Lenght97	AL732656,1040709,1040806;AE009948,1040709,1040806;CP000114,1040709,1040806;CP003810,1040709,1040806;HF952104,1040709,1040806;HF952106,1040709,1040806;HF952105,1040709,1040806;CP007482,1040709,1040806;CP007565,1040709,1040806;HG939456,1040709,1040806;CP007631,1040709,1040806;CP007632,1040709,1040806;CP006910,1040709,1040806;CP007572,1040709,1040806;CP007570,1040709,1040806;FO393392,1040709,1040806…
CP007571	Mauve	SHARED	1048165	1048201	.	.	.	Notes=Lenght36	AL732656,1048165,1048201;AE009948,1048165,1048201;CP000114,1048165,1048201;CP003810,1048165,1048201;CP003919,1048165,1048201;HF952104,1048165,1048201;HF952106,1048165,1048201;HF952105,1048165,1048201;CP007482,1048165,1048201;CP007565,1048165,1048201;HG939456,1048165,1048201;CP007631,1048165,1048201;CP007632,1048165,1048201;CP007572,1048165,1048201;CP007570,1048165,1048201;FO393392,1048165,1048201…
CP007571	Mauve	SHARED	1052617	1052760	.	.	.	Notes=Lenght143	AL732656,1052617,1052760;AE009948,1052617,1052760;CP000114,1052617,1052760;CP003810,1052617,1052760;HF952104,1052617,1052760;HF952106,1052617,1052760;HF952105,1052617,1052760;HG939456,1052617,1052760;CP007631,1052617,1052760;CP007632,1052617,1052760;CP006910,1052617,1052760;CP007572,1052617,1052760;CP007570,1052617,1052760;CP010867,1052617,1052760;CP011325,1052617,1052760;CP011326,1052617,1052760…
CP007571	Mauve	SHARED	1053002	1053021	.	.	.	Notes=Lenght19	AL732656,1053002,1053021;CP003919,1053002,1053021;HF952106,1053002,1053021;HF952105,1053002,1053021;CP007482,1053002,1053021;CP007565,1053002,1053021;HG939456,1053002,1053021;CP007632,1053002,1053021;CP006910,1053002,1053021;CP007572,1053002,1053021;CP007570,1053002,1053021;FO393392,1053002,1053021;CP010867,1053002,1053021;CP011328,1053002,1053021;CP010319,1053002,1053021;CP013202,1053002,1053021;
CP007571	Mauve	SHARED	1059383	1059500	.	.	.	Notes=Lenght117	AL732656,1059383,1059500;AE009948,1059383,1059500;CP000114,1059383,1059500;CP003810,1059383,1059500;CP003919,1059383,1059500;HF952104,1059383,1059500;HF952106,1059383,1059500;HF952105,1059383,1059500;HG939456,1059383,1059500;CP007631,1059383,1059500;CP007632,1059383,1059500;CP006910,1059383,1059500;CP007572,1059383,1059500;CP007570,1059383,1059500;CP010867,1059383,1059500;CP011325,1059383,1059500…
CP007571	Mauve	SHARED	1060385	1060499	.	.	.	Notes=Lenght114	AL732656,1060385,1060499;AE009948,1060385,1060499;CP000114,1060385,1060499;CP003810,1060385,1060499;HF952104,1060385,1060499;HF952106,1060385,1060499;HF952105,1060385,1060499;CP007482,1060385,1060499;CP007565,1060385,1060499;HG939456,1060385,1060499;CP007631,1060385,1060499;CP007632,1060385,1060499;CP006910,1060385,1060499;CP007572,1060385,1060499;CP007570,1060385,1060499;FO393392,1060385,1060499…
CP007571	Mauve	SHARED	1065107	1065126	.	.	.	Notes=Lenght19	AL732656,1065107,1065126;AE009948,1065107,1065126;CP000114,1065107,1065126;CP003810,1065107,1065126;CP003919,1065107,1065126;HF952104,1065107,1065126;HF952106,1065107,1065126;HF952105,1065107,1065126;CP007482,1065107,1065126;HG939456,1065107,1065126;CP007631,1065107,1065126;CP007632,1065107,1065126;CP006910,1065107,1065126;CP007572,1065107,1065126;CP007570,1065107,1065126;FO393392,1065107,1065126…
CP007571	Mauve	SHARED	1066446	1066476	.	.	.	Notes=Lenght30	AL732656,1066446,1066476;AE009948,1066446,1066476;CP000114,1066446,1066476;CP003810,1066446,1066476;CP003919,1066446,1066476;HF952104,1066446,1066476;HF952106,1066446,1066476;HF952105,1066446,1066476;HG939456,1066446,1066476;CP007631,1066446,1066476;CP007632,1066446,1066476;CP006910,1066446,1066476;CP007572,1066446,1066476;CP007570,1066446,1066476;CP010867,1066446,1066476;CP011325,1066446,1066476…
CP007571	Mauve	SHARED	1067631	1067682	.	.	.	Notes=Lenght51	AL732656,1067631,1067682;AE009948,1067631,1067682;CP000114,1067631,1067682;CP003810,1067631,1067682;CP003919,1067631,1067682;HF952104,1067631,1067682;HF952106,1067631,1067682;HF952105,1067631,1067682;HG939456,1067631,1067682;CP007631,1067631,1067682;CP007632,1067631,1067682;CP006910,1067631,1067682;CP007572,1067631,1067682;CP007570,1067631,1067682;CP010867,1067631,1067682;CP011325,1067631,1067682…
CP007571	Mauve	SHARED	1067804	1067828	.	.	.	Notes=Lenght24	AL732656,1067804,1067828;AE009948,1067804,1067828;CP000114,1067804,1067828;CP003810,1067804,1067828;HF952104,1067804,1067828;HF952106,1067804,1067828;HF952105,1067804,1067828;CP007482,1067804,1067828;CP007565,1067804,1067828;HG939456,1067804,1067828;CP007631,1067804,1067828;CP007632,1067804,1067828;CP006910,1067804,1067828;CP007572,1067804,1067828;CP007570,1067804,1067828;FO393392,1067804,1067828…
CP007571	Mauve	SHARED	1067829	1067910	.	.	.	Notes=Lenght81	AL732656,1067829,1067910;AE009948,1067829,1067910;CP000114,1067829,1067910;CP003810,1067829,1067910;HF952104,1067829,1067910;HF952106,1067829,1067910;HF952105,1067829,1067910;HG939456,1067829,1067910;CP007631,1067829,1067910;CP007632,1067829,1067910;CP006910,1067829,1067910;CP007572,1067829,1067910;CP007570,1067829,1067910;CP010867,1067829,1067910;CP011325,1067829,1067910;CP011326,1067829,1067910…
CP007571	Mauve	SHARED	1067911	1067978	.	.	.	Notes=Lenght67	AL732656,1067911,1067978;AE009948,1067911,1067978;CP000114,1067911,1067978;CP003810,1067911,1067978;HF952104,1067911,1067978;HF952106,1067911,1067978;HF952105,1067911,1067978;CP007631,1067911,1067978;CP006910,1067911,1067978;CP007572,1067911,1067978;CP007570,1067911,1067978;CP010867,1067911,1067978;CP011325,1067911,1067978;CP011326,1067911,1067978;CP011327,1067911,1067978;CP011329,1067911,1067978…
CP007571	Mauve	SHARED	1067979	1068031	.	.	.	Notes=Lenght52	AL732656,1067979,1068031;AE009948,1067979,1068031;CP000114,1067979,1068031;CP003810,1067979,1068031;HF952104,1067979,1068031;HF952106,1067979,1068031;HF952105,1067979,1068031;HG939456,1067979,1068031;CP007631,1067979,1068031;CP007632,1067979,1068031;CP006910,1067979,1068031;CP007572,1067979,1068031;CP007570,1067979,1068031;CP010867,1067979,1068031;CP011325,1067979,1068031;CP011326,1067979,1068031…
CP007571	Mauve	SHARED	1068032	1068200	.	.	.	Notes=Lenght168	AL732656,1068032,1068200;AE009948,1068032,1068200;CP000114,1068032,1068200;CP003810,1068032,1068200;HF952104,1068032,1068200;HF952106,1068032,1068200;HG939456,1068032,1068200;CP007631,1068032,1068200;CP007632,1068032,1068200;CP006910,1068032,1068200;CP007572,1068032,1068200;CP007570,1068032,1068200;CP010867,1068032,1068200;CP011325,1068032,1068200;CP011326,1068032,1068200;CP011327,1068032,1068200…
CP007571	Mauve	SHARED	1068201	1068443	.	.	.	Notes=Lenght242	AL732656,1068201,1068443;AE009948,1068201,1068443;CP000114,1068201,1068443;CP003810,1068201,1068443;HF952104,1068201,1068443;HF952106,1068201,1068443;CP007482,1068201,1068443;CP007565,1068201,1068443;HG939456,1068201,1068443;CP007631,1068201,1068443;CP007632,1068201,1068443;CP006910,1068201,1068443;CP007572,1068201,1068443;CP007570,1068201,1068443;FO393392,1068201,1068443;CP010867,1068201,1068443…
CP007571	Mauve	SHARED	1068444	1068805	.	.	.	Notes=Lenght361	AL732656,1068444,1068805;AE009948,1068444,1068805;CP000114,1068444,1068805;CP003810,1068444,1068805;HF952104,1068444,1068805;HF952106,1068444,1068805;HF952105,1068444,1068805;CP007482,1068444,1068805;CP007565,1068444,1068805;HG939456,1068444,1068805;CP007631,1068444,1068805;CP007632,1068444,1068805;CP006910,1068444,1068805;CP007572,1068444,1068805;CP007570,1068444,1068805;FO393392,1068444,1068805…
CP007571	Mauve	SHARED	1068843	1068857	.	.	.	Notes=Lenght14	AE009948,1068843,1068857;CP000114,1068843,1068857;CP003810,1068843,1068857;CP003919,1068843,1068857;HF952104,1068843,1068857;HF952106,1068843,1068857;HF952105,1068843,1068857;CP007482,1068843,1068857;CP007565,1068843,1068857;HG939456,1068843,1068857;CP007631,1068843,1068857;CP007632,1068843,1068857;CP006910,1068843,1068857;CP007572,1068843,1068857;CP007570,1068843,1068857;FO393392,1068843,1068857…
CP007571	Mauve	SHARED	1068858	1068886	.	.	.	Notes=Lenght28	AE009948,1068858,1068886;CP000114,1068858,1068886;CP003810,1068858,1068886;CP003919,1068858,1068886;HF952104,1068858,1068886;HF952106,1068858,1068886;HF952105,1068858,1068886;CP007482,1068858,1068886;CP007565,1068858,1068886;CP007631,1068858,1068886;CP007632,1068858,1068886;CP006910,1068858,1068886;CP007572,1068858,1068886;CP007570,1068858,1068886;FO393392,1068858,1068886;CP010867,1068858,1068886…
CP007571	Mauve	SHARED	1068887	1068908	.	.	.	Notes=Lenght21	AE009948,1068887,1068908;CP000114,1068887,1068908;CP003810,1068887,1068908;CP003919,1068887,1068908;HF952104,1068887,1068908;HF952106,1068887,1068908;HF952105,1068887,1068908;CP007482,1068887,1068908;CP007565,1068887,1068908;CP007631,1068887,1068908;CP006910,1068887,1068908;CP007572,1068887,1068908;CP007570,1068887,1068908;FO393392,1068887,1068908;CP010867,1068887,1068908;CP011325,1068887,1068908…
CP007571	Mauve	SHARED	1068909	1068965	.	.	.	Notes=Lenght56	AL732656,1068909,1068965;AE009948,1068909,1068965;CP000114,1068909,1068965;CP003810,1068909,1068965;CP003919,1068909,1068965;HF952104,1068909,1068965;HF952106,1068909,1068965;HF952105,1068909,1068965;CP007482,1068909,1068965;CP007565,1068909,1068965;CP007631,1068909,1068965;CP006910,1068909,1068965;CP007572,1068909,1068965;CP007570,1068909,1068965;FO393392,1068909,1068965;CP010867,1068909,1068965…
CP007571	Mauve	SHARED	1068966	1069030	.	.	.	Notes=Lenght64	AL732656,1068966,1069030;AE009948,1068966,1069030;CP000114,1068966,1069030;CP003810,1068966,1069030;CP003919,1068966,1069030;HF952104,1068966,1069030;HF952106,1068966,1069030;HF952105,1068966,1069030;CP007482,1068966,1069030;CP007565,1068966,1069030;HG939456,1068966,1069030;CP007631,1068966,1069030;CP006910,1068966,1069030;CP007572,1068966,1069030;CP007570,1068966,1069030;FO393392,1068966,1069030…
CP007571	Mauve	SHARED	1069222	1069283	.	.	.	Notes=Lenght61	AL732656,1069222,1069283;AE009948,1069222,1069283;CP000114,1069222,1069283;CP003810,1069222,1069283;CP003919,1069222,1069283;HF952104,1069222,1069283;HF952106,1069222,1069283;HF952105,1069222,1069283;CP007482,1069222,1069283;CP007565,1069222,1069283;HG939456,1069222,1069283;CP007631,1069222,1069283;CP007632,1069222,1069283;CP006910,1069222,1069283;CP007570,1069222,1069283;FO393392,1069222,1069283…
CP007571	Mauve	SHARED	1069284	1069320	.	.	.	Notes=Lenght36	AL732656,1069284,1069320;AE009948,1069284,1069320;CP000114,1069284,1069320;CP003810,1069284,1069320;CP003919,1069284,1069320;HF952104,1069284,1069320;HF952106,1069284,1069320;HF952105,1069284,1069320;HG939456,1069284,1069320;CP007631,1069284,1069320;CP007632,1069284,1069320;CP006910,1069284,1069320;CP007570,1069284,1069320;CP010867,1069284,1069320;CP011325,1069284,1069320;CP011326,1069284,1069320…
CP007571	Mauve	SHARED	1069321	1069384	.	.	.	Notes=Lenght63	AL732656,1069321,1069384;AE009948,1069321,1069384;CP000114,1069321,1069384;CP003810,1069321,1069384;CP003919,1069321,1069384;HF952104,1069321,1069384;HF952106,1069321,1069384;HF952105,1069321,1069384;HG939456,1069321,1069384;CP007631,1069321,1069384;CP007632,1069321,1069384;CP006910,1069321,1069384;CP007572,1069321,1069384;CP007570,1069321,1069384;CP010867,1069321,1069384;CP011325,1069321,1069384…
CP007571	Mauve	SHARED	1083624	1083644	.	.	.	Notes=Lenght20	AL732656,1083624,1083644;AE009948,1083624,1083644;CP000114,1083624,1083644;CP003810,1083624,1083644;HF952104,1083624,1083644;HF952106,1083624,1083644;HF952105,1083624,1083644;CP007482,1083624,1083644;CP007565,1083624,1083644;HG939456,1083624,1083644;CP007631,1083624,1083644;CP007632,1083624,1083644;CP006910,1083624,1083644;CP007572,1083624,1083644;CP007570,1083624,1083644;FO393392,1083624,1083644…
CP007571	Mauve	SHARED	1088653	1088808	.	.	.	Notes=Lenght155	AL732656,1088653,1088808;AE009948,1088653,1088808;CP000114,1088653,1088808;CP003810,1088653,1088808;HF952104,1088653,1088808;HF952106,1088653,1088808;HF952105,1088653,1088808;HG939456,1088653,1088808;CP007631,1088653,1088808;CP007632,1088653,1088808;CP006910,1088653,1088808;CP007572,1088653,1088808;CP007570,1088653,1088808;CP010867,1088653,1088808;CP011325,1088653,1088808;CP011326,1088653,1088808…
CP007571	Mauve	SHARED	1104392	1104476	.	.	.	Notes=Lenght84	AL732656,1104392,1104476;AE009948,1104392,1104476;CP000114,1104392,1104476;CP003810,1104392,1104476;CP003919,1104392,1104476;HF952104,1104392,1104476;HF952106,1104392,1104476;HF952105,1104392,1104476;CP007482,1104392,1104476;CP007565,1104392,1104476;HG939456,1104392,1104476;CP007631,1104392,1104476;CP007632,1104392,1104476;CP007572,1104392,1104476;CP007570,1104392,1104476;FO393392,1104392,1104476…
CP007571	Mauve	SHARED	1105092	1105187	.	.	.	Notes=Lenght95	AL732656,1105092,1105187;AE009948,1105092,1105187;CP000114,1105092,1105187;CP003810,1105092,1105187;HF952104,1105092,1105187;HF952106,1105092,1105187;HF952105,1105092,1105187;CP007482,1105092,1105187;CP007565,1105092,1105187;HG939456,1105092,1105187;CP007631,1105092,1105187;CP007632,1105092,1105187;CP006910,1105092,1105187;CP007572,1105092,1105187;CP007570,1105092,1105187;FO393392,1105092,1105187…
CP007571	Mauve	SHARED	1110342	1110374	.	.	.	Notes=Lenght32	AL732656,1110342,1110374;AE009948,1110342,1110374;CP000114,1110342,1110374;CP003810,1110342,1110374;HF952104,1110342,1110374;HF952106,1110342,1110374;HF952105,1110342,1110374;HG939456,1110342,1110374;CP007631,1110342,1110374;CP007632,1110342,1110374;CP006910,1110342,1110374;CP007572,1110342,1110374;CP007570,1110342,1110374;CP010867,1110342,1110374;CP011325,1110342,1110374;CP011326,1110342,1110374…
CP007571	Mauve	SHARED	1110375	1110387	.	.	.	Notes=Lenght12	AL732656,1110375,1110387;AE009948,1110375,1110387;CP000114,1110375,1110387;CP003810,1110375,1110387;HF952104,1110375,1110387;HF952106,1110375,1110387;HF952105,1110375,1110387;HG939456,1110375,1110387;CP007631,1110375,1110387;CP007632,1110375,1110387;CP006910,1110375,1110387;CP007572,1110375,1110387;CP007570,1110375,1110387;CP010867,1110375,1110387;CP011325,1110375,1110387;CP011326,1110375,1110387…
CP007571	Mauve	SHARED	1110396	1110408	.	.	.	Notes=Lenght12	AL732656,1110396,1110408;AE009948,1110396,1110408;CP000114,1110396,1110408;CP003810,1110396,1110408;CP003919,1110396,1110408;HF952104,1110396,1110408;HF952106,1110396,1110408;HF952105,1110396,1110408;CP007482,1110396,1110408;CP007565,1110396,1110408;CP007631,1110396,1110408;CP006910,1110396,1110408;CP007572,1110396,1110408;CP007570,1110396,1110408;FO393392,1110396,1110408;CP010867,1110396,1110408…
CP007571	Mauve	SHARED	1110418	1110541	.	.	.	Notes=Lenght123	AL732656,1110418,1110541;AE009948,1110418,1110541;CP000114,1110418,1110541;CP003810,1110418,1110541;CP003919,1110418,1110541;HF952104,1110418,1110541;HF952106,1110418,1110541;HF952105,1110418,1110541;CP007482,1110418,1110541;CP007565,1110418,1110541;HG939456,1110418,1110541;CP007631,1110418,1110541;CP007632,1110418,1110541;CP007572,1110418,1110541;CP007570,1110418,1110541;FO393392,1110418,1110541…
CP007571	Mauve	SHARED	1110542	1110555	.	.	.	Notes=Lenght13	AL732656,1110542,1110555;AE009948,1110542,1110555;CP000114,1110542,1110555;CP003810,1110542,1110555;CP003919,1110542,1110555;HF952104,1110542,1110555;HF952106,1110542,1110555;HF952105,1110542,1110555;CP007482,1110542,1110555;CP007565,1110542,1110555;HG939456,1110542,1110555;CP007631,1110542,1110555;CP007632,1110542,1110555;CP006910,1110542,1110555;CP007572,1110542,1110555;CP007570,1110542,1110555…
CP007571	Mauve	SHARED	1119075	1119221	.	.	.	Notes=Lenght146	AL732656,1119075,1119221;AE009948,1119075,1119221;CP000114,1119075,1119221;CP003810,1119075,1119221;HF952104,1119075,1119221;HF952105,1119075,1119221;CP007631,1119075,1119221;CP007572,1119075,1119221;CP007570,1119075,1119221;CP010867,1119075,1119221;CP011325,1119075,1119221;CP011326,1119075,1119221;CP011327,1119075,1119221;CP010319,1119075,1119221;CP012419,1119075,1119221;CP013202,1119075,1119221;
CP007571	Mauve	SHARED	1119362	1119722	.	.	.	Notes=Lenght360	AL732656,1119362,1119722;AE009948,1119362,1119722;CP000114,1119362,1119722;CP003810,1119362,1119722;HF952104,1119362,1119722;HF952105,1119362,1119722;CP007631,1119362,1119722;CP007572,1119362,1119722;CP007570,1119362,1119722;CP010867,1119362,1119722;CP011325,1119362,1119722;CP011326,1119362,1119722;CP011327,1119362,1119722;CP010319,1119362,1119722;CP012419,1119362,1119722;CP013202,1119362,1119722;
CP007571	Mauve	SHARED	1119745	1119779	.	.	.	Notes=Lenght34	AL732656,1119745,1119779;AE009948,1119745,1119779;CP000114,1119745,1119779;CP003810,1119745,1119779;HF952104,1119745,1119779;CP007631,1119745,1119779;CP006910,1119745,1119779;CP007572,1119745,1119779;CP007570,1119745,1119779;CP010867,1119745,1119779;CP011325,1119745,1119779;CP011326,1119745,1119779;CP011327,1119745,1119779;CP012419,1119745,1119779;CP013202,1119745,1119779;
CP007571	Mauve	SHARED	1119780	1119793	.	.	.	Notes=Lenght13	AL732656,1119780,1119793;AE009948,1119780,1119793;CP000114,1119780,1119793;CP003810,1119780,1119793;HF952104,1119780,1119793;CP007631,1119780,1119793;CP007572,1119780,1119793;CP007570,1119780,1119793;CP010867,1119780,1119793;CP011325,1119780,1119793;CP011326,1119780,1119793;CP011327,1119780,1119793;CP012419,1119780,1119793;CP013202,1119780,1119793;
CP007571	Mauve	SHARED	1119809	1119914	.	.	.	Notes=Lenght105	AL732656,1119809,1119914;AE009948,1119809,1119914;CP000114,1119809,1119914;CP003810,1119809,1119914;HF952104,1119809,1119914;HF952105,1119809,1119914;HG939456,1119809,1119914;CP007631,1119809,1119914;CP007632,1119809,1119914;CP007572,1119809,1119914;CP007570,1119809,1119914;CP010867,1119809,1119914;CP011325,1119809,1119914;CP011326,1119809,1119914;CP011327,1119809,1119914;CP010319,1119809,1119914…
CP007571	Mauve	SHARED	1120252	1120298	.	.	.	Notes=Lenght46	AL732656,1120252,1120298;AE009948,1120252,1120298;CP000114,1120252,1120298;CP003810,1120252,1120298;HF952104,1120252,1120298;HF952105,1120252,1120298;CP007631,1120252,1120298;CP007572,1120252,1120298;CP007570,1120252,1120298;CP010867,1120252,1120298;CP011325,1120252,1120298;CP011326,1120252,1120298;CP011327,1120252,1120298;CP010319,1120252,1120298;CP012419,1120252,1120298;CP013202,1120252,1120298;
CP007571	Mauve	SHARED	1120388	1120421	.	.	.	Notes=Lenght33	AL732656,1120388,1120421;AE009948,1120388,1120421;CP000114,1120388,1120421;CP003810,1120388,1120421;HF952104,1120388,1120421;HF952105,1120388,1120421;CP007631,1120388,1120421;CP007572,1120388,1120421;CP007570,1120388,1120421;CP010867,1120388,1120421;CP011325,1120388,1120421;CP011326,1120388,1120421;CP011327,1120388,1120421;CP010319,1120388,1120421;CP012419,1120388,1120421;CP013202,1120388,1120421;
CP007571	Mauve	SHARED	1120578	1121094	.	.	.	Notes=Lenght516	AL732656,1120578,1121094;AE009948,1120578,1121094;CP000114,1120578,1121094;CP003810,1120578,1121094;HF952104,1120578,1121094;CP007631,1120578,1121094;CP006910,1120578,1121094;CP007572,1120578,1121094;CP007570,1120578,1121094;CP010867,1120578,1121094;CP011325,1120578,1121094;CP011326,1120578,1121094;CP011327,1120578,1121094;CP012419,1120578,1121094;CP013202,1120578,1121094;
CP007571	Mauve	SHARED	1121778	1121819	.	.	.	Notes=Lenght41	AL732656,1121778,1121819;AE009948,1121778,1121819;CP000114,1121778,1121819;CP003810,1121778,1121819;HF952104,1121778,1121819;HF952105,1121778,1121819;HG939456,1121778,1121819;CP007631,1121778,1121819;CP007572,1121778,1121819;CP007570,1121778,1121819;CP010867,1121778,1121819;CP011325,1121778,1121819;CP011326,1121778,1121819;CP011327,1121778,1121819;CP010319,1121778,1121819;CP012419,1121778,1121819…
CP007571	Mauve	SHARED	1121994	1122025	.	.	.	Notes=Lenght31	AL732656,1121994,1122025;AE009948,1121994,1122025;CP000114,1121994,1122025;CP003810,1121994,1122025;HF952104,1121994,1122025;CP007631,1121994,1122025;CP006910,1121994,1122025;CP007572,1121994,1122025;CP007570,1121994,1122025;CP010867,1121994,1122025;CP011325,1121994,1122025;CP011326,1121994,1122025;CP011327,1121994,1122025;CP012419,1121994,1122025;CP013202,1121994,1122025;
CP007571	Mauve	SHARED	1122169	1122296	.	.	.	Notes=Lenght127	AL732656,1122169,1122296;AE009948,1122169,1122296;CP000114,1122169,1122296;CP003810,1122169,1122296;HF952104,1122169,1122296;HF952105,1122169,1122296;HG939456,1122169,1122296;CP007631,1122169,1122296;CP007572,1122169,1122296;CP007570,1122169,1122296;CP010867,1122169,1122296;CP011325,1122169,1122296;CP011326,1122169,1122296;CP011327,1122169,1122296;CP010319,1122169,1122296;CP012419,1122169,1122296…
CP007571	Mauve	SHARED	1122298	1123007	.	.	.	Notes=Lenght709	AL732656,1122298,1123007;AE009948,1122298,1123007;CP000114,1122298,1123007;CP003810,1122298,1123007;HF952104,1122298,1123007;CP007631,1122298,1123007;CP006910,1122298,1123007;CP007572,1122298,1123007;CP007570,1122298,1123007;CP010867,1122298,1123007;CP011325,1122298,1123007;CP011326,1122298,1123007;CP011327,1122298,1123007;CP012419,1122298,1123007;CP013202,1122298,1123007;
CP007571	Mauve	SHARED	1123020	1123057	.	.	.	Notes=Lenght37	AL732656,1123020,1123057;AE009948,1123020,1123057;CP000114,1123020,1123057;CP003810,1123020,1123057;HF952104,1123020,1123057;HF952105,1123020,1123057;HG939456,1123020,1123057;CP007631,1123020,1123057;CP007572,1123020,1123057;CP007570,1123020,1123057;CP010867,1123020,1123057;CP011325,1123020,1123057;CP011326,1123020,1123057;CP011327,1123020,1123057;CP010319,1123020,1123057;CP012419,1123020,1123057…
CP007571	Mauve	SHARED	1123107	1123169	.	.	.	Notes=Lenght62	AL732656,1123107,1123169;AE009948,1123107,1123169;CP000114,1123107,1123169;CP003810,1123107,1123169;HF952104,1123107,1123169;HF952105,1123107,1123169;HG939456,1123107,1123169;CP007631,1123107,1123169;CP007572,1123107,1123169;CP007570,1123107,1123169;CP010867,1123107,1123169;CP011325,1123107,1123169;CP011326,1123107,1123169;CP011327,1123107,1123169;CP010319,1123107,1123169;CP012419,1123107,1123169…
CP007571	Mauve	SHARED	1123170	1123216	.	.	.	Notes=Lenght46	AL732656,1123170,1123216;AE009948,1123170,1123216;CP000114,1123170,1123216;CP003810,1123170,1123216;HF952104,1123170,1123216;HF952105,1123170,1123216;CP007631,1123170,1123216;CP007572,1123170,1123216;CP007570,1123170,1123216;CP010867,1123170,1123216;CP011325,1123170,1123216;CP011326,1123170,1123216;CP011327,1123170,1123216;CP010319,1123170,1123216;CP012419,1123170,1123216;CP013202,1123170,1123216;
CP007571	Mauve	SHARED	1123230	1123292	.	.	.	Notes=Lenght62	AL732656,1123230,1123292;AE009948,1123230,1123292;CP000114,1123230,1123292;CP003810,1123230,1123292;HF952104,1123230,1123292;HG939456,1123230,1123292;CP007631,1123230,1123292;CP006910,1123230,1123292;CP007572,1123230,1123292;CP007570,1123230,1123292;CP010867,1123230,1123292;CP011325,1123230,1123292;CP011326,1123230,1123292;CP011327,1123230,1123292;CP012419,1123230,1123292;CP013202,1123230,1123292;
CP007571	Mauve	SHARED	1123293	1123423	.	.	.	Notes=Lenght130	AL732656,1123293,1123423;AE009948,1123293,1123423;CP000114,1123293,1123423;CP003810,1123293,1123423;HF952104,1123293,1123423;CP007631,1123293,1123423;CP006910,1123293,1123423;CP007572,1123293,1123423;CP007570,1123293,1123423;CP010867,1123293,1123423;CP011325,1123293,1123423;CP011326,1123293,1123423;CP011327,1123293,1123423;CP012419,1123293,1123423;CP013202,1123293,1123423;
CP007571	Mauve	SHARED	1123443	1123528	.	.	.	Notes=Lenght85	AL732656,1123443,1123528;AE009948,1123443,1123528;CP000114,1123443,1123528;CP003810,1123443,1123528;HF952104,1123443,1123528;CP007631,1123443,1123528;CP006910,1123443,1123528;CP007572,1123443,1123528;CP007570,1123443,1123528;CP010867,1123443,1123528;CP011325,1123443,1123528;CP011326,1123443,1123528;CP011327,1123443,1123528;CP012419,1123443,1123528;CP013202,1123443,1123528;
CP007571	Mauve	SHARED	1123529	1123580	.	.	.	Notes=Lenght51	AL732656,1123529,1123580;AE009948,1123529,1123580;CP000114,1123529,1123580;CP003810,1123529,1123580;HF952104,1123529,1123580;CP007631,1123529,1123580;CP006910,1123529,1123580;CP007572,1123529,1123580;CP007570,1123529,1123580;CP010867,1123529,1123580;CP011325,1123529,1123580;CP011326,1123529,1123580;CP011327,1123529,1123580;CP012419,1123529,1123580;CP013202,1123529,1123580;
CP007571	Mauve	SHARED	1123584	1123617	.	.	.	Notes=Lenght33	AL732656,1123584,1123617;AE009948,1123584,1123617;CP000114,1123584,1123617;CP003810,1123584,1123617;HF952104,1123584,1123617;HF952105,1123584,1123617;CP007631,1123584,1123617;CP007572,1123584,1123617;CP007570,1123584,1123617;CP010867,1123584,1123617;CP011325,1123584,1123617;CP011326,1123584,1123617;CP011327,1123584,1123617;CP010319,1123584,1123617;CP012419,1123584,1123617;CP013202,1123584,1123617;
CP007571	Mauve	SHARED	1124316	1124411	.	.	.	Notes=Lenght95	AL732656,1124316,1124411;AE009948,1124316,1124411;CP000114,1124316,1124411;CP003810,1124316,1124411;HF952104,1124316,1124411;CP007631,1124316,1124411;CP006910,1124316,1124411;CP007572,1124316,1124411;CP007570,1124316,1124411;CP010867,1124316,1124411;CP011325,1124316,1124411;CP011326,1124316,1124411;CP011327,1124316,1124411;CP012419,1124316,1124411;CP013202,1124316,1124411;
CP007571	Mauve	SHARED	1124509	1124530	.	.	.	Notes=Lenght21	AL732656,1124509,1124530;AE009948,1124509,1124530;CP000114,1124509,1124530;CP003810,1124509,1124530;HF952104,1124509,1124530;CP007631,1124509,1124530;CP006910,1124509,1124530;CP007572,1124509,1124530;CP007570,1124509,1124530;CP010867,1124509,1124530;CP011325,1124509,1124530;CP011326,1124509,1124530;CP011327,1124509,1124530;CP012419,1124509,1124530;CP013202,1124509,1124530;
CP007571	Mauve	SHARED	1125724	1126097	.	.	.	Notes=Lenght373	AL732656,1125724,1126097;AE009948,1125724,1126097;CP000114,1125724,1126097;CP003810,1125724,1126097;HF952104,1125724,1126097;HF952105,1125724,1126097;HG939456,1125724,1126097;CP007631,1125724,1126097;CP007572,1125724,1126097;CP007570,1125724,1126097;CP010867,1125724,1126097;CP011325,1125724,1126097;CP011326,1125724,1126097;CP011327,1125724,1126097;CP010319,1125724,1126097;CP012419,1125724,1126097…
CP007571	Mauve	SHARED	1126098	1127977	.	.	.	Notes=Lenght1879	AL732656,1126098,1127977;AE009948,1126098,1127977;CP000114,1126098,1127977;CP003810,1126098,1127977;HF952104,1126098,1127977;HF952106,1126098,1127977;HF952105,1126098,1127977;HG939456,1126098,1127977;CP007631,1126098,1127977;CP006910,1126098,1127977;CP007572,1126098,1127977;CP007570,1126098,1127977;CP010867,1126098,1127977;CP011325,1126098,1127977;CP011326,1126098,1127977;CP011327,1126098,1127977…
CP007571	Mauve	SHARED	1127978	1128553	.	.	.	Notes=Lenght575	AL732656,1127978,1128553;AE009948,1127978,1128553;CP000114,1127978,1128553;CP003810,1127978,1128553;HF952104,1127978,1128553;HF952106,1127978,1128553;HF952105,1127978,1128553;CP007631,1127978,1128553;CP006910,1127978,1128553;CP007572,1127978,1128553;CP007570,1127978,1128553;CP010867,1127978,1128553;CP011325,1127978,1128553;CP011326,1127978,1128553;CP011327,1127978,1128553;CP010319,1127978,1128553…
CP007571	Mauve	SHARED	1130117	1130280	.	.	.	Notes=Lenght163	AL732656,1130117,1130280;AE009948,1130117,1130280;CP000114,1130117,1130280;CP003810,1130117,1130280;HF952104,1130117,1130280;HF952106,1130117,1130280;HF952105,1130117,1130280;CP007631,1130117,1130280;CP006910,1130117,1130280;CP010867,1130117,1130280;CP011325,1130117,1130280;CP011326,1130117,1130280;CP011327,1130117,1130280;CP010319,1130117,1130280;CP012419,1130117,1130280;CP013202,1130117,1130280;
CP007571	Mauve	SHARED	1130281	1130330	.	.	.	Notes=Lenght49	AL732656,1130281,1130330;AE009948,1130281,1130330;CP000114,1130281,1130330;CP003810,1130281,1130330;HF952104,1130281,1130330;HF952106,1130281,1130330;HF952105,1130281,1130330;CP007482,1130281,1130330;CP007565,1130281,1130330;CP007631,1130281,1130330;CP006910,1130281,1130330;FO393392,1130281,1130330;CP010867,1130281,1130330;CP011325,1130281,1130330;CP011326,1130281,1130330;CP011327,1130281,1130330…
CP007571	Mauve	SHARED	1130331	1130372	.	.	.	Notes=Lenght41	AL732656,1130331,1130372;AE009948,1130331,1130372;CP000114,1130331,1130372;CP003810,1130331,1130372;CP003919,1130331,1130372;HF952104,1130331,1130372;HF952106,1130331,1130372;HF952105,1130331,1130372;CP007482,1130331,1130372;CP007565,1130331,1130372;CP007631,1130331,1130372;CP006910,1130331,1130372;CP007572,1130331,1130372;CP007570,1130331,1130372;FO393392,1130331,1130372;CP010867,1130331,1130372…
CP007571	Mauve	SHARED	1130373	1130470	.	.	.	Notes=Lenght97	AL732656,1130373,1130470;AE009948,1130373,1130470;CP000114,1130373,1130470;CP003810,1130373,1130470;HF952104,1130373,1130470;HF952106,1130373,1130470;HF952105,1130373,1130470;CP007482,1130373,1130470;CP007565,1130373,1130470;CP007631,1130373,1130470;CP006910,1130373,1130470;CP007572,1130373,1130470;CP007570,1130373,1130470;FO393392,1130373,1130470;CP010867,1130373,1130470;CP011325,1130373,1130470…
CP007571	Mauve	SHARED	1130471	1130903	.	.	.	Notes=Lenght432	AL732656,1130471,1130903;AE009948,1130471,1130903;CP000114,1130471,1130903;CP003810,1130471,1130903;CP003919,1130471,1130903;HF952104,1130471,1130903;HF952106,1130471,1130903;HF952105,1130471,1130903;CP007482,1130471,1130903;CP007565,1130471,1130903;CP007631,1130471,1130903;CP006910,1130471,1130903;CP007572,1130471,1130903;CP007570,1130471,1130903;FO393392,1130471,1130903;CP010867,1130471,1130903…
CP007571	Mauve	SHARED	1130904	1131687	.	.	.	Notes=Lenght783	AL732656,1130904,1131687;AE009948,1130904,1131687;CP000114,1130904,1131687;CP003810,1130904,1131687;CP003919,1130904,1131687;HF952104,1130904,1131687;HF952106,1130904,1131687;HF952105,1130904,1131687;CP007482,1130904,1131687;CP007565,1130904,1131687;HG939456,1130904,1131687;CP007631,1130904,1131687;CP006910,1130904,1131687;CP007572,1130904,1131687;CP007570,1130904,1131687;FO393392,1130904,1131687…
CP007571	Mauve	SHARED	1131688	1131719	.	.	.	Notes=Lenght31	AL732656,1131688,1131719;AE009948,1131688,1131719;CP000114,1131688,1131719;CP003810,1131688,1131719;CP003919,1131688,1131719;HF952104,1131688,1131719;HF952106,1131688,1131719;HF952105,1131688,1131719;CP007565,1131688,1131719;HG939456,1131688,1131719;CP007631,1131688,1131719;CP006910,1131688,1131719;CP007572,1131688,1131719;CP007570,1131688,1131719;FO393392,1131688,1131719;CP010867,1131688,1131719…
CP007571	Mauve	SHARED	1131721	1135463	.	.	.	Notes=Lenght3742	AL732656,1131721,1135463;AE009948,1131721,1135463;CP000114,1131721,1135463;CP003810,1131721,1135463;CP003919,1131721,1135463;HF952104,1131721,1135463;HF952106,1131721,1135463;HF952105,1131721,1135463;CP007482,1131721,1135463;CP007565,1131721,1135463;HG939456,1131721,1135463;CP007631,1131721,1135463;CP006910,1131721,1135463;CP007572,1131721,1135463;CP007570,1131721,1135463;FO393392,1131721,1135463…
CP007571	Mauve	SHARED	1135464	1137812	.	.	.	Notes=Lenght2348	AL732656,1135464,1137812;AE009948,1135464,1137812;CP000114,1135464,1137812;CP003810,1135464,1137812;CP003919,1135464,1137812;HF952104,1135464,1137812;HF952106,1135464,1137812;HF952105,1135464,1137812;CP007482,1135464,1137812;CP007565,1135464,1137812;HG939456,1135464,1137812;CP007631,1135464,1137812;CP007632,1135464,1137812;CP006910,1135464,1137812;CP007572,1135464,1137812;CP007570,1135464,1137812…
CP007571	Mauve	SHARED	1141218	1141272	.	.	.	Notes=Lenght54	AL732656,1141218,1141272;AE009948,1141218,1141272;CP000114,1141218,1141272;CP003810,1141218,1141272;HF952104,1141218,1141272;HF952106,1141218,1141272;HF952105,1141218,1141272;HG939456,1141218,1141272;CP007631,1141218,1141272;CP007632,1141218,1141272;CP006910,1141218,1141272;CP007572,1141218,1141272;CP007570,1141218,1141272;CP010867,1141218,1141272;CP011325,1141218,1141272;CP011326,1141218,1141272…
CP007571	Mauve	SHARED	1145075	1145093	.	.	.	Notes=Lenght18	AL732656,1145075,1145093;AE009948,1145075,1145093;CP000114,1145075,1145093;CP003810,1145075,1145093;CP003919,1145075,1145093;HF952104,1145075,1145093;HF952106,1145075,1145093;HF952105,1145075,1145093;CP007482,1145075,1145093;CP007565,1145075,1145093;HG939456,1145075,1145093;CP007631,1145075,1145093;CP007632,1145075,1145093;CP006910,1145075,1145093;CP007572,1145075,1145093;CP007570,1145075,1145093…
CP007571	Mauve	SHARED	1145097	1145107	.	.	.	Notes=Lenght10	AL732656,1145097,1145107;CP000114,1145097,1145107;CP003810,1145097,1145107;CP003919,1145097,1145107;HF952104,1145097,1145107;HF952106,1145097,1145107;HF952105,1145097,1145107;HG939456,1145097,1145107;CP007631,1145097,1145107;CP007632,1145097,1145107;CP006910,1145097,1145107;CP007572,1145097,1145107;CP007570,1145097,1145107;CP010867,1145097,1145107;CP011325,1145097,1145107;CP011326,1145097,1145107…
CP007571	Mauve	SHARED	1145182	1145270	.	.	.	Notes=Lenght88	AL732656,1145182,1145270;CP000114,1145182,1145270;CP003810,1145182,1145270;CP003919,1145182,1145270;HF952104,1145182,1145270;HF952106,1145182,1145270;HF952105,1145182,1145270;CP007482,1145182,1145270;CP007565,1145182,1145270;HG939456,1145182,1145270;CP007631,1145182,1145270;CP007632,1145182,1145270;CP006910,1145182,1145270;CP007572,1145182,1145270;CP007570,1145182,1145270;FO393392,1145182,1145270…
CP007571	Mauve	SHARED	1145460	1145495	.	.	.	Notes=Lenght35	AL732656,1145460,1145495;AE009948,1145460,1145495;CP000114,1145460,1145495;CP003810,1145460,1145495;HF952104,1145460,1145495;HF952106,1145460,1145495;HF952105,1145460,1145495;CP007482,1145460,1145495;CP007565,1145460,1145495;HG939456,1145460,1145495;CP007631,1145460,1145495;CP007632,1145460,1145495;CP006910,1145460,1145495;CP007572,1145460,1145495;CP007570,1145460,1145495;FO393392,1145460,1145495…
CP007571	Mauve	SHARED	1151479	1151540	.	.	.	Notes=Lenght61	AL732656,1151479,1151540;AE009948,1151479,1151540;CP000114,1151479,1151540;CP003810,1151479,1151540;HF952104,1151479,1151540;HF952106,1151479,1151540;HF952105,1151479,1151540;CP007482,1151479,1151540;CP007565,1151479,1151540;HG939456,1151479,1151540;CP007631,1151479,1151540;CP007632,1151479,1151540;CP006910,1151479,1151540;CP007572,1151479,1151540;CP007570,1151479,1151540;FO393392,1151479,1151540…
CP007571	Mauve	SHARED	1161248	1161270	.	.	.	Notes=Lenght22	AL732656,1161248,1161270;AE009948,1161248,1161270;CP000114,1161248,1161270;CP003810,1161248,1161270;HF952104,1161248,1161270;HF952106,1161248,1161270;HF952105,1161248,1161270;HG939456,1161248,1161270;CP007631,1161248,1161270;CP007632,1161248,1161270;CP006910,1161248,1161270;CP007572,1161248,1161270;CP007570,1161248,1161270;CP010867,1161248,1161270;CP011325,1161248,1161270;CP011326,1161248,1161270…
CP007571	Mauve	SHARED	1162012	1162026	.	.	.	Notes=Lenght14	AL732656,1162012,1162026;AE009948,1162012,1162026;CP000114,1162012,1162026;CP003810,1162012,1162026;CP003919,1162012,1162026;HF952104,1162012,1162026;HF952106,1162012,1162026;HF952105,1162012,1162026;HG939456,1162012,1162026;CP007631,1162012,1162026;CP007632,1162012,1162026;CP006910,1162012,1162026;CP007572,1162012,1162026;CP007570,1162012,1162026;CP010867,1162012,1162026;CP011325,1162012,1162026…
CP007571	Mauve	SHARED	1162027	1162393	.	.	.	Notes=Lenght366	AL732656,1162027,1162393;AE009948,1162027,1162393;CP000114,1162027,1162393;CP003810,1162027,1162393;HF952104,1162027,1162393;HF952106,1162027,1162393;HF952105,1162027,1162393;HG939456,1162027,1162393;CP007631,1162027,1162393;CP007632,1162027,1162393;CP006910,1162027,1162393;CP007572,1162027,1162393;CP007570,1162027,1162393;CP010867,1162027,1162393;CP011325,1162027,1162393;CP011326,1162027,1162393…
CP007571	Mauve	SHARED	1162394	1164073	.	.	.	Notes=Lenght1679	AL732656,1162394,1164073;AE009948,1162394,1164073;CP000114,1162394,1164073;CP003810,1162394,1164073;CP003919,1162394,1164073;HF952104,1162394,1164073;HF952106,1162394,1164073;HF952105,1162394,1164073;HG939456,1162394,1164073;CP007631,1162394,1164073;CP007632,1162394,1164073;CP006910,1162394,1164073;CP007572,1162394,1164073;CP007570,1162394,1164073;CP010867,1162394,1164073;CP011325,1162394,1164073…
CP007571	Mauve	SHARED	1173179	1173339	.	.	.	Notes=Lenght160	AL732656,1173179,1173339;AE009948,1173179,1173339;CP000114,1173179,1173339;CP003810,1173179,1173339;HF952104,1173179,1173339;HF952106,1173179,1173339;HF952105,1173179,1173339;HG939456,1173179,1173339;CP007631,1173179,1173339;CP007632,1173179,1173339;CP006910,1173179,1173339;CP007572,1173179,1173339;CP007570,1173179,1173339;CP010867,1173179,1173339;CP011325,1173179,1173339;CP011326,1173179,1173339…
CP007571	Mauve	SHARED	1173340	1173477	.	.	.	Notes=Lenght137	AL732656,1173340,1173477;AE009948,1173340,1173477;CP000114,1173340,1173477;CP003810,1173340,1173477;HF952104,1173340,1173477;HF952106,1173340,1173477;HF952105,1173340,1173477;CP007482,1173340,1173477;CP007565,1173340,1173477;HG939456,1173340,1173477;CP007631,1173340,1173477;CP007632,1173340,1173477;CP006910,1173340,1173477;CP007572,1173340,1173477;CP007570,1173340,1173477;FO393392,1173340,1173477…
CP007571	Mauve	SHARED	1173825	1173951	.	.	.	Notes=Lenght126	AL732656,1173825,1173951;AE009948,1173825,1173951;CP000114,1173825,1173951;CP003810,1173825,1173951;HF952104,1173825,1173951;HF952106,1173825,1173951;HF952105,1173825,1173951;HG939456,1173825,1173951;CP007631,1173825,1173951;CP007632,1173825,1173951;CP006910,1173825,1173951;CP007572,1173825,1173951;CP007570,1173825,1173951;CP010867,1173825,1173951;CP011325,1173825,1173951;CP011326,1173825,1173951…
CP007571	Mauve	SHARED	1178081	1178119	.	.	.	Notes=Lenght38	AL732656,1178081,1178119;AE009948,1178081,1178119;CP000114,1178081,1178119;CP003810,1178081,1178119;HF952104,1178081,1178119;HF952106,1178081,1178119;CP007482,1178081,1178119;CP007565,1178081,1178119;HG939456,1178081,1178119;CP007631,1178081,1178119;CP007632,1178081,1178119;CP006910,1178081,1178119;CP007572,1178081,1178119;CP007570,1178081,1178119;FO393392,1178081,1178119;CP010867,1178081,1178119…
CP007571	Mauve	SHARED	1178120	1178344	.	.	.	Notes=Lenght224	AL732656,1178120,1178344;AE009948,1178120,1178344;CP000114,1178120,1178344;CP003810,1178120,1178344;HF952104,1178120,1178344;HF952106,1178120,1178344;HF952105,1178120,1178344;CP007482,1178120,1178344;CP007565,1178120,1178344;HG939456,1178120,1178344;CP007631,1178120,1178344;CP007632,1178120,1178344;CP006910,1178120,1178344;CP007572,1178120,1178344;CP007570,1178120,1178344;FO393392,1178120,1178344…
CP007571	Mauve	SHARED	1182206	1182390	.	.	.	Notes=Lenght184	AL732656,1182206,1182390;AE009948,1182206,1182390;CP000114,1182206,1182390;CP003810,1182206,1182390;HF952104,1182206,1182390;HF952106,1182206,1182390;HF952105,1182206,1182390;HG939456,1182206,1182390;CP007631,1182206,1182390;CP007632,1182206,1182390;CP006910,1182206,1182390;CP007572,1182206,1182390;CP007570,1182206,1182390;CP010867,1182206,1182390;CP011325,1182206,1182390;CP011326,1182206,1182390…
CP007571	Mauve	SHARED	1183345	1183723	.	.	.	Notes=Lenght378	AL732656,1183345,1183723;AE009948,1183345,1183723;CP000114,1183345,1183723;CP003810,1183345,1183723;HF952104,1183345,1183723;HF952106,1183345,1183723;HF952105,1183345,1183723;CP007482,1183345,1183723;CP007565,1183345,1183723;HG939456,1183345,1183723;CP007631,1183345,1183723;CP007632,1183345,1183723;CP006910,1183345,1183723;CP007572,1183345,1183723;CP007570,1183345,1183723;FO393392,1183345,1183723…
CP007571	Mauve	SHARED	1183782	1183877	.	.	.	Notes=Lenght95	AL732656,1183782,1183877;AE009948,1183782,1183877;CP000114,1183782,1183877;CP003810,1183782,1183877;CP003919,1183782,1183877;HF952104,1183782,1183877;HF952106,1183782,1183877;HF952105,1183782,1183877;HG939456,1183782,1183877;CP007631,1183782,1183877;CP007632,1183782,1183877;CP006910,1183782,1183877;CP007572,1183782,1183877;CP007570,1183782,1183877;CP010867,1183782,1183877;CP011325,1183782,1183877…
CP007571	Mauve	SHARED	1193106	1193195	.	.	.	Notes=Lenght89	AL732656,1193106,1193195;AE009948,1193106,1193195;CP000114,1193106,1193195;CP003810,1193106,1193195;CP003919,1193106,1193195;HF952104,1193106,1193195;HF952106,1193106,1193195;HF952105,1193106,1193195;CP007482,1193106,1193195;CP007565,1193106,1193195;HG939456,1193106,1193195;CP007632,1193106,1193195;CP006910,1193106,1193195;CP007572,1193106,1193195;CP007570,1193106,1193195;FO393392,1193106,1193195…
CP007571	Mauve	SHARED	1194237	1194274	.	.	.	Notes=Lenght37	AL732656,1194237,1194274;AE009948,1194237,1194274;CP000114,1194237,1194274;CP003810,1194237,1194274;HF952104,1194237,1194274;CP007631,1194237,1194274;CP007572,1194237,1194274;CP007570,1194237,1194274;CP010867,1194237,1194274;CP011325,1194237,1194274;CP011326,1194237,1194274;CP011327,1194237,1194274;CP011329,1194237,1194274;CP012419,1194237,1194274;CP013202,1194237,1194274;
CP007571	Mauve	SHARED	1196048	1196121	.	.	.	Notes=Lenght73	AL732656,1196048,1196121;AE009948,1196048,1196121;CP000114,1196048,1196121;CP003810,1196048,1196121;HF952104,1196048,1196121;HF952106,1196048,1196121;HF952105,1196048,1196121;CP007482,1196048,1196121;CP007565,1196048,1196121;HG939456,1196048,1196121;CP007631,1196048,1196121;CP007632,1196048,1196121;CP006910,1196048,1196121;CP007572,1196048,1196121;CP007570,1196048,1196121;FO393392,1196048,1196121…
CP007571	Mauve	SHARED	1196631	1196676	.	.	.	Notes=Lenght45	AL732656,1196631,1196676;AE009948,1196631,1196676;CP000114,1196631,1196676;CP003810,1196631,1196676;HF952104,1196631,1196676;HF952106,1196631,1196676;HF952105,1196631,1196676;CP007482,1196631,1196676;CP007565,1196631,1196676;HG939456,1196631,1196676;CP007631,1196631,1196676;CP007632,1196631,1196676;CP006910,1196631,1196676;CP007572,1196631,1196676;CP007570,1196631,1196676;FO393392,1196631,1196676…
CP007571	Mauve	SHARED	1211083	1211102	.	.	.	Notes=Lenght19	AL732656,1211083,1211102;AE009948,1211083,1211102;CP000114,1211083,1211102;CP003810,1211083,1211102;CP003919,1211083,1211102;HF952104,1211083,1211102;HF952106,1211083,1211102;CP007482,1211083,1211102;CP007565,1211083,1211102;HG939456,1211083,1211102;CP007631,1211083,1211102;CP007632,1211083,1211102;CP006910,1211083,1211102;CP007572,1211083,1211102;CP007570,1211083,1211102;FO393392,1211083,1211102…
CP007571	Mauve	SHARED	1222030	1222042	.	.	.	Notes=Lenght12	AL732656,1222030,1222042;AE009948,1222030,1222042;CP000114,1222030,1222042;CP003810,1222030,1222042;HF952104,1222030,1222042;HF952106,1222030,1222042;HF952105,1222030,1222042;CP007482,1222030,1222042;CP007565,1222030,1222042;HG939456,1222030,1222042;CP007631,1222030,1222042;CP007632,1222030,1222042;CP006910,1222030,1222042;CP007572,1222030,1222042;CP007570,1222030,1222042;FO393392,1222030,1222042…
CP007571	Mauve	SHARED	1223493	1223640	.	.	.	Notes=Lenght147	AL732656,1223493,1223640;AE009948,1223493,1223640;CP000114,1223493,1223640;CP003810,1223493,1223640;HF952104,1223493,1223640;HF952106,1223493,1223640;HF952105,1223493,1223640;CP007482,1223493,1223640;CP007565,1223493,1223640;HG939456,1223493,1223640;CP007631,1223493,1223640;CP007632,1223493,1223640;CP006910,1223493,1223640;CP007572,1223493,1223640;CP007570,1223493,1223640;FO393392,1223493,1223640…
CP007571	Mauve	SHARED	1223641	1223733	.	.	.	Notes=Lenght92	AL732656,1223641,1223733;AE009948,1223641,1223733;CP000114,1223641,1223733;CP003810,1223641,1223733;HF952104,1223641,1223733;HF952106,1223641,1223733;HF952105,1223641,1223733;CP007482,1223641,1223733;HG939456,1223641,1223733;CP007631,1223641,1223733;CP007632,1223641,1223733;CP006910,1223641,1223733;CP007572,1223641,1223733;CP007570,1223641,1223733;CP010867,1223641,1223733;CP011325,1223641,1223733…
CP007571	Mauve	SHARED	1223802	1223871	.	.	.	Notes=Lenght69	AL732656,1223802,1223871;AE009948,1223802,1223871;CP000114,1223802,1223871;CP003810,1223802,1223871;HF952104,1223802,1223871;HF952106,1223802,1223871;HF952105,1223802,1223871;HG939456,1223802,1223871;CP007631,1223802,1223871;CP007632,1223802,1223871;CP006910,1223802,1223871;CP007572,1223802,1223871;CP007570,1223802,1223871;CP010867,1223802,1223871;CP011325,1223802,1223871;CP011326,1223802,1223871…
CP007571	Mauve	SHARED	1228328	1228399	.	.	.	Notes=Lenght71	AL732656,1228328,1228399;AE009948,1228328,1228399;CP000114,1228328,1228399;CP003810,1228328,1228399;CP003919,1228328,1228399;HF952104,1228328,1228399;HF952106,1228328,1228399;HF952105,1228328,1228399;CP007482,1228328,1228399;CP007565,1228328,1228399;HG939456,1228328,1228399;CP007632,1228328,1228399;CP006910,1228328,1228399;CP007572,1228328,1228399;CP007570,1228328,1228399;FO393392,1228328,1228399…
CP007571	Mauve	SHARED	1228400	1228429	.	.	.	Notes=Lenght29	AL732656,1228400,1228429;AE009948,1228400,1228429;CP000114,1228400,1228429;CP003810,1228400,1228429;HF952104,1228400,1228429;HF952106,1228400,1228429;HF952105,1228400,1228429;HG939456,1228400,1228429;CP007632,1228400,1228429;CP006910,1228400,1228429;CP007572,1228400,1228429;CP007570,1228400,1228429;CP010867,1228400,1228429;CP011325,1228400,1228429;CP011326,1228400,1228429;CP011327,1228400,1228429…
CP007571	Mauve	SHARED	1228430	1228559	.	.	.	Notes=Lenght129	AL732656,1228430,1228559;AE009948,1228430,1228559;CP000114,1228430,1228559;CP003810,1228430,1228559;HF952104,1228430,1228559;HF952106,1228430,1228559;HF952105,1228430,1228559;HG939456,1228430,1228559;CP007631,1228430,1228559;CP007632,1228430,1228559;CP006910,1228430,1228559;CP007572,1228430,1228559;CP007570,1228430,1228559;CP010867,1228430,1228559;CP011325,1228430,1228559;CP011326,1228430,1228559…
CP007571	Mauve	SHARED	1234973	1235014	.	.	.	Notes=Lenght41	AL732656,1234973,1235014;AE009948,1234973,1235014;CP000114,1234973,1235014;CP003810,1234973,1235014;CP003919,1234973,1235014;HF952104,1234973,1235014;HF952106,1234973,1235014;HF952105,1234973,1235014;HG939456,1234973,1235014;CP007631,1234973,1235014;CP007632,1234973,1235014;CP006910,1234973,1235014;CP007572,1234973,1235014;CP007570,1234973,1235014;CP010867,1234973,1235014;CP011325,1234973,1235014…
CP007571	Mauve	SHARED	1245360	1245389	.	.	.	Notes=Lenght29	AL732656,1245360,1245389;CP003919,1245360,1245389;HF952104,1245360,1245389;HF952106,1245360,1245389;HF952105,1245360,1245389;CP007482,1245360,1245389;CP007565,1245360,1245389;HG939456,1245360,1245389;CP007632,1245360,1245389;CP006910,1245360,1245389;CP007572,1245360,1245389;CP007570,1245360,1245389;FO393392,1245360,1245389;CP010867,1245360,1245389;CP011328,1245360,1245389;CP010319,1245360,1245389…
CP007571	Mauve	SHARED	1245390	1245504	.	.	.	Notes=Lenght114	AL732656,1245390,1245504;AE009948,1245390,1245504;CP003919,1245390,1245504;HF952104,1245390,1245504;HF952106,1245390,1245504;HF952105,1245390,1245504;CP007482,1245390,1245504;CP007565,1245390,1245504;HG939456,1245390,1245504;CP007631,1245390,1245504;CP007632,1245390,1245504;CP006910,1245390,1245504;CP007572,1245390,1245504;CP007570,1245390,1245504;FO393392,1245390,1245504;CP010867,1245390,1245504…
CP007571	Mauve	SHARED	1256266	1256286	.	.	.	Notes=Lenght20	AL732656,1256266,1256286;AE009948,1256266,1256286;CP000114,1256266,1256286;CP003810,1256266,1256286;CP003919,1256266,1256286;HF952104,1256266,1256286;HF952106,1256266,1256286;CP007482,1256266,1256286;CP007565,1256266,1256286;HG939456,1256266,1256286;CP007631,1256266,1256286;CP007632,1256266,1256286;CP006910,1256266,1256286;CP007572,1256266,1256286;CP007570,1256266,1256286;FO393392,1256266,1256286…
CP007571	Mauve	SHARED	1268258	1268271	.	.	.	Notes=Lenght13	AL732656,1268258,1268271;AE009948,1268258,1268271;CP003919,1268258,1268271;HF952104,1268258,1268271;CP007482,1268258,1268271;CP007565,1268258,1268271;HG939456,1268258,1268271;CP007631,1268258,1268271;CP007572,1268258,1268271;CP007570,1268258,1268271;FO393392,1268258,1268271;CP010867,1268258,1268271;CP011328,1268258,1268271;CP011329,1268258,1268271;CP010319,1268258,1268271;CP012419,1268258,1268271…
CP007571	Mauve	SHARED	1268272	1268297	.	.	.	Notes=Lenght25	AL732656,1268272,1268297;AE009948,1268272,1268297;CP003919,1268272,1268297;HF952104,1268272,1268297;HF952105,1268272,1268297;CP007482,1268272,1268297;CP007565,1268272,1268297;HG939456,1268272,1268297;CP007631,1268272,1268297;CP007632,1268272,1268297;CP007572,1268272,1268297;CP007570,1268272,1268297;FO393392,1268272,1268297;CP010867,1268272,1268297;CP011328,1268272,1268297;CP011329,1268272,1268297…
CP007571	Mauve	SHARED	1268298	1268317	.	.	.	Notes=Lenght19	AL732656,1268298,1268317;AE009948,1268298,1268317;CP000114,1268298,1268317;CP003810,1268298,1268317;CP003919,1268298,1268317;HF952104,1268298,1268317;HF952105,1268298,1268317;CP007482,1268298,1268317;CP007565,1268298,1268317;HG939456,1268298,1268317;CP007631,1268298,1268317;CP007632,1268298,1268317;CP007572,1268298,1268317;CP007570,1268298,1268317;FO393392,1268298,1268317;CP010867,1268298,1268317…
CP007571	Mauve	SHARED	1276413	1278169	.	.	.	Notes=Lenght1756	AL732656,1276413,1278169;AE009948,1276413,1278169;CP000114,1276413,1278169;CP003810,1276413,1278169;HF952104,1276413,1278169;HF952106,1276413,1278169;HF952105,1276413,1278169;HG939456,1276413,1278169;CP007631,1276413,1278169;CP007632,1276413,1278169;CP006910,1276413,1278169;CP007572,1276413,1278169;CP007570,1276413,1278169;CP010867,1276413,1278169;CP011325,1276413,1278169;CP011326,1276413,1278169…
CP007571	Mauve	SHARED	1279920	1280235	.	.	.	Notes=Lenght315	AL732656,1279920,1280235;AE009948,1279920,1280235;CP000114,1279920,1280235;CP003810,1279920,1280235;CP003919,1279920,1280235;HF952104,1279920,1280235;HF952106,1279920,1280235;HF952105,1279920,1280235;HG939456,1279920,1280235;CP007631,1279920,1280235;CP007632,1279920,1280235;CP006910,1279920,1280235;CP007572,1279920,1280235;CP007570,1279920,1280235;CP010867,1279920,1280235;CP011325,1279920,1280235…
CP007571	Mauve	SHARED	1285366	1285566	.	.	.	Notes=Lenght200	AL732656,1285366,1285566;AE009948,1285366,1285566;CP000114,1285366,1285566;CP003810,1285366,1285566;CP003919,1285366,1285566;HF952104,1285366,1285566;HF952106,1285366,1285566;HF952105,1285366,1285566;HG939456,1285366,1285566;CP007631,1285366,1285566;CP007632,1285366,1285566;CP006910,1285366,1285566;CP007572,1285366,1285566;CP007570,1285366,1285566;CP010867,1285366,1285566;CP011325,1285366,1285566…
CP007571	Mauve	SHARED	1298351	1298368	.	.	.	Notes=Lenght17	AE009948,1298351,1298368;CP000114,1298351,1298368;CP003810,1298351,1298368;CP003919,1298351,1298368;HF952106,1298351,1298368;HF952105,1298351,1298368;CP007565,1298351,1298368;CP007632,1298351,1298368;CP006910,1298351,1298368;CP007570,1298351,1298368;FO393392,1298351,1298368;CP010867,1298351,1298368;CP011325,1298351,1298368;CP011326,1298351,1298368;CP011327,1298351,1298368;CP011329,1298351,1298368…
CP007571	Mauve	SHARED	1300250	1300453	.	.	.	Notes=Lenght203	AL732656,1300250,1300453;AE009948,1300250,1300453;CP000114,1300250,1300453;CP003810,1300250,1300453;CP003919,1300250,1300453;HF952104,1300250,1300453;HF952106,1300250,1300453;HF952105,1300250,1300453;CP007482,1300250,1300453;CP007565,1300250,1300453;HG939456,1300250,1300453;CP007631,1300250,1300453;CP007632,1300250,1300453;CP006910,1300250,1300453;CP007572,1300250,1300453;CP007570,1300250,1300453…
CP007571	Mauve	SHARED	1319240	1319294	.	.	.	Notes=Lenght54	AL732656,1319240,1319294;AE009948,1319240,1319294;CP000114,1319240,1319294;CP003810,1319240,1319294;CP003919,1319240,1319294;HF952104,1319240,1319294;HF952106,1319240,1319294;HF952105,1319240,1319294;HG939456,1319240,1319294;CP007631,1319240,1319294;CP007632,1319240,1319294;CP006910,1319240,1319294;CP007572,1319240,1319294;CP007570,1319240,1319294;CP010867,1319240,1319294;CP011325,1319240,1319294…
CP007571	Mauve	SHARED	1334069	1334228	.	.	.	Notes=Lenght159	AL732656,1334069,1334228;AE009948,1334069,1334228;CP000114,1334069,1334228;HF952104,1334069,1334228;HG939456,1334069,1334228;CP007631,1334069,1334228;CP007632,1334069,1334228;CP006910,1334069,1334228;CP007572,1334069,1334228;CP007570,1334069,1334228;CP010867,1334069,1334228;CP011329,1334069,1334228;CP012419,1334069,1334228;CP013202,1334069,1334228;
CP007571	Mauve	SHARED	1334229	1334330	.	.	.	Notes=Lenght101	AL732656,1334229,1334330;AE009948,1334229,1334330;CP000114,1334229,1334330;HF952104,1334229,1334330;HG939456,1334229,1334330;CP007631,1334229,1334330;CP007632,1334229,1334330;CP007572,1334229,1334330;CP007570,1334229,1334330;CP010867,1334229,1334330;CP011329,1334229,1334330;CP012419,1334229,1334330;CP013202,1334229,1334330;
CP007571	Mauve	SHARED	1334331	1334590	.	.	.	Notes=Lenght259	AL732656,1334331,1334590;AE009948,1334331,1334590;CP000114,1334331,1334590;HF952104,1334331,1334590;HG939456,1334331,1334590;CP007631,1334331,1334590;CP007632,1334331,1334590;CP006910,1334331,1334590;CP007572,1334331,1334590;CP007570,1334331,1334590;CP010867,1334331,1334590;CP011329,1334331,1334590;CP012419,1334331,1334590;CP013202,1334331,1334590;
CP007571	Mauve	SHARED	1334591	1334615	.	.	.	Notes=Lenght24	AL732656,1334591,1334615;AE009948,1334591,1334615;CP000114,1334591,1334615;HF952104,1334591,1334615;HG939456,1334591,1334615;CP007631,1334591,1334615;CP007632,1334591,1334615;CP007572,1334591,1334615;CP007570,1334591,1334615;CP010867,1334591,1334615;CP011329,1334591,1334615;CP012419,1334591,1334615;CP013202,1334591,1334615;
CP007571	Mauve	SHARED	1334616	1334827	.	.	.	Notes=Lenght211	AL732656,1334616,1334827;AE009948,1334616,1334827;CP000114,1334616,1334827;HF952104,1334616,1334827;HG939456,1334616,1334827;CP007631,1334616,1334827;CP007632,1334616,1334827;CP006910,1334616,1334827;CP007572,1334616,1334827;CP007570,1334616,1334827;CP010867,1334616,1334827;CP011329,1334616,1334827;CP012419,1334616,1334827;CP013202,1334616,1334827;
CP007571	Mauve	SHARED	1334828	1334873	.	.	.	Notes=Lenght45	AL732656,1334828,1334873;AE009948,1334828,1334873;CP000114,1334828,1334873;HF952104,1334828,1334873;HG939456,1334828,1334873;CP007631,1334828,1334873;CP007632,1334828,1334873;CP007572,1334828,1334873;CP007570,1334828,1334873;CP010867,1334828,1334873;CP011329,1334828,1334873;CP012419,1334828,1334873;CP013202,1334828,1334873;
CP007571	Mauve	SHARED	1334874	1335023	.	.	.	Notes=Lenght149	AL732656,1334874,1335023;AE009948,1334874,1335023;CP000114,1334874,1335023;HF952104,1334874,1335023;HG939456,1334874,1335023;CP007631,1334874,1335023;CP007632,1334874,1335023;CP006910,1334874,1335023;CP007572,1334874,1335023;CP007570,1334874,1335023;CP010867,1334874,1335023;CP011329,1334874,1335023;CP012419,1334874,1335023;CP013202,1334874,1335023;
CP007571	Mauve	SHARED	1335024	1340501	.	.	.	Notes=Lenght5477	AL732656,1335024,1340501;AE009948,1335024,1340501;CP000114,1335024,1340501;HF952104,1335024,1340501;HG939456,1335024,1340501;CP007631,1335024,1340501;CP007632,1335024,1340501;CP007572,1335024,1340501;CP007570,1335024,1340501;CP010867,1335024,1340501;CP011329,1335024,1340501;CP012419,1335024,1340501;CP013202,1335024,1340501;
CP007571	Mauve	SHARED	1340502	1340513	.	.	.	Notes=Lenght11	AL732656,1340502,1340513;AE009948,1340502,1340513;CP000114,1340502,1340513;HF952104,1340502,1340513;HG939456,1340502,1340513;CP007631,1340502,1340513;CP007632,1340502,1340513;CP007572,1340502,1340513;CP007570,1340502,1340513;CP010867,1340502,1340513;CP011329,1340502,1340513;CP012419,1340502,1340513;CP013202,1340502,1340513;
CP007571	Mauve	SHARED	1341841	1341924	.	.	.	Notes=Lenght83	AL732656,1341841,1341924;AE009948,1341841,1341924;CP000114,1341841,1341924;HF952104,1341841,1341924;HG939456,1341841,1341924;CP007631,1341841,1341924;CP007632,1341841,1341924;CP007572,1341841,1341924;CP007570,1341841,1341924;CP010867,1341841,1341924;CP012419,1341841,1341924;CP013202,1341841,1341924;
CP007571	Mauve	SHARED	1341936	1343002	.	.	.	Notes=Lenght1066	AL732656,1341936,1343002;AE009948,1341936,1343002;CP000114,1341936,1343002;CP003919,1341936,1343002;HF952104,1341936,1343002;HF952106,1341936,1343002;HF952105,1341936,1343002;CP007482,1341936,1343002;CP007565,1341936,1343002;HG939456,1341936,1343002;CP007631,1341936,1343002;CP007632,1341936,1343002;CP007572,1341936,1343002;CP007570,1341936,1343002;FO393392,1341936,1343002;CP010867,1341936,1343002…
CP007571	Mauve	SHARED	1343003	1343167	.	.	.	Notes=Lenght164	AL732656,1343003,1343167;AE009948,1343003,1343167;CP000114,1343003,1343167;HF952104,1343003,1343167;HF952105,1343003,1343167;HG939456,1343003,1343167;CP007631,1343003,1343167;CP007632,1343003,1343167;CP007572,1343003,1343167;CP007570,1343003,1343167;CP010867,1343003,1343167;CP011329,1343003,1343167;CP012419,1343003,1343167;CP013202,1343003,1343167;
CP007571	Mauve	SHARED	1343168	1344245	.	.	.	Notes=Lenght1077	AL732656,1343168,1344245;AE009948,1343168,1344245;CP000114,1343168,1344245;HF952104,1343168,1344245;HG939456,1343168,1344245;CP007631,1343168,1344245;CP007632,1343168,1344245;CP007572,1343168,1344245;CP007570,1343168,1344245;CP010867,1343168,1344245;CP011329,1343168,1344245;CP012419,1343168,1344245;CP013202,1343168,1344245;
CP007571	Mauve	SHARED	1344376	1345879	.	.	.	Notes=Lenght1503	AL732656,1344376,1345879;AE009948,1344376,1345879;CP000114,1344376,1345879;HF952104,1344376,1345879;HG939456,1344376,1345879;CP007631,1344376,1345879;CP007632,1344376,1345879;CP007572,1344376,1345879;CP007570,1344376,1345879;CP010867,1344376,1345879;CP011329,1344376,1345879;CP012419,1344376,1345879;CP013202,1344376,1345879;
CP007571	Mauve	SHARED	1345880	1346647	.	.	.	Notes=Lenght767	AL732656,1345880,1346647;AE009948,1345880,1346647;CP000114,1345880,1346647;HF952104,1345880,1346647;HG939456,1345880,1346647;CP007631,1345880,1346647;CP007632,1345880,1346647;CP007572,1345880,1346647;CP007570,1345880,1346647;CP010867,1345880,1346647;CP011329,1345880,1346647;CP012419,1345880,1346647;CP013202,1345880,1346647;
CP007571	Mauve	SHARED	1346648	1347140	.	.	.	Notes=Lenght492	AL732656,1346648,1347140;AE009948,1346648,1347140;CP000114,1346648,1347140;HF952104,1346648,1347140;HG939456,1346648,1347140;CP007631,1346648,1347140;CP007632,1346648,1347140;CP007572,1346648,1347140;CP007570,1346648,1347140;CP010867,1346648,1347140;CP011329,1346648,1347140;CP012419,1346648,1347140;CP013202,1346648,1347140;
CP007571	Mauve	SHARED	1347141	1347192	.	.	.	Notes=Lenght51	AL732656,1347141,1347192;AE009948,1347141,1347192;CP000114,1347141,1347192;HF952104,1347141,1347192;HG939456,1347141,1347192;CP007631,1347141,1347192;CP007632,1347141,1347192;CP007572,1347141,1347192;CP007570,1347141,1347192;CP010867,1347141,1347192;CP011329,1347141,1347192;CP012419,1347141,1347192;CP013202,1347141,1347192;
CP007571	Mauve	SHARED	1347193	1350545	.	.	.	Notes=Lenght3352	AL732656,1347193,1350545;CP000114,1347193,1350545;CP003810,1347193,1350545;HF952104,1347193,1350545;CP007631,1347193,1350545;CP007572,1347193,1350545;CP007570,1347193,1350545;CP010867,1347193,1350545;CP011325,1347193,1350545;CP011326,1347193,1350545;CP011327,1347193,1350545;CP011329,1347193,1350545;CP012419,1347193,1350545;CP013202,1347193,1350545;
CP007571	Mauve	SHARED	1350546	1352023	.	.	.	Notes=Lenght1477	AL732656,1350546,1352023;AE009948,1350546,1352023;CP000114,1350546,1352023;CP003810,1350546,1352023;HF952104,1350546,1352023;HG939456,1350546,1352023;CP007631,1350546,1352023;CP007632,1350546,1352023;CP007572,1350546,1352023;CP007570,1350546,1352023;CP010867,1350546,1352023;CP011325,1350546,1352023;CP011326,1350546,1352023;CP011327,1350546,1352023;CP011329,1350546,1352023;CP012419,1350546,1352023…
CP007571	Mauve	SHARED	1352024	1352042	.	.	.	Notes=Lenght18	AL732656,1352024,1352042;AE009948,1352024,1352042;CP000114,1352024,1352042;CP003810,1352024,1352042;HF952104,1352024,1352042;HG939456,1352024,1352042;CP007631,1352024,1352042;CP007572,1352024,1352042;CP007570,1352024,1352042;CP010867,1352024,1352042;CP011325,1352024,1352042;CP011326,1352024,1352042;CP011327,1352024,1352042;CP011329,1352024,1352042;CP012419,1352024,1352042;CP013202,1352024,1352042;
CP007571	Mauve	SHARED	1352043	1352348	.	.	.	Notes=Lenght305	AL732656,1352043,1352348;AE009948,1352043,1352348;CP000114,1352043,1352348;CP003810,1352043,1352348;HF952104,1352043,1352348;CP007631,1352043,1352348;CP007572,1352043,1352348;CP007570,1352043,1352348;CP010867,1352043,1352348;CP011325,1352043,1352348;CP011326,1352043,1352348;CP011327,1352043,1352348;CP011329,1352043,1352348;CP012419,1352043,1352348;CP013202,1352043,1352348;
CP007571	Mauve	SHARED	1352350	1352614	.	.	.	Notes=Lenght264	AL732656,1352350,1352614;AE009948,1352350,1352614;CP000114,1352350,1352614;CP003810,1352350,1352614;HF952104,1352350,1352614;CP007631,1352350,1352614;CP007572,1352350,1352614;CP007570,1352350,1352614;CP010867,1352350,1352614;CP011325,1352350,1352614;CP011326,1352350,1352614;CP011327,1352350,1352614;CP011329,1352350,1352614;CP012419,1352350,1352614;CP013202,1352350,1352614;
CP007571	Mauve	SHARED	1352615	1355159	.	.	.	Notes=Lenght2544	AL732656,1352615,1355159;AE009948,1352615,1355159;CP000114,1352615,1355159;CP003810,1352615,1355159;HF952104,1352615,1355159;CP007631,1352615,1355159;CP007572,1352615,1355159;CP007570,1352615,1355159;CP010867,1352615,1355159;CP011325,1352615,1355159;CP011326,1352615,1355159;CP011327,1352615,1355159;CP011329,1352615,1355159;CP012419,1352615,1355159;CP013202,1352615,1355159;
CP007571	Mauve	SHARED	1355160	1357798	.	.	.	Notes=Lenght2638	AL732656,1355160,1357798;CP000114,1355160,1357798;CP003810,1355160,1357798;HF952104,1355160,1357798;CP007631,1355160,1357798;CP007572,1355160,1357798;CP007570,1355160,1357798;CP010867,1355160,1357798;CP011325,1355160,1357798;CP011326,1355160,1357798;CP011327,1355160,1357798;CP012419,1355160,1357798;CP013202,1355160,1357798;
CP007571	Mauve	SHARED	1357864	1358261	.	.	.	Notes=Lenght397	AL732656,1357864,1358261;CP000114,1357864,1358261;CP003810,1357864,1358261;HF952104,1357864,1358261;CP007631,1357864,1358261;CP007572,1357864,1358261;CP007570,1357864,1358261;CP010867,1357864,1358261;CP011325,1357864,1358261;CP011326,1357864,1358261;CP011327,1357864,1358261;CP012419,1357864,1358261;CP013202,1357864,1358261;
CP007571	Mauve	SHARED	1358751	1358870	.	.	.	Notes=Lenght119	AL732656,1358751,1358870;CP000114,1358751,1358870;CP003810,1358751,1358870;HF952104,1358751,1358870;CP007631,1358751,1358870;CP007572,1358751,1358870;CP007570,1358751,1358870;CP010867,1358751,1358870;CP011325,1358751,1358870;CP011326,1358751,1358870;CP011327,1358751,1358870;CP012419,1358751,1358870;CP013202,1358751,1358870;
CP007571	Mauve	SHARED	1358871	1359171	.	.	.	Notes=Lenght300	AL732656,1358871,1359171;AE009948,1358871,1359171;CP000114,1358871,1359171;CP003810,1358871,1359171;HF952104,1358871,1359171;CP007631,1358871,1359171;CP007572,1358871,1359171;CP007570,1358871,1359171;CP010867,1358871,1359171;CP011325,1358871,1359171;CP011326,1358871,1359171;CP011327,1358871,1359171;CP011329,1358871,1359171;CP012419,1358871,1359171;CP013202,1358871,1359171;
CP007571	Mauve	SHARED	1359172	1359215	.	.	.	Notes=Lenght43	AL732656,1359172,1359215;CP000114,1359172,1359215;CP003810,1359172,1359215;HF952104,1359172,1359215;CP007631,1359172,1359215;CP007572,1359172,1359215;CP007570,1359172,1359215;CP010867,1359172,1359215;CP011325,1359172,1359215;CP011326,1359172,1359215;CP011327,1359172,1359215;CP012419,1359172,1359215;CP013202,1359172,1359215;
CP007571	Mauve	SHARED	1359216	1359618	.	.	.	Notes=Lenght402	AL732656,1359216,1359618;AE009948,1359216,1359618;CP000114,1359216,1359618;CP003810,1359216,1359618;HF952104,1359216,1359618;CP007631,1359216,1359618;CP007572,1359216,1359618;CP007570,1359216,1359618;CP010867,1359216,1359618;CP011325,1359216,1359618;CP011326,1359216,1359618;CP011327,1359216,1359618;CP011329,1359216,1359618;CP012419,1359216,1359618;CP013202,1359216,1359618;
CP007571	Mauve	SHARED	1359619	1360219	.	.	.	Notes=Lenght600	AL732656,1359619,1360219;AE009948,1359619,1360219;CP000114,1359619,1360219;CP003810,1359619,1360219;HF952104,1359619,1360219;CP007631,1359619,1360219;CP007572,1359619,1360219;CP007570,1359619,1360219;CP010867,1359619,1360219;CP011325,1359619,1360219;CP011326,1359619,1360219;CP011327,1359619,1360219;CP011329,1359619,1360219;CP012419,1359619,1360219;CP013202,1359619,1360219;
CP007571	Mauve	SHARED	1360220	1361900	.	.	.	Notes=Lenght1680	AL732656,1360220,1361900;CP000114,1360220,1361900;CP003810,1360220,1361900;HF952104,1360220,1361900;CP007572,1360220,1361900;CP007570,1360220,1361900;CP010867,1360220,1361900;CP011325,1360220,1361900;CP011326,1360220,1361900;CP011327,1360220,1361900;CP012419,1360220,1361900;CP013202,1360220,1361900;
CP007571	Mauve	SHARED	1361901	1362081	.	.	.	Notes=Lenght180	AL732656,1361901,1362081;CP000114,1361901,1362081;CP003810,1361901,1362081;HF952104,1361901,1362081;CP007572,1361901,1362081;CP007570,1361901,1362081;CP010867,1361901,1362081;CP011325,1361901,1362081;CP011326,1361901,1362081;CP011327,1361901,1362081;CP012419,1361901,1362081;CP013202,1361901,1362081;
CP007571	Mauve	SHARED	1366237	1366346	.	.	.	Notes=Lenght109	AL732656,1366237,1366346;AE009948,1366237,1366346;CP000114,1366237,1366346;CP003810,1366237,1366346;HF952104,1366237,1366346;HF952106,1366237,1366346;HF952105,1366237,1366346;CP007482,1366237,1366346;CP007565,1366237,1366346;HG939456,1366237,1366346;CP007631,1366237,1366346;CP007632,1366237,1366346;CP006910,1366237,1366346;CP007572,1366237,1366346;CP007570,1366237,1366346;FO393392,1366237,1366346…
CP007571	Mauve	SHARED	1376166	1376215	.	.	.	Notes=Lenght49	AL732656,1376166,1376215;AE009948,1376166,1376215;CP000114,1376166,1376215;CP003810,1376166,1376215;HF952104,1376166,1376215;HF952106,1376166,1376215;HF952105,1376166,1376215;HG939456,1376166,1376215;CP007631,1376166,1376215;CP007632,1376166,1376215;CP006910,1376166,1376215;CP007572,1376166,1376215;CP007570,1376166,1376215;CP010867,1376166,1376215;CP011325,1376166,1376215;CP011326,1376166,1376215…
CP007571	Mauve	SHARED	1378678	1378881	.	.	.	Notes=Lenght203	AL732656,1378678,1378881;AE009948,1378678,1378881;CP000114,1378678,1378881;CP003810,1378678,1378881;HF952104,1378678,1378881;HF952106,1378678,1378881;HF952105,1378678,1378881;HG939456,1378678,1378881;CP007631,1378678,1378881;CP007632,1378678,1378881;CP006910,1378678,1378881;CP007572,1378678,1378881;CP007570,1378678,1378881;CP010867,1378678,1378881;CP011325,1378678,1378881;CP011326,1378678,1378881…
CP007571	Mauve	SHARED	1386174	1386465	.	.	.	Notes=Lenght291	AL732656,1386174,1386465;CP000114,1386174,1386465;CP003810,1386174,1386465;CP003919,1386174,1386465;HF952104,1386174,1386465;HF952106,1386174,1386465;HF952105,1386174,1386465;CP007482,1386174,1386465;CP007565,1386174,1386465;HG939456,1386174,1386465;CP007631,1386174,1386465;CP007572,1386174,1386465;CP007570,1386174,1386465;FO393392,1386174,1386465;CP010867,1386174,1386465;CP011325,1386174,1386465…
CP007571	Mauve	SHARED	1387350	1387392	.	.	.	Notes=Lenght42	CP000114,1387350,1387392;CP003810,1387350,1387392;HF952104,1387350,1387392;CP007631,1387350,1387392;CP007572,1387350,1387392;CP007570,1387350,1387392;CP010867,1387350,1387392;CP011325,1387350,1387392;CP011326,1387350,1387392;CP011327,1387350,1387392;CP011329,1387350,1387392;CP012419,1387350,1387392;CP013202,1387350,1387392;
CP007571	Mauve	SHARED	1387393	1387604	.	.	.	Notes=Lenght211	AL732656,1387393,1387604;CP000114,1387393,1387604;CP003810,1387393,1387604;HF952104,1387393,1387604;HG939456,1387393,1387604;CP007631,1387393,1387604;CP007572,1387393,1387604;CP007570,1387393,1387604;CP010867,1387393,1387604;CP011325,1387393,1387604;CP011326,1387393,1387604;CP011327,1387393,1387604;CP011329,1387393,1387604;CP012419,1387393,1387604;CP013202,1387393,1387604;
CP007571	Mauve	SHARED	1387886	1388023	.	.	.	Notes=Lenght137	AL732656,1387886,1388023;CP000114,1387886,1388023;CP003810,1387886,1388023;HF952104,1387886,1388023;CP007631,1387886,1388023;CP007572,1387886,1388023;CP007570,1387886,1388023;CP010867,1387886,1388023;CP011325,1387886,1388023;CP011326,1387886,1388023;CP011327,1387886,1388023;CP011329,1387886,1388023;CP012419,1387886,1388023;CP013202,1387886,1388023;
CP007571	Mauve	SHARED	1388024	1388479	.	.	.	Notes=Lenght455	AL732656,1388024,1388479;CP000114,1388024,1388479;CP003810,1388024,1388479;HF952104,1388024,1388479;HG939456,1388024,1388479;CP007631,1388024,1388479;CP007572,1388024,1388479;CP007570,1388024,1388479;CP010867,1388024,1388479;CP011325,1388024,1388479;CP011326,1388024,1388479;CP011327,1388024,1388479;CP011329,1388024,1388479;CP012419,1388024,1388479;CP013202,1388024,1388479;
CP007571	Mauve	SHARED	1388480	1388790	.	.	.	Notes=Lenght310	AL732656,1388480,1388790;CP000114,1388480,1388790;CP003810,1388480,1388790;HF952104,1388480,1388790;HG939456,1388480,1388790;CP007631,1388480,1388790;CP007572,1388480,1388790;CP007570,1388480,1388790;CP010867,1388480,1388790;CP011325,1388480,1388790;CP011327,1388480,1388790;CP011329,1388480,1388790;CP012419,1388480,1388790;CP013202,1388480,1388790;
CP007571	Mauve	SHARED	1388791	1388833	.	.	.	Notes=Lenght42	AL732656,1388791,1388833;CP000114,1388791,1388833;CP003810,1388791,1388833;HF952104,1388791,1388833;CP007631,1388791,1388833;CP007572,1388791,1388833;CP007570,1388791,1388833;CP010867,1388791,1388833;CP011325,1388791,1388833;CP011327,1388791,1388833;CP011329,1388791,1388833;CP012419,1388791,1388833;CP013202,1388791,1388833;
CP007571	Mauve	SHARED	1388863	1388881	.	.	.	Notes=Lenght18	AL732656,1388863,1388881;CP000114,1388863,1388881;CP003810,1388863,1388881;HF952104,1388863,1388881;HG939456,1388863,1388881;CP007631,1388863,1388881;CP007572,1388863,1388881;CP007570,1388863,1388881;CP010867,1388863,1388881;CP011325,1388863,1388881;CP011327,1388863,1388881;CP011329,1388863,1388881;CP012419,1388863,1388881;CP013202,1388863,1388881;
CP007571	Mauve	SHARED	1388978	1389115	.	.	.	Notes=Lenght137	AL732656,1388978,1389115;CP000114,1388978,1389115;HF952104,1388978,1389115;HF952106,1388978,1389115;HF952105,1388978,1389115;CP007631,1388978,1389115;CP007572,1388978,1389115;CP007570,1388978,1389115;CP010867,1388978,1389115;CP011329,1388978,1389115;CP010319,1388978,1389115;CP013202,1388978,1389115;
CP007571	Mauve	SHARED	1389116	1389133	.	.	.	Notes=Lenght17	AL732656,1389116,1389133;HF952104,1389116,1389133;CP007631,1389116,1389133;CP007572,1389116,1389133;CP007570,1389116,1389133;CP010867,1389116,1389133;CP011329,1389116,1389133;CP013202,1389116,1389133;
CP007571	Mauve	SHARED	1389359	1389418	.	.	.	Notes=Lenght59	AL732656,1389359,1389418;CP003810,1389359,1389418;HF952104,1389359,1389418;CP007631,1389359,1389418;CP007572,1389359,1389418;CP007570,1389359,1389418;CP010867,1389359,1389418;CP011325,1389359,1389418;CP011327,1389359,1389418;CP011329,1389359,1389418;CP012419,1389359,1389418;CP013202,1389359,1389418;
CP007571	Mauve	SHARED	1390005	1390037	.	.	.	Notes=Lenght32	AL732656,1390005,1390037;AE009948,1390005,1390037;CP003810,1390005,1390037;HF952104,1390005,1390037;HG939456,1390005,1390037;CP007631,1390005,1390037;CP007632,1390005,1390037;CP007572,1390005,1390037;CP007570,1390005,1390037;CP010867,1390005,1390037;CP011325,1390005,1390037;CP011327,1390005,1390037;CP011329,1390005,1390037;CP012419,1390005,1390037;CP013202,1390005,1390037;
CP007571	Mauve	SHARED	1390249	1390820	.	.	.	Notes=Lenght571	AL732656,1390249,1390820;AE009948,1390249,1390820;CP003810,1390249,1390820;HF952104,1390249,1390820;HG939456,1390249,1390820;CP007631,1390249,1390820;CP007632,1390249,1390820;CP007572,1390249,1390820;CP007570,1390249,1390820;CP010867,1390249,1390820;CP011325,1390249,1390820;CP011327,1390249,1390820;CP011329,1390249,1390820;CP012419,1390249,1390820;CP013202,1390249,1390820;
CP007571	Mauve	SHARED	1390862	1391031	.	.	.	Notes=Lenght169	AL732656,1390862,1391031;AE009948,1390862,1391031;CP003810,1390862,1391031;HF952104,1390862,1391031;HG939456,1390862,1391031;CP007631,1390862,1391031;CP007632,1390862,1391031;CP007572,1390862,1391031;CP007570,1390862,1391031;CP010867,1390862,1391031;CP011325,1390862,1391031;CP011327,1390862,1391031;CP011329,1390862,1391031;CP012419,1390862,1391031;CP013202,1390862,1391031;
CP007571	Mauve	SHARED	1391065	1391098	.	.	.	Notes=Lenght33	AL732656,1391065,1391098;AE009948,1391065,1391098;CP000114,1391065,1391098;HF952104,1391065,1391098;HF952106,1391065,1391098;HF952105,1391065,1391098;CP007482,1391065,1391098;CP007565,1391065,1391098;CP007631,1391065,1391098;CP006910,1391065,1391098;CP007572,1391065,1391098;CP007570,1391065,1391098;FO393392,1391065,1391098;CP010867,1391065,1391098;CP011328,1391065,1391098;CP011329,1391065,1391098…
CP007571	Mauve	SHARED	1391115	1391169	.	.	.	Notes=Lenght54	AL732656,1391115,1391169;AE009948,1391115,1391169;CP003810,1391115,1391169;HF952104,1391115,1391169;CP007631,1391115,1391169;CP007572,1391115,1391169;CP007570,1391115,1391169;CP010867,1391115,1391169;CP011325,1391115,1391169;CP011327,1391115,1391169;CP011329,1391115,1391169;CP012419,1391115,1391169;CP013202,1391115,1391169;
CP007571	Mauve	SHARED	1391562	1392211	.	.	.	Notes=Lenght649	AL732656,1391562,1392211;AE009948,1391562,1392211;CP000114,1391562,1392211;HF952104,1391562,1392211;HG939456,1391562,1392211;CP007631,1391562,1392211;CP007632,1391562,1392211;CP007572,1391562,1392211;CP007570,1391562,1392211;CP010867,1391562,1392211;CP011329,1391562,1392211;CP013202,1391562,1392211;
CP007571	Mauve	SHARED	1392833	1393345	.	.	.	Notes=Lenght512	AL732656,1392833,1393345;AE009948,1392833,1393345;CP000114,1392833,1393345;HF952104,1392833,1393345;HF952106,1392833,1393345;HF952105,1392833,1393345;CP007631,1392833,1393345;CP006910,1392833,1393345;CP007572,1392833,1393345;CP007570,1392833,1393345;CP010867,1392833,1393345;CP011329,1392833,1393345;CP010319,1392833,1393345;CP013202,1392833,1393345;
CP007571	Mauve	SHARED	1393462	1393606	.	.	.	Notes=Lenght144	AL732656,1393462,1393606;AE009948,1393462,1393606;CP000114,1393462,1393606;HF952104,1393462,1393606;HF952106,1393462,1393606;HF952105,1393462,1393606;CP007631,1393462,1393606;CP006910,1393462,1393606;CP007572,1393462,1393606;CP007570,1393462,1393606;CP010867,1393462,1393606;CP011329,1393462,1393606;CP010319,1393462,1393606;CP013202,1393462,1393606;
CP007571	Mauve	SHARED	1393607	1393666	.	.	.	Notes=Lenght59	AL732656,1393607,1393666;AE009948,1393607,1393666;CP000114,1393607,1393666;HF952104,1393607,1393666;HF952106,1393607,1393666;HF952105,1393607,1393666;CP007482,1393607,1393666;CP007565,1393607,1393666;CP007631,1393607,1393666;CP006910,1393607,1393666;CP007572,1393607,1393666;CP007570,1393607,1393666;FO393392,1393607,1393666;CP010867,1393607,1393666;CP011328,1393607,1393666;CP011329,1393607,1393666…
CP007571	Mauve	SHARED	1394007	1394044	.	.	.	Notes=Lenght37	AL732656,1394007,1394044;AE009948,1394007,1394044;CP003810,1394007,1394044;HF952104,1394007,1394044;HG939456,1394007,1394044;CP007631,1394007,1394044;CP007632,1394007,1394044;CP007572,1394007,1394044;CP007570,1394007,1394044;CP010867,1394007,1394044;CP011325,1394007,1394044;CP011327,1394007,1394044;CP011329,1394007,1394044;CP012419,1394007,1394044;CP013202,1394007,1394044;
CP007571	Mauve	SHARED	1394045	1394336	.	.	.	Notes=Lenght291	AL732656,1394045,1394336;AE009948,1394045,1394336;CP003810,1394045,1394336;HF952104,1394045,1394336;CP007631,1394045,1394336;CP007572,1394045,1394336;CP007570,1394045,1394336;CP010867,1394045,1394336;CP011325,1394045,1394336;CP011327,1394045,1394336;CP011329,1394045,1394336;CP012419,1394045,1394336;CP013202,1394045,1394336;
CP007571	Mauve	SHARED	1394476	1394518	.	.	.	Notes=Lenght42	AL732656,1394476,1394518;AE009948,1394476,1394518;CP000114,1394476,1394518;HF952104,1394476,1394518;CP007631,1394476,1394518;CP007572,1394476,1394518;CP007570,1394476,1394518;CP010867,1394476,1394518;CP011329,1394476,1394518;CP013202,1394476,1394518;
CP007571	Mauve	SHARED	1394669	1394872	.	.	.	Notes=Lenght203	AL732656,1394669,1394872;AE009948,1394669,1394872;CP000114,1394669,1394872;HF952104,1394669,1394872;CP007631,1394669,1394872;CP007572,1394669,1394872;CP007570,1394669,1394872;CP010867,1394669,1394872;CP011329,1394669,1394872;CP013202,1394669,1394872;
CP007571	Mauve	SHARED	1394923	1395005	.	.	.	Notes=Lenght82	AL732656,1394923,1395005;AE009948,1394923,1395005;CP000114,1394923,1395005;HF952104,1394923,1395005;CP007631,1394923,1395005;CP007572,1394923,1395005;CP007570,1394923,1395005;CP010867,1394923,1395005;CP011329,1394923,1395005;CP013202,1394923,1395005;
CP007571	Mauve	SHARED	1395006	1395066	.	.	.	Notes=Lenght60	AL732656,1395006,1395066;AE009948,1395006,1395066;CP000114,1395006,1395066;CP003919,1395006,1395066;HF952104,1395006,1395066;HF952106,1395006,1395066;HF952105,1395006,1395066;CP007482,1395006,1395066;CP007565,1395006,1395066;HG939456,1395006,1395066;CP007631,1395006,1395066;CP007632,1395006,1395066;CP006910,1395006,1395066;CP007572,1395006,1395066;CP007570,1395006,1395066;FO393392,1395006,1395066…
CP007571	Mauve	SHARED	1395127	1395901	.	.	.	Notes=Lenght774	AL732656,1395127,1395901;AE009948,1395127,1395901;CP003810,1395127,1395901;HF952104,1395127,1395901;CP007631,1395127,1395901;CP007572,1395127,1395901;CP007570,1395127,1395901;CP010867,1395127,1395901;CP011325,1395127,1395901;CP011327,1395127,1395901;CP011329,1395127,1395901;CP012419,1395127,1395901;CP013202,1395127,1395901;
CP007571	Mauve	SHARED	1395902	1395930	.	.	.	Notes=Lenght28	AL732656,1395902,1395930;AE009948,1395902,1395930;CP003810,1395902,1395930;CP003919,1395902,1395930;HF952104,1395902,1395930;HF952106,1395902,1395930;HF952105,1395902,1395930;CP007482,1395902,1395930;CP007565,1395902,1395930;HG939456,1395902,1395930;CP007631,1395902,1395930;CP007632,1395902,1395930;CP006910,1395902,1395930;CP007572,1395902,1395930;CP007570,1395902,1395930;FO393392,1395902,1395930…
CP007571	Mauve	SHARED	1395931	1396305	.	.	.	Notes=Lenght374	AL732656,1395931,1396305;AE009948,1395931,1396305;CP003810,1395931,1396305;HF952104,1395931,1396305;CP007631,1395931,1396305;CP007572,1395931,1396305;CP007570,1395931,1396305;CP010867,1395931,1396305;CP011325,1395931,1396305;CP011327,1395931,1396305;CP011329,1395931,1396305;CP012419,1395931,1396305;CP013202,1395931,1396305;
CP007571	Mauve	SHARED	1396677	1396752	.	.	.	Notes=Lenght75	AL732656,1396677,1396752;AE009948,1396677,1396752;HF952104,1396677,1396752;CP007631,1396677,1396752;CP007572,1396677,1396752;CP007570,1396677,1396752;CP010867,1396677,1396752;CP011329,1396677,1396752;CP013202,1396677,1396752;
CP007571	Mauve	SHARED	1396753	1396851	.	.	.	Notes=Lenght98	AL732656,1396753,1396851;AE009948,1396753,1396851;CP000114,1396753,1396851;CP003919,1396753,1396851;HF952104,1396753,1396851;HF952106,1396753,1396851;HF952105,1396753,1396851;CP007482,1396753,1396851;CP007565,1396753,1396851;HG939456,1396753,1396851;CP007631,1396753,1396851;CP007632,1396753,1396851;CP006910,1396753,1396851;CP007572,1396753,1396851;CP007570,1396753,1396851;FO393392,1396753,1396851…
CP007571	Mauve	SHARED	1396852	1396970	.	.	.	Notes=Lenght118	AL732656,1396852,1396970;AE009948,1396852,1396970;HF952104,1396852,1396970;CP007631,1396852,1396970;CP007572,1396852,1396970;CP007570,1396852,1396970;CP010867,1396852,1396970;CP011329,1396852,1396970;CP013202,1396852,1396970;
CP007571	Mauve	SHARED	1396971	1396995	.	.	.	Notes=Lenght24	AL732656,1396971,1396995;AE009948,1396971,1396995;CP000114,1396971,1396995;HF952104,1396971,1396995;CP007631,1396971,1396995;CP007572,1396971,1396995;CP007570,1396971,1396995;CP010867,1396971,1396995;CP011329,1396971,1396995;CP013202,1396971,1396995;
CP007571	Mauve	SHARED	1396996	1397053	.	.	.	Notes=Lenght57	AL732656,1396996,1397053;AE009948,1396996,1397053;CP000114,1396996,1397053;CP003919,1396996,1397053;HF952104,1396996,1397053;HF952106,1396996,1397053;HF952105,1396996,1397053;CP007482,1396996,1397053;CP007565,1396996,1397053;HG939456,1396996,1397053;CP007631,1396996,1397053;CP007632,1396996,1397053;CP006910,1396996,1397053;CP007572,1396996,1397053;CP007570,1396996,1397053;FO393392,1396996,1397053…
CP007571	Mauve	SHARED	1397805	1398128	.	.	.	Notes=Lenght323	AL732656,1397805,1398128;AE009948,1397805,1398128;CP000114,1397805,1398128;CP003919,1397805,1398128;HF952104,1397805,1398128;HF952106,1397805,1398128;HF952105,1397805,1398128;CP007482,1397805,1398128;CP007565,1397805,1398128;HG939456,1397805,1398128;CP007631,1397805,1398128;CP007632,1397805,1398128;CP006910,1397805,1398128;CP007572,1397805,1398128;CP007570,1397805,1398128;FO393392,1397805,1398128…
CP007571	Mauve	SHARED	1398183	1398295	.	.	.	Notes=Lenght112	AL732656,1398183,1398295;AE009948,1398183,1398295;CP003810,1398183,1398295;CP003919,1398183,1398295;HF952104,1398183,1398295;HF952106,1398183,1398295;HF952105,1398183,1398295;CP007482,1398183,1398295;CP007565,1398183,1398295;HG939456,1398183,1398295;CP007631,1398183,1398295;CP007632,1398183,1398295;CP006910,1398183,1398295;CP007572,1398183,1398295;CP007570,1398183,1398295;FO393392,1398183,1398295…
CP007571	Mauve	SHARED	1398412	1398640	.	.	.	Notes=Lenght228	AL732656,1398412,1398640;AE009948,1398412,1398640;CP003810,1398412,1398640;HF952104,1398412,1398640;CP007631,1398412,1398640;CP007572,1398412,1398640;CP007570,1398412,1398640;CP010867,1398412,1398640;CP011325,1398412,1398640;CP011327,1398412,1398640;CP011329,1398412,1398640;CP012419,1398412,1398640;CP013202,1398412,1398640;
CP007571	Mauve	SHARED	1398683	1398732	.	.	.	Notes=Lenght49	AL732656,1398683,1398732;AE009948,1398683,1398732;CP000114,1398683,1398732;CP003919,1398683,1398732;HF952104,1398683,1398732;HF952106,1398683,1398732;HF952105,1398683,1398732;CP007482,1398683,1398732;CP007565,1398683,1398732;HG939456,1398683,1398732;CP007631,1398683,1398732;CP007632,1398683,1398732;CP006910,1398683,1398732;CP007572,1398683,1398732;CP007570,1398683,1398732;FO393392,1398683,1398732…
CP007571	Mauve	SHARED	1399101	1399122	.	.	.	Notes=Lenght21	AL732656,1399101,1399122;AE009948,1399101,1399122;CP000114,1399101,1399122;CP003919,1399101,1399122;HF952104,1399101,1399122;HF952106,1399101,1399122;HF952105,1399101,1399122;CP007482,1399101,1399122;CP007565,1399101,1399122;HG939456,1399101,1399122;CP007631,1399101,1399122;CP007632,1399101,1399122;CP006910,1399101,1399122;CP007572,1399101,1399122;CP007570,1399101,1399122;FO393392,1399101,1399122…
CP007571	Mauve	SHARED	1399133	1399604	.	.	.	Notes=Lenght471	AL732656,1399133,1399604;AE009948,1399133,1399604;CP003810,1399133,1399604;CP003919,1399133,1399604;HF952104,1399133,1399604;HF952106,1399133,1399604;HF952105,1399133,1399604;CP007482,1399133,1399604;CP007565,1399133,1399604;HG939456,1399133,1399604;CP007631,1399133,1399604;CP007632,1399133,1399604;CP006910,1399133,1399604;CP007572,1399133,1399604;CP007570,1399133,1399604;FO393392,1399133,1399604…
CP007571	Mauve	SHARED	1411566	1411640	.	.	.	Notes=Lenght74	AL732656,1411566,1411640;AE009948,1411566,1411640;CP000114,1411566,1411640;CP003810,1411566,1411640;HF952104,1411566,1411640;HF952106,1411566,1411640;HF952105,1411566,1411640;CP007482,1411566,1411640;CP007565,1411566,1411640;HG939456,1411566,1411640;CP007631,1411566,1411640;CP007632,1411566,1411640;CP006910,1411566,1411640;CP007572,1411566,1411640;CP007570,1411566,1411640;FO393392,1411566,1411640…
CP007571	Mauve	SHARED	1411641	1411827	.	.	.	Notes=Lenght186	AL732656,1411641,1411827;AE009948,1411641,1411827;CP000114,1411641,1411827;CP003810,1411641,1411827;HF952104,1411641,1411827;HF952106,1411641,1411827;HF952105,1411641,1411827;HG939456,1411641,1411827;CP007631,1411641,1411827;CP007632,1411641,1411827;CP006910,1411641,1411827;CP007572,1411641,1411827;CP007570,1411641,1411827;CP010867,1411641,1411827;CP011325,1411641,1411827;CP011326,1411641,1411827…
CP007571	Mauve	SHARED	1411828	1412681	.	.	.	Notes=Lenght853	AL732656,1411828,1412681;AE009948,1411828,1412681;CP000114,1411828,1412681;CP003810,1411828,1412681;HF952104,1411828,1412681;HF952106,1411828,1412681;HF952105,1411828,1412681;CP007482,1411828,1412681;CP007565,1411828,1412681;HG939456,1411828,1412681;CP007631,1411828,1412681;CP007632,1411828,1412681;CP006910,1411828,1412681;CP007572,1411828,1412681;CP007570,1411828,1412681;FO393392,1411828,1412681…
CP007571	Mauve	SHARED	1423247	1423515	.	.	.	Notes=Lenght268	AL732656,1423247,1423515;AE009948,1423247,1423515;CP000114,1423247,1423515;CP003810,1423247,1423515;CP003919,1423247,1423515;HF952104,1423247,1423515;HF952106,1423247,1423515;HF952105,1423247,1423515;HG939456,1423247,1423515;CP007631,1423247,1423515;CP007632,1423247,1423515;CP006910,1423247,1423515;CP007572,1423247,1423515;CP007570,1423247,1423515;CP010867,1423247,1423515;CP011325,1423247,1423515…
CP007571	Mauve	SHARED	1431411	1431541	.	.	.	Notes=Lenght130	AL732656,1431411,1431541;AE009948,1431411,1431541;CP000114,1431411,1431541;CP003810,1431411,1431541;HF952104,1431411,1431541;HF952106,1431411,1431541;HF952105,1431411,1431541;CP007482,1431411,1431541;CP007565,1431411,1431541;HG939456,1431411,1431541;CP007631,1431411,1431541;CP007632,1431411,1431541;CP006910,1431411,1431541;CP007572,1431411,1431541;CP007570,1431411,1431541;FO393392,1431411,1431541…
CP007571	Mauve	SHARED	1436694	1436758	.	.	.	Notes=Lenght64	AL732656,1436694,1436758;AE009948,1436694,1436758;CP000114,1436694,1436758;CP003810,1436694,1436758;CP003919,1436694,1436758;HF952104,1436694,1436758;HF952106,1436694,1436758;HF952105,1436694,1436758;CP007482,1436694,1436758;CP007565,1436694,1436758;CP007631,1436694,1436758;CP006910,1436694,1436758;CP007572,1436694,1436758;CP007570,1436694,1436758;FO393392,1436694,1436758;CP010867,1436694,1436758…
CP007571	Mauve	SHARED	1463016	1463392	.	.	.	Notes=Lenght376	AL732656,1463016,1463392;AE009948,1463016,1463392;HF952104,1463016,1463392;CP007631,1463016,1463392;CP006910,1463016,1463392;CP007572,1463016,1463392;CP007570,1463016,1463392;CP010867,1463016,1463392;CP011329,1463016,1463392;CP012419,1463016,1463392;CP013202,1463016,1463392;
CP007571	Mauve	SHARED	1463393	1463486	.	.	.	Notes=Lenght93	AL732656,1463393,1463486;AE009948,1463393,1463486;HF952104,1463393,1463486;CP007631,1463393,1463486;CP007572,1463393,1463486;CP007570,1463393,1463486;CP010867,1463393,1463486;CP011329,1463393,1463486;CP012419,1463393,1463486;CP013202,1463393,1463486;
CP007571	Mauve	SHARED	1470167	1472419	.	.	.	Notes=Lenght2252	AL732656,1470167,1472419;AE009948,1470167,1472419;HF952104,1470167,1472419;CP007631,1470167,1472419;CP007572,1470167,1472419;CP007570,1470167,1472419;CP010867,1470167,1472419;CP011329,1470167,1472419;CP012419,1470167,1472419;CP013202,1470167,1472419;
CP007571	Mauve	SHARED	1472420	1472470	.	.	.	Notes=Lenght50	AL732656,1472420,1472470;AE009948,1472420,1472470;HF952104,1472420,1472470;CP007631,1472420,1472470;CP007572,1472420,1472470;CP007570,1472420,1472470;CP010867,1472420,1472470;CP012419,1472420,1472470;CP013202,1472420,1472470;
CP007571	Mauve	SHARED	1472471	1472484	.	.	.	Notes=Lenght13	AL732656,1472471,1472484;AE009948,1472471,1472484;CP000114,1472471,1472484;CP003810,1472471,1472484;CP003919,1472471,1472484;HF952104,1472471,1472484;HF952106,1472471,1472484;HF952105,1472471,1472484;CP007482,1472471,1472484;CP007565,1472471,1472484;HG939456,1472471,1472484;CP007631,1472471,1472484;CP007632,1472471,1472484;CP007572,1472471,1472484;CP007570,1472471,1472484;FO393392,1472471,1472484…
CP007571	Mauve	SHARED	1510655	1510815	.	.	.	Notes=Lenght160	AL732656,1510655,1510815;AE009948,1510655,1510815;CP000114,1510655,1510815;CP003810,1510655,1510815;CP003919,1510655,1510815;HF952104,1510655,1510815;HF952106,1510655,1510815;HF952105,1510655,1510815;CP007482,1510655,1510815;CP007565,1510655,1510815;CP007631,1510655,1510815;CP006910,1510655,1510815;CP007572,1510655,1510815;CP007570,1510655,1510815;FO393392,1510655,1510815;CP010867,1510655,1510815…
CP007571	Mauve	SHARED	1511098	1511702	.	.	.	Notes=Lenght604	AL732656,1511098,1511702;AE009948,1511098,1511702;CP000114,1511098,1511702;CP003810,1511098,1511702;CP003919,1511098,1511702;HF952104,1511098,1511702;HF952106,1511098,1511702;HF952105,1511098,1511702;CP007482,1511098,1511702;CP007565,1511098,1511702;CP007631,1511098,1511702;CP006910,1511098,1511702;CP007572,1511098,1511702;CP007570,1511098,1511702;FO393392,1511098,1511702;CP010867,1511098,1511702…
CP007571	Mauve	SHARED	1511797	1512179	.	.	.	Notes=Lenght382	AL732656,1511797,1512179;AE009948,1511797,1512179;CP000114,1511797,1512179;CP003810,1511797,1512179;CP003919,1511797,1512179;HF952104,1511797,1512179;HF952106,1511797,1512179;HF952105,1511797,1512179;CP007482,1511797,1512179;CP007565,1511797,1512179;CP007631,1511797,1512179;CP006910,1511797,1512179;CP007572,1511797,1512179;CP007570,1511797,1512179;FO393392,1511797,1512179;CP010867,1511797,1512179…
CP007571	Mauve	SHARED	1512270	1512334	.	.	.	Notes=Lenght64	AL732656,1512270,1512334;AE009948,1512270,1512334;CP000114,1512270,1512334;CP003810,1512270,1512334;CP003919,1512270,1512334;HF952104,1512270,1512334;HF952106,1512270,1512334;HF952105,1512270,1512334;HG939456,1512270,1512334;CP007631,1512270,1512334;CP007632,1512270,1512334;CP006910,1512270,1512334;CP007572,1512270,1512334;CP007570,1512270,1512334;CP010867,1512270,1512334;CP011325,1512270,1512334…
CP007571	Mauve	SHARED	1512335	1512455	.	.	.	Notes=Lenght120	AL732656,1512335,1512455;AE009948,1512335,1512455;CP000114,1512335,1512455;CP003810,1512335,1512455;CP003919,1512335,1512455;HF952104,1512335,1512455;HF952106,1512335,1512455;HF952105,1512335,1512455;CP007631,1512335,1512455;CP006910,1512335,1512455;CP007572,1512335,1512455;CP007570,1512335,1512455;CP010867,1512335,1512455;CP011325,1512335,1512455;CP011326,1512335,1512455;CP011327,1512335,1512455…
CP007571	Mauve	SHARED	1512456	1514297	.	.	.	Notes=Lenght1841	AL732656,1512456,1514297;AE009948,1512456,1514297;CP000114,1512456,1514297;CP003810,1512456,1514297;CP003919,1512456,1514297;HF952104,1512456,1514297;HF952106,1512456,1514297;HF952105,1512456,1514297;CP007482,1512456,1514297;CP007565,1512456,1514297;CP007631,1512456,1514297;CP006910,1512456,1514297;CP007572,1512456,1514297;CP007570,1512456,1514297;FO393392,1512456,1514297;CP010867,1512456,1514297…
CP007571	Mauve	SHARED	1514298	1514582	.	.	.	Notes=Lenght284	AL732656,1514298,1514582;AE009948,1514298,1514582;CP000114,1514298,1514582;CP003810,1514298,1514582;HF952104,1514298,1514582;HF952106,1514298,1514582;HF952105,1514298,1514582;CP007482,1514298,1514582;CP007565,1514298,1514582;CP007631,1514298,1514582;CP006910,1514298,1514582;CP007572,1514298,1514582;CP007570,1514298,1514582;FO393392,1514298,1514582;CP010867,1514298,1514582;CP011325,1514298,1514582…
CP007571	Mauve	SHARED	1514583	1514746	.	.	.	Notes=Lenght163	AL732656,1514583,1514746;AE009948,1514583,1514746;CP000114,1514583,1514746;CP003810,1514583,1514746;CP003919,1514583,1514746;HF952104,1514583,1514746;HF952106,1514583,1514746;HF952105,1514583,1514746;CP007482,1514583,1514746;CP007565,1514583,1514746;CP007631,1514583,1514746;CP006910,1514583,1514746;CP007572,1514583,1514746;CP007570,1514583,1514746;FO393392,1514583,1514746;CP010867,1514583,1514746…
CP007571	Mauve	SHARED	1514747	1515393	.	.	.	Notes=Lenght646	AL732656,1514747,1515393;AE009948,1514747,1515393;CP000114,1514747,1515393;CP003810,1514747,1515393;CP003919,1514747,1515393;HF952104,1514747,1515393;HF952106,1514747,1515393;HF952105,1514747,1515393;CP007482,1514747,1515393;CP007565,1514747,1515393;CP007631,1514747,1515393;CP006910,1514747,1515393;CP007572,1514747,1515393;CP007570,1514747,1515393;FO393392,1514747,1515393;CP010867,1514747,1515393…
CP007571	Mauve	SHARED	1515394	1515482	.	.	.	Notes=Lenght88	AL732656,1515394,1515482;CP000114,1515394,1515482;CP003810,1515394,1515482;CP003919,1515394,1515482;HF952104,1515394,1515482;HF952106,1515394,1515482;HF952105,1515394,1515482;CP007482,1515394,1515482;CP007565,1515394,1515482;CP007631,1515394,1515482;CP006910,1515394,1515482;CP007572,1515394,1515482;CP007570,1515394,1515482;FO393392,1515394,1515482;CP010867,1515394,1515482;CP011325,1515394,1515482…
CP007571	Mauve	SHARED	1515560	1516439	.	.	.	Notes=Lenght879	AL732656,1515560,1516439;AE009948,1515560,1516439;CP000114,1515560,1516439;CP003810,1515560,1516439;CP003919,1515560,1516439;HF952104,1515560,1516439;HF952106,1515560,1516439;HF952105,1515560,1516439;CP007482,1515560,1516439;CP007565,1515560,1516439;CP007631,1515560,1516439;CP006910,1515560,1516439;CP007572,1515560,1516439;CP007570,1515560,1516439;FO393392,1515560,1516439;CP010867,1515560,1516439…
CP007571	Mauve	SHARED	1516440	1516478	.	.	.	Notes=Lenght38	AL732656,1516440,1516478;HF952104,1516440,1516478;CP007631,1516440,1516478;CP007572,1516440,1516478;CP007570,1516440,1516478;CP010867,1516440,1516478;CP013202,1516440,1516478;
CP007571	Mauve	SHARED	1516479	1516511	.	.	.	Notes=Lenght32	AL732656,1516479,1516511;CP003919,1516479,1516511;HF952104,1516479,1516511;HF952106,1516479,1516511;HF952105,1516479,1516511;CP007482,1516479,1516511;CP007565,1516479,1516511;CP007631,1516479,1516511;CP006910,1516479,1516511;CP007572,1516479,1516511;CP007570,1516479,1516511;FO393392,1516479,1516511;CP010867,1516479,1516511;CP011328,1516479,1516511;CP010319,1516479,1516511;CP013202,1516479,1516511;
CP007571	Mauve	SHARED	1516524	1519774	.	.	.	Notes=Lenght3250	AL732656,1516524,1519774;AE009948,1516524,1519774;CP000114,1516524,1519774;CP003810,1516524,1519774;CP003919,1516524,1519774;HF952104,1516524,1519774;HF952106,1516524,1519774;HF952105,1516524,1519774;CP007482,1516524,1519774;CP007565,1516524,1519774;CP007631,1516524,1519774;CP006910,1516524,1519774;CP007572,1516524,1519774;CP007570,1516524,1519774;FO393392,1516524,1519774;CP010867,1516524,1519774…
CP007571	Mauve	SHARED	1519775	1519924	.	.	.	Notes=Lenght149	AL732656,1519775,1519924;AE009948,1519775,1519924;CP000114,1519775,1519924;CP003810,1519775,1519924;HF952104,1519775,1519924;CP007631,1519775,1519924;CP006910,1519775,1519924;CP007572,1519775,1519924;CP007570,1519775,1519924;CP010867,1519775,1519924;CP011325,1519775,1519924;CP011326,1519775,1519924;CP011327,1519775,1519924;CP012419,1519775,1519924;CP013202,1519775,1519924;
CP007571	Mauve	SHARED	1520658	1520694	.	.	.	Notes=Lenght36	AL732656,1520658,1520694;AE009948,1520658,1520694;CP000114,1520658,1520694;CP003810,1520658,1520694;HF952104,1520658,1520694;HF952106,1520658,1520694;HF952105,1520658,1520694;CP007482,1520658,1520694;CP007565,1520658,1520694;CP007631,1520658,1520694;CP007572,1520658,1520694;CP007570,1520658,1520694;FO393392,1520658,1520694;CP010867,1520658,1520694;CP011325,1520658,1520694;CP011326,1520658,1520694…
CP007571	Mauve	SHARED	1524842	1526651	.	.	.	Notes=Lenght1809	AL732656,1524842,1526651;AE009948,1524842,1526651;CP000114,1524842,1526651;CP003810,1524842,1526651;HF952104,1524842,1526651;HF952106,1524842,1526651;HF952105,1524842,1526651;CP007482,1524842,1526651;CP007565,1524842,1526651;CP007631,1524842,1526651;CP007572,1524842,1526651;CP007570,1524842,1526651;FO393392,1524842,1526651;CP010867,1524842,1526651;CP011325,1524842,1526651;CP011326,1524842,1526651…
CP007571	Mauve	SHARED	1526652	1528785	.	.	.	Notes=Lenght2133	AL732656,1526652,1528785;AE009948,1526652,1528785;CP000114,1526652,1528785;CP003810,1526652,1528785;CP003919,1526652,1528785;HF952104,1526652,1528785;HF952106,1526652,1528785;HF952105,1526652,1528785;CP007482,1526652,1528785;CP007565,1526652,1528785;CP007631,1526652,1528785;CP006910,1526652,1528785;CP007572,1526652,1528785;CP007570,1526652,1528785;FO393392,1526652,1528785;CP010867,1526652,1528785…
CP007571	Mauve	SHARED	1528786	1528804	.	.	.	Notes=Lenght18	AL732656,1528786,1528804;AE009948,1528786,1528804;CP000114,1528786,1528804;CP003810,1528786,1528804;CP003919,1528786,1528804;HF952104,1528786,1528804;HF952106,1528786,1528804;HF952105,1528786,1528804;CP007482,1528786,1528804;CP007565,1528786,1528804;CP007631,1528786,1528804;CP006910,1528786,1528804;CP007572,1528786,1528804;CP007570,1528786,1528804;FO393392,1528786,1528804;CP010867,1528786,1528804…
CP007571	Mauve	SHARED	1528805	1528842	.	.	.	Notes=Lenght37	AL732656,1528805,1528842;AE009948,1528805,1528842;CP000114,1528805,1528842;CP003810,1528805,1528842;HF952104,1528805,1528842;HF952106,1528805,1528842;HF952105,1528805,1528842;CP007631,1528805,1528842;CP006910,1528805,1528842;CP007572,1528805,1528842;CP007570,1528805,1528842;CP010867,1528805,1528842;CP011325,1528805,1528842;CP011326,1528805,1528842;CP011327,1528805,1528842;CP012419,1528805,1528842…
CP007571	Mauve	SHARED	1528843	1528855	.	.	.	Notes=Lenght12	AL732656,1528843,1528855;AE009948,1528843,1528855;CP000114,1528843,1528855;CP003810,1528843,1528855;HF952104,1528843,1528855;CP007631,1528843,1528855;CP006910,1528843,1528855;CP007572,1528843,1528855;CP007570,1528843,1528855;CP010867,1528843,1528855;CP011325,1528843,1528855;CP011326,1528843,1528855;CP011327,1528843,1528855;CP012419,1528843,1528855;CP013202,1528843,1528855;
CP007571	Mauve	SHARED	1529697	1529715	.	.	.	Notes=Lenght18	AL732656,1529697,1529715;AE009948,1529697,1529715;CP000114,1529697,1529715;CP003810,1529697,1529715;HF952104,1529697,1529715;HF952105,1529697,1529715;CP007631,1529697,1529715;CP006910,1529697,1529715;CP007572,1529697,1529715;CP007570,1529697,1529715;CP010867,1529697,1529715;CP011325,1529697,1529715;CP011326,1529697,1529715;CP011327,1529697,1529715;CP010319,1529697,1529715;CP012419,1529697,1529715…
CP007571	Mauve	SHARED	1529716	1529730	.	.	.	Notes=Lenght14	AL732656,1529716,1529730;AE009948,1529716,1529730;CP000114,1529716,1529730;CP003810,1529716,1529730;CP003919,1529716,1529730;HF952104,1529716,1529730;HF952105,1529716,1529730;CP007482,1529716,1529730;CP007631,1529716,1529730;CP006910,1529716,1529730;CP007572,1529716,1529730;CP007570,1529716,1529730;CP010867,1529716,1529730;CP011325,1529716,1529730;CP011326,1529716,1529730;CP011327,1529716,1529730…
CP007571	Mauve	SHARED	1529733	1532274	.	.	.	Notes=Lenght2541	AL732656,1529733,1532274;AE009948,1529733,1532274;CP000114,1529733,1532274;CP003810,1529733,1532274;CP003919,1529733,1532274;HF952104,1529733,1532274;HF952106,1529733,1532274;HF952105,1529733,1532274;CP007482,1529733,1532274;CP007565,1529733,1532274;CP007631,1529733,1532274;CP006910,1529733,1532274;CP007572,1529733,1532274;CP007570,1529733,1532274;FO393392,1529733,1532274;CP010867,1529733,1532274…
CP007571	Mauve	SHARED	1532275	1532361	.	.	.	Notes=Lenght86	AL732656,1532275,1532361;AE009948,1532275,1532361;CP000114,1532275,1532361;CP003810,1532275,1532361;CP003919,1532275,1532361;HF952104,1532275,1532361;HF952106,1532275,1532361;HF952105,1532275,1532361;CP007482,1532275,1532361;CP007565,1532275,1532361;HG939456,1532275,1532361;CP007631,1532275,1532361;CP007632,1532275,1532361;CP006910,1532275,1532361;CP007572,1532275,1532361;CP007570,1532275,1532361…
CP007571	Mauve	SHARED	1532362	1533035	.	.	.	Notes=Lenght673	AL732656,1532362,1533035;AE009948,1532362,1533035;CP000114,1532362,1533035;CP003810,1532362,1533035;CP003919,1532362,1533035;HF952104,1532362,1533035;HF952106,1532362,1533035;HF952105,1532362,1533035;CP007482,1532362,1533035;CP007565,1532362,1533035;CP007631,1532362,1533035;CP006910,1532362,1533035;CP007572,1532362,1533035;CP007570,1532362,1533035;FO393392,1532362,1533035;CP010867,1532362,1533035…
CP007571	Mauve	SHARED	1533036	1533649	.	.	.	Notes=Lenght613	AL732656,1533036,1533649;AE009948,1533036,1533649;CP000114,1533036,1533649;CP003810,1533036,1533649;CP003919,1533036,1533649;HF952104,1533036,1533649;HF952106,1533036,1533649;HF952105,1533036,1533649;CP007482,1533036,1533649;CP007565,1533036,1533649;CP007631,1533036,1533649;CP006910,1533036,1533649;CP007572,1533036,1533649;CP007570,1533036,1533649;FO393392,1533036,1533649;CP010867,1533036,1533649…
CP007571	Mauve	SHARED	1542132	1542350	.	.	.	Notes=Lenght218	AL732656,1542132,1542350;AE009948,1542132,1542350;CP000114,1542132,1542350;CP003810,1542132,1542350;CP003919,1542132,1542350;HF952104,1542132,1542350;HF952106,1542132,1542350;HF952105,1542132,1542350;HG939456,1542132,1542350;CP007631,1542132,1542350;CP007632,1542132,1542350;CP006910,1542132,1542350;CP007572,1542132,1542350;CP007570,1542132,1542350;CP010867,1542132,1542350;CP011325,1542132,1542350…
CP007571	Mauve	SHARED	1563804	1563847	.	.	.	Notes=Lenght43	AE009948,1563804,1563847;CP000114,1563804,1563847;CP003810,1563804,1563847;CP003919,1563804,1563847;HF952104,1563804,1563847;HF952106,1563804,1563847;HF952105,1563804,1563847;HG939456,1563804,1563847;CP007631,1563804,1563847;CP007632,1563804,1563847;CP006910,1563804,1563847;CP007572,1563804,1563847;CP007570,1563804,1563847;CP010867,1563804,1563847;CP011325,1563804,1563847;CP011326,1563804,1563847…
CP007571	Mauve	SHARED	1564696	1564838	.	.	.	Notes=Lenght142	AL732656,1564696,1564838;AE009948,1564696,1564838;CP000114,1564696,1564838;CP003810,1564696,1564838;CP003919,1564696,1564838;HF952104,1564696,1564838;HF952106,1564696,1564838;HF952105,1564696,1564838;HG939456,1564696,1564838;CP007631,1564696,1564838;CP007632,1564696,1564838;CP006910,1564696,1564838;CP007572,1564696,1564838;CP007570,1564696,1564838;CP010867,1564696,1564838;CP011325,1564696,1564838…
CP007571	Mauve	SHARED	1566003	1566039	.	.	.	Notes=Lenght36	AL732656,1566003,1566039;AE009948,1566003,1566039;CP000114,1566003,1566039;CP003810,1566003,1566039;HF952104,1566003,1566039;HF952106,1566003,1566039;HF952105,1566003,1566039;CP007482,1566003,1566039;CP007565,1566003,1566039;HG939456,1566003,1566039;CP007631,1566003,1566039;CP007632,1566003,1566039;CP006910,1566003,1566039;CP007572,1566003,1566039;CP007570,1566003,1566039;FO393392,1566003,1566039…
CP007571	Mauve	SHARED	1569646	1569820	.	.	.	Notes=Lenght174	AL732656,1569646,1569820;AE009948,1569646,1569820;CP000114,1569646,1569820;CP003810,1569646,1569820;CP003919,1569646,1569820;HF952104,1569646,1569820;HF952105,1569646,1569820;CP007482,1569646,1569820;CP007565,1569646,1569820;HG939456,1569646,1569820;CP007631,1569646,1569820;CP007632,1569646,1569820;CP006910,1569646,1569820;CP007572,1569646,1569820;CP007570,1569646,1569820;FO393392,1569646,1569820…
CP007571	Mauve	SHARED	1601663	1601887	.	.	.	Notes=Lenght224	AL732656,1601663,1601887;AE009948,1601663,1601887;CP000114,1601663,1601887;CP003810,1601663,1601887;CP003919,1601663,1601887;HF952104,1601663,1601887;HF952106,1601663,1601887;HF952105,1601663,1601887;CP007482,1601663,1601887;CP007565,1601663,1601887;HG939456,1601663,1601887;CP007631,1601663,1601887;CP007632,1601663,1601887;CP006910,1601663,1601887;CP007572,1601663,1601887;CP007570,1601663,1601887…
CP007571	Mauve	SHARED	1606839	1606934	.	.	.	Notes=Lenght95	AL732656,1606839,1606934;AE009948,1606839,1606934;CP000114,1606839,1606934;CP003810,1606839,1606934;CP003919,1606839,1606934;HF952104,1606839,1606934;HF952106,1606839,1606934;CP007482,1606839,1606934;CP007565,1606839,1606934;HG939456,1606839,1606934;CP007631,1606839,1606934;CP007632,1606839,1606934;CP006910,1606839,1606934;CP007572,1606839,1606934;CP007570,1606839,1606934;FO393392,1606839,1606934…
CP007571	Mauve	SHARED	1607909	1607949	.	.	.	Notes=Lenght40	AL732656,1607909,1607949;AE009948,1607909,1607949;CP000114,1607909,1607949;CP003810,1607909,1607949;HF952104,1607909,1607949;HF952106,1607909,1607949;HF952105,1607909,1607949;CP007482,1607909,1607949;CP007565,1607909,1607949;HG939456,1607909,1607949;CP007631,1607909,1607949;CP007632,1607909,1607949;CP006910,1607909,1607949;CP007572,1607909,1607949;CP007570,1607909,1607949;FO393392,1607909,1607949…
CP007571	Mauve	SHARED	1608832	1609225	.	.	.	Notes=Lenght393	AL732656,1608832,1609225;AE009948,1608832,1609225;CP000114,1608832,1609225;CP003810,1608832,1609225;CP003919,1608832,1609225;HF952104,1608832,1609225;HF952106,1608832,1609225;HF952105,1608832,1609225;CP007482,1608832,1609225;CP007565,1608832,1609225;HG939456,1608832,1609225;CP007631,1608832,1609225;CP007632,1608832,1609225;CP006910,1608832,1609225;CP007572,1608832,1609225;FO393392,1608832,1609225…
CP007571	Mauve	SHARED	1609226	1609322	.	.	.	Notes=Lenght96	AL732656,1609226,1609322;AE009948,1609226,1609322;CP000114,1609226,1609322;CP003810,1609226,1609322;CP003919,1609226,1609322;HF952104,1609226,1609322;HF952106,1609226,1609322;HF952105,1609226,1609322;CP007482,1609226,1609322;CP007565,1609226,1609322;HG939456,1609226,1609322;CP007631,1609226,1609322;CP007632,1609226,1609322;CP006910,1609226,1609322;CP007572,1609226,1609322;FO393392,1609226,1609322…
CP007571	Mauve	SHARED	1611701	1611810	.	.	.	Notes=Lenght109	AL732656,1611701,1611810;AE009948,1611701,1611810;CP000114,1611701,1611810;CP003810,1611701,1611810;HF952104,1611701,1611810;HF952106,1611701,1611810;HF952105,1611701,1611810;HG939456,1611701,1611810;CP007631,1611701,1611810;CP007632,1611701,1611810;CP006910,1611701,1611810;CP007572,1611701,1611810;CP007570,1611701,1611810;CP010867,1611701,1611810;CP011325,1611701,1611810;CP011326,1611701,1611810…
CP007571	Mauve	SHARED	1629140	1629159	.	.	.	Notes=Lenght19	AL732656,1629140,1629159;AE009948,1629140,1629159;CP000114,1629140,1629159;CP003810,1629140,1629159;CP003919,1629140,1629159;HF952104,1629140,1629159;HF952106,1629140,1629159;HF952105,1629140,1629159;CP007482,1629140,1629159;CP007565,1629140,1629159;CP007631,1629140,1629159;CP007632,1629140,1629159;CP006910,1629140,1629159;CP007572,1629140,1629159;CP007570,1629140,1629159;FO393392,1629140,1629159…
CP007571	Mauve	SHARED	1631918	1631959	.	.	.	Notes=Lenght41	AL732656,1631918,1631959;AE009948,1631918,1631959;CP000114,1631918,1631959;CP003810,1631918,1631959;HF952104,1631918,1631959;HF952106,1631918,1631959;HF952105,1631918,1631959;CP007482,1631918,1631959;CP007565,1631918,1631959;HG939456,1631918,1631959;CP007631,1631918,1631959;CP007632,1631918,1631959;CP006910,1631918,1631959;CP007572,1631918,1631959;CP007570,1631918,1631959;FO393392,1631918,1631959…
CP007571	Mauve	SHARED	1636576	1636644	.	.	.	Notes=Lenght68	AL732656,1636576,1636644;AE009948,1636576,1636644;CP000114,1636576,1636644;CP003810,1636576,1636644;CP003919,1636576,1636644;HF952104,1636576,1636644;HF952106,1636576,1636644;HF952105,1636576,1636644;HG939456,1636576,1636644;CP007631,1636576,1636644;CP007632,1636576,1636644;CP006910,1636576,1636644;CP007572,1636576,1636644;CP007570,1636576,1636644;CP010867,1636576,1636644;CP011325,1636576,1636644…
CP007571	Mauve	SHARED	1683549	1684143	.	.	.	Notes=Lenght594	AL732656,1683549,1684143;AE009948,1683549,1684143;CP000114,1683549,1684143;CP003810,1683549,1684143;HF952104,1683549,1684143;HF952106,1683549,1684143;HF952105,1683549,1684143;CP007482,1683549,1684143;CP007565,1683549,1684143;HG939456,1683549,1684143;CP007631,1683549,1684143;CP007632,1683549,1684143;CP006910,1683549,1684143;CP007572,1683549,1684143;CP007570,1683549,1684143;FO393392,1683549,1684143…
CP007571	Mauve	SHARED	1693981	1694046	.	.	.	Notes=Lenght65	AL732656,1693981,1694046;AE009948,1693981,1694046;CP000114,1693981,1694046;CP003810,1693981,1694046;CP003919,1693981,1694046;HF952104,1693981,1694046;HF952106,1693981,1694046;HF952105,1693981,1694046;HG939456,1693981,1694046;CP007631,1693981,1694046;CP007632,1693981,1694046;CP006910,1693981,1694046;CP007572,1693981,1694046;CP007570,1693981,1694046;CP010867,1693981,1694046;CP011325,1693981,1694046…
CP007571	Mauve	SHARED	1697311	1697389	.	.	.	Notes=Lenght78	AL732656,1697311,1697389;AE009948,1697311,1697389;CP000114,1697311,1697389;CP003810,1697311,1697389;HF952104,1697311,1697389;HF952106,1697311,1697389;HF952105,1697311,1697389;HG939456,1697311,1697389;CP007631,1697311,1697389;CP007632,1697311,1697389;CP006910,1697311,1697389;CP007572,1697311,1697389;CP007570,1697311,1697389;CP010867,1697311,1697389;CP011325,1697311,1697389;CP011326,1697311,1697389…
CP007571	Mauve	SHARED	1698669	1698733	.	.	.	Notes=Lenght64	AL732656,1698669,1698733;AE009948,1698669,1698733;CP000114,1698669,1698733;CP003810,1698669,1698733;CP003919,1698669,1698733;HF952104,1698669,1698733;HF952106,1698669,1698733;HF952105,1698669,1698733;HG939456,1698669,1698733;CP007631,1698669,1698733;CP007632,1698669,1698733;CP006910,1698669,1698733;CP007572,1698669,1698733;CP007570,1698669,1698733;CP010867,1698669,1698733;CP011325,1698669,1698733…
CP007571	Mauve	SHARED	1698734	1698950	.	.	.	Notes=Lenght216	AL732656,1698734,1698950;AE009948,1698734,1698950;CP000114,1698734,1698950;CP003810,1698734,1698950;CP003919,1698734,1698950;HF952104,1698734,1698950;HF952106,1698734,1698950;HF952105,1698734,1698950;HG939456,1698734,1698950;CP007631,1698734,1698950;CP007632,1698734,1698950;CP007572,1698734,1698950;CP007570,1698734,1698950;CP010867,1698734,1698950;CP011325,1698734,1698950;CP011326,1698734,1698950…
CP007571	Mauve	SHARED	1698951	1700787	.	.	.	Notes=Lenght1836	AL732656,1698951,1700787;AE009948,1698951,1700787;CP000114,1698951,1700787;CP003810,1698951,1700787;CP003919,1698951,1700787;HF952104,1698951,1700787;HF952106,1698951,1700787;HF952105,1698951,1700787;HG939456,1698951,1700787;CP007631,1698951,1700787;CP007632,1698951,1700787;CP006910,1698951,1700787;CP007572,1698951,1700787;CP007570,1698951,1700787;CP010867,1698951,1700787;CP011325,1698951,1700787…
CP007571	Mauve	SHARED	1720573	1720614	.	.	.	Notes=Lenght41	AL732656,1720573,1720614;AE009948,1720573,1720614;CP000114,1720573,1720614;CP003810,1720573,1720614;HF952104,1720573,1720614;HF952106,1720573,1720614;HF952105,1720573,1720614;HG939456,1720573,1720614;CP007631,1720573,1720614;CP007632,1720573,1720614;CP006910,1720573,1720614;CP007572,1720573,1720614;CP007570,1720573,1720614;CP010867,1720573,1720614;CP011325,1720573,1720614;CP011326,1720573,1720614…
CP007571	Mauve	SHARED	1740655	1740841	.	.	.	Notes=Lenght186	AL732656,1740655,1740841;AE009948,1740655,1740841;CP000114,1740655,1740841;CP003810,1740655,1740841;CP003919,1740655,1740841;HF952104,1740655,1740841;HF952105,1740655,1740841;CP007482,1740655,1740841;CP007565,1740655,1740841;HG939456,1740655,1740841;CP007631,1740655,1740841;CP007632,1740655,1740841;CP006910,1740655,1740841;CP007572,1740655,1740841;CP007570,1740655,1740841;FO393392,1740655,1740841…
CP007571	Mauve	SHARED	1745624	1745660	.	.	.	Notes=Lenght36	AL732656,1745624,1745660;AE009948,1745624,1745660;CP000114,1745624,1745660;CP003810,1745624,1745660;HF952104,1745624,1745660;HF952106,1745624,1745660;HF952105,1745624,1745660;CP007482,1745624,1745660;CP007565,1745624,1745660;HG939456,1745624,1745660;CP007631,1745624,1745660;CP007632,1745624,1745660;CP006910,1745624,1745660;CP007572,1745624,1745660;CP007570,1745624,1745660;FO393392,1745624,1745660…
CP007571	Mauve	SHARED	1748614	1748666	.	.	.	Notes=Lenght52	AL732656,1748614,1748666;AE009948,1748614,1748666;CP000114,1748614,1748666;CP003810,1748614,1748666;HF952104,1748614,1748666;HF952106,1748614,1748666;HF952105,1748614,1748666;CP007482,1748614,1748666;CP007565,1748614,1748666;HG939456,1748614,1748666;CP007631,1748614,1748666;CP007632,1748614,1748666;CP006910,1748614,1748666;CP007572,1748614,1748666;CP007570,1748614,1748666;FO393392,1748614,1748666…
CP007571	Mauve	SHARED	1760974	1761065	.	.	.	Notes=Lenght91	AL732656,1760974,1761065;AE009948,1760974,1761065;CP000114,1760974,1761065;CP003810,1760974,1761065;HF952104,1760974,1761065;HF952106,1760974,1761065;HF952105,1760974,1761065;CP007482,1760974,1761065;CP007565,1760974,1761065;HG939456,1760974,1761065;CP007631,1760974,1761065;CP007632,1760974,1761065;CP006910,1760974,1761065;CP007572,1760974,1761065;CP007570,1760974,1761065;FO393392,1760974,1761065…
CP007571	Mauve	SHARED	1790339	1790384	.	.	.	Notes=Lenght45	AL732656,1790339,1790384;AE009948,1790339,1790384;CP000114,1790339,1790384;CP003810,1790339,1790384;HF952104,1790339,1790384;HF952106,1790339,1790384;HF952105,1790339,1790384;HG939456,1790339,1790384;CP007631,1790339,1790384;CP007632,1790339,1790384;CP006910,1790339,1790384;CP007572,1790339,1790384;CP007570,1790339,1790384;CP010867,1790339,1790384;CP011325,1790339,1790384;CP011326,1790339,1790384…
CP007571	Mauve	SHARED	1803980	1804276	.	.	.	Notes=Lenght296	AL732656,1803980,1804276;AE009948,1803980,1804276;CP000114,1803980,1804276;CP003810,1803980,1804276;HF952104,1803980,1804276;HF952106,1803980,1804276;HF952105,1803980,1804276;CP007482,1803980,1804276;CP007565,1803980,1804276;HG939456,1803980,1804276;CP007631,1803980,1804276;CP007632,1803980,1804276;CP007572,1803980,1804276;CP007570,1803980,1804276;FO393392,1803980,1804276;CP010867,1803980,1804276…
CP007571	Mauve	SHARED	1804277	1804969	.	.	.	Notes=Lenght692	AL732656,1804277,1804969;AE009948,1804277,1804969;CP000114,1804277,1804969;CP003810,1804277,1804969;HF952104,1804277,1804969;HF952106,1804277,1804969;HF952105,1804277,1804969;HG939456,1804277,1804969;CP007631,1804277,1804969;CP007632,1804277,1804969;CP007572,1804277,1804969;CP007570,1804277,1804969;CP010867,1804277,1804969;CP011325,1804277,1804969;CP011326,1804277,1804969;CP011327,1804277,1804969…
CP007571	Mauve	SHARED	1806956	1807004	.	.	.	Notes=Lenght48	AL732656,1806956,1807004;AE009948,1806956,1807004;CP000114,1806956,1807004;CP003810,1806956,1807004;CP003919,1806956,1807004;HF952104,1806956,1807004;HF952105,1806956,1807004;CP007482,1806956,1807004;CP007565,1806956,1807004;HG939456,1806956,1807004;CP007631,1806956,1807004;CP007632,1806956,1807004;CP006910,1806956,1807004;CP007572,1806956,1807004;CP007570,1806956,1807004;FO393392,1806956,1807004…
CP007571	Mauve	SHARED	1807316	1807359	.	.	.	Notes=Lenght43	AL732656,1807316,1807359;AE009948,1807316,1807359;CP000114,1807316,1807359;CP003810,1807316,1807359;HF952104,1807316,1807359;HF952106,1807316,1807359;HF952105,1807316,1807359;HG939456,1807316,1807359;CP007631,1807316,1807359;CP007632,1807316,1807359;CP006910,1807316,1807359;CP007572,1807316,1807359;CP007570,1807316,1807359;CP010867,1807316,1807359;CP011325,1807316,1807359;CP011326,1807316,1807359…
CP007571	Mauve	SHARED	1836758	1837108	.	.	.	Notes=Lenght350	AL732656,1836758,1837108;CP000114,1836758,1837108;CP003810,1836758,1837108;HF952104,1836758,1837108;HF952106,1836758,1837108;CP007631,1836758,1837108;CP007632,1836758,1837108;CP007572,1836758,1837108;CP007570,1836758,1837108;CP010867,1836758,1837108;CP011325,1836758,1837108;CP011326,1836758,1837108;CP011327,1836758,1837108;CP012419,1836758,1837108;CP013202,1836758,1837108;
CP007571	Mauve	SHARED	1837123	1837153	.	.	.	Notes=Lenght30	AL732656,1837123,1837153;CP000114,1837123,1837153;CP003810,1837123,1837153;HF952104,1837123,1837153;CP007631,1837123,1837153;CP007632,1837123,1837153;CP007572,1837123,1837153;CP007570,1837123,1837153;CP010867,1837123,1837153;CP011325,1837123,1837153;CP011326,1837123,1837153;CP011327,1837123,1837153;CP012419,1837123,1837153;CP013202,1837123,1837153;
CP007571	Mauve	SHARED	1837154	1837164	.	.	.	Notes=Lenght10	AL732656,1837154,1837164;CP000114,1837154,1837164;CP003810,1837154,1837164;HF952104,1837154,1837164;HF952106,1837154,1837164;CP007631,1837154,1837164;CP007632,1837154,1837164;CP007572,1837154,1837164;CP007570,1837154,1837164;CP010867,1837154,1837164;CP011325,1837154,1837164;CP011326,1837154,1837164;CP011327,1837154,1837164;CP012419,1837154,1837164;CP013202,1837154,1837164;
CP007571	Mauve	SHARED	1837182	1837219	.	.	.	Notes=Lenght37	AL732656,1837182,1837219;CP000114,1837182,1837219;CP003810,1837182,1837219;HF952104,1837182,1837219;HF952106,1837182,1837219;CP007631,1837182,1837219;CP007632,1837182,1837219;CP007572,1837182,1837219;CP007570,1837182,1837219;CP010867,1837182,1837219;CP011325,1837182,1837219;CP011326,1837182,1837219;CP011327,1837182,1837219;CP012419,1837182,1837219;CP013202,1837182,1837219;
CP007571	Mauve	SHARED	1872095	1872131	.	.	.	Notes=Lenght36	AL732656,1872095,1872131;AE009948,1872095,1872131;CP000114,1872095,1872131;CP003810,1872095,1872131;CP003919,1872095,1872131;HF952104,1872095,1872131;HF952106,1872095,1872131;HF952105,1872095,1872131;HG939456,1872095,1872131;CP007631,1872095,1872131;CP007632,1872095,1872131;CP006910,1872095,1872131;CP007572,1872095,1872131;CP007570,1872095,1872131;CP010867,1872095,1872131;CP011325,1872095,1872131…
CP007571	Mauve	SHARED	1872399	1872679	.	.	.	Notes=Lenght280	AL732656,1872399,1872679;AE009948,1872399,1872679;CP000114,1872399,1872679;CP003810,1872399,1872679;HF952104,1872399,1872679;HF952106,1872399,1872679;HF952105,1872399,1872679;CP007482,1872399,1872679;CP007565,1872399,1872679;HG939456,1872399,1872679;CP007631,1872399,1872679;CP007632,1872399,1872679;CP006910,1872399,1872679;CP007572,1872399,1872679;CP007570,1872399,1872679;FO393392,1872399,1872679…
CP007571	Mauve	SHARED	1881471	1881601	.	.	.	Notes=Lenght130	AL732656,1881471,1881601;AE009948,1881471,1881601;CP000114,1881471,1881601;CP003810,1881471,1881601;CP003919,1881471,1881601;HF952104,1881471,1881601;HF952106,1881471,1881601;HF952105,1881471,1881601;HG939456,1881471,1881601;CP007631,1881471,1881601;CP007632,1881471,1881601;CP006910,1881471,1881601;CP007572,1881471,1881601;CP007570,1881471,1881601;CP010867,1881471,1881601;CP011325,1881471,1881601…
CP007571	Mauve	SHARED	1882994	1883139	.	.	.	Notes=Lenght145	AL732656,1882994,1883139;AE009948,1882994,1883139;CP000114,1882994,1883139;CP003810,1882994,1883139;HF952104,1882994,1883139;HF952106,1882994,1883139;HF952105,1882994,1883139;HG939456,1882994,1883139;CP007631,1882994,1883139;CP007632,1882994,1883139;CP006910,1882994,1883139;CP007572,1882994,1883139;CP007570,1882994,1883139;CP010867,1882994,1883139;CP011325,1882994,1883139;CP011326,1882994,1883139…
CP007571	Mauve	SHARED	1883140	1883502	.	.	.	Notes=Lenght362	AL732656,1883140,1883502;AE009948,1883140,1883502;CP000114,1883140,1883502;CP003810,1883140,1883502;HF952104,1883140,1883502;HF952106,1883140,1883502;HF952105,1883140,1883502;CP007482,1883140,1883502;CP007565,1883140,1883502;HG939456,1883140,1883502;CP007631,1883140,1883502;CP007632,1883140,1883502;CP006910,1883140,1883502;CP007572,1883140,1883502;CP007570,1883140,1883502;FO393392,1883140,1883502…
CP007571	Mauve	SHARED	2103883	2103893	.	.	.	Notes=Lenght10	AL732656,2103883,2103893;AE009948,2103883,2103893;CP000114,2103883,2103893;CP003810,2103883,2103893;HF952104,2103883,2103893;CP007631,2103883,2103893;CP007572,2103883,2103893;CP007570,2103883,2103893;CP010867,2103883,2103893;CP011325,2103883,2103893;CP011326,2103883,2103893;CP011327,2103883,2103893;CP011329,2103883,2103893;CP012419,2103883,2103893;CP013202,2103883,2103893;
CP007571	Mauve	SHARED	2103593	2103882	.	.	.	Notes=Lenght289	AL732656,2103593,2103882;AE009948,2103593,2103882;HF952104,2103593,2103882;CP007631,2103593,2103882;CP007572,2103593,2103882;CP007570,2103593,2103882;CP010867,2103593,2103882;CP011329,2103593,2103882;CP013202,2103593,2103882;
CP007571	Mauve	SHARED	2079347	2080418	.	.	.	Notes=Lenght1071	AL732656,2079347,2080418;AE009948,2079347,2080418;CP000114,2079347,2080418;CP003810,2079347,2080418;CP003919,2079347,2080418;HF952104,2079347,2080418;HF952106,2079347,2080418;HF952105,2079347,2080418;CP007482,2079347,2080418;CP007565,2079347,2080418;HG939456,2079347,2080418;CP007631,2079347,2080418;CP007632,2079347,2080418;CP006910,2079347,2080418;CP007572,2079347,2080418;CP007570,2079347,2080418…
CP007571	Mauve	SHARED	2078726	2079346	.	.	.	Notes=Lenght620	AL732656,2078726,2079346;AE009948,2078726,2079346;CP000114,2078726,2079346;CP003810,2078726,2079346;HF952104,2078726,2079346;HF952106,2078726,2079346;HF952105,2078726,2079346;CP007482,2078726,2079346;CP007565,2078726,2079346;HG939456,2078726,2079346;CP007631,2078726,2079346;CP007632,2078726,2079346;CP006910,2078726,2079346;CP007572,2078726,2079346;CP007570,2078726,2079346;FO393392,2078726,2079346…
CP007571	Mauve	SHARED	2078222	2078715	.	.	.	Notes=Lenght493	AL732656,2078222,2078715;AE009948,2078222,2078715;CP000114,2078222,2078715;CP003810,2078222,2078715;HF952104,2078222,2078715;HF952106,2078222,2078715;HF952105,2078222,2078715;HG939456,2078222,2078715;CP007631,2078222,2078715;CP007632,2078222,2078715;CP006910,2078222,2078715;CP007572,2078222,2078715;CP007570,2078222,2078715;CP010867,2078222,2078715;CP011325,2078222,2078715;CP011326,2078222,2078715…
CP007571	Mauve	SHARED	2075513	2078221	.	.	.	Notes=Lenght2708	AL732656,2075513,2078221;AE009948,2075513,2078221;CP000114,2075513,2078221;CP003810,2075513,2078221;CP003919,2075513,2078221;HF952104,2075513,2078221;HF952106,2075513,2078221;HF952105,2075513,2078221;CP007482,2075513,2078221;CP007565,2075513,2078221;HG939456,2075513,2078221;CP007631,2075513,2078221;CP007632,2075513,2078221;CP006910,2075513,2078221;CP007572,2075513,2078221;CP007570,2075513,2078221…
CP007571	Mauve	SHARED	2066686	2066847	.	.	.	Notes=Lenght161	AL732656,2066686,2066847;AE009948,2066686,2066847;CP000114,2066686,2066847;CP003810,2066686,2066847;HF952104,2066686,2066847;HF952106,2066686,2066847;HF952105,2066686,2066847;CP007482,2066686,2066847;CP007565,2066686,2066847;HG939456,2066686,2066847;CP007631,2066686,2066847;CP007632,2066686,2066847;CP006910,2066686,2066847;CP007572,2066686,2066847;CP007570,2066686,2066847;FO393392,2066686,2066847…
CP007571	Mauve	SHARED	2066535	2066554	.	.	.	Notes=Lenght19	AL732656,2066535,2066554;AE009948,2066535,2066554;CP000114,2066535,2066554;CP003810,2066535,2066554;HF952104,2066535,2066554;HF952106,2066535,2066554;HF952105,2066535,2066554;CP007482,2066535,2066554;CP007565,2066535,2066554;HG939456,2066535,2066554;CP007631,2066535,2066554;CP007632,2066535,2066554;CP006910,2066535,2066554;CP007572,2066535,2066554;CP007570,2066535,2066554;FO393392,2066535,2066554…
CP007571	Mauve	SHARED	2063667	2065036	.	.	.	Notes=Lenght1369	AL732656,2063667,2065036;AE009948,2063667,2065036;CP000114,2063667,2065036;CP003810,2063667,2065036;CP003919,2063667,2065036;HF952104,2063667,2065036;HF952106,2063667,2065036;HF952105,2063667,2065036;HG939456,2063667,2065036;CP007631,2063667,2065036;CP007632,2063667,2065036;CP006910,2063667,2065036;CP007572,2063667,2065036;CP007570,2063667,2065036;CP010867,2063667,2065036;CP011325,2063667,2065036…
CP007571	Mauve	SHARED	2063471	2063666	.	.	.	Notes=Lenght195	AL732656,2063471,2063666;AE009948,2063471,2063666;CP000114,2063471,2063666;CP003810,2063471,2063666;CP003919,2063471,2063666;HF952104,2063471,2063666;HF952106,2063471,2063666;HF952105,2063471,2063666;CP007631,2063471,2063666;CP007632,2063471,2063666;CP006910,2063471,2063666;CP007572,2063471,2063666;CP007570,2063471,2063666;CP010867,2063471,2063666;CP011325,2063471,2063666;CP011326,2063471,2063666…
CP007571	Mauve	SHARED	2062704	2063470	.	.	.	Notes=Lenght766	AL732656,2062704,2063470;AE009948,2062704,2063470;CP000114,2062704,2063470;CP003810,2062704,2063470;CP003919,2062704,2063470;HF952104,2062704,2063470;HF952106,2062704,2063470;HF952105,2062704,2063470;CP007482,2062704,2063470;CP007565,2062704,2063470;CP007631,2062704,2063470;CP007632,2062704,2063470;CP006910,2062704,2063470;CP007572,2062704,2063470;CP007570,2062704,2063470;FO393392,2062704,2063470…
CP007571	Mauve	SHARED	2059035	2059623	.	.	.	Notes=Lenght588	AL732656,2059035,2059623;AE009948,2059035,2059623;CP000114,2059035,2059623;CP003810,2059035,2059623;HF952104,2059035,2059623;HF952106,2059035,2059623;HF952105,2059035,2059623;CP007482,2059035,2059623;CP007565,2059035,2059623;HG939456,2059035,2059623;CP007631,2059035,2059623;CP007632,2059035,2059623;CP006910,2059035,2059623;CP007572,2059035,2059623;CP007570,2059035,2059623;FO393392,2059035,2059623…
CP007571	Mauve	SHARED	2058983	2059027	.	.	.	Notes=Lenght44	AL732656,2058983,2059027;CP000114,2058983,2059027;CP003810,2058983,2059027;HF952104,2058983,2059027;HF952106,2058983,2059027;HF952105,2058983,2059027;CP007482,2058983,2059027;CP007565,2058983,2059027;HG939456,2058983,2059027;CP007631,2058983,2059027;CP007632,2058983,2059027;CP006910,2058983,2059027;CP007572,2058983,2059027;CP007570,2058983,2059027;FO393392,2058983,2059027;CP010867,2058983,2059027…
CP007571	Mauve	SHARED	2058937	2058982	.	.	.	Notes=Lenght45	AL732656,2058937,2058982;AE009948,2058937,2058982;CP000114,2058937,2058982;CP003810,2058937,2058982;HF952104,2058937,2058982;HF952106,2058937,2058982;HF952105,2058937,2058982;CP007482,2058937,2058982;CP007565,2058937,2058982;HG939456,2058937,2058982;CP007631,2058937,2058982;CP007632,2058937,2058982;CP006910,2058937,2058982;CP007572,2058937,2058982;CP007570,2058937,2058982;FO393392,2058937,2058982…
CP007571	Mauve	SHARED	2049560	2049707	.	.	.	Notes=Lenght147	AL732656,2049560,2049707;AE009948,2049560,2049707;CP000114,2049560,2049707;CP003810,2049560,2049707;CP003919,2049560,2049707;HF952104,2049560,2049707;HF952106,2049560,2049707;HF952105,2049560,2049707;HG939456,2049560,2049707;CP007631,2049560,2049707;CP007632,2049560,2049707;CP006910,2049560,2049707;CP007572,2049560,2049707;CP007570,2049560,2049707;CP010867,2049560,2049707;CP011325,2049560,2049707…
CP007571	Mauve	SHARED	2041911	2041975	.	.	.	Notes=Lenght64	AL732656,2041911,2041975;AE009948,2041911,2041975;CP000114,2041911,2041975;CP003810,2041911,2041975;HF952104,2041911,2041975;HF952106,2041911,2041975;HF952105,2041911,2041975;HG939456,2041911,2041975;CP007631,2041911,2041975;CP007632,2041911,2041975;CP006910,2041911,2041975;CP007572,2041911,2041975;CP007570,2041911,2041975;CP010867,2041911,2041975;CP011325,2041911,2041975;CP011326,2041911,2041975…
CP007571	Mauve	SHARED	2041346	2041734	.	.	.	Notes=Lenght388	AL732656,2041346,2041734;AE009948,2041346,2041734;CP000114,2041346,2041734;CP003810,2041346,2041734;CP003919,2041346,2041734;HF952104,2041346,2041734;CP007482,2041346,2041734;CP007565,2041346,2041734;HG939456,2041346,2041734;CP007631,2041346,2041734;CP007632,2041346,2041734;CP006910,2041346,2041734;CP007572,2041346,2041734;CP007570,2041346,2041734;FO393392,2041346,2041734;CP010867,2041346,2041734…
CP007571	Mauve	SHARED	2041296	2041344	.	.	.	Notes=Lenght48	AL732656,2041296,2041344;AE009948,2041296,2041344;CP000114,2041296,2041344;CP003810,2041296,2041344;CP003919,2041296,2041344;HF952104,2041296,2041344;HF952106,2041296,2041344;CP007482,2041296,2041344;CP007565,2041296,2041344;HG939456,2041296,2041344;CP007631,2041296,2041344;CP007632,2041296,2041344;CP006910,2041296,2041344;CP007572,2041296,2041344;CP007570,2041296,2041344;FO393392,2041296,2041344…
CP007571	Mauve	SHARED	2040073	2040147	.	.	.	Notes=Lenght74	AL732656,2040073,2040147;AE009948,2040073,2040147;CP000114,2040073,2040147;CP003810,2040073,2040147;CP003919,2040073,2040147;HF952104,2040073,2040147;HF952106,2040073,2040147;HF952105,2040073,2040147;CP007482,2040073,2040147;CP007565,2040073,2040147;HG939456,2040073,2040147;CP007631,2040073,2040147;CP007632,2040073,2040147;CP007572,2040073,2040147;CP007570,2040073,2040147;FO393392,2040073,2040147…
CP007571	Mauve	SHARED	2038578	2038668	.	.	.	Notes=Lenght90	AL732656,2038578,2038668;AE009948,2038578,2038668;CP000114,2038578,2038668;CP003810,2038578,2038668;CP003919,2038578,2038668;HF952104,2038578,2038668;HF952106,2038578,2038668;HF952105,2038578,2038668;CP007482,2038578,2038668;CP007565,2038578,2038668;HG939456,2038578,2038668;CP007631,2038578,2038668;CP007572,2038578,2038668;CP007570,2038578,2038668;FO393392,2038578,2038668;CP010867,2038578,2038668…
CP007571	Mauve	SHARED	2038473	2038483	.	.	.	Notes=Lenght10	AL732656,2038473,2038483;AE009948,2038473,2038483;CP000114,2038473,2038483;CP003810,2038473,2038483;CP003919,2038473,2038483;HF952104,2038473,2038483;HF952105,2038473,2038483;CP007482,2038473,2038483;CP007565,2038473,2038483;HG939456,2038473,2038483;CP007631,2038473,2038483;CP007632,2038473,2038483;CP007572,2038473,2038483;CP007570,2038473,2038483;FO393392,2038473,2038483;CP010867,2038473,2038483…
CP007571	Mauve	SHARED	2038291	2038472	.	.	.	Notes=Lenght181	AL732656,2038291,2038472;AE009948,2038291,2038472;CP000114,2038291,2038472;CP003810,2038291,2038472;CP003919,2038291,2038472;HF952104,2038291,2038472;HF952105,2038291,2038472;CP007482,2038291,2038472;CP007565,2038291,2038472;HG939456,2038291,2038472;CP007631,2038291,2038472;CP007632,2038291,2038472;CP006910,2038291,2038472;CP007572,2038291,2038472;CP007570,2038291,2038472;FO393392,2038291,2038472…
CP007571	Mauve	SHARED	2024080	2024460	.	.	.	Notes=Lenght380	AL732656,2024080,2024460;AE009948,2024080,2024460;CP000114,2024080,2024460;CP003810,2024080,2024460;CP003919,2024080,2024460;HF952104,2024080,2024460;HF952106,2024080,2024460;HF952105,2024080,2024460;CP007482,2024080,2024460;CP007565,2024080,2024460;HG939456,2024080,2024460;CP007631,2024080,2024460;CP007632,2024080,2024460;CP007572,2024080,2024460;CP007570,2024080,2024460;FO393392,2024080,2024460…
CP007571	Mauve	SHARED	2023996	2024006	.	.	.	Notes=Lenght10	AL732656,2023996,2024006;AE009948,2023996,2024006;CP000114,2023996,2024006;CP003810,2023996,2024006;CP003919,2023996,2024006;HF952104,2023996,2024006;HF952106,2023996,2024006;HF952105,2023996,2024006;CP007482,2023996,2024006;CP007565,2023996,2024006;HG939456,2023996,2024006;CP007631,2023996,2024006;CP007632,2023996,2024006;CP007572,2023996,2024006;CP007570,2023996,2024006;FO393392,2023996,2024006…
CP007571	Mauve	SHARED	2022310	2023475	.	.	.	Notes=Lenght1165	CP003919,2022310,2023475;HF952104,2022310,2023475;HF952106,2022310,2023475;CP007482,2022310,2023475;CP007565,2022310,2023475;CP007631,2022310,2023475;CP006910,2022310,2023475;CP007572,2022310,2023475;CP007570,2022310,2023475;FO393392,2022310,2023475;CP010867,2022310,2023475;CP011328,2022310,2023475;CP010319,2022310,2023475;CP013202,2022310,2023475;
CP007571	Mauve	SHARED	2022155	2022224	.	.	.	Notes=Lenght69	AL732656,2022155,2022224;AE009948,2022155,2022224;CP000114,2022155,2022224;CP003810,2022155,2022224;CP003919,2022155,2022224;HF952104,2022155,2022224;HF952106,2022155,2022224;HF952105,2022155,2022224;CP007482,2022155,2022224;CP007565,2022155,2022224;HG939456,2022155,2022224;CP007631,2022155,2022224;CP007632,2022155,2022224;CP006910,2022155,2022224;CP007572,2022155,2022224;CP007570,2022155,2022224…
CP007571	Mauve	SHARED	2016154	2016181	.	.	.	Notes=Lenght27	AL732656,2016154,2016181;AE009948,2016154,2016181;CP000114,2016154,2016181;CP003810,2016154,2016181;HF952104,2016154,2016181;HF952106,2016154,2016181;HF952105,2016154,2016181;HG939456,2016154,2016181;CP007631,2016154,2016181;CP007632,2016154,2016181;CP006910,2016154,2016181;CP007572,2016154,2016181;CP007570,2016154,2016181;CP010867,2016154,2016181;CP011325,2016154,2016181;CP011326,2016154,2016181…
CP007571	Mauve	SHARED	2015449	2016008	.	.	.	Notes=Lenght559	AL732656,2015449,2016008;AE009948,2015449,2016008;CP000114,2015449,2016008;CP003810,2015449,2016008;CP003919,2015449,2016008;HF952104,2015449,2016008;HF952105,2015449,2016008;CP007482,2015449,2016008;CP007565,2015449,2016008;HG939456,2015449,2016008;CP007631,2015449,2016008;CP007632,2015449,2016008;CP007572,2015449,2016008;CP007570,2015449,2016008;FO393392,2015449,2016008;CP010867,2015449,2016008…
CP007571	Mauve	SHARED	2015233	2015448	.	.	.	Notes=Lenght215	AL732656,2015233,2015448;AE009948,2015233,2015448;CP000114,2015233,2015448;CP003810,2015233,2015448;CP003919,2015233,2015448;HF952104,2015233,2015448;HF952105,2015233,2015448;CP007482,2015233,2015448;CP007565,2015233,2015448;HG939456,2015233,2015448;CP007631,2015233,2015448;CP007632,2015233,2015448;CP007572,2015233,2015448;CP007570,2015233,2015448;FO393392,2015233,2015448;CP010867,2015233,2015448…
CP007571	Mauve	SHARED	2014919	2015232	.	.	.	Notes=Lenght313	AL732656,2014919,2015232;AE009948,2014919,2015232;CP000114,2014919,2015232;CP003810,2014919,2015232;CP003919,2014919,2015232;HF952104,2014919,2015232;HF952105,2014919,2015232;HG939456,2014919,2015232;CP007631,2014919,2015232;CP007632,2014919,2015232;CP007572,2014919,2015232;CP007570,2014919,2015232;CP010867,2014919,2015232;CP011325,2014919,2015232;CP011326,2014919,2015232;CP011327,2014919,2015232…
CP007571	Mauve	SHARED	2014876	2014918	.	.	.	Notes=Lenght42	AL732656,2014876,2014918;AE009948,2014876,2014918;CP000114,2014876,2014918;CP003810,2014876,2014918;CP003919,2014876,2014918;HF952104,2014876,2014918;HF952105,2014876,2014918;HG939456,2014876,2014918;CP007631,2014876,2014918;CP007572,2014876,2014918;CP007570,2014876,2014918;CP010867,2014876,2014918;CP011325,2014876,2014918;CP011326,2014876,2014918;CP011327,2014876,2014918;CP011329,2014876,2014918…
CP007571	Mauve	SHARED	2014739	2014875	.	.	.	Notes=Lenght136	AL732656,2014739,2014875;AE009948,2014739,2014875;CP000114,2014739,2014875;CP003810,2014739,2014875;CP003919,2014739,2014875;HF952104,2014739,2014875;HF952106,2014739,2014875;HF952105,2014739,2014875;HG939456,2014739,2014875;CP007631,2014739,2014875;CP006910,2014739,2014875;CP007572,2014739,2014875;CP007570,2014739,2014875;CP010867,2014739,2014875;CP011325,2014739,2014875;CP011326,2014739,2014875…
CP007571	Mauve	SHARED	2014694	2014738	.	.	.	Notes=Lenght44	AL732656,2014694,2014738;AE009948,2014694,2014738;CP000114,2014694,2014738;CP003810,2014694,2014738;CP003919,2014694,2014738;HF952104,2014694,2014738;HF952106,2014694,2014738;HF952105,2014694,2014738;HG939456,2014694,2014738;CP007631,2014694,2014738;CP007632,2014694,2014738;CP006910,2014694,2014738;CP007572,2014694,2014738;CP007570,2014694,2014738;CP010867,2014694,2014738;CP011325,2014694,2014738…
CP007571	Mauve	SHARED	2014621	2014694	.	.	.	Notes=Lenght73	AL732656,2014621,2014694;AE009948,2014621,2014694;CP000114,2014621,2014694;CP003810,2014621,2014694;CP003919,2014621,2014694;HF952104,2014621,2014694;HF952105,2014621,2014694;HG939456,2014621,2014694;CP007631,2014621,2014694;CP007632,2014621,2014694;CP007572,2014621,2014694;CP007570,2014621,2014694;CP010867,2014621,2014694;CP011325,2014621,2014694;CP011326,2014621,2014694;CP011327,2014621,2014694…
CP007571	Mauve	SHARED	2011812	2014620	.	.	.	Notes=Lenght2808	AL732656,2011812,2014620;AE009948,2011812,2014620;CP000114,2011812,2014620;CP003810,2011812,2014620;CP003919,2011812,2014620;HF952104,2011812,2014620;HF952106,2011812,2014620;HF952105,2011812,2014620;HG939456,2011812,2014620;CP007631,2011812,2014620;CP007632,2011812,2014620;CP006910,2011812,2014620;CP007572,2011812,2014620;CP007570,2011812,2014620;CP010867,2011812,2014620;CP011325,2011812,2014620…
CP007571	Mauve	SHARED	2010976	2010996	.	.	.	Notes=Lenght20	AL732656,2010976,2010996;AE009948,2010976,2010996;CP000114,2010976,2010996;CP003810,2010976,2010996;HF952104,2010976,2010996;HF952106,2010976,2010996;HF952105,2010976,2010996;HG939456,2010976,2010996;CP007631,2010976,2010996;CP007632,2010976,2010996;CP006910,2010976,2010996;CP007572,2010976,2010996;CP007570,2010976,2010996;CP010867,2010976,2010996;CP011325,2010976,2010996;CP011326,2010976,2010996…
CP007571	Mauve	SHARED	2009315	2009341	.	.	.	Notes=Lenght26	AL732656,2009315,2009341;AE009948,2009315,2009341;CP000114,2009315,2009341;CP003810,2009315,2009341;HF952104,2009315,2009341;HF952106,2009315,2009341;HF952105,2009315,2009341;HG939456,2009315,2009341;CP007631,2009315,2009341;CP007632,2009315,2009341;CP006910,2009315,2009341;CP007572,2009315,2009341;CP007570,2009315,2009341;CP010867,2009315,2009341;CP011325,2009315,2009341;CP011326,2009315,2009341…
CP007571	Mauve	SHARED	2009288	2009314	.	.	.	Notes=Lenght26	AL732656,2009288,2009314;AE009948,2009288,2009314;CP000114,2009288,2009314;CP003810,2009288,2009314;HF952104,2009288,2009314;HF952106,2009288,2009314;HF952105,2009288,2009314;HG939456,2009288,2009314;CP007631,2009288,2009314;CP007632,2009288,2009314;CP006910,2009288,2009314;CP007572,2009288,2009314;CP007570,2009288,2009314;CP010867,2009288,2009314;CP011325,2009288,2009314;CP011326,2009288,2009314…
CP007571	Mauve	SHARED	2007294	2008381	.	.	.	Notes=Lenght1087	AL732656,2007294,2008381;AE009948,2007294,2008381;CP000114,2007294,2008381;CP003810,2007294,2008381;HF952104,2007294,2008381;HF952106,2007294,2008381;HF952105,2007294,2008381;HG939456,2007294,2008381;CP007631,2007294,2008381;CP007632,2007294,2008381;CP006910,2007294,2008381;CP007572,2007294,2008381;CP007570,2007294,2008381;CP010867,2007294,2008381;CP011325,2007294,2008381;CP011326,2007294,2008381…
CP007571	Mauve	SHARED	2006391	2006446	.	.	.	Notes=Lenght55	AL732656,2006391,2006446;AE009948,2006391,2006446;CP000114,2006391,2006446;CP003810,2006391,2006446;HF952104,2006391,2006446;HF952106,2006391,2006446;HF952105,2006391,2006446;CP007482,2006391,2006446;CP007565,2006391,2006446;HG939456,2006391,2006446;CP007631,2006391,2006446;CP007632,2006391,2006446;CP006910,2006391,2006446;CP007572,2006391,2006446;CP007570,2006391,2006446;FO393392,2006391,2006446…
CP007571	Mauve	SHARED	2006356	2006390	.	.	.	Notes=Lenght34	AL732656,2006356,2006390;AE009948,2006356,2006390;CP000114,2006356,2006390;CP003810,2006356,2006390;HF952104,2006356,2006390;HF952106,2006356,2006390;CP007482,2006356,2006390;CP007565,2006356,2006390;HG939456,2006356,2006390;CP007631,2006356,2006390;CP007632,2006356,2006390;CP006910,2006356,2006390;CP007572,2006356,2006390;CP007570,2006356,2006390;FO393392,2006356,2006390;CP010867,2006356,2006390…
CP007571	Mauve	SHARED	2006344	2006355	.	.	.	Notes=Lenght11	AL732656,2006344,2006355;AE009948,2006344,2006355;CP000114,2006344,2006355;CP003810,2006344,2006355;CP003919,2006344,2006355;HF952104,2006344,2006355;HF952106,2006344,2006355;CP007482,2006344,2006355;CP007565,2006344,2006355;HG939456,2006344,2006355;CP007631,2006344,2006355;CP007632,2006344,2006355;CP006910,2006344,2006355;CP007572,2006344,2006355;CP007570,2006344,2006355;FO393392,2006344,2006355…
CP007571	Mauve	SHARED	2004656	2004789	.	.	.	Notes=Lenght133	AL732656,2004656,2004789;AE009948,2004656,2004789;CP000114,2004656,2004789;CP003810,2004656,2004789;HF952104,2004656,2004789;HF952106,2004656,2004789;HF952105,2004656,2004789;CP007482,2004656,2004789;CP007565,2004656,2004789;HG939456,2004656,2004789;CP007631,2004656,2004789;CP007632,2004656,2004789;CP006910,2004656,2004789;CP007572,2004656,2004789;CP007570,2004656,2004789;FO393392,2004656,2004789…
CP007571	Mauve	SHARED	2004421	2004478	.	.	.	Notes=Lenght57	AL732656,2004421,2004478;AE009948,2004421,2004478;CP000114,2004421,2004478;CP003810,2004421,2004478;CP003919,2004421,2004478;HF952104,2004421,2004478;HF952106,2004421,2004478;HF952105,2004421,2004478;CP007482,2004421,2004478;CP007565,2004421,2004478;HG939456,2004421,2004478;CP007631,2004421,2004478;CP007632,2004421,2004478;CP007572,2004421,2004478;CP007570,2004421,2004478;FO393392,2004421,2004478…
CP007571	Mauve	SHARED	1998832	1998858	.	.	.	Notes=Lenght26	AL732656,1998832,1998858;AE009948,1998832,1998858;CP000114,1998832,1998858;CP003810,1998832,1998858;HF952104,1998832,1998858;HF952106,1998832,1998858;HF952105,1998832,1998858;HG939456,1998832,1998858;CP007631,1998832,1998858;CP007632,1998832,1998858;CP006910,1998832,1998858;CP007572,1998832,1998858;CP007570,1998832,1998858;CP010867,1998832,1998858;CP011325,1998832,1998858;CP011326,1998832,1998858…
CP007571	Mauve	SHARED	1997951	1998831	.	.	.	Notes=Lenght880	AL732656,1997951,1998831;AE009948,1997951,1998831;CP000114,1997951,1998831;CP003810,1997951,1998831;HF952104,1997951,1998831;HF952106,1997951,1998831;HF952105,1997951,1998831;HG939456,1997951,1998831;CP007631,1997951,1998831;CP007632,1997951,1998831;CP007572,1997951,1998831;CP007570,1997951,1998831;CP010867,1997951,1998831;CP011325,1997951,1998831;CP011326,1997951,1998831;CP011327,1997951,1998831…
CP007571	Mauve	SHARED	1994414	1994539	.	.	.	Notes=Lenght125	AL732656,1994414,1994539;AE009948,1994414,1994539;CP000114,1994414,1994539;CP003810,1994414,1994539;HF952104,1994414,1994539;HF952106,1994414,1994539;HF952105,1994414,1994539;CP007482,1994414,1994539;CP007565,1994414,1994539;HG939456,1994414,1994539;CP007631,1994414,1994539;CP007632,1994414,1994539;CP006910,1994414,1994539;CP007572,1994414,1994539;CP007570,1994414,1994539;FO393392,1994414,1994539…
CP007571	Mauve	SHARED	1989828	1990186	.	.	.	Notes=Lenght358	AL732656,1989828,1990186;AE009948,1989828,1990186;CP000114,1989828,1990186;CP003810,1989828,1990186;HF952104,1989828,1990186;HF952106,1989828,1990186;HF952105,1989828,1990186;CP007482,1989828,1990186;CP007565,1989828,1990186;HG939456,1989828,1990186;CP007631,1989828,1990186;CP007632,1989828,1990186;CP006910,1989828,1990186;CP007572,1989828,1990186;CP007570,1989828,1990186;FO393392,1989828,1990186…
CP007571	Mauve	SHARED	1979664	1979710	.	.	.	Notes=Lenght46	CP000114,1979664,1979710;CP003810,1979664,1979710;CP003919,1979664,1979710;HF952104,1979664,1979710;HF952106,1979664,1979710;HF952105,1979664,1979710;CP007482,1979664,1979710;CP007565,1979664,1979710;CP007631,1979664,1979710;CP006910,1979664,1979710;CP007572,1979664,1979710;CP007570,1979664,1979710;FO393392,1979664,1979710;CP010867,1979664,1979710;CP011325,1979664,1979710;CP011326,1979664,1979710…
CP007571	Mauve	SHARED	1978718	1978742	.	.	.	Notes=Lenght24	AL732656,1978718,1978742;AE009948,1978718,1978742;CP000114,1978718,1978742;CP003810,1978718,1978742;CP003919,1978718,1978742;HF952104,1978718,1978742;HF952106,1978718,1978742;HF952105,1978718,1978742;CP007565,1978718,1978742;HG939456,1978718,1978742;CP007631,1978718,1978742;CP007632,1978718,1978742;CP006910,1978718,1978742;CP007572,1978718,1978742;CP007570,1978718,1978742;CP010867,1978718,1978742…
CP007571	Mauve	SHARED	1978697	1978708	.	.	.	Notes=Lenght11	AL732656,1978697,1978708;AE009948,1978697,1978708;CP000114,1978697,1978708;CP003810,1978697,1978708;HF952104,1978697,1978708;HF952106,1978697,1978708;HF952105,1978697,1978708;HG939456,1978697,1978708;CP007631,1978697,1978708;CP007632,1978697,1978708;CP006910,1978697,1978708;CP007572,1978697,1978708;CP007570,1978697,1978708;CP010867,1978697,1978708;CP011325,1978697,1978708;CP011326,1978697,1978708…
CP007571	Mauve	SHARED	1978453	1978504	.	.	.	Notes=Lenght51	AL732656,1978453,1978504;AE009948,1978453,1978504;CP000114,1978453,1978504;CP003810,1978453,1978504;HF952104,1978453,1978504;HF952106,1978453,1978504;HF952105,1978453,1978504;HG939456,1978453,1978504;CP007631,1978453,1978504;CP007632,1978453,1978504;CP006910,1978453,1978504;CP007572,1978453,1978504;CP007570,1978453,1978504;CP010867,1978453,1978504;CP011325,1978453,1978504;CP011326,1978453,1978504…
CP007571	Mauve	SHARED	1978352	1978368	.	.	.	Notes=Lenght16	AL732656,1978352,1978368;AE009948,1978352,1978368;CP000114,1978352,1978368;CP003810,1978352,1978368;HF952104,1978352,1978368;HF952106,1978352,1978368;CP007631,1978352,1978368;CP007632,1978352,1978368;CP006910,1978352,1978368;CP007572,1978352,1978368;CP007570,1978352,1978368;CP010867,1978352,1978368;CP011325,1978352,1978368;CP011326,1978352,1978368;CP011327,1978352,1978368;CP011329,1978352,1978368…
CP007571	Mauve	SHARED	1978332	1978351	.	.	.	Notes=Lenght19	AE009948,1978332,1978351;CP000114,1978332,1978351;CP003810,1978332,1978351;HF952104,1978332,1978351;HF952106,1978332,1978351;CP007631,1978332,1978351;CP007632,1978332,1978351;CP006910,1978332,1978351;CP007572,1978332,1978351;CP007570,1978332,1978351;CP010867,1978332,1978351;CP011325,1978332,1978351;CP011326,1978332,1978351;CP011327,1978332,1978351;CP011329,1978332,1978351;CP012419,1978332,1978351…
CP007571	Mauve	SHARED	1978302	1978331	.	.	.	Notes=Lenght29	AE009948,1978302,1978331;CP000114,1978302,1978331;CP003810,1978302,1978331;HF952104,1978302,1978331;CP007631,1978302,1978331;CP006910,1978302,1978331;CP007572,1978302,1978331;CP007570,1978302,1978331;CP010867,1978302,1978331;CP011325,1978302,1978331;CP011326,1978302,1978331;CP011327,1978302,1978331;CP011329,1978302,1978331;CP012419,1978302,1978331;CP013202,1978302,1978331;
CP007571	Mauve	SHARED	1977988	1978231	.	.	.	Notes=Lenght243	AL732656,1977988,1978231;CP000114,1977988,1978231;CP003810,1977988,1978231;HF952104,1977988,1978231;HF952106,1977988,1978231;HG939456,1977988,1978231;CP007631,1977988,1978231;CP007632,1977988,1978231;CP007572,1977988,1978231;CP007570,1977988,1978231;CP010867,1977988,1978231;CP011325,1977988,1978231;CP011326,1977988,1978231;CP011327,1977988,1978231;CP010319,1977988,1978231;CP012419,1977988,1978231…
CP007571	Mauve	SHARED	1977974	1977986	.	.	.	Notes=Lenght12	AL732656,1977974,1977986;AE009948,1977974,1977986;CP000114,1977974,1977986;CP003810,1977974,1977986;HF952104,1977974,1977986;HF952106,1977974,1977986;HG939456,1977974,1977986;CP007631,1977974,1977986;CP007632,1977974,1977986;CP007572,1977974,1977986;CP007570,1977974,1977986;CP010867,1977974,1977986;CP011325,1977974,1977986;CP011326,1977974,1977986;CP011327,1977974,1977986;CP010319,1977974,1977986…
CP007571	Mauve	SHARED	1977912	1977973	.	.	.	Notes=Lenght61	AL732656,1977912,1977973;AE009948,1977912,1977973;CP000114,1977912,1977973;CP003810,1977912,1977973;HF952104,1977912,1977973;HF952106,1977912,1977973;CP007631,1977912,1977973;CP007632,1977912,1977973;CP007572,1977912,1977973;CP007570,1977912,1977973;CP010867,1977912,1977973;CP011325,1977912,1977973;CP011326,1977912,1977973;CP011327,1977912,1977973;CP010319,1977912,1977973;CP012419,1977912,1977973…
CP007571	Mauve	SHARED	1977898	1977910	.	.	.	Notes=Lenght12	AL732656,1977898,1977910;AE009948,1977898,1977910;CP000114,1977898,1977910;CP003810,1977898,1977910;HF952104,1977898,1977910;HF952106,1977898,1977910;HG939456,1977898,1977910;CP007631,1977898,1977910;CP007632,1977898,1977910;CP007572,1977898,1977910;CP007570,1977898,1977910;CP010867,1977898,1977910;CP011325,1977898,1977910;CP011326,1977898,1977910;CP011327,1977898,1977910;CP010319,1977898,1977910…
CP007571	Mauve	SHARED	1977794	1977896	.	.	.	Notes=Lenght102	AL732656,1977794,1977896;AE009948,1977794,1977896;CP000114,1977794,1977896;CP003810,1977794,1977896;HF952104,1977794,1977896;HF952106,1977794,1977896;HF952105,1977794,1977896;HG939456,1977794,1977896;CP007631,1977794,1977896;CP007632,1977794,1977896;CP007572,1977794,1977896;CP007570,1977794,1977896;CP010867,1977794,1977896;CP011325,1977794,1977896;CP011326,1977794,1977896;CP011327,1977794,1977896…
CP007571	Mauve	SHARED	1977723	1977793	.	.	.	Notes=Lenght70	AL732656,1977723,1977793;AE009948,1977723,1977793;CP000114,1977723,1977793;CP003810,1977723,1977793;HF952104,1977723,1977793;HF952106,1977723,1977793;HG939456,1977723,1977793;CP007631,1977723,1977793;CP007632,1977723,1977793;CP007572,1977723,1977793;CP007570,1977723,1977793;CP010867,1977723,1977793;CP011325,1977723,1977793;CP011326,1977723,1977793;CP011327,1977723,1977793;CP010319,1977723,1977793…
CP007571	Mauve	SHARED	1977461	1977722	.	.	.	Notes=Lenght261	AL732656,1977461,1977722;AE009948,1977461,1977722;CP000114,1977461,1977722;CP003810,1977461,1977722;HF952104,1977461,1977722;CP007631,1977461,1977722;CP007572,1977461,1977722;CP007570,1977461,1977722;CP010867,1977461,1977722;CP011325,1977461,1977722;CP011326,1977461,1977722;CP011327,1977461,1977722;CP012419,1977461,1977722;CP013202,1977461,1977722;
CP007571	Mauve	SHARED	1976749	1976809	.	.	.	Notes=Lenght60	CP000114,1976749,1976809;CP003810,1976749,1976809;HF952104,1976749,1976809;HF952106,1976749,1976809;CP007631,1976749,1976809;CP007572,1976749,1976809;CP010867,1976749,1976809;CP011325,1976749,1976809;CP011326,1976749,1976809;CP011327,1976749,1976809;CP010319,1976749,1976809;CP012419,1976749,1976809;CP013202,1976749,1976809;
CP007571	Mauve	SHARED	1976572	1976736	.	.	.	Notes=Lenght164	AL732656,1976572,1976736;AE009948,1976572,1976736;CP000114,1976572,1976736;CP003810,1976572,1976736;HF952104,1976572,1976736;HF952106,1976572,1976736;CP007631,1976572,1976736;CP007632,1976572,1976736;CP007572,1976572,1976736;CP007570,1976572,1976736;CP010867,1976572,1976736;CP011325,1976572,1976736;CP011326,1976572,1976736;CP011327,1976572,1976736;CP011329,1976572,1976736;CP010319,1976572,1976736…
CP007571	Mauve	SHARED	1969704	1970019	.	.	.	Notes=Lenght315	AL732656,1969704,1970019;AE009948,1969704,1970019;CP000114,1969704,1970019;CP003810,1969704,1970019;CP003919,1969704,1970019;HF952104,1969704,1970019;HF952106,1969704,1970019;HF952105,1969704,1970019;HG939456,1969704,1970019;CP007631,1969704,1970019;CP007632,1969704,1970019;CP006910,1969704,1970019;CP007572,1969704,1970019;CP007570,1969704,1970019;CP010867,1969704,1970019;CP011325,1969704,1970019…
CP007571	Mauve	SHARED	1930239	1930337	.	.	.	Notes=Lenght98	AE009948,1930239,1930337;CP000114,1930239,1930337;CP003810,1930239,1930337;HF952104,1930239,1930337;CP007631,1930239,1930337;CP006910,1930239,1930337;CP007572,1930239,1930337;CP007570,1930239,1930337;CP010867,1930239,1930337;CP011325,1930239,1930337;CP011326,1930239,1930337;CP011327,1930239,1930337;CP012419,1930239,1930337;CP013202,1930239,1930337;
CP007571	Mauve	SHARED	1930209	1930238	.	.	.	Notes=Lenght29	CP000114,1930209,1930238;CP003810,1930209,1930238;HF952104,1930209,1930238;CP007631,1930209,1930238;CP006910,1930209,1930238;CP007572,1930209,1930238;CP007570,1930209,1930238;CP010867,1930209,1930238;CP011325,1930209,1930238;CP011326,1930209,1930238;CP011327,1930209,1930238;CP012419,1930209,1930238;CP013202,1930209,1930238;
CP007571	Mauve	SHARED	1930185	1930208	.	.	.	Notes=Lenght23	CP000114,1930185,1930208;HF952104,1930185,1930208;CP007631,1930185,1930208;CP006910,1930185,1930208;CP007572,1930185,1930208;CP007570,1930185,1930208;CP010867,1930185,1930208;CP013202,1930185,1930208;
CP007571	Mauve	SHARED	1930017	1930184	.	.	.	Notes=Lenght167	HF952104,1930017,1930184;CP007631,1930017,1930184;CP006910,1930017,1930184;CP007572,1930017,1930184;CP007570,1930017,1930184;CP010867,1930017,1930184;CP013202,1930017,1930184;
CP007571	Mauve	SHARED	2121984	2122013	.	.	.	Notes=Lenght29	AL732656,2121984,2122013;HF952104,2121984,2122013;CP007631,2121984,2122013;CP006910,2121984,2122013;CP007572,2121984,2122013;CP007570,2121984,2122013;CP010867,2121984,2122013;CP013202,2121984,2122013;
CP007571	Mauve	SHARED	1929371	1929561	.	.	.	Notes=Lenght190	AE009948,1929371,1929561;HF952104,1929371,1929561;CP007631,1929371,1929561;CP007572,1929371,1929561;CP007570,1929371,1929561;CP010867,1929371,1929561;CP013202,1929371,1929561;
CP007571	Mauve	SHARED	1929311	1929370	.	.	.	Notes=Lenght59	HF952104,1929311,1929370;CP007631,1929311,1929370;CP007572,1929311,1929370;CP007570,1929311,1929370;CP010867,1929311,1929370;CP013202,1929311,1929370;
CP007571	Mauve	SHARED	2125136	2125282	.	.	.	Notes=Lenght146	HF952104,2125136,2125282;CP007631,2125136,2125282;CP006910,2125136,2125282;CP007572,2125136,2125282;CP007570,2125136,2125282;CP010867,2125136,2125282;CP013202,2125136,2125282;
CP007571	Mauve	SHARED	2131254	2134245	.	.	.	Notes=Lenght2991	AL732656,2131254,2134245;AE009948,2131254,2134245;CP000114,2131254,2134245;CP003810,2131254,2134245;HF952104,2131254,2134245;HF952106,2131254,2134245;HF952105,2131254,2134245;CP007631,2131254,2134245;CP006910,2131254,2134245;CP007572,2131254,2134245;CP007570,2131254,2134245;CP010867,2131254,2134245;CP011325,2131254,2134245;CP011326,2131254,2134245;CP011327,2131254,2134245;CP011329,2131254,2134245…
CP007571	Mauve	SHARED	2136136	2137233	.	.	.	Notes=Lenght1097	AL732656,2136136,2137233;AE009948,2136136,2137233;CP000114,2136136,2137233;CP003810,2136136,2137233;HF952104,2136136,2137233;HF952106,2136136,2137233;HF952105,2136136,2137233;CP007631,2136136,2137233;CP006910,2136136,2137233;CP007572,2136136,2137233;CP007570,2136136,2137233;CP010867,2136136,2137233;CP011325,2136136,2137233;CP011326,2136136,2137233;CP011327,2136136,2137233;CP011329,2136136,2137233…
CP007571	Mauve	SHARED	2139860	2140394	.	.	.	Notes=Lenght534	AL732656,2139860,2140394;AE009948,2139860,2140394;CP000114,2139860,2140394;CP003810,2139860,2140394;HF952104,2139860,2140394;HF952106,2139860,2140394;HF952105,2139860,2140394;CP007482,2139860,2140394;CP007565,2139860,2140394;HG939456,2139860,2140394;CP007631,2139860,2140394;CP007632,2139860,2140394;CP006910,2139860,2140394;CP007572,2139860,2140394;CP007570,2139860,2140394;FO393392,2139860,2140394…
CP007571	Mauve	SHARED	2152977	2153039	.	.	.	Notes=Lenght62	AL732656,2152977,2153039;AE009948,2152977,2153039;CP003919,2152977,2153039;HF952104,2152977,2153039;HF952106,2152977,2153039;HF952105,2152977,2153039;CP007482,2152977,2153039;CP007565,2152977,2153039;HG939456,2152977,2153039;CP007631,2152977,2153039;CP007632,2152977,2153039;CP006910,2152977,2153039;CP007572,2152977,2153039;CP007570,2152977,2153039;FO393392,2152977,2153039;CP010867,2152977,2153039…
CP007571	Mauve	SHARED	2153590	2153606	.	.	.	Notes=Lenght16	AL732656,2153590,2153606;CP000114,2153590,2153606;CP003919,2153590,2153606;HF952104,2153590,2153606;HF952106,2153590,2153606;HF952105,2153590,2153606;CP007482,2153590,2153606;CP007565,2153590,2153606;HG939456,2153590,2153606;CP007631,2153590,2153606;CP006910,2153590,2153606;CP007572,2153590,2153606;CP007570,2153590,2153606;FO393392,2153590,2153606;CP010867,2153590,2153606;CP011328,2153590,2153606…
CP007571	Mauve	SHARED	2153610	2153714	.	.	.	Notes=Lenght104	CP000114,2153610,2153714;HF952104,2153610,2153714;HG939456,2153610,2153714;CP007631,2153610,2153714;CP007572,2153610,2153714;CP007570,2153610,2153714;CP010867,2153610,2153714;CP012419,2153610,2153714;CP013202,2153610,2153714;
CP007571	Mauve	SHARED	2153715	2153736	.	.	.	Notes=Lenght21	CP000114,2153715,2153736;HF952104,2153715,2153736;CP007631,2153715,2153736;CP007572,2153715,2153736;CP007570,2153715,2153736;CP010867,2153715,2153736;CP012419,2153715,2153736;CP013202,2153715,2153736;
CP007571	Mauve	SHARED	2163921	2164015	.	.	.	Notes=Lenght94	HF952104,2163921,2164015;CP007572,2163921,2164015;CP007570,2163921,2164015;CP010867,2163921,2164015;CP013202,2163921,2164015;
CP007571	Mauve	SHARED	2164016	2164096	.	.	.	Notes=Lenght80	HF952104,2164016,2164096;CP007631,2164016,2164096;CP007572,2164016,2164096;CP007570,2164016,2164096;CP010867,2164016,2164096;CP013202,2164016,2164096;
CP007571	Mauve	SHARED	2164097	2164583	.	.	.	Notes=Lenght486	HF952104,2164097,2164583;CP007572,2164097,2164583;CP007570,2164097,2164583;CP010867,2164097,2164583;CP013202,2164097,2164583;
CP007571	Mauve	SHARED	2164584	2164750	.	.	.	Notes=Lenght166	CP000114,2164584,2164750;HF952104,2164584,2164750;HG939456,2164584,2164750;CP007631,2164584,2164750;CP007572,2164584,2164750;CP007570,2164584,2164750;CP010867,2164584,2164750;CP012419,2164584,2164750;CP013202,2164584,2164750;
CP007571	Mauve	SHARED	2164751	2165518	.	.	.	Notes=Lenght767	HF952104,2164751,2165518;CP007572,2164751,2165518;CP007570,2164751,2165518;CP010867,2164751,2165518;CP013202,2164751,2165518;
CP007571	Mauve	SHARED	2165519	2165815	.	.	.	Notes=Lenght296	CP000114,2165519,2165815;HF952104,2165519,2165815;HG939456,2165519,2165815;CP007631,2165519,2165815;CP007572,2165519,2165815;CP007570,2165519,2165815;CP010867,2165519,2165815;CP012419,2165519,2165815;CP013202,2165519,2165815;
CP007571	Mauve	SHARED	2165816	2166395	.	.	.	Notes=Lenght579	HF952104,2165816,2166395;CP007572,2165816,2166395;CP007570,2165816,2166395;CP010867,2165816,2166395;CP013202,2165816,2166395;
CP007571	Mauve	SHARED	2166396	2167733	.	.	.	Notes=Lenght1337	CP000114,2166396,2167733;HF952104,2166396,2167733;HF952105,2166396,2167733;HG939456,2166396,2167733;CP007631,2166396,2167733;CP007572,2166396,2167733;CP007570,2166396,2167733;CP010867,2166396,2167733;CP012419,2166396,2167733;CP013202,2166396,2167733;
CP007571	Mauve	SHARED	2167734	2167750	.	.	.	Notes=Lenght16	AE009948,2167734,2167750;CP000114,2167734,2167750;CP003810,2167734,2167750;HF952104,2167734,2167750;HF952105,2167734,2167750;HG939456,2167734,2167750;CP007631,2167734,2167750;CP007632,2167734,2167750;CP007572,2167734,2167750;CP007570,2167734,2167750;CP010867,2167734,2167750;CP011325,2167734,2167750;CP011326,2167734,2167750;CP011327,2167734,2167750;CP011329,2167734,2167750;CP012419,2167734,2167750…
CP007571	Mauve	SHARED	2175122	2175415	.	.	.	Notes=Lenght293	AL732656,2175122,2175415;AE009948,2175122,2175415;CP000114,2175122,2175415;CP003810,2175122,2175415;HF952104,2175122,2175415;HF952106,2175122,2175415;HF952105,2175122,2175415;CP007482,2175122,2175415;CP007565,2175122,2175415;HG939456,2175122,2175415;CP007631,2175122,2175415;CP007632,2175122,2175415;CP006910,2175122,2175415;CP007572,2175122,2175415;CP007570,2175122,2175415;FO393392,2175122,2175415…
CP007571	Mauve	SHARED	2213016	2213081	.	.	.	Notes=Lenght65	AL732656,2213016,2213081;AE009948,2213016,2213081;CP000114,2213016,2213081;CP003810,2213016,2213081;CP003919,2213016,2213081;HF952104,2213016,2213081;HF952106,2213016,2213081;HF952105,2213016,2213081;HG939456,2213016,2213081;CP007631,2213016,2213081;CP007632,2213016,2213081;CP006910,2213016,2213081;CP007572,2213016,2213081;CP007570,2213016,2213081;CP010867,2213016,2213081;CP011325,2213016,2213081…
CP007571	Mauve	SHARED	2213082	2213162	.	.	.	Notes=Lenght80	AL732656,2213082,2213162;AE009948,2213082,2213162;CP000114,2213082,2213162;CP003810,2213082,2213162;HF952104,2213082,2213162;HF952106,2213082,2213162;HF952105,2213082,2213162;HG939456,2213082,2213162;CP007631,2213082,2213162;CP007632,2213082,2213162;CP006910,2213082,2213162;CP007572,2213082,2213162;CP007570,2213082,2213162;CP010867,2213082,2213162;CP011325,2213082,2213162;CP011326,2213082,2213162…
CP007571	Mauve	SHARED	2213163	2213174	.	.	.	Notes=Lenght11	AL732656,2213163,2213174;AE009948,2213163,2213174;CP000114,2213163,2213174;CP003810,2213163,2213174;CP003919,2213163,2213174;HF952104,2213163,2213174;HF952106,2213163,2213174;HF952105,2213163,2213174;HG939456,2213163,2213174;CP007631,2213163,2213174;CP007632,2213163,2213174;CP006910,2213163,2213174;CP007572,2213163,2213174;CP007570,2213163,2213174;CP010867,2213163,2213174;CP011325,2213163,2213174…
CP007571	Mauve	SHARED	2214176	2214187	.	.	.	Notes=Lenght11	AL732656,2214176,2214187;AE009948,2214176,2214187;CP000114,2214176,2214187;CP003810,2214176,2214187;CP003919,2214176,2214187;HF952104,2214176,2214187;HF952106,2214176,2214187;HF952105,2214176,2214187;CP007482,2214176,2214187;HG939456,2214176,2214187;CP007631,2214176,2214187;CP007632,2214176,2214187;CP006910,2214176,2214187;CP007572,2214176,2214187;CP007570,2214176,2214187;FO393392,2214176,2214187…
CP007571	Mauve	SHARED	2214189	2214213	.	.	.	Notes=Lenght24	AL732656,2214189,2214213;AE009948,2214189,2214213;CP000114,2214189,2214213;CP003810,2214189,2214213;HF952104,2214189,2214213;CP007572,2214189,2214213;CP007570,2214189,2214213;CP010867,2214189,2214213;CP011325,2214189,2214213;CP011326,2214189,2214213;CP011327,2214189,2214213;CP011329,2214189,2214213;CP012419,2214189,2214213;CP013202,2214189,2214213;
CP007571	Mauve	SHARED	2214214	2214281	.	.	.	Notes=Lenght67	AE009948,2214214,2214281;CP000114,2214214,2214281;CP003810,2214214,2214281;HF952104,2214214,2214281;CP007572,2214214,2214281;CP007570,2214214,2214281;CP010867,2214214,2214281;CP011325,2214214,2214281;CP011326,2214214,2214281;CP011327,2214214,2214281;CP011329,2214214,2214281;CP012419,2214214,2214281;CP013202,2214214,2214281;
