# Supplementary material for: Functional annotation and distribution overview of RNA families in 27 Streptococcus agalactiae genomes
Source: BMC Genomics. 2018 Jul 28;19:556. doi: 10.1186/s12864-018-4951-z (PMC6064168; doi:10.1186/s12864-018-4951-z)
Supplement: Supplementary file 4 — GFF3 annotations for all classified Regions and ncRNAs. (ZIP 1638 kb) [file 12864_2018_4951_MOESM4_ESM.zip › Additional file 4/Core_Shared_and_Exclusive_Regions/SHARED_CP007572.gff]

CP007572	Mauve	SHARED	1190484	1190520	.	.	.	Notes=Lenght36	AL732656,1190484,1190520;CP007571,1190484,1190520;CP007570,1190484,1190520;
CP007572	Mauve	SHARED	1312872	1314472	.	.	.	Notes=Lenght1600	CP007570,1312872,1314472;
CP007572	Mauve	SHARED	1385228	1385239	.	.	.	Notes=Lenght11	AL732656,1385228,1385239;CP007571,1385228,1385239;CP007570,1385228,1385239;
CP007572	Mauve	SHARED	1261713	1261853	.	.	.	Notes=Lenght140	CP007631,1261713,1261853;CP007632,1261713,1261853;CP007571,1261713,1261853;CP007570,1261713,1261853;
CP007572	Mauve	SHARED	1155577	1155621	.	.	.	Notes=Lenght44	AE009948,1155577,1155621;CP007571,1155577,1155621;CP007570,1155577,1155621;CP011329,1155577,1155621;
CP007572	Mauve	SHARED	724599	724704	.	.	.	Notes=Lenght105	AL732656,724599,724704;CP007571,724599,724704;CP007570,724599,724704;
CP007572	Mauve	SHARED	703144	724598	.	.	.	Notes=Lenght21454	CP007571,703144,724598;CP007570,703144,724598;
CP007572	Mauve	SHARED	1261854	1262978	.	.	.	Notes=Lenght1124	CP007571,1261854,1262978;CP007570,1261854,1262978;
CP007572	Mauve	SHARED	1262979	1263086	.	.	.	Notes=Lenght107	AL732656,1262979,1263086;CP007571,1262979,1263086;CP007570,1262979,1263086;
CP007572	Mauve	SHARED	1115432	1115571	.	.	.	Notes=Lenght139	AL732656,1115432,1115571;CP006910,1115432,1115571;CP007571,1115432,1115571;CP007570,1115432,1115571;
CP007572	Mauve	SHARED	1120740	1121601	.	.	.	Notes=Lenght861	AL732656,1120740,1121601;CP006910,1120740,1121601;CP007571,1120740,1121601;CP007570,1120740,1121601;
CP007572	Mauve	SHARED	482730	482751	.	.	.	Notes=Lenght21	CP007571,482730,482751;
CP007572	Mauve	SHARED	1258779	1261712	.	.	.	Notes=Lenght2933	CP007571,1258779,1261712;CP007570,1258779,1261712;
CP007572	Mauve	SHARED	1251598	1251616	.	.	.	Notes=Lenght18	AL732656,1251598,1251616;CP007571,1251598,1251616;CP007570,1251598,1251616;
CP007572	Mauve	SHARED	726732	727052	.	.	.	Notes=Lenght320	AL732656,726732,727052;CP006910,726732,727052;CP007571,726732,727052;CP007570,726732,727052;
CP007572	Mauve	SHARED	801383	803239	.	.	.	Notes=Lenght1856	CP003810,801383,803239;HG939456,801383,803239;CP007632,801383,803239;CP007571,801383,803239;CP007570,801383,803239;CP011325,801383,803239;CP011326,801383,803239;CP011327,801383,803239;
CP007572	Mauve	SHARED	770662	771125	.	.	.	Notes=Lenght463	CP003810,770662,771125;CP007571,770662,771125;CP007570,770662,771125;CP011325,770662,771125;CP011326,770662,771125;CP011327,770662,771125;
CP007572	Mauve	SHARED	1336749	1338067	.	.	.	Notes=Lenght1318	CP007571,1336749,1338067;CP007570,1336749,1338067;CP011329,1336749,1338067;
CP007572	Mauve	SHARED	1109567	1115284	.	.	.	Notes=Lenght5717	AL732656,1109567,1115284;CP007571,1109567,1115284;CP007570,1109567,1115284;
CP007572	Mauve	SHARED	486930	488036	.	.	.	Notes=Lenght1106	AL732656,486930,488036;CP007571,486930,488036;CP007570,486930,488036;
CP007572	Mauve	SHARED	1119827	1119885	.	.	.	Notes=Lenght58	AL732656,1119827,1119885;CP007571,1119827,1119885;CP007570,1119827,1119885;
CP007572	Mauve	SHARED	1116519	1116596	.	.	.	Notes=Lenght77	AL732656,1116519,1116596;HG939456,1116519,1116596;CP007632,1116519,1116596;CP006910,1116519,1116596;CP007571,1116519,1116596;CP007570,1116519,1116596;
CP007572	Mauve	SHARED	1116632	1116662	.	.	.	Notes=Lenght30	AL732656,1116632,1116662;HG939456,1116632,1116662;CP007632,1116632,1116662;CP006910,1116632,1116662;CP007571,1116632,1116662;CP007570,1116632,1116662;
CP007572	Mauve	SHARED	1117937	1117963	.	.	.	Notes=Lenght26	AL732656,1117937,1117963;CP007571,1117937,1117963;CP007570,1117937,1117963;
CP007572	Mauve	SHARED	1390600	1390729	.	.	.	Notes=Lenght129	AL732656,1390600,1390729;CP000114,1390600,1390729;HG939456,1390600,1390729;CP007632,1390600,1390729;CP007571,1390600,1390729;CP007570,1390600,1390729;
CP007572	Mauve	SHARED	2194177	2195743	.	.	.	Notes=Lenght1566	CP007571,2194177,2195743;CP007570,2194177,2195743;
CP007572	Mauve	SHARED	2002333	2002369	.	.	.	Notes=Lenght36	AL732656,2002333,2002369;CP007571,2002333,2002369;CP007570,2002333,2002369;
CP007572	Mauve	SHARED	488037	494402	.	.	.	Notes=Lenght6365	AL732656,488037,494402;CP007571,488037,494402;CP007570,488037,494402;
CP007572	Mauve	SHARED	998658	998674	.	.	.	Notes=Lenght16	CP007571,998658,998674;CP007570,998658,998674;
CP007572	Mauve	SHARED	482502	482526	.	.	.	Notes=Lenght24	AL732656,482502,482526;AE009948,482502,482526;CP007571,482502,482526;CP007570,482502,482526;CP010867,482502,482526;
CP007572	Mauve	SHARED	691589	691714	.	.	.	Notes=Lenght125	CP007571,691589,691714;CP007570,691589,691714;
CP007572	Mauve	SHARED	1611132	1612988	.	.	.	Notes=Lenght1856	CP003810,1611132,1612988;CP007571,1611132,1612988;CP007570,1611132,1612988;CP011325,1611132,1612988;CP011326,1611132,1612988;CP011327,1611132,1612988;
CP007572	Mauve	SHARED	1115935	1115954	.	.	.	Notes=Lenght19	AL732656,1115935,1115954;CP006910,1115935,1115954;CP007571,1115935,1115954;CP007570,1115935,1115954;
CP007572	Mauve	SHARED	1116004	1116018	.	.	.	Notes=Lenght14	AL732656,1116004,1116018;CP007571,1116004,1116018;CP007570,1116004,1116018;
CP007572	Mauve	SHARED	486349	486914	.	.	.	Notes=Lenght565	AL732656,486349,486914;CP007571,486349,486914;CP007570,486349,486914;
CP007572	Mauve	SHARED	486915	486929	.	.	.	Notes=Lenght14	CP007571,486915,486929;CP007570,486915,486929;
CP007572	Mauve	SHARED	2129914	2130203	.	.	.	Notes=Lenght289	CP003810,2129914,2130203;CP007571,2129914,2130203;CP007570,2129914,2130203;CP011325,2129914,2130203;CP011326,2129914,2130203;CP011327,2129914,2130203;
CP007572	Mauve	SHARED	978931	980765	.	.	.	Notes=Lenght1834	CP003810,978931,980765;HG939456,978931,980765;CP007632,978931,980765;CP007571,978931,980765;CP007570,978931,980765;CP011325,978931,980765;CP011326,978931,980765;CP011327,978931,980765;
CP007572	Mauve	SHARED	978909	978930	.	.	.	Notes=Lenght21	CP003810,978909,978930;CP007571,978909,978930;CP007570,978909,978930;CP011325,978909,978930;CP011326,978909,978930;CP011327,978909,978930;
CP007572	Mauve	SHARED	620773	621083	.	.	.	Notes=Lenght310	CP007571,620773,621083;
CP007572	Mauve	SHARED	2133248	2133609	.	.	.	Notes=Lenght361	CP007571,2133248,2133609;
CP007572	Mauve	SHARED	473711	473763	.	.	.	Notes=Lenght52	CP000114,473711,473763;CP003810,473711,473763;HG939456,473711,473763;CP007571,473711,473763;CP007570,473711,473763;CP011325,473711,473763;CP011326,473711,473763;CP011327,473711,473763;
CP007572	Mauve	SHARED	1116125	1116392	.	.	.	Notes=Lenght267	AL732656,1116125,1116392;HG939456,1116125,1116392;CP007632,1116125,1116392;CP006910,1116125,1116392;CP007571,1116125,1116392;CP007570,1116125,1116392;
CP007572	Mauve	SHARED	482620	482729	.	.	.	Notes=Lenght109	AL732656,482620,482729;CP007571,482620,482729;
CP007572	Mauve	SHARED	667106	667118	.	.	.	Notes=Lenght12	CP007571,667106,667118;CP007570,667106,667118;
CP007572	Mauve	SHARED	691732	691828	.	.	.	Notes=Lenght96	CP007571,691732,691828;CP007570,691732,691828;
CP007572	Mauve	SHARED	652032	653357	.	.	.	Notes=Lenght1325	CP007571,652032,653357;CP007570,652032,653357;
CP007572	Mauve	SHARED	650554	650685	.	.	.	Notes=Lenght131	AL732656,650554,650685;CP007571,650554,650685;CP007570,650554,650685;
CP007572	Mauve	SHARED	727053	727117	.	.	.	Notes=Lenght64	AL732656,727053,727117;CP007571,727053,727117;CP007570,727053,727117;
CP007572	Mauve	SHARED	1124852	1124939	.	.	.	Notes=Lenght87	CP007571,1124852,1124939;
CP007572	Mauve	SHARED	731542	731673	.	.	.	Notes=Lenght131	AL732656,731542,731673;CP007571,731542,731673;
CP007572	Mauve	SHARED	482752	483114	.	.	.	Notes=Lenght362	AL732656,482752,483114;CP007571,482752,483114;
CP007572	Mauve	SHARED	605152	605344	.	.	.	Notes=Lenght192	CP007571,605152,605344;
CP007572	Mauve	SHARED	612473	612500	.	.	.	Notes=Lenght27	CP007571,612473,612500;
CP007572	Mauve	SHARED	613150	613509	.	.	.	Notes=Lenght359	CP007571,613150,613509;
CP007572	Mauve	SHARED	1935080	1935249	.	.	.	Notes=Lenght169	CP007571,1935080,1935249;
CP007572	Mauve	SHARED	1933319	1934035	.	.	.	Notes=Lenght716	CP007571,1933319,1934035;
CP007572	Mauve	SHARED	1783856	1783893	.	.	.	Notes=Lenght37	CP003810,1783856,1783893;CP007571,1783856,1783893;CP007570,1783856,1783893;CP011325,1783856,1783893;CP011326,1783856,1783893;CP011327,1783856,1783893;
CP007572	Mauve	SHARED	1784009	1785343	.	.	.	Notes=Lenght1334	CP003810,1784009,1785343;CP007571,1784009,1785343;CP007570,1784009,1785343;CP011325,1784009,1785343;CP011326,1784009,1785343;CP011327,1784009,1785343;
CP007572	Mauve	SHARED	1787234	1787272	.	.	.	Notes=Lenght38	CP003810,1787234,1787272;CP007571,1787234,1787272;CP007570,1787234,1787272;CP011325,1787234,1787272;CP011326,1787234,1787272;CP011327,1787234,1787272;
CP007572	Mauve	SHARED	1936763	1937122	.	.	.	Notes=Lenght359	CP007571,1936763,1937122;
CP007572	Mauve	SHARED	635318	635415	.	.	.	Notes=Lenght97	CP007571,635318,635415;
CP007572	Mauve	SHARED	668247	668548	.	.	.	Notes=Lenght301	CP007571,668247,668548;
CP007572	Mauve	SHARED	1241718	1243277	.	.	.	Notes=Lenght1559	CP007571,1241718,1243277;CP007570,1241718,1243277;
CP007572	Mauve	SHARED	1236047	1241549	.	.	.	Notes=Lenght5502	AL732656,1236047,1241549;CP007571,1236047,1241549;CP007570,1236047,1241549;
CP007572	Mauve	SHARED	1227774	1229336	.	.	.	Notes=Lenght1562	CP007571,1227774,1229336;CP007570,1227774,1229336;
CP007572	Mauve	SHARED	1208008	1211422	.	.	.	Notes=Lenght3414	CP007571,1208008,1211422;CP007570,1208008,1211422;
CP007572	Mauve	SHARED	853229	853300	.	.	.	Notes=Lenght71	HF952105,853229,853300;CP007482,853229,853300;CP007565,853229,853300;HG939456,853229,853300;CP007632,853229,853300;CP006910,853229,853300;CP007571,853229,853300;CP007570,853229,853300;FO393392,853229,853300;CP011328,853229,853300;CP010319,853229,853300;
CP007572	Mauve	SHARED	151982	152041	.	.	.	Notes=Lenght59	CP007571,151982,152041;CP007570,151982,152041;CP010319,151982,152041;
CP007572	Mauve	SHARED	152042	152101	.	.	.	Notes=Lenght59	CP003919,152042,152101;HF952106,152042,152101;HF952105,152042,152101;CP007482,152042,152101;CP007565,152042,152101;CP007571,152042,152101;CP007570,152042,152101;FO393392,152042,152101;CP011328,152042,152101;CP010319,152042,152101;
CP007572	Mauve	SHARED	152102	152140	.	.	.	Notes=Lenght38	CP003919,152102,152140;HF952106,152102,152140;HF952105,152102,152140;CP007482,152102,152140;CP007565,152102,152140;HG939456,152102,152140;CP006910,152102,152140;CP007571,152102,152140;CP007570,152102,152140;FO393392,152102,152140;CP011328,152102,152140;CP010319,152102,152140;
CP007572	Mauve	SHARED	152141	152160	.	.	.	Notes=Lenght19	AE009948,152141,152160;CP003919,152141,152160;HF952104,152141,152160;HF952106,152141,152160;HF952105,152141,152160;CP007482,152141,152160;CP007565,152141,152160;HG939456,152141,152160;CP007631,152141,152160;CP006910,152141,152160;CP007571,152141,152160;CP007570,152141,152160;FO393392,152141,152160;CP010867,152141,152160;CP011328,152141,152160;CP011329,152141,152160;CP010319,152141,152160;
CP007572	Mauve	SHARED	101984	102033	.	.	.	Notes=Lenght49	AL732656,101984,102033;CP000114,101984,102033;CP003810,101984,102033;CP003919,101984,102033;HF952106,101984,102033;HF952105,101984,102033;CP007482,101984,102033;CP007565,101984,102033;HG939456,101984,102033;CP007632,101984,102033;CP006910,101984,102033;CP007571,101984,102033;CP007570,101984,102033;FO393392,101984,102033;CP011325,101984,102033;CP011326,101984,102033;CP011328,101984,102033;CP010319…
CP007572	Mauve	SHARED	102986	103074	.	.	.	Notes=Lenght88	HF952106,102986,103074;HF952105,102986,103074;HG939456,102986,103074;CP006910,102986,103074;CP007571,102986,103074;CP007570,102986,103074;CP010319,102986,103074;
CP007572	Mauve	SHARED	378859	378884	.	.	.	Notes=Lenght25	AL732656,378859,378884;CP000114,378859,378884;CP003919,378859,378884;HF952106,378859,378884;HF952105,378859,378884;CP007482,378859,378884;CP007565,378859,378884;HG939456,378859,378884;CP007632,378859,378884;CP006910,378859,378884;CP007571,378859,378884;CP007570,378859,378884;FO393392,378859,378884;CP011325,378859,378884;CP011326,378859,378884;CP011328,378859,378884;CP010319,378859,378884;
CP007572	Mauve	SHARED	378885	378911	.	.	.	Notes=Lenght26	AL732656,378885,378911;CP000114,378885,378911;CP003919,378885,378911;HF952106,378885,378911;HF952105,378885,378911;CP007482,378885,378911;CP007565,378885,378911;HG939456,378885,378911;CP007632,378885,378911;CP006910,378885,378911;CP007571,378885,378911;CP007570,378885,378911;FO393392,378885,378911;CP011325,378885,378911;CP011326,378885,378911;CP011327,378885,378911;CP011328,378885,378911;CP010319…
CP007572	Mauve	SHARED	379257	379314	.	.	.	Notes=Lenght57	AL732656,379257,379314;CP000114,379257,379314;CP003919,379257,379314;HF952106,379257,379314;HF952105,379257,379314;CP007482,379257,379314;CP007565,379257,379314;HG939456,379257,379314;CP007632,379257,379314;CP006910,379257,379314;CP007571,379257,379314;CP007570,379257,379314;FO393392,379257,379314;CP011325,379257,379314;CP011326,379257,379314;CP011328,379257,379314;CP010319,379257,379314;
CP007572	Mauve	SHARED	379403	379414	.	.	.	Notes=Lenght11	AL732656,379403,379414;CP000114,379403,379414;CP003919,379403,379414;HF952106,379403,379414;HF952105,379403,379414;CP007482,379403,379414;CP007565,379403,379414;HG939456,379403,379414;CP007632,379403,379414;CP006910,379403,379414;CP007571,379403,379414;CP007570,379403,379414;FO393392,379403,379414;CP011325,379403,379414;CP011327,379403,379414;CP011328,379403,379414;CP010319,379403,379414;
CP007572	Mauve	SHARED	31214	31245	.	.	.	Notes=Lenght31	AL732656,31214,31245;HF952106,31214,31245;HF952105,31214,31245;CP007482,31214,31245;CP007565,31214,31245;HG939456,31214,31245;CP007632,31214,31245;CP006910,31214,31245;CP007571,31214,31245;CP007570,31214,31245;FO393392,31214,31245;CP011328,31214,31245;CP010319,31214,31245;
CP007572	Mauve	SHARED	43481	43496	.	.	.	Notes=Lenght15	AE009948,43481,43496;CP007632,43481,43496;CP006910,43481,43496;CP007571,43481,43496;CP007570,43481,43496;CP011329,43481,43496;CP010319,43481,43496;
CP007572	Mauve	SHARED	43497	43982	.	.	.	Notes=Lenght485	CP006910,43497,43982;CP007571,43497,43982;CP007570,43497,43982;CP010319,43497,43982;
CP007572	Mauve	SHARED	67449	67474	.	.	.	Notes=Lenght25	AL732656,67449,67474;HF952105,67449,67474;HG939456,67449,67474;CP007632,67449,67474;CP006910,67449,67474;CP007571,67449,67474;CP007570,67449,67474;CP010319,67449,67474;
CP007572	Mauve	SHARED	98536	98938	.	.	.	Notes=Lenght402	AL732656,98536,98938;CP000114,98536,98938;CP003919,98536,98938;HF952106,98536,98938;HF952105,98536,98938;CP007482,98536,98938;CP007565,98536,98938;HG939456,98536,98938;CP007632,98536,98938;CP006910,98536,98938;CP007571,98536,98938;CP007570,98536,98938;FO393392,98536,98938;CP011326,98536,98938;CP011327,98536,98938;CP011328,98536,98938;CP010319,98536,98938;
CP007572	Mauve	SHARED	1525278	1525302	.	.	.	Notes=Lenght24	AL732656,1525278,1525302;CP007571,1525278,1525302;CP007570,1525278,1525302;
CP007572	Mauve	SHARED	998714	998731	.	.	.	Notes=Lenght17	CP007571,998714,998731;CP007570,998714,998731;
CP007572	Mauve	SHARED	2137630	2137669	.	.	.	Notes=Lenght39	AL732656,2137630,2137669;HG939456,2137630,2137669;CP007632,2137630,2137669;CP007571,2137630,2137669;CP007570,2137630,2137669;
CP007572	Mauve	SHARED	2137877	2139523	.	.	.	Notes=Lenght1646	AL732656,2137877,2139523;CP006910,2137877,2139523;CP007571,2137877,2139523;CP007570,2137877,2139523;
CP007572	Mauve	SHARED	2036817	2036850	.	.	.	Notes=Lenght33	HF952105,2036817,2036850;HG939456,2036817,2036850;CP007571,2036817,2036850;CP007570,2036817,2036850;
CP007572	Mauve	SHARED	2150140	2151997	.	.	.	Notes=Lenght1857	CP007571,2150140,2151997;CP007570,2150140,2151997;
CP007572	Mauve	SHARED	2150109	2150139	.	.	.	Notes=Lenght30	AL732656,2150109,2150139;CP007571,2150109,2150139;CP007570,2150109,2150139;
CP007572	Mauve	SHARED	2145630	2147090	.	.	.	Notes=Lenght1460	AL732656,2145630,2147090;CP007571,2145630,2147090;CP007570,2145630,2147090;
CP007572	Mauve	SHARED	494500	494512	.	.	.	Notes=Lenght12	CP007571,494500,494512;CP007570,494500,494512;CP010319,494500,494512;
CP007572	Mauve	SHARED	499334	500860	.	.	.	Notes=Lenght1526	AL732656,499334,500860;CP003919,499334,500860;HF952106,499334,500860;HF952105,499334,500860;CP007482,499334,500860;CP007565,499334,500860;HG939456,499334,500860;CP007632,499334,500860;CP006910,499334,500860;CP007571,499334,500860;CP007570,499334,500860;FO393392,499334,500860;CP011328,499334,500860;CP010319,499334,500860;
CP007572	Mauve	SHARED	1044512	1047905	.	.	.	Notes=Lenght3393	CP007571,1044512,1047905;CP007570,1044512,1047905;
CP007572	Mauve	SHARED	1013934	1015496	.	.	.	Notes=Lenght1562	CP007571,1013934,1015496;CP007570,1013934,1015496;
CP007572	Mauve	SHARED	1011265	1012827	.	.	.	Notes=Lenght1562	CP007571,1011265,1012827;CP007570,1011265,1012827;
CP007572	Mauve	SHARED	1390782	1390799	.	.	.	Notes=Lenght17	AL732656,1390782,1390799;CP007571,1390782,1390799;CP007570,1390782,1390799;
CP007572	Mauve	SHARED	1843508	1843521	.	.	.	Notes=Lenght13	AL732656,1843508,1843521;HF952106,1843508,1843521;CP007571,1843508,1843521;CP007570,1843508,1843521;
CP007572	Mauve	SHARED	1843564	1843580	.	.	.	Notes=Lenght16	AL732656,1843564,1843580;HF952106,1843564,1843580;CP007632,1843564,1843580;CP007571,1843564,1843580;CP007570,1843564,1843580;
CP007572	Mauve	SHARED	1854207	1855532	.	.	.	Notes=Lenght1325	CP007570,1854207,1855532;
CP007572	Mauve	SHARED	1119426	1119438	.	.	.	Notes=Lenght12	AL732656,1119426,1119438;HG939456,1119426,1119438;CP006910,1119426,1119438;CP007571,1119426,1119438;CP007570,1119426,1119438;
CP007572	Mauve	SHARED	1119633	1119650	.	.	.	Notes=Lenght17	AL732656,1119633,1119650;CP006910,1119633,1119650;CP007571,1119633,1119650;CP007570,1119633,1119650;
CP007572	Mauve	SHARED	1385396	1385433	.	.	.	Notes=Lenght37	AL732656,1385396,1385433;CP007571,1385396,1385433;CP007570,1385396,1385433;
CP007572	Mauve	SHARED	604821	604964	.	.	.	Notes=Lenght143	CP007571,604821,604964;
CP007572	Mauve	SHARED	603268	604688	.	.	.	Notes=Lenght1420	CP007571,603268,604688;
CP007572	Mauve	SHARED	600928	603191	.	.	.	Notes=Lenght2263	CP007571,600928,603191;
CP007572	Mauve	SHARED	599799	600794	.	.	.	Notes=Lenght995	CP007571,599799,600794;
CP007572	Mauve	SHARED	599109	599793	.	.	.	Notes=Lenght684	AE009948,599109,599793;CP007631,599109,599793;CP007632,599109,599793;CP007571,599109,599793;
CP007572	Mauve	SHARED	597572	597636	.	.	.	Notes=Lenght64	AE009948,597572,597636;CP007631,597572,597636;CP007632,597572,597636;CP007571,597572,597636;
CP007572	Mauve	SHARED	692133	692190	.	.	.	Notes=Lenght57	CP007571,692133,692190;CP007570,692133,692190;
CP007572	Mauve	SHARED	377982	378081	.	.	.	Notes=Lenght99	AL732656,377982,378081;CP000114,377982,378081;CP007571,377982,378081;CP007570,377982,378081;CP011325,377982,378081;CP011326,377982,378081;CP011327,377982,378081;
CP007572	Mauve	SHARED	472329	472386	.	.	.	Notes=Lenght57	CP000114,472329,472386;CP003810,472329,472386;HG939456,472329,472386;CP007571,472329,472386;CP007570,472329,472386;CP011325,472329,472386;CP011326,472329,472386;CP011327,472329,472386;
CP007572	Mauve	SHARED	472387	472687	.	.	.	Notes=Lenght300	CP000114,472387,472687;CP003810,472387,472687;CP007571,472387,472687;CP007570,472387,472687;CP011325,472387,472687;CP011326,472387,472687;CP011327,472387,472687;
CP007572	Mauve	SHARED	472688	472806	.	.	.	Notes=Lenght118	CP000114,472688,472806;CP003810,472688,472806;HG939456,472688,472806;CP007571,472688,472806;CP007570,472688,472806;CP011325,472688,472806;CP011326,472688,472806;CP011327,472688,472806;
CP007572	Mauve	SHARED	472807	473710	.	.	.	Notes=Lenght903	CP000114,472807,473710;CP003810,472807,473710;CP007571,472807,473710;CP007570,472807,473710;CP011325,472807,473710;CP011326,472807,473710;CP011327,472807,473710;
CP007572	Mauve	SHARED	697132	697187	.	.	.	Notes=Lenght55	CP007571,697132,697187;CP007570,697132,697187;
CP007572	Mauve	SHARED	1121602	1121932	.	.	.	Notes=Lenght330	AL732656,1121602,1121932;CP007571,1121602,1121932;CP007570,1121602,1121932;
CP007572	Mauve	SHARED	1124763	1124851	.	.	.	Notes=Lenght88	CP007571,1124763,1124851;CP007570,1124763,1124851;
CP007572	Mauve	SHARED	1124940	1125647	.	.	.	Notes=Lenght707	CP007571,1124940,1125647;CP007570,1124940,1125647;
CP007572	Mauve	SHARED	1264423	1264463	.	.	.	Notes=Lenght40	HF952105,1264423,1264463;CP007632,1264423,1264463;CP007571,1264423,1264463;CP007570,1264423,1264463;
CP007572	Mauve	SHARED	1263268	1264420	.	.	.	Notes=Lenght1152	CP007571,1263268,1264420;CP007570,1263268,1264420;
CP007572	Mauve	SHARED	598878	598990	.	.	.	Notes=Lenght112	AE009948,598878,598990;CP007571,598878,598990;
CP007572	Mauve	SHARED	598816	598877	.	.	.	Notes=Lenght61	CP007571,598816,598877;
CP007572	Mauve	SHARED	597835	597982	.	.	.	Notes=Lenght147	CP007571,597835,597982;
CP007572	Mauve	SHARED	1263179	1263267	.	.	.	Notes=Lenght88	AL732656,1263179,1263267;CP007571,1263179,1263267;CP007570,1263179,1263267;
CP007572	Mauve	SHARED	1263087	1263178	.	.	.	Notes=Lenght91	AL732656,1263087,1263178;HF952105,1263087,1263178;CP007571,1263087,1263178;CP007570,1263087,1263178;
CP007572	Mauve	SHARED	702171	702193	.	.	.	Notes=Lenght22	CP007571,702171,702193;CP007570,702171,702193;
CP007572	Mauve	SHARED	702022	702170	.	.	.	Notes=Lenght148	HF952106,702022,702170;CP007571,702022,702170;CP007570,702022,702170;
CP007572	Mauve	SHARED	701683	702021	.	.	.	Notes=Lenght338	CP007571,701683,702021;CP007570,701683,702021;
CP007572	Mauve	SHARED	692400	692710	.	.	.	Notes=Lenght310	CP007571,692400,692710;CP007570,692400,692710;
CP007572	Mauve	SHARED	376649	376662	.	.	.	Notes=Lenght13	AL732656,376649,376662;CP000114,376649,376662;CP003810,376649,376662;CP003919,376649,376662;HF952106,376649,376662;HF952105,376649,376662;CP007482,376649,376662;HG939456,376649,376662;CP007632,376649,376662;CP006910,376649,376662;CP007571,376649,376662;CP007570,376649,376662;FO393392,376649,376662;CP011325,376649,376662;CP011327,376649,376662;CP011328,376649,376662;CP010319,376649,376662;
CP007572	Mauve	SHARED	378665	378728	.	.	.	Notes=Lenght63	AL732656,378665,378728;CP000114,378665,378728;CP003919,378665,378728;HF952106,378665,378728;HF952105,378665,378728;CP007482,378665,378728;CP007565,378665,378728;HG939456,378665,378728;CP007632,378665,378728;CP006910,378665,378728;CP007571,378665,378728;CP007570,378665,378728;FO393392,378665,378728;CP011325,378665,378728;CP011326,378665,378728;CP011328,378665,378728;CP010319,378665,378728;
CP007572	Mauve	SHARED	614754	614770	.	.	.	Notes=Lenght16	CP007571,614754,614770;
CP007572	Mauve	SHARED	692988	693250	.	.	.	Notes=Lenght262	CP007571,692988,693250;CP007570,692988,693250;
CP007572	Mauve	SHARED	636844	636901	.	.	.	Notes=Lenght57	AE009948,636844,636901;CP007631,636844,636901;CP007632,636844,636901;CP007571,636844,636901;
CP007572	Mauve	SHARED	1512771	1512782	.	.	.	Notes=Lenght11	AL732656,1512771,1512782;AE009948,1512771,1512782;CP000114,1512771,1512782;CP003810,1512771,1512782;CP003919,1512771,1512782;HF952106,1512771,1512782;HF952105,1512771,1512782;CP007482,1512771,1512782;CP007565,1512771,1512782;CP006910,1512771,1512782;CP007571,1512771,1512782;CP007570,1512771,1512782;FO393392,1512771,1512782;CP011325,1512771,1512782;CP011326,1512771,1512782;CP011327,1512771,1512782…
CP007572	Mauve	SHARED	1525118	1525131	.	.	.	Notes=Lenght13	AL732656,1525118,1525131;AE009948,1525118,1525131;CP000114,1525118,1525131;CP003810,1525118,1525131;HF952104,1525118,1525131;HF952106,1525118,1525131;CP007631,1525118,1525131;CP006910,1525118,1525131;CP007571,1525118,1525131;CP007570,1525118,1525131;CP010867,1525118,1525131;CP011325,1525118,1525131;CP011326,1525118,1525131;CP011327,1525118,1525131;CP010319,1525118,1525131;CP012419,1525118,1525131;
CP007572	Mauve	SHARED	1391136	1391185	.	.	.	Notes=Lenght49	AL732656,1391136,1391185;CP003810,1391136,1391185;CP003919,1391136,1391185;HF952106,1391136,1391185;HF952105,1391136,1391185;CP007482,1391136,1391185;CP007565,1391136,1391185;HG939456,1391136,1391185;CP007632,1391136,1391185;CP006910,1391136,1391185;CP007571,1391136,1391185;CP007570,1391136,1391185;FO393392,1391136,1391185;CP011325,1391136,1391185;CP011327,1391136,1391185;CP011328,1391136,1391185…
CP007572	Mauve	SHARED	1391330	1391389	.	.	.	Notes=Lenght59	AL732656,1391330,1391389;CP003810,1391330,1391389;CP007571,1391330,1391389;CP007570,1391330,1391389;CP011325,1391330,1391389;CP011327,1391330,1391389;CP012419,1391330,1391389;
CP007572	Mauve	SHARED	1393317	1393648	.	.	.	Notes=Lenght331	AL732656,1393317,1393648;CP003810,1393317,1393648;CP003919,1393317,1393648;HF952106,1393317,1393648;HF952105,1393317,1393648;CP007482,1393317,1393648;CP007565,1393317,1393648;HG939456,1393317,1393648;CP007632,1393317,1393648;CP006910,1393317,1393648;CP007571,1393317,1393648;CP007570,1393317,1393648;FO393392,1393317,1393648;CP011325,1393317,1393648;CP011327,1393317,1393648;CP011328,1393317,1393648…
CP007572	Mauve	SHARED	1393693	1394067	.	.	.	Notes=Lenght374	AL732656,1393693,1394067;CP003810,1393693,1394067;CP007571,1393693,1394067;CP007570,1393693,1394067;CP011325,1393693,1394067;CP011327,1393693,1394067;CP012419,1393693,1394067;
CP007572	Mauve	SHARED	1394392	1394443	.	.	.	Notes=Lenght51	AL732656,1394392,1394443;CP003810,1394392,1394443;CP007571,1394392,1394443;CP007570,1394392,1394443;CP011325,1394392,1394443;CP011327,1394392,1394443;CP012419,1394392,1394443;
CP007572	Mauve	SHARED	1394904	1394945	.	.	.	Notes=Lenght41	AL732656,1394904,1394945;CP003810,1394904,1394945;CP007571,1394904,1394945;CP007570,1394904,1394945;CP011325,1394904,1394945;CP011327,1394904,1394945;CP012419,1394904,1394945;
CP007572	Mauve	SHARED	1394996	1395217	.	.	.	Notes=Lenght221	AL732656,1394996,1395217;CP003810,1394996,1395217;CP007571,1394996,1395217;CP007570,1394996,1395217;CP011325,1394996,1395217;CP011327,1394996,1395217;CP012419,1394996,1395217;
CP007572	Mauve	SHARED	1395218	1395362	.	.	.	Notes=Lenght144	AL732656,1395218,1395362;CP003810,1395218,1395362;CP003919,1395218,1395362;HF952106,1395218,1395362;HF952105,1395218,1395362;CP007482,1395218,1395362;CP007565,1395218,1395362;HG939456,1395218,1395362;CP007632,1395218,1395362;CP006910,1395218,1395362;CP007571,1395218,1395362;CP007570,1395218,1395362;FO393392,1395218,1395362;CP011325,1395218,1395362;CP011327,1395218,1395362;CP011328,1395218,1395362…
CP007572	Mauve	SHARED	1525144	1525158	.	.	.	Notes=Lenght14	AL732656,1525144,1525158;CP000114,1525144,1525158;HF952106,1525144,1525158;CP007571,1525144,1525158;CP007570,1525144,1525158;CP010319,1525144,1525158;CP012419,1525144,1525158;
CP007572	Mauve	SHARED	1525159	1525186	.	.	.	Notes=Lenght27	AL732656,1525159,1525186;CP000114,1525159,1525186;HF952106,1525159,1525186;CP007571,1525159,1525186;CP007570,1525159,1525186;CP012419,1525159,1525186;
CP007572	Mauve	SHARED	1525604	1525636	.	.	.	Notes=Lenght32	AL732656,1525604,1525636;CP000114,1525604,1525636;CP007571,1525604,1525636;CP007570,1525604,1525636;CP012419,1525604,1525636;
CP007572	Mauve	SHARED	1525637	1525649	.	.	.	Notes=Lenght12	AL732656,1525637,1525649;CP000114,1525637,1525649;CP012419,1525637,1525649;
CP007572	Mauve	SHARED	1525675	1525696	.	.	.	Notes=Lenght21	AL732656,1525675,1525696;CP000114,1525675,1525696;CP007570,1525675,1525696;CP012419,1525675,1525696;
CP007572	Mauve	SHARED	1525697	1525710	.	.	.	Notes=Lenght13	AL732656,1525697,1525710;CP000114,1525697,1525710;CP007571,1525697,1525710;CP007570,1525697,1525710;CP012419,1525697,1525710;
CP007572	Mauve	SHARED	1525711	1525752	.	.	.	Notes=Lenght41	CP000114,1525711,1525752;CP007571,1525711,1525752;CP007570,1525711,1525752;CP012419,1525711,1525752;
CP007572	Mauve	SHARED	1525790	1525826	.	.	.	Notes=Lenght36	AL732656,1525790,1525826;CP000114,1525790,1525826;CP007571,1525790,1525826;CP007570,1525790,1525826;CP012419,1525790,1525826;
CP007572	Mauve	SHARED	620381	620769	.	.	.	Notes=Lenght388	CP000114,620381,620769;CP007571,620381,620769;CP007570,620381,620769;CP012419,620381,620769;
CP007572	Mauve	SHARED	619294	620380	.	.	.	Notes=Lenght1086	CP000114,619294,620380;CP007571,619294,620380;CP012419,619294,620380;
CP007572	Mauve	SHARED	618910	619293	.	.	.	Notes=Lenght383	CP000114,618910,619293;CP007571,618910,619293;CP007570,618910,619293;CP012419,618910,619293;
CP007572	Mauve	SHARED	616541	618909	.	.	.	Notes=Lenght2368	CP000114,616541,618909;CP007571,616541,618909;CP012419,616541,618909;
CP007572	Mauve	SHARED	616411	616540	.	.	.	Notes=Lenght129	CP000114,616411,616540;CP007571,616411,616540;CP007570,616411,616540;CP012419,616411,616540;
CP007572	Mauve	SHARED	615175	616410	.	.	.	Notes=Lenght1235	CP000114,615175,616410;CP007571,615175,616410;CP012419,615175,616410;
CP007572	Mauve	SHARED	614973	615174	.	.	.	Notes=Lenght201	CP000114,614973,615174;CP007571,614973,615174;CP007570,614973,615174;CP012419,614973,615174;
CP007572	Mauve	SHARED	614933	614972	.	.	.	Notes=Lenght39	CP000114,614933,614972;CP007571,614933,614972;CP012419,614933,614972;
CP007572	Mauve	SHARED	614873	614932	.	.	.	Notes=Lenght59	CP000114,614873,614932;CP007571,614873,614932;CP007570,614873,614932;CP012419,614873,614932;
CP007572	Mauve	SHARED	614803	614872	.	.	.	Notes=Lenght69	CP000114,614803,614872;CP007571,614803,614872;CP012419,614803,614872;
CP007572	Mauve	SHARED	614774	614802	.	.	.	Notes=Lenght28	CP000114,614774,614802;CP007571,614774,614802;CP007570,614774,614802;CP012419,614774,614802;
CP007572	Mauve	SHARED	614657	614751	.	.	.	Notes=Lenght94	CP000114,614657,614751;CP007571,614657,614751;CP007570,614657,614751;CP012419,614657,614751;
CP007572	Mauve	SHARED	614479	614656	.	.	.	Notes=Lenght177	CP000114,614479,614656;CP007571,614479,614656;CP012419,614479,614656;
CP007572	Mauve	SHARED	614345	614478	.	.	.	Notes=Lenght133	CP000114,614345,614478;CP007571,614345,614478;CP007570,614345,614478;CP012419,614345,614478;
CP007572	Mauve	SHARED	614317	614344	.	.	.	Notes=Lenght27	CP000114,614317,614344;CP007571,614317,614344;CP012419,614317,614344;
CP007572	Mauve	SHARED	614194	614316	.	.	.	Notes=Lenght122	CP000114,614194,614316;CP007571,614194,614316;CP007570,614194,614316;CP012419,614194,614316;
CP007572	Mauve	SHARED	614170	614193	.	.	.	Notes=Lenght23	CP000114,614170,614193;CP007571,614170,614193;CP012419,614170,614193;
CP007572	Mauve	SHARED	614110	614169	.	.	.	Notes=Lenght59	CP000114,614110,614169;CP007571,614110,614169;CP007570,614110,614169;CP012419,614110,614169;
CP007572	Mauve	SHARED	626409	631574	.	.	.	Notes=Lenght5165	CP000114,626409,631574;CP007571,626409,631574;CP007570,626409,631574;CP012419,626409,631574;
CP007572	Mauve	SHARED	626228	626408	.	.	.	Notes=Lenght180	CP000114,626228,626408;CP007571,626228,626408;CP012419,626228,626408;
CP007572	Mauve	SHARED	625987	626227	.	.	.	Notes=Lenght240	CP000114,625987,626227;CP007571,625987,626227;CP007570,625987,626227;CP012419,625987,626227;
CP007572	Mauve	SHARED	625826	625986	.	.	.	Notes=Lenght160	CP000114,625826,625986;CP007571,625826,625986;CP012419,625826,625986;
CP007572	Mauve	SHARED	625606	625825	.	.	.	Notes=Lenght219	CP000114,625606,625825;CP007571,625606,625825;CP007570,625606,625825;CP012419,625606,625825;
CP007572	Mauve	SHARED	624456	625605	.	.	.	Notes=Lenght1149	CP000114,624456,625605;CP007571,624456,625605;CP012419,624456,625605;
CP007572	Mauve	SHARED	624442	624455	.	.	.	Notes=Lenght13	CP000114,624442,624455;CP012419,624442,624455;
CP007572	Mauve	SHARED	624359	624441	.	.	.	Notes=Lenght82	CP000114,624359,624441;CP007571,624359,624441;CP012419,624359,624441;
CP007572	Mauve	SHARED	624024	624358	.	.	.	Notes=Lenght334	CP000114,624024,624358;CP007571,624024,624358;CP007570,624024,624358;CP012419,624024,624358;
CP007572	Mauve	SHARED	623705	623905	.	.	.	Notes=Lenght200	CP000114,623705,623905;CP012419,623705,623905;
CP007572	Mauve	SHARED	623182	623595	.	.	.	Notes=Lenght413	CP000114,623182,623595;CP007571,623182,623595;CP012419,623182,623595;
CP007572	Mauve	SHARED	623057	623181	.	.	.	Notes=Lenght124	CP000114,623057,623181;CP007571,623057,623181;CP007570,623057,623181;CP012419,623057,623181;
CP007572	Mauve	SHARED	621195	623056	.	.	.	Notes=Lenght1861	CP000114,621195,623056;CP007571,621195,623056;CP012419,621195,623056;
CP007572	Mauve	SHARED	621158	621194	.	.	.	Notes=Lenght36	CP000114,621158,621194;CP012419,621158,621194;
CP007572	Mauve	SHARED	1387433	1387555	.	.	.	Notes=Lenght122	AL732656,1387433,1387555;CP003810,1387433,1387555;CP007571,1387433,1387555;CP007570,1387433,1387555;CP011325,1387433,1387555;CP011327,1387433,1387555;CP012419,1387433,1387555;
CP007572	Mauve	SHARED	1387571	1387734	.	.	.	Notes=Lenght163	AL732656,1387571,1387734;CP003810,1387571,1387734;HG939456,1387571,1387734;CP007632,1387571,1387734;CP007571,1387571,1387734;CP007570,1387571,1387734;CP011325,1387571,1387734;CP011327,1387571,1387734;CP012419,1387571,1387734;
CP007572	Mauve	SHARED	1387756	1387817	.	.	.	Notes=Lenght61	AL732656,1387756,1387817;CP003810,1387756,1387817;CP007571,1387756,1387817;CP007570,1387756,1387817;CP011325,1387756,1387817;CP011327,1387756,1387817;CP012419,1387756,1387817;
CP007572	Mauve	SHARED	1388475	1388840	.	.	.	Notes=Lenght365	AL732656,1388475,1388840;CP003810,1388475,1388840;HF952106,1388475,1388840;HF952105,1388475,1388840;CP006910,1388475,1388840;CP007571,1388475,1388840;CP007570,1388475,1388840;CP011325,1388475,1388840;CP011327,1388475,1388840;CP010319,1388475,1388840;CP012419,1388475,1388840;
CP007572	Mauve	SHARED	1388841	1389094	.	.	.	Notes=Lenght253	AL732656,1388841,1389094;CP003810,1388841,1389094;CP007571,1388841,1389094;CP007570,1388841,1389094;CP011325,1388841,1389094;CP011327,1388841,1389094;CP012419,1388841,1389094;
CP007572	Mauve	SHARED	1389609	1389724	.	.	.	Notes=Lenght115	AL732656,1389609,1389724;CP003810,1389609,1389724;HG939456,1389609,1389724;CP007632,1389609,1389724;CP007571,1389609,1389724;CP007570,1389609,1389724;CP011325,1389609,1389724;CP011327,1389609,1389724;CP012419,1389609,1389724;
CP007572	Mauve	SHARED	1390800	1390913	.	.	.	Notes=Lenght113	AL732656,1390800,1390913;CP003810,1390800,1390913;HG939456,1390800,1390913;CP007632,1390800,1390913;CP007571,1390800,1390913;CP007570,1390800,1390913;CP011325,1390800,1390913;CP011327,1390800,1390913;CP012419,1390800,1390913;
CP007572	Mauve	SHARED	1390914	1390931	.	.	.	Notes=Lenght17	AL732656,1390914,1390931;CP003810,1390914,1390931;CP003919,1390914,1390931;HF952106,1390914,1390931;HF952105,1390914,1390931;CP007482,1390914,1390931;CP007565,1390914,1390931;HG939456,1390914,1390931;CP007632,1390914,1390931;CP006910,1390914,1390931;CP007571,1390914,1390931;CP007570,1390914,1390931;FO393392,1390914,1390931;CP011325,1390914,1390931;CP011327,1390914,1390931;CP011328,1390914,1390931…
CP007572	Mauve	SHARED	606017	607366	.	.	.	Notes=Lenght1349	CP007571,606017,607366;CP007570,606017,607366;CP012419,606017,607366;
CP007572	Mauve	SHARED	605345	605927	.	.	.	Notes=Lenght582	CP007571,605345,605927;CP007570,605345,605927;CP012419,605345,605927;
CP007572	Mauve	SHARED	605135	605151	.	.	.	Notes=Lenght16	CP007571,605135,605151;CP012419,605135,605151;
CP007572	Mauve	SHARED	605065	605134	.	.	.	Notes=Lenght69	CP007571,605065,605134;CP007570,605065,605134;CP012419,605065,605134;
CP007572	Mauve	SHARED	1340476	1340601	.	.	.	Notes=Lenght125	AL732656,1340476,1340601;AE009948,1340476,1340601;CP000114,1340476,1340601;HG939456,1340476,1340601;CP007631,1340476,1340601;CP007632,1340476,1340601;CP007571,1340476,1340601;CP007570,1340476,1340601;CP011329,1340476,1340601;CP012419,1340476,1340601;
CP007572	Mauve	SHARED	1354063	1354126	.	.	.	Notes=Lenght63	AL732656,1354063,1354126;AE009948,1354063,1354126;CP000114,1354063,1354126;CP003810,1354063,1354126;HF952106,1354063,1354126;CP007482,1354063,1354126;CP007565,1354063,1354126;CP007571,1354063,1354126;CP007570,1354063,1354126;FO393392,1354063,1354126;CP011325,1354063,1354126;CP011326,1354063,1354126;CP011327,1354063,1354126;CP011328,1354063,1354126;CP011329,1354063,1354126;CP010319,1354063,1354126…
CP007572	Mauve	SHARED	1354525	1355013	.	.	.	Notes=Lenght488	AL732656,1354525,1355013;CP000114,1354525,1355013;CP003810,1354525,1355013;CP007571,1354525,1355013;CP007570,1354525,1355013;CP011325,1354525,1355013;CP011326,1354525,1355013;CP011327,1354525,1355013;CP012419,1354525,1355013;
CP007572	Mauve	SHARED	1387295	1387327	.	.	.	Notes=Lenght32	AL732656,1387295,1387327;CP003810,1387295,1387327;HG939456,1387295,1387327;CP007632,1387295,1387327;CP007571,1387295,1387327;CP007570,1387295,1387327;CP011325,1387295,1387327;CP011327,1387295,1387327;CP012419,1387295,1387327;
CP007572	Mauve	SHARED	2079022	2079032	.	.	.	Notes=Lenght10	CP007571,2079022,2079032;CP007570,2079022,2079032;CP010867,2079022,2079032;CP012419,2079022,2079032;
CP007572	Mauve	SHARED	2079033	2079045	.	.	.	Notes=Lenght12	CP007570,2079033,2079045;CP010867,2079033,2079045;CP012419,2079033,2079045;
CP007572	Mauve	SHARED	2079058	2079081	.	.	.	Notes=Lenght23	AL732656,2079058,2079081;AE009948,2079058,2079081;CP000114,2079058,2079081;CP003810,2079058,2079081;HF952104,2079058,2079081;HF952106,2079058,2079081;HG939456,2079058,2079081;CP007631,2079058,2079081;CP007632,2079058,2079081;CP006910,2079058,2079081;CP007571,2079058,2079081;CP007570,2079058,2079081;CP010867,2079058,2079081;CP011325,2079058,2079081;CP011326,2079058,2079081;CP011327,2079058,2079081…
CP007572	Mauve	SHARED	2079134	2079146	.	.	.	Notes=Lenght12	AL732656,2079134,2079146;AE009948,2079134,2079146;CP000114,2079134,2079146;CP003810,2079134,2079146;HF952104,2079134,2079146;HF952106,2079134,2079146;HF952105,2079134,2079146;HG939456,2079134,2079146;CP007631,2079134,2079146;CP007632,2079134,2079146;CP006910,2079134,2079146;CP007571,2079134,2079146;CP007570,2079134,2079146;CP010867,2079134,2079146;CP011325,2079134,2079146;CP011326,2079134,2079146…
CP007572	Mauve	SHARED	2079147	2079172	.	.	.	Notes=Lenght25	AL732656,2079147,2079172;AE009948,2079147,2079172;CP000114,2079147,2079172;CP003810,2079147,2079172;HF952104,2079147,2079172;HF952106,2079147,2079172;HF952105,2079147,2079172;CP007631,2079147,2079172;CP007632,2079147,2079172;CP006910,2079147,2079172;CP007571,2079147,2079172;CP007570,2079147,2079172;CP010867,2079147,2079172;CP011325,2079147,2079172;CP011326,2079147,2079172;CP011327,2079147,2079172…
CP007572	Mauve	SHARED	2079175	2079186	.	.	.	Notes=Lenght11	AE009948,2079175,2079186;CP000114,2079175,2079186;CP003810,2079175,2079186;HF952104,2079175,2079186;CP007631,2079175,2079186;CP007632,2079175,2079186;CP006910,2079175,2079186;CP007571,2079175,2079186;CP007570,2079175,2079186;CP010867,2079175,2079186;CP011325,2079175,2079186;CP011326,2079175,2079186;CP011327,2079175,2079186;CP011329,2079175,2079186;CP012419,2079175,2079186;
CP007572	Mauve	SHARED	2079187	2079205	.	.	.	Notes=Lenght18	AL732656,2079187,2079205;AE009948,2079187,2079205;CP000114,2079187,2079205;CP003810,2079187,2079205;HF952104,2079187,2079205;HF952106,2079187,2079205;CP007631,2079187,2079205;CP007632,2079187,2079205;CP006910,2079187,2079205;CP007571,2079187,2079205;CP007570,2079187,2079205;CP010867,2079187,2079205;CP011325,2079187,2079205;CP011326,2079187,2079205;CP011327,2079187,2079205;CP011329,2079187,2079205…
CP007572	Mauve	SHARED	2038555	2038913	.	.	.	Notes=Lenght358	AL732656,2038555,2038913;AE009948,2038555,2038913;CP000114,2038555,2038913;CP003810,2038555,2038913;CP003919,2038555,2038913;HF952106,2038555,2038913;HF952105,2038555,2038913;CP007482,2038555,2038913;CP007565,2038555,2038913;HG939456,2038555,2038913;CP007631,2038555,2038913;CP007632,2038555,2038913;CP006910,2038555,2038913;CP007571,2038555,2038913;CP007570,2038555,2038913;FO393392,2038555,2038913…
CP007572	Mauve	SHARED	2078876	2078887	.	.	.	Notes=Lenght11	AE009948,2078876,2078887;HG939456,2078876,2078887;CP007631,2078876,2078887;CP006910,2078876,2078887;CP007571,2078876,2078887;CP007570,2078876,2078887;CP010867,2078876,2078887;CP011329,2078876,2078887;CP012419,2078876,2078887;
CP007572	Mauve	SHARED	2078888	2078947	.	.	.	Notes=Lenght59	AE009948,2078888,2078947;CP007631,2078888,2078947;CP007571,2078888,2078947;CP007570,2078888,2078947;CP010867,2078888,2078947;CP011329,2078888,2078947;CP012419,2078888,2078947;
CP007572	Mauve	SHARED	2078948	2078968	.	.	.	Notes=Lenght20	CP007631,2078948,2078968;CP007571,2078948,2078968;CP007570,2078948,2078968;CP010867,2078948,2078968;CP012419,2078948,2078968;
CP007572	Mauve	SHARED	2078972	2078992	.	.	.	Notes=Lenght20	AE009948,2078972,2078992;CP000114,2078972,2078992;CP003810,2078972,2078992;HF952104,2078972,2078992;HF952105,2078972,2078992;HG939456,2078972,2078992;CP007631,2078972,2078992;CP007632,2078972,2078992;CP006910,2078972,2078992;CP007571,2078972,2078992;CP007570,2078972,2078992;CP010867,2078972,2078992;CP011325,2078972,2078992;CP011326,2078972,2078992;CP011327,2078972,2078992;CP011329,2078972,2078992…
CP007572	Mauve	SHARED	2078993	2079005	.	.	.	Notes=Lenght12	AL732656,2078993,2079005;AE009948,2078993,2079005;CP000114,2078993,2079005;CP003810,2078993,2079005;HF952104,2078993,2079005;HF952105,2078993,2079005;HG939456,2078993,2079005;CP007631,2078993,2079005;CP007632,2078993,2079005;CP006910,2078993,2079005;CP007571,2078993,2079005;CP007570,2078993,2079005;CP010867,2078993,2079005;CP011325,2078993,2079005;CP011326,2078993,2079005;CP011327,2078993,2079005…
CP007572	Mauve	SHARED	2079010	2079021	.	.	.	Notes=Lenght11	CP006910,2079010,2079021;CP007571,2079010,2079021;CP007570,2079010,2079021;CP010867,2079010,2079021;CP012419,2079010,2079021;
CP007572	Mauve	SHARED	2196275	2196304	.	.	.	Notes=Lenght29	AL732656,2196275,2196304;AE009948,2196275,2196304;CP000114,2196275,2196304;CP003810,2196275,2196304;CP003919,2196275,2196304;HF952106,2196275,2196304;HF952105,2196275,2196304;CP007482,2196275,2196304;CP007565,2196275,2196304;HG939456,2196275,2196304;CP007632,2196275,2196304;CP006910,2196275,2196304;CP007571,2196275,2196304;CP007570,2196275,2196304;FO393392,2196275,2196304;CP011325,2196275,2196304…
CP007572	Mauve	SHARED	2137473	2137485	.	.	.	Notes=Lenght12	AL732656,2137473,2137485;CP007571,2137473,2137485;CP007570,2137473,2137485;CP012419,2137473,2137485;
CP007572	Mauve	SHARED	2137486	2137607	.	.	.	Notes=Lenght121	AL732656,2137486,2137607;CP003919,2137486,2137607;HF952105,2137486,2137607;CP007482,2137486,2137607;CP007565,2137486,2137607;HG939456,2137486,2137607;CP007632,2137486,2137607;CP007571,2137486,2137607;CP007570,2137486,2137607;FO393392,2137486,2137607;CP011328,2137486,2137607;CP012419,2137486,2137607;
CP007572	Mauve	SHARED	2137608	2137629	.	.	.	Notes=Lenght21	AL732656,2137608,2137629;HF952105,2137608,2137629;HG939456,2137608,2137629;CP007632,2137608,2137629;CP007571,2137608,2137629;CP007570,2137608,2137629;CP012419,2137608,2137629;
CP007572	Mauve	SHARED	2145131	2145141	.	.	.	Notes=Lenght10	AL732656,2145131,2145141;CP007571,2145131,2145141;CP007570,2145131,2145141;CP012419,2145131,2145141;
CP007572	Mauve	SHARED	2145142	2145629	.	.	.	Notes=Lenght487	AL732656,2145142,2145629;CP006910,2145142,2145629;CP007571,2145142,2145629;CP007570,2145142,2145629;CP012419,2145142,2145629;
CP007572	Mauve	SHARED	2147094	2147115	.	.	.	Notes=Lenght21	AE009948,2147094,2147115;CP000114,2147094,2147115;CP003810,2147094,2147115;CP007571,2147094,2147115;CP007570,2147094,2147115;CP011325,2147094,2147115;CP011326,2147094,2147115;CP011327,2147094,2147115;CP011329,2147094,2147115;CP012419,2147094,2147115;
CP007572	Mauve	SHARED	1924904	1924924	.	.	.	Notes=Lenght20	AL732656,1924904,1924924;AE009948,1924904,1924924;CP000114,1924904,1924924;CP003810,1924904,1924924;CP003919,1924904,1924924;HF952106,1924904,1924924;HF952105,1924904,1924924;CP007482,1924904,1924924;CP007565,1924904,1924924;HG939456,1924904,1924924;CP007632,1924904,1924924;CP006910,1924904,1924924;CP007571,1924904,1924924;CP007570,1924904,1924924;FO393392,1924904,1924924;CP011325,1924904,1924924…
CP007572	Mauve	SHARED	1525852	1525873	.	.	.	Notes=Lenght21	AL732656,1525852,1525873;CP000114,1525852,1525873;CP003810,1525852,1525873;CP007571,1525852,1525873;CP007570,1525852,1525873;CP011325,1525852,1525873;CP011326,1525852,1525873;CP011327,1525852,1525873;CP012419,1525852,1525873;
CP007572	Mauve	SHARED	1525874	1525893	.	.	.	Notes=Lenght19	AL732656,1525874,1525893;CP000114,1525874,1525893;CP007571,1525874,1525893;CP007570,1525874,1525893;CP012419,1525874,1525893;
CP007572	Mauve	SHARED	2037650	2037933	.	.	.	Notes=Lenght283	AL732656,2037650,2037933;CP000114,2037650,2037933;CP003810,2037650,2037933;CP007631,2037650,2037933;CP007571,2037650,2037933;CP007570,2037650,2037933;CP011325,2037650,2037933;CP011326,2037650,2037933;CP011327,2037650,2037933;CP012419,2037650,2037933;
CP007572	Mauve	SHARED	2037934	2037961	.	.	.	Notes=Lenght27	AL732656,2037934,2037961;CP000114,2037934,2037961;CP003810,2037934,2037961;CP007571,2037934,2037961;CP007570,2037934,2037961;CP011325,2037934,2037961;CP011326,2037934,2037961;CP011327,2037934,2037961;CP012419,2037934,2037961;
CP007572	Mauve	SHARED	2037962	2038078	.	.	.	Notes=Lenght116	AL732656,2037962,2038078;CP000114,2037962,2038078;CP003810,2037962,2038078;CP007631,2037962,2038078;CP007571,2037962,2038078;CP007570,2037962,2038078;CP011325,2037962,2038078;CP011326,2037962,2038078;CP011327,2037962,2038078;CP012419,2037962,2038078;
CP007572	Mauve	SHARED	1960873	1961274	.	.	.	Notes=Lenght401	AL732656,1960873,1961274;AE009948,1960873,1961274;CP000114,1960873,1961274;CP003810,1960873,1961274;CP003919,1960873,1961274;HF952106,1960873,1961274;HF952105,1960873,1961274;CP007482,1960873,1961274;CP007565,1960873,1961274;HG939456,1960873,1961274;CP007632,1960873,1961274;CP007571,1960873,1961274;CP007570,1960873,1961274;FO393392,1960873,1961274;CP011325,1960873,1961274;CP011326,1960873,1961274…
CP007572	Mauve	SHARED	2035693	2035735	.	.	.	Notes=Lenght42	AL732656,2035693,2035735;AE009948,2035693,2035735;CP000114,2035693,2035735;CP003810,2035693,2035735;HG939456,2035693,2035735;CP006910,2035693,2035735;CP007571,2035693,2035735;CP007570,2035693,2035735;CP011325,2035693,2035735;CP011326,2035693,2035735;CP011327,2035693,2035735;CP012419,2035693,2035735;
CP007572	Mauve	SHARED	1107668	1107687	.	.	.	Notes=Lenght19	AL732656,1107668,1107687;AE009948,1107668,1107687;HF952106,1107668,1107687;HF952105,1107668,1107687;HG939456,1107668,1107687;CP007632,1107668,1107687;CP007571,1107668,1107687;CP007570,1107668,1107687;CP011329,1107668,1107687;
CP007572	Mauve	SHARED	1581745	1583287	.	.	.	Notes=Lenght1542	AE009948,1581745,1583287;CP000114,1581745,1583287;CP003810,1581745,1583287;HF952106,1581745,1583287;HG939456,1581745,1583287;CP007632,1581745,1583287;CP007571,1581745,1583287;CP007570,1581745,1583287;CP011325,1581745,1583287;CP011326,1581745,1583287;CP011327,1581745,1583287;CP011329,1581745,1583287;
CP007572	Mauve	SHARED	98287	98535	.	.	.	Notes=Lenght248	AL732656,98287,98535;CP000114,98287,98535;CP003810,98287,98535;CP003919,98287,98535;HF952106,98287,98535;HF952105,98287,98535;CP007482,98287,98535;CP007565,98287,98535;HG939456,98287,98535;CP007632,98287,98535;CP006910,98287,98535;CP007571,98287,98535;CP007570,98287,98535;FO393392,98287,98535;CP011326,98287,98535;CP011327,98287,98535;CP011328,98287,98535;CP010319,98287,98535;CP012419,98287,98535;
CP007572	Mauve	SHARED	1811117	1811539	.	.	.	Notes=Lenght422	AL732656,1811117,1811539;AE009948,1811117,1811539;HG939456,1811117,1811539;CP007632,1811117,1811539;CP006910,1811117,1811539;CP007571,1811117,1811539;CP007570,1811117,1811539;CP011329,1811117,1811539;
CP007572	Mauve	SHARED	1811540	1811657	.	.	.	Notes=Lenght117	AL732656,1811540,1811657;CP007632,1811540,1811657;CP006910,1811540,1811657;CP007571,1811540,1811657;CP007570,1811540,1811657;CP011329,1811540,1811657;
CP007572	Mauve	SHARED	1811658	1811794	.	.	.	Notes=Lenght136	AL732656,1811658,1811794;AE009948,1811658,1811794;HG939456,1811658,1811794;CP007632,1811658,1811794;CP006910,1811658,1811794;CP007571,1811658,1811794;CP007570,1811658,1811794;CP011329,1811658,1811794;
CP007572	Mauve	SHARED	691362	691571	.	.	.	Notes=Lenght209	CP007571,691362,691571;CP007570,691362,691571;
CP007572	Mauve	SHARED	1973763	1973834	.	.	.	Notes=Lenght71	CP000114,1973763,1973834;CP011325,1973763,1973834;CP011326,1973763,1973834;CP011327,1973763,1973834;
CP007572	Mauve	SHARED	1973728	1973759	.	.	.	Notes=Lenght31	CP000114,1973728,1973759;CP003810,1973728,1973759;CP011325,1973728,1973759;CP011326,1973728,1973759;CP011327,1973728,1973759;
CP007572	Mauve	SHARED	574843	576699	.	.	.	Notes=Lenght1856	CP003810,574843,576699;CP007571,574843,576699;CP007570,574843,576699;CP011325,574843,576699;CP011326,574843,576699;CP011327,574843,576699;
CP007572	Mauve	SHARED	1100443	1100462	.	.	.	Notes=Lenght19	AL732656,1100443,1100462;CP007571,1100443,1100462;CP007570,1100443,1100462;
CP007572	Mauve	SHARED	1125648	1126342	.	.	.	Notes=Lenght694	CP007570,1125648,1126342;
CP007572	Mauve	SHARED	1155622	1157011	.	.	.	Notes=Lenght1389	CP007571,1155622,1157011;CP007570,1155622,1157011;
CP007572	Mauve	SHARED	28819	29114	.	.	.	Notes=Lenght295	HF952104,28819,29114;CP007632,28819,29114;CP011329,28819,29114;
CP007572	Mauve	SHARED	151865	151960	.	.	.	Notes=Lenght95	AE009948,151865,151960;HF952104,151865,151960;CP007631,151865,151960;CP007571,151865,151960;CP007570,151865,151960;CP010867,151865,151960;CP011329,151865,151960;
CP007572	Mauve	SHARED	635606	636518	.	.	.	Notes=Lenght912	CP000114,635606,636518;CP007571,635606,636518;CP007570,635606,636518;CP012419,635606,636518;
CP007572	Mauve	SHARED	1050121	1050219	.	.	.	Notes=Lenght98	AE009948,1050121,1050219;CP000114,1050121,1050219;CP003810,1050121,1050219;CP007631,1050121,1050219;CP007571,1050121,1050219;CP007570,1050121,1050219;CP011325,1050121,1050219;CP011326,1050121,1050219;CP011327,1050121,1050219;CP011329,1050121,1050219;CP012419,1050121,1050219;
CP007572	Mauve	SHARED	1050898	1050926	.	.	.	Notes=Lenght28	AL732656,1050898,1050926;AE009948,1050898,1050926;CP000114,1050898,1050926;CP003810,1050898,1050926;CP003919,1050898,1050926;HF952104,1050898,1050926;HF952106,1050898,1050926;HF952105,1050898,1050926;CP007482,1050898,1050926;CP007565,1050898,1050926;HG939456,1050898,1050926;CP007631,1050898,1050926;CP007632,1050898,1050926;CP007571,1050898,1050926;CP007570,1050898,1050926;FO393392,1050898,1050926…
CP007572	Mauve	SHARED	178318	178518	.	.	.	Notes=Lenght200	AL732656,178318,178518;AE009948,178318,178518;CP000114,178318,178518;CP003810,178318,178518;CP003919,178318,178518;HF952104,178318,178518;HF952106,178318,178518;HF952105,178318,178518;CP007482,178318,178518;CP007565,178318,178518;HG939456,178318,178518;CP007631,178318,178518;CP007632,178318,178518;CP006910,178318,178518;CP007571,178318,178518;CP007570,178318,178518;FO393392,178318,178518;CP010867…
CP007572	Mauve	SHARED	263570	263850	.	.	.	Notes=Lenght280	AL732656,263570,263850;CP000114,263570,263850;CP003810,263570,263850;CP007571,263570,263850;CP007570,263570,263850;CP011325,263570,263850;CP011326,263570,263850;CP011327,263570,263850;CP011329,263570,263850;CP012419,263570,263850;
CP007572	Mauve	SHARED	377017	377045	.	.	.	Notes=Lenght28	AL732656,377017,377045;CP007571,377017,377045;CP007570,377017,377045;CP012419,377017,377045;
CP007572	Mauve	SHARED	377046	377146	.	.	.	Notes=Lenght100	AL732656,377046,377146;CP003919,377046,377146;HF952106,377046,377146;HF952105,377046,377146;CP007482,377046,377146;CP007565,377046,377146;HG939456,377046,377146;CP007632,377046,377146;CP006910,377046,377146;CP007571,377046,377146;CP007570,377046,377146;FO393392,377046,377146;CP011328,377046,377146;CP010319,377046,377146;CP012419,377046,377146;
CP007572	Mauve	SHARED	377915	377960	.	.	.	Notes=Lenght45	AL732656,377915,377960;CP000114,377915,377960;CP003810,377915,377960;CP007571,377915,377960;CP007570,377915,377960;CP011327,377915,377960;CP012419,377915,377960;
CP007572	Mauve	SHARED	378411	378481	.	.	.	Notes=Lenght70	AL732656,378411,378481;CP000114,378411,378481;CP003810,378411,378481;CP003919,378411,378481;HF952106,378411,378481;HF952105,378411,378481;CP007482,378411,378481;CP007565,378411,378481;HG939456,378411,378481;CP007632,378411,378481;CP006910,378411,378481;CP007571,378411,378481;CP007570,378411,378481;FO393392,378411,378481;CP011325,378411,378481;CP011326,378411,378481;CP011327,378411,378481;CP011328…
CP007572	Mauve	SHARED	379115	379214	.	.	.	Notes=Lenght99	AL732656,379115,379214;CP000114,379115,379214;CP003810,379115,379214;CP003919,379115,379214;HF952106,379115,379214;HF952105,379115,379214;CP007482,379115,379214;CP007565,379115,379214;HG939456,379115,379214;CP007632,379115,379214;CP006910,379115,379214;CP007571,379115,379214;CP007570,379115,379214;FO393392,379115,379214;CP011325,379115,379214;CP011326,379115,379214;CP011327,379115,379214;CP011328…
CP007572	Mauve	SHARED	379215	379256	.	.	.	Notes=Lenght41	AL732656,379215,379256;CP000114,379215,379256;CP003810,379215,379256;CP003919,379215,379256;HF952106,379215,379256;HF952105,379215,379256;CP007482,379215,379256;CP007565,379215,379256;HG939456,379215,379256;CP007632,379215,379256;CP006910,379215,379256;CP007571,379215,379256;CP007570,379215,379256;FO393392,379215,379256;CP011325,379215,379256;CP011326,379215,379256;CP011328,379215,379256;CP010319…
CP007572	Mauve	SHARED	177977	178311	.	.	.	Notes=Lenght334	AL732656,177977,178311;AE009948,177977,178311;CP000114,177977,178311;CP003810,177977,178311;CP003919,177977,178311;HF952106,177977,178311;HF952105,177977,178311;CP007482,177977,178311;CP007565,177977,178311;HG939456,177977,178311;CP007632,177977,178311;CP006910,177977,178311;CP007571,177977,178311;CP007570,177977,178311;FO393392,177977,178311;CP010867,177977,178311;CP011325,177977,178311;CP011326…
CP007572	Mauve	SHARED	494513	494568	.	.	.	Notes=Lenght55	CP003919,494513,494568;HF952106,494513,494568;HF952105,494513,494568;CP007482,494513,494568;CP007565,494513,494568;HG939456,494513,494568;CP007632,494513,494568;CP006910,494513,494568;CP007571,494513,494568;CP007570,494513,494568;FO393392,494513,494568;CP011328,494513,494568;CP010319,494513,494568;CP012419,494513,494568;
CP007572	Mauve	SHARED	597554	597571	.	.	.	Notes=Lenght17	AE009948,597554,597571;CP000114,597554,597571;CP003810,597554,597571;HG939456,597554,597571;CP007631,597554,597571;CP007632,597554,597571;CP007571,597554,597571;CP011325,597554,597571;CP011326,597554,597571;CP011327,597554,597571;CP011329,597554,597571;CP012419,597554,597571;
CP007572	Mauve	SHARED	646638	646658	.	.	.	Notes=Lenght20	AL732656,646638,646658;AE009948,646638,646658;HG939456,646638,646658;CP007631,646638,646658;CP007632,646638,646658;CP006910,646638,646658;CP007571,646638,646658;CP007570,646638,646658;CP011329,646638,646658;CP012419,646638,646658;
CP007572	Mauve	SHARED	458731	458924	.	.	.	Notes=Lenght193	AL732656,458731,458924;CP000114,458731,458924;CP003810,458731,458924;CP003919,458731,458924;HF952106,458731,458924;HF952105,458731,458924;CP007482,458731,458924;CP007565,458731,458924;CP007632,458731,458924;CP006910,458731,458924;CP007571,458731,458924;CP007570,458731,458924;FO393392,458731,458924;CP011325,458731,458924;CP011326,458731,458924;CP011327,458731,458924;CP011328,458731,458924;CP010319…
CP007572	Mauve	SHARED	482096	482168	.	.	.	Notes=Lenght72	AL732656,482096,482168;AE009948,482096,482168;CP000114,482096,482168;HG939456,482096,482168;CP007631,482096,482168;CP007632,482096,482168;CP007571,482096,482168;CP007570,482096,482168;CP011326,482096,482168;CP011327,482096,482168;CP012419,482096,482168;
CP007572	Mauve	SHARED	482169	482180	.	.	.	Notes=Lenght11	AE009948,482169,482180;CP000114,482169,482180;HG939456,482169,482180;CP007631,482169,482180;CP007632,482169,482180;CP007571,482169,482180;CP007570,482169,482180;CP011326,482169,482180;CP011327,482169,482180;CP012419,482169,482180;
CP007572	Mauve	SHARED	482184	482194	.	.	.	Notes=Lenght10	AE009948,482184,482194;CP000114,482184,482194;HG939456,482184,482194;CP007631,482184,482194;CP007632,482184,482194;CP007571,482184,482194;CP007570,482184,482194;CP011326,482184,482194;CP011327,482184,482194;CP012419,482184,482194;
CP007572	Mauve	SHARED	482195	482225	.	.	.	Notes=Lenght30	AE009948,482195,482225;CP000114,482195,482225;CP003810,482195,482225;HG939456,482195,482225;CP007631,482195,482225;CP007632,482195,482225;CP007571,482195,482225;CP007570,482195,482225;CP011325,482195,482225;CP011326,482195,482225;CP011327,482195,482225;CP012419,482195,482225;
CP007572	Mauve	SHARED	482226	482337	.	.	.	Notes=Lenght111	CP000114,482226,482337;CP003810,482226,482337;CP007631,482226,482337;CP007632,482226,482337;CP007571,482226,482337;CP007570,482226,482337;CP011325,482226,482337;CP011326,482226,482337;CP011327,482226,482337;CP012419,482226,482337;
CP007572	Mauve	SHARED	482338	482434	.	.	.	Notes=Lenght96	AL732656,482338,482434;AE009948,482338,482434;CP000114,482338,482434;CP003810,482338,482434;CP007631,482338,482434;CP007632,482338,482434;CP007571,482338,482434;CP007570,482338,482434;CP011325,482338,482434;CP011326,482338,482434;CP011327,482338,482434;CP012419,482338,482434;
CP007572	Mauve	SHARED	1507075	1507241	.	.	.	Notes=Lenght166	AL732656,1507075,1507241;CP007571,1507075,1507241;CP007570,1507075,1507241;
CP007572	Mauve	SHARED	1494312	1495874	.	.	.	Notes=Lenght1562	CP007571,1494312,1495874;CP007570,1494312,1495874;
CP007572	Mauve	SHARED	1489963	1490910	.	.	.	Notes=Lenght947	CP007571,1489963,1490910;CP007570,1489963,1490910;
CP007572	Mauve	SHARED	1464199	1466423	.	.	.	Notes=Lenght2224	AL732656,1464199,1466423;CP006910,1464199,1466423;CP007571,1464199,1466423;CP007570,1464199,1466423;
CP007572	Mauve	SHARED	1463936	1464198	.	.	.	Notes=Lenght262	AL732656,1463936,1464198;CP007571,1463936,1464198;CP007570,1463936,1464198;
CP007572	Mauve	SHARED	1623310	1624876	.	.	.	Notes=Lenght1566	CP007571,1623310,1624876;CP007570,1623310,1624876;
CP007572	Mauve	SHARED	906000	907564	.	.	.	Notes=Lenght1564	CP007571,906000,907564;CP007570,906000,907564;
CP007572	Mauve	SHARED	551443	551523	.	.	.	Notes=Lenght80	AL732656,551443,551523;CP000114,551443,551523;CP006910,551443,551523;CP007571,551443,551523;CP007570,551443,551523;
CP007572	Mauve	SHARED	551882	553316	.	.	.	Notes=Lenght1434	CP007570,551882,553316;
CP007572	Mauve	SHARED	561719	561774	.	.	.	Notes=Lenght55	AL732656,561719,561774;CP007571,561719,561774;CP007570,561719,561774;
CP007572	Mauve	SHARED	572410	572421	.	.	.	Notes=Lenght11	AL732656,572410,572421;HG939456,572410,572421;CP007571,572410,572421;CP007570,572410,572421;
CP007572	Mauve	SHARED	590152	591717	.	.	.	Notes=Lenght1565	CP007570,590152,591717;
CP007572	Mauve	SHARED	1809809	1810059	.	.	.	Notes=Lenght250	AL732656,1809809,1810059;CP007571,1809809,1810059;CP007570,1809809,1810059;
CP007572	Mauve	SHARED	1785344	1787233	.	.	.	Notes=Lenght1889	CP007571,1785344,1787233;CP007570,1785344,1787233;
CP007572	Mauve	SHARED	1810060	1810314	.	.	.	Notes=Lenght254	CP007571,1810060,1810314;CP007570,1810060,1810314;
CP007572	Mauve	SHARED	1525549	1525597	.	.	.	Notes=Lenght48	CP007571,1525549,1525597;CP007570,1525549,1525597;
CP007572	Mauve	SHARED	1525303	1525548	.	.	.	Notes=Lenght245	AL732656,1525303,1525548;CP007571,1525303,1525548;CP007570,1525303,1525548;
CP007572	Mauve	SHARED	2137670	2137846	.	.	.	Notes=Lenght176	AL732656,2137670,2137846;CP007571,2137670,2137846;CP007570,2137670,2137846;
CP007572	Mauve	SHARED	1857413	1860929	.	.	.	Notes=Lenght3516	CP007571,1857413,1860929;CP007570,1857413,1860929;
CP007572	Mauve	SHARED	1860930	1866200	.	.	.	Notes=Lenght5270	CP007570,1860930,1866200;
CP007572	Mauve	SHARED	1866201	1880722	.	.	.	Notes=Lenght14521	CP007571,1866201,1880722;CP007570,1866201,1880722;
CP007572	Mauve	SHARED	597983	598815	.	.	.	Notes=Lenght832	CP007571,597983,598815;CP007570,597983,598815;
CP007572	Mauve	SHARED	597648	597834	.	.	.	Notes=Lenght186	CP007571,597648,597834;CP007570,597648,597834;
CP007572	Mauve	SHARED	1827395	1828954	.	.	.	Notes=Lenght1559	CP007570,1827395,1828954;
CP007572	Mauve	SHARED	1974579	1974767	.	.	.	Notes=Lenght188	CP000114,1974579,1974767;
CP007572	Mauve	SHARED	453309	455067	.	.	.	Notes=Lenght1758	AL732656,453309,455067;CP007571,453309,455067;CP007570,453309,455067;
CP007572	Mauve	SHARED	494403	494499	.	.	.	Notes=Lenght96	CP007571,494403,494499;CP007570,494403,494499;
CP007572	Mauve	SHARED	826693	826736	.	.	.	Notes=Lenght43	CP007571,826693,826736;CP007570,826693,826736;
CP007572	Mauve	SHARED	452218	453307	.	.	.	Notes=Lenght1089	AL732656,452218,453307;HG939456,452218,453307;CP007632,452218,453307;CP006910,452218,453307;CP007571,452218,453307;CP007570,452218,453307;
CP007572	Mauve	SHARED	443505	445066	.	.	.	Notes=Lenght1561	CP007571,443505,445066;CP007570,443505,445066;
CP007572	Mauve	SHARED	2130204	2133247	.	.	.	Notes=Lenght3043	CP007571,2130204,2133247;CP007570,2130204,2133247;
CP007572	Mauve	SHARED	2129842	2129913	.	.	.	Notes=Lenght71	CP007571,2129842,2129913;CP007570,2129842,2129913;
CP007572	Mauve	SHARED	2129137	2129590	.	.	.	Notes=Lenght453	CP007571,2129137,2129590;CP007570,2129137,2129590;
CP007572	Mauve	SHARED	393069	394396	.	.	.	Notes=Lenght1327	CP007571,393069,394396;CP007570,393069,394396;
CP007572	Mauve	SHARED	379665	379918	.	.	.	Notes=Lenght253	AL732656,379665,379918;CP007571,379665,379918;CP007570,379665,379918;
CP007572	Mauve	SHARED	1384086	1384147	.	.	.	Notes=Lenght61	AL732656,1384086,1384147;HF952106,1384086,1384147;HF952105,1384086,1384147;CP007482,1384086,1384147;CP007565,1384086,1384147;CP006910,1384086,1384147;CP007571,1384086,1384147;CP007570,1384086,1384147;FO393392,1384086,1384147;CP011328,1384086,1384147;CP010319,1384086,1384147;
CP007572	Mauve	SHARED	1383872	1383985	.	.	.	Notes=Lenght113	AL732656,1383872,1383985;HF952106,1383872,1383985;HF952105,1383872,1383985;CP007482,1383872,1383985;CP007565,1383872,1383985;CP007571,1383872,1383985;CP007570,1383872,1383985;FO393392,1383872,1383985;CP011328,1383872,1383985;CP010319,1383872,1383985;
CP007572	Mauve	SHARED	1382843	1383611	.	.	.	Notes=Lenght768	AL732656,1382843,1383611;HF952106,1382843,1383611;HF952105,1382843,1383611;CP007482,1382843,1383611;CP007565,1382843,1383611;CP007571,1382843,1383611;CP007570,1382843,1383611;FO393392,1382843,1383611;CP011328,1382843,1383611;CP010319,1382843,1383611;
CP007572	Mauve	SHARED	1382728	1382835	.	.	.	Notes=Lenght107	AL732656,1382728,1382835;CP003919,1382728,1382835;HF952106,1382728,1382835;HF952105,1382728,1382835;CP007482,1382728,1382835;CP007565,1382728,1382835;HG939456,1382728,1382835;CP007571,1382728,1382835;CP007570,1382728,1382835;FO393392,1382728,1382835;CP011328,1382728,1382835;CP010319,1382728,1382835;
CP007572	Mauve	SHARED	1108255	1108296	.	.	.	Notes=Lenght41	AL732656,1108255,1108296;AE009948,1108255,1108296;HF952106,1108255,1108296;HF952105,1108255,1108296;HG939456,1108255,1108296;CP007632,1108255,1108296;CP007571,1108255,1108296;CP007570,1108255,1108296;CP011329,1108255,1108296;CP010319,1108255,1108296;
CP007572	Mauve	SHARED	1108137	1108254	.	.	.	Notes=Lenght117	AL732656,1108137,1108254;AE009948,1108137,1108254;CP003919,1108137,1108254;HF952106,1108137,1108254;HF952105,1108137,1108254;HG939456,1108137,1108254;CP007632,1108137,1108254;CP007571,1108137,1108254;CP007570,1108137,1108254;CP011329,1108137,1108254;CP010319,1108137,1108254;
CP007572	Mauve	SHARED	1108102	1108136	.	.	.	Notes=Lenght34	AL732656,1108102,1108136;AE009948,1108102,1108136;CP003919,1108102,1108136;HF952106,1108102,1108136;HF952105,1108102,1108136;CP007482,1108102,1108136;CP007565,1108102,1108136;HG939456,1108102,1108136;CP007632,1108102,1108136;CP007571,1108102,1108136;CP007570,1108102,1108136;FO393392,1108102,1108136;CP011328,1108102,1108136;CP011329,1108102,1108136;CP010319,1108102,1108136;
CP007572	Mauve	SHARED	1107911	1108101	.	.	.	Notes=Lenght190	AL732656,1107911,1108101;AE009948,1107911,1108101;HF952106,1107911,1108101;HF952105,1107911,1108101;CP007482,1107911,1108101;CP007565,1107911,1108101;HG939456,1107911,1108101;CP007632,1107911,1108101;CP007571,1107911,1108101;CP007570,1107911,1108101;FO393392,1107911,1108101;CP011328,1107911,1108101;CP011329,1107911,1108101;CP010319,1107911,1108101;
CP007572	Mauve	SHARED	1107688	1107910	.	.	.	Notes=Lenght222	AL732656,1107688,1107910;AE009948,1107688,1107910;HF952106,1107688,1107910;HF952105,1107688,1107910;CP007482,1107688,1107910;CP007565,1107688,1107910;HG939456,1107688,1107910;CP007632,1107688,1107910;CP007571,1107688,1107910;CP007570,1107688,1107910;FO393392,1107688,1107910;CP011328,1107688,1107910;CP011329,1107688,1107910;CP010319,1107688,1107910;
CP007572	Mauve	SHARED	1107189	1107667	.	.	.	Notes=Lenght478	AL732656,1107189,1107667;AE009948,1107189,1107667;CP003919,1107189,1107667;HF952106,1107189,1107667;HF952105,1107189,1107667;CP007482,1107189,1107667;CP007565,1107189,1107667;HG939456,1107189,1107667;CP007632,1107189,1107667;CP007571,1107189,1107667;CP007570,1107189,1107667;FO393392,1107189,1107667;CP011328,1107189,1107667;CP011329,1107189,1107667;CP010319,1107189,1107667;
CP007572	Mauve	SHARED	1106767	1107188	.	.	.	Notes=Lenght421	AL732656,1106767,1107188;AE009948,1106767,1107188;CP003919,1106767,1107188;HF952106,1106767,1107188;HF952105,1106767,1107188;CP007482,1106767,1107188;CP007565,1106767,1107188;HG939456,1106767,1107188;CP007632,1106767,1107188;CP006910,1106767,1107188;CP007571,1106767,1107188;CP007570,1106767,1107188;FO393392,1106767,1107188;CP011328,1106767,1107188;CP011329,1106767,1107188;CP010319,1106767,1107188;
CP007572	Mauve	SHARED	1950555	1960872	.	.	.	Notes=Lenght10317	AL732656,1950555,1960872;CP007571,1950555,1960872;CP007570,1950555,1960872;
CP007572	Mauve	SHARED	2080126	2080139	.	.	.	Notes=Lenght13	CP007571,2080126,2080139;CP007570,2080126,2080139;
CP007572	Mauve	SHARED	767708	767772	.	.	.	Notes=Lenght64	CP007571,767708,767772;CP007570,767708,767772;
CP007572	Mauve	SHARED	767773	769629	.	.	.	Notes=Lenght1856	CP007570,767773,769629;
CP007572	Mauve	SHARED	769630	770661	.	.	.	Notes=Lenght1031	CP007571,769630,770661;CP007570,769630,770661;
CP007572	Mauve	SHARED	1525894	1525914	.	.	.	Notes=Lenght20	CP007571,1525894,1525914;CP007570,1525894,1525914;
CP007572	Mauve	SHARED	603192	603267	.	.	.	Notes=Lenght75	CP007571,603192,603267;CP007570,603192,603267;
CP007572	Mauve	SHARED	604689	604820	.	.	.	Notes=Lenght131	CP007571,604689,604820;CP007570,604689,604820;
CP007572	Mauve	SHARED	604965	605064	.	.	.	Notes=Lenght99	CP007571,604965,605064;CP007570,604965,605064;
CP007572	Mauve	SHARED	256600	258159	.	.	.	Notes=Lenght1559	CP007571,256600,258159;CP007570,256600,258159;
CP007572	Mauve	SHARED	1141359	1141371	.	.	.	Notes=Lenght12	AL732656,1141359,1141371;CP006910,1141359,1141371;CP007571,1141359,1141371;CP010319,1141359,1141371;
CP007572	Mauve	SHARED	1141327	1141358	.	.	.	Notes=Lenght31	AL732656,1141327,1141358;HF952106,1141327,1141358;HF952105,1141327,1141358;CP007632,1141327,1141358;CP006910,1141327,1141358;CP007571,1141327,1141358;CP010319,1141327,1141358;
CP007572	Mauve	SHARED	2048146	2048166	.	.	.	Notes=Lenght20	CP007482,2048146,2048166;CP007565,2048146,2048166;CP007571,2048146,2048166;CP007570,2048146,2048166;FO393392,2048146,2048166;CP011328,2048146,2048166;
CP007572	Mauve	SHARED	1753568	1753615	.	.	.	Notes=Lenght47	AL732656,1753568,1753615;CP007571,1753568,1753615;CP007570,1753568,1753615;
CP007572	Mauve	SHARED	1753368	1753567	.	.	.	Notes=Lenght199	AL732656,1753368,1753567;CP007632,1753368,1753567;CP007571,1753368,1753567;CP007570,1753368,1753567;
CP007572	Mauve	SHARED	1691046	1692611	.	.	.	Notes=Lenght1565	CP007571,1691046,1692611;CP007570,1691046,1692611;
CP007572	Mauve	SHARED	1753219	1753367	.	.	.	Notes=Lenght148	AL732656,1753219,1753367;CP007571,1753219,1753367;CP007570,1753219,1753367;
CP007572	Mauve	SHARED	632887	633493	.	.	.	Notes=Lenght606	CP007571,632887,633493;CP007570,632887,633493;
CP007572	Mauve	SHARED	633494	635317	.	.	.	Notes=Lenght1823	CP007571,633494,635317;CP007570,633494,635317;
CP007572	Mauve	SHARED	635416	635605	.	.	.	Notes=Lenght189	CP007571,635416,635605;CP007570,635416,635605;
CP007572	Mauve	SHARED	636519	636843	.	.	.	Notes=Lenght324	CP007571,636519,636843;CP007570,636519,636843;
CP007572	Mauve	SHARED	1392569	1392939	.	.	.	Notes=Lenght370	AL732656,1392569,1392939;CP007571,1392569,1392939;CP007570,1392569,1392939;
CP007572	Mauve	SHARED	1393649	1393692	.	.	.	Notes=Lenght43	AL732656,1393649,1393692;CP007571,1393649,1393692;CP007570,1393649,1393692;
CP007572	Mauve	SHARED	688410	688554	.	.	.	Notes=Lenght144	AL732656,688410,688554;
CP007572	Mauve	SHARED	1617599	1619162	.	.	.	Notes=Lenght1563	CP007570,1617599,1619162;
CP007572	Mauve	SHARED	2036099	2036816	.	.	.	Notes=Lenght717	CP007571,2036099,2036816;CP007570,2036099,2036816;
CP007572	Mauve	SHARED	1937123	1941196	.	.	.	Notes=Lenght4073	CP007571,1937123,1941196;CP007570,1937123,1941196;
CP007572	Mauve	SHARED	103075	103205	.	.	.	Notes=Lenght130	HF952105,103075,103205;HG939456,103075,103205;CP006910,103075,103205;CP007571,103075,103205;CP007570,103075,103205;
CP007572	Mauve	SHARED	103207	103862	.	.	.	Notes=Lenght655	CP007571,103207,103862;CP007570,103207,103862;
CP007572	Mauve	SHARED	103863	106084	.	.	.	Notes=Lenght2221	AL732656,103863,106084;CP007571,103863,106084;CP007570,103863,106084;
CP007572	Mauve	SHARED	106085	107941	.	.	.	Notes=Lenght1856	CP007571,106085,107941;CP007570,106085,107941;
CP007572	Mauve	SHARED	826737	828593	.	.	.	Notes=Lenght1856	CP007570,826737,828593;
CP007572	Mauve	SHARED	828594	830113	.	.	.	Notes=Lenght1519	CP007571,828594,830113;CP007570,828594,830113;
CP007572	Mauve	SHARED	727118	727488	.	.	.	Notes=Lenght370	AL732656,727118,727488;CP006910,727118,727488;CP007571,727118,727488;CP007570,727118,727488;
CP007572	Mauve	SHARED	482061	482088	.	.	.	Notes=Lenght27	CP007632,482061,482088;CP007571,482061,482088;CP007570,482061,482088;
CP007572	Mauve	SHARED	1050220	1050896	.	.	.	Notes=Lenght676	CP007571,1050220,1050896;CP007570,1050220,1050896;
CP007572	Mauve	SHARED	1629744	1633168	.	.	.	Notes=Lenght3424	CP007570,1629744,1633168;
CP007572	Mauve	SHARED	623988	624023	.	.	.	Notes=Lenght35	CP007570,623988,624023;
CP007572	Mauve	SHARED	1753756	1759806	.	.	.	Notes=Lenght6050	AL732656,1753756,1759806;CP007632,1753756,1759806;CP007571,1753756,1759806;CP007570,1753756,1759806;
CP007572	Mauve	SHARED	1753616	1753755	.	.	.	Notes=Lenght139	AL732656,1753616,1753755;CP007632,1753616,1753755;CP007571,1753616,1753755;CP007570,1753616,1753755;
CP007572	Mauve	SHARED	1394559	1394673	.	.	.	Notes=Lenght114	AL732656,1394559,1394673;CP000114,1394559,1394673;CP007571,1394559,1394673;CP007570,1394559,1394673;
CP007572	Mauve	SHARED	1400079	1401404	.	.	.	Notes=Lenght1325	CP007571,1400079,1401404;CP007570,1400079,1401404;
CP007572	Mauve	SHARED	1459750	1461006	.	.	.	Notes=Lenght1256	AL732656,1459750,1461006;CP006910,1459750,1461006;CP007571,1459750,1461006;CP007570,1459750,1461006;
CP007572	Mauve	SHARED	1461568	1463664	.	.	.	Notes=Lenght2096	AL732656,1461568,1463664;CP007571,1461568,1463664;CP007570,1461568,1463664;
CP007572	Mauve	SHARED	1387556	1387570	.	.	.	Notes=Lenght14	AL732656,1387556,1387570;CP007571,1387556,1387570;CP007570,1387556,1387570;
CP007572	Mauve	SHARED	1387735	1387755	.	.	.	Notes=Lenght20	AL732656,1387735,1387755;CP007571,1387735,1387755;CP007570,1387735,1387755;
CP007572	Mauve	SHARED	1810315	1810536	.	.	.	Notes=Lenght221	CP007571,1810315,1810536;CP007570,1810315,1810536;
CP007572	Mauve	SHARED	1810537	1810606	.	.	.	Notes=Lenght69	AL732656,1810537,1810606;CP007571,1810537,1810606;CP007570,1810537,1810606;
CP007572	Mauve	SHARED	1810765	1811116	.	.	.	Notes=Lenght351	AL732656,1810765,1811116;CP007571,1810765,1811116;CP007570,1810765,1811116;
CP007572	Mauve	SHARED	612501	613149	.	.	.	Notes=Lenght648	CP007571,612501,613149;CP007570,612501,613149;
CP007572	Mauve	SHARED	613510	614109	.	.	.	Notes=Lenght599	CP007571,613510,614109;CP007570,613510,614109;
CP007572	Mauve	SHARED	612296	612427	.	.	.	Notes=Lenght131	CP007571,612296,612427;CP007570,612296,612427;
CP007572	Mauve	SHARED	612140	612295	.	.	.	Notes=Lenght155	CP007571,612140,612295;CP007570,612140,612295;
CP007572	Mauve	SHARED	607367	612139	.	.	.	Notes=Lenght4772	CP007571,607367,612139;CP007570,607367,612139;
CP007572	Mauve	SHARED	958312	958355	.	.	.	Notes=Lenght43	CP007570,958312,958355;
CP007572	Mauve	SHARED	938729	938767	.	.	.	Notes=Lenght38	AL732656,938729,938767;CP007571,938729,938767;CP007570,938729,938767;
CP007572	Mauve	SHARED	917814	919164	.	.	.	Notes=Lenght1350	CP007571,917814,919164;CP007570,917814,919164;
CP007572	Mauve	SHARED	917797	917813	.	.	.	Notes=Lenght16	HF952105,917797,917813;CP007571,917797,917813;CP007570,917797,917813;
CP007572	Mauve	SHARED	483115	483162	.	.	.	Notes=Lenght47	AL732656,483115,483162;CP007571,483115,483162;CP007570,483115,483162;
CP007572	Mauve	SHARED	1525187	1525198	.	.	.	Notes=Lenght11	AL732656,1525187,1525198;CP007571,1525187,1525198;CP007570,1525187,1525198;
CP007572	Mauve	SHARED	2133610	2137421	.	.	.	Notes=Lenght3811	CP007571,2133610,2137421;CP007570,2133610,2137421;
CP007572	Mauve	SHARED	482541	482619	.	.	.	Notes=Lenght78	AL732656,482541,482619;CP007571,482541,482619;CP007570,482541,482619;
CP007572	Mauve	SHARED	2079307	2079320	.	.	.	Notes=Lenght13	AL732656,2079307,2079320;CP003919,2079307,2079320;HF952105,2079307,2079320;CP007482,2079307,2079320;CP007565,2079307,2079320;HG939456,2079307,2079320;CP006910,2079307,2079320;CP007571,2079307,2079320;CP007570,2079307,2079320;FO393392,2079307,2079320;CP011328,2079307,2079320;
CP007572	Mauve	SHARED	631575	632886	.	.	.	Notes=Lenght1311	CP007571,631575,632886;CP007570,631575,632886;
CP007572	Mauve	SHARED	998580	998608	.	.	.	Notes=Lenght28	CP007571,998580,998608;CP007570,998580,998608;
CP007572	Mauve	SHARED	1390091	1390134	.	.	.	Notes=Lenght43	AL732656,1390091,1390134;HG939456,1390091,1390134;CP007632,1390091,1390134;CP007571,1390091,1390134;CP007570,1390091,1390134;
CP007572	Mauve	SHARED	959852	959893	.	.	.	Notes=Lenght41	AL732656,959852,959893;CP007571,959852,959893;CP007570,959852,959893;
CP007572	Mauve	SHARED	958356	959851	.	.	.	Notes=Lenght1495	CP007570,958356,959851;
CP007572	Mauve	SHARED	2035817	2035947	.	.	.	Notes=Lenght130	CP007571,2035817,2035947;CP007570,2035817,2035947;
CP007572	Mauve	SHARED	2035758	2035816	.	.	.	Notes=Lenght58	AL732656,2035758,2035816;CP006910,2035758,2035816;CP007571,2035758,2035816;CP007570,2035758,2035816;
CP007572	Mauve	SHARED	2035738	2035757	.	.	.	Notes=Lenght19	AL732656,2035738,2035757;AE009948,2035738,2035757;CP006910,2035738,2035757;CP007571,2035738,2035757;CP007570,2035738,2035757;
CP007572	Mauve	SHARED	2168036	2178209	.	.	.	Notes=Lenght10173	CP007571,2168036,2178209;CP007570,2168036,2178209;
CP007572	Mauve	SHARED	570852	570865	.	.	.	Notes=Lenght13	HG939456,570852,570865;
CP007572	Mauve	SHARED	2141605	2145130	.	.	.	Notes=Lenght3525	AL732656,2141605,2145130;CP007571,2141605,2145130;CP007570,2141605,2145130;
CP007572	Mauve	SHARED	2141146	2141604	.	.	.	Notes=Lenght458	CP007571,2141146,2141604;CP007570,2141146,2141604;
CP007572	Mauve	SHARED	1463665	1463935	.	.	.	Notes=Lenght270	CP007571,1463665,1463935;CP007570,1463665,1463935;
CP007572	Mauve	SHARED	1385144	1385227	.	.	.	Notes=Lenght83	AL732656,1385144,1385227;HG939456,1385144,1385227;CP007571,1385144,1385227;CP007570,1385144,1385227;
CP007572	Mauve	SHARED	1385096	1385124	.	.	.	Notes=Lenght28	AL732656,1385096,1385124;CP007571,1385096,1385124;CP007570,1385096,1385124;
CP007572	Mauve	SHARED	1383986	1384085	.	.	.	Notes=Lenght99	AL732656,1383986,1384085;CP007571,1383986,1384085;CP007570,1383986,1384085;
CP007572	Mauve	SHARED	2036851	2037649	.	.	.	Notes=Lenght798	AL732656,2036851,2037649;HF952106,2036851,2037649;HF952105,2036851,2037649;HG939456,2036851,2037649;CP007571,2036851,2037649;CP007570,2036851,2037649;
CP007572	Mauve	SHARED	2038079	2038516	.	.	.	Notes=Lenght437	AL732656,2038079,2038516;CP007571,2038079,2038516;CP007570,2038079,2038516;
CP007572	Mauve	SHARED	2038517	2038527	.	.	.	Notes=Lenght10	AL732656,2038517,2038527;CP003919,2038517,2038527;HF952106,2038517,2038527;HF952105,2038517,2038527;HG939456,2038517,2038527;CP007632,2038517,2038527;CP006910,2038517,2038527;CP007571,2038517,2038527;CP007570,2038517,2038527;
CP007572	Mauve	SHARED	2038528	2038550	.	.	.	Notes=Lenght22	AL732656,2038528,2038550;HF952106,2038528,2038550;HF952105,2038528,2038550;HG939456,2038528,2038550;CP007632,2038528,2038550;CP007571,2038528,2038550;CP007570,2038528,2038550;
CP007572	Mauve	SHARED	2035948	2036098	.	.	.	Notes=Lenght150	AL732656,2035948,2036098;CP007571,2035948,2036098;CP007570,2035948,2036098;
CP007572	Mauve	SHARED	1810607	1810764	.	.	.	Notes=Lenght157	AL732656,1810607,1810764;
CP007572	Mauve	SHARED	689164	689489	.	.	.	Notes=Lenght325	AL732656,689164,689489;
CP007572	Mauve	SHARED	689495	689644	.	.	.	Notes=Lenght149	AL732656,689495,689644;
CP007572	Mauve	SHARED	262818	262869	.	.	.	Notes=Lenght51	AL732656,262818,262869;CP007571,262818,262869;CP007570,262818,262869;
CP007572	Mauve	SHARED	263024	263073	.	.	.	Notes=Lenght49	AL732656,263024,263073;CP007571,263024,263073;CP007570,263024,263073;
CP007572	Mauve	SHARED	232121	232138	.	.	.	Notes=Lenght17	AL732656,232121,232138;CP007571,232121,232138;CP007570,232121,232138;
CP007572	Mauve	SHARED	213148	216570	.	.	.	Notes=Lenght3422	CP007571,213148,216570;CP007570,213148,216570;
CP007572	Mauve	SHARED	159881	163295	.	.	.	Notes=Lenght3414	CP007571,159881,163295;CP007570,159881,163295;
CP007572	Mauve	SHARED	35018	36543	.	.	.	Notes=Lenght1525	CP007571,35018,36543;CP007570,35018,36543;
CP007572	Mauve	SHARED	21133	25075	.	.	.	Notes=Lenght3942	AL732656,21133,25075;CP007571,21133,25075;CP007570,21133,25075;
CP007572	Mauve	SHARED	285126	287186	.	.	.	Notes=Lenght2060	AL732656,285126,287186;CP007571,285126,287186;CP007570,285126,287186;
CP007572	Mauve	SHARED	331144	332709	.	.	.	Notes=Lenght1565	CP007571,331144,332709;CP007570,331144,332709;
CP007572	Mauve	SHARED	598991	599043	.	.	.	Notes=Lenght52	AE009948,598991,599043;CP007571,598991,599043;CP007570,598991,599043;
CP007572	Mauve	SHARED	599044	599108	.	.	.	Notes=Lenght64	AE009948,599044,599108;CP007631,599044,599108;CP007632,599044,599108;CP007571,599044,599108;CP007570,599044,599108;
CP007572	Mauve	SHARED	2030192	2031244	.	.	.	Notes=Lenght1052	CP007571,2030192,2031244;CP007570,2030192,2031244;
CP007572	Mauve	SHARED	482527	482540	.	.	.	Notes=Lenght13	CP007571,482527,482540;CP007570,482527,482540;
CP007572	Mauve	SHARED	2762	4328	.	.	.	Notes=Lenght1566	CP007571,2762,4328;CP007570,2762,4328;
CP007572	Mauve	SHARED	5616	5669	.	.	.	Notes=Lenght53	CP006910,5616,5669;CP007571,5616,5669;CP007570,5616,5669;
CP007572	Mauve	SHARED	151961	151981	.	.	.	Notes=Lenght20	CP007571,151961,151981;CP007570,151961,151981;
CP007572	Mauve	SHARED	1461470	1461567	.	.	.	Notes=Lenght97	AL732656,1461470,1461567;CP003919,1461470,1461567;HF952106,1461470,1461567;HF952105,1461470,1461567;CP007571,1461470,1461567;CP007570,1461470,1461567;CP010319,1461470,1461567;
CP007572	Mauve	SHARED	1461007	1461469	.	.	.	Notes=Lenght462	AL732656,1461007,1461469;CP003919,1461007,1461469;HF952106,1461007,1461469;HF952105,1461007,1461469;CP006910,1461007,1461469;CP007571,1461007,1461469;CP007570,1461007,1461469;CP010319,1461007,1461469;
CP007572	Mauve	SHARED	397300	398859	.	.	.	Notes=Lenght1559	CP007571,397300,398859;CP007570,397300,398859;
CP007572	Mauve	SHARED	429253	431109	.	.	.	Notes=Lenght1856	CP007571,429253,431109;CP007570,429253,431109;
CP007572	Mauve	SHARED	2140863	2140998	.	.	.	Notes=Lenght135	CP006910,2140863,2140998;CP007571,2140863,2140998;CP007570,2140863,2140998;
CP007572	Mauve	SHARED	2140183	2140862	.	.	.	Notes=Lenght679	CP007571,2140183,2140862;CP007570,2140183,2140862;
CP007572	Mauve	SHARED	1049332	1049357	.	.	.	Notes=Lenght25	CP006910,1049332,1049357;CP007571,1049332,1049357;CP007570,1049332,1049357;
CP007572	Mauve	SHARED	2137424	2137472	.	.	.	Notes=Lenght48	AL732656,2137424,2137472;CP003919,2137424,2137472;HF952105,2137424,2137472;CP007482,2137424,2137472;CP007565,2137424,2137472;HG939456,2137424,2137472;CP007632,2137424,2137472;CP007571,2137424,2137472;CP007570,2137424,2137472;FO393392,2137424,2137472;CP011328,2137424,2137472;
CP007572	Mauve	SHARED	1387362	1387377	.	.	.	Notes=Lenght15	AL732656,1387362,1387377;CP000114,1387362,1387377;HF952106,1387362,1387377;HF952105,1387362,1387377;CP007482,1387362,1387377;CP007565,1387362,1387377;CP006910,1387362,1387377;CP007571,1387362,1387377;CP007570,1387362,1387377;FO393392,1387362,1387377;CP011328,1387362,1387377;CP010319,1387362,1387377;
CP007572	Mauve	SHARED	1387084	1387124	.	.	.	Notes=Lenght40	AL732656,1387084,1387124;CP000114,1387084,1387124;HF952106,1387084,1387124;HF952105,1387084,1387124;CP007482,1387084,1387124;CP007565,1387084,1387124;CP006910,1387084,1387124;CP007571,1387084,1387124;CP007570,1387084,1387124;FO393392,1387084,1387124;CP011328,1387084,1387124;CP010319,1387084,1387124;
CP007572	Mauve	SHARED	1386300	1386510	.	.	.	Notes=Lenght210	AL732656,1386300,1386510;CP000114,1386300,1386510;HF952106,1386300,1386510;HF952105,1386300,1386510;CP007482,1386300,1386510;CP007565,1386300,1386510;CP006910,1386300,1386510;CP007571,1386300,1386510;CP007570,1386300,1386510;FO393392,1386300,1386510;CP011328,1386300,1386510;CP010319,1386300,1386510;
CP007572	Mauve	SHARED	1386070	1386266	.	.	.	Notes=Lenght196	AL732656,1386070,1386266;CP000114,1386070,1386266;HF952106,1386070,1386266;HF952105,1386070,1386266;CP007482,1386070,1386266;CP007565,1386070,1386266;CP006910,1386070,1386266;CP007571,1386070,1386266;CP007570,1386070,1386266;FO393392,1386070,1386266;CP011328,1386070,1386266;CP010319,1386070,1386266;
CP007572	Mauve	SHARED	1385681	1386069	.	.	.	Notes=Lenght388	AL732656,1385681,1386069;CP000114,1385681,1386069;HF952106,1385681,1386069;HF952105,1385681,1386069;CP007482,1385681,1386069;CP007565,1385681,1386069;CP007571,1385681,1386069;CP007570,1385681,1386069;FO393392,1385681,1386069;CP011328,1385681,1386069;CP010319,1385681,1386069;
CP007572	Mauve	SHARED	1385564	1385620	.	.	.	Notes=Lenght56	AL732656,1385564,1385620;CP000114,1385564,1385620;HF952106,1385564,1385620;HF952105,1385564,1385620;CP007482,1385564,1385620;CP007565,1385564,1385620;CP007571,1385564,1385620;CP007570,1385564,1385620;FO393392,1385564,1385620;CP011328,1385564,1385620;CP010319,1385564,1385620;
CP007572	Mauve	SHARED	1385434	1385563	.	.	.	Notes=Lenght129	AL732656,1385434,1385563;CP000114,1385434,1385563;HF952106,1385434,1385563;HF952105,1385434,1385563;CP007571,1385434,1385563;CP007570,1385434,1385563;CP010319,1385434,1385563;
CP007572	Mauve	SHARED	2140170	2140182	.	.	.	Notes=Lenght12	CP006910,2140170,2140182;CP007571,2140170,2140182;CP007570,2140170,2140182;
CP007572	Mauve	SHARED	2139608	2140169	.	.	.	Notes=Lenght561	AL732656,2139608,2140169;CP006910,2139608,2140169;CP007571,2139608,2140169;CP007570,2139608,2140169;
CP007572	Mauve	SHARED	2139524	2139607	.	.	.	Notes=Lenght83	AL732656,2139524,2139607;CP007571,2139524,2139607;CP007570,2139524,2139607;
CP007572	Mauve	SHARED	1516184	1516916	.	.	.	Notes=Lenght732	AL732656,1516184,1516916;CP006910,1516184,1516916;CP007571,1516184,1516916;CP007570,1516184,1516916;
CP007572	Mauve	SHARED	1516954	1521100	.	.	.	Notes=Lenght4146	AL732656,1516954,1521100;CP006910,1516954,1521100;CP007571,1516954,1521100;CP007570,1516954,1521100;
CP007572	Mauve	SHARED	1769066	1771088	.	.	.	Notes=Lenght2022	CP007570,1769066,1771088;
CP007572	Mauve	SHARED	727539	727640	.	.	.	Notes=Lenght101	AL732656,727539,727640;CP006910,727539,727640;CP007571,727539,727640;CP007570,727539,727640;
CP007572	Mauve	SHARED	727489	727538	.	.	.	Notes=Lenght49	AL732656,727489,727538;CP007571,727489,727538;CP007570,727489,727538;
CP007572	Mauve	SHARED	649045	650553	.	.	.	Notes=Lenght1508	CP007571,649045,650553;CP007570,649045,650553;
CP007572	Mauve	SHARED	647144	647188	.	.	.	Notes=Lenght44	CP007571,647144,647188;CP007570,647144,647188;
CP007572	Mauve	SHARED	1511742	1511817	.	.	.	Notes=Lenght75	AL732656,1511742,1511817;CP007571,1511742,1511817;CP007570,1511742,1511817;
CP007572	Mauve	SHARED	1525254	1525277	.	.	.	Notes=Lenght23	AL732656,1525254,1525277;CP007571,1525254,1525277;CP007570,1525254,1525277;
CP007572	Mauve	SHARED	915615	917178	.	.	.	Notes=Lenght1563	CP007571,915615,917178;CP007570,915615,917178;
CP007572	Mauve	SHARED	909481	910806	.	.	.	Notes=Lenght1325	CP007571,909481,910806;CP007570,909481,910806;
CP007572	Mauve	SHARED	1525915	1525949	.	.	.	Notes=Lenght34	AL732656,1525915,1525949;CP007571,1525915,1525949;CP007570,1525915,1525949;
CP007572	Mauve	SHARED	1525754	1525789	.	.	.	Notes=Lenght35	AL732656,1525754,1525789;CP007571,1525754,1525789;CP007570,1525754,1525789;
CP007572	Mauve	SHARED	1525827	1525851	.	.	.	Notes=Lenght24	CP007571,1525827,1525851;CP007570,1525827,1525851;
CP007572	Mauve	SHARED	727641	731541	.	.	.	Notes=Lenght3900	AL732656,727641,731541;CP007571,727641,731541;CP007570,727641,731541;
CP007572	Mauve	SHARED	1738944	1740268	.	.	.	Notes=Lenght1324	CP007571,1738944,1740268;CP007570,1738944,1740268;
CP007572	Mauve	SHARED	1750128	1751429	.	.	.	Notes=Lenght1301	AL732656,1750128,1751429;CP007632,1750128,1751429;CP007571,1750128,1751429;CP007570,1750128,1751429;
CP007572	Mauve	SHARED	36544	36564	.	.	.	Notes=Lenght20	CP007482,36544,36564;CP007565,36544,36564;CP007571,36544,36564;CP007570,36544,36564;FO393392,36544,36564;CP011328,36544,36564;
CP007572	Mauve	SHARED	1751618	1753218	.	.	.	Notes=Lenght1600	AL732656,1751618,1753218;CP007632,1751618,1753218;CP007571,1751618,1753218;CP007570,1751618,1753218;
CP007572	Mauve	SHARED	1924958	1926520	.	.	.	Notes=Lenght1562	CP007571,1924958,1926520;CP007570,1924958,1926520;
CP007572	Mauve	SHARED	1928788	1933318	.	.	.	Notes=Lenght4530	CP007571,1928788,1933318;CP007570,1928788,1933318;
CP007572	Mauve	SHARED	2204757	2208176	.	.	.	Notes=Lenght3419	CP007571,2204757,2208176;CP007570,2204757,2208176;
CP007572	Mauve	SHARED	795145	796470	.	.	.	Notes=Lenght1325	CP007571,795145,796470;CP007570,795145,796470;
CP007572	Mauve	SHARED	799790	801352	.	.	.	Notes=Lenght1562	CP007571,799790,801352;CP007570,799790,801352;
CP007572	Mauve	SHARED	1525199	1525210	.	.	.	Notes=Lenght11	AL732656,1525199,1525210;HF952105,1525199,1525210;CP007571,1525199,1525210;CP007570,1525199,1525210;
CP007572	Mauve	SHARED	2055244	2056678	.	.	.	Notes=Lenght1434	CP007571,2055244,2056678;CP007570,2055244,2056678;
CP007572	Mauve	SHARED	2074024	2075355	.	.	.	Notes=Lenght1331	CP007571,2074024,2075355;CP007570,2074024,2075355;
CP007572	Mauve	SHARED	1049358	1050120	.	.	.	Notes=Lenght762	CP007571,1049358,1050120;CP007570,1049358,1050120;
CP007572	Mauve	SHARED	29115	29186	.	.	.	Notes=Lenght71	AL732656,29115,29186;AE009948,29115,29186;CP003919,29115,29186;HF952106,29115,29186;HF952105,29115,29186;CP007482,29115,29186;CP007565,29115,29186;HG939456,29115,29186;CP007631,29115,29186;CP007632,29115,29186;CP006910,29115,29186;CP007571,29115,29186;CP007570,29115,29186;FO393392,29115,29186;CP010867,29115,29186;CP011328,29115,29186;CP011329,29115,29186;CP010319,29115,29186;
CP007572	Mauve	SHARED	1732097	1732153	.	.	.	Notes=Lenght56	AL732656,1732097,1732153;CP007571,1732097,1732153;CP007570,1732097,1732153;
CP007572	Mauve	SHARED	1783894	1784008	.	.	.	Notes=Lenght114	CP007571,1783894,1784008;CP007570,1783894,1784008;
CP007572	Mauve	SHARED	1120621	1120717	.	.	.	Notes=Lenght96	AL732656,1120621,1120717;HF952105,1120621,1120717;HG939456,1120621,1120717;CP007571,1120621,1120717;CP007570,1120621,1120717;CP010319,1120621,1120717;
CP007572	Mauve	SHARED	1119976	1120524	.	.	.	Notes=Lenght548	AL732656,1119976,1120524;HF952105,1119976,1120524;HG939456,1119976,1120524;CP007571,1119976,1120524;CP007570,1119976,1120524;CP010319,1119976,1120524;
CP007572	Mauve	SHARED	1119886	1119975	.	.	.	Notes=Lenght89	AL732656,1119886,1119975;HF952105,1119886,1119975;CP007571,1119886,1119975;CP007570,1119886,1119975;CP010319,1119886,1119975;
CP007572	Mauve	SHARED	1119267	1119311	.	.	.	Notes=Lenght44	AL732656,1119267,1119311;HF952105,1119267,1119311;HG939456,1119267,1119311;CP007571,1119267,1119311;CP007570,1119267,1119311;CP010319,1119267,1119311;
CP007572	Mauve	SHARED	1117964	1117987	.	.	.	Notes=Lenght23	AL732656,1117964,1117987;HF952105,1117964,1117987;HG939456,1117964,1117987;CP007571,1117964,1117987;CP007570,1117964,1117987;CP010319,1117964,1117987;
CP007572	Mauve	SHARED	1117305	1117936	.	.	.	Notes=Lenght631	AL732656,1117305,1117936;HF952105,1117305,1117936;HG939456,1117305,1117936;CP007632,1117305,1117936;CP007571,1117305,1117936;CP007570,1117305,1117936;CP010319,1117305,1117936;
CP007572	Mauve	SHARED	1116672	1116787	.	.	.	Notes=Lenght115	AL732656,1116672,1116787;HF952105,1116672,1116787;HG939456,1116672,1116787;CP007632,1116672,1116787;CP007571,1116672,1116787;CP007570,1116672,1116787;CP010319,1116672,1116787;
CP007572	Mauve	SHARED	1116398	1116461	.	.	.	Notes=Lenght63	AL732656,1116398,1116461;HF952105,1116398,1116461;CP007571,1116398,1116461;CP007570,1116398,1116461;CP010319,1116398,1116461;
CP007572	Mauve	SHARED	69905	70021	.	.	.	Notes=Lenght116	AL732656,69905,70021;CP007632,69905,70021;CP007571,69905,70021;CP007570,69905,70021;
CP007572	Mauve	SHARED	1294553	1294570	.	.	.	Notes=Lenght17	AL732656,1294553,1294570;HF952104,1294553,1294570;CP007482,1294553,1294570;HG939456,1294553,1294570;
CP007572	Mauve	SHARED	998675	998713	.	.	.	Notes=Lenght38	AL732656,998675,998713;CP007571,998675,998713;CP007570,998675,998713;
CP007572	Mauve	SHARED	2079286	2079306	.	.	.	Notes=Lenght20	CP007571,2079286,2079306;CP007570,2079286,2079306;
CP007572	Mauve	SHARED	1108378	1109558	.	.	.	Notes=Lenght1180	AL732656,1108378,1109558;HF952106,1108378,1109558;HF952105,1108378,1109558;HG939456,1108378,1109558;CP007632,1108378,1109558;CP007571,1108378,1109558;CP007570,1108378,1109558;CP010319,1108378,1109558;
CP007572	Mauve	SHARED	1108297	1108376	.	.	.	Notes=Lenght79	AL732656,1108297,1108376;AE009948,1108297,1108376;HF952106,1108297,1108376;HF952105,1108297,1108376;HG939456,1108297,1108376;CP007632,1108297,1108376;CP007571,1108297,1108376;CP007570,1108297,1108376;CP011329,1108297,1108376;CP010319,1108297,1108376;
CP007572	Mauve	SHARED	1118236	1118378	.	.	.	Notes=Lenght142	AL732656,1118236,1118378;HF952105,1118236,1118378;HG939456,1118236,1118378;CP007571,1118236,1118378;CP007570,1118236,1118378;CP010319,1118236,1118378;
CP007572	Mauve	SHARED	1118030	1118202	.	.	.	Notes=Lenght172	AL732656,1118030,1118202;HF952105,1118030,1118202;HG939456,1118030,1118202;CP007571,1118030,1118202;CP007570,1118030,1118202;CP010319,1118030,1118202;
CP007572	Mauve	SHARED	64475	67448	.	.	.	Notes=Lenght2973	CP007571,64475,67448;CP007570,64475,67448;
CP007572	Mauve	SHARED	998609	998647	.	.	.	Notes=Lenght38	AL732656,998609,998647;HF952106,998609,998647;HF952105,998609,998647;HG939456,998609,998647;CP007632,998609,998647;CP006910,998609,998647;CP007571,998609,998647;CP007570,998609,998647;CP010319,998609,998647;
CP007572	Mauve	SHARED	2047540	2048145	.	.	.	Notes=Lenght605	CP007482,2047540,2048145;CP007565,2047540,2048145;CP007571,2047540,2048145;CP007570,2047540,2048145;FO393392,2047540,2048145;CP011328,2047540,2048145;CP010319,2047540,2048145;
CP007572	Mauve	SHARED	2017992	2018256	.	.	.	Notes=Lenght264	AL732656,2017992,2018256;AE009948,2017992,2018256;CP007632,2017992,2018256;CP006910,2017992,2018256;CP007571,2017992,2018256;CP007570,2017992,2018256;CP011329,2017992,2018256;CP010319,2017992,2018256;
CP007572	Mauve	SHARED	2231460	2231475	.	.	.	Notes=Lenght15	CP003919,2231460,2231475;HF952106,2231460,2231475;HF952105,2231460,2231475;CP006910,2231460,2231475;CP007571,2231460,2231475;CP007570,2231460,2231475;CP011328,2231460,2231475;CP010319,2231460,2231475;
CP007572	Mauve	SHARED	674748	674881	.	.	.	Notes=Lenght133	AL732656,674748,674881;
CP007572	Mauve	SHARED	2080746	2080776	.	.	.	Notes=Lenght30	CP000114,2080746,2080776;HF952104,2080746,2080776;HF952106,2080746,2080776;CP007571,2080746,2080776;CP010319,2080746,2080776;
CP007572	Mauve	SHARED	2080620	2080745	.	.	.	Notes=Lenght125	CP000114,2080620,2080745;HF952104,2080620,2080745;HF952106,2080620,2080745;CP007571,2080620,2080745;CP007570,2080620,2080745;CP010319,2080620,2080745;
CP007572	Mauve	SHARED	2080603	2080619	.	.	.	Notes=Lenght16	CP000114,2080603,2080619;CP003919,2080603,2080619;HF952104,2080603,2080619;HF952106,2080603,2080619;HF952105,2080603,2080619;CP007482,2080603,2080619;CP007565,2080603,2080619;HG939456,2080603,2080619;CP006910,2080603,2080619;CP007571,2080603,2080619;CP007570,2080603,2080619;FO393392,2080603,2080619;CP011328,2080603,2080619;CP010319,2080603,2080619;
CP007572	Mauve	SHARED	2080579	2080602	.	.	.	Notes=Lenght23	HF952104,2080579,2080602;HF952106,2080579,2080602;CP007571,2080579,2080602;CP007570,2080579,2080602;CP010319,2080579,2080602;
CP007572	Mauve	SHARED	2080491	2080578	.	.	.	Notes=Lenght87	HF952106,2080491,2080578;CP007571,2080491,2080578;CP007570,2080491,2080578;CP010319,2080491,2080578;
CP007572	Mauve	SHARED	1390135	1390269	.	.	.	Notes=Lenght134	AL732656,1390135,1390269;CP000114,1390135,1390269;HF952106,1390135,1390269;HF952105,1390135,1390269;CP007482,1390135,1390269;CP007565,1390135,1390269;CP006910,1390135,1390269;CP007571,1390135,1390269;CP007570,1390135,1390269;FO393392,1390135,1390269;CP011328,1390135,1390269;CP010319,1390135,1390269;
CP007572	Mauve	SHARED	1389930	1390090	.	.	.	Notes=Lenght160	AL732656,1389930,1390090;CP000114,1389930,1390090;HF952106,1389930,1390090;HF952105,1389930,1390090;CP007482,1389930,1390090;CP007565,1389930,1390090;CP006910,1389930,1390090;CP007571,1389930,1390090;CP007570,1389930,1390090;FO393392,1389930,1390090;CP011328,1389930,1390090;CP010319,1389930,1390090;
CP007572	Mauve	SHARED	1525231	1525253	.	.	.	Notes=Lenght22	AL732656,1525231,1525253;HF952105,1525231,1525253;CP007571,1525231,1525253;CP007570,1525231,1525253;CP010319,1525231,1525253;
CP007572	Mauve	SHARED	1525211	1525230	.	.	.	Notes=Lenght19	AL732656,1525211,1525230;HF952105,1525211,1525230;CP007571,1525211,1525230;CP007570,1525211,1525230;CP010319,1525211,1525230;
CP007572	Mauve	SHARED	2016788	2016854	.	.	.	Notes=Lenght66	AL732656,2016788,2016854;CP006910,2016788,2016854;CP007571,2016788,2016854;CP007570,2016788,2016854;CP010319,2016788,2016854;
CP007572	Mauve	SHARED	2016756	2016783	.	.	.	Notes=Lenght27	AL732656,2016756,2016783;AE009948,2016756,2016783;CP007632,2016756,2016783;CP006910,2016756,2016783;CP007571,2016756,2016783;CP007570,2016756,2016783;CP011329,2016756,2016783;CP010319,2016756,2016783;
CP007572	Mauve	SHARED	1974111	1974321	.	.	.	Notes=Lenght210	CP000114,1974111,1974321;
CP007572	Mauve	SHARED	46515	46613	.	.	.	Notes=Lenght98	CP007571,46515,46613;CP007570,46515,46613;
CP007572	Mauve	SHARED	1973835	1973954	.	.	.	Notes=Lenght119	CP000114,1973835,1973954;
CP007572	Mauve	SHARED	688152	688241	.	.	.	Notes=Lenght89	AL732656,688152,688241;
CP007572	Mauve	SHARED	2079322	2079334	.	.	.	Notes=Lenght12	AL732656,2079322,2079334;HF952106,2079322,2079334;HG939456,2079322,2079334;CP007632,2079322,2079334;CP007571,2079322,2079334;CP007570,2079322,2079334;CP010319,2079322,2079334;
CP007572	Mauve	SHARED	2079335	2079346	.	.	.	Notes=Lenght11	AL732656,2079335,2079346;HF952106,2079335,2079346;HF952105,2079335,2079346;HG939456,2079335,2079346;CP007632,2079335,2079346;CP007571,2079335,2079346;CP007570,2079335,2079346;CP010319,2079335,2079346;
CP007572	Mauve	SHARED	2080140	2080490	.	.	.	Notes=Lenght350	AL732656,2080140,2080490;HF952106,2080140,2080490;CP007632,2080140,2080490;CP007571,2080140,2080490;CP007570,2080140,2080490;CP010319,2080140,2080490;
CP007572	Mauve	SHARED	5681	5783	.	.	.	Notes=Lenght102	AL732656,5681,5783;AE009948,5681,5783;CP000114,5681,5783;CP003810,5681,5783;CP003919,5681,5783;HF952104,5681,5783;HF952106,5681,5783;HF952105,5681,5783;CP007482,5681,5783;CP007565,5681,5783;HG939456,5681,5783;CP007631,5681,5783;CP007632,5681,5783;CP006910,5681,5783;CP007571,5681,5783;CP007570,5681,5783;FO393392,5681,5783;CP010867,5681,5783;CP011325,5681,5783;CP011326,5681,5783;CP011327,5681,5783;…
CP007572	Mauve	SHARED	5784	5819	.	.	.	Notes=Lenght35	AL732656,5784,5819;AE009948,5784,5819;CP000114,5784,5819;CP003810,5784,5819;HF952104,5784,5819;HF952106,5784,5819;HF952105,5784,5819;CP007482,5784,5819;CP007565,5784,5819;HG939456,5784,5819;CP007631,5784,5819;CP007632,5784,5819;CP006910,5784,5819;CP007571,5784,5819;CP007570,5784,5819;FO393392,5784,5819;CP010867,5784,5819;CP011325,5784,5819;CP011326,5784,5819;CP011327,5784,5819;CP011328,5784,5819;…
CP007572	Mauve	SHARED	5820	5876	.	.	.	Notes=Lenght56	AL732656,5820,5876;AE009948,5820,5876;CP000114,5820,5876;CP003810,5820,5876;CP003919,5820,5876;HF952104,5820,5876;HF952106,5820,5876;HF952105,5820,5876;CP007482,5820,5876;CP007565,5820,5876;HG939456,5820,5876;CP007631,5820,5876;CP007632,5820,5876;CP006910,5820,5876;CP007571,5820,5876;CP007570,5820,5876;FO393392,5820,5876;CP010867,5820,5876;CP011325,5820,5876;CP011326,5820,5876;CP011327,5820,5876;…
CP007572	Mauve	SHARED	17808	17828	.	.	.	Notes=Lenght20	AL732656,17808,17828;AE009948,17808,17828;CP000114,17808,17828;CP003810,17808,17828;CP003919,17808,17828;HF952104,17808,17828;HF952106,17808,17828;HF952105,17808,17828;CP007482,17808,17828;HG939456,17808,17828;CP007631,17808,17828;CP007632,17808,17828;CP006910,17808,17828;CP007571,17808,17828;CP007570,17808,17828;FO393392,17808,17828;CP010867,17808,17828;CP011325,17808,17828;CP011326,17808,17828;…
CP007572	Mauve	SHARED	17830	17846	.	.	.	Notes=Lenght16	AL732656,17830,17846;AE009948,17830,17846;CP000114,17830,17846;CP003810,17830,17846;CP003919,17830,17846;HF952104,17830,17846;HF952106,17830,17846;HF952105,17830,17846;CP007482,17830,17846;CP007565,17830,17846;HG939456,17830,17846;CP007631,17830,17846;CP007632,17830,17846;CP007571,17830,17846;CP007570,17830,17846;FO393392,17830,17846;CP010867,17830,17846;CP011325,17830,17846;CP011326,17830,17846;…
CP007572	Mauve	SHARED	17905	18309	.	.	.	Notes=Lenght404	AL732656,17905,18309;AE009948,17905,18309;CP000114,17905,18309;CP003810,17905,18309;CP003919,17905,18309;HF952104,17905,18309;HF952106,17905,18309;HF952105,17905,18309;CP007482,17905,18309;CP007565,17905,18309;HG939456,17905,18309;CP007631,17905,18309;CP007632,17905,18309;CP007571,17905,18309;CP007570,17905,18309;FO393392,17905,18309;CP010867,17905,18309;CP011325,17905,18309;CP011326,17905,18309;…
CP007572	Mauve	SHARED	18310	18340	.	.	.	Notes=Lenght30	AL732656,18310,18340;AE009948,18310,18340;CP000114,18310,18340;CP003810,18310,18340;CP003919,18310,18340;HF952104,18310,18340;HF952106,18310,18340;HF952105,18310,18340;CP007565,18310,18340;HG939456,18310,18340;CP007631,18310,18340;CP007632,18310,18340;CP007571,18310,18340;CP007570,18310,18340;FO393392,18310,18340;CP010867,18310,18340;CP011325,18310,18340;CP011326,18310,18340;CP011327,18310,18340;…
CP007572	Mauve	SHARED	18341	18355	.	.	.	Notes=Lenght14	AL732656,18341,18355;AE009948,18341,18355;CP000114,18341,18355;CP003810,18341,18355;CP003919,18341,18355;HF952104,18341,18355;HF952106,18341,18355;HF952105,18341,18355;CP007565,18341,18355;HG939456,18341,18355;CP007631,18341,18355;CP007632,18341,18355;CP006910,18341,18355;CP007571,18341,18355;CP007570,18341,18355;FO393392,18341,18355;CP010867,18341,18355;CP011325,18341,18355;CP011326,18341,18355;…
CP007572	Mauve	SHARED	18356	18462	.	.	.	Notes=Lenght106	AL732656,18356,18462;AE009948,18356,18462;CP000114,18356,18462;CP003810,18356,18462;CP003919,18356,18462;HF952104,18356,18462;HF952106,18356,18462;HF952105,18356,18462;CP007565,18356,18462;HG939456,18356,18462;CP007631,18356,18462;CP007632,18356,18462;CP006910,18356,18462;CP007571,18356,18462;CP007570,18356,18462;CP010867,18356,18462;CP011325,18356,18462;CP011326,18356,18462;CP011327,18356,18462;…
CP007572	Mauve	SHARED	18463	18871	.	.	.	Notes=Lenght408	AL732656,18463,18871;AE009948,18463,18871;CP000114,18463,18871;CP003810,18463,18871;CP003919,18463,18871;HF952104,18463,18871;HF952106,18463,18871;HF952105,18463,18871;HG939456,18463,18871;CP007631,18463,18871;CP007632,18463,18871;CP006910,18463,18871;CP007571,18463,18871;CP007570,18463,18871;CP010867,18463,18871;CP011325,18463,18871;CP011326,18463,18871;CP011327,18463,18871;CP011328,18463,18871;…
CP007572	Mauve	SHARED	18873	19239	.	.	.	Notes=Lenght366	AL732656,18873,19239;AE009948,18873,19239;CP000114,18873,19239;CP003810,18873,19239;CP003919,18873,19239;HF952104,18873,19239;HF952106,18873,19239;HF952105,18873,19239;HG939456,18873,19239;CP007631,18873,19239;CP007632,18873,19239;CP006910,18873,19239;CP007571,18873,19239;CP007570,18873,19239;CP010867,18873,19239;CP011325,18873,19239;CP011326,18873,19239;CP011327,18873,19239;CP011328,18873,19239;…
CP007572	Mauve	SHARED	19240	19651	.	.	.	Notes=Lenght411	AL732656,19240,19651;AE009948,19240,19651;CP000114,19240,19651;CP003810,19240,19651;CP003919,19240,19651;HF952104,19240,19651;HG939456,19240,19651;CP007631,19240,19651;CP007632,19240,19651;CP006910,19240,19651;CP007571,19240,19651;CP007570,19240,19651;CP010867,19240,19651;CP011325,19240,19651;CP011326,19240,19651;CP011327,19240,19651;CP011328,19240,19651;CP011329,19240,19651;CP012419,19240,19651;…
CP007572	Mauve	SHARED	19652	19939	.	.	.	Notes=Lenght287	AL732656,19652,19939;AE009948,19652,19939;CP000114,19652,19939;CP003810,19652,19939;CP003919,19652,19939;HF952104,19652,19939;HG939456,19652,19939;CP007631,19652,19939;CP007632,19652,19939;CP006910,19652,19939;CP007571,19652,19939;CP007570,19652,19939;CP010867,19652,19939;CP011325,19652,19939;CP011326,19652,19939;CP011327,19652,19939;CP011329,19652,19939;CP012419,19652,19939;CP013202,19652,19939;
CP007572	Mauve	SHARED	19941	20084	.	.	.	Notes=Lenght143	AL732656,19941,20084;AE009948,19941,20084;CP000114,19941,20084;CP003810,19941,20084;HF952104,19941,20084;HF952106,19941,20084;HF952105,19941,20084;HG939456,19941,20084;CP007631,19941,20084;CP007632,19941,20084;CP006910,19941,20084;CP007571,19941,20084;CP007570,19941,20084;CP010867,19941,20084;CP011325,19941,20084;CP011326,19941,20084;CP011327,19941,20084;CP011329,19941,20084;CP010319,19941,20084;…
CP007572	Mauve	SHARED	20093	20119	.	.	.	Notes=Lenght26	AL732656,20093,20119;AE009948,20093,20119;CP000114,20093,20119;CP003810,20093,20119;HF952104,20093,20119;CP007631,20093,20119;CP006910,20093,20119;CP007571,20093,20119;CP007570,20093,20119;CP010867,20093,20119;CP011325,20093,20119;CP011326,20093,20119;CP011327,20093,20119;CP011329,20093,20119;CP012419,20093,20119;CP013202,20093,20119;
CP007572	Mauve	SHARED	20121	20401	.	.	.	Notes=Lenght280	AL732656,20121,20401;AE009948,20121,20401;CP000114,20121,20401;CP003810,20121,20401;HF952104,20121,20401;HG939456,20121,20401;CP007631,20121,20401;CP007632,20121,20401;CP006910,20121,20401;CP007571,20121,20401;CP007570,20121,20401;CP010867,20121,20401;CP011325,20121,20401;CP011326,20121,20401;CP011327,20121,20401;CP011329,20121,20401;CP012419,20121,20401;CP013202,20121,20401;
CP007572	Mauve	SHARED	20403	20707	.	.	.	Notes=Lenght304	AL732656,20403,20707;AE009948,20403,20707;CP000114,20403,20707;CP003810,20403,20707;HF952104,20403,20707;HG939456,20403,20707;CP007631,20403,20707;CP007632,20403,20707;CP006910,20403,20707;CP007571,20403,20707;CP007570,20403,20707;CP010867,20403,20707;CP011325,20403,20707;CP011326,20403,20707;CP011327,20403,20707;CP011329,20403,20707;CP012419,20403,20707;CP013202,20403,20707;
CP007572	Mauve	SHARED	20708	20754	.	.	.	Notes=Lenght46	AL732656,20708,20754;AE009948,20708,20754;CP000114,20708,20754;CP003810,20708,20754;HF952104,20708,20754;CP007631,20708,20754;CP006910,20708,20754;CP007571,20708,20754;CP007570,20708,20754;CP010867,20708,20754;CP011325,20708,20754;CP011326,20708,20754;CP011327,20708,20754;CP011329,20708,20754;CP012419,20708,20754;CP013202,20708,20754;
CP007572	Mauve	SHARED	20755	21056	.	.	.	Notes=Lenght301	AL732656,20755,21056;AE009948,20755,21056;CP000114,20755,21056;CP003810,20755,21056;HF952104,20755,21056;CP007631,20755,21056;CP007571,20755,21056;CP007570,20755,21056;CP010867,20755,21056;CP011325,20755,21056;CP011326,20755,21056;CP011327,20755,21056;CP011329,20755,21056;CP012419,20755,21056;CP013202,20755,21056;
CP007572	Mauve	SHARED	21057	21132	.	.	.	Notes=Lenght75	AL732656,21057,21132;AE009948,21057,21132;CP000114,21057,21132;CP003810,21057,21132;HF952104,21057,21132;CP007631,21057,21132;CP007571,21057,21132;CP007570,21057,21132;CP010867,21057,21132;CP011325,21057,21132;CP011326,21057,21132;CP011327,21057,21132;CP011329,21057,21132;CP012419,21057,21132;CP013202,21057,21132;
CP007572	Mauve	SHARED	25083	25423	.	.	.	Notes=Lenght340	AL732656,25083,25423;AE009948,25083,25423;CP003919,25083,25423;HF952104,25083,25423;HF952105,25083,25423;HG939456,25083,25423;CP007631,25083,25423;CP007632,25083,25423;CP006910,25083,25423;CP007571,25083,25423;CP007570,25083,25423;CP010867,25083,25423;CP011329,25083,25423;CP013202,25083,25423;
CP007572	Mauve	SHARED	25424	25458	.	.	.	Notes=Lenght34	AL732656,25424,25458;AE009948,25424,25458;CP003919,25424,25458;HF952104,25424,25458;HF952105,25424,25458;HG939456,25424,25458;CP007631,25424,25458;CP007632,25424,25458;CP006910,25424,25458;CP007571,25424,25458;CP007570,25424,25458;CP010867,25424,25458;CP011329,25424,25458;CP010319,25424,25458;CP013202,25424,25458;
CP007572	Mauve	SHARED	25459	26353	.	.	.	Notes=Lenght894	AL732656,25459,26353;AE009948,25459,26353;CP003919,25459,26353;HF952104,25459,26353;HF952106,25459,26353;HF952105,25459,26353;HG939456,25459,26353;CP007631,25459,26353;CP007632,25459,26353;CP006910,25459,26353;CP007571,25459,26353;CP007570,25459,26353;CP010867,25459,26353;CP011329,25459,26353;CP010319,25459,26353;CP013202,25459,26353;
CP007572	Mauve	SHARED	26354	26870	.	.	.	Notes=Lenght516	AL732656,26354,26870;AE009948,26354,26870;CP003919,26354,26870;HF952104,26354,26870;HF952106,26354,26870;HF952105,26354,26870;CP007482,26354,26870;CP007565,26354,26870;HG939456,26354,26870;CP007631,26354,26870;CP007632,26354,26870;CP006910,26354,26870;CP007571,26354,26870;CP007570,26354,26870;FO393392,26354,26870;CP010867,26354,26870;CP011328,26354,26870;CP011329,26354,26870;CP010319,26354,26870;…
CP007572	Mauve	SHARED	26871	27260	.	.	.	Notes=Lenght389	AL732656,26871,27260;AE009948,26871,27260;CP003919,26871,27260;HF952104,26871,27260;HF952105,26871,27260;CP007482,26871,27260;CP007565,26871,27260;HG939456,26871,27260;CP007631,26871,27260;CP007632,26871,27260;CP006910,26871,27260;CP007571,26871,27260;CP007570,26871,27260;FO393392,26871,27260;CP010867,26871,27260;CP011328,26871,27260;CP011329,26871,27260;CP010319,26871,27260;CP013202,26871,27260;
CP007572	Mauve	SHARED	27261	27814	.	.	.	Notes=Lenght553	AL732656,27261,27814;AE009948,27261,27814;CP003919,27261,27814;HF952104,27261,27814;CP007482,27261,27814;CP007565,27261,27814;HG939456,27261,27814;CP007631,27261,27814;CP007632,27261,27814;CP006910,27261,27814;CP007571,27261,27814;CP007570,27261,27814;FO393392,27261,27814;CP010867,27261,27814;CP011328,27261,27814;CP011329,27261,27814;CP010319,27261,27814;CP013202,27261,27814;
CP007572	Mauve	SHARED	27815	27921	.	.	.	Notes=Lenght106	AL732656,27815,27921;AE009948,27815,27921;CP003919,27815,27921;HF952104,27815,27921;CP007482,27815,27921;CP007565,27815,27921;HG939456,27815,27921;CP007631,27815,27921;CP007632,27815,27921;CP006910,27815,27921;CP007571,27815,27921;CP007570,27815,27921;FO393392,27815,27921;CP010867,27815,27921;CP011328,27815,27921;CP011329,27815,27921;CP013202,27815,27921;
CP007572	Mauve	SHARED	27922	28107	.	.	.	Notes=Lenght185	AL732656,27922,28107;AE009948,27922,28107;CP003919,27922,28107;HF952104,27922,28107;HF952106,27922,28107;HF952105,27922,28107;CP007482,27922,28107;HG939456,27922,28107;CP007631,27922,28107;CP007632,27922,28107;CP006910,27922,28107;CP007571,27922,28107;CP007570,27922,28107;FO393392,27922,28107;CP010867,27922,28107;CP011328,27922,28107;CP011329,27922,28107;CP010319,27922,28107;CP013202,27922,28107;
CP007572	Mauve	SHARED	28109	28665	.	.	.	Notes=Lenght556	AL732656,28109,28665;AE009948,28109,28665;CP003919,28109,28665;HF952104,28109,28665;HF952106,28109,28665;HF952105,28109,28665;HG939456,28109,28665;CP007631,28109,28665;CP007632,28109,28665;CP006910,28109,28665;CP007571,28109,28665;CP007570,28109,28665;CP010867,28109,28665;CP011328,28109,28665;CP011329,28109,28665;CP010319,28109,28665;CP013202,28109,28665;
CP007572	Mauve	SHARED	28668	28818	.	.	.	Notes=Lenght150	AL732656,28668,28818;AE009948,28668,28818;CP003919,28668,28818;HF952104,28668,28818;HF952106,28668,28818;HF952105,28668,28818;CP007482,28668,28818;HG939456,28668,28818;CP007631,28668,28818;CP007632,28668,28818;CP006910,28668,28818;CP007571,28668,28818;CP007570,28668,28818;FO393392,28668,28818;CP010867,28668,28818;CP011328,28668,28818;CP011329,28668,28818;CP010319,28668,28818;CP013202,28668,28818;
CP007572	Mauve	SHARED	29193	29553	.	.	.	Notes=Lenght360	AL732656,29193,29553;AE009948,29193,29553;CP003919,29193,29553;HF952104,29193,29553;HF952106,29193,29553;HF952105,29193,29553;CP007482,29193,29553;CP007565,29193,29553;HG939456,29193,29553;CP007631,29193,29553;CP007632,29193,29553;CP006910,29193,29553;CP007571,29193,29553;CP007570,29193,29553;FO393392,29193,29553;CP010867,29193,29553;CP011328,29193,29553;CP011329,29193,29553;CP013202,29193,29553;
CP007572	Mauve	SHARED	36815	36852	.	.	.	Notes=Lenght37	AL732656,36815,36852;AE009948,36815,36852;CP000114,36815,36852;CP003810,36815,36852;CP003919,36815,36852;HF952104,36815,36852;CP007482,36815,36852;CP007565,36815,36852;HG939456,36815,36852;CP007631,36815,36852;CP007632,36815,36852;CP006910,36815,36852;CP007571,36815,36852;CP007570,36815,36852;FO393392,36815,36852;CP010867,36815,36852;CP011325,36815,36852;CP011326,36815,36852;CP011327,36815,36852;…
CP007572	Mauve	SHARED	47382	48063	.	.	.	Notes=Lenght681	AL732656,47382,48063;AE009948,47382,48063;CP000114,47382,48063;CP003810,47382,48063;CP003919,47382,48063;HF952104,47382,48063;HF952106,47382,48063;HF952105,47382,48063;CP007482,47382,48063;CP007565,47382,48063;HG939456,47382,48063;CP007631,47382,48063;CP006910,47382,48063;CP007571,47382,48063;CP007570,47382,48063;FO393392,47382,48063;CP010867,47382,48063;CP011325,47382,48063;CP011326,47382,48063;…
CP007572	Mauve	SHARED	51830	51850	.	.	.	Notes=Lenght20	AL732656,51830,51850;AE009948,51830,51850;CP000114,51830,51850;CP003810,51830,51850;CP003919,51830,51850;HF952104,51830,51850;CP007482,51830,51850;CP007565,51830,51850;HG939456,51830,51850;CP007631,51830,51850;CP007632,51830,51850;CP006910,51830,51850;CP007571,51830,51850;CP007570,51830,51850;FO393392,51830,51850;CP010867,51830,51850;CP011325,51830,51850;CP011326,51830,51850;CP011327,51830,51850;…
CP007572	Mauve	SHARED	62639	62656	.	.	.	Notes=Lenght17	AL732656,62639,62656;AE009948,62639,62656;CP000114,62639,62656;CP003810,62639,62656;HF952104,62639,62656;CP007631,62639,62656;CP007571,62639,62656;CP007570,62639,62656;CP010867,62639,62656;CP011325,62639,62656;CP011326,62639,62656;CP011327,62639,62656;CP011329,62639,62656;CP012419,62639,62656;CP013202,62639,62656;
CP007572	Mauve	SHARED	62657	62687	.	.	.	Notes=Lenght30	AL732656,62657,62687;AE009948,62657,62687;CP000114,62657,62687;CP003810,62657,62687;CP003919,62657,62687;HF952104,62657,62687;HF952105,62657,62687;CP007482,62657,62687;CP007565,62657,62687;HG939456,62657,62687;CP007631,62657,62687;CP007632,62657,62687;CP007571,62657,62687;CP007570,62657,62687;FO393392,62657,62687;CP010867,62657,62687;CP011325,62657,62687;CP011326,62657,62687;CP011327,62657,62687;…
CP007572	Mauve	SHARED	62688	62781	.	.	.	Notes=Lenght93	AL732656,62688,62781;AE009948,62688,62781;CP000114,62688,62781;CP003810,62688,62781;CP003919,62688,62781;HF952104,62688,62781;HF952105,62688,62781;CP007482,62688,62781;CP007565,62688,62781;HG939456,62688,62781;CP007631,62688,62781;CP007632,62688,62781;CP006910,62688,62781;CP007571,62688,62781;CP007570,62688,62781;FO393392,62688,62781;CP010867,62688,62781;CP011325,62688,62781;CP011326,62688,62781;…
CP007572	Mauve	SHARED	62782	62864	.	.	.	Notes=Lenght82	AL732656,62782,62864;AE009948,62782,62864;CP000114,62782,62864;CP003810,62782,62864;CP003919,62782,62864;HF952104,62782,62864;HF952105,62782,62864;CP007482,62782,62864;CP007565,62782,62864;HG939456,62782,62864;CP007631,62782,62864;CP007632,62782,62864;CP007571,62782,62864;CP007570,62782,62864;FO393392,62782,62864;CP010867,62782,62864;CP011325,62782,62864;CP011326,62782,62864;CP011327,62782,62864;…
CP007572	Mauve	SHARED	62865	62914	.	.	.	Notes=Lenght49	AL732656,62865,62914;AE009948,62865,62914;CP000114,62865,62914;CP003810,62865,62914;CP003919,62865,62914;HF952104,62865,62914;HF952105,62865,62914;CP007482,62865,62914;CP007565,62865,62914;HG939456,62865,62914;CP007631,62865,62914;CP007632,62865,62914;CP006910,62865,62914;CP007571,62865,62914;CP007570,62865,62914;FO393392,62865,62914;CP010867,62865,62914;CP011325,62865,62914;CP011326,62865,62914;…
CP007572	Mauve	SHARED	69451	69631	.	.	.	Notes=Lenght180	AL732656,69451,69631;AE009948,69451,69631;CP003919,69451,69631;HF952104,69451,69631;HF952106,69451,69631;CP007482,69451,69631;CP007565,69451,69631;HG939456,69451,69631;CP007631,69451,69631;CP007632,69451,69631;CP006910,69451,69631;CP007571,69451,69631;CP007570,69451,69631;FO393392,69451,69631;CP010867,69451,69631;CP011328,69451,69631;CP011329,69451,69631;CP010319,69451,69631;CP013202,69451,69631;
CP007572	Mauve	SHARED	70022	70103	.	.	.	Notes=Lenght81	AL732656,70022,70103;AE009948,70022,70103;CP003919,70022,70103;HF952104,70022,70103;HF952106,70022,70103;CP007482,70022,70103;CP007565,70022,70103;HG939456,70022,70103;CP007631,70022,70103;CP007632,70022,70103;CP006910,70022,70103;CP007571,70022,70103;CP007570,70022,70103;FO393392,70022,70103;CP010867,70022,70103;CP011328,70022,70103;CP011329,70022,70103;CP010319,70022,70103;CP013202,70022,70103;
CP007572	Mauve	SHARED	77296	77459	.	.	.	Notes=Lenght163	AL732656,77296,77459;AE009948,77296,77459;CP000114,77296,77459;CP003810,77296,77459;CP003919,77296,77459;HF952104,77296,77459;HF952106,77296,77459;HF952105,77296,77459;HG939456,77296,77459;CP007631,77296,77459;CP007632,77296,77459;CP006910,77296,77459;CP007571,77296,77459;CP007570,77296,77459;CP010867,77296,77459;CP011325,77296,77459;CP011326,77296,77459;CP011327,77296,77459;CP011329,77296,77459;…
CP007572	Mauve	SHARED	96989	97246	.	.	.	Notes=Lenght257	AL732656,96989,97246;AE009948,96989,97246;CP000114,96989,97246;CP003810,96989,97246;CP003919,96989,97246;HF952104,96989,97246;HF952106,96989,97246;HF952105,96989,97246;CP007482,96989,97246;CP007565,96989,97246;HG939456,96989,97246;CP007631,96989,97246;CP007632,96989,97246;CP006910,96989,97246;FO393392,96989,97246;CP010867,96989,97246;CP011325,96989,97246;CP011326,96989,97246;CP011328,96989,97246;…
CP007572	Mauve	SHARED	97394	97738	.	.	.	Notes=Lenght344	AL732656,97394,97738;AE009948,97394,97738;CP000114,97394,97738;CP003810,97394,97738;CP003919,97394,97738;HF952104,97394,97738;HF952106,97394,97738;HF952105,97394,97738;CP007482,97394,97738;CP007565,97394,97738;HG939456,97394,97738;CP007631,97394,97738;CP007632,97394,97738;CP006910,97394,97738;FO393392,97394,97738;CP010867,97394,97738;CP011325,97394,97738;CP011326,97394,97738;CP011328,97394,97738;…
CP007572	Mauve	SHARED	98939	100332	.	.	.	Notes=Lenght1393	AL732656,98939,100332;AE009948,98939,100332;CP000114,98939,100332;CP003810,98939,100332;CP003919,98939,100332;HF952104,98939,100332;HF952106,98939,100332;HF952105,98939,100332;CP007482,98939,100332;HG939456,98939,100332;CP007631,98939,100332;CP007632,98939,100332;CP006910,98939,100332;CP007571,98939,100332;CP007570,98939,100332;CP010867,98939,100332;CP011325,98939,100332;CP011328,98939,100332;CP0…
CP007572	Mauve	SHARED	100333	100885	.	.	.	Notes=Lenght552	AL732656,100333,100885;AE009948,100333,100885;CP000114,100333,100885;CP003810,100333,100885;CP003919,100333,100885;HF952104,100333,100885;HF952106,100333,100885;HF952105,100333,100885;CP007482,100333,100885;HG939456,100333,100885;CP007631,100333,100885;CP007632,100333,100885;CP006910,100333,100885;CP007571,100333,100885;CP007570,100333,100885;CP010867,100333,100885;CP011325,100333,100885;CP011326…
CP007572	Mauve	SHARED	100886	100925	.	.	.	Notes=Lenght39	AL732656,100886,100925;AE009948,100886,100925;CP000114,100886,100925;CP003810,100886,100925;CP003919,100886,100925;HF952104,100886,100925;HF952106,100886,100925;HF952105,100886,100925;HG939456,100886,100925;CP007631,100886,100925;CP007632,100886,100925;CP006910,100886,100925;CP007571,100886,100925;CP007570,100886,100925;CP010867,100886,100925;CP011325,100886,100925;CP011326,100886,100925;CP011327…
CP007572	Mauve	SHARED	100926	101074	.	.	.	Notes=Lenght148	AL732656,100926,101074;AE009948,100926,101074;CP000114,100926,101074;CP003810,100926,101074;CP003919,100926,101074;HF952104,100926,101074;HF952106,100926,101074;HF952105,100926,101074;CP007482,100926,101074;HG939456,100926,101074;CP007631,100926,101074;CP007632,100926,101074;CP006910,100926,101074;CP007571,100926,101074;CP007570,100926,101074;CP010867,100926,101074;CP011325,100926,101074;CP011326…
CP007572	Mauve	SHARED	101087	101143	.	.	.	Notes=Lenght56	AL732656,101087,101143;AE009948,101087,101143;CP000114,101087,101143;CP003810,101087,101143;CP003919,101087,101143;HF952104,101087,101143;HF952106,101087,101143;HF952105,101087,101143;CP007482,101087,101143;CP007565,101087,101143;HG939456,101087,101143;CP007631,101087,101143;CP007632,101087,101143;CP006910,101087,101143;CP007571,101087,101143;CP007570,101087,101143;FO393392,101087,101143;CP010867…
CP007572	Mauve	SHARED	101152	101199	.	.	.	Notes=Lenght47	AL732656,101152,101199;AE009948,101152,101199;CP000114,101152,101199;CP003810,101152,101199;CP003919,101152,101199;HF952104,101152,101199;HF952106,101152,101199;HF952105,101152,101199;HG939456,101152,101199;CP007631,101152,101199;CP007632,101152,101199;CP006910,101152,101199;CP007571,101152,101199;CP007570,101152,101199;CP010867,101152,101199;CP011325,101152,101199;CP011326,101152,101199;CP011328…
CP007572	Mauve	SHARED	101200	101309	.	.	.	Notes=Lenght109	AL732656,101200,101309;AE009948,101200,101309;CP000114,101200,101309;CP003810,101200,101309;CP003919,101200,101309;HF952104,101200,101309;HF952106,101200,101309;HF952105,101200,101309;CP007482,101200,101309;CP007565,101200,101309;HG939456,101200,101309;CP007631,101200,101309;CP007632,101200,101309;CP006910,101200,101309;CP007571,101200,101309;CP007570,101200,101309;FO393392,101200,101309;CP010867…
CP007572	Mauve	SHARED	101310	101368	.	.	.	Notes=Lenght58	AL732656,101310,101368;AE009948,101310,101368;CP000114,101310,101368;CP003810,101310,101368;CP003919,101310,101368;HF952104,101310,101368;HF952106,101310,101368;HF952105,101310,101368;HG939456,101310,101368;CP007631,101310,101368;CP007632,101310,101368;CP006910,101310,101368;CP007571,101310,101368;CP007570,101310,101368;CP010867,101310,101368;CP011325,101310,101368;CP011326,101310,101368;CP011328…
CP007572	Mauve	SHARED	101369	101413	.	.	.	Notes=Lenght44	AL732656,101369,101413;AE009948,101369,101413;CP000114,101369,101413;CP003810,101369,101413;CP003919,101369,101413;HF952104,101369,101413;HF952106,101369,101413;HF952105,101369,101413;CP007482,101369,101413;CP007565,101369,101413;HG939456,101369,101413;CP007631,101369,101413;CP007632,101369,101413;CP006910,101369,101413;CP007571,101369,101413;CP007570,101369,101413;FO393392,101369,101413;CP010867…
CP007572	Mauve	SHARED	101414	101454	.	.	.	Notes=Lenght40	AL732656,101414,101454;AE009948,101414,101454;CP000114,101414,101454;CP003810,101414,101454;CP003919,101414,101454;HF952104,101414,101454;HF952106,101414,101454;HF952105,101414,101454;CP007482,101414,101454;HG939456,101414,101454;CP007631,101414,101454;CP007632,101414,101454;CP006910,101414,101454;CP007571,101414,101454;CP007570,101414,101454;FO393392,101414,101454;CP010867,101414,101454;CP011325…
CP007572	Mauve	SHARED	101455	101615	.	.	.	Notes=Lenght160	AL732656,101455,101615;AE009948,101455,101615;CP000114,101455,101615;CP003810,101455,101615;CP003919,101455,101615;HF952104,101455,101615;HF952106,101455,101615;HF952105,101455,101615;CP007482,101455,101615;CP007565,101455,101615;HG939456,101455,101615;CP007631,101455,101615;CP007632,101455,101615;CP006910,101455,101615;CP007571,101455,101615;CP007570,101455,101615;FO393392,101455,101615;CP010867…
CP007572	Mauve	SHARED	101616	101665	.	.	.	Notes=Lenght49	AL732656,101616,101665;AE009948,101616,101665;CP000114,101616,101665;CP003810,101616,101665;CP003919,101616,101665;HF952104,101616,101665;HF952106,101616,101665;HF952105,101616,101665;CP007482,101616,101665;HG939456,101616,101665;CP007631,101616,101665;CP007632,101616,101665;CP006910,101616,101665;CP007571,101616,101665;CP007570,101616,101665;CP010867,101616,101665;CP011325,101616,101665;CP011326…
CP007572	Mauve	SHARED	101666	101982	.	.	.	Notes=Lenght316	AL732656,101666,101982;AE009948,101666,101982;CP000114,101666,101982;CP003810,101666,101982;CP003919,101666,101982;HF952104,101666,101982;HF952106,101666,101982;HF952105,101666,101982;CP007482,101666,101982;CP007565,101666,101982;HG939456,101666,101982;CP007631,101666,101982;CP007632,101666,101982;CP006910,101666,101982;CP007571,101666,101982;CP007570,101666,101982;FO393392,101666,101982;CP010867…
CP007572	Mauve	SHARED	102034	102050	.	.	.	Notes=Lenght16	AL732656,102034,102050;AE009948,102034,102050;CP003919,102034,102050;HF952104,102034,102050;HF952106,102034,102050;HF952105,102034,102050;CP007482,102034,102050;CP007565,102034,102050;HG939456,102034,102050;CP007631,102034,102050;CP007632,102034,102050;CP006910,102034,102050;CP007571,102034,102050;CP007570,102034,102050;FO393392,102034,102050;CP010867,102034,102050;CP011328,102034,102050;CP011329…
CP007572	Mauve	SHARED	102051	102064	.	.	.	Notes=Lenght13	AL732656,102051,102064;AE009948,102051,102064;CP003919,102051,102064;HF952104,102051,102064;HF952106,102051,102064;HF952105,102051,102064;CP007482,102051,102064;CP007565,102051,102064;HG939456,102051,102064;CP007631,102051,102064;CP007632,102051,102064;CP006910,102051,102064;CP007571,102051,102064;CP007570,102051,102064;FO393392,102051,102064;CP010867,102051,102064;CP011328,102051,102064;CP011329…
CP007572	Mauve	SHARED	102071	102381	.	.	.	Notes=Lenght310	AL732656,102071,102381;AE009948,102071,102381;CP000114,102071,102381;CP003810,102071,102381;CP003919,102071,102381;HF952104,102071,102381;HF952106,102071,102381;HF952105,102071,102381;CP007482,102071,102381;CP007565,102071,102381;HG939456,102071,102381;CP007631,102071,102381;CP007632,102071,102381;CP006910,102071,102381;CP007571,102071,102381;CP007570,102071,102381;FO393392,102071,102381;CP010867…
CP007572	Mauve	SHARED	102580	102654	.	.	.	Notes=Lenght74	AL732656,102580,102654;AE009948,102580,102654;CP000114,102580,102654;CP003810,102580,102654;CP003919,102580,102654;HF952104,102580,102654;HF952106,102580,102654;HF952105,102580,102654;CP007482,102580,102654;CP007565,102580,102654;HG939456,102580,102654;CP007631,102580,102654;CP006910,102580,102654;CP007571,102580,102654;CP007570,102580,102654;FO393392,102580,102654;CP010867,102580,102654;CP011325…
CP007572	Mauve	SHARED	102656	102734	.	.	.	Notes=Lenght78	AL732656,102656,102734;AE009948,102656,102734;CP000114,102656,102734;CP003810,102656,102734;CP003919,102656,102734;HF952104,102656,102734;HF952106,102656,102734;HF952105,102656,102734;HG939456,102656,102734;CP007631,102656,102734;CP006910,102656,102734;CP007571,102656,102734;CP007570,102656,102734;CP010867,102656,102734;CP011325,102656,102734;CP011326,102656,102734;CP011329,102656,102734;CP010319…
CP007572	Mauve	SHARED	102737	102818	.	.	.	Notes=Lenght81	AE009948,102737,102818;CP000114,102737,102818;CP003810,102737,102818;HF952104,102737,102818;HF952106,102737,102818;HF952105,102737,102818;HG939456,102737,102818;CP007631,102737,102818;CP006910,102737,102818;CP007571,102737,102818;CP007570,102737,102818;CP010867,102737,102818;CP011325,102737,102818;CP011326,102737,102818;CP011329,102737,102818;CP010319,102737,102818;CP012419,102737,102818;CP013202…
CP007572	Mauve	SHARED	102819	102943	.	.	.	Notes=Lenght124	AL732656,102819,102943;AE009948,102819,102943;CP000114,102819,102943;CP003810,102819,102943;HF952104,102819,102943;HF952106,102819,102943;HF952105,102819,102943;HG939456,102819,102943;CP007631,102819,102943;CP006910,102819,102943;CP007571,102819,102943;CP007570,102819,102943;CP010867,102819,102943;CP011325,102819,102943;CP011326,102819,102943;CP011329,102819,102943;CP010319,102819,102943;CP012419…
CP007572	Mauve	SHARED	102944	102985	.	.	.	Notes=Lenght41	AE009948,102944,102985;CP000114,102944,102985;CP003810,102944,102985;HF952104,102944,102985;HF952106,102944,102985;HF952105,102944,102985;HG939456,102944,102985;CP007631,102944,102985;CP006910,102944,102985;CP007571,102944,102985;CP007570,102944,102985;CP010867,102944,102985;CP011325,102944,102985;CP011326,102944,102985;CP011329,102944,102985;CP010319,102944,102985;CP012419,102944,102985;CP013202…
CP007572	Mauve	SHARED	114469	114729	.	.	.	Notes=Lenght260	AL732656,114469,114729;AE009948,114469,114729;CP000114,114469,114729;CP003810,114469,114729;CP003919,114469,114729;HF952104,114469,114729;HF952106,114469,114729;HF952105,114469,114729;CP007482,114469,114729;CP007565,114469,114729;HG939456,114469,114729;CP007631,114469,114729;CP007632,114469,114729;CP007571,114469,114729;CP007570,114469,114729;FO393392,114469,114729;CP010867,114469,114729;CP011325…
CP007572	Mauve	SHARED	114978	115001	.	.	.	Notes=Lenght23	AL732656,114978,115001;AE009948,114978,115001;HF952104,114978,115001;HF952106,114978,115001;HF952105,114978,115001;CP007631,114978,115001;CP007632,114978,115001;CP006910,114978,115001;CP007571,114978,115001;CP007570,114978,115001;CP010867,114978,115001;CP011329,114978,115001;CP012419,114978,115001;CP013202,114978,115001;
CP007572	Mauve	SHARED	141611	141674	.	.	.	Notes=Lenght63	AL732656,141611,141674;AE009948,141611,141674;CP000114,141611,141674;CP003810,141611,141674;HF952104,141611,141674;HF952106,141611,141674;HF952105,141611,141674;HG939456,141611,141674;CP007631,141611,141674;CP007632,141611,141674;CP006910,141611,141674;CP007571,141611,141674;CP007570,141611,141674;CP010867,141611,141674;CP011325,141611,141674;CP011326,141611,141674;CP011327,141611,141674;CP011329…
CP007572	Mauve	SHARED	142861	142918	.	.	.	Notes=Lenght57	AL732656,142861,142918;AE009948,142861,142918;CP000114,142861,142918;CP003810,142861,142918;CP003919,142861,142918;HF952104,142861,142918;HF952106,142861,142918;HF952105,142861,142918;HG939456,142861,142918;CP007631,142861,142918;CP007632,142861,142918;CP006910,142861,142918;CP007571,142861,142918;CP007570,142861,142918;CP010867,142861,142918;CP011325,142861,142918;CP011326,142861,142918;CP011327…
CP007572	Mauve	SHARED	151620	151760	.	.	.	Notes=Lenght140	AL732656,151620,151760;AE009948,151620,151760;CP003919,151620,151760;HF952104,151620,151760;HF952106,151620,151760;HF952105,151620,151760;CP007482,151620,151760;CP007565,151620,151760;HG939456,151620,151760;CP007631,151620,151760;CP007632,151620,151760;CP006910,151620,151760;CP007571,151620,151760;CP007570,151620,151760;FO393392,151620,151760;CP010867,151620,151760;CP011328,151620,151760;CP011329…
CP007572	Mauve	SHARED	177869	177971	.	.	.	Notes=Lenght102	AL732656,177869,177971;CP000114,177869,177971;CP003810,177869,177971;CP003919,177869,177971;HF952106,177869,177971;HF952105,177869,177971;CP007482,177869,177971;CP007565,177869,177971;HG939456,177869,177971;CP007631,177869,177971;CP007632,177869,177971;CP006910,177869,177971;CP007571,177869,177971;CP007570,177869,177971;FO393392,177869,177971;CP011325,177869,177971;CP011326,177869,177971;CP011327…
CP007572	Mauve	SHARED	179118	179218	.	.	.	Notes=Lenght100	AL732656,179118,179218;AE009948,179118,179218;CP000114,179118,179218;CP003810,179118,179218;CP003919,179118,179218;HF952106,179118,179218;HF952105,179118,179218;CP007482,179118,179218;CP007565,179118,179218;HG939456,179118,179218;CP007631,179118,179218;CP007632,179118,179218;CP006910,179118,179218;CP007571,179118,179218;CP007570,179118,179218;FO393392,179118,179218;CP010867,179118,179218;CP011325…
CP007572	Mauve	SHARED	179219	181014	.	.	.	Notes=Lenght1795	AL732656,179219,181014;AE009948,179219,181014;CP000114,179219,181014;CP003810,179219,181014;CP003919,179219,181014;HF952106,179219,181014;HF952105,179219,181014;CP007482,179219,181014;CP007565,179219,181014;HG939456,179219,181014;CP007632,179219,181014;CP006910,179219,181014;CP007571,179219,181014;CP007570,179219,181014;FO393392,179219,181014;CP011325,179219,181014;CP011326,179219,181014;CP011327…
CP007572	Mauve	SHARED	181719	182468	.	.	.	Notes=Lenght749	AL732656,181719,182468;CP003810,181719,182468;CP003919,181719,182468;HF952104,181719,182468;HF952106,181719,182468;HF952105,181719,182468;CP007482,181719,182468;CP007565,181719,182468;HG939456,181719,182468;CP006910,181719,182468;CP007571,181719,182468;CP007570,181719,182468;FO393392,181719,182468;CP010867,181719,182468;CP011325,181719,182468;CP011327,181719,182468;CP011328,181719,182468;CP011329…
CP007572	Mauve	SHARED	220016	220026	.	.	.	Notes=Lenght10	AL732656,220016,220026;AE009948,220016,220026;CP000114,220016,220026;CP003810,220016,220026;CP003919,220016,220026;HF952104,220016,220026;HF952106,220016,220026;HF952105,220016,220026;CP007482,220016,220026;CP007565,220016,220026;CP007631,220016,220026;CP007632,220016,220026;CP006910,220016,220026;CP007571,220016,220026;CP007570,220016,220026;FO393392,220016,220026;CP010867,220016,220026;CP011325…
CP007572	Mauve	SHARED	220533	220680	.	.	.	Notes=Lenght147	AL732656,220533,220680;AE009948,220533,220680;CP000114,220533,220680;CP003810,220533,220680;CP003919,220533,220680;HF952104,220533,220680;HF952106,220533,220680;HF952105,220533,220680;CP007482,220533,220680;CP007565,220533,220680;CP007631,220533,220680;CP007632,220533,220680;CP006910,220533,220680;CP007571,220533,220680;CP007570,220533,220680;FO393392,220533,220680;CP010867,220533,220680;CP011325…
CP007572	Mauve	SHARED	223942	223959	.	.	.	Notes=Lenght17	AL732656,223942,223959;AE009948,223942,223959;CP000114,223942,223959;CP003810,223942,223959;CP003919,223942,223959;HF952104,223942,223959;HF952106,223942,223959;HF952105,223942,223959;HG939456,223942,223959;CP007631,223942,223959;CP007632,223942,223959;CP006910,223942,223959;CP007571,223942,223959;CP007570,223942,223959;CP010867,223942,223959;CP011325,223942,223959;CP011326,223942,223959;CP011327…
CP007572	Mauve	SHARED	230617	231000	.	.	.	Notes=Lenght383	AL732656,230617,231000;AE009948,230617,231000;CP000114,230617,231000;CP003810,230617,231000;CP003919,230617,231000;HF952104,230617,231000;HF952106,230617,231000;HF952105,230617,231000;HG939456,230617,231000;CP007631,230617,231000;CP007632,230617,231000;CP006910,230617,231000;CP007571,230617,231000;CP007570,230617,231000;CP010867,230617,231000;CP011325,230617,231000;CP011326,230617,231000;CP011327…
CP007572	Mauve	SHARED	243331	244067	.	.	.	Notes=Lenght736	AL732656,243331,244067;AE009948,243331,244067;CP000114,243331,244067;CP003810,243331,244067;HF952104,243331,244067;HF952106,243331,244067;HF952105,243331,244067;CP007482,243331,244067;CP007565,243331,244067;HG939456,243331,244067;CP007631,243331,244067;CP007632,243331,244067;CP006910,243331,244067;CP007571,243331,244067;CP007570,243331,244067;FO393392,243331,244067;CP010867,243331,244067;CP011325…
CP007572	Mauve	SHARED	262164	262817	.	.	.	Notes=Lenght653	AL732656,262164,262817;AE009948,262164,262817;CP000114,262164,262817;CP003810,262164,262817;HF952104,262164,262817;CP007631,262164,262817;CP007571,262164,262817;CP007570,262164,262817;CP010867,262164,262817;CP011325,262164,262817;CP011326,262164,262817;CP011327,262164,262817;CP011329,262164,262817;CP012419,262164,262817;CP013202,262164,262817;
CP007572	Mauve	SHARED	262870	263023	.	.	.	Notes=Lenght153	AL732656,262870,263023;AE009948,262870,263023;CP000114,262870,263023;CP003810,262870,263023;HF952104,262870,263023;CP007631,262870,263023;CP007571,262870,263023;CP007570,262870,263023;CP010867,262870,263023;CP011325,262870,263023;CP011326,262870,263023;CP011327,262870,263023;CP011329,262870,263023;CP012419,262870,263023;CP013202,262870,263023;
CP007572	Mauve	SHARED	263074	263569	.	.	.	Notes=Lenght495	AL732656,263074,263569;AE009948,263074,263569;CP000114,263074,263569;CP003810,263074,263569;HF952104,263074,263569;CP007631,263074,263569;CP007571,263074,263569;CP007570,263074,263569;CP010867,263074,263569;CP011325,263074,263569;CP011326,263074,263569;CP011327,263074,263569;CP011329,263074,263569;CP012419,263074,263569;CP013202,263074,263569;
CP007572	Mauve	SHARED	263851	263889	.	.	.	Notes=Lenght38	AL732656,263851,263889;CP000114,263851,263889;CP003810,263851,263889;HF952104,263851,263889;CP007631,263851,263889;CP007571,263851,263889;CP007570,263851,263889;CP010867,263851,263889;CP011325,263851,263889;CP011326,263851,263889;CP011327,263851,263889;CP011329,263851,263889;CP012419,263851,263889;CP013202,263851,263889;
CP007572	Mauve	SHARED	263890	264986	.	.	.	Notes=Lenght1096	AL732656,263890,264986;AE009948,263890,264986;CP000114,263890,264986;CP003810,263890,264986;HF952104,263890,264986;CP007631,263890,264986;CP007571,263890,264986;CP007570,263890,264986;CP010867,263890,264986;CP011325,263890,264986;CP011326,263890,264986;CP011327,263890,264986;CP011329,263890,264986;CP012419,263890,264986;CP013202,263890,264986;
CP007572	Mauve	SHARED	264987	266069	.	.	.	Notes=Lenght1082	AL732656,264987,266069;AE009948,264987,266069;CP000114,264987,266069;CP003810,264987,266069;HF952104,264987,266069;CP007631,264987,266069;CP007571,264987,266069;CP007570,264987,266069;CP010867,264987,266069;CP011325,264987,266069;CP011326,264987,266069;CP011327,264987,266069;CP011329,264987,266069;CP012419,264987,266069;CP013202,264987,266069;
CP007572	Mauve	SHARED	266070	270989	.	.	.	Notes=Lenght4919	AL732656,266070,270989;AE009948,266070,270989;CP000114,266070,270989;CP003810,266070,270989;HF952104,266070,270989;CP007631,266070,270989;CP007571,266070,270989;CP007570,266070,270989;CP010867,266070,270989;CP011325,266070,270989;CP011326,266070,270989;CP011327,266070,270989;CP011329,266070,270989;CP012419,266070,270989;CP013202,266070,270989;
CP007572	Mauve	SHARED	270990	271017	.	.	.	Notes=Lenght27	AL732656,270990,271017;HF952104,270990,271017;CP007571,270990,271017;CP007570,270990,271017;CP010867,270990,271017;CP013202,270990,271017;
CP007572	Mauve	SHARED	271025	271593	.	.	.	Notes=Lenght568	AL732656,271025,271593;AE009948,271025,271593;CP000114,271025,271593;CP003810,271025,271593;HF952104,271025,271593;CP007631,271025,271593;CP007571,271025,271593;CP007570,271025,271593;CP010867,271025,271593;CP011325,271025,271593;CP011326,271025,271593;CP011327,271025,271593;CP011329,271025,271593;CP012419,271025,271593;CP013202,271025,271593;
CP007572	Mauve	SHARED	272087	272352	.	.	.	Notes=Lenght265	AL732656,272087,272352;AE009948,272087,272352;CP000114,272087,272352;CP003810,272087,272352;HF952104,272087,272352;CP007631,272087,272352;CP007571,272087,272352;CP007570,272087,272352;CP010867,272087,272352;CP011325,272087,272352;CP011326,272087,272352;CP011327,272087,272352;CP011329,272087,272352;CP012419,272087,272352;CP013202,272087,272352;
CP007572	Mauve	SHARED	272354	274828	.	.	.	Notes=Lenght2474	AL732656,272354,274828;AE009948,272354,274828;CP000114,272354,274828;CP003810,272354,274828;HF952104,272354,274828;CP007631,272354,274828;CP007571,272354,274828;CP007570,272354,274828;CP010867,272354,274828;CP011325,272354,274828;CP011326,272354,274828;CP011327,272354,274828;CP011329,272354,274828;CP012419,272354,274828;CP013202,272354,274828;
CP007572	Mauve	SHARED	276507	276572	.	.	.	Notes=Lenght65	AL732656,276507,276572;AE009948,276507,276572;CP000114,276507,276572;CP003810,276507,276572;HF952104,276507,276572;HF952106,276507,276572;HF952105,276507,276572;CP007482,276507,276572;CP007565,276507,276572;HG939456,276507,276572;CP007631,276507,276572;CP007632,276507,276572;CP006910,276507,276572;CP007571,276507,276572;CP007570,276507,276572;FO393392,276507,276572;CP010867,276507,276572;CP011325…
CP007572	Mauve	SHARED	277140	277438	.	.	.	Notes=Lenght298	AL732656,277140,277438;AE009948,277140,277438;CP000114,277140,277438;CP003810,277140,277438;CP003919,277140,277438;HF952104,277140,277438;HF952106,277140,277438;HF952105,277140,277438;HG939456,277140,277438;CP007631,277140,277438;CP007632,277140,277438;CP006910,277140,277438;CP007571,277140,277438;CP007570,277140,277438;CP010867,277140,277438;CP011325,277140,277438;CP011326,277140,277438;CP011327…
CP007572	Mauve	SHARED	282770	283132	.	.	.	Notes=Lenght362	AL732656,282770,283132;AE009948,282770,283132;CP000114,282770,283132;CP003810,282770,283132;CP003919,282770,283132;HF952104,282770,283132;HF952106,282770,283132;HF952105,282770,283132;CP007482,282770,283132;CP007565,282770,283132;HG939456,282770,283132;CP007631,282770,283132;CP007632,282770,283132;CP006910,282770,283132;CP007571,282770,283132;CP007570,282770,283132;FO393392,282770,283132;CP010867…
CP007572	Mauve	SHARED	283133	283474	.	.	.	Notes=Lenght341	AL732656,283133,283474;AE009948,283133,283474;CP000114,283133,283474;CP003810,283133,283474;CP003919,283133,283474;HF952104,283133,283474;HF952106,283133,283474;HF952105,283133,283474;HG939456,283133,283474;CP007631,283133,283474;CP007632,283133,283474;CP006910,283133,283474;CP007571,283133,283474;CP007570,283133,283474;CP010867,283133,283474;CP011325,283133,283474;CP011326,283133,283474;CP011327…
CP007572	Mauve	SHARED	283476	283592	.	.	.	Notes=Lenght116	AL732656,283476,283592;AE009948,283476,283592;CP000114,283476,283592;CP003810,283476,283592;HF952104,283476,283592;HG939456,283476,283592;CP007631,283476,283592;CP007632,283476,283592;CP006910,283476,283592;CP007571,283476,283592;CP007570,283476,283592;CP010867,283476,283592;CP011325,283476,283592;CP011326,283476,283592;CP011327,283476,283592;CP011329,283476,283592;CP012419,283476,283592;CP013202…
CP007572	Mauve	SHARED	283594	283878	.	.	.	Notes=Lenght284	AL732656,283594,283878;AE009948,283594,283878;CP000114,283594,283878;CP003810,283594,283878;CP003919,283594,283878;HF952104,283594,283878;HF952106,283594,283878;HF952105,283594,283878;HG939456,283594,283878;CP007631,283594,283878;CP007632,283594,283878;CP006910,283594,283878;CP007571,283594,283878;CP007570,283594,283878;CP010867,283594,283878;CP011325,283594,283878;CP011326,283594,283878;CP011327…
CP007572	Mauve	SHARED	283880	284624	.	.	.	Notes=Lenght744	AL732656,283880,284624;AE009948,283880,284624;CP000114,283880,284624;CP003810,283880,284624;CP003919,283880,284624;HF952104,283880,284624;HF952106,283880,284624;HF952105,283880,284624;HG939456,283880,284624;CP007631,283880,284624;CP007632,283880,284624;CP006910,283880,284624;CP007571,283880,284624;CP007570,283880,284624;CP010867,283880,284624;CP011325,283880,284624;CP011326,283880,284624;CP011327…
CP007572	Mauve	SHARED	284625	284677	.	.	.	Notes=Lenght52	AE009948,284625,284677;CP000114,284625,284677;CP003810,284625,284677;CP003919,284625,284677;HF952104,284625,284677;HF952106,284625,284677;HF952105,284625,284677;HG939456,284625,284677;CP007631,284625,284677;CP007632,284625,284677;CP006910,284625,284677;CP007571,284625,284677;CP007570,284625,284677;CP010867,284625,284677;CP011325,284625,284677;CP011326,284625,284677;CP011327,284625,284677;CP011329…
CP007572	Mauve	SHARED	284678	285074	.	.	.	Notes=Lenght396	AE009948,284678,285074;CP000114,284678,285074;CP003810,284678,285074;CP003919,284678,285074;HF952104,284678,285074;HF952106,284678,285074;HF952105,284678,285074;HG939456,284678,285074;CP007631,284678,285074;CP006910,284678,285074;CP007571,284678,285074;CP007570,284678,285074;CP010867,284678,285074;CP011325,284678,285074;CP011326,284678,285074;CP011327,284678,285074;CP011329,284678,285074;CP010319…
CP007572	Mauve	SHARED	287187	287224	.	.	.	Notes=Lenght37	AL732656,287187,287224;AE009948,287187,287224;CP000114,287187,287224;CP003810,287187,287224;CP003919,287187,287224;HF952104,287187,287224;HF952106,287187,287224;HF952105,287187,287224;CP007482,287187,287224;CP007565,287187,287224;HG939456,287187,287224;CP007631,287187,287224;CP007632,287187,287224;CP007571,287187,287224;CP007570,287187,287224;FO393392,287187,287224;CP010867,287187,287224;CP011325…
CP007572	Mauve	SHARED	289678	291601	.	.	.	Notes=Lenght1923	AL732656,289678,291601;AE009948,289678,291601;CP000114,289678,291601;CP003810,289678,291601;HF952104,289678,291601;HF952106,289678,291601;HF952105,289678,291601;HG939456,289678,291601;CP007631,289678,291601;CP007632,289678,291601;CP006910,289678,291601;CP007571,289678,291601;CP007570,289678,291601;CP010867,289678,291601;CP011325,289678,291601;CP011326,289678,291601;CP011327,289678,291601;CP011329…
CP007572	Mauve	SHARED	293258	293281	.	.	.	Notes=Lenght23	AL732656,293258,293281;AE009948,293258,293281;CP000114,293258,293281;CP003810,293258,293281;HF952104,293258,293281;HF952106,293258,293281;HF952105,293258,293281;CP007482,293258,293281;CP007565,293258,293281;HG939456,293258,293281;CP007631,293258,293281;CP007632,293258,293281;CP006910,293258,293281;CP007571,293258,293281;CP007570,293258,293281;FO393392,293258,293281;CP010867,293258,293281;CP011325…
CP007572	Mauve	SHARED	304105	304677	.	.	.	Notes=Lenght572	AL732656,304105,304677;AE009948,304105,304677;CP000114,304105,304677;CP003810,304105,304677;HF952104,304105,304677;HF952106,304105,304677;HF952105,304105,304677;HG939456,304105,304677;CP007631,304105,304677;CP007632,304105,304677;CP006910,304105,304677;CP007571,304105,304677;CP007570,304105,304677;CP010867,304105,304677;CP011325,304105,304677;CP011326,304105,304677;CP011327,304105,304677;CP011329…
CP007572	Mauve	SHARED	307980	308347	.	.	.	Notes=Lenght367	AL732656,307980,308347;AE009948,307980,308347;CP000114,307980,308347;CP003810,307980,308347;HF952104,307980,308347;HF952106,307980,308347;HF952105,307980,308347;CP007482,307980,308347;CP007565,307980,308347;HG939456,307980,308347;CP007631,307980,308347;CP007632,307980,308347;CP006910,307980,308347;CP007571,307980,308347;CP007570,307980,308347;FO393392,307980,308347;CP010867,307980,308347;CP011325…
CP007572	Mauve	SHARED	308348	308503	.	.	.	Notes=Lenght155	AL732656,308348,308503;AE009948,308348,308503;CP000114,308348,308503;CP003810,308348,308503;HF952104,308348,308503;HF952106,308348,308503;HF952105,308348,308503;HG939456,308348,308503;CP007631,308348,308503;CP007632,308348,308503;CP006910,308348,308503;CP007571,308348,308503;CP007570,308348,308503;CP010867,308348,308503;CP011325,308348,308503;CP011326,308348,308503;CP011327,308348,308503;CP011329…
CP007572	Mauve	SHARED	314224	315331	.	.	.	Notes=Lenght1107	AL732656,314224,315331;AE009948,314224,315331;CP000114,314224,315331;CP003810,314224,315331;CP003919,314224,315331;HF952104,314224,315331;HF952106,314224,315331;HF952105,314224,315331;HG939456,314224,315331;CP007631,314224,315331;CP007632,314224,315331;CP006910,314224,315331;CP007571,314224,315331;CP007570,314224,315331;CP010867,314224,315331;CP011325,314224,315331;CP011326,314224,315331;CP011327…
CP007572	Mauve	SHARED	332916	333006	.	.	.	Notes=Lenght90	AL732656,332916,333006;AE009948,332916,333006;CP000114,332916,333006;CP003810,332916,333006;HF952104,332916,333006;HF952106,332916,333006;HF952105,332916,333006;CP007482,332916,333006;CP007565,332916,333006;HG939456,332916,333006;CP007631,332916,333006;CP007632,332916,333006;CP006910,332916,333006;CP007571,332916,333006;CP007570,332916,333006;FO393392,332916,333006;CP010867,332916,333006;CP011325…
CP007572	Mauve	SHARED	344270	345623	.	.	.	Notes=Lenght1353	AL732656,344270,345623;AE009948,344270,345623;CP000114,344270,345623;CP003810,344270,345623;CP003919,344270,345623;HF952104,344270,345623;HF952106,344270,345623;HF952105,344270,345623;CP007482,344270,345623;CP007565,344270,345623;HG939456,344270,345623;CP007631,344270,345623;CP006910,344270,345623;CP007571,344270,345623;CP007570,344270,345623;FO393392,344270,345623;CP010867,344270,345623;CP011325…
CP007572	Mauve	SHARED	345624	345780	.	.	.	Notes=Lenght156	AL732656,345624,345780;AE009948,345624,345780;CP000114,345624,345780;CP003810,345624,345780;CP003919,345624,345780;HF952104,345624,345780;HF952106,345624,345780;HF952105,345624,345780;CP007482,345624,345780;CP007565,345624,345780;HG939456,345624,345780;CP007631,345624,345780;CP006910,345624,345780;CP007571,345624,345780;CP007570,345624,345780;FO393392,345624,345780;CP010867,345624,345780;CP011325…
CP007572	Mauve	SHARED	345944	345985	.	.	.	Notes=Lenght41	AL732656,345944,345985;AE009948,345944,345985;CP000114,345944,345985;CP003810,345944,345985;CP003919,345944,345985;HF952104,345944,345985;HF952106,345944,345985;CP007482,345944,345985;CP007565,345944,345985;HG939456,345944,345985;CP007631,345944,345985;CP007632,345944,345985;CP006910,345944,345985;CP007571,345944,345985;CP007570,345944,345985;FO393392,345944,345985;CP010867,345944,345985;CP011325…
CP007572	Mauve	SHARED	345986	346021	.	.	.	Notes=Lenght35	AL732656,345986,346021;AE009948,345986,346021;CP000114,345986,346021;CP003810,345986,346021;CP003919,345986,346021;HF952104,345986,346021;HF952106,345986,346021;CP007482,345986,346021;CP007565,345986,346021;CP007631,345986,346021;CP006910,345986,346021;CP007571,345986,346021;CP007570,345986,346021;FO393392,345986,346021;CP010867,345986,346021;CP011325,345986,346021;CP011326,345986,346021;CP011327…
CP007572	Mauve	SHARED	346039	346050	.	.	.	Notes=Lenght11	AL732656,346039,346050;AE009948,346039,346050;CP000114,346039,346050;CP003810,346039,346050;HF952104,346039,346050;HF952106,346039,346050;HF952105,346039,346050;CP007482,346039,346050;CP007565,346039,346050;HG939456,346039,346050;CP007631,346039,346050;CP007632,346039,346050;CP006910,346039,346050;CP007571,346039,346050;CP007570,346039,346050;FO393392,346039,346050;CP010867,346039,346050;CP011325…
CP007572	Mauve	SHARED	364564	370141	.	.	.	Notes=Lenght5577	AL732656,364564,370141;AE009948,364564,370141;CP000114,364564,370141;CP003810,364564,370141;HF952104,364564,370141;HF952106,364564,370141;HF952105,364564,370141;HG939456,364564,370141;CP007631,364564,370141;CP007632,364564,370141;CP006910,364564,370141;CP007571,364564,370141;CP007570,364564,370141;CP010867,364564,370141;CP011325,364564,370141;CP011326,364564,370141;CP011327,364564,370141;CP011329…
CP007572	Mauve	SHARED	375878	375913	.	.	.	Notes=Lenght35	AL732656,375878,375913;AE009948,375878,375913;CP000114,375878,375913;CP003810,375878,375913;CP003919,375878,375913;HF952104,375878,375913;HF952106,375878,375913;HF952105,375878,375913;CP007482,375878,375913;CP007565,375878,375913;HG939456,375878,375913;CP007631,375878,375913;CP007632,375878,375913;CP006910,375878,375913;CP007571,375878,375913;CP007570,375878,375913;FO393392,375878,375913;CP010867…
CP007572	Mauve	SHARED	375914	375964	.	.	.	Notes=Lenght50	AL732656,375914,375964;AE009948,375914,375964;CP000114,375914,375964;CP003810,375914,375964;CP003919,375914,375964;HF952104,375914,375964;HF952106,375914,375964;HF952105,375914,375964;CP007482,375914,375964;CP007565,375914,375964;HG939456,375914,375964;CP007631,375914,375964;CP007632,375914,375964;CP006910,375914,375964;CP007571,375914,375964;CP007570,375914,375964;FO393392,375914,375964;CP010867…
CP007572	Mauve	SHARED	375965	376022	.	.	.	Notes=Lenght57	AL732656,375965,376022;AE009948,375965,376022;CP003810,375965,376022;CP003919,375965,376022;HF952104,375965,376022;HF952106,375965,376022;HF952105,375965,376022;CP007482,375965,376022;CP007565,375965,376022;HG939456,375965,376022;CP007631,375965,376022;CP007632,375965,376022;CP006910,375965,376022;CP007571,375965,376022;CP007570,375965,376022;FO393392,375965,376022;CP010867,375965,376022;CP011326…
CP007572	Mauve	SHARED	376023	376402	.	.	.	Notes=Lenght379	AL732656,376023,376402;AE009948,376023,376402;CP003810,376023,376402;CP003919,376023,376402;HF952104,376023,376402;HF952106,376023,376402;HF952105,376023,376402;CP007482,376023,376402;CP007565,376023,376402;HG939456,376023,376402;CP007631,376023,376402;CP007632,376023,376402;CP006910,376023,376402;CP007571,376023,376402;CP007570,376023,376402;FO393392,376023,376402;CP010867,376023,376402;CP011328…
CP007572	Mauve	SHARED	376403	376496	.	.	.	Notes=Lenght93	AL732656,376403,376496;AE009948,376403,376496;CP000114,376403,376496;CP003810,376403,376496;CP003919,376403,376496;HF952104,376403,376496;HF952106,376403,376496;HF952105,376403,376496;CP007482,376403,376496;CP007565,376403,376496;HG939456,376403,376496;CP007631,376403,376496;CP007632,376403,376496;CP006910,376403,376496;CP007571,376403,376496;CP007570,376403,376496;FO393392,376403,376496;CP010867…
CP007572	Mauve	SHARED	376497	376612	.	.	.	Notes=Lenght115	AL732656,376497,376612;AE009948,376497,376612;CP000114,376497,376612;CP003810,376497,376612;CP003919,376497,376612;HF952104,376497,376612;HF952106,376497,376612;HF952105,376497,376612;CP007482,376497,376612;CP007565,376497,376612;HG939456,376497,376612;CP007631,376497,376612;CP007632,376497,376612;CP006910,376497,376612;CP007571,376497,376612;CP007570,376497,376612;FO393392,376497,376612;CP010867…
CP007572	Mauve	SHARED	376663	376694	.	.	.	Notes=Lenght31	AL732656,376663,376694;AE009948,376663,376694;CP000114,376663,376694;CP003810,376663,376694;CP003919,376663,376694;HF952104,376663,376694;HF952106,376663,376694;HF952105,376663,376694;CP007482,376663,376694;HG939456,376663,376694;CP007631,376663,376694;CP007632,376663,376694;CP006910,376663,376694;CP007571,376663,376694;CP007570,376663,376694;FO393392,376663,376694;CP010867,376663,376694;CP011325…
CP007572	Mauve	SHARED	376815	377016	.	.	.	Notes=Lenght201	AL732656,376815,377016;AE009948,376815,377016;CP000114,376815,377016;CP003810,376815,377016;CP003919,376815,377016;HF952104,376815,377016;HF952106,376815,377016;HF952105,376815,377016;CP007482,376815,377016;CP007565,376815,377016;HG939456,376815,377016;CP007631,376815,377016;CP007632,376815,377016;CP006910,376815,377016;CP007571,376815,377016;CP007570,376815,377016;FO393392,376815,377016;CP010867…
CP007572	Mauve	SHARED	377147	377212	.	.	.	Notes=Lenght65	AL732656,377147,377212;AE009948,377147,377212;CP000114,377147,377212;CP003810,377147,377212;CP003919,377147,377212;HF952104,377147,377212;HF952106,377147,377212;HF952105,377147,377212;CP007482,377147,377212;CP007565,377147,377212;HG939456,377147,377212;CP007631,377147,377212;CP007632,377147,377212;CP006910,377147,377212;CP007571,377147,377212;CP007570,377147,377212;FO393392,377147,377212;CP010867…
CP007572	Mauve	SHARED	377213	377414	.	.	.	Notes=Lenght201	AL732656,377213,377414;AE009948,377213,377414;CP003810,377213,377414;CP003919,377213,377414;HF952104,377213,377414;HF952106,377213,377414;HF952105,377213,377414;CP007482,377213,377414;CP007565,377213,377414;HG939456,377213,377414;CP007631,377213,377414;CP007632,377213,377414;CP006910,377213,377414;CP007571,377213,377414;CP007570,377213,377414;FO393392,377213,377414;CP010867,377213,377414;CP011325…
CP007572	Mauve	SHARED	377665	377910	.	.	.	Notes=Lenght245	AL732656,377665,377910;AE009948,377665,377910;CP000114,377665,377910;CP003810,377665,377910;CP003919,377665,377910;HF952104,377665,377910;HF952106,377665,377910;HF952105,377665,377910;CP007482,377665,377910;CP007565,377665,377910;HG939456,377665,377910;CP007631,377665,377910;CP007632,377665,377910;CP006910,377665,377910;CP007571,377665,377910;CP007570,377665,377910;FO393392,377665,377910;CP010867…
CP007572	Mauve	SHARED	377961	377981	.	.	.	Notes=Lenght20	AL732656,377961,377981;AE009948,377961,377981;CP000114,377961,377981;CP003919,377961,377981;HF952104,377961,377981;HF952106,377961,377981;HF952105,377961,377981;CP007482,377961,377981;CP007565,377961,377981;HG939456,377961,377981;CP007631,377961,377981;CP007632,377961,377981;CP006910,377961,377981;CP007571,377961,377981;CP007570,377961,377981;FO393392,377961,377981;CP010867,377961,377981;CP011325…
CP007572	Mauve	SHARED	378082	378143	.	.	.	Notes=Lenght61	AL732656,378082,378143;AE009948,378082,378143;CP000114,378082,378143;CP003919,378082,378143;HF952104,378082,378143;HF952106,378082,378143;HF952105,378082,378143;CP007482,378082,378143;CP007565,378082,378143;HG939456,378082,378143;CP007631,378082,378143;CP007632,378082,378143;CP006910,378082,378143;CP007571,378082,378143;CP007570,378082,378143;FO393392,378082,378143;CP010867,378082,378143;CP011325…
CP007572	Mauve	SHARED	378515	378663	.	.	.	Notes=Lenght148	AL732656,378515,378663;AE009948,378515,378663;CP000114,378515,378663;CP003810,378515,378663;CP003919,378515,378663;HF952104,378515,378663;HF952106,378515,378663;HF952105,378515,378663;CP007482,378515,378663;CP007565,378515,378663;HG939456,378515,378663;CP007631,378515,378663;CP007632,378515,378663;CP006910,378515,378663;CP007571,378515,378663;CP007570,378515,378663;FO393392,378515,378663;CP010867…
CP007572	Mauve	SHARED	378914	378933	.	.	.	Notes=Lenght19	AL732656,378914,378933;AE009948,378914,378933;CP000114,378914,378933;CP003810,378914,378933;CP003919,378914,378933;HF952104,378914,378933;HF952106,378914,378933;HF952105,378914,378933;CP007482,378914,378933;HG939456,378914,378933;CP007631,378914,378933;CP007632,378914,378933;CP006910,378914,378933;CP007571,378914,378933;CP007570,378914,378933;FO393392,378914,378933;CP010867,378914,378933;CP011325…
CP007572	Mauve	SHARED	379315	379402	.	.	.	Notes=Lenght87	AL732656,379315,379402;AE009948,379315,379402;CP000114,379315,379402;CP003919,379315,379402;HF952104,379315,379402;HF952106,379315,379402;HF952105,379315,379402;CP007482,379315,379402;CP007565,379315,379402;HG939456,379315,379402;CP007631,379315,379402;CP007632,379315,379402;CP006910,379315,379402;CP007571,379315,379402;CP007570,379315,379402;FO393392,379315,379402;CP010867,379315,379402;CP011325…
CP007572	Mauve	SHARED	379415	379514	.	.	.	Notes=Lenght99	AL732656,379415,379514;AE009948,379415,379514;CP000114,379415,379514;CP003919,379415,379514;HF952104,379415,379514;HF952106,379415,379514;HF952105,379415,379514;CP007482,379415,379514;CP007565,379415,379514;HG939456,379415,379514;CP007631,379415,379514;CP007632,379415,379514;CP006910,379415,379514;CP007571,379415,379514;CP007570,379415,379514;FO393392,379415,379514;CP010867,379415,379514;CP011325…
CP007572	Mauve	SHARED	379515	379664	.	.	.	Notes=Lenght149	AL732656,379515,379664;AE009948,379515,379664;CP000114,379515,379664;CP003919,379515,379664;HF952104,379515,379664;HF952106,379515,379664;HF952105,379515,379664;CP007482,379515,379664;CP007565,379515,379664;HG939456,379515,379664;CP007631,379515,379664;CP007632,379515,379664;CP006910,379515,379664;CP007571,379515,379664;CP007570,379515,379664;FO393392,379515,379664;CP010867,379515,379664;CP011327…
CP007572	Mauve	SHARED	396814	396838	.	.	.	Notes=Lenght24	AL732656,396814,396838;AE009948,396814,396838;CP000114,396814,396838;CP003810,396814,396838;CP003919,396814,396838;HF952104,396814,396838;HF952106,396814,396838;HF952105,396814,396838;HG939456,396814,396838;CP007631,396814,396838;CP007632,396814,396838;CP006910,396814,396838;CP007571,396814,396838;CP007570,396814,396838;CP010867,396814,396838;CP011325,396814,396838;CP011326,396814,396838;CP011327…
CP007572	Mauve	SHARED	401675	401686	.	.	.	Notes=Lenght11	AL732656,401675,401686;AE009948,401675,401686;CP000114,401675,401686;CP003810,401675,401686;CP003919,401675,401686;HF952104,401675,401686;HF952106,401675,401686;HF952105,401675,401686;CP007482,401675,401686;CP007565,401675,401686;HG939456,401675,401686;CP007631,401675,401686;CP007632,401675,401686;CP006910,401675,401686;CP007571,401675,401686;CP007570,401675,401686;FO393392,401675,401686;CP010867…
CP007572	Mauve	SHARED	424696	425151	.	.	.	Notes=Lenght455	AL732656,424696,425151;AE009948,424696,425151;CP000114,424696,425151;CP003810,424696,425151;HF952104,424696,425151;HF952106,424696,425151;HF952105,424696,425151;CP007482,424696,425151;CP007565,424696,425151;HG939456,424696,425151;CP007631,424696,425151;CP007632,424696,425151;CP006910,424696,425151;CP007571,424696,425151;CP007570,424696,425151;FO393392,424696,425151;CP010867,424696,425151;CP011325…
CP007572	Mauve	SHARED	431751	432200	.	.	.	Notes=Lenght449	AL732656,431751,432200;AE009948,431751,432200;CP000114,431751,432200;CP003810,431751,432200;CP003919,431751,432200;HF952104,431751,432200;HF952106,431751,432200;HF952105,431751,432200;CP007482,431751,432200;CP007565,431751,432200;HG939456,431751,432200;CP007631,431751,432200;CP006910,431751,432200;CP007571,431751,432200;CP007570,431751,432200;FO393392,431751,432200;CP010867,431751,432200;CP011325…
CP007572	Mauve	SHARED	432950	434527	.	.	.	Notes=Lenght1577	AL732656,432950,434527;AE009948,432950,434527;CP000114,432950,434527;CP003810,432950,434527;HF952104,432950,434527;HF952106,432950,434527;HF952105,432950,434527;CP007482,432950,434527;CP007565,432950,434527;HG939456,432950,434527;CP007631,432950,434527;CP007632,432950,434527;CP006910,432950,434527;CP007571,432950,434527;CP007570,432950,434527;FO393392,432950,434527;CP010867,432950,434527;CP011325…
CP007572	Mauve	SHARED	437743	437768	.	.	.	Notes=Lenght25	AL732656,437743,437768;AE009948,437743,437768;CP000114,437743,437768;CP003810,437743,437768;HF952104,437743,437768;HF952106,437743,437768;HF952105,437743,437768;CP007482,437743,437768;CP007565,437743,437768;HG939456,437743,437768;CP007631,437743,437768;CP007632,437743,437768;CP006910,437743,437768;CP007571,437743,437768;CP007570,437743,437768;FO393392,437743,437768;CP010867,437743,437768;CP011325…
CP007572	Mauve	SHARED	440785	440834	.	.	.	Notes=Lenght49	AL732656,440785,440834;AE009948,440785,440834;CP000114,440785,440834;CP003810,440785,440834;HF952104,440785,440834;HF952106,440785,440834;HF952105,440785,440834;CP007482,440785,440834;CP007565,440785,440834;HG939456,440785,440834;CP007631,440785,440834;CP007632,440785,440834;CP006910,440785,440834;CP007571,440785,440834;CP007570,440785,440834;FO393392,440785,440834;CP010867,440785,440834;CP011325…
CP007572	Mauve	SHARED	442860	442958	.	.	.	Notes=Lenght98	AL732656,442860,442958;AE009948,442860,442958;CP000114,442860,442958;CP003810,442860,442958;CP003919,442860,442958;HF952104,442860,442958;HF952106,442860,442958;HF952105,442860,442958;CP007482,442860,442958;CP007565,442860,442958;CP007631,442860,442958;CP007632,442860,442958;CP006910,442860,442958;CP007571,442860,442958;CP007570,442860,442958;FO393392,442860,442958;CP010867,442860,442958;CP011325…
CP007572	Mauve	SHARED	449294	449385	.	.	.	Notes=Lenght91	AL732656,449294,449385;AE009948,449294,449385;CP000114,449294,449385;CP003810,449294,449385;CP003919,449294,449385;HF952104,449294,449385;HF952106,449294,449385;HF952105,449294,449385;HG939456,449294,449385;CP007631,449294,449385;CP007632,449294,449385;CP006910,449294,449385;CP007571,449294,449385;CP007570,449294,449385;CP010867,449294,449385;CP011325,449294,449385;CP011326,449294,449385;CP011327…
CP007572	Mauve	SHARED	451986	452054	.	.	.	Notes=Lenght68	AL732656,451986,452054;AE009948,451986,452054;CP000114,451986,452054;CP003810,451986,452054;HF952104,451986,452054;HF952106,451986,452054;HF952105,451986,452054;CP007482,451986,452054;CP007565,451986,452054;HG939456,451986,452054;CP007631,451986,452054;CP007632,451986,452054;CP006910,451986,452054;CP007571,451986,452054;CP007570,451986,452054;FO393392,451986,452054;CP010867,451986,452054;CP011325…
CP007572	Mauve	SHARED	452056	452217	.	.	.	Notes=Lenght161	AL732656,452056,452217;AE009948,452056,452217;CP000114,452056,452217;CP003810,452056,452217;HF952104,452056,452217;HG939456,452056,452217;CP007631,452056,452217;CP007632,452056,452217;CP006910,452056,452217;CP007571,452056,452217;CP007570,452056,452217;CP010867,452056,452217;CP011325,452056,452217;CP011326,452056,452217;CP011327,452056,452217;CP011329,452056,452217;CP012419,452056,452217;CP013202…
CP007572	Mauve	SHARED	458507	458730	.	.	.	Notes=Lenght223	AL732656,458507,458730;AE009948,458507,458730;CP000114,458507,458730;CP003810,458507,458730;CP003919,458507,458730;HF952104,458507,458730;HF952106,458507,458730;HF952105,458507,458730;CP007482,458507,458730;CP007565,458507,458730;CP007631,458507,458730;CP007632,458507,458730;CP006910,458507,458730;CP007571,458507,458730;CP007570,458507,458730;FO393392,458507,458730;CP010867,458507,458730;CP011325…
CP007572	Mauve	SHARED	458925	459179	.	.	.	Notes=Lenght254	AL732656,458925,459179;AE009948,458925,459179;CP000114,458925,459179;CP003810,458925,459179;CP003919,458925,459179;HF952104,458925,459179;HF952106,458925,459179;HF952105,458925,459179;CP007482,458925,459179;CP007565,458925,459179;CP007631,458925,459179;CP007632,458925,459179;CP006910,458925,459179;CP007571,458925,459179;CP007570,458925,459179;FO393392,458925,459179;CP010867,458925,459179;CP011325…
CP007572	Mauve	SHARED	459405	459503	.	.	.	Notes=Lenght98	AL732656,459405,459503;AE009948,459405,459503;CP000114,459405,459503;CP003810,459405,459503;CP003919,459405,459503;HF952104,459405,459503;HF952106,459405,459503;HF952105,459405,459503;CP007482,459405,459503;CP007565,459405,459503;HG939456,459405,459503;CP007631,459405,459503;CP006910,459405,459503;CP007571,459405,459503;CP007570,459405,459503;FO393392,459405,459503;CP010867,459405,459503;CP011325…
CP007572	Mauve	SHARED	463658	463669	.	.	.	Notes=Lenght11	AL732656,463658,463669;AE009948,463658,463669;CP000114,463658,463669;CP003810,463658,463669;CP003919,463658,463669;HF952104,463658,463669;HF952105,463658,463669;CP007482,463658,463669;CP007565,463658,463669;HG939456,463658,463669;CP007631,463658,463669;CP007632,463658,463669;CP006910,463658,463669;CP007571,463658,463669;CP007570,463658,463669;FO393392,463658,463669;CP010867,463658,463669;CP011325…
CP007572	Mauve	SHARED	463670	464320	.	.	.	Notes=Lenght650	AL732656,463670,464320;AE009948,463670,464320;CP000114,463670,464320;CP003810,463670,464320;CP003919,463670,464320;HF952104,463670,464320;CP007482,463670,464320;CP007565,463670,464320;HG939456,463670,464320;CP007631,463670,464320;CP007632,463670,464320;CP006910,463670,464320;CP007571,463670,464320;CP007570,463670,464320;FO393392,463670,464320;CP010867,463670,464320;CP011325,463670,464320;CP011326…
CP007572	Mauve	SHARED	469980	470001	.	.	.	Notes=Lenght21	AL732656,469980,470001;AE009948,469980,470001;CP000114,469980,470001;CP003810,469980,470001;CP003919,469980,470001;HF952104,469980,470001;HF952106,469980,470001;HF952105,469980,470001;CP007482,469980,470001;HG939456,469980,470001;CP007631,469980,470001;CP007632,469980,470001;CP006910,469980,470001;CP007571,469980,470001;CP007570,469980,470001;FO393392,469980,470001;CP010867,469980,470001;CP011325…
CP007572	Mauve	SHARED	470182	470595	.	.	.	Notes=Lenght413	AL732656,470182,470595;AE009948,470182,470595;CP000114,470182,470595;CP003810,470182,470595;CP003919,470182,470595;HF952104,470182,470595;HF952106,470182,470595;HF952105,470182,470595;HG939456,470182,470595;CP007631,470182,470595;CP007632,470182,470595;CP006910,470182,470595;CP007571,470182,470595;CP007570,470182,470595;CP010867,470182,470595;CP011325,470182,470595;CP011326,470182,470595;CP011327…
CP007572	Mauve	SHARED	472184	472326	.	.	.	Notes=Lenght142	AL732656,472184,472326;AE009948,472184,472326;CP000114,472184,472326;CP003810,472184,472326;CP003919,472184,472326;HF952104,472184,472326;HF952106,472184,472326;HF952105,472184,472326;HG939456,472184,472326;CP007631,472184,472326;CP007632,472184,472326;CP006910,472184,472326;CP007571,472184,472326;CP007570,472184,472326;CP010867,472184,472326;CP011325,472184,472326;CP011326,472184,472326;CP011327…
CP007572	Mauve	SHARED	474033	474145	.	.	.	Notes=Lenght112	AL732656,474033,474145;AE009948,474033,474145;CP000114,474033,474145;CP003810,474033,474145;CP003919,474033,474145;HF952104,474033,474145;HF952106,474033,474145;CP007482,474033,474145;CP007565,474033,474145;HG939456,474033,474145;CP007631,474033,474145;CP007632,474033,474145;CP006910,474033,474145;CP007571,474033,474145;CP007570,474033,474145;FO393392,474033,474145;CP010867,474033,474145;CP011325…
CP007572	Mauve	SHARED	474146	474205	.	.	.	Notes=Lenght59	AL732656,474146,474205;CP000114,474146,474205;CP003810,474146,474205;CP003919,474146,474205;HF952104,474146,474205;HF952106,474146,474205;CP007482,474146,474205;CP007565,474146,474205;HG939456,474146,474205;CP007632,474146,474205;CP006910,474146,474205;CP007571,474146,474205;CP007570,474146,474205;FO393392,474146,474205;CP010867,474146,474205;CP011325,474146,474205;CP011326,474146,474205;CP011327…
CP007572	Mauve	SHARED	474206	474905	.	.	.	Notes=Lenght699	AL732656,474206,474905;AE009948,474206,474905;CP000114,474206,474905;CP003810,474206,474905;CP003919,474206,474905;HF952104,474206,474905;HF952106,474206,474905;CP007482,474206,474905;CP007565,474206,474905;HG939456,474206,474905;CP007631,474206,474905;CP007632,474206,474905;CP006910,474206,474905;CP007571,474206,474905;CP007570,474206,474905;FO393392,474206,474905;CP010867,474206,474905;CP011325…
CP007572	Mauve	SHARED	474906	475045	.	.	.	Notes=Lenght139	AL732656,474906,475045;AE009948,474906,475045;CP000114,474906,475045;CP003810,474906,475045;HF952104,474906,475045;HF952106,474906,475045;CP007482,474906,475045;CP007565,474906,475045;HG939456,474906,475045;CP007631,474906,475045;CP007632,474906,475045;CP006910,474906,475045;CP007571,474906,475045;CP007570,474906,475045;FO393392,474906,475045;CP010867,474906,475045;CP011325,474906,475045;CP011326…
CP007572	Mauve	SHARED	475046	477756	.	.	.	Notes=Lenght2710	AL732656,475046,477756;AE009948,475046,477756;CP000114,475046,477756;CP003810,475046,477756;CP003919,475046,477756;HF952104,475046,477756;HF952106,475046,477756;CP007482,475046,477756;CP007565,475046,477756;HG939456,475046,477756;CP007631,475046,477756;CP007632,475046,477756;CP006910,475046,477756;CP007571,475046,477756;CP007570,475046,477756;FO393392,475046,477756;CP010867,475046,477756;CP011325…
CP007572	Mauve	SHARED	479820	481948	.	.	.	Notes=Lenght2128	AL732656,479820,481948;AE009948,479820,481948;CP000114,479820,481948;CP003810,479820,481948;HF952104,479820,481948;HG939456,479820,481948;CP007631,479820,481948;CP007632,479820,481948;CP007571,479820,481948;CP007570,479820,481948;CP010867,479820,481948;CP011325,479820,481948;CP011326,479820,481948;CP011327,479820,481948;CP011329,479820,481948;CP012419,479820,481948;CP013202,479820,481948;
CP007572	Mauve	SHARED	481949	482059	.	.	.	Notes=Lenght110	AL732656,481949,482059;AE009948,481949,482059;CP000114,481949,482059;HF952104,481949,482059;HG939456,481949,482059;CP007631,481949,482059;CP007632,481949,482059;CP007571,481949,482059;CP007570,481949,482059;CP010867,481949,482059;CP011326,481949,482059;CP011327,481949,482059;CP011329,481949,482059;CP012419,481949,482059;CP013202,481949,482059;
CP007572	Mauve	SHARED	482448	482501	.	.	.	Notes=Lenght53	AL732656,482448,482501;AE009948,482448,482501;CP000114,482448,482501;HF952104,482448,482501;CP007631,482448,482501;CP007632,482448,482501;CP007571,482448,482501;CP007570,482448,482501;CP010867,482448,482501;CP011325,482448,482501;CP012419,482448,482501;CP013202,482448,482501;
CP007572	Mauve	SHARED	494600	495099	.	.	.	Notes=Lenght499	AL732656,494600,495099;AE009948,494600,495099;CP000114,494600,495099;CP003810,494600,495099;CP003919,494600,495099;HF952104,494600,495099;HF952106,494600,495099;HF952105,494600,495099;CP007482,494600,495099;CP007565,494600,495099;HG939456,494600,495099;CP007631,494600,495099;CP006910,494600,495099;CP007571,494600,495099;CP007570,494600,495099;FO393392,494600,495099;CP010867,494600,495099;CP011325…
CP007572	Mauve	SHARED	501232	501399	.	.	.	Notes=Lenght167	AL732656,501232,501399;AE009948,501232,501399;CP000114,501232,501399;CP003810,501232,501399;HF952104,501232,501399;HF952106,501232,501399;HF952105,501232,501399;HG939456,501232,501399;CP007631,501232,501399;CP007632,501232,501399;CP006910,501232,501399;CP007571,501232,501399;CP007570,501232,501399;CP010867,501232,501399;CP011325,501232,501399;CP011326,501232,501399;CP011327,501232,501399;CP011329…
CP007572	Mauve	SHARED	504879	505293	.	.	.	Notes=Lenght414	AL732656,504879,505293;AE009948,504879,505293;CP000114,504879,505293;CP003810,504879,505293;HF952104,504879,505293;HF952106,504879,505293;HF952105,504879,505293;CP007482,504879,505293;CP007565,504879,505293;HG939456,504879,505293;CP007631,504879,505293;CP007632,504879,505293;CP006910,504879,505293;CP007571,504879,505293;CP007570,504879,505293;FO393392,504879,505293;CP010867,504879,505293;CP011325…
CP007572	Mauve	SHARED	517927	518186	.	.	.	Notes=Lenght259	AL732656,517927,518186;AE009948,517927,518186;CP000114,517927,518186;CP003810,517927,518186;HF952104,517927,518186;HF952106,517927,518186;HF952105,517927,518186;CP007482,517927,518186;CP007565,517927,518186;HG939456,517927,518186;CP007631,517927,518186;CP007632,517927,518186;CP006910,517927,518186;CP007571,517927,518186;CP007570,517927,518186;FO393392,517927,518186;CP010867,517927,518186;CP011325…
CP007572	Mauve	SHARED	518187	518372	.	.	.	Notes=Lenght185	AL732656,518187,518372;AE009948,518187,518372;CP000114,518187,518372;CP003810,518187,518372;HF952104,518187,518372;HF952106,518187,518372;HF952105,518187,518372;HG939456,518187,518372;CP007631,518187,518372;CP007632,518187,518372;CP006910,518187,518372;CP007571,518187,518372;CP007570,518187,518372;CP010867,518187,518372;CP011325,518187,518372;CP011326,518187,518372;CP011327,518187,518372;CP011329…
CP007572	Mauve	SHARED	518373	518466	.	.	.	Notes=Lenght93	AL732656,518373,518466;AE009948,518373,518466;CP000114,518373,518466;CP003810,518373,518466;HF952104,518373,518466;HF952106,518373,518466;HF952105,518373,518466;CP007482,518373,518466;CP007565,518373,518466;HG939456,518373,518466;CP007631,518373,518466;CP007632,518373,518466;CP006910,518373,518466;CP007571,518373,518466;CP007570,518373,518466;FO393392,518373,518466;CP010867,518373,518466;CP011325…
CP007572	Mauve	SHARED	534786	534974	.	.	.	Notes=Lenght188	AL732656,534786,534974;AE009948,534786,534974;CP000114,534786,534974;CP003810,534786,534974;HF952104,534786,534974;HF952106,534786,534974;HF952105,534786,534974;HG939456,534786,534974;CP007631,534786,534974;CP007632,534786,534974;CP006910,534786,534974;CP007571,534786,534974;CP007570,534786,534974;CP010867,534786,534974;CP011325,534786,534974;CP011326,534786,534974;CP011327,534786,534974;CP011329…
CP007572	Mauve	SHARED	537910	537920	.	.	.	Notes=Lenght10	AL732656,537910,537920;AE009948,537910,537920;CP003919,537910,537920;HF952104,537910,537920;HF952106,537910,537920;HF952105,537910,537920;CP007482,537910,537920;CP007565,537910,537920;HG939456,537910,537920;CP007631,537910,537920;CP007632,537910,537920;CP006910,537910,537920;CP007570,537910,537920;FO393392,537910,537920;CP010867,537910,537920;CP011328,537910,537920;CP011329,537910,537920;CP010319…
CP007572	Mauve	SHARED	554415	554454	.	.	.	Notes=Lenght39	AL732656,554415,554454;AE009948,554415,554454;CP000114,554415,554454;CP003810,554415,554454;HF952104,554415,554454;HF952106,554415,554454;HF952105,554415,554454;CP007482,554415,554454;CP007565,554415,554454;HG939456,554415,554454;CP007631,554415,554454;CP007632,554415,554454;CP006910,554415,554454;CP007571,554415,554454;CP007570,554415,554454;FO393392,554415,554454;CP010867,554415,554454;CP011325…
CP007572	Mauve	SHARED	557911	557951	.	.	.	Notes=Lenght40	AL732656,557911,557951;AE009948,557911,557951;CP000114,557911,557951;CP003810,557911,557951;HF952104,557911,557951;HF952106,557911,557951;HF952105,557911,557951;CP007482,557911,557951;CP007565,557911,557951;HG939456,557911,557951;CP007631,557911,557951;CP007632,557911,557951;CP006910,557911,557951;CP007571,557911,557951;CP007570,557911,557951;FO393392,557911,557951;CP010867,557911,557951;CP011325…
CP007572	Mauve	SHARED	557952	558013	.	.	.	Notes=Lenght61	AL732656,557952,558013;AE009948,557952,558013;CP000114,557952,558013;CP003810,557952,558013;HF952104,557952,558013;HF952106,557952,558013;HF952105,557952,558013;HG939456,557952,558013;CP007631,557952,558013;CP007632,557952,558013;CP006910,557952,558013;CP007571,557952,558013;CP007570,557952,558013;CP010867,557952,558013;CP011325,557952,558013;CP011326,557952,558013;CP011327,557952,558013;CP011329…
CP007572	Mauve	SHARED	563848	563890	.	.	.	Notes=Lenght42	AL732656,563848,563890;AE009948,563848,563890;CP000114,563848,563890;CP003810,563848,563890;HF952104,563848,563890;HF952106,563848,563890;HF952105,563848,563890;HG939456,563848,563890;CP007631,563848,563890;CP007632,563848,563890;CP006910,563848,563890;CP007571,563848,563890;CP007570,563848,563890;CP010867,563848,563890;CP011325,563848,563890;CP011326,563848,563890;CP011327,563848,563890;CP011329…
CP007572	Mauve	SHARED	589591	589620	.	.	.	Notes=Lenght29	AL732656,589591,589620;AE009948,589591,589620;CP000114,589591,589620;CP003810,589591,589620;CP003919,589591,589620;HF952104,589591,589620;HF952106,589591,589620;HF952105,589591,589620;HG939456,589591,589620;CP007631,589591,589620;CP007632,589591,589620;CP006910,589591,589620;CP007571,589591,589620;CP007570,589591,589620;CP010867,589591,589620;CP011325,589591,589620;CP011326,589591,589620;CP011327…
CP007572	Mauve	SHARED	636908	636924	.	.	.	Notes=Lenght16	AE009948,636908,636924;HF952104,636908,636924;CP007631,636908,636924;CP007632,636908,636924;CP006910,636908,636924;CP007571,636908,636924;CP007570,636908,636924;CP010867,636908,636924;CP013202,636908,636924;
CP007572	Mauve	SHARED	636925	644036	.	.	.	Notes=Lenght7111	AL732656,636925,644036;AE009948,636925,644036;CP000114,636925,644036;CP003810,636925,644036;HF952104,636925,644036;HG939456,636925,644036;CP007631,636925,644036;CP007632,636925,644036;CP006910,636925,644036;CP007571,636925,644036;CP007570,636925,644036;CP010867,636925,644036;CP011325,636925,644036;CP011326,636925,644036;CP011327,636925,644036;CP011329,636925,644036;CP012419,636925,644036;CP013202…
CP007572	Mauve	SHARED	644037	644060	.	.	.	Notes=Lenght23	AL732656,644037,644060;AE009948,644037,644060;CP000114,644037,644060;CP003810,644037,644060;HF952104,644037,644060;CP007631,644037,644060;CP007571,644037,644060;CP007570,644037,644060;CP010867,644037,644060;CP011325,644037,644060;CP011326,644037,644060;CP011327,644037,644060;CP011329,644037,644060;CP012419,644037,644060;CP013202,644037,644060;
CP007572	Mauve	SHARED	644061	646637	.	.	.	Notes=Lenght2576	AL732656,644061,646637;AE009948,644061,646637;CP000114,644061,646637;CP003810,644061,646637;HF952104,644061,646637;HG939456,644061,646637;CP007631,644061,646637;CP007632,644061,646637;CP006910,644061,646637;CP007571,644061,646637;CP007570,644061,646637;CP010867,644061,646637;CP011325,644061,646637;CP011326,644061,646637;CP011327,644061,646637;CP011329,644061,646637;CP012419,644061,646637;CP013202…
CP007572	Mauve	SHARED	646659	647041	.	.	.	Notes=Lenght382	AL732656,646659,647041;AE009948,646659,647041;CP000114,646659,647041;CP003810,646659,647041;HF952104,646659,647041;HG939456,646659,647041;CP007631,646659,647041;CP007632,646659,647041;CP006910,646659,647041;CP007571,646659,647041;CP007570,646659,647041;CP010867,646659,647041;CP011325,646659,647041;CP011326,646659,647041;CP011327,646659,647041;CP011329,646659,647041;CP012419,646659,647041;CP013202…
CP007572	Mauve	SHARED	647131	647143	.	.	.	Notes=Lenght12	AE009948,647131,647143;CP000114,647131,647143;CP003810,647131,647143;CP003919,647131,647143;HF952104,647131,647143;HF952106,647131,647143;HF952105,647131,647143;CP007482,647131,647143;CP007565,647131,647143;HG939456,647131,647143;CP007631,647131,647143;CP007632,647131,647143;CP006910,647131,647143;CP007571,647131,647143;CP007570,647131,647143;FO393392,647131,647143;CP010867,647131,647143;CP011325…
CP007572	Mauve	SHARED	661085	661210	.	.	.	Notes=Lenght125	AL732656,661085,661210;AE009948,661085,661210;CP000114,661085,661210;CP003810,661085,661210;CP003919,661085,661210;HF952104,661085,661210;HF952106,661085,661210;HF952105,661085,661210;HG939456,661085,661210;CP007631,661085,661210;CP007632,661085,661210;CP006910,661085,661210;CP007571,661085,661210;CP007570,661085,661210;CP010867,661085,661210;CP011325,661085,661210;CP011326,661085,661210;CP011327…
CP007572	Mauve	SHARED	661213	661300	.	.	.	Notes=Lenght87	AL732656,661213,661300;AE009948,661213,661300;CP000114,661213,661300;CP003810,661213,661300;HF952104,661213,661300;HF952105,661213,661300;HG939456,661213,661300;CP007631,661213,661300;CP007632,661213,661300;CP006910,661213,661300;CP007571,661213,661300;CP007570,661213,661300;CP010867,661213,661300;CP011325,661213,661300;CP011326,661213,661300;CP011327,661213,661300;CP011329,661213,661300;CP010319…
CP007572	Mauve	SHARED	667006	667026	.	.	.	Notes=Lenght20	AL732656,667006,667026;CP003919,667006,667026;HF952106,667006,667026;HF952105,667006,667026;CP007482,667006,667026;CP007565,667006,667026;HG939456,667006,667026;CP006910,667006,667026;CP007571,667006,667026;CP007570,667006,667026;FO393392,667006,667026;CP011328,667006,667026;CP010319,667006,667026;CP013202,667006,667026;
CP007572	Mauve	SHARED	667035	667046	.	.	.	Notes=Lenght11	CP003919,667035,667046;HF952106,667035,667046;HF952105,667035,667046;CP007571,667035,667046;CP007570,667035,667046;CP013202,667035,667046;
CP007572	Mauve	SHARED	667047	667105	.	.	.	Notes=Lenght58	CP003919,667047,667105;CP007482,667047,667105;CP007565,667047,667105;CP006910,667047,667105;CP007571,667047,667105;CP007570,667047,667105;FO393392,667047,667105;CP011328,667047,667105;CP010319,667047,667105;CP013202,667047,667105;
CP007572	Mauve	SHARED	667119	667147	.	.	.	Notes=Lenght28	CP013202,667119,667147;
CP007572	Mauve	SHARED	667148	667234	.	.	.	Notes=Lenght86	CP007571,667148,667234;CP007570,667148,667234;CP013202,667148,667234;
CP007572	Mauve	SHARED	724705	725139	.	.	.	Notes=Lenght434	AL732656,724705,725139;AE009948,724705,725139;CP000114,724705,725139;CP003810,724705,725139;HF952104,724705,725139;HG939456,724705,725139;CP007631,724705,725139;CP007632,724705,725139;CP007571,724705,725139;CP007570,724705,725139;CP010867,724705,725139;CP011325,724705,725139;CP011326,724705,725139;CP011327,724705,725139;CP011329,724705,725139;CP012419,724705,725139;CP013202,724705,725139;
CP007572	Mauve	SHARED	725140	725269	.	.	.	Notes=Lenght129	AL732656,725140,725269;AE009948,725140,725269;CP000114,725140,725269;CP003810,725140,725269;CP003919,725140,725269;HF952104,725140,725269;CP007482,725140,725269;CP007565,725140,725269;HG939456,725140,725269;CP007631,725140,725269;CP007632,725140,725269;CP007571,725140,725269;CP007570,725140,725269;FO393392,725140,725269;CP010867,725140,725269;CP011325,725140,725269;CP011326,725140,725269;CP011327…
CP007572	Mauve	SHARED	725270	725323	.	.	.	Notes=Lenght53	AL732656,725270,725323;AE009948,725270,725323;CP000114,725270,725323;CP003810,725270,725323;CP003919,725270,725323;HF952104,725270,725323;CP007482,725270,725323;CP007565,725270,725323;HG939456,725270,725323;CP007631,725270,725323;CP007632,725270,725323;CP007571,725270,725323;CP007570,725270,725323;FO393392,725270,725323;CP010867,725270,725323;CP011325,725270,725323;CP011326,725270,725323;CP011327…
CP007572	Mauve	SHARED	725327	725405	.	.	.	Notes=Lenght78	AL732656,725327,725405;AE009948,725327,725405;CP000114,725327,725405;CP003810,725327,725405;HF952104,725327,725405;CP007482,725327,725405;CP007565,725327,725405;HG939456,725327,725405;CP007631,725327,725405;CP007632,725327,725405;CP006910,725327,725405;CP007571,725327,725405;CP007570,725327,725405;FO393392,725327,725405;CP010867,725327,725405;CP011325,725327,725405;CP011326,725327,725405;CP011327…
CP007572	Mauve	SHARED	725406	725588	.	.	.	Notes=Lenght182	AL732656,725406,725588;AE009948,725406,725588;CP000114,725406,725588;CP003810,725406,725588;CP003919,725406,725588;HF952104,725406,725588;CP007482,725406,725588;CP007565,725406,725588;HG939456,725406,725588;CP007631,725406,725588;CP007632,725406,725588;CP006910,725406,725588;CP007571,725406,725588;CP007570,725406,725588;FO393392,725406,725588;CP010867,725406,725588;CP011325,725406,725588;CP011326…
CP007572	Mauve	SHARED	725589	725703	.	.	.	Notes=Lenght114	AL732656,725589,725703;AE009948,725589,725703;CP000114,725589,725703;CP003810,725589,725703;HF952104,725589,725703;CP007482,725589,725703;CP007565,725589,725703;HG939456,725589,725703;CP007631,725589,725703;CP007632,725589,725703;CP006910,725589,725703;CP007571,725589,725703;CP007570,725589,725703;FO393392,725589,725703;CP010867,725589,725703;CP011325,725589,725703;CP011326,725589,725703;CP011327…
CP007572	Mauve	SHARED	725704	726731	.	.	.	Notes=Lenght1027	AL732656,725704,726731;AE009948,725704,726731;CP000114,725704,726731;CP003810,725704,726731;HF952104,725704,726731;HG939456,725704,726731;CP007631,725704,726731;CP007632,725704,726731;CP006910,725704,726731;CP007571,725704,726731;CP007570,725704,726731;CP010867,725704,726731;CP011325,725704,726731;CP011326,725704,726731;CP011327,725704,726731;CP011329,725704,726731;CP012419,725704,726731;CP013202…
CP007572	Mauve	SHARED	731674	734795	.	.	.	Notes=Lenght3121	AL732656,731674,734795;AE009948,731674,734795;CP000114,731674,734795;CP003810,731674,734795;HF952104,731674,734795;HF952106,731674,734795;HF952105,731674,734795;HG939456,731674,734795;CP007631,731674,734795;CP007632,731674,734795;CP006910,731674,734795;CP007571,731674,734795;CP007570,731674,734795;CP010867,731674,734795;CP011325,731674,734795;CP011326,731674,734795;CP011327,731674,734795;CP011329…
CP007572	Mauve	SHARED	734796	734822	.	.	.	Notes=Lenght26	AL732656,734796,734822;AE009948,734796,734822;CP000114,734796,734822;CP003810,734796,734822;HF952104,734796,734822;CP007631,734796,734822;CP007571,734796,734822;CP007570,734796,734822;CP010867,734796,734822;CP011325,734796,734822;CP011326,734796,734822;CP011327,734796,734822;CP011329,734796,734822;CP012419,734796,734822;CP013202,734796,734822;
CP007572	Mauve	SHARED	734823	735022	.	.	.	Notes=Lenght199	AL732656,734823,735022;AE009948,734823,735022;CP000114,734823,735022;CP003810,734823,735022;HF952104,734823,735022;HF952106,734823,735022;HF952105,734823,735022;HG939456,734823,735022;CP007631,734823,735022;CP007632,734823,735022;CP006910,734823,735022;CP007571,734823,735022;CP007570,734823,735022;CP010867,734823,735022;CP011325,734823,735022;CP011326,734823,735022;CP011327,734823,735022;CP011329…
CP007572	Mauve	SHARED	735023	735095	.	.	.	Notes=Lenght72	AL732656,735023,735095;AE009948,735023,735095;CP000114,735023,735095;CP003810,735023,735095;HF952104,735023,735095;CP007631,735023,735095;CP007571,735023,735095;CP007570,735023,735095;CP010867,735023,735095;CP011325,735023,735095;CP011326,735023,735095;CP011327,735023,735095;CP011329,735023,735095;CP012419,735023,735095;CP013202,735023,735095;
CP007572	Mauve	SHARED	735096	735221	.	.	.	Notes=Lenght125	AL732656,735096,735221;AE009948,735096,735221;CP000114,735096,735221;CP003810,735096,735221;HF952104,735096,735221;HF952106,735096,735221;HF952105,735096,735221;HG939456,735096,735221;CP007631,735096,735221;CP007632,735096,735221;CP006910,735096,735221;CP007571,735096,735221;CP007570,735096,735221;CP010867,735096,735221;CP011325,735096,735221;CP011326,735096,735221;CP011327,735096,735221;CP011329…
CP007572	Mauve	SHARED	735222	735395	.	.	.	Notes=Lenght173	AL732656,735222,735395;AE009948,735222,735395;CP000114,735222,735395;CP003810,735222,735395;HF952104,735222,735395;CP007631,735222,735395;CP007571,735222,735395;CP007570,735222,735395;CP010867,735222,735395;CP011325,735222,735395;CP011326,735222,735395;CP011327,735222,735395;CP011329,735222,735395;CP012419,735222,735395;CP013202,735222,735395;
CP007572	Mauve	SHARED	735396	735521	.	.	.	Notes=Lenght125	AL732656,735396,735521;AE009948,735396,735521;CP000114,735396,735521;CP003810,735396,735521;HF952104,735396,735521;HF952106,735396,735521;HF952105,735396,735521;HG939456,735396,735521;CP007631,735396,735521;CP007632,735396,735521;CP006910,735396,735521;CP007571,735396,735521;CP007570,735396,735521;CP010867,735396,735521;CP011325,735396,735521;CP011326,735396,735521;CP011327,735396,735521;CP011329…
CP007572	Mauve	SHARED	735522	735595	.	.	.	Notes=Lenght73	AL732656,735522,735595;AE009948,735522,735595;CP000114,735522,735595;CP003810,735522,735595;HF952104,735522,735595;CP007631,735522,735595;CP007571,735522,735595;CP007570,735522,735595;CP010867,735522,735595;CP011325,735522,735595;CP011326,735522,735595;CP011327,735522,735595;CP011329,735522,735595;CP012419,735522,735595;CP013202,735522,735595;
CP007572	Mauve	SHARED	735596	735772	.	.	.	Notes=Lenght176	AL732656,735596,735772;AE009948,735596,735772;CP000114,735596,735772;CP003810,735596,735772;HF952104,735596,735772;HF952106,735596,735772;HF952105,735596,735772;HG939456,735596,735772;CP007631,735596,735772;CP007632,735596,735772;CP006910,735596,735772;CP007571,735596,735772;CP007570,735596,735772;CP010867,735596,735772;CP011325,735596,735772;CP011326,735596,735772;CP011327,735596,735772;CP011329…
CP007572	Mauve	SHARED	735773	735843	.	.	.	Notes=Lenght70	AL732656,735773,735843;AE009948,735773,735843;CP000114,735773,735843;CP003810,735773,735843;HF952104,735773,735843;CP007631,735773,735843;CP007571,735773,735843;CP007570,735773,735843;CP010867,735773,735843;CP011325,735773,735843;CP011326,735773,735843;CP011327,735773,735843;CP011329,735773,735843;CP012419,735773,735843;CP013202,735773,735843;
CP007572	Mauve	SHARED	735844	736045	.	.	.	Notes=Lenght201	AL732656,735844,736045;AE009948,735844,736045;CP000114,735844,736045;CP003810,735844,736045;HF952104,735844,736045;HF952106,735844,736045;HF952105,735844,736045;HG939456,735844,736045;CP007631,735844,736045;CP007632,735844,736045;CP006910,735844,736045;CP007571,735844,736045;CP007570,735844,736045;CP010867,735844,736045;CP011325,735844,736045;CP011326,735844,736045;CP011327,735844,736045;CP011329…
CP007572	Mauve	SHARED	736046	736070	.	.	.	Notes=Lenght24	AL732656,736046,736070;AE009948,736046,736070;CP000114,736046,736070;CP003810,736046,736070;HF952104,736046,736070;CP007631,736046,736070;CP007571,736046,736070;CP007570,736046,736070;CP010867,736046,736070;CP011325,736046,736070;CP011326,736046,736070;CP011327,736046,736070;CP011329,736046,736070;CP012419,736046,736070;CP013202,736046,736070;
CP007572	Mauve	SHARED	736071	736270	.	.	.	Notes=Lenght199	AL732656,736071,736270;AE009948,736071,736270;CP000114,736071,736270;CP003810,736071,736270;HF952104,736071,736270;HF952106,736071,736270;HF952105,736071,736270;HG939456,736071,736270;CP007631,736071,736270;CP007632,736071,736270;CP006910,736071,736270;CP007571,736071,736270;CP007570,736071,736270;CP010867,736071,736270;CP011325,736071,736270;CP011326,736071,736270;CP011327,736071,736270;CP011329…
CP007572	Mauve	SHARED	736271	736345	.	.	.	Notes=Lenght74	AL732656,736271,736345;AE009948,736271,736345;CP000114,736271,736345;CP003810,736271,736345;HF952104,736271,736345;CP007631,736271,736345;CP007571,736271,736345;CP007570,736271,736345;CP010867,736271,736345;CP011325,736271,736345;CP011326,736271,736345;CP011327,736271,736345;CP011329,736271,736345;CP012419,736271,736345;CP013202,736271,736345;
CP007572	Mauve	SHARED	736346	736493	.	.	.	Notes=Lenght147	AL732656,736346,736493;AE009948,736346,736493;CP000114,736346,736493;CP003810,736346,736493;HF952104,736346,736493;HF952106,736346,736493;HF952105,736346,736493;HG939456,736346,736493;CP007631,736346,736493;CP007632,736346,736493;CP006910,736346,736493;CP007571,736346,736493;CP007570,736346,736493;CP010867,736346,736493;CP011325,736346,736493;CP011326,736346,736493;CP011327,736346,736493;CP011329…
CP007572	Mauve	SHARED	736494	736622	.	.	.	Notes=Lenght128	AL732656,736494,736622;AE009948,736494,736622;CP000114,736494,736622;CP003810,736494,736622;HF952104,736494,736622;CP007631,736494,736622;CP007571,736494,736622;CP007570,736494,736622;CP010867,736494,736622;CP011325,736494,736622;CP011326,736494,736622;CP011327,736494,736622;CP011329,736494,736622;CP012419,736494,736622;CP013202,736494,736622;
CP007572	Mauve	SHARED	736623	736743	.	.	.	Notes=Lenght120	AL732656,736623,736743;AE009948,736623,736743;CP000114,736623,736743;CP003810,736623,736743;HF952104,736623,736743;HF952106,736623,736743;HF952105,736623,736743;HG939456,736623,736743;CP007631,736623,736743;CP007632,736623,736743;CP006910,736623,736743;CP007571,736623,736743;CP007570,736623,736743;CP010867,736623,736743;CP011325,736623,736743;CP011326,736623,736743;CP011327,736623,736743;CP011329…
CP007572	Mauve	SHARED	736744	736872	.	.	.	Notes=Lenght128	AL732656,736744,736872;AE009948,736744,736872;CP000114,736744,736872;CP003810,736744,736872;HF952104,736744,736872;CP007631,736744,736872;CP007571,736744,736872;CP007570,736744,736872;CP010867,736744,736872;CP011325,736744,736872;CP011326,736744,736872;CP011327,736744,736872;CP011329,736744,736872;CP012419,736744,736872;CP013202,736744,736872;
CP007572	Mauve	SHARED	736873	736998	.	.	.	Notes=Lenght125	AL732656,736873,736998;AE009948,736873,736998;CP000114,736873,736998;CP003810,736873,736998;HF952104,736873,736998;HF952106,736873,736998;HF952105,736873,736998;HG939456,736873,736998;CP007631,736873,736998;CP007632,736873,736998;CP006910,736873,736998;CP007571,736873,736998;CP007570,736873,736998;CP010867,736873,736998;CP011325,736873,736998;CP011326,736873,736998;CP011327,736873,736998;CP011329…
CP007572	Mauve	SHARED	736999	737117	.	.	.	Notes=Lenght118	AL732656,736999,737117;AE009948,736999,737117;CP000114,736999,737117;CP003810,736999,737117;HF952104,736999,737117;CP007631,736999,737117;CP007571,736999,737117;CP007570,736999,737117;CP010867,736999,737117;CP011325,736999,737117;CP011326,736999,737117;CP011327,736999,737117;CP011329,736999,737117;CP012419,736999,737117;CP013202,736999,737117;
CP007572	Mauve	SHARED	737118	743544	.	.	.	Notes=Lenght6426	AL732656,737118,743544;AE009948,737118,743544;CP000114,737118,743544;CP003810,737118,743544;HF952104,737118,743544;HF952106,737118,743544;HF952105,737118,743544;HG939456,737118,743544;CP007631,737118,743544;CP007632,737118,743544;CP006910,737118,743544;CP007571,737118,743544;CP007570,737118,743544;CP010867,737118,743544;CP011325,737118,743544;CP011326,737118,743544;CP011327,737118,743544;CP011329…
CP007572	Mauve	SHARED	752652	752696	.	.	.	Notes=Lenght44	AL732656,752652,752696;AE009948,752652,752696;CP000114,752652,752696;CP003810,752652,752696;HF952104,752652,752696;HF952106,752652,752696;HF952105,752652,752696;CP007482,752652,752696;CP007565,752652,752696;HG939456,752652,752696;CP007631,752652,752696;CP007632,752652,752696;CP006910,752652,752696;CP007571,752652,752696;CP007570,752652,752696;FO393392,752652,752696;CP010867,752652,752696;CP011325…
CP007572	Mauve	SHARED	757740	759459	.	.	.	Notes=Lenght1719	AL732656,757740,759459;AE009948,757740,759459;CP000114,757740,759459;CP003810,757740,759459;HF952104,757740,759459;HF952106,757740,759459;HF952105,757740,759459;CP007482,757740,759459;CP007565,757740,759459;HG939456,757740,759459;CP007631,757740,759459;CP007632,757740,759459;CP006910,757740,759459;CP007571,757740,759459;CP007570,757740,759459;FO393392,757740,759459;CP010867,757740,759459;CP011325…
CP007572	Mauve	SHARED	760663	760884	.	.	.	Notes=Lenght221	AL732656,760663,760884;AE009948,760663,760884;CP000114,760663,760884;CP003810,760663,760884;CP003919,760663,760884;HF952104,760663,760884;HF952106,760663,760884;HF952105,760663,760884;HG939456,760663,760884;CP007631,760663,760884;CP007632,760663,760884;CP006910,760663,760884;CP007571,760663,760884;CP007570,760663,760884;CP010867,760663,760884;CP011325,760663,760884;CP011326,760663,760884;CP011327…
CP007572	Mauve	SHARED	761276	761357	.	.	.	Notes=Lenght81	AL732656,761276,761357;AE009948,761276,761357;CP000114,761276,761357;CP003810,761276,761357;HF952104,761276,761357;HF952106,761276,761357;HF952105,761276,761357;CP007482,761276,761357;CP007565,761276,761357;HG939456,761276,761357;CP007631,761276,761357;CP007632,761276,761357;CP006910,761276,761357;CP007571,761276,761357;CP007570,761276,761357;FO393392,761276,761357;CP010867,761276,761357;CP011325…
CP007572	Mauve	SHARED	761707	766453	.	.	.	Notes=Lenght4746	AL732656,761707,766453;AE009948,761707,766453;CP000114,761707,766453;CP003810,761707,766453;HF952104,761707,766453;HF952106,761707,766453;HF952105,761707,766453;CP007482,761707,766453;CP007565,761707,766453;HG939456,761707,766453;CP007631,761707,766453;CP007632,761707,766453;CP006910,761707,766453;CP007571,761707,766453;CP007570,761707,766453;FO393392,761707,766453;CP010867,761707,766453;CP011325…
CP007572	Mauve	SHARED	766454	766603	.	.	.	Notes=Lenght149	AL732656,766454,766603;AE009948,766454,766603;CP000114,766454,766603;CP003810,766454,766603;HF952104,766454,766603;HF952106,766454,766603;HF952105,766454,766603;HG939456,766454,766603;CP007631,766454,766603;CP007632,766454,766603;CP006910,766454,766603;CP007571,766454,766603;CP007570,766454,766603;CP010867,766454,766603;CP011325,766454,766603;CP011326,766454,766603;CP011327,766454,766603;CP011329…
CP007572	Mauve	SHARED	766604	767691	.	.	.	Notes=Lenght1087	AL732656,766604,767691;AE009948,766604,767691;CP000114,766604,767691;CP003810,766604,767691;HF952104,766604,767691;HF952106,766604,767691;HF952105,766604,767691;CP007482,766604,767691;CP007565,766604,767691;HG939456,766604,767691;CP007631,766604,767691;CP007632,766604,767691;CP006910,766604,767691;CP007571,766604,767691;CP007570,766604,767691;FO393392,766604,767691;CP010867,766604,767691;CP011325…
CP007572	Mauve	SHARED	767692	767706	.	.	.	Notes=Lenght14	AL732656,767692,767706;AE009948,767692,767706;CP000114,767692,767706;CP003810,767692,767706;HF952104,767692,767706;HF952106,767692,767706;HF952105,767692,767706;HG939456,767692,767706;CP007631,767692,767706;CP007632,767692,767706;CP006910,767692,767706;CP007571,767692,767706;CP007570,767692,767706;CP010867,767692,767706;CP011325,767692,767706;CP011326,767692,767706;CP011327,767692,767706;CP011329…
CP007572	Mauve	SHARED	771126	771145	.	.	.	Notes=Lenght19	AL732656,771126,771145;AE009948,771126,771145;CP000114,771126,771145;CP003810,771126,771145;HF952104,771126,771145;HF952106,771126,771145;HF952105,771126,771145;HG939456,771126,771145;CP007631,771126,771145;CP007632,771126,771145;CP006910,771126,771145;CP007571,771126,771145;CP007570,771126,771145;CP010867,771126,771145;CP011325,771126,771145;CP011326,771126,771145;CP011327,771126,771145;CP010319…
CP007572	Mauve	SHARED	771146	772176	.	.	.	Notes=Lenght1030	AL732656,771146,772176;AE009948,771146,772176;CP000114,771146,772176;CP003810,771146,772176;HF952104,771146,772176;HF952106,771146,772176;HF952105,771146,772176;CP007482,771146,772176;CP007565,771146,772176;HG939456,771146,772176;CP007631,771146,772176;CP007632,771146,772176;CP006910,771146,772176;CP007571,771146,772176;CP007570,771146,772176;FO393392,771146,772176;CP010867,771146,772176;CP011325…
CP007572	Mauve	SHARED	773793	773813	.	.	.	Notes=Lenght20	AL732656,773793,773813;AE009948,773793,773813;CP000114,773793,773813;CP003810,773793,773813;CP003919,773793,773813;HF952104,773793,773813;HF952106,773793,773813;HF952105,773793,773813;CP007482,773793,773813;CP007565,773793,773813;HG939456,773793,773813;CP007631,773793,773813;CP007632,773793,773813;CP006910,773793,773813;CP007571,773793,773813;CP007570,773793,773813;FO393392,773793,773813;CP010867…
CP007572	Mauve	SHARED	785700	785713	.	.	.	Notes=Lenght13	AL732656,785700,785713;AE009948,785700,785713;CP000114,785700,785713;CP003810,785700,785713;CP003919,785700,785713;HF952104,785700,785713;HF952106,785700,785713;HF952105,785700,785713;CP007482,785700,785713;CP007565,785700,785713;CP007631,785700,785713;CP006910,785700,785713;CP007571,785700,785713;CP007570,785700,785713;FO393392,785700,785713;CP010867,785700,785713;CP011325,785700,785713;CP011326…
CP007572	Mauve	SHARED	786208	786370	.	.	.	Notes=Lenght162	AL732656,786208,786370;AE009948,786208,786370;CP000114,786208,786370;CP003810,786208,786370;CP003919,786208,786370;HF952104,786208,786370;HF952106,786208,786370;HF952105,786208,786370;HG939456,786208,786370;CP007631,786208,786370;CP007632,786208,786370;CP006910,786208,786370;CP007571,786208,786370;CP007570,786208,786370;CP010867,786208,786370;CP011325,786208,786370;CP011326,786208,786370;CP011327…
CP007572	Mauve	SHARED	790697	790774	.	.	.	Notes=Lenght77	AL732656,790697,790774;AE009948,790697,790774;CP000114,790697,790774;CP003810,790697,790774;HF952104,790697,790774;HF952106,790697,790774;HF952105,790697,790774;CP007482,790697,790774;CP007565,790697,790774;HG939456,790697,790774;CP007631,790697,790774;CP007632,790697,790774;CP006910,790697,790774;CP007571,790697,790774;CP007570,790697,790774;FO393392,790697,790774;CP010867,790697,790774;CP011325…
CP007572	Mauve	SHARED	797207	797766	.	.	.	Notes=Lenght559	AL732656,797207,797766;AE009948,797207,797766;CP000114,797207,797766;CP003810,797207,797766;HF952104,797207,797766;HF952106,797207,797766;HF952105,797207,797766;CP007482,797207,797766;CP007565,797207,797766;HG939456,797207,797766;CP007631,797207,797766;CP007632,797207,797766;CP006910,797207,797766;CP007571,797207,797766;CP007570,797207,797766;FO393392,797207,797766;CP010867,797207,797766;CP011325…
CP007572	Mauve	SHARED	816110	816333	.	.	.	Notes=Lenght223	AL732656,816110,816333;AE009948,816110,816333;CP003919,816110,816333;HF952104,816110,816333;HF952106,816110,816333;HF952105,816110,816333;CP007482,816110,816333;CP007565,816110,816333;HG939456,816110,816333;CP007631,816110,816333;CP007632,816110,816333;CP006910,816110,816333;CP007571,816110,816333;CP007570,816110,816333;FO393392,816110,816333;CP010867,816110,816333;CP011328,816110,816333;CP011329…
CP007572	Mauve	SHARED	818325	818379	.	.	.	Notes=Lenght54	AL732656,818325,818379;AE009948,818325,818379;CP000114,818325,818379;CP003810,818325,818379;HF952104,818325,818379;HF952106,818325,818379;HF952105,818325,818379;CP007482,818325,818379;CP007565,818325,818379;HG939456,818325,818379;CP007631,818325,818379;CP007632,818325,818379;CP006910,818325,818379;CP007571,818325,818379;CP007570,818325,818379;FO393392,818325,818379;CP010867,818325,818379;CP011325…
CP007572	Mauve	SHARED	819023	819201	.	.	.	Notes=Lenght178	AL732656,819023,819201;AE009948,819023,819201;CP000114,819023,819201;CP003810,819023,819201;CP003919,819023,819201;HF952104,819023,819201;HF952106,819023,819201;HF952105,819023,819201;CP007482,819023,819201;CP007565,819023,819201;HG939456,819023,819201;CP007631,819023,819201;CP007632,819023,819201;CP006910,819023,819201;CP007571,819023,819201;CP007570,819023,819201;FO393392,819023,819201;CP010867…
CP007572	Mauve	SHARED	831700	831773	.	.	.	Notes=Lenght73	AL732656,831700,831773;AE009948,831700,831773;CP000114,831700,831773;CP003810,831700,831773;CP003919,831700,831773;HF952104,831700,831773;HF952106,831700,831773;HF952105,831700,831773;HG939456,831700,831773;CP007631,831700,831773;CP007632,831700,831773;CP006910,831700,831773;CP007571,831700,831773;CP007570,831700,831773;CP010867,831700,831773;CP011325,831700,831773;CP011326,831700,831773;CP011327…
CP007572	Mauve	SHARED	831873	832033	.	.	.	Notes=Lenght160	AL732656,831873,832033;AE009948,831873,832033;CP000114,831873,832033;CP003810,831873,832033;CP003919,831873,832033;HF952104,831873,832033;HF952106,831873,832033;HF952105,831873,832033;HG939456,831873,832033;CP007631,831873,832033;CP007632,831873,832033;CP006910,831873,832033;CP007571,831873,832033;CP007570,831873,832033;CP010867,831873,832033;CP011325,831873,832033;CP011326,831873,832033;CP011327…
CP007572	Mauve	SHARED	852805	853228	.	.	.	Notes=Lenght423	AL732656,852805,853228;AE009948,852805,853228;CP000114,852805,853228;CP003810,852805,853228;HF952104,852805,853228;HF952106,852805,853228;HF952105,852805,853228;CP007482,852805,853228;CP007565,852805,853228;HG939456,852805,853228;CP007631,852805,853228;CP007632,852805,853228;CP006910,852805,853228;CP007571,852805,853228;CP007570,852805,853228;FO393392,852805,853228;CP010867,852805,853228;CP011325…
CP007572	Mauve	SHARED	853301	853630	.	.	.	Notes=Lenght329	AL732656,853301,853630;AE009948,853301,853630;CP000114,853301,853630;CP003810,853301,853630;HF952104,853301,853630;HF952106,853301,853630;HF952105,853301,853630;CP007482,853301,853630;CP007565,853301,853630;HG939456,853301,853630;CP007631,853301,853630;CP007632,853301,853630;CP006910,853301,853630;CP007571,853301,853630;CP007570,853301,853630;FO393392,853301,853630;CP010867,853301,853630;CP011325…
CP007572	Mauve	SHARED	857299	857334	.	.	.	Notes=Lenght35	AL732656,857299,857334;AE009948,857299,857334;CP000114,857299,857334;CP003810,857299,857334;HF952104,857299,857334;HF952106,857299,857334;HF952105,857299,857334;HG939456,857299,857334;CP007631,857299,857334;CP007632,857299,857334;CP006910,857299,857334;CP007571,857299,857334;CP007570,857299,857334;CP010867,857299,857334;CP011325,857299,857334;CP011326,857299,857334;CP011327,857299,857334;CP011329…
CP007572	Mauve	SHARED	864126	864473	.	.	.	Notes=Lenght347	AL732656,864126,864473;AE009948,864126,864473;CP000114,864126,864473;CP003810,864126,864473;CP003919,864126,864473;HF952104,864126,864473;HF952106,864126,864473;HF952105,864126,864473;HG939456,864126,864473;CP007631,864126,864473;CP007632,864126,864473;CP006910,864126,864473;CP007571,864126,864473;CP007570,864126,864473;CP010867,864126,864473;CP011325,864126,864473;CP011326,864126,864473;CP011327…
CP007572	Mauve	SHARED	865764	866000	.	.	.	Notes=Lenght236	AL732656,865764,866000;AE009948,865764,866000;CP000114,865764,866000;CP003810,865764,866000;HF952104,865764,866000;HF952106,865764,866000;HF952105,865764,866000;CP007482,865764,866000;CP007565,865764,866000;HG939456,865764,866000;CP007631,865764,866000;CP007632,865764,866000;CP006910,865764,866000;CP007571,865764,866000;CP007570,865764,866000;FO393392,865764,866000;CP010867,865764,866000;CP011325…
CP007572	Mauve	SHARED	868919	870241	.	.	.	Notes=Lenght1322	AL732656,868919,870241;AE009948,868919,870241;CP000114,868919,870241;CP003810,868919,870241;CP003919,868919,870241;HF952104,868919,870241;HF952106,868919,870241;HF952105,868919,870241;HG939456,868919,870241;CP007631,868919,870241;CP007632,868919,870241;CP006910,868919,870241;CP007571,868919,870241;CP007570,868919,870241;CP010867,868919,870241;CP011325,868919,870241;CP011326,868919,870241;CP011327…
CP007572	Mauve	SHARED	874720	875365	.	.	.	Notes=Lenght645	AL732656,874720,875365;AE009948,874720,875365;CP000114,874720,875365;CP003810,874720,875365;CP003919,874720,875365;HF952104,874720,875365;HF952106,874720,875365;HF952105,874720,875365;CP007482,874720,875365;CP007565,874720,875365;HG939456,874720,875365;CP007631,874720,875365;CP007632,874720,875365;CP006910,874720,875365;FO393392,874720,875365;CP010867,874720,875365;CP011325,874720,875365;CP011326…
CP007572	Mauve	SHARED	875366	875892	.	.	.	Notes=Lenght526	AL732656,875366,875892;AE009948,875366,875892;CP000114,875366,875892;CP003810,875366,875892;CP003919,875366,875892;HF952104,875366,875892;HF952106,875366,875892;HF952105,875366,875892;CP007482,875366,875892;CP007565,875366,875892;HG939456,875366,875892;CP007631,875366,875892;CP007632,875366,875892;CP006910,875366,875892;CP007570,875366,875892;FO393392,875366,875892;CP010867,875366,875892;CP011325…
CP007572	Mauve	SHARED	893419	893758	.	.	.	Notes=Lenght339	AL732656,893419,893758;AE009948,893419,893758;CP000114,893419,893758;CP003810,893419,893758;CP003919,893419,893758;HF952104,893419,893758;HF952106,893419,893758;HF952105,893419,893758;HG939456,893419,893758;CP007631,893419,893758;CP007632,893419,893758;CP006910,893419,893758;CP007571,893419,893758;CP007570,893419,893758;CP010867,893419,893758;CP011325,893419,893758;CP011326,893419,893758;CP011327…
CP007572	Mauve	SHARED	894824	895097	.	.	.	Notes=Lenght273	AL732656,894824,895097;AE009948,894824,895097;CP000114,894824,895097;CP003810,894824,895097;CP003919,894824,895097;HF952104,894824,895097;HF952106,894824,895097;HF952105,894824,895097;HG939456,894824,895097;CP007631,894824,895097;CP007632,894824,895097;CP006910,894824,895097;CP007571,894824,895097;CP007570,894824,895097;CP010867,894824,895097;CP011325,894824,895097;CP011326,894824,895097;CP011327…
CP007572	Mauve	SHARED	896157	896202	.	.	.	Notes=Lenght45	AL732656,896157,896202;AE009948,896157,896202;CP000114,896157,896202;CP003810,896157,896202;CP003919,896157,896202;HF952104,896157,896202;HF952106,896157,896202;HF952105,896157,896202;HG939456,896157,896202;CP007631,896157,896202;CP007632,896157,896202;CP006910,896157,896202;CP007571,896157,896202;CP007570,896157,896202;CP010867,896157,896202;CP011325,896157,896202;CP011326,896157,896202;CP011327…
CP007572	Mauve	SHARED	896444	896713	.	.	.	Notes=Lenght269	AL732656,896444,896713;AE009948,896444,896713;CP000114,896444,896713;CP003810,896444,896713;HF952104,896444,896713;HF952106,896444,896713;HF952105,896444,896713;HG939456,896444,896713;CP007631,896444,896713;CP007632,896444,896713;CP006910,896444,896713;CP007571,896444,896713;CP007570,896444,896713;CP010867,896444,896713;CP011325,896444,896713;CP011326,896444,896713;CP011327,896444,896713;CP011329…
CP007572	Mauve	SHARED	904585	904641	.	.	.	Notes=Lenght56	AL732656,904585,904641;AE009948,904585,904641;CP000114,904585,904641;CP003810,904585,904641;HF952104,904585,904641;HF952106,904585,904641;HF952105,904585,904641;CP007482,904585,904641;CP007565,904585,904641;HG939456,904585,904641;CP007631,904585,904641;CP007632,904585,904641;CP006910,904585,904641;CP007571,904585,904641;CP007570,904585,904641;FO393392,904585,904641;CP010867,904585,904641;CP011325…
CP007572	Mauve	SHARED	904642	904695	.	.	.	Notes=Lenght53	AL732656,904642,904695;AE009948,904642,904695;CP000114,904642,904695;CP003810,904642,904695;HF952104,904642,904695;HF952106,904642,904695;HF952105,904642,904695;HG939456,904642,904695;CP007631,904642,904695;CP007632,904642,904695;CP006910,904642,904695;CP007571,904642,904695;CP007570,904642,904695;CP010867,904642,904695;CP011325,904642,904695;CP011326,904642,904695;CP011327,904642,904695;CP011329…
CP007572	Mauve	SHARED	919165	919192	.	.	.	Notes=Lenght27	AL732656,919165,919192;AE009948,919165,919192;CP000114,919165,919192;CP003810,919165,919192;HF952104,919165,919192;HF952106,919165,919192;HF952105,919165,919192;HG939456,919165,919192;CP007631,919165,919192;CP007632,919165,919192;CP006910,919165,919192;CP007571,919165,919192;CP007570,919165,919192;CP010867,919165,919192;CP011325,919165,919192;CP011326,919165,919192;CP011327,919165,919192;CP011329…
CP007572	Mauve	SHARED	920690	920780	.	.	.	Notes=Lenght90	AL732656,920690,920780;AE009948,920690,920780;CP000114,920690,920780;CP003810,920690,920780;CP003919,920690,920780;HF952104,920690,920780;HF952106,920690,920780;HF952105,920690,920780;CP007482,920690,920780;CP007565,920690,920780;HG939456,920690,920780;CP007631,920690,920780;CP007632,920690,920780;CP006910,920690,920780;CP007571,920690,920780;CP007570,920690,920780;FO393392,920690,920780;CP010867…
CP007572	Mauve	SHARED	923960	926513	.	.	.	Notes=Lenght2553	AL732656,923960,926513;AE009948,923960,926513;CP000114,923960,926513;CP003810,923960,926513;CP003919,923960,926513;HF952104,923960,926513;HF952106,923960,926513;CP007482,923960,926513;CP007565,923960,926513;HG939456,923960,926513;CP007631,923960,926513;CP007632,923960,926513;CP006910,923960,926513;CP007571,923960,926513;CP007570,923960,926513;FO393392,923960,926513;CP010867,923960,926513;CP011325…
CP007572	Mauve	SHARED	939782	940105	.	.	.	Notes=Lenght323	AL732656,939782,940105;AE009948,939782,940105;CP000114,939782,940105;CP003810,939782,940105;HF952104,939782,940105;HF952106,939782,940105;HF952105,939782,940105;CP007482,939782,940105;CP007565,939782,940105;HG939456,939782,940105;CP007631,939782,940105;CP007632,939782,940105;CP006910,939782,940105;CP007571,939782,940105;CP007570,939782,940105;FO393392,939782,940105;CP010867,939782,940105;CP011325…
CP007572	Mauve	SHARED	958259	958286	.	.	.	Notes=Lenght27	AL732656,958259,958286;AE009948,958259,958286;CP000114,958259,958286;CP003810,958259,958286;HF952104,958259,958286;HF952106,958259,958286;HF952105,958259,958286;CP007482,958259,958286;CP007565,958259,958286;HG939456,958259,958286;CP007631,958259,958286;CP007632,958259,958286;CP006910,958259,958286;CP007571,958259,958286;CP007570,958259,958286;FO393392,958259,958286;CP010867,958259,958286;CP011325…
CP007572	Mauve	SHARED	958288	958311	.	.	.	Notes=Lenght23	AE009948,958288,958311;CP000114,958288,958311;CP003810,958288,958311;HF952104,958288,958311;HF952106,958288,958311;HF952105,958288,958311;CP007482,958288,958311;CP007565,958288,958311;HG939456,958288,958311;CP007631,958288,958311;CP007632,958288,958311;CP006910,958288,958311;CP007570,958288,958311;FO393392,958288,958311;CP010867,958288,958311;CP011325,958288,958311;CP011326,958288,958311;CP011327…
CP007572	Mauve	SHARED	960492	960792	.	.	.	Notes=Lenght300	AE009948,960492,960792;CP000114,960492,960792;CP003810,960492,960792;CP003919,960492,960792;HF952104,960492,960792;HF952106,960492,960792;HF952105,960492,960792;CP007482,960492,960792;CP007565,960492,960792;HG939456,960492,960792;CP007631,960492,960792;CP007632,960492,960792;CP006910,960492,960792;CP007571,960492,960792;CP007570,960492,960792;FO393392,960492,960792;CP010867,960492,960792;CP011325…
CP007572	Mauve	SHARED	968730	968778	.	.	.	Notes=Lenght48	AE009948,968730,968778;CP000114,968730,968778;CP003810,968730,968778;CP003919,968730,968778;HF952104,968730,968778;HF952106,968730,968778;HF952105,968730,968778;CP007482,968730,968778;CP007565,968730,968778;HG939456,968730,968778;CP007631,968730,968778;CP007632,968730,968778;CP006910,968730,968778;CP007571,968730,968778;CP007570,968730,968778;FO393392,968730,968778;CP010867,968730,968778;CP011325…
CP007572	Mauve	SHARED	970245	970266	.	.	.	Notes=Lenght21	AL732656,970245,970266;AE009948,970245,970266;CP000114,970245,970266;CP003810,970245,970266;CP003919,970245,970266;HF952104,970245,970266;HF952106,970245,970266;HF952105,970245,970266;CP007482,970245,970266;CP007565,970245,970266;HG939456,970245,970266;CP007631,970245,970266;CP007632,970245,970266;CP007571,970245,970266;CP007570,970245,970266;FO393392,970245,970266;CP010867,970245,970266;CP011325…
CP007572	Mauve	SHARED	978871	978885	.	.	.	Notes=Lenght14	AL732656,978871,978885;AE009948,978871,978885;CP000114,978871,978885;CP003810,978871,978885;HF952104,978871,978885;HG939456,978871,978885;CP007631,978871,978885;CP007632,978871,978885;CP007571,978871,978885;CP007570,978871,978885;CP010867,978871,978885;CP011325,978871,978885;CP011326,978871,978885;CP011327,978871,978885;CP011329,978871,978885;CP012419,978871,978885;CP013202,978871,978885;
CP007572	Mauve	SHARED	978886	978908	.	.	.	Notes=Lenght22	AL732656,978886,978908;AE009948,978886,978908;CP000114,978886,978908;CP003810,978886,978908;HF952104,978886,978908;CP007631,978886,978908;CP007571,978886,978908;CP007570,978886,978908;CP010867,978886,978908;CP011325,978886,978908;CP011326,978886,978908;CP011327,978886,978908;CP011329,978886,978908;CP012419,978886,978908;CP013202,978886,978908;
CP007572	Mauve	SHARED	992324	992428	.	.	.	Notes=Lenght104	AL732656,992324,992428;AE009948,992324,992428;CP000114,992324,992428;CP003810,992324,992428;CP003919,992324,992428;HF952104,992324,992428;CP007482,992324,992428;CP007565,992324,992428;CP007631,992324,992428;CP006910,992324,992428;CP007571,992324,992428;CP007570,992324,992428;FO393392,992324,992428;CP010867,992324,992428;CP011325,992324,992428;CP011326,992324,992428;CP011327,992324,992428;CP011328…
CP007572	Mauve	SHARED	995517	995530	.	.	.	Notes=Lenght13	AE009948,995517,995530;CP000114,995517,995530;CP003810,995517,995530;CP003919,995517,995530;HF952104,995517,995530;HF952106,995517,995530;HF952105,995517,995530;CP007482,995517,995530;CP007565,995517,995530;HG939456,995517,995530;CP007631,995517,995530;CP007632,995517,995530;CP007571,995517,995530;CP007570,995517,995530;FO393392,995517,995530;CP010867,995517,995530;CP011325,995517,995530;CP011326…
CP007572	Mauve	SHARED	998543	998565	.	.	.	Notes=Lenght22	AL732656,998543,998565;AE009948,998543,998565;CP000114,998543,998565;CP003810,998543,998565;CP003919,998543,998565;HF952104,998543,998565;HF952106,998543,998565;HF952105,998543,998565;CP007482,998543,998565;CP007565,998543,998565;HG939456,998543,998565;CP007631,998543,998565;CP007632,998543,998565;CP006910,998543,998565;CP007571,998543,998565;CP007570,998543,998565;FO393392,998543,998565;CP011325…
CP007572	Mauve	SHARED	998566	998578	.	.	.	Notes=Lenght12	AL732656,998566,998578;AE009948,998566,998578;CP000114,998566,998578;CP003810,998566,998578;CP003919,998566,998578;HF952104,998566,998578;HF952106,998566,998578;HF952105,998566,998578;CP007482,998566,998578;CP007565,998566,998578;HG939456,998566,998578;CP007631,998566,998578;CP007632,998566,998578;CP006910,998566,998578;CP007571,998566,998578;CP007570,998566,998578;FO393392,998566,998578;CP011325…
CP007572	Mauve	SHARED	1002455	1002474	.	.	.	Notes=Lenght19	AL732656,1002455,1002474;AE009948,1002455,1002474;CP000114,1002455,1002474;CP003810,1002455,1002474;HF952104,1002455,1002474;HF952106,1002455,1002474;HF952105,1002455,1002474;HG939456,1002455,1002474;CP007631,1002455,1002474;CP007632,1002455,1002474;CP006910,1002455,1002474;CP007571,1002455,1002474;CP007570,1002455,1002474;CP010867,1002455,1002474;CP011325,1002455,1002474;CP011326,1002455,1002474…
CP007572	Mauve	SHARED	1004478	1004653	.	.	.	Notes=Lenght175	AL732656,1004478,1004653;AE009948,1004478,1004653;CP000114,1004478,1004653;CP003810,1004478,1004653;HF952104,1004478,1004653;HF952106,1004478,1004653;HF952105,1004478,1004653;CP007482,1004478,1004653;CP007565,1004478,1004653;HG939456,1004478,1004653;CP007631,1004478,1004653;CP007632,1004478,1004653;CP006910,1004478,1004653;CP007571,1004478,1004653;CP007570,1004478,1004653;FO393392,1004478,1004653…
CP007572	Mauve	SHARED	1006056	1006100	.	.	.	Notes=Lenght44	AL732656,1006056,1006100;AE009948,1006056,1006100;CP000114,1006056,1006100;CP003810,1006056,1006100;CP003919,1006056,1006100;HF952104,1006056,1006100;HF952106,1006056,1006100;HF952105,1006056,1006100;CP007482,1006056,1006100;CP007565,1006056,1006100;HG939456,1006056,1006100;CP007631,1006056,1006100;CP007632,1006056,1006100;CP006910,1006056,1006100;CP007571,1006056,1006100;CP007570,1006056,1006100…
CP007572	Mauve	SHARED	1007341	1008000	.	.	.	Notes=Lenght659	AL732656,1007341,1008000;AE009948,1007341,1008000;CP000114,1007341,1008000;CP003810,1007341,1008000;CP003919,1007341,1008000;HF952104,1007341,1008000;HF952106,1007341,1008000;HF952105,1007341,1008000;HG939456,1007341,1008000;CP007631,1007341,1008000;CP007632,1007341,1008000;CP006910,1007341,1008000;CP007571,1007341,1008000;CP007570,1007341,1008000;CP010867,1007341,1008000;CP011325,1007341,1008000…
CP007572	Mauve	SHARED	1010257	1010401	.	.	.	Notes=Lenght144	AL732656,1010257,1010401;AE009948,1010257,1010401;CP000114,1010257,1010401;CP003810,1010257,1010401;HF952104,1010257,1010401;HF952106,1010257,1010401;HF952105,1010257,1010401;HG939456,1010257,1010401;CP007631,1010257,1010401;CP007632,1010257,1010401;CP006910,1010257,1010401;CP007571,1010257,1010401;CP007570,1010257,1010401;CP010867,1010257,1010401;CP011325,1010257,1010401;CP011326,1010257,1010401…
CP007572	Mauve	SHARED	1011019	1011112	.	.	.	Notes=Lenght93	AL732656,1011019,1011112;AE009948,1011019,1011112;CP000114,1011019,1011112;CP003810,1011019,1011112;CP003919,1011019,1011112;HF952104,1011019,1011112;HF952106,1011019,1011112;HF952105,1011019,1011112;CP007482,1011019,1011112;CP007565,1011019,1011112;HG939456,1011019,1011112;CP007631,1011019,1011112;CP007632,1011019,1011112;CP007571,1011019,1011112;CP007570,1011019,1011112;FO393392,1011019,1011112…
CP007572	Mauve	SHARED	1028834	1028851	.	.	.	Notes=Lenght17	AL732656,1028834,1028851;AE009948,1028834,1028851;CP000114,1028834,1028851;CP003810,1028834,1028851;HF952104,1028834,1028851;HF952106,1028834,1028851;HF952105,1028834,1028851;CP007482,1028834,1028851;CP007565,1028834,1028851;HG939456,1028834,1028851;CP007631,1028834,1028851;CP007632,1028834,1028851;CP006910,1028834,1028851;CP007571,1028834,1028851;CP007570,1028834,1028851;FO393392,1028834,1028851…
CP007572	Mauve	SHARED	1032817	1033960	.	.	.	Notes=Lenght1143	AL732656,1032817,1033960;AE009948,1032817,1033960;CP000114,1032817,1033960;CP003810,1032817,1033960;HF952104,1032817,1033960;HF952106,1032817,1033960;HF952105,1032817,1033960;HG939456,1032817,1033960;CP007631,1032817,1033960;CP007632,1032817,1033960;CP006910,1032817,1033960;CP007571,1032817,1033960;CP007570,1032817,1033960;CP010867,1032817,1033960;CP011325,1032817,1033960;CP011326,1032817,1033960…
CP007572	Mauve	SHARED	1034299	1034499	.	.	.	Notes=Lenght200	AL732656,1034299,1034499;AE009948,1034299,1034499;CP000114,1034299,1034499;CP003810,1034299,1034499;HF952104,1034299,1034499;HF952106,1034299,1034499;HF952105,1034299,1034499;HG939456,1034299,1034499;CP007631,1034299,1034499;CP007632,1034299,1034499;CP006910,1034299,1034499;CP007571,1034299,1034499;CP007570,1034299,1034499;CP010867,1034299,1034499;CP011325,1034299,1034499;CP011326,1034299,1034499…
CP007572	Mauve	SHARED	1036729	1036750	.	.	.	Notes=Lenght21	AL732656,1036729,1036750;AE009948,1036729,1036750;CP000114,1036729,1036750;CP003810,1036729,1036750;HF952104,1036729,1036750;HF952106,1036729,1036750;HF952105,1036729,1036750;HG939456,1036729,1036750;CP007631,1036729,1036750;CP007632,1036729,1036750;CP006910,1036729,1036750;CP007571,1036729,1036750;CP007570,1036729,1036750;CP010867,1036729,1036750;CP011325,1036729,1036750;CP011326,1036729,1036750…
CP007572	Mauve	SHARED	1037020	1037117	.	.	.	Notes=Lenght97	AL732656,1037020,1037117;AE009948,1037020,1037117;CP000114,1037020,1037117;CP003810,1037020,1037117;HF952104,1037020,1037117;HF952106,1037020,1037117;HF952105,1037020,1037117;CP007482,1037020,1037117;CP007565,1037020,1037117;HG939456,1037020,1037117;CP007631,1037020,1037117;CP007632,1037020,1037117;CP006910,1037020,1037117;CP007571,1037020,1037117;CP007570,1037020,1037117;FO393392,1037020,1037117…
CP007572	Mauve	SHARED	1044475	1044511	.	.	.	Notes=Lenght36	AL732656,1044475,1044511;AE009948,1044475,1044511;CP000114,1044475,1044511;CP003810,1044475,1044511;CP003919,1044475,1044511;HF952104,1044475,1044511;HF952106,1044475,1044511;HF952105,1044475,1044511;CP007482,1044475,1044511;CP007565,1044475,1044511;HG939456,1044475,1044511;CP007631,1044475,1044511;CP007632,1044475,1044511;CP007571,1044475,1044511;CP007570,1044475,1044511;FO393392,1044475,1044511…
CP007572	Mauve	SHARED	1048927	1049070	.	.	.	Notes=Lenght143	AL732656,1048927,1049070;AE009948,1048927,1049070;CP000114,1048927,1049070;CP003810,1048927,1049070;HF952104,1048927,1049070;HF952106,1048927,1049070;HF952105,1048927,1049070;HG939456,1048927,1049070;CP007631,1048927,1049070;CP007632,1048927,1049070;CP006910,1048927,1049070;CP007571,1048927,1049070;CP007570,1048927,1049070;CP010867,1048927,1049070;CP011325,1048927,1049070;CP011326,1048927,1049070…
CP007572	Mauve	SHARED	1049312	1049331	.	.	.	Notes=Lenght19	AL732656,1049312,1049331;CP003919,1049312,1049331;HF952106,1049312,1049331;HF952105,1049312,1049331;CP007482,1049312,1049331;CP007565,1049312,1049331;HG939456,1049312,1049331;CP007632,1049312,1049331;CP006910,1049312,1049331;CP007571,1049312,1049331;CP007570,1049312,1049331;FO393392,1049312,1049331;CP010867,1049312,1049331;CP011328,1049312,1049331;CP010319,1049312,1049331;CP013202,1049312,1049331;
CP007572	Mauve	SHARED	1055693	1055810	.	.	.	Notes=Lenght117	AL732656,1055693,1055810;AE009948,1055693,1055810;CP000114,1055693,1055810;CP003810,1055693,1055810;CP003919,1055693,1055810;HF952104,1055693,1055810;HF952106,1055693,1055810;HF952105,1055693,1055810;HG939456,1055693,1055810;CP007631,1055693,1055810;CP007632,1055693,1055810;CP006910,1055693,1055810;CP007571,1055693,1055810;CP007570,1055693,1055810;CP010867,1055693,1055810;CP011325,1055693,1055810…
CP007572	Mauve	SHARED	1056695	1056809	.	.	.	Notes=Lenght114	AL732656,1056695,1056809;AE009948,1056695,1056809;CP000114,1056695,1056809;CP003810,1056695,1056809;HF952104,1056695,1056809;HF952106,1056695,1056809;HF952105,1056695,1056809;CP007482,1056695,1056809;CP007565,1056695,1056809;HG939456,1056695,1056809;CP007631,1056695,1056809;CP007632,1056695,1056809;CP006910,1056695,1056809;CP007571,1056695,1056809;CP007570,1056695,1056809;FO393392,1056695,1056809…
CP007572	Mauve	SHARED	1061417	1061436	.	.	.	Notes=Lenght19	AL732656,1061417,1061436;AE009948,1061417,1061436;CP000114,1061417,1061436;CP003810,1061417,1061436;CP003919,1061417,1061436;HF952104,1061417,1061436;HF952106,1061417,1061436;HF952105,1061417,1061436;CP007482,1061417,1061436;HG939456,1061417,1061436;CP007631,1061417,1061436;CP007632,1061417,1061436;CP006910,1061417,1061436;CP007571,1061417,1061436;CP007570,1061417,1061436;FO393392,1061417,1061436…
CP007572	Mauve	SHARED	1062756	1062786	.	.	.	Notes=Lenght30	AL732656,1062756,1062786;AE009948,1062756,1062786;CP000114,1062756,1062786;CP003810,1062756,1062786;CP003919,1062756,1062786;HF952104,1062756,1062786;HF952106,1062756,1062786;HF952105,1062756,1062786;HG939456,1062756,1062786;CP007631,1062756,1062786;CP007632,1062756,1062786;CP006910,1062756,1062786;CP007571,1062756,1062786;CP007570,1062756,1062786;CP010867,1062756,1062786;CP011325,1062756,1062786…
CP007572	Mauve	SHARED	1063941	1063992	.	.	.	Notes=Lenght51	AL732656,1063941,1063992;AE009948,1063941,1063992;CP000114,1063941,1063992;CP003810,1063941,1063992;CP003919,1063941,1063992;HF952104,1063941,1063992;HF952106,1063941,1063992;HF952105,1063941,1063992;HG939456,1063941,1063992;CP007631,1063941,1063992;CP007632,1063941,1063992;CP006910,1063941,1063992;CP007571,1063941,1063992;CP007570,1063941,1063992;CP010867,1063941,1063992;CP011325,1063941,1063992…
CP007572	Mauve	SHARED	1064114	1064138	.	.	.	Notes=Lenght24	AL732656,1064114,1064138;AE009948,1064114,1064138;CP000114,1064114,1064138;CP003810,1064114,1064138;HF952104,1064114,1064138;HF952106,1064114,1064138;HF952105,1064114,1064138;CP007482,1064114,1064138;CP007565,1064114,1064138;HG939456,1064114,1064138;CP007631,1064114,1064138;CP007632,1064114,1064138;CP006910,1064114,1064138;CP007571,1064114,1064138;CP007570,1064114,1064138;FO393392,1064114,1064138…
CP007572	Mauve	SHARED	1064139	1064220	.	.	.	Notes=Lenght81	AL732656,1064139,1064220;AE009948,1064139,1064220;CP000114,1064139,1064220;CP003810,1064139,1064220;HF952104,1064139,1064220;HF952106,1064139,1064220;HF952105,1064139,1064220;HG939456,1064139,1064220;CP007631,1064139,1064220;CP007632,1064139,1064220;CP006910,1064139,1064220;CP007571,1064139,1064220;CP007570,1064139,1064220;CP010867,1064139,1064220;CP011325,1064139,1064220;CP011326,1064139,1064220…
CP007572	Mauve	SHARED	1064221	1064288	.	.	.	Notes=Lenght67	AL732656,1064221,1064288;AE009948,1064221,1064288;CP000114,1064221,1064288;CP003810,1064221,1064288;HF952104,1064221,1064288;HF952106,1064221,1064288;HF952105,1064221,1064288;CP007631,1064221,1064288;CP006910,1064221,1064288;CP007571,1064221,1064288;CP007570,1064221,1064288;CP010867,1064221,1064288;CP011325,1064221,1064288;CP011326,1064221,1064288;CP011327,1064221,1064288;CP011329,1064221,1064288…
CP007572	Mauve	SHARED	1064289	1064341	.	.	.	Notes=Lenght52	AL732656,1064289,1064341;AE009948,1064289,1064341;CP000114,1064289,1064341;CP003810,1064289,1064341;HF952104,1064289,1064341;HF952106,1064289,1064341;HF952105,1064289,1064341;HG939456,1064289,1064341;CP007631,1064289,1064341;CP007632,1064289,1064341;CP006910,1064289,1064341;CP007571,1064289,1064341;CP007570,1064289,1064341;CP010867,1064289,1064341;CP011325,1064289,1064341;CP011326,1064289,1064341…
CP007572	Mauve	SHARED	1064342	1064510	.	.	.	Notes=Lenght168	AL732656,1064342,1064510;AE009948,1064342,1064510;CP000114,1064342,1064510;CP003810,1064342,1064510;HF952104,1064342,1064510;HF952106,1064342,1064510;HG939456,1064342,1064510;CP007631,1064342,1064510;CP007632,1064342,1064510;CP006910,1064342,1064510;CP007571,1064342,1064510;CP007570,1064342,1064510;CP010867,1064342,1064510;CP011325,1064342,1064510;CP011326,1064342,1064510;CP011327,1064342,1064510…
CP007572	Mauve	SHARED	1064511	1064753	.	.	.	Notes=Lenght242	AL732656,1064511,1064753;AE009948,1064511,1064753;CP000114,1064511,1064753;CP003810,1064511,1064753;HF952104,1064511,1064753;HF952106,1064511,1064753;CP007482,1064511,1064753;CP007565,1064511,1064753;HG939456,1064511,1064753;CP007631,1064511,1064753;CP007632,1064511,1064753;CP006910,1064511,1064753;CP007571,1064511,1064753;CP007570,1064511,1064753;FO393392,1064511,1064753;CP010867,1064511,1064753…
CP007572	Mauve	SHARED	1064754	1065115	.	.	.	Notes=Lenght361	AL732656,1064754,1065115;AE009948,1064754,1065115;CP000114,1064754,1065115;CP003810,1064754,1065115;HF952104,1064754,1065115;HF952106,1064754,1065115;HF952105,1064754,1065115;CP007482,1064754,1065115;CP007565,1064754,1065115;HG939456,1064754,1065115;CP007631,1064754,1065115;CP007632,1064754,1065115;CP006910,1064754,1065115;CP007571,1064754,1065115;CP007570,1064754,1065115;FO393392,1064754,1065115…
CP007572	Mauve	SHARED	1065153	1065167	.	.	.	Notes=Lenght14	AE009948,1065153,1065167;CP000114,1065153,1065167;CP003810,1065153,1065167;CP003919,1065153,1065167;HF952104,1065153,1065167;HF952106,1065153,1065167;HF952105,1065153,1065167;CP007482,1065153,1065167;CP007565,1065153,1065167;HG939456,1065153,1065167;CP007631,1065153,1065167;CP007632,1065153,1065167;CP006910,1065153,1065167;CP007571,1065153,1065167;CP007570,1065153,1065167;FO393392,1065153,1065167…
CP007572	Mauve	SHARED	1065168	1065196	.	.	.	Notes=Lenght28	AE009948,1065168,1065196;CP000114,1065168,1065196;CP003810,1065168,1065196;CP003919,1065168,1065196;HF952104,1065168,1065196;HF952106,1065168,1065196;HF952105,1065168,1065196;CP007482,1065168,1065196;CP007565,1065168,1065196;CP007631,1065168,1065196;CP007632,1065168,1065196;CP006910,1065168,1065196;CP007571,1065168,1065196;CP007570,1065168,1065196;FO393392,1065168,1065196;CP010867,1065168,1065196…
CP007572	Mauve	SHARED	1065197	1065218	.	.	.	Notes=Lenght21	AE009948,1065197,1065218;CP000114,1065197,1065218;CP003810,1065197,1065218;CP003919,1065197,1065218;HF952104,1065197,1065218;HF952106,1065197,1065218;HF952105,1065197,1065218;CP007482,1065197,1065218;CP007565,1065197,1065218;CP007631,1065197,1065218;CP006910,1065197,1065218;CP007571,1065197,1065218;CP007570,1065197,1065218;FO393392,1065197,1065218;CP010867,1065197,1065218;CP011325,1065197,1065218…
CP007572	Mauve	SHARED	1065219	1065275	.	.	.	Notes=Lenght56	AL732656,1065219,1065275;AE009948,1065219,1065275;CP000114,1065219,1065275;CP003810,1065219,1065275;CP003919,1065219,1065275;HF952104,1065219,1065275;HF952106,1065219,1065275;HF952105,1065219,1065275;CP007482,1065219,1065275;CP007565,1065219,1065275;CP007631,1065219,1065275;CP006910,1065219,1065275;CP007571,1065219,1065275;CP007570,1065219,1065275;FO393392,1065219,1065275;CP010867,1065219,1065275…
CP007572	Mauve	SHARED	1065276	1065340	.	.	.	Notes=Lenght64	AL732656,1065276,1065340;AE009948,1065276,1065340;CP000114,1065276,1065340;CP003810,1065276,1065340;CP003919,1065276,1065340;HF952104,1065276,1065340;HF952106,1065276,1065340;HF952105,1065276,1065340;CP007482,1065276,1065340;CP007565,1065276,1065340;HG939456,1065276,1065340;CP007631,1065276,1065340;CP006910,1065276,1065340;CP007571,1065276,1065340;CP007570,1065276,1065340;FO393392,1065276,1065340…
CP007572	Mauve	SHARED	1065532	1065595	.	.	.	Notes=Lenght63	AL732656,1065532,1065595;AE009948,1065532,1065595;CP000114,1065532,1065595;CP003810,1065532,1065595;CP003919,1065532,1065595;HF952104,1065532,1065595;HF952106,1065532,1065595;HF952105,1065532,1065595;HG939456,1065532,1065595;CP007631,1065532,1065595;CP007632,1065532,1065595;CP006910,1065532,1065595;CP007571,1065532,1065595;CP007570,1065532,1065595;CP010867,1065532,1065595;CP011325,1065532,1065595…
CP007572	Mauve	SHARED	1079835	1079855	.	.	.	Notes=Lenght20	AL732656,1079835,1079855;AE009948,1079835,1079855;CP000114,1079835,1079855;CP003810,1079835,1079855;HF952104,1079835,1079855;HF952106,1079835,1079855;HF952105,1079835,1079855;CP007482,1079835,1079855;CP007565,1079835,1079855;HG939456,1079835,1079855;CP007631,1079835,1079855;CP007632,1079835,1079855;CP006910,1079835,1079855;CP007571,1079835,1079855;CP007570,1079835,1079855;FO393392,1079835,1079855…
CP007572	Mauve	SHARED	1084864	1085019	.	.	.	Notes=Lenght155	AL732656,1084864,1085019;AE009948,1084864,1085019;CP000114,1084864,1085019;CP003810,1084864,1085019;HF952104,1084864,1085019;HF952106,1084864,1085019;HF952105,1084864,1085019;HG939456,1084864,1085019;CP007631,1084864,1085019;CP007632,1084864,1085019;CP006910,1084864,1085019;CP007571,1084864,1085019;CP007570,1084864,1085019;CP010867,1084864,1085019;CP011325,1084864,1085019;CP011326,1084864,1085019…
CP007572	Mauve	SHARED	1100602	1100686	.	.	.	Notes=Lenght84	AL732656,1100602,1100686;AE009948,1100602,1100686;CP000114,1100602,1100686;CP003810,1100602,1100686;CP003919,1100602,1100686;HF952104,1100602,1100686;HF952106,1100602,1100686;HF952105,1100602,1100686;CP007482,1100602,1100686;CP007565,1100602,1100686;HG939456,1100602,1100686;CP007631,1100602,1100686;CP007632,1100602,1100686;CP007571,1100602,1100686;CP007570,1100602,1100686;FO393392,1100602,1100686…
CP007572	Mauve	SHARED	1101302	1101397	.	.	.	Notes=Lenght95	AL732656,1101302,1101397;AE009948,1101302,1101397;CP000114,1101302,1101397;CP003810,1101302,1101397;HF952104,1101302,1101397;HF952106,1101302,1101397;HF952105,1101302,1101397;CP007482,1101302,1101397;CP007565,1101302,1101397;HG939456,1101302,1101397;CP007631,1101302,1101397;CP007632,1101302,1101397;CP006910,1101302,1101397;CP007571,1101302,1101397;CP007570,1101302,1101397;FO393392,1101302,1101397…
CP007572	Mauve	SHARED	1106552	1106584	.	.	.	Notes=Lenght32	AL732656,1106552,1106584;AE009948,1106552,1106584;CP000114,1106552,1106584;CP003810,1106552,1106584;HF952104,1106552,1106584;HF952106,1106552,1106584;HF952105,1106552,1106584;HG939456,1106552,1106584;CP007631,1106552,1106584;CP007632,1106552,1106584;CP006910,1106552,1106584;CP007571,1106552,1106584;CP007570,1106552,1106584;CP010867,1106552,1106584;CP011325,1106552,1106584;CP011326,1106552,1106584…
CP007572	Mauve	SHARED	1106585	1106597	.	.	.	Notes=Lenght12	AL732656,1106585,1106597;AE009948,1106585,1106597;CP000114,1106585,1106597;CP003810,1106585,1106597;HF952104,1106585,1106597;HF952106,1106585,1106597;HF952105,1106585,1106597;HG939456,1106585,1106597;CP007631,1106585,1106597;CP007632,1106585,1106597;CP006910,1106585,1106597;CP007571,1106585,1106597;CP007570,1106585,1106597;CP010867,1106585,1106597;CP011325,1106585,1106597;CP011326,1106585,1106597…
CP007572	Mauve	SHARED	1106606	1106618	.	.	.	Notes=Lenght12	AL732656,1106606,1106618;AE009948,1106606,1106618;CP000114,1106606,1106618;CP003810,1106606,1106618;CP003919,1106606,1106618;HF952104,1106606,1106618;HF952106,1106606,1106618;HF952105,1106606,1106618;CP007482,1106606,1106618;CP007565,1106606,1106618;CP007631,1106606,1106618;CP006910,1106606,1106618;CP007571,1106606,1106618;CP007570,1106606,1106618;FO393392,1106606,1106618;CP010867,1106606,1106618…
CP007572	Mauve	SHARED	1106628	1106751	.	.	.	Notes=Lenght123	AL732656,1106628,1106751;AE009948,1106628,1106751;CP000114,1106628,1106751;CP003810,1106628,1106751;CP003919,1106628,1106751;HF952104,1106628,1106751;HF952106,1106628,1106751;HF952105,1106628,1106751;CP007482,1106628,1106751;CP007565,1106628,1106751;HG939456,1106628,1106751;CP007631,1106628,1106751;CP007632,1106628,1106751;CP007571,1106628,1106751;CP007570,1106628,1106751;FO393392,1106628,1106751…
CP007572	Mauve	SHARED	1106752	1106765	.	.	.	Notes=Lenght13	AL732656,1106752,1106765;AE009948,1106752,1106765;CP000114,1106752,1106765;CP003810,1106752,1106765;CP003919,1106752,1106765;HF952104,1106752,1106765;HF952106,1106752,1106765;HF952105,1106752,1106765;CP007482,1106752,1106765;CP007565,1106752,1106765;HG939456,1106752,1106765;CP007631,1106752,1106765;CP007632,1106752,1106765;CP006910,1106752,1106765;CP007571,1106752,1106765;CP007570,1106752,1106765…
CP007572	Mauve	SHARED	1115285	1115431	.	.	.	Notes=Lenght146	AL732656,1115285,1115431;AE009948,1115285,1115431;CP000114,1115285,1115431;CP003810,1115285,1115431;HF952104,1115285,1115431;HF952105,1115285,1115431;CP007631,1115285,1115431;CP007571,1115285,1115431;CP007570,1115285,1115431;CP010867,1115285,1115431;CP011325,1115285,1115431;CP011326,1115285,1115431;CP011327,1115285,1115431;CP010319,1115285,1115431;CP012419,1115285,1115431;CP013202,1115285,1115431;
CP007572	Mauve	SHARED	1115572	1115932	.	.	.	Notes=Lenght360	AL732656,1115572,1115932;AE009948,1115572,1115932;CP000114,1115572,1115932;CP003810,1115572,1115932;HF952104,1115572,1115932;HF952105,1115572,1115932;CP007631,1115572,1115932;CP007571,1115572,1115932;CP007570,1115572,1115932;CP010867,1115572,1115932;CP011325,1115572,1115932;CP011326,1115572,1115932;CP011327,1115572,1115932;CP010319,1115572,1115932;CP012419,1115572,1115932;CP013202,1115572,1115932;
CP007572	Mauve	SHARED	1115955	1115989	.	.	.	Notes=Lenght34	AL732656,1115955,1115989;AE009948,1115955,1115989;CP000114,1115955,1115989;CP003810,1115955,1115989;HF952104,1115955,1115989;CP007631,1115955,1115989;CP006910,1115955,1115989;CP007571,1115955,1115989;CP007570,1115955,1115989;CP010867,1115955,1115989;CP011325,1115955,1115989;CP011326,1115955,1115989;CP011327,1115955,1115989;CP012419,1115955,1115989;CP013202,1115955,1115989;
CP007572	Mauve	SHARED	1115990	1116003	.	.	.	Notes=Lenght13	AL732656,1115990,1116003;AE009948,1115990,1116003;CP000114,1115990,1116003;CP003810,1115990,1116003;HF952104,1115990,1116003;CP007631,1115990,1116003;CP007571,1115990,1116003;CP007570,1115990,1116003;CP010867,1115990,1116003;CP011325,1115990,1116003;CP011326,1115990,1116003;CP011327,1115990,1116003;CP012419,1115990,1116003;CP013202,1115990,1116003;
CP007572	Mauve	SHARED	1116019	1116124	.	.	.	Notes=Lenght105	AL732656,1116019,1116124;AE009948,1116019,1116124;CP000114,1116019,1116124;CP003810,1116019,1116124;HF952104,1116019,1116124;HF952105,1116019,1116124;HG939456,1116019,1116124;CP007631,1116019,1116124;CP007632,1116019,1116124;CP007571,1116019,1116124;CP007570,1116019,1116124;CP010867,1116019,1116124;CP011325,1116019,1116124;CP011326,1116019,1116124;CP011327,1116019,1116124;CP010319,1116019,1116124…
CP007572	Mauve	SHARED	1116462	1116508	.	.	.	Notes=Lenght46	AL732656,1116462,1116508;AE009948,1116462,1116508;CP000114,1116462,1116508;CP003810,1116462,1116508;HF952104,1116462,1116508;HF952105,1116462,1116508;CP007631,1116462,1116508;CP007571,1116462,1116508;CP007570,1116462,1116508;CP010867,1116462,1116508;CP011325,1116462,1116508;CP011326,1116462,1116508;CP011327,1116462,1116508;CP010319,1116462,1116508;CP012419,1116462,1116508;CP013202,1116462,1116508;
CP007572	Mauve	SHARED	1116598	1116631	.	.	.	Notes=Lenght33	AL732656,1116598,1116631;AE009948,1116598,1116631;CP000114,1116598,1116631;CP003810,1116598,1116631;HF952104,1116598,1116631;HF952105,1116598,1116631;CP007631,1116598,1116631;CP007571,1116598,1116631;CP007570,1116598,1116631;CP010867,1116598,1116631;CP011325,1116598,1116631;CP011326,1116598,1116631;CP011327,1116598,1116631;CP010319,1116598,1116631;CP012419,1116598,1116631;CP013202,1116598,1116631;
CP007572	Mauve	SHARED	1116788	1117304	.	.	.	Notes=Lenght516	AL732656,1116788,1117304;AE009948,1116788,1117304;CP000114,1116788,1117304;CP003810,1116788,1117304;HF952104,1116788,1117304;CP007631,1116788,1117304;CP006910,1116788,1117304;CP007571,1116788,1117304;CP007570,1116788,1117304;CP010867,1116788,1117304;CP011325,1116788,1117304;CP011326,1116788,1117304;CP011327,1116788,1117304;CP012419,1116788,1117304;CP013202,1116788,1117304;
CP007572	Mauve	SHARED	1117988	1118029	.	.	.	Notes=Lenght41	AL732656,1117988,1118029;AE009948,1117988,1118029;CP000114,1117988,1118029;CP003810,1117988,1118029;HF952104,1117988,1118029;HF952105,1117988,1118029;HG939456,1117988,1118029;CP007631,1117988,1118029;CP007571,1117988,1118029;CP007570,1117988,1118029;CP010867,1117988,1118029;CP011325,1117988,1118029;CP011326,1117988,1118029;CP011327,1117988,1118029;CP010319,1117988,1118029;CP012419,1117988,1118029…
CP007572	Mauve	SHARED	1118204	1118235	.	.	.	Notes=Lenght31	AL732656,1118204,1118235;AE009948,1118204,1118235;CP000114,1118204,1118235;CP003810,1118204,1118235;HF952104,1118204,1118235;CP007631,1118204,1118235;CP006910,1118204,1118235;CP007571,1118204,1118235;CP007570,1118204,1118235;CP010867,1118204,1118235;CP011325,1118204,1118235;CP011326,1118204,1118235;CP011327,1118204,1118235;CP012419,1118204,1118235;CP013202,1118204,1118235;
CP007572	Mauve	SHARED	1118379	1118506	.	.	.	Notes=Lenght127	AL732656,1118379,1118506;AE009948,1118379,1118506;CP000114,1118379,1118506;CP003810,1118379,1118506;HF952104,1118379,1118506;HF952105,1118379,1118506;HG939456,1118379,1118506;CP007631,1118379,1118506;CP007571,1118379,1118506;CP007570,1118379,1118506;CP010867,1118379,1118506;CP011325,1118379,1118506;CP011326,1118379,1118506;CP011327,1118379,1118506;CP010319,1118379,1118506;CP012419,1118379,1118506…
CP007572	Mauve	SHARED	1118508	1119217	.	.	.	Notes=Lenght709	AL732656,1118508,1119217;AE009948,1118508,1119217;CP000114,1118508,1119217;CP003810,1118508,1119217;HF952104,1118508,1119217;CP007631,1118508,1119217;CP006910,1118508,1119217;CP007571,1118508,1119217;CP007570,1118508,1119217;CP010867,1118508,1119217;CP011325,1118508,1119217;CP011326,1118508,1119217;CP011327,1118508,1119217;CP012419,1118508,1119217;CP013202,1118508,1119217;
CP007572	Mauve	SHARED	1119229	1119266	.	.	.	Notes=Lenght37	AL732656,1119229,1119266;AE009948,1119229,1119266;CP000114,1119229,1119266;CP003810,1119229,1119266;HF952104,1119229,1119266;HF952105,1119229,1119266;HG939456,1119229,1119266;CP007631,1119229,1119266;CP007571,1119229,1119266;CP007570,1119229,1119266;CP010867,1119229,1119266;CP011325,1119229,1119266;CP011326,1119229,1119266;CP011327,1119229,1119266;CP010319,1119229,1119266;CP012419,1119229,1119266…
CP007572	Mauve	SHARED	1119316	1119378	.	.	.	Notes=Lenght62	AL732656,1119316,1119378;AE009948,1119316,1119378;CP000114,1119316,1119378;CP003810,1119316,1119378;HF952104,1119316,1119378;HF952105,1119316,1119378;HG939456,1119316,1119378;CP007631,1119316,1119378;CP007571,1119316,1119378;CP007570,1119316,1119378;CP010867,1119316,1119378;CP011325,1119316,1119378;CP011326,1119316,1119378;CP011327,1119316,1119378;CP010319,1119316,1119378;CP012419,1119316,1119378…
CP007572	Mauve	SHARED	1119379	1119425	.	.	.	Notes=Lenght46	AL732656,1119379,1119425;AE009948,1119379,1119425;CP000114,1119379,1119425;CP003810,1119379,1119425;HF952104,1119379,1119425;HF952105,1119379,1119425;CP007631,1119379,1119425;CP007571,1119379,1119425;CP007570,1119379,1119425;CP010867,1119379,1119425;CP011325,1119379,1119425;CP011326,1119379,1119425;CP011327,1119379,1119425;CP010319,1119379,1119425;CP012419,1119379,1119425;CP013202,1119379,1119425;
CP007572	Mauve	SHARED	1119439	1119501	.	.	.	Notes=Lenght62	AL732656,1119439,1119501;AE009948,1119439,1119501;CP000114,1119439,1119501;CP003810,1119439,1119501;HF952104,1119439,1119501;HG939456,1119439,1119501;CP007631,1119439,1119501;CP006910,1119439,1119501;CP007571,1119439,1119501;CP007570,1119439,1119501;CP010867,1119439,1119501;CP011325,1119439,1119501;CP011326,1119439,1119501;CP011327,1119439,1119501;CP012419,1119439,1119501;CP013202,1119439,1119501;
CP007572	Mauve	SHARED	1119502	1119632	.	.	.	Notes=Lenght130	AL732656,1119502,1119632;AE009948,1119502,1119632;CP000114,1119502,1119632;CP003810,1119502,1119632;HF952104,1119502,1119632;CP007631,1119502,1119632;CP006910,1119502,1119632;CP007571,1119502,1119632;CP007570,1119502,1119632;CP010867,1119502,1119632;CP011325,1119502,1119632;CP011326,1119502,1119632;CP011327,1119502,1119632;CP012419,1119502,1119632;CP013202,1119502,1119632;
CP007572	Mauve	SHARED	1119652	1119737	.	.	.	Notes=Lenght85	AL732656,1119652,1119737;AE009948,1119652,1119737;CP000114,1119652,1119737;CP003810,1119652,1119737;HF952104,1119652,1119737;CP007631,1119652,1119737;CP006910,1119652,1119737;CP007571,1119652,1119737;CP007570,1119652,1119737;CP010867,1119652,1119737;CP011325,1119652,1119737;CP011326,1119652,1119737;CP011327,1119652,1119737;CP012419,1119652,1119737;CP013202,1119652,1119737;
CP007572	Mauve	SHARED	1119738	1119789	.	.	.	Notes=Lenght51	AL732656,1119738,1119789;AE009948,1119738,1119789;CP000114,1119738,1119789;CP003810,1119738,1119789;HF952104,1119738,1119789;CP007631,1119738,1119789;CP006910,1119738,1119789;CP007571,1119738,1119789;CP007570,1119738,1119789;CP010867,1119738,1119789;CP011325,1119738,1119789;CP011326,1119738,1119789;CP011327,1119738,1119789;CP012419,1119738,1119789;CP013202,1119738,1119789;
CP007572	Mauve	SHARED	1119793	1119826	.	.	.	Notes=Lenght33	AL732656,1119793,1119826;AE009948,1119793,1119826;CP000114,1119793,1119826;CP003810,1119793,1119826;HF952104,1119793,1119826;HF952105,1119793,1119826;CP007631,1119793,1119826;CP007571,1119793,1119826;CP007570,1119793,1119826;CP010867,1119793,1119826;CP011325,1119793,1119826;CP011326,1119793,1119826;CP011327,1119793,1119826;CP010319,1119793,1119826;CP012419,1119793,1119826;CP013202,1119793,1119826;
CP007572	Mauve	SHARED	1120525	1120620	.	.	.	Notes=Lenght95	AL732656,1120525,1120620;AE009948,1120525,1120620;CP000114,1120525,1120620;CP003810,1120525,1120620;HF952104,1120525,1120620;CP007631,1120525,1120620;CP006910,1120525,1120620;CP007571,1120525,1120620;CP007570,1120525,1120620;CP010867,1120525,1120620;CP011325,1120525,1120620;CP011326,1120525,1120620;CP011327,1120525,1120620;CP012419,1120525,1120620;CP013202,1120525,1120620;
CP007572	Mauve	SHARED	1120718	1120739	.	.	.	Notes=Lenght21	AL732656,1120718,1120739;AE009948,1120718,1120739;CP000114,1120718,1120739;CP003810,1120718,1120739;HF952104,1120718,1120739;CP007631,1120718,1120739;CP006910,1120718,1120739;CP007571,1120718,1120739;CP007570,1120718,1120739;CP010867,1120718,1120739;CP011325,1120718,1120739;CP011326,1120718,1120739;CP011327,1120718,1120739;CP012419,1120718,1120739;CP013202,1120718,1120739;
CP007572	Mauve	SHARED	1121933	1122306	.	.	.	Notes=Lenght373	AL732656,1121933,1122306;AE009948,1121933,1122306;CP000114,1121933,1122306;CP003810,1121933,1122306;HF952104,1121933,1122306;HF952105,1121933,1122306;HG939456,1121933,1122306;CP007631,1121933,1122306;CP007571,1121933,1122306;CP007570,1121933,1122306;CP010867,1121933,1122306;CP011325,1121933,1122306;CP011326,1121933,1122306;CP011327,1121933,1122306;CP010319,1121933,1122306;CP012419,1121933,1122306…
CP007572	Mauve	SHARED	1122307	1124186	.	.	.	Notes=Lenght1879	AL732656,1122307,1124186;AE009948,1122307,1124186;CP000114,1122307,1124186;CP003810,1122307,1124186;HF952104,1122307,1124186;HF952106,1122307,1124186;HF952105,1122307,1124186;HG939456,1122307,1124186;CP007631,1122307,1124186;CP006910,1122307,1124186;CP007571,1122307,1124186;CP007570,1122307,1124186;CP010867,1122307,1124186;CP011325,1122307,1124186;CP011326,1122307,1124186;CP011327,1122307,1124186…
CP007572	Mauve	SHARED	1124187	1124762	.	.	.	Notes=Lenght575	AL732656,1124187,1124762;AE009948,1124187,1124762;CP000114,1124187,1124762;CP003810,1124187,1124762;HF952104,1124187,1124762;HF952106,1124187,1124762;HF952105,1124187,1124762;CP007631,1124187,1124762;CP006910,1124187,1124762;CP007571,1124187,1124762;CP007570,1124187,1124762;CP010867,1124187,1124762;CP011325,1124187,1124762;CP011326,1124187,1124762;CP011327,1124187,1124762;CP010319,1124187,1124762…
CP007572	Mauve	SHARED	1126343	1126489	.	.	.	Notes=Lenght146	CP000114,1126343,1126489;CP003810,1126343,1126489;HF952104,1126343,1126489;HF952106,1126343,1126489;HF952105,1126343,1126489;CP007482,1126343,1126489;CP007565,1126343,1126489;CP007631,1126343,1126489;CP006910,1126343,1126489;CP007570,1126343,1126489;FO393392,1126343,1126489;CP010867,1126343,1126489;CP011325,1126343,1126489;CP011326,1126343,1126489;CP011327,1126343,1126489;CP011328,1126343,1126489…
CP007572	Mauve	SHARED	1126490	1126539	.	.	.	Notes=Lenght49	CP000114,1126490,1126539;CP003810,1126490,1126539;CP003919,1126490,1126539;HF952104,1126490,1126539;HF952106,1126490,1126539;HF952105,1126490,1126539;CP007482,1126490,1126539;CP007565,1126490,1126539;CP007631,1126490,1126539;CP006910,1126490,1126539;CP007570,1126490,1126539;FO393392,1126490,1126539;CP010867,1126490,1126539;CP011325,1126490,1126539;CP011326,1126490,1126539;CP011327,1126490,1126539…
CP007572	Mauve	SHARED	1126540	1126581	.	.	.	Notes=Lenght41	AL732656,1126540,1126581;AE009948,1126540,1126581;CP000114,1126540,1126581;CP003810,1126540,1126581;CP003919,1126540,1126581;HF952104,1126540,1126581;HF952106,1126540,1126581;HF952105,1126540,1126581;CP007482,1126540,1126581;CP007565,1126540,1126581;CP007631,1126540,1126581;CP006910,1126540,1126581;CP007571,1126540,1126581;CP007570,1126540,1126581;FO393392,1126540,1126581;CP010867,1126540,1126581…
CP007572	Mauve	SHARED	1126582	1126679	.	.	.	Notes=Lenght97	AL732656,1126582,1126679;AE009948,1126582,1126679;CP000114,1126582,1126679;CP003810,1126582,1126679;HF952104,1126582,1126679;HF952106,1126582,1126679;HF952105,1126582,1126679;CP007482,1126582,1126679;CP007565,1126582,1126679;CP007631,1126582,1126679;CP006910,1126582,1126679;CP007571,1126582,1126679;CP007570,1126582,1126679;FO393392,1126582,1126679;CP010867,1126582,1126679;CP011325,1126582,1126679…
CP007572	Mauve	SHARED	1126680	1127112	.	.	.	Notes=Lenght432	AL732656,1126680,1127112;AE009948,1126680,1127112;CP000114,1126680,1127112;CP003810,1126680,1127112;CP003919,1126680,1127112;HF952104,1126680,1127112;HF952106,1126680,1127112;HF952105,1126680,1127112;CP007482,1126680,1127112;CP007565,1126680,1127112;CP007631,1126680,1127112;CP006910,1126680,1127112;CP007571,1126680,1127112;CP007570,1126680,1127112;FO393392,1126680,1127112;CP010867,1126680,1127112…
CP007572	Mauve	SHARED	1127113	1127896	.	.	.	Notes=Lenght783	AL732656,1127113,1127896;AE009948,1127113,1127896;CP000114,1127113,1127896;CP003810,1127113,1127896;CP003919,1127113,1127896;HF952104,1127113,1127896;HF952106,1127113,1127896;HF952105,1127113,1127896;CP007482,1127113,1127896;CP007565,1127113,1127896;HG939456,1127113,1127896;CP007631,1127113,1127896;CP006910,1127113,1127896;CP007571,1127113,1127896;CP007570,1127113,1127896;FO393392,1127113,1127896…
CP007572	Mauve	SHARED	1127897	1127928	.	.	.	Notes=Lenght31	AL732656,1127897,1127928;AE009948,1127897,1127928;CP000114,1127897,1127928;CP003810,1127897,1127928;CP003919,1127897,1127928;HF952104,1127897,1127928;HF952106,1127897,1127928;HF952105,1127897,1127928;CP007565,1127897,1127928;HG939456,1127897,1127928;CP007631,1127897,1127928;CP006910,1127897,1127928;CP007571,1127897,1127928;CP007570,1127897,1127928;FO393392,1127897,1127928;CP010867,1127897,1127928…
CP007572	Mauve	SHARED	1127930	1131672	.	.	.	Notes=Lenght3742	AL732656,1127930,1131672;AE009948,1127930,1131672;CP000114,1127930,1131672;CP003810,1127930,1131672;CP003919,1127930,1131672;HF952104,1127930,1131672;HF952106,1127930,1131672;HF952105,1127930,1131672;CP007482,1127930,1131672;CP007565,1127930,1131672;HG939456,1127930,1131672;CP007631,1127930,1131672;CP006910,1127930,1131672;CP007571,1127930,1131672;CP007570,1127930,1131672;FO393392,1127930,1131672…
CP007572	Mauve	SHARED	1131673	1134021	.	.	.	Notes=Lenght2348	AL732656,1131673,1134021;AE009948,1131673,1134021;CP000114,1131673,1134021;CP003810,1131673,1134021;CP003919,1131673,1134021;HF952104,1131673,1134021;HF952106,1131673,1134021;HF952105,1131673,1134021;CP007482,1131673,1134021;CP007565,1131673,1134021;HG939456,1131673,1134021;CP007631,1131673,1134021;CP007632,1131673,1134021;CP006910,1131673,1134021;CP007571,1131673,1134021;CP007570,1131673,1134021…
CP007572	Mauve	SHARED	1137427	1137481	.	.	.	Notes=Lenght54	AL732656,1137427,1137481;AE009948,1137427,1137481;CP000114,1137427,1137481;CP003810,1137427,1137481;HF952104,1137427,1137481;HF952106,1137427,1137481;HF952105,1137427,1137481;HG939456,1137427,1137481;CP007631,1137427,1137481;CP007632,1137427,1137481;CP006910,1137427,1137481;CP007571,1137427,1137481;CP007570,1137427,1137481;CP010867,1137427,1137481;CP011325,1137427,1137481;CP011326,1137427,1137481…
CP007572	Mauve	SHARED	1141284	1141302	.	.	.	Notes=Lenght18	AL732656,1141284,1141302;AE009948,1141284,1141302;CP000114,1141284,1141302;CP003810,1141284,1141302;CP003919,1141284,1141302;HF952104,1141284,1141302;HF952106,1141284,1141302;HF952105,1141284,1141302;CP007482,1141284,1141302;CP007565,1141284,1141302;HG939456,1141284,1141302;CP007631,1141284,1141302;CP007632,1141284,1141302;CP006910,1141284,1141302;CP007571,1141284,1141302;CP007570,1141284,1141302…
CP007572	Mauve	SHARED	1141306	1141316	.	.	.	Notes=Lenght10	AL732656,1141306,1141316;CP000114,1141306,1141316;CP003810,1141306,1141316;CP003919,1141306,1141316;HF952104,1141306,1141316;HF952106,1141306,1141316;HF952105,1141306,1141316;HG939456,1141306,1141316;CP007631,1141306,1141316;CP007632,1141306,1141316;CP006910,1141306,1141316;CP007571,1141306,1141316;CP007570,1141306,1141316;CP010867,1141306,1141316;CP011325,1141306,1141316;CP011326,1141306,1141316…
CP007572	Mauve	SHARED	1141391	1141479	.	.	.	Notes=Lenght88	AL732656,1141391,1141479;CP000114,1141391,1141479;CP003810,1141391,1141479;CP003919,1141391,1141479;HF952104,1141391,1141479;HF952106,1141391,1141479;HF952105,1141391,1141479;CP007482,1141391,1141479;CP007565,1141391,1141479;HG939456,1141391,1141479;CP007631,1141391,1141479;CP007632,1141391,1141479;CP006910,1141391,1141479;CP007571,1141391,1141479;CP007570,1141391,1141479;FO393392,1141391,1141479…
CP007572	Mauve	SHARED	1141669	1141704	.	.	.	Notes=Lenght35	AL732656,1141669,1141704;AE009948,1141669,1141704;CP000114,1141669,1141704;CP003810,1141669,1141704;HF952104,1141669,1141704;HF952106,1141669,1141704;HF952105,1141669,1141704;CP007482,1141669,1141704;CP007565,1141669,1141704;HG939456,1141669,1141704;CP007631,1141669,1141704;CP007632,1141669,1141704;CP006910,1141669,1141704;CP007571,1141669,1141704;CP007570,1141669,1141704;FO393392,1141669,1141704…
CP007572	Mauve	SHARED	1147688	1147749	.	.	.	Notes=Lenght61	AL732656,1147688,1147749;AE009948,1147688,1147749;CP000114,1147688,1147749;CP003810,1147688,1147749;HF952104,1147688,1147749;HF952106,1147688,1147749;HF952105,1147688,1147749;CP007482,1147688,1147749;CP007565,1147688,1147749;HG939456,1147688,1147749;CP007631,1147688,1147749;CP007632,1147688,1147749;CP006910,1147688,1147749;CP007571,1147688,1147749;CP007570,1147688,1147749;FO393392,1147688,1147749…
CP007572	Mauve	SHARED	1157457	1157479	.	.	.	Notes=Lenght22	AL732656,1157457,1157479;AE009948,1157457,1157479;CP000114,1157457,1157479;CP003810,1157457,1157479;HF952104,1157457,1157479;HF952106,1157457,1157479;HF952105,1157457,1157479;HG939456,1157457,1157479;CP007631,1157457,1157479;CP007632,1157457,1157479;CP006910,1157457,1157479;CP007571,1157457,1157479;CP007570,1157457,1157479;CP010867,1157457,1157479;CP011325,1157457,1157479;CP011326,1157457,1157479…
CP007572	Mauve	SHARED	1158221	1158235	.	.	.	Notes=Lenght14	AL732656,1158221,1158235;AE009948,1158221,1158235;CP000114,1158221,1158235;CP003810,1158221,1158235;CP003919,1158221,1158235;HF952104,1158221,1158235;HF952106,1158221,1158235;HF952105,1158221,1158235;HG939456,1158221,1158235;CP007631,1158221,1158235;CP007632,1158221,1158235;CP006910,1158221,1158235;CP007571,1158221,1158235;CP007570,1158221,1158235;CP010867,1158221,1158235;CP011325,1158221,1158235…
CP007572	Mauve	SHARED	1158236	1158602	.	.	.	Notes=Lenght366	AL732656,1158236,1158602;AE009948,1158236,1158602;CP000114,1158236,1158602;CP003810,1158236,1158602;HF952104,1158236,1158602;HF952106,1158236,1158602;HF952105,1158236,1158602;HG939456,1158236,1158602;CP007631,1158236,1158602;CP007632,1158236,1158602;CP006910,1158236,1158602;CP007571,1158236,1158602;CP007570,1158236,1158602;CP010867,1158236,1158602;CP011325,1158236,1158602;CP011326,1158236,1158602…
CP007572	Mauve	SHARED	1158603	1160282	.	.	.	Notes=Lenght1679	AL732656,1158603,1160282;AE009948,1158603,1160282;CP000114,1158603,1160282;CP003810,1158603,1160282;CP003919,1158603,1160282;HF952104,1158603,1160282;HF952106,1158603,1160282;HF952105,1158603,1160282;HG939456,1158603,1160282;CP007631,1158603,1160282;CP007632,1158603,1160282;CP006910,1158603,1160282;CP007571,1158603,1160282;CP007570,1158603,1160282;CP010867,1158603,1160282;CP011325,1158603,1160282…
CP007572	Mauve	SHARED	1169388	1169548	.	.	.	Notes=Lenght160	AL732656,1169388,1169548;AE009948,1169388,1169548;CP000114,1169388,1169548;CP003810,1169388,1169548;HF952104,1169388,1169548;HF952106,1169388,1169548;HF952105,1169388,1169548;HG939456,1169388,1169548;CP007631,1169388,1169548;CP007632,1169388,1169548;CP006910,1169388,1169548;CP007571,1169388,1169548;CP007570,1169388,1169548;CP010867,1169388,1169548;CP011325,1169388,1169548;CP011326,1169388,1169548…
CP007572	Mauve	SHARED	1169549	1169686	.	.	.	Notes=Lenght137	AL732656,1169549,1169686;AE009948,1169549,1169686;CP000114,1169549,1169686;CP003810,1169549,1169686;HF952104,1169549,1169686;HF952106,1169549,1169686;HF952105,1169549,1169686;CP007482,1169549,1169686;CP007565,1169549,1169686;HG939456,1169549,1169686;CP007631,1169549,1169686;CP007632,1169549,1169686;CP006910,1169549,1169686;CP007571,1169549,1169686;CP007570,1169549,1169686;FO393392,1169549,1169686…
CP007572	Mauve	SHARED	1170034	1170160	.	.	.	Notes=Lenght126	AL732656,1170034,1170160;AE009948,1170034,1170160;CP000114,1170034,1170160;CP003810,1170034,1170160;HF952104,1170034,1170160;HF952106,1170034,1170160;HF952105,1170034,1170160;HG939456,1170034,1170160;CP007631,1170034,1170160;CP007632,1170034,1170160;CP006910,1170034,1170160;CP007571,1170034,1170160;CP007570,1170034,1170160;CP010867,1170034,1170160;CP011325,1170034,1170160;CP011326,1170034,1170160…
CP007572	Mauve	SHARED	1174290	1174328	.	.	.	Notes=Lenght38	AL732656,1174290,1174328;AE009948,1174290,1174328;CP000114,1174290,1174328;CP003810,1174290,1174328;HF952104,1174290,1174328;HF952106,1174290,1174328;CP007482,1174290,1174328;CP007565,1174290,1174328;HG939456,1174290,1174328;CP007631,1174290,1174328;CP007632,1174290,1174328;CP006910,1174290,1174328;CP007571,1174290,1174328;CP007570,1174290,1174328;FO393392,1174290,1174328;CP010867,1174290,1174328…
CP007572	Mauve	SHARED	1174329	1174553	.	.	.	Notes=Lenght224	AL732656,1174329,1174553;AE009948,1174329,1174553;CP000114,1174329,1174553;CP003810,1174329,1174553;HF952104,1174329,1174553;HF952106,1174329,1174553;HF952105,1174329,1174553;CP007482,1174329,1174553;CP007565,1174329,1174553;HG939456,1174329,1174553;CP007631,1174329,1174553;CP007632,1174329,1174553;CP006910,1174329,1174553;CP007571,1174329,1174553;CP007570,1174329,1174553;FO393392,1174329,1174553…
CP007572	Mauve	SHARED	1178415	1178599	.	.	.	Notes=Lenght184	AL732656,1178415,1178599;AE009948,1178415,1178599;CP000114,1178415,1178599;CP003810,1178415,1178599;HF952104,1178415,1178599;HF952106,1178415,1178599;HF952105,1178415,1178599;HG939456,1178415,1178599;CP007631,1178415,1178599;CP007632,1178415,1178599;CP006910,1178415,1178599;CP007571,1178415,1178599;CP007570,1178415,1178599;CP010867,1178415,1178599;CP011325,1178415,1178599;CP011326,1178415,1178599…
CP007572	Mauve	SHARED	1179554	1179932	.	.	.	Notes=Lenght378	AL732656,1179554,1179932;AE009948,1179554,1179932;CP000114,1179554,1179932;CP003810,1179554,1179932;HF952104,1179554,1179932;HF952106,1179554,1179932;HF952105,1179554,1179932;CP007482,1179554,1179932;CP007565,1179554,1179932;HG939456,1179554,1179932;CP007631,1179554,1179932;CP007632,1179554,1179932;CP006910,1179554,1179932;CP007571,1179554,1179932;CP007570,1179554,1179932;FO393392,1179554,1179932…
CP007572	Mauve	SHARED	1179991	1180086	.	.	.	Notes=Lenght95	AL732656,1179991,1180086;AE009948,1179991,1180086;CP000114,1179991,1180086;CP003810,1179991,1180086;CP003919,1179991,1180086;HF952104,1179991,1180086;HF952106,1179991,1180086;HF952105,1179991,1180086;HG939456,1179991,1180086;CP007631,1179991,1180086;CP007632,1179991,1180086;CP006910,1179991,1180086;CP007571,1179991,1180086;CP007570,1179991,1180086;CP010867,1179991,1180086;CP011325,1179991,1180086…
CP007572	Mauve	SHARED	1189315	1189404	.	.	.	Notes=Lenght89	AL732656,1189315,1189404;AE009948,1189315,1189404;CP000114,1189315,1189404;CP003810,1189315,1189404;CP003919,1189315,1189404;HF952104,1189315,1189404;HF952106,1189315,1189404;HF952105,1189315,1189404;CP007482,1189315,1189404;CP007565,1189315,1189404;HG939456,1189315,1189404;CP007632,1189315,1189404;CP006910,1189315,1189404;CP007571,1189315,1189404;CP007570,1189315,1189404;FO393392,1189315,1189404…
CP007572	Mauve	SHARED	1190446	1190483	.	.	.	Notes=Lenght37	AL732656,1190446,1190483;AE009948,1190446,1190483;CP000114,1190446,1190483;CP003810,1190446,1190483;HF952104,1190446,1190483;CP007631,1190446,1190483;CP007571,1190446,1190483;CP007570,1190446,1190483;CP010867,1190446,1190483;CP011325,1190446,1190483;CP011326,1190446,1190483;CP011327,1190446,1190483;CP011329,1190446,1190483;CP012419,1190446,1190483;CP013202,1190446,1190483;
CP007572	Mauve	SHARED	1192257	1192330	.	.	.	Notes=Lenght73	AL732656,1192257,1192330;AE009948,1192257,1192330;CP000114,1192257,1192330;CP003810,1192257,1192330;HF952104,1192257,1192330;HF952106,1192257,1192330;HF952105,1192257,1192330;CP007482,1192257,1192330;CP007565,1192257,1192330;HG939456,1192257,1192330;CP007631,1192257,1192330;CP007632,1192257,1192330;CP006910,1192257,1192330;CP007571,1192257,1192330;CP007570,1192257,1192330;FO393392,1192257,1192330…
CP007572	Mauve	SHARED	1192840	1192885	.	.	.	Notes=Lenght45	AL732656,1192840,1192885;AE009948,1192840,1192885;CP000114,1192840,1192885;CP003810,1192840,1192885;HF952104,1192840,1192885;HF952106,1192840,1192885;HF952105,1192840,1192885;CP007482,1192840,1192885;CP007565,1192840,1192885;HG939456,1192840,1192885;CP007631,1192840,1192885;CP007632,1192840,1192885;CP006910,1192840,1192885;CP007571,1192840,1192885;CP007570,1192840,1192885;FO393392,1192840,1192885…
CP007572	Mauve	SHARED	1207292	1207312	.	.	.	Notes=Lenght20	AL732656,1207292,1207312;AE009948,1207292,1207312;CP000114,1207292,1207312;CP003810,1207292,1207312;CP003919,1207292,1207312;HF952104,1207292,1207312;HF952106,1207292,1207312;CP007482,1207292,1207312;CP007565,1207292,1207312;HG939456,1207292,1207312;CP007631,1207292,1207312;CP007632,1207292,1207312;CP006910,1207292,1207312;CP007571,1207292,1207312;CP007570,1207292,1207312;FO393392,1207292,1207312…
CP007572	Mauve	SHARED	1218240	1218252	.	.	.	Notes=Lenght12	AL732656,1218240,1218252;AE009948,1218240,1218252;CP000114,1218240,1218252;CP003810,1218240,1218252;HF952104,1218240,1218252;HF952106,1218240,1218252;HF952105,1218240,1218252;CP007482,1218240,1218252;CP007565,1218240,1218252;HG939456,1218240,1218252;CP007631,1218240,1218252;CP007632,1218240,1218252;CP006910,1218240,1218252;CP007571,1218240,1218252;CP007570,1218240,1218252;FO393392,1218240,1218252…
CP007572	Mauve	SHARED	1219703	1219850	.	.	.	Notes=Lenght147	AL732656,1219703,1219850;AE009948,1219703,1219850;CP000114,1219703,1219850;CP003810,1219703,1219850;HF952104,1219703,1219850;HF952106,1219703,1219850;HF952105,1219703,1219850;CP007482,1219703,1219850;CP007565,1219703,1219850;HG939456,1219703,1219850;CP007631,1219703,1219850;CP007632,1219703,1219850;CP006910,1219703,1219850;CP007571,1219703,1219850;CP007570,1219703,1219850;FO393392,1219703,1219850…
CP007572	Mauve	SHARED	1219851	1219943	.	.	.	Notes=Lenght92	AL732656,1219851,1219943;AE009948,1219851,1219943;CP000114,1219851,1219943;CP003810,1219851,1219943;HF952104,1219851,1219943;HF952106,1219851,1219943;HF952105,1219851,1219943;CP007482,1219851,1219943;HG939456,1219851,1219943;CP007631,1219851,1219943;CP007632,1219851,1219943;CP006910,1219851,1219943;CP007571,1219851,1219943;CP007570,1219851,1219943;CP010867,1219851,1219943;CP011325,1219851,1219943…
CP007572	Mauve	SHARED	1220012	1220081	.	.	.	Notes=Lenght69	AL732656,1220012,1220081;AE009948,1220012,1220081;CP000114,1220012,1220081;CP003810,1220012,1220081;HF952104,1220012,1220081;HF952106,1220012,1220081;HF952105,1220012,1220081;HG939456,1220012,1220081;CP007631,1220012,1220081;CP007632,1220012,1220081;CP006910,1220012,1220081;CP007571,1220012,1220081;CP007570,1220012,1220081;CP010867,1220012,1220081;CP011325,1220012,1220081;CP011326,1220012,1220081…
CP007572	Mauve	SHARED	1224538	1224609	.	.	.	Notes=Lenght71	AL732656,1224538,1224609;AE009948,1224538,1224609;CP000114,1224538,1224609;CP003810,1224538,1224609;CP003919,1224538,1224609;HF952104,1224538,1224609;HF952106,1224538,1224609;HF952105,1224538,1224609;CP007482,1224538,1224609;CP007565,1224538,1224609;HG939456,1224538,1224609;CP007632,1224538,1224609;CP006910,1224538,1224609;CP007571,1224538,1224609;CP007570,1224538,1224609;FO393392,1224538,1224609…
CP007572	Mauve	SHARED	1224610	1224639	.	.	.	Notes=Lenght29	AL732656,1224610,1224639;AE009948,1224610,1224639;CP000114,1224610,1224639;CP003810,1224610,1224639;HF952104,1224610,1224639;HF952106,1224610,1224639;HF952105,1224610,1224639;HG939456,1224610,1224639;CP007632,1224610,1224639;CP006910,1224610,1224639;CP007571,1224610,1224639;CP007570,1224610,1224639;CP010867,1224610,1224639;CP011325,1224610,1224639;CP011326,1224610,1224639;CP011327,1224610,1224639…
CP007572	Mauve	SHARED	1224640	1224769	.	.	.	Notes=Lenght129	AL732656,1224640,1224769;AE009948,1224640,1224769;CP000114,1224640,1224769;CP003810,1224640,1224769;HF952104,1224640,1224769;HF952106,1224640,1224769;HF952105,1224640,1224769;HG939456,1224640,1224769;CP007631,1224640,1224769;CP007632,1224640,1224769;CP006910,1224640,1224769;CP007571,1224640,1224769;CP007570,1224640,1224769;CP010867,1224640,1224769;CP011325,1224640,1224769;CP011326,1224640,1224769…
CP007572	Mauve	SHARED	1231183	1231224	.	.	.	Notes=Lenght41	AL732656,1231183,1231224;AE009948,1231183,1231224;CP000114,1231183,1231224;CP003810,1231183,1231224;CP003919,1231183,1231224;HF952104,1231183,1231224;HF952106,1231183,1231224;HF952105,1231183,1231224;HG939456,1231183,1231224;CP007631,1231183,1231224;CP007632,1231183,1231224;CP006910,1231183,1231224;CP007571,1231183,1231224;CP007570,1231183,1231224;CP010867,1231183,1231224;CP011325,1231183,1231224…
CP007572	Mauve	SHARED	1241570	1241599	.	.	.	Notes=Lenght29	AL732656,1241570,1241599;CP003919,1241570,1241599;HF952104,1241570,1241599;HF952106,1241570,1241599;HF952105,1241570,1241599;CP007482,1241570,1241599;CP007565,1241570,1241599;HG939456,1241570,1241599;CP007632,1241570,1241599;CP006910,1241570,1241599;CP007571,1241570,1241599;CP007570,1241570,1241599;FO393392,1241570,1241599;CP010867,1241570,1241599;CP011328,1241570,1241599;CP010319,1241570,1241599…
CP007572	Mauve	SHARED	1241600	1241714	.	.	.	Notes=Lenght114	AL732656,1241600,1241714;AE009948,1241600,1241714;CP003919,1241600,1241714;HF952104,1241600,1241714;HF952106,1241600,1241714;HF952105,1241600,1241714;CP007482,1241600,1241714;CP007565,1241600,1241714;HG939456,1241600,1241714;CP007631,1241600,1241714;CP007632,1241600,1241714;CP006910,1241600,1241714;CP007571,1241600,1241714;CP007570,1241600,1241714;FO393392,1241600,1241714;CP010867,1241600,1241714…
CP007572	Mauve	SHARED	1252476	1252496	.	.	.	Notes=Lenght20	AL732656,1252476,1252496;AE009948,1252476,1252496;CP000114,1252476,1252496;CP003810,1252476,1252496;CP003919,1252476,1252496;HF952104,1252476,1252496;HF952106,1252476,1252496;CP007482,1252476,1252496;CP007565,1252476,1252496;HG939456,1252476,1252496;CP007631,1252476,1252496;CP007632,1252476,1252496;CP006910,1252476,1252496;CP007571,1252476,1252496;CP007570,1252476,1252496;FO393392,1252476,1252496…
CP007572	Mauve	SHARED	1264469	1264482	.	.	.	Notes=Lenght13	AL732656,1264469,1264482;AE009948,1264469,1264482;CP003919,1264469,1264482;HF952104,1264469,1264482;CP007482,1264469,1264482;CP007565,1264469,1264482;HG939456,1264469,1264482;CP007631,1264469,1264482;CP007571,1264469,1264482;CP007570,1264469,1264482;FO393392,1264469,1264482;CP010867,1264469,1264482;CP011328,1264469,1264482;CP011329,1264469,1264482;CP010319,1264469,1264482;CP012419,1264469,1264482…
CP007572	Mauve	SHARED	1264483	1264508	.	.	.	Notes=Lenght25	AL732656,1264483,1264508;AE009948,1264483,1264508;CP003919,1264483,1264508;HF952104,1264483,1264508;HF952105,1264483,1264508;CP007482,1264483,1264508;CP007565,1264483,1264508;HG939456,1264483,1264508;CP007631,1264483,1264508;CP007632,1264483,1264508;CP007571,1264483,1264508;CP007570,1264483,1264508;FO393392,1264483,1264508;CP010867,1264483,1264508;CP011328,1264483,1264508;CP011329,1264483,1264508…
CP007572	Mauve	SHARED	1264509	1264528	.	.	.	Notes=Lenght19	AL732656,1264509,1264528;AE009948,1264509,1264528;CP000114,1264509,1264528;CP003810,1264509,1264528;CP003919,1264509,1264528;HF952104,1264509,1264528;HF952105,1264509,1264528;CP007482,1264509,1264528;CP007565,1264509,1264528;HG939456,1264509,1264528;CP007631,1264509,1264528;CP007632,1264509,1264528;CP007571,1264509,1264528;CP007570,1264509,1264528;FO393392,1264509,1264528;CP010867,1264509,1264528…
CP007572	Mauve	SHARED	1272615	1274371	.	.	.	Notes=Lenght1756	AL732656,1272615,1274371;AE009948,1272615,1274371;CP000114,1272615,1274371;CP003810,1272615,1274371;HF952104,1272615,1274371;HF952106,1272615,1274371;HF952105,1272615,1274371;HG939456,1272615,1274371;CP007631,1272615,1274371;CP007632,1272615,1274371;CP006910,1272615,1274371;CP007571,1272615,1274371;CP007570,1272615,1274371;CP010867,1272615,1274371;CP011325,1272615,1274371;CP011326,1272615,1274371…
CP007572	Mauve	SHARED	1276122	1276437	.	.	.	Notes=Lenght315	AL732656,1276122,1276437;AE009948,1276122,1276437;CP000114,1276122,1276437;CP003810,1276122,1276437;CP003919,1276122,1276437;HF952104,1276122,1276437;HF952106,1276122,1276437;HF952105,1276122,1276437;HG939456,1276122,1276437;CP007631,1276122,1276437;CP007632,1276122,1276437;CP006910,1276122,1276437;CP007571,1276122,1276437;CP007570,1276122,1276437;CP010867,1276122,1276437;CP011325,1276122,1276437…
CP007572	Mauve	SHARED	1281568	1281768	.	.	.	Notes=Lenght200	AL732656,1281568,1281768;AE009948,1281568,1281768;CP000114,1281568,1281768;CP003810,1281568,1281768;CP003919,1281568,1281768;HF952104,1281568,1281768;HF952106,1281568,1281768;HF952105,1281568,1281768;HG939456,1281568,1281768;CP007631,1281568,1281768;CP007632,1281568,1281768;CP006910,1281568,1281768;CP007571,1281568,1281768;CP007570,1281568,1281768;CP010867,1281568,1281768;CP011325,1281568,1281768…
CP007572	Mauve	SHARED	1296452	1296655	.	.	.	Notes=Lenght203	AL732656,1296452,1296655;AE009948,1296452,1296655;CP000114,1296452,1296655;CP003810,1296452,1296655;CP003919,1296452,1296655;HF952104,1296452,1296655;HF952106,1296452,1296655;HF952105,1296452,1296655;CP007482,1296452,1296655;CP007565,1296452,1296655;HG939456,1296452,1296655;CP007631,1296452,1296655;CP007632,1296452,1296655;CP006910,1296452,1296655;CP007571,1296452,1296655;CP007570,1296452,1296655…
CP007572	Mauve	SHARED	1315468	1315522	.	.	.	Notes=Lenght54	AL732656,1315468,1315522;AE009948,1315468,1315522;CP000114,1315468,1315522;CP003810,1315468,1315522;CP003919,1315468,1315522;HF952104,1315468,1315522;HF952106,1315468,1315522;HF952105,1315468,1315522;HG939456,1315468,1315522;CP007631,1315468,1315522;CP007632,1315468,1315522;CP006910,1315468,1315522;CP007571,1315468,1315522;CP007570,1315468,1315522;CP010867,1315468,1315522;CP011325,1315468,1315522…
CP007572	Mauve	SHARED	1330297	1330456	.	.	.	Notes=Lenght159	AL732656,1330297,1330456;AE009948,1330297,1330456;CP000114,1330297,1330456;HF952104,1330297,1330456;HG939456,1330297,1330456;CP007631,1330297,1330456;CP007632,1330297,1330456;CP006910,1330297,1330456;CP007571,1330297,1330456;CP007570,1330297,1330456;CP010867,1330297,1330456;CP011329,1330297,1330456;CP012419,1330297,1330456;CP013202,1330297,1330456;
CP007572	Mauve	SHARED	1330457	1330558	.	.	.	Notes=Lenght101	AL732656,1330457,1330558;AE009948,1330457,1330558;CP000114,1330457,1330558;HF952104,1330457,1330558;HG939456,1330457,1330558;CP007631,1330457,1330558;CP007632,1330457,1330558;CP007571,1330457,1330558;CP007570,1330457,1330558;CP010867,1330457,1330558;CP011329,1330457,1330558;CP012419,1330457,1330558;CP013202,1330457,1330558;
CP007572	Mauve	SHARED	1330559	1330818	.	.	.	Notes=Lenght259	AL732656,1330559,1330818;AE009948,1330559,1330818;CP000114,1330559,1330818;HF952104,1330559,1330818;HG939456,1330559,1330818;CP007631,1330559,1330818;CP007632,1330559,1330818;CP006910,1330559,1330818;CP007571,1330559,1330818;CP007570,1330559,1330818;CP010867,1330559,1330818;CP011329,1330559,1330818;CP012419,1330559,1330818;CP013202,1330559,1330818;
CP007572	Mauve	SHARED	1330819	1330843	.	.	.	Notes=Lenght24	AL732656,1330819,1330843;AE009948,1330819,1330843;CP000114,1330819,1330843;HF952104,1330819,1330843;HG939456,1330819,1330843;CP007631,1330819,1330843;CP007632,1330819,1330843;CP007571,1330819,1330843;CP007570,1330819,1330843;CP010867,1330819,1330843;CP011329,1330819,1330843;CP012419,1330819,1330843;CP013202,1330819,1330843;
CP007572	Mauve	SHARED	1330844	1331055	.	.	.	Notes=Lenght211	AL732656,1330844,1331055;AE009948,1330844,1331055;CP000114,1330844,1331055;HF952104,1330844,1331055;HG939456,1330844,1331055;CP007631,1330844,1331055;CP007632,1330844,1331055;CP006910,1330844,1331055;CP007571,1330844,1331055;CP007570,1330844,1331055;CP010867,1330844,1331055;CP011329,1330844,1331055;CP012419,1330844,1331055;CP013202,1330844,1331055;
CP007572	Mauve	SHARED	1331056	1331101	.	.	.	Notes=Lenght45	AL732656,1331056,1331101;AE009948,1331056,1331101;CP000114,1331056,1331101;HF952104,1331056,1331101;HG939456,1331056,1331101;CP007631,1331056,1331101;CP007632,1331056,1331101;CP007571,1331056,1331101;CP007570,1331056,1331101;CP010867,1331056,1331101;CP011329,1331056,1331101;CP012419,1331056,1331101;CP013202,1331056,1331101;
CP007572	Mauve	SHARED	1331102	1331251	.	.	.	Notes=Lenght149	AL732656,1331102,1331251;AE009948,1331102,1331251;CP000114,1331102,1331251;HF952104,1331102,1331251;HG939456,1331102,1331251;CP007631,1331102,1331251;CP007632,1331102,1331251;CP006910,1331102,1331251;CP007571,1331102,1331251;CP007570,1331102,1331251;CP010867,1331102,1331251;CP011329,1331102,1331251;CP012419,1331102,1331251;CP013202,1331102,1331251;
CP007572	Mauve	SHARED	1331252	1336729	.	.	.	Notes=Lenght5477	AL732656,1331252,1336729;AE009948,1331252,1336729;CP000114,1331252,1336729;HF952104,1331252,1336729;HG939456,1331252,1336729;CP007631,1331252,1336729;CP007632,1331252,1336729;CP007571,1331252,1336729;CP007570,1331252,1336729;CP010867,1331252,1336729;CP011329,1331252,1336729;CP012419,1331252,1336729;CP013202,1331252,1336729;
CP007572	Mauve	SHARED	1336730	1336741	.	.	.	Notes=Lenght11	AL732656,1336730,1336741;AE009948,1336730,1336741;CP000114,1336730,1336741;HF952104,1336730,1336741;HG939456,1336730,1336741;CP007631,1336730,1336741;CP007632,1336730,1336741;CP007571,1336730,1336741;CP007570,1336730,1336741;CP010867,1336730,1336741;CP011329,1336730,1336741;CP012419,1336730,1336741;CP013202,1336730,1336741;
CP007572	Mauve	SHARED	1338069	1338152	.	.	.	Notes=Lenght83	AL732656,1338069,1338152;AE009948,1338069,1338152;CP000114,1338069,1338152;HF952104,1338069,1338152;HG939456,1338069,1338152;CP007631,1338069,1338152;CP007632,1338069,1338152;CP007571,1338069,1338152;CP007570,1338069,1338152;CP010867,1338069,1338152;CP012419,1338069,1338152;CP013202,1338069,1338152;
CP007572	Mauve	SHARED	1338164	1339230	.	.	.	Notes=Lenght1066	AL732656,1338164,1339230;AE009948,1338164,1339230;CP000114,1338164,1339230;CP003919,1338164,1339230;HF952104,1338164,1339230;HF952106,1338164,1339230;HF952105,1338164,1339230;CP007482,1338164,1339230;CP007565,1338164,1339230;HG939456,1338164,1339230;CP007631,1338164,1339230;CP007632,1338164,1339230;CP007571,1338164,1339230;CP007570,1338164,1339230;FO393392,1338164,1339230;CP010867,1338164,1339230…
CP007572	Mauve	SHARED	1339231	1339395	.	.	.	Notes=Lenght164	AL732656,1339231,1339395;AE009948,1339231,1339395;CP000114,1339231,1339395;HF952104,1339231,1339395;HF952105,1339231,1339395;HG939456,1339231,1339395;CP007631,1339231,1339395;CP007632,1339231,1339395;CP007571,1339231,1339395;CP007570,1339231,1339395;CP010867,1339231,1339395;CP011329,1339231,1339395;CP012419,1339231,1339395;CP013202,1339231,1339395;
CP007572	Mauve	SHARED	1339396	1340473	.	.	.	Notes=Lenght1077	AL732656,1339396,1340473;AE009948,1339396,1340473;CP000114,1339396,1340473;HF952104,1339396,1340473;HG939456,1339396,1340473;CP007631,1339396,1340473;CP007632,1339396,1340473;CP007571,1339396,1340473;CP007570,1339396,1340473;CP010867,1339396,1340473;CP011329,1339396,1340473;CP012419,1339396,1340473;CP013202,1339396,1340473;
CP007572	Mauve	SHARED	1340604	1342107	.	.	.	Notes=Lenght1503	AL732656,1340604,1342107;AE009948,1340604,1342107;CP000114,1340604,1342107;HF952104,1340604,1342107;HG939456,1340604,1342107;CP007631,1340604,1342107;CP007632,1340604,1342107;CP007571,1340604,1342107;CP007570,1340604,1342107;CP010867,1340604,1342107;CP011329,1340604,1342107;CP012419,1340604,1342107;CP013202,1340604,1342107;
CP007572	Mauve	SHARED	1342108	1342875	.	.	.	Notes=Lenght767	AL732656,1342108,1342875;AE009948,1342108,1342875;CP000114,1342108,1342875;HF952104,1342108,1342875;HG939456,1342108,1342875;CP007631,1342108,1342875;CP007632,1342108,1342875;CP007571,1342108,1342875;CP007570,1342108,1342875;CP010867,1342108,1342875;CP011329,1342108,1342875;CP012419,1342108,1342875;CP013202,1342108,1342875;
CP007572	Mauve	SHARED	1342876	1342909	.	.	.	Notes=Lenght33	AL732656,1342876,1342909;AE009948,1342876,1342909;CP000114,1342876,1342909;HF952104,1342876,1342909;HG939456,1342876,1342909;CP007631,1342876,1342909;CP007632,1342876,1342909;CP007570,1342876,1342909;CP010867,1342876,1342909;CP011329,1342876,1342909;CP012419,1342876,1342909;CP013202,1342876,1342909;
CP007572	Mauve	SHARED	1342910	1343402	.	.	.	Notes=Lenght492	AL732656,1342910,1343402;AE009948,1342910,1343402;CP000114,1342910,1343402;HF952104,1342910,1343402;HG939456,1342910,1343402;CP007631,1342910,1343402;CP007632,1342910,1343402;CP007571,1342910,1343402;CP007570,1342910,1343402;CP010867,1342910,1343402;CP011329,1342910,1343402;CP012419,1342910,1343402;CP013202,1342910,1343402;
CP007572	Mauve	SHARED	1343403	1343455	.	.	.	Notes=Lenght52	AL732656,1343403,1343455;AE009948,1343403,1343455;CP000114,1343403,1343455;HF952104,1343403,1343455;HG939456,1343403,1343455;CP007631,1343403,1343455;CP007632,1343403,1343455;CP007571,1343403,1343455;CP007570,1343403,1343455;CP010867,1343403,1343455;CP011329,1343403,1343455;CP012419,1343403,1343455;CP013202,1343403,1343455;
CP007572	Mauve	SHARED	1343456	1346808	.	.	.	Notes=Lenght3352	AL732656,1343456,1346808;CP000114,1343456,1346808;CP003810,1343456,1346808;HF952104,1343456,1346808;CP007631,1343456,1346808;CP007571,1343456,1346808;CP007570,1343456,1346808;CP010867,1343456,1346808;CP011325,1343456,1346808;CP011326,1343456,1346808;CP011327,1343456,1346808;CP011329,1343456,1346808;CP012419,1343456,1346808;CP013202,1343456,1346808;
CP007572	Mauve	SHARED	1346809	1348286	.	.	.	Notes=Lenght1477	AL732656,1346809,1348286;AE009948,1346809,1348286;CP000114,1346809,1348286;CP003810,1346809,1348286;HF952104,1346809,1348286;HG939456,1346809,1348286;CP007631,1346809,1348286;CP007632,1346809,1348286;CP007571,1346809,1348286;CP007570,1346809,1348286;CP010867,1346809,1348286;CP011325,1346809,1348286;CP011326,1346809,1348286;CP011327,1346809,1348286;CP011329,1346809,1348286;CP012419,1346809,1348286…
CP007572	Mauve	SHARED	1348287	1348305	.	.	.	Notes=Lenght18	AL732656,1348287,1348305;AE009948,1348287,1348305;CP000114,1348287,1348305;CP003810,1348287,1348305;HF952104,1348287,1348305;HG939456,1348287,1348305;CP007631,1348287,1348305;CP007571,1348287,1348305;CP007570,1348287,1348305;CP010867,1348287,1348305;CP011325,1348287,1348305;CP011326,1348287,1348305;CP011327,1348287,1348305;CP011329,1348287,1348305;CP012419,1348287,1348305;CP013202,1348287,1348305;
CP007572	Mauve	SHARED	1348306	1348611	.	.	.	Notes=Lenght305	AL732656,1348306,1348611;AE009948,1348306,1348611;CP000114,1348306,1348611;CP003810,1348306,1348611;HF952104,1348306,1348611;CP007631,1348306,1348611;CP007571,1348306,1348611;CP007570,1348306,1348611;CP010867,1348306,1348611;CP011325,1348306,1348611;CP011326,1348306,1348611;CP011327,1348306,1348611;CP011329,1348306,1348611;CP012419,1348306,1348611;CP013202,1348306,1348611;
CP007572	Mauve	SHARED	1348613	1348877	.	.	.	Notes=Lenght264	AL732656,1348613,1348877;AE009948,1348613,1348877;CP000114,1348613,1348877;CP003810,1348613,1348877;HF952104,1348613,1348877;CP007631,1348613,1348877;CP007571,1348613,1348877;CP007570,1348613,1348877;CP010867,1348613,1348877;CP011325,1348613,1348877;CP011326,1348613,1348877;CP011327,1348613,1348877;CP011329,1348613,1348877;CP012419,1348613,1348877;CP013202,1348613,1348877;
CP007572	Mauve	SHARED	1348878	1351422	.	.	.	Notes=Lenght2544	AL732656,1348878,1351422;AE009948,1348878,1351422;CP000114,1348878,1351422;CP003810,1348878,1351422;HF952104,1348878,1351422;CP007631,1348878,1351422;CP007571,1348878,1351422;CP007570,1348878,1351422;CP010867,1348878,1351422;CP011325,1348878,1351422;CP011326,1348878,1351422;CP011327,1348878,1351422;CP011329,1348878,1351422;CP012419,1348878,1351422;CP013202,1348878,1351422;
CP007572	Mauve	SHARED	1351423	1354061	.	.	.	Notes=Lenght2638	AL732656,1351423,1354061;CP000114,1351423,1354061;CP003810,1351423,1354061;HF952104,1351423,1354061;CP007631,1351423,1354061;CP007571,1351423,1354061;CP007570,1351423,1354061;CP010867,1351423,1354061;CP011325,1351423,1354061;CP011326,1351423,1354061;CP011327,1351423,1354061;CP012419,1351423,1354061;CP013202,1351423,1354061;
CP007572	Mauve	SHARED	1354127	1354524	.	.	.	Notes=Lenght397	AL732656,1354127,1354524;CP000114,1354127,1354524;CP003810,1354127,1354524;HF952104,1354127,1354524;CP007631,1354127,1354524;CP007571,1354127,1354524;CP007570,1354127,1354524;CP010867,1354127,1354524;CP011325,1354127,1354524;CP011326,1354127,1354524;CP011327,1354127,1354524;CP012419,1354127,1354524;CP013202,1354127,1354524;
CP007572	Mauve	SHARED	1355014	1355133	.	.	.	Notes=Lenght119	AL732656,1355014,1355133;CP000114,1355014,1355133;CP003810,1355014,1355133;HF952104,1355014,1355133;CP007631,1355014,1355133;CP007571,1355014,1355133;CP007570,1355014,1355133;CP010867,1355014,1355133;CP011325,1355014,1355133;CP011326,1355014,1355133;CP011327,1355014,1355133;CP012419,1355014,1355133;CP013202,1355014,1355133;
CP007572	Mauve	SHARED	1355134	1355434	.	.	.	Notes=Lenght300	AL732656,1355134,1355434;AE009948,1355134,1355434;CP000114,1355134,1355434;CP003810,1355134,1355434;HF952104,1355134,1355434;CP007631,1355134,1355434;CP007571,1355134,1355434;CP007570,1355134,1355434;CP010867,1355134,1355434;CP011325,1355134,1355434;CP011326,1355134,1355434;CP011327,1355134,1355434;CP011329,1355134,1355434;CP012419,1355134,1355434;CP013202,1355134,1355434;
CP007572	Mauve	SHARED	1355435	1355478	.	.	.	Notes=Lenght43	AL732656,1355435,1355478;CP000114,1355435,1355478;CP003810,1355435,1355478;HF952104,1355435,1355478;CP007631,1355435,1355478;CP007571,1355435,1355478;CP007570,1355435,1355478;CP010867,1355435,1355478;CP011325,1355435,1355478;CP011326,1355435,1355478;CP011327,1355435,1355478;CP012419,1355435,1355478;CP013202,1355435,1355478;
CP007572	Mauve	SHARED	1355479	1355881	.	.	.	Notes=Lenght402	AL732656,1355479,1355881;AE009948,1355479,1355881;CP000114,1355479,1355881;CP003810,1355479,1355881;HF952104,1355479,1355881;CP007631,1355479,1355881;CP007571,1355479,1355881;CP007570,1355479,1355881;CP010867,1355479,1355881;CP011325,1355479,1355881;CP011326,1355479,1355881;CP011327,1355479,1355881;CP011329,1355479,1355881;CP012419,1355479,1355881;CP013202,1355479,1355881;
CP007572	Mauve	SHARED	1355882	1356482	.	.	.	Notes=Lenght600	AL732656,1355882,1356482;AE009948,1355882,1356482;CP000114,1355882,1356482;CP003810,1355882,1356482;HF952104,1355882,1356482;CP007631,1355882,1356482;CP007571,1355882,1356482;CP007570,1355882,1356482;CP010867,1355882,1356482;CP011325,1355882,1356482;CP011326,1355882,1356482;CP011327,1355882,1356482;CP011329,1355882,1356482;CP012419,1355882,1356482;CP013202,1355882,1356482;
CP007572	Mauve	SHARED	1356483	1358163	.	.	.	Notes=Lenght1680	AL732656,1356483,1358163;CP000114,1356483,1358163;CP003810,1356483,1358163;HF952104,1356483,1358163;CP007571,1356483,1358163;CP007570,1356483,1358163;CP010867,1356483,1358163;CP011325,1356483,1358163;CP011326,1356483,1358163;CP011327,1356483,1358163;CP012419,1356483,1358163;CP013202,1356483,1358163;
CP007572	Mauve	SHARED	1358164	1358344	.	.	.	Notes=Lenght180	AL732656,1358164,1358344;CP000114,1358164,1358344;CP003810,1358164,1358344;HF952104,1358164,1358344;CP007571,1358164,1358344;CP007570,1358164,1358344;CP010867,1358164,1358344;CP011325,1358164,1358344;CP011326,1358164,1358344;CP011327,1358164,1358344;CP012419,1358164,1358344;CP013202,1358164,1358344;
CP007572	Mauve	SHARED	1362500	1362609	.	.	.	Notes=Lenght109	AL732656,1362500,1362609;AE009948,1362500,1362609;CP000114,1362500,1362609;CP003810,1362500,1362609;HF952104,1362500,1362609;HF952106,1362500,1362609;HF952105,1362500,1362609;CP007482,1362500,1362609;CP007565,1362500,1362609;HG939456,1362500,1362609;CP007631,1362500,1362609;CP007632,1362500,1362609;CP006910,1362500,1362609;CP007571,1362500,1362609;CP007570,1362500,1362609;FO393392,1362500,1362609…
CP007572	Mauve	SHARED	1372428	1372477	.	.	.	Notes=Lenght49	AL732656,1372428,1372477;AE009948,1372428,1372477;CP000114,1372428,1372477;CP003810,1372428,1372477;HF952104,1372428,1372477;HF952106,1372428,1372477;HF952105,1372428,1372477;HG939456,1372428,1372477;CP007631,1372428,1372477;CP007632,1372428,1372477;CP006910,1372428,1372477;CP007571,1372428,1372477;CP007570,1372428,1372477;CP010867,1372428,1372477;CP011325,1372428,1372477;CP011326,1372428,1372477…
CP007572	Mauve	SHARED	1374940	1375143	.	.	.	Notes=Lenght203	AL732656,1374940,1375143;AE009948,1374940,1375143;CP000114,1374940,1375143;CP003810,1374940,1375143;HF952104,1374940,1375143;HF952106,1374940,1375143;HF952105,1374940,1375143;HG939456,1374940,1375143;CP007631,1374940,1375143;CP007632,1374940,1375143;CP006910,1374940,1375143;CP007571,1374940,1375143;CP007570,1374940,1375143;CP010867,1374940,1375143;CP011325,1374940,1375143;CP011326,1374940,1375143…
CP007572	Mauve	SHARED	1382436	1382727	.	.	.	Notes=Lenght291	AL732656,1382436,1382727;CP000114,1382436,1382727;CP003810,1382436,1382727;CP003919,1382436,1382727;HF952104,1382436,1382727;HF952106,1382436,1382727;HF952105,1382436,1382727;CP007482,1382436,1382727;CP007565,1382436,1382727;HG939456,1382436,1382727;CP007631,1382436,1382727;CP007571,1382436,1382727;CP007570,1382436,1382727;FO393392,1382436,1382727;CP010867,1382436,1382727;CP011325,1382436,1382727…
CP007572	Mauve	SHARED	1383612	1383654	.	.	.	Notes=Lenght42	CP000114,1383612,1383654;CP003810,1383612,1383654;HF952104,1383612,1383654;CP007631,1383612,1383654;CP007571,1383612,1383654;CP007570,1383612,1383654;CP010867,1383612,1383654;CP011325,1383612,1383654;CP011326,1383612,1383654;CP011327,1383612,1383654;CP011329,1383612,1383654;CP012419,1383612,1383654;CP013202,1383612,1383654;
CP007572	Mauve	SHARED	1383655	1383866	.	.	.	Notes=Lenght211	AL732656,1383655,1383866;CP000114,1383655,1383866;CP003810,1383655,1383866;HF952104,1383655,1383866;HG939456,1383655,1383866;CP007631,1383655,1383866;CP007571,1383655,1383866;CP007570,1383655,1383866;CP010867,1383655,1383866;CP011325,1383655,1383866;CP011326,1383655,1383866;CP011327,1383655,1383866;CP011329,1383655,1383866;CP012419,1383655,1383866;CP013202,1383655,1383866;
CP007572	Mauve	SHARED	1384148	1384285	.	.	.	Notes=Lenght137	AL732656,1384148,1384285;CP000114,1384148,1384285;CP003810,1384148,1384285;HF952104,1384148,1384285;CP007631,1384148,1384285;CP007571,1384148,1384285;CP007570,1384148,1384285;CP010867,1384148,1384285;CP011325,1384148,1384285;CP011326,1384148,1384285;CP011327,1384148,1384285;CP011329,1384148,1384285;CP012419,1384148,1384285;CP013202,1384148,1384285;
CP007572	Mauve	SHARED	1384286	1384741	.	.	.	Notes=Lenght455	AL732656,1384286,1384741;CP000114,1384286,1384741;CP003810,1384286,1384741;HF952104,1384286,1384741;HG939456,1384286,1384741;CP007631,1384286,1384741;CP007571,1384286,1384741;CP007570,1384286,1384741;CP010867,1384286,1384741;CP011325,1384286,1384741;CP011326,1384286,1384741;CP011327,1384286,1384741;CP011329,1384286,1384741;CP012419,1384286,1384741;CP013202,1384286,1384741;
CP007572	Mauve	SHARED	1384742	1385052	.	.	.	Notes=Lenght310	AL732656,1384742,1385052;CP000114,1384742,1385052;CP003810,1384742,1385052;HF952104,1384742,1385052;HG939456,1384742,1385052;CP007631,1384742,1385052;CP007571,1384742,1385052;CP007570,1384742,1385052;CP010867,1384742,1385052;CP011325,1384742,1385052;CP011327,1384742,1385052;CP011329,1384742,1385052;CP012419,1384742,1385052;CP013202,1384742,1385052;
CP007572	Mauve	SHARED	1385053	1385095	.	.	.	Notes=Lenght42	AL732656,1385053,1385095;CP000114,1385053,1385095;CP003810,1385053,1385095;HF952104,1385053,1385095;CP007631,1385053,1385095;CP007571,1385053,1385095;CP007570,1385053,1385095;CP010867,1385053,1385095;CP011325,1385053,1385095;CP011327,1385053,1385095;CP011329,1385053,1385095;CP012419,1385053,1385095;CP013202,1385053,1385095;
CP007572	Mauve	SHARED	1385125	1385143	.	.	.	Notes=Lenght18	AL732656,1385125,1385143;CP000114,1385125,1385143;CP003810,1385125,1385143;HF952104,1385125,1385143;HG939456,1385125,1385143;CP007631,1385125,1385143;CP007571,1385125,1385143;CP007570,1385125,1385143;CP010867,1385125,1385143;CP011325,1385125,1385143;CP011327,1385125,1385143;CP011329,1385125,1385143;CP012419,1385125,1385143;CP013202,1385125,1385143;
CP007572	Mauve	SHARED	1385240	1385377	.	.	.	Notes=Lenght137	AL732656,1385240,1385377;CP000114,1385240,1385377;HF952104,1385240,1385377;HF952106,1385240,1385377;HF952105,1385240,1385377;CP007631,1385240,1385377;CP007571,1385240,1385377;CP007570,1385240,1385377;CP010867,1385240,1385377;CP011329,1385240,1385377;CP010319,1385240,1385377;CP013202,1385240,1385377;
CP007572	Mauve	SHARED	1385378	1385395	.	.	.	Notes=Lenght17	AL732656,1385378,1385395;HF952104,1385378,1385395;CP007631,1385378,1385395;CP007571,1385378,1385395;CP007570,1385378,1385395;CP010867,1385378,1385395;CP011329,1385378,1385395;CP013202,1385378,1385395;
CP007572	Mauve	SHARED	1385621	1385680	.	.	.	Notes=Lenght59	AL732656,1385621,1385680;CP003810,1385621,1385680;HF952104,1385621,1385680;CP007631,1385621,1385680;CP007571,1385621,1385680;CP007570,1385621,1385680;CP010867,1385621,1385680;CP011325,1385621,1385680;CP011327,1385621,1385680;CP011329,1385621,1385680;CP012419,1385621,1385680;CP013202,1385621,1385680;
CP007572	Mauve	SHARED	1386267	1386299	.	.	.	Notes=Lenght32	AL732656,1386267,1386299;AE009948,1386267,1386299;CP003810,1386267,1386299;HF952104,1386267,1386299;HG939456,1386267,1386299;CP007631,1386267,1386299;CP007632,1386267,1386299;CP007571,1386267,1386299;CP007570,1386267,1386299;CP010867,1386267,1386299;CP011325,1386267,1386299;CP011327,1386267,1386299;CP011329,1386267,1386299;CP012419,1386267,1386299;CP013202,1386267,1386299;
CP007572	Mauve	SHARED	1386511	1387083	.	.	.	Notes=Lenght572	AL732656,1386511,1387083;AE009948,1386511,1387083;CP003810,1386511,1387083;HF952104,1386511,1387083;HG939456,1386511,1387083;CP007631,1386511,1387083;CP007632,1386511,1387083;CP007571,1386511,1387083;CP007570,1386511,1387083;CP010867,1386511,1387083;CP011325,1386511,1387083;CP011327,1386511,1387083;CP011329,1386511,1387083;CP012419,1386511,1387083;CP013202,1386511,1387083;
CP007572	Mauve	SHARED	1387125	1387294	.	.	.	Notes=Lenght169	AL732656,1387125,1387294;AE009948,1387125,1387294;CP003810,1387125,1387294;HF952104,1387125,1387294;HG939456,1387125,1387294;CP007631,1387125,1387294;CP007632,1387125,1387294;CP007571,1387125,1387294;CP007570,1387125,1387294;CP010867,1387125,1387294;CP011325,1387125,1387294;CP011327,1387125,1387294;CP011329,1387125,1387294;CP012419,1387125,1387294;CP013202,1387125,1387294;
CP007572	Mauve	SHARED	1387328	1387361	.	.	.	Notes=Lenght33	AL732656,1387328,1387361;AE009948,1387328,1387361;CP000114,1387328,1387361;HF952104,1387328,1387361;HF952106,1387328,1387361;HF952105,1387328,1387361;CP007482,1387328,1387361;CP007565,1387328,1387361;CP007631,1387328,1387361;CP006910,1387328,1387361;CP007571,1387328,1387361;CP007570,1387328,1387361;FO393392,1387328,1387361;CP010867,1387328,1387361;CP011328,1387328,1387361;CP011329,1387328,1387361…
CP007572	Mauve	SHARED	1387378	1387432	.	.	.	Notes=Lenght54	AL732656,1387378,1387432;AE009948,1387378,1387432;CP003810,1387378,1387432;HF952104,1387378,1387432;CP007631,1387378,1387432;CP007571,1387378,1387432;CP007570,1387378,1387432;CP010867,1387378,1387432;CP011325,1387378,1387432;CP011327,1387378,1387432;CP011329,1387378,1387432;CP012419,1387378,1387432;CP013202,1387378,1387432;
CP007572	Mauve	SHARED	1387825	1388474	.	.	.	Notes=Lenght649	AL732656,1387825,1388474;AE009948,1387825,1388474;CP000114,1387825,1388474;HF952104,1387825,1388474;HG939456,1387825,1388474;CP007631,1387825,1388474;CP007632,1387825,1388474;CP007571,1387825,1388474;CP007570,1387825,1388474;CP010867,1387825,1388474;CP011329,1387825,1388474;CP013202,1387825,1388474;
CP007572	Mauve	SHARED	1389096	1389608	.	.	.	Notes=Lenght512	AL732656,1389096,1389608;AE009948,1389096,1389608;CP000114,1389096,1389608;HF952104,1389096,1389608;HF952106,1389096,1389608;HF952105,1389096,1389608;CP007631,1389096,1389608;CP006910,1389096,1389608;CP007571,1389096,1389608;CP007570,1389096,1389608;CP010867,1389096,1389608;CP011329,1389096,1389608;CP010319,1389096,1389608;CP013202,1389096,1389608;
CP007572	Mauve	SHARED	1389725	1389869	.	.	.	Notes=Lenght144	AL732656,1389725,1389869;AE009948,1389725,1389869;CP000114,1389725,1389869;HF952104,1389725,1389869;HF952106,1389725,1389869;HF952105,1389725,1389869;CP007631,1389725,1389869;CP006910,1389725,1389869;CP007571,1389725,1389869;CP007570,1389725,1389869;CP010867,1389725,1389869;CP011329,1389725,1389869;CP010319,1389725,1389869;CP013202,1389725,1389869;
CP007572	Mauve	SHARED	1389870	1389929	.	.	.	Notes=Lenght59	AL732656,1389870,1389929;AE009948,1389870,1389929;CP000114,1389870,1389929;HF952104,1389870,1389929;HF952106,1389870,1389929;HF952105,1389870,1389929;CP007482,1389870,1389929;CP007565,1389870,1389929;CP007631,1389870,1389929;CP006910,1389870,1389929;CP007571,1389870,1389929;CP007570,1389870,1389929;FO393392,1389870,1389929;CP010867,1389870,1389929;CP011328,1389870,1389929;CP011329,1389870,1389929…
CP007572	Mauve	SHARED	1390270	1390307	.	.	.	Notes=Lenght37	AL732656,1390270,1390307;AE009948,1390270,1390307;CP003810,1390270,1390307;HF952104,1390270,1390307;HG939456,1390270,1390307;CP007631,1390270,1390307;CP007632,1390270,1390307;CP007571,1390270,1390307;CP007570,1390270,1390307;CP010867,1390270,1390307;CP011325,1390270,1390307;CP011327,1390270,1390307;CP011329,1390270,1390307;CP012419,1390270,1390307;CP013202,1390270,1390307;
CP007572	Mauve	SHARED	1390308	1390599	.	.	.	Notes=Lenght291	AL732656,1390308,1390599;AE009948,1390308,1390599;CP003810,1390308,1390599;HF952104,1390308,1390599;CP007631,1390308,1390599;CP007571,1390308,1390599;CP007570,1390308,1390599;CP010867,1390308,1390599;CP011325,1390308,1390599;CP011327,1390308,1390599;CP011329,1390308,1390599;CP012419,1390308,1390599;CP013202,1390308,1390599;
CP007572	Mauve	SHARED	1390739	1390781	.	.	.	Notes=Lenght42	AL732656,1390739,1390781;AE009948,1390739,1390781;CP000114,1390739,1390781;HF952104,1390739,1390781;CP007631,1390739,1390781;CP007571,1390739,1390781;CP007570,1390739,1390781;CP010867,1390739,1390781;CP011329,1390739,1390781;CP013202,1390739,1390781;
CP007572	Mauve	SHARED	1390932	1391135	.	.	.	Notes=Lenght203	AL732656,1390932,1391135;AE009948,1390932,1391135;CP000114,1390932,1391135;HF952104,1390932,1391135;CP007631,1390932,1391135;CP007571,1390932,1391135;CP007570,1390932,1391135;CP010867,1390932,1391135;CP011329,1390932,1391135;CP013202,1390932,1391135;
CP007572	Mauve	SHARED	1391186	1391268	.	.	.	Notes=Lenght82	AL732656,1391186,1391268;AE009948,1391186,1391268;CP000114,1391186,1391268;HF952104,1391186,1391268;CP007631,1391186,1391268;CP007571,1391186,1391268;CP007570,1391186,1391268;CP010867,1391186,1391268;CP011329,1391186,1391268;CP013202,1391186,1391268;
CP007572	Mauve	SHARED	1391269	1391329	.	.	.	Notes=Lenght60	AL732656,1391269,1391329;AE009948,1391269,1391329;CP000114,1391269,1391329;CP003919,1391269,1391329;HF952104,1391269,1391329;HF952106,1391269,1391329;HF952105,1391269,1391329;CP007482,1391269,1391329;CP007565,1391269,1391329;HG939456,1391269,1391329;CP007631,1391269,1391329;CP007632,1391269,1391329;CP006910,1391269,1391329;CP007571,1391269,1391329;CP007570,1391269,1391329;FO393392,1391269,1391329…
CP007572	Mauve	SHARED	1391390	1392164	.	.	.	Notes=Lenght774	AL732656,1391390,1392164;AE009948,1391390,1392164;CP003810,1391390,1392164;HF952104,1391390,1392164;CP007631,1391390,1392164;CP007571,1391390,1392164;CP007570,1391390,1392164;CP010867,1391390,1392164;CP011325,1391390,1392164;CP011327,1391390,1392164;CP011329,1391390,1392164;CP012419,1391390,1392164;CP013202,1391390,1392164;
CP007572	Mauve	SHARED	1392165	1392193	.	.	.	Notes=Lenght28	AL732656,1392165,1392193;AE009948,1392165,1392193;CP003810,1392165,1392193;CP003919,1392165,1392193;HF952104,1392165,1392193;HF952106,1392165,1392193;HF952105,1392165,1392193;CP007482,1392165,1392193;CP007565,1392165,1392193;HG939456,1392165,1392193;CP007631,1392165,1392193;CP007632,1392165,1392193;CP006910,1392165,1392193;CP007571,1392165,1392193;CP007570,1392165,1392193;FO393392,1392165,1392193…
CP007572	Mauve	SHARED	1392194	1392568	.	.	.	Notes=Lenght374	AL732656,1392194,1392568;AE009948,1392194,1392568;CP003810,1392194,1392568;HF952104,1392194,1392568;CP007631,1392194,1392568;CP007571,1392194,1392568;CP007570,1392194,1392568;CP010867,1392194,1392568;CP011325,1392194,1392568;CP011327,1392194,1392568;CP011329,1392194,1392568;CP012419,1392194,1392568;CP013202,1392194,1392568;
CP007572	Mauve	SHARED	1392940	1393015	.	.	.	Notes=Lenght75	AL732656,1392940,1393015;AE009948,1392940,1393015;HF952104,1392940,1393015;CP007631,1392940,1393015;CP007571,1392940,1393015;CP007570,1392940,1393015;CP010867,1392940,1393015;CP011329,1392940,1393015;CP013202,1392940,1393015;
CP007572	Mauve	SHARED	1393016	1393114	.	.	.	Notes=Lenght98	AL732656,1393016,1393114;AE009948,1393016,1393114;CP000114,1393016,1393114;CP003919,1393016,1393114;HF952104,1393016,1393114;HF952106,1393016,1393114;HF952105,1393016,1393114;CP007482,1393016,1393114;CP007565,1393016,1393114;HG939456,1393016,1393114;CP007631,1393016,1393114;CP007632,1393016,1393114;CP006910,1393016,1393114;CP007571,1393016,1393114;CP007570,1393016,1393114;FO393392,1393016,1393114…
CP007572	Mauve	SHARED	1393115	1393233	.	.	.	Notes=Lenght118	AL732656,1393115,1393233;AE009948,1393115,1393233;HF952104,1393115,1393233;CP007631,1393115,1393233;CP007571,1393115,1393233;CP007570,1393115,1393233;CP010867,1393115,1393233;CP011329,1393115,1393233;CP013202,1393115,1393233;
CP007572	Mauve	SHARED	1393234	1393258	.	.	.	Notes=Lenght24	AL732656,1393234,1393258;AE009948,1393234,1393258;CP000114,1393234,1393258;HF952104,1393234,1393258;CP007631,1393234,1393258;CP007571,1393234,1393258;CP007570,1393234,1393258;CP010867,1393234,1393258;CP011329,1393234,1393258;CP013202,1393234,1393258;
CP007572	Mauve	SHARED	1393259	1393316	.	.	.	Notes=Lenght57	AL732656,1393259,1393316;AE009948,1393259,1393316;CP000114,1393259,1393316;CP003919,1393259,1393316;HF952104,1393259,1393316;HF952106,1393259,1393316;HF952105,1393259,1393316;CP007482,1393259,1393316;CP007565,1393259,1393316;HG939456,1393259,1393316;CP007631,1393259,1393316;CP007632,1393259,1393316;CP006910,1393259,1393316;CP007571,1393259,1393316;CP007570,1393259,1393316;FO393392,1393259,1393316…
CP007572	Mauve	SHARED	1394068	1394391	.	.	.	Notes=Lenght323	AL732656,1394068,1394391;AE009948,1394068,1394391;CP000114,1394068,1394391;CP003919,1394068,1394391;HF952104,1394068,1394391;HF952106,1394068,1394391;HF952105,1394068,1394391;CP007482,1394068,1394391;CP007565,1394068,1394391;HG939456,1394068,1394391;CP007631,1394068,1394391;CP007632,1394068,1394391;CP006910,1394068,1394391;CP007571,1394068,1394391;CP007570,1394068,1394391;FO393392,1394068,1394391…
CP007572	Mauve	SHARED	1394446	1394558	.	.	.	Notes=Lenght112	AL732656,1394446,1394558;AE009948,1394446,1394558;CP003810,1394446,1394558;CP003919,1394446,1394558;HF952104,1394446,1394558;HF952106,1394446,1394558;HF952105,1394446,1394558;CP007482,1394446,1394558;CP007565,1394446,1394558;HG939456,1394446,1394558;CP007631,1394446,1394558;CP007632,1394446,1394558;CP006910,1394446,1394558;CP007571,1394446,1394558;CP007570,1394446,1394558;FO393392,1394446,1394558…
CP007572	Mauve	SHARED	1394675	1394903	.	.	.	Notes=Lenght228	AL732656,1394675,1394903;AE009948,1394675,1394903;CP003810,1394675,1394903;HF952104,1394675,1394903;CP007631,1394675,1394903;CP007571,1394675,1394903;CP007570,1394675,1394903;CP010867,1394675,1394903;CP011325,1394675,1394903;CP011327,1394675,1394903;CP011329,1394675,1394903;CP012419,1394675,1394903;CP013202,1394675,1394903;
CP007572	Mauve	SHARED	1394946	1394995	.	.	.	Notes=Lenght49	AL732656,1394946,1394995;AE009948,1394946,1394995;CP000114,1394946,1394995;CP003919,1394946,1394995;HF952104,1394946,1394995;HF952106,1394946,1394995;HF952105,1394946,1394995;CP007482,1394946,1394995;CP007565,1394946,1394995;HG939456,1394946,1394995;CP007631,1394946,1394995;CP007632,1394946,1394995;CP006910,1394946,1394995;CP007571,1394946,1394995;CP007570,1394946,1394995;FO393392,1394946,1394995…
CP007572	Mauve	SHARED	1395364	1395385	.	.	.	Notes=Lenght21	AL732656,1395364,1395385;AE009948,1395364,1395385;CP000114,1395364,1395385;CP003919,1395364,1395385;HF952104,1395364,1395385;HF952106,1395364,1395385;HF952105,1395364,1395385;CP007482,1395364,1395385;CP007565,1395364,1395385;HG939456,1395364,1395385;CP007631,1395364,1395385;CP007632,1395364,1395385;CP006910,1395364,1395385;CP007571,1395364,1395385;CP007570,1395364,1395385;FO393392,1395364,1395385…
CP007572	Mauve	SHARED	1395396	1395867	.	.	.	Notes=Lenght471	AL732656,1395396,1395867;AE009948,1395396,1395867;CP003810,1395396,1395867;CP003919,1395396,1395867;HF952104,1395396,1395867;HF952106,1395396,1395867;HF952105,1395396,1395867;CP007482,1395396,1395867;CP007565,1395396,1395867;HG939456,1395396,1395867;CP007631,1395396,1395867;CP007632,1395396,1395867;CP006910,1395396,1395867;CP007571,1395396,1395867;CP007570,1395396,1395867;FO393392,1395396,1395867…
CP007572	Mauve	SHARED	1407829	1407903	.	.	.	Notes=Lenght74	AL732656,1407829,1407903;AE009948,1407829,1407903;CP000114,1407829,1407903;CP003810,1407829,1407903;HF952104,1407829,1407903;HF952106,1407829,1407903;HF952105,1407829,1407903;CP007482,1407829,1407903;CP007565,1407829,1407903;HG939456,1407829,1407903;CP007631,1407829,1407903;CP007632,1407829,1407903;CP006910,1407829,1407903;CP007571,1407829,1407903;CP007570,1407829,1407903;FO393392,1407829,1407903…
CP007572	Mauve	SHARED	1407904	1408090	.	.	.	Notes=Lenght186	AL732656,1407904,1408090;AE009948,1407904,1408090;CP000114,1407904,1408090;CP003810,1407904,1408090;HF952104,1407904,1408090;HF952106,1407904,1408090;HF952105,1407904,1408090;HG939456,1407904,1408090;CP007631,1407904,1408090;CP007632,1407904,1408090;CP006910,1407904,1408090;CP007571,1407904,1408090;CP007570,1407904,1408090;CP010867,1407904,1408090;CP011325,1407904,1408090;CP011326,1407904,1408090…
CP007572	Mauve	SHARED	1408091	1408944	.	.	.	Notes=Lenght853	AL732656,1408091,1408944;AE009948,1408091,1408944;CP000114,1408091,1408944;CP003810,1408091,1408944;HF952104,1408091,1408944;HF952106,1408091,1408944;HF952105,1408091,1408944;CP007482,1408091,1408944;CP007565,1408091,1408944;HG939456,1408091,1408944;CP007631,1408091,1408944;CP007632,1408091,1408944;CP006910,1408091,1408944;CP007571,1408091,1408944;CP007570,1408091,1408944;FO393392,1408091,1408944…
CP007572	Mauve	SHARED	1419510	1419778	.	.	.	Notes=Lenght268	AL732656,1419510,1419778;AE009948,1419510,1419778;CP000114,1419510,1419778;CP003810,1419510,1419778;CP003919,1419510,1419778;HF952104,1419510,1419778;HF952106,1419510,1419778;HF952105,1419510,1419778;HG939456,1419510,1419778;CP007631,1419510,1419778;CP007632,1419510,1419778;CP006910,1419510,1419778;CP007571,1419510,1419778;CP007570,1419510,1419778;CP010867,1419510,1419778;CP011325,1419510,1419778…
CP007572	Mauve	SHARED	1427674	1427804	.	.	.	Notes=Lenght130	AL732656,1427674,1427804;AE009948,1427674,1427804;CP000114,1427674,1427804;CP003810,1427674,1427804;HF952104,1427674,1427804;HF952106,1427674,1427804;HF952105,1427674,1427804;CP007482,1427674,1427804;CP007565,1427674,1427804;HG939456,1427674,1427804;CP007631,1427674,1427804;CP007632,1427674,1427804;CP006910,1427674,1427804;CP007571,1427674,1427804;CP007570,1427674,1427804;FO393392,1427674,1427804…
CP007572	Mauve	SHARED	1432957	1433021	.	.	.	Notes=Lenght64	AL732656,1432957,1433021;AE009948,1432957,1433021;CP000114,1432957,1433021;CP003810,1432957,1433021;CP003919,1432957,1433021;HF952104,1432957,1433021;HF952106,1432957,1433021;HF952105,1432957,1433021;CP007482,1432957,1433021;CP007565,1432957,1433021;CP007631,1432957,1433021;CP006910,1432957,1433021;CP007571,1432957,1433021;CP007570,1432957,1433021;FO393392,1432957,1433021;CP010867,1432957,1433021…
CP007572	Mauve	SHARED	1459279	1459655	.	.	.	Notes=Lenght376	AL732656,1459279,1459655;AE009948,1459279,1459655;HF952104,1459279,1459655;CP007631,1459279,1459655;CP006910,1459279,1459655;CP007571,1459279,1459655;CP007570,1459279,1459655;CP010867,1459279,1459655;CP011329,1459279,1459655;CP012419,1459279,1459655;CP013202,1459279,1459655;
CP007572	Mauve	SHARED	1459656	1459749	.	.	.	Notes=Lenght93	AL732656,1459656,1459749;AE009948,1459656,1459749;HF952104,1459656,1459749;CP007631,1459656,1459749;CP007571,1459656,1459749;CP007570,1459656,1459749;CP010867,1459656,1459749;CP011329,1459656,1459749;CP012419,1459656,1459749;CP013202,1459656,1459749;
CP007572	Mauve	SHARED	1466424	1468675	.	.	.	Notes=Lenght2251	AL732656,1466424,1468675;AE009948,1466424,1468675;HF952104,1466424,1468675;CP007631,1466424,1468675;CP007571,1466424,1468675;CP007570,1466424,1468675;CP010867,1466424,1468675;CP011329,1466424,1468675;CP012419,1466424,1468675;CP013202,1466424,1468675;
CP007572	Mauve	SHARED	1468676	1468726	.	.	.	Notes=Lenght50	AL732656,1468676,1468726;AE009948,1468676,1468726;HF952104,1468676,1468726;CP007631,1468676,1468726;CP007571,1468676,1468726;CP007570,1468676,1468726;CP010867,1468676,1468726;CP012419,1468676,1468726;CP013202,1468676,1468726;
CP007572	Mauve	SHARED	1468727	1468740	.	.	.	Notes=Lenght13	AL732656,1468727,1468740;AE009948,1468727,1468740;CP000114,1468727,1468740;CP003810,1468727,1468740;CP003919,1468727,1468740;HF952104,1468727,1468740;HF952106,1468727,1468740;HF952105,1468727,1468740;CP007482,1468727,1468740;CP007565,1468727,1468740;HG939456,1468727,1468740;CP007631,1468727,1468740;CP007632,1468727,1468740;CP007571,1468727,1468740;CP007570,1468727,1468740;FO393392,1468727,1468740…
CP007572	Mauve	SHARED	1506914	1507074	.	.	.	Notes=Lenght160	AL732656,1506914,1507074;AE009948,1506914,1507074;CP000114,1506914,1507074;CP003810,1506914,1507074;CP003919,1506914,1507074;HF952104,1506914,1507074;HF952106,1506914,1507074;HF952105,1506914,1507074;CP007482,1506914,1507074;CP007565,1506914,1507074;CP007631,1506914,1507074;CP006910,1506914,1507074;CP007571,1506914,1507074;CP007570,1506914,1507074;FO393392,1506914,1507074;CP010867,1506914,1507074…
CP007572	Mauve	SHARED	1507357	1507961	.	.	.	Notes=Lenght604	AL732656,1507357,1507961;AE009948,1507357,1507961;CP000114,1507357,1507961;CP003810,1507357,1507961;CP003919,1507357,1507961;HF952104,1507357,1507961;HF952106,1507357,1507961;HF952105,1507357,1507961;CP007482,1507357,1507961;CP007565,1507357,1507961;CP007631,1507357,1507961;CP006910,1507357,1507961;CP007571,1507357,1507961;CP007570,1507357,1507961;FO393392,1507357,1507961;CP010867,1507357,1507961…
CP007572	Mauve	SHARED	1508056	1508438	.	.	.	Notes=Lenght382	AL732656,1508056,1508438;AE009948,1508056,1508438;CP000114,1508056,1508438;CP003810,1508056,1508438;CP003919,1508056,1508438;HF952104,1508056,1508438;HF952106,1508056,1508438;HF952105,1508056,1508438;CP007482,1508056,1508438;CP007565,1508056,1508438;CP007631,1508056,1508438;CP006910,1508056,1508438;CP007571,1508056,1508438;CP007570,1508056,1508438;FO393392,1508056,1508438;CP010867,1508056,1508438…
CP007572	Mauve	SHARED	1508529	1508593	.	.	.	Notes=Lenght64	AL732656,1508529,1508593;AE009948,1508529,1508593;CP000114,1508529,1508593;CP003810,1508529,1508593;CP003919,1508529,1508593;HF952104,1508529,1508593;HF952106,1508529,1508593;HF952105,1508529,1508593;HG939456,1508529,1508593;CP007631,1508529,1508593;CP007632,1508529,1508593;CP006910,1508529,1508593;CP007571,1508529,1508593;CP007570,1508529,1508593;CP010867,1508529,1508593;CP011325,1508529,1508593…
CP007572	Mauve	SHARED	1508594	1508714	.	.	.	Notes=Lenght120	AL732656,1508594,1508714;AE009948,1508594,1508714;CP000114,1508594,1508714;CP003810,1508594,1508714;CP003919,1508594,1508714;HF952104,1508594,1508714;HF952106,1508594,1508714;HF952105,1508594,1508714;CP007631,1508594,1508714;CP006910,1508594,1508714;CP007571,1508594,1508714;CP007570,1508594,1508714;CP010867,1508594,1508714;CP011325,1508594,1508714;CP011326,1508594,1508714;CP011327,1508594,1508714…
CP007572	Mauve	SHARED	1508715	1510556	.	.	.	Notes=Lenght1841	AL732656,1508715,1510556;AE009948,1508715,1510556;CP000114,1508715,1510556;CP003810,1508715,1510556;CP003919,1508715,1510556;HF952104,1508715,1510556;HF952106,1508715,1510556;HF952105,1508715,1510556;CP007482,1508715,1510556;CP007565,1508715,1510556;CP007631,1508715,1510556;CP006910,1508715,1510556;CP007571,1508715,1510556;CP007570,1508715,1510556;FO393392,1508715,1510556;CP010867,1508715,1510556…
CP007572	Mauve	SHARED	1510557	1510841	.	.	.	Notes=Lenght284	AL732656,1510557,1510841;AE009948,1510557,1510841;CP000114,1510557,1510841;CP003810,1510557,1510841;HF952104,1510557,1510841;HF952106,1510557,1510841;HF952105,1510557,1510841;CP007482,1510557,1510841;CP007565,1510557,1510841;CP007631,1510557,1510841;CP006910,1510557,1510841;CP007571,1510557,1510841;CP007570,1510557,1510841;FO393392,1510557,1510841;CP010867,1510557,1510841;CP011325,1510557,1510841…
CP007572	Mauve	SHARED	1510842	1511005	.	.	.	Notes=Lenght163	AL732656,1510842,1511005;AE009948,1510842,1511005;CP000114,1510842,1511005;CP003810,1510842,1511005;CP003919,1510842,1511005;HF952104,1510842,1511005;HF952106,1510842,1511005;HF952105,1510842,1511005;CP007482,1510842,1511005;CP007565,1510842,1511005;CP007631,1510842,1511005;CP006910,1510842,1511005;CP007571,1510842,1511005;CP007570,1510842,1511005;FO393392,1510842,1511005;CP010867,1510842,1511005…
CP007572	Mauve	SHARED	1511006	1511652	.	.	.	Notes=Lenght646	AL732656,1511006,1511652;AE009948,1511006,1511652;CP000114,1511006,1511652;CP003810,1511006,1511652;CP003919,1511006,1511652;HF952104,1511006,1511652;HF952106,1511006,1511652;HF952105,1511006,1511652;CP007482,1511006,1511652;CP007565,1511006,1511652;CP007631,1511006,1511652;CP006910,1511006,1511652;CP007571,1511006,1511652;CP007570,1511006,1511652;FO393392,1511006,1511652;CP010867,1511006,1511652…
CP007572	Mauve	SHARED	1511653	1511741	.	.	.	Notes=Lenght88	AL732656,1511653,1511741;CP000114,1511653,1511741;CP003810,1511653,1511741;CP003919,1511653,1511741;HF952104,1511653,1511741;HF952106,1511653,1511741;HF952105,1511653,1511741;CP007482,1511653,1511741;CP007565,1511653,1511741;CP007631,1511653,1511741;CP006910,1511653,1511741;CP007571,1511653,1511741;CP007570,1511653,1511741;FO393392,1511653,1511741;CP010867,1511653,1511741;CP011325,1511653,1511741…
CP007572	Mauve	SHARED	1511819	1512698	.	.	.	Notes=Lenght879	AL732656,1511819,1512698;AE009948,1511819,1512698;CP000114,1511819,1512698;CP003810,1511819,1512698;CP003919,1511819,1512698;HF952104,1511819,1512698;HF952106,1511819,1512698;HF952105,1511819,1512698;CP007482,1511819,1512698;CP007565,1511819,1512698;CP007631,1511819,1512698;CP006910,1511819,1512698;CP007571,1511819,1512698;CP007570,1511819,1512698;FO393392,1511819,1512698;CP010867,1511819,1512698…
CP007572	Mauve	SHARED	1512699	1512737	.	.	.	Notes=Lenght38	AL732656,1512699,1512737;HF952104,1512699,1512737;CP007631,1512699,1512737;CP007571,1512699,1512737;CP007570,1512699,1512737;CP010867,1512699,1512737;CP013202,1512699,1512737;
CP007572	Mauve	SHARED	1512738	1512770	.	.	.	Notes=Lenght32	AL732656,1512738,1512770;CP003919,1512738,1512770;HF952104,1512738,1512770;HF952106,1512738,1512770;HF952105,1512738,1512770;CP007482,1512738,1512770;CP007565,1512738,1512770;CP007631,1512738,1512770;CP006910,1512738,1512770;CP007571,1512738,1512770;CP007570,1512738,1512770;FO393392,1512738,1512770;CP010867,1512738,1512770;CP011328,1512738,1512770;CP010319,1512738,1512770;CP013202,1512738,1512770;
CP007572	Mauve	SHARED	1512783	1516033	.	.	.	Notes=Lenght3250	AL732656,1512783,1516033;AE009948,1512783,1516033;CP000114,1512783,1516033;CP003810,1512783,1516033;CP003919,1512783,1516033;HF952104,1512783,1516033;HF952106,1512783,1516033;HF952105,1512783,1516033;CP007482,1512783,1516033;CP007565,1512783,1516033;CP007631,1512783,1516033;CP006910,1512783,1516033;CP007571,1512783,1516033;CP007570,1512783,1516033;FO393392,1512783,1516033;CP010867,1512783,1516033…
CP007572	Mauve	SHARED	1516034	1516183	.	.	.	Notes=Lenght149	AL732656,1516034,1516183;AE009948,1516034,1516183;CP000114,1516034,1516183;CP003810,1516034,1516183;HF952104,1516034,1516183;CP007631,1516034,1516183;CP006910,1516034,1516183;CP007571,1516034,1516183;CP007570,1516034,1516183;CP010867,1516034,1516183;CP011325,1516034,1516183;CP011326,1516034,1516183;CP011327,1516034,1516183;CP012419,1516034,1516183;CP013202,1516034,1516183;
CP007572	Mauve	SHARED	1516917	1516953	.	.	.	Notes=Lenght36	AL732656,1516917,1516953;AE009948,1516917,1516953;CP000114,1516917,1516953;CP003810,1516917,1516953;HF952104,1516917,1516953;HF952106,1516917,1516953;HF952105,1516917,1516953;CP007482,1516917,1516953;CP007565,1516917,1516953;CP007631,1516917,1516953;CP007571,1516917,1516953;CP007570,1516917,1516953;FO393392,1516917,1516953;CP010867,1516917,1516953;CP011325,1516917,1516953;CP011326,1516917,1516953…
CP007572	Mauve	SHARED	1521101	1522910	.	.	.	Notes=Lenght1809	AL732656,1521101,1522910;AE009948,1521101,1522910;CP000114,1521101,1522910;CP003810,1521101,1522910;HF952104,1521101,1522910;HF952106,1521101,1522910;HF952105,1521101,1522910;CP007482,1521101,1522910;CP007565,1521101,1522910;CP007631,1521101,1522910;CP007571,1521101,1522910;CP007570,1521101,1522910;FO393392,1521101,1522910;CP010867,1521101,1522910;CP011325,1521101,1522910;CP011326,1521101,1522910…
CP007572	Mauve	SHARED	1522911	1525044	.	.	.	Notes=Lenght2133	AL732656,1522911,1525044;AE009948,1522911,1525044;CP000114,1522911,1525044;CP003810,1522911,1525044;CP003919,1522911,1525044;HF952104,1522911,1525044;HF952106,1522911,1525044;HF952105,1522911,1525044;CP007482,1522911,1525044;CP007565,1522911,1525044;CP007631,1522911,1525044;CP006910,1522911,1525044;CP007571,1522911,1525044;CP007570,1522911,1525044;FO393392,1522911,1525044;CP010867,1522911,1525044…
CP007572	Mauve	SHARED	1525045	1525063	.	.	.	Notes=Lenght18	AL732656,1525045,1525063;AE009948,1525045,1525063;CP000114,1525045,1525063;CP003810,1525045,1525063;CP003919,1525045,1525063;HF952104,1525045,1525063;HF952106,1525045,1525063;HF952105,1525045,1525063;CP007482,1525045,1525063;CP007565,1525045,1525063;CP007631,1525045,1525063;CP006910,1525045,1525063;CP007571,1525045,1525063;CP007570,1525045,1525063;FO393392,1525045,1525063;CP010867,1525045,1525063…
CP007572	Mauve	SHARED	1525064	1525101	.	.	.	Notes=Lenght37	AL732656,1525064,1525101;AE009948,1525064,1525101;CP000114,1525064,1525101;CP003810,1525064,1525101;HF952104,1525064,1525101;HF952106,1525064,1525101;HF952105,1525064,1525101;CP007631,1525064,1525101;CP006910,1525064,1525101;CP007571,1525064,1525101;CP007570,1525064,1525101;CP010867,1525064,1525101;CP011325,1525064,1525101;CP011326,1525064,1525101;CP011327,1525064,1525101;CP012419,1525064,1525101…
CP007572	Mauve	SHARED	1525102	1525114	.	.	.	Notes=Lenght12	AL732656,1525102,1525114;AE009948,1525102,1525114;CP000114,1525102,1525114;CP003810,1525102,1525114;HF952104,1525102,1525114;CP007631,1525102,1525114;CP006910,1525102,1525114;CP007571,1525102,1525114;CP007570,1525102,1525114;CP010867,1525102,1525114;CP011325,1525102,1525114;CP011326,1525102,1525114;CP011327,1525102,1525114;CP012419,1525102,1525114;CP013202,1525102,1525114;
CP007572	Mauve	SHARED	1525956	1525974	.	.	.	Notes=Lenght18	AL732656,1525956,1525974;AE009948,1525956,1525974;CP000114,1525956,1525974;CP003810,1525956,1525974;HF952104,1525956,1525974;HF952105,1525956,1525974;CP007631,1525956,1525974;CP006910,1525956,1525974;CP007571,1525956,1525974;CP007570,1525956,1525974;CP010867,1525956,1525974;CP011325,1525956,1525974;CP011326,1525956,1525974;CP011327,1525956,1525974;CP010319,1525956,1525974;CP012419,1525956,1525974…
CP007572	Mauve	SHARED	1525975	1525989	.	.	.	Notes=Lenght14	AL732656,1525975,1525989;AE009948,1525975,1525989;CP000114,1525975,1525989;CP003810,1525975,1525989;CP003919,1525975,1525989;HF952104,1525975,1525989;HF952105,1525975,1525989;CP007482,1525975,1525989;CP007631,1525975,1525989;CP006910,1525975,1525989;CP007571,1525975,1525989;CP007570,1525975,1525989;CP010867,1525975,1525989;CP011325,1525975,1525989;CP011326,1525975,1525989;CP011327,1525975,1525989…
CP007572	Mauve	SHARED	1525992	1528532	.	.	.	Notes=Lenght2540	AL732656,1525992,1528532;AE009948,1525992,1528532;CP000114,1525992,1528532;CP003810,1525992,1528532;CP003919,1525992,1528532;HF952104,1525992,1528532;HF952106,1525992,1528532;HF952105,1525992,1528532;CP007482,1525992,1528532;CP007565,1525992,1528532;CP007631,1525992,1528532;CP006910,1525992,1528532;CP007571,1525992,1528532;CP007570,1525992,1528532;FO393392,1525992,1528532;CP010867,1525992,1528532…
CP007572	Mauve	SHARED	1528533	1528619	.	.	.	Notes=Lenght86	AL732656,1528533,1528619;AE009948,1528533,1528619;CP000114,1528533,1528619;CP003810,1528533,1528619;CP003919,1528533,1528619;HF952104,1528533,1528619;HF952106,1528533,1528619;HF952105,1528533,1528619;CP007482,1528533,1528619;CP007565,1528533,1528619;HG939456,1528533,1528619;CP007631,1528533,1528619;CP007632,1528533,1528619;CP006910,1528533,1528619;CP007571,1528533,1528619;CP007570,1528533,1528619…
CP007572	Mauve	SHARED	1528620	1529293	.	.	.	Notes=Lenght673	AL732656,1528620,1529293;AE009948,1528620,1529293;CP000114,1528620,1529293;CP003810,1528620,1529293;CP003919,1528620,1529293;HF952104,1528620,1529293;HF952106,1528620,1529293;HF952105,1528620,1529293;CP007482,1528620,1529293;CP007565,1528620,1529293;CP007631,1528620,1529293;CP006910,1528620,1529293;CP007571,1528620,1529293;CP007570,1528620,1529293;FO393392,1528620,1529293;CP010867,1528620,1529293…
CP007572	Mauve	SHARED	1529294	1529907	.	.	.	Notes=Lenght613	AL732656,1529294,1529907;AE009948,1529294,1529907;CP000114,1529294,1529907;CP003810,1529294,1529907;CP003919,1529294,1529907;HF952104,1529294,1529907;HF952106,1529294,1529907;HF952105,1529294,1529907;CP007482,1529294,1529907;CP007565,1529294,1529907;CP007631,1529294,1529907;CP006910,1529294,1529907;CP007571,1529294,1529907;CP007570,1529294,1529907;FO393392,1529294,1529907;CP010867,1529294,1529907…
CP007572	Mauve	SHARED	1539956	1540174	.	.	.	Notes=Lenght218	AL732656,1539956,1540174;AE009948,1539956,1540174;CP000114,1539956,1540174;CP003810,1539956,1540174;CP003919,1539956,1540174;HF952104,1539956,1540174;HF952106,1539956,1540174;HF952105,1539956,1540174;HG939456,1539956,1540174;CP007631,1539956,1540174;CP007632,1539956,1540174;CP006910,1539956,1540174;CP007571,1539956,1540174;CP007570,1539956,1540174;CP010867,1539956,1540174;CP011325,1539956,1540174…
CP007572	Mauve	SHARED	1561628	1561671	.	.	.	Notes=Lenght43	AE009948,1561628,1561671;CP000114,1561628,1561671;CP003810,1561628,1561671;CP003919,1561628,1561671;HF952104,1561628,1561671;HF952106,1561628,1561671;HF952105,1561628,1561671;HG939456,1561628,1561671;CP007631,1561628,1561671;CP007632,1561628,1561671;CP006910,1561628,1561671;CP007571,1561628,1561671;CP007570,1561628,1561671;CP010867,1561628,1561671;CP011325,1561628,1561671;CP011326,1561628,1561671…
CP007572	Mauve	SHARED	1562520	1562662	.	.	.	Notes=Lenght142	AL732656,1562520,1562662;AE009948,1562520,1562662;CP000114,1562520,1562662;CP003810,1562520,1562662;CP003919,1562520,1562662;HF952104,1562520,1562662;HF952106,1562520,1562662;HF952105,1562520,1562662;HG939456,1562520,1562662;CP007631,1562520,1562662;CP007632,1562520,1562662;CP006910,1562520,1562662;CP007571,1562520,1562662;CP007570,1562520,1562662;CP010867,1562520,1562662;CP011325,1562520,1562662…
CP007572	Mauve	SHARED	1563827	1563863	.	.	.	Notes=Lenght36	AL732656,1563827,1563863;AE009948,1563827,1563863;CP000114,1563827,1563863;CP003810,1563827,1563863;HF952104,1563827,1563863;HF952106,1563827,1563863;HF952105,1563827,1563863;CP007482,1563827,1563863;CP007565,1563827,1563863;HG939456,1563827,1563863;CP007631,1563827,1563863;CP007632,1563827,1563863;CP006910,1563827,1563863;CP007571,1563827,1563863;CP007570,1563827,1563863;FO393392,1563827,1563863…
CP007572	Mauve	SHARED	1567470	1567644	.	.	.	Notes=Lenght174	AL732656,1567470,1567644;AE009948,1567470,1567644;CP000114,1567470,1567644;CP003810,1567470,1567644;CP003919,1567470,1567644;HF952104,1567470,1567644;HF952105,1567470,1567644;CP007482,1567470,1567644;CP007565,1567470,1567644;HG939456,1567470,1567644;CP007631,1567470,1567644;CP007632,1567470,1567644;CP006910,1567470,1567644;CP007571,1567470,1567644;CP007570,1567470,1567644;FO393392,1567470,1567644…
CP007572	Mauve	SHARED	1599487	1599711	.	.	.	Notes=Lenght224	AL732656,1599487,1599711;AE009948,1599487,1599711;CP000114,1599487,1599711;CP003810,1599487,1599711;CP003919,1599487,1599711;HF952104,1599487,1599711;HF952106,1599487,1599711;HF952105,1599487,1599711;CP007482,1599487,1599711;CP007565,1599487,1599711;HG939456,1599487,1599711;CP007631,1599487,1599711;CP007632,1599487,1599711;CP006910,1599487,1599711;CP007571,1599487,1599711;CP007570,1599487,1599711…
CP007572	Mauve	SHARED	1603101	1603196	.	.	.	Notes=Lenght95	AL732656,1603101,1603196;AE009948,1603101,1603196;CP000114,1603101,1603196;CP003810,1603101,1603196;CP003919,1603101,1603196;HF952104,1603101,1603196;HF952106,1603101,1603196;CP007482,1603101,1603196;CP007565,1603101,1603196;HG939456,1603101,1603196;CP007631,1603101,1603196;CP007632,1603101,1603196;CP006910,1603101,1603196;CP007571,1603101,1603196;CP007570,1603101,1603196;FO393392,1603101,1603196…
CP007572	Mauve	SHARED	1604171	1604211	.	.	.	Notes=Lenght40	AL732656,1604171,1604211;AE009948,1604171,1604211;CP000114,1604171,1604211;CP003810,1604171,1604211;HF952104,1604171,1604211;HF952106,1604171,1604211;HF952105,1604171,1604211;CP007482,1604171,1604211;CP007565,1604171,1604211;HG939456,1604171,1604211;CP007631,1604171,1604211;CP007632,1604171,1604211;CP006910,1604171,1604211;CP007571,1604171,1604211;CP007570,1604171,1604211;FO393392,1604171,1604211…
CP007572	Mauve	SHARED	1605094	1605487	.	.	.	Notes=Lenght393	AL732656,1605094,1605487;AE009948,1605094,1605487;CP000114,1605094,1605487;CP003810,1605094,1605487;CP003919,1605094,1605487;HF952104,1605094,1605487;HF952106,1605094,1605487;HF952105,1605094,1605487;CP007482,1605094,1605487;CP007565,1605094,1605487;HG939456,1605094,1605487;CP007631,1605094,1605487;CP007632,1605094,1605487;CP006910,1605094,1605487;CP007571,1605094,1605487;FO393392,1605094,1605487…
CP007572	Mauve	SHARED	1605488	1605584	.	.	.	Notes=Lenght96	AL732656,1605488,1605584;AE009948,1605488,1605584;CP000114,1605488,1605584;CP003810,1605488,1605584;CP003919,1605488,1605584;HF952104,1605488,1605584;HF952106,1605488,1605584;HF952105,1605488,1605584;CP007482,1605488,1605584;CP007565,1605488,1605584;HG939456,1605488,1605584;CP007631,1605488,1605584;CP007632,1605488,1605584;CP006910,1605488,1605584;CP007571,1605488,1605584;FO393392,1605488,1605584…
CP007572	Mauve	SHARED	1607963	1608072	.	.	.	Notes=Lenght109	AL732656,1607963,1608072;AE009948,1607963,1608072;CP000114,1607963,1608072;CP003810,1607963,1608072;HF952104,1607963,1608072;HF952106,1607963,1608072;HF952105,1607963,1608072;HG939456,1607963,1608072;CP007631,1607963,1608072;CP007632,1607963,1608072;CP006910,1607963,1608072;CP007571,1607963,1608072;CP007570,1607963,1608072;CP010867,1607963,1608072;CP011325,1607963,1608072;CP011326,1607963,1608072…
CP007572	Mauve	SHARED	1626966	1626985	.	.	.	Notes=Lenght19	AL732656,1626966,1626985;AE009948,1626966,1626985;CP000114,1626966,1626985;CP003810,1626966,1626985;CP003919,1626966,1626985;HF952104,1626966,1626985;HF952106,1626966,1626985;HF952105,1626966,1626985;CP007482,1626966,1626985;CP007565,1626966,1626985;CP007631,1626966,1626985;CP007632,1626966,1626985;CP006910,1626966,1626985;CP007571,1626966,1626985;CP007570,1626966,1626985;FO393392,1626966,1626985…
CP007572	Mauve	SHARED	1633169	1633210	.	.	.	Notes=Lenght41	AL732656,1633169,1633210;AE009948,1633169,1633210;CP000114,1633169,1633210;CP003810,1633169,1633210;HF952104,1633169,1633210;HF952106,1633169,1633210;HF952105,1633169,1633210;CP007482,1633169,1633210;CP007565,1633169,1633210;HG939456,1633169,1633210;CP007631,1633169,1633210;CP007632,1633169,1633210;CP006910,1633169,1633210;CP007571,1633169,1633210;CP007570,1633169,1633210;FO393392,1633169,1633210…
CP007572	Mauve	SHARED	1637827	1637895	.	.	.	Notes=Lenght68	AL732656,1637827,1637895;AE009948,1637827,1637895;CP000114,1637827,1637895;CP003810,1637827,1637895;CP003919,1637827,1637895;HF952104,1637827,1637895;HF952106,1637827,1637895;HF952105,1637827,1637895;HG939456,1637827,1637895;CP007631,1637827,1637895;CP007632,1637827,1637895;CP006910,1637827,1637895;CP007571,1637827,1637895;CP007570,1637827,1637895;CP010867,1637827,1637895;CP011325,1637827,1637895…
CP007572	Mauve	SHARED	1684801	1685395	.	.	.	Notes=Lenght594	AL732656,1684801,1685395;AE009948,1684801,1685395;CP000114,1684801,1685395;CP003810,1684801,1685395;HF952104,1684801,1685395;HF952106,1684801,1685395;HF952105,1684801,1685395;CP007482,1684801,1685395;CP007565,1684801,1685395;HG939456,1684801,1685395;CP007631,1684801,1685395;CP007632,1684801,1685395;CP006910,1684801,1685395;CP007571,1684801,1685395;CP007570,1684801,1685395;FO393392,1684801,1685395…
CP007572	Mauve	SHARED	1695233	1695298	.	.	.	Notes=Lenght65	AL732656,1695233,1695298;AE009948,1695233,1695298;CP000114,1695233,1695298;CP003810,1695233,1695298;CP003919,1695233,1695298;HF952104,1695233,1695298;HF952106,1695233,1695298;HF952105,1695233,1695298;HG939456,1695233,1695298;CP007631,1695233,1695298;CP007632,1695233,1695298;CP006910,1695233,1695298;CP007571,1695233,1695298;CP007570,1695233,1695298;CP010867,1695233,1695298;CP011325,1695233,1695298…
CP007572	Mauve	SHARED	1698563	1698641	.	.	.	Notes=Lenght78	AL732656,1698563,1698641;AE009948,1698563,1698641;CP000114,1698563,1698641;CP003810,1698563,1698641;HF952104,1698563,1698641;HF952106,1698563,1698641;HF952105,1698563,1698641;HG939456,1698563,1698641;CP007631,1698563,1698641;CP007632,1698563,1698641;CP006910,1698563,1698641;CP007571,1698563,1698641;CP007570,1698563,1698641;CP010867,1698563,1698641;CP011325,1698563,1698641;CP011326,1698563,1698641…
CP007572	Mauve	SHARED	1699921	1699985	.	.	.	Notes=Lenght64	AL732656,1699921,1699985;AE009948,1699921,1699985;CP000114,1699921,1699985;CP003810,1699921,1699985;CP003919,1699921,1699985;HF952104,1699921,1699985;HF952106,1699921,1699985;HF952105,1699921,1699985;HG939456,1699921,1699985;CP007631,1699921,1699985;CP007632,1699921,1699985;CP006910,1699921,1699985;CP007571,1699921,1699985;CP007570,1699921,1699985;CP010867,1699921,1699985;CP011325,1699921,1699985…
CP007572	Mauve	SHARED	1699986	1700202	.	.	.	Notes=Lenght216	AL732656,1699986,1700202;AE009948,1699986,1700202;CP000114,1699986,1700202;CP003810,1699986,1700202;CP003919,1699986,1700202;HF952104,1699986,1700202;HF952106,1699986,1700202;HF952105,1699986,1700202;HG939456,1699986,1700202;CP007631,1699986,1700202;CP007632,1699986,1700202;CP007571,1699986,1700202;CP007570,1699986,1700202;CP010867,1699986,1700202;CP011325,1699986,1700202;CP011326,1699986,1700202…
CP007572	Mauve	SHARED	1700203	1702039	.	.	.	Notes=Lenght1836	AL732656,1700203,1702039;AE009948,1700203,1702039;CP000114,1700203,1702039;CP003810,1700203,1702039;CP003919,1700203,1702039;HF952104,1700203,1702039;HF952106,1700203,1702039;HF952105,1700203,1702039;HG939456,1700203,1702039;CP007631,1700203,1702039;CP007632,1700203,1702039;CP006910,1700203,1702039;CP007571,1700203,1702039;CP007570,1700203,1702039;CP010867,1700203,1702039;CP011325,1700203,1702039…
CP007572	Mauve	SHARED	1721825	1721866	.	.	.	Notes=Lenght41	AL732656,1721825,1721866;AE009948,1721825,1721866;CP000114,1721825,1721866;CP003810,1721825,1721866;HF952104,1721825,1721866;HF952106,1721825,1721866;HF952105,1721825,1721866;HG939456,1721825,1721866;CP007631,1721825,1721866;CP007632,1721825,1721866;CP006910,1721825,1721866;CP007571,1721825,1721866;CP007570,1721825,1721866;CP010867,1721825,1721866;CP011325,1721825,1721866;CP011326,1721825,1721866…
CP007572	Mauve	SHARED	1741907	1742093	.	.	.	Notes=Lenght186	AL732656,1741907,1742093;AE009948,1741907,1742093;CP000114,1741907,1742093;CP003810,1741907,1742093;CP003919,1741907,1742093;HF952104,1741907,1742093;HF952105,1741907,1742093;CP007482,1741907,1742093;CP007565,1741907,1742093;HG939456,1741907,1742093;CP007631,1741907,1742093;CP007632,1741907,1742093;CP006910,1741907,1742093;CP007571,1741907,1742093;CP007570,1741907,1742093;FO393392,1741907,1742093…
CP007572	Mauve	SHARED	1748440	1748476	.	.	.	Notes=Lenght36	AL732656,1748440,1748476;AE009948,1748440,1748476;CP000114,1748440,1748476;CP003810,1748440,1748476;HF952104,1748440,1748476;HF952106,1748440,1748476;HF952105,1748440,1748476;CP007482,1748440,1748476;CP007565,1748440,1748476;HG939456,1748440,1748476;CP007631,1748440,1748476;CP007632,1748440,1748476;CP006910,1748440,1748476;CP007571,1748440,1748476;CP007570,1748440,1748476;FO393392,1748440,1748476…
CP007572	Mauve	SHARED	1751430	1751482	.	.	.	Notes=Lenght52	AL732656,1751430,1751482;AE009948,1751430,1751482;CP000114,1751430,1751482;CP003810,1751430,1751482;HF952104,1751430,1751482;HF952106,1751430,1751482;HF952105,1751430,1751482;CP007482,1751430,1751482;CP007565,1751430,1751482;HG939456,1751430,1751482;CP007631,1751430,1751482;CP007632,1751430,1751482;CP006910,1751430,1751482;CP007571,1751430,1751482;CP007570,1751430,1751482;FO393392,1751430,1751482…
CP007572	Mauve	SHARED	1763790	1763881	.	.	.	Notes=Lenght91	AL732656,1763790,1763881;AE009948,1763790,1763881;CP000114,1763790,1763881;CP003810,1763790,1763881;HF952104,1763790,1763881;HF952106,1763790,1763881;HF952105,1763790,1763881;CP007482,1763790,1763881;CP007565,1763790,1763881;HG939456,1763790,1763881;CP007631,1763790,1763881;CP007632,1763790,1763881;CP006910,1763790,1763881;CP007571,1763790,1763881;CP007570,1763790,1763881;FO393392,1763790,1763881…
CP007572	Mauve	SHARED	1795178	1795223	.	.	.	Notes=Lenght45	AL732656,1795178,1795223;AE009948,1795178,1795223;CP000114,1795178,1795223;CP003810,1795178,1795223;HF952104,1795178,1795223;HF952106,1795178,1795223;HF952105,1795178,1795223;HG939456,1795178,1795223;CP007631,1795178,1795223;CP007632,1795178,1795223;CP006910,1795178,1795223;CP007571,1795178,1795223;CP007570,1795178,1795223;CP010867,1795178,1795223;CP011325,1795178,1795223;CP011326,1795178,1795223…
CP007572	Mauve	SHARED	1808819	1809115	.	.	.	Notes=Lenght296	AL732656,1808819,1809115;AE009948,1808819,1809115;CP000114,1808819,1809115;CP003810,1808819,1809115;HF952104,1808819,1809115;HF952106,1808819,1809115;HF952105,1808819,1809115;CP007482,1808819,1809115;CP007565,1808819,1809115;HG939456,1808819,1809115;CP007631,1808819,1809115;CP007632,1808819,1809115;CP007571,1808819,1809115;CP007570,1808819,1809115;FO393392,1808819,1809115;CP010867,1808819,1809115…
CP007572	Mauve	SHARED	1809116	1809808	.	.	.	Notes=Lenght692	AL732656,1809116,1809808;AE009948,1809116,1809808;CP000114,1809116,1809808;CP003810,1809116,1809808;HF952104,1809116,1809808;HF952106,1809116,1809808;HF952105,1809116,1809808;HG939456,1809116,1809808;CP007631,1809116,1809808;CP007632,1809116,1809808;CP007571,1809116,1809808;CP007570,1809116,1809808;CP010867,1809116,1809808;CP011325,1809116,1809808;CP011326,1809116,1809808;CP011327,1809116,1809808…
CP007572	Mauve	SHARED	1811795	1811843	.	.	.	Notes=Lenght48	AL732656,1811795,1811843;AE009948,1811795,1811843;CP000114,1811795,1811843;CP003810,1811795,1811843;CP003919,1811795,1811843;HF952104,1811795,1811843;HF952105,1811795,1811843;CP007482,1811795,1811843;CP007565,1811795,1811843;HG939456,1811795,1811843;CP007631,1811795,1811843;CP007632,1811795,1811843;CP006910,1811795,1811843;CP007571,1811795,1811843;CP007570,1811795,1811843;FO393392,1811795,1811843…
CP007572	Mauve	SHARED	1812155	1812198	.	.	.	Notes=Lenght43	AL732656,1812155,1812198;AE009948,1812155,1812198;CP000114,1812155,1812198;CP003810,1812155,1812198;HF952104,1812155,1812198;HF952106,1812155,1812198;HF952105,1812155,1812198;HG939456,1812155,1812198;CP007631,1812155,1812198;CP007632,1812155,1812198;CP006910,1812155,1812198;CP007571,1812155,1812198;CP007570,1812155,1812198;CP010867,1812155,1812198;CP011325,1812155,1812198;CP011326,1812155,1812198…
CP007572	Mauve	SHARED	1843157	1843507	.	.	.	Notes=Lenght350	AL732656,1843157,1843507;CP000114,1843157,1843507;CP003810,1843157,1843507;HF952104,1843157,1843507;HF952106,1843157,1843507;CP007631,1843157,1843507;CP007632,1843157,1843507;CP007571,1843157,1843507;CP007570,1843157,1843507;CP010867,1843157,1843507;CP011325,1843157,1843507;CP011326,1843157,1843507;CP011327,1843157,1843507;CP012419,1843157,1843507;CP013202,1843157,1843507;
CP007572	Mauve	SHARED	1843522	1843552	.	.	.	Notes=Lenght30	AL732656,1843522,1843552;CP000114,1843522,1843552;CP003810,1843522,1843552;HF952104,1843522,1843552;CP007631,1843522,1843552;CP007632,1843522,1843552;CP007571,1843522,1843552;CP007570,1843522,1843552;CP010867,1843522,1843552;CP011325,1843522,1843552;CP011326,1843522,1843552;CP011327,1843522,1843552;CP012419,1843522,1843552;CP013202,1843522,1843552;
CP007572	Mauve	SHARED	1843553	1843563	.	.	.	Notes=Lenght10	AL732656,1843553,1843563;CP000114,1843553,1843563;CP003810,1843553,1843563;HF952104,1843553,1843563;HF952106,1843553,1843563;CP007631,1843553,1843563;CP007632,1843553,1843563;CP007571,1843553,1843563;CP007570,1843553,1843563;CP010867,1843553,1843563;CP011325,1843553,1843563;CP011326,1843553,1843563;CP011327,1843553,1843563;CP012419,1843553,1843563;CP013202,1843553,1843563;
CP007572	Mauve	SHARED	1843581	1843618	.	.	.	Notes=Lenght37	AL732656,1843581,1843618;CP000114,1843581,1843618;CP003810,1843581,1843618;HF952104,1843581,1843618;HF952106,1843581,1843618;CP007631,1843581,1843618;CP007632,1843581,1843618;CP007571,1843581,1843618;CP007570,1843581,1843618;CP010867,1843581,1843618;CP011325,1843581,1843618;CP011326,1843581,1843618;CP011327,1843581,1843618;CP012419,1843581,1843618;CP013202,1843581,1843618;
CP007572	Mauve	SHARED	1885088	1885124	.	.	.	Notes=Lenght36	AL732656,1885088,1885124;AE009948,1885088,1885124;CP000114,1885088,1885124;CP003810,1885088,1885124;CP003919,1885088,1885124;HF952104,1885088,1885124;HF952106,1885088,1885124;HF952105,1885088,1885124;HG939456,1885088,1885124;CP007631,1885088,1885124;CP007632,1885088,1885124;CP006910,1885088,1885124;CP007571,1885088,1885124;CP007570,1885088,1885124;CP010867,1885088,1885124;CP011325,1885088,1885124…
CP007572	Mauve	SHARED	1885392	1885672	.	.	.	Notes=Lenght280	AL732656,1885392,1885672;AE009948,1885392,1885672;CP000114,1885392,1885672;CP003810,1885392,1885672;HF952104,1885392,1885672;HF952106,1885392,1885672;HF952105,1885392,1885672;CP007482,1885392,1885672;CP007565,1885392,1885672;HG939456,1885392,1885672;CP007631,1885392,1885672;CP007632,1885392,1885672;CP006910,1885392,1885672;CP007571,1885392,1885672;CP007570,1885392,1885672;FO393392,1885392,1885672…
CP007572	Mauve	SHARED	1894464	1894594	.	.	.	Notes=Lenght130	AL732656,1894464,1894594;AE009948,1894464,1894594;CP000114,1894464,1894594;CP003810,1894464,1894594;CP003919,1894464,1894594;HF952104,1894464,1894594;HF952106,1894464,1894594;HF952105,1894464,1894594;HG939456,1894464,1894594;CP007631,1894464,1894594;CP007632,1894464,1894594;CP006910,1894464,1894594;CP007571,1894464,1894594;CP007570,1894464,1894594;CP010867,1894464,1894594;CP011325,1894464,1894594…
CP007572	Mauve	SHARED	1895987	1896132	.	.	.	Notes=Lenght145	AL732656,1895987,1896132;AE009948,1895987,1896132;CP000114,1895987,1896132;CP003810,1895987,1896132;HF952104,1895987,1896132;HF952106,1895987,1896132;HF952105,1895987,1896132;HG939456,1895987,1896132;CP007631,1895987,1896132;CP007632,1895987,1896132;CP006910,1895987,1896132;CP007571,1895987,1896132;CP007570,1895987,1896132;CP010867,1895987,1896132;CP011325,1895987,1896132;CP011326,1895987,1896132…
CP007572	Mauve	SHARED	1896133	1896495	.	.	.	Notes=Lenght362	AL732656,1896133,1896495;AE009948,1896133,1896495;CP000114,1896133,1896495;CP003810,1896133,1896495;HF952104,1896133,1896495;HF952106,1896133,1896495;HF952105,1896133,1896495;CP007482,1896133,1896495;CP007565,1896133,1896495;HG939456,1896133,1896495;CP007631,1896133,1896495;CP007632,1896133,1896495;CP006910,1896133,1896495;CP007571,1896133,1896495;CP007570,1896133,1896495;FO393392,1896133,1896495…
CP007572	Mauve	SHARED	1949622	1949632	.	.	.	Notes=Lenght10	AL732656,1949622,1949632;AE009948,1949622,1949632;CP000114,1949622,1949632;CP003810,1949622,1949632;CP003919,1949622,1949632;HF952104,1949622,1949632;HF952106,1949622,1949632;HF952105,1949622,1949632;CP007482,1949622,1949632;CP007565,1949622,1949632;HG939456,1949622,1949632;CP007631,1949622,1949632;CP007632,1949622,1949632;CP006910,1949622,1949632;CP007571,1949622,1949632;FO393392,1949622,1949632…
CP007572	Mauve	SHARED	1950254	1950264	.	.	.	Notes=Lenght10	AL732656,1950254,1950264;AE009948,1950254,1950264;CP000114,1950254,1950264;CP003810,1950254,1950264;HF952104,1950254,1950264;CP007631,1950254,1950264;CP007571,1950254,1950264;CP007570,1950254,1950264;CP010867,1950254,1950264;CP011325,1950254,1950264;CP011326,1950254,1950264;CP011327,1950254,1950264;CP011329,1950254,1950264;CP012419,1950254,1950264;CP013202,1950254,1950264;
CP007572	Mauve	SHARED	1950265	1950554	.	.	.	Notes=Lenght289	AL732656,1950265,1950554;AE009948,1950265,1950554;HF952104,1950265,1950554;CP007631,1950265,1950554;CP007571,1950265,1950554;CP007570,1950265,1950554;CP010867,1950265,1950554;CP011329,1950265,1950554;CP013202,1950265,1950554;
CP007572	Mauve	SHARED	1975287	1976358	.	.	.	Notes=Lenght1071	AL732656,1975287,1976358;AE009948,1975287,1976358;CP000114,1975287,1976358;CP003810,1975287,1976358;CP003919,1975287,1976358;HF952104,1975287,1976358;HF952106,1975287,1976358;HF952105,1975287,1976358;CP007482,1975287,1976358;CP007565,1975287,1976358;HG939456,1975287,1976358;CP007631,1975287,1976358;CP007632,1975287,1976358;CP006910,1975287,1976358;CP007571,1975287,1976358;CP007570,1975287,1976358…
CP007572	Mauve	SHARED	1976359	1976980	.	.	.	Notes=Lenght621	AL732656,1976359,1976980;AE009948,1976359,1976980;CP000114,1976359,1976980;CP003810,1976359,1976980;HF952104,1976359,1976980;HF952106,1976359,1976980;HF952105,1976359,1976980;CP007482,1976359,1976980;CP007565,1976359,1976980;HG939456,1976359,1976980;CP007631,1976359,1976980;CP007632,1976359,1976980;CP006910,1976359,1976980;CP007571,1976359,1976980;CP007570,1976359,1976980;FO393392,1976359,1976980…
CP007572	Mauve	SHARED	1976990	1977483	.	.	.	Notes=Lenght493	AL732656,1976990,1977483;AE009948,1976990,1977483;CP000114,1976990,1977483;CP003810,1976990,1977483;HF952104,1976990,1977483;HF952106,1976990,1977483;HF952105,1976990,1977483;HG939456,1976990,1977483;CP007631,1976990,1977483;CP007632,1976990,1977483;CP006910,1976990,1977483;CP007571,1976990,1977483;CP007570,1976990,1977483;CP010867,1976990,1977483;CP011325,1976990,1977483;CP011326,1976990,1977483…
CP007572	Mauve	SHARED	1977484	1980192	.	.	.	Notes=Lenght2708	AL732656,1977484,1980192;AE009948,1977484,1980192;CP000114,1977484,1980192;CP003810,1977484,1980192;CP003919,1977484,1980192;HF952104,1977484,1980192;HF952106,1977484,1980192;HF952105,1977484,1980192;CP007482,1977484,1980192;CP007565,1977484,1980192;HG939456,1977484,1980192;CP007631,1977484,1980192;CP007632,1977484,1980192;CP006910,1977484,1980192;CP007571,1977484,1980192;CP007570,1977484,1980192…
CP007572	Mauve	SHARED	1988858	1989019	.	.	.	Notes=Lenght161	AL732656,1988858,1989019;AE009948,1988858,1989019;CP000114,1988858,1989019;CP003810,1988858,1989019;HF952104,1988858,1989019;HF952106,1988858,1989019;HF952105,1988858,1989019;CP007482,1988858,1989019;CP007565,1988858,1989019;HG939456,1988858,1989019;CP007631,1988858,1989019;CP007632,1988858,1989019;CP006910,1988858,1989019;CP007571,1988858,1989019;CP007570,1988858,1989019;FO393392,1988858,1989019…
CP007572	Mauve	SHARED	1989151	1989171	.	.	.	Notes=Lenght20	AL732656,1989151,1989171;AE009948,1989151,1989171;CP000114,1989151,1989171;CP003810,1989151,1989171;HF952104,1989151,1989171;HF952106,1989151,1989171;HF952105,1989151,1989171;CP007482,1989151,1989171;CP007565,1989151,1989171;HG939456,1989151,1989171;CP007631,1989151,1989171;CP007632,1989151,1989171;CP006910,1989151,1989171;CP007571,1989151,1989171;CP007570,1989151,1989171;FO393392,1989151,1989171…
CP007572	Mauve	SHARED	1990669	1992038	.	.	.	Notes=Lenght1369	AL732656,1990669,1992038;AE009948,1990669,1992038;CP000114,1990669,1992038;CP003810,1990669,1992038;CP003919,1990669,1992038;HF952104,1990669,1992038;HF952106,1990669,1992038;HF952105,1990669,1992038;HG939456,1990669,1992038;CP007631,1990669,1992038;CP007632,1990669,1992038;CP006910,1990669,1992038;CP007571,1990669,1992038;CP007570,1990669,1992038;CP010867,1990669,1992038;CP011325,1990669,1992038…
CP007572	Mauve	SHARED	1992039	1992234	.	.	.	Notes=Lenght195	AL732656,1992039,1992234;AE009948,1992039,1992234;CP000114,1992039,1992234;CP003810,1992039,1992234;CP003919,1992039,1992234;HF952104,1992039,1992234;HF952106,1992039,1992234;HF952105,1992039,1992234;CP007631,1992039,1992234;CP007632,1992039,1992234;CP006910,1992039,1992234;CP007571,1992039,1992234;CP007570,1992039,1992234;CP010867,1992039,1992234;CP011325,1992039,1992234;CP011326,1992039,1992234…
CP007572	Mauve	SHARED	1992235	1993001	.	.	.	Notes=Lenght766	AL732656,1992235,1993001;AE009948,1992235,1993001;CP000114,1992235,1993001;CP003810,1992235,1993001;CP003919,1992235,1993001;HF952104,1992235,1993001;HF952106,1992235,1993001;HF952105,1992235,1993001;CP007482,1992235,1993001;CP007565,1992235,1993001;CP007631,1992235,1993001;CP007632,1992235,1993001;CP006910,1992235,1993001;CP007571,1992235,1993001;CP007570,1992235,1993001;FO393392,1992235,1993001…
CP007572	Mauve	SHARED	1996082	1996670	.	.	.	Notes=Lenght588	AL732656,1996082,1996670;AE009948,1996082,1996670;CP000114,1996082,1996670;CP003810,1996082,1996670;HF952104,1996082,1996670;HF952106,1996082,1996670;HF952105,1996082,1996670;CP007482,1996082,1996670;CP007565,1996082,1996670;HG939456,1996082,1996670;CP007631,1996082,1996670;CP007632,1996082,1996670;CP006910,1996082,1996670;CP007571,1996082,1996670;CP007570,1996082,1996670;FO393392,1996082,1996670…
CP007572	Mauve	SHARED	1996678	1996722	.	.	.	Notes=Lenght44	AL732656,1996678,1996722;CP000114,1996678,1996722;CP003810,1996678,1996722;HF952104,1996678,1996722;HF952106,1996678,1996722;HF952105,1996678,1996722;CP007482,1996678,1996722;CP007565,1996678,1996722;HG939456,1996678,1996722;CP007631,1996678,1996722;CP007632,1996678,1996722;CP006910,1996678,1996722;CP007571,1996678,1996722;CP007570,1996678,1996722;FO393392,1996678,1996722;CP010867,1996678,1996722…
CP007572	Mauve	SHARED	1996723	1996768	.	.	.	Notes=Lenght45	AL732656,1996723,1996768;AE009948,1996723,1996768;CP000114,1996723,1996768;CP003810,1996723,1996768;HF952104,1996723,1996768;HF952106,1996723,1996768;HF952105,1996723,1996768;CP007482,1996723,1996768;CP007565,1996723,1996768;HG939456,1996723,1996768;CP007631,1996723,1996768;CP007632,1996723,1996768;CP006910,1996723,1996768;CP007571,1996723,1996768;CP007570,1996723,1996768;FO393392,1996723,1996768…
CP007572	Mauve	SHARED	2005998	2006145	.	.	.	Notes=Lenght147	AL732656,2005998,2006145;AE009948,2005998,2006145;CP000114,2005998,2006145;CP003810,2005998,2006145;CP003919,2005998,2006145;HF952104,2005998,2006145;HF952106,2005998,2006145;HF952105,2005998,2006145;HG939456,2005998,2006145;CP007631,2005998,2006145;CP007632,2005998,2006145;CP006910,2005998,2006145;CP007571,2005998,2006145;CP007570,2005998,2006145;CP010867,2005998,2006145;CP011325,2005998,2006145…
CP007572	Mauve	SHARED	2013730	2013794	.	.	.	Notes=Lenght64	AL732656,2013730,2013794;AE009948,2013730,2013794;CP000114,2013730,2013794;CP003810,2013730,2013794;HF952104,2013730,2013794;HF952106,2013730,2013794;HF952105,2013730,2013794;HG939456,2013730,2013794;CP007631,2013730,2013794;CP007632,2013730,2013794;CP006910,2013730,2013794;CP007571,2013730,2013794;CP007570,2013730,2013794;CP010867,2013730,2013794;CP011325,2013730,2013794;CP011326,2013730,2013794…
CP007572	Mauve	SHARED	2013972	2014360	.	.	.	Notes=Lenght388	AL732656,2013972,2014360;AE009948,2013972,2014360;CP000114,2013972,2014360;CP003810,2013972,2014360;CP003919,2013972,2014360;HF952104,2013972,2014360;CP007482,2013972,2014360;CP007565,2013972,2014360;HG939456,2013972,2014360;CP007631,2013972,2014360;CP007632,2013972,2014360;CP006910,2013972,2014360;CP007571,2013972,2014360;CP007570,2013972,2014360;FO393392,2013972,2014360;CP010867,2013972,2014360…
CP007572	Mauve	SHARED	2014361	2014410	.	.	.	Notes=Lenght49	AL732656,2014361,2014410;AE009948,2014361,2014410;CP000114,2014361,2014410;CP003810,2014361,2014410;CP003919,2014361,2014410;HF952104,2014361,2014410;HF952106,2014361,2014410;CP007482,2014361,2014410;CP007565,2014361,2014410;HG939456,2014361,2014410;CP007631,2014361,2014410;CP007632,2014361,2014410;CP006910,2014361,2014410;CP007571,2014361,2014410;CP007570,2014361,2014410;FO393392,2014361,2014410…
CP007572	Mauve	SHARED	2015558	2015633	.	.	.	Notes=Lenght75	AL732656,2015558,2015633;AE009948,2015558,2015633;CP000114,2015558,2015633;CP003810,2015558,2015633;CP003919,2015558,2015633;HF952104,2015558,2015633;HF952106,2015558,2015633;HF952105,2015558,2015633;CP007482,2015558,2015633;CP007565,2015558,2015633;HG939456,2015558,2015633;CP007631,2015558,2015633;CP007632,2015558,2015633;CP007571,2015558,2015633;CP007570,2015558,2015633;FO393392,2015558,2015633…
CP007572	Mauve	SHARED	2017037	2017127	.	.	.	Notes=Lenght90	AL732656,2017037,2017127;AE009948,2017037,2017127;CP000114,2017037,2017127;CP003810,2017037,2017127;CP003919,2017037,2017127;HF952104,2017037,2017127;HF952106,2017037,2017127;HF952105,2017037,2017127;CP007482,2017037,2017127;CP007565,2017037,2017127;HG939456,2017037,2017127;CP007631,2017037,2017127;CP007571,2017037,2017127;CP007570,2017037,2017127;FO393392,2017037,2017127;CP010867,2017037,2017127…
CP007572	Mauve	SHARED	2017222	2017232	.	.	.	Notes=Lenght10	AL732656,2017222,2017232;AE009948,2017222,2017232;CP000114,2017222,2017232;CP003810,2017222,2017232;CP003919,2017222,2017232;HF952104,2017222,2017232;HF952105,2017222,2017232;CP007482,2017222,2017232;CP007565,2017222,2017232;HG939456,2017222,2017232;CP007631,2017222,2017232;CP007632,2017222,2017232;CP007571,2017222,2017232;CP007570,2017222,2017232;FO393392,2017222,2017232;CP010867,2017222,2017232…
CP007572	Mauve	SHARED	2017233	2017414	.	.	.	Notes=Lenght181	AL732656,2017233,2017414;AE009948,2017233,2017414;CP000114,2017233,2017414;CP003810,2017233,2017414;CP003919,2017233,2017414;HF952104,2017233,2017414;HF952105,2017233,2017414;CP007482,2017233,2017414;CP007565,2017233,2017414;HG939456,2017233,2017414;CP007631,2017233,2017414;CP007632,2017233,2017414;CP006910,2017233,2017414;CP007571,2017233,2017414;CP007570,2017233,2017414;FO393392,2017233,2017414…
CP007572	Mauve	SHARED	2031245	2031626	.	.	.	Notes=Lenght381	AL732656,2031245,2031626;AE009948,2031245,2031626;CP000114,2031245,2031626;CP003810,2031245,2031626;CP003919,2031245,2031626;HF952104,2031245,2031626;HF952106,2031245,2031626;HF952105,2031245,2031626;CP007482,2031245,2031626;CP007565,2031245,2031626;HG939456,2031245,2031626;CP007631,2031245,2031626;CP007632,2031245,2031626;CP007571,2031245,2031626;CP007570,2031245,2031626;FO393392,2031245,2031626…
CP007572	Mauve	SHARED	2031699	2031709	.	.	.	Notes=Lenght10	AL732656,2031699,2031709;AE009948,2031699,2031709;CP000114,2031699,2031709;CP003810,2031699,2031709;CP003919,2031699,2031709;HF952104,2031699,2031709;HF952106,2031699,2031709;HF952105,2031699,2031709;CP007482,2031699,2031709;CP007565,2031699,2031709;HG939456,2031699,2031709;CP007631,2031699,2031709;CP007632,2031699,2031709;CP007571,2031699,2031709;CP007570,2031699,2031709;FO393392,2031699,2031709…
CP007572	Mauve	SHARED	2032231	2033395	.	.	.	Notes=Lenght1164	CP003919,2032231,2033395;HF952104,2032231,2033395;HF952106,2032231,2033395;CP007482,2032231,2033395;CP007565,2032231,2033395;CP007631,2032231,2033395;CP006910,2032231,2033395;CP007571,2032231,2033395;CP007570,2032231,2033395;FO393392,2032231,2033395;CP010867,2032231,2033395;CP011328,2032231,2033395;CP010319,2032231,2033395;CP013202,2032231,2033395;
CP007572	Mauve	SHARED	2033481	2033550	.	.	.	Notes=Lenght69	AL732656,2033481,2033550;AE009948,2033481,2033550;CP000114,2033481,2033550;CP003810,2033481,2033550;CP003919,2033481,2033550;HF952104,2033481,2033550;HF952106,2033481,2033550;HF952105,2033481,2033550;CP007482,2033481,2033550;CP007565,2033481,2033550;HG939456,2033481,2033550;CP007631,2033481,2033550;CP007632,2033481,2033550;CP006910,2033481,2033550;CP007571,2033481,2033550;CP007570,2033481,2033550…
CP007572	Mauve	SHARED	2039524	2039551	.	.	.	Notes=Lenght27	AL732656,2039524,2039551;AE009948,2039524,2039551;CP000114,2039524,2039551;CP003810,2039524,2039551;HF952104,2039524,2039551;HF952106,2039524,2039551;HF952105,2039524,2039551;HG939456,2039524,2039551;CP007631,2039524,2039551;CP007632,2039524,2039551;CP006910,2039524,2039551;CP007571,2039524,2039551;CP007570,2039524,2039551;CP010867,2039524,2039551;CP011325,2039524,2039551;CP011326,2039524,2039551…
CP007572	Mauve	SHARED	2039698	2040256	.	.	.	Notes=Lenght558	AL732656,2039698,2040256;AE009948,2039698,2040256;CP000114,2039698,2040256;CP003810,2039698,2040256;CP003919,2039698,2040256;HF952104,2039698,2040256;HF952105,2039698,2040256;CP007482,2039698,2040256;CP007565,2039698,2040256;HG939456,2039698,2040256;CP007631,2039698,2040256;CP007632,2039698,2040256;CP007571,2039698,2040256;CP007570,2039698,2040256;FO393392,2039698,2040256;CP010867,2039698,2040256…
CP007572	Mauve	SHARED	2040257	2040472	.	.	.	Notes=Lenght215	AL732656,2040257,2040472;AE009948,2040257,2040472;CP000114,2040257,2040472;CP003810,2040257,2040472;CP003919,2040257,2040472;HF952104,2040257,2040472;HF952105,2040257,2040472;CP007482,2040257,2040472;CP007565,2040257,2040472;HG939456,2040257,2040472;CP007631,2040257,2040472;CP007632,2040257,2040472;CP007571,2040257,2040472;CP007570,2040257,2040472;FO393392,2040257,2040472;CP010867,2040257,2040472…
CP007572	Mauve	SHARED	2040473	2040786	.	.	.	Notes=Lenght313	AL732656,2040473,2040786;AE009948,2040473,2040786;CP000114,2040473,2040786;CP003810,2040473,2040786;CP003919,2040473,2040786;HF952104,2040473,2040786;HF952105,2040473,2040786;HG939456,2040473,2040786;CP007631,2040473,2040786;CP007632,2040473,2040786;CP007571,2040473,2040786;CP007570,2040473,2040786;CP010867,2040473,2040786;CP011325,2040473,2040786;CP011326,2040473,2040786;CP011327,2040473,2040786…
CP007572	Mauve	SHARED	2040787	2040829	.	.	.	Notes=Lenght42	AL732656,2040787,2040829;AE009948,2040787,2040829;CP000114,2040787,2040829;CP003810,2040787,2040829;CP003919,2040787,2040829;HF952104,2040787,2040829;HF952105,2040787,2040829;HG939456,2040787,2040829;CP007631,2040787,2040829;CP007571,2040787,2040829;CP007570,2040787,2040829;CP010867,2040787,2040829;CP011325,2040787,2040829;CP011326,2040787,2040829;CP011327,2040787,2040829;CP011329,2040787,2040829…
CP007572	Mauve	SHARED	2040830	2040966	.	.	.	Notes=Lenght136	AL732656,2040830,2040966;AE009948,2040830,2040966;CP000114,2040830,2040966;CP003810,2040830,2040966;CP003919,2040830,2040966;HF952104,2040830,2040966;HF952106,2040830,2040966;HF952105,2040830,2040966;HG939456,2040830,2040966;CP007631,2040830,2040966;CP006910,2040830,2040966;CP007571,2040830,2040966;CP007570,2040830,2040966;CP010867,2040830,2040966;CP011325,2040830,2040966;CP011326,2040830,2040966…
CP007572	Mauve	SHARED	2040967	2041011	.	.	.	Notes=Lenght44	AL732656,2040967,2041011;AE009948,2040967,2041011;CP000114,2040967,2041011;CP003810,2040967,2041011;CP003919,2040967,2041011;HF952104,2040967,2041011;HF952106,2040967,2041011;HF952105,2040967,2041011;HG939456,2040967,2041011;CP007631,2040967,2041011;CP007632,2040967,2041011;CP006910,2040967,2041011;CP007571,2040967,2041011;CP007570,2040967,2041011;CP010867,2040967,2041011;CP011325,2040967,2041011…
CP007572	Mauve	SHARED	2041012	2041084	.	.	.	Notes=Lenght72	AL732656,2041012,2041084;AE009948,2041012,2041084;CP000114,2041012,2041084;CP003810,2041012,2041084;CP003919,2041012,2041084;HF952104,2041012,2041084;HF952105,2041012,2041084;HG939456,2041012,2041084;CP007631,2041012,2041084;CP007632,2041012,2041084;CP007571,2041012,2041084;CP007570,2041012,2041084;CP010867,2041012,2041084;CP011325,2041012,2041084;CP011326,2041012,2041084;CP011327,2041012,2041084…
CP007572	Mauve	SHARED	2041085	2043893	.	.	.	Notes=Lenght2808	AL732656,2041085,2043893;AE009948,2041085,2043893;CP000114,2041085,2043893;CP003810,2041085,2043893;CP003919,2041085,2043893;HF952104,2041085,2043893;HF952106,2041085,2043893;HF952105,2041085,2043893;HG939456,2041085,2043893;CP007631,2041085,2043893;CP007632,2041085,2043893;CP006910,2041085,2043893;CP007571,2041085,2043893;CP007570,2041085,2043893;CP010867,2041085,2043893;CP011325,2041085,2043893…
CP007572	Mauve	SHARED	2044709	2044729	.	.	.	Notes=Lenght20	AL732656,2044709,2044729;AE009948,2044709,2044729;CP000114,2044709,2044729;CP003810,2044709,2044729;HF952104,2044709,2044729;HF952106,2044709,2044729;HF952105,2044709,2044729;HG939456,2044709,2044729;CP007631,2044709,2044729;CP007632,2044709,2044729;CP006910,2044709,2044729;CP007571,2044709,2044729;CP007570,2044709,2044729;CP010867,2044709,2044729;CP011325,2044709,2044729;CP011326,2044709,2044729…
CP007572	Mauve	SHARED	2048221	2048247	.	.	.	Notes=Lenght26	AL732656,2048221,2048247;AE009948,2048221,2048247;CP000114,2048221,2048247;CP003810,2048221,2048247;HF952104,2048221,2048247;HF952106,2048221,2048247;HF952105,2048221,2048247;HG939456,2048221,2048247;CP007631,2048221,2048247;CP007632,2048221,2048247;CP006910,2048221,2048247;CP007571,2048221,2048247;CP007570,2048221,2048247;CP010867,2048221,2048247;CP011325,2048221,2048247;CP011326,2048221,2048247…
CP007572	Mauve	SHARED	2048248	2048274	.	.	.	Notes=Lenght26	AL732656,2048248,2048274;AE009948,2048248,2048274;CP000114,2048248,2048274;CP003810,2048248,2048274;HF952104,2048248,2048274;HF952106,2048248,2048274;HF952105,2048248,2048274;HG939456,2048248,2048274;CP007631,2048248,2048274;CP007632,2048248,2048274;CP006910,2048248,2048274;CP007571,2048248,2048274;CP007570,2048248,2048274;CP010867,2048248,2048274;CP011325,2048248,2048274;CP011326,2048248,2048274…
CP007572	Mauve	SHARED	2049182	2050269	.	.	.	Notes=Lenght1087	AL732656,2049182,2050269;AE009948,2049182,2050269;CP000114,2049182,2050269;CP003810,2049182,2050269;HF952104,2049182,2050269;HF952106,2049182,2050269;HF952105,2049182,2050269;HG939456,2049182,2050269;CP007631,2049182,2050269;CP007632,2049182,2050269;CP006910,2049182,2050269;CP007571,2049182,2050269;CP007570,2049182,2050269;CP010867,2049182,2050269;CP011325,2049182,2050269;CP011326,2049182,2050269…
CP007572	Mauve	SHARED	2051116	2051171	.	.	.	Notes=Lenght55	AL732656,2051116,2051171;AE009948,2051116,2051171;CP000114,2051116,2051171;CP003810,2051116,2051171;HF952104,2051116,2051171;HF952106,2051116,2051171;HF952105,2051116,2051171;CP007482,2051116,2051171;CP007565,2051116,2051171;HG939456,2051116,2051171;CP007631,2051116,2051171;CP007632,2051116,2051171;CP006910,2051116,2051171;CP007571,2051116,2051171;CP007570,2051116,2051171;FO393392,2051116,2051171…
CP007572	Mauve	SHARED	2051172	2051206	.	.	.	Notes=Lenght34	AL732656,2051172,2051206;AE009948,2051172,2051206;CP000114,2051172,2051206;CP003810,2051172,2051206;HF952104,2051172,2051206;HF952106,2051172,2051206;CP007482,2051172,2051206;CP007565,2051172,2051206;HG939456,2051172,2051206;CP007631,2051172,2051206;CP007632,2051172,2051206;CP006910,2051172,2051206;CP007571,2051172,2051206;CP007570,2051172,2051206;FO393392,2051172,2051206;CP010867,2051172,2051206…
CP007572	Mauve	SHARED	2051207	2051218	.	.	.	Notes=Lenght11	AL732656,2051207,2051218;AE009948,2051207,2051218;CP000114,2051207,2051218;CP003810,2051207,2051218;CP003919,2051207,2051218;HF952104,2051207,2051218;HF952106,2051207,2051218;CP007482,2051207,2051218;CP007565,2051207,2051218;HG939456,2051207,2051218;CP007631,2051207,2051218;CP007632,2051207,2051218;CP006910,2051207,2051218;CP007571,2051207,2051218;CP007570,2051207,2051218;FO393392,2051207,2051218…
CP007572	Mauve	SHARED	2052773	2052906	.	.	.	Notes=Lenght133	AL732656,2052773,2052906;AE009948,2052773,2052906;CP000114,2052773,2052906;CP003810,2052773,2052906;HF952104,2052773,2052906;HF952106,2052773,2052906;HF952105,2052773,2052906;CP007482,2052773,2052906;CP007565,2052773,2052906;HG939456,2052773,2052906;CP007631,2052773,2052906;CP007632,2052773,2052906;CP006910,2052773,2052906;CP007571,2052773,2052906;CP007570,2052773,2052906;FO393392,2052773,2052906…
CP007572	Mauve	SHARED	2053084	2053142	.	.	.	Notes=Lenght58	AL732656,2053084,2053142;AE009948,2053084,2053142;CP000114,2053084,2053142;CP003810,2053084,2053142;CP003919,2053084,2053142;HF952104,2053084,2053142;HF952106,2053084,2053142;HF952105,2053084,2053142;CP007482,2053084,2053142;CP007565,2053084,2053142;HG939456,2053084,2053142;CP007631,2053084,2053142;CP007632,2053084,2053142;CP007571,2053084,2053142;CP007570,2053084,2053142;FO393392,2053084,2053142…
CP007572	Mauve	SHARED	2058704	2058730	.	.	.	Notes=Lenght26	AL732656,2058704,2058730;AE009948,2058704,2058730;CP000114,2058704,2058730;CP003810,2058704,2058730;HF952104,2058704,2058730;HF952106,2058704,2058730;HF952105,2058704,2058730;HG939456,2058704,2058730;CP007631,2058704,2058730;CP007632,2058704,2058730;CP006910,2058704,2058730;CP007571,2058704,2058730;CP007570,2058704,2058730;CP010867,2058704,2058730;CP011325,2058704,2058730;CP011326,2058704,2058730…
CP007572	Mauve	SHARED	2058731	2059611	.	.	.	Notes=Lenght880	AL732656,2058731,2059611;AE009948,2058731,2059611;CP000114,2058731,2059611;CP003810,2058731,2059611;HF952104,2058731,2059611;HF952106,2058731,2059611;HF952105,2058731,2059611;HG939456,2058731,2059611;CP007631,2058731,2059611;CP007632,2058731,2059611;CP007571,2058731,2059611;CP007570,2058731,2059611;CP010867,2058731,2059611;CP011325,2058731,2059611;CP011326,2058731,2059611;CP011327,2058731,2059611…
CP007572	Mauve	SHARED	2063023	2063148	.	.	.	Notes=Lenght125	AL732656,2063023,2063148;AE009948,2063023,2063148;CP000114,2063023,2063148;CP003810,2063023,2063148;HF952104,2063023,2063148;HF952106,2063023,2063148;HF952105,2063023,2063148;CP007482,2063023,2063148;CP007565,2063023,2063148;HG939456,2063023,2063148;CP007631,2063023,2063148;CP007632,2063023,2063148;CP006910,2063023,2063148;CP007571,2063023,2063148;CP007570,2063023,2063148;FO393392,2063023,2063148…
CP007572	Mauve	SHARED	2067376	2067734	.	.	.	Notes=Lenght358	AL732656,2067376,2067734;AE009948,2067376,2067734;CP000114,2067376,2067734;CP003810,2067376,2067734;HF952104,2067376,2067734;HF952106,2067376,2067734;HF952105,2067376,2067734;CP007482,2067376,2067734;CP007565,2067376,2067734;HG939456,2067376,2067734;CP007631,2067376,2067734;CP007632,2067376,2067734;CP006910,2067376,2067734;CP007571,2067376,2067734;CP007570,2067376,2067734;FO393392,2067376,2067734…
CP007572	Mauve	SHARED	2077853	2077898	.	.	.	Notes=Lenght45	CP000114,2077853,2077898;CP003810,2077853,2077898;CP003919,2077853,2077898;HF952104,2077853,2077898;HF952106,2077853,2077898;HF952105,2077853,2077898;CP007482,2077853,2077898;CP007565,2077853,2077898;CP007631,2077853,2077898;CP006910,2077853,2077898;CP007571,2077853,2077898;CP007570,2077853,2077898;FO393392,2077853,2077898;CP010867,2077853,2077898;CP011325,2077853,2077898;CP011326,2077853,2077898…
CP007572	Mauve	SHARED	2078820	2078844	.	.	.	Notes=Lenght24	AL732656,2078820,2078844;AE009948,2078820,2078844;CP000114,2078820,2078844;CP003810,2078820,2078844;CP003919,2078820,2078844;HF952104,2078820,2078844;HF952106,2078820,2078844;HF952105,2078820,2078844;CP007565,2078820,2078844;HG939456,2078820,2078844;CP007631,2078820,2078844;CP007632,2078820,2078844;CP006910,2078820,2078844;CP007571,2078820,2078844;CP007570,2078820,2078844;CP010867,2078820,2078844…
CP007572	Mauve	SHARED	2078854	2078865	.	.	.	Notes=Lenght11	AL732656,2078854,2078865;AE009948,2078854,2078865;CP000114,2078854,2078865;CP003810,2078854,2078865;HF952104,2078854,2078865;HF952106,2078854,2078865;HF952105,2078854,2078865;HG939456,2078854,2078865;CP007631,2078854,2078865;CP007632,2078854,2078865;CP006910,2078854,2078865;CP007571,2078854,2078865;CP007570,2078854,2078865;CP010867,2078854,2078865;CP011325,2078854,2078865;CP011326,2078854,2078865…
CP007572	Mauve	SHARED	2079082	2079133	.	.	.	Notes=Lenght51	AL732656,2079082,2079133;AE009948,2079082,2079133;CP000114,2079082,2079133;CP003810,2079082,2079133;HF952104,2079082,2079133;HF952106,2079082,2079133;HF952105,2079082,2079133;HG939456,2079082,2079133;CP007631,2079082,2079133;CP007632,2079082,2079133;CP006910,2079082,2079133;CP007571,2079082,2079133;CP007570,2079082,2079133;CP010867,2079082,2079133;CP011325,2079082,2079133;CP011326,2079082,2079133…
CP007572	Mauve	SHARED	2079206	2079222	.	.	.	Notes=Lenght16	AL732656,2079206,2079222;AE009948,2079206,2079222;CP000114,2079206,2079222;CP003810,2079206,2079222;HF952104,2079206,2079222;HF952106,2079206,2079222;CP007631,2079206,2079222;CP007632,2079206,2079222;CP006910,2079206,2079222;CP007571,2079206,2079222;CP007570,2079206,2079222;CP010867,2079206,2079222;CP011325,2079206,2079222;CP011326,2079206,2079222;CP011327,2079206,2079222;CP011329,2079206,2079222…
CP007572	Mauve	SHARED	2079223	2079254	.	.	.	Notes=Lenght31	AE009948,2079223,2079254;CP000114,2079223,2079254;CP003810,2079223,2079254;HF952104,2079223,2079254;HF952106,2079223,2079254;CP007631,2079223,2079254;CP007632,2079223,2079254;CP006910,2079223,2079254;CP007571,2079223,2079254;CP007570,2079223,2079254;CP010867,2079223,2079254;CP011325,2079223,2079254;CP011326,2079223,2079254;CP011327,2079223,2079254;CP011329,2079223,2079254;CP012419,2079223,2079254…
CP007572	Mauve	SHARED	2079255	2079284	.	.	.	Notes=Lenght29	AE009948,2079255,2079284;CP000114,2079255,2079284;CP003810,2079255,2079284;HF952104,2079255,2079284;CP007631,2079255,2079284;CP006910,2079255,2079284;CP007571,2079255,2079284;CP007570,2079255,2079284;CP010867,2079255,2079284;CP011325,2079255,2079284;CP011326,2079255,2079284;CP011327,2079255,2079284;CP011329,2079255,2079284;CP012419,2079255,2079284;CP013202,2079255,2079284;
CP007572	Mauve	SHARED	2079355	2079599	.	.	.	Notes=Lenght244	AL732656,2079355,2079599;CP000114,2079355,2079599;CP003810,2079355,2079599;HF952104,2079355,2079599;HF952106,2079355,2079599;HG939456,2079355,2079599;CP007631,2079355,2079599;CP007632,2079355,2079599;CP007571,2079355,2079599;CP007570,2079355,2079599;CP010867,2079355,2079599;CP011325,2079355,2079599;CP011326,2079355,2079599;CP011327,2079355,2079599;CP010319,2079355,2079599;CP012419,2079355,2079599…
CP007572	Mauve	SHARED	2079600	2079612	.	.	.	Notes=Lenght12	AL732656,2079600,2079612;AE009948,2079600,2079612;CP000114,2079600,2079612;CP003810,2079600,2079612;HF952104,2079600,2079612;HF952106,2079600,2079612;HG939456,2079600,2079612;CP007631,2079600,2079612;CP007632,2079600,2079612;CP007571,2079600,2079612;CP007570,2079600,2079612;CP010867,2079600,2079612;CP011325,2079600,2079612;CP011326,2079600,2079612;CP011327,2079600,2079612;CP010319,2079600,2079612…
CP007572	Mauve	SHARED	2079613	2079675	.	.	.	Notes=Lenght62	AL732656,2079613,2079675;AE009948,2079613,2079675;CP000114,2079613,2079675;CP003810,2079613,2079675;HF952104,2079613,2079675;HF952106,2079613,2079675;CP007631,2079613,2079675;CP007632,2079613,2079675;CP007571,2079613,2079675;CP007570,2079613,2079675;CP010867,2079613,2079675;CP011325,2079613,2079675;CP011326,2079613,2079675;CP011327,2079613,2079675;CP010319,2079613,2079675;CP012419,2079613,2079675…
CP007572	Mauve	SHARED	2079676	2079689	.	.	.	Notes=Lenght13	AL732656,2079676,2079689;AE009948,2079676,2079689;CP000114,2079676,2079689;CP003810,2079676,2079689;HF952104,2079676,2079689;HF952106,2079676,2079689;HG939456,2079676,2079689;CP007631,2079676,2079689;CP007632,2079676,2079689;CP007571,2079676,2079689;CP007570,2079676,2079689;CP010867,2079676,2079689;CP011325,2079676,2079689;CP011326,2079676,2079689;CP011327,2079676,2079689;CP010319,2079676,2079689…
CP007572	Mauve	SHARED	2079690	2079792	.	.	.	Notes=Lenght102	AL732656,2079690,2079792;AE009948,2079690,2079792;CP000114,2079690,2079792;CP003810,2079690,2079792;HF952104,2079690,2079792;HF952106,2079690,2079792;HF952105,2079690,2079792;HG939456,2079690,2079792;CP007631,2079690,2079792;CP007632,2079690,2079792;CP007571,2079690,2079792;CP007570,2079690,2079792;CP010867,2079690,2079792;CP011325,2079690,2079792;CP011326,2079690,2079792;CP011327,2079690,2079792…
CP007572	Mauve	SHARED	2079793	2079863	.	.	.	Notes=Lenght70	AL732656,2079793,2079863;AE009948,2079793,2079863;CP000114,2079793,2079863;CP003810,2079793,2079863;HF952104,2079793,2079863;HF952106,2079793,2079863;HG939456,2079793,2079863;CP007631,2079793,2079863;CP007632,2079793,2079863;CP007571,2079793,2079863;CP007570,2079793,2079863;CP010867,2079793,2079863;CP011325,2079793,2079863;CP011326,2079793,2079863;CP011327,2079793,2079863;CP010319,2079793,2079863…
CP007572	Mauve	SHARED	2079864	2080125	.	.	.	Notes=Lenght261	AL732656,2079864,2080125;AE009948,2079864,2080125;CP000114,2079864,2080125;CP003810,2079864,2080125;HF952104,2079864,2080125;CP007631,2079864,2080125;CP007571,2079864,2080125;CP007570,2079864,2080125;CP010867,2079864,2080125;CP011325,2079864,2080125;CP011326,2079864,2080125;CP011327,2079864,2080125;CP012419,2079864,2080125;CP013202,2079864,2080125;
CP007572	Mauve	SHARED	2080777	2080838	.	.	.	Notes=Lenght61	CP000114,2080777,2080838;CP003810,2080777,2080838;HF952104,2080777,2080838;HF952106,2080777,2080838;CP007631,2080777,2080838;CP007571,2080777,2080838;CP010867,2080777,2080838;CP011325,2080777,2080838;CP011326,2080777,2080838;CP011327,2080777,2080838;CP010319,2080777,2080838;CP012419,2080777,2080838;CP013202,2080777,2080838;
CP007572	Mauve	SHARED	2080850	2081014	.	.	.	Notes=Lenght164	AL732656,2080850,2081014;AE009948,2080850,2081014;CP000114,2080850,2081014;CP003810,2080850,2081014;HF952104,2080850,2081014;HF952106,2080850,2081014;CP007631,2080850,2081014;CP007632,2080850,2081014;CP007571,2080850,2081014;CP007570,2080850,2081014;CP010867,2080850,2081014;CP011325,2080850,2081014;CP011326,2080850,2081014;CP011327,2080850,2081014;CP011329,2080850,2081014;CP010319,2080850,2081014…
CP007572	Mauve	SHARED	2089134	2089449	.	.	.	Notes=Lenght315	AL732656,2089134,2089449;AE009948,2089134,2089449;CP000114,2089134,2089449;CP003810,2089134,2089449;CP003919,2089134,2089449;HF952104,2089134,2089449;HF952106,2089134,2089449;HF952105,2089134,2089449;HG939456,2089134,2089449;CP007631,2089134,2089449;CP007632,2089134,2089449;CP006910,2089134,2089449;CP007571,2089134,2089449;CP007570,2089134,2089449;CP010867,2089134,2089449;CP011325,2089134,2089449…
CP007572	Mauve	SHARED	2128815	2128913	.	.	.	Notes=Lenght98	AE009948,2128815,2128913;CP000114,2128815,2128913;CP003810,2128815,2128913;HF952104,2128815,2128913;CP007631,2128815,2128913;CP006910,2128815,2128913;CP007571,2128815,2128913;CP007570,2128815,2128913;CP010867,2128815,2128913;CP011325,2128815,2128913;CP011326,2128815,2128913;CP011327,2128815,2128913;CP012419,2128815,2128913;CP013202,2128815,2128913;
CP007572	Mauve	SHARED	2128914	2128943	.	.	.	Notes=Lenght29	CP000114,2128914,2128943;CP003810,2128914,2128943;HF952104,2128914,2128943;CP007631,2128914,2128943;CP006910,2128914,2128943;CP007571,2128914,2128943;CP007570,2128914,2128943;CP010867,2128914,2128943;CP011325,2128914,2128943;CP011326,2128914,2128943;CP011327,2128914,2128943;CP012419,2128914,2128943;CP013202,2128914,2128943;
CP007572	Mauve	SHARED	2128944	2128967	.	.	.	Notes=Lenght23	CP000114,2128944,2128967;HF952104,2128944,2128967;CP007631,2128944,2128967;CP006910,2128944,2128967;CP007571,2128944,2128967;CP007570,2128944,2128967;CP010867,2128944,2128967;CP013202,2128944,2128967;
CP007572	Mauve	SHARED	2128968	2129136	.	.	.	Notes=Lenght168	HF952104,2128968,2129136;CP007631,2128968,2129136;CP006910,2128968,2129136;CP007571,2128968,2129136;CP007570,2128968,2129136;CP010867,2128968,2129136;CP013202,2128968,2129136;
CP007572	Mauve	SHARED	2137847	2137876	.	.	.	Notes=Lenght29	AL732656,2137847,2137876;HF952104,2137847,2137876;CP007631,2137847,2137876;CP006910,2137847,2137876;CP007571,2137847,2137876;CP007570,2137847,2137876;CP010867,2137847,2137876;CP013202,2137847,2137876;
CP007572	Mauve	SHARED	2129591	2129781	.	.	.	Notes=Lenght190	AE009948,2129591,2129781;HF952104,2129591,2129781;CP007631,2129591,2129781;CP007571,2129591,2129781;CP007570,2129591,2129781;CP010867,2129591,2129781;CP013202,2129591,2129781;
CP007572	Mauve	SHARED	2129782	2129841	.	.	.	Notes=Lenght59	HF952104,2129782,2129841;CP007631,2129782,2129841;CP007571,2129782,2129841;CP007570,2129782,2129841;CP010867,2129782,2129841;CP013202,2129782,2129841;
CP007572	Mauve	SHARED	2140999	2141145	.	.	.	Notes=Lenght146	HF952104,2140999,2141145;CP007631,2140999,2141145;CP006910,2140999,2141145;CP007571,2140999,2141145;CP007570,2140999,2141145;CP010867,2140999,2141145;CP013202,2140999,2141145;
CP007572	Mauve	SHARED	2147117	2150108	.	.	.	Notes=Lenght2991	AL732656,2147117,2150108;AE009948,2147117,2150108;CP000114,2147117,2150108;CP003810,2147117,2150108;HF952104,2147117,2150108;HF952106,2147117,2150108;HF952105,2147117,2150108;CP007631,2147117,2150108;CP006910,2147117,2150108;CP007571,2147117,2150108;CP007570,2147117,2150108;CP010867,2147117,2150108;CP011325,2147117,2150108;CP011326,2147117,2150108;CP011327,2147117,2150108;CP011329,2147117,2150108…
CP007572	Mauve	SHARED	2151999	2153096	.	.	.	Notes=Lenght1097	AL732656,2151999,2153096;AE009948,2151999,2153096;CP000114,2151999,2153096;CP003810,2151999,2153096;HF952104,2151999,2153096;HF952106,2151999,2153096;HF952105,2151999,2153096;CP007631,2151999,2153096;CP006910,2151999,2153096;CP007571,2151999,2153096;CP007570,2151999,2153096;CP010867,2151999,2153096;CP011325,2151999,2153096;CP011326,2151999,2153096;CP011327,2151999,2153096;CP011329,2151999,2153096…
CP007572	Mauve	SHARED	2155723	2156257	.	.	.	Notes=Lenght534	AL732656,2155723,2156257;AE009948,2155723,2156257;CP000114,2155723,2156257;CP003810,2155723,2156257;HF952104,2155723,2156257;HF952106,2155723,2156257;HF952105,2155723,2156257;CP007482,2155723,2156257;CP007565,2155723,2156257;HG939456,2155723,2156257;CP007631,2155723,2156257;CP007632,2155723,2156257;CP006910,2155723,2156257;CP007571,2155723,2156257;CP007570,2155723,2156257;FO393392,2155723,2156257…
CP007572	Mauve	SHARED	2167276	2167338	.	.	.	Notes=Lenght62	AL732656,2167276,2167338;AE009948,2167276,2167338;CP003919,2167276,2167338;HF952104,2167276,2167338;HF952106,2167276,2167338;HF952105,2167276,2167338;CP007482,2167276,2167338;CP007565,2167276,2167338;HG939456,2167276,2167338;CP007631,2167276,2167338;CP007632,2167276,2167338;CP006910,2167276,2167338;CP007571,2167276,2167338;CP007570,2167276,2167338;FO393392,2167276,2167338;CP010867,2167276,2167338…
CP007572	Mauve	SHARED	2167889	2167905	.	.	.	Notes=Lenght16	AL732656,2167889,2167905;CP000114,2167889,2167905;CP003919,2167889,2167905;HF952104,2167889,2167905;HF952106,2167889,2167905;HF952105,2167889,2167905;CP007482,2167889,2167905;CP007565,2167889,2167905;HG939456,2167889,2167905;CP007631,2167889,2167905;CP006910,2167889,2167905;CP007571,2167889,2167905;CP007570,2167889,2167905;FO393392,2167889,2167905;CP010867,2167889,2167905;CP011328,2167889,2167905…
CP007572	Mauve	SHARED	2167909	2168013	.	.	.	Notes=Lenght104	CP000114,2167909,2168013;HF952104,2167909,2168013;HG939456,2167909,2168013;CP007631,2167909,2168013;CP007571,2167909,2168013;CP007570,2167909,2168013;CP010867,2167909,2168013;CP012419,2167909,2168013;CP013202,2167909,2168013;
CP007572	Mauve	SHARED	2168014	2168035	.	.	.	Notes=Lenght21	CP000114,2168014,2168035;HF952104,2168014,2168035;CP007631,2168014,2168035;CP007571,2168014,2168035;CP007570,2168014,2168035;CP010867,2168014,2168035;CP012419,2168014,2168035;CP013202,2168014,2168035;
CP007572	Mauve	SHARED	2178210	2178304	.	.	.	Notes=Lenght94	HF952104,2178210,2178304;CP007571,2178210,2178304;CP007570,2178210,2178304;CP010867,2178210,2178304;CP013202,2178210,2178304;
CP007572	Mauve	SHARED	2178305	2178385	.	.	.	Notes=Lenght80	HF952104,2178305,2178385;CP007631,2178305,2178385;CP007571,2178305,2178385;CP007570,2178305,2178385;CP010867,2178305,2178385;CP013202,2178305,2178385;
CP007572	Mauve	SHARED	2178386	2178872	.	.	.	Notes=Lenght486	HF952104,2178386,2178872;CP007571,2178386,2178872;CP007570,2178386,2178872;CP010867,2178386,2178872;CP013202,2178386,2178872;
CP007572	Mauve	SHARED	2178873	2179039	.	.	.	Notes=Lenght166	CP000114,2178873,2179039;HF952104,2178873,2179039;HG939456,2178873,2179039;CP007631,2178873,2179039;CP007571,2178873,2179039;CP007570,2178873,2179039;CP010867,2178873,2179039;CP012419,2178873,2179039;CP013202,2178873,2179039;
CP007572	Mauve	SHARED	2179040	2179807	.	.	.	Notes=Lenght767	HF952104,2179040,2179807;CP007571,2179040,2179807;CP007570,2179040,2179807;CP010867,2179040,2179807;CP013202,2179040,2179807;
CP007572	Mauve	SHARED	2179808	2180104	.	.	.	Notes=Lenght296	CP000114,2179808,2180104;HF952104,2179808,2180104;HG939456,2179808,2180104;CP007631,2179808,2180104;CP007571,2179808,2180104;CP007570,2179808,2180104;CP010867,2179808,2180104;CP012419,2179808,2180104;CP013202,2179808,2180104;
CP007572	Mauve	SHARED	2180105	2180684	.	.	.	Notes=Lenght579	HF952104,2180105,2180684;CP007571,2180105,2180684;CP007570,2180105,2180684;CP010867,2180105,2180684;CP013202,2180105,2180684;
CP007572	Mauve	SHARED	2180685	2182022	.	.	.	Notes=Lenght1337	CP000114,2180685,2182022;HF952104,2180685,2182022;HF952105,2180685,2182022;HG939456,2180685,2182022;CP007631,2180685,2182022;CP007571,2180685,2182022;CP007570,2180685,2182022;CP010867,2180685,2182022;CP012419,2180685,2182022;CP013202,2180685,2182022;
CP007572	Mauve	SHARED	2182023	2182039	.	.	.	Notes=Lenght16	AE009948,2182023,2182039;CP000114,2182023,2182039;CP003810,2182023,2182039;HF952104,2182023,2182039;HF952105,2182023,2182039;HG939456,2182023,2182039;CP007631,2182023,2182039;CP007632,2182023,2182039;CP007571,2182023,2182039;CP007570,2182023,2182039;CP010867,2182023,2182039;CP011325,2182023,2182039;CP011326,2182023,2182039;CP011327,2182023,2182039;CP011329,2182023,2182039;CP012419,2182023,2182039…
CP007572	Mauve	SHARED	2190737	2191030	.	.	.	Notes=Lenght293	AL732656,2190737,2191030;AE009948,2190737,2191030;CP000114,2190737,2191030;CP003810,2190737,2191030;HF952104,2190737,2191030;HF952106,2190737,2191030;HF952105,2190737,2191030;CP007482,2190737,2191030;CP007565,2190737,2191030;HG939456,2190737,2191030;CP007631,2190737,2191030;CP007632,2190737,2191030;CP006910,2190737,2191030;CP007571,2190737,2191030;CP007570,2190737,2191030;FO393392,2190737,2191030…
CP007572	Mauve	SHARED	2230194	2230259	.	.	.	Notes=Lenght65	AL732656,2230194,2230259;AE009948,2230194,2230259;CP000114,2230194,2230259;CP003810,2230194,2230259;CP003919,2230194,2230259;HF952104,2230194,2230259;HF952106,2230194,2230259;HF952105,2230194,2230259;HG939456,2230194,2230259;CP007631,2230194,2230259;CP007632,2230194,2230259;CP006910,2230194,2230259;CP007571,2230194,2230259;CP007570,2230194,2230259;CP010867,2230194,2230259;CP011325,2230194,2230259…
CP007572	Mauve	SHARED	2230260	2230340	.	.	.	Notes=Lenght80	AL732656,2230260,2230340;AE009948,2230260,2230340;CP000114,2230260,2230340;CP003810,2230260,2230340;HF952104,2230260,2230340;HF952106,2230260,2230340;HF952105,2230260,2230340;HG939456,2230260,2230340;CP007631,2230260,2230340;CP007632,2230260,2230340;CP006910,2230260,2230340;CP007571,2230260,2230340;CP007570,2230260,2230340;CP010867,2230260,2230340;CP011325,2230260,2230340;CP011326,2230260,2230340…
CP007572	Mauve	SHARED	2230341	2230352	.	.	.	Notes=Lenght11	AL732656,2230341,2230352;AE009948,2230341,2230352;CP000114,2230341,2230352;CP003810,2230341,2230352;CP003919,2230341,2230352;HF952104,2230341,2230352;HF952106,2230341,2230352;HF952105,2230341,2230352;HG939456,2230341,2230352;CP007631,2230341,2230352;CP007632,2230341,2230352;CP006910,2230341,2230352;CP007571,2230341,2230352;CP007570,2230341,2230352;CP010867,2230341,2230352;CP011325,2230341,2230352…
CP007572	Mauve	SHARED	2231354	2231365	.	.	.	Notes=Lenght11	AL732656,2231354,2231365;AE009948,2231354,2231365;CP000114,2231354,2231365;CP003810,2231354,2231365;CP003919,2231354,2231365;HF952104,2231354,2231365;HF952106,2231354,2231365;HF952105,2231354,2231365;CP007482,2231354,2231365;HG939456,2231354,2231365;CP007631,2231354,2231365;CP007632,2231354,2231365;CP006910,2231354,2231365;CP007571,2231354,2231365;CP007570,2231354,2231365;FO393392,2231354,2231365…
CP007572	Mauve	SHARED	2231367	2231391	.	.	.	Notes=Lenght24	AL732656,2231367,2231391;AE009948,2231367,2231391;CP000114,2231367,2231391;CP003810,2231367,2231391;HF952104,2231367,2231391;CP007571,2231367,2231391;CP007570,2231367,2231391;CP010867,2231367,2231391;CP011325,2231367,2231391;CP011326,2231367,2231391;CP011327,2231367,2231391;CP011329,2231367,2231391;CP012419,2231367,2231391;CP013202,2231367,2231391;
CP007572	Mauve	SHARED	2231392	2231459	.	.	.	Notes=Lenght67	AE009948,2231392,2231459;CP000114,2231392,2231459;CP003810,2231392,2231459;HF952104,2231392,2231459;CP007571,2231392,2231459;CP007570,2231392,2231459;CP010867,2231392,2231459;CP011325,2231392,2231459;CP011326,2231392,2231459;CP011327,2231392,2231459;CP011329,2231392,2231459;CP012419,2231392,2231459;CP013202,2231392,2231459;
