# Supplementary material for: Functional annotation and distribution overview of RNA families in 27 Streptococcus agalactiae genomes
Source: BMC Genomics. 2018 Jul 28;19:556. doi: 10.1186/s12864-018-4951-z (PMC6064168; doi:10.1186/s12864-018-4951-z)
Supplement: Supplementary file 4 — GFF3 annotations for all classified Regions and ncRNAs. (ZIP 1638 kb) [file 12864_2018_4951_MOESM4_ESM.zip › Additional file 4/Core_Shared_and_Exclusive_Regions/SHARED_CP007631.gff]

CP007631	Mauve	SHARED	591445	592943	.	.	.	Notes=Lenght1498	AE009948,591445,592943;
CP007631	Mauve	SHARED	1223704	1223844	.	.	.	Notes=Lenght140	CP007632,1223704,1223844;CP007572,1223704,1223844;CP007571,1223704,1223844;CP007570,1223704,1223844;
CP007631	Mauve	SHARED	973125	973171	.	.	.	Notes=Lenght46	AE009948,973125,973171;CP000114,973125,973171;CP006910,973125,973171;
CP007631	Mauve	SHARED	1360949	1361332	.	.	.	Notes=Lenght383	HF952106,1360949,1361332;
CP007631	Mauve	SHARED	1350979	1351187	.	.	.	Notes=Lenght208	HF952106,1350979,1351187;
CP007631	Mauve	SHARED	1316455	1320160	.	.	.	Notes=Lenght3705	CP011329,1316455,1320160;
CP007631	Mauve	SHARED	1496665	1496755	.	.	.	Notes=Lenght90	AE009948,1496665,1496755;CP011329,1496665,1496755;
CP007631	Mauve	SHARED	669074	669896	.	.	.	Notes=Lenght822	CP000114,669074,669896;CP003810,669074,669896;CP011325,669074,669896;CP011326,669074,669896;CP011327,669074,669896;
CP007631	Mauve	SHARED	670037	670052	.	.	.	Notes=Lenght15	CP000114,670037,670052;CP003810,670037,670052;CP011325,670037,670052;CP011326,670037,670052;CP011327,670037,670052;
CP007631	Mauve	SHARED	973586	973610	.	.	.	Notes=Lenght24	HF952106,973586,973610;
CP007631	Mauve	SHARED	166702	167224	.	.	.	Notes=Lenght522	HF952104,166702,167224;
CP007631	Mauve	SHARED	1352799	1352917	.	.	.	Notes=Lenght118	HF952106,1352799,1352917;
CP007631	Mauve	SHARED	2036054	2036304	.	.	.	Notes=Lenght250	AE009948,2036054,2036304;HG939456,2036054,2036304;CP007632,2036054,2036304;CP011329,2036054,2036304;
CP007631	Mauve	SHARED	2036305	2036356	.	.	.	Notes=Lenght51	AE009948,2036305,2036356;CP011329,2036305,2036356;
CP007631	Mauve	SHARED	2036396	2036406	.	.	.	Notes=Lenght10	AE009948,2036396,2036406;CP011329,2036396,2036406;
CP007631	Mauve	SHARED	2036407	2036495	.	.	.	Notes=Lenght88	AE009948,2036407,2036495;HG939456,2036407,2036495;CP007632,2036407,2036495;CP011329,2036407,2036495;
CP007631	Mauve	SHARED	2032337	2032551	.	.	.	Notes=Lenght214	AE009948,2032337,2032551;HG939456,2032337,2032551;CP007632,2032337,2032551;CP011329,2032337,2032551;
CP007631	Mauve	SHARED	2032552	2032673	.	.	.	Notes=Lenght121	AE009948,2032552,2032673;CP011329,2032552,2032673;
CP007631	Mauve	SHARED	2032758	2033577	.	.	.	Notes=Lenght819	AE009948,2032758,2033577;CP011329,2032758,2033577;
CP007631	Mauve	SHARED	2033667	2034266	.	.	.	Notes=Lenght599	AE009948,2033667,2034266;CP011329,2033667,2034266;
CP007631	Mauve	SHARED	2034282	2035188	.	.	.	Notes=Lenght906	AE009948,2034282,2035188;CP011329,2034282,2035188;
CP007631	Mauve	SHARED	2037835	2037961	.	.	.	Notes=Lenght126	AE009948,2037835,2037961;CP011329,2037835,2037961;
CP007631	Mauve	SHARED	2037972	2038099	.	.	.	Notes=Lenght127	AE009948,2037972,2038099;HG939456,2037972,2038099;CP007632,2037972,2038099;CP011329,2037972,2038099;
CP007631	Mauve	SHARED	1337808	1338038	.	.	.	Notes=Lenght230	CP011329,1337808,1338038;
CP007631	Mauve	SHARED	1339739	1339873	.	.	.	Notes=Lenght134	CP011329,1339739,1339873;
CP007631	Mauve	SHARED	1339874	1340189	.	.	.	Notes=Lenght315	AL732656,1339874,1340189;CP011329,1339874,1340189;
CP007631	Mauve	SHARED	1340190	1340841	.	.	.	Notes=Lenght651	CP011329,1340190,1340841;
CP007631	Mauve	SHARED	1342642	1342841	.	.	.	Notes=Lenght199	CP011329,1342642,1342841;
CP007631	Mauve	SHARED	1345291	1345644	.	.	.	Notes=Lenght353	CP011329,1345291,1345644;
CP007631	Mauve	SHARED	2036524	2036556	.	.	.	Notes=Lenght32	AE009948,2036524,2036556;HG939456,2036524,2036556;CP007632,2036524,2036556;CP011329,2036524,2036556;
CP007631	Mauve	SHARED	2036557	2036652	.	.	.	Notes=Lenght95	AE009948,2036557,2036652;CP011329,2036557,2036652;
CP007631	Mauve	SHARED	2035484	2036053	.	.	.	Notes=Lenght569	AE009948,2035484,2036053;CP011329,2035484,2036053;
CP007631	Mauve	SHARED	1393162	1393181	.	.	.	Notes=Lenght19	AE009948,1393162,1393181;HF952104,1393162,1393181;CP011329,1393162,1393181;
CP007631	Mauve	SHARED	1347104	1347808	.	.	.	Notes=Lenght704	CP011329,1347104,1347808;
CP007631	Mauve	SHARED	1345063	1345095	.	.	.	Notes=Lenght32	CP011329,1345063,1345095;
CP007631	Mauve	SHARED	1348070	1348407	.	.	.	Notes=Lenght337	CP011329,1348070,1348407;
CP007631	Mauve	SHARED	1352918	1353013	.	.	.	Notes=Lenght95	HF952106,1352918,1353013;CP011329,1352918,1353013;
CP007631	Mauve	SHARED	1353101	1353209	.	.	.	Notes=Lenght108	HF952106,1353101,1353209;CP011329,1353101,1353209;
CP007631	Mauve	SHARED	1354633	1355134	.	.	.	Notes=Lenght501	HF952106,1354633,1355134;CP011329,1354633,1355134;
CP007631	Mauve	SHARED	1355239	1355688	.	.	.	Notes=Lenght449	HF952106,1355239,1355688;CP011329,1355239,1355688;
CP007631	Mauve	SHARED	2035212	2035228	.	.	.	Notes=Lenght16	AE009948,2035212,2035228;CP011329,2035212,2035228;
CP007631	Mauve	SHARED	2035229	2035274	.	.	.	Notes=Lenght45	AE009948,2035229,2035274;HG939456,2035229,2035274;CP007632,2035229,2035274;CP011329,2035229,2035274;
CP007631	Mauve	SHARED	2035275	2035345	.	.	.	Notes=Lenght70	AE009948,2035275,2035345;CP011329,2035275,2035345;
CP007631	Mauve	SHARED	2035364	2035389	.	.	.	Notes=Lenght25	AE009948,2035364,2035389;HG939456,2035364,2035389;CP007632,2035364,2035389;CP011329,2035364,2035389;
CP007631	Mauve	SHARED	1355797	1355886	.	.	.	Notes=Lenght89	HF952106,1355797,1355886;CP011329,1355797,1355886;
CP007631	Mauve	SHARED	1356770	1359081	.	.	.	Notes=Lenght2311	HF952106,1356770,1359081;CP011329,1356770,1359081;
CP007631	Mauve	SHARED	1359907	1360948	.	.	.	Notes=Lenght1041	HF952106,1359907,1360948;CP011329,1359907,1360948;
CP007631	Mauve	SHARED	1370364	1371441	.	.	.	Notes=Lenght1077	AE009948,1370364,1371441;CP011329,1370364,1371441;
CP007631	Mauve	SHARED	1371468	1371753	.	.	.	Notes=Lenght285	AE009948,1371468,1371753;CP011329,1371468,1371753;
CP007631	Mauve	SHARED	1371754	1372146	.	.	.	Notes=Lenght392	AE009948,1371754,1372146;HF952104,1371754,1372146;CP011329,1371754,1372146;
CP007631	Mauve	SHARED	1372147	1372524	.	.	.	Notes=Lenght377	AE009948,1372147,1372524;CP011329,1372147,1372524;
CP007631	Mauve	SHARED	1372525	1382797	.	.	.	Notes=Lenght10272	AE009948,1372525,1382797;HF952104,1372525,1382797;CP011329,1372525,1382797;
CP007631	Mauve	SHARED	1385435	1385497	.	.	.	Notes=Lenght62	AE009948,1385435,1385497;HF952104,1385435,1385497;CP011329,1385435,1385497;
CP007631	Mauve	SHARED	1389051	1390796	.	.	.	Notes=Lenght1745	AE009948,1389051,1390796;HF952104,1389051,1390796;CP011329,1389051,1390796;
CP007631	Mauve	SHARED	1560056	1560076	.	.	.	Notes=Lenght20	HF952106,1560056,1560076;
CP007631	Mauve	SHARED	1560111	1560141	.	.	.	Notes=Lenght30	AE009948,1560111,1560141;CP006910,1560111,1560141;
CP007631	Mauve	SHARED	1560142	1560274	.	.	.	Notes=Lenght132	CP006910,1560142,1560274;
CP007631	Mauve	SHARED	555156	556130	.	.	.	Notes=Lenght974	CP007632,555156,556130;
CP007631	Mauve	SHARED	973260	973283	.	.	.	Notes=Lenght23	AE009948,973260,973283;CP007632,973260,973283;CP006910,973260,973283;
CP007631	Mauve	SHARED	1353014	1353101	.	.	.	Notes=Lenght87	HF952106,1353014,1353101;
CP007631	Mauve	SHARED	1353210	1354633	.	.	.	Notes=Lenght1423	HF952106,1353210,1354633;
CP007631	Mauve	SHARED	2040645	2040688	.	.	.	Notes=Lenght43	HG939456,2040645,2040688;CP007632,2040645,2040688;
CP007631	Mauve	SHARED	2040452	2040631	.	.	.	Notes=Lenght179	HG939456,2040452,2040631;CP007632,2040452,2040631;
CP007631	Mauve	SHARED	562023	562072	.	.	.	Notes=Lenght49	AE009948,562023,562072;CP007632,562023,562072;
CP007631	Mauve	SHARED	1328581	1330021	.	.	.	Notes=Lenght1440	HF952106,1328581,1330021;
CP007631	Mauve	SHARED	1327775	1328581	.	.	.	Notes=Lenght806	HF952106,1327775,1328581;
CP007631	Mauve	SHARED	1324128	1327698	.	.	.	Notes=Lenght3570	HF952106,1324128,1327698;
CP007631	Mauve	SHARED	560335	562022	.	.	.	Notes=Lenght1687	CP007632,560335,562022;
CP007631	Mauve	SHARED	575846	575903	.	.	.	Notes=Lenght57	AE009948,575846,575903;
CP007631	Mauve	SHARED	143017	143036	.	.	.	Notes=Lenght19	AE009948,143017,143036;CP003919,143017,143036;HF952104,143017,143036;HF952106,143017,143036;HF952105,143017,143036;CP007482,143017,143036;CP007565,143017,143036;HG939456,143017,143036;CP006910,143017,143036;CP007572,143017,143036;CP007571,143017,143036;CP007570,143017,143036;FO393392,143017,143036;CP010867,143017,143036;CP011328,143017,143036;CP011329,143017,143036;CP010319,143017,143036;
CP007631	Mauve	SHARED	972994	973057	.	.	.	Notes=Lenght63	AE009948,972994,973057;HF952106,972994,973057;HF952105,972994,973057;HG939456,972994,973057;CP007632,972994,973057;CP006910,972994,973057;CP011329,972994,973057;CP010319,972994,973057;
CP007631	Mauve	SHARED	1390797	1393057	.	.	.	Notes=Lenght2260	AE009948,1390797,1393057;HF952104,1390797,1393057;CP011329,1390797,1393057;CP010319,1390797,1393057;
CP007631	Mauve	SHARED	596477	596523	.	.	.	Notes=Lenght46	AE009948,596477,596523;
CP007631	Mauve	SHARED	595987	596299	.	.	.	Notes=Lenght312	AE009948,595987,596299;
CP007631	Mauve	SHARED	556886	560334	.	.	.	Notes=Lenght3448	AE009948,556886,560334;
CP007631	Mauve	SHARED	555014	555097	.	.	.	Notes=Lenght83	AE009948,555014,555097;
CP007631	Mauve	SHARED	570048	573570	.	.	.	Notes=Lenght3522	AE009948,570048,573570;
CP007631	Mauve	SHARED	556196	556880	.	.	.	Notes=Lenght684	AE009948,556196,556880;CP007632,556196,556880;CP007572,556196,556880;CP007571,556196,556880;
CP007631	Mauve	SHARED	596322	596476	.	.	.	Notes=Lenght154	AE009948,596322,596476;CP007632,596322,596476;
CP007631	Mauve	SHARED	553900	553964	.	.	.	Notes=Lenght64	AE009948,553900,553964;CP007632,553900,553964;CP007572,553900,553964;CP007571,553900,553964;
CP007631	Mauve	SHARED	2036653	2036689	.	.	.	Notes=Lenght36	AE009948,2036653,2036689;HG939456,2036653,2036689;CP007632,2036653,2036689;CP011329,2036653,2036689;
CP007631	Mauve	SHARED	2036736	2036952	.	.	.	Notes=Lenght216	AE009948,2036736,2036952;CP011329,2036736,2036952;
CP007631	Mauve	SHARED	2037604	2037646	.	.	.	Notes=Lenght42	AE009948,2037604,2037646;HG939456,2037604,2037646;CP007632,2037604,2037646;CP011329,2037604,2037646;
CP007631	Mauve	SHARED	2037647	2037787	.	.	.	Notes=Lenght140	AE009948,2037647,2037787;CP011329,2037647,2037787;
CP007631	Mauve	SHARED	1363571	1367543	.	.	.	Notes=Lenght3972	HF952106,1363571,1367543;
CP007631	Mauve	SHARED	448117	448148	.	.	.	Notes=Lenght31	AE009948,448117,448148;
CP007631	Mauve	SHARED	596640	596697	.	.	.	Notes=Lenght57	AE009948,596640,596697;CP007632,596640,596697;CP007572,596640,596697;CP007571,596640,596697;
CP007631	Mauve	SHARED	596524	596639	.	.	.	Notes=Lenght115	AE009948,596524,596639;CP007632,596524,596639;
CP007631	Mauve	SHARED	553974	555013	.	.	.	Notes=Lenght1039	AE009948,553974,555013;CP007632,553974,555013;
CP007631	Mauve	SHARED	555098	555155	.	.	.	Notes=Lenght57	AE009948,555098,555155;CP007632,555098,555155;
CP007631	Mauve	SHARED	1226008	1226194	.	.	.	Notes=Lenght186	AL732656,1226008,1226194;
CP007631	Mauve	SHARED	1330090	1330125	.	.	.	Notes=Lenght35	HF952106,1330090,1330125;
CP007631	Mauve	SHARED	1359082	1359907	.	.	.	Notes=Lenght825	HF952106,1359082,1359907;
CP007631	Mauve	SHARED	1497150	1497196	.	.	.	Notes=Lenght46	AE009948,1497150,1497196;CP011329,1497150,1497196;CP012419,1497150,1497196;
CP007631	Mauve	SHARED	1497432	1497489	.	.	.	Notes=Lenght57	CP012419,1497432,1497489;
CP007631	Mauve	SHARED	1523744	1523787	.	.	.	Notes=Lenght43	AL732656,1523744,1523787;AE009948,1523744,1523787;CP000114,1523744,1523787;CP003810,1523744,1523787;CP003919,1523744,1523787;HF952104,1523744,1523787;HF952106,1523744,1523787;HF952105,1523744,1523787;CP007482,1523744,1523787;CP007565,1523744,1523787;HG939456,1523744,1523787;CP007632,1523744,1523787;CP006910,1523744,1523787;FO393392,1523744,1523787;CP010867,1523744,1523787;CP011325,1523744,1523787…
CP007631	Mauve	SHARED	1559914	1559930	.	.	.	Notes=Lenght16	AE009948,1559914,1559930;CP000114,1559914,1559930;CP003810,1559914,1559930;HF952104,1559914,1559930;CP010867,1559914,1559930;CP011325,1559914,1559930;CP011326,1559914,1559930;CP011327,1559914,1559930;CP012419,1559914,1559930;
CP007631	Mauve	SHARED	1559931	1559944	.	.	.	Notes=Lenght13	AL732656,1559931,1559944;AE009948,1559931,1559944;CP000114,1559931,1559944;CP003810,1559931,1559944;HF952104,1559931,1559944;HF952106,1559931,1559944;CP006910,1559931,1559944;CP007572,1559931,1559944;CP007571,1559931,1559944;CP007570,1559931,1559944;CP010867,1559931,1559944;CP011325,1559931,1559944;CP011326,1559931,1559944;CP011327,1559931,1559944;CP010319,1559931,1559944;CP012419,1559931,1559944;
CP007631	Mauve	SHARED	1559969	1559982	.	.	.	Notes=Lenght13	AE009948,1559969,1559982;CP000114,1559969,1559982;CP003810,1559969,1559982;HF952104,1559969,1559982;HF952105,1559969,1559982;CP006910,1559969,1559982;CP010867,1559969,1559982;CP011325,1559969,1559982;CP011326,1559969,1559982;CP011327,1559969,1559982;CP010319,1559969,1559982;CP012419,1559969,1559982;
CP007631	Mauve	SHARED	1559983	1560005	.	.	.	Notes=Lenght22	CP000114,1559983,1560005;CP003810,1559983,1560005;HF952104,1559983,1560005;HF952105,1559983,1560005;CP006910,1559983,1560005;CP010867,1559983,1560005;CP011325,1559983,1560005;CP011326,1559983,1560005;CP011327,1559983,1560005;CP010319,1559983,1560005;CP012419,1559983,1560005;
CP007631	Mauve	SHARED	1560014	1560042	.	.	.	Notes=Lenght28	AL732656,1560014,1560042;CP000114,1560014,1560042;CP003810,1560014,1560042;HF952106,1560014,1560042;CP011325,1560014,1560042;CP011326,1560014,1560042;CP011327,1560014,1560042;CP012419,1560014,1560042;
CP007631	Mauve	SHARED	1560043	1560055	.	.	.	Notes=Lenght12	AL732656,1560043,1560055;CP000114,1560043,1560055;CP003810,1560043,1560055;HF952106,1560043,1560055;CP011325,1560043,1560055;CP011326,1560043,1560055;CP011327,1560043,1560055;CP012419,1560043,1560055;
CP007631	Mauve	SHARED	1300448	1300573	.	.	.	Notes=Lenght125	AL732656,1300448,1300573;AE009948,1300448,1300573;CP000114,1300448,1300573;HG939456,1300448,1300573;CP007632,1300448,1300573;CP007572,1300448,1300573;CP007571,1300448,1300573;CP007570,1300448,1300573;CP011329,1300448,1300573;CP012419,1300448,1300573;
CP007631	Mauve	SHARED	2089192	2089215	.	.	.	Notes=Lenght23	AL732656,2089192,2089215;AE009948,2089192,2089215;CP000114,2089192,2089215;CP003810,2089192,2089215;HF952104,2089192,2089215;HF952106,2089192,2089215;HG939456,2089192,2089215;CP007632,2089192,2089215;CP006910,2089192,2089215;CP007572,2089192,2089215;CP007571,2089192,2089215;CP007570,2089192,2089215;CP010867,2089192,2089215;CP011325,2089192,2089215;CP011326,2089192,2089215;CP011327,2089192,2089215…
CP007631	Mauve	SHARED	2089280	2089292	.	.	.	Notes=Lenght12	AL732656,2089280,2089292;AE009948,2089280,2089292;CP000114,2089280,2089292;CP003810,2089280,2089292;HF952104,2089280,2089292;HF952106,2089280,2089292;HF952105,2089280,2089292;HG939456,2089280,2089292;CP007632,2089280,2089292;CP006910,2089280,2089292;CP007572,2089280,2089292;CP007571,2089280,2089292;CP007570,2089280,2089292;CP010867,2089280,2089292;CP011325,2089280,2089292;CP011326,2089280,2089292…
CP007631	Mauve	SHARED	2089293	2089318	.	.	.	Notes=Lenght25	AL732656,2089293,2089318;AE009948,2089293,2089318;CP000114,2089293,2089318;CP003810,2089293,2089318;HF952104,2089293,2089318;HF952106,2089293,2089318;HF952105,2089293,2089318;CP007632,2089293,2089318;CP006910,2089293,2089318;CP007572,2089293,2089318;CP007571,2089293,2089318;CP007570,2089293,2089318;CP010867,2089293,2089318;CP011325,2089293,2089318;CP011326,2089293,2089318;CP011327,2089293,2089318…
CP007631	Mauve	SHARED	2089321	2089332	.	.	.	Notes=Lenght11	AE009948,2089321,2089332;CP000114,2089321,2089332;CP003810,2089321,2089332;HF952104,2089321,2089332;CP007632,2089321,2089332;CP006910,2089321,2089332;CP007572,2089321,2089332;CP007571,2089321,2089332;CP007570,2089321,2089332;CP010867,2089321,2089332;CP011325,2089321,2089332;CP011326,2089321,2089332;CP011327,2089321,2089332;CP011329,2089321,2089332;CP012419,2089321,2089332;
CP007631	Mauve	SHARED	2089334	2089356	.	.	.	Notes=Lenght22	AE009948,2089334,2089356;CP007571,2089334,2089356;CP007570,2089334,2089356;CP010867,2089334,2089356;CP011329,2089334,2089356;CP012419,2089334,2089356;
CP007631	Mauve	SHARED	2089357	2089375	.	.	.	Notes=Lenght18	AL732656,2089357,2089375;AE009948,2089357,2089375;CP000114,2089357,2089375;CP003810,2089357,2089375;HF952104,2089357,2089375;HF952106,2089357,2089375;CP007632,2089357,2089375;CP006910,2089357,2089375;CP007572,2089357,2089375;CP007571,2089357,2089375;CP007570,2089357,2089375;CP010867,2089357,2089375;CP011325,2089357,2089375;CP011326,2089357,2089375;CP011327,2089357,2089375;CP011329,2089357,2089375…
CP007631	Mauve	SHARED	2089456	2089479	.	.	.	Notes=Lenght23	CP012419,2089456,2089479;
CP007631	Mauve	SHARED	2089480	2089524	.	.	.	Notes=Lenght44	CP010867,2089480,2089524;CP012419,2089480,2089524;
CP007631	Mauve	SHARED	2053960	2054318	.	.	.	Notes=Lenght358	AL732656,2053960,2054318;AE009948,2053960,2054318;CP000114,2053960,2054318;CP003810,2053960,2054318;CP003919,2053960,2054318;HF952106,2053960,2054318;HF952105,2053960,2054318;CP007482,2053960,2054318;CP007565,2053960,2054318;HG939456,2053960,2054318;CP007632,2053960,2054318;CP006910,2053960,2054318;CP007572,2053960,2054318;CP007571,2053960,2054318;CP007570,2053960,2054318;FO393392,2053960,2054318…
CP007631	Mauve	SHARED	2089046	2089057	.	.	.	Notes=Lenght11	AE009948,2089046,2089057;HG939456,2089046,2089057;CP006910,2089046,2089057;CP007572,2089046,2089057;CP007571,2089046,2089057;CP007570,2089046,2089057;CP010867,2089046,2089057;CP011329,2089046,2089057;CP012419,2089046,2089057;
CP007631	Mauve	SHARED	2089058	2089117	.	.	.	Notes=Lenght59	AE009948,2089058,2089117;CP007572,2089058,2089117;CP007571,2089058,2089117;CP007570,2089058,2089117;CP010867,2089058,2089117;CP011329,2089058,2089117;CP012419,2089058,2089117;
CP007631	Mauve	SHARED	2089118	2089138	.	.	.	Notes=Lenght20	CP007572,2089118,2089138;CP007571,2089118,2089138;CP007570,2089118,2089138;CP010867,2089118,2089138;CP012419,2089118,2089138;
CP007631	Mauve	SHARED	2089142	2089162	.	.	.	Notes=Lenght20	AE009948,2089142,2089162;CP000114,2089142,2089162;CP003810,2089142,2089162;HF952104,2089142,2089162;HF952105,2089142,2089162;HG939456,2089142,2089162;CP007632,2089142,2089162;CP006910,2089142,2089162;CP007572,2089142,2089162;CP007571,2089142,2089162;CP007570,2089142,2089162;CP010867,2089142,2089162;CP011325,2089142,2089162;CP011326,2089142,2089162;CP011327,2089142,2089162;CP011329,2089142,2089162…
CP007631	Mauve	SHARED	2089163	2089175	.	.	.	Notes=Lenght12	AL732656,2089163,2089175;AE009948,2089163,2089175;CP000114,2089163,2089175;CP003810,2089163,2089175;HF952104,2089163,2089175;HF952105,2089163,2089175;HG939456,2089163,2089175;CP007632,2089163,2089175;CP006910,2089163,2089175;CP007572,2089163,2089175;CP007571,2089163,2089175;CP007570,2089163,2089175;CP010867,2089163,2089175;CP011325,2089163,2089175;CP011326,2089163,2089175;CP011327,2089163,2089175…
CP007631	Mauve	SHARED	2165838	2165884	.	.	.	Notes=Lenght46	CP012419,2165838,2165884;
CP007631	Mauve	SHARED	2166724	2167327	.	.	.	Notes=Lenght603	CP000114,2166724,2167327;CP012419,2166724,2167327;
CP007631	Mauve	SHARED	2170696	2170708	.	.	.	Notes=Lenght12	CP000114,2170696,2170708;CP012419,2170696,2170708;
CP007631	Mauve	SHARED	2172215	2172573	.	.	.	Notes=Lenght358	CP012419,2172215,2172573;
CP007631	Mauve	SHARED	2173386	2173411	.	.	.	Notes=Lenght25	CP012419,2173386,2173411;
CP007631	Mauve	SHARED	2173544	2173814	.	.	.	Notes=Lenght270	CP012419,2173544,2173814;
CP007631	Mauve	SHARED	2176614	2176748	.	.	.	Notes=Lenght134	CP012419,2176614,2176748;
CP007631	Mauve	SHARED	2176749	2176939	.	.	.	Notes=Lenght190	CP000114,2176749,2176939;HG939456,2176749,2176939;CP012419,2176749,2176939;
CP007631	Mauve	SHARED	2177106	2177184	.	.	.	Notes=Lenght78	CP000114,2177106,2177184;HG939456,2177106,2177184;CP012419,2177106,2177184;
CP007631	Mauve	SHARED	2177186	2177832	.	.	.	Notes=Lenght646	CP000114,2177186,2177832;HG939456,2177186,2177832;CP012419,2177186,2177832;
CP007631	Mauve	SHARED	2178120	2178429	.	.	.	Notes=Lenght309	CP000114,2178120,2178429;HG939456,2178120,2178429;CP012419,2178120,2178429;
CP007631	Mauve	SHARED	2178430	2178446	.	.	.	Notes=Lenght16	CP000114,2178430,2178446;HF952105,2178430,2178446;HG939456,2178430,2178446;CP012419,2178430,2178446;
CP007631	Mauve	SHARED	2165774	2165837	.	.	.	Notes=Lenght63	CP012419,2165774,2165837;
CP007631	Mauve	SHARED	1817947	1818018	.	.	.	Notes=Lenght71	CP000114,1817947,1818018;CP003810,1817947,1818018;HF952106,1817947,1818018;HF952105,1817947,1818018;CP007632,1817947,1818018;CP011325,1817947,1818018;CP011326,1817947,1818018;CP011327,1817947,1818018;CP012419,1817947,1818018;
CP007631	Mauve	SHARED	1818019	1818045	.	.	.	Notes=Lenght26	CP000114,1818019,1818045;CP003810,1818019,1818045;HF952106,1818019,1818045;HF952105,1818019,1818045;HG939456,1818019,1818045;CP007632,1818019,1818045;CP011325,1818019,1818045;CP011326,1818019,1818045;CP011327,1818019,1818045;CP012419,1818019,1818045;
CP007631	Mauve	SHARED	1818046	1818087	.	.	.	Notes=Lenght41	CP000114,1818046,1818087;CP003810,1818046,1818087;HF952104,1818046,1818087;HF952106,1818046,1818087;HF952105,1818046,1818087;HG939456,1818046,1818087;CP007632,1818046,1818087;CP010867,1818046,1818087;CP011325,1818046,1818087;CP011326,1818046,1818087;CP011327,1818046,1818087;CP012419,1818046,1818087;
CP007631	Mauve	SHARED	1818088	1818108	.	.	.	Notes=Lenght20	CP000114,1818088,1818108;HF952105,1818088,1818108;CP007632,1818088,1818108;CP011325,1818088,1818108;CP011326,1818088,1818108;CP011327,1818088,1818108;CP012419,1818088,1818108;
CP007631	Mauve	SHARED	1830532	1830612	.	.	.	Notes=Lenght80	CP000114,1830532,1830612;CP003810,1830532,1830612;CP011325,1830532,1830612;CP011326,1830532,1830612;CP011327,1830532,1830612;CP012419,1830532,1830612;
CP007631	Mauve	SHARED	2053038	2053085	.	.	.	Notes=Lenght47	AL732656,2053038,2053085;CP000114,2053038,2053085;CP003810,2053038,2053085;CP011325,2053038,2053085;CP011326,2053038,2053085;CP011327,2053038,2053085;CP012419,2053038,2053085;
CP007631	Mauve	SHARED	2053086	2053366	.	.	.	Notes=Lenght280	AL732656,2053086,2053366;CP000114,2053086,2053366;CP003810,2053086,2053366;CP007572,2053086,2053366;CP007571,2053086,2053366;CP007570,2053086,2053366;CP011325,2053086,2053366;CP011326,2053086,2053366;CP011327,2053086,2053366;CP012419,2053086,2053366;
CP007631	Mauve	SHARED	2053367	2053483	.	.	.	Notes=Lenght116	AL732656,2053367,2053483;CP000114,2053367,2053483;CP003810,2053367,2053483;CP007572,2053367,2053483;CP007571,2053367,2053483;CP007570,2053367,2053483;CP011325,2053367,2053483;CP011326,2053367,2053483;CP011327,2053367,2053483;CP012419,2053367,2053483;
CP007631	Mauve	SHARED	2053484	2053936	.	.	.	Notes=Lenght452	CP000114,2053484,2053936;CP003810,2053484,2053936;CP011325,2053484,2053936;CP011326,2053484,2053936;CP011327,2053484,2053936;CP012419,2053484,2053936;
CP007631	Mauve	SHARED	973962	973985	.	.	.	Notes=Lenght23	AE009948,973962,973985;CP011329,973962,973985;
CP007631	Mauve	SHARED	973902	973915	.	.	.	Notes=Lenght13	AE009948,973902,973915;CP000114,973902,973915;CP003810,973902,973915;CP011325,973902,973915;CP011326,973902,973915;CP011327,973902,973915;CP011329,973902,973915;
CP007631	Mauve	SHARED	973850	973901	.	.	.	Notes=Lenght51	AE009948,973850,973901;CP000114,973850,973901;CP011329,973850,973901;
CP007631	Mauve	SHARED	973781	973849	.	.	.	Notes=Lenght68	AE009948,973781,973849;CP011329,973781,973849;
CP007631	Mauve	SHARED	974841	974906	.	.	.	Notes=Lenght65	AE009948,974841,974906;HF952106,974841,974906;CP011329,974841,974906;
CP007631	Mauve	SHARED	974756	974770	.	.	.	Notes=Lenght14	AE009948,974756,974770;HF952104,974756,974770;CP011329,974756,974770;
CP007631	Mauve	SHARED	974682	974745	.	.	.	Notes=Lenght63	AE009948,974682,974745;HF952104,974682,974745;CP011329,974682,974745;
CP007631	Mauve	SHARED	2031844	2032241	.	.	.	Notes=Lenght397	AE009948,2031844,2032241;HG939456,2031844,2032241;CP007632,2031844,2032241;CP011329,2031844,2032241;
CP007631	Mauve	SHARED	2031569	2031843	.	.	.	Notes=Lenght274	AE009948,2031569,2031843;CP011329,2031569,2031843;
CP007631	Mauve	SHARED	459295	460614	.	.	.	Notes=Lenght1319	AE009948,459295,460614;CP011329,459295,460614;
CP007631	Mauve	SHARED	457134	457173	.	.	.	Notes=Lenght39	AE009948,457134,457173;CP011329,457134,457173;
CP007631	Mauve	SHARED	650879	650909	.	.	.	Notes=Lenght30	CP000114,650879,650909;CP003810,650879,650909;HF952104,650879,650909;CP011325,650879,650909;CP011326,650879,650909;CP011327,650879,650909;CP011329,650879,650909;
CP007631	Mauve	SHARED	658806	658889	.	.	.	Notes=Lenght83	CP000114,658806,658889;CP003810,658806,658889;CP011325,658806,658889;CP011326,658806,658889;CP011327,658806,658889;CP011329,658806,658889;
CP007631	Mauve	SHARED	61495	61515	.	.	.	Notes=Lenght20	AE009948,61495,61515;CP000114,61495,61515;CP003810,61495,61515;CP011325,61495,61515;CP011326,61495,61515;CP011327,61495,61515;CP011329,61495,61515;CP012419,61495,61515;
CP007631	Mauve	SHARED	1112492	1112539	.	.	.	Notes=Lenght47	CP000114,1112492,1112539;CP011325,1112492,1112539;CP011327,1112492,1112539;
CP007631	Mauve	SHARED	1112540	1112569	.	.	.	Notes=Lenght29	CP000114,1112540,1112569;CP011325,1112540,1112569;CP011326,1112540,1112569;CP011327,1112540,1112569;
CP007631	Mauve	SHARED	585121	586545	.	.	.	Notes=Lenght1424	AE009948,585121,586545;
CP007631	Mauve	SHARED	586565	588942	.	.	.	Notes=Lenght2377	AE009948,586565,588942;
CP007631	Mauve	SHARED	588976	589904	.	.	.	Notes=Lenght928	AE009948,588976,589904;
CP007631	Mauve	SHARED	973746	973780	.	.	.	Notes=Lenght34	AE009948,973746,973780;CP000114,973746,973780;CP011329,973746,973780;
CP007631	Mauve	SHARED	973243	973259	.	.	.	Notes=Lenght16	AE009948,973243,973259;HG939456,973243,973259;CP007632,973243,973259;CP006910,973243,973259;CP011329,973243,973259;
CP007631	Mauve	SHARED	2018260	2018281	.	.	.	Notes=Lenght21	CP011329,2018260,2018281;
CP007631	Mauve	SHARED	2032242	2032336	.	.	.	Notes=Lenght94	AE009948,2032242,2032336;CP011329,2032242,2032336;
CP007631	Mauve	SHARED	582890	583337	.	.	.	Notes=Lenght447	AE009948,582890,583337;
CP007631	Mauve	SHARED	142921	143016	.	.	.	Notes=Lenght95	AE009948,142921,143016;HF952104,142921,143016;CP007572,142921,143016;CP007571,142921,143016;CP007570,142921,143016;CP010867,142921,143016;CP011329,142921,143016;
CP007631	Mauve	SHARED	61375	61452	.	.	.	Notes=Lenght77	AE009948,61375,61452;CP003810,61375,61452;HF952104,61375,61452;CP010867,61375,61452;CP011325,61375,61452;CP011329,61375,61452;
CP007631	Mauve	SHARED	1112444	1112491	.	.	.	Notes=Lenght47	CP000114,1112444,1112491;CP011327,1112444,1112491;
CP007631	Mauve	SHARED	1112330	1112395	.	.	.	Notes=Lenght65	CP000114,1112330,1112395;CP003810,1112330,1112395;CP011325,1112330,1112395;CP011326,1112330,1112395;CP011327,1112330,1112395;
CP007631	Mauve	SHARED	1112396	1112443	.	.	.	Notes=Lenght47	CP000114,1112396,1112443;CP011326,1112396,1112443;CP011327,1112396,1112443;
CP007631	Mauve	SHARED	448717	448812	.	.	.	Notes=Lenght95	AE009948,448717,448812;CP010867,448717,448812;CP011329,448717,448812;
CP007631	Mauve	SHARED	974151	974161	.	.	.	Notes=Lenght10	CP000114,974151,974161;CP012419,974151,974161;
CP007631	Mauve	SHARED	974247	974258	.	.	.	Notes=Lenght11	CP000114,974247,974258;CP003810,974247,974258;CP011325,974247,974258;CP011326,974247,974258;CP011327,974247,974258;CP012419,974247,974258;
CP007631	Mauve	SHARED	974259	974282	.	.	.	Notes=Lenght23	CP000114,974259,974282;CP003810,974259,974282;HF952106,974259,974282;HG939456,974259,974282;CP007632,974259,974282;CP006910,974259,974282;CP011325,974259,974282;CP011326,974259,974282;CP011327,974259,974282;CP010319,974259,974282;CP012419,974259,974282;
CP007631	Mauve	SHARED	974286	974377	.	.	.	Notes=Lenght91	CP000114,974286,974377;CP006910,974286,974377;CP012419,974286,974377;
CP007631	Mauve	SHARED	974383	974412	.	.	.	Notes=Lenght29	AE009948,974383,974412;CP000114,974383,974412;CP003810,974383,974412;CP006910,974383,974412;CP011325,974383,974412;CP011326,974383,974412;CP011327,974383,974412;CP011329,974383,974412;CP012419,974383,974412;
CP007631	Mauve	SHARED	974413	974434	.	.	.	Notes=Lenght21	AE009948,974413,974434;CP000114,974413,974434;CP003810,974413,974434;CP011325,974413,974434;CP011326,974413,974434;CP011327,974413,974434;CP011329,974413,974434;CP012419,974413,974434;
CP007631	Mauve	SHARED	974435	974455	.	.	.	Notes=Lenght20	AE009948,974435,974455;CP000114,974435,974455;CP003810,974435,974455;CP011325,974435,974455;CP011326,974435,974455;CP011327,974435,974455;CP012419,974435,974455;
CP007631	Mauve	SHARED	973328	973365	.	.	.	Notes=Lenght37	AL732656,973328,973365;AE009948,973328,973365;CP000114,973328,973365;CP003810,973328,973365;CP011325,973328,973365;CP011326,973328,973365;CP011327,973328,973365;CP011329,973328,973365;CP012419,973328,973365;
CP007631	Mauve	SHARED	733932	733943	.	.	.	Notes=Lenght11	AE009948,733932,733943;CP000114,733932,733943;CP003810,733932,733943;HF952104,733932,733943;HF952106,733932,733943;HF952105,733932,733943;HG939456,733932,733943;CP007632,733932,733943;CP010867,733932,733943;CP011325,733932,733943;CP011326,733932,733943;CP011327,733932,733943;CP012419,733932,733943;
CP007631	Mauve	SHARED	973917	973952	.	.	.	Notes=Lenght35	AE009948,973917,973952;CP000114,973917,973952;CP003810,973917,973952;HF952104,973917,973952;CP010867,973917,973952;CP011325,973917,973952;CP011326,973917,973952;CP011327,973917,973952;CP011329,973917,973952;CP012419,973917,973952;
CP007631	Mauve	SHARED	1224073	1224104	.	.	.	Notes=Lenght31	CP000114,1224073,1224104;CP003810,1224073,1224104;HG939456,1224073,1224104;CP007632,1224073,1224104;CP011325,1224073,1224104;CP011326,1224073,1224104;CP011327,1224073,1224104;CP011329,1224073,1224104;CP012419,1224073,1224104;
CP007631	Mauve	SHARED	1018673	1019040	.	.	.	Notes=Lenght367	AE009948,1018673,1019040;CP000114,1018673,1019040;CP003810,1018673,1019040;CP011325,1018673,1019040;CP011326,1018673,1019040;CP011327,1018673,1019040;CP011329,1018673,1019040;CP012419,1018673,1019040;
CP007631	Mauve	SHARED	1019041	1019139	.	.	.	Notes=Lenght98	AE009948,1019041,1019139;CP000114,1019041,1019139;CP003810,1019041,1019139;CP007572,1019041,1019139;CP007571,1019041,1019139;CP007570,1019041,1019139;CP011325,1019041,1019139;CP011326,1019041,1019139;CP011327,1019041,1019139;CP011329,1019041,1019139;CP012419,1019041,1019139;
CP007631	Mauve	SHARED	1019140	1019168	.	.	.	Notes=Lenght28	AE009948,1019140,1019168;CP000114,1019140,1019168;CP003810,1019140,1019168;CP011325,1019140,1019168;CP011326,1019140,1019168;CP011327,1019140,1019168;CP011329,1019140,1019168;CP012419,1019140,1019168;
CP007631	Mauve	SHARED	1019169	1019480	.	.	.	Notes=Lenght311	AE009948,1019169,1019480;CP000114,1019169,1019480;CP003810,1019169,1019480;HF952104,1019169,1019480;CP011325,1019169,1019480;CP011326,1019169,1019480;CP011327,1019169,1019480;CP011329,1019169,1019480;CP012419,1019169,1019480;
CP007631	Mauve	SHARED	1019482	1019510	.	.	.	Notes=Lenght28	AL732656,1019482,1019510;AE009948,1019482,1019510;CP000114,1019482,1019510;CP003810,1019482,1019510;CP003919,1019482,1019510;HF952104,1019482,1019510;HF952106,1019482,1019510;HF952105,1019482,1019510;CP007482,1019482,1019510;CP007565,1019482,1019510;HG939456,1019482,1019510;CP007632,1019482,1019510;CP007572,1019482,1019510;CP007571,1019482,1019510;CP007570,1019482,1019510;FO393392,1019482,1019510…
CP007631	Mauve	SHARED	165782	165982	.	.	.	Notes=Lenght200	AL732656,165782,165982;AE009948,165782,165982;CP000114,165782,165982;CP003810,165782,165982;CP003919,165782,165982;HF952104,165782,165982;HF952106,165782,165982;HF952105,165782,165982;CP007482,165782,165982;CP007565,165782,165982;HG939456,165782,165982;CP007632,165782,165982;CP006910,165782,165982;CP007572,165782,165982;CP007571,165782,165982;CP007570,165782,165982;FO393392,165782,165982;CP010867…
CP007631	Mauve	SHARED	169183	169932	.	.	.	Notes=Lenght749	CP007632,169183,169932;CP011326,169183,169932;CP012419,169183,169932;
CP007631	Mauve	SHARED	254764	254808	.	.	.	Notes=Lenght44	AE009948,254764,254808;CP000114,254764,254808;CP003810,254764,254808;HF952104,254764,254808;CP007632,254764,254808;CP007571,254764,254808;CP007570,254764,254808;CP010867,254764,254808;CP011325,254764,254808;CP011326,254764,254808;CP011327,254764,254808;CP011329,254764,254808;CP012419,254764,254808;
CP007631	Mauve	SHARED	254809	255257	.	.	.	Notes=Lenght448	AE009948,254809,255257;CP000114,254809,255257;CP003810,254809,255257;HF952104,254809,255257;CP007632,254809,255257;CP010867,254809,255257;CP011325,254809,255257;CP011326,254809,255257;CP011327,254809,255257;CP011329,254809,255257;CP012419,254809,255257;
CP007631	Mauve	SHARED	255258	255357	.	.	.	Notes=Lenght99	AE009948,255258,255357;CP000114,255258,255357;CP003810,255258,255357;HF952104,255258,255357;HG939456,255258,255357;CP007632,255258,255357;CP010867,255258,255357;CP011325,255258,255357;CP011326,255258,255357;CP011327,255258,255357;CP011329,255258,255357;CP012419,255258,255357;
CP007631	Mauve	SHARED	255558	255605	.	.	.	Notes=Lenght47	AE009948,255558,255605;CP000114,255558,255605;CP003810,255558,255605;HF952104,255558,255605;CP007632,255558,255605;CP010867,255558,255605;CP011325,255558,255605;CP011326,255558,255605;CP011327,255558,255605;CP011329,255558,255605;CP012419,255558,255605;
CP007631	Mauve	SHARED	449647	449878	.	.	.	Notes=Lenght231	CP000114,449647,449878;CP003810,449647,449878;CP011325,449647,449878;CP011326,449647,449878;CP011327,449647,449878;CP012419,449647,449878;
CP007631	Mauve	SHARED	553882	553899	.	.	.	Notes=Lenght17	AE009948,553882,553899;CP000114,553882,553899;CP003810,553882,553899;HG939456,553882,553899;CP007632,553882,553899;CP007572,553882,553899;CP007571,553882,553899;CP011325,553882,553899;CP011326,553882,553899;CP011327,553882,553899;CP011329,553882,553899;CP012419,553882,553899;
CP007631	Mauve	SHARED	606432	606452	.	.	.	Notes=Lenght20	AL732656,606432,606452;AE009948,606432,606452;HG939456,606432,606452;CP007632,606432,606452;CP006910,606432,606452;CP007572,606432,606452;CP007571,606432,606452;CP007570,606432,606452;CP011329,606432,606452;CP012419,606432,606452;
CP007631	Mauve	SHARED	448218	448232	.	.	.	Notes=Lenght14	AL732656,448218,448232;AE009948,448218,448232;CP000114,448218,448232;CP007632,448218,448232;CP011326,448218,448232;CP011327,448218,448232;CP012419,448218,448232;
CP007631	Mauve	SHARED	448233	448253	.	.	.	Notes=Lenght20	AL732656,448233,448253;AE009948,448233,448253;CP000114,448233,448253;HG939456,448233,448253;CP007632,448233,448253;CP011326,448233,448253;CP011327,448233,448253;CP012419,448233,448253;
CP007631	Mauve	SHARED	448254	448326	.	.	.	Notes=Lenght72	AL732656,448254,448326;AE009948,448254,448326;CP000114,448254,448326;HG939456,448254,448326;CP007632,448254,448326;CP007572,448254,448326;CP007571,448254,448326;CP007570,448254,448326;CP011326,448254,448326;CP011327,448254,448326;CP012419,448254,448326;
CP007631	Mauve	SHARED	448327	448338	.	.	.	Notes=Lenght11	AE009948,448327,448338;CP000114,448327,448338;HG939456,448327,448338;CP007632,448327,448338;CP007572,448327,448338;CP007571,448327,448338;CP007570,448327,448338;CP011326,448327,448338;CP011327,448327,448338;CP012419,448327,448338;
CP007631	Mauve	SHARED	448342	448352	.	.	.	Notes=Lenght10	AE009948,448342,448352;CP000114,448342,448352;HG939456,448342,448352;CP007632,448342,448352;CP007572,448342,448352;CP007571,448342,448352;CP007570,448342,448352;CP011326,448342,448352;CP011327,448342,448352;CP012419,448342,448352;
CP007631	Mauve	SHARED	448353	448383	.	.	.	Notes=Lenght30	AE009948,448353,448383;CP000114,448353,448383;CP003810,448353,448383;HG939456,448353,448383;CP007632,448353,448383;CP007572,448353,448383;CP007571,448353,448383;CP007570,448353,448383;CP011325,448353,448383;CP011326,448353,448383;CP011327,448353,448383;CP012419,448353,448383;
CP007631	Mauve	SHARED	448384	448495	.	.	.	Notes=Lenght111	CP000114,448384,448495;CP003810,448384,448495;CP007632,448384,448495;CP007572,448384,448495;CP007571,448384,448495;CP007570,448384,448495;CP011325,448384,448495;CP011326,448384,448495;CP011327,448384,448495;CP012419,448384,448495;
CP007631	Mauve	SHARED	448496	448592	.	.	.	Notes=Lenght96	AL732656,448496,448592;AE009948,448496,448592;CP000114,448496,448592;CP003810,448496,448592;CP007632,448496,448592;CP007572,448496,448592;CP007571,448496,448592;CP007570,448496,448592;CP011325,448496,448592;CP011326,448496,448592;CP011327,448496,448592;CP012419,448496,448592;
CP007631	Mauve	SHARED	448666	448716	.	.	.	Notes=Lenght50	AE009948,448666,448716;CP000114,448666,448716;CP007632,448666,448716;CP010867,448666,448716;CP011325,448666,448716;CP011329,448666,448716;CP012419,448666,448716;
CP007631	Mauve	SHARED	448964	448987	.	.	.	Notes=Lenght23	CP000114,448964,448987;CP007632,448964,448987;CP011325,448964,448987;CP012419,448964,448987;
CP007631	Mauve	SHARED	974162	974241	.	.	.	Notes=Lenght79	CP000114,974162,974241;
CP007631	Mauve	SHARED	1559690	1559750	.	.	.	Notes=Lenght60	AE009948,1559690,1559750;HF952104,1559690,1559750;CP010867,1559690,1559750;
CP007631	Mauve	SHARED	1559679	1559689	.	.	.	Notes=Lenght10	AE009948,1559679,1559689;HF952104,1559679,1559689;CP010867,1559679,1559689;
CP007631	Mauve	SHARED	1076078	1076089	.	.	.	Notes=Lenght11	HF952104,1076078,1076089;CP010867,1076078,1076089;
CP007631	Mauve	SHARED	1355135	1355239	.	.	.	Notes=Lenght104	HF952106,1355135,1355239;
CP007631	Mauve	SHARED	594378	594652	.	.	.	Notes=Lenght274	AE009948,594378,594652;
CP007631	Mauve	SHARED	594663	594715	.	.	.	Notes=Lenght52	AE009948,594663,594715;
CP007631	Mauve	SHARED	1559643	1559678	.	.	.	Notes=Lenght35	AE009948,1559643,1559678;HF952104,1559643,1559678;CP006910,1559643,1559678;CP010867,1559643,1559678;
CP007631	Mauve	SHARED	1560723	1560950	.	.	.	Notes=Lenght227	CP006910,1560723,1560950;
CP007631	Mauve	SHARED	1257443	1257460	.	.	.	Notes=Lenght17	CP011328,1257443,1257460;
CP007631	Mauve	SHARED	1393182	1393341	.	.	.	Notes=Lenght159	AL732656,1393182,1393341;AE009948,1393182,1393341;HF952104,1393182,1393341;HF952105,1393182,1393341;CP011329,1393182,1393341;CP010319,1393182,1393341;
CP007631	Mauve	SHARED	1393058	1393160	.	.	.	Notes=Lenght102	AL732656,1393058,1393160;AE009948,1393058,1393160;HF952104,1393058,1393160;HF952105,1393058,1393160;CP011329,1393058,1393160;CP010319,1393058,1393160;
CP007631	Mauve	SHARED	1385498	1389050	.	.	.	Notes=Lenght3552	AE009948,1385498,1389050;HF952104,1385498,1389050;CP011329,1385498,1389050;CP010319,1385498,1389050;
CP007631	Mauve	SHARED	1383956	1385434	.	.	.	Notes=Lenght1478	AE009948,1383956,1385434;HF952104,1383956,1385434;CP011329,1383956,1385434;CP010319,1383956,1385434;
CP007631	Mauve	SHARED	1383018	1383955	.	.	.	Notes=Lenght937	AE009948,1383018,1383955;HF952104,1383018,1383955;HF952105,1383018,1383955;CP011329,1383018,1383955;CP010319,1383018,1383955;
CP007631	Mauve	SHARED	1382798	1383017	.	.	.	Notes=Lenght219	AE009948,1382798,1383017;HF952104,1382798,1383017;CP011329,1382798,1383017;CP010319,1382798,1383017;
CP007631	Mauve	SHARED	566680	567019	.	.	.	Notes=Lenght339	AE009948,566680,567019;CP010319,566680,567019;
CP007631	Mauve	SHARED	974622	974679	.	.	.	Notes=Lenght57	HF952104,974622,974679;CP010867,974622,974679;
CP007631	Mauve	SHARED	2039383	2039484	.	.	.	Notes=Lenght101	HG939456,2039383,2039484;CP007632,2039383,2039484;
CP007631	Mauve	SHARED	2039824	2039974	.	.	.	Notes=Lenght150	HG939456,2039824,2039974;CP007632,2039824,2039974;
CP007631	Mauve	SHARED	974456	974555	.	.	.	Notes=Lenght99	AE009948,974456,974555;HF952106,974456,974555;
CP007631	Mauve	SHARED	1342598	1342640	.	.	.	Notes=Lenght42	HF952106,1342598,1342640;
CP007631	Mauve	SHARED	2039502	2039558	.	.	.	Notes=Lenght56	HG939456,2039502,2039558;CP007632,2039502,2039558;
CP007631	Mauve	SHARED	1165139	1166273	.	.	.	Notes=Lenght1134	CP003919,1165139,1166273;CP007482,1165139,1166273;CP007565,1165139,1166273;FO393392,1165139,1166273;CP011328,1165139,1166273;
CP007631	Mauve	SHARED	686546	686775	.	.	.	Notes=Lenght229	CP011329,686546,686775;
CP007631	Mauve	SHARED	448149	448203	.	.	.	Notes=Lenght54	AE009948,448149,448203;CP007632,448149,448203;
CP007631	Mauve	SHARED	448204	448217	.	.	.	Notes=Lenght13	AL732656,448204,448217;AE009948,448204,448217;CP007632,448204,448217;
CP007631	Mauve	SHARED	1559751	1559781	.	.	.	Notes=Lenght30	AE009948,1559751,1559781;HF952104,1559751,1559781;CP010867,1559751,1559781;
CP007631	Mauve	SHARED	1161450	1162171	.	.	.	Notes=Lenght721	CP003919,1161450,1162171;CP007482,1161450,1162171;CP007565,1161450,1162171;FO393392,1161450,1162171;CP011328,1161450,1162171;
CP007631	Mauve	SHARED	1162172	1162989	.	.	.	Notes=Lenght817	CP007482,1162172,1162989;CP007565,1162172,1162989;FO393392,1162172,1162989;CP011328,1162172,1162989;
CP007631	Mauve	SHARED	1163027	1164541	.	.	.	Notes=Lenght1514	CP007482,1163027,1164541;CP007565,1163027,1164541;FO393392,1163027,1164541;CP011328,1163027,1164541;
CP007631	Mauve	SHARED	1164542	1165138	.	.	.	Notes=Lenght596	CP003919,1164542,1165138;CP007482,1164542,1165138;CP007565,1164542,1165138;FO393392,1164542,1165138;CP011328,1164542,1165138;
CP007631	Mauve	SHARED	1223466	1223703	.	.	.	Notes=Lenght237	CP007632,1223466,1223703;
CP007631	Mauve	SHARED	567020	567226	.	.	.	Notes=Lenght206	AE009948,567020,567226;CP007632,567020,567226;
CP007631	Mauve	SHARED	2029478	2029866	.	.	.	Notes=Lenght388	HG939456,2029478,2029866;CP007632,2029478,2029866;
CP007631	Mauve	SHARED	1560951	1560986	.	.	.	Notes=Lenght35	HF952105,1560951,1560986;CP006910,1560951,1560986;
CP007631	Mauve	SHARED	2175654	2175728	.	.	.	Notes=Lenght74	CP000114,2175654,2175728;
CP007631	Mauve	SHARED	562073	562828	.	.	.	Notes=Lenght755	AE009948,562073,562828;
CP007631	Mauve	SHARED	567227	570047	.	.	.	Notes=Lenght2820	AE009948,567227,570047;
CP007631	Mauve	SHARED	2027970	2029142	.	.	.	Notes=Lenght1172	HG939456,2027970,2029142;CP007632,2027970,2029142;
CP007631	Mauve	SHARED	595346	595556	.	.	.	Notes=Lenght210	AE009948,595346,595556;
CP007631	Mauve	SHARED	556131	556195	.	.	.	Notes=Lenght64	AE009948,556131,556195;CP007632,556131,556195;CP007572,556131,556195;CP007571,556131,556195;CP007570,556131,556195;
CP007631	Mauve	SHARED	2037591	2037603	.	.	.	Notes=Lenght12	HG939456,2037591,2037603;CP007632,2037591,2037603;
CP007631	Mauve	SHARED	2040208	2040324	.	.	.	Notes=Lenght116	HG939456,2040208,2040324;CP007632,2040208,2040324;
CP007631	Mauve	SHARED	2039989	2040030	.	.	.	Notes=Lenght41	HG939456,2039989,2040030;CP007632,2039989,2040030;
CP007631	Mauve	SHARED	2035390	2035419	.	.	.	Notes=Lenght29	HG939456,2035390,2035419;CP007632,2035390,2035419;
CP007631	Mauve	SHARED	1223149	1223214	.	.	.	Notes=Lenght65	CP007632,1223149,1223214;
CP007631	Mauve	SHARED	1223248	1223361	.	.	.	Notes=Lenght113	CP007632,1223248,1223361;
CP007631	Mauve	SHARED	2038587	2038898	.	.	.	Notes=Lenght311	HG939456,2038587,2038898;CP007632,2038587,2038898;
CP007631	Mauve	SHARED	1355689	1355797	.	.	.	Notes=Lenght108	HF952106,1355689,1355797;
CP007631	Mauve	SHARED	167225	168478	.	.	.	Notes=Lenght1253	HF952104,167225,168478;CP010867,167225,168478;
CP007631	Mauve	SHARED	166683	166701	.	.	.	Notes=Lenght18	HF952104,166683,166701;CP010867,166683,166701;
CP007631	Mauve	SHARED	1355887	1356770	.	.	.	Notes=Lenght883	HF952106,1355887,1356770;
CP007631	Mauve	SHARED	590882	591259	.	.	.	Notes=Lenght377	AE009948,590882,591259;
CP007631	Mauve	SHARED	590019	590213	.	.	.	Notes=Lenght194	AE009948,590019,590213;
CP007631	Mauve	SHARED	1343392	1343570	.	.	.	Notes=Lenght178	AL732656,1343392,1343570;
CP007631	Mauve	SHARED	2030232	2030331	.	.	.	Notes=Lenght99	HG939456,2030232,2030331;CP007632,2030232,2030331;
CP007631	Mauve	SHARED	27600	27673	.	.	.	Notes=Lenght73	AL732656,27600,27673;AE009948,27600,27673;CP003919,27600,27673;HF952106,27600,27673;HF952105,27600,27673;CP007482,27600,27673;CP007565,27600,27673;HG939456,27600,27673;CP007632,27600,27673;CP006910,27600,27673;CP007572,27600,27673;CP007571,27600,27673;CP007570,27600,27673;FO393392,27600,27673;CP010867,27600,27673;CP011328,27600,27673;CP011329,27600,27673;CP010319,27600,27673;
CP007631	Mauve	SHARED	1075657	1076077	.	.	.	Notes=Lenght420	AL732656,1075657,1076077;AE009948,1075657,1076077;CP000114,1075657,1076077;CP003810,1075657,1076077;CP003919,1075657,1076077;HF952104,1075657,1076077;HF952106,1075657,1076077;HF952105,1075657,1076077;CP007482,1075657,1076077;CP007565,1075657,1076077;HG939456,1075657,1076077;CP007632,1075657,1076077;CP006910,1075657,1076077;CP007572,1075657,1076077;CP007571,1075657,1076077;CP007570,1075657,1076077…
CP007631	Mauve	SHARED	974556	974581	.	.	.	Notes=Lenght25	AE009948,974556,974581;
CP007631	Mauve	SHARED	1223845	1223972	.	.	.	Notes=Lenght127	CP007632,1223845,1223972;
CP007631	Mauve	SHARED	1223988	1224012	.	.	.	Notes=Lenght24	CP007632,1223988,1224012;
CP007631	Mauve	SHARED	1224013	1224072	.	.	.	Notes=Lenght59	HG939456,1224013,1224072;CP007632,1224013,1224072;
CP007631	Mauve	SHARED	2038100	2038433	.	.	.	Notes=Lenght333	HG939456,2038100,2038433;CP007632,2038100,2038433;
CP007631	Mauve	SHARED	1560627	1560671	.	.	.	Notes=Lenght44	HF952106,1560627,1560671;CP010319,1560627,1560671;
CP007631	Mauve	SHARED	1560680	1560715	.	.	.	Notes=Lenght35	HF952106,1560680,1560715;CP010319,1560680,1560715;
CP007631	Mauve	SHARED	4168	4269	.	.	.	Notes=Lenght101	AL732656,4168,4269;AE009948,4168,4269;CP000114,4168,4269;CP003810,4168,4269;CP003919,4168,4269;HF952104,4168,4269;HF952106,4168,4269;HF952105,4168,4269;CP007482,4168,4269;CP007565,4168,4269;HG939456,4168,4269;CP007632,4168,4269;CP006910,4168,4269;CP007572,4168,4269;CP007571,4168,4269;CP007570,4168,4269;FO393392,4168,4269;CP010867,4168,4269;CP011325,4168,4269;CP011326,4168,4269;CP011327,4168,4269;…
CP007631	Mauve	SHARED	4270	4305	.	.	.	Notes=Lenght35	AL732656,4270,4305;AE009948,4270,4305;CP000114,4270,4305;CP003810,4270,4305;HF952104,4270,4305;HF952106,4270,4305;HF952105,4270,4305;CP007482,4270,4305;CP007565,4270,4305;HG939456,4270,4305;CP007632,4270,4305;CP006910,4270,4305;CP007572,4270,4305;CP007571,4270,4305;CP007570,4270,4305;FO393392,4270,4305;CP010867,4270,4305;CP011325,4270,4305;CP011326,4270,4305;CP011327,4270,4305;CP011328,4270,4305;…
CP007631	Mauve	SHARED	4306	4359	.	.	.	Notes=Lenght53	AL732656,4306,4359;AE009948,4306,4359;CP000114,4306,4359;CP003810,4306,4359;CP003919,4306,4359;HF952104,4306,4359;HF952106,4306,4359;HF952105,4306,4359;CP007482,4306,4359;CP007565,4306,4359;HG939456,4306,4359;CP007632,4306,4359;CP006910,4306,4359;CP007572,4306,4359;CP007571,4306,4359;CP007570,4306,4359;FO393392,4306,4359;CP010867,4306,4359;CP011325,4306,4359;CP011326,4306,4359;CP011327,4306,4359;…
CP007631	Mauve	SHARED	16291	16311	.	.	.	Notes=Lenght20	AL732656,16291,16311;AE009948,16291,16311;CP000114,16291,16311;CP003810,16291,16311;CP003919,16291,16311;HF952104,16291,16311;HF952106,16291,16311;HF952105,16291,16311;CP007482,16291,16311;HG939456,16291,16311;CP007632,16291,16311;CP006910,16291,16311;CP007572,16291,16311;CP007571,16291,16311;CP007570,16291,16311;FO393392,16291,16311;CP010867,16291,16311;CP011325,16291,16311;CP011326,16291,16311;…
CP007631	Mauve	SHARED	16313	16329	.	.	.	Notes=Lenght16	AL732656,16313,16329;AE009948,16313,16329;CP000114,16313,16329;CP003810,16313,16329;CP003919,16313,16329;HF952104,16313,16329;HF952106,16313,16329;HF952105,16313,16329;CP007482,16313,16329;CP007565,16313,16329;HG939456,16313,16329;CP007632,16313,16329;CP007572,16313,16329;CP007571,16313,16329;CP007570,16313,16329;FO393392,16313,16329;CP010867,16313,16329;CP011325,16313,16329;CP011326,16313,16329;…
CP007631	Mauve	SHARED	16388	16792	.	.	.	Notes=Lenght404	AL732656,16388,16792;AE009948,16388,16792;CP000114,16388,16792;CP003810,16388,16792;CP003919,16388,16792;HF952104,16388,16792;HF952106,16388,16792;HF952105,16388,16792;CP007482,16388,16792;CP007565,16388,16792;HG939456,16388,16792;CP007632,16388,16792;CP007572,16388,16792;CP007571,16388,16792;CP007570,16388,16792;FO393392,16388,16792;CP010867,16388,16792;CP011325,16388,16792;CP011326,16388,16792;…
CP007631	Mauve	SHARED	16793	16823	.	.	.	Notes=Lenght30	AL732656,16793,16823;AE009948,16793,16823;CP000114,16793,16823;CP003810,16793,16823;CP003919,16793,16823;HF952104,16793,16823;HF952106,16793,16823;HF952105,16793,16823;CP007565,16793,16823;HG939456,16793,16823;CP007632,16793,16823;CP007572,16793,16823;CP007571,16793,16823;CP007570,16793,16823;FO393392,16793,16823;CP010867,16793,16823;CP011325,16793,16823;CP011326,16793,16823;CP011327,16793,16823;…
CP007631	Mauve	SHARED	16824	16838	.	.	.	Notes=Lenght14	AL732656,16824,16838;AE009948,16824,16838;CP000114,16824,16838;CP003810,16824,16838;CP003919,16824,16838;HF952104,16824,16838;HF952106,16824,16838;HF952105,16824,16838;CP007565,16824,16838;HG939456,16824,16838;CP007632,16824,16838;CP006910,16824,16838;CP007572,16824,16838;CP007571,16824,16838;CP007570,16824,16838;FO393392,16824,16838;CP010867,16824,16838;CP011325,16824,16838;CP011326,16824,16838;…
CP007631	Mauve	SHARED	16839	16945	.	.	.	Notes=Lenght106	AL732656,16839,16945;AE009948,16839,16945;CP000114,16839,16945;CP003810,16839,16945;CP003919,16839,16945;HF952104,16839,16945;HF952106,16839,16945;HF952105,16839,16945;CP007565,16839,16945;HG939456,16839,16945;CP007632,16839,16945;CP006910,16839,16945;CP007572,16839,16945;CP007571,16839,16945;CP007570,16839,16945;CP010867,16839,16945;CP011325,16839,16945;CP011326,16839,16945;CP011327,16839,16945;…
CP007631	Mauve	SHARED	16946	17354	.	.	.	Notes=Lenght408	AL732656,16946,17354;AE009948,16946,17354;CP000114,16946,17354;CP003810,16946,17354;CP003919,16946,17354;HF952104,16946,17354;HF952106,16946,17354;HF952105,16946,17354;HG939456,16946,17354;CP007632,16946,17354;CP006910,16946,17354;CP007572,16946,17354;CP007571,16946,17354;CP007570,16946,17354;CP010867,16946,17354;CP011325,16946,17354;CP011326,16946,17354;CP011327,16946,17354;CP011328,16946,17354;…
CP007631	Mauve	SHARED	17356	17722	.	.	.	Notes=Lenght366	AL732656,17356,17722;AE009948,17356,17722;CP000114,17356,17722;CP003810,17356,17722;CP003919,17356,17722;HF952104,17356,17722;HF952106,17356,17722;HF952105,17356,17722;HG939456,17356,17722;CP007632,17356,17722;CP006910,17356,17722;CP007572,17356,17722;CP007571,17356,17722;CP007570,17356,17722;CP010867,17356,17722;CP011325,17356,17722;CP011326,17356,17722;CP011327,17356,17722;CP011328,17356,17722;…
CP007631	Mauve	SHARED	17723	18134	.	.	.	Notes=Lenght411	AL732656,17723,18134;AE009948,17723,18134;CP000114,17723,18134;CP003810,17723,18134;CP003919,17723,18134;HF952104,17723,18134;HG939456,17723,18134;CP007632,17723,18134;CP006910,17723,18134;CP007572,17723,18134;CP007571,17723,18134;CP007570,17723,18134;CP010867,17723,18134;CP011325,17723,18134;CP011326,17723,18134;CP011327,17723,18134;CP011328,17723,18134;CP011329,17723,18134;CP012419,17723,18134;…
CP007631	Mauve	SHARED	18135	18422	.	.	.	Notes=Lenght287	AL732656,18135,18422;AE009948,18135,18422;CP000114,18135,18422;CP003810,18135,18422;CP003919,18135,18422;HF952104,18135,18422;HG939456,18135,18422;CP007632,18135,18422;CP006910,18135,18422;CP007572,18135,18422;CP007571,18135,18422;CP007570,18135,18422;CP010867,18135,18422;CP011325,18135,18422;CP011326,18135,18422;CP011327,18135,18422;CP011329,18135,18422;CP012419,18135,18422;CP013202,18135,18422;
CP007631	Mauve	SHARED	18424	18567	.	.	.	Notes=Lenght143	AL732656,18424,18567;AE009948,18424,18567;CP000114,18424,18567;CP003810,18424,18567;HF952104,18424,18567;HF952106,18424,18567;HF952105,18424,18567;HG939456,18424,18567;CP007632,18424,18567;CP006910,18424,18567;CP007572,18424,18567;CP007571,18424,18567;CP007570,18424,18567;CP010867,18424,18567;CP011325,18424,18567;CP011326,18424,18567;CP011327,18424,18567;CP011329,18424,18567;CP010319,18424,18567;…
CP007631	Mauve	SHARED	18576	18602	.	.	.	Notes=Lenght26	AL732656,18576,18602;AE009948,18576,18602;CP000114,18576,18602;CP003810,18576,18602;HF952104,18576,18602;CP006910,18576,18602;CP007572,18576,18602;CP007571,18576,18602;CP007570,18576,18602;CP010867,18576,18602;CP011325,18576,18602;CP011326,18576,18602;CP011327,18576,18602;CP011329,18576,18602;CP012419,18576,18602;CP013202,18576,18602;
CP007631	Mauve	SHARED	18604	18884	.	.	.	Notes=Lenght280	AL732656,18604,18884;AE009948,18604,18884;CP000114,18604,18884;CP003810,18604,18884;HF952104,18604,18884;HG939456,18604,18884;CP007632,18604,18884;CP006910,18604,18884;CP007572,18604,18884;CP007571,18604,18884;CP007570,18604,18884;CP010867,18604,18884;CP011325,18604,18884;CP011326,18604,18884;CP011327,18604,18884;CP011329,18604,18884;CP012419,18604,18884;CP013202,18604,18884;
CP007631	Mauve	SHARED	18886	19190	.	.	.	Notes=Lenght304	AL732656,18886,19190;AE009948,18886,19190;CP000114,18886,19190;CP003810,18886,19190;HF952104,18886,19190;HG939456,18886,19190;CP007632,18886,19190;CP006910,18886,19190;CP007572,18886,19190;CP007571,18886,19190;CP007570,18886,19190;CP010867,18886,19190;CP011325,18886,19190;CP011326,18886,19190;CP011327,18886,19190;CP011329,18886,19190;CP012419,18886,19190;CP013202,18886,19190;
CP007631	Mauve	SHARED	19191	19237	.	.	.	Notes=Lenght46	AL732656,19191,19237;AE009948,19191,19237;CP000114,19191,19237;CP003810,19191,19237;HF952104,19191,19237;CP006910,19191,19237;CP007572,19191,19237;CP007571,19191,19237;CP007570,19191,19237;CP010867,19191,19237;CP011325,19191,19237;CP011326,19191,19237;CP011327,19191,19237;CP011329,19191,19237;CP012419,19191,19237;CP013202,19191,19237;
CP007631	Mauve	SHARED	19238	19539	.	.	.	Notes=Lenght301	AL732656,19238,19539;AE009948,19238,19539;CP000114,19238,19539;CP003810,19238,19539;HF952104,19238,19539;CP007572,19238,19539;CP007571,19238,19539;CP007570,19238,19539;CP010867,19238,19539;CP011325,19238,19539;CP011326,19238,19539;CP011327,19238,19539;CP011329,19238,19539;CP012419,19238,19539;CP013202,19238,19539;
CP007631	Mauve	SHARED	19540	19615	.	.	.	Notes=Lenght75	AL732656,19540,19615;AE009948,19540,19615;CP000114,19540,19615;CP003810,19540,19615;HF952104,19540,19615;CP007572,19540,19615;CP007571,19540,19615;CP007570,19540,19615;CP010867,19540,19615;CP011325,19540,19615;CP011326,19540,19615;CP011327,19540,19615;CP011329,19540,19615;CP012419,19540,19615;CP013202,19540,19615;
CP007631	Mauve	SHARED	19616	21357	.	.	.	Notes=Lenght1741	AE009948,19616,21357;CP000114,19616,21357;CP003810,19616,21357;HF952104,19616,21357;CP010867,19616,21357;CP011325,19616,21357;CP011326,19616,21357;CP011327,19616,21357;CP011329,19616,21357;CP012419,19616,21357;CP013202,19616,21357;
CP007631	Mauve	SHARED	21358	21379	.	.	.	Notes=Lenght21	AE009948,21358,21379;CP003810,21358,21379;HF952104,21358,21379;CP010867,21358,21379;CP011325,21358,21379;CP011326,21358,21379;CP011329,21358,21379;CP012419,21358,21379;CP013202,21358,21379;
CP007631	Mauve	SHARED	21380	21507	.	.	.	Notes=Lenght127	AE009948,21380,21507;CP000114,21380,21507;HF952104,21380,21507;CP010867,21380,21507;CP011326,21380,21507;CP011327,21380,21507;CP011329,21380,21507;CP012419,21380,21507;CP013202,21380,21507;
CP007631	Mauve	SHARED	21508	21519	.	.	.	Notes=Lenght11	AE009948,21508,21519;CP000114,21508,21519;CP003810,21508,21519;HF952104,21508,21519;CP010867,21508,21519;CP011326,21508,21519;CP011327,21508,21519;CP011329,21508,21519;CP012419,21508,21519;CP013202,21508,21519;
CP007631	Mauve	SHARED	21520	21619	.	.	.	Notes=Lenght99	AE009948,21520,21619;CP000114,21520,21619;CP003810,21520,21619;HF952104,21520,21619;CP010867,21520,21619;CP011325,21520,21619;CP011326,21520,21619;CP011327,21520,21619;CP011329,21520,21619;CP012419,21520,21619;CP013202,21520,21619;
CP007631	Mauve	SHARED	21630	21645	.	.	.	Notes=Lenght15	AE009948,21630,21645;CP000114,21630,21645;HF952104,21630,21645;CP010867,21630,21645;CP011327,21630,21645;CP011329,21630,21645;CP013202,21630,21645;
CP007631	Mauve	SHARED	21646	21839	.	.	.	Notes=Lenght193	AE009948,21646,21839;HF952104,21646,21839;CP010867,21646,21839;CP011326,21646,21839;CP011327,21646,21839;CP011329,21646,21839;CP013202,21646,21839;
CP007631	Mauve	SHARED	21840	22206	.	.	.	Notes=Lenght366	AE009948,21840,22206;CP000114,21840,22206;CP003810,21840,22206;HF952104,21840,22206;CP010867,21840,22206;CP011325,21840,22206;CP011326,21840,22206;CP011327,21840,22206;CP011329,21840,22206;CP012419,21840,22206;CP013202,21840,22206;
CP007631	Mauve	SHARED	22207	23560	.	.	.	Notes=Lenght1353	AE009948,22207,23560;HF952104,22207,23560;CP010867,22207,23560;CP011329,22207,23560;CP013202,22207,23560;
CP007631	Mauve	SHARED	23568	23908	.	.	.	Notes=Lenght340	AL732656,23568,23908;AE009948,23568,23908;CP003919,23568,23908;HF952104,23568,23908;HF952105,23568,23908;HG939456,23568,23908;CP007632,23568,23908;CP006910,23568,23908;CP007572,23568,23908;CP007571,23568,23908;CP007570,23568,23908;CP010867,23568,23908;CP011329,23568,23908;CP013202,23568,23908;
CP007631	Mauve	SHARED	23909	23943	.	.	.	Notes=Lenght34	AL732656,23909,23943;AE009948,23909,23943;CP003919,23909,23943;HF952104,23909,23943;HF952105,23909,23943;HG939456,23909,23943;CP007632,23909,23943;CP006910,23909,23943;CP007572,23909,23943;CP007571,23909,23943;CP007570,23909,23943;CP010867,23909,23943;CP011329,23909,23943;CP010319,23909,23943;CP013202,23909,23943;
CP007631	Mauve	SHARED	23944	24838	.	.	.	Notes=Lenght894	AL732656,23944,24838;AE009948,23944,24838;CP003919,23944,24838;HF952104,23944,24838;HF952106,23944,24838;HF952105,23944,24838;HG939456,23944,24838;CP007632,23944,24838;CP006910,23944,24838;CP007572,23944,24838;CP007571,23944,24838;CP007570,23944,24838;CP010867,23944,24838;CP011329,23944,24838;CP010319,23944,24838;CP013202,23944,24838;
CP007631	Mauve	SHARED	24839	25355	.	.	.	Notes=Lenght516	AL732656,24839,25355;AE009948,24839,25355;CP003919,24839,25355;HF952104,24839,25355;HF952106,24839,25355;HF952105,24839,25355;CP007482,24839,25355;CP007565,24839,25355;HG939456,24839,25355;CP007632,24839,25355;CP006910,24839,25355;CP007572,24839,25355;CP007571,24839,25355;CP007570,24839,25355;FO393392,24839,25355;CP010867,24839,25355;CP011328,24839,25355;CP011329,24839,25355;CP010319,24839,25355;…
CP007631	Mauve	SHARED	25356	25745	.	.	.	Notes=Lenght389	AL732656,25356,25745;AE009948,25356,25745;CP003919,25356,25745;HF952104,25356,25745;HF952105,25356,25745;CP007482,25356,25745;CP007565,25356,25745;HG939456,25356,25745;CP007632,25356,25745;CP006910,25356,25745;CP007572,25356,25745;CP007571,25356,25745;CP007570,25356,25745;FO393392,25356,25745;CP010867,25356,25745;CP011328,25356,25745;CP011329,25356,25745;CP010319,25356,25745;CP013202,25356,25745;
CP007631	Mauve	SHARED	25746	26299	.	.	.	Notes=Lenght553	AL732656,25746,26299;AE009948,25746,26299;CP003919,25746,26299;HF952104,25746,26299;CP007482,25746,26299;CP007565,25746,26299;HG939456,25746,26299;CP007632,25746,26299;CP006910,25746,26299;CP007572,25746,26299;CP007571,25746,26299;CP007570,25746,26299;FO393392,25746,26299;CP010867,25746,26299;CP011328,25746,26299;CP011329,25746,26299;CP010319,25746,26299;CP013202,25746,26299;
CP007631	Mauve	SHARED	26300	26406	.	.	.	Notes=Lenght106	AL732656,26300,26406;AE009948,26300,26406;CP003919,26300,26406;HF952104,26300,26406;CP007482,26300,26406;CP007565,26300,26406;HG939456,26300,26406;CP007632,26300,26406;CP006910,26300,26406;CP007572,26300,26406;CP007571,26300,26406;CP007570,26300,26406;FO393392,26300,26406;CP010867,26300,26406;CP011328,26300,26406;CP011329,26300,26406;CP013202,26300,26406;
CP007631	Mauve	SHARED	26407	26592	.	.	.	Notes=Lenght185	AL732656,26407,26592;AE009948,26407,26592;CP003919,26407,26592;HF952104,26407,26592;HF952106,26407,26592;HF952105,26407,26592;CP007482,26407,26592;HG939456,26407,26592;CP007632,26407,26592;CP006910,26407,26592;CP007572,26407,26592;CP007571,26407,26592;CP007570,26407,26592;FO393392,26407,26592;CP010867,26407,26592;CP011328,26407,26592;CP011329,26407,26592;CP010319,26407,26592;CP013202,26407,26592;
CP007631	Mauve	SHARED	26594	27150	.	.	.	Notes=Lenght556	AL732656,26594,27150;AE009948,26594,27150;CP003919,26594,27150;HF952104,26594,27150;HF952106,26594,27150;HF952105,26594,27150;HG939456,26594,27150;CP007632,26594,27150;CP006910,26594,27150;CP007572,26594,27150;CP007571,26594,27150;CP007570,26594,27150;CP010867,26594,27150;CP011328,26594,27150;CP011329,26594,27150;CP010319,26594,27150;CP013202,26594,27150;
CP007631	Mauve	SHARED	27153	27303	.	.	.	Notes=Lenght150	AL732656,27153,27303;AE009948,27153,27303;CP003919,27153,27303;HF952104,27153,27303;HF952106,27153,27303;HF952105,27153,27303;CP007482,27153,27303;HG939456,27153,27303;CP007632,27153,27303;CP006910,27153,27303;CP007572,27153,27303;CP007571,27153,27303;CP007570,27153,27303;FO393392,27153,27303;CP010867,27153,27303;CP011328,27153,27303;CP011329,27153,27303;CP010319,27153,27303;CP013202,27153,27303;
CP007631	Mauve	SHARED	27304	27599	.	.	.	Notes=Lenght295	AL732656,27304,27599;AE009948,27304,27599;CP003919,27304,27599;HF952106,27304,27599;HF952105,27304,27599;CP007482,27304,27599;CP007565,27304,27599;HG939456,27304,27599;CP006910,27304,27599;CP007571,27304,27599;CP007570,27304,27599;FO393392,27304,27599;CP010867,27304,27599;CP011328,27304,27599;CP010319,27304,27599;CP013202,27304,27599;
CP007631	Mauve	SHARED	27680	28040	.	.	.	Notes=Lenght360	AL732656,27680,28040;AE009948,27680,28040;CP003919,27680,28040;HF952104,27680,28040;HF952106,27680,28040;HF952105,27680,28040;CP007482,27680,28040;CP007565,27680,28040;HG939456,27680,28040;CP007632,27680,28040;CP006910,27680,28040;CP007572,27680,28040;CP007571,27680,28040;CP007570,27680,28040;FO393392,27680,28040;CP010867,27680,28040;CP011328,27680,28040;CP011329,27680,28040;CP013202,27680,28040;
CP007631	Mauve	SHARED	29701	29733	.	.	.	Notes=Lenght32	AE009948,29701,29733;HF952104,29701,29733;CP010867,29701,29733;CP011329,29701,29733;CP013202,29701,29733;
CP007631	Mauve	SHARED	33749	33786	.	.	.	Notes=Lenght37	AL732656,33749,33786;AE009948,33749,33786;CP000114,33749,33786;CP003810,33749,33786;CP003919,33749,33786;HF952104,33749,33786;CP007482,33749,33786;CP007565,33749,33786;HG939456,33749,33786;CP007632,33749,33786;CP006910,33749,33786;CP007572,33749,33786;CP007571,33749,33786;CP007570,33749,33786;FO393392,33749,33786;CP010867,33749,33786;CP011325,33749,33786;CP011326,33749,33786;CP011327,33749,33786;…
CP007631	Mauve	SHARED	40423	40439	.	.	.	Notes=Lenght16	CP000114,40423,40439;CP003810,40423,40439;CP003919,40423,40439;HF952104,40423,40439;HF952106,40423,40439;HF952105,40423,40439;CP007482,40423,40439;CP007565,40423,40439;HG939456,40423,40439;FO393392,40423,40439;CP010867,40423,40439;CP011325,40423,40439;CP011326,40423,40439;CP011327,40423,40439;CP011328,40423,40439;CP012419,40423,40439;CP013202,40423,40439;
CP007631	Mauve	SHARED	40440	40458	.	.	.	Notes=Lenght18	AL732656,40440,40458;CP000114,40440,40458;CP003810,40440,40458;CP003919,40440,40458;HF952104,40440,40458;HF952106,40440,40458;HF952105,40440,40458;CP007482,40440,40458;CP007565,40440,40458;HG939456,40440,40458;FO393392,40440,40458;CP010867,40440,40458;CP011325,40440,40458;CP011326,40440,40458;CP011327,40440,40458;CP011328,40440,40458;CP012419,40440,40458;CP013202,40440,40458;
CP007631	Mauve	SHARED	40459	40629	.	.	.	Notes=Lenght170	AL732656,40459,40629;AE009948,40459,40629;CP000114,40459,40629;CP003810,40459,40629;CP003919,40459,40629;HF952104,40459,40629;HF952106,40459,40629;HF952105,40459,40629;CP007482,40459,40629;CP007565,40459,40629;HG939456,40459,40629;CP007632,40459,40629;FO393392,40459,40629;CP010867,40459,40629;CP011325,40459,40629;CP011326,40459,40629;CP011327,40459,40629;CP011328,40459,40629;CP011329,40459,40629;…
CP007631	Mauve	SHARED	43927	44608	.	.	.	Notes=Lenght681	AL732656,43927,44608;AE009948,43927,44608;CP000114,43927,44608;CP003810,43927,44608;CP003919,43927,44608;HF952104,43927,44608;HF952106,43927,44608;HF952105,43927,44608;CP007482,43927,44608;CP007565,43927,44608;HG939456,43927,44608;CP006910,43927,44608;CP007572,43927,44608;CP007571,43927,44608;CP007570,43927,44608;FO393392,43927,44608;CP010867,43927,44608;CP011325,43927,44608;CP011326,43927,44608;…
CP007631	Mauve	SHARED	48375	48395	.	.	.	Notes=Lenght20	AL732656,48375,48395;AE009948,48375,48395;CP000114,48375,48395;CP003810,48375,48395;CP003919,48375,48395;HF952104,48375,48395;CP007482,48375,48395;CP007565,48375,48395;HG939456,48375,48395;CP007632,48375,48395;CP006910,48375,48395;CP007572,48375,48395;CP007571,48375,48395;CP007570,48375,48395;FO393392,48375,48395;CP010867,48375,48395;CP011325,48375,48395;CP011326,48375,48395;CP011327,48375,48395;…
CP007631	Mauve	SHARED	59191	59208	.	.	.	Notes=Lenght17	AL732656,59191,59208;AE009948,59191,59208;CP000114,59191,59208;CP003810,59191,59208;HF952104,59191,59208;CP007572,59191,59208;CP007571,59191,59208;CP007570,59191,59208;CP010867,59191,59208;CP011325,59191,59208;CP011326,59191,59208;CP011327,59191,59208;CP011329,59191,59208;CP012419,59191,59208;CP013202,59191,59208;
CP007631	Mauve	SHARED	59209	59237	.	.	.	Notes=Lenght28	AL732656,59209,59237;AE009948,59209,59237;CP000114,59209,59237;CP003810,59209,59237;CP003919,59209,59237;HF952104,59209,59237;HF952105,59209,59237;CP007482,59209,59237;CP007565,59209,59237;HG939456,59209,59237;CP007632,59209,59237;CP007572,59209,59237;CP007571,59209,59237;CP007570,59209,59237;FO393392,59209,59237;CP010867,59209,59237;CP011325,59209,59237;CP011326,59209,59237;CP011327,59209,59237;…
CP007631	Mauve	SHARED	59238	59331	.	.	.	Notes=Lenght93	AL732656,59238,59331;AE009948,59238,59331;CP000114,59238,59331;CP003810,59238,59331;CP003919,59238,59331;HF952104,59238,59331;HF952105,59238,59331;CP007482,59238,59331;CP007565,59238,59331;HG939456,59238,59331;CP007632,59238,59331;CP006910,59238,59331;CP007572,59238,59331;CP007571,59238,59331;CP007570,59238,59331;FO393392,59238,59331;CP010867,59238,59331;CP011325,59238,59331;CP011326,59238,59331;…
CP007631	Mauve	SHARED	59332	59414	.	.	.	Notes=Lenght82	AL732656,59332,59414;AE009948,59332,59414;CP000114,59332,59414;CP003810,59332,59414;CP003919,59332,59414;HF952104,59332,59414;HF952105,59332,59414;CP007482,59332,59414;CP007565,59332,59414;HG939456,59332,59414;CP007632,59332,59414;CP007572,59332,59414;CP007571,59332,59414;CP007570,59332,59414;FO393392,59332,59414;CP010867,59332,59414;CP011325,59332,59414;CP011326,59332,59414;CP011327,59332,59414;…
CP007631	Mauve	SHARED	59415	59464	.	.	.	Notes=Lenght49	AL732656,59415,59464;AE009948,59415,59464;CP000114,59415,59464;CP003810,59415,59464;CP003919,59415,59464;HF952104,59415,59464;HF952105,59415,59464;CP007482,59415,59464;CP007565,59415,59464;HG939456,59415,59464;CP007632,59415,59464;CP006910,59415,59464;CP007572,59415,59464;CP007571,59415,59464;CP007570,59415,59464;FO393392,59415,59464;CP010867,59415,59464;CP011325,59415,59464;CP011326,59415,59464;…
CP007631	Mauve	SHARED	61036	61374	.	.	.	Notes=Lenght338	AE009948,61036,61374;CP000114,61036,61374;CP003810,61036,61374;HF952104,61036,61374;CP010867,61036,61374;CP011325,61036,61374;CP011326,61036,61374;CP011327,61036,61374;CP011329,61036,61374;CP012419,61036,61374;CP013202,61036,61374;
CP007631	Mauve	SHARED	61453	61494	.	.	.	Notes=Lenght41	AE009948,61453,61494;CP000114,61453,61494;CP003810,61453,61494;HF952104,61453,61494;CP010867,61453,61494;CP011325,61453,61494;CP011326,61453,61494;CP011327,61453,61494;CP011329,61453,61494;CP012419,61453,61494;CP013202,61453,61494;
CP007631	Mauve	SHARED	61516	62507	.	.	.	Notes=Lenght991	AE009948,61516,62507;CP000114,61516,62507;CP003810,61516,62507;HF952104,61516,62507;CP010867,61516,62507;CP011325,61516,62507;CP011326,61516,62507;CP011327,61516,62507;CP011329,61516,62507;CP012419,61516,62507;CP013202,61516,62507;
CP007631	Mauve	SHARED	64477	64665	.	.	.	Notes=Lenght188	AL732656,64477,64665;AE009948,64477,64665;CP003919,64477,64665;HF952104,64477,64665;HF952106,64477,64665;CP007482,64477,64665;CP007565,64477,64665;HG939456,64477,64665;CP007632,64477,64665;CP006910,64477,64665;CP007572,64477,64665;CP007571,64477,64665;CP007570,64477,64665;FO393392,64477,64665;CP010867,64477,64665;CP011328,64477,64665;CP011329,64477,64665;CP010319,64477,64665;CP013202,64477,64665;
CP007631	Mauve	SHARED	64928	65062	.	.	.	Notes=Lenght134	AE009948,64928,65062;CP003919,64928,65062;HF952104,64928,65062;HF952106,64928,65062;CP007482,64928,65062;CP007565,64928,65062;HG939456,64928,65062;CP006910,64928,65062;FO393392,64928,65062;CP010867,64928,65062;CP011328,64928,65062;CP011329,64928,65062;CP010319,64928,65062;CP013202,64928,65062;
CP007631	Mauve	SHARED	65063	65146	.	.	.	Notes=Lenght83	AL732656,65063,65146;AE009948,65063,65146;CP003919,65063,65146;HF952104,65063,65146;HF952106,65063,65146;CP007482,65063,65146;CP007565,65063,65146;HG939456,65063,65146;CP007632,65063,65146;CP006910,65063,65146;CP007572,65063,65146;CP007571,65063,65146;CP007570,65063,65146;FO393392,65063,65146;CP010867,65063,65146;CP011328,65063,65146;CP011329,65063,65146;CP010319,65063,65146;CP013202,65063,65146;
CP007631	Mauve	SHARED	72339	72502	.	.	.	Notes=Lenght163	AL732656,72339,72502;AE009948,72339,72502;CP000114,72339,72502;CP003810,72339,72502;CP003919,72339,72502;HF952104,72339,72502;HF952106,72339,72502;HF952105,72339,72502;HG939456,72339,72502;CP007632,72339,72502;CP006910,72339,72502;CP007572,72339,72502;CP007571,72339,72502;CP007570,72339,72502;CP010867,72339,72502;CP011325,72339,72502;CP011326,72339,72502;CP011327,72339,72502;CP011329,72339,72502;…
CP007631	Mauve	SHARED	76558	76569	.	.	.	Notes=Lenght11	AL732656,76558,76569;AE009948,76558,76569;CP000114,76558,76569;CP003810,76558,76569;CP003919,76558,76569;HF952104,76558,76569;HF952106,76558,76569;CP007482,76558,76569;CP007565,76558,76569;CP007632,76558,76569;CP006910,76558,76569;FO393392,76558,76569;CP010867,76558,76569;CP011325,76558,76569;CP011326,76558,76569;CP011327,76558,76569;CP011328,76558,76569;CP011329,76558,76569;CP010319,76558,76569;…
CP007631	Mauve	SHARED	76570	76589	.	.	.	Notes=Lenght19	AL732656,76570,76589;AE009948,76570,76589;CP000114,76570,76589;CP003810,76570,76589;CP003919,76570,76589;HF952104,76570,76589;HF952106,76570,76589;CP007482,76570,76589;CP007565,76570,76589;CP007632,76570,76589;CP006910,76570,76589;FO393392,76570,76589;CP010867,76570,76589;CP011325,76570,76589;CP011326,76570,76589;CP011327,76570,76589;CP011328,76570,76589;CP011329,76570,76589;CP010319,76570,76589;…
CP007631	Mauve	SHARED	92063	92320	.	.	.	Notes=Lenght257	AL732656,92063,92320;AE009948,92063,92320;CP000114,92063,92320;CP003810,92063,92320;CP003919,92063,92320;HF952104,92063,92320;HF952106,92063,92320;HF952105,92063,92320;CP007482,92063,92320;CP007565,92063,92320;HG939456,92063,92320;CP007632,92063,92320;CP006910,92063,92320;CP007572,92063,92320;FO393392,92063,92320;CP010867,92063,92320;CP011325,92063,92320;CP011326,92063,92320;CP011328,92063,92320;…
CP007631	Mauve	SHARED	92468	92812	.	.	.	Notes=Lenght344	AL732656,92468,92812;AE009948,92468,92812;CP000114,92468,92812;CP003810,92468,92812;CP003919,92468,92812;HF952104,92468,92812;HF952106,92468,92812;HF952105,92468,92812;CP007482,92468,92812;CP007565,92468,92812;HG939456,92468,92812;CP007632,92468,92812;CP006910,92468,92812;CP007572,92468,92812;FO393392,92468,92812;CP010867,92468,92812;CP011325,92468,92812;CP011326,92468,92812;CP011328,92468,92812;…
CP007631	Mauve	SHARED	93361	93609	.	.	.	Notes=Lenght248	AE009948,93361,93609;HF952104,93361,93609;CP010867,93361,93609;CP011325,93361,93609;CP011329,93361,93609;CP013202,93361,93609;
CP007631	Mauve	SHARED	93610	94012	.	.	.	Notes=Lenght402	AE009948,93610,94012;CP003810,93610,94012;HF952104,93610,94012;CP010867,93610,94012;CP011325,93610,94012;CP011329,93610,94012;CP012419,93610,94012;CP013202,93610,94012;
CP007631	Mauve	SHARED	94013	95406	.	.	.	Notes=Lenght1393	AL732656,94013,95406;AE009948,94013,95406;CP000114,94013,95406;CP003810,94013,95406;CP003919,94013,95406;HF952104,94013,95406;HF952106,94013,95406;HF952105,94013,95406;CP007482,94013,95406;HG939456,94013,95406;CP007632,94013,95406;CP006910,94013,95406;CP007572,94013,95406;CP007571,94013,95406;CP007570,94013,95406;CP010867,94013,95406;CP011325,94013,95406;CP011328,94013,95406;CP011329,94013,95406;…
CP007631	Mauve	SHARED	95407	95959	.	.	.	Notes=Lenght552	AL732656,95407,95959;AE009948,95407,95959;CP000114,95407,95959;CP003810,95407,95959;CP003919,95407,95959;HF952104,95407,95959;HF952106,95407,95959;HF952105,95407,95959;CP007482,95407,95959;HG939456,95407,95959;CP007632,95407,95959;CP006910,95407,95959;CP007572,95407,95959;CP007571,95407,95959;CP007570,95407,95959;CP010867,95407,95959;CP011325,95407,95959;CP011326,95407,95959;CP011327,95407,95959;…
CP007631	Mauve	SHARED	95960	95999	.	.	.	Notes=Lenght39	AL732656,95960,95999;AE009948,95960,95999;CP000114,95960,95999;CP003810,95960,95999;CP003919,95960,95999;HF952104,95960,95999;HF952106,95960,95999;HF952105,95960,95999;HG939456,95960,95999;CP007632,95960,95999;CP006910,95960,95999;CP007572,95960,95999;CP007571,95960,95999;CP007570,95960,95999;CP010867,95960,95999;CP011325,95960,95999;CP011326,95960,95999;CP011327,95960,95999;CP011328,95960,95999;…
CP007631	Mauve	SHARED	96000	96148	.	.	.	Notes=Lenght148	AL732656,96000,96148;AE009948,96000,96148;CP000114,96000,96148;CP003810,96000,96148;CP003919,96000,96148;HF952104,96000,96148;HF952106,96000,96148;HF952105,96000,96148;CP007482,96000,96148;HG939456,96000,96148;CP007632,96000,96148;CP006910,96000,96148;CP007572,96000,96148;CP007571,96000,96148;CP007570,96000,96148;CP010867,96000,96148;CP011325,96000,96148;CP011326,96000,96148;CP011327,96000,96148;…
CP007631	Mauve	SHARED	96149	96162	.	.	.	Notes=Lenght13	AE009948,96149,96162;CP000114,96149,96162;CP003919,96149,96162;HF952104,96149,96162;HF952106,96149,96162;HF952105,96149,96162;CP007482,96149,96162;CP006910,96149,96162;CP010867,96149,96162;CP011325,96149,96162;CP011326,96149,96162;CP011328,96149,96162;CP011329,96149,96162;CP012419,96149,96162;CP013202,96149,96162;
CP007631	Mauve	SHARED	96163	96395	.	.	.	Notes=Lenght232	AE009948,96163,96395;CP000114,96163,96395;CP003919,96163,96395;HF952104,96163,96395;HF952106,96163,96395;HF952105,96163,96395;CP006910,96163,96395;CP010867,96163,96395;CP011325,96163,96395;CP011326,96163,96395;CP011328,96163,96395;CP011329,96163,96395;CP012419,96163,96395;CP013202,96163,96395;
CP007631	Mauve	SHARED	96407	96465	.	.	.	Notes=Lenght58	AL732656,96407,96465;AE009948,96407,96465;CP000114,96407,96465;CP003810,96407,96465;CP003919,96407,96465;HF952104,96407,96465;HF952106,96407,96465;HF952105,96407,96465;CP007482,96407,96465;CP007565,96407,96465;HG939456,96407,96465;CP007632,96407,96465;CP006910,96407,96465;CP007572,96407,96465;CP007571,96407,96465;CP007570,96407,96465;FO393392,96407,96465;CP010867,96407,96465;CP011325,96407,96465;…
CP007631	Mauve	SHARED	96474	96513	.	.	.	Notes=Lenght39	AL732656,96474,96513;AE009948,96474,96513;CP000114,96474,96513;CP003810,96474,96513;CP003919,96474,96513;HF952104,96474,96513;HF952106,96474,96513;HF952105,96474,96513;HG939456,96474,96513;CP007632,96474,96513;CP006910,96474,96513;CP007572,96474,96513;CP007571,96474,96513;CP007570,96474,96513;CP010867,96474,96513;CP011325,96474,96513;CP011326,96474,96513;CP011328,96474,96513;CP011329,96474,96513;…
CP007631	Mauve	SHARED	96514	96623	.	.	.	Notes=Lenght109	AL732656,96514,96623;AE009948,96514,96623;CP000114,96514,96623;CP003810,96514,96623;CP003919,96514,96623;HF952104,96514,96623;HF952106,96514,96623;HF952105,96514,96623;CP007482,96514,96623;CP007565,96514,96623;HG939456,96514,96623;CP007632,96514,96623;CP006910,96514,96623;CP007572,96514,96623;CP007571,96514,96623;CP007570,96514,96623;FO393392,96514,96623;CP010867,96514,96623;CP011325,96514,96623;…
CP007631	Mauve	SHARED	96624	96682	.	.	.	Notes=Lenght58	AL732656,96624,96682;AE009948,96624,96682;CP000114,96624,96682;CP003810,96624,96682;CP003919,96624,96682;HF952104,96624,96682;HF952106,96624,96682;HF952105,96624,96682;HG939456,96624,96682;CP007632,96624,96682;CP006910,96624,96682;CP007572,96624,96682;CP007571,96624,96682;CP007570,96624,96682;CP010867,96624,96682;CP011325,96624,96682;CP011326,96624,96682;CP011328,96624,96682;CP011329,96624,96682;…
CP007631	Mauve	SHARED	96683	96727	.	.	.	Notes=Lenght44	AL732656,96683,96727;AE009948,96683,96727;CP000114,96683,96727;CP003810,96683,96727;CP003919,96683,96727;HF952104,96683,96727;HF952106,96683,96727;HF952105,96683,96727;CP007482,96683,96727;CP007565,96683,96727;HG939456,96683,96727;CP007632,96683,96727;CP006910,96683,96727;CP007572,96683,96727;CP007571,96683,96727;CP007570,96683,96727;FO393392,96683,96727;CP010867,96683,96727;CP011325,96683,96727;…
CP007631	Mauve	SHARED	96728	96768	.	.	.	Notes=Lenght40	AL732656,96728,96768;AE009948,96728,96768;CP000114,96728,96768;CP003810,96728,96768;CP003919,96728,96768;HF952104,96728,96768;HF952106,96728,96768;HF952105,96728,96768;CP007482,96728,96768;HG939456,96728,96768;CP007632,96728,96768;CP006910,96728,96768;CP007572,96728,96768;CP007571,96728,96768;CP007570,96728,96768;FO393392,96728,96768;CP010867,96728,96768;CP011325,96728,96768;CP011326,96728,96768;…
CP007631	Mauve	SHARED	96769	96929	.	.	.	Notes=Lenght160	AL732656,96769,96929;AE009948,96769,96929;CP000114,96769,96929;CP003810,96769,96929;CP003919,96769,96929;HF952104,96769,96929;HF952106,96769,96929;HF952105,96769,96929;CP007482,96769,96929;CP007565,96769,96929;HG939456,96769,96929;CP007632,96769,96929;CP006910,96769,96929;CP007572,96769,96929;CP007571,96769,96929;CP007570,96769,96929;FO393392,96769,96929;CP010867,96769,96929;CP011325,96769,96929;…
CP007631	Mauve	SHARED	96930	96979	.	.	.	Notes=Lenght49	AL732656,96930,96979;AE009948,96930,96979;CP000114,96930,96979;CP003810,96930,96979;CP003919,96930,96979;HF952104,96930,96979;HF952106,96930,96979;HF952105,96930,96979;CP007482,96930,96979;HG939456,96930,96979;CP007632,96930,96979;CP006910,96930,96979;CP007572,96930,96979;CP007571,96930,96979;CP007570,96930,96979;CP010867,96930,96979;CP011325,96930,96979;CP011326,96930,96979;CP011328,96930,96979;…
CP007631	Mauve	SHARED	96980	97296	.	.	.	Notes=Lenght316	AL732656,96980,97296;AE009948,96980,97296;CP000114,96980,97296;CP003810,96980,97296;CP003919,96980,97296;HF952104,96980,97296;HF952106,96980,97296;HF952105,96980,97296;CP007482,96980,97296;CP007565,96980,97296;HG939456,96980,97296;CP007632,96980,97296;CP006910,96980,97296;CP007572,96980,97296;CP007571,96980,97296;CP007570,96980,97296;FO393392,96980,97296;CP010867,96980,97296;CP011325,96980,97296;…
CP007631	Mauve	SHARED	97298	97347	.	.	.	Notes=Lenght49	AE009948,97298,97347;HF952104,97298,97347;CP010867,97298,97347;CP011329,97298,97347;CP012419,97298,97347;CP013202,97298,97347;
CP007631	Mauve	SHARED	97348	97364	.	.	.	Notes=Lenght16	AL732656,97348,97364;AE009948,97348,97364;CP003919,97348,97364;HF952104,97348,97364;HF952106,97348,97364;HF952105,97348,97364;CP007482,97348,97364;CP007565,97348,97364;HG939456,97348,97364;CP007632,97348,97364;CP006910,97348,97364;CP007572,97348,97364;CP007571,97348,97364;CP007570,97348,97364;FO393392,97348,97364;CP010867,97348,97364;CP011328,97348,97364;CP011329,97348,97364;CP010319,97348,97364;…
CP007631	Mauve	SHARED	97365	97377	.	.	.	Notes=Lenght12	AL732656,97365,97377;AE009948,97365,97377;CP003919,97365,97377;HF952104,97365,97377;HF952106,97365,97377;HF952105,97365,97377;CP007482,97365,97377;CP007565,97365,97377;HG939456,97365,97377;CP007632,97365,97377;CP006910,97365,97377;CP007572,97365,97377;CP007571,97365,97377;CP007570,97365,97377;FO393392,97365,97377;CP010867,97365,97377;CP011328,97365,97377;CP011329,97365,97377;CP010319,97365,97377;…
CP007631	Mauve	SHARED	97384	97694	.	.	.	Notes=Lenght310	AL732656,97384,97694;AE009948,97384,97694;CP000114,97384,97694;CP003810,97384,97694;CP003919,97384,97694;HF952104,97384,97694;HF952106,97384,97694;HF952105,97384,97694;CP007482,97384,97694;CP007565,97384,97694;HG939456,97384,97694;CP007632,97384,97694;CP006910,97384,97694;CP007572,97384,97694;CP007571,97384,97694;CP007570,97384,97694;FO393392,97384,97694;CP010867,97384,97694;CP011325,97384,97694;…
CP007631	Mauve	SHARED	97893	97968	.	.	.	Notes=Lenght75	AL732656,97893,97968;AE009948,97893,97968;CP000114,97893,97968;CP003810,97893,97968;CP003919,97893,97968;HF952104,97893,97968;HF952106,97893,97968;HF952105,97893,97968;CP007482,97893,97968;CP007565,97893,97968;HG939456,97893,97968;CP006910,97893,97968;CP007572,97893,97968;CP007571,97893,97968;CP007570,97893,97968;FO393392,97893,97968;CP010867,97893,97968;CP011325,97893,97968;CP011326,97893,97968;…
CP007631	Mauve	SHARED	97969	98041	.	.	.	Notes=Lenght72	AL732656,97969,98041;AE009948,97969,98041;CP000114,97969,98041;CP003810,97969,98041;CP003919,97969,98041;HF952104,97969,98041;HF952106,97969,98041;HF952105,97969,98041;HG939456,97969,98041;CP006910,97969,98041;CP007572,97969,98041;CP007571,97969,98041;CP007570,97969,98041;CP010867,97969,98041;CP011325,97969,98041;CP011326,97969,98041;CP011329,97969,98041;CP010319,97969,98041;CP012419,97969,98041;…
CP007631	Mauve	SHARED	98044	98125	.	.	.	Notes=Lenght81	AE009948,98044,98125;CP000114,98044,98125;CP003810,98044,98125;HF952104,98044,98125;HF952106,98044,98125;HF952105,98044,98125;HG939456,98044,98125;CP006910,98044,98125;CP007572,98044,98125;CP007571,98044,98125;CP007570,98044,98125;CP010867,98044,98125;CP011325,98044,98125;CP011326,98044,98125;CP011329,98044,98125;CP010319,98044,98125;CP012419,98044,98125;CP013202,98044,98125;
CP007631	Mauve	SHARED	98126	98250	.	.	.	Notes=Lenght124	AL732656,98126,98250;AE009948,98126,98250;CP000114,98126,98250;CP003810,98126,98250;HF952104,98126,98250;HF952106,98126,98250;HF952105,98126,98250;HG939456,98126,98250;CP006910,98126,98250;CP007572,98126,98250;CP007571,98126,98250;CP007570,98126,98250;CP010867,98126,98250;CP011325,98126,98250;CP011326,98126,98250;CP011329,98126,98250;CP010319,98126,98250;CP012419,98126,98250;CP013202,98126,98250;
CP007631	Mauve	SHARED	98251	98292	.	.	.	Notes=Lenght41	AE009948,98251,98292;CP000114,98251,98292;CP003810,98251,98292;HF952104,98251,98292;HF952106,98251,98292;HF952105,98251,98292;HG939456,98251,98292;CP006910,98251,98292;CP007572,98251,98292;CP007571,98251,98292;CP007570,98251,98292;CP010867,98251,98292;CP011325,98251,98292;CP011326,98251,98292;CP011329,98251,98292;CP010319,98251,98292;CP012419,98251,98292;CP013202,98251,98292;
CP007631	Mauve	SHARED	98293	100574	.	.	.	Notes=Lenght2281	AE009948,98293,100574;CP000114,98293,100574;CP003810,98293,100574;HF952104,98293,100574;CP010867,98293,100574;CP011325,98293,100574;CP011326,98293,100574;CP011329,98293,100574;CP012419,98293,100574;CP013202,98293,100574;
CP007631	Mauve	SHARED	107102	107362	.	.	.	Notes=Lenght260	AL732656,107102,107362;AE009948,107102,107362;CP000114,107102,107362;CP003810,107102,107362;CP003919,107102,107362;HF952104,107102,107362;HF952106,107102,107362;HF952105,107102,107362;CP007482,107102,107362;CP007565,107102,107362;HG939456,107102,107362;CP007632,107102,107362;CP007572,107102,107362;CP007571,107102,107362;CP007570,107102,107362;FO393392,107102,107362;CP010867,107102,107362;CP011325…
CP007631	Mauve	SHARED	107611	107634	.	.	.	Notes=Lenght23	AL732656,107611,107634;AE009948,107611,107634;HF952104,107611,107634;HF952106,107611,107634;HF952105,107611,107634;CP007632,107611,107634;CP006910,107611,107634;CP007572,107611,107634;CP007571,107611,107634;CP007570,107611,107634;CP010867,107611,107634;CP011329,107611,107634;CP012419,107611,107634;CP013202,107611,107634;
CP007631	Mauve	SHARED	132668	132731	.	.	.	Notes=Lenght63	AL732656,132668,132731;AE009948,132668,132731;CP000114,132668,132731;CP003810,132668,132731;HF952104,132668,132731;HF952106,132668,132731;HF952105,132668,132731;HG939456,132668,132731;CP007632,132668,132731;CP006910,132668,132731;CP007572,132668,132731;CP007571,132668,132731;CP007570,132668,132731;CP010867,132668,132731;CP011325,132668,132731;CP011326,132668,132731;CP011327,132668,132731;CP011329…
CP007631	Mauve	SHARED	133918	133975	.	.	.	Notes=Lenght57	AL732656,133918,133975;AE009948,133918,133975;CP000114,133918,133975;CP003810,133918,133975;CP003919,133918,133975;HF952104,133918,133975;HF952106,133918,133975;HF952105,133918,133975;HG939456,133918,133975;CP007632,133918,133975;CP006910,133918,133975;CP007572,133918,133975;CP007571,133918,133975;CP007570,133918,133975;CP010867,133918,133975;CP011325,133918,133975;CP011326,133918,133975;CP011327…
CP007631	Mauve	SHARED	142676	142816	.	.	.	Notes=Lenght140	AL732656,142676,142816;AE009948,142676,142816;CP003919,142676,142816;HF952104,142676,142816;HF952106,142676,142816;HF952105,142676,142816;CP007482,142676,142816;CP007565,142676,142816;HG939456,142676,142816;CP007632,142676,142816;CP006910,142676,142816;CP007572,142676,142816;CP007571,142676,142816;CP007570,142676,142816;FO393392,142676,142816;CP010867,142676,142816;CP011328,142676,142816;CP011329…
CP007631	Mauve	SHARED	165333	165435	.	.	.	Notes=Lenght102	AL732656,165333,165435;CP000114,165333,165435;CP003810,165333,165435;CP003919,165333,165435;HF952106,165333,165435;HF952105,165333,165435;CP007482,165333,165435;CP007565,165333,165435;HG939456,165333,165435;CP007632,165333,165435;CP006910,165333,165435;CP007572,165333,165435;CP007571,165333,165435;CP007570,165333,165435;FO393392,165333,165435;CP011325,165333,165435;CP011326,165333,165435;CP011327…
CP007631	Mauve	SHARED	165441	165781	.	.	.	Notes=Lenght340	CP013202,165441,165781;
CP007631	Mauve	SHARED	166582	166682	.	.	.	Notes=Lenght100	AL732656,166582,166682;AE009948,166582,166682;CP000114,166582,166682;CP003810,166582,166682;CP003919,166582,166682;HF952106,166582,166682;HF952105,166582,166682;CP007482,166582,166682;CP007565,166582,166682;HG939456,166582,166682;CP007632,166582,166682;CP006910,166582,166682;CP007572,166582,166682;CP007571,166582,166682;CP007570,166582,166682;FO393392,166582,166682;CP010867,166582,166682;CP011325…
CP007631	Mauve	SHARED	189163	189173	.	.	.	Notes=Lenght10	AL732656,189163,189173;AE009948,189163,189173;CP000114,189163,189173;CP003810,189163,189173;CP003919,189163,189173;HF952104,189163,189173;HF952106,189163,189173;HF952105,189163,189173;CP007482,189163,189173;CP007565,189163,189173;CP007632,189163,189173;CP006910,189163,189173;CP007572,189163,189173;CP007571,189163,189173;CP007570,189163,189173;FO393392,189163,189173;CP010867,189163,189173;CP011325…
CP007631	Mauve	SHARED	189181	189530	.	.	.	Notes=Lenght349	CP000114,189181,189530;HF952104,189181,189530;CP010867,189181,189530;CP012419,189181,189530;CP013202,189181,189530;
CP007631	Mauve	SHARED	190392	190982	.	.	.	Notes=Lenght590	CP000114,190392,190982;HF952104,190392,190982;CP010867,190392,190982;CP012419,190392,190982;CP013202,190392,190982;
CP007631	Mauve	SHARED	191489	191636	.	.	.	Notes=Lenght147	AL732656,191489,191636;AE009948,191489,191636;CP000114,191489,191636;CP003810,191489,191636;CP003919,191489,191636;HF952104,191489,191636;HF952106,191489,191636;HF952105,191489,191636;CP007482,191489,191636;CP007565,191489,191636;CP007632,191489,191636;CP006910,191489,191636;CP007572,191489,191636;CP007571,191489,191636;CP007570,191489,191636;FO393392,191489,191636;CP010867,191489,191636;CP011325…
CP007631	Mauve	SHARED	194157	194176	.	.	.	Notes=Lenght19	AL732656,194157,194176;AE009948,194157,194176;CP000114,194157,194176;CP003810,194157,194176;CP003919,194157,194176;HF952104,194157,194176;CP007482,194157,194176;CP007565,194157,194176;HG939456,194157,194176;CP007632,194157,194176;FO393392,194157,194176;CP010867,194157,194176;CP011325,194157,194176;CP011326,194157,194176;CP011327,194157,194176;CP011328,194157,194176;CP011329,194157,194176;CP010319…
CP007631	Mauve	SHARED	194374	194832	.	.	.	Notes=Lenght458	AL732656,194374,194832;AE009948,194374,194832;CP000114,194374,194832;CP003810,194374,194832;CP003919,194374,194832;HF952104,194374,194832;HF952106,194374,194832;HF952105,194374,194832;CP007482,194374,194832;CP007565,194374,194832;HG939456,194374,194832;CP007632,194374,194832;FO393392,194374,194832;CP010867,194374,194832;CP011325,194374,194832;CP011326,194374,194832;CP011327,194374,194832;CP011328…
CP007631	Mauve	SHARED	195383	195400	.	.	.	Notes=Lenght17	AL732656,195383,195400;AE009948,195383,195400;CP000114,195383,195400;CP003810,195383,195400;CP003919,195383,195400;HF952104,195383,195400;HF952106,195383,195400;HF952105,195383,195400;HG939456,195383,195400;CP007632,195383,195400;CP006910,195383,195400;CP007572,195383,195400;CP007571,195383,195400;CP007570,195383,195400;CP010867,195383,195400;CP011325,195383,195400;CP011326,195383,195400;CP011327…
CP007631	Mauve	SHARED	202058	202441	.	.	.	Notes=Lenght383	AL732656,202058,202441;AE009948,202058,202441;CP000114,202058,202441;CP003810,202058,202441;CP003919,202058,202441;HF952104,202058,202441;HF952106,202058,202441;HF952105,202058,202441;HG939456,202058,202441;CP007632,202058,202441;CP006910,202058,202441;CP007572,202058,202441;CP007571,202058,202441;CP007570,202058,202441;CP010867,202058,202441;CP011325,202058,202441;CP011326,202058,202441;CP011327…
CP007631	Mauve	SHARED	203562	203579	.	.	.	Notes=Lenght17	AE009948,203562,203579;CP000114,203562,203579;CP003810,203562,203579;CP003919,203562,203579;HF952104,203562,203579;HF952106,203562,203579;HF952105,203562,203579;CP007482,203562,203579;CP007565,203562,203579;HG939456,203562,203579;CP007632,203562,203579;CP006910,203562,203579;FO393392,203562,203579;CP010867,203562,203579;CP011325,203562,203579;CP011326,203562,203579;CP011327,203562,203579;CP011328…
CP007631	Mauve	SHARED	214768	215504	.	.	.	Notes=Lenght736	AL732656,214768,215504;AE009948,214768,215504;CP000114,214768,215504;CP003810,214768,215504;HF952104,214768,215504;HF952106,214768,215504;HF952105,214768,215504;CP007482,214768,215504;CP007565,214768,215504;HG939456,214768,215504;CP007632,214768,215504;CP006910,214768,215504;CP007572,214768,215504;CP007571,214768,215504;CP007570,214768,215504;FO393392,214768,215504;CP010867,214768,215504;CP011325…
CP007631	Mauve	SHARED	232040	232692	.	.	.	Notes=Lenght652	AL732656,232040,232692;AE009948,232040,232692;CP000114,232040,232692;CP003810,232040,232692;HF952104,232040,232692;CP007572,232040,232692;CP007571,232040,232692;CP007570,232040,232692;CP010867,232040,232692;CP011325,232040,232692;CP011326,232040,232692;CP011327,232040,232692;CP011329,232040,232692;CP012419,232040,232692;CP013202,232040,232692;
CP007631	Mauve	SHARED	232693	232744	.	.	.	Notes=Lenght51	AE009948,232693,232744;CP000114,232693,232744;CP003810,232693,232744;HF952104,232693,232744;CP010867,232693,232744;CP011325,232693,232744;CP011326,232693,232744;CP011327,232693,232744;CP011329,232693,232744;CP012419,232693,232744;CP013202,232693,232744;
CP007631	Mauve	SHARED	232745	232898	.	.	.	Notes=Lenght153	AL732656,232745,232898;AE009948,232745,232898;CP000114,232745,232898;CP003810,232745,232898;HF952104,232745,232898;CP007572,232745,232898;CP007571,232745,232898;CP007570,232745,232898;CP010867,232745,232898;CP011325,232745,232898;CP011326,232745,232898;CP011327,232745,232898;CP011329,232745,232898;CP012419,232745,232898;CP013202,232745,232898;
CP007631	Mauve	SHARED	232899	232948	.	.	.	Notes=Lenght49	AE009948,232899,232948;CP000114,232899,232948;CP003810,232899,232948;HF952104,232899,232948;CP010867,232899,232948;CP011325,232899,232948;CP011326,232899,232948;CP011327,232899,232948;CP011329,232899,232948;CP012419,232899,232948;CP013202,232899,232948;
CP007631	Mauve	SHARED	232949	233437	.	.	.	Notes=Lenght488	AL732656,232949,233437;AE009948,232949,233437;CP000114,232949,233437;CP003810,232949,233437;HF952104,232949,233437;CP007572,232949,233437;CP007571,232949,233437;CP007570,232949,233437;CP010867,232949,233437;CP011325,232949,233437;CP011326,232949,233437;CP011327,232949,233437;CP011329,232949,233437;CP012419,232949,233437;CP013202,232949,233437;
CP007631	Mauve	SHARED	233444	233762	.	.	.	Notes=Lenght318	HF952104,233444,233762;CP010867,233444,233762;CP013202,233444,233762;
CP007631	Mauve	SHARED	233763	233801	.	.	.	Notes=Lenght38	AL732656,233763,233801;CP000114,233763,233801;CP003810,233763,233801;HF952104,233763,233801;CP007572,233763,233801;CP007571,233763,233801;CP007570,233763,233801;CP010867,233763,233801;CP011325,233763,233801;CP011326,233763,233801;CP011327,233763,233801;CP011329,233763,233801;CP012419,233763,233801;CP013202,233763,233801;
CP007631	Mauve	SHARED	233802	234893	.	.	.	Notes=Lenght1091	AL732656,233802,234893;AE009948,233802,234893;CP000114,233802,234893;CP003810,233802,234893;HF952104,233802,234893;CP007572,233802,234893;CP007571,233802,234893;CP007570,233802,234893;CP010867,233802,234893;CP011325,233802,234893;CP011326,233802,234893;CP011327,233802,234893;CP011329,233802,234893;CP012419,233802,234893;CP013202,233802,234893;
CP007631	Mauve	SHARED	234894	235152	.	.	.	Notes=Lenght258	AE009948,234894,235152;HF952104,234894,235152;CP010867,234894,235152;CP013202,234894,235152;
CP007631	Mauve	SHARED	235153	236234	.	.	.	Notes=Lenght1081	AL732656,235153,236234;AE009948,235153,236234;CP000114,235153,236234;CP003810,235153,236234;HF952104,235153,236234;CP007572,235153,236234;CP007571,235153,236234;CP007570,235153,236234;CP010867,235153,236234;CP011325,235153,236234;CP011326,235153,236234;CP011327,235153,236234;CP011329,235153,236234;CP012419,235153,236234;CP013202,235153,236234;
CP007631	Mauve	SHARED	236235	241155	.	.	.	Notes=Lenght4920	AL732656,236235,241155;AE009948,236235,241155;CP000114,236235,241155;CP003810,236235,241155;HF952104,236235,241155;CP007572,236235,241155;CP007571,236235,241155;CP007570,236235,241155;CP010867,236235,241155;CP011325,236235,241155;CP011326,236235,241155;CP011327,236235,241155;CP011329,236235,241155;CP012419,236235,241155;CP013202,236235,241155;
CP007631	Mauve	SHARED	241156	241183	.	.	.	Notes=Lenght27	AE009948,241156,241183;CP000114,241156,241183;CP003810,241156,241183;HF952104,241156,241183;CP010867,241156,241183;CP011325,241156,241183;CP011326,241156,241183;CP011327,241156,241183;CP011329,241156,241183;CP012419,241156,241183;CP013202,241156,241183;
CP007631	Mauve	SHARED	241191	241759	.	.	.	Notes=Lenght568	AL732656,241191,241759;AE009948,241191,241759;CP000114,241191,241759;CP003810,241191,241759;HF952104,241191,241759;CP007572,241191,241759;CP007571,241191,241759;CP007570,241191,241759;CP010867,241191,241759;CP011325,241191,241759;CP011326,241191,241759;CP011327,241191,241759;CP011329,241191,241759;CP012419,241191,241759;CP013202,241191,241759;
CP007631	Mauve	SHARED	241760	242025	.	.	.	Notes=Lenght265	AL732656,241760,242025;AE009948,241760,242025;CP000114,241760,242025;CP003810,241760,242025;HF952104,241760,242025;CP007572,241760,242025;CP007571,241760,242025;CP007570,241760,242025;CP010867,241760,242025;CP011325,241760,242025;CP011326,241760,242025;CP011327,241760,242025;CP011329,241760,242025;CP012419,241760,242025;CP013202,241760,242025;
CP007631	Mauve	SHARED	242027	244509	.	.	.	Notes=Lenght2482	AL732656,242027,244509;AE009948,242027,244509;CP000114,242027,244509;CP003810,242027,244509;HF952104,242027,244509;CP007572,242027,244509;CP007571,242027,244509;CP007570,242027,244509;CP010867,242027,244509;CP011325,242027,244509;CP011326,242027,244509;CP011327,242027,244509;CP011329,242027,244509;CP012419,242027,244509;CP013202,242027,244509;
CP007631	Mauve	SHARED	246190	246255	.	.	.	Notes=Lenght65	AL732656,246190,246255;AE009948,246190,246255;CP000114,246190,246255;CP003810,246190,246255;HF952104,246190,246255;HF952106,246190,246255;HF952105,246190,246255;CP007482,246190,246255;CP007565,246190,246255;HG939456,246190,246255;CP007632,246190,246255;CP006910,246190,246255;CP007572,246190,246255;CP007571,246190,246255;CP007570,246190,246255;FO393392,246190,246255;CP010867,246190,246255;CP011325…
CP007631	Mauve	SHARED	246823	247121	.	.	.	Notes=Lenght298	AL732656,246823,247121;AE009948,246823,247121;CP000114,246823,247121;CP003810,246823,247121;CP003919,246823,247121;HF952104,246823,247121;HF952106,246823,247121;HF952105,246823,247121;HG939456,246823,247121;CP007632,246823,247121;CP006910,246823,247121;CP007572,246823,247121;CP007571,246823,247121;CP007570,246823,247121;CP010867,246823,247121;CP011325,246823,247121;CP011326,246823,247121;CP011327…
CP007631	Mauve	SHARED	252453	252815	.	.	.	Notes=Lenght362	AL732656,252453,252815;AE009948,252453,252815;CP000114,252453,252815;CP003810,252453,252815;CP003919,252453,252815;HF952104,252453,252815;HF952106,252453,252815;HF952105,252453,252815;CP007482,252453,252815;CP007565,252453,252815;HG939456,252453,252815;CP007632,252453,252815;CP006910,252453,252815;CP007572,252453,252815;CP007571,252453,252815;CP007570,252453,252815;FO393392,252453,252815;CP010867…
CP007631	Mauve	SHARED	252816	253157	.	.	.	Notes=Lenght341	AL732656,252816,253157;AE009948,252816,253157;CP000114,252816,253157;CP003810,252816,253157;CP003919,252816,253157;HF952104,252816,253157;HF952106,252816,253157;HF952105,252816,253157;HG939456,252816,253157;CP007632,252816,253157;CP006910,252816,253157;CP007572,252816,253157;CP007571,252816,253157;CP007570,252816,253157;CP010867,252816,253157;CP011325,252816,253157;CP011326,252816,253157;CP011327…
CP007631	Mauve	SHARED	253159	253275	.	.	.	Notes=Lenght116	AL732656,253159,253275;AE009948,253159,253275;CP000114,253159,253275;CP003810,253159,253275;HF952104,253159,253275;HG939456,253159,253275;CP007632,253159,253275;CP006910,253159,253275;CP007572,253159,253275;CP007571,253159,253275;CP007570,253159,253275;CP010867,253159,253275;CP011325,253159,253275;CP011326,253159,253275;CP011327,253159,253275;CP011329,253159,253275;CP012419,253159,253275;CP013202…
CP007631	Mauve	SHARED	253277	253561	.	.	.	Notes=Lenght284	AL732656,253277,253561;AE009948,253277,253561;CP000114,253277,253561;CP003810,253277,253561;CP003919,253277,253561;HF952104,253277,253561;HF952106,253277,253561;HF952105,253277,253561;HG939456,253277,253561;CP007632,253277,253561;CP006910,253277,253561;CP007572,253277,253561;CP007571,253277,253561;CP007570,253277,253561;CP010867,253277,253561;CP011325,253277,253561;CP011326,253277,253561;CP011327…
CP007631	Mauve	SHARED	253562	254307	.	.	.	Notes=Lenght745	AL732656,253562,254307;AE009948,253562,254307;CP000114,253562,254307;CP003810,253562,254307;CP003919,253562,254307;HF952104,253562,254307;HF952106,253562,254307;HF952105,253562,254307;HG939456,253562,254307;CP007632,253562,254307;CP006910,253562,254307;CP007572,253562,254307;CP007571,253562,254307;CP007570,253562,254307;CP010867,253562,254307;CP011325,253562,254307;CP011326,253562,254307;CP011327…
CP007631	Mauve	SHARED	254308	254360	.	.	.	Notes=Lenght52	AE009948,254308,254360;CP000114,254308,254360;CP003810,254308,254360;CP003919,254308,254360;HF952104,254308,254360;HF952106,254308,254360;HF952105,254308,254360;HG939456,254308,254360;CP007632,254308,254360;CP006910,254308,254360;CP007572,254308,254360;CP007571,254308,254360;CP007570,254308,254360;CP010867,254308,254360;CP011325,254308,254360;CP011326,254308,254360;CP011327,254308,254360;CP011329…
CP007631	Mauve	SHARED	254361	254757	.	.	.	Notes=Lenght396	AE009948,254361,254757;CP000114,254361,254757;CP003810,254361,254757;CP003919,254361,254757;HF952104,254361,254757;HF952106,254361,254757;HF952105,254361,254757;HG939456,254361,254757;CP006910,254361,254757;CP007572,254361,254757;CP007571,254361,254757;CP007570,254361,254757;CP010867,254361,254757;CP011325,254361,254757;CP011326,254361,254757;CP011327,254361,254757;CP011329,254361,254757;CP010319…
CP007631	Mauve	SHARED	255358	255557	.	.	.	Notes=Lenght199	AE009948,255358,255557;CP000114,255358,255557;CP003810,255358,255557;HF952104,255358,255557;HG939456,255358,255557;CP007632,255358,255557;CP010867,255358,255557;CP011325,255358,255557;CP011326,255358,255557;CP011327,255358,255557;CP011329,255358,255557;CP012419,255358,255557;CP013202,255358,255557;
CP007631	Mauve	SHARED	255607	256815	.	.	.	Notes=Lenght1208	AE009948,255607,256815;CP000114,255607,256815;CP003810,255607,256815;HF952104,255607,256815;CP010867,255607,256815;CP011325,255607,256815;CP011326,255607,256815;CP011327,255607,256815;CP011329,255607,256815;CP012419,255607,256815;CP013202,255607,256815;
CP007631	Mauve	SHARED	256816	256865	.	.	.	Notes=Lenght49	CP000114,256816,256865;CP003810,256816,256865;HF952104,256816,256865;CP010867,256816,256865;CP011325,256816,256865;CP011326,256816,256865;CP011327,256816,256865;CP011329,256816,256865;CP012419,256816,256865;CP013202,256816,256865;
CP007631	Mauve	SHARED	256866	256898	.	.	.	Notes=Lenght32	HF952104,256866,256898;CP010867,256866,256898;CP013202,256866,256898;
CP007631	Mauve	SHARED	256902	257257	.	.	.	Notes=Lenght355	AE009948,256902,257257;CP000114,256902,257257;CP003810,256902,257257;HF952104,256902,257257;CP010867,256902,257257;CP011325,256902,257257;CP011326,256902,257257;CP011327,256902,257257;CP011329,256902,257257;CP012419,256902,257257;CP013202,256902,257257;
CP007631	Mauve	SHARED	257258	257491	.	.	.	Notes=Lenght233	AE009948,257258,257491;CP000114,257258,257491;CP003810,257258,257491;HF952104,257258,257491;HG939456,257258,257491;CP010867,257258,257491;CP011325,257258,257491;CP011326,257258,257491;CP011327,257258,257491;CP011329,257258,257491;CP012419,257258,257491;CP013202,257258,257491;
CP007631	Mauve	SHARED	257492	257505	.	.	.	Notes=Lenght13	AE009948,257492,257505;CP000114,257492,257505;CP003810,257492,257505;HF952104,257492,257505;CP010867,257492,257505;CP011325,257492,257505;CP011326,257492,257505;CP011327,257492,257505;CP011329,257492,257505;CP012419,257492,257505;CP013202,257492,257505;
CP007631	Mauve	SHARED	257506	258523	.	.	.	Notes=Lenght1017	AE009948,257506,258523;CP000114,257506,258523;CP003810,257506,258523;HF952104,257506,258523;HF952106,257506,258523;HF952105,257506,258523;CP010867,257506,258523;CP011325,257506,258523;CP011326,257506,258523;CP011327,257506,258523;CP011329,257506,258523;CP010319,257506,258523;CP012419,257506,258523;CP013202,257506,258523;
CP007631	Mauve	SHARED	258524	258685	.	.	.	Notes=Lenght161	AE009948,258524,258685;CP000114,258524,258685;CP003810,258524,258685;CP003919,258524,258685;HF952104,258524,258685;HF952106,258524,258685;HF952105,258524,258685;CP010867,258524,258685;CP011325,258524,258685;CP011326,258524,258685;CP011327,258524,258685;CP011329,258524,258685;CP010319,258524,258685;CP012419,258524,258685;CP013202,258524,258685;
CP007631	Mauve	SHARED	258686	259994	.	.	.	Notes=Lenght1308	AE009948,258686,259994;CP000114,258686,259994;CP003810,258686,259994;CP003919,258686,259994;HF952104,258686,259994;HF952106,258686,259994;HF952105,258686,259994;HG939456,258686,259994;CP010867,258686,259994;CP011325,258686,259994;CP011326,258686,259994;CP011327,258686,259994;CP011329,258686,259994;CP010319,258686,259994;CP012419,258686,259994;CP013202,258686,259994;
CP007631	Mauve	SHARED	259995	260154	.	.	.	Notes=Lenght159	AE009948,259995,260154;CP000114,259995,260154;CP003810,259995,260154;CP003919,259995,260154;HF952104,259995,260154;HF952106,259995,260154;HF952105,259995,260154;CP007482,259995,260154;CP007565,259995,260154;HG939456,259995,260154;FO393392,259995,260154;CP010867,259995,260154;CP011325,259995,260154;CP011326,259995,260154;CP011327,259995,260154;CP011328,259995,260154;CP011329,259995,260154;CP010319…
CP007631	Mauve	SHARED	260163	261950	.	.	.	Notes=Lenght1787	AE009948,260163,261950;CP000114,260163,261950;CP003810,260163,261950;HF952104,260163,261950;CP010867,260163,261950;CP011325,260163,261950;CP011326,260163,261950;CP011327,260163,261950;CP011329,260163,261950;CP012419,260163,261950;CP013202,260163,261950;
CP007631	Mauve	SHARED	261951	261995	.	.	.	Notes=Lenght44	AE009948,261951,261995;CP000114,261951,261995;CP003810,261951,261995;CP003919,261951,261995;HF952104,261951,261995;HF952106,261951,261995;HF952105,261951,261995;CP007482,261951,261995;CP007565,261951,261995;HG939456,261951,261995;FO393392,261951,261995;CP010867,261951,261995;CP011325,261951,261995;CP011326,261951,261995;CP011327,261951,261995;CP011328,261951,261995;CP011329,261951,261995;CP010319…
CP007631	Mauve	SHARED	261996	262017	.	.	.	Notes=Lenght21	AE009948,261996,262017;CP000114,261996,262017;CP003810,261996,262017;CP003919,261996,262017;HF952104,261996,262017;HF952106,261996,262017;HF952105,261996,262017;CP007482,261996,262017;CP007565,261996,262017;HG939456,261996,262017;CP007632,261996,262017;FO393392,261996,262017;CP010867,261996,262017;CP011325,261996,262017;CP011326,261996,262017;CP011327,261996,262017;CP011328,261996,262017;CP011329…
CP007631	Mauve	SHARED	262018	262054	.	.	.	Notes=Lenght36	AL732656,262018,262054;AE009948,262018,262054;CP000114,262018,262054;CP003810,262018,262054;CP003919,262018,262054;HF952104,262018,262054;HF952106,262018,262054;HF952105,262018,262054;CP007482,262018,262054;CP007565,262018,262054;HG939456,262018,262054;CP007632,262018,262054;CP007572,262018,262054;CP007571,262018,262054;CP007570,262018,262054;FO393392,262018,262054;CP010867,262018,262054;CP011325…
CP007631	Mauve	SHARED	264508	266429	.	.	.	Notes=Lenght1921	AL732656,264508,266429;AE009948,264508,266429;CP000114,264508,266429;CP003810,264508,266429;HF952104,264508,266429;HF952106,264508,266429;HF952105,264508,266429;HG939456,264508,266429;CP007632,264508,266429;CP006910,264508,266429;CP007572,264508,266429;CP007571,264508,266429;CP007570,264508,266429;CP010867,264508,266429;CP011325,264508,266429;CP011326,264508,266429;CP011327,264508,266429;CP011329…
CP007631	Mauve	SHARED	268086	268109	.	.	.	Notes=Lenght23	AL732656,268086,268109;AE009948,268086,268109;CP000114,268086,268109;CP003810,268086,268109;HF952104,268086,268109;HF952106,268086,268109;HF952105,268086,268109;CP007482,268086,268109;CP007565,268086,268109;HG939456,268086,268109;CP007632,268086,268109;CP006910,268086,268109;CP007572,268086,268109;CP007571,268086,268109;CP007570,268086,268109;FO393392,268086,268109;CP010867,268086,268109;CP011325…
CP007631	Mauve	SHARED	278933	279505	.	.	.	Notes=Lenght572	AL732656,278933,279505;AE009948,278933,279505;CP000114,278933,279505;CP003810,278933,279505;HF952104,278933,279505;HF952106,278933,279505;HF952105,278933,279505;HG939456,278933,279505;CP007632,278933,279505;CP006910,278933,279505;CP007572,278933,279505;CP007571,278933,279505;CP007570,278933,279505;CP010867,278933,279505;CP011325,278933,279505;CP011326,278933,279505;CP011327,278933,279505;CP011329…
CP007631	Mauve	SHARED	282808	283175	.	.	.	Notes=Lenght367	AL732656,282808,283175;AE009948,282808,283175;CP000114,282808,283175;CP003810,282808,283175;HF952104,282808,283175;HF952106,282808,283175;HF952105,282808,283175;CP007482,282808,283175;CP007565,282808,283175;HG939456,282808,283175;CP007632,282808,283175;CP006910,282808,283175;CP007572,282808,283175;CP007571,282808,283175;CP007570,282808,283175;FO393392,282808,283175;CP010867,282808,283175;CP011325…
CP007631	Mauve	SHARED	283176	283331	.	.	.	Notes=Lenght155	AL732656,283176,283331;AE009948,283176,283331;CP000114,283176,283331;CP003810,283176,283331;HF952104,283176,283331;HF952106,283176,283331;HF952105,283176,283331;HG939456,283176,283331;CP007632,283176,283331;CP006910,283176,283331;CP007572,283176,283331;CP007571,283176,283331;CP007570,283176,283331;CP010867,283176,283331;CP011325,283176,283331;CP011326,283176,283331;CP011327,283176,283331;CP011329…
CP007631	Mauve	SHARED	289052	290159	.	.	.	Notes=Lenght1107	AL732656,289052,290159;AE009948,289052,290159;CP000114,289052,290159;CP003810,289052,290159;CP003919,289052,290159;HF952104,289052,290159;HF952106,289052,290159;HF952105,289052,290159;HG939456,289052,290159;CP007632,289052,290159;CP006910,289052,290159;CP007572,289052,290159;CP007571,289052,290159;CP007570,289052,290159;CP010867,289052,290159;CP011325,289052,290159;CP011326,289052,290159;CP011327…
CP007631	Mauve	SHARED	306172	306262	.	.	.	Notes=Lenght90	AL732656,306172,306262;AE009948,306172,306262;CP000114,306172,306262;CP003810,306172,306262;HF952104,306172,306262;HF952106,306172,306262;HF952105,306172,306262;CP007482,306172,306262;CP007565,306172,306262;HG939456,306172,306262;CP007632,306172,306262;CP006910,306172,306262;CP007572,306172,306262;CP007571,306172,306262;CP007570,306172,306262;FO393392,306172,306262;CP010867,306172,306262;CP011325…
CP007631	Mauve	SHARED	317532	318885	.	.	.	Notes=Lenght1353	AL732656,317532,318885;AE009948,317532,318885;CP000114,317532,318885;CP003810,317532,318885;CP003919,317532,318885;HF952104,317532,318885;HF952106,317532,318885;HF952105,317532,318885;CP007482,317532,318885;CP007565,317532,318885;HG939456,317532,318885;CP006910,317532,318885;CP007572,317532,318885;CP007571,317532,318885;CP007570,317532,318885;FO393392,317532,318885;CP010867,317532,318885;CP011325…
CP007631	Mauve	SHARED	318886	319042	.	.	.	Notes=Lenght156	AL732656,318886,319042;AE009948,318886,319042;CP000114,318886,319042;CP003810,318886,319042;CP003919,318886,319042;HF952104,318886,319042;HF952106,318886,319042;HF952105,318886,319042;CP007482,318886,319042;CP007565,318886,319042;HG939456,318886,319042;CP006910,318886,319042;CP007572,318886,319042;CP007571,318886,319042;CP007570,318886,319042;FO393392,318886,319042;CP010867,318886,319042;CP011325…
CP007631	Mauve	SHARED	319207	319248	.	.	.	Notes=Lenght41	AL732656,319207,319248;AE009948,319207,319248;CP000114,319207,319248;CP003810,319207,319248;CP003919,319207,319248;HF952104,319207,319248;HF952106,319207,319248;CP007482,319207,319248;CP007565,319207,319248;HG939456,319207,319248;CP007632,319207,319248;CP006910,319207,319248;CP007572,319207,319248;CP007571,319207,319248;CP007570,319207,319248;FO393392,319207,319248;CP010867,319207,319248;CP011325…
CP007631	Mauve	SHARED	319249	319284	.	.	.	Notes=Lenght35	AL732656,319249,319284;AE009948,319249,319284;CP000114,319249,319284;CP003810,319249,319284;CP003919,319249,319284;HF952104,319249,319284;HF952106,319249,319284;CP007482,319249,319284;CP007565,319249,319284;CP006910,319249,319284;CP007572,319249,319284;CP007571,319249,319284;CP007570,319249,319284;FO393392,319249,319284;CP010867,319249,319284;CP011325,319249,319284;CP011326,319249,319284;CP011327…
CP007631	Mauve	SHARED	319302	319313	.	.	.	Notes=Lenght11	AL732656,319302,319313;AE009948,319302,319313;CP000114,319302,319313;CP003810,319302,319313;HF952104,319302,319313;HF952106,319302,319313;HF952105,319302,319313;CP007482,319302,319313;CP007565,319302,319313;HG939456,319302,319313;CP007632,319302,319313;CP006910,319302,319313;CP007572,319302,319313;CP007571,319302,319313;CP007570,319302,319313;FO393392,319302,319313;CP010867,319302,319313;CP011325…
CP007631	Mauve	SHARED	337827	343404	.	.	.	Notes=Lenght5577	AL732656,337827,343404;AE009948,337827,343404;CP000114,337827,343404;CP003810,337827,343404;HF952104,337827,343404;HF952106,337827,343404;HF952105,337827,343404;HG939456,337827,343404;CP007632,337827,343404;CP006910,337827,343404;CP007572,337827,343404;CP007571,337827,343404;CP007570,337827,343404;CP010867,337827,343404;CP011325,337827,343404;CP011326,337827,343404;CP011327,337827,343404;CP011329…
CP007631	Mauve	SHARED	349140	349175	.	.	.	Notes=Lenght35	AL732656,349140,349175;AE009948,349140,349175;CP000114,349140,349175;CP003810,349140,349175;CP003919,349140,349175;HF952104,349140,349175;HF952106,349140,349175;HF952105,349140,349175;CP007482,349140,349175;CP007565,349140,349175;HG939456,349140,349175;CP007632,349140,349175;CP006910,349140,349175;CP007572,349140,349175;CP007571,349140,349175;CP007570,349140,349175;FO393392,349140,349175;CP010867…
CP007631	Mauve	SHARED	349176	349226	.	.	.	Notes=Lenght50	AL732656,349176,349226;AE009948,349176,349226;CP000114,349176,349226;CP003810,349176,349226;CP003919,349176,349226;HF952104,349176,349226;HF952106,349176,349226;HF952105,349176,349226;CP007482,349176,349226;CP007565,349176,349226;HG939456,349176,349226;CP007632,349176,349226;CP006910,349176,349226;CP007572,349176,349226;CP007571,349176,349226;CP007570,349176,349226;FO393392,349176,349226;CP010867…
CP007631	Mauve	SHARED	349227	349284	.	.	.	Notes=Lenght57	AL732656,349227,349284;AE009948,349227,349284;CP003810,349227,349284;CP003919,349227,349284;HF952104,349227,349284;HF952106,349227,349284;HF952105,349227,349284;CP007482,349227,349284;CP007565,349227,349284;HG939456,349227,349284;CP007632,349227,349284;CP006910,349227,349284;CP007572,349227,349284;CP007571,349227,349284;CP007570,349227,349284;FO393392,349227,349284;CP010867,349227,349284;CP011326…
CP007631	Mauve	SHARED	349285	349664	.	.	.	Notes=Lenght379	AL732656,349285,349664;AE009948,349285,349664;CP003810,349285,349664;CP003919,349285,349664;HF952104,349285,349664;HF952106,349285,349664;HF952105,349285,349664;CP007482,349285,349664;CP007565,349285,349664;HG939456,349285,349664;CP007632,349285,349664;CP006910,349285,349664;CP007572,349285,349664;CP007571,349285,349664;CP007570,349285,349664;FO393392,349285,349664;CP010867,349285,349664;CP011328…
CP007631	Mauve	SHARED	349665	349758	.	.	.	Notes=Lenght93	AL732656,349665,349758;AE009948,349665,349758;CP000114,349665,349758;CP003810,349665,349758;CP003919,349665,349758;HF952104,349665,349758;HF952106,349665,349758;HF952105,349665,349758;CP007482,349665,349758;CP007565,349665,349758;HG939456,349665,349758;CP007632,349665,349758;CP006910,349665,349758;CP007572,349665,349758;CP007571,349665,349758;CP007570,349665,349758;FO393392,349665,349758;CP010867…
CP007631	Mauve	SHARED	349759	349874	.	.	.	Notes=Lenght115	AL732656,349759,349874;AE009948,349759,349874;CP000114,349759,349874;CP003810,349759,349874;CP003919,349759,349874;HF952104,349759,349874;HF952106,349759,349874;HF952105,349759,349874;CP007482,349759,349874;CP007565,349759,349874;HG939456,349759,349874;CP007632,349759,349874;CP006910,349759,349874;CP007572,349759,349874;CP007571,349759,349874;CP007570,349759,349874;FO393392,349759,349874;CP010867…
CP007631	Mauve	SHARED	349911	349924	.	.	.	Notes=Lenght13	AE009948,349911,349924;HF952104,349911,349924;CP010867,349911,349924;CP011326,349911,349924;CP011329,349911,349924;CP012419,349911,349924;CP013202,349911,349924;
CP007631	Mauve	SHARED	349925	349956	.	.	.	Notes=Lenght31	AL732656,349925,349956;AE009948,349925,349956;CP000114,349925,349956;CP003810,349925,349956;CP003919,349925,349956;HF952104,349925,349956;HF952106,349925,349956;HF952105,349925,349956;CP007482,349925,349956;HG939456,349925,349956;CP007632,349925,349956;CP006910,349925,349956;CP007572,349925,349956;CP007571,349925,349956;CP007570,349925,349956;FO393392,349925,349956;CP010867,349925,349956;CP011325…
CP007631	Mauve	SHARED	350077	350278	.	.	.	Notes=Lenght201	AL732656,350077,350278;AE009948,350077,350278;CP000114,350077,350278;CP003810,350077,350278;CP003919,350077,350278;HF952104,350077,350278;HF952106,350077,350278;HF952105,350077,350278;CP007482,350077,350278;CP007565,350077,350278;HG939456,350077,350278;CP007632,350077,350278;CP006910,350077,350278;CP007572,350077,350278;CP007571,350077,350278;CP007570,350077,350278;FO393392,350077,350278;CP010867…
CP007631	Mauve	SHARED	350279	350307	.	.	.	Notes=Lenght28	AE009948,350279,350307;CP000114,350279,350307;CP003810,350279,350307;CP003919,350279,350307;HF952104,350279,350307;HF952106,350279,350307;HF952105,350279,350307;CP007482,350279,350307;CP007565,350279,350307;HG939456,350279,350307;CP007632,350279,350307;CP006910,350279,350307;FO393392,350279,350307;CP010867,350279,350307;CP011325,350279,350307;CP011326,350279,350307;CP011328,350279,350307;CP011329…
CP007631	Mauve	SHARED	350308	350326	.	.	.	Notes=Lenght18	AE009948,350308,350326;CP000114,350308,350326;CP003810,350308,350326;HF952104,350308,350326;CP010867,350308,350326;CP011325,350308,350326;CP011326,350308,350326;CP011329,350308,350326;CP013202,350308,350326;
CP007631	Mauve	SHARED	350327	350408	.	.	.	Notes=Lenght81	AE009948,350327,350408;CP000114,350327,350408;CP003810,350327,350408;HF952104,350327,350408;CP010867,350327,350408;CP011326,350327,350408;CP011329,350327,350408;CP013202,350327,350408;
CP007631	Mauve	SHARED	350409	350474	.	.	.	Notes=Lenght65	AL732656,350409,350474;AE009948,350409,350474;CP000114,350409,350474;CP003810,350409,350474;CP003919,350409,350474;HF952104,350409,350474;HF952106,350409,350474;HF952105,350409,350474;CP007482,350409,350474;CP007565,350409,350474;HG939456,350409,350474;CP007632,350409,350474;CP006910,350409,350474;CP007572,350409,350474;CP007571,350409,350474;CP007570,350409,350474;FO393392,350409,350474;CP010867…
CP007631	Mauve	SHARED	350475	350676	.	.	.	Notes=Lenght201	AL732656,350475,350676;AE009948,350475,350676;CP003810,350475,350676;CP003919,350475,350676;HF952104,350475,350676;HF952106,350475,350676;HF952105,350475,350676;CP007482,350475,350676;CP007565,350475,350676;HG939456,350475,350676;CP007632,350475,350676;CP006910,350475,350676;CP007572,350475,350676;CP007571,350475,350676;CP007570,350475,350676;FO393392,350475,350676;CP010867,350475,350676;CP011325…
CP007631	Mauve	SHARED	350927	351172	.	.	.	Notes=Lenght245	AL732656,350927,351172;AE009948,350927,351172;CP000114,350927,351172;CP003810,350927,351172;CP003919,350927,351172;HF952104,350927,351172;HF952106,350927,351172;HF952105,350927,351172;CP007482,350927,351172;CP007565,350927,351172;HG939456,350927,351172;CP007632,350927,351172;CP006910,350927,351172;CP007572,350927,351172;CP007571,350927,351172;CP007570,350927,351172;FO393392,350927,351172;CP010867…
CP007631	Mauve	SHARED	351177	351222	.	.	.	Notes=Lenght45	AE009948,351177,351222;CP003919,351177,351222;HF952104,351177,351222;HF952106,351177,351222;HF952105,351177,351222;CP007482,351177,351222;CP007565,351177,351222;HG939456,351177,351222;CP007632,351177,351222;CP006910,351177,351222;FO393392,351177,351222;CP010867,351177,351222;CP011325,351177,351222;CP011326,351177,351222;CP011328,351177,351222;CP011329,351177,351222;CP010319,351177,351222;CP013202…
CP007631	Mauve	SHARED	351223	351243	.	.	.	Notes=Lenght20	AL732656,351223,351243;AE009948,351223,351243;CP000114,351223,351243;CP003919,351223,351243;HF952104,351223,351243;HF952106,351223,351243;HF952105,351223,351243;CP007482,351223,351243;CP007565,351223,351243;HG939456,351223,351243;CP007632,351223,351243;CP006910,351223,351243;CP007572,351223,351243;CP007571,351223,351243;CP007570,351223,351243;FO393392,351223,351243;CP010867,351223,351243;CP011325…
CP007631	Mauve	SHARED	351244	351343	.	.	.	Notes=Lenght99	AE009948,351244,351343;CP003919,351244,351343;HF952104,351244,351343;HF952106,351244,351343;HF952105,351244,351343;CP007482,351244,351343;CP007565,351244,351343;HG939456,351244,351343;CP007632,351244,351343;CP006910,351244,351343;FO393392,351244,351343;CP010867,351244,351343;CP011328,351244,351343;CP011329,351244,351343;CP010319,351244,351343;CP012419,351244,351343;CP013202,351244,351343;
CP007631	Mauve	SHARED	351344	351405	.	.	.	Notes=Lenght61	AL732656,351344,351405;AE009948,351344,351405;CP000114,351344,351405;CP003919,351344,351405;HF952104,351344,351405;HF952106,351344,351405;HF952105,351344,351405;CP007482,351344,351405;CP007565,351344,351405;HG939456,351344,351405;CP007632,351344,351405;CP006910,351344,351405;CP007572,351344,351405;CP007571,351344,351405;CP007570,351344,351405;FO393392,351344,351405;CP010867,351344,351405;CP011325…
CP007631	Mauve	SHARED	351673	351743	.	.	.	Notes=Lenght70	AE009948,351673,351743;HF952104,351673,351743;CP010867,351673,351743;CP011329,351673,351743;CP013202,351673,351743;
CP007631	Mauve	SHARED	351777	351925	.	.	.	Notes=Lenght148	AL732656,351777,351925;AE009948,351777,351925;CP000114,351777,351925;CP003810,351777,351925;CP003919,351777,351925;HF952104,351777,351925;HF952106,351777,351925;HF952105,351777,351925;CP007482,351777,351925;CP007565,351777,351925;HG939456,351777,351925;CP007632,351777,351925;CP006910,351777,351925;CP007572,351777,351925;CP007571,351777,351925;CP007570,351777,351925;FO393392,351777,351925;CP010867…
CP007631	Mauve	SHARED	351927	351990	.	.	.	Notes=Lenght63	AE009948,351927,351990;CP003810,351927,351990;HF952104,351927,351990;CP010867,351927,351990;CP011327,351927,351990;CP011329,351927,351990;CP012419,351927,351990;CP013202,351927,351990;
CP007631	Mauve	SHARED	352121	352146	.	.	.	Notes=Lenght25	AE009948,352121,352146;CP003810,352121,352146;HF952104,352121,352146;CP010867,352121,352146;CP011327,352121,352146;CP011329,352121,352146;CP012419,352121,352146;CP013202,352121,352146;
CP007631	Mauve	SHARED	352147	352175	.	.	.	Notes=Lenght28	AE009948,352147,352175;CP003810,352147,352175;HF952104,352147,352175;CP010867,352147,352175;CP011329,352147,352175;CP012419,352147,352175;CP013202,352147,352175;
CP007631	Mauve	SHARED	352176	352195	.	.	.	Notes=Lenght19	AL732656,352176,352195;AE009948,352176,352195;CP000114,352176,352195;CP003810,352176,352195;CP003919,352176,352195;HF952104,352176,352195;HF952106,352176,352195;HF952105,352176,352195;CP007482,352176,352195;HG939456,352176,352195;CP007632,352176,352195;CP006910,352176,352195;CP007572,352176,352195;CP007571,352176,352195;CP007570,352176,352195;FO393392,352176,352195;CP010867,352176,352195;CP011325…
CP007631	Mauve	SHARED	352377	352526	.	.	.	Notes=Lenght149	AE009948,352377,352526;HF952104,352377,352526;CP010867,352377,352526;CP011329,352377,352526;CP013202,352377,352526;
CP007631	Mauve	SHARED	352527	352576	.	.	.	Notes=Lenght49	AE009948,352527,352576;HF952104,352527,352576;CP010867,352527,352576;CP011327,352527,352576;CP011329,352527,352576;CP013202,352527,352576;
CP007631	Mauve	SHARED	352577	352664	.	.	.	Notes=Lenght87	AL732656,352577,352664;AE009948,352577,352664;CP000114,352577,352664;CP003919,352577,352664;HF952104,352577,352664;HF952106,352577,352664;HF952105,352577,352664;CP007482,352577,352664;CP007565,352577,352664;HG939456,352577,352664;CP007632,352577,352664;CP006910,352577,352664;CP007572,352577,352664;CP007571,352577,352664;CP007570,352577,352664;FO393392,352577,352664;CP010867,352577,352664;CP011325…
CP007631	Mauve	SHARED	352665	352676	.	.	.	Notes=Lenght11	AE009948,352665,352676;HF952104,352665,352676;CP010867,352665,352676;CP011329,352665,352676;CP013202,352665,352676;
CP007631	Mauve	SHARED	352677	352776	.	.	.	Notes=Lenght99	AL732656,352677,352776;AE009948,352677,352776;CP000114,352677,352776;CP003919,352677,352776;HF952104,352677,352776;HF952106,352677,352776;HF952105,352677,352776;CP007482,352677,352776;CP007565,352677,352776;HG939456,352677,352776;CP007632,352677,352776;CP006910,352677,352776;CP007572,352677,352776;CP007571,352677,352776;CP007570,352677,352776;FO393392,352677,352776;CP010867,352677,352776;CP011325…
CP007631	Mauve	SHARED	352777	352926	.	.	.	Notes=Lenght149	AL732656,352777,352926;AE009948,352777,352926;CP000114,352777,352926;CP003919,352777,352926;HF952104,352777,352926;HF952106,352777,352926;HF952105,352777,352926;CP007482,352777,352926;CP007565,352777,352926;HG939456,352777,352926;CP007632,352777,352926;CP006910,352777,352926;CP007572,352777,352926;CP007571,352777,352926;CP007570,352777,352926;FO393392,352777,352926;CP010867,352777,352926;CP011327…
CP007631	Mauve	SHARED	352927	352961	.	.	.	Notes=Lenght34	AE009948,352927,352961;CP000114,352927,352961;CP003919,352927,352961;HF952104,352927,352961;HF952106,352927,352961;HF952105,352927,352961;CP007482,352927,352961;CP007565,352927,352961;HG939456,352927,352961;CP007632,352927,352961;CP006910,352927,352961;FO393392,352927,352961;CP010867,352927,352961;CP011327,352927,352961;CP011328,352927,352961;CP011329,352927,352961;CP010319,352927,352961;CP013202…
CP007631	Mauve	SHARED	352962	352975	.	.	.	Notes=Lenght13	AE009948,352962,352975;CP000114,352962,352975;HF952104,352962,352975;CP010867,352962,352975;CP011327,352962,352975;CP011329,352962,352975;CP013202,352962,352975;
CP007631	Mauve	SHARED	352976	353180	.	.	.	Notes=Lenght204	AE009948,352976,353180;CP000114,352976,353180;CP003919,352976,353180;HF952104,352976,353180;HF952106,352976,353180;HF952105,352976,353180;CP007482,352976,353180;CP007565,352976,353180;HG939456,352976,353180;CP007632,352976,353180;CP006910,352976,353180;FO393392,352976,353180;CP010867,352976,353180;CP011326,352976,353180;CP011327,352976,353180;CP011328,352976,353180;CP011329,352976,353180;CP010319…
CP007631	Mauve	SHARED	366340	367413	.	.	.	Notes=Lenght1073	AL732656,366340,367413;AE009948,366340,367413;CP000114,366340,367413;CP003810,366340,367413;CP003919,366340,367413;HF952104,366340,367413;HF952106,366340,367413;HF952105,366340,367413;CP007482,366340,367413;CP007565,366340,367413;HG939456,366340,367413;CP007632,366340,367413;CP006910,366340,367413;CP007571,366340,367413;CP007570,366340,367413;FO393392,366340,367413;CP010867,366340,367413;CP011325…
CP007631	Mauve	SHARED	369619	369643	.	.	.	Notes=Lenght24	AL732656,369619,369643;AE009948,369619,369643;CP000114,369619,369643;CP003810,369619,369643;CP003919,369619,369643;HF952104,369619,369643;HF952106,369619,369643;HF952105,369619,369643;HG939456,369619,369643;CP007632,369619,369643;CP006910,369619,369643;CP007572,369619,369643;CP007571,369619,369643;CP007570,369619,369643;CP010867,369619,369643;CP011325,369619,369643;CP011326,369619,369643;CP011327…
CP007631	Mauve	SHARED	372921	372943	.	.	.	Notes=Lenght22	AL732656,372921,372943;AE009948,372921,372943;CP000114,372921,372943;CP003810,372921,372943;CP003919,372921,372943;HF952104,372921,372943;HF952106,372921,372943;HF952105,372921,372943;CP007482,372921,372943;CP007565,372921,372943;HG939456,372921,372943;CP007632,372921,372943;CP006910,372921,372943;CP007572,372921,372943;CP007571,372921,372943;CP007570,372921,372943;FO393392,372921,372943;CP010867…
CP007631	Mauve	SHARED	395953	396408	.	.	.	Notes=Lenght455	AL732656,395953,396408;AE009948,395953,396408;CP000114,395953,396408;CP003810,395953,396408;HF952104,395953,396408;HF952106,395953,396408;HF952105,395953,396408;CP007482,395953,396408;CP007565,395953,396408;HG939456,395953,396408;CP007632,395953,396408;CP006910,395953,396408;CP007572,395953,396408;CP007571,395953,396408;CP007570,395953,396408;FO393392,395953,396408;CP010867,395953,396408;CP011325…
CP007631	Mauve	SHARED	401151	401600	.	.	.	Notes=Lenght449	AL732656,401151,401600;AE009948,401151,401600;CP000114,401151,401600;CP003810,401151,401600;CP003919,401151,401600;HF952104,401151,401600;HF952106,401151,401600;HF952105,401151,401600;CP007482,401151,401600;CP007565,401151,401600;HG939456,401151,401600;CP006910,401151,401600;CP007572,401151,401600;CP007571,401151,401600;CP007570,401151,401600;FO393392,401151,401600;CP010867,401151,401600;CP011325…
CP007631	Mauve	SHARED	402350	403927	.	.	.	Notes=Lenght1577	AL732656,402350,403927;AE009948,402350,403927;CP000114,402350,403927;CP003810,402350,403927;HF952104,402350,403927;HF952106,402350,403927;HF952105,402350,403927;CP007482,402350,403927;CP007565,402350,403927;HG939456,402350,403927;CP007632,402350,403927;CP006910,402350,403927;CP007572,402350,403927;CP007571,402350,403927;CP007570,402350,403927;FO393392,402350,403927;CP010867,402350,403927;CP011325…
CP007631	Mauve	SHARED	407144	407169	.	.	.	Notes=Lenght25	AL732656,407144,407169;AE009948,407144,407169;CP000114,407144,407169;CP003810,407144,407169;HF952104,407144,407169;HF952106,407144,407169;HF952105,407144,407169;CP007482,407144,407169;CP007565,407144,407169;HG939456,407144,407169;CP007632,407144,407169;CP006910,407144,407169;CP007572,407144,407169;CP007571,407144,407169;CP007570,407144,407169;FO393392,407144,407169;CP010867,407144,407169;CP011325…
CP007631	Mauve	SHARED	410187	410236	.	.	.	Notes=Lenght49	AL732656,410187,410236;AE009948,410187,410236;CP000114,410187,410236;CP003810,410187,410236;HF952104,410187,410236;HF952106,410187,410236;HF952105,410187,410236;CP007482,410187,410236;CP007565,410187,410236;HG939456,410187,410236;CP007632,410187,410236;CP006910,410187,410236;CP007572,410187,410236;CP007571,410187,410236;CP007570,410187,410236;FO393392,410187,410236;CP010867,410187,410236;CP011325…
CP007631	Mauve	SHARED	412262	412360	.	.	.	Notes=Lenght98	AL732656,412262,412360;AE009948,412262,412360;CP000114,412262,412360;CP003810,412262,412360;CP003919,412262,412360;HF952104,412262,412360;HF952106,412262,412360;HF952105,412262,412360;CP007482,412262,412360;CP007565,412262,412360;CP007632,412262,412360;CP006910,412262,412360;CP007572,412262,412360;CP007571,412262,412360;CP007570,412262,412360;FO393392,412262,412360;CP010867,412262,412360;CP011325…
CP007631	Mauve	SHARED	417134	417225	.	.	.	Notes=Lenght91	AL732656,417134,417225;AE009948,417134,417225;CP000114,417134,417225;CP003810,417134,417225;CP003919,417134,417225;HF952104,417134,417225;HF952106,417134,417225;HF952105,417134,417225;HG939456,417134,417225;CP007632,417134,417225;CP006910,417134,417225;CP007572,417134,417225;CP007571,417134,417225;CP007570,417134,417225;CP010867,417134,417225;CP011325,417134,417225;CP011326,417134,417225;CP011327…
CP007631	Mauve	SHARED	419827	419895	.	.	.	Notes=Lenght68	AL732656,419827,419895;AE009948,419827,419895;CP000114,419827,419895;CP003810,419827,419895;HF952104,419827,419895;HF952106,419827,419895;HF952105,419827,419895;CP007482,419827,419895;CP007565,419827,419895;HG939456,419827,419895;CP007632,419827,419895;CP006910,419827,419895;CP007572,419827,419895;CP007571,419827,419895;CP007570,419827,419895;FO393392,419827,419895;CP010867,419827,419895;CP011325…
CP007631	Mauve	SHARED	419897	420058	.	.	.	Notes=Lenght161	AL732656,419897,420058;AE009948,419897,420058;CP000114,419897,420058;CP003810,419897,420058;HF952104,419897,420058;HG939456,419897,420058;CP007632,419897,420058;CP006910,419897,420058;CP007572,419897,420058;CP007571,419897,420058;CP007570,419897,420058;CP010867,419897,420058;CP011325,419897,420058;CP011326,419897,420058;CP011327,419897,420058;CP011329,419897,420058;CP012419,419897,420058;CP013202…
CP007631	Mauve	SHARED	420059	422509	.	.	.	Notes=Lenght2450	AE009948,420059,422509;CP000114,420059,422509;CP003810,420059,422509;CP003919,420059,422509;HF952104,420059,422509;HF952106,420059,422509;HF952105,420059,422509;CP007482,420059,422509;CP007565,420059,422509;FO393392,420059,422509;CP010867,420059,422509;CP011325,420059,422509;CP011326,420059,422509;CP011327,420059,422509;CP011328,420059,422509;CP011329,420059,422509;CP010319,420059,422509;CP012419…
CP007631	Mauve	SHARED	422510	422669	.	.	.	Notes=Lenght159	AE009948,422510,422669;CP000114,422510,422669;CP003810,422510,422669;CP003919,422510,422669;HF952104,422510,422669;HF952106,422510,422669;HF952105,422510,422669;CP007482,422510,422669;CP007565,422510,422669;CP006910,422510,422669;FO393392,422510,422669;CP010867,422510,422669;CP011325,422510,422669;CP011326,422510,422669;CP011327,422510,422669;CP011328,422510,422669;CP011329,422510,422669;CP010319…
CP007631	Mauve	SHARED	426111	426334	.	.	.	Notes=Lenght223	AL732656,426111,426334;AE009948,426111,426334;CP000114,426111,426334;CP003810,426111,426334;CP003919,426111,426334;HF952104,426111,426334;HF952106,426111,426334;HF952105,426111,426334;CP007482,426111,426334;CP007565,426111,426334;CP007632,426111,426334;CP006910,426111,426334;CP007572,426111,426334;CP007571,426111,426334;CP007570,426111,426334;FO393392,426111,426334;CP010867,426111,426334;CP011325…
CP007631	Mauve	SHARED	426335	426589	.	.	.	Notes=Lenght254	AL732656,426335,426589;AE009948,426335,426589;CP000114,426335,426589;CP003810,426335,426589;CP003919,426335,426589;HF952104,426335,426589;HF952106,426335,426589;HF952105,426335,426589;CP007482,426335,426589;CP007565,426335,426589;CP007632,426335,426589;CP006910,426335,426589;CP007572,426335,426589;CP007571,426335,426589;CP007570,426335,426589;FO393392,426335,426589;CP010867,426335,426589;CP011325…
CP007631	Mauve	SHARED	426815	426913	.	.	.	Notes=Lenght98	AL732656,426815,426913;AE009948,426815,426913;CP000114,426815,426913;CP003810,426815,426913;CP003919,426815,426913;HF952104,426815,426913;HF952106,426815,426913;HF952105,426815,426913;CP007482,426815,426913;CP007565,426815,426913;HG939456,426815,426913;CP006910,426815,426913;CP007572,426815,426913;CP007571,426815,426913;CP007570,426815,426913;FO393392,426815,426913;CP010867,426815,426913;CP011325…
CP007631	Mauve	SHARED	431053	431064	.	.	.	Notes=Lenght11	AL732656,431053,431064;AE009948,431053,431064;CP000114,431053,431064;CP003810,431053,431064;CP003919,431053,431064;HF952104,431053,431064;HF952105,431053,431064;CP007482,431053,431064;CP007565,431053,431064;HG939456,431053,431064;CP007632,431053,431064;CP006910,431053,431064;CP007572,431053,431064;CP007571,431053,431064;CP007570,431053,431064;FO393392,431053,431064;CP010867,431053,431064;CP011325…
CP007631	Mauve	SHARED	431065	431715	.	.	.	Notes=Lenght650	AL732656,431065,431715;AE009948,431065,431715;CP000114,431065,431715;CP003810,431065,431715;CP003919,431065,431715;HF952104,431065,431715;CP007482,431065,431715;CP007565,431065,431715;HG939456,431065,431715;CP007632,431065,431715;CP006910,431065,431715;CP007572,431065,431715;CP007571,431065,431715;CP007570,431065,431715;FO393392,431065,431715;CP010867,431065,431715;CP011325,431065,431715;CP011326…
CP007631	Mauve	SHARED	437373	437394	.	.	.	Notes=Lenght21	AL732656,437373,437394;AE009948,437373,437394;CP000114,437373,437394;CP003810,437373,437394;CP003919,437373,437394;HF952104,437373,437394;HF952106,437373,437394;HF952105,437373,437394;CP007482,437373,437394;HG939456,437373,437394;CP007632,437373,437394;CP006910,437373,437394;CP007572,437373,437394;CP007571,437373,437394;CP007570,437373,437394;FO393392,437373,437394;CP010867,437373,437394;CP011325…
CP007631	Mauve	SHARED	437575	437988	.	.	.	Notes=Lenght413	AL732656,437575,437988;AE009948,437575,437988;CP000114,437575,437988;CP003810,437575,437988;CP003919,437575,437988;HF952104,437575,437988;HF952106,437575,437988;HF952105,437575,437988;HG939456,437575,437988;CP007632,437575,437988;CP006910,437575,437988;CP007572,437575,437988;CP007571,437575,437988;CP007570,437575,437988;CP010867,437575,437988;CP011325,437575,437988;CP011326,437575,437988;CP011327…
CP007631	Mauve	SHARED	439577	439719	.	.	.	Notes=Lenght142	AL732656,439577,439719;AE009948,439577,439719;CP000114,439577,439719;CP003810,439577,439719;CP003919,439577,439719;HF952104,439577,439719;HF952106,439577,439719;HF952105,439577,439719;HG939456,439577,439719;CP007632,439577,439719;CP006910,439577,439719;CP007572,439577,439719;CP007571,439577,439719;CP007570,439577,439719;CP010867,439577,439719;CP011325,439577,439719;CP011326,439577,439719;CP011327…
CP007631	Mauve	SHARED	439989	440101	.	.	.	Notes=Lenght112	AL732656,439989,440101;AE009948,439989,440101;CP000114,439989,440101;CP003810,439989,440101;CP003919,439989,440101;HF952104,439989,440101;HF952106,439989,440101;CP007482,439989,440101;CP007565,439989,440101;HG939456,439989,440101;CP007632,439989,440101;CP006910,439989,440101;CP007572,439989,440101;CP007571,439989,440101;CP007570,439989,440101;FO393392,439989,440101;CP010867,439989,440101;CP011325…
CP007631	Mauve	SHARED	440102	440801	.	.	.	Notes=Lenght699	AL732656,440102,440801;AE009948,440102,440801;CP000114,440102,440801;CP003810,440102,440801;CP003919,440102,440801;HF952104,440102,440801;HF952106,440102,440801;CP007482,440102,440801;CP007565,440102,440801;HG939456,440102,440801;CP007632,440102,440801;CP006910,440102,440801;CP007572,440102,440801;CP007571,440102,440801;CP007570,440102,440801;FO393392,440102,440801;CP010867,440102,440801;CP011325…
CP007631	Mauve	SHARED	440802	440941	.	.	.	Notes=Lenght139	AL732656,440802,440941;AE009948,440802,440941;CP000114,440802,440941;CP003810,440802,440941;HF952104,440802,440941;HF952106,440802,440941;CP007482,440802,440941;CP007565,440802,440941;HG939456,440802,440941;CP007632,440802,440941;CP006910,440802,440941;CP007572,440802,440941;CP007571,440802,440941;CP007570,440802,440941;FO393392,440802,440941;CP010867,440802,440941;CP011325,440802,440941;CP011326…
CP007631	Mauve	SHARED	440942	443665	.	.	.	Notes=Lenght2723	AL732656,440942,443665;AE009948,440942,443665;CP000114,440942,443665;CP003810,440942,443665;CP003919,440942,443665;HF952104,440942,443665;HF952106,440942,443665;CP007482,440942,443665;CP007565,440942,443665;HG939456,440942,443665;CP007632,440942,443665;CP006910,440942,443665;CP007572,440942,443665;CP007571,440942,443665;CP007570,440942,443665;FO393392,440942,443665;CP010867,440942,443665;CP011325…
CP007631	Mauve	SHARED	445729	447860	.	.	.	Notes=Lenght2131	AL732656,445729,447860;AE009948,445729,447860;CP000114,445729,447860;CP003810,445729,447860;HF952104,445729,447860;HG939456,445729,447860;CP007632,445729,447860;CP007572,445729,447860;CP007571,445729,447860;CP007570,445729,447860;CP010867,445729,447860;CP011325,445729,447860;CP011326,445729,447860;CP011327,445729,447860;CP011329,445729,447860;CP012419,445729,447860;CP013202,445729,447860;
CP007631	Mauve	SHARED	447861	447971	.	.	.	Notes=Lenght110	AL732656,447861,447971;AE009948,447861,447971;CP000114,447861,447971;HF952104,447861,447971;HG939456,447861,447971;CP007632,447861,447971;CP007572,447861,447971;CP007571,447861,447971;CP007570,447861,447971;CP010867,447861,447971;CP011326,447861,447971;CP011327,447861,447971;CP011329,447861,447971;CP012419,447861,447971;CP013202,447861,447971;
CP007631	Mauve	SHARED	448006	448023	.	.	.	Notes=Lenght17	AE009948,448006,448023;HF952104,448006,448023;CP010867,448006,448023;CP013202,448006,448023;
CP007631	Mauve	SHARED	448024	448092	.	.	.	Notes=Lenght68	AL732656,448024,448092;AE009948,448024,448092;HF952104,448024,448092;CP010867,448024,448092;CP013202,448024,448092;
CP007631	Mauve	SHARED	448606	448659	.	.	.	Notes=Lenght53	AL732656,448606,448659;AE009948,448606,448659;CP000114,448606,448659;HF952104,448606,448659;CP007632,448606,448659;CP007572,448606,448659;CP007571,448606,448659;CP007570,448606,448659;CP010867,448606,448659;CP011325,448606,448659;CP012419,448606,448659;CP013202,448606,448659;
CP007631	Mauve	SHARED	448813	448835	.	.	.	Notes=Lenght22	AE009948,448813,448835;HF952104,448813,448835;CP010867,448813,448835;CP011329,448813,448835;CP013202,448813,448835;
CP007631	Mauve	SHARED	448989	449090	.	.	.	Notes=Lenght101	AE009948,448989,449090;CP000114,448989,449090;HF952104,448989,449090;HG939456,448989,449090;CP007632,448989,449090;CP010867,448989,449090;CP011325,448989,449090;CP011329,448989,449090;CP012419,448989,449090;CP013202,448989,449090;
CP007631	Mauve	SHARED	449100	449388	.	.	.	Notes=Lenght288	AE009948,449100,449388;CP000114,449100,449388;CP003810,449100,449388;HF952104,449100,449388;HG939456,449100,449388;CP007632,449100,449388;CP010867,449100,449388;CP011325,449100,449388;CP011326,449100,449388;CP011327,449100,449388;CP011329,449100,449388;CP012419,449100,449388;CP013202,449100,449388;
CP007631	Mauve	SHARED	449389	449402	.	.	.	Notes=Lenght13	CP000114,449389,449402;CP003810,449389,449402;HF952104,449389,449402;HG939456,449389,449402;CP007632,449389,449402;CP010867,449389,449402;CP011325,449389,449402;CP011326,449389,449402;CP011327,449389,449402;CP012419,449389,449402;CP013202,449389,449402;
CP007631	Mauve	SHARED	449403	449437	.	.	.	Notes=Lenght34	AE009948,449403,449437;CP000114,449403,449437;CP003810,449403,449437;HF952104,449403,449437;HG939456,449403,449437;CP007632,449403,449437;CP010867,449403,449437;CP011325,449403,449437;CP011326,449403,449437;CP011327,449403,449437;CP011329,449403,449437;CP012419,449403,449437;CP013202,449403,449437;
CP007631	Mauve	SHARED	449438	449643	.	.	.	Notes=Lenght205	AE009948,449438,449643;CP000114,449438,449643;CP003810,449438,449643;HF952104,449438,449643;HG939456,449438,449643;CP007632,449438,449643;CP010867,449438,449643;CP011325,449438,449643;CP011326,449438,449643;CP011327,449438,449643;CP011329,449438,449643;CP012419,449438,449643;CP013202,449438,449643;
CP007631	Mauve	SHARED	449879	450768	.	.	.	Notes=Lenght889	AE009948,449879,450768;CP000114,449879,450768;CP003810,449879,450768;HF952104,449879,450768;CP010867,449879,450768;CP011325,449879,450768;CP011326,449879,450768;CP011327,449879,450768;CP011329,449879,450768;CP012419,449879,450768;CP013202,449879,450768;
CP007631	Mauve	SHARED	450769	451563	.	.	.	Notes=Lenght794	AE009948,450769,451563;CP000114,450769,451563;CP003810,450769,451563;HF952104,450769,451563;CP010867,450769,451563;CP011325,450769,451563;CP011326,450769,451563;CP011327,450769,451563;CP011329,450769,451563;CP012419,450769,451563;CP013202,450769,451563;
CP007631	Mauve	SHARED	451565	453247	.	.	.	Notes=Lenght1682	AE009948,451565,453247;CP000114,451565,453247;CP003810,451565,453247;HF952104,451565,453247;CP010867,451565,453247;CP011325,451565,453247;CP011326,451565,453247;CP011327,451565,453247;CP011329,451565,453247;CP012419,451565,453247;CP013202,451565,453247;
CP007631	Mauve	SHARED	453248	454468	.	.	.	Notes=Lenght1220	AE009948,453248,454468;HF952104,453248,454468;CP010867,453248,454468;CP011329,453248,454468;CP013202,453248,454468;
CP007631	Mauve	SHARED	454469	457133	.	.	.	Notes=Lenght2664	AE009948,454469,457133;CP000114,454469,457133;CP003810,454469,457133;HF952104,454469,457133;CP010867,454469,457133;CP011325,454469,457133;CP011326,454469,457133;CP011327,454469,457133;CP011329,454469,457133;CP012419,454469,457133;CP013202,454469,457133;
CP007631	Mauve	SHARED	457279	457299	.	.	.	Notes=Lenght20	AE009948,457279,457299;CP000114,457279,457299;CP003810,457279,457299;HF952104,457279,457299;CP010867,457279,457299;CP011325,457279,457299;CP011326,457279,457299;CP011327,457279,457299;CP011329,457279,457299;CP013202,457279,457299;
CP007631	Mauve	SHARED	457331	457830	.	.	.	Notes=Lenght499	AL732656,457331,457830;AE009948,457331,457830;CP000114,457331,457830;CP003810,457331,457830;CP003919,457331,457830;HF952104,457331,457830;HF952106,457331,457830;HF952105,457331,457830;CP007482,457331,457830;CP007565,457331,457830;HG939456,457331,457830;CP006910,457331,457830;CP007572,457331,457830;CP007571,457331,457830;CP007570,457331,457830;FO393392,457331,457830;CP010867,457331,457830;CP011325…
CP007631	Mauve	SHARED	463393	464918	.	.	.	Notes=Lenght1525	AE009948,463393,464918;CP000114,463393,464918;CP003810,463393,464918;HF952104,463393,464918;CP010867,463393,464918;CP011325,463393,464918;CP011326,463393,464918;CP011327,463393,464918;CP011329,463393,464918;CP012419,463393,464918;CP013202,463393,464918;
CP007631	Mauve	SHARED	465290	465457	.	.	.	Notes=Lenght167	AL732656,465290,465457;AE009948,465290,465457;CP000114,465290,465457;CP003810,465290,465457;HF952104,465290,465457;HF952106,465290,465457;HF952105,465290,465457;HG939456,465290,465457;CP007632,465290,465457;CP006910,465290,465457;CP007572,465290,465457;CP007571,465290,465457;CP007570,465290,465457;CP010867,465290,465457;CP011325,465290,465457;CP011326,465290,465457;CP011327,465290,465457;CP011329…
CP007631	Mauve	SHARED	468935	469349	.	.	.	Notes=Lenght414	AL732656,468935,469349;AE009948,468935,469349;CP000114,468935,469349;CP003810,468935,469349;HF952104,468935,469349;HF952106,468935,469349;HF952105,468935,469349;CP007482,468935,469349;CP007565,468935,469349;HG939456,468935,469349;CP007632,468935,469349;CP006910,468935,469349;CP007572,468935,469349;CP007571,468935,469349;CP007570,468935,469349;FO393392,468935,469349;CP010867,468935,469349;CP011325…
CP007631	Mauve	SHARED	480637	480896	.	.	.	Notes=Lenght259	AL732656,480637,480896;AE009948,480637,480896;CP000114,480637,480896;CP003810,480637,480896;HF952104,480637,480896;HF952106,480637,480896;HF952105,480637,480896;CP007482,480637,480896;CP007565,480637,480896;HG939456,480637,480896;CP007632,480637,480896;CP006910,480637,480896;CP007572,480637,480896;CP007571,480637,480896;CP007570,480637,480896;FO393392,480637,480896;CP010867,480637,480896;CP011325…
CP007631	Mauve	SHARED	480897	481082	.	.	.	Notes=Lenght185	AL732656,480897,481082;AE009948,480897,481082;CP000114,480897,481082;CP003810,480897,481082;HF952104,480897,481082;HF952106,480897,481082;HF952105,480897,481082;HG939456,480897,481082;CP007632,480897,481082;CP006910,480897,481082;CP007572,480897,481082;CP007571,480897,481082;CP007570,480897,481082;CP010867,480897,481082;CP011325,480897,481082;CP011326,480897,481082;CP011327,480897,481082;CP011329…
CP007631	Mauve	SHARED	481083	481176	.	.	.	Notes=Lenght93	AL732656,481083,481176;AE009948,481083,481176;CP000114,481083,481176;CP003810,481083,481176;HF952104,481083,481176;HF952106,481083,481176;HF952105,481083,481176;CP007482,481083,481176;CP007565,481083,481176;HG939456,481083,481176;CP007632,481083,481176;CP006910,481083,481176;CP007572,481083,481176;CP007571,481083,481176;CP007570,481083,481176;FO393392,481083,481176;CP010867,481083,481176;CP011325…
CP007631	Mauve	SHARED	496743	496789	.	.	.	Notes=Lenght46	AL732656,496743,496789;AE009948,496743,496789;CP000114,496743,496789;CP003810,496743,496789;CP003919,496743,496789;HF952104,496743,496789;HF952106,496743,496789;HF952105,496743,496789;CP007482,496743,496789;CP007565,496743,496789;CP007632,496743,496789;CP006910,496743,496789;FO393392,496743,496789;CP010867,496743,496789;CP011325,496743,496789;CP011326,496743,496789;CP011327,496743,496789;CP011328…
CP007631	Mauve	SHARED	497542	497730	.	.	.	Notes=Lenght188	AL732656,497542,497730;AE009948,497542,497730;CP000114,497542,497730;CP003810,497542,497730;HF952104,497542,497730;HF952106,497542,497730;HF952105,497542,497730;HG939456,497542,497730;CP007632,497542,497730;CP006910,497542,497730;CP007572,497542,497730;CP007571,497542,497730;CP007570,497542,497730;CP010867,497542,497730;CP011325,497542,497730;CP011326,497542,497730;CP011327,497542,497730;CP011329…
CP007631	Mauve	SHARED	514198	514278	.	.	.	Notes=Lenght80	AE009948,514198,514278;CP000114,514198,514278;CP003810,514198,514278;CP003919,514198,514278;HF952104,514198,514278;HF952106,514198,514278;HF952105,514198,514278;CP007482,514198,514278;CP007565,514198,514278;HG939456,514198,514278;CP007632,514198,514278;CP006910,514198,514278;FO393392,514198,514278;CP010867,514198,514278;CP011325,514198,514278;CP011326,514198,514278;CP011327,514198,514278;CP011328…
CP007631	Mauve	SHARED	515735	515773	.	.	.	Notes=Lenght38	AL732656,515735,515773;AE009948,515735,515773;CP000114,515735,515773;CP003810,515735,515773;HF952104,515735,515773;HF952106,515735,515773;HF952105,515735,515773;CP007482,515735,515773;CP007565,515735,515773;HG939456,515735,515773;CP007632,515735,515773;CP006910,515735,515773;CP007572,515735,515773;CP007571,515735,515773;CP007570,515735,515773;FO393392,515735,515773;CP010867,515735,515773;CP011325…
CP007631	Mauve	SHARED	519229	519269	.	.	.	Notes=Lenght40	AL732656,519229,519269;AE009948,519229,519269;CP000114,519229,519269;CP003810,519229,519269;HF952104,519229,519269;HF952106,519229,519269;HF952105,519229,519269;CP007482,519229,519269;CP007565,519229,519269;HG939456,519229,519269;CP007632,519229,519269;CP006910,519229,519269;CP007572,519229,519269;CP007571,519229,519269;CP007570,519229,519269;FO393392,519229,519269;CP010867,519229,519269;CP011325…
CP007631	Mauve	SHARED	519270	519331	.	.	.	Notes=Lenght61	AL732656,519270,519331;AE009948,519270,519331;CP000114,519270,519331;CP003810,519270,519331;HF952104,519270,519331;HF952106,519270,519331;HF952105,519270,519331;HG939456,519270,519331;CP007632,519270,519331;CP006910,519270,519331;CP007572,519270,519331;CP007571,519270,519331;CP007570,519270,519331;CP010867,519270,519331;CP011325,519270,519331;CP011326,519270,519331;CP011327,519270,519331;CP011329…
CP007631	Mauve	SHARED	523036	523091	.	.	.	Notes=Lenght55	AE009948,523036,523091;CP000114,523036,523091;CP003810,523036,523091;CP003919,523036,523091;HF952104,523036,523091;HF952106,523036,523091;HF952105,523036,523091;CP007482,523036,523091;CP007565,523036,523091;HG939456,523036,523091;CP007632,523036,523091;CP006910,523036,523091;FO393392,523036,523091;CP010867,523036,523091;CP011325,523036,523091;CP011326,523036,523091;CP011327,523036,523091;CP011328…
CP007631	Mauve	SHARED	525165	525207	.	.	.	Notes=Lenght42	AL732656,525165,525207;AE009948,525165,525207;CP000114,525165,525207;CP003810,525165,525207;HF952104,525165,525207;HF952106,525165,525207;HF952105,525165,525207;HG939456,525165,525207;CP007632,525165,525207;CP006910,525165,525207;CP007572,525165,525207;CP007571,525165,525207;CP007570,525165,525207;CP010867,525165,525207;CP011325,525165,525207;CP011326,525165,525207;CP011327,525165,525207;CP011329…
CP007631	Mauve	SHARED	547489	547518	.	.	.	Notes=Lenght29	AL732656,547489,547518;AE009948,547489,547518;CP000114,547489,547518;CP003810,547489,547518;CP003919,547489,547518;HF952104,547489,547518;HF952106,547489,547518;HF952105,547489,547518;HG939456,547489,547518;CP007632,547489,547518;CP006910,547489,547518;CP007572,547489,547518;CP007571,547489,547518;CP007570,547489,547518;CP010867,547489,547518;CP011325,547489,547518;CP011326,547489,547518;CP011327…
CP007631	Mauve	SHARED	596704	596720	.	.	.	Notes=Lenght16	AE009948,596704,596720;HF952104,596704,596720;CP007632,596704,596720;CP006910,596704,596720;CP007572,596704,596720;CP007571,596704,596720;CP007570,596704,596720;CP010867,596704,596720;CP013202,596704,596720;
CP007631	Mauve	SHARED	596721	603831	.	.	.	Notes=Lenght7110	AL732656,596721,603831;AE009948,596721,603831;CP000114,596721,603831;CP003810,596721,603831;HF952104,596721,603831;HG939456,596721,603831;CP007632,596721,603831;CP006910,596721,603831;CP007572,596721,603831;CP007571,596721,603831;CP007570,596721,603831;CP010867,596721,603831;CP011325,596721,603831;CP011326,596721,603831;CP011327,596721,603831;CP011329,596721,603831;CP012419,596721,603831;CP013202…
CP007631	Mauve	SHARED	603832	603855	.	.	.	Notes=Lenght23	AL732656,603832,603855;AE009948,603832,603855;CP000114,603832,603855;CP003810,603832,603855;HF952104,603832,603855;CP007572,603832,603855;CP007571,603832,603855;CP007570,603832,603855;CP010867,603832,603855;CP011325,603832,603855;CP011326,603832,603855;CP011327,603832,603855;CP011329,603832,603855;CP012419,603832,603855;CP013202,603832,603855;
CP007631	Mauve	SHARED	603856	606431	.	.	.	Notes=Lenght2575	AL732656,603856,606431;AE009948,603856,606431;CP000114,603856,606431;CP003810,603856,606431;HF952104,603856,606431;HG939456,603856,606431;CP007632,603856,606431;CP006910,603856,606431;CP007572,603856,606431;CP007571,603856,606431;CP007570,603856,606431;CP010867,603856,606431;CP011325,603856,606431;CP011326,603856,606431;CP011327,603856,606431;CP011329,603856,606431;CP012419,603856,606431;CP013202…
CP007631	Mauve	SHARED	606453	606835	.	.	.	Notes=Lenght382	AL732656,606453,606835;AE009948,606453,606835;CP000114,606453,606835;CP003810,606453,606835;HF952104,606453,606835;HG939456,606453,606835;CP007632,606453,606835;CP006910,606453,606835;CP007572,606453,606835;CP007571,606453,606835;CP007570,606453,606835;CP010867,606453,606835;CP011325,606453,606835;CP011326,606453,606835;CP011327,606453,606835;CP011329,606453,606835;CP012419,606453,606835;CP013202…
CP007631	Mauve	SHARED	606925	606937	.	.	.	Notes=Lenght12	AE009948,606925,606937;CP000114,606925,606937;CP003810,606925,606937;CP003919,606925,606937;HF952104,606925,606937;HF952106,606925,606937;HF952105,606925,606937;CP007482,606925,606937;CP007565,606925,606937;HG939456,606925,606937;CP007632,606925,606937;CP006910,606925,606937;CP007572,606925,606937;CP007571,606925,606937;CP007570,606925,606937;FO393392,606925,606937;CP010867,606925,606937;CP011325…
CP007631	Mauve	SHARED	606938	607058	.	.	.	Notes=Lenght120	AE009948,606938,607058;CP000114,606938,607058;CP003810,606938,607058;CP003919,606938,607058;HF952104,606938,607058;HF952106,606938,607058;HF952105,606938,607058;CP007482,606938,607058;CP007565,606938,607058;HG939456,606938,607058;CP007632,606938,607058;CP006910,606938,607058;FO393392,606938,607058;CP010867,606938,607058;CP011325,606938,607058;CP011326,606938,607058;CP011327,606938,607058;CP011328…
CP007631	Mauve	SHARED	616132	616257	.	.	.	Notes=Lenght125	AL732656,616132,616257;AE009948,616132,616257;CP000114,616132,616257;CP003810,616132,616257;CP003919,616132,616257;HF952104,616132,616257;HF952106,616132,616257;HF952105,616132,616257;HG939456,616132,616257;CP007632,616132,616257;CP006910,616132,616257;CP007572,616132,616257;CP007571,616132,616257;CP007570,616132,616257;CP010867,616132,616257;CP011325,616132,616257;CP011326,616132,616257;CP011327…
CP007631	Mauve	SHARED	616260	616347	.	.	.	Notes=Lenght87	AL732656,616260,616347;AE009948,616260,616347;CP000114,616260,616347;CP003810,616260,616347;HF952104,616260,616347;HF952105,616260,616347;HG939456,616260,616347;CP007632,616260,616347;CP006910,616260,616347;CP007572,616260,616347;CP007571,616260,616347;CP007570,616260,616347;CP010867,616260,616347;CP011325,616260,616347;CP011326,616260,616347;CP011327,616260,616347;CP011329,616260,616347;CP010319…
CP007631	Mauve	SHARED	1370242	1370363	.	.	.	Notes=Lenght121	CP013202,1370242,1370363;
CP007631	Mauve	SHARED	1331735	1333244	.	.	.	Notes=Lenght1509	CP013202,1331735,1333244;
CP007631	Mauve	SHARED	1331258	1331660	.	.	.	Notes=Lenght402	CP013202,1331258,1331660;
CP007631	Mauve	SHARED	1330126	1330624	.	.	.	Notes=Lenght498	HF952106,1330126,1330624;CP013202,1330126,1330624;
CP007631	Mauve	SHARED	1330022	1330088	.	.	.	Notes=Lenght66	HF952106,1330022,1330088;CP013202,1330022,1330088;
CP007631	Mauve	SHARED	622053	622114	.	.	.	Notes=Lenght61	CP000114,622053,622114;CP003810,622053,622114;HF952104,622053,622114;CP010867,622053,622114;CP011325,622053,622114;CP011326,622053,622114;CP011327,622053,622114;CP011329,622053,622114;CP012419,622053,622114;CP013202,622053,622114;
CP007631	Mauve	SHARED	622115	622580	.	.	.	Notes=Lenght465	CP000114,622115,622580;CP003810,622115,622580;HF952104,622115,622580;CP010867,622115,622580;CP011325,622115,622580;CP011326,622115,622580;CP011327,622115,622580;CP011329,622115,622580;CP013202,622115,622580;
CP007631	Mauve	SHARED	622581	622631	.	.	.	Notes=Lenght50	CP000114,622581,622631;CP003810,622581,622631;HF952104,622581,622631;CP010867,622581,622631;CP011325,622581,622631;CP011326,622581,622631;CP011327,622581,622631;CP011329,622581,622631;CP012419,622581,622631;CP013202,622581,622631;
CP007631	Mauve	SHARED	622632	622653	.	.	.	Notes=Lenght21	CP000114,622632,622653;CP003810,622632,622653;HF952104,622632,622653;CP010867,622632,622653;CP011325,622632,622653;CP011326,622632,622653;CP011327,622632,622653;CP012419,622632,622653;CP013202,622632,622653;
CP007631	Mauve	SHARED	622654	623133	.	.	.	Notes=Lenght479	CP000114,622654,623133;CP003810,622654,623133;HF952104,622654,623133;CP010867,622654,623133;CP011325,622654,623133;CP011326,622654,623133;CP011327,622654,623133;CP011329,622654,623133;CP012419,622654,623133;CP013202,622654,623133;
CP007631	Mauve	SHARED	634737	641170	.	.	.	Notes=Lenght6433	AE009948,634737,641170;HF952104,634737,641170;CP010867,634737,641170;CP011329,634737,641170;CP013202,634737,641170;
CP007631	Mauve	SHARED	633946	634736	.	.	.	Notes=Lenght790	AE009948,633946,634736;HF952104,633946,634736;HF952106,633946,634736;CP010867,633946,634736;CP011329,633946,634736;CP013202,633946,634736;
CP007631	Mauve	SHARED	633865	633945	.	.	.	Notes=Lenght80	AE009948,633865,633945;HF952104,633865,633945;HF952106,633865,633945;HF952105,633865,633945;CP010867,633865,633945;CP011329,633865,633945;CP013202,633865,633945;
CP007631	Mauve	SHARED	631973	633865	.	.	.	Notes=Lenght1892	AE009948,631973,633865;HF952104,631973,633865;HF952106,631973,633865;HF952105,631973,633865;CP010867,631973,633865;CP011329,631973,633865;CP013202,631973,633865;
CP007631	Mauve	SHARED	630842	631972	.	.	.	Notes=Lenght1130	AE009948,630842,631972;HF952104,630842,631972;HF952106,630842,631972;HG939456,630842,631972;CP010867,630842,631972;CP011329,630842,631972;CP013202,630842,631972;
CP007631	Mauve	SHARED	630787	630842	.	.	.	Notes=Lenght55	AE009948,630787,630842;HF952104,630787,630842;HF952106,630787,630842;CP010867,630787,630842;CP011329,630787,630842;CP013202,630787,630842;
CP007631	Mauve	SHARED	630044	630786	.	.	.	Notes=Lenght742	AE009948,630044,630786;HF952104,630044,630786;HF952106,630044,630786;HG939456,630044,630786;CP010867,630044,630786;CP011329,630044,630786;CP013202,630044,630786;
CP007631	Mauve	SHARED	629144	630043	.	.	.	Notes=Lenght899	AE009948,629144,630043;HF952104,629144,630043;CP010867,629144,630043;CP011329,629144,630043;CP013202,629144,630043;
CP007631	Mauve	SHARED	628995	629142	.	.	.	Notes=Lenght147	AE009948,628995,629142;HF952104,628995,629142;HF952106,628995,629142;CP010867,628995,629142;CP011329,628995,629142;CP013202,628995,629142;
CP007631	Mauve	SHARED	628741	628992	.	.	.	Notes=Lenght251	AE009948,628741,628992;HF952104,628741,628992;HF952106,628741,628992;HF952105,628741,628992;HG939456,628741,628992;CP010867,628741,628992;CP011329,628741,628992;CP013202,628741,628992;
CP007631	Mauve	SHARED	628633	628740	.	.	.	Notes=Lenght107	AE009948,628633,628740;HF952104,628633,628740;HF952106,628633,628740;HG939456,628633,628740;CP010867,628633,628740;CP011329,628633,628740;CP013202,628633,628740;
CP007631	Mauve	SHARED	628098	628633	.	.	.	Notes=Lenght535	AE009948,628098,628633;HF952104,628098,628633;HF952106,628098,628633;CP010867,628098,628633;CP011329,628098,628633;CP013202,628098,628633;
CP007631	Mauve	SHARED	627594	628098	.	.	.	Notes=Lenght504	AE009948,627594,628098;HF952104,627594,628098;CP010867,627594,628098;CP011329,627594,628098;CP013202,627594,628098;
CP007631	Mauve	SHARED	627048	627593	.	.	.	Notes=Lenght545	AE009948,627048,627593;HF952104,627048,627593;HF952106,627048,627593;CP010867,627048,627593;CP011329,627048,627593;CP013202,627048,627593;
CP007631	Mauve	SHARED	624138	627048	.	.	.	Notes=Lenght2910	AE009948,624138,627048;HF952104,624138,627048;CP010867,624138,627048;CP011329,624138,627048;CP013202,624138,627048;
CP007631	Mauve	SHARED	624123	624136	.	.	.	Notes=Lenght13	AE009948,624123,624136;HF952104,624123,624136;HF952106,624123,624136;CP010867,624123,624136;CP011329,624123,624136;CP013202,624123,624136;
CP007631	Mauve	SHARED	623482	624122	.	.	.	Notes=Lenght640	AE009948,623482,624122;HF952104,623482,624122;HF952106,623482,624122;HG939456,623482,624122;CP010867,623482,624122;CP011329,623482,624122;CP013202,623482,624122;
CP007631	Mauve	SHARED	623136	623481	.	.	.	Notes=Lenght345	AE009948,623136,623481;HF952104,623136,623481;HF952106,623136,623481;CP010867,623136,623481;CP011329,623136,623481;CP013202,623136,623481;
CP007631	Mauve	SHARED	641179	641234	.	.	.	Notes=Lenght55	CP000114,641179,641234;CP003810,641179,641234;HF952104,641179,641234;CP010867,641179,641234;CP011325,641179,641234;CP011326,641179,641234;CP011327,641179,641234;CP011329,641179,641234;CP012419,641179,641234;CP013202,641179,641234;
CP007631	Mauve	SHARED	641235	641328	.	.	.	Notes=Lenght93	CP000114,641235,641328;CP003810,641235,641328;HF952104,641235,641328;CP010867,641235,641328;CP011325,641235,641328;CP011326,641235,641328;CP011327,641235,641328;CP011329,641235,641328;CP013202,641235,641328;
CP007631	Mauve	SHARED	641329	641399	.	.	.	Notes=Lenght70	CP000114,641329,641399;CP003810,641329,641399;HF952104,641329,641399;CP010867,641329,641399;CP011325,641329,641399;CP011326,641329,641399;CP011327,641329,641399;CP013202,641329,641399;
CP007631	Mauve	SHARED	641400	642461	.	.	.	Notes=Lenght1061	CP000114,641400,642461;CP003810,641400,642461;HF952104,641400,642461;CP010867,641400,642461;CP011325,641400,642461;CP011326,641400,642461;CP011327,641400,642461;CP011329,641400,642461;CP012419,641400,642461;CP013202,641400,642461;
CP007631	Mauve	SHARED	642462	642511	.	.	.	Notes=Lenght49	CP000114,642462,642511;CP003810,642462,642511;HF952104,642462,642511;CP010867,642462,642511;CP011325,642462,642511;CP011326,642462,642511;CP011327,642462,642511;CP011329,642462,642511;CP013202,642462,642511;
CP007631	Mauve	SHARED	642512	642785	.	.	.	Notes=Lenght273	HF952104,642512,642785;CP010867,642512,642785;CP011329,642512,642785;CP013202,642512,642785;
CP007631	Mauve	SHARED	642786	642902	.	.	.	Notes=Lenght116	CP000114,642786,642902;CP003810,642786,642902;HF952104,642786,642902;CP010867,642786,642902;CP011325,642786,642902;CP011326,642786,642902;CP011327,642786,642902;CP011329,642786,642902;CP013202,642786,642902;
CP007631	Mauve	SHARED	642903	643055	.	.	.	Notes=Lenght152	HF952104,642903,643055;CP010867,642903,643055;CP011329,642903,643055;CP013202,642903,643055;
CP007631	Mauve	SHARED	643056	643217	.	.	.	Notes=Lenght161	CP000114,643056,643217;CP003810,643056,643217;HF952104,643056,643217;CP010867,643056,643217;CP011325,643056,643217;CP011326,643056,643217;CP011327,643056,643217;CP011329,643056,643217;CP013202,643056,643217;
CP007631	Mauve	SHARED	643218	645582	.	.	.	Notes=Lenght2364	HF952104,643218,645582;CP010867,643218,645582;CP011329,643218,645582;CP013202,643218,645582;
CP007631	Mauve	SHARED	645583	645633	.	.	.	Notes=Lenght50	HF952104,645583,645633;CP010867,645583,645633;CP013202,645583,645633;
CP007631	Mauve	SHARED	645634	645840	.	.	.	Notes=Lenght206	HF952104,645634,645840;CP010867,645634,645840;CP011329,645634,645840;CP013202,645634,645840;
CP007631	Mauve	SHARED	645841	646785	.	.	.	Notes=Lenght944	CP011329,645841,646785;CP013202,645841,646785;
CP007631	Mauve	SHARED	646789	646814	.	.	.	Notes=Lenght25	HF952104,646789,646814;CP010867,646789,646814;CP011329,646789,646814;CP013202,646789,646814;
CP007631	Mauve	SHARED	646815	647196	.	.	.	Notes=Lenght381	HF952104,646815,647196;CP010867,646815,647196;CP011329,646815,647196;CP013202,646815,647196;
CP007631	Mauve	SHARED	647197	647436	.	.	.	Notes=Lenght239	CP000114,647197,647436;CP003810,647197,647436;HF952104,647197,647436;CP010867,647197,647436;CP011325,647197,647436;CP011326,647197,647436;CP011327,647197,647436;CP011329,647197,647436;CP013202,647197,647436;
CP007631	Mauve	SHARED	647437	647481	.	.	.	Notes=Lenght44	HF952104,647437,647481;CP010867,647437,647481;CP013202,647437,647481;
CP007631	Mauve	SHARED	647482	647692	.	.	.	Notes=Lenght210	CP000114,647482,647692;CP003810,647482,647692;HF952104,647482,647692;CP010867,647482,647692;CP011325,647482,647692;CP011326,647482,647692;CP011327,647482,647692;CP011329,647482,647692;CP013202,647482,647692;
CP007631	Mauve	SHARED	647693	648555	.	.	.	Notes=Lenght862	HF952104,647693,648555;CP010867,647693,648555;CP013202,647693,648555;
CP007631	Mauve	SHARED	648556	650866	.	.	.	Notes=Lenght2310	CP000114,648556,650866;CP003810,648556,650866;HF952104,648556,650866;CP010867,648556,650866;CP011325,648556,650866;CP011326,648556,650866;CP011327,648556,650866;CP011329,648556,650866;CP013202,648556,650866;
CP007631	Mauve	SHARED	650910	652587	.	.	.	Notes=Lenght1677	CP000114,650910,652587;CP003810,650910,652587;HF952104,650910,652587;CP010867,650910,652587;CP011325,650910,652587;CP011326,650910,652587;CP011327,650910,652587;CP011329,650910,652587;CP013202,650910,652587;
CP007631	Mauve	SHARED	652588	652920	.	.	.	Notes=Lenght332	AE009948,652588,652920;CP000114,652588,652920;CP003810,652588,652920;HF952104,652588,652920;CP010867,652588,652920;CP011325,652588,652920;CP011326,652588,652920;CP011327,652588,652920;CP011329,652588,652920;CP013202,652588,652920;
CP007631	Mauve	SHARED	652921	653116	.	.	.	Notes=Lenght195	CP000114,652921,653116;CP003810,652921,653116;HF952104,652921,653116;CP010867,652921,653116;CP011325,652921,653116;CP011326,652921,653116;CP011327,652921,653116;CP011329,652921,653116;CP013202,652921,653116;
CP007631	Mauve	SHARED	653117	653132	.	.	.	Notes=Lenght15	HF952104,653117,653132;CP010867,653117,653132;CP011325,653117,653132;CP011326,653117,653132;CP011327,653117,653132;CP011329,653117,653132;CP013202,653117,653132;
CP007631	Mauve	SHARED	653133	653693	.	.	.	Notes=Lenght560	CP000114,653133,653693;CP003810,653133,653693;HF952104,653133,653693;CP010867,653133,653693;CP011325,653133,653693;CP011326,653133,653693;CP011327,653133,653693;CP011329,653133,653693;CP013202,653133,653693;
CP007631	Mauve	SHARED	653694	654122	.	.	.	Notes=Lenght428	AE009948,653694,654122;CP000114,653694,654122;CP003810,653694,654122;HF952104,653694,654122;CP010867,653694,654122;CP011325,653694,654122;CP011326,653694,654122;CP011327,653694,654122;CP011329,653694,654122;CP013202,653694,654122;
CP007631	Mauve	SHARED	654123	655867	.	.	.	Notes=Lenght1744	CP000114,654123,655867;CP003810,654123,655867;HF952104,654123,655867;CP010867,654123,655867;CP011325,654123,655867;CP011326,654123,655867;CP011327,654123,655867;CP011329,654123,655867;CP013202,654123,655867;
CP007631	Mauve	SHARED	655868	656105	.	.	.	Notes=Lenght237	HF952104,655868,656105;CP010867,655868,656105;CP011325,655868,656105;CP011326,655868,656105;CP011327,655868,656105;CP011329,655868,656105;CP013202,655868,656105;
CP007631	Mauve	SHARED	656106	658805	.	.	.	Notes=Lenght2699	CP000114,656106,658805;CP003810,656106,658805;HF952104,656106,658805;CP010867,656106,658805;CP011325,656106,658805;CP011326,656106,658805;CP011327,656106,658805;CP011329,656106,658805;CP013202,656106,658805;
CP007631	Mauve	SHARED	658890	660689	.	.	.	Notes=Lenght1799	CP000114,658890,660689;CP003810,658890,660689;HF952104,658890,660689;CP010867,658890,660689;CP011325,658890,660689;CP011326,658890,660689;CP011327,658890,660689;CP011329,658890,660689;CP013202,658890,660689;
CP007631	Mauve	SHARED	660690	660879	.	.	.	Notes=Lenght189	AE009948,660690,660879;CP000114,660690,660879;CP003810,660690,660879;HF952104,660690,660879;CP010867,660690,660879;CP011325,660690,660879;CP011326,660690,660879;CP011327,660690,660879;CP011329,660690,660879;CP013202,660690,660879;
CP007631	Mauve	SHARED	660880	669073	.	.	.	Notes=Lenght8193	CP000114,660880,669073;CP003810,660880,669073;HF952104,660880,669073;CP010867,660880,669073;CP011325,660880,669073;CP011326,660880,669073;CP011327,660880,669073;CP011329,660880,669073;CP013202,660880,669073;
CP007631	Mauve	SHARED	669897	670036	.	.	.	Notes=Lenght139	CP000114,669897,670036;CP003810,669897,670036;HF952104,669897,670036;CP010867,669897,670036;CP011325,669897,670036;CP011326,669897,670036;CP011327,669897,670036;CP011329,669897,670036;CP013202,669897,670036;
CP007631	Mauve	SHARED	670053	678110	.	.	.	Notes=Lenght8057	CP000114,670053,678110;CP003810,670053,678110;HF952104,670053,678110;CP010867,670053,678110;CP011325,670053,678110;CP011326,670053,678110;CP011327,670053,678110;CP011329,670053,678110;CP013202,670053,678110;
CP007631	Mauve	SHARED	678111	679297	.	.	.	Notes=Lenght1186	HF952104,678111,679297;CP010867,678111,679297;CP011329,678111,679297;CP013202,678111,679297;
CP007631	Mauve	SHARED	679298	680932	.	.	.	Notes=Lenght1634	CP000114,679298,680932;CP003810,679298,680932;HF952104,679298,680932;CP010867,679298,680932;CP011325,679298,680932;CP011326,679298,680932;CP011327,679298,680932;CP011329,679298,680932;CP013202,679298,680932;
CP007631	Mauve	SHARED	680933	686545	.	.	.	Notes=Lenght5612	HF952104,680933,686545;CP010867,680933,686545;CP011329,680933,686545;CP013202,680933,686545;
CP007631	Mauve	SHARED	686776	689664	.	.	.	Notes=Lenght2888	HF952104,686776,689664;CP010867,686776,689664;CP011329,686776,689664;CP013202,686776,689664;
CP007631	Mauve	SHARED	689665	692000	.	.	.	Notes=Lenght2335	HF952104,689665,692000;CP010867,689665,692000;CP013202,689665,692000;
CP007631	Mauve	SHARED	692001	692086	.	.	.	Notes=Lenght85	HF952104,692001,692086;CP010867,692001,692086;CP011329,692001,692086;CP013202,692001,692086;
CP007631	Mauve	SHARED	692087	693709	.	.	.	Notes=Lenght1622	AE009948,692087,693709;HF952104,692087,693709;CP010867,692087,693709;CP011329,692087,693709;CP013202,692087,693709;
CP007631	Mauve	SHARED	693710	694146	.	.	.	Notes=Lenght436	AE009948,693710,694146;HF952104,693710,694146;HG939456,693710,694146;CP010867,693710,694146;CP011329,693710,694146;CP013202,693710,694146;
CP007631	Mauve	SHARED	694147	694910	.	.	.	Notes=Lenght763	AE009948,694147,694910;CP000114,694147,694910;HF952104,694147,694910;HG939456,694147,694910;CP010867,694147,694910;CP011329,694147,694910;CP013202,694147,694910;
CP007631	Mauve	SHARED	694911	694969	.	.	.	Notes=Lenght58	AE009948,694911,694969;CP000114,694911,694969;HF952104,694911,694969;CP010867,694911,694969;CP011329,694911,694969;CP013202,694911,694969;
CP007631	Mauve	SHARED	694970	695246	.	.	.	Notes=Lenght276	AE009948,694970,695246;CP000114,694970,695246;HF952104,694970,695246;CP007571,694970,695246;CP007570,694970,695246;CP010867,694970,695246;CP011329,694970,695246;CP013202,694970,695246;
CP007631	Mauve	SHARED	695247	695301	.	.	.	Notes=Lenght54	AE009948,695247,695301;CP000114,695247,695301;HF952104,695247,695301;CP010867,695247,695301;CP011329,695247,695301;CP013202,695247,695301;
CP007631	Mauve	SHARED	695302	695581	.	.	.	Notes=Lenght279	AE009948,695302,695581;CP000114,695302,695581;HF952104,695302,695581;CP010867,695302,695581;CP011329,695302,695581;CP012419,695302,695581;CP013202,695302,695581;
CP007631	Mauve	SHARED	695582	696306	.	.	.	Notes=Lenght724	AE009948,695582,696306;CP000114,695582,696306;HF952104,695582,696306;HG939456,695582,696306;CP010867,695582,696306;CP011329,695582,696306;CP012419,695582,696306;CP013202,695582,696306;
CP007631	Mauve	SHARED	696307	696494	.	.	.	Notes=Lenght187	AE009948,696307,696494;CP000114,696307,696494;HF952104,696307,696494;HG939456,696307,696494;CP007571,696307,696494;CP007570,696307,696494;CP010867,696307,696494;CP011329,696307,696494;CP012419,696307,696494;CP013202,696307,696494;
CP007631	Mauve	SHARED	696495	700242	.	.	.	Notes=Lenght3747	AE009948,696495,700242;CP000114,696495,700242;HF952104,696495,700242;HG939456,696495,700242;CP010867,696495,700242;CP011329,696495,700242;CP012419,696495,700242;CP013202,696495,700242;
CP007631	Mauve	SHARED	700243	700844	.	.	.	Notes=Lenght601	AE009948,700243,700844;CP000114,700243,700844;HF952104,700243,700844;CP010867,700243,700844;CP011329,700243,700844;CP012419,700243,700844;CP013202,700243,700844;
CP007631	Mauve	SHARED	700845	700899	.	.	.	Notes=Lenght54	AE009948,700845,700899;CP000114,700845,700899;HF952104,700845,700899;CP010867,700845,700899;CP011329,700845,700899;CP010319,700845,700899;CP012419,700845,700899;CP013202,700845,700899;
CP007631	Mauve	SHARED	700900	701945	.	.	.	Notes=Lenght1045	AE009948,700900,701945;CP000114,700900,701945;HF952104,700900,701945;CP010867,700900,701945;CP011329,700900,701945;CP012419,700900,701945;CP013202,700900,701945;
CP007631	Mauve	SHARED	701946	702150	.	.	.	Notes=Lenght204	AL732656,701946,702150;AE009948,701946,702150;CP000114,701946,702150;HF952104,701946,702150;CP010867,701946,702150;CP011329,701946,702150;CP012419,701946,702150;CP013202,701946,702150;
CP007631	Mauve	SHARED	702151	703670	.	.	.	Notes=Lenght1519	AE009948,702151,703670;CP000114,702151,703670;HF952104,702151,703670;CP010867,702151,703670;CP011329,702151,703670;CP012419,702151,703670;CP013202,702151,703670;
CP007631	Mauve	SHARED	703671	706317	.	.	.	Notes=Lenght2646	AE009948,703671,706317;CP000114,703671,706317;HF952104,703671,706317;HG939456,703671,706317;CP010867,703671,706317;CP011329,703671,706317;CP012419,703671,706317;CP013202,703671,706317;
CP007631	Mauve	SHARED	706318	706611	.	.	.	Notes=Lenght293	AE009948,706318,706611;CP000114,706318,706611;HF952104,706318,706611;HG939456,706318,706611;CP006910,706318,706611;CP010867,706318,706611;CP011329,706318,706611;CP012419,706318,706611;CP013202,706318,706611;
CP007631	Mauve	SHARED	706612	708164	.	.	.	Notes=Lenght1552	AE009948,706612,708164;CP000114,706612,708164;HF952104,706612,708164;HG939456,706612,708164;CP010867,706612,708164;CP011329,706612,708164;CP012419,706612,708164;CP013202,706612,708164;
CP007631	Mauve	SHARED	708165	708287	.	.	.	Notes=Lenght122	AE009948,708165,708287;CP000114,708165,708287;CP003810,708165,708287;HF952104,708165,708287;HG939456,708165,708287;CP007632,708165,708287;CP010867,708165,708287;CP011325,708165,708287;CP011326,708165,708287;CP011327,708165,708287;CP011329,708165,708287;CP012419,708165,708287;CP013202,708165,708287;
CP007631	Mauve	SHARED	708288	708722	.	.	.	Notes=Lenght434	AL732656,708288,708722;AE009948,708288,708722;CP000114,708288,708722;CP003810,708288,708722;HF952104,708288,708722;HG939456,708288,708722;CP007632,708288,708722;CP007572,708288,708722;CP007571,708288,708722;CP007570,708288,708722;CP010867,708288,708722;CP011325,708288,708722;CP011326,708288,708722;CP011327,708288,708722;CP011329,708288,708722;CP012419,708288,708722;CP013202,708288,708722;
CP007631	Mauve	SHARED	708723	708852	.	.	.	Notes=Lenght129	AL732656,708723,708852;AE009948,708723,708852;CP000114,708723,708852;CP003810,708723,708852;CP003919,708723,708852;HF952104,708723,708852;CP007482,708723,708852;CP007565,708723,708852;HG939456,708723,708852;CP007632,708723,708852;CP007572,708723,708852;CP007571,708723,708852;CP007570,708723,708852;FO393392,708723,708852;CP010867,708723,708852;CP011325,708723,708852;CP011326,708723,708852;CP011327…
CP007631	Mauve	SHARED	708853	708906	.	.	.	Notes=Lenght53	AL732656,708853,708906;AE009948,708853,708906;CP000114,708853,708906;CP003810,708853,708906;CP003919,708853,708906;HF952104,708853,708906;CP007482,708853,708906;CP007565,708853,708906;HG939456,708853,708906;CP007632,708853,708906;CP007572,708853,708906;CP007571,708853,708906;CP007570,708853,708906;FO393392,708853,708906;CP010867,708853,708906;CP011325,708853,708906;CP011326,708853,708906;CP011327…
CP007631	Mauve	SHARED	708910	708988	.	.	.	Notes=Lenght78	AL732656,708910,708988;AE009948,708910,708988;CP000114,708910,708988;CP003810,708910,708988;HF952104,708910,708988;CP007482,708910,708988;CP007565,708910,708988;HG939456,708910,708988;CP007632,708910,708988;CP006910,708910,708988;CP007572,708910,708988;CP007571,708910,708988;CP007570,708910,708988;FO393392,708910,708988;CP010867,708910,708988;CP011325,708910,708988;CP011326,708910,708988;CP011327…
CP007631	Mauve	SHARED	708989	709171	.	.	.	Notes=Lenght182	AL732656,708989,709171;AE009948,708989,709171;CP000114,708989,709171;CP003810,708989,709171;CP003919,708989,709171;HF952104,708989,709171;CP007482,708989,709171;CP007565,708989,709171;HG939456,708989,709171;CP007632,708989,709171;CP006910,708989,709171;CP007572,708989,709171;CP007571,708989,709171;CP007570,708989,709171;FO393392,708989,709171;CP010867,708989,709171;CP011325,708989,709171;CP011326…
CP007631	Mauve	SHARED	709172	709286	.	.	.	Notes=Lenght114	AL732656,709172,709286;AE009948,709172,709286;CP000114,709172,709286;CP003810,709172,709286;HF952104,709172,709286;CP007482,709172,709286;CP007565,709172,709286;HG939456,709172,709286;CP007632,709172,709286;CP006910,709172,709286;CP007572,709172,709286;CP007571,709172,709286;CP007570,709172,709286;FO393392,709172,709286;CP010867,709172,709286;CP011325,709172,709286;CP011326,709172,709286;CP011327…
CP007631	Mauve	SHARED	709287	710314	.	.	.	Notes=Lenght1027	AL732656,709287,710314;AE009948,709287,710314;CP000114,709287,710314;CP003810,709287,710314;HF952104,709287,710314;HG939456,709287,710314;CP007632,709287,710314;CP006910,709287,710314;CP007572,709287,710314;CP007571,709287,710314;CP007570,709287,710314;CP010867,709287,710314;CP011325,709287,710314;CP011326,709287,710314;CP011327,709287,710314;CP011329,709287,710314;CP012419,709287,710314;CP013202…
CP007631	Mauve	SHARED	710315	710336	.	.	.	Notes=Lenght21	AE009948,710315,710336;CP000114,710315,710336;CP003810,710315,710336;HF952104,710315,710336;HG939456,710315,710336;CP007632,710315,710336;CP010867,710315,710336;CP011325,710315,710336;CP011326,710315,710336;CP011327,710315,710336;CP011329,710315,710336;CP012419,710315,710336;CP013202,710315,710336;
CP007631	Mauve	SHARED	710338	711008	.	.	.	Notes=Lenght670	AE009948,710338,711008;CP000114,710338,711008;CP003810,710338,711008;HF952104,710338,711008;HG939456,710338,711008;CP007632,710338,711008;CP010867,710338,711008;CP011325,710338,711008;CP011326,710338,711008;CP011327,710338,711008;CP011329,710338,711008;CP012419,710338,711008;CP013202,710338,711008;
CP007631	Mauve	SHARED	711010	711511	.	.	.	Notes=Lenght501	AE009948,711010,711511;CP000114,711010,711511;CP003810,711010,711511;HF952104,711010,711511;HG939456,711010,711511;CP007632,711010,711511;CP010867,711010,711511;CP011325,711010,711511;CP011326,711010,711511;CP011327,711010,711511;CP011329,711010,711511;CP012419,711010,711511;CP013202,711010,711511;
CP007631	Mauve	SHARED	711516	714137	.	.	.	Notes=Lenght2621	AE009948,711516,714137;CP000114,711516,714137;CP003810,711516,714137;HF952104,711516,714137;HG939456,711516,714137;CP007632,711516,714137;CP010867,711516,714137;CP011325,711516,714137;CP011326,711516,714137;CP011327,711516,714137;CP011329,711516,714137;CP012419,711516,714137;CP013202,711516,714137;
CP007631	Mauve	SHARED	714138	715256	.	.	.	Notes=Lenght1118	AE009948,714138,715256;CP000114,714138,715256;CP003810,714138,715256;HF952104,714138,715256;CP010867,714138,715256;CP011325,714138,715256;CP011326,714138,715256;CP011327,714138,715256;CP011329,714138,715256;CP012419,714138,715256;CP013202,714138,715256;
CP007631	Mauve	SHARED	715257	718378	.	.	.	Notes=Lenght3121	AL732656,715257,718378;AE009948,715257,718378;CP000114,715257,718378;CP003810,715257,718378;HF952104,715257,718378;HF952106,715257,718378;HF952105,715257,718378;HG939456,715257,718378;CP007632,715257,718378;CP006910,715257,718378;CP007572,715257,718378;CP007571,715257,718378;CP007570,715257,718378;CP010867,715257,718378;CP011325,715257,718378;CP011326,715257,718378;CP011327,715257,718378;CP011329…
CP007631	Mauve	SHARED	718379	718405	.	.	.	Notes=Lenght26	AL732656,718379,718405;AE009948,718379,718405;CP000114,718379,718405;CP003810,718379,718405;HF952104,718379,718405;CP007572,718379,718405;CP007571,718379,718405;CP007570,718379,718405;CP010867,718379,718405;CP011325,718379,718405;CP011326,718379,718405;CP011327,718379,718405;CP011329,718379,718405;CP012419,718379,718405;CP013202,718379,718405;
CP007631	Mauve	SHARED	718406	718605	.	.	.	Notes=Lenght199	AL732656,718406,718605;AE009948,718406,718605;CP000114,718406,718605;CP003810,718406,718605;HF952104,718406,718605;HF952106,718406,718605;HF952105,718406,718605;HG939456,718406,718605;CP007632,718406,718605;CP006910,718406,718605;CP007572,718406,718605;CP007571,718406,718605;CP007570,718406,718605;CP010867,718406,718605;CP011325,718406,718605;CP011326,718406,718605;CP011327,718406,718605;CP011329…
CP007631	Mauve	SHARED	718606	718678	.	.	.	Notes=Lenght72	AL732656,718606,718678;AE009948,718606,718678;CP000114,718606,718678;CP003810,718606,718678;HF952104,718606,718678;CP007572,718606,718678;CP007571,718606,718678;CP007570,718606,718678;CP010867,718606,718678;CP011325,718606,718678;CP011326,718606,718678;CP011327,718606,718678;CP011329,718606,718678;CP012419,718606,718678;CP013202,718606,718678;
CP007631	Mauve	SHARED	718679	718804	.	.	.	Notes=Lenght125	AL732656,718679,718804;AE009948,718679,718804;CP000114,718679,718804;CP003810,718679,718804;HF952104,718679,718804;HF952106,718679,718804;HF952105,718679,718804;HG939456,718679,718804;CP007632,718679,718804;CP006910,718679,718804;CP007572,718679,718804;CP007571,718679,718804;CP007570,718679,718804;CP010867,718679,718804;CP011325,718679,718804;CP011326,718679,718804;CP011327,718679,718804;CP011329…
CP007631	Mauve	SHARED	718805	718978	.	.	.	Notes=Lenght173	AL732656,718805,718978;AE009948,718805,718978;CP000114,718805,718978;CP003810,718805,718978;HF952104,718805,718978;CP007572,718805,718978;CP007571,718805,718978;CP007570,718805,718978;CP010867,718805,718978;CP011325,718805,718978;CP011326,718805,718978;CP011327,718805,718978;CP011329,718805,718978;CP012419,718805,718978;CP013202,718805,718978;
CP007631	Mauve	SHARED	718979	719104	.	.	.	Notes=Lenght125	AL732656,718979,719104;AE009948,718979,719104;CP000114,718979,719104;CP003810,718979,719104;HF952104,718979,719104;HF952106,718979,719104;HF952105,718979,719104;HG939456,718979,719104;CP007632,718979,719104;CP006910,718979,719104;CP007572,718979,719104;CP007571,718979,719104;CP007570,718979,719104;CP010867,718979,719104;CP011325,718979,719104;CP011326,718979,719104;CP011327,718979,719104;CP011329…
CP007631	Mauve	SHARED	719105	719178	.	.	.	Notes=Lenght73	AL732656,719105,719178;AE009948,719105,719178;CP000114,719105,719178;CP003810,719105,719178;HF952104,719105,719178;CP007572,719105,719178;CP007571,719105,719178;CP007570,719105,719178;CP010867,719105,719178;CP011325,719105,719178;CP011326,719105,719178;CP011327,719105,719178;CP011329,719105,719178;CP012419,719105,719178;CP013202,719105,719178;
CP007631	Mauve	SHARED	719179	719355	.	.	.	Notes=Lenght176	AL732656,719179,719355;AE009948,719179,719355;CP000114,719179,719355;CP003810,719179,719355;HF952104,719179,719355;HF952106,719179,719355;HF952105,719179,719355;HG939456,719179,719355;CP007632,719179,719355;CP006910,719179,719355;CP007572,719179,719355;CP007571,719179,719355;CP007570,719179,719355;CP010867,719179,719355;CP011325,719179,719355;CP011326,719179,719355;CP011327,719179,719355;CP011329…
CP007631	Mauve	SHARED	719356	719426	.	.	.	Notes=Lenght70	AL732656,719356,719426;AE009948,719356,719426;CP000114,719356,719426;CP003810,719356,719426;HF952104,719356,719426;CP007572,719356,719426;CP007571,719356,719426;CP007570,719356,719426;CP010867,719356,719426;CP011325,719356,719426;CP011326,719356,719426;CP011327,719356,719426;CP011329,719356,719426;CP012419,719356,719426;CP013202,719356,719426;
CP007631	Mauve	SHARED	719427	719628	.	.	.	Notes=Lenght201	AL732656,719427,719628;AE009948,719427,719628;CP000114,719427,719628;CP003810,719427,719628;HF952104,719427,719628;HF952106,719427,719628;HF952105,719427,719628;HG939456,719427,719628;CP007632,719427,719628;CP006910,719427,719628;CP007572,719427,719628;CP007571,719427,719628;CP007570,719427,719628;CP010867,719427,719628;CP011325,719427,719628;CP011326,719427,719628;CP011327,719427,719628;CP011329…
CP007631	Mauve	SHARED	719629	719653	.	.	.	Notes=Lenght24	AL732656,719629,719653;AE009948,719629,719653;CP000114,719629,719653;CP003810,719629,719653;HF952104,719629,719653;CP007572,719629,719653;CP007571,719629,719653;CP007570,719629,719653;CP010867,719629,719653;CP011325,719629,719653;CP011326,719629,719653;CP011327,719629,719653;CP011329,719629,719653;CP012419,719629,719653;CP013202,719629,719653;
CP007631	Mauve	SHARED	719654	719853	.	.	.	Notes=Lenght199	AL732656,719654,719853;AE009948,719654,719853;CP000114,719654,719853;CP003810,719654,719853;HF952104,719654,719853;HF952106,719654,719853;HF952105,719654,719853;HG939456,719654,719853;CP007632,719654,719853;CP006910,719654,719853;CP007572,719654,719853;CP007571,719654,719853;CP007570,719654,719853;CP010867,719654,719853;CP011325,719654,719853;CP011326,719654,719853;CP011327,719654,719853;CP011329…
CP007631	Mauve	SHARED	719854	719928	.	.	.	Notes=Lenght74	AL732656,719854,719928;AE009948,719854,719928;CP000114,719854,719928;CP003810,719854,719928;HF952104,719854,719928;CP007572,719854,719928;CP007571,719854,719928;CP007570,719854,719928;CP010867,719854,719928;CP011325,719854,719928;CP011326,719854,719928;CP011327,719854,719928;CP011329,719854,719928;CP012419,719854,719928;CP013202,719854,719928;
CP007631	Mauve	SHARED	719929	720076	.	.	.	Notes=Lenght147	AL732656,719929,720076;AE009948,719929,720076;CP000114,719929,720076;CP003810,719929,720076;HF952104,719929,720076;HF952106,719929,720076;HF952105,719929,720076;HG939456,719929,720076;CP007632,719929,720076;CP006910,719929,720076;CP007572,719929,720076;CP007571,719929,720076;CP007570,719929,720076;CP010867,719929,720076;CP011325,719929,720076;CP011326,719929,720076;CP011327,719929,720076;CP011329…
CP007631	Mauve	SHARED	720077	720205	.	.	.	Notes=Lenght128	AL732656,720077,720205;AE009948,720077,720205;CP000114,720077,720205;CP003810,720077,720205;HF952104,720077,720205;CP007572,720077,720205;CP007571,720077,720205;CP007570,720077,720205;CP010867,720077,720205;CP011325,720077,720205;CP011326,720077,720205;CP011327,720077,720205;CP011329,720077,720205;CP012419,720077,720205;CP013202,720077,720205;
CP007631	Mauve	SHARED	720206	720326	.	.	.	Notes=Lenght120	AL732656,720206,720326;AE009948,720206,720326;CP000114,720206,720326;CP003810,720206,720326;HF952104,720206,720326;HF952106,720206,720326;HF952105,720206,720326;HG939456,720206,720326;CP007632,720206,720326;CP006910,720206,720326;CP007572,720206,720326;CP007571,720206,720326;CP007570,720206,720326;CP010867,720206,720326;CP011325,720206,720326;CP011326,720206,720326;CP011327,720206,720326;CP011329…
CP007631	Mauve	SHARED	720327	720455	.	.	.	Notes=Lenght128	AL732656,720327,720455;AE009948,720327,720455;CP000114,720327,720455;CP003810,720327,720455;HF952104,720327,720455;CP007572,720327,720455;CP007571,720327,720455;CP007570,720327,720455;CP010867,720327,720455;CP011325,720327,720455;CP011326,720327,720455;CP011327,720327,720455;CP011329,720327,720455;CP012419,720327,720455;CP013202,720327,720455;
CP007631	Mauve	SHARED	720456	720581	.	.	.	Notes=Lenght125	AL732656,720456,720581;AE009948,720456,720581;CP000114,720456,720581;CP003810,720456,720581;HF952104,720456,720581;HF952106,720456,720581;HF952105,720456,720581;HG939456,720456,720581;CP007632,720456,720581;CP006910,720456,720581;CP007572,720456,720581;CP007571,720456,720581;CP007570,720456,720581;CP010867,720456,720581;CP011325,720456,720581;CP011326,720456,720581;CP011327,720456,720581;CP011329…
CP007631	Mauve	SHARED	720582	720700	.	.	.	Notes=Lenght118	AL732656,720582,720700;AE009948,720582,720700;CP000114,720582,720700;CP003810,720582,720700;HF952104,720582,720700;CP007572,720582,720700;CP007571,720582,720700;CP007570,720582,720700;CP010867,720582,720700;CP011325,720582,720700;CP011326,720582,720700;CP011327,720582,720700;CP011329,720582,720700;CP012419,720582,720700;CP013202,720582,720700;
CP007631	Mauve	SHARED	720701	727140	.	.	.	Notes=Lenght6439	AL732656,720701,727140;AE009948,720701,727140;CP000114,720701,727140;CP003810,720701,727140;HF952104,720701,727140;HF952106,720701,727140;HF952105,720701,727140;HG939456,720701,727140;CP007632,720701,727140;CP006910,720701,727140;CP007572,720701,727140;CP007571,720701,727140;CP007570,720701,727140;CP010867,720701,727140;CP011325,720701,727140;CP011326,720701,727140;CP011327,720701,727140;CP011329…
CP007631	Mauve	SHARED	727142	731394	.	.	.	Notes=Lenght4252	AE009948,727142,731394;CP000114,727142,731394;CP003810,727142,731394;HF952104,727142,731394;HF952106,727142,731394;HF952105,727142,731394;HG939456,727142,731394;CP007632,727142,731394;CP010867,727142,731394;CP011325,727142,731394;CP011326,727142,731394;CP011327,727142,731394;CP011329,727142,731394;CP010319,727142,731394;CP012419,727142,731394;CP013202,727142,731394;
CP007631	Mauve	SHARED	731395	731461	.	.	.	Notes=Lenght66	AE009948,731395,731461;CP000114,731395,731461;CP003810,731395,731461;HF952104,731395,731461;HF952106,731395,731461;HF952105,731395,731461;HG939456,731395,731461;CP007632,731395,731461;CP010867,731395,731461;CP011325,731395,731461;CP011326,731395,731461;CP011327,731395,731461;CP011329,731395,731461;CP010319,731395,731461;CP012419,731395,731461;CP013202,731395,731461;
CP007631	Mauve	SHARED	731462	733929	.	.	.	Notes=Lenght2467	AE009948,731462,733929;CP000114,731462,733929;CP003810,731462,733929;HF952104,731462,733929;HF952106,731462,733929;HF952105,731462,733929;HG939456,731462,733929;CP007632,731462,733929;CP010867,731462,733929;CP011325,731462,733929;CP011326,731462,733929;CP011327,731462,733929;CP011329,731462,733929;CP010319,731462,733929;CP012419,731462,733929;CP013202,731462,733929;
CP007631	Mauve	SHARED	733948	733998	.	.	.	Notes=Lenght50	AE009948,733948,733998;CP000114,733948,733998;CP003810,733948,733998;HF952104,733948,733998;HF952106,733948,733998;HF952105,733948,733998;HG939456,733948,733998;CP007632,733948,733998;CP010867,733948,733998;CP011325,733948,733998;CP011326,733948,733998;CP011327,733948,733998;CP011329,733948,733998;CP010319,733948,733998;CP012419,733948,733998;CP013202,733948,733998;
CP007631	Mauve	SHARED	733999	734628	.	.	.	Notes=Lenght629	AE009948,733999,734628;CP000114,733999,734628;CP003810,733999,734628;HF952104,733999,734628;HF952106,733999,734628;HF952105,733999,734628;HG939456,733999,734628;CP007632,733999,734628;CP010867,733999,734628;CP011325,733999,734628;CP011326,733999,734628;CP011327,733999,734628;CP011329,733999,734628;CP010319,733999,734628;CP012419,733999,734628;CP013202,733999,734628;
CP007631	Mauve	SHARED	734630	735033	.	.	.	Notes=Lenght403	AE009948,734630,735033;CP000114,734630,735033;CP003810,734630,735033;HF952104,734630,735033;HF952106,734630,735033;HF952105,734630,735033;HG939456,734630,735033;CP007632,734630,735033;CP010867,734630,735033;CP011325,734630,735033;CP011326,734630,735033;CP011327,734630,735033;CP011329,734630,735033;CP010319,734630,735033;CP012419,734630,735033;CP013202,734630,735033;
CP007631	Mauve	SHARED	735034	735550	.	.	.	Notes=Lenght516	AE009948,735034,735550;CP000114,735034,735550;CP003810,735034,735550;HF952104,735034,735550;HG939456,735034,735550;CP007632,735034,735550;CP010867,735034,735550;CP011325,735034,735550;CP011326,735034,735550;CP011327,735034,735550;CP011329,735034,735550;CP010319,735034,735550;CP012419,735034,735550;CP013202,735034,735550;
CP007631	Mauve	SHARED	735551	735589	.	.	.	Notes=Lenght38	AE009948,735551,735589;CP000114,735551,735589;CP003810,735551,735589;HF952104,735551,735589;CP010867,735551,735589;CP011325,735551,735589;CP011326,735551,735589;CP011327,735551,735589;CP011329,735551,735589;CP010319,735551,735589;CP012419,735551,735589;CP013202,735551,735589;
CP007631	Mauve	SHARED	735590	735602	.	.	.	Notes=Lenght12	AE009948,735590,735602;CP000114,735590,735602;CP003810,735590,735602;HF952104,735590,735602;CP010867,735590,735602;CP011325,735590,735602;CP011326,735590,735602;CP011327,735590,735602;CP011329,735590,735602;CP012419,735590,735602;CP013202,735590,735602;
CP007631	Mauve	SHARED	735603	735630	.	.	.	Notes=Lenght27	AE009948,735603,735630;CP000114,735603,735630;CP003810,735603,735630;HF952104,735603,735630;CP010867,735603,735630;CP011325,735603,735630;CP011326,735603,735630;CP011327,735603,735630;CP011329,735603,735630;CP010319,735603,735630;CP012419,735603,735630;CP013202,735603,735630;
CP007631	Mauve	SHARED	735631	735711	.	.	.	Notes=Lenght80	AE009948,735631,735711;CP000114,735631,735711;CP003810,735631,735711;HF952104,735631,735711;HG939456,735631,735711;CP007632,735631,735711;CP010867,735631,735711;CP011325,735631,735711;CP011326,735631,735711;CP011327,735631,735711;CP011329,735631,735711;CP010319,735631,735711;CP012419,735631,735711;CP013202,735631,735711;
CP007631	Mauve	SHARED	735712	735793	.	.	.	Notes=Lenght81	AE009948,735712,735793;CP000114,735712,735793;CP003810,735712,735793;CP003919,735712,735793;HF952104,735712,735793;CP007482,735712,735793;CP007565,735712,735793;HG939456,735712,735793;CP007632,735712,735793;FO393392,735712,735793;CP010867,735712,735793;CP011325,735712,735793;CP011326,735712,735793;CP011327,735712,735793;CP011328,735712,735793;CP011329,735712,735793;CP012419,735712,735793;CP013202…
CP007631	Mauve	SHARED	735794	736032	.	.	.	Notes=Lenght238	AE009948,735794,736032;CP000114,735794,736032;CP003810,735794,736032;HF952104,735794,736032;HG939456,735794,736032;CP007632,735794,736032;CP010867,735794,736032;CP011325,735794,736032;CP011326,735794,736032;CP011327,735794,736032;CP011329,735794,736032;CP010319,735794,736032;CP012419,735794,736032;CP013202,735794,736032;
CP007631	Mauve	SHARED	736033	736243	.	.	.	Notes=Lenght210	AE009948,736033,736243;CP000114,736033,736243;CP003810,736033,736243;CP003919,736033,736243;HF952104,736033,736243;CP007482,736033,736243;CP007565,736033,736243;FO393392,736033,736243;CP010867,736033,736243;CP011325,736033,736243;CP011326,736033,736243;CP011327,736033,736243;CP011328,736033,736243;CP011329,736033,736243;CP012419,736033,736243;CP013202,736033,736243;
CP007631	Mauve	SHARED	736245	736287	.	.	.	Notes=Lenght42	AE009948,736245,736287;CP000114,736245,736287;CP003810,736245,736287;HF952104,736245,736287;CP010867,736245,736287;CP011325,736245,736287;CP011326,736245,736287;CP011327,736245,736287;CP011329,736245,736287;CP010319,736245,736287;CP012419,736245,736287;CP013202,736245,736287;
CP007631	Mauve	SHARED	736288	736689	.	.	.	Notes=Lenght401	AE009948,736288,736689;CP000114,736288,736689;CP003810,736288,736689;CP003919,736288,736689;HF952104,736288,736689;CP007482,736288,736689;CP007565,736288,736689;HG939456,736288,736689;CP007632,736288,736689;FO393392,736288,736689;CP010867,736288,736689;CP011325,736288,736689;CP011326,736288,736689;CP011327,736288,736689;CP011328,736288,736689;CP011329,736288,736689;CP012419,736288,736689;CP013202…
CP007631	Mauve	SHARED	736690	736767	.	.	.	Notes=Lenght77	AE009948,736690,736767;CP000114,736690,736767;CP003810,736690,736767;HF952104,736690,736767;CP010867,736690,736767;CP011325,736690,736767;CP011326,736690,736767;CP011327,736690,736767;CP011329,736690,736767;CP010319,736690,736767;CP012419,736690,736767;CP013202,736690,736767;
CP007631	Mauve	SHARED	736768	737788	.	.	.	Notes=Lenght1020	AE009948,736768,737788;CP000114,736768,737788;CP003810,736768,737788;CP003919,736768,737788;HF952104,736768,737788;CP007482,736768,737788;CP007565,736768,737788;HG939456,736768,737788;CP007632,736768,737788;FO393392,736768,737788;CP010867,736768,737788;CP011325,736768,737788;CP011326,736768,737788;CP011327,736768,737788;CP011328,736768,737788;CP011329,736768,737788;CP012419,736768,737788;CP013202…
CP007631	Mauve	SHARED	737789	737811	.	.	.	Notes=Lenght22	AE009948,737789,737811;CP000114,737789,737811;CP003810,737789,737811;CP003919,737789,737811;HF952104,737789,737811;HF952105,737789,737811;CP007482,737789,737811;CP007565,737789,737811;HG939456,737789,737811;CP007632,737789,737811;FO393392,737789,737811;CP010867,737789,737811;CP011325,737789,737811;CP011326,737789,737811;CP011327,737789,737811;CP011328,737789,737811;CP011329,737789,737811;CP012419…
CP007631	Mauve	SHARED	737826	738058	.	.	.	Notes=Lenght232	AE009948,737826,738058;CP000114,737826,738058;CP003810,737826,738058;CP003919,737826,738058;HF952104,737826,738058;CP007482,737826,738058;CP007565,737826,738058;HG939456,737826,738058;CP007632,737826,738058;FO393392,737826,738058;CP010867,737826,738058;CP011325,737826,738058;CP011326,737826,738058;CP011327,737826,738058;CP011328,737826,738058;CP011329,737826,738058;CP010319,737826,738058;CP012419…
CP007631	Mauve	SHARED	738059	738078	.	.	.	Notes=Lenght19	AE009948,738059,738078;CP000114,738059,738078;CP003810,738059,738078;CP003919,738059,738078;HF952104,738059,738078;CP007482,738059,738078;CP007565,738059,738078;CP007632,738059,738078;FO393392,738059,738078;CP010867,738059,738078;CP011325,738059,738078;CP011326,738059,738078;CP011327,738059,738078;CP011328,738059,738078;CP011329,738059,738078;CP010319,738059,738078;CP012419,738059,738078;CP013202…
CP007631	Mauve	SHARED	738079	740210	.	.	.	Notes=Lenght2131	AE009948,738079,740210;CP000114,738079,740210;CP003810,738079,740210;CP003919,738079,740210;HF952104,738079,740210;CP007482,738079,740210;CP007565,738079,740210;HG939456,738079,740210;CP007632,738079,740210;FO393392,738079,740210;CP010867,738079,740210;CP011325,738079,740210;CP011326,738079,740210;CP011327,738079,740210;CP011328,738079,740210;CP011329,738079,740210;CP010319,738079,740210;CP012419…
CP007631	Mauve	SHARED	740211	740358	.	.	.	Notes=Lenght147	AE009948,740211,740358;CP000114,740211,740358;CP003810,740211,740358;CP003919,740211,740358;HF952104,740211,740358;HF952106,740211,740358;HF952105,740211,740358;CP007482,740211,740358;CP007565,740211,740358;HG939456,740211,740358;CP007632,740211,740358;FO393392,740211,740358;CP010867,740211,740358;CP011325,740211,740358;CP011326,740211,740358;CP011327,740211,740358;CP011328,740211,740358;CP011329…
CP007631	Mauve	SHARED	749476	749520	.	.	.	Notes=Lenght44	AL732656,749476,749520;AE009948,749476,749520;CP000114,749476,749520;CP003810,749476,749520;HF952104,749476,749520;HF952106,749476,749520;HF952105,749476,749520;CP007482,749476,749520;CP007565,749476,749520;HG939456,749476,749520;CP007632,749476,749520;CP006910,749476,749520;CP007572,749476,749520;CP007571,749476,749520;CP007570,749476,749520;FO393392,749476,749520;CP010867,749476,749520;CP011325…
CP007631	Mauve	SHARED	754554	756273	.	.	.	Notes=Lenght1719	AL732656,754554,756273;AE009948,754554,756273;CP000114,754554,756273;CP003810,754554,756273;HF952104,754554,756273;HF952106,754554,756273;HF952105,754554,756273;CP007482,754554,756273;CP007565,754554,756273;HG939456,754554,756273;CP007632,754554,756273;CP006910,754554,756273;CP007572,754554,756273;CP007571,754554,756273;CP007570,754554,756273;FO393392,754554,756273;CP010867,754554,756273;CP011325…
CP007631	Mauve	SHARED	757477	757698	.	.	.	Notes=Lenght221	AL732656,757477,757698;AE009948,757477,757698;CP000114,757477,757698;CP003810,757477,757698;CP003919,757477,757698;HF952104,757477,757698;HF952106,757477,757698;HF952105,757477,757698;HG939456,757477,757698;CP007632,757477,757698;CP006910,757477,757698;CP007572,757477,757698;CP007571,757477,757698;CP007570,757477,757698;CP010867,757477,757698;CP011325,757477,757698;CP011326,757477,757698;CP011327…
CP007631	Mauve	SHARED	757750	757851	.	.	.	Notes=Lenght101	AL732656,757750,757851;AE009948,757750,757851;CP000114,757750,757851;CP003810,757750,757851;CP003919,757750,757851;HF952104,757750,757851;HF952106,757750,757851;HF952105,757750,757851;CP007482,757750,757851;CP007565,757750,757851;HG939456,757750,757851;CP007632,757750,757851;CP006910,757750,757851;FO393392,757750,757851;CP010867,757750,757851;CP011325,757750,757851;CP011326,757750,757851;CP011327…
CP007631	Mauve	SHARED	758192	758273	.	.	.	Notes=Lenght81	AL732656,758192,758273;AE009948,758192,758273;CP000114,758192,758273;CP003810,758192,758273;HF952104,758192,758273;HF952106,758192,758273;HF952105,758192,758273;CP007482,758192,758273;CP007565,758192,758273;HG939456,758192,758273;CP007632,758192,758273;CP006910,758192,758273;CP007572,758192,758273;CP007571,758192,758273;CP007570,758192,758273;FO393392,758192,758273;CP010867,758192,758273;CP011325…
CP007631	Mauve	SHARED	758623	763369	.	.	.	Notes=Lenght4746	AL732656,758623,763369;AE009948,758623,763369;CP000114,758623,763369;CP003810,758623,763369;HF952104,758623,763369;HF952106,758623,763369;HF952105,758623,763369;CP007482,758623,763369;CP007565,758623,763369;HG939456,758623,763369;CP007632,758623,763369;CP006910,758623,763369;CP007572,758623,763369;CP007571,758623,763369;CP007570,758623,763369;FO393392,758623,763369;CP010867,758623,763369;CP011325…
CP007631	Mauve	SHARED	763370	763519	.	.	.	Notes=Lenght149	AL732656,763370,763519;AE009948,763370,763519;CP000114,763370,763519;CP003810,763370,763519;HF952104,763370,763519;HF952106,763370,763519;HF952105,763370,763519;HG939456,763370,763519;CP007632,763370,763519;CP006910,763370,763519;CP007572,763370,763519;CP007571,763370,763519;CP007570,763370,763519;CP010867,763370,763519;CP011325,763370,763519;CP011326,763370,763519;CP011327,763370,763519;CP011329…
CP007631	Mauve	SHARED	763520	764607	.	.	.	Notes=Lenght1087	AL732656,763520,764607;AE009948,763520,764607;CP000114,763520,764607;CP003810,763520,764607;HF952104,763520,764607;HF952106,763520,764607;HF952105,763520,764607;CP007482,763520,764607;CP007565,763520,764607;HG939456,763520,764607;CP007632,763520,764607;CP006910,763520,764607;CP007572,763520,764607;CP007571,763520,764607;CP007570,763520,764607;FO393392,763520,764607;CP010867,763520,764607;CP011325…
CP007631	Mauve	SHARED	764608	764622	.	.	.	Notes=Lenght14	AL732656,764608,764622;AE009948,764608,764622;CP000114,764608,764622;CP003810,764608,764622;HF952104,764608,764622;HF952106,764608,764622;HF952105,764608,764622;HG939456,764608,764622;CP007632,764608,764622;CP006910,764608,764622;CP007572,764608,764622;CP007571,764608,764622;CP007570,764608,764622;CP010867,764608,764622;CP011325,764608,764622;CP011326,764608,764622;CP011327,764608,764622;CP011329…
CP007631	Mauve	SHARED	764624	764643	.	.	.	Notes=Lenght19	AL732656,764624,764643;AE009948,764624,764643;CP000114,764624,764643;CP003810,764624,764643;HF952104,764624,764643;HF952106,764624,764643;HF952105,764624,764643;HG939456,764624,764643;CP007632,764624,764643;CP006910,764624,764643;CP007572,764624,764643;CP007571,764624,764643;CP007570,764624,764643;CP010867,764624,764643;CP011325,764624,764643;CP011326,764624,764643;CP011327,764624,764643;CP010319…
CP007631	Mauve	SHARED	764644	765674	.	.	.	Notes=Lenght1030	AL732656,764644,765674;AE009948,764644,765674;CP000114,764644,765674;CP003810,764644,765674;HF952104,764644,765674;HF952106,764644,765674;HF952105,764644,765674;CP007482,764644,765674;CP007565,764644,765674;HG939456,764644,765674;CP007632,764644,765674;CP006910,764644,765674;CP007572,764644,765674;CP007571,764644,765674;CP007570,764644,765674;FO393392,764644,765674;CP010867,764644,765674;CP011325…
CP007631	Mauve	SHARED	767291	767311	.	.	.	Notes=Lenght20	AL732656,767291,767311;AE009948,767291,767311;CP000114,767291,767311;CP003810,767291,767311;CP003919,767291,767311;HF952104,767291,767311;HF952106,767291,767311;HF952105,767291,767311;CP007482,767291,767311;CP007565,767291,767311;HG939456,767291,767311;CP007632,767291,767311;CP006910,767291,767311;CP007572,767291,767311;CP007571,767291,767311;CP007570,767291,767311;FO393392,767291,767311;CP010867…
CP007631	Mauve	SHARED	777634	777647	.	.	.	Notes=Lenght13	AL732656,777634,777647;AE009948,777634,777647;CP000114,777634,777647;CP003810,777634,777647;CP003919,777634,777647;HF952104,777634,777647;HF952106,777634,777647;HF952105,777634,777647;CP007482,777634,777647;CP007565,777634,777647;CP006910,777634,777647;CP007572,777634,777647;CP007571,777634,777647;CP007570,777634,777647;FO393392,777634,777647;CP010867,777634,777647;CP011325,777634,777647;CP011326…
CP007631	Mauve	SHARED	778142	778304	.	.	.	Notes=Lenght162	AL732656,778142,778304;AE009948,778142,778304;CP000114,778142,778304;CP003810,778142,778304;CP003919,778142,778304;HF952104,778142,778304;HF952106,778142,778304;HF952105,778142,778304;HG939456,778142,778304;CP007632,778142,778304;CP006910,778142,778304;CP007572,778142,778304;CP007571,778142,778304;CP007570,778142,778304;CP010867,778142,778304;CP011325,778142,778304;CP011326,778142,778304;CP011327…
CP007631	Mauve	SHARED	782631	782708	.	.	.	Notes=Lenght77	AL732656,782631,782708;AE009948,782631,782708;CP000114,782631,782708;CP003810,782631,782708;HF952104,782631,782708;HF952106,782631,782708;HF952105,782631,782708;CP007482,782631,782708;CP007565,782631,782708;HG939456,782631,782708;CP007632,782631,782708;CP006910,782631,782708;CP007572,782631,782708;CP007571,782631,782708;CP007570,782631,782708;FO393392,782631,782708;CP010867,782631,782708;CP011325…
CP007631	Mauve	SHARED	787815	788374	.	.	.	Notes=Lenght559	AL732656,787815,788374;AE009948,787815,788374;CP000114,787815,788374;CP003810,787815,788374;HF952104,787815,788374;HF952106,787815,788374;HF952105,787815,788374;CP007482,787815,788374;CP007565,787815,788374;HG939456,787815,788374;CP007632,787815,788374;CP006910,787815,788374;CP007572,787815,788374;CP007571,787815,788374;CP007570,787815,788374;FO393392,787815,788374;CP010867,787815,788374;CP011325…
CP007631	Mauve	SHARED	803295	803518	.	.	.	Notes=Lenght223	AL732656,803295,803518;AE009948,803295,803518;CP003919,803295,803518;HF952104,803295,803518;HF952106,803295,803518;HF952105,803295,803518;CP007482,803295,803518;CP007565,803295,803518;HG939456,803295,803518;CP007632,803295,803518;CP006910,803295,803518;CP007572,803295,803518;CP007571,803295,803518;CP007570,803295,803518;FO393392,803295,803518;CP010867,803295,803518;CP011328,803295,803518;CP011329…
CP007631	Mauve	SHARED	805511	805565	.	.	.	Notes=Lenght54	AL732656,805511,805565;AE009948,805511,805565;CP000114,805511,805565;CP003810,805511,805565;HF952104,805511,805565;HF952106,805511,805565;HF952105,805511,805565;CP007482,805511,805565;CP007565,805511,805565;HG939456,805511,805565;CP007632,805511,805565;CP006910,805511,805565;CP007572,805511,805565;CP007571,805511,805565;CP007570,805511,805565;FO393392,805511,805565;CP010867,805511,805565;CP011325…
CP007631	Mauve	SHARED	806209	806387	.	.	.	Notes=Lenght178	AL732656,806209,806387;AE009948,806209,806387;CP000114,806209,806387;CP003810,806209,806387;CP003919,806209,806387;HF952104,806209,806387;HF952106,806209,806387;HF952105,806209,806387;CP007482,806209,806387;CP007565,806209,806387;HG939456,806209,806387;CP007632,806209,806387;CP006910,806209,806387;CP007572,806209,806387;CP007571,806209,806387;CP007570,806209,806387;FO393392,806209,806387;CP010867…
CP007631	Mauve	SHARED	815464	815537	.	.	.	Notes=Lenght73	AL732656,815464,815537;AE009948,815464,815537;CP000114,815464,815537;CP003810,815464,815537;CP003919,815464,815537;HF952104,815464,815537;HF952106,815464,815537;HF952105,815464,815537;HG939456,815464,815537;CP007632,815464,815537;CP006910,815464,815537;CP007572,815464,815537;CP007571,815464,815537;CP007570,815464,815537;CP010867,815464,815537;CP011325,815464,815537;CP011326,815464,815537;CP011327…
CP007631	Mauve	SHARED	815637	815797	.	.	.	Notes=Lenght160	AL732656,815637,815797;AE009948,815637,815797;CP000114,815637,815797;CP003810,815637,815797;CP003919,815637,815797;HF952104,815637,815797;HF952106,815637,815797;HF952105,815637,815797;HG939456,815637,815797;CP007632,815637,815797;CP006910,815637,815797;CP007572,815637,815797;CP007571,815637,815797;CP007570,815637,815797;CP010867,815637,815797;CP011325,815637,815797;CP011326,815637,815797;CP011327…
CP007631	Mauve	SHARED	836570	836993	.	.	.	Notes=Lenght423	AL732656,836570,836993;AE009948,836570,836993;CP000114,836570,836993;CP003810,836570,836993;HF952104,836570,836993;HF952106,836570,836993;HF952105,836570,836993;CP007482,836570,836993;CP007565,836570,836993;HG939456,836570,836993;CP007632,836570,836993;CP006910,836570,836993;CP007572,836570,836993;CP007571,836570,836993;CP007570,836570,836993;FO393392,836570,836993;CP010867,836570,836993;CP011325…
CP007631	Mauve	SHARED	836994	837323	.	.	.	Notes=Lenght329	AL732656,836994,837323;AE009948,836994,837323;CP000114,836994,837323;CP003810,836994,837323;HF952104,836994,837323;HF952106,836994,837323;HF952105,836994,837323;CP007482,836994,837323;CP007565,836994,837323;HG939456,836994,837323;CP007632,836994,837323;CP006910,836994,837323;CP007572,836994,837323;CP007571,836994,837323;CP007570,836994,837323;FO393392,836994,837323;CP010867,836994,837323;CP011325…
CP007631	Mauve	SHARED	840992	841027	.	.	.	Notes=Lenght35	AL732656,840992,841027;AE009948,840992,841027;CP000114,840992,841027;CP003810,840992,841027;HF952104,840992,841027;HF952106,840992,841027;HF952105,840992,841027;HG939456,840992,841027;CP007632,840992,841027;CP006910,840992,841027;CP007572,840992,841027;CP007571,840992,841027;CP007570,840992,841027;CP010867,840992,841027;CP011325,840992,841027;CP011326,840992,841027;CP011327,840992,841027;CP011329…
CP007631	Mauve	SHARED	847820	848167	.	.	.	Notes=Lenght347	AL732656,847820,848167;AE009948,847820,848167;CP000114,847820,848167;CP003810,847820,848167;CP003919,847820,848167;HF952104,847820,848167;HF952106,847820,848167;HF952105,847820,848167;HG939456,847820,848167;CP007632,847820,848167;CP006910,847820,848167;CP007572,847820,848167;CP007571,847820,848167;CP007570,847820,848167;CP010867,847820,848167;CP011325,847820,848167;CP011326,847820,848167;CP011327…
CP007631	Mauve	SHARED	849458	849694	.	.	.	Notes=Lenght236	AL732656,849458,849694;AE009948,849458,849694;CP000114,849458,849694;CP003810,849458,849694;HF952104,849458,849694;HF952106,849458,849694;HF952105,849458,849694;CP007482,849458,849694;CP007565,849458,849694;HG939456,849458,849694;CP007632,849458,849694;CP006910,849458,849694;CP007572,849458,849694;CP007571,849458,849694;CP007570,849458,849694;FO393392,849458,849694;CP010867,849458,849694;CP011325…
CP007631	Mauve	SHARED	852612	853934	.	.	.	Notes=Lenght1322	AL732656,852612,853934;AE009948,852612,853934;CP000114,852612,853934;CP003810,852612,853934;CP003919,852612,853934;HF952104,852612,853934;HF952106,852612,853934;HF952105,852612,853934;HG939456,852612,853934;CP007632,852612,853934;CP006910,852612,853934;CP007572,852612,853934;CP007571,852612,853934;CP007570,852612,853934;CP010867,852612,853934;CP011325,852612,853934;CP011326,852612,853934;CP011327…
CP007631	Mauve	SHARED	858414	859059	.	.	.	Notes=Lenght645	AL732656,858414,859059;AE009948,858414,859059;CP000114,858414,859059;CP003810,858414,859059;CP003919,858414,859059;HF952104,858414,859059;HF952106,858414,859059;HF952105,858414,859059;CP007482,858414,859059;CP007565,858414,859059;HG939456,858414,859059;CP007632,858414,859059;CP006910,858414,859059;CP007572,858414,859059;FO393392,858414,859059;CP010867,858414,859059;CP011325,858414,859059;CP011326…
CP007631	Mauve	SHARED	859060	859586	.	.	.	Notes=Lenght526	AL732656,859060,859586;AE009948,859060,859586;CP000114,859060,859586;CP003810,859060,859586;CP003919,859060,859586;HF952104,859060,859586;HF952106,859060,859586;HF952105,859060,859586;CP007482,859060,859586;CP007565,859060,859586;HG939456,859060,859586;CP007632,859060,859586;CP006910,859060,859586;CP007572,859060,859586;CP007570,859060,859586;FO393392,859060,859586;CP010867,859060,859586;CP011325…
CP007631	Mauve	SHARED	877112	877451	.	.	.	Notes=Lenght339	AL732656,877112,877451;AE009948,877112,877451;CP000114,877112,877451;CP003810,877112,877451;CP003919,877112,877451;HF952104,877112,877451;HF952106,877112,877451;HF952105,877112,877451;HG939456,877112,877451;CP007632,877112,877451;CP006910,877112,877451;CP007572,877112,877451;CP007571,877112,877451;CP007570,877112,877451;CP010867,877112,877451;CP011325,877112,877451;CP011326,877112,877451;CP011327…
CP007631	Mauve	SHARED	878519	878792	.	.	.	Notes=Lenght273	AL732656,878519,878792;AE009948,878519,878792;CP000114,878519,878792;CP003810,878519,878792;CP003919,878519,878792;HF952104,878519,878792;HF952106,878519,878792;HF952105,878519,878792;HG939456,878519,878792;CP007632,878519,878792;CP006910,878519,878792;CP007572,878519,878792;CP007571,878519,878792;CP007570,878519,878792;CP010867,878519,878792;CP011325,878519,878792;CP011326,878519,878792;CP011327…
CP007631	Mauve	SHARED	879852	879897	.	.	.	Notes=Lenght45	AL732656,879852,879897;AE009948,879852,879897;CP000114,879852,879897;CP003810,879852,879897;CP003919,879852,879897;HF952104,879852,879897;HF952106,879852,879897;HF952105,879852,879897;HG939456,879852,879897;CP007632,879852,879897;CP006910,879852,879897;CP007572,879852,879897;CP007571,879852,879897;CP007570,879852,879897;CP010867,879852,879897;CP011325,879852,879897;CP011326,879852,879897;CP011327…
CP007631	Mauve	SHARED	880139	880408	.	.	.	Notes=Lenght269	AL732656,880139,880408;AE009948,880139,880408;CP000114,880139,880408;CP003810,880139,880408;HF952104,880139,880408;HF952106,880139,880408;HF952105,880139,880408;HG939456,880139,880408;CP007632,880139,880408;CP006910,880139,880408;CP007572,880139,880408;CP007571,880139,880408;CP007570,880139,880408;CP010867,880139,880408;CP011325,880139,880408;CP011326,880139,880408;CP011327,880139,880408;CP011329…
CP007631	Mauve	SHARED	888282	888338	.	.	.	Notes=Lenght56	AL732656,888282,888338;AE009948,888282,888338;CP000114,888282,888338;CP003810,888282,888338;HF952104,888282,888338;HF952106,888282,888338;HF952105,888282,888338;CP007482,888282,888338;CP007565,888282,888338;HG939456,888282,888338;CP007632,888282,888338;CP006910,888282,888338;CP007572,888282,888338;CP007571,888282,888338;CP007570,888282,888338;FO393392,888282,888338;CP010867,888282,888338;CP011325…
CP007631	Mauve	SHARED	888339	888392	.	.	.	Notes=Lenght53	AL732656,888339,888392;AE009948,888339,888392;CP000114,888339,888392;CP003810,888339,888392;HF952104,888339,888392;HF952106,888339,888392;HF952105,888339,888392;HG939456,888339,888392;CP007632,888339,888392;CP006910,888339,888392;CP007572,888339,888392;CP007571,888339,888392;CP007570,888339,888392;CP010867,888339,888392;CP011325,888339,888392;CP011326,888339,888392;CP011327,888339,888392;CP011329…
CP007631	Mauve	SHARED	897035	898507	.	.	.	Notes=Lenght1472	AE009948,897035,898507;CP000114,897035,898507;CP003810,897035,898507;HF952104,897035,898507;CP010867,897035,898507;CP011325,897035,898507;CP011326,897035,898507;CP011327,897035,898507;CP011329,897035,898507;CP012419,897035,898507;CP013202,897035,898507;
CP007631	Mauve	SHARED	898516	898543	.	.	.	Notes=Lenght27	AL732656,898516,898543;AE009948,898516,898543;CP000114,898516,898543;CP003810,898516,898543;HF952104,898516,898543;HF952106,898516,898543;HF952105,898516,898543;HG939456,898516,898543;CP007632,898516,898543;CP006910,898516,898543;CP007572,898516,898543;CP007571,898516,898543;CP007570,898516,898543;CP010867,898516,898543;CP011325,898516,898543;CP011326,898516,898543;CP011327,898516,898543;CP011329…
CP007631	Mauve	SHARED	900041	900131	.	.	.	Notes=Lenght90	AL732656,900041,900131;AE009948,900041,900131;CP000114,900041,900131;CP003810,900041,900131;CP003919,900041,900131;HF952104,900041,900131;HF952106,900041,900131;HF952105,900041,900131;CP007482,900041,900131;CP007565,900041,900131;HG939456,900041,900131;CP007632,900041,900131;CP006910,900041,900131;CP007572,900041,900131;CP007571,900041,900131;CP007570,900041,900131;FO393392,900041,900131;CP010867…
CP007631	Mauve	SHARED	903311	905864	.	.	.	Notes=Lenght2553	AL732656,903311,905864;AE009948,903311,905864;CP000114,903311,905864;CP003810,903311,905864;CP003919,903311,905864;HF952104,903311,905864;HF952106,903311,905864;CP007482,903311,905864;CP007565,903311,905864;HG939456,903311,905864;CP007632,903311,905864;CP006910,903311,905864;CP007572,903311,905864;CP007571,903311,905864;CP007570,903311,905864;FO393392,903311,905864;CP010867,903311,905864;CP011325…
CP007631	Mauve	SHARED	918080	918118	.	.	.	Notes=Lenght38	AE009948,918080,918118;CP000114,918080,918118;CP003810,918080,918118;CP003919,918080,918118;HF952104,918080,918118;HF952106,918080,918118;HF952105,918080,918118;CP007482,918080,918118;CP007565,918080,918118;HG939456,918080,918118;CP007632,918080,918118;CP006910,918080,918118;FO393392,918080,918118;CP010867,918080,918118;CP011325,918080,918118;CP011326,918080,918118;CP011327,918080,918118;CP011328…
CP007631	Mauve	SHARED	919133	919456	.	.	.	Notes=Lenght323	AL732656,919133,919456;AE009948,919133,919456;CP000114,919133,919456;CP003810,919133,919456;HF952104,919133,919456;HF952106,919133,919456;HF952105,919133,919456;CP007482,919133,919456;CP007565,919133,919456;HG939456,919133,919456;CP007632,919133,919456;CP006910,919133,919456;CP007572,919133,919456;CP007571,919133,919456;CP007570,919133,919456;FO393392,919133,919456;CP010867,919133,919456;CP011325…
CP007631	Mauve	SHARED	937611	937638	.	.	.	Notes=Lenght27	AL732656,937611,937638;AE009948,937611,937638;CP000114,937611,937638;CP003810,937611,937638;HF952104,937611,937638;HF952106,937611,937638;HF952105,937611,937638;CP007482,937611,937638;CP007565,937611,937638;HG939456,937611,937638;CP007632,937611,937638;CP006910,937611,937638;CP007572,937611,937638;CP007571,937611,937638;CP007570,937611,937638;FO393392,937611,937638;CP010867,937611,937638;CP011325…
CP007631	Mauve	SHARED	937640	937663	.	.	.	Notes=Lenght23	AE009948,937640,937663;CP000114,937640,937663;CP003810,937640,937663;HF952104,937640,937663;HF952106,937640,937663;HF952105,937640,937663;CP007482,937640,937663;CP007565,937640,937663;HG939456,937640,937663;CP007632,937640,937663;CP006910,937640,937663;CP007572,937640,937663;CP007570,937640,937663;FO393392,937640,937663;CP010867,937640,937663;CP011325,937640,937663;CP011326,937640,937663;CP011327…
CP007631	Mauve	SHARED	937664	937677	.	.	.	Notes=Lenght13	AE009948,937664,937677;CP000114,937664,937677;CP003810,937664,937677;HF952104,937664,937677;HF952106,937664,937677;HF952105,937664,937677;CP007482,937664,937677;CP007565,937664,937677;HG939456,937664,937677;CP007632,937664,937677;CP006910,937664,937677;FO393392,937664,937677;CP010867,937664,937677;CP011325,937664,937677;CP011326,937664,937677;CP011327,937664,937677;CP011328,937664,937677;CP011329…
CP007631	Mauve	SHARED	938281	938581	.	.	.	Notes=Lenght300	AE009948,938281,938581;CP000114,938281,938581;CP003810,938281,938581;CP003919,938281,938581;HF952104,938281,938581;HF952106,938281,938581;HF952105,938281,938581;CP007482,938281,938581;CP007565,938281,938581;HG939456,938281,938581;CP007632,938281,938581;CP006910,938281,938581;CP007572,938281,938581;CP007571,938281,938581;CP007570,938281,938581;FO393392,938281,938581;CP010867,938281,938581;CP011325…
CP007631	Mauve	SHARED	946519	946567	.	.	.	Notes=Lenght48	AE009948,946519,946567;CP000114,946519,946567;CP003810,946519,946567;CP003919,946519,946567;HF952104,946519,946567;HF952106,946519,946567;HF952105,946519,946567;CP007482,946519,946567;CP007565,946519,946567;HG939456,946519,946567;CP007632,946519,946567;CP006910,946519,946567;CP007572,946519,946567;CP007571,946519,946567;CP007570,946519,946567;FO393392,946519,946567;CP010867,946519,946567;CP011325…
CP007631	Mauve	SHARED	948034	948055	.	.	.	Notes=Lenght21	AL732656,948034,948055;AE009948,948034,948055;CP000114,948034,948055;CP003810,948034,948055;CP003919,948034,948055;HF952104,948034,948055;HF952106,948034,948055;HF952105,948034,948055;CP007482,948034,948055;CP007565,948034,948055;HG939456,948034,948055;CP007632,948034,948055;CP007572,948034,948055;CP007571,948034,948055;CP007570,948034,948055;FO393392,948034,948055;CP010867,948034,948055;CP011325…
CP007631	Mauve	SHARED	956661	956675	.	.	.	Notes=Lenght14	AL732656,956661,956675;AE009948,956661,956675;CP000114,956661,956675;CP003810,956661,956675;HF952104,956661,956675;HG939456,956661,956675;CP007632,956661,956675;CP007572,956661,956675;CP007571,956661,956675;CP007570,956661,956675;CP010867,956661,956675;CP011325,956661,956675;CP011326,956661,956675;CP011327,956661,956675;CP011329,956661,956675;CP012419,956661,956675;CP013202,956661,956675;
CP007631	Mauve	SHARED	956676	956698	.	.	.	Notes=Lenght22	AL732656,956676,956698;AE009948,956676,956698;CP000114,956676,956698;CP003810,956676,956698;HF952104,956676,956698;CP007572,956676,956698;CP007571,956676,956698;CP007570,956676,956698;CP010867,956676,956698;CP011325,956676,956698;CP011326,956676,956698;CP011327,956676,956698;CP011329,956676,956698;CP012419,956676,956698;CP013202,956676,956698;
CP007631	Mauve	SHARED	966710	966814	.	.	.	Notes=Lenght104	AL732656,966710,966814;AE009948,966710,966814;CP000114,966710,966814;CP003810,966710,966814;CP003919,966710,966814;HF952104,966710,966814;CP007482,966710,966814;CP007565,966710,966814;CP006910,966710,966814;CP007572,966710,966814;CP007571,966710,966814;CP007570,966710,966814;FO393392,966710,966814;CP010867,966710,966814;CP011325,966710,966814;CP011326,966710,966814;CP011327,966710,966814;CP011328…
CP007631	Mauve	SHARED	969901	969914	.	.	.	Notes=Lenght13	AE009948,969901,969914;CP000114,969901,969914;CP003810,969901,969914;CP003919,969901,969914;HF952104,969901,969914;HF952106,969901,969914;HF952105,969901,969914;CP007482,969901,969914;CP007565,969901,969914;HG939456,969901,969914;CP007632,969901,969914;CP007572,969901,969914;CP007571,969901,969914;CP007570,969901,969914;FO393392,969901,969914;CP010867,969901,969914;CP011325,969901,969914;CP011326…
CP007631	Mauve	SHARED	972927	972949	.	.	.	Notes=Lenght22	AL732656,972927,972949;AE009948,972927,972949;CP000114,972927,972949;CP003810,972927,972949;CP003919,972927,972949;HF952104,972927,972949;HF952106,972927,972949;HF952105,972927,972949;CP007482,972927,972949;CP007565,972927,972949;HG939456,972927,972949;CP007632,972927,972949;CP006910,972927,972949;CP007572,972927,972949;CP007571,972927,972949;CP007570,972927,972949;FO393392,972927,972949;CP011325…
CP007631	Mauve	SHARED	972950	972962	.	.	.	Notes=Lenght12	AL732656,972950,972962;AE009948,972950,972962;CP000114,972950,972962;CP003810,972950,972962;CP003919,972950,972962;HF952104,972950,972962;HF952106,972950,972962;HF952105,972950,972962;CP007482,972950,972962;CP007565,972950,972962;HG939456,972950,972962;CP007632,972950,972962;CP006910,972950,972962;CP007572,972950,972962;CP007571,972950,972962;CP007570,972950,972962;FO393392,972950,972962;CP011325…
CP007631	Mauve	SHARED	973059	973095	.	.	.	Notes=Lenght36	AE009948,973059,973095;HF952106,973059,973095;HF952105,973059,973095;HG939456,973059,973095;CP007632,973059,973095;CP006910,973059,973095;CP011329,973059,973095;CP010319,973059,973095;CP013202,973059,973095;
CP007631	Mauve	SHARED	973190	973226	.	.	.	Notes=Lenght36	AL732656,973190,973226;AE009948,973190,973226;CP000114,973190,973226;CP003810,973190,973226;HF952106,973190,973226;HG939456,973190,973226;CP007632,973190,973226;CP006910,973190,973226;CP011325,973190,973226;CP011326,973190,973226;CP011327,973190,973226;CP011329,973190,973226;CP010319,973190,973226;CP012419,973190,973226;CP013202,973190,973226;
CP007631	Mauve	SHARED	973232	973242	.	.	.	Notes=Lenght10	AE009948,973232,973242;CP000114,973232,973242;HG939456,973232,973242;CP007632,973232,973242;CP006910,973232,973242;CP011329,973232,973242;CP013202,973232,973242;
CP007631	Mauve	SHARED	973724	973745	.	.	.	Notes=Lenght21	AE009948,973724,973745;CP000114,973724,973745;CP011329,973724,973745;CP013202,973724,973745;
CP007631	Mauve	SHARED	974582	974612	.	.	.	Notes=Lenght30	AE009948,974582,974612;HF952104,974582,974612;CP010867,974582,974612;CP011329,974582,974612;CP013202,974582,974612;
CP007631	Mauve	SHARED	974778	974798	.	.	.	Notes=Lenght20	AE009948,974778,974798;HF952104,974778,974798;CP010867,974778,974798;CP011329,974778,974798;CP013202,974778,974798;
CP007631	Mauve	SHARED	974799	974840	.	.	.	Notes=Lenght41	AE009948,974799,974840;HF952104,974799,974840;HF952106,974799,974840;CP010867,974799,974840;CP011329,974799,974840;CP013202,974799,974840;
CP007631	Mauve	SHARED	974907	974957	.	.	.	Notes=Lenght50	AE009948,974907,974957;HF952104,974907,974957;HF952106,974907,974957;CP010867,974907,974957;CP011329,974907,974957;CP013202,974907,974957;
CP007631	Mauve	SHARED	975364	975384	.	.	.	Notes=Lenght20	AL732656,975364,975384;AE009948,975364,975384;CP000114,975364,975384;CP003810,975364,975384;CP003919,975364,975384;HF952104,975364,975384;HF952106,975364,975384;HF952105,975364,975384;CP007482,975364,975384;CP007565,975364,975384;HG939456,975364,975384;CP007632,975364,975384;CP006910,975364,975384;FO393392,975364,975384;CP010867,975364,975384;CP011325,975364,975384;CP011326,975364,975384;CP011327…
CP007631	Mauve	SHARED	978705	978724	.	.	.	Notes=Lenght19	AL732656,978705,978724;AE009948,978705,978724;CP000114,978705,978724;CP003810,978705,978724;HF952104,978705,978724;HF952106,978705,978724;HF952105,978705,978724;HG939456,978705,978724;CP007632,978705,978724;CP006910,978705,978724;CP007572,978705,978724;CP007571,978705,978724;CP007570,978705,978724;CP010867,978705,978724;CP011325,978705,978724;CP011326,978705,978724;CP011327,978705,978724;CP011329…
CP007631	Mauve	SHARED	980728	980903	.	.	.	Notes=Lenght175	AL732656,980728,980903;AE009948,980728,980903;CP000114,980728,980903;CP003810,980728,980903;HF952104,980728,980903;HF952106,980728,980903;HF952105,980728,980903;CP007482,980728,980903;CP007565,980728,980903;HG939456,980728,980903;CP007632,980728,980903;CP006910,980728,980903;CP007572,980728,980903;CP007571,980728,980903;CP007570,980728,980903;FO393392,980728,980903;CP010867,980728,980903;CP011325…
CP007631	Mauve	SHARED	982306	982350	.	.	.	Notes=Lenght44	AL732656,982306,982350;AE009948,982306,982350;CP000114,982306,982350;CP003810,982306,982350;CP003919,982306,982350;HF952104,982306,982350;HF952106,982306,982350;HF952105,982306,982350;CP007482,982306,982350;CP007565,982306,982350;HG939456,982306,982350;CP007632,982306,982350;CP006910,982306,982350;CP007572,982306,982350;CP007571,982306,982350;CP007570,982306,982350;FO393392,982306,982350;CP010867…
CP007631	Mauve	SHARED	983590	984249	.	.	.	Notes=Lenght659	AL732656,983590,984249;AE009948,983590,984249;CP000114,983590,984249;CP003810,983590,984249;CP003919,983590,984249;HF952104,983590,984249;HF952106,983590,984249;HF952105,983590,984249;HG939456,983590,984249;CP007632,983590,984249;CP006910,983590,984249;CP007572,983590,984249;CP007571,983590,984249;CP007570,983590,984249;CP010867,983590,984249;CP011325,983590,984249;CP011326,983590,984249;CP011327…
CP007631	Mauve	SHARED	986506	986652	.	.	.	Notes=Lenght146	AL732656,986506,986652;AE009948,986506,986652;CP000114,986506,986652;CP003810,986506,986652;HF952104,986506,986652;HF952106,986506,986652;HF952105,986506,986652;HG939456,986506,986652;CP007632,986506,986652;CP006910,986506,986652;CP007572,986506,986652;CP007571,986506,986652;CP007570,986506,986652;CP010867,986506,986652;CP011325,986506,986652;CP011326,986506,986652;CP011327,986506,986652;CP011329…
CP007631	Mauve	SHARED	987270	987363	.	.	.	Notes=Lenght93	AL732656,987270,987363;AE009948,987270,987363;CP000114,987270,987363;CP003810,987270,987363;CP003919,987270,987363;HF952104,987270,987363;HF952106,987270,987363;HF952105,987270,987363;CP007482,987270,987363;CP007565,987270,987363;HG939456,987270,987363;CP007632,987270,987363;CP007572,987270,987363;CP007571,987270,987363;CP007570,987270,987363;FO393392,987270,987363;CP010867,987270,987363;CP011325…
CP007631	Mauve	SHARED	987390	987414	.	.	.	Notes=Lenght24	AL732656,987390,987414;AE009948,987390,987414;CP000114,987390,987414;CP003810,987390,987414;CP003919,987390,987414;HF952104,987390,987414;HF952106,987390,987414;HF952105,987390,987414;CP007482,987390,987414;CP007565,987390,987414;HG939456,987390,987414;CP007632,987390,987414;CP006910,987390,987414;FO393392,987390,987414;CP010867,987390,987414;CP011325,987390,987414;CP011326,987390,987414;CP011327…
CP007631	Mauve	SHARED	1001996	1002013	.	.	.	Notes=Lenght17	AL732656,1001996,1002013;AE009948,1001996,1002013;CP000114,1001996,1002013;CP003810,1001996,1002013;HF952104,1001996,1002013;HF952106,1001996,1002013;HF952105,1001996,1002013;CP007482,1001996,1002013;CP007565,1001996,1002013;HG939456,1001996,1002013;CP007632,1001996,1002013;CP006910,1001996,1002013;CP007572,1001996,1002013;CP007571,1001996,1002013;CP007570,1001996,1002013;FO393392,1001996,1002013…
CP007631	Mauve	SHARED	1002014	1002047	.	.	.	Notes=Lenght33	AL732656,1002014,1002047;AE009948,1002014,1002047;CP000114,1002014,1002047;CP003810,1002014,1002047;HF952104,1002014,1002047;HF952106,1002014,1002047;HF952105,1002014,1002047;CP007482,1002014,1002047;CP007565,1002014,1002047;HG939456,1002014,1002047;CP007632,1002014,1002047;CP006910,1002014,1002047;CP007571,1002014,1002047;CP007570,1002014,1002047;FO393392,1002014,1002047;CP010867,1002014,1002047…
CP007631	Mauve	SHARED	1004415	1005558	.	.	.	Notes=Lenght1143	AL732656,1004415,1005558;AE009948,1004415,1005558;CP000114,1004415,1005558;CP003810,1004415,1005558;HF952104,1004415,1005558;HF952106,1004415,1005558;HF952105,1004415,1005558;HG939456,1004415,1005558;CP007632,1004415,1005558;CP006910,1004415,1005558;CP007572,1004415,1005558;CP007571,1004415,1005558;CP007570,1004415,1005558;CP010867,1004415,1005558;CP011325,1004415,1005558;CP011326,1004415,1005558…
CP007631	Mauve	SHARED	1005897	1006097	.	.	.	Notes=Lenght200	AL732656,1005897,1006097;AE009948,1005897,1006097;CP000114,1005897,1006097;CP003810,1005897,1006097;HF952104,1005897,1006097;HF952106,1005897,1006097;HF952105,1005897,1006097;HG939456,1005897,1006097;CP007632,1005897,1006097;CP006910,1005897,1006097;CP007572,1005897,1006097;CP007571,1005897,1006097;CP007570,1005897,1006097;CP010867,1005897,1006097;CP011325,1005897,1006097;CP011326,1005897,1006097…
CP007631	Mauve	SHARED	1008327	1008348	.	.	.	Notes=Lenght21	AL732656,1008327,1008348;AE009948,1008327,1008348;CP000114,1008327,1008348;CP003810,1008327,1008348;HF952104,1008327,1008348;HF952106,1008327,1008348;HF952105,1008327,1008348;HG939456,1008327,1008348;CP007632,1008327,1008348;CP006910,1008327,1008348;CP007572,1008327,1008348;CP007571,1008327,1008348;CP007570,1008327,1008348;CP010867,1008327,1008348;CP011325,1008327,1008348;CP011326,1008327,1008348…
CP007631	Mauve	SHARED	1008618	1008715	.	.	.	Notes=Lenght97	AL732656,1008618,1008715;AE009948,1008618,1008715;CP000114,1008618,1008715;CP003810,1008618,1008715;HF952104,1008618,1008715;HF952106,1008618,1008715;HF952105,1008618,1008715;CP007482,1008618,1008715;CP007565,1008618,1008715;HG939456,1008618,1008715;CP007632,1008618,1008715;CP006910,1008618,1008715;CP007572,1008618,1008715;CP007571,1008618,1008715;CP007570,1008618,1008715;FO393392,1008618,1008715…
CP007631	Mauve	SHARED	1016074	1016110	.	.	.	Notes=Lenght36	AL732656,1016074,1016110;AE009948,1016074,1016110;CP000114,1016074,1016110;CP003810,1016074,1016110;CP003919,1016074,1016110;HF952104,1016074,1016110;HF952106,1016074,1016110;HF952105,1016074,1016110;CP007482,1016074,1016110;CP007565,1016074,1016110;HG939456,1016074,1016110;CP007632,1016074,1016110;CP007572,1016074,1016110;CP007571,1016074,1016110;CP007570,1016074,1016110;FO393392,1016074,1016110…
CP007631	Mauve	SHARED	1016121	1017196	.	.	.	Notes=Lenght1075	AL732656,1016121,1017196;AE009948,1016121,1017196;CP000114,1016121,1017196;CP003810,1016121,1017196;CP003919,1016121,1017196;HF952104,1016121,1017196;HF952106,1016121,1017196;HF952105,1016121,1017196;CP007482,1016121,1017196;CP007565,1016121,1017196;HG939456,1016121,1017196;CP007632,1016121,1017196;CP006910,1016121,1017196;FO393392,1016121,1017196;CP010867,1016121,1017196;CP011325,1016121,1017196…
CP007631	Mauve	SHARED	1018216	1018359	.	.	.	Notes=Lenght143	AL732656,1018216,1018359;AE009948,1018216,1018359;CP000114,1018216,1018359;CP003810,1018216,1018359;HF952104,1018216,1018359;HF952106,1018216,1018359;HF952105,1018216,1018359;HG939456,1018216,1018359;CP007632,1018216,1018359;CP006910,1018216,1018359;CP007572,1018216,1018359;CP007571,1018216,1018359;CP007570,1018216,1018359;CP010867,1018216,1018359;CP011325,1018216,1018359;CP011326,1018216,1018359…
CP007631	Mauve	SHARED	1018609	1018672	.	.	.	Notes=Lenght63	AE009948,1018609,1018672;CP000114,1018609,1018672;CP003810,1018609,1018672;CP010867,1018609,1018672;CP011325,1018609,1018672;CP011326,1018609,1018672;CP011327,1018609,1018672;CP011329,1018609,1018672;CP012419,1018609,1018672;CP013202,1018609,1018672;
CP007631	Mauve	SHARED	1024277	1024394	.	.	.	Notes=Lenght117	AL732656,1024277,1024394;AE009948,1024277,1024394;CP000114,1024277,1024394;CP003810,1024277,1024394;CP003919,1024277,1024394;HF952104,1024277,1024394;HF952106,1024277,1024394;HF952105,1024277,1024394;HG939456,1024277,1024394;CP007632,1024277,1024394;CP006910,1024277,1024394;CP007572,1024277,1024394;CP007571,1024277,1024394;CP007570,1024277,1024394;CP010867,1024277,1024394;CP011325,1024277,1024394…
CP007631	Mauve	SHARED	1025279	1025393	.	.	.	Notes=Lenght114	AL732656,1025279,1025393;AE009948,1025279,1025393;CP000114,1025279,1025393;CP003810,1025279,1025393;HF952104,1025279,1025393;HF952106,1025279,1025393;HF952105,1025279,1025393;CP007482,1025279,1025393;CP007565,1025279,1025393;HG939456,1025279,1025393;CP007632,1025279,1025393;CP006910,1025279,1025393;CP007572,1025279,1025393;CP007571,1025279,1025393;CP007570,1025279,1025393;FO393392,1025279,1025393…
CP007631	Mauve	SHARED	1030001	1030020	.	.	.	Notes=Lenght19	AL732656,1030001,1030020;AE009948,1030001,1030020;CP000114,1030001,1030020;CP003810,1030001,1030020;CP003919,1030001,1030020;HF952104,1030001,1030020;HF952106,1030001,1030020;HF952105,1030001,1030020;CP007482,1030001,1030020;HG939456,1030001,1030020;CP007632,1030001,1030020;CP006910,1030001,1030020;CP007572,1030001,1030020;CP007571,1030001,1030020;CP007570,1030001,1030020;FO393392,1030001,1030020…
CP007631	Mauve	SHARED	1031340	1031370	.	.	.	Notes=Lenght30	AL732656,1031340,1031370;AE009948,1031340,1031370;CP000114,1031340,1031370;CP003810,1031340,1031370;CP003919,1031340,1031370;HF952104,1031340,1031370;HF952106,1031340,1031370;HF952105,1031340,1031370;HG939456,1031340,1031370;CP007632,1031340,1031370;CP006910,1031340,1031370;CP007572,1031340,1031370;CP007571,1031340,1031370;CP007570,1031340,1031370;CP010867,1031340,1031370;CP011325,1031340,1031370…
CP007631	Mauve	SHARED	1032525	1032576	.	.	.	Notes=Lenght51	AL732656,1032525,1032576;AE009948,1032525,1032576;CP000114,1032525,1032576;CP003810,1032525,1032576;CP003919,1032525,1032576;HF952104,1032525,1032576;HF952106,1032525,1032576;HF952105,1032525,1032576;HG939456,1032525,1032576;CP007632,1032525,1032576;CP006910,1032525,1032576;CP007572,1032525,1032576;CP007571,1032525,1032576;CP007570,1032525,1032576;CP010867,1032525,1032576;CP011325,1032525,1032576…
CP007631	Mauve	SHARED	1032698	1032722	.	.	.	Notes=Lenght24	AL732656,1032698,1032722;AE009948,1032698,1032722;CP000114,1032698,1032722;CP003810,1032698,1032722;HF952104,1032698,1032722;HF952106,1032698,1032722;HF952105,1032698,1032722;CP007482,1032698,1032722;CP007565,1032698,1032722;HG939456,1032698,1032722;CP007632,1032698,1032722;CP006910,1032698,1032722;CP007572,1032698,1032722;CP007571,1032698,1032722;CP007570,1032698,1032722;FO393392,1032698,1032722…
CP007631	Mauve	SHARED	1032723	1032804	.	.	.	Notes=Lenght81	AL732656,1032723,1032804;AE009948,1032723,1032804;CP000114,1032723,1032804;CP003810,1032723,1032804;HF952104,1032723,1032804;HF952106,1032723,1032804;HF952105,1032723,1032804;HG939456,1032723,1032804;CP007632,1032723,1032804;CP006910,1032723,1032804;CP007572,1032723,1032804;CP007571,1032723,1032804;CP007570,1032723,1032804;CP010867,1032723,1032804;CP011325,1032723,1032804;CP011326,1032723,1032804…
CP007631	Mauve	SHARED	1032805	1032872	.	.	.	Notes=Lenght67	AL732656,1032805,1032872;AE009948,1032805,1032872;CP000114,1032805,1032872;CP003810,1032805,1032872;HF952104,1032805,1032872;HF952106,1032805,1032872;HF952105,1032805,1032872;CP006910,1032805,1032872;CP007572,1032805,1032872;CP007571,1032805,1032872;CP007570,1032805,1032872;CP010867,1032805,1032872;CP011325,1032805,1032872;CP011326,1032805,1032872;CP011327,1032805,1032872;CP011329,1032805,1032872…
CP007631	Mauve	SHARED	1032873	1032925	.	.	.	Notes=Lenght52	AL732656,1032873,1032925;AE009948,1032873,1032925;CP000114,1032873,1032925;CP003810,1032873,1032925;HF952104,1032873,1032925;HF952106,1032873,1032925;HF952105,1032873,1032925;HG939456,1032873,1032925;CP007632,1032873,1032925;CP006910,1032873,1032925;CP007572,1032873,1032925;CP007571,1032873,1032925;CP007570,1032873,1032925;CP010867,1032873,1032925;CP011325,1032873,1032925;CP011326,1032873,1032925…
CP007631	Mauve	SHARED	1032926	1033094	.	.	.	Notes=Lenght168	AL732656,1032926,1033094;AE009948,1032926,1033094;CP000114,1032926,1033094;CP003810,1032926,1033094;HF952104,1032926,1033094;HF952106,1032926,1033094;HG939456,1032926,1033094;CP007632,1032926,1033094;CP006910,1032926,1033094;CP007572,1032926,1033094;CP007571,1032926,1033094;CP007570,1032926,1033094;CP010867,1032926,1033094;CP011325,1032926,1033094;CP011326,1032926,1033094;CP011327,1032926,1033094…
CP007631	Mauve	SHARED	1033095	1033337	.	.	.	Notes=Lenght242	AL732656,1033095,1033337;AE009948,1033095,1033337;CP000114,1033095,1033337;CP003810,1033095,1033337;HF952104,1033095,1033337;HF952106,1033095,1033337;CP007482,1033095,1033337;CP007565,1033095,1033337;HG939456,1033095,1033337;CP007632,1033095,1033337;CP006910,1033095,1033337;CP007572,1033095,1033337;CP007571,1033095,1033337;CP007570,1033095,1033337;FO393392,1033095,1033337;CP010867,1033095,1033337…
CP007631	Mauve	SHARED	1033338	1033699	.	.	.	Notes=Lenght361	AL732656,1033338,1033699;AE009948,1033338,1033699;CP000114,1033338,1033699;CP003810,1033338,1033699;HF952104,1033338,1033699;HF952106,1033338,1033699;HF952105,1033338,1033699;CP007482,1033338,1033699;CP007565,1033338,1033699;HG939456,1033338,1033699;CP007632,1033338,1033699;CP006910,1033338,1033699;CP007572,1033338,1033699;CP007571,1033338,1033699;CP007570,1033338,1033699;FO393392,1033338,1033699…
CP007631	Mauve	SHARED	1033737	1033751	.	.	.	Notes=Lenght14	AE009948,1033737,1033751;CP000114,1033737,1033751;CP003810,1033737,1033751;CP003919,1033737,1033751;HF952104,1033737,1033751;HF952106,1033737,1033751;HF952105,1033737,1033751;CP007482,1033737,1033751;CP007565,1033737,1033751;HG939456,1033737,1033751;CP007632,1033737,1033751;CP006910,1033737,1033751;CP007572,1033737,1033751;CP007571,1033737,1033751;CP007570,1033737,1033751;FO393392,1033737,1033751…
CP007631	Mauve	SHARED	1033752	1033780	.	.	.	Notes=Lenght28	AE009948,1033752,1033780;CP000114,1033752,1033780;CP003810,1033752,1033780;CP003919,1033752,1033780;HF952104,1033752,1033780;HF952106,1033752,1033780;HF952105,1033752,1033780;CP007482,1033752,1033780;CP007565,1033752,1033780;CP007632,1033752,1033780;CP006910,1033752,1033780;CP007572,1033752,1033780;CP007571,1033752,1033780;CP007570,1033752,1033780;FO393392,1033752,1033780;CP010867,1033752,1033780…
CP007631	Mauve	SHARED	1033781	1033802	.	.	.	Notes=Lenght21	AE009948,1033781,1033802;CP000114,1033781,1033802;CP003810,1033781,1033802;CP003919,1033781,1033802;HF952104,1033781,1033802;HF952106,1033781,1033802;HF952105,1033781,1033802;CP007482,1033781,1033802;CP007565,1033781,1033802;CP006910,1033781,1033802;CP007572,1033781,1033802;CP007571,1033781,1033802;CP007570,1033781,1033802;FO393392,1033781,1033802;CP010867,1033781,1033802;CP011325,1033781,1033802…
CP007631	Mauve	SHARED	1033803	1033859	.	.	.	Notes=Lenght56	AL732656,1033803,1033859;AE009948,1033803,1033859;CP000114,1033803,1033859;CP003810,1033803,1033859;CP003919,1033803,1033859;HF952104,1033803,1033859;HF952106,1033803,1033859;HF952105,1033803,1033859;CP007482,1033803,1033859;CP007565,1033803,1033859;CP006910,1033803,1033859;CP007572,1033803,1033859;CP007571,1033803,1033859;CP007570,1033803,1033859;FO393392,1033803,1033859;CP010867,1033803,1033859…
CP007631	Mauve	SHARED	1033860	1033924	.	.	.	Notes=Lenght64	AL732656,1033860,1033924;AE009948,1033860,1033924;CP000114,1033860,1033924;CP003810,1033860,1033924;CP003919,1033860,1033924;HF952104,1033860,1033924;HF952106,1033860,1033924;HF952105,1033860,1033924;CP007482,1033860,1033924;CP007565,1033860,1033924;HG939456,1033860,1033924;CP006910,1033860,1033924;CP007572,1033860,1033924;CP007571,1033860,1033924;CP007570,1033860,1033924;FO393392,1033860,1033924…
CP007631	Mauve	SHARED	1034116	1034177	.	.	.	Notes=Lenght61	AL732656,1034116,1034177;AE009948,1034116,1034177;CP000114,1034116,1034177;CP003810,1034116,1034177;CP003919,1034116,1034177;HF952104,1034116,1034177;HF952106,1034116,1034177;HF952105,1034116,1034177;CP007482,1034116,1034177;CP007565,1034116,1034177;HG939456,1034116,1034177;CP007632,1034116,1034177;CP006910,1034116,1034177;CP007571,1034116,1034177;CP007570,1034116,1034177;FO393392,1034116,1034177…
CP007631	Mauve	SHARED	1034178	1034214	.	.	.	Notes=Lenght36	AL732656,1034178,1034214;AE009948,1034178,1034214;CP000114,1034178,1034214;CP003810,1034178,1034214;CP003919,1034178,1034214;HF952104,1034178,1034214;HF952106,1034178,1034214;HF952105,1034178,1034214;HG939456,1034178,1034214;CP007632,1034178,1034214;CP006910,1034178,1034214;CP007571,1034178,1034214;CP007570,1034178,1034214;CP010867,1034178,1034214;CP011325,1034178,1034214;CP011326,1034178,1034214…
CP007631	Mauve	SHARED	1034215	1034278	.	.	.	Notes=Lenght63	AL732656,1034215,1034278;AE009948,1034215,1034278;CP000114,1034215,1034278;CP003810,1034215,1034278;CP003919,1034215,1034278;HF952104,1034215,1034278;HF952106,1034215,1034278;HF952105,1034215,1034278;HG939456,1034215,1034278;CP007632,1034215,1034278;CP006910,1034215,1034278;CP007572,1034215,1034278;CP007571,1034215,1034278;CP007570,1034215,1034278;CP010867,1034215,1034278;CP011325,1034215,1034278…
CP007631	Mauve	SHARED	1048518	1048538	.	.	.	Notes=Lenght20	AL732656,1048518,1048538;AE009948,1048518,1048538;CP000114,1048518,1048538;CP003810,1048518,1048538;HF952104,1048518,1048538;HF952106,1048518,1048538;HF952105,1048518,1048538;CP007482,1048518,1048538;CP007565,1048518,1048538;HG939456,1048518,1048538;CP007632,1048518,1048538;CP006910,1048518,1048538;CP007572,1048518,1048538;CP007571,1048518,1048538;CP007570,1048518,1048538;FO393392,1048518,1048538…
CP007631	Mauve	SHARED	1053547	1053702	.	.	.	Notes=Lenght155	AL732656,1053547,1053702;AE009948,1053547,1053702;CP000114,1053547,1053702;CP003810,1053547,1053702;HF952104,1053547,1053702;HF952106,1053547,1053702;HF952105,1053547,1053702;HG939456,1053547,1053702;CP007632,1053547,1053702;CP006910,1053547,1053702;CP007572,1053547,1053702;CP007571,1053547,1053702;CP007570,1053547,1053702;CP010867,1053547,1053702;CP011325,1053547,1053702;CP011326,1053547,1053702…
CP007631	Mauve	SHARED	1069127	1069146	.	.	.	Notes=Lenght19	AE009948,1069127,1069146;CP000114,1069127,1069146;CP003810,1069127,1069146;CP003919,1069127,1069146;HF952104,1069127,1069146;HF952106,1069127,1069146;HF952105,1069127,1069146;CP007482,1069127,1069146;CP007565,1069127,1069146;HG939456,1069127,1069146;CP007632,1069127,1069146;CP006910,1069127,1069146;FO393392,1069127,1069146;CP010867,1069127,1069146;CP011325,1069127,1069146;CP011326,1069127,1069146…
CP007631	Mauve	SHARED	1069286	1069370	.	.	.	Notes=Lenght84	AL732656,1069286,1069370;AE009948,1069286,1069370;CP000114,1069286,1069370;CP003810,1069286,1069370;CP003919,1069286,1069370;HF952104,1069286,1069370;HF952106,1069286,1069370;HF952105,1069286,1069370;CP007482,1069286,1069370;CP007565,1069286,1069370;HG939456,1069286,1069370;CP007632,1069286,1069370;CP007572,1069286,1069370;CP007571,1069286,1069370;CP007570,1069286,1069370;FO393392,1069286,1069370…
CP007631	Mauve	SHARED	1069986	1070081	.	.	.	Notes=Lenght95	AL732656,1069986,1070081;AE009948,1069986,1070081;CP000114,1069986,1070081;CP003810,1069986,1070081;HF952104,1069986,1070081;HF952106,1069986,1070081;HF952105,1069986,1070081;CP007482,1069986,1070081;CP007565,1069986,1070081;HG939456,1069986,1070081;CP007632,1069986,1070081;CP006910,1069986,1070081;CP007572,1069986,1070081;CP007571,1069986,1070081;CP007570,1069986,1070081;FO393392,1069986,1070081…
CP007631	Mauve	SHARED	1075242	1075441	.	.	.	Notes=Lenght199	CP000114,1075242,1075441;CP003810,1075242,1075441;HF952104,1075242,1075441;HF952105,1075242,1075441;HG939456,1075242,1075441;CP007632,1075242,1075441;CP006910,1075242,1075441;CP010867,1075242,1075441;CP011325,1075242,1075441;CP011326,1075242,1075441;CP011327,1075242,1075441;CP012419,1075242,1075441;CP013202,1075242,1075441;
CP007631	Mauve	SHARED	1075442	1075474	.	.	.	Notes=Lenght32	AL732656,1075442,1075474;AE009948,1075442,1075474;CP000114,1075442,1075474;CP003810,1075442,1075474;HF952104,1075442,1075474;HF952106,1075442,1075474;HF952105,1075442,1075474;HG939456,1075442,1075474;CP007632,1075442,1075474;CP006910,1075442,1075474;CP007572,1075442,1075474;CP007571,1075442,1075474;CP007570,1075442,1075474;CP010867,1075442,1075474;CP011325,1075442,1075474;CP011326,1075442,1075474…
CP007631	Mauve	SHARED	1075475	1075487	.	.	.	Notes=Lenght12	AL732656,1075475,1075487;AE009948,1075475,1075487;CP000114,1075475,1075487;CP003810,1075475,1075487;HF952104,1075475,1075487;HF952106,1075475,1075487;HF952105,1075475,1075487;HG939456,1075475,1075487;CP007632,1075475,1075487;CP006910,1075475,1075487;CP007572,1075475,1075487;CP007571,1075475,1075487;CP007570,1075475,1075487;CP010867,1075475,1075487;CP011325,1075475,1075487;CP011326,1075475,1075487…
CP007631	Mauve	SHARED	1075496	1075508	.	.	.	Notes=Lenght12	AL732656,1075496,1075508;AE009948,1075496,1075508;CP000114,1075496,1075508;CP003810,1075496,1075508;CP003919,1075496,1075508;HF952104,1075496,1075508;HF952106,1075496,1075508;HF952105,1075496,1075508;CP007482,1075496,1075508;CP007565,1075496,1075508;CP006910,1075496,1075508;CP007572,1075496,1075508;CP007571,1075496,1075508;CP007570,1075496,1075508;FO393392,1075496,1075508;CP010867,1075496,1075508…
CP007631	Mauve	SHARED	1075518	1075641	.	.	.	Notes=Lenght123	AL732656,1075518,1075641;AE009948,1075518,1075641;CP000114,1075518,1075641;CP003810,1075518,1075641;CP003919,1075518,1075641;HF952104,1075518,1075641;HF952106,1075518,1075641;HF952105,1075518,1075641;CP007482,1075518,1075641;CP007565,1075518,1075641;HG939456,1075518,1075641;CP007632,1075518,1075641;CP007572,1075518,1075641;CP007571,1075518,1075641;CP007570,1075518,1075641;FO393392,1075518,1075641…
CP007631	Mauve	SHARED	1075642	1075655	.	.	.	Notes=Lenght13	AL732656,1075642,1075655;AE009948,1075642,1075655;CP000114,1075642,1075655;CP003810,1075642,1075655;CP003919,1075642,1075655;HF952104,1075642,1075655;HF952106,1075642,1075655;HF952105,1075642,1075655;CP007482,1075642,1075655;CP007565,1075642,1075655;HG939456,1075642,1075655;CP007632,1075642,1075655;CP006910,1075642,1075655;CP007572,1075642,1075655;CP007571,1075642,1075655;CP007570,1075642,1075655…
CP007631	Mauve	SHARED	1076090	1076108	.	.	.	Notes=Lenght18	HF952104,1076090,1076108;CP010867,1076090,1076108;CP013202,1076090,1076108;
CP007631	Mauve	SHARED	1076109	1076653	.	.	.	Notes=Lenght544	AE009948,1076109,1076653;HF952104,1076109,1076653;CP010867,1076109,1076653;CP011329,1076109,1076653;CP013202,1076109,1076653;
CP007631	Mauve	SHARED	1076654	1076798	.	.	.	Notes=Lenght144	HF952104,1076654,1076798;CP010867,1076654,1076798;CP013202,1076654,1076798;
CP007631	Mauve	SHARED	1076799	1077134	.	.	.	Notes=Lenght335	AE009948,1076799,1077134;HF952104,1076799,1077134;CP010867,1076799,1077134;CP011329,1076799,1077134;CP013202,1076799,1077134;
CP007631	Mauve	SHARED	1077135	1077217	.	.	.	Notes=Lenght82	AE009948,1077135,1077217;HF952104,1077135,1077217;HF952106,1077135,1077217;HF952105,1077135,1077217;CP010867,1077135,1077217;CP011329,1077135,1077217;CP010319,1077135,1077217;CP013202,1077135,1077217;
CP007631	Mauve	SHARED	1077218	1077326	.	.	.	Notes=Lenght108	AE009948,1077218,1077326;CP000114,1077218,1077326;CP003810,1077218,1077326;HF952104,1077218,1077326;HF952106,1077218,1077326;HF952105,1077218,1077326;CP010867,1077218,1077326;CP011325,1077218,1077326;CP011326,1077218,1077326;CP011327,1077218,1077326;CP011329,1077218,1077326;CP010319,1077218,1077326;CP012419,1077218,1077326;CP013202,1077218,1077326;
CP007631	Mauve	SHARED	1077327	1078123	.	.	.	Notes=Lenght796	AE009948,1077327,1078123;HF952104,1077327,1078123;HF952106,1077327,1078123;HF952105,1077327,1078123;CP010867,1077327,1078123;CP011329,1077327,1078123;CP010319,1077327,1078123;CP013202,1077327,1078123;
CP007631	Mauve	SHARED	1078124	1078152	.	.	.	Notes=Lenght28	HF952104,1078124,1078152;HF952106,1078124,1078152;HF952105,1078124,1078152;CP010867,1078124,1078152;CP010319,1078124,1078152;CP013202,1078124,1078152;
CP007631	Mauve	SHARED	1078153	1078181	.	.	.	Notes=Lenght28	AE009948,1078153,1078181;HF952104,1078153,1078181;HF952106,1078153,1078181;HF952105,1078153,1078181;CP010867,1078153,1078181;CP011329,1078153,1078181;CP010319,1078153,1078181;CP013202,1078153,1078181;
CP007631	Mauve	SHARED	1078190	1078738	.	.	.	Notes=Lenght548	AE009948,1078190,1078738;HF952104,1078190,1078738;HF952105,1078190,1078738;CP010867,1078190,1078738;CP011329,1078190,1078738;CP010319,1078190,1078738;CP013202,1078190,1078738;
CP007631	Mauve	SHARED	1078739	1078847	.	.	.	Notes=Lenght108	AE009948,1078739,1078847;HF952104,1078739,1078847;CP010867,1078739,1078847;CP011329,1078739,1078847;CP013202,1078739,1078847;
CP007631	Mauve	SHARED	1078848	1079142	.	.	.	Notes=Lenght294	AE009948,1078848,1079142;CP000114,1078848,1079142;CP003810,1078848,1079142;HF952104,1078848,1079142;CP010867,1078848,1079142;CP011325,1078848,1079142;CP011326,1078848,1079142;CP011327,1078848,1079142;CP011329,1078848,1079142;CP012419,1078848,1079142;CP013202,1078848,1079142;
CP007631	Mauve	SHARED	1079143	1079371	.	.	.	Notes=Lenght228	HF952104,1079143,1079371;CP010867,1079143,1079371;CP013202,1079143,1079371;
CP007631	Mauve	SHARED	1080347	1082011	.	.	.	Notes=Lenght1664	HF952104,1080347,1082011;CP010867,1080347,1082011;CP013202,1080347,1082011;
CP007631	Mauve	SHARED	1082012	1082123	.	.	.	Notes=Lenght111	HF952104,1082012,1082123;CP010867,1082012,1082123;CP010319,1082012,1082123;CP013202,1082012,1082123;
CP007631	Mauve	SHARED	1082124	1082345	.	.	.	Notes=Lenght221	HF952104,1082124,1082345;CP010867,1082124,1082345;CP013202,1082124,1082345;
CP007631	Mauve	SHARED	1082346	1082409	.	.	.	Notes=Lenght63	HF952104,1082346,1082409;CP010867,1082346,1082409;CP010319,1082346,1082409;CP013202,1082346,1082409;
CP007631	Mauve	SHARED	1082410	1082437	.	.	.	Notes=Lenght27	HF952104,1082410,1082437;CP010867,1082410,1082437;CP013202,1082410,1082437;
CP007631	Mauve	SHARED	1082438	1082846	.	.	.	Notes=Lenght408	HF952104,1082438,1082846;CP010867,1082438,1082846;CP010319,1082438,1082846;CP013202,1082438,1082846;
CP007631	Mauve	SHARED	1082847	1083251	.	.	.	Notes=Lenght404	HF952104,1082847,1083251;CP010867,1082847,1083251;CP013202,1082847,1083251;
CP007631	Mauve	SHARED	1083252	1083487	.	.	.	Notes=Lenght235	HF952104,1083252,1083487;CP010867,1083252,1083487;CP010319,1083252,1083487;CP013202,1083252,1083487;
CP007631	Mauve	SHARED	1083488	1083626	.	.	.	Notes=Lenght138	HF952104,1083488,1083626;CP010867,1083488,1083626;CP010319,1083488,1083626;CP013202,1083488,1083626;
CP007631	Mauve	SHARED	1083627	1083655	.	.	.	Notes=Lenght28	HF952104,1083627,1083655;CP010867,1083627,1083655;CP013202,1083627,1083655;
CP007631	Mauve	SHARED	1083656	1084075	.	.	.	Notes=Lenght419	HF952104,1083656,1084075;CP010867,1083656,1084075;CP010319,1083656,1084075;CP013202,1083656,1084075;
CP007631	Mauve	SHARED	1084076	1084098	.	.	.	Notes=Lenght22	HF952104,1084076,1084098;CP010867,1084076,1084098;CP013202,1084076,1084098;
CP007631	Mauve	SHARED	1084099	1084535	.	.	.	Notes=Lenght436	HF952104,1084099,1084535;CP010867,1084099,1084535;CP010319,1084099,1084535;CP013202,1084099,1084535;
CP007631	Mauve	SHARED	1084536	1084799	.	.	.	Notes=Lenght263	HF952104,1084536,1084799;CP010867,1084536,1084799;CP013202,1084536,1084799;
CP007631	Mauve	SHARED	1084800	1084958	.	.	.	Notes=Lenght158	HF952104,1084800,1084958;CP010867,1084800,1084958;CP010319,1084800,1084958;CP013202,1084800,1084958;
CP007631	Mauve	SHARED	1084959	1085563	.	.	.	Notes=Lenght604	HF952104,1084959,1085563;CP010867,1084959,1085563;CP013202,1084959,1085563;
CP007631	Mauve	SHARED	1085564	1085747	.	.	.	Notes=Lenght183	HF952104,1085564,1085747;CP010867,1085564,1085747;CP010319,1085564,1085747;CP013202,1085564,1085747;
CP007631	Mauve	SHARED	1085748	1086028	.	.	.	Notes=Lenght280	HF952104,1085748,1086028;CP010867,1085748,1086028;CP013202,1085748,1086028;
CP007631	Mauve	SHARED	1086029	1087196	.	.	.	Notes=Lenght1167	HF952104,1086029,1087196;CP010867,1086029,1087196;CP010319,1086029,1087196;CP013202,1086029,1087196;
CP007631	Mauve	SHARED	1087197	1087404	.	.	.	Notes=Lenght207	HF952104,1087197,1087404;HF952105,1087197,1087404;CP010867,1087197,1087404;CP010319,1087197,1087404;CP013202,1087197,1087404;
CP007631	Mauve	SHARED	1087406	1087551	.	.	.	Notes=Lenght145	AL732656,1087406,1087551;AE009948,1087406,1087551;CP000114,1087406,1087551;CP003810,1087406,1087551;HF952104,1087406,1087551;HF952105,1087406,1087551;CP007572,1087406,1087551;CP007571,1087406,1087551;CP007570,1087406,1087551;CP010867,1087406,1087551;CP011325,1087406,1087551;CP011326,1087406,1087551;CP011327,1087406,1087551;CP010319,1087406,1087551;CP012419,1087406,1087551;CP013202,1087406,1087551;
CP007631	Mauve	SHARED	1087552	1087691	.	.	.	Notes=Lenght139	AE009948,1087552,1087691;CP000114,1087552,1087691;CP003810,1087552,1087691;HF952104,1087552,1087691;HF952105,1087552,1087691;CP010867,1087552,1087691;CP011325,1087552,1087691;CP011326,1087552,1087691;CP011327,1087552,1087691;CP010319,1087552,1087691;CP012419,1087552,1087691;CP013202,1087552,1087691;
CP007631	Mauve	SHARED	1087692	1088052	.	.	.	Notes=Lenght360	AL732656,1087692,1088052;AE009948,1087692,1088052;CP000114,1087692,1088052;CP003810,1087692,1088052;HF952104,1087692,1088052;HF952105,1087692,1088052;CP007572,1087692,1088052;CP007571,1087692,1088052;CP007570,1087692,1088052;CP010867,1087692,1088052;CP011325,1087692,1088052;CP011326,1087692,1088052;CP011327,1087692,1088052;CP010319,1087692,1088052;CP012419,1087692,1088052;CP013202,1087692,1088052;
CP007631	Mauve	SHARED	1088053	1088074	.	.	.	Notes=Lenght21	AE009948,1088053,1088074;CP000114,1088053,1088074;CP003810,1088053,1088074;HF952104,1088053,1088074;CP010867,1088053,1088074;CP011325,1088053,1088074;CP011326,1088053,1088074;CP011327,1088053,1088074;CP012419,1088053,1088074;CP013202,1088053,1088074;
CP007631	Mauve	SHARED	1088075	1088109	.	.	.	Notes=Lenght34	AL732656,1088075,1088109;AE009948,1088075,1088109;CP000114,1088075,1088109;CP003810,1088075,1088109;HF952104,1088075,1088109;CP006910,1088075,1088109;CP007572,1088075,1088109;CP007571,1088075,1088109;CP007570,1088075,1088109;CP010867,1088075,1088109;CP011325,1088075,1088109;CP011326,1088075,1088109;CP011327,1088075,1088109;CP012419,1088075,1088109;CP013202,1088075,1088109;
CP007631	Mauve	SHARED	1088111	1088123	.	.	.	Notes=Lenght12	AL732656,1088111,1088123;AE009948,1088111,1088123;CP000114,1088111,1088123;CP003810,1088111,1088123;HF952104,1088111,1088123;CP007572,1088111,1088123;CP007571,1088111,1088123;CP007570,1088111,1088123;CP010867,1088111,1088123;CP011325,1088111,1088123;CP011326,1088111,1088123;CP011327,1088111,1088123;CP012419,1088111,1088123;CP013202,1088111,1088123;
CP007631	Mauve	SHARED	1088124	1088138	.	.	.	Notes=Lenght14	AE009948,1088124,1088138;CP000114,1088124,1088138;CP003810,1088124,1088138;HF952104,1088124,1088138;HF952105,1088124,1088138;HG939456,1088124,1088138;CP007632,1088124,1088138;CP010867,1088124,1088138;CP011325,1088124,1088138;CP011326,1088124,1088138;CP011327,1088124,1088138;CP010319,1088124,1088138;CP012419,1088124,1088138;CP013202,1088124,1088138;
CP007631	Mauve	SHARED	1088139	1088244	.	.	.	Notes=Lenght105	AL732656,1088139,1088244;AE009948,1088139,1088244;CP000114,1088139,1088244;CP003810,1088139,1088244;HF952104,1088139,1088244;HF952105,1088139,1088244;HG939456,1088139,1088244;CP007632,1088139,1088244;CP007572,1088139,1088244;CP007571,1088139,1088244;CP007570,1088139,1088244;CP010867,1088139,1088244;CP011325,1088139,1088244;CP011326,1088139,1088244;CP011327,1088139,1088244;CP010319,1088139,1088244…
CP007631	Mauve	SHARED	1088245	1088512	.	.	.	Notes=Lenght267	AE009948,1088245,1088512;CP000114,1088245,1088512;CP003810,1088245,1088512;HF952104,1088245,1088512;HF952105,1088245,1088512;CP010867,1088245,1088512;CP011325,1088245,1088512;CP011326,1088245,1088512;CP011327,1088245,1088512;CP010319,1088245,1088512;CP012419,1088245,1088512;CP013202,1088245,1088512;
CP007631	Mauve	SHARED	1088518	1088581	.	.	.	Notes=Lenght63	AE009948,1088518,1088581;CP000114,1088518,1088581;CP003810,1088518,1088581;HF952104,1088518,1088581;HG939456,1088518,1088581;CP007632,1088518,1088581;CP006910,1088518,1088581;CP010867,1088518,1088581;CP011325,1088518,1088581;CP011326,1088518,1088581;CP011327,1088518,1088581;CP012419,1088518,1088581;CP013202,1088518,1088581;
CP007631	Mauve	SHARED	1088582	1088628	.	.	.	Notes=Lenght46	AL732656,1088582,1088628;AE009948,1088582,1088628;CP000114,1088582,1088628;CP003810,1088582,1088628;HF952104,1088582,1088628;HF952105,1088582,1088628;CP007572,1088582,1088628;CP007571,1088582,1088628;CP007570,1088582,1088628;CP010867,1088582,1088628;CP011325,1088582,1088628;CP011326,1088582,1088628;CP011327,1088582,1088628;CP010319,1088582,1088628;CP012419,1088582,1088628;CP013202,1088582,1088628;
CP007631	Mauve	SHARED	1088629	1088649	.	.	.	Notes=Lenght20	AE009948,1088629,1088649;CP000114,1088629,1088649;CP003810,1088629,1088649;HF952104,1088629,1088649;HF952105,1088629,1088649;CP010867,1088629,1088649;CP011325,1088629,1088649;CP011326,1088629,1088649;CP011327,1088629,1088649;CP010319,1088629,1088649;CP012419,1088629,1088649;CP013202,1088629,1088649;
CP007631	Mauve	SHARED	1088654	1088717	.	.	.	Notes=Lenght63	AE009948,1088654,1088717;CP000114,1088654,1088717;CP003810,1088654,1088717;HF952104,1088654,1088717;HF952105,1088654,1088717;CP010867,1088654,1088717;CP011325,1088654,1088717;CP011326,1088654,1088717;CP011327,1088654,1088717;CP010319,1088654,1088717;CP012419,1088654,1088717;CP013202,1088654,1088717;
CP007631	Mauve	SHARED	1088718	1088751	.	.	.	Notes=Lenght33	AL732656,1088718,1088751;AE009948,1088718,1088751;CP000114,1088718,1088751;CP003810,1088718,1088751;HF952104,1088718,1088751;HF952105,1088718,1088751;CP007572,1088718,1088751;CP007571,1088718,1088751;CP007570,1088718,1088751;CP010867,1088718,1088751;CP011325,1088718,1088751;CP011326,1088718,1088751;CP011327,1088718,1088751;CP010319,1088718,1088751;CP012419,1088718,1088751;CP013202,1088718,1088751;
CP007631	Mauve	SHARED	1088752	1088781	.	.	.	Notes=Lenght29	AE009948,1088752,1088781;CP000114,1088752,1088781;CP003810,1088752,1088781;HF952104,1088752,1088781;HF952105,1088752,1088781;CP010867,1088752,1088781;CP011325,1088752,1088781;CP011326,1088752,1088781;CP011327,1088752,1088781;CP010319,1088752,1088781;CP012419,1088752,1088781;CP013202,1088752,1088781;
CP007631	Mauve	SHARED	1088792	1088907	.	.	.	Notes=Lenght115	AE009948,1088792,1088907;CP000114,1088792,1088907;CP003810,1088792,1088907;HF952104,1088792,1088907;CP006910,1088792,1088907;CP010867,1088792,1088907;CP011325,1088792,1088907;CP011326,1088792,1088907;CP011327,1088792,1088907;CP012419,1088792,1088907;CP013202,1088792,1088907;
CP007631	Mauve	SHARED	1088908	1089424	.	.	.	Notes=Lenght516	AL732656,1088908,1089424;AE009948,1088908,1089424;CP000114,1088908,1089424;CP003810,1088908,1089424;HF952104,1088908,1089424;CP006910,1088908,1089424;CP007572,1088908,1089424;CP007571,1088908,1089424;CP007570,1088908,1089424;CP010867,1088908,1089424;CP011325,1088908,1089424;CP011326,1088908,1089424;CP011327,1088908,1089424;CP012419,1088908,1089424;CP013202,1088908,1089424;
CP007631	Mauve	SHARED	1089425	1090107	.	.	.	Notes=Lenght682	AE009948,1089425,1090107;CP000114,1089425,1090107;CP003810,1089425,1090107;HF952104,1089425,1090107;CP006910,1089425,1090107;CP010867,1089425,1090107;CP011325,1089425,1090107;CP011326,1089425,1090107;CP011327,1089425,1090107;CP012419,1089425,1090107;CP013202,1089425,1090107;
CP007631	Mauve	SHARED	1090108	1090149	.	.	.	Notes=Lenght41	AL732656,1090108,1090149;AE009948,1090108,1090149;CP000114,1090108,1090149;CP003810,1090108,1090149;HF952104,1090108,1090149;HF952105,1090108,1090149;HG939456,1090108,1090149;CP007572,1090108,1090149;CP007571,1090108,1090149;CP007570,1090108,1090149;CP010867,1090108,1090149;CP011325,1090108,1090149;CP011326,1090108,1090149;CP011327,1090108,1090149;CP010319,1090108,1090149;CP012419,1090108,1090149…
CP007631	Mauve	SHARED	1090150	1090323	.	.	.	Notes=Lenght173	AE009948,1090150,1090323;CP000114,1090150,1090323;CP003810,1090150,1090323;HF952104,1090150,1090323;CP006910,1090150,1090323;CP010867,1090150,1090323;CP011325,1090150,1090323;CP011326,1090150,1090323;CP011327,1090150,1090323;CP012419,1090150,1090323;CP013202,1090150,1090323;
CP007631	Mauve	SHARED	1090324	1090355	.	.	.	Notes=Lenght31	AL732656,1090324,1090355;AE009948,1090324,1090355;CP000114,1090324,1090355;CP003810,1090324,1090355;HF952104,1090324,1090355;CP006910,1090324,1090355;CP007572,1090324,1090355;CP007571,1090324,1090355;CP007570,1090324,1090355;CP010867,1090324,1090355;CP011325,1090324,1090355;CP011326,1090324,1090355;CP011327,1090324,1090355;CP012419,1090324,1090355;CP013202,1090324,1090355;
CP007631	Mauve	SHARED	1090356	1090498	.	.	.	Notes=Lenght142	AE009948,1090356,1090498;CP000114,1090356,1090498;CP003810,1090356,1090498;HF952104,1090356,1090498;CP006910,1090356,1090498;CP010867,1090356,1090498;CP011325,1090356,1090498;CP011326,1090356,1090498;CP011327,1090356,1090498;CP012419,1090356,1090498;CP013202,1090356,1090498;
CP007631	Mauve	SHARED	1090499	1090626	.	.	.	Notes=Lenght127	AL732656,1090499,1090626;AE009948,1090499,1090626;CP000114,1090499,1090626;CP003810,1090499,1090626;HF952104,1090499,1090626;HF952105,1090499,1090626;HG939456,1090499,1090626;CP007572,1090499,1090626;CP007571,1090499,1090626;CP007570,1090499,1090626;CP010867,1090499,1090626;CP011325,1090499,1090626;CP011326,1090499,1090626;CP011327,1090499,1090626;CP010319,1090499,1090626;CP012419,1090499,1090626…
CP007631	Mauve	SHARED	1090628	1091337	.	.	.	Notes=Lenght709	AL732656,1090628,1091337;AE009948,1090628,1091337;CP000114,1090628,1091337;CP003810,1090628,1091337;HF952104,1090628,1091337;CP006910,1090628,1091337;CP007572,1090628,1091337;CP007571,1090628,1091337;CP007570,1090628,1091337;CP010867,1090628,1091337;CP011325,1090628,1091337;CP011326,1090628,1091337;CP011327,1090628,1091337;CP012419,1090628,1091337;CP013202,1090628,1091337;
CP007631	Mauve	SHARED	1091338	1091349	.	.	.	Notes=Lenght11	AE009948,1091338,1091349;CP000114,1091338,1091349;CP003810,1091338,1091349;HF952104,1091338,1091349;HF952105,1091338,1091349;HG939456,1091338,1091349;CP010867,1091338,1091349;CP011325,1091338,1091349;CP011326,1091338,1091349;CP011327,1091338,1091349;CP010319,1091338,1091349;CP012419,1091338,1091349;CP013202,1091338,1091349;
CP007631	Mauve	SHARED	1091350	1091387	.	.	.	Notes=Lenght37	AL732656,1091350,1091387;AE009948,1091350,1091387;CP000114,1091350,1091387;CP003810,1091350,1091387;HF952104,1091350,1091387;HF952105,1091350,1091387;HG939456,1091350,1091387;CP007572,1091350,1091387;CP007571,1091350,1091387;CP007570,1091350,1091387;CP010867,1091350,1091387;CP011325,1091350,1091387;CP011326,1091350,1091387;CP011327,1091350,1091387;CP010319,1091350,1091387;CP012419,1091350,1091387…
CP007631	Mauve	SHARED	1091388	1091432	.	.	.	Notes=Lenght44	AE009948,1091388,1091432;CP000114,1091388,1091432;CP003810,1091388,1091432;HF952104,1091388,1091432;CP006910,1091388,1091432;CP010867,1091388,1091432;CP011325,1091388,1091432;CP011326,1091388,1091432;CP011327,1091388,1091432;CP012419,1091388,1091432;CP013202,1091388,1091432;
CP007631	Mauve	SHARED	1091437	1091499	.	.	.	Notes=Lenght62	AL732656,1091437,1091499;AE009948,1091437,1091499;CP000114,1091437,1091499;CP003810,1091437,1091499;HF952104,1091437,1091499;HF952105,1091437,1091499;HG939456,1091437,1091499;CP007572,1091437,1091499;CP007571,1091437,1091499;CP007570,1091437,1091499;CP010867,1091437,1091499;CP011325,1091437,1091499;CP011326,1091437,1091499;CP011327,1091437,1091499;CP010319,1091437,1091499;CP012419,1091437,1091499…
CP007631	Mauve	SHARED	1091500	1091546	.	.	.	Notes=Lenght46	AL732656,1091500,1091546;AE009948,1091500,1091546;CP000114,1091500,1091546;CP003810,1091500,1091546;HF952104,1091500,1091546;HF952105,1091500,1091546;CP007572,1091500,1091546;CP007571,1091500,1091546;CP007570,1091500,1091546;CP010867,1091500,1091546;CP011325,1091500,1091546;CP011326,1091500,1091546;CP011327,1091500,1091546;CP010319,1091500,1091546;CP012419,1091500,1091546;CP013202,1091500,1091546;
CP007631	Mauve	SHARED	1091547	1091559	.	.	.	Notes=Lenght12	AE009948,1091547,1091559;CP000114,1091547,1091559;CP003810,1091547,1091559;HF952104,1091547,1091559;HF952105,1091547,1091559;CP010867,1091547,1091559;CP011325,1091547,1091559;CP011326,1091547,1091559;CP011327,1091547,1091559;CP010319,1091547,1091559;CP012419,1091547,1091559;CP013202,1091547,1091559;
CP007631	Mauve	SHARED	1091560	1091622	.	.	.	Notes=Lenght62	AL732656,1091560,1091622;AE009948,1091560,1091622;CP000114,1091560,1091622;CP003810,1091560,1091622;HF952104,1091560,1091622;HG939456,1091560,1091622;CP006910,1091560,1091622;CP007572,1091560,1091622;CP007571,1091560,1091622;CP007570,1091560,1091622;CP010867,1091560,1091622;CP011325,1091560,1091622;CP011326,1091560,1091622;CP011327,1091560,1091622;CP012419,1091560,1091622;CP013202,1091560,1091622;
CP007631	Mauve	SHARED	1091623	1091753	.	.	.	Notes=Lenght130	AL732656,1091623,1091753;AE009948,1091623,1091753;CP000114,1091623,1091753;CP003810,1091623,1091753;HF952104,1091623,1091753;CP006910,1091623,1091753;CP007572,1091623,1091753;CP007571,1091623,1091753;CP007570,1091623,1091753;CP010867,1091623,1091753;CP011325,1091623,1091753;CP011326,1091623,1091753;CP011327,1091623,1091753;CP012419,1091623,1091753;CP013202,1091623,1091753;
CP007631	Mauve	SHARED	1091754	1091772	.	.	.	Notes=Lenght18	AE009948,1091754,1091772;CP000114,1091754,1091772;CP003810,1091754,1091772;HF952104,1091754,1091772;CP010867,1091754,1091772;CP011325,1091754,1091772;CP011326,1091754,1091772;CP011327,1091754,1091772;CP012419,1091754,1091772;CP013202,1091754,1091772;
CP007631	Mauve	SHARED	1091773	1091858	.	.	.	Notes=Lenght85	AL732656,1091773,1091858;AE009948,1091773,1091858;CP000114,1091773,1091858;CP003810,1091773,1091858;HF952104,1091773,1091858;CP006910,1091773,1091858;CP007572,1091773,1091858;CP007571,1091773,1091858;CP007570,1091773,1091858;CP010867,1091773,1091858;CP011325,1091773,1091858;CP011326,1091773,1091858;CP011327,1091773,1091858;CP012419,1091773,1091858;CP013202,1091773,1091858;
CP007631	Mauve	SHARED	1091860	1091910	.	.	.	Notes=Lenght50	AL732656,1091860,1091910;AE009948,1091860,1091910;CP000114,1091860,1091910;CP003810,1091860,1091910;HF952104,1091860,1091910;CP006910,1091860,1091910;CP007572,1091860,1091910;CP007571,1091860,1091910;CP007570,1091860,1091910;CP010867,1091860,1091910;CP011325,1091860,1091910;CP011326,1091860,1091910;CP011327,1091860,1091910;CP012419,1091860,1091910;CP013202,1091860,1091910;
CP007631	Mauve	SHARED	1091917	1091950	.	.	.	Notes=Lenght33	AL732656,1091917,1091950;AE009948,1091917,1091950;CP000114,1091917,1091950;CP003810,1091917,1091950;HF952104,1091917,1091950;HF952105,1091917,1091950;CP007572,1091917,1091950;CP007571,1091917,1091950;CP007570,1091917,1091950;CP010867,1091917,1091950;CP011325,1091917,1091950;CP011326,1091917,1091950;CP011327,1091917,1091950;CP010319,1091917,1091950;CP012419,1091917,1091950;CP013202,1091917,1091950;
CP007631	Mauve	SHARED	1091951	1091991	.	.	.	Notes=Lenght40	AE009948,1091951,1091991;CP000114,1091951,1091991;CP003810,1091951,1091991;HF952104,1091951,1091991;HF952105,1091951,1091991;CP010867,1091951,1091991;CP011325,1091951,1091991;CP011326,1091951,1091991;CP011327,1091951,1091991;CP010319,1091951,1091991;CP012419,1091951,1091991;CP013202,1091951,1091991;
CP007631	Mauve	SHARED	1091992	1092099	.	.	.	Notes=Lenght107	AE009948,1091992,1092099;CP000114,1091992,1092099;CP003810,1091992,1092099;HF952104,1091992,1092099;HG939456,1091992,1092099;CP006910,1091992,1092099;CP010867,1091992,1092099;CP011325,1091992,1092099;CP011326,1091992,1092099;CP011327,1091992,1092099;CP012419,1091992,1092099;CP013202,1091992,1092099;
CP007631	Mauve	SHARED	1092100	1092648	.	.	.	Notes=Lenght548	AE009948,1092100,1092648;CP000114,1092100,1092648;CP003810,1092100,1092648;HF952104,1092100,1092648;CP006910,1092100,1092648;CP010867,1092100,1092648;CP011325,1092100,1092648;CP011326,1092100,1092648;CP011327,1092100,1092648;CP012419,1092100,1092648;CP013202,1092100,1092648;
CP007631	Mauve	SHARED	1092649	1092744	.	.	.	Notes=Lenght95	AL732656,1092649,1092744;AE009948,1092649,1092744;CP000114,1092649,1092744;CP003810,1092649,1092744;HF952104,1092649,1092744;CP006910,1092649,1092744;CP007572,1092649,1092744;CP007571,1092649,1092744;CP007570,1092649,1092744;CP010867,1092649,1092744;CP011325,1092649,1092744;CP011326,1092649,1092744;CP011327,1092649,1092744;CP012419,1092649,1092744;CP013202,1092649,1092744;
CP007631	Mauve	SHARED	1092745	1092839	.	.	.	Notes=Lenght94	AE009948,1092745,1092839;CP000114,1092745,1092839;CP003810,1092745,1092839;HF952104,1092745,1092839;CP006910,1092745,1092839;CP010867,1092745,1092839;CP011325,1092745,1092839;CP011326,1092745,1092839;CP011327,1092745,1092839;CP012419,1092745,1092839;CP013202,1092745,1092839;
CP007631	Mauve	SHARED	1092842	1092863	.	.	.	Notes=Lenght21	AL732656,1092842,1092863;AE009948,1092842,1092863;CP000114,1092842,1092863;CP003810,1092842,1092863;HF952104,1092842,1092863;CP006910,1092842,1092863;CP007572,1092842,1092863;CP007571,1092842,1092863;CP007570,1092842,1092863;CP010867,1092842,1092863;CP011325,1092842,1092863;CP011326,1092842,1092863;CP011327,1092842,1092863;CP012419,1092842,1092863;CP013202,1092842,1092863;
CP007631	Mauve	SHARED	1092864	1094056	.	.	.	Notes=Lenght1192	AE009948,1092864,1094056;CP000114,1092864,1094056;CP003810,1092864,1094056;HF952104,1092864,1094056;HF952105,1092864,1094056;HG939456,1092864,1094056;CP010867,1092864,1094056;CP011325,1092864,1094056;CP011326,1092864,1094056;CP011327,1092864,1094056;CP010319,1092864,1094056;CP012419,1092864,1094056;CP013202,1092864,1094056;
CP007631	Mauve	SHARED	1094057	1094430	.	.	.	Notes=Lenght373	AL732656,1094057,1094430;AE009948,1094057,1094430;CP000114,1094057,1094430;CP003810,1094057,1094430;HF952104,1094057,1094430;HF952105,1094057,1094430;HG939456,1094057,1094430;CP007572,1094057,1094430;CP007571,1094057,1094430;CP007570,1094057,1094430;CP010867,1094057,1094430;CP011325,1094057,1094430;CP011326,1094057,1094430;CP011327,1094057,1094430;CP010319,1094057,1094430;CP012419,1094057,1094430…
CP007631	Mauve	SHARED	1094431	1096316	.	.	.	Notes=Lenght1885	AL732656,1094431,1096316;AE009948,1094431,1096316;CP000114,1094431,1096316;CP003810,1094431,1096316;HF952104,1094431,1096316;HF952106,1094431,1096316;HF952105,1094431,1096316;HG939456,1094431,1096316;CP006910,1094431,1096316;CP007572,1094431,1096316;CP007571,1094431,1096316;CP007570,1094431,1096316;CP010867,1094431,1096316;CP011325,1094431,1096316;CP011326,1094431,1096316;CP011327,1094431,1096316…
CP007631	Mauve	SHARED	1096317	1096892	.	.	.	Notes=Lenght575	AL732656,1096317,1096892;AE009948,1096317,1096892;CP000114,1096317,1096892;CP003810,1096317,1096892;HF952104,1096317,1096892;HF952106,1096317,1096892;HF952105,1096317,1096892;CP006910,1096317,1096892;CP007572,1096317,1096892;CP007571,1096317,1096892;CP007570,1096317,1096892;CP010867,1096317,1096892;CP011325,1096317,1096892;CP011326,1096317,1096892;CP011327,1096317,1096892;CP010319,1096317,1096892…
CP007631	Mauve	SHARED	1096893	1097056	.	.	.	Notes=Lenght163	AL732656,1096893,1097056;AE009948,1096893,1097056;CP000114,1096893,1097056;CP003810,1096893,1097056;HF952104,1096893,1097056;HF952106,1096893,1097056;HF952105,1096893,1097056;CP006910,1096893,1097056;CP007571,1096893,1097056;CP010867,1096893,1097056;CP011325,1096893,1097056;CP011326,1096893,1097056;CP011327,1096893,1097056;CP010319,1096893,1097056;CP012419,1096893,1097056;CP013202,1096893,1097056;
CP007631	Mauve	SHARED	1097057	1097106	.	.	.	Notes=Lenght49	AL732656,1097057,1097106;AE009948,1097057,1097106;CP000114,1097057,1097106;CP003810,1097057,1097106;HF952104,1097057,1097106;HF952106,1097057,1097106;HF952105,1097057,1097106;CP007482,1097057,1097106;CP007565,1097057,1097106;CP006910,1097057,1097106;CP007571,1097057,1097106;FO393392,1097057,1097106;CP010867,1097057,1097106;CP011325,1097057,1097106;CP011326,1097057,1097106;CP011327,1097057,1097106…
CP007631	Mauve	SHARED	1097107	1097369	.	.	.	Notes=Lenght262	CP000114,1097107,1097369;CP003810,1097107,1097369;HF952104,1097107,1097369;HF952106,1097107,1097369;HF952105,1097107,1097369;CP007482,1097107,1097369;CP007565,1097107,1097369;CP006910,1097107,1097369;FO393392,1097107,1097369;CP010867,1097107,1097369;CP011325,1097107,1097369;CP011326,1097107,1097369;CP011327,1097107,1097369;CP011328,1097107,1097369;CP010319,1097107,1097369;CP012419,1097107,1097369…
CP007631	Mauve	SHARED	1097370	1097514	.	.	.	Notes=Lenght144	CP000114,1097370,1097514;CP003810,1097370,1097514;HF952104,1097370,1097514;HF952106,1097370,1097514;HF952105,1097370,1097514;CP007482,1097370,1097514;CP007565,1097370,1097514;CP006910,1097370,1097514;CP007572,1097370,1097514;CP007570,1097370,1097514;FO393392,1097370,1097514;CP010867,1097370,1097514;CP011325,1097370,1097514;CP011326,1097370,1097514;CP011327,1097370,1097514;CP011328,1097370,1097514…
CP007631	Mauve	SHARED	1097515	1097564	.	.	.	Notes=Lenght49	CP000114,1097515,1097564;CP003810,1097515,1097564;CP003919,1097515,1097564;HF952104,1097515,1097564;HF952106,1097515,1097564;HF952105,1097515,1097564;CP007482,1097515,1097564;CP007565,1097515,1097564;CP006910,1097515,1097564;CP007572,1097515,1097564;CP007570,1097515,1097564;FO393392,1097515,1097564;CP010867,1097515,1097564;CP011325,1097515,1097564;CP011326,1097515,1097564;CP011327,1097515,1097564…
CP007631	Mauve	SHARED	1097565	1097606	.	.	.	Notes=Lenght41	AL732656,1097565,1097606;AE009948,1097565,1097606;CP000114,1097565,1097606;CP003810,1097565,1097606;CP003919,1097565,1097606;HF952104,1097565,1097606;HF952106,1097565,1097606;HF952105,1097565,1097606;CP007482,1097565,1097606;CP007565,1097565,1097606;CP006910,1097565,1097606;CP007572,1097565,1097606;CP007571,1097565,1097606;CP007570,1097565,1097606;FO393392,1097565,1097606;CP010867,1097565,1097606…
CP007631	Mauve	SHARED	1097607	1097704	.	.	.	Notes=Lenght97	AL732656,1097607,1097704;AE009948,1097607,1097704;CP000114,1097607,1097704;CP003810,1097607,1097704;HF952104,1097607,1097704;HF952106,1097607,1097704;HF952105,1097607,1097704;CP007482,1097607,1097704;CP007565,1097607,1097704;CP006910,1097607,1097704;CP007572,1097607,1097704;CP007571,1097607,1097704;CP007570,1097607,1097704;FO393392,1097607,1097704;CP010867,1097607,1097704;CP011325,1097607,1097704…
CP007631	Mauve	SHARED	1097705	1098137	.	.	.	Notes=Lenght432	AL732656,1097705,1098137;AE009948,1097705,1098137;CP000114,1097705,1098137;CP003810,1097705,1098137;CP003919,1097705,1098137;HF952104,1097705,1098137;HF952106,1097705,1098137;HF952105,1097705,1098137;CP007482,1097705,1098137;CP007565,1097705,1098137;CP006910,1097705,1098137;CP007572,1097705,1098137;CP007571,1097705,1098137;CP007570,1097705,1098137;FO393392,1097705,1098137;CP010867,1097705,1098137…
CP007631	Mauve	SHARED	1098138	1098921	.	.	.	Notes=Lenght783	AL732656,1098138,1098921;AE009948,1098138,1098921;CP000114,1098138,1098921;CP003810,1098138,1098921;CP003919,1098138,1098921;HF952104,1098138,1098921;HF952106,1098138,1098921;HF952105,1098138,1098921;CP007482,1098138,1098921;CP007565,1098138,1098921;HG939456,1098138,1098921;CP006910,1098138,1098921;CP007572,1098138,1098921;CP007571,1098138,1098921;CP007570,1098138,1098921;FO393392,1098138,1098921…
CP007631	Mauve	SHARED	1098922	1098953	.	.	.	Notes=Lenght31	AL732656,1098922,1098953;AE009948,1098922,1098953;CP000114,1098922,1098953;CP003810,1098922,1098953;CP003919,1098922,1098953;HF952104,1098922,1098953;HF952106,1098922,1098953;HF952105,1098922,1098953;CP007565,1098922,1098953;HG939456,1098922,1098953;CP006910,1098922,1098953;CP007572,1098922,1098953;CP007571,1098922,1098953;CP007570,1098922,1098953;FO393392,1098922,1098953;CP010867,1098922,1098953…
CP007631	Mauve	SHARED	1098954	1102696	.	.	.	Notes=Lenght3742	AL732656,1098954,1102696;AE009948,1098954,1102696;CP000114,1098954,1102696;CP003810,1098954,1102696;CP003919,1098954,1102696;HF952104,1098954,1102696;HF952106,1098954,1102696;HF952105,1098954,1102696;CP007482,1098954,1102696;CP007565,1098954,1102696;HG939456,1098954,1102696;CP006910,1098954,1102696;CP007572,1098954,1102696;CP007571,1098954,1102696;CP007570,1098954,1102696;FO393392,1098954,1102696…
CP007631	Mauve	SHARED	1102697	1105045	.	.	.	Notes=Lenght2348	AL732656,1102697,1105045;AE009948,1102697,1105045;CP000114,1102697,1105045;CP003810,1102697,1105045;CP003919,1102697,1105045;HF952104,1102697,1105045;HF952106,1102697,1105045;HF952105,1102697,1105045;CP007482,1102697,1105045;CP007565,1102697,1105045;HG939456,1102697,1105045;CP007632,1102697,1105045;CP006910,1102697,1105045;CP007572,1102697,1105045;CP007571,1102697,1105045;CP007570,1102697,1105045…
CP007631	Mauve	SHARED	1108451	1108505	.	.	.	Notes=Lenght54	AL732656,1108451,1108505;AE009948,1108451,1108505;CP000114,1108451,1108505;CP003810,1108451,1108505;HF952104,1108451,1108505;HF952106,1108451,1108505;HF952105,1108451,1108505;HG939456,1108451,1108505;CP007632,1108451,1108505;CP006910,1108451,1108505;CP007572,1108451,1108505;CP007571,1108451,1108505;CP007570,1108451,1108505;CP010867,1108451,1108505;CP011325,1108451,1108505;CP011326,1108451,1108505…
CP007631	Mauve	SHARED	1112308	1112326	.	.	.	Notes=Lenght18	AL732656,1112308,1112326;AE009948,1112308,1112326;CP000114,1112308,1112326;CP003810,1112308,1112326;CP003919,1112308,1112326;HF952104,1112308,1112326;HF952106,1112308,1112326;HF952105,1112308,1112326;CP007482,1112308,1112326;CP007565,1112308,1112326;HG939456,1112308,1112326;CP007632,1112308,1112326;CP006910,1112308,1112326;CP007572,1112308,1112326;CP007571,1112308,1112326;CP007570,1112308,1112326…
CP007631	Mauve	SHARED	1112570	1112587	.	.	.	Notes=Lenght17	CP000114,1112570,1112587;HF952104,1112570,1112587;CP010867,1112570,1112587;CP011325,1112570,1112587;CP011326,1112570,1112587;CP011327,1112570,1112587;CP013202,1112570,1112587;
CP007631	Mauve	SHARED	1112588	1112617	.	.	.	Notes=Lenght29	CP000114,1112588,1112617;CP003810,1112588,1112617;HF952104,1112588,1112617;CP010867,1112588,1112617;CP011325,1112588,1112617;CP011326,1112588,1112617;CP011327,1112588,1112617;CP013202,1112588,1112617;
CP007631	Mauve	SHARED	1112618	1112628	.	.	.	Notes=Lenght10	AL732656,1112618,1112628;CP000114,1112618,1112628;CP003810,1112618,1112628;CP003919,1112618,1112628;HF952104,1112618,1112628;HF952106,1112618,1112628;HF952105,1112618,1112628;HG939456,1112618,1112628;CP007632,1112618,1112628;CP006910,1112618,1112628;CP007572,1112618,1112628;CP007571,1112618,1112628;CP007570,1112618,1112628;CP010867,1112618,1112628;CP011325,1112618,1112628;CP011326,1112618,1112628…
CP007631	Mauve	SHARED	1112629	1112662	.	.	.	Notes=Lenght33	CP000114,1112629,1112662;CP003810,1112629,1112662;CP003919,1112629,1112662;HF952104,1112629,1112662;HF952106,1112629,1112662;HF952105,1112629,1112662;HG939456,1112629,1112662;CP007632,1112629,1112662;CP006910,1112629,1112662;CP010867,1112629,1112662;CP011325,1112629,1112662;CP011326,1112629,1112662;CP011327,1112629,1112662;CP010319,1112629,1112662;CP013202,1112629,1112662;
CP007631	Mauve	SHARED	1112663	1112680	.	.	.	Notes=Lenght17	CP000114,1112663,1112680;CP003810,1112663,1112680;CP003919,1112663,1112680;HF952104,1112663,1112680;HF952106,1112663,1112680;HF952105,1112663,1112680;CP007482,1112663,1112680;CP007565,1112663,1112680;HG939456,1112663,1112680;CP007632,1112663,1112680;CP006910,1112663,1112680;FO393392,1112663,1112680;CP010867,1112663,1112680;CP011325,1112663,1112680;CP011326,1112663,1112680;CP011327,1112663,1112680…
CP007631	Mauve	SHARED	1112681	1112734	.	.	.	Notes=Lenght53	CP000114,1112681,1112734;CP003810,1112681,1112734;HF952104,1112681,1112734;HF952106,1112681,1112734;HF952105,1112681,1112734;HG939456,1112681,1112734;CP007632,1112681,1112734;CP006910,1112681,1112734;CP010867,1112681,1112734;CP011325,1112681,1112734;CP011326,1112681,1112734;CP011327,1112681,1112734;CP010319,1112681,1112734;CP013202,1112681,1112734;
CP007631	Mauve	SHARED	1112735	1112765	.	.	.	Notes=Lenght30	CP000114,1112735,1112765;CP003810,1112735,1112765;HF952104,1112735,1112765;CP007632,1112735,1112765;CP006910,1112735,1112765;CP010867,1112735,1112765;CP011325,1112735,1112765;CP011326,1112735,1112765;CP011327,1112735,1112765;CP013202,1112735,1112765;
CP007631	Mauve	SHARED	1112766	1112807	.	.	.	Notes=Lenght41	CP000114,1112766,1112807;CP003810,1112766,1112807;HF952104,1112766,1112807;CP011325,1112766,1112807;CP011326,1112766,1112807;CP011327,1112766,1112807;CP013202,1112766,1112807;
CP007631	Mauve	SHARED	1112808	1112836	.	.	.	Notes=Lenght28	CP000114,1112808,1112836;CP003810,1112808,1112836;HF952104,1112808,1112836;CP011325,1112808,1112836;CP011326,1112808,1112836;CP011327,1112808,1112836;CP012419,1112808,1112836;CP013202,1112808,1112836;
CP007631	Mauve	SHARED	1112847	1112861	.	.	.	Notes=Lenght14	AL732656,1112847,1112861;CP000114,1112847,1112861;CP003810,1112847,1112861;HF952104,1112847,1112861;HF952106,1112847,1112861;HF952105,1112847,1112861;HG939456,1112847,1112861;CP007632,1112847,1112861;CP006910,1112847,1112861;CP011325,1112847,1112861;CP011326,1112847,1112861;CP011327,1112847,1112861;CP010319,1112847,1112861;CP012419,1112847,1112861;CP013202,1112847,1112861;
CP007631	Mauve	SHARED	1112862	1112905	.	.	.	Notes=Lenght43	AL732656,1112862,1112905;CP000114,1112862,1112905;CP003810,1112862,1112905;HF952104,1112862,1112905;HF952106,1112862,1112905;HF952105,1112862,1112905;HG939456,1112862,1112905;CP007632,1112862,1112905;CP006910,1112862,1112905;CP010867,1112862,1112905;CP011325,1112862,1112905;CP011326,1112862,1112905;CP011327,1112862,1112905;CP010319,1112862,1112905;CP012419,1112862,1112905;CP013202,1112862,1112905;
CP007631	Mauve	SHARED	1112906	1112920	.	.	.	Notes=Lenght14	AL732656,1112906,1112920;AE009948,1112906,1112920;CP000114,1112906,1112920;CP003810,1112906,1112920;HF952104,1112906,1112920;HF952106,1112906,1112920;HF952105,1112906,1112920;HG939456,1112906,1112920;CP007632,1112906,1112920;CP006910,1112906,1112920;CP010867,1112906,1112920;CP011325,1112906,1112920;CP011326,1112906,1112920;CP011327,1112906,1112920;CP011329,1112906,1112920;CP010319,1112906,1112920…
CP007631	Mauve	SHARED	1112943	1113031	.	.	.	Notes=Lenght88	AL732656,1112943,1113031;CP000114,1112943,1113031;CP003810,1112943,1113031;CP003919,1112943,1113031;HF952104,1112943,1113031;HF952106,1112943,1113031;HF952105,1112943,1113031;CP007482,1112943,1113031;CP007565,1112943,1113031;HG939456,1112943,1113031;CP007632,1112943,1113031;CP006910,1112943,1113031;CP007572,1112943,1113031;CP007571,1112943,1113031;CP007570,1112943,1113031;FO393392,1112943,1113031…
CP007631	Mauve	SHARED	1114082	1114117	.	.	.	Notes=Lenght35	AL732656,1114082,1114117;AE009948,1114082,1114117;CP000114,1114082,1114117;CP003810,1114082,1114117;HF952104,1114082,1114117;HF952106,1114082,1114117;HF952105,1114082,1114117;CP007482,1114082,1114117;CP007565,1114082,1114117;HG939456,1114082,1114117;CP007632,1114082,1114117;CP006910,1114082,1114117;CP007572,1114082,1114117;CP007571,1114082,1114117;CP007570,1114082,1114117;FO393392,1114082,1114117…
CP007631	Mauve	SHARED	1120106	1120167	.	.	.	Notes=Lenght61	AL732656,1120106,1120167;AE009948,1120106,1120167;CP000114,1120106,1120167;CP003810,1120106,1120167;HF952104,1120106,1120167;HF952106,1120106,1120167;HF952105,1120106,1120167;CP007482,1120106,1120167;CP007565,1120106,1120167;HG939456,1120106,1120167;CP007632,1120106,1120167;CP006910,1120106,1120167;CP007572,1120106,1120167;CP007571,1120106,1120167;CP007570,1120106,1120167;FO393392,1120106,1120167…
CP007631	Mauve	SHARED	1128442	1128464	.	.	.	Notes=Lenght22	AL732656,1128442,1128464;AE009948,1128442,1128464;CP000114,1128442,1128464;CP003810,1128442,1128464;HF952104,1128442,1128464;HF952106,1128442,1128464;HF952105,1128442,1128464;HG939456,1128442,1128464;CP007632,1128442,1128464;CP006910,1128442,1128464;CP007572,1128442,1128464;CP007571,1128442,1128464;CP007570,1128442,1128464;CP010867,1128442,1128464;CP011325,1128442,1128464;CP011326,1128442,1128464…
CP007631	Mauve	SHARED	1129206	1129220	.	.	.	Notes=Lenght14	AL732656,1129206,1129220;AE009948,1129206,1129220;CP000114,1129206,1129220;CP003810,1129206,1129220;CP003919,1129206,1129220;HF952104,1129206,1129220;HF952106,1129206,1129220;HF952105,1129206,1129220;HG939456,1129206,1129220;CP007632,1129206,1129220;CP006910,1129206,1129220;CP007572,1129206,1129220;CP007571,1129206,1129220;CP007570,1129206,1129220;CP010867,1129206,1129220;CP011325,1129206,1129220…
CP007631	Mauve	SHARED	1129221	1129587	.	.	.	Notes=Lenght366	AL732656,1129221,1129587;AE009948,1129221,1129587;CP000114,1129221,1129587;CP003810,1129221,1129587;HF952104,1129221,1129587;HF952106,1129221,1129587;HF952105,1129221,1129587;HG939456,1129221,1129587;CP007632,1129221,1129587;CP006910,1129221,1129587;CP007572,1129221,1129587;CP007571,1129221,1129587;CP007570,1129221,1129587;CP010867,1129221,1129587;CP011325,1129221,1129587;CP011326,1129221,1129587…
CP007631	Mauve	SHARED	1129588	1131267	.	.	.	Notes=Lenght1679	AL732656,1129588,1131267;AE009948,1129588,1131267;CP000114,1129588,1131267;CP003810,1129588,1131267;CP003919,1129588,1131267;HF952104,1129588,1131267;HF952106,1129588,1131267;HF952105,1129588,1131267;HG939456,1129588,1131267;CP007632,1129588,1131267;CP006910,1129588,1131267;CP007572,1129588,1131267;CP007571,1129588,1131267;CP007570,1129588,1131267;CP010867,1129588,1131267;CP011325,1129588,1131267…
CP007631	Mauve	SHARED	1140373	1140533	.	.	.	Notes=Lenght160	AL732656,1140373,1140533;AE009948,1140373,1140533;CP000114,1140373,1140533;CP003810,1140373,1140533;HF952104,1140373,1140533;HF952106,1140373,1140533;HF952105,1140373,1140533;HG939456,1140373,1140533;CP007632,1140373,1140533;CP006910,1140373,1140533;CP007572,1140373,1140533;CP007571,1140373,1140533;CP007570,1140373,1140533;CP010867,1140373,1140533;CP011325,1140373,1140533;CP011326,1140373,1140533…
CP007631	Mauve	SHARED	1140534	1140671	.	.	.	Notes=Lenght137	AL732656,1140534,1140671;AE009948,1140534,1140671;CP000114,1140534,1140671;CP003810,1140534,1140671;HF952104,1140534,1140671;HF952106,1140534,1140671;HF952105,1140534,1140671;CP007482,1140534,1140671;CP007565,1140534,1140671;HG939456,1140534,1140671;CP007632,1140534,1140671;CP006910,1140534,1140671;CP007572,1140534,1140671;CP007571,1140534,1140671;CP007570,1140534,1140671;FO393392,1140534,1140671…
CP007631	Mauve	SHARED	1141019	1141145	.	.	.	Notes=Lenght126	AL732656,1141019,1141145;AE009948,1141019,1141145;CP000114,1141019,1141145;CP003810,1141019,1141145;HF952104,1141019,1141145;HF952106,1141019,1141145;HF952105,1141019,1141145;HG939456,1141019,1141145;CP007632,1141019,1141145;CP006910,1141019,1141145;CP007572,1141019,1141145;CP007571,1141019,1141145;CP007570,1141019,1141145;CP010867,1141019,1141145;CP011325,1141019,1141145;CP011326,1141019,1141145…
CP007631	Mauve	SHARED	1145275	1145313	.	.	.	Notes=Lenght38	AL732656,1145275,1145313;AE009948,1145275,1145313;CP000114,1145275,1145313;CP003810,1145275,1145313;HF952104,1145275,1145313;HF952106,1145275,1145313;CP007482,1145275,1145313;CP007565,1145275,1145313;HG939456,1145275,1145313;CP007632,1145275,1145313;CP006910,1145275,1145313;CP007572,1145275,1145313;CP007571,1145275,1145313;CP007570,1145275,1145313;FO393392,1145275,1145313;CP010867,1145275,1145313…
CP007631	Mauve	SHARED	1145314	1145538	.	.	.	Notes=Lenght224	AL732656,1145314,1145538;AE009948,1145314,1145538;CP000114,1145314,1145538;CP003810,1145314,1145538;HF952104,1145314,1145538;HF952106,1145314,1145538;HF952105,1145314,1145538;CP007482,1145314,1145538;CP007565,1145314,1145538;HG939456,1145314,1145538;CP007632,1145314,1145538;CP006910,1145314,1145538;CP007572,1145314,1145538;CP007571,1145314,1145538;CP007570,1145314,1145538;FO393392,1145314,1145538…
CP007631	Mauve	SHARED	1149400	1149584	.	.	.	Notes=Lenght184	AL732656,1149400,1149584;AE009948,1149400,1149584;CP000114,1149400,1149584;CP003810,1149400,1149584;HF952104,1149400,1149584;HF952106,1149400,1149584;HF952105,1149400,1149584;HG939456,1149400,1149584;CP007632,1149400,1149584;CP006910,1149400,1149584;CP007572,1149400,1149584;CP007571,1149400,1149584;CP007570,1149400,1149584;CP010867,1149400,1149584;CP011325,1149400,1149584;CP011326,1149400,1149584…
CP007631	Mauve	SHARED	1150539	1150917	.	.	.	Notes=Lenght378	AL732656,1150539,1150917;AE009948,1150539,1150917;CP000114,1150539,1150917;CP003810,1150539,1150917;HF952104,1150539,1150917;HF952106,1150539,1150917;HF952105,1150539,1150917;CP007482,1150539,1150917;CP007565,1150539,1150917;HG939456,1150539,1150917;CP007632,1150539,1150917;CP006910,1150539,1150917;CP007572,1150539,1150917;CP007571,1150539,1150917;CP007570,1150539,1150917;FO393392,1150539,1150917…
CP007631	Mauve	SHARED	1150976	1151071	.	.	.	Notes=Lenght95	AL732656,1150976,1151071;AE009948,1150976,1151071;CP000114,1150976,1151071;CP003810,1150976,1151071;CP003919,1150976,1151071;HF952104,1150976,1151071;HF952106,1150976,1151071;HF952105,1150976,1151071;HG939456,1150976,1151071;CP007632,1150976,1151071;CP006910,1150976,1151071;CP007572,1150976,1151071;CP007571,1150976,1151071;CP007570,1150976,1151071;CP010867,1150976,1151071;CP011325,1150976,1151071…
CP007631	Mauve	SHARED	1161339	1161376	.	.	.	Notes=Lenght37	AL732656,1161339,1161376;AE009948,1161339,1161376;CP000114,1161339,1161376;CP003810,1161339,1161376;HF952104,1161339,1161376;CP007572,1161339,1161376;CP007571,1161339,1161376;CP007570,1161339,1161376;CP010867,1161339,1161376;CP011325,1161339,1161376;CP011326,1161339,1161376;CP011327,1161339,1161376;CP011329,1161339,1161376;CP012419,1161339,1161376;CP013202,1161339,1161376;
CP007631	Mauve	SHARED	1168010	1168083	.	.	.	Notes=Lenght73	AL732656,1168010,1168083;AE009948,1168010,1168083;CP000114,1168010,1168083;CP003810,1168010,1168083;HF952104,1168010,1168083;HF952106,1168010,1168083;HF952105,1168010,1168083;CP007482,1168010,1168083;CP007565,1168010,1168083;HG939456,1168010,1168083;CP007632,1168010,1168083;CP006910,1168010,1168083;CP007572,1168010,1168083;CP007571,1168010,1168083;CP007570,1168010,1168083;FO393392,1168010,1168083…
CP007631	Mauve	SHARED	1168593	1168638	.	.	.	Notes=Lenght45	AL732656,1168593,1168638;AE009948,1168593,1168638;CP000114,1168593,1168638;CP003810,1168593,1168638;HF952104,1168593,1168638;HF952106,1168593,1168638;HF952105,1168593,1168638;CP007482,1168593,1168638;CP007565,1168593,1168638;HG939456,1168593,1168638;CP007632,1168593,1168638;CP006910,1168593,1168638;CP007572,1168593,1168638;CP007571,1168593,1168638;CP007570,1168593,1168638;FO393392,1168593,1168638…
CP007631	Mauve	SHARED	1183045	1183065	.	.	.	Notes=Lenght20	AL732656,1183045,1183065;AE009948,1183045,1183065;CP000114,1183045,1183065;CP003810,1183045,1183065;CP003919,1183045,1183065;HF952104,1183045,1183065;HF952106,1183045,1183065;CP007482,1183045,1183065;CP007565,1183045,1183065;HG939456,1183045,1183065;CP007632,1183045,1183065;CP006910,1183045,1183065;CP007572,1183045,1183065;CP007571,1183045,1183065;CP007570,1183045,1183065;FO393392,1183045,1183065…
CP007631	Mauve	SHARED	1190578	1190590	.	.	.	Notes=Lenght12	AL732656,1190578,1190590;AE009948,1190578,1190590;CP000114,1190578,1190590;CP003810,1190578,1190590;HF952104,1190578,1190590;HF952106,1190578,1190590;HF952105,1190578,1190590;CP007482,1190578,1190590;CP007565,1190578,1190590;HG939456,1190578,1190590;CP007632,1190578,1190590;CP006910,1190578,1190590;CP007572,1190578,1190590;CP007571,1190578,1190590;CP007570,1190578,1190590;FO393392,1190578,1190590…
CP007631	Mauve	SHARED	1190591	1190623	.	.	.	Notes=Lenght32	AL732656,1190591,1190623;AE009948,1190591,1190623;HF952104,1190591,1190623;HF952106,1190591,1190623;HF952105,1190591,1190623;CP007482,1190591,1190623;CP007565,1190591,1190623;HG939456,1190591,1190623;CP007632,1190591,1190623;CP006910,1190591,1190623;FO393392,1190591,1190623;CP010867,1190591,1190623;CP011328,1190591,1190623;CP012419,1190591,1190623;CP013202,1190591,1190623;
CP007631	Mauve	SHARED	1190624	1190636	.	.	.	Notes=Lenght12	AL732656,1190624,1190636;AE009948,1190624,1190636;CP003919,1190624,1190636;HF952104,1190624,1190636;HF952106,1190624,1190636;HF952105,1190624,1190636;CP007482,1190624,1190636;CP007565,1190624,1190636;HG939456,1190624,1190636;CP007632,1190624,1190636;CP006910,1190624,1190636;FO393392,1190624,1190636;CP010867,1190624,1190636;CP011328,1190624,1190636;CP012419,1190624,1190636;CP013202,1190624,1190636;
CP007631	Mauve	SHARED	1192087	1192234	.	.	.	Notes=Lenght147	AL732656,1192087,1192234;AE009948,1192087,1192234;CP000114,1192087,1192234;CP003810,1192087,1192234;HF952104,1192087,1192234;HF952106,1192087,1192234;HF952105,1192087,1192234;CP007482,1192087,1192234;CP007565,1192087,1192234;HG939456,1192087,1192234;CP007632,1192087,1192234;CP006910,1192087,1192234;CP007572,1192087,1192234;CP007571,1192087,1192234;CP007570,1192087,1192234;FO393392,1192087,1192234…
CP007631	Mauve	SHARED	1192235	1192327	.	.	.	Notes=Lenght92	AL732656,1192235,1192327;AE009948,1192235,1192327;CP000114,1192235,1192327;CP003810,1192235,1192327;HF952104,1192235,1192327;HF952106,1192235,1192327;HF952105,1192235,1192327;CP007482,1192235,1192327;HG939456,1192235,1192327;CP007632,1192235,1192327;CP006910,1192235,1192327;CP007572,1192235,1192327;CP007571,1192235,1192327;CP007570,1192235,1192327;CP010867,1192235,1192327;CP011325,1192235,1192327…
CP007631	Mauve	SHARED	1192396	1192465	.	.	.	Notes=Lenght69	AL732656,1192396,1192465;AE009948,1192396,1192465;CP000114,1192396,1192465;CP003810,1192396,1192465;HF952104,1192396,1192465;HF952106,1192396,1192465;HF952105,1192396,1192465;HG939456,1192396,1192465;CP007632,1192396,1192465;CP006910,1192396,1192465;CP007572,1192396,1192465;CP007571,1192396,1192465;CP007570,1192396,1192465;CP010867,1192396,1192465;CP011325,1192396,1192465;CP011326,1192396,1192465…
CP007631	Mauve	SHARED	1196702	1196969	.	.	.	Notes=Lenght267	AL732656,1196702,1196969;AE009948,1196702,1196969;CP000114,1196702,1196969;CP003810,1196702,1196969;HF952104,1196702,1196969;CP010867,1196702,1196969;CP011325,1196702,1196969;CP011326,1196702,1196969;CP011327,1196702,1196969;CP011329,1196702,1196969;CP012419,1196702,1196969;CP013202,1196702,1196969;
CP007631	Mauve	SHARED	1196970	1196994	.	.	.	Notes=Lenght24	AL732656,1196970,1196994;AE009948,1196970,1196994;CP000114,1196970,1196994;CP003810,1196970,1196994;CP003919,1196970,1196994;HF952104,1196970,1196994;HF952106,1196970,1196994;HF952105,1196970,1196994;HG939456,1196970,1196994;CP007632,1196970,1196994;CP010867,1196970,1196994;CP011325,1196970,1196994;CP011326,1196970,1196994;CP011327,1196970,1196994;CP011328,1196970,1196994;CP011329,1196970,1196994…
CP007631	Mauve	SHARED	1197216	1197346	.	.	.	Notes=Lenght130	AL732656,1197216,1197346;AE009948,1197216,1197346;CP000114,1197216,1197346;CP003810,1197216,1197346;HF952104,1197216,1197346;HF952106,1197216,1197346;HF952105,1197216,1197346;HG939456,1197216,1197346;CP007632,1197216,1197346;CP006910,1197216,1197346;CP007572,1197216,1197346;CP007571,1197216,1197346;CP007570,1197216,1197346;CP010867,1197216,1197346;CP011325,1197216,1197346;CP011326,1197216,1197346…
CP007631	Mauve	SHARED	1202197	1202238	.	.	.	Notes=Lenght41	AL732656,1202197,1202238;AE009948,1202197,1202238;CP000114,1202197,1202238;CP003810,1202197,1202238;CP003919,1202197,1202238;HF952104,1202197,1202238;HF952106,1202197,1202238;HF952105,1202197,1202238;HG939456,1202197,1202238;CP007632,1202197,1202238;CP006910,1202197,1202238;CP007572,1202197,1202238;CP007571,1202197,1202238;CP007570,1202197,1202238;CP010867,1202197,1202238;CP011325,1202197,1202238…
CP007631	Mauve	SHARED	1207073	1207102	.	.	.	Notes=Lenght29	AE009948,1207073,1207102;CP000114,1207073,1207102;CP003810,1207073,1207102;HF952104,1207073,1207102;HF952106,1207073,1207102;CP010867,1207073,1207102;CP011325,1207073,1207102;CP011326,1207073,1207102;CP011327,1207073,1207102;CP011329,1207073,1207102;CP012419,1207073,1207102;CP013202,1207073,1207102;
CP007631	Mauve	SHARED	1207103	1207217	.	.	.	Notes=Lenght114	AL732656,1207103,1207217;AE009948,1207103,1207217;CP003919,1207103,1207217;HF952104,1207103,1207217;HF952106,1207103,1207217;HF952105,1207103,1207217;CP007482,1207103,1207217;CP007565,1207103,1207217;HG939456,1207103,1207217;CP007632,1207103,1207217;CP006910,1207103,1207217;CP007572,1207103,1207217;CP007571,1207103,1207217;CP007570,1207103,1207217;FO393392,1207103,1207217;CP010867,1207103,1207217…
CP007631	Mauve	SHARED	1215543	1215561	.	.	.	Notes=Lenght18	AE009948,1215543,1215561;CP003810,1215543,1215561;HF952104,1215543,1215561;HF952106,1215543,1215561;HF952105,1215543,1215561;CP007482,1215543,1215561;CP007565,1215543,1215561;HG939456,1215543,1215561;CP007632,1215543,1215561;CP006910,1215543,1215561;FO393392,1215543,1215561;CP010867,1215543,1215561;CP011325,1215543,1215561;CP011326,1215543,1215561;CP011327,1215543,1215561;CP011328,1215543,1215561…
CP007631	Mauve	SHARED	1216421	1216441	.	.	.	Notes=Lenght20	AL732656,1216421,1216441;AE009948,1216421,1216441;CP000114,1216421,1216441;CP003810,1216421,1216441;CP003919,1216421,1216441;HF952104,1216421,1216441;HF952106,1216421,1216441;CP007482,1216421,1216441;CP007565,1216421,1216441;HG939456,1216421,1216441;CP007632,1216421,1216441;CP006910,1216421,1216441;CP007572,1216421,1216441;CP007571,1216421,1216441;CP007570,1216421,1216441;FO393392,1216421,1216441…
CP007631	Mauve	SHARED	1222724	1222831	.	.	.	Notes=Lenght107	AL732656,1222724,1222831;AE009948,1222724,1222831;CP000114,1222724,1222831;CP003810,1222724,1222831;CP003919,1222724,1222831;HF952104,1222724,1222831;HF952106,1222724,1222831;HF952105,1222724,1222831;CP007482,1222724,1222831;CP007565,1222724,1222831;HG939456,1222724,1222831;CP007632,1222724,1222831;CP006910,1222724,1222831;FO393392,1222724,1222831;CP010867,1222724,1222831;CP011325,1222724,1222831…
CP007631	Mauve	SHARED	1222832	1222876	.	.	.	Notes=Lenght44	AL732656,1222832,1222876;AE009948,1222832,1222876;CP000114,1222832,1222876;CP003810,1222832,1222876;HF952104,1222832,1222876;HF952105,1222832,1222876;HG939456,1222832,1222876;CP007632,1222832,1222876;CP006910,1222832,1222876;CP010867,1222832,1222876;CP011325,1222832,1222876;CP011326,1222832,1222876;CP011327,1222832,1222876;CP011329,1222832,1222876;CP010319,1222832,1222876;CP012419,1222832,1222876…
CP007631	Mauve	SHARED	1222877	1222978	.	.	.	Notes=Lenght101	AL732656,1222877,1222978;AE009948,1222877,1222978;CP000114,1222877,1222978;CP003810,1222877,1222978;CP003919,1222877,1222978;HF952104,1222877,1222978;HF952106,1222877,1222978;HF952105,1222877,1222978;CP007482,1222877,1222978;CP007565,1222877,1222978;HG939456,1222877,1222978;CP007632,1222877,1222978;CP006910,1222877,1222978;FO393392,1222877,1222978;CP010867,1222877,1222978;CP011325,1222877,1222978…
CP007631	Mauve	SHARED	1222979	1223148	.	.	.	Notes=Lenght169	AL732656,1222979,1223148;AE009948,1222979,1223148;CP000114,1222979,1223148;CP003810,1222979,1223148;HF952104,1222979,1223148;HF952105,1222979,1223148;HG939456,1222979,1223148;CP007632,1222979,1223148;CP006910,1222979,1223148;CP010867,1222979,1223148;CP011325,1222979,1223148;CP011326,1222979,1223148;CP011327,1222979,1223148;CP011329,1222979,1223148;CP010319,1222979,1223148;CP012419,1222979,1223148…
CP007631	Mauve	SHARED	1224105	1224368	.	.	.	Notes=Lenght263	AE009948,1224105,1224368;CP000114,1224105,1224368;CP003810,1224105,1224368;HF952104,1224105,1224368;HG939456,1224105,1224368;CP007632,1224105,1224368;CP010867,1224105,1224368;CP011325,1224105,1224368;CP011326,1224105,1224368;CP011327,1224105,1224368;CP011329,1224105,1224368;CP012419,1224105,1224368;CP013202,1224105,1224368;
CP007631	Mauve	SHARED	1224917	1225192	.	.	.	Notes=Lenght275	AE009948,1224917,1225192;HF952104,1224917,1225192;CP010867,1224917,1225192;CP013202,1224917,1225192;
CP007631	Mauve	SHARED	1226195	1226223	.	.	.	Notes=Lenght28	AL732656,1226195,1226223;AE009948,1226195,1226223;HF952104,1226195,1226223;CP010867,1226195,1226223;CP013202,1226195,1226223;
CP007631	Mauve	SHARED	1226224	1227289	.	.	.	Notes=Lenght1065	AE009948,1226224,1227289;HF952104,1226224,1227289;CP010867,1226224,1227289;CP013202,1226224,1227289;
CP007631	Mauve	SHARED	1227290	1227303	.	.	.	Notes=Lenght13	AL732656,1227290,1227303;AE009948,1227290,1227303;HF952104,1227290,1227303;CP010867,1227290,1227303;CP013202,1227290,1227303;
CP007631	Mauve	SHARED	1227304	1227342	.	.	.	Notes=Lenght38	AL732656,1227304,1227342;AE009948,1227304,1227342;HF952104,1227304,1227342;CP010867,1227304,1227342;CP011329,1227304,1227342;CP012419,1227304,1227342;CP013202,1227304,1227342;
CP007631	Mauve	SHARED	1227348	1227361	.	.	.	Notes=Lenght13	AL732656,1227348,1227361;AE009948,1227348,1227361;CP003919,1227348,1227361;HF952104,1227348,1227361;CP007482,1227348,1227361;CP007565,1227348,1227361;HG939456,1227348,1227361;CP007572,1227348,1227361;CP007571,1227348,1227361;CP007570,1227348,1227361;FO393392,1227348,1227361;CP010867,1227348,1227361;CP011328,1227348,1227361;CP011329,1227348,1227361;CP010319,1227348,1227361;CP012419,1227348,1227361…
CP007631	Mauve	SHARED	1227362	1227387	.	.	.	Notes=Lenght25	AL732656,1227362,1227387;AE009948,1227362,1227387;CP003919,1227362,1227387;HF952104,1227362,1227387;HF952105,1227362,1227387;CP007482,1227362,1227387;CP007565,1227362,1227387;HG939456,1227362,1227387;CP007632,1227362,1227387;CP007572,1227362,1227387;CP007571,1227362,1227387;CP007570,1227362,1227387;FO393392,1227362,1227387;CP010867,1227362,1227387;CP011328,1227362,1227387;CP011329,1227362,1227387…
CP007631	Mauve	SHARED	1227388	1227407	.	.	.	Notes=Lenght19	AL732656,1227388,1227407;AE009948,1227388,1227407;CP000114,1227388,1227407;CP003810,1227388,1227407;CP003919,1227388,1227407;HF952104,1227388,1227407;HF952105,1227388,1227407;CP007482,1227388,1227407;CP007565,1227388,1227407;HG939456,1227388,1227407;CP007632,1227388,1227407;CP007572,1227388,1227407;CP007571,1227388,1227407;CP007570,1227388,1227407;FO393392,1227388,1227407;CP010867,1227388,1227407…
CP007631	Mauve	SHARED	1235504	1237260	.	.	.	Notes=Lenght1756	AL732656,1235504,1237260;AE009948,1235504,1237260;CP000114,1235504,1237260;CP003810,1235504,1237260;HF952104,1235504,1237260;HF952106,1235504,1237260;HF952105,1235504,1237260;HG939456,1235504,1237260;CP007632,1235504,1237260;CP006910,1235504,1237260;CP007572,1235504,1237260;CP007571,1235504,1237260;CP007570,1235504,1237260;CP010867,1235504,1237260;CP011325,1235504,1237260;CP011326,1235504,1237260…
CP007631	Mauve	SHARED	1239011	1239326	.	.	.	Notes=Lenght315	AL732656,1239011,1239326;AE009948,1239011,1239326;CP000114,1239011,1239326;CP003810,1239011,1239326;CP003919,1239011,1239326;HF952104,1239011,1239326;HF952106,1239011,1239326;HF952105,1239011,1239326;HG939456,1239011,1239326;CP007632,1239011,1239326;CP006910,1239011,1239326;CP007572,1239011,1239326;CP007571,1239011,1239326;CP007570,1239011,1239326;CP010867,1239011,1239326;CP011325,1239011,1239326…
CP007631	Mauve	SHARED	1244456	1244656	.	.	.	Notes=Lenght200	AL732656,1244456,1244656;AE009948,1244456,1244656;CP000114,1244456,1244656;CP003810,1244456,1244656;CP003919,1244456,1244656;HF952104,1244456,1244656;HF952106,1244456,1244656;HF952105,1244456,1244656;HG939456,1244456,1244656;CP007632,1244456,1244656;CP006910,1244456,1244656;CP007572,1244456,1244656;CP007571,1244456,1244656;CP007570,1244456,1244656;CP010867,1244456,1244656;CP011325,1244456,1244656…
CP007631	Mauve	SHARED	1256296	1256309	.	.	.	Notes=Lenght13	AE009948,1256296,1256309;CP000114,1256296,1256309;CP003810,1256296,1256309;CP003919,1256296,1256309;HF952104,1256296,1256309;HF952106,1256296,1256309;HF952105,1256296,1256309;CP007482,1256296,1256309;CP007565,1256296,1256309;HG939456,1256296,1256309;CP007632,1256296,1256309;CP006910,1256296,1256309;FO393392,1256296,1256309;CP010867,1256296,1256309;CP011325,1256296,1256309;CP011326,1256296,1256309…
CP007631	Mauve	SHARED	1259342	1259545	.	.	.	Notes=Lenght203	AL732656,1259342,1259545;AE009948,1259342,1259545;CP000114,1259342,1259545;CP003810,1259342,1259545;CP003919,1259342,1259545;HF952104,1259342,1259545;HF952106,1259342,1259545;HF952105,1259342,1259545;CP007482,1259342,1259545;CP007565,1259342,1259545;HG939456,1259342,1259545;CP007632,1259342,1259545;CP006910,1259342,1259545;CP007572,1259342,1259545;CP007571,1259342,1259545;CP007570,1259342,1259545…
CP007631	Mauve	SHARED	1276766	1276820	.	.	.	Notes=Lenght54	AL732656,1276766,1276820;AE009948,1276766,1276820;CP000114,1276766,1276820;CP003810,1276766,1276820;CP003919,1276766,1276820;HF952104,1276766,1276820;HF952106,1276766,1276820;HF952105,1276766,1276820;HG939456,1276766,1276820;CP007632,1276766,1276820;CP006910,1276766,1276820;CP007572,1276766,1276820;CP007571,1276766,1276820;CP007570,1276766,1276820;CP010867,1276766,1276820;CP011325,1276766,1276820…
CP007631	Mauve	SHARED	1291595	1291754	.	.	.	Notes=Lenght159	AL732656,1291595,1291754;AE009948,1291595,1291754;CP000114,1291595,1291754;HF952104,1291595,1291754;HG939456,1291595,1291754;CP007632,1291595,1291754;CP006910,1291595,1291754;CP007572,1291595,1291754;CP007571,1291595,1291754;CP007570,1291595,1291754;CP010867,1291595,1291754;CP011329,1291595,1291754;CP012419,1291595,1291754;CP013202,1291595,1291754;
CP007631	Mauve	SHARED	1291755	1291856	.	.	.	Notes=Lenght101	AL732656,1291755,1291856;AE009948,1291755,1291856;CP000114,1291755,1291856;HF952104,1291755,1291856;HG939456,1291755,1291856;CP007632,1291755,1291856;CP007572,1291755,1291856;CP007571,1291755,1291856;CP007570,1291755,1291856;CP010867,1291755,1291856;CP011329,1291755,1291856;CP012419,1291755,1291856;CP013202,1291755,1291856;
CP007631	Mauve	SHARED	1291857	1292116	.	.	.	Notes=Lenght259	AL732656,1291857,1292116;AE009948,1291857,1292116;CP000114,1291857,1292116;HF952104,1291857,1292116;HG939456,1291857,1292116;CP007632,1291857,1292116;CP006910,1291857,1292116;CP007572,1291857,1292116;CP007571,1291857,1292116;CP007570,1291857,1292116;CP010867,1291857,1292116;CP011329,1291857,1292116;CP012419,1291857,1292116;CP013202,1291857,1292116;
CP007631	Mauve	SHARED	1292117	1292141	.	.	.	Notes=Lenght24	AL732656,1292117,1292141;AE009948,1292117,1292141;CP000114,1292117,1292141;HF952104,1292117,1292141;HG939456,1292117,1292141;CP007632,1292117,1292141;CP007572,1292117,1292141;CP007571,1292117,1292141;CP007570,1292117,1292141;CP010867,1292117,1292141;CP011329,1292117,1292141;CP012419,1292117,1292141;CP013202,1292117,1292141;
CP007631	Mauve	SHARED	1292142	1292353	.	.	.	Notes=Lenght211	AL732656,1292142,1292353;AE009948,1292142,1292353;CP000114,1292142,1292353;HF952104,1292142,1292353;HG939456,1292142,1292353;CP007632,1292142,1292353;CP006910,1292142,1292353;CP007572,1292142,1292353;CP007571,1292142,1292353;CP007570,1292142,1292353;CP010867,1292142,1292353;CP011329,1292142,1292353;CP012419,1292142,1292353;CP013202,1292142,1292353;
CP007631	Mauve	SHARED	1292354	1292399	.	.	.	Notes=Lenght45	AL732656,1292354,1292399;AE009948,1292354,1292399;CP000114,1292354,1292399;HF952104,1292354,1292399;HG939456,1292354,1292399;CP007632,1292354,1292399;CP007572,1292354,1292399;CP007571,1292354,1292399;CP007570,1292354,1292399;CP010867,1292354,1292399;CP011329,1292354,1292399;CP012419,1292354,1292399;CP013202,1292354,1292399;
CP007631	Mauve	SHARED	1292400	1292549	.	.	.	Notes=Lenght149	AL732656,1292400,1292549;AE009948,1292400,1292549;CP000114,1292400,1292549;HF952104,1292400,1292549;HG939456,1292400,1292549;CP007632,1292400,1292549;CP006910,1292400,1292549;CP007572,1292400,1292549;CP007571,1292400,1292549;CP007570,1292400,1292549;CP010867,1292400,1292549;CP011329,1292400,1292549;CP012419,1292400,1292549;CP013202,1292400,1292549;
CP007631	Mauve	SHARED	1292550	1298027	.	.	.	Notes=Lenght5477	AL732656,1292550,1298027;AE009948,1292550,1298027;CP000114,1292550,1298027;HF952104,1292550,1298027;HG939456,1292550,1298027;CP007632,1292550,1298027;CP007572,1292550,1298027;CP007571,1292550,1298027;CP007570,1292550,1298027;CP010867,1292550,1298027;CP011329,1292550,1298027;CP012419,1292550,1298027;CP013202,1292550,1298027;
CP007631	Mauve	SHARED	1298028	1298039	.	.	.	Notes=Lenght11	AL732656,1298028,1298039;AE009948,1298028,1298039;CP000114,1298028,1298039;HF952104,1298028,1298039;HG939456,1298028,1298039;CP007632,1298028,1298039;CP007572,1298028,1298039;CP007571,1298028,1298039;CP007570,1298028,1298039;CP010867,1298028,1298039;CP011329,1298028,1298039;CP012419,1298028,1298039;CP013202,1298028,1298039;
CP007631	Mauve	SHARED	1298046	1298124	.	.	.	Notes=Lenght78	AL732656,1298046,1298124;AE009948,1298046,1298124;CP000114,1298046,1298124;HF952104,1298046,1298124;HG939456,1298046,1298124;CP007632,1298046,1298124;CP007572,1298046,1298124;CP007571,1298046,1298124;CP007570,1298046,1298124;CP010867,1298046,1298124;CP012419,1298046,1298124;CP013202,1298046,1298124;
CP007631	Mauve	SHARED	1298136	1299202	.	.	.	Notes=Lenght1066	AL732656,1298136,1299202;AE009948,1298136,1299202;CP000114,1298136,1299202;CP003919,1298136,1299202;HF952104,1298136,1299202;HF952106,1298136,1299202;HF952105,1298136,1299202;CP007482,1298136,1299202;CP007565,1298136,1299202;HG939456,1298136,1299202;CP007632,1298136,1299202;CP007572,1298136,1299202;CP007571,1298136,1299202;CP007570,1298136,1299202;FO393392,1298136,1299202;CP010867,1298136,1299202…
CP007631	Mauve	SHARED	1299203	1299367	.	.	.	Notes=Lenght164	AL732656,1299203,1299367;AE009948,1299203,1299367;CP000114,1299203,1299367;HF952104,1299203,1299367;HF952105,1299203,1299367;HG939456,1299203,1299367;CP007632,1299203,1299367;CP007572,1299203,1299367;CP007571,1299203,1299367;CP007570,1299203,1299367;CP010867,1299203,1299367;CP011329,1299203,1299367;CP012419,1299203,1299367;CP013202,1299203,1299367;
CP007631	Mauve	SHARED	1299368	1300445	.	.	.	Notes=Lenght1077	AL732656,1299368,1300445;AE009948,1299368,1300445;CP000114,1299368,1300445;HF952104,1299368,1300445;HG939456,1299368,1300445;CP007632,1299368,1300445;CP007572,1299368,1300445;CP007571,1299368,1300445;CP007570,1299368,1300445;CP010867,1299368,1300445;CP011329,1299368,1300445;CP012419,1299368,1300445;CP013202,1299368,1300445;
CP007631	Mauve	SHARED	1300576	1302079	.	.	.	Notes=Lenght1503	AL732656,1300576,1302079;AE009948,1300576,1302079;CP000114,1300576,1302079;HF952104,1300576,1302079;HG939456,1300576,1302079;CP007632,1300576,1302079;CP007572,1300576,1302079;CP007571,1300576,1302079;CP007570,1300576,1302079;CP010867,1300576,1302079;CP011329,1300576,1302079;CP012419,1300576,1302079;CP013202,1300576,1302079;
CP007631	Mauve	SHARED	1302080	1302846	.	.	.	Notes=Lenght766	AL732656,1302080,1302846;AE009948,1302080,1302846;CP000114,1302080,1302846;HF952104,1302080,1302846;HG939456,1302080,1302846;CP007632,1302080,1302846;CP007572,1302080,1302846;CP007571,1302080,1302846;CP007570,1302080,1302846;CP010867,1302080,1302846;CP011329,1302080,1302846;CP012419,1302080,1302846;CP013202,1302080,1302846;
CP007631	Mauve	SHARED	1302847	1302880	.	.	.	Notes=Lenght33	AL732656,1302847,1302880;AE009948,1302847,1302880;CP000114,1302847,1302880;HF952104,1302847,1302880;HG939456,1302847,1302880;CP007632,1302847,1302880;CP007572,1302847,1302880;CP007570,1302847,1302880;CP010867,1302847,1302880;CP011329,1302847,1302880;CP012419,1302847,1302880;CP013202,1302847,1302880;
CP007631	Mauve	SHARED	1302881	1303373	.	.	.	Notes=Lenght492	AL732656,1302881,1303373;AE009948,1302881,1303373;CP000114,1302881,1303373;HF952104,1302881,1303373;HG939456,1302881,1303373;CP007632,1302881,1303373;CP007572,1302881,1303373;CP007571,1302881,1303373;CP007570,1302881,1303373;CP010867,1302881,1303373;CP011329,1302881,1303373;CP012419,1302881,1303373;CP013202,1302881,1303373;
CP007631	Mauve	SHARED	1303374	1303426	.	.	.	Notes=Lenght52	AL732656,1303374,1303426;AE009948,1303374,1303426;CP000114,1303374,1303426;HF952104,1303374,1303426;HG939456,1303374,1303426;CP007632,1303374,1303426;CP007572,1303374,1303426;CP007571,1303374,1303426;CP007570,1303374,1303426;CP010867,1303374,1303426;CP011329,1303374,1303426;CP012419,1303374,1303426;CP013202,1303374,1303426;
CP007631	Mauve	SHARED	1303427	1306780	.	.	.	Notes=Lenght3353	AL732656,1303427,1306780;CP000114,1303427,1306780;CP003810,1303427,1306780;HF952104,1303427,1306780;CP007572,1303427,1306780;CP007571,1303427,1306780;CP007570,1303427,1306780;CP010867,1303427,1306780;CP011325,1303427,1306780;CP011326,1303427,1306780;CP011327,1303427,1306780;CP011329,1303427,1306780;CP012419,1303427,1306780;CP013202,1303427,1306780;
CP007631	Mauve	SHARED	1306781	1308258	.	.	.	Notes=Lenght1477	AL732656,1306781,1308258;AE009948,1306781,1308258;CP000114,1306781,1308258;CP003810,1306781,1308258;HF952104,1306781,1308258;HG939456,1306781,1308258;CP007632,1306781,1308258;CP007572,1306781,1308258;CP007571,1306781,1308258;CP007570,1306781,1308258;CP010867,1306781,1308258;CP011325,1306781,1308258;CP011326,1306781,1308258;CP011327,1306781,1308258;CP011329,1306781,1308258;CP012419,1306781,1308258…
CP007631	Mauve	SHARED	1308259	1308277	.	.	.	Notes=Lenght18	AL732656,1308259,1308277;AE009948,1308259,1308277;CP000114,1308259,1308277;CP003810,1308259,1308277;HF952104,1308259,1308277;HG939456,1308259,1308277;CP007572,1308259,1308277;CP007571,1308259,1308277;CP007570,1308259,1308277;CP010867,1308259,1308277;CP011325,1308259,1308277;CP011326,1308259,1308277;CP011327,1308259,1308277;CP011329,1308259,1308277;CP012419,1308259,1308277;CP013202,1308259,1308277;
CP007631	Mauve	SHARED	1308278	1308583	.	.	.	Notes=Lenght305	AL732656,1308278,1308583;AE009948,1308278,1308583;CP000114,1308278,1308583;CP003810,1308278,1308583;HF952104,1308278,1308583;CP007572,1308278,1308583;CP007571,1308278,1308583;CP007570,1308278,1308583;CP010867,1308278,1308583;CP011325,1308278,1308583;CP011326,1308278,1308583;CP011327,1308278,1308583;CP011329,1308278,1308583;CP012419,1308278,1308583;CP013202,1308278,1308583;
CP007631	Mauve	SHARED	1308585	1308849	.	.	.	Notes=Lenght264	AL732656,1308585,1308849;AE009948,1308585,1308849;CP000114,1308585,1308849;CP003810,1308585,1308849;HF952104,1308585,1308849;CP007572,1308585,1308849;CP007571,1308585,1308849;CP007570,1308585,1308849;CP010867,1308585,1308849;CP011325,1308585,1308849;CP011326,1308585,1308849;CP011327,1308585,1308849;CP011329,1308585,1308849;CP012419,1308585,1308849;CP013202,1308585,1308849;
CP007631	Mauve	SHARED	1308850	1311394	.	.	.	Notes=Lenght2544	AL732656,1308850,1311394;AE009948,1308850,1311394;CP000114,1308850,1311394;CP003810,1308850,1311394;HF952104,1308850,1311394;CP007572,1308850,1311394;CP007571,1308850,1311394;CP007570,1308850,1311394;CP010867,1308850,1311394;CP011325,1308850,1311394;CP011326,1308850,1311394;CP011327,1308850,1311394;CP011329,1308850,1311394;CP012419,1308850,1311394;CP013202,1308850,1311394;
CP007631	Mauve	SHARED	1311395	1314033	.	.	.	Notes=Lenght2638	AL732656,1311395,1314033;CP000114,1311395,1314033;CP003810,1311395,1314033;HF952104,1311395,1314033;CP007572,1311395,1314033;CP007571,1311395,1314033;CP007570,1311395,1314033;CP010867,1311395,1314033;CP011325,1311395,1314033;CP011326,1311395,1314033;CP011327,1311395,1314033;CP012419,1311395,1314033;CP013202,1311395,1314033;
CP007631	Mauve	SHARED	1314034	1314098	.	.	.	Notes=Lenght64	HF952104,1314034,1314098;HF952105,1314034,1314098;CP010867,1314034,1314098;CP010319,1314034,1314098;CP013202,1314034,1314098;
CP007631	Mauve	SHARED	1314099	1314496	.	.	.	Notes=Lenght397	AL732656,1314099,1314496;CP000114,1314099,1314496;CP003810,1314099,1314496;HF952104,1314099,1314496;CP007572,1314099,1314496;CP007571,1314099,1314496;CP007570,1314099,1314496;CP010867,1314099,1314496;CP011325,1314099,1314496;CP011326,1314099,1314496;CP011327,1314099,1314496;CP012419,1314099,1314496;CP013202,1314099,1314496;
CP007631	Mauve	SHARED	1314500	1314985	.	.	.	Notes=Lenght485	HF952104,1314500,1314985;CP010867,1314500,1314985;CP013202,1314500,1314985;
CP007631	Mauve	SHARED	1314986	1315105	.	.	.	Notes=Lenght119	AL732656,1314986,1315105;CP000114,1314986,1315105;CP003810,1314986,1315105;HF952104,1314986,1315105;CP007572,1314986,1315105;CP007571,1314986,1315105;CP007570,1314986,1315105;CP010867,1314986,1315105;CP011325,1314986,1315105;CP011326,1314986,1315105;CP011327,1314986,1315105;CP012419,1314986,1315105;CP013202,1314986,1315105;
CP007631	Mauve	SHARED	1315106	1315406	.	.	.	Notes=Lenght300	AL732656,1315106,1315406;AE009948,1315106,1315406;CP000114,1315106,1315406;CP003810,1315106,1315406;HF952104,1315106,1315406;CP007572,1315106,1315406;CP007571,1315106,1315406;CP007570,1315106,1315406;CP010867,1315106,1315406;CP011325,1315106,1315406;CP011326,1315106,1315406;CP011327,1315106,1315406;CP011329,1315106,1315406;CP012419,1315106,1315406;CP013202,1315106,1315406;
CP007631	Mauve	SHARED	1315407	1315450	.	.	.	Notes=Lenght43	AL732656,1315407,1315450;CP000114,1315407,1315450;CP003810,1315407,1315450;HF952104,1315407,1315450;CP007572,1315407,1315450;CP007571,1315407,1315450;CP007570,1315407,1315450;CP010867,1315407,1315450;CP011325,1315407,1315450;CP011326,1315407,1315450;CP011327,1315407,1315450;CP012419,1315407,1315450;CP013202,1315407,1315450;
CP007631	Mauve	SHARED	1315451	1315853	.	.	.	Notes=Lenght402	AL732656,1315451,1315853;AE009948,1315451,1315853;CP000114,1315451,1315853;CP003810,1315451,1315853;HF952104,1315451,1315853;CP007572,1315451,1315853;CP007571,1315451,1315853;CP007570,1315451,1315853;CP010867,1315451,1315853;CP011325,1315451,1315853;CP011326,1315451,1315853;CP011327,1315451,1315853;CP011329,1315451,1315853;CP012419,1315451,1315853;CP013202,1315451,1315853;
CP007631	Mauve	SHARED	1315854	1316454	.	.	.	Notes=Lenght600	AL732656,1315854,1316454;AE009948,1315854,1316454;CP000114,1315854,1316454;CP003810,1315854,1316454;HF952104,1315854,1316454;CP007572,1315854,1316454;CP007571,1315854,1316454;CP007570,1315854,1316454;CP010867,1315854,1316454;CP011325,1315854,1316454;CP011326,1315854,1316454;CP011327,1315854,1316454;CP011329,1315854,1316454;CP012419,1315854,1316454;CP013202,1315854,1316454;
CP007631	Mauve	SHARED	1397511	1397620	.	.	.	Notes=Lenght109	AL732656,1397511,1397620;AE009948,1397511,1397620;CP000114,1397511,1397620;CP003810,1397511,1397620;HF952104,1397511,1397620;HF952106,1397511,1397620;HF952105,1397511,1397620;CP007482,1397511,1397620;CP007565,1397511,1397620;HG939456,1397511,1397620;CP007632,1397511,1397620;CP006910,1397511,1397620;CP007572,1397511,1397620;CP007571,1397511,1397620;CP007570,1397511,1397620;FO393392,1397511,1397620…
CP007631	Mauve	SHARED	1407439	1407488	.	.	.	Notes=Lenght49	AL732656,1407439,1407488;AE009948,1407439,1407488;CP000114,1407439,1407488;CP003810,1407439,1407488;HF952104,1407439,1407488;HF952106,1407439,1407488;HF952105,1407439,1407488;HG939456,1407439,1407488;CP007632,1407439,1407488;CP006910,1407439,1407488;CP007572,1407439,1407488;CP007571,1407439,1407488;CP007570,1407439,1407488;CP010867,1407439,1407488;CP011325,1407439,1407488;CP011326,1407439,1407488…
CP007631	Mauve	SHARED	1409951	1410154	.	.	.	Notes=Lenght203	AL732656,1409951,1410154;AE009948,1409951,1410154;CP000114,1409951,1410154;CP003810,1409951,1410154;HF952104,1409951,1410154;HF952106,1409951,1410154;HF952105,1409951,1410154;HG939456,1409951,1410154;CP007632,1409951,1410154;CP006910,1409951,1410154;CP007572,1409951,1410154;CP007571,1409951,1410154;CP007570,1409951,1410154;CP010867,1409951,1410154;CP011325,1409951,1410154;CP011326,1409951,1410154…
CP007631	Mauve	SHARED	1417447	1417738	.	.	.	Notes=Lenght291	AL732656,1417447,1417738;CP000114,1417447,1417738;CP003810,1417447,1417738;CP003919,1417447,1417738;HF952104,1417447,1417738;HF952106,1417447,1417738;HF952105,1417447,1417738;CP007482,1417447,1417738;CP007565,1417447,1417738;HG939456,1417447,1417738;CP007572,1417447,1417738;CP007571,1417447,1417738;CP007570,1417447,1417738;FO393392,1417447,1417738;CP010867,1417447,1417738;CP011325,1417447,1417738…
CP007631	Mauve	SHARED	1417739	1418345	.	.	.	Notes=Lenght606	CP000114,1417739,1418345;CP003810,1417739,1418345;HF952104,1417739,1418345;CP010867,1417739,1418345;CP011325,1417739,1418345;CP011326,1417739,1418345;CP011327,1417739,1418345;CP011329,1417739,1418345;CP012419,1417739,1418345;CP013202,1417739,1418345;
CP007631	Mauve	SHARED	1418346	1418385	.	.	.	Notes=Lenght39	CP000114,1418346,1418385;CP003810,1418346,1418385;HF952104,1418346,1418385;HG939456,1418346,1418385;CP010867,1418346,1418385;CP011325,1418346,1418385;CP011326,1418346,1418385;CP011327,1418346,1418385;CP011329,1418346,1418385;CP012419,1418346,1418385;CP013202,1418346,1418385;
CP007631	Mauve	SHARED	1418386	1418419	.	.	.	Notes=Lenght33	CP000114,1418386,1418419;CP003810,1418386,1418419;HF952104,1418386,1418419;CP010867,1418386,1418419;CP011325,1418386,1418419;CP011326,1418386,1418419;CP011327,1418386,1418419;CP011329,1418386,1418419;CP012419,1418386,1418419;CP013202,1418386,1418419;
CP007631	Mauve	SHARED	1418420	1418522	.	.	.	Notes=Lenght102	CP000114,1418420,1418522;CP003810,1418420,1418522;HF952104,1418420,1418522;HG939456,1418420,1418522;CP010867,1418420,1418522;CP011325,1418420,1418522;CP011326,1418420,1418522;CP011327,1418420,1418522;CP011329,1418420,1418522;CP012419,1418420,1418522;CP013202,1418420,1418522;
CP007631	Mauve	SHARED	1418523	1418622	.	.	.	Notes=Lenght99	CP000114,1418523,1418622;CP003810,1418523,1418622;HF952104,1418523,1418622;CP010867,1418523,1418622;CP011325,1418523,1418622;CP011326,1418523,1418622;CP011327,1418523,1418622;CP011329,1418523,1418622;CP012419,1418523,1418622;CP013202,1418523,1418622;
CP007631	Mauve	SHARED	1418623	1418665	.	.	.	Notes=Lenght42	CP000114,1418623,1418665;CP003810,1418623,1418665;HF952104,1418623,1418665;CP007572,1418623,1418665;CP007571,1418623,1418665;CP007570,1418623,1418665;CP010867,1418623,1418665;CP011325,1418623,1418665;CP011326,1418623,1418665;CP011327,1418623,1418665;CP011329,1418623,1418665;CP012419,1418623,1418665;CP013202,1418623,1418665;
CP007631	Mauve	SHARED	1418666	1418877	.	.	.	Notes=Lenght211	AL732656,1418666,1418877;CP000114,1418666,1418877;CP003810,1418666,1418877;HF952104,1418666,1418877;HG939456,1418666,1418877;CP007572,1418666,1418877;CP007571,1418666,1418877;CP007570,1418666,1418877;CP010867,1418666,1418877;CP011325,1418666,1418877;CP011326,1418666,1418877;CP011327,1418666,1418877;CP011329,1418666,1418877;CP012419,1418666,1418877;CP013202,1418666,1418877;
CP007631	Mauve	SHARED	1418878	1419158	.	.	.	Notes=Lenght280	CP000114,1418878,1419158;CP003810,1418878,1419158;HF952104,1418878,1419158;CP010867,1418878,1419158;CP011325,1418878,1419158;CP011326,1418878,1419158;CP011327,1418878,1419158;CP011329,1418878,1419158;CP012419,1418878,1419158;CP013202,1418878,1419158;
CP007631	Mauve	SHARED	1419159	1419296	.	.	.	Notes=Lenght137	AL732656,1419159,1419296;CP000114,1419159,1419296;CP003810,1419159,1419296;HF952104,1419159,1419296;CP007572,1419159,1419296;CP007571,1419159,1419296;CP007570,1419159,1419296;CP010867,1419159,1419296;CP011325,1419159,1419296;CP011326,1419159,1419296;CP011327,1419159,1419296;CP011329,1419159,1419296;CP012419,1419159,1419296;CP013202,1419159,1419296;
CP007631	Mauve	SHARED	1419297	1419752	.	.	.	Notes=Lenght455	AL732656,1419297,1419752;CP000114,1419297,1419752;CP003810,1419297,1419752;HF952104,1419297,1419752;HG939456,1419297,1419752;CP007572,1419297,1419752;CP007571,1419297,1419752;CP007570,1419297,1419752;CP010867,1419297,1419752;CP011325,1419297,1419752;CP011326,1419297,1419752;CP011327,1419297,1419752;CP011329,1419297,1419752;CP012419,1419297,1419752;CP013202,1419297,1419752;
CP007631	Mauve	SHARED	1419753	1420063	.	.	.	Notes=Lenght310	AL732656,1419753,1420063;CP000114,1419753,1420063;CP003810,1419753,1420063;HF952104,1419753,1420063;HG939456,1419753,1420063;CP007572,1419753,1420063;CP007571,1419753,1420063;CP007570,1419753,1420063;CP010867,1419753,1420063;CP011325,1419753,1420063;CP011327,1419753,1420063;CP011329,1419753,1420063;CP012419,1419753,1420063;CP013202,1419753,1420063;
CP007631	Mauve	SHARED	1420064	1420106	.	.	.	Notes=Lenght42	AL732656,1420064,1420106;CP000114,1420064,1420106;CP003810,1420064,1420106;HF952104,1420064,1420106;CP007572,1420064,1420106;CP007571,1420064,1420106;CP007570,1420064,1420106;CP010867,1420064,1420106;CP011325,1420064,1420106;CP011327,1420064,1420106;CP011329,1420064,1420106;CP012419,1420064,1420106;CP013202,1420064,1420106;
CP007631	Mauve	SHARED	1420107	1420135	.	.	.	Notes=Lenght28	CP000114,1420107,1420135;CP003810,1420107,1420135;HF952104,1420107,1420135;HG939456,1420107,1420135;CP010867,1420107,1420135;CP011325,1420107,1420135;CP011327,1420107,1420135;CP011329,1420107,1420135;CP012419,1420107,1420135;CP013202,1420107,1420135;
CP007631	Mauve	SHARED	1420136	1420154	.	.	.	Notes=Lenght18	AL732656,1420136,1420154;CP000114,1420136,1420154;CP003810,1420136,1420154;HF952104,1420136,1420154;HG939456,1420136,1420154;CP007572,1420136,1420154;CP007571,1420136,1420154;CP007570,1420136,1420154;CP010867,1420136,1420154;CP011325,1420136,1420154;CP011327,1420136,1420154;CP011329,1420136,1420154;CP012419,1420136,1420154;CP013202,1420136,1420154;
CP007631	Mauve	SHARED	1420155	1420250	.	.	.	Notes=Lenght95	CP000114,1420155,1420250;CP003810,1420155,1420250;HF952104,1420155,1420250;HF952106,1420155,1420250;HF952105,1420155,1420250;CP010867,1420155,1420250;CP011325,1420155,1420250;CP011327,1420155,1420250;CP011329,1420155,1420250;CP010319,1420155,1420250;CP012419,1420155,1420250;CP013202,1420155,1420250;
CP007631	Mauve	SHARED	1420251	1420388	.	.	.	Notes=Lenght137	AL732656,1420251,1420388;CP000114,1420251,1420388;HF952104,1420251,1420388;HF952106,1420251,1420388;HF952105,1420251,1420388;CP007572,1420251,1420388;CP007571,1420251,1420388;CP007570,1420251,1420388;CP010867,1420251,1420388;CP011329,1420251,1420388;CP010319,1420251,1420388;CP013202,1420251,1420388;
CP007631	Mauve	SHARED	1420389	1420406	.	.	.	Notes=Lenght17	AL732656,1420389,1420406;HF952104,1420389,1420406;CP007572,1420389,1420406;CP007571,1420389,1420406;CP007570,1420389,1420406;CP010867,1420389,1420406;CP011329,1420389,1420406;CP013202,1420389,1420406;
CP007631	Mauve	SHARED	1420407	1420631	.	.	.	Notes=Lenght224	CP003810,1420407,1420631;HF952104,1420407,1420631;CP010867,1420407,1420631;CP011325,1420407,1420631;CP011327,1420407,1420631;CP011329,1420407,1420631;CP012419,1420407,1420631;CP013202,1420407,1420631;
CP007631	Mauve	SHARED	1420632	1420691	.	.	.	Notes=Lenght59	AL732656,1420632,1420691;CP003810,1420632,1420691;HF952104,1420632,1420691;CP007572,1420632,1420691;CP007571,1420632,1420691;CP007570,1420632,1420691;CP010867,1420632,1420691;CP011325,1420632,1420691;CP011327,1420632,1420691;CP011329,1420632,1420691;CP012419,1420632,1420691;CP013202,1420632,1420691;
CP007631	Mauve	SHARED	1420692	1420733	.	.	.	Notes=Lenght41	CP003810,1420692,1420733;HF952104,1420692,1420733;CP010867,1420692,1420733;CP011325,1420692,1420733;CP011327,1420692,1420733;CP011329,1420692,1420733;CP012419,1420692,1420733;CP013202,1420692,1420733;
CP007631	Mauve	SHARED	1420734	1421080	.	.	.	Notes=Lenght346	CP003810,1420734,1421080;HF952104,1420734,1421080;HG939456,1420734,1421080;CP010867,1420734,1421080;CP011325,1420734,1421080;CP011327,1420734,1421080;CP011329,1420734,1421080;CP012419,1420734,1421080;CP013202,1420734,1421080;
CP007631	Mauve	SHARED	1421081	1421277	.	.	.	Notes=Lenght196	AE009948,1421081,1421277;CP003810,1421081,1421277;HF952104,1421081,1421277;HG939456,1421081,1421277;CP007632,1421081,1421277;CP010867,1421081,1421277;CP011325,1421081,1421277;CP011327,1421081,1421277;CP011329,1421081,1421277;CP012419,1421081,1421277;CP013202,1421081,1421277;
CP007631	Mauve	SHARED	1421278	1421310	.	.	.	Notes=Lenght32	AL732656,1421278,1421310;AE009948,1421278,1421310;CP003810,1421278,1421310;HF952104,1421278,1421310;HG939456,1421278,1421310;CP007632,1421278,1421310;CP007572,1421278,1421310;CP007571,1421278,1421310;CP007570,1421278,1421310;CP010867,1421278,1421310;CP011325,1421278,1421310;CP011327,1421278,1421310;CP011329,1421278,1421310;CP012419,1421278,1421310;CP013202,1421278,1421310;
CP007631	Mauve	SHARED	1421311	1421521	.	.	.	Notes=Lenght210	AE009948,1421311,1421521;CP003810,1421311,1421521;HF952104,1421311,1421521;HG939456,1421311,1421521;CP007632,1421311,1421521;CP010867,1421311,1421521;CP011325,1421311,1421521;CP011327,1421311,1421521;CP011329,1421311,1421521;CP012419,1421311,1421521;CP013202,1421311,1421521;
CP007631	Mauve	SHARED	1421522	1422094	.	.	.	Notes=Lenght572	AL732656,1421522,1422094;AE009948,1421522,1422094;CP003810,1421522,1422094;HF952104,1421522,1422094;HG939456,1421522,1422094;CP007632,1421522,1422094;CP007572,1421522,1422094;CP007571,1421522,1422094;CP007570,1421522,1422094;CP010867,1421522,1422094;CP011325,1421522,1422094;CP011327,1421522,1422094;CP011329,1421522,1422094;CP012419,1421522,1422094;CP013202,1421522,1422094;
CP007631	Mauve	SHARED	1422095	1422135	.	.	.	Notes=Lenght40	AE009948,1422095,1422135;CP003810,1422095,1422135;HF952104,1422095,1422135;HG939456,1422095,1422135;CP007632,1422095,1422135;CP010867,1422095,1422135;CP011325,1422095,1422135;CP011327,1422095,1422135;CP011329,1422095,1422135;CP012419,1422095,1422135;CP013202,1422095,1422135;
CP007631	Mauve	SHARED	1422136	1422305	.	.	.	Notes=Lenght169	AL732656,1422136,1422305;AE009948,1422136,1422305;CP003810,1422136,1422305;HF952104,1422136,1422305;HG939456,1422136,1422305;CP007632,1422136,1422305;CP007572,1422136,1422305;CP007571,1422136,1422305;CP007570,1422136,1422305;CP010867,1422136,1422305;CP011325,1422136,1422305;CP011327,1422136,1422305;CP011329,1422136,1422305;CP012419,1422136,1422305;CP013202,1422136,1422305;
CP007631	Mauve	SHARED	1422306	1422338	.	.	.	Notes=Lenght32	AE009948,1422306,1422338;CP000114,1422306,1422338;HF952104,1422306,1422338;HF952106,1422306,1422338;HF952105,1422306,1422338;CP007482,1422306,1422338;CP007565,1422306,1422338;CP006910,1422306,1422338;FO393392,1422306,1422338;CP010867,1422306,1422338;CP011328,1422306,1422338;CP011329,1422306,1422338;CP010319,1422306,1422338;CP013202,1422306,1422338;
CP007631	Mauve	SHARED	1422339	1422372	.	.	.	Notes=Lenght33	AL732656,1422339,1422372;AE009948,1422339,1422372;CP000114,1422339,1422372;HF952104,1422339,1422372;HF952106,1422339,1422372;HF952105,1422339,1422372;CP007482,1422339,1422372;CP007565,1422339,1422372;CP006910,1422339,1422372;CP007572,1422339,1422372;CP007571,1422339,1422372;CP007570,1422339,1422372;FO393392,1422339,1422372;CP010867,1422339,1422372;CP011328,1422339,1422372;CP011329,1422339,1422372…
CP007631	Mauve	SHARED	1422373	1422388	.	.	.	Notes=Lenght15	AE009948,1422373,1422388;CP003810,1422373,1422388;HF952104,1422373,1422388;CP010867,1422373,1422388;CP011325,1422373,1422388;CP011327,1422373,1422388;CP011329,1422373,1422388;CP012419,1422373,1422388;CP013202,1422373,1422388;
CP007631	Mauve	SHARED	1422389	1422443	.	.	.	Notes=Lenght54	AL732656,1422389,1422443;AE009948,1422389,1422443;CP003810,1422389,1422443;HF952104,1422389,1422443;CP007572,1422389,1422443;CP007571,1422389,1422443;CP007570,1422389,1422443;CP010867,1422389,1422443;CP011325,1422389,1422443;CP011327,1422389,1422443;CP011329,1422389,1422443;CP012419,1422389,1422443;CP013202,1422389,1422443;
CP007631	Mauve	SHARED	1422444	1422724	.	.	.	Notes=Lenght280	AE009948,1422444,1422724;CP000114,1422444,1422724;HF952104,1422444,1422724;HF952106,1422444,1422724;HF952105,1422444,1422724;CP007482,1422444,1422724;CP007565,1422444,1422724;CP006910,1422444,1422724;FO393392,1422444,1422724;CP010867,1422444,1422724;CP011328,1422444,1422724;CP011329,1422444,1422724;CP010319,1422444,1422724;CP013202,1422444,1422724;
CP007631	Mauve	SHARED	1422725	1422828	.	.	.	Notes=Lenght103	AE009948,1422725,1422828;CP000114,1422725,1422828;HF952104,1422725,1422828;HF952106,1422725,1422828;HF952105,1422725,1422828;CP006910,1422725,1422828;CP010867,1422725,1422828;CP011329,1422725,1422828;CP010319,1422725,1422828;CP013202,1422725,1422828;
CP007631	Mauve	SHARED	1422836	1423485	.	.	.	Notes=Lenght649	AL732656,1422836,1423485;AE009948,1422836,1423485;CP000114,1422836,1423485;HF952104,1422836,1423485;HG939456,1422836,1423485;CP007632,1422836,1423485;CP007572,1422836,1423485;CP007571,1422836,1423485;CP007570,1422836,1423485;CP010867,1422836,1423485;CP011329,1422836,1423485;CP013202,1422836,1423485;
CP007631	Mauve	SHARED	1423486	1423851	.	.	.	Notes=Lenght365	AE009948,1423486,1423851;CP000114,1423486,1423851;HF952104,1423486,1423851;HG939456,1423486,1423851;CP007632,1423486,1423851;CP010867,1423486,1423851;CP011329,1423486,1423851;CP013202,1423486,1423851;
CP007631	Mauve	SHARED	1423852	1424106	.	.	.	Notes=Lenght254	AE009948,1423852,1424106;CP000114,1423852,1424106;HF952104,1423852,1424106;HF952106,1423852,1424106;HF952105,1423852,1424106;CP006910,1423852,1424106;CP010867,1423852,1424106;CP011329,1423852,1424106;CP010319,1423852,1424106;CP013202,1423852,1424106;
CP007631	Mauve	SHARED	1424107	1424619	.	.	.	Notes=Lenght512	AL732656,1424107,1424619;AE009948,1424107,1424619;CP000114,1424107,1424619;HF952104,1424107,1424619;HF952106,1424107,1424619;HF952105,1424107,1424619;CP006910,1424107,1424619;CP007572,1424107,1424619;CP007571,1424107,1424619;CP007570,1424107,1424619;CP010867,1424107,1424619;CP011329,1424107,1424619;CP010319,1424107,1424619;CP013202,1424107,1424619;
CP007631	Mauve	SHARED	1424620	1424735	.	.	.	Notes=Lenght115	AE009948,1424620,1424735;CP000114,1424620,1424735;HF952104,1424620,1424735;HF952106,1424620,1424735;HF952105,1424620,1424735;CP006910,1424620,1424735;CP010867,1424620,1424735;CP011329,1424620,1424735;CP010319,1424620,1424735;CP013202,1424620,1424735;
CP007631	Mauve	SHARED	1424736	1424880	.	.	.	Notes=Lenght144	AL732656,1424736,1424880;AE009948,1424736,1424880;CP000114,1424736,1424880;HF952104,1424736,1424880;HF952106,1424736,1424880;HF952105,1424736,1424880;CP006910,1424736,1424880;CP007572,1424736,1424880;CP007571,1424736,1424880;CP007570,1424736,1424880;CP010867,1424736,1424880;CP011329,1424736,1424880;CP010319,1424736,1424880;CP013202,1424736,1424880;
CP007631	Mauve	SHARED	1424881	1424940	.	.	.	Notes=Lenght59	AL732656,1424881,1424940;AE009948,1424881,1424940;CP000114,1424881,1424940;HF952104,1424881,1424940;HF952106,1424881,1424940;HF952105,1424881,1424940;CP007482,1424881,1424940;CP007565,1424881,1424940;CP006910,1424881,1424940;CP007572,1424881,1424940;CP007571,1424881,1424940;CP007570,1424881,1424940;FO393392,1424881,1424940;CP010867,1424881,1424940;CP011328,1424881,1424940;CP011329,1424881,1424940…
CP007631	Mauve	SHARED	1424941	1425220	.	.	.	Notes=Lenght279	AE009948,1424941,1425220;CP003810,1424941,1425220;HF952104,1424941,1425220;CP010867,1424941,1425220;CP011325,1424941,1425220;CP011327,1424941,1425220;CP011329,1424941,1425220;CP012419,1424941,1425220;CP013202,1424941,1425220;
CP007631	Mauve	SHARED	1425221	1425280	.	.	.	Notes=Lenght59	AE009948,1425221,1425280;CP003810,1425221,1425280;HF952104,1425221,1425280;HG939456,1425221,1425280;CP007632,1425221,1425280;CP010867,1425221,1425280;CP011325,1425221,1425280;CP011327,1425221,1425280;CP011329,1425221,1425280;CP012419,1425221,1425280;CP013202,1425221,1425280;
CP007631	Mauve	SHARED	1425281	1425318	.	.	.	Notes=Lenght37	AL732656,1425281,1425318;AE009948,1425281,1425318;CP003810,1425281,1425318;HF952104,1425281,1425318;HG939456,1425281,1425318;CP007632,1425281,1425318;CP007572,1425281,1425318;CP007571,1425281,1425318;CP007570,1425281,1425318;CP010867,1425281,1425318;CP011325,1425281,1425318;CP011327,1425281,1425318;CP011329,1425281,1425318;CP012419,1425281,1425318;CP013202,1425281,1425318;
CP007631	Mauve	SHARED	1425319	1425610	.	.	.	Notes=Lenght291	AL732656,1425319,1425610;AE009948,1425319,1425610;CP003810,1425319,1425610;HF952104,1425319,1425610;CP007572,1425319,1425610;CP007571,1425319,1425610;CP007570,1425319,1425610;CP010867,1425319,1425610;CP011325,1425319,1425610;CP011327,1425319,1425610;CP011329,1425319,1425610;CP012419,1425319,1425610;CP013202,1425319,1425610;
CP007631	Mauve	SHARED	1425611	1425740	.	.	.	Notes=Lenght129	AE009948,1425611,1425740;CP003810,1425611,1425740;HF952104,1425611,1425740;CP010867,1425611,1425740;CP011325,1425611,1425740;CP011327,1425611,1425740;CP011329,1425611,1425740;CP012419,1425611,1425740;CP013202,1425611,1425740;
CP007631	Mauve	SHARED	1425750	1425792	.	.	.	Notes=Lenght42	AL732656,1425750,1425792;AE009948,1425750,1425792;CP000114,1425750,1425792;HF952104,1425750,1425792;CP007572,1425750,1425792;CP007571,1425750,1425792;CP007570,1425750,1425792;CP010867,1425750,1425792;CP011329,1425750,1425792;CP013202,1425750,1425792;
CP007631	Mauve	SHARED	1425793	1425942	.	.	.	Notes=Lenght149	AE009948,1425793,1425942;CP000114,1425793,1425942;HF952104,1425793,1425942;CP010867,1425793,1425942;CP011329,1425793,1425942;CP013202,1425793,1425942;
CP007631	Mauve	SHARED	1425943	1426146	.	.	.	Notes=Lenght203	AL732656,1425943,1426146;AE009948,1425943,1426146;CP000114,1425943,1426146;HF952104,1425943,1426146;CP007572,1425943,1426146;CP007571,1425943,1426146;CP007570,1425943,1426146;CP010867,1425943,1426146;CP011329,1425943,1426146;CP013202,1425943,1426146;
CP007631	Mauve	SHARED	1426147	1426196	.	.	.	Notes=Lenght49	AE009948,1426147,1426196;CP000114,1426147,1426196;HF952104,1426147,1426196;CP010867,1426147,1426196;CP011329,1426147,1426196;CP013202,1426147,1426196;
CP007631	Mauve	SHARED	1426197	1426279	.	.	.	Notes=Lenght82	AL732656,1426197,1426279;AE009948,1426197,1426279;CP000114,1426197,1426279;HF952104,1426197,1426279;CP007572,1426197,1426279;CP007571,1426197,1426279;CP007570,1426197,1426279;CP010867,1426197,1426279;CP011329,1426197,1426279;CP013202,1426197,1426279;
CP007631	Mauve	SHARED	1426280	1426340	.	.	.	Notes=Lenght60	AL732656,1426280,1426340;AE009948,1426280,1426340;CP000114,1426280,1426340;CP003919,1426280,1426340;HF952104,1426280,1426340;HF952106,1426280,1426340;HF952105,1426280,1426340;CP007482,1426280,1426340;CP007565,1426280,1426340;HG939456,1426280,1426340;CP007632,1426280,1426340;CP006910,1426280,1426340;CP007572,1426280,1426340;CP007571,1426280,1426340;CP007570,1426280,1426340;FO393392,1426280,1426340…
CP007631	Mauve	SHARED	1426341	1426400	.	.	.	Notes=Lenght59	AE009948,1426341,1426400;CP000114,1426341,1426400;CP003919,1426341,1426400;HF952104,1426341,1426400;HF952106,1426341,1426400;HF952105,1426341,1426400;CP007482,1426341,1426400;CP007565,1426341,1426400;HG939456,1426341,1426400;CP007632,1426341,1426400;CP006910,1426341,1426400;FO393392,1426341,1426400;CP010867,1426341,1426400;CP011328,1426341,1426400;CP011329,1426341,1426400;CP010319,1426341,1426400…
CP007631	Mauve	SHARED	1426401	1427175	.	.	.	Notes=Lenght774	AL732656,1426401,1427175;AE009948,1426401,1427175;CP003810,1426401,1427175;HF952104,1426401,1427175;CP007572,1426401,1427175;CP007571,1426401,1427175;CP007570,1426401,1427175;CP010867,1426401,1427175;CP011325,1426401,1427175;CP011327,1426401,1427175;CP011329,1426401,1427175;CP012419,1426401,1427175;CP013202,1426401,1427175;
CP007631	Mauve	SHARED	1427176	1427204	.	.	.	Notes=Lenght28	AL732656,1427176,1427204;AE009948,1427176,1427204;CP003810,1427176,1427204;CP003919,1427176,1427204;HF952104,1427176,1427204;HF952106,1427176,1427204;HF952105,1427176,1427204;CP007482,1427176,1427204;CP007565,1427176,1427204;HG939456,1427176,1427204;CP007632,1427176,1427204;CP006910,1427176,1427204;CP007572,1427176,1427204;CP007571,1427176,1427204;CP007570,1427176,1427204;FO393392,1427176,1427204…
CP007631	Mauve	SHARED	1427205	1427579	.	.	.	Notes=Lenght374	AL732656,1427205,1427579;AE009948,1427205,1427579;CP003810,1427205,1427579;HF952104,1427205,1427579;CP007572,1427205,1427579;CP007571,1427205,1427579;CP007570,1427205,1427579;CP010867,1427205,1427579;CP011325,1427205,1427579;CP011327,1427205,1427579;CP011329,1427205,1427579;CP012419,1427205,1427579;CP013202,1427205,1427579;
CP007631	Mauve	SHARED	1427580	1427708	.	.	.	Notes=Lenght128	AE009948,1427580,1427708;CP003810,1427580,1427708;HF952104,1427580,1427708;CP010867,1427580,1427708;CP011325,1427580,1427708;CP011327,1427580,1427708;CP011329,1427580,1427708;CP012419,1427580,1427708;CP013202,1427580,1427708;
CP007631	Mauve	SHARED	1427709	1427815	.	.	.	Notes=Lenght106	AE009948,1427709,1427815;CP003810,1427709,1427815;CP003919,1427709,1427815;HF952104,1427709,1427815;HF952106,1427709,1427815;HF952105,1427709,1427815;CP007482,1427709,1427815;CP007565,1427709,1427815;HG939456,1427709,1427815;CP007632,1427709,1427815;CP006910,1427709,1427815;FO393392,1427709,1427815;CP010867,1427709,1427815;CP011325,1427709,1427815;CP011327,1427709,1427815;CP011328,1427709,1427815…
CP007631	Mauve	SHARED	1427816	1427950	.	.	.	Notes=Lenght134	AE009948,1427816,1427950;CP003810,1427816,1427950;HF952104,1427816,1427950;CP010867,1427816,1427950;CP011325,1427816,1427950;CP011327,1427816,1427950;CP011329,1427816,1427950;CP012419,1427816,1427950;CP013202,1427816,1427950;
CP007631	Mauve	SHARED	1427951	1428026	.	.	.	Notes=Lenght75	AL732656,1427951,1428026;AE009948,1427951,1428026;HF952104,1427951,1428026;CP007572,1427951,1428026;CP007571,1427951,1428026;CP007570,1427951,1428026;CP010867,1427951,1428026;CP011329,1427951,1428026;CP013202,1427951,1428026;
CP007631	Mauve	SHARED	1428027	1428125	.	.	.	Notes=Lenght98	AL732656,1428027,1428125;AE009948,1428027,1428125;CP000114,1428027,1428125;CP003919,1428027,1428125;HF952104,1428027,1428125;HF952106,1428027,1428125;HF952105,1428027,1428125;CP007482,1428027,1428125;CP007565,1428027,1428125;HG939456,1428027,1428125;CP007632,1428027,1428125;CP006910,1428027,1428125;CP007572,1428027,1428125;CP007571,1428027,1428125;CP007570,1428027,1428125;FO393392,1428027,1428125…
CP007631	Mauve	SHARED	1428126	1428244	.	.	.	Notes=Lenght118	AL732656,1428126,1428244;AE009948,1428126,1428244;HF952104,1428126,1428244;CP007572,1428126,1428244;CP007571,1428126,1428244;CP007570,1428126,1428244;CP010867,1428126,1428244;CP011329,1428126,1428244;CP013202,1428126,1428244;
CP007631	Mauve	SHARED	1428245	1428269	.	.	.	Notes=Lenght24	AL732656,1428245,1428269;AE009948,1428245,1428269;CP000114,1428245,1428269;HF952104,1428245,1428269;CP007572,1428245,1428269;CP007571,1428245,1428269;CP007570,1428245,1428269;CP010867,1428245,1428269;CP011329,1428245,1428269;CP013202,1428245,1428269;
CP007631	Mauve	SHARED	1428270	1428327	.	.	.	Notes=Lenght57	AL732656,1428270,1428327;AE009948,1428270,1428327;CP000114,1428270,1428327;CP003919,1428270,1428327;HF952104,1428270,1428327;HF952106,1428270,1428327;HF952105,1428270,1428327;CP007482,1428270,1428327;CP007565,1428270,1428327;HG939456,1428270,1428327;CP007632,1428270,1428327;CP006910,1428270,1428327;CP007572,1428270,1428327;CP007571,1428270,1428327;CP007570,1428270,1428327;FO393392,1428270,1428327…
CP007631	Mauve	SHARED	1428329	1428703	.	.	.	Notes=Lenght374	AE009948,1428329,1428703;CP000114,1428329,1428703;HF952104,1428329,1428703;CP010867,1428329,1428703;CP011329,1428329,1428703;CP013202,1428329,1428703;
CP007631	Mauve	SHARED	1428704	1429078	.	.	.	Notes=Lenght374	AE009948,1428704,1429078;CP000114,1428704,1429078;CP003919,1428704,1429078;HF952104,1428704,1429078;HF952106,1428704,1429078;HF952105,1428704,1429078;CP007482,1428704,1429078;CP007565,1428704,1429078;HG939456,1428704,1429078;CP007632,1428704,1429078;CP006910,1428704,1429078;FO393392,1428704,1429078;CP010867,1428704,1429078;CP011328,1428704,1429078;CP011329,1428704,1429078;CP010319,1428704,1429078…
CP007631	Mauve	SHARED	1429079	1429402	.	.	.	Notes=Lenght323	AL732656,1429079,1429402;AE009948,1429079,1429402;CP000114,1429079,1429402;CP003919,1429079,1429402;HF952104,1429079,1429402;HF952106,1429079,1429402;HF952105,1429079,1429402;CP007482,1429079,1429402;CP007565,1429079,1429402;HG939456,1429079,1429402;CP007632,1429079,1429402;CP006910,1429079,1429402;CP007572,1429079,1429402;CP007571,1429079,1429402;CP007570,1429079,1429402;FO393392,1429079,1429402…
CP007631	Mauve	SHARED	1429403	1429454	.	.	.	Notes=Lenght51	AE009948,1429403,1429454;CP000114,1429403,1429454;CP003919,1429403,1429454;HF952104,1429403,1429454;HF952106,1429403,1429454;HF952105,1429403,1429454;CP007482,1429403,1429454;CP007565,1429403,1429454;HG939456,1429403,1429454;CP007632,1429403,1429454;CP006910,1429403,1429454;FO393392,1429403,1429454;CP010867,1429403,1429454;CP011328,1429403,1429454;CP011329,1429403,1429454;CP010319,1429403,1429454…
CP007631	Mauve	SHARED	1429457	1429569	.	.	.	Notes=Lenght112	AL732656,1429457,1429569;AE009948,1429457,1429569;CP003810,1429457,1429569;CP003919,1429457,1429569;HF952104,1429457,1429569;HF952106,1429457,1429569;HF952105,1429457,1429569;CP007482,1429457,1429569;CP007565,1429457,1429569;HG939456,1429457,1429569;CP007632,1429457,1429569;CP006910,1429457,1429569;CP007572,1429457,1429569;CP007571,1429457,1429569;CP007570,1429457,1429569;FO393392,1429457,1429569…
CP007631	Mauve	SHARED	1429570	1429684	.	.	.	Notes=Lenght114	AE009948,1429570,1429684;CP003810,1429570,1429684;CP003919,1429570,1429684;HF952104,1429570,1429684;HF952106,1429570,1429684;HF952105,1429570,1429684;CP007482,1429570,1429684;CP007565,1429570,1429684;HG939456,1429570,1429684;CP007632,1429570,1429684;CP006910,1429570,1429684;FO393392,1429570,1429684;CP010867,1429570,1429684;CP011325,1429570,1429684;CP011327,1429570,1429684;CP011328,1429570,1429684…
CP007631	Mauve	SHARED	1429686	1429914	.	.	.	Notes=Lenght228	AL732656,1429686,1429914;AE009948,1429686,1429914;CP003810,1429686,1429914;HF952104,1429686,1429914;CP007572,1429686,1429914;CP007571,1429686,1429914;CP007570,1429686,1429914;CP010867,1429686,1429914;CP011325,1429686,1429914;CP011327,1429686,1429914;CP011329,1429686,1429914;CP012419,1429686,1429914;CP013202,1429686,1429914;
CP007631	Mauve	SHARED	1429915	1429956	.	.	.	Notes=Lenght41	AE009948,1429915,1429956;CP000114,1429915,1429956;CP003919,1429915,1429956;HF952104,1429915,1429956;HF952106,1429915,1429956;HF952105,1429915,1429956;CP007482,1429915,1429956;CP007565,1429915,1429956;HG939456,1429915,1429956;CP007632,1429915,1429956;CP006910,1429915,1429956;FO393392,1429915,1429956;CP010867,1429915,1429956;CP011328,1429915,1429956;CP011329,1429915,1429956;CP010319,1429915,1429956…
CP007631	Mauve	SHARED	1429957	1430006	.	.	.	Notes=Lenght49	AL732656,1429957,1430006;AE009948,1429957,1430006;CP000114,1429957,1430006;CP003919,1429957,1430006;HF952104,1429957,1430006;HF952106,1429957,1430006;HF952105,1429957,1430006;CP007482,1429957,1430006;CP007565,1429957,1430006;HG939456,1429957,1430006;CP007632,1429957,1430006;CP006910,1429957,1430006;CP007572,1429957,1430006;CP007571,1429957,1430006;CP007570,1429957,1430006;FO393392,1429957,1430006…
CP007631	Mauve	SHARED	1430007	1430228	.	.	.	Notes=Lenght221	AE009948,1430007,1430228;CP000114,1430007,1430228;CP003919,1430007,1430228;HF952104,1430007,1430228;HF952106,1430007,1430228;HF952105,1430007,1430228;CP007482,1430007,1430228;CP007565,1430007,1430228;HG939456,1430007,1430228;CP007632,1430007,1430228;CP006910,1430007,1430228;FO393392,1430007,1430228;CP010867,1430007,1430228;CP011328,1430007,1430228;CP011329,1430007,1430228;CP010319,1430007,1430228…
CP007631	Mauve	SHARED	1430229	1430374	.	.	.	Notes=Lenght145	AE009948,1430229,1430374;CP000114,1430229,1430374;HF952104,1430229,1430374;CP010867,1430229,1430374;CP011329,1430229,1430374;CP013202,1430229,1430374;
CP007631	Mauve	SHARED	1430375	1430397	.	.	.	Notes=Lenght22	AL732656,1430375,1430397;AE009948,1430375,1430397;CP000114,1430375,1430397;CP003919,1430375,1430397;HF952104,1430375,1430397;HF952106,1430375,1430397;HF952105,1430375,1430397;CP007482,1430375,1430397;CP007565,1430375,1430397;HG939456,1430375,1430397;CP007632,1430375,1430397;CP006910,1430375,1430397;CP007572,1430375,1430397;CP007571,1430375,1430397;CP007570,1430375,1430397;FO393392,1430375,1430397…
CP007631	Mauve	SHARED	1430408	1430879	.	.	.	Notes=Lenght471	AL732656,1430408,1430879;AE009948,1430408,1430879;CP003810,1430408,1430879;CP003919,1430408,1430879;HF952104,1430408,1430879;HF952106,1430408,1430879;HF952105,1430408,1430879;CP007482,1430408,1430879;CP007565,1430408,1430879;HG939456,1430408,1430879;CP007632,1430408,1430879;CP006910,1430408,1430879;CP007572,1430408,1430879;CP007571,1430408,1430879;CP007570,1430408,1430879;FO393392,1430408,1430879…
CP007631	Mauve	SHARED	1441514	1441588	.	.	.	Notes=Lenght74	AL732656,1441514,1441588;AE009948,1441514,1441588;CP000114,1441514,1441588;CP003810,1441514,1441588;HF952104,1441514,1441588;HF952106,1441514,1441588;HF952105,1441514,1441588;CP007482,1441514,1441588;CP007565,1441514,1441588;HG939456,1441514,1441588;CP007632,1441514,1441588;CP006910,1441514,1441588;CP007572,1441514,1441588;CP007571,1441514,1441588;CP007570,1441514,1441588;FO393392,1441514,1441588…
CP007631	Mauve	SHARED	1441589	1441775	.	.	.	Notes=Lenght186	AL732656,1441589,1441775;AE009948,1441589,1441775;CP000114,1441589,1441775;CP003810,1441589,1441775;HF952104,1441589,1441775;HF952106,1441589,1441775;HF952105,1441589,1441775;HG939456,1441589,1441775;CP007632,1441589,1441775;CP006910,1441589,1441775;CP007572,1441589,1441775;CP007571,1441589,1441775;CP007570,1441589,1441775;CP010867,1441589,1441775;CP011325,1441589,1441775;CP011326,1441589,1441775…
CP007631	Mauve	SHARED	1441776	1442629	.	.	.	Notes=Lenght853	AL732656,1441776,1442629;AE009948,1441776,1442629;CP000114,1441776,1442629;CP003810,1441776,1442629;HF952104,1441776,1442629;HF952106,1441776,1442629;HF952105,1441776,1442629;CP007482,1441776,1442629;CP007565,1441776,1442629;HG939456,1441776,1442629;CP007632,1441776,1442629;CP006910,1441776,1442629;CP007572,1441776,1442629;CP007571,1441776,1442629;CP007570,1441776,1442629;FO393392,1441776,1442629…
CP007631	Mauve	SHARED	1453195	1453463	.	.	.	Notes=Lenght268	AL732656,1453195,1453463;AE009948,1453195,1453463;CP000114,1453195,1453463;CP003810,1453195,1453463;CP003919,1453195,1453463;HF952104,1453195,1453463;HF952106,1453195,1453463;HF952105,1453195,1453463;HG939456,1453195,1453463;CP007632,1453195,1453463;CP006910,1453195,1453463;CP007572,1453195,1453463;CP007571,1453195,1453463;CP007570,1453195,1453463;CP010867,1453195,1453463;CP011325,1453195,1453463…
CP007631	Mauve	SHARED	1461366	1461496	.	.	.	Notes=Lenght130	AL732656,1461366,1461496;AE009948,1461366,1461496;CP000114,1461366,1461496;CP003810,1461366,1461496;HF952104,1461366,1461496;HF952106,1461366,1461496;HF952105,1461366,1461496;CP007482,1461366,1461496;CP007565,1461366,1461496;HG939456,1461366,1461496;CP007632,1461366,1461496;CP006910,1461366,1461496;CP007572,1461366,1461496;CP007571,1461366,1461496;CP007570,1461366,1461496;FO393392,1461366,1461496…
CP007631	Mauve	SHARED	1466650	1466713	.	.	.	Notes=Lenght63	AL732656,1466650,1466713;AE009948,1466650,1466713;CP000114,1466650,1466713;CP003810,1466650,1466713;CP003919,1466650,1466713;HF952104,1466650,1466713;HF952106,1466650,1466713;HF952105,1466650,1466713;CP007482,1466650,1466713;CP007565,1466650,1466713;CP006910,1466650,1466713;CP007572,1466650,1466713;CP007571,1466650,1466713;CP007570,1466650,1466713;FO393392,1466650,1466713;CP010867,1466650,1466713…
CP007631	Mauve	SHARED	1488302	1488335	.	.	.	Notes=Lenght33	AL732656,1488302,1488335;AE009948,1488302,1488335;CP000114,1488302,1488335;CP003810,1488302,1488335;CP003919,1488302,1488335;HF952104,1488302,1488335;HF952106,1488302,1488335;HF952105,1488302,1488335;CP007482,1488302,1488335;CP007565,1488302,1488335;HG939456,1488302,1488335;CP007632,1488302,1488335;CP006910,1488302,1488335;FO393392,1488302,1488335;CP010867,1488302,1488335;CP011325,1488302,1488335…
CP007631	Mauve	SHARED	1493007	1493383	.	.	.	Notes=Lenght376	AL732656,1493007,1493383;AE009948,1493007,1493383;HF952104,1493007,1493383;CP006910,1493007,1493383;CP007572,1493007,1493383;CP007571,1493007,1493383;CP007570,1493007,1493383;CP010867,1493007,1493383;CP011329,1493007,1493383;CP012419,1493007,1493383;CP013202,1493007,1493383;
CP007631	Mauve	SHARED	1493384	1493477	.	.	.	Notes=Lenght93	AL732656,1493384,1493477;AE009948,1493384,1493477;HF952104,1493384,1493477;CP007572,1493384,1493477;CP007571,1493384,1493477;CP007570,1493384,1493477;CP010867,1493384,1493477;CP011329,1493384,1493477;CP012419,1493384,1493477;CP013202,1493384,1493477;
CP007631	Mauve	SHARED	1493478	1494034	.	.	.	Notes=Lenght556	AE009948,1493478,1494034;HF952104,1493478,1494034;CP010867,1493478,1494034;CP011329,1493478,1494034;CP012419,1493478,1494034;CP013202,1493478,1494034;
CP007631	Mauve	SHARED	1494035	1494202	.	.	.	Notes=Lenght167	AE009948,1494035,1494202;CP000114,1494035,1494202;CP003810,1494035,1494202;HF952104,1494035,1494202;HG939456,1494035,1494202;CP007632,1494035,1494202;CP010867,1494035,1494202;CP011325,1494035,1494202;CP011326,1494035,1494202;CP011327,1494035,1494202;CP011329,1494035,1494202;CP012419,1494035,1494202;CP013202,1494035,1494202;
CP007631	Mauve	SHARED	1494203	1494382	.	.	.	Notes=Lenght179	AE009948,1494203,1494382;HF952104,1494203,1494382;CP010867,1494203,1494382;CP011329,1494203,1494382;CP012419,1494203,1494382;CP013202,1494203,1494382;
CP007631	Mauve	SHARED	1494383	1494694	.	.	.	Notes=Lenght311	AE009948,1494383,1494694;CP000114,1494383,1494694;CP003810,1494383,1494694;CP003919,1494383,1494694;HF952104,1494383,1494694;HF952106,1494383,1494694;HF952105,1494383,1494694;CP007482,1494383,1494694;CP007565,1494383,1494694;HG939456,1494383,1494694;CP007632,1494383,1494694;FO393392,1494383,1494694;CP010867,1494383,1494694;CP011325,1494383,1494694;CP011326,1494383,1494694;CP011327,1494383,1494694…
CP007631	Mauve	SHARED	1494695	1494963	.	.	.	Notes=Lenght268	AE009948,1494695,1494963;HF952104,1494695,1494963;CP010867,1494695,1494963;CP011329,1494695,1494963;CP012419,1494695,1494963;CP013202,1494695,1494963;
CP007631	Mauve	SHARED	1494964	1495347	.	.	.	Notes=Lenght383	AE009948,1494964,1495347;CP000114,1494964,1495347;CP003810,1494964,1495347;CP003919,1494964,1495347;HF952104,1494964,1495347;HF952106,1494964,1495347;HF952105,1494964,1495347;CP007482,1494964,1495347;CP007565,1494964,1495347;HG939456,1494964,1495347;CP007632,1494964,1495347;FO393392,1494964,1495347;CP010867,1494964,1495347;CP011325,1494964,1495347;CP011326,1494964,1495347;CP011327,1494964,1495347…
CP007631	Mauve	SHARED	1495348	1495619	.	.	.	Notes=Lenght271	AE009948,1495348,1495619;HF952104,1495348,1495619;CP010867,1495348,1495619;CP011329,1495348,1495619;CP012419,1495348,1495619;CP013202,1495348,1495619;
CP007631	Mauve	SHARED	1495620	1495796	.	.	.	Notes=Lenght176	AE009948,1495620,1495796;CP000114,1495620,1495796;CP003810,1495620,1495796;CP003919,1495620,1495796;HF952104,1495620,1495796;HF952106,1495620,1495796;HF952105,1495620,1495796;CP007482,1495620,1495796;CP007565,1495620,1495796;HG939456,1495620,1495796;CP007632,1495620,1495796;FO393392,1495620,1495796;CP010867,1495620,1495796;CP011325,1495620,1495796;CP011326,1495620,1495796;CP011327,1495620,1495796…
CP007631	Mauve	SHARED	1495797	1496406	.	.	.	Notes=Lenght609	AE009948,1495797,1496406;HF952104,1495797,1496406;CP010867,1495797,1496406;CP011329,1495797,1496406;CP012419,1495797,1496406;CP013202,1495797,1496406;
CP007631	Mauve	SHARED	1496407	1496664	.	.	.	Notes=Lenght257	AE009948,1496407,1496664;HF952104,1496407,1496664;CP010867,1496407,1496664;CP011329,1496407,1496664;CP013202,1496407,1496664;
CP007631	Mauve	SHARED	1496756	1496817	.	.	.	Notes=Lenght61	AE009948,1496756,1496817;CP000114,1496756,1496817;CP003810,1496756,1496817;CP003919,1496756,1496817;HF952104,1496756,1496817;HF952106,1496756,1496817;HF952105,1496756,1496817;CP007482,1496756,1496817;CP007565,1496756,1496817;HG939456,1496756,1496817;CP007632,1496756,1496817;FO393392,1496756,1496817;CP010867,1496756,1496817;CP011325,1496756,1496817;CP011326,1496756,1496817;CP011327,1496756,1496817…
CP007631	Mauve	SHARED	1496818	1497149	.	.	.	Notes=Lenght331	AE009948,1496818,1497149;HF952104,1496818,1497149;CP010867,1496818,1497149;CP011329,1496818,1497149;CP012419,1496818,1497149;CP013202,1496818,1497149;
CP007631	Mauve	SHARED	1497197	1497431	.	.	.	Notes=Lenght234	AE009948,1497197,1497431;HF952104,1497197,1497431;CP010867,1497197,1497431;CP011329,1497197,1497431;CP012419,1497197,1497431;CP013202,1497197,1497431;
CP007631	Mauve	SHARED	1497490	1497540	.	.	.	Notes=Lenght50	HF952104,1497490,1497540;CP010867,1497490,1497540;CP012419,1497490,1497540;CP013202,1497490,1497540;
CP007631	Mauve	SHARED	1497541	1500189	.	.	.	Notes=Lenght2648	AE009948,1497541,1500189;HF952104,1497541,1500189;CP010867,1497541,1500189;CP011329,1497541,1500189;CP012419,1497541,1500189;CP013202,1497541,1500189;
CP007631	Mauve	SHARED	1500190	1502442	.	.	.	Notes=Lenght2252	AL732656,1500190,1502442;AE009948,1500190,1502442;HF952104,1500190,1502442;CP007572,1500190,1502442;CP007571,1500190,1502442;CP007570,1500190,1502442;CP010867,1500190,1502442;CP011329,1500190,1502442;CP012419,1500190,1502442;CP013202,1500190,1502442;
CP007631	Mauve	SHARED	1502443	1502493	.	.	.	Notes=Lenght50	AL732656,1502443,1502493;AE009948,1502443,1502493;HF952104,1502443,1502493;CP007572,1502443,1502493;CP007571,1502443,1502493;CP007570,1502443,1502493;CP010867,1502443,1502493;CP012419,1502443,1502493;CP013202,1502443,1502493;
CP007631	Mauve	SHARED	1502494	1502507	.	.	.	Notes=Lenght13	AL732656,1502494,1502507;AE009948,1502494,1502507;CP000114,1502494,1502507;CP003810,1502494,1502507;CP003919,1502494,1502507;HF952104,1502494,1502507;HF952106,1502494,1502507;HF952105,1502494,1502507;CP007482,1502494,1502507;CP007565,1502494,1502507;HG939456,1502494,1502507;CP007632,1502494,1502507;CP007572,1502494,1502507;CP007571,1502494,1502507;CP007570,1502494,1502507;FO393392,1502494,1502507…
CP007631	Mauve	SHARED	1523730	1523743	.	.	.	Notes=Lenght13	AL732656,1523730,1523743;AE009948,1523730,1523743;CP000114,1523730,1523743;CP003810,1523730,1523743;CP003919,1523730,1523743;HF952104,1523730,1523743;HF952106,1523730,1523743;HF952105,1523730,1523743;CP007482,1523730,1523743;CP007565,1523730,1523743;HG939456,1523730,1523743;CP007632,1523730,1523743;CP006910,1523730,1523743;FO393392,1523730,1523743;CP010867,1523730,1523743;CP011325,1523730,1523743…
CP007631	Mauve	SHARED	1523788	1524634	.	.	.	Notes=Lenght846	AL732656,1523788,1524634;AE009948,1523788,1524634;CP000114,1523788,1524634;CP003810,1523788,1524634;CP003919,1523788,1524634;HF952104,1523788,1524634;HF952106,1523788,1524634;HF952105,1523788,1524634;CP007482,1523788,1524634;CP007565,1523788,1524634;HG939456,1523788,1524634;CP007632,1523788,1524634;CP006910,1523788,1524634;FO393392,1523788,1524634;CP010867,1523788,1524634;CP011325,1523788,1524634…
CP007631	Mauve	SHARED	1524635	1524718	.	.	.	Notes=Lenght83	AL732656,1524635,1524718;AE009948,1524635,1524718;CP000114,1524635,1524718;CP003810,1524635,1524718;HF952104,1524635,1524718;HF952106,1524635,1524718;HF952105,1524635,1524718;CP007482,1524635,1524718;CP007565,1524635,1524718;HG939456,1524635,1524718;CP007632,1524635,1524718;CP006910,1524635,1524718;FO393392,1524635,1524718;CP010867,1524635,1524718;CP011325,1524635,1524718;CP011326,1524635,1524718…
CP007631	Mauve	SHARED	1524719	1526019	.	.	.	Notes=Lenght1300	AL732656,1524719,1526019;AE009948,1524719,1526019;CP000114,1524719,1526019;CP003810,1524719,1526019;CP003919,1524719,1526019;HF952104,1524719,1526019;HF952106,1524719,1526019;HF952105,1524719,1526019;CP007482,1524719,1526019;CP007565,1524719,1526019;HG939456,1524719,1526019;CP007632,1524719,1526019;CP006910,1524719,1526019;FO393392,1524719,1526019;CP010867,1524719,1526019;CP011325,1524719,1526019…
CP007631	Mauve	SHARED	1541439	1541599	.	.	.	Notes=Lenght160	AL732656,1541439,1541599;AE009948,1541439,1541599;CP000114,1541439,1541599;CP003810,1541439,1541599;CP003919,1541439,1541599;HF952104,1541439,1541599;HF952106,1541439,1541599;HF952105,1541439,1541599;CP007482,1541439,1541599;CP007565,1541439,1541599;CP006910,1541439,1541599;CP007572,1541439,1541599;CP007571,1541439,1541599;CP007570,1541439,1541599;FO393392,1541439,1541599;CP010867,1541439,1541599…
CP007631	Mauve	SHARED	1541600	1541626	.	.	.	Notes=Lenght26	AE009948,1541600,1541626;CP000114,1541600,1541626;CP003810,1541600,1541626;CP003919,1541600,1541626;HF952104,1541600,1541626;HF952106,1541600,1541626;HF952105,1541600,1541626;CP007482,1541600,1541626;CP007565,1541600,1541626;CP006910,1541600,1541626;FO393392,1541600,1541626;CP010867,1541600,1541626;CP011325,1541600,1541626;CP011326,1541600,1541626;CP011327,1541600,1541626;CP011328,1541600,1541626…
CP007631	Mauve	SHARED	1541627	1541766	.	.	.	Notes=Lenght139	AE009948,1541627,1541766;CP000114,1541627,1541766;CP003810,1541627,1541766;CP003919,1541627,1541766;HF952104,1541627,1541766;HF952106,1541627,1541766;HF952105,1541627,1541766;CP007482,1541627,1541766;CP007565,1541627,1541766;HG939456,1541627,1541766;CP007632,1541627,1541766;CP006910,1541627,1541766;FO393392,1541627,1541766;CP010867,1541627,1541766;CP011325,1541627,1541766;CP011326,1541627,1541766…
CP007631	Mauve	SHARED	1541882	1542486	.	.	.	Notes=Lenght604	AL732656,1541882,1542486;AE009948,1541882,1542486;CP000114,1541882,1542486;CP003810,1541882,1542486;CP003919,1541882,1542486;HF952104,1541882,1542486;HF952106,1541882,1542486;HF952105,1541882,1542486;CP007482,1541882,1542486;CP007565,1541882,1542486;CP006910,1541882,1542486;CP007572,1541882,1542486;CP007571,1541882,1542486;CP007570,1541882,1542486;FO393392,1541882,1542486;CP010867,1541882,1542486…
CP007631	Mauve	SHARED	1542581	1542963	.	.	.	Notes=Lenght382	AL732656,1542581,1542963;AE009948,1542581,1542963;CP000114,1542581,1542963;CP003810,1542581,1542963;CP003919,1542581,1542963;HF952104,1542581,1542963;HF952106,1542581,1542963;HF952105,1542581,1542963;CP007482,1542581,1542963;CP007565,1542581,1542963;CP006910,1542581,1542963;CP007572,1542581,1542963;CP007571,1542581,1542963;CP007570,1542581,1542963;FO393392,1542581,1542963;CP010867,1542581,1542963…
CP007631	Mauve	SHARED	1543054	1543118	.	.	.	Notes=Lenght64	AL732656,1543054,1543118;AE009948,1543054,1543118;CP000114,1543054,1543118;CP003810,1543054,1543118;CP003919,1543054,1543118;HF952104,1543054,1543118;HF952106,1543054,1543118;HF952105,1543054,1543118;HG939456,1543054,1543118;CP007632,1543054,1543118;CP006910,1543054,1543118;CP007572,1543054,1543118;CP007571,1543054,1543118;CP007570,1543054,1543118;CP010867,1543054,1543118;CP011325,1543054,1543118…
CP007631	Mauve	SHARED	1543119	1543239	.	.	.	Notes=Lenght120	AL732656,1543119,1543239;AE009948,1543119,1543239;CP000114,1543119,1543239;CP003810,1543119,1543239;CP003919,1543119,1543239;HF952104,1543119,1543239;HF952106,1543119,1543239;HF952105,1543119,1543239;CP006910,1543119,1543239;CP007572,1543119,1543239;CP007571,1543119,1543239;CP007570,1543119,1543239;CP010867,1543119,1543239;CP011325,1543119,1543239;CP011326,1543119,1543239;CP011327,1543119,1543239…
CP007631	Mauve	SHARED	1543240	1545081	.	.	.	Notes=Lenght1841	AL732656,1543240,1545081;AE009948,1543240,1545081;CP000114,1543240,1545081;CP003810,1543240,1545081;CP003919,1543240,1545081;HF952104,1543240,1545081;HF952106,1543240,1545081;HF952105,1543240,1545081;CP007482,1543240,1545081;CP007565,1543240,1545081;CP006910,1543240,1545081;CP007572,1543240,1545081;CP007571,1543240,1545081;CP007570,1543240,1545081;FO393392,1543240,1545081;CP010867,1543240,1545081…
CP007631	Mauve	SHARED	1545082	1545366	.	.	.	Notes=Lenght284	AL732656,1545082,1545366;AE009948,1545082,1545366;CP000114,1545082,1545366;CP003810,1545082,1545366;HF952104,1545082,1545366;HF952106,1545082,1545366;HF952105,1545082,1545366;CP007482,1545082,1545366;CP007565,1545082,1545366;CP006910,1545082,1545366;CP007572,1545082,1545366;CP007571,1545082,1545366;CP007570,1545082,1545366;FO393392,1545082,1545366;CP010867,1545082,1545366;CP011325,1545082,1545366…
CP007631	Mauve	SHARED	1545367	1545530	.	.	.	Notes=Lenght163	AL732656,1545367,1545530;AE009948,1545367,1545530;CP000114,1545367,1545530;CP003810,1545367,1545530;CP003919,1545367,1545530;HF952104,1545367,1545530;HF952106,1545367,1545530;HF952105,1545367,1545530;CP007482,1545367,1545530;CP007565,1545367,1545530;CP006910,1545367,1545530;CP007572,1545367,1545530;CP007571,1545367,1545530;CP007570,1545367,1545530;FO393392,1545367,1545530;CP010867,1545367,1545530…
CP007631	Mauve	SHARED	1545531	1546177	.	.	.	Notes=Lenght646	AL732656,1545531,1546177;AE009948,1545531,1546177;CP000114,1545531,1546177;CP003810,1545531,1546177;CP003919,1545531,1546177;HF952104,1545531,1546177;HF952106,1545531,1546177;HF952105,1545531,1546177;CP007482,1545531,1546177;CP007565,1545531,1546177;CP006910,1545531,1546177;CP007572,1545531,1546177;CP007571,1545531,1546177;CP007570,1545531,1546177;FO393392,1545531,1546177;CP010867,1545531,1546177…
CP007631	Mauve	SHARED	1546178	1546266	.	.	.	Notes=Lenght88	AL732656,1546178,1546266;CP000114,1546178,1546266;CP003810,1546178,1546266;CP003919,1546178,1546266;HF952104,1546178,1546266;HF952106,1546178,1546266;HF952105,1546178,1546266;CP007482,1546178,1546266;CP007565,1546178,1546266;CP006910,1546178,1546266;CP007572,1546178,1546266;CP007571,1546178,1546266;CP007570,1546178,1546266;FO393392,1546178,1546266;CP010867,1546178,1546266;CP011325,1546178,1546266…
CP007631	Mauve	SHARED	1546267	1546342	.	.	.	Notes=Lenght75	CP000114,1546267,1546342;CP003810,1546267,1546342;CP003919,1546267,1546342;HF952104,1546267,1546342;HF952106,1546267,1546342;HF952105,1546267,1546342;CP007482,1546267,1546342;CP007565,1546267,1546342;CP006910,1546267,1546342;FO393392,1546267,1546342;CP010867,1546267,1546342;CP011325,1546267,1546342;CP011326,1546267,1546342;CP011327,1546267,1546342;CP011328,1546267,1546342;CP010319,1546267,1546342…
CP007631	Mauve	SHARED	1546344	1547223	.	.	.	Notes=Lenght879	AL732656,1546344,1547223;AE009948,1546344,1547223;CP000114,1546344,1547223;CP003810,1546344,1547223;CP003919,1546344,1547223;HF952104,1546344,1547223;HF952106,1546344,1547223;HF952105,1546344,1547223;CP007482,1546344,1547223;CP007565,1546344,1547223;CP006910,1546344,1547223;CP007572,1546344,1547223;CP007571,1546344,1547223;CP007570,1546344,1547223;FO393392,1546344,1547223;CP010867,1546344,1547223…
CP007631	Mauve	SHARED	1547224	1547262	.	.	.	Notes=Lenght38	AL732656,1547224,1547262;HF952104,1547224,1547262;CP007572,1547224,1547262;CP007571,1547224,1547262;CP007570,1547224,1547262;CP010867,1547224,1547262;CP013202,1547224,1547262;
CP007631	Mauve	SHARED	1547263	1547295	.	.	.	Notes=Lenght32	AL732656,1547263,1547295;CP003919,1547263,1547295;HF952104,1547263,1547295;HF952106,1547263,1547295;HF952105,1547263,1547295;CP007482,1547263,1547295;CP007565,1547263,1547295;CP006910,1547263,1547295;CP007572,1547263,1547295;CP007571,1547263,1547295;CP007570,1547263,1547295;FO393392,1547263,1547295;CP010867,1547263,1547295;CP011328,1547263,1547295;CP010319,1547263,1547295;CP013202,1547263,1547295;
CP007631	Mauve	SHARED	1547296	1547307	.	.	.	Notes=Lenght11	HF952104,1547296,1547307;CP010867,1547296,1547307;CP013202,1547296,1547307;
CP007631	Mauve	SHARED	1547308	1550558	.	.	.	Notes=Lenght3250	AL732656,1547308,1550558;AE009948,1547308,1550558;CP000114,1547308,1550558;CP003810,1547308,1550558;CP003919,1547308,1550558;HF952104,1547308,1550558;HF952106,1547308,1550558;HF952105,1547308,1550558;CP007482,1547308,1550558;CP007565,1547308,1550558;CP006910,1547308,1550558;CP007572,1547308,1550558;CP007571,1547308,1550558;CP007570,1547308,1550558;FO393392,1547308,1550558;CP010867,1547308,1550558…
CP007631	Mauve	SHARED	1550559	1550708	.	.	.	Notes=Lenght149	AL732656,1550559,1550708;AE009948,1550559,1550708;CP000114,1550559,1550708;CP003810,1550559,1550708;HF952104,1550559,1550708;CP006910,1550559,1550708;CP007572,1550559,1550708;CP007571,1550559,1550708;CP007570,1550559,1550708;CP010867,1550559,1550708;CP011325,1550559,1550708;CP011326,1550559,1550708;CP011327,1550559,1550708;CP012419,1550559,1550708;CP013202,1550559,1550708;
CP007631	Mauve	SHARED	1550709	1551441	.	.	.	Notes=Lenght732	AE009948,1550709,1551441;CP000114,1550709,1551441;CP003810,1550709,1551441;HF952104,1550709,1551441;HF952106,1550709,1551441;HF952105,1550709,1551441;CP007482,1550709,1551441;CP007565,1550709,1551441;FO393392,1550709,1551441;CP010867,1550709,1551441;CP011325,1550709,1551441;CP011326,1550709,1551441;CP011327,1550709,1551441;CP011328,1550709,1551441;CP010319,1550709,1551441;CP012419,1550709,1551441…
CP007631	Mauve	SHARED	1551442	1551478	.	.	.	Notes=Lenght36	AL732656,1551442,1551478;AE009948,1551442,1551478;CP000114,1551442,1551478;CP003810,1551442,1551478;HF952104,1551442,1551478;HF952106,1551442,1551478;HF952105,1551442,1551478;CP007482,1551442,1551478;CP007565,1551442,1551478;CP007572,1551442,1551478;CP007571,1551442,1551478;CP007570,1551442,1551478;FO393392,1551442,1551478;CP010867,1551442,1551478;CP011325,1551442,1551478;CP011326,1551442,1551478…
CP007631	Mauve	SHARED	1551479	1551913	.	.	.	Notes=Lenght434	AE009948,1551479,1551913;CP000114,1551479,1551913;CP003810,1551479,1551913;HF952104,1551479,1551913;HF952106,1551479,1551913;HF952105,1551479,1551913;CP007482,1551479,1551913;CP007565,1551479,1551913;FO393392,1551479,1551913;CP010867,1551479,1551913;CP011325,1551479,1551913;CP011326,1551479,1551913;CP011327,1551479,1551913;CP011328,1551479,1551913;CP010319,1551479,1551913;CP012419,1551479,1551913…
CP007631	Mauve	SHARED	1551914	1551974	.	.	.	Notes=Lenght60	HF952104,1551914,1551974;CP010867,1551914,1551974;CP013202,1551914,1551974;
CP007631	Mauve	SHARED	1551975	1555519	.	.	.	Notes=Lenght3544	AE009948,1551975,1555519;CP000114,1551975,1555519;CP003810,1551975,1555519;HF952104,1551975,1555519;HF952106,1551975,1555519;HF952105,1551975,1555519;CP007482,1551975,1555519;CP007565,1551975,1555519;FO393392,1551975,1555519;CP010867,1551975,1555519;CP011325,1551975,1555519;CP011326,1551975,1555519;CP011327,1551975,1555519;CP011328,1551975,1555519;CP010319,1551975,1555519;CP012419,1551975,1555519…
CP007631	Mauve	SHARED	1555520	1555625	.	.	.	Notes=Lenght105	AE009948,1555520,1555625;CP000114,1555520,1555625;CP003810,1555520,1555625;HF952104,1555520,1555625;HF952106,1555520,1555625;HF952105,1555520,1555625;CP007482,1555520,1555625;CP007565,1555520,1555625;FO393392,1555520,1555625;CP010867,1555520,1555625;CP011325,1555520,1555625;CP011326,1555520,1555625;CP011327,1555520,1555625;CP011328,1555520,1555625;CP010319,1555520,1555625;CP012419,1555520,1555625…
CP007631	Mauve	SHARED	1555626	1557435	.	.	.	Notes=Lenght1809	AL732656,1555626,1557435;AE009948,1555626,1557435;CP000114,1555626,1557435;CP003810,1555626,1557435;HF952104,1555626,1557435;HF952106,1555626,1557435;HF952105,1555626,1557435;CP007482,1555626,1557435;CP007565,1555626,1557435;CP007572,1555626,1557435;CP007571,1555626,1557435;CP007570,1555626,1557435;FO393392,1555626,1557435;CP010867,1555626,1557435;CP011325,1555626,1557435;CP011326,1555626,1557435…
CP007631	Mauve	SHARED	1557436	1559569	.	.	.	Notes=Lenght2133	AL732656,1557436,1559569;AE009948,1557436,1559569;CP000114,1557436,1559569;CP003810,1557436,1559569;CP003919,1557436,1559569;HF952104,1557436,1559569;HF952106,1557436,1559569;HF952105,1557436,1559569;CP007482,1557436,1559569;CP007565,1557436,1559569;CP006910,1557436,1559569;CP007572,1557436,1559569;CP007571,1557436,1559569;CP007570,1557436,1559569;FO393392,1557436,1559569;CP010867,1557436,1559569…
CP007631	Mauve	SHARED	1559570	1559588	.	.	.	Notes=Lenght18	AL732656,1559570,1559588;AE009948,1559570,1559588;CP000114,1559570,1559588;CP003810,1559570,1559588;CP003919,1559570,1559588;HF952104,1559570,1559588;HF952106,1559570,1559588;HF952105,1559570,1559588;CP007482,1559570,1559588;CP007565,1559570,1559588;CP006910,1559570,1559588;CP007572,1559570,1559588;CP007571,1559570,1559588;CP007570,1559570,1559588;FO393392,1559570,1559588;CP010867,1559570,1559588…
CP007631	Mauve	SHARED	1559589	1559626	.	.	.	Notes=Lenght37	AL732656,1559589,1559626;AE009948,1559589,1559626;CP000114,1559589,1559626;CP003810,1559589,1559626;HF952104,1559589,1559626;HF952106,1559589,1559626;HF952105,1559589,1559626;CP006910,1559589,1559626;CP007572,1559589,1559626;CP007571,1559589,1559626;CP007570,1559589,1559626;CP010867,1559589,1559626;CP011325,1559589,1559626;CP011326,1559589,1559626;CP011327,1559589,1559626;CP012419,1559589,1559626…
CP007631	Mauve	SHARED	1559627	1559639	.	.	.	Notes=Lenght12	AL732656,1559627,1559639;AE009948,1559627,1559639;CP000114,1559627,1559639;CP003810,1559627,1559639;HF952104,1559627,1559639;CP006910,1559627,1559639;CP007572,1559627,1559639;CP007571,1559627,1559639;CP007570,1559627,1559639;CP010867,1559627,1559639;CP011325,1559627,1559639;CP011326,1559627,1559639;CP011327,1559627,1559639;CP012419,1559627,1559639;CP013202,1559627,1559639;
CP007631	Mauve	SHARED	1559787	1559817	.	.	.	Notes=Lenght30	AL732656,1559787,1559817;AE009948,1559787,1559817;CP000114,1559787,1559817;CP003810,1559787,1559817;HF952104,1559787,1559817;CP006910,1559787,1559817;CP010867,1559787,1559817;CP011325,1559787,1559817;CP011326,1559787,1559817;CP011327,1559787,1559817;CP012419,1559787,1559817;CP013202,1559787,1559817;
CP007631	Mauve	SHARED	1559818	1559856	.	.	.	Notes=Lenght38	AE009948,1559818,1559856;CP000114,1559818,1559856;CP003810,1559818,1559856;HF952104,1559818,1559856;HF952106,1559818,1559856;CP010867,1559818,1559856;CP011325,1559818,1559856;CP011326,1559818,1559856;CP011327,1559818,1559856;CP012419,1559818,1559856;CP013202,1559818,1559856;
CP007631	Mauve	SHARED	1559861	1559874	.	.	.	Notes=Lenght13	AE009948,1559861,1559874;CP000114,1559861,1559874;CP003810,1559861,1559874;HF952104,1559861,1559874;HF952106,1559861,1559874;CP006910,1559861,1559874;CP010867,1559861,1559874;CP011325,1559861,1559874;CP011327,1559861,1559874;CP012419,1559861,1559874;CP013202,1559861,1559874;
CP007631	Mauve	SHARED	1559883	1559894	.	.	.	Notes=Lenght11	AE009948,1559883,1559894;CP000114,1559883,1559894;CP003810,1559883,1559894;HF952104,1559883,1559894;HF952106,1559883,1559894;CP006910,1559883,1559894;CP010867,1559883,1559894;CP011325,1559883,1559894;CP011326,1559883,1559894;CP011327,1559883,1559894;CP012419,1559883,1559894;CP013202,1559883,1559894;
CP007631	Mauve	SHARED	1559895	1559906	.	.	.	Notes=Lenght11	AE009948,1559895,1559906;CP000114,1559895,1559906;CP003810,1559895,1559906;HF952104,1559895,1559906;HF952106,1559895,1559906;CP010867,1559895,1559906;CP011325,1559895,1559906;CP011326,1559895,1559906;CP011327,1559895,1559906;CP012419,1559895,1559906;CP013202,1559895,1559906;
CP007631	Mauve	SHARED	1560087	1560110	.	.	.	Notes=Lenght23	AE009948,1560087,1560110;CP000114,1560087,1560110;HF952104,1560087,1560110;CP006910,1560087,1560110;CP010867,1560087,1560110;CP012419,1560087,1560110;CP013202,1560087,1560110;
CP007631	Mauve	SHARED	1560987	1561002	.	.	.	Notes=Lenght15	AE009948,1560987,1561002;CP000114,1560987,1561002;HF952104,1560987,1561002;HF952105,1560987,1561002;CP006910,1560987,1561002;CP010867,1560987,1561002;CP013202,1560987,1561002;
CP007631	Mauve	SHARED	1561013	1561043	.	.	.	Notes=Lenght30	AE009948,1561013,1561043;CP000114,1561013,1561043;HF952104,1561013,1561043;CP010867,1561013,1561043;CP010319,1561013,1561043;CP012419,1561013,1561043;CP013202,1561013,1561043;
CP007631	Mauve	SHARED	1561063	1561078	.	.	.	Notes=Lenght15	CP000114,1561063,1561078;CP003810,1561063,1561078;HF952104,1561063,1561078;HF952105,1561063,1561078;CP010867,1561063,1561078;CP011325,1561063,1561078;CP011326,1561063,1561078;CP011327,1561063,1561078;CP010319,1561063,1561078;CP012419,1561063,1561078;CP013202,1561063,1561078;
CP007631	Mauve	SHARED	1561079	1561092	.	.	.	Notes=Lenght13	AE009948,1561079,1561092;CP000114,1561079,1561092;CP003810,1561079,1561092;HF952104,1561079,1561092;HF952105,1561079,1561092;CP006910,1561079,1561092;CP010867,1561079,1561092;CP011325,1561079,1561092;CP011326,1561079,1561092;CP011327,1561079,1561092;CP010319,1561079,1561092;CP012419,1561079,1561092;CP013202,1561079,1561092;
CP007631	Mauve	SHARED	1561093	1561111	.	.	.	Notes=Lenght18	AL732656,1561093,1561111;AE009948,1561093,1561111;CP000114,1561093,1561111;CP003810,1561093,1561111;HF952104,1561093,1561111;HF952105,1561093,1561111;CP006910,1561093,1561111;CP007572,1561093,1561111;CP007571,1561093,1561111;CP007570,1561093,1561111;CP010867,1561093,1561111;CP011325,1561093,1561111;CP011326,1561093,1561111;CP011327,1561093,1561111;CP010319,1561093,1561111;CP012419,1561093,1561111…
CP007631	Mauve	SHARED	1561112	1561126	.	.	.	Notes=Lenght14	AL732656,1561112,1561126;AE009948,1561112,1561126;CP000114,1561112,1561126;CP003810,1561112,1561126;CP003919,1561112,1561126;HF952104,1561112,1561126;HF952105,1561112,1561126;CP007482,1561112,1561126;CP006910,1561112,1561126;CP007572,1561112,1561126;CP007571,1561112,1561126;CP007570,1561112,1561126;CP010867,1561112,1561126;CP011325,1561112,1561126;CP011326,1561112,1561126;CP011327,1561112,1561126…
CP007631	Mauve	SHARED	1561127	1561140	.	.	.	Notes=Lenght13	AL732656,1561127,1561140;AE009948,1561127,1561140;CP000114,1561127,1561140;CP003810,1561127,1561140;CP003919,1561127,1561140;HF952104,1561127,1561140;HF952106,1561127,1561140;HF952105,1561127,1561140;CP007482,1561127,1561140;CP006910,1561127,1561140;CP007572,1561127,1561140;CP007571,1561127,1561140;CP007570,1561127,1561140;CP010867,1561127,1561140;CP011325,1561127,1561140;CP011326,1561127,1561140…
CP007631	Mauve	SHARED	1561141	1563681	.	.	.	Notes=Lenght2540	AL732656,1561141,1563681;AE009948,1561141,1563681;CP000114,1561141,1563681;CP003810,1561141,1563681;CP003919,1561141,1563681;HF952104,1561141,1563681;HF952106,1561141,1563681;HF952105,1561141,1563681;CP007482,1561141,1563681;CP007565,1561141,1563681;CP006910,1561141,1563681;CP007572,1561141,1563681;CP007571,1561141,1563681;CP007570,1561141,1563681;FO393392,1561141,1563681;CP010867,1561141,1563681…
CP007631	Mauve	SHARED	1563682	1563768	.	.	.	Notes=Lenght86	AL732656,1563682,1563768;AE009948,1563682,1563768;CP000114,1563682,1563768;CP003810,1563682,1563768;CP003919,1563682,1563768;HF952104,1563682,1563768;HF952106,1563682,1563768;HF952105,1563682,1563768;CP007482,1563682,1563768;CP007565,1563682,1563768;HG939456,1563682,1563768;CP007632,1563682,1563768;CP006910,1563682,1563768;CP007572,1563682,1563768;CP007571,1563682,1563768;CP007570,1563682,1563768…
CP007631	Mauve	SHARED	1563769	1564442	.	.	.	Notes=Lenght673	AL732656,1563769,1564442;AE009948,1563769,1564442;CP000114,1563769,1564442;CP003810,1563769,1564442;CP003919,1563769,1564442;HF952104,1563769,1564442;HF952106,1563769,1564442;HF952105,1563769,1564442;CP007482,1563769,1564442;CP007565,1563769,1564442;CP006910,1563769,1564442;CP007572,1563769,1564442;CP007571,1563769,1564442;CP007570,1563769,1564442;FO393392,1563769,1564442;CP010867,1563769,1564442…
CP007631	Mauve	SHARED	1564443	1565054	.	.	.	Notes=Lenght611	AL732656,1564443,1565054;AE009948,1564443,1565054;CP000114,1564443,1565054;CP003810,1564443,1565054;CP003919,1564443,1565054;HF952104,1564443,1565054;HF952106,1564443,1565054;HF952105,1564443,1565054;CP007482,1564443,1565054;CP007565,1564443,1565054;CP006910,1564443,1565054;CP007572,1564443,1565054;CP007571,1564443,1565054;CP007570,1564443,1565054;FO393392,1564443,1565054;CP010867,1564443,1565054…
CP007631	Mauve	SHARED	1573520	1573738	.	.	.	Notes=Lenght218	AL732656,1573520,1573738;AE009948,1573520,1573738;CP000114,1573520,1573738;CP003810,1573520,1573738;CP003919,1573520,1573738;HF952104,1573520,1573738;HF952106,1573520,1573738;HF952105,1573520,1573738;HG939456,1573520,1573738;CP007632,1573520,1573738;CP006910,1573520,1573738;CP007572,1573520,1573738;CP007571,1573520,1573738;CP007570,1573520,1573738;CP010867,1573520,1573738;CP011325,1573520,1573738…
CP007631	Mauve	SHARED	1595188	1595231	.	.	.	Notes=Lenght43	AE009948,1595188,1595231;CP000114,1595188,1595231;CP003810,1595188,1595231;CP003919,1595188,1595231;HF952104,1595188,1595231;HF952106,1595188,1595231;HF952105,1595188,1595231;HG939456,1595188,1595231;CP007632,1595188,1595231;CP006910,1595188,1595231;CP007572,1595188,1595231;CP007571,1595188,1595231;CP007570,1595188,1595231;CP010867,1595188,1595231;CP011325,1595188,1595231;CP011326,1595188,1595231…
CP007631	Mauve	SHARED	1596078	1596222	.	.	.	Notes=Lenght144	AL732656,1596078,1596222;AE009948,1596078,1596222;CP000114,1596078,1596222;CP003810,1596078,1596222;CP003919,1596078,1596222;HF952104,1596078,1596222;HF952106,1596078,1596222;HF952105,1596078,1596222;HG939456,1596078,1596222;CP007632,1596078,1596222;CP006910,1596078,1596222;CP007572,1596078,1596222;CP007571,1596078,1596222;CP007570,1596078,1596222;CP010867,1596078,1596222;CP011325,1596078,1596222…
CP007631	Mauve	SHARED	1597375	1597411	.	.	.	Notes=Lenght36	AL732656,1597375,1597411;AE009948,1597375,1597411;CP000114,1597375,1597411;CP003810,1597375,1597411;HF952104,1597375,1597411;HF952106,1597375,1597411;HF952105,1597375,1597411;CP007482,1597375,1597411;CP007565,1597375,1597411;HG939456,1597375,1597411;CP007632,1597375,1597411;CP006910,1597375,1597411;CP007572,1597375,1597411;CP007571,1597375,1597411;CP007570,1597375,1597411;FO393392,1597375,1597411…
CP007631	Mauve	SHARED	1600951	1600961	.	.	.	Notes=Lenght10	AE009948,1600951,1600961;CP000114,1600951,1600961;CP003810,1600951,1600961;CP003919,1600951,1600961;HF952104,1600951,1600961;HF952106,1600951,1600961;HF952105,1600951,1600961;CP007482,1600951,1600961;CP007565,1600951,1600961;HG939456,1600951,1600961;CP007632,1600951,1600961;CP006910,1600951,1600961;FO393392,1600951,1600961;CP010867,1600951,1600961;CP011325,1600951,1600961;CP011326,1600951,1600961…
CP007631	Mauve	SHARED	1601019	1601193	.	.	.	Notes=Lenght174	AL732656,1601019,1601193;AE009948,1601019,1601193;CP000114,1601019,1601193;CP003810,1601019,1601193;CP003919,1601019,1601193;HF952104,1601019,1601193;HF952105,1601019,1601193;CP007482,1601019,1601193;CP007565,1601019,1601193;HG939456,1601019,1601193;CP007632,1601019,1601193;CP006910,1601019,1601193;CP007572,1601019,1601193;CP007571,1601019,1601193;CP007570,1601019,1601193;FO393392,1601019,1601193…
CP007631	Mauve	SHARED	1631492	1631716	.	.	.	Notes=Lenght224	AL732656,1631492,1631716;AE009948,1631492,1631716;CP000114,1631492,1631716;CP003810,1631492,1631716;CP003919,1631492,1631716;HF952104,1631492,1631716;HF952106,1631492,1631716;HF952105,1631492,1631716;CP007482,1631492,1631716;CP007565,1631492,1631716;HG939456,1631492,1631716;CP007632,1631492,1631716;CP006910,1631492,1631716;CP007572,1631492,1631716;CP007571,1631492,1631716;CP007570,1631492,1631716…
CP007631	Mauve	SHARED	1635107	1635202	.	.	.	Notes=Lenght95	AL732656,1635107,1635202;AE009948,1635107,1635202;CP000114,1635107,1635202;CP003810,1635107,1635202;CP003919,1635107,1635202;HF952104,1635107,1635202;HF952106,1635107,1635202;CP007482,1635107,1635202;CP007565,1635107,1635202;HG939456,1635107,1635202;CP007632,1635107,1635202;CP006910,1635107,1635202;CP007572,1635107,1635202;CP007571,1635107,1635202;CP007570,1635107,1635202;FO393392,1635107,1635202…
CP007631	Mauve	SHARED	1635339	1635410	.	.	.	Notes=Lenght71	HF952104,1635339,1635410;CP010867,1635339,1635410;CP010319,1635339,1635410;CP013202,1635339,1635410;
CP007631	Mauve	SHARED	1636248	1636288	.	.	.	Notes=Lenght40	AL732656,1636248,1636288;AE009948,1636248,1636288;CP000114,1636248,1636288;CP003810,1636248,1636288;HF952104,1636248,1636288;HF952106,1636248,1636288;HF952105,1636248,1636288;CP007482,1636248,1636288;CP007565,1636248,1636288;HG939456,1636248,1636288;CP007632,1636248,1636288;CP006910,1636248,1636288;CP007572,1636248,1636288;CP007571,1636248,1636288;CP007570,1636248,1636288;FO393392,1636248,1636288…
CP007631	Mauve	SHARED	1637175	1637568	.	.	.	Notes=Lenght393	AL732656,1637175,1637568;AE009948,1637175,1637568;CP000114,1637175,1637568;CP003810,1637175,1637568;CP003919,1637175,1637568;HF952104,1637175,1637568;HF952106,1637175,1637568;HF952105,1637175,1637568;CP007482,1637175,1637568;CP007565,1637175,1637568;HG939456,1637175,1637568;CP007632,1637175,1637568;CP006910,1637175,1637568;CP007572,1637175,1637568;CP007571,1637175,1637568;FO393392,1637175,1637568…
CP007631	Mauve	SHARED	1637569	1637665	.	.	.	Notes=Lenght96	AL732656,1637569,1637665;AE009948,1637569,1637665;CP000114,1637569,1637665;CP003810,1637569,1637665;CP003919,1637569,1637665;HF952104,1637569,1637665;HF952106,1637569,1637665;HF952105,1637569,1637665;CP007482,1637569,1637665;CP007565,1637569,1637665;HG939456,1637569,1637665;CP007632,1637569,1637665;CP006910,1637569,1637665;CP007572,1637569,1637665;CP007571,1637569,1637665;FO393392,1637569,1637665…
CP007631	Mauve	SHARED	1640044	1640153	.	.	.	Notes=Lenght109	AL732656,1640044,1640153;AE009948,1640044,1640153;CP000114,1640044,1640153;CP003810,1640044,1640153;HF952104,1640044,1640153;HF952106,1640044,1640153;HF952105,1640044,1640153;HG939456,1640044,1640153;CP007632,1640044,1640153;CP006910,1640044,1640153;CP007572,1640044,1640153;CP007571,1640044,1640153;CP007570,1640044,1640153;CP010867,1640044,1640153;CP011325,1640044,1640153;CP011326,1640044,1640153…
CP007631	Mauve	SHARED	1654059	1654078	.	.	.	Notes=Lenght19	AL732656,1654059,1654078;AE009948,1654059,1654078;CP000114,1654059,1654078;CP003810,1654059,1654078;CP003919,1654059,1654078;HF952104,1654059,1654078;HF952106,1654059,1654078;HF952105,1654059,1654078;CP007482,1654059,1654078;CP007565,1654059,1654078;CP007632,1654059,1654078;CP006910,1654059,1654078;CP007572,1654059,1654078;CP007571,1654059,1654078;CP007570,1654059,1654078;FO393392,1654059,1654078…
CP007631	Mauve	SHARED	1656837	1656878	.	.	.	Notes=Lenght41	AL732656,1656837,1656878;AE009948,1656837,1656878;CP000114,1656837,1656878;CP003810,1656837,1656878;HF952104,1656837,1656878;HF952106,1656837,1656878;HF952105,1656837,1656878;CP007482,1656837,1656878;CP007565,1656837,1656878;HG939456,1656837,1656878;CP007632,1656837,1656878;CP006910,1656837,1656878;CP007572,1656837,1656878;CP007571,1656837,1656878;CP007570,1656837,1656878;FO393392,1656837,1656878…
CP007631	Mauve	SHARED	1661495	1661563	.	.	.	Notes=Lenght68	AL732656,1661495,1661563;AE009948,1661495,1661563;CP000114,1661495,1661563;CP003810,1661495,1661563;CP003919,1661495,1661563;HF952104,1661495,1661563;HF952106,1661495,1661563;HF952105,1661495,1661563;HG939456,1661495,1661563;CP007632,1661495,1661563;CP006910,1661495,1661563;CP007572,1661495,1661563;CP007571,1661495,1661563;CP007570,1661495,1661563;CP010867,1661495,1661563;CP011325,1661495,1661563…
CP007631	Mauve	SHARED	1708479	1709073	.	.	.	Notes=Lenght594	AL732656,1708479,1709073;AE009948,1708479,1709073;CP000114,1708479,1709073;CP003810,1708479,1709073;HF952104,1708479,1709073;HF952106,1708479,1709073;HF952105,1708479,1709073;CP007482,1708479,1709073;CP007565,1708479,1709073;HG939456,1708479,1709073;CP007632,1708479,1709073;CP006910,1708479,1709073;CP007572,1708479,1709073;CP007571,1708479,1709073;CP007570,1708479,1709073;FO393392,1708479,1709073…
CP007631	Mauve	SHARED	1717345	1717410	.	.	.	Notes=Lenght65	AL732656,1717345,1717410;AE009948,1717345,1717410;CP000114,1717345,1717410;CP003810,1717345,1717410;CP003919,1717345,1717410;HF952104,1717345,1717410;HF952106,1717345,1717410;HF952105,1717345,1717410;HG939456,1717345,1717410;CP007632,1717345,1717410;CP006910,1717345,1717410;CP007572,1717345,1717410;CP007571,1717345,1717410;CP007570,1717345,1717410;CP010867,1717345,1717410;CP011325,1717345,1717410…
CP007631	Mauve	SHARED	1721536	1721614	.	.	.	Notes=Lenght78	AL732656,1721536,1721614;AE009948,1721536,1721614;CP000114,1721536,1721614;CP003810,1721536,1721614;HF952104,1721536,1721614;HF952106,1721536,1721614;HF952105,1721536,1721614;HG939456,1721536,1721614;CP007632,1721536,1721614;CP006910,1721536,1721614;CP007572,1721536,1721614;CP007571,1721536,1721614;CP007570,1721536,1721614;CP010867,1721536,1721614;CP011325,1721536,1721614;CP011326,1721536,1721614…
CP007631	Mauve	SHARED	1722894	1722958	.	.	.	Notes=Lenght64	AL732656,1722894,1722958;AE009948,1722894,1722958;CP000114,1722894,1722958;CP003810,1722894,1722958;CP003919,1722894,1722958;HF952104,1722894,1722958;HF952106,1722894,1722958;HF952105,1722894,1722958;HG939456,1722894,1722958;CP007632,1722894,1722958;CP006910,1722894,1722958;CP007572,1722894,1722958;CP007571,1722894,1722958;CP007570,1722894,1722958;CP010867,1722894,1722958;CP011325,1722894,1722958…
CP007631	Mauve	SHARED	1722959	1723175	.	.	.	Notes=Lenght216	AL732656,1722959,1723175;AE009948,1722959,1723175;CP000114,1722959,1723175;CP003810,1722959,1723175;CP003919,1722959,1723175;HF952104,1722959,1723175;HF952106,1722959,1723175;HF952105,1722959,1723175;HG939456,1722959,1723175;CP007632,1722959,1723175;CP007572,1722959,1723175;CP007571,1722959,1723175;CP007570,1722959,1723175;CP010867,1722959,1723175;CP011325,1722959,1723175;CP011326,1722959,1723175…
CP007631	Mauve	SHARED	1723176	1725012	.	.	.	Notes=Lenght1836	AL732656,1723176,1725012;AE009948,1723176,1725012;CP000114,1723176,1725012;CP003810,1723176,1725012;CP003919,1723176,1725012;HF952104,1723176,1725012;HF952106,1723176,1725012;HF952105,1723176,1725012;HG939456,1723176,1725012;CP007632,1723176,1725012;CP006910,1723176,1725012;CP007572,1723176,1725012;CP007571,1723176,1725012;CP007570,1723176,1725012;CP010867,1723176,1725012;CP011325,1723176,1725012…
CP007631	Mauve	SHARED	1744797	1744838	.	.	.	Notes=Lenght41	AL732656,1744797,1744838;AE009948,1744797,1744838;CP000114,1744797,1744838;CP003810,1744797,1744838;HF952104,1744797,1744838;HF952106,1744797,1744838;HF952105,1744797,1744838;HG939456,1744797,1744838;CP007632,1744797,1744838;CP006910,1744797,1744838;CP007572,1744797,1744838;CP007571,1744797,1744838;CP007570,1744797,1744838;CP010867,1744797,1744838;CP011325,1744797,1744838;CP011326,1744797,1744838…
CP007631	Mauve	SHARED	1755068	1755124	.	.	.	Notes=Lenght56	AE009948,1755068,1755124;CP000114,1755068,1755124;CP003810,1755068,1755124;CP003919,1755068,1755124;HF952104,1755068,1755124;HF952106,1755068,1755124;HF952105,1755068,1755124;CP007482,1755068,1755124;CP007565,1755068,1755124;HG939456,1755068,1755124;CP007632,1755068,1755124;CP006910,1755068,1755124;FO393392,1755068,1755124;CP010867,1755068,1755124;CP011325,1755068,1755124;CP011326,1755068,1755124…
CP007631	Mauve	SHARED	1763556	1763742	.	.	.	Notes=Lenght186	AL732656,1763556,1763742;AE009948,1763556,1763742;CP000114,1763556,1763742;CP003810,1763556,1763742;CP003919,1763556,1763742;HF952104,1763556,1763742;HF952105,1763556,1763742;CP007482,1763556,1763742;CP007565,1763556,1763742;HG939456,1763556,1763742;CP007632,1763556,1763742;CP006910,1763556,1763742;CP007572,1763556,1763742;CP007571,1763556,1763742;CP007570,1763556,1763742;FO393392,1763556,1763742…
CP007631	Mauve	SHARED	1768525	1768561	.	.	.	Notes=Lenght36	AL732656,1768525,1768561;AE009948,1768525,1768561;CP000114,1768525,1768561;CP003810,1768525,1768561;HF952104,1768525,1768561;HF952106,1768525,1768561;HF952105,1768525,1768561;CP007482,1768525,1768561;CP007565,1768525,1768561;HG939456,1768525,1768561;CP007632,1768525,1768561;CP006910,1768525,1768561;CP007572,1768525,1768561;CP007571,1768525,1768561;CP007570,1768525,1768561;FO393392,1768525,1768561…
CP007631	Mauve	SHARED	1770213	1770909	.	.	.	Notes=Lenght696	AE009948,1770213,1770909;CP000114,1770213,1770909;CP003810,1770213,1770909;CP003919,1770213,1770909;HF952104,1770213,1770909;HF952106,1770213,1770909;HF952105,1770213,1770909;CP007482,1770213,1770909;CP007565,1770213,1770909;HG939456,1770213,1770909;CP006910,1770213,1770909;FO393392,1770213,1770909;CP010867,1770213,1770909;CP011325,1770213,1770909;CP011326,1770213,1770909;CP011327,1770213,1770909…
CP007631	Mauve	SHARED	1770910	1770973	.	.	.	Notes=Lenght63	AE009948,1770910,1770973;CP000114,1770910,1770973;CP003810,1770910,1770973;HF952104,1770910,1770973;HF952106,1770910,1770973;HF952105,1770910,1770973;CP007482,1770910,1770973;CP007565,1770910,1770973;HG939456,1770910,1770973;CP006910,1770910,1770973;FO393392,1770910,1770973;CP010867,1770910,1770973;CP011325,1770910,1770973;CP011326,1770910,1770973;CP011327,1770910,1770973;CP011328,1770910,1770973…
CP007631	Mauve	SHARED	1770974	1771015	.	.	.	Notes=Lenght41	AL732656,1770974,1771015;AE009948,1770974,1771015;CP000114,1770974,1771015;CP003810,1770974,1771015;HF952104,1770974,1771015;HF952106,1770974,1771015;HF952105,1770974,1771015;CP007482,1770974,1771015;CP007565,1770974,1771015;HG939456,1770974,1771015;CP007632,1770974,1771015;CP006910,1770974,1771015;CP007572,1770974,1771015;CP007571,1770974,1771015;CP007570,1770974,1771015;FO393392,1770974,1771015…
CP007631	Mauve	SHARED	1771148	1771347	.	.	.	Notes=Lenght199	AE009948,1771148,1771347;CP000114,1771148,1771347;CP003810,1771148,1771347;CP003919,1771148,1771347;HF952104,1771148,1771347;HF952106,1771148,1771347;HF952105,1771148,1771347;CP007482,1771148,1771347;CP007565,1771148,1771347;HG939456,1771148,1771347;CP006910,1771148,1771347;FO393392,1771148,1771347;CP010867,1771148,1771347;CP011325,1771148,1771347;CP011326,1771148,1771347;CP011327,1771148,1771347…
CP007631	Mauve	SHARED	1771348	1772466	.	.	.	Notes=Lenght1118	AE009948,1771348,1772466;CP000114,1771348,1772466;CP003810,1771348,1772466;HF952104,1771348,1772466;HF952106,1771348,1772466;HF952105,1771348,1772466;CP007482,1771348,1772466;CP007565,1771348,1772466;CP006910,1771348,1772466;FO393392,1771348,1772466;CP010867,1771348,1772466;CP011325,1771348,1772466;CP011326,1771348,1772466;CP011327,1771348,1772466;CP011328,1771348,1772466;CP011329,1771348,1772466…
CP007631	Mauve	SHARED	1772467	1772669	.	.	.	Notes=Lenght202	AE009948,1772467,1772669;CP000114,1772467,1772669;CP003810,1772467,1772669;HF952104,1772467,1772669;CP010867,1772467,1772669;CP011325,1772467,1772669;CP011326,1772467,1772669;CP011327,1772467,1772669;CP011329,1772467,1772669;CP012419,1772467,1772669;CP013202,1772467,1772669;
CP007631	Mauve	SHARED	1772670	1772856	.	.	.	Notes=Lenght186	AE009948,1772670,1772856;CP000114,1772670,1772856;CP003810,1772670,1772856;HF952104,1772670,1772856;HG939456,1772670,1772856;CP010867,1772670,1772856;CP011325,1772670,1772856;CP011326,1772670,1772856;CP011327,1772670,1772856;CP011329,1772670,1772856;CP012419,1772670,1772856;CP013202,1772670,1772856;
CP007631	Mauve	SHARED	1772857	1772995	.	.	.	Notes=Lenght138	AE009948,1772857,1772995;CP000114,1772857,1772995;CP003810,1772857,1772995;CP003919,1772857,1772995;HF952104,1772857,1772995;HF952106,1772857,1772995;HF952105,1772857,1772995;CP007482,1772857,1772995;CP007565,1772857,1772995;HG939456,1772857,1772995;CP006910,1772857,1772995;FO393392,1772857,1772995;CP010867,1772857,1772995;CP011325,1772857,1772995;CP011326,1772857,1772995;CP011327,1772857,1772995…
CP007631	Mauve	SHARED	1772996	1773021	.	.	.	Notes=Lenght25	AE009948,1772996,1773021;CP000114,1772996,1773021;CP003810,1772996,1773021;HF952104,1772996,1773021;HG939456,1772996,1773021;CP010867,1772996,1773021;CP011325,1772996,1773021;CP011326,1772996,1773021;CP011327,1772996,1773021;CP011329,1772996,1773021;CP012419,1772996,1773021;CP013202,1772996,1773021;
CP007631	Mauve	SHARED	1773022	1773062	.	.	.	Notes=Lenght40	AE009948,1773022,1773062;CP000114,1773022,1773062;CP003810,1773022,1773062;CP003919,1773022,1773062;HF952104,1773022,1773062;HF952106,1773022,1773062;HF952105,1773022,1773062;CP007482,1773022,1773062;CP007565,1773022,1773062;CP006910,1773022,1773062;FO393392,1773022,1773062;CP010867,1773022,1773062;CP011325,1773022,1773062;CP011326,1773022,1773062;CP011327,1773022,1773062;CP011328,1773022,1773062…
CP007631	Mauve	SHARED	1777046	1777137	.	.	.	Notes=Lenght91	AL732656,1777046,1777137;AE009948,1777046,1777137;CP000114,1777046,1777137;CP003810,1777046,1777137;HF952104,1777046,1777137;HF952106,1777046,1777137;HF952105,1777046,1777137;CP007482,1777046,1777137;CP007565,1777046,1777137;HG939456,1777046,1777137;CP007632,1777046,1777137;CP006910,1777046,1777137;CP007572,1777046,1777137;CP007571,1777046,1777137;CP007570,1777046,1777137;FO393392,1777046,1777137…
CP007631	Mauve	SHARED	1802987	1803032	.	.	.	Notes=Lenght45	AL732656,1802987,1803032;AE009948,1802987,1803032;CP000114,1802987,1803032;CP003810,1802987,1803032;HF952104,1802987,1803032;HF952106,1802987,1803032;HF952105,1802987,1803032;HG939456,1802987,1803032;CP007632,1802987,1803032;CP006910,1802987,1803032;CP007572,1802987,1803032;CP007571,1802987,1803032;CP007570,1802987,1803032;CP010867,1802987,1803032;CP011325,1802987,1803032;CP011326,1802987,1803032…
CP007631	Mauve	SHARED	1816628	1816924	.	.	.	Notes=Lenght296	AL732656,1816628,1816924;AE009948,1816628,1816924;CP000114,1816628,1816924;CP003810,1816628,1816924;HF952104,1816628,1816924;HF952106,1816628,1816924;HF952105,1816628,1816924;CP007482,1816628,1816924;CP007565,1816628,1816924;HG939456,1816628,1816924;CP007632,1816628,1816924;CP007572,1816628,1816924;CP007571,1816628,1816924;CP007570,1816628,1816924;FO393392,1816628,1816924;CP010867,1816628,1816924…
CP007631	Mauve	SHARED	1816925	1817617	.	.	.	Notes=Lenght692	AL732656,1816925,1817617;AE009948,1816925,1817617;CP000114,1816925,1817617;CP003810,1816925,1817617;HF952104,1816925,1817617;HF952106,1816925,1817617;HF952105,1816925,1817617;HG939456,1816925,1817617;CP007632,1816925,1817617;CP007572,1816925,1817617;CP007571,1816925,1817617;CP007570,1816925,1817617;CP010867,1816925,1817617;CP011325,1816925,1817617;CP011326,1816925,1817617;CP011327,1816925,1817617…
CP007631	Mauve	SHARED	1817618	1817871	.	.	.	Notes=Lenght253	AE009948,1817618,1817871;CP000114,1817618,1817871;CP003810,1817618,1817871;HF952104,1817618,1817871;HF952106,1817618,1817871;HF952105,1817618,1817871;HG939456,1817618,1817871;CP007632,1817618,1817871;CP010867,1817618,1817871;CP011325,1817618,1817871;CP011326,1817618,1817871;CP011327,1817618,1817871;CP011329,1817618,1817871;CP010319,1817618,1817871;CP012419,1817618,1817871;CP013202,1817618,1817871;
CP007631	Mauve	SHARED	1817876	1817890	.	.	.	Notes=Lenght14	CP000114,1817876,1817890;CP003810,1817876,1817890;HF952104,1817876,1817890;HF952106,1817876,1817890;HF952105,1817876,1817890;HG939456,1817876,1817890;CP007632,1817876,1817890;CP010867,1817876,1817890;CP011325,1817876,1817890;CP011326,1817876,1817890;CP011327,1817876,1817890;CP012419,1817876,1817890;CP013202,1817876,1817890;
CP007631	Mauve	SHARED	1817891	1817946	.	.	.	Notes=Lenght55	CP000114,1817891,1817946;CP003810,1817891,1817946;HF952104,1817891,1817946;HF952106,1817891,1817946;HF952105,1817891,1817946;HG939456,1817891,1817946;CP007632,1817891,1817946;CP010867,1817891,1817946;CP011325,1817891,1817946;CP011326,1817891,1817946;CP011327,1817891,1817946;CP012419,1817891,1817946;CP013202,1817891,1817946;
CP007631	Mauve	SHARED	1818109	1818124	.	.	.	Notes=Lenght15	CP000114,1818109,1818124;HF952104,1818109,1818124;HF952105,1818109,1818124;CP007632,1818109,1818124;CP010867,1818109,1818124;CP011325,1818109,1818124;CP011326,1818109,1818124;CP011327,1818109,1818124;CP012419,1818109,1818124;CP013202,1818109,1818124;
CP007631	Mauve	SHARED	1818125	1818157	.	.	.	Notes=Lenght32	CP000114,1818125,1818157;CP003810,1818125,1818157;HF952104,1818125,1818157;HF952105,1818125,1818157;CP007632,1818125,1818157;CP010867,1818125,1818157;CP011325,1818125,1818157;CP011326,1818125,1818157;CP011327,1818125,1818157;CP012419,1818125,1818157;CP013202,1818125,1818157;
CP007631	Mauve	SHARED	1818158	1818208	.	.	.	Notes=Lenght50	CP000114,1818158,1818208;CP003810,1818158,1818208;HF952104,1818158,1818208;HF952105,1818158,1818208;HG939456,1818158,1818208;CP007632,1818158,1818208;CP010867,1818158,1818208;CP011325,1818158,1818208;CP011326,1818158,1818208;CP011327,1818158,1818208;CP012419,1818158,1818208;CP013202,1818158,1818208;
CP007631	Mauve	SHARED	1818209	1818221	.	.	.	Notes=Lenght12	AE009948,1818209,1818221;CP000114,1818209,1818221;CP003810,1818209,1818221;HF952104,1818209,1818221;HF952106,1818209,1818221;HF952105,1818209,1818221;HG939456,1818209,1818221;CP007632,1818209,1818221;CP010867,1818209,1818221;CP011325,1818209,1818221;CP011326,1818209,1818221;CP011327,1818209,1818221;CP011329,1818209,1818221;CP012419,1818209,1818221;CP013202,1818209,1818221;
CP007631	Mauve	SHARED	1818222	1818234	.	.	.	Notes=Lenght12	AE009948,1818222,1818234;CP000114,1818222,1818234;CP003810,1818222,1818234;HF952104,1818222,1818234;HF952106,1818222,1818234;HF952105,1818222,1818234;HG939456,1818222,1818234;CP007632,1818222,1818234;CP010867,1818222,1818234;CP011325,1818222,1818234;CP011326,1818222,1818234;CP011327,1818222,1818234;CP011329,1818222,1818234;CP010319,1818222,1818234;CP012419,1818222,1818234;CP013202,1818222,1818234;
CP007631	Mauve	SHARED	1818242	1818602	.	.	.	Notes=Lenght360	AE009948,1818242,1818602;CP000114,1818242,1818602;CP003810,1818242,1818602;HF952104,1818242,1818602;HG939456,1818242,1818602;CP007632,1818242,1818602;CP006910,1818242,1818602;CP010867,1818242,1818602;CP011325,1818242,1818602;CP011326,1818242,1818602;CP011327,1818242,1818602;CP011329,1818242,1818602;CP012419,1818242,1818602;CP013202,1818242,1818602;
CP007631	Mauve	SHARED	1818603	1830531	.	.	.	Notes=Lenght11928	CP000114,1818603,1830531;CP003810,1818603,1830531;HF952104,1818603,1830531;CP010867,1818603,1830531;CP011325,1818603,1830531;CP011326,1818603,1830531;CP011327,1818603,1830531;CP012419,1818603,1830531;CP013202,1818603,1830531;
CP007631	Mauve	SHARED	1830613	1835334	.	.	.	Notes=Lenght4721	CP000114,1830613,1835334;CP003810,1830613,1835334;HF952104,1830613,1835334;CP010867,1830613,1835334;CP011325,1830613,1835334;CP011326,1830613,1835334;CP011327,1830613,1835334;CP012419,1830613,1835334;CP013202,1830613,1835334;
CP007631	Mauve	SHARED	1835335	1836083	.	.	.	Notes=Lenght748	CP000114,1835335,1836083;CP003810,1835335,1836083;CP003919,1835335,1836083;HF952104,1835335,1836083;HF952105,1835335,1836083;CP007482,1835335,1836083;CP007565,1835335,1836083;FO393392,1835335,1836083;CP010867,1835335,1836083;CP011325,1835335,1836083;CP011326,1835335,1836083;CP011327,1835335,1836083;CP011328,1835335,1836083;CP012419,1835335,1836083;CP013202,1835335,1836083;
CP007631	Mauve	SHARED	1836084	1836136	.	.	.	Notes=Lenght52	AL732656,1836084,1836136;AE009948,1836084,1836136;CP000114,1836084,1836136;CP003810,1836084,1836136;CP003919,1836084,1836136;HF952104,1836084,1836136;HF952105,1836084,1836136;CP007482,1836084,1836136;CP007565,1836084,1836136;HG939456,1836084,1836136;CP007632,1836084,1836136;CP006910,1836084,1836136;CP007572,1836084,1836136;CP007571,1836084,1836136;CP007570,1836084,1836136;FO393392,1836084,1836136…
CP007631	Mauve	SHARED	1836448	1836490	.	.	.	Notes=Lenght42	AL732656,1836448,1836490;AE009948,1836448,1836490;CP000114,1836448,1836490;CP003810,1836448,1836490;HF952104,1836448,1836490;HF952106,1836448,1836490;HF952105,1836448,1836490;HG939456,1836448,1836490;CP007632,1836448,1836490;CP006910,1836448,1836490;CP007572,1836448,1836490;CP007571,1836448,1836490;CP007570,1836448,1836490;CP010867,1836448,1836490;CP011325,1836448,1836490;CP011326,1836448,1836490…
CP007631	Mauve	SHARED	1865889	1866239	.	.	.	Notes=Lenght350	AL732656,1865889,1866239;CP000114,1865889,1866239;CP003810,1865889,1866239;HF952104,1865889,1866239;HF952106,1865889,1866239;CP007632,1865889,1866239;CP007572,1865889,1866239;CP007571,1865889,1866239;CP007570,1865889,1866239;CP010867,1865889,1866239;CP011325,1865889,1866239;CP011326,1865889,1866239;CP011327,1865889,1866239;CP012419,1865889,1866239;CP013202,1865889,1866239;
CP007631	Mauve	SHARED	1866240	1866253	.	.	.	Notes=Lenght13	CP000114,1866240,1866253;CP003810,1866240,1866253;HF952104,1866240,1866253;CP007632,1866240,1866253;CP010867,1866240,1866253;CP011325,1866240,1866253;CP011326,1866240,1866253;CP011327,1866240,1866253;CP012419,1866240,1866253;CP013202,1866240,1866253;
CP007631	Mauve	SHARED	1866254	1866284	.	.	.	Notes=Lenght30	AL732656,1866254,1866284;CP000114,1866254,1866284;CP003810,1866254,1866284;HF952104,1866254,1866284;CP007632,1866254,1866284;CP007572,1866254,1866284;CP007571,1866254,1866284;CP007570,1866254,1866284;CP010867,1866254,1866284;CP011325,1866254,1866284;CP011326,1866254,1866284;CP011327,1866254,1866284;CP012419,1866254,1866284;CP013202,1866254,1866284;
[truncated: 192 more rows]
