# Supplementary material for: Functional annotation and distribution overview of RNA families in 27 Streptococcus agalactiae genomes
Source: BMC Genomics. 2018 Jul 28;19:556. doi: 10.1186/s12864-018-4951-z (PMC6064168; doi:10.1186/s12864-018-4951-z)
Supplement: Supplementary file 4 — GFF3 annotations for all classified Regions and ncRNAs. (ZIP 1638 kb) [file 12864_2018_4951_MOESM4_ESM.zip › Additional file 4/Core_Shared_and_Exclusive_Regions/SHARED_CP007632.gff]

CP007632	Mauve	SHARED	1028311	1028367	.	.	.	Notes=Lenght56	HG939456,1028311,1028367;CP006910,1028311,1028367;
CP007632	Mauve	SHARED	1144984	1145124	.	.	.	Notes=Lenght140	CP007631,1144984,1145124;CP007572,1144984,1145124;CP007571,1144984,1145124;CP007570,1144984,1145124;
CP007632	Mauve	SHARED	98036	98273	.	.	.	Notes=Lenght237	HF952105,98036,98273;HG939456,98036,98273;CP006910,98036,98273;
CP007632	Mauve	SHARED	736198	738054	.	.	.	Notes=Lenght1856	CP003810,736198,738054;HG939456,736198,738054;CP007572,736198,738054;CP007571,736198,738054;CP007570,736198,738054;CP011325,736198,738054;CP011326,736198,738054;CP011327,736198,738054;
CP007632	Mauve	SHARED	1878708	1878958	.	.	.	Notes=Lenght250	AE009948,1878708,1878958;HG939456,1878708,1878958;CP007631,1878708,1878958;CP011329,1878708,1878958;
CP007632	Mauve	SHARED	1879061	1879149	.	.	.	Notes=Lenght88	AE009948,1879061,1879149;HG939456,1879061,1879149;CP007631,1879061,1879149;CP011329,1879061,1879149;
CP007632	Mauve	SHARED	1936389	1936400	.	.	.	Notes=Lenght11	CP011329,1936389,1936400;
CP007632	Mauve	SHARED	1874508	1874726	.	.	.	Notes=Lenght218	AE009948,1874508,1874726;HG939456,1874508,1874726;CP007631,1874508,1874726;CP011329,1874508,1874726;
CP007632	Mauve	SHARED	1880560	1880687	.	.	.	Notes=Lenght127	AE009948,1880560,1880687;HG939456,1880560,1880687;CP007631,1880560,1880687;CP011329,1880560,1880687;
CP007632	Mauve	SHARED	1879150	1879177	.	.	.	Notes=Lenght27	AE009948,1879150,1879177;HG939456,1879150,1879177;CP011329,1879150,1879177;
CP007632	Mauve	SHARED	1879178	1879210	.	.	.	Notes=Lenght32	AE009948,1879178,1879210;HG939456,1879178,1879210;CP007631,1879178,1879210;CP011329,1879178,1879210;
CP007632	Mauve	SHARED	61076	61128	.	.	.	Notes=Lenght52	AL732656,61076,61128;HF952106,61076,61128;HF952105,61076,61128;CP006910,61076,61128;
CP007632	Mauve	SHARED	1877883	1877928	.	.	.	Notes=Lenght45	AE009948,1877883,1877928;HG939456,1877883,1877928;CP007631,1877883,1877928;CP011329,1877883,1877928;
CP007632	Mauve	SHARED	1878018	1878043	.	.	.	Notes=Lenght25	AE009948,1878018,1878043;HG939456,1878018,1878043;CP007631,1878018,1878043;CP011329,1878018,1878043;
CP007632	Mauve	SHARED	1028368	1028445	.	.	.	Notes=Lenght77	AL732656,1028368,1028445;HG939456,1028368,1028445;CP006910,1028368,1028445;CP007572,1028368,1028445;CP007571,1028368,1028445;CP007570,1028368,1028445;
CP007632	Mauve	SHARED	1028481	1028511	.	.	.	Notes=Lenght30	AL732656,1028481,1028511;HG939456,1028481,1028511;CP006910,1028481,1028511;CP007572,1028481,1028511;CP007571,1028481,1028511;CP007570,1028481,1028511;
CP007632	Mauve	SHARED	1266627	1266756	.	.	.	Notes=Lenght129	AL732656,1266627,1266756;CP000114,1266627,1266756;HG939456,1266627,1266756;CP007572,1266627,1266756;CP007571,1266627,1266756;CP007570,1266627,1266756;
CP007632	Mauve	SHARED	583919	584893	.	.	.	Notes=Lenght974	CP007631,583919,584893;
CP007632	Mauve	SHARED	1023140	1023511	.	.	.	Notes=Lenght371	HG939456,1023140,1023511;
CP007632	Mauve	SHARED	1381615	1383050	.	.	.	Notes=Lenght1435	HG939456,1381615,1383050;
CP007632	Mauve	SHARED	62302	62705	.	.	.	Notes=Lenght403	AL732656,62302,62705;HF952105,62302,62705;CP006910,62302,62705;
CP007632	Mauve	SHARED	659848	660966	.	.	.	Notes=Lenght1118	HG939456,659848,660966;
CP007632	Mauve	SHARED	922181	922203	.	.	.	Notes=Lenght22	AE009948,922181,922203;CP007631,922181,922203;CP006910,922181,922203;
CP007632	Mauve	SHARED	922204	922242	.	.	.	Notes=Lenght38	CP006910,922204,922242;
CP007632	Mauve	SHARED	904023	905857	.	.	.	Notes=Lenght1834	CP003810,904023,905857;HG939456,904023,905857;CP007572,904023,905857;CP007571,904023,905857;CP007570,904023,905857;CP011325,904023,905857;CP011326,904023,905857;CP011327,904023,905857;
CP007632	Mauve	SHARED	1023551	1024118	.	.	.	Notes=Lenght567	HG939456,1023551,1024118;
CP007632	Mauve	SHARED	1024507	1024781	.	.	.	Notes=Lenght274	HG939456,1024507,1024781;
CP007632	Mauve	SHARED	1257034	1257234	.	.	.	Notes=Lenght200	CP006910,1257034,1257234;
CP007632	Mauve	SHARED	1407295	1408492	.	.	.	Notes=Lenght1197	HG939456,1407295,1408492;
CP007632	Mauve	SHARED	1867530	1869751	.	.	.	Notes=Lenght2221	HG939456,1867530,1869751;
CP007632	Mauve	SHARED	1883106	1883149	.	.	.	Notes=Lenght43	HG939456,1883106,1883149;CP007631,1883106,1883149;
CP007632	Mauve	SHARED	1883093	1883105	.	.	.	Notes=Lenght12	HG939456,1883093,1883105;
CP007632	Mauve	SHARED	1882913	1883092	.	.	.	Notes=Lenght179	HG939456,1882913,1883092;CP007631,1882913,1883092;
CP007632	Mauve	SHARED	22336	22408	.	.	.	Notes=Lenght72	CP003919,22336,22408;HF952106,22336,22408;HF952105,22336,22408;CP007482,22336,22408;CP007565,22336,22408;HG939456,22336,22408;FO393392,22336,22408;CP011328,22336,22408;
CP007632	Mauve	SHARED	590744	590793	.	.	.	Notes=Lenght49	AE009948,590744,590793;CP007631,590744,590793;
CP007632	Mauve	SHARED	1027974	1028241	.	.	.	Notes=Lenght267	AL732656,1027974,1028241;HG939456,1027974,1028241;CP006910,1027974,1028241;CP007572,1027974,1028241;CP007571,1027974,1028241;CP007570,1027974,1028241;
CP007632	Mauve	SHARED	1261767	1262087	.	.	.	Notes=Lenght320	AE009948,1261767,1262087;
CP007632	Mauve	SHARED	585644	590722	.	.	.	Notes=Lenght5078	CP007631,585644,590722;
CP007632	Mauve	SHARED	723405	723418	.	.	.	Notes=Lenght13	HG939456,723405,723418;
CP007632	Mauve	SHARED	1028446	1028480	.	.	.	Notes=Lenght34	HG939456,1028446,1028480;CP006910,1028446,1028480;
CP007632	Mauve	SHARED	679648	679663	.	.	.	Notes=Lenght15	CP000114,679648,679663;CP003810,679648,679663;HF952104,679648,679663;HF952106,679648,679663;HF952105,679648,679663;HG939456,679648,679663;CP010867,679648,679663;CP011325,679648,679663;CP011326,679648,679663;CP010319,679648,679663;
CP007632	Mauve	SHARED	679733	679768	.	.	.	Notes=Lenght35	HF952104,679733,679768;HF952106,679733,679768;HF952105,679733,679768;HG939456,679733,679768;CP010867,679733,679768;CP010319,679733,679768;
CP007632	Mauve	SHARED	681803	682013	.	.	.	Notes=Lenght210	HG939456,681803,682013;CP010319,681803,682013;
CP007632	Mauve	SHARED	784622	784694	.	.	.	Notes=Lenght72	HF952105,784622,784694;CP007482,784622,784694;CP007565,784622,784694;HG939456,784622,784694;CP006910,784622,784694;CP007572,784622,784694;CP007571,784622,784694;CP007570,784622,784694;FO393392,784622,784694;CP011328,784622,784694;CP010319,784622,784694;
CP007632	Mauve	SHARED	844732	844742	.	.	.	Notes=Lenght10	AL732656,844732,844742;HF952106,844732,844742;HG939456,844732,844742;CP010319,844732,844742;
CP007632	Mauve	SHARED	100410	100529	.	.	.	Notes=Lenght119	CP003919,100410,100529;HF952106,100410,100529;HF952105,100410,100529;CP007482,100410,100529;CP007565,100410,100529;HG939456,100410,100529;CP006910,100410,100529;FO393392,100410,100529;CP011328,100410,100529;CP010319,100410,100529;
CP007632	Mauve	SHARED	100530	100756	.	.	.	Notes=Lenght226	CP003919,100530,100756;HF952106,100530,100756;HF952105,100530,100756;CP007482,100530,100756;CP007565,100530,100756;HG939456,100530,100756;CP006910,100530,100756;FO393392,100530,100756;CP011328,100530,100756;CP010319,100530,100756;
CP007632	Mauve	SHARED	100766	100779	.	.	.	Notes=Lenght13	CP003919,100766,100779;HF952106,100766,100779;HF952105,100766,100779;CP007482,100766,100779;CP007565,100766,100779;HG939456,100766,100779;CP006910,100766,100779;FO393392,100766,100779;CP011328,100766,100779;CP010319,100766,100779;
CP007632	Mauve	SHARED	664316	664388	.	.	.	Notes=Lenght72	HF952106,664316,664388;HF952105,664316,664388;HG939456,664316,664388;CP006910,664316,664388;CP010319,664316,664388;
CP007632	Mauve	SHARED	664515	664688	.	.	.	Notes=Lenght173	HF952106,664515,664688;HF952105,664515,664688;HG939456,664515,664688;CP006910,664515,664688;CP010319,664515,664688;
CP007632	Mauve	SHARED	664815	664888	.	.	.	Notes=Lenght73	HF952106,664815,664888;HF952105,664815,664888;HG939456,664815,664888;CP006910,664815,664888;CP010319,664815,664888;
CP007632	Mauve	SHARED	665066	665136	.	.	.	Notes=Lenght70	HF952106,665066,665136;HF952105,665066,665136;HG939456,665066,665136;CP006910,665066,665136;CP010319,665066,665136;
CP007632	Mauve	SHARED	665339	665363	.	.	.	Notes=Lenght24	HF952106,665339,665363;HF952105,665339,665363;HG939456,665339,665363;CP006910,665339,665363;CP010319,665339,665363;
CP007632	Mauve	SHARED	665564	665638	.	.	.	Notes=Lenght74	HF952106,665564,665638;HF952105,665564,665638;HG939456,665564,665638;CP006910,665564,665638;CP010319,665564,665638;
CP007632	Mauve	SHARED	665787	665915	.	.	.	Notes=Lenght128	HF952106,665787,665915;HF952105,665787,665915;HG939456,665787,665915;CP006910,665787,665915;CP010319,665787,665915;
CP007632	Mauve	SHARED	666037	666165	.	.	.	Notes=Lenght128	HF952106,666037,666165;HF952105,666037,666165;HG939456,666037,666165;CP006910,666037,666165;CP010319,666037,666165;
CP007632	Mauve	SHARED	666292	666410	.	.	.	Notes=Lenght118	HF952106,666292,666410;HF952105,666292,666410;HG939456,666292,666410;CP006910,666292,666410;CP010319,666292,666410;
CP007632	Mauve	SHARED	679628	679639	.	.	.	Notes=Lenght11	CP000114,679628,679639;CP003810,679628,679639;HF952104,679628,679639;HF952106,679628,679639;HF952105,679628,679639;HG939456,679628,679639;CP010867,679628,679639;CP011325,679628,679639;CP011326,679628,679639;CP011327,679628,679639;CP010319,679628,679639;
CP007632	Mauve	SHARED	97449	97498	.	.	.	Notes=Lenght49	AL732656,97449,97498;CP000114,97449,97498;CP003810,97449,97498;CP003919,97449,97498;HF952106,97449,97498;HF952105,97449,97498;CP007482,97449,97498;CP007565,97449,97498;HG939456,97449,97498;CP006910,97449,97498;CP007572,97449,97498;CP007571,97449,97498;CP007570,97449,97498;FO393392,97449,97498;CP011325,97449,97498;CP011326,97449,97498;CP011328,97449,97498;CP010319,97449,97498;
CP007632	Mauve	SHARED	98577	100317	.	.	.	Notes=Lenght1740	CP003919,98577,100317;HF952106,98577,100317;HF952105,98577,100317;CP007482,98577,100317;CP007565,98577,100317;HG939456,98577,100317;CP006910,98577,100317;FO393392,98577,100317;CP011328,98577,100317;CP010319,98577,100317;
CP007632	Mauve	SHARED	100318	100409	.	.	.	Notes=Lenght91	HF952106,100318,100409;HF952105,100318,100409;CP007482,100318,100409;CP007565,100318,100409;HG939456,100318,100409;CP006910,100318,100409;FO393392,100318,100409;CP011328,100318,100409;CP010319,100318,100409;
CP007632	Mauve	SHARED	351205	351230	.	.	.	Notes=Lenght25	AL732656,351205,351230;CP000114,351205,351230;CP003919,351205,351230;HF952106,351205,351230;HF952105,351205,351230;CP007482,351205,351230;CP007565,351205,351230;HG939456,351205,351230;CP006910,351205,351230;CP007572,351205,351230;CP007571,351205,351230;CP007570,351205,351230;FO393392,351205,351230;CP011325,351205,351230;CP011326,351205,351230;CP011328,351205,351230;CP010319,351205,351230;
CP007632	Mauve	SHARED	351231	351257	.	.	.	Notes=Lenght26	AL732656,351231,351257;CP000114,351231,351257;CP003919,351231,351257;HF952106,351231,351257;HF952105,351231,351257;CP007482,351231,351257;CP007565,351231,351257;HG939456,351231,351257;CP006910,351231,351257;CP007572,351231,351257;CP007571,351231,351257;CP007570,351231,351257;FO393392,351231,351257;CP011325,351231,351257;CP011326,351231,351257;CP011327,351231,351257;CP011328,351231,351257;CP010319…
CP007632	Mauve	SHARED	351603	351660	.	.	.	Notes=Lenght57	AL732656,351603,351660;CP000114,351603,351660;CP003919,351603,351660;HF952106,351603,351660;HF952105,351603,351660;CP007482,351603,351660;CP007565,351603,351660;HG939456,351603,351660;CP006910,351603,351660;CP007572,351603,351660;CP007571,351603,351660;CP007570,351603,351660;FO393392,351603,351660;CP011325,351603,351660;CP011326,351603,351660;CP011328,351603,351660;CP010319,351603,351660;
CP007632	Mauve	SHARED	351749	351760	.	.	.	Notes=Lenght11	AL732656,351749,351760;CP000114,351749,351760;CP003919,351749,351760;HF952106,351749,351760;HF952105,351749,351760;CP007482,351749,351760;CP007565,351749,351760;HG939456,351749,351760;CP006910,351749,351760;CP007572,351749,351760;CP007571,351749,351760;CP007570,351749,351760;FO393392,351749,351760;CP011325,351749,351760;CP011327,351749,351760;CP011328,351749,351760;CP010319,351749,351760;
CP007632	Mauve	SHARED	352046	352059	.	.	.	Notes=Lenght13	CP003919,352046,352059;HF952106,352046,352059;HF952105,352046,352059;CP007482,352046,352059;CP007565,352046,352059;HG939456,352046,352059;CP006910,352046,352059;FO393392,352046,352059;CP011326,352046,352059;CP011328,352046,352059;CP010319,352046,352059;
CP007632	Mauve	SHARED	450927	451243	.	.	.	Notes=Lenght316	CP003919,450927,451243;HF952106,450927,451243;HF952105,450927,451243;CP007482,450927,451243;CP007565,450927,451243;HG939456,450927,451243;CP006910,450927,451243;FO393392,450927,451243;CP011328,450927,451243;CP010319,450927,451243;
CP007632	Mauve	SHARED	451244	451825	.	.	.	Notes=Lenght581	CP003919,451244,451825;HF952106,451244,451825;HF952105,451244,451825;CP007482,451244,451825;CP007565,451244,451825;CP006910,451244,451825;FO393392,451244,451825;CP011328,451244,451825;CP010319,451244,451825;
CP007632	Mauve	SHARED	451826	452615	.	.	.	Notes=Lenght789	CP003919,451826,452615;HF952106,451826,452615;HF952105,451826,452615;CP007482,451826,452615;CP007565,451826,452615;HG939456,451826,452615;CP006910,451826,452615;FO393392,451826,452615;CP011328,451826,452615;CP010319,451826,452615;
CP007632	Mauve	SHARED	452616	454831	.	.	.	Notes=Lenght2215	CP003919,452616,454831;HF952106,452616,454831;HF952105,452616,454831;CP007482,452616,454831;CP007565,452616,454831;CP006910,452616,454831;FO393392,452616,454831;CP011328,452616,454831;CP010319,452616,454831;
CP007632	Mauve	SHARED	189239	189894	.	.	.	Notes=Lenght655	AL732656,189239,189894;CP006910,189239,189894;CP010319,189239,189894;
CP007632	Mauve	SHARED	29686	29717	.	.	.	Notes=Lenght31	AL732656,29686,29717;HF952106,29686,29717;HF952105,29686,29717;CP007482,29686,29717;CP007565,29686,29717;HG939456,29686,29717;CP006910,29686,29717;CP007572,29686,29717;CP007571,29686,29717;CP007570,29686,29717;FO393392,29686,29717;CP011328,29686,29717;CP010319,29686,29717;
CP007632	Mauve	SHARED	40399	40414	.	.	.	Notes=Lenght15	AE009948,40399,40414;CP006910,40399,40414;CP007572,40399,40414;CP007571,40399,40414;CP007570,40399,40414;CP011329,40399,40414;CP010319,40399,40414;
CP007632	Mauve	SHARED	62840	62858	.	.	.	Notes=Lenght18	AL732656,62840,62858;HF952105,62840,62858;HG939456,62840,62858;CP006910,62840,62858;CP010319,62840,62858;
CP007632	Mauve	SHARED	62859	62878	.	.	.	Notes=Lenght19	AL732656,62859,62878;HF952105,62859,62878;HG939456,62859,62878;CP006910,62859,62878;CP007572,62859,62878;CP007571,62859,62878;CP007570,62859,62878;CP010319,62859,62878;
CP007632	Mauve	SHARED	94001	94403	.	.	.	Notes=Lenght402	AL732656,94001,94403;CP000114,94001,94403;CP003919,94001,94403;HF952106,94001,94403;HF952105,94001,94403;CP007482,94001,94403;CP007565,94001,94403;HG939456,94001,94403;CP006910,94001,94403;CP007572,94001,94403;CP007571,94001,94403;CP007570,94001,94403;FO393392,94001,94403;CP011326,94001,94403;CP011327,94001,94403;CP011328,94001,94403;CP010319,94001,94403;
CP007632	Mauve	SHARED	1993021	1993060	.	.	.	Notes=Lenght39	AL732656,1993021,1993060;HG939456,1993021,1993060;CP007572,1993021,1993060;CP007571,1993021,1993060;CP007570,1993021,1993060;
CP007632	Mauve	SHARED	492121	493647	.	.	.	Notes=Lenght1526	AL732656,492121,493647;CP003919,492121,493647;HF952106,492121,493647;HF952105,492121,493647;CP007482,492121,493647;CP007565,492121,493647;HG939456,492121,493647;CP006910,492121,493647;CP007572,492121,493647;CP007571,492121,493647;CP007570,492121,493647;FO393392,492121,493647;CP011328,492121,493647;CP010319,492121,493647;
CP007632	Mauve	SHARED	98416	98508	.	.	.	Notes=Lenght92	CP003919,98416,98508;HF952105,98416,98508;CP007482,98416,98508;CP007565,98416,98508;HG939456,98416,98508;CP006910,98416,98508;FO393392,98416,98508;CP011328,98416,98508;
CP007632	Mauve	SHARED	98509	98539	.	.	.	Notes=Lenght30	CP007482,98509,98539;CP007565,98509,98539;FO393392,98509,98539;CP011328,98509,98539;
CP007632	Mauve	SHARED	1703737	1703752	.	.	.	Notes=Lenght15	AL732656,1703737,1703752;HF952106,1703737,1703752;CP007572,1703737,1703752;CP007571,1703737,1703752;CP007570,1703737,1703752;
CP007632	Mauve	SHARED	473575	473706	.	.	.	Notes=Lenght131	CP003919,473575,473706;HF952106,473575,473706;CP007482,473575,473706;CP007565,473575,473706;FO393392,473575,473706;CP011328,473575,473706;CP010319,473575,473706;
CP007632	Mauve	SHARED	473778	473993	.	.	.	Notes=Lenght215	CP003919,473778,473993;HF952106,473778,473993;CP007482,473778,473993;CP007565,473778,473993;FO393392,473778,473993;CP011328,473778,473993;CP010319,473778,473993;
CP007632	Mauve	SHARED	473997	476667	.	.	.	Notes=Lenght2670	CP003919,473997,476667;HF952106,473997,476667;HF952105,473997,476667;CP007482,473997,476667;CP007565,473997,476667;HG939456,473997,476667;CP006910,473997,476667;FO393392,473997,476667;CP011328,473997,476667;CP010319,473997,476667;
CP007632	Mauve	SHARED	845713	845734	.	.	.	Notes=Lenght21	HG939456,845713,845734;CP010319,845713,845734;
CP007632	Mauve	SHARED	664089	664115	.	.	.	Notes=Lenght26	HF952106,664089,664115;HF952105,664089,664115;HG939456,664089,664115;CP006910,664089,664115;CP010319,664089,664115;
CP007632	Mauve	SHARED	454993	455936	.	.	.	Notes=Lenght943	CP003919,454993,455936;HF952106,454993,455936;HF952105,454993,455936;CP007482,454993,455936;CP007565,454993,455936;CP006910,454993,455936;FO393392,454993,455936;CP011328,454993,455936;CP010319,454993,455936;
CP007632	Mauve	SHARED	455937	456075	.	.	.	Notes=Lenght138	CP003919,455937,456075;HF952106,455937,456075;HF952105,455937,456075;CP006910,455937,456075;CP010319,455937,456075;
CP007632	Mauve	SHARED	456076	461668	.	.	.	Notes=Lenght5592	CP003919,456076,461668;HF952106,456076,461668;HF952105,456076,461668;CP007482,456076,461668;CP007565,456076,461668;CP006910,456076,461668;FO393392,456076,461668;CP011328,456076,461668;CP010319,456076,461668;
CP007632	Mauve	SHARED	461669	461902	.	.	.	Notes=Lenght233	HF952106,461669,461902;HF952105,461669,461902;CP006910,461669,461902;CP010319,461669,461902;
CP007632	Mauve	SHARED	461903	465338	.	.	.	Notes=Lenght3435	CP003919,461903,465338;HF952106,461903,465338;HF952105,461903,465338;CP007482,461903,465338;CP007565,461903,465338;CP006910,461903,465338;FO393392,461903,465338;CP011328,461903,465338;CP010319,461903,465338;
CP007632	Mauve	SHARED	465339	465410	.	.	.	Notes=Lenght71	CP003919,465339,465410;HF952106,465339,465410;HF952105,465339,465410;CP006910,465339,465410;CP010319,465339,465410;
CP007632	Mauve	SHARED	465411	468727	.	.	.	Notes=Lenght3316	CP003919,465411,468727;HF952106,465411,468727;HF952105,465411,468727;CP007482,465411,468727;CP007565,465411,468727;CP006910,465411,468727;FO393392,465411,468727;CP011328,465411,468727;CP010319,465411,468727;
CP007632	Mauve	SHARED	468728	468753	.	.	.	Notes=Lenght25	CP003919,468728,468753;HF952106,468728,468753;HF952105,468728,468753;CP007482,468728,468753;CP006910,468728,468753;FO393392,468728,468753;CP011328,468728,468753;CP010319,468728,468753;
CP007632	Mauve	SHARED	468754	471123	.	.	.	Notes=Lenght2369	CP003919,468754,471123;HF952106,468754,471123;HF952105,468754,471123;CP007482,468754,471123;CP007565,468754,471123;CP006910,468754,471123;FO393392,468754,471123;CP011328,468754,471123;CP010319,468754,471123;
CP007632	Mauve	SHARED	471124	471310	.	.	.	Notes=Lenght186	HF952106,471124,471310;HF952105,471124,471310;CP007482,471124,471310;CP007565,471124,471310;CP006910,471124,471310;FO393392,471124,471310;CP011328,471124,471310;CP010319,471124,471310;
CP007632	Mauve	SHARED	471311	471602	.	.	.	Notes=Lenght291	CP003919,471311,471602;HF952106,471311,471602;HF952105,471311,471602;CP007482,471311,471602;CP007565,471311,471602;CP006910,471311,471602;FO393392,471311,471602;CP011328,471311,471602;CP010319,471311,471602;
CP007632	Mauve	SHARED	471603	473285	.	.	.	Notes=Lenght1682	CP003919,471603,473285;HF952106,471603,473285;HF952105,471603,473285;CP007482,471603,473285;CP007565,471603,473285;HG939456,471603,473285;CP006910,471603,473285;FO393392,471603,473285;CP011328,471603,473285;CP010319,471603,473285;
CP007632	Mauve	SHARED	473292	473324	.	.	.	Notes=Lenght32	CP003919,473292,473324;HF952106,473292,473324;CP007482,473292,473324;CP007565,473292,473324;FO393392,473292,473324;CP011328,473292,473324;CP010319,473292,473324;
CP007632	Mauve	SHARED	922349	922372	.	.	.	Notes=Lenght23	HG939456,922349,922372;
CP007632	Mauve	SHARED	1256934	1257001	.	.	.	Notes=Lenght67	CP006910,1256934,1257001;
CP007632	Mauve	SHARED	584959	585643	.	.	.	Notes=Lenght684	AE009948,584959,585643;CP007631,584959,585643;CP007572,584959,585643;CP007571,584959,585643;
CP007632	Mauve	SHARED	1862200	1863251	.	.	.	Notes=Lenght1051	HG939456,1862200,1863251;
CP007632	Mauve	SHARED	628162	628315	.	.	.	Notes=Lenght153	AE009948,628162,628315;CP007631,628162,628315;
CP007632	Mauve	SHARED	1856465	1858893	.	.	.	Notes=Lenght2428	HG939456,1856465,1858893;
CP007632	Mauve	SHARED	628316	628362	.	.	.	Notes=Lenght46	CP000114,628316,628362;
CP007632	Mauve	SHARED	582663	582727	.	.	.	Notes=Lenght64	AE009948,582663,582727;CP007631,582663,582727;CP007572,582663,582727;CP007571,582663,582727;
CP007632	Mauve	SHARED	1937731	1937778	.	.	.	Notes=Lenght47	AL732656,1937731,1937778;
CP007632	Mauve	SHARED	1879307	1879343	.	.	.	Notes=Lenght36	AE009948,1879307,1879343;HG939456,1879307,1879343;CP007631,1879307,1879343;CP011329,1879307,1879343;
CP007632	Mauve	SHARED	1880192	1880234	.	.	.	Notes=Lenght42	AE009948,1880192,1880234;HG939456,1880192,1880234;CP007631,1880192,1880234;CP011329,1880192,1880234;
CP007632	Mauve	SHARED	1148582	1148623	.	.	.	Notes=Lenght41	HF952105,1148582,1148623;CP007572,1148582,1148623;CP007571,1148582,1148623;CP007570,1148582,1148623;
CP007632	Mauve	SHARED	485657	485673	.	.	.	Notes=Lenght16	HF952106,485657,485673;HF952105,485657,485673;
CP007632	Mauve	SHARED	1353601	1353707	.	.	.	Notes=Lenght106	HG939456,1353601,1353707;
CP007632	Mauve	SHARED	454832	454992	.	.	.	Notes=Lenght160	CP003919,454832,454992;HF952106,454832,454992;HF952105,454832,454992;CP006910,454832,454992;CP010319,454832,454992;
CP007632	Mauve	SHARED	250202	250244	.	.	.	Notes=Lenght42	CP003919,250202,250244;HF952106,250202,250244;HF952105,250202,250244;CP007482,250202,250244;CP007565,250202,250244;HG939456,250202,250244;CP006910,250202,250244;FO393392,250202,250244;CP011328,250202,250244;CP010319,250202,250244;
CP007632	Mauve	SHARED	348995	349008	.	.	.	Notes=Lenght13	AL732656,348995,349008;CP000114,348995,349008;CP003810,348995,349008;CP003919,348995,349008;HF952106,348995,349008;HF952105,348995,349008;CP007482,348995,349008;HG939456,348995,349008;CP006910,348995,349008;CP007572,348995,349008;CP007571,348995,349008;CP007570,348995,349008;FO393392,348995,349008;CP011325,348995,349008;CP011327,348995,349008;CP011328,348995,349008;CP010319,348995,349008;
CP007632	Mauve	SHARED	351011	351074	.	.	.	Notes=Lenght63	AL732656,351011,351074;CP000114,351011,351074;CP003919,351011,351074;HF952106,351011,351074;HF952105,351011,351074;CP007482,351011,351074;CP007565,351011,351074;HG939456,351011,351074;CP006910,351011,351074;CP007572,351011,351074;CP007571,351011,351074;CP007570,351011,351074;FO393392,351011,351074;CP011325,351011,351074;CP011326,351011,351074;CP011328,351011,351074;CP010319,351011,351074;
CP007632	Mauve	SHARED	1147132	1147433	.	.	.	Notes=Lenght301	HF952106,1147132,1147433;HF952105,1147132,1147433;HG939456,1147132,1147433;CP006910,1147132,1147433;
CP007632	Mauve	SHARED	62002	62078	.	.	.	Notes=Lenght76	AL732656,62002,62078;HF952106,62002,62078;HF952105,62002,62078;CP006910,62002,62078;
CP007632	Mauve	SHARED	61308	62001	.	.	.	Notes=Lenght693	AL732656,61308,62001;HF952105,61308,62001;CP006910,61308,62001;
CP007632	Mauve	SHARED	61129	61289	.	.	.	Notes=Lenght160	AL732656,61129,61289;HF952105,61129,61289;CP006910,61129,61289;
CP007632	Mauve	SHARED	1353708	1354712	.	.	.	Notes=Lenght1004	CP000114,1353708,1354712;CP003810,1353708,1354712;HG939456,1353708,1354712;CP011325,1353708,1354712;CP011326,1353708,1354712;CP011327,1353708,1354712;
CP007632	Mauve	SHARED	1354882	1356930	.	.	.	Notes=Lenght2048	CP000114,1354882,1356930;CP003810,1354882,1356930;HG939456,1354882,1356930;CP011325,1354882,1356930;CP011326,1354882,1356930;CP011327,1354882,1356930;
CP007632	Mauve	SHARED	1866180	1866728	.	.	.	Notes=Lenght548	HG939456,1866180,1866728;
CP007632	Mauve	SHARED	635662	635685	.	.	.	Notes=Lenght23	HG939456,635662,635685;CP006910,635662,635685;
CP007632	Mauve	SHARED	628480	628537	.	.	.	Notes=Lenght57	AE009948,628480,628537;CP007631,628480,628537;CP007572,628480,628537;CP007571,628480,628537;
CP007632	Mauve	SHARED	628364	628479	.	.	.	Notes=Lenght115	AE009948,628364,628479;CP007631,628364,628479;
CP007632	Mauve	SHARED	582737	583776	.	.	.	Notes=Lenght1039	AE009948,582737,583776;CP007631,582737,583776;
CP007632	Mauve	SHARED	583861	583918	.	.	.	Notes=Lenght57	AE009948,583861,583918;CP007631,583861,583918;
CP007632	Mauve	SHARED	1385109	1385152	.	.	.	Notes=Lenght43	AL732656,1385109,1385152;AE009948,1385109,1385152;CP000114,1385109,1385152;CP003810,1385109,1385152;CP003919,1385109,1385152;HF952104,1385109,1385152;HF952106,1385109,1385152;HF952105,1385109,1385152;CP007482,1385109,1385152;CP007565,1385109,1385152;HG939456,1385109,1385152;CP007631,1385109,1385152;CP006910,1385109,1385152;FO393392,1385109,1385152;CP010867,1385109,1385152;CP011325,1385109,1385152…
CP007632	Mauve	SHARED	1267031	1267162	.	.	.	Notes=Lenght131	CP003810,1267031,1267162;CP003919,1267031,1267162;HF952106,1267031,1267162;HF952105,1267031,1267162;CP007482,1267031,1267162;CP007565,1267031,1267162;HG939456,1267031,1267162;CP006910,1267031,1267162;FO393392,1267031,1267162;CP011325,1267031,1267162;CP011327,1267031,1267162;CP011328,1267031,1267162;CP010319,1267031,1267162;CP012419,1267031,1267162;
CP007632	Mauve	SHARED	1267163	1267212	.	.	.	Notes=Lenght49	AL732656,1267163,1267212;CP003810,1267163,1267212;CP003919,1267163,1267212;HF952106,1267163,1267212;HF952105,1267163,1267212;CP007482,1267163,1267212;CP007565,1267163,1267212;HG939456,1267163,1267212;CP006910,1267163,1267212;CP007572,1267163,1267212;CP007571,1267163,1267212;CP007570,1267163,1267212;FO393392,1267163,1267212;CP011325,1267163,1267212;CP011327,1267163,1267212;CP011328,1267163,1267212…
CP007632	Mauve	SHARED	1267213	1267295	.	.	.	Notes=Lenght82	CP003810,1267213,1267295;CP003919,1267213,1267295;HF952106,1267213,1267295;HF952105,1267213,1267295;CP007482,1267213,1267295;CP007565,1267213,1267295;HG939456,1267213,1267295;CP006910,1267213,1267295;FO393392,1267213,1267295;CP011325,1267213,1267295;CP011327,1267213,1267295;CP011328,1267213,1267295;CP010319,1267213,1267295;CP012419,1267213,1267295;
CP007632	Mauve	SHARED	1269220	1269675	.	.	.	Notes=Lenght455	AL732656,1269220,1269675;CP003810,1269220,1269675;CP003919,1269220,1269675;HF952106,1269220,1269675;HF952105,1269220,1269675;CP007482,1269220,1269675;CP007565,1269220,1269675;HG939456,1269220,1269675;CP006910,1269220,1269675;CP007572,1269220,1269675;CP007571,1269220,1269675;CP007570,1269220,1269675;FO393392,1269220,1269675;CP011325,1269220,1269675;CP011327,1269220,1269675;CP011328,1269220,1269675…
CP007632	Mauve	SHARED	1269676	1269719	.	.	.	Notes=Lenght43	CP003810,1269676,1269719;CP003919,1269676,1269719;HF952106,1269676,1269719;HF952105,1269676,1269719;CP007482,1269676,1269719;CP007565,1269676,1269719;HG939456,1269676,1269719;CP006910,1269676,1269719;FO393392,1269676,1269719;CP011325,1269676,1269719;CP011327,1269676,1269719;CP011328,1269676,1269719;CP010319,1269676,1269719;CP012419,1269676,1269719;
CP007632	Mauve	SHARED	1271245	1271388	.	.	.	Notes=Lenght143	AL732656,1271245,1271388;CP003810,1271245,1271388;CP003919,1271245,1271388;HF952106,1271245,1271388;HF952105,1271245,1271388;CP007482,1271245,1271388;CP007565,1271245,1271388;HG939456,1271245,1271388;CP006910,1271245,1271388;CP007572,1271245,1271388;CP007571,1271245,1271388;CP007570,1271245,1271388;FO393392,1271245,1271388;CP011325,1271245,1271388;CP011327,1271245,1271388;CP011328,1271245,1271388…
CP007632	Mauve	SHARED	1360638	1360736	.	.	.	Notes=Lenght98	CP000114,1360638,1360736;CP003810,1360638,1360736;CP003919,1360638,1360736;HF952106,1360638,1360736;HF952105,1360638,1360736;CP007482,1360638,1360736;CP007565,1360638,1360736;HG939456,1360638,1360736;FO393392,1360638,1360736;CP011325,1360638,1360736;CP011326,1360638,1360736;CP011327,1360638,1360736;CP011328,1360638,1360736;CP010319,1360638,1360736;CP012419,1360638,1360736;
CP007632	Mauve	SHARED	1263583	1263597	.	.	.	Notes=Lenght14	CP003810,1263583,1263597;HG939456,1263583,1263597;CP011325,1263583,1263597;CP011327,1263583,1263597;CP012419,1263583,1263597;
CP007632	Mauve	SHARED	1263598	1263761	.	.	.	Notes=Lenght163	AL732656,1263598,1263761;CP003810,1263598,1263761;HG939456,1263598,1263761;CP007572,1263598,1263761;CP007571,1263598,1263761;CP007570,1263598,1263761;CP011325,1263598,1263761;CP011327,1263598,1263761;CP012419,1263598,1263761;
CP007632	Mauve	SHARED	1263762	1263782	.	.	.	Notes=Lenght20	CP003810,1263762,1263782;HG939456,1263762,1263782;CP011325,1263762,1263782;CP011327,1263762,1263782;CP012419,1263762,1263782;
CP007632	Mauve	SHARED	1265123	1265635	.	.	.	Notes=Lenght512	CP003810,1265123,1265635;HG939456,1265123,1265635;CP011325,1265123,1265635;CP011327,1265123,1265635;CP012419,1265123,1265635;
CP007632	Mauve	SHARED	1265636	1265751	.	.	.	Notes=Lenght115	AL732656,1265636,1265751;CP003810,1265636,1265751;HG939456,1265636,1265751;CP007572,1265636,1265751;CP007571,1265636,1265751;CP007570,1265636,1265751;CP011325,1265636,1265751;CP011327,1265636,1265751;CP012419,1265636,1265751;
CP007632	Mauve	SHARED	1265752	1265769	.	.	.	Notes=Lenght17	CP003810,1265752,1265769;HG939456,1265752,1265769;CP011325,1265752,1265769;CP011327,1265752,1265769;CP012419,1265752,1265769;
CP007632	Mauve	SHARED	1266766	1266826	.	.	.	Notes=Lenght60	CP003810,1266766,1266826;HG939456,1266766,1266826;CP011325,1266766,1266826;CP011327,1266766,1266826;CP012419,1266766,1266826;
CP007632	Mauve	SHARED	1266827	1266940	.	.	.	Notes=Lenght113	AL732656,1266827,1266940;CP003810,1266827,1266940;HG939456,1266827,1266940;CP007572,1266827,1266940;CP007571,1266827,1266940;CP007570,1266827,1266940;CP011325,1266827,1266940;CP011327,1266827,1266940;CP012419,1266827,1266940;
CP007632	Mauve	SHARED	1266941	1266958	.	.	.	Notes=Lenght17	AL732656,1266941,1266958;CP003810,1266941,1266958;CP003919,1266941,1266958;HF952106,1266941,1266958;HF952105,1266941,1266958;CP007482,1266941,1266958;CP007565,1266941,1266958;HG939456,1266941,1266958;CP006910,1266941,1266958;CP007572,1266941,1266958;CP007571,1266941,1266958;CP007570,1266941,1266958;FO393392,1266941,1266958;CP011325,1266941,1266958;CP011327,1266941,1266958;CP011328,1266941,1266958…
CP007632	Mauve	SHARED	1266959	1267026	.	.	.	Notes=Lenght67	CP003810,1266959,1267026;CP003919,1266959,1267026;HF952106,1266959,1267026;HF952105,1266959,1267026;CP007482,1266959,1267026;CP007565,1266959,1267026;HG939456,1266959,1267026;CP006910,1266959,1267026;FO393392,1266959,1267026;CP011325,1266959,1267026;CP011327,1266959,1267026;CP011328,1266959,1267026;CP010319,1266959,1267026;CP012419,1266959,1267026;
CP007632	Mauve	SHARED	1225020	1225145	.	.	.	Notes=Lenght125	AL732656,1225020,1225145;AE009948,1225020,1225145;CP000114,1225020,1225145;HG939456,1225020,1225145;CP007631,1225020,1225145;CP007572,1225020,1225145;CP007571,1225020,1225145;CP007570,1225020,1225145;CP011329,1225020,1225145;CP012419,1225020,1225145;
CP007632	Mauve	SHARED	1263322	1263354	.	.	.	Notes=Lenght32	AL732656,1263322,1263354;CP003810,1263322,1263354;HG939456,1263322,1263354;CP007572,1263322,1263354;CP007571,1263322,1263354;CP007570,1263322,1263354;CP011325,1263322,1263354;CP011327,1263322,1263354;CP012419,1263322,1263354;
CP007632	Mauve	SHARED	1263355	1263388	.	.	.	Notes=Lenght33	CP003810,1263355,1263388;HG939456,1263355,1263388;CP011325,1263355,1263388;CP011327,1263355,1263388;CP012419,1263355,1263388;
CP007632	Mauve	SHARED	1936142	1936165	.	.	.	Notes=Lenght23	AL732656,1936142,1936165;AE009948,1936142,1936165;CP000114,1936142,1936165;CP003810,1936142,1936165;HF952104,1936142,1936165;HF952106,1936142,1936165;HG939456,1936142,1936165;CP007631,1936142,1936165;CP006910,1936142,1936165;CP007572,1936142,1936165;CP007571,1936142,1936165;CP007570,1936142,1936165;CP010867,1936142,1936165;CP011325,1936142,1936165;CP011326,1936142,1936165;CP011327,1936142,1936165…
CP007632	Mauve	SHARED	1936218	1936230	.	.	.	Notes=Lenght12	AL732656,1936218,1936230;AE009948,1936218,1936230;CP000114,1936218,1936230;CP003810,1936218,1936230;HF952104,1936218,1936230;HF952106,1936218,1936230;HF952105,1936218,1936230;HG939456,1936218,1936230;CP007631,1936218,1936230;CP006910,1936218,1936230;CP007572,1936218,1936230;CP007571,1936218,1936230;CP007570,1936218,1936230;CP010867,1936218,1936230;CP011325,1936218,1936230;CP011326,1936218,1936230…
CP007632	Mauve	SHARED	1936231	1936256	.	.	.	Notes=Lenght25	AL732656,1936231,1936256;AE009948,1936231,1936256;CP000114,1936231,1936256;CP003810,1936231,1936256;HF952104,1936231,1936256;HF952106,1936231,1936256;HF952105,1936231,1936256;CP007631,1936231,1936256;CP006910,1936231,1936256;CP007572,1936231,1936256;CP007571,1936231,1936256;CP007570,1936231,1936256;CP010867,1936231,1936256;CP011325,1936231,1936256;CP011326,1936231,1936256;CP011327,1936231,1936256…
CP007632	Mauve	SHARED	1936259	1936270	.	.	.	Notes=Lenght11	AE009948,1936259,1936270;CP000114,1936259,1936270;CP003810,1936259,1936270;HF952104,1936259,1936270;CP007631,1936259,1936270;CP006910,1936259,1936270;CP007572,1936259,1936270;CP007571,1936259,1936270;CP007570,1936259,1936270;CP010867,1936259,1936270;CP011325,1936259,1936270;CP011326,1936259,1936270;CP011327,1936259,1936270;CP011329,1936259,1936270;CP012419,1936259,1936270;
CP007632	Mauve	SHARED	1936271	1936289	.	.	.	Notes=Lenght18	AL732656,1936271,1936289;AE009948,1936271,1936289;CP000114,1936271,1936289;CP003810,1936271,1936289;HF952104,1936271,1936289;HF952106,1936271,1936289;CP007631,1936271,1936289;CP006910,1936271,1936289;CP007572,1936271,1936289;CP007571,1936271,1936289;CP007570,1936271,1936289;CP010867,1936271,1936289;CP011325,1936271,1936289;CP011326,1936271,1936289;CP011327,1936271,1936289;CP011329,1936271,1936289…
CP007632	Mauve	SHARED	1898332	1898503	.	.	.	Notes=Lenght171	CP000114,1898332,1898503;CP003810,1898332,1898503;HG939456,1898332,1898503;CP011325,1898332,1898503;CP011326,1898332,1898503;CP011327,1898332,1898503;CP012419,1898332,1898503;
CP007632	Mauve	SHARED	1898620	1898977	.	.	.	Notes=Lenght357	AL732656,1898620,1898977;AE009948,1898620,1898977;CP000114,1898620,1898977;CP003810,1898620,1898977;CP003919,1898620,1898977;HF952106,1898620,1898977;HF952105,1898620,1898977;CP007482,1898620,1898977;CP007565,1898620,1898977;HG939456,1898620,1898977;CP007631,1898620,1898977;CP006910,1898620,1898977;CP007572,1898620,1898977;CP007571,1898620,1898977;CP007570,1898620,1898977;FO393392,1898620,1898977…
CP007632	Mauve	SHARED	1936092	1936112	.	.	.	Notes=Lenght20	AE009948,1936092,1936112;CP000114,1936092,1936112;CP003810,1936092,1936112;HF952104,1936092,1936112;HF952105,1936092,1936112;HG939456,1936092,1936112;CP007631,1936092,1936112;CP006910,1936092,1936112;CP007572,1936092,1936112;CP007571,1936092,1936112;CP007570,1936092,1936112;CP010867,1936092,1936112;CP011325,1936092,1936112;CP011326,1936092,1936112;CP011327,1936092,1936112;CP011329,1936092,1936112…
CP007632	Mauve	SHARED	1936113	1936125	.	.	.	Notes=Lenght12	AL732656,1936113,1936125;AE009948,1936113,1936125;CP000114,1936113,1936125;CP003810,1936113,1936125;HF952104,1936113,1936125;HF952105,1936113,1936125;HG939456,1936113,1936125;CP007631,1936113,1936125;CP006910,1936113,1936125;CP007572,1936113,1936125;CP007571,1936113,1936125;CP007570,1936113,1936125;CP010867,1936113,1936125;CP011325,1936113,1936125;CP011326,1936113,1936125;CP011327,1936113,1936125…
CP007632	Mauve	SHARED	2031333	2031362	.	.	.	Notes=Lenght29	AL732656,2031333,2031362;AE009948,2031333,2031362;CP000114,2031333,2031362;CP003810,2031333,2031362;CP003919,2031333,2031362;HF952106,2031333,2031362;HF952105,2031333,2031362;CP007482,2031333,2031362;CP007565,2031333,2031362;HG939456,2031333,2031362;CP006910,2031333,2031362;CP007572,2031333,2031362;CP007571,2031333,2031362;CP007570,2031333,2031362;FO393392,2031333,2031362;CP011325,2031333,2031362…
CP007632	Mauve	SHARED	1992877	1992998	.	.	.	Notes=Lenght121	AL732656,1992877,1992998;CP003919,1992877,1992998;HF952105,1992877,1992998;CP007482,1992877,1992998;CP007565,1992877,1992998;HG939456,1992877,1992998;CP007572,1992877,1992998;CP007571,1992877,1992998;CP007570,1992877,1992998;FO393392,1992877,1992998;CP011328,1992877,1992998;CP012419,1992877,1992998;
CP007632	Mauve	SHARED	1992999	1993020	.	.	.	Notes=Lenght21	AL732656,1992999,1993020;HF952105,1992999,1993020;HG939456,1992999,1993020;CP007572,1992999,1993020;CP007571,1992999,1993020;CP007570,1992999,1993020;CP012419,1992999,1993020;
CP007632	Mauve	SHARED	1993331	1994144	.	.	.	Notes=Lenght813	CP000114,1993331,1994144;HG939456,1993331,1994144;CP012419,1993331,1994144;
CP007632	Mauve	SHARED	1671870	1671904	.	.	.	Notes=Lenght34	CP000114,1671870,1671904;CP003810,1671870,1671904;HF952104,1671870,1671904;HF952106,1671870,1671904;HF952105,1671870,1671904;HG939456,1671870,1671904;CP010867,1671870,1671904;CP011325,1671870,1671904;CP011326,1671870,1671904;CP011327,1671870,1671904;CP012419,1671870,1671904;
CP007632	Mauve	SHARED	1671905	1671941	.	.	.	Notes=Lenght36	CP000114,1671905,1671941;CP003810,1671905,1671941;HF952104,1671905,1671941;HF952106,1671905,1671941;HF952105,1671905,1671941;HG939456,1671905,1671941;CP010867,1671905,1671941;CP011325,1671905,1671941;CP011326,1671905,1671941;CP011327,1671905,1671941;CP012419,1671905,1671941;
CP007632	Mauve	SHARED	1671942	1671968	.	.	.	Notes=Lenght26	CP000114,1671942,1671968;CP003810,1671942,1671968;HF952104,1671942,1671968;HF952106,1671942,1671968;HF952105,1671942,1671968;CP010867,1671942,1671968;CP011325,1671942,1671968;CP011326,1671942,1671968;CP011327,1671942,1671968;CP012419,1671942,1671968;
CP007632	Mauve	SHARED	1671969	1672028	.	.	.	Notes=Lenght59	CP000114,1671969,1672028;CP003810,1671969,1672028;HF952106,1671969,1672028;HF952105,1671969,1672028;CP011325,1671969,1672028;CP011326,1671969,1672028;CP011327,1671969,1672028;CP012419,1671969,1672028;
CP007632	Mauve	SHARED	1672029	1672100	.	.	.	Notes=Lenght71	CP000114,1672029,1672100;CP003810,1672029,1672100;HF952106,1672029,1672100;HF952105,1672029,1672100;CP007631,1672029,1672100;CP011325,1672029,1672100;CP011326,1672029,1672100;CP011327,1672029,1672100;CP012419,1672029,1672100;
CP007632	Mauve	SHARED	1672101	1672127	.	.	.	Notes=Lenght26	CP000114,1672101,1672127;CP003810,1672101,1672127;HF952106,1672101,1672127;HF952105,1672101,1672127;HG939456,1672101,1672127;CP007631,1672101,1672127;CP011325,1672101,1672127;CP011326,1672101,1672127;CP011327,1672101,1672127;CP012419,1672101,1672127;
CP007632	Mauve	SHARED	1672128	1672169	.	.	.	Notes=Lenght41	CP000114,1672128,1672169;CP003810,1672128,1672169;HF952104,1672128,1672169;HF952106,1672128,1672169;HF952105,1672128,1672169;HG939456,1672128,1672169;CP007631,1672128,1672169;CP010867,1672128,1672169;CP011325,1672128,1672169;CP011326,1672128,1672169;CP011327,1672128,1672169;CP012419,1672128,1672169;
CP007632	Mauve	SHARED	1672170	1672187	.	.	.	Notes=Lenght17	CP000114,1672170,1672187;CP003810,1672170,1672187;HF952104,1672170,1672187;HF952106,1672170,1672187;HF952105,1672170,1672187;HG939456,1672170,1672187;CP010867,1672170,1672187;CP011325,1672170,1672187;CP011326,1672170,1672187;CP011327,1672170,1672187;CP012419,1672170,1672187;
CP007632	Mauve	SHARED	1672191	1672206	.	.	.	Notes=Lenght15	CP000114,1672191,1672206;CP003810,1672191,1672206;HF952106,1672191,1672206;HF952105,1672191,1672206;HG939456,1672191,1672206;CP011325,1672191,1672206;CP011326,1672191,1672206;CP011327,1672191,1672206;CP012419,1672191,1672206;
CP007632	Mauve	SHARED	1672207	1672239	.	.	.	Notes=Lenght32	CP000114,1672207,1672239;HF952106,1672207,1672239;HF952105,1672207,1672239;HG939456,1672207,1672239;CP011325,1672207,1672239;CP011326,1672207,1672239;CP011327,1672207,1672239;CP012419,1672207,1672239;
CP007632	Mauve	SHARED	1672240	1672290	.	.	.	Notes=Lenght50	CP000114,1672240,1672290;HF952106,1672240,1672290;HF952105,1672240,1672290;CP011325,1672240,1672290;CP011326,1672240,1672290;CP011327,1672240,1672290;CP012419,1672240,1672290;
CP007632	Mauve	SHARED	1672291	1672328	.	.	.	Notes=Lenght37	CP000114,1672291,1672328;HF952105,1672291,1672328;CP011325,1672291,1672328;CP011326,1672291,1672328;CP011327,1672291,1672328;CP012419,1672291,1672328;
CP007632	Mauve	SHARED	1672329	1672349	.	.	.	Notes=Lenght20	CP000114,1672329,1672349;HF952105,1672329,1672349;CP007631,1672329,1672349;CP011325,1672329,1672349;CP011326,1672329,1672349;CP011327,1672329,1672349;CP012419,1672329,1672349;
CP007632	Mauve	SHARED	1761301	1761321	.	.	.	Notes=Lenght20	AL732656,1761301,1761321;AE009948,1761301,1761321;CP000114,1761301,1761321;CP003810,1761301,1761321;CP003919,1761301,1761321;HF952106,1761301,1761321;HF952105,1761301,1761321;CP007482,1761301,1761321;CP007565,1761301,1761321;HG939456,1761301,1761321;CP006910,1761301,1761321;CP007572,1761301,1761321;CP007571,1761301,1761321;CP007570,1761301,1761321;FO393392,1761301,1761321;CP011325,1761301,1761321…
CP007632	Mauve	SHARED	1783280	1783290	.	.	.	Notes=Lenght10	AE009948,1783280,1783290;CP000114,1783280,1783290;CP003810,1783280,1783290;CP003919,1783280,1783290;HF952106,1783280,1783290;HF952105,1783280,1783290;CP007482,1783280,1783290;CP007565,1783280,1783290;HG939456,1783280,1783290;FO393392,1783280,1783290;CP011325,1783280,1783290;CP011326,1783280,1783290;CP011327,1783280,1783290;CP011328,1783280,1783290;CP011329,1783280,1783290;CP010319,1783280,1783290…
CP007632	Mauve	SHARED	1896627	1897193	.	.	.	Notes=Lenght566	CP000114,1896627,1897193;CP003810,1896627,1897193;HG939456,1896627,1897193;CP011325,1896627,1897193;CP011326,1896627,1897193;CP011327,1896627,1897193;CP012419,1896627,1897193;
CP007632	Mauve	SHARED	1897194	1897989	.	.	.	Notes=Lenght795	CP000114,1897194,1897989;CP003810,1897194,1897989;HG939456,1897194,1897989;CP011325,1897194,1897989;CP011326,1897194,1897989;CP011327,1897194,1897989;CP012419,1897194,1897989;
CP007632	Mauve	SHARED	1898023	1898066	.	.	.	Notes=Lenght43	CP000114,1898023,1898066;CP003810,1898023,1898066;HG939456,1898023,1898066;CP011325,1898023,1898066;CP011326,1898023,1898066;CP011327,1898023,1898066;CP012419,1898023,1898066;
CP007632	Mauve	SHARED	1898140	1898231	.	.	.	Notes=Lenght91	CP000114,1898140,1898231;CP003810,1898140,1898231;HG939456,1898140,1898231;CP011325,1898140,1898231;CP011326,1898140,1898231;CP011327,1898140,1898231;CP012419,1898140,1898231;
CP007632	Mauve	SHARED	1783291	1783691	.	.	.	Notes=Lenght400	AL732656,1783291,1783691;AE009948,1783291,1783691;CP000114,1783291,1783691;CP003810,1783291,1783691;CP003919,1783291,1783691;HF952106,1783291,1783691;HF952105,1783291,1783691;CP007482,1783291,1783691;CP007565,1783291,1783691;HG939456,1783291,1783691;CP007572,1783291,1783691;CP007571,1783291,1783691;CP007570,1783291,1783691;FO393392,1783291,1783691;CP011325,1783291,1783691;CP011326,1783291,1783691…
CP007632	Mauve	SHARED	1854029	1854122	.	.	.	Notes=Lenght93	AL732656,1854029,1854122;AE009948,1854029,1854122;CP000114,1854029,1854122;CP003810,1854029,1854122;HF952105,1854029,1854122;HG939456,1854029,1854122;CP011325,1854029,1854122;CP011326,1854029,1854122;CP011327,1854029,1854122;CP011329,1854029,1854122;CP012419,1854029,1854122;
CP007632	Mauve	SHARED	1024865	1025052	.	.	.	Notes=Lenght187	AE009948,1024865,1025052;HG939456,1024865,1025052;CP011329,1024865,1025052;
CP007632	Mauve	SHARED	1022898	1022916	.	.	.	Notes=Lenght18	AL732656,1022898,1022916;AE009948,1022898,1022916;HF952106,1022898,1022916;HF952105,1022898,1022916;HG939456,1022898,1022916;CP007572,1022898,1022916;CP007571,1022898,1022916;CP007570,1022898,1022916;CP011329,1022898,1022916;
CP007632	Mauve	SHARED	1460279	1461821	.	.	.	Notes=Lenght1542	AE009948,1460279,1461821;CP000114,1460279,1461821;CP003810,1460279,1461821;HF952106,1460279,1461821;HG939456,1460279,1461821;CP007572,1460279,1461821;CP007571,1460279,1461821;CP007570,1460279,1461821;CP011325,1460279,1461821;CP011326,1460279,1461821;CP011327,1460279,1461821;CP011329,1460279,1461821;
CP007632	Mauve	SHARED	1466097	1467528	.	.	.	Notes=Lenght1431	AE009948,1466097,1467528;CP000114,1466097,1467528;CP003810,1466097,1467528;HG939456,1466097,1467528;CP011325,1466097,1467528;CP011326,1466097,1467528;CP011327,1466097,1467528;CP011329,1466097,1467528;
CP007632	Mauve	SHARED	1874730	1875125	.	.	.	Notes=Lenght395	AE009948,1874730,1875125;HG939456,1874730,1875125;CP007631,1874730,1875125;CP011329,1874730,1875125;
CP007632	Mauve	SHARED	93752	94000	.	.	.	Notes=Lenght248	AL732656,93752,94000;CP000114,93752,94000;CP003810,93752,94000;CP003919,93752,94000;HF952106,93752,94000;HF952105,93752,94000;CP007482,93752,94000;CP007565,93752,94000;HG939456,93752,94000;CP006910,93752,94000;CP007572,93752,94000;CP007571,93752,94000;CP007570,93752,94000;FO393392,93752,94000;CP011326,93752,94000;CP011327,93752,94000;CP011328,93752,94000;CP010319,93752,94000;CP012419,93752,94000;
CP007632	Mauve	SHARED	1932489	1933980	.	.	.	Notes=Lenght1491	AL732656,1932489,1933980;AE009948,1932489,1933980;HG939456,1932489,1933980;CP011329,1932489,1933980;
CP007632	Mauve	SHARED	1934847	1935131	.	.	.	Notes=Lenght284	AL732656,1934847,1935131;AE009948,1934847,1935131;HG939456,1934847,1935131;CP011329,1934847,1935131;
CP007632	Mauve	SHARED	1672850	1673272	.	.	.	Notes=Lenght422	AL732656,1672850,1673272;AE009948,1672850,1673272;HG939456,1672850,1673272;CP006910,1672850,1673272;CP007572,1672850,1673272;CP007571,1672850,1673272;CP007570,1672850,1673272;CP011329,1672850,1673272;
CP007632	Mauve	SHARED	1673273	1673390	.	.	.	Notes=Lenght117	AL732656,1673273,1673390;CP006910,1673273,1673390;CP007572,1673273,1673390;CP007571,1673273,1673390;CP007570,1673273,1673390;CP011329,1673273,1673390;
CP007632	Mauve	SHARED	1673391	1673527	.	.	.	Notes=Lenght136	AL732656,1673391,1673527;AE009948,1673391,1673527;HG939456,1673391,1673527;CP006910,1673391,1673527;CP007572,1673391,1673527;CP007571,1673391,1673527;CP007570,1673391,1673527;CP011329,1673391,1673527;
CP007632	Mauve	SHARED	62720	62839	.	.	.	Notes=Lenght119	AL732656,62720,62839;HF952105,62720,62839;CP006910,62720,62839;
CP007632	Mauve	SHARED	1421105	1422655	.	.	.	Notes=Lenght1550	HG939456,1421105,1422655;
CP007632	Mauve	SHARED	62079	62291	.	.	.	Notes=Lenght212	AL732656,62079,62291;HF952105,62079,62291;CP006910,62079,62291;
CP007632	Mauve	SHARED	922164	922180	.	.	.	Notes=Lenght16	AE009948,922164,922180;HG939456,922164,922180;CP007631,922164,922180;CP006910,922164,922180;CP011329,922164,922180;
CP007632	Mauve	SHARED	40415	40631	.	.	.	Notes=Lenght216	AE009948,40415,40631;CP011329,40415,40631;
CP007632	Mauve	SHARED	27291	27586	.	.	.	Notes=Lenght295	HF952104,27291,27586;CP007572,27291,27586;CP011329,27291,27586;
CP007632	Mauve	SHARED	1837697	1837712	.	.	.	Notes=Lenght15	AE009948,1837697,1837712;CP011329,1837697,1837712;
CP007632	Mauve	SHARED	1933981	1934843	.	.	.	Notes=Lenght862	AL732656,1933981,1934843;HG939456,1933981,1934843;
CP007632	Mauve	SHARED	922256	922279	.	.	.	Notes=Lenght23	CP000114,922256,922279;CP003810,922256,922279;HF952106,922256,922279;HG939456,922256,922279;CP007631,922256,922279;CP006910,922256,922279;CP011325,922256,922279;CP011326,922256,922279;CP011327,922256,922279;CP010319,922256,922279;CP012419,922256,922279;
CP007632	Mauve	SHARED	679666	679677	.	.	.	Notes=Lenght11	AE009948,679666,679677;CP000114,679666,679677;CP003810,679666,679677;HF952104,679666,679677;HF952106,679666,679677;HF952105,679666,679677;HG939456,679666,679677;CP007631,679666,679677;CP010867,679666,679677;CP011325,679666,679677;CP011326,679666,679677;CP011327,679666,679677;CP012419,679666,679677;
CP007632	Mauve	SHARED	1145353	1145384	.	.	.	Notes=Lenght31	CP000114,1145353,1145384;CP003810,1145353,1145384;HG939456,1145353,1145384;CP007631,1145353,1145384;CP011325,1145353,1145384;CP011326,1145353,1145384;CP011327,1145353,1145384;CP011329,1145353,1145384;CP012419,1145353,1145384;
CP007632	Mauve	SHARED	1145649	1145673	.	.	.	Notes=Lenght24	CP000114,1145649,1145673;CP003810,1145649,1145673;HG939456,1145649,1145673;CP011325,1145649,1145673;CP011326,1145649,1145673;CP011327,1145649,1145673;CP011329,1145649,1145673;CP012419,1145649,1145673;
CP007632	Mauve	SHARED	1145674	1145691	.	.	.	Notes=Lenght17	CP000114,1145674,1145691;CP003810,1145674,1145691;CP011325,1145674,1145691;CP011326,1145674,1145691;CP011327,1145674,1145691;CP011329,1145674,1145691;CP012419,1145674,1145691;
CP007632	Mauve	SHARED	966021	966049	.	.	.	Notes=Lenght28	AL732656,966021,966049;AE009948,966021,966049;CP000114,966021,966049;CP003810,966021,966049;CP003919,966021,966049;HF952104,966021,966049;HF952106,966021,966049;HF952105,966021,966049;CP007482,966021,966049;CP007565,966021,966049;HG939456,966021,966049;CP007631,966021,966049;CP007572,966021,966049;CP007571,966021,966049;CP007570,966021,966049;FO393392,966021,966049;CP011325,966021,966049;CP011326…
CP007632	Mauve	SHARED	1021465	1021521	.	.	.	Notes=Lenght56	CP000114,1021465,1021521;CP003810,1021465,1021521;CP003919,1021465,1021521;HF952105,1021465,1021521;CP007482,1021465,1021521;CP007565,1021465,1021521;HG939456,1021465,1021521;CP006910,1021465,1021521;FO393392,1021465,1021521;CP011325,1021465,1021521;CP011326,1021465,1021521;CP011327,1021465,1021521;CP011328,1021465,1021521;CP010319,1021465,1021521;CP012419,1021465,1021521;
CP007632	Mauve	SHARED	165857	166057	.	.	.	Notes=Lenght200	AL732656,165857,166057;AE009948,165857,166057;CP000114,165857,166057;CP003810,165857,166057;CP003919,165857,166057;HF952104,165857,166057;HF952106,165857,166057;HF952105,165857,166057;CP007482,165857,166057;CP007565,165857,166057;HG939456,165857,166057;CP007631,165857,166057;CP006910,165857,166057;CP007572,165857,166057;CP007571,165857,166057;CP007570,165857,166057;FO393392,165857,166057;CP010867…
CP007632	Mauve	SHARED	169258	170007	.	.	.	Notes=Lenght749	CP007631,169258,170007;CP011326,169258,170007;CP012419,169258,170007;
CP007632	Mauve	SHARED	260202	260492	.	.	.	Notes=Lenght290	CP012419,260202,260492;
CP007632	Mauve	SHARED	260499	260543	.	.	.	Notes=Lenght44	AE009948,260499,260543;CP000114,260499,260543;CP003810,260499,260543;HF952104,260499,260543;CP007631,260499,260543;CP007571,260499,260543;CP007570,260499,260543;CP010867,260499,260543;CP011325,260499,260543;CP011326,260499,260543;CP011327,260499,260543;CP011329,260499,260543;CP012419,260499,260543;
CP007632	Mauve	SHARED	260544	260992	.	.	.	Notes=Lenght448	AE009948,260544,260992;CP000114,260544,260992;CP003810,260544,260992;HF952104,260544,260992;CP007631,260544,260992;CP010867,260544,260992;CP011325,260544,260992;CP011326,260544,260992;CP011327,260544,260992;CP011329,260544,260992;CP012419,260544,260992;
CP007632	Mauve	SHARED	260993	261092	.	.	.	Notes=Lenght99	AE009948,260993,261092;CP000114,260993,261092;CP003810,260993,261092;HF952104,260993,261092;HG939456,260993,261092;CP007631,260993,261092;CP010867,260993,261092;CP011325,260993,261092;CP011326,260993,261092;CP011327,260993,261092;CP011329,260993,261092;CP012419,260993,261092;
CP007632	Mauve	SHARED	261293	261341	.	.	.	Notes=Lenght48	AE009948,261293,261341;CP000114,261293,261341;CP003810,261293,261341;HF952104,261293,261341;CP007631,261293,261341;CP010867,261293,261341;CP011325,261293,261341;CP011326,261293,261341;CP011327,261293,261341;CP011329,261293,261341;CP012419,261293,261341;
CP007632	Mauve	SHARED	349392	349492	.	.	.	Notes=Lenght100	AL732656,349392,349492;CP003919,349392,349492;HF952106,349392,349492;HF952105,349392,349492;CP007482,349392,349492;CP007565,349392,349492;HG939456,349392,349492;CP006910,349392,349492;CP007572,349392,349492;CP007571,349392,349492;CP007570,349392,349492;FO393392,349392,349492;CP011328,349392,349492;CP010319,349392,349492;CP012419,349392,349492;
CP007632	Mauve	SHARED	350757	350827	.	.	.	Notes=Lenght70	AL732656,350757,350827;CP000114,350757,350827;CP003810,350757,350827;CP003919,350757,350827;HF952106,350757,350827;HF952105,350757,350827;CP007482,350757,350827;CP007565,350757,350827;HG939456,350757,350827;CP006910,350757,350827;CP007572,350757,350827;CP007571,350757,350827;CP007570,350757,350827;FO393392,350757,350827;CP011325,350757,350827;CP011326,350757,350827;CP011327,350757,350827;CP011328…
CP007632	Mauve	SHARED	351461	351560	.	.	.	Notes=Lenght99	AL732656,351461,351560;CP000114,351461,351560;CP003810,351461,351560;CP003919,351461,351560;HF952106,351461,351560;HF952105,351461,351560;CP007482,351461,351560;CP007565,351461,351560;HG939456,351461,351560;CP006910,351461,351560;CP007572,351461,351560;CP007571,351461,351560;CP007570,351461,351560;FO393392,351461,351560;CP011325,351461,351560;CP011326,351461,351560;CP011327,351461,351560;CP011328…
CP007632	Mauve	SHARED	351561	351602	.	.	.	Notes=Lenght41	AL732656,351561,351602;CP000114,351561,351602;CP003810,351561,351602;CP003919,351561,351602;HF952106,351561,351602;HF952105,351561,351602;CP007482,351561,351602;CP007565,351561,351602;HG939456,351561,351602;CP006910,351561,351602;CP007572,351561,351602;CP007571,351561,351602;CP007570,351561,351602;FO393392,351561,351602;CP011325,351561,351602;CP011326,351561,351602;CP011328,351561,351602;CP010319…
CP007632	Mauve	SHARED	165516	165850	.	.	.	Notes=Lenght334	AL732656,165516,165850;AE009948,165516,165850;CP000114,165516,165850;CP003810,165516,165850;CP003919,165516,165850;HF952106,165516,165850;HF952105,165516,165850;CP007482,165516,165850;CP007565,165516,165850;HG939456,165516,165850;CP006910,165516,165850;CP007572,165516,165850;CP007571,165516,165850;CP007570,165516,165850;FO393392,165516,165850;CP010867,165516,165850;CP011325,165516,165850;CP011326…
CP007632	Mauve	SHARED	486171	486854	.	.	.	Notes=Lenght683	CP003919,486171,486854;HF952106,486171,486854;HF952105,486171,486854;CP007482,486171,486854;CP007565,486171,486854;FO393392,486171,486854;CP011328,486171,486854;CP012419,486171,486854;
CP007632	Mauve	SHARED	486857	486878	.	.	.	Notes=Lenght21	CP003919,486857,486878;HF952106,486857,486878;CP012419,486857,486878;
CP007632	Mauve	SHARED	487770	487801	.	.	.	Notes=Lenght31	CP003919,487770,487801;HF952106,487770,487801;HF952105,487770,487801;CP007482,487770,487801;CP007565,487770,487801;HG939456,487770,487801;CP006910,487770,487801;FO393392,487770,487801;CP011328,487770,487801;CP012419,487770,487801;
CP007632	Mauve	SHARED	487802	487857	.	.	.	Notes=Lenght55	CP003919,487802,487857;HF952106,487802,487857;HF952105,487802,487857;CP007482,487802,487857;CP007565,487802,487857;HG939456,487802,487857;CP006910,487802,487857;CP007572,487802,487857;CP007571,487802,487857;CP007570,487802,487857;FO393392,487802,487857;CP011328,487802,487857;CP010319,487802,487857;CP012419,487802,487857;
CP007632	Mauve	SHARED	582645	582662	.	.	.	Notes=Lenght17	AE009948,582645,582662;CP000114,582645,582662;CP003810,582645,582662;HG939456,582645,582662;CP007631,582645,582662;CP007572,582645,582662;CP007571,582645,582662;CP011325,582645,582662;CP011326,582645,582662;CP011327,582645,582662;CP011329,582645,582662;CP012419,582645,582662;
CP007632	Mauve	SHARED	638263	638283	.	.	.	Notes=Lenght20	AL732656,638263,638283;AE009948,638263,638283;HG939456,638263,638283;CP007631,638263,638283;CP006910,638263,638283;CP007572,638263,638283;CP007571,638263,638283;CP007570,638263,638283;CP011329,638263,638283;CP012419,638263,638283;
CP007632	Mauve	SHARED	425192	425385	.	.	.	Notes=Lenght193	AL732656,425192,425385;CP000114,425192,425385;CP003810,425192,425385;CP003919,425192,425385;HF952106,425192,425385;HF952105,425192,425385;CP007482,425192,425385;CP007565,425192,425385;CP006910,425192,425385;CP007572,425192,425385;CP007571,425192,425385;CP007570,425192,425385;FO393392,425192,425385;CP011325,425192,425385;CP011326,425192,425385;CP011327,425192,425385;CP011328,425192,425385;CP010319…
CP007632	Mauve	SHARED	448945	448959	.	.	.	Notes=Lenght14	AL732656,448945,448959;AE009948,448945,448959;CP000114,448945,448959;CP007631,448945,448959;CP011326,448945,448959;CP011327,448945,448959;CP012419,448945,448959;
CP007632	Mauve	SHARED	448960	448980	.	.	.	Notes=Lenght20	AL732656,448960,448980;AE009948,448960,448980;CP000114,448960,448980;HG939456,448960,448980;CP007631,448960,448980;CP011326,448960,448980;CP011327,448960,448980;CP012419,448960,448980;
CP007632	Mauve	SHARED	448981	449053	.	.	.	Notes=Lenght72	AL732656,448981,449053;AE009948,448981,449053;CP000114,448981,449053;HG939456,448981,449053;CP007631,448981,449053;CP007572,448981,449053;CP007571,448981,449053;CP007570,448981,449053;CP011326,448981,449053;CP011327,448981,449053;CP012419,448981,449053;
CP007632	Mauve	SHARED	449054	449065	.	.	.	Notes=Lenght11	AE009948,449054,449065;CP000114,449054,449065;HG939456,449054,449065;CP007631,449054,449065;CP007572,449054,449065;CP007571,449054,449065;CP007570,449054,449065;CP011326,449054,449065;CP011327,449054,449065;CP012419,449054,449065;
CP007632	Mauve	SHARED	449069	449079	.	.	.	Notes=Lenght10	AE009948,449069,449079;CP000114,449069,449079;HG939456,449069,449079;CP007631,449069,449079;CP007572,449069,449079;CP007571,449069,449079;CP007570,449069,449079;CP011326,449069,449079;CP011327,449069,449079;CP012419,449069,449079;
CP007632	Mauve	SHARED	449080	449110	.	.	.	Notes=Lenght30	AE009948,449080,449110;CP000114,449080,449110;CP003810,449080,449110;HG939456,449080,449110;CP007631,449080,449110;CP007572,449080,449110;CP007571,449080,449110;CP007570,449080,449110;CP011325,449080,449110;CP011326,449080,449110;CP011327,449080,449110;CP012419,449080,449110;
CP007632	Mauve	SHARED	449111	449222	.	.	.	Notes=Lenght111	CP000114,449111,449222;CP003810,449111,449222;CP007631,449111,449222;CP007572,449111,449222;CP007571,449111,449222;CP007570,449111,449222;CP011325,449111,449222;CP011326,449111,449222;CP011327,449111,449222;CP012419,449111,449222;
CP007632	Mauve	SHARED	449223	449319	.	.	.	Notes=Lenght96	AL732656,449223,449319;AE009948,449223,449319;CP000114,449223,449319;CP003810,449223,449319;CP007631,449223,449319;CP007572,449223,449319;CP007571,449223,449319;CP007570,449223,449319;CP011325,449223,449319;CP011326,449223,449319;CP011327,449223,449319;CP012419,449223,449319;
CP007632	Mauve	SHARED	449393	449443	.	.	.	Notes=Lenght50	AE009948,449393,449443;CP000114,449393,449443;CP007631,449393,449443;CP010867,449393,449443;CP011325,449393,449443;CP011329,449393,449443;CP012419,449393,449443;
CP007632	Mauve	SHARED	449445	449468	.	.	.	Notes=Lenght23	CP000114,449445,449468;CP007631,449445,449468;CP011325,449445,449468;CP012419,449445,449468;
CP007632	Mauve	SHARED	682460	682537	.	.	.	Notes=Lenght77	CP003919,682460,682537;CP007482,682460,682537;CP007565,682460,682537;HG939456,682460,682537;FO393392,682460,682537;CP011328,682460,682537;
CP007632	Mauve	SHARED	682015	682057	.	.	.	Notes=Lenght42	CP003919,682015,682057;CP007482,682015,682057;CP007565,682015,682057;HG939456,682015,682057;FO393392,682015,682057;CP011328,682015,682057;
CP007632	Mauve	SHARED	481600	482344	.	.	.	Notes=Lenght744	CP003919,481600,482344;HF952105,481600,482344;CP007482,481600,482344;CP007565,481600,482344;FO393392,481600,482344;CP011328,481600,482344;
CP007632	Mauve	SHARED	480084	481599	.	.	.	Notes=Lenght1515	CP003919,480084,481599;HF952106,480084,481599;HF952105,480084,481599;CP007482,480084,481599;CP007565,480084,481599;FO393392,480084,481599;CP011328,480084,481599;
CP007632	Mauve	SHARED	478575	480083	.	.	.	Notes=Lenght1508	CP003919,478575,480083;HF952106,478575,480083;HF952105,478575,480083;CP007482,478575,480083;CP007565,478575,480083;HG939456,478575,480083;FO393392,478575,480083;CP011328,478575,480083;
CP007632	Mauve	SHARED	476668	476738	.	.	.	Notes=Lenght70	CP003919,476668,476738;HF952106,476668,476738;HF952105,476668,476738;CP007482,476668,476738;CP007565,476668,476738;HG939456,476668,476738;FO393392,476668,476738;CP011328,476668,476738;
CP007632	Mauve	SHARED	473483	473574	.	.	.	Notes=Lenght91	CP003919,473483,473574;HF952106,473483,473574;CP007482,473483,473574;CP007565,473483,473574;FO393392,473483,473574;CP011328,473483,473574;
CP007632	Mauve	SHARED	473381	473442	.	.	.	Notes=Lenght61	CP003919,473381,473442;HF952106,473381,473442;HF952105,473381,473442;CP007482,473381,473442;CP007565,473381,473442;FO393392,473381,473442;CP011328,473381,473442;
CP007632	Mauve	SHARED	318334	318369	.	.	.	Notes=Lenght35	HG939456,318334,318369;
CP007632	Mauve	SHARED	1259870	1260219	.	.	.	Notes=Lenght349	AE009948,1259870,1260219;
CP007632	Mauve	SHARED	1258165	1258332	.	.	.	Notes=Lenght167	AE009948,1258165,1258332;
CP007632	Mauve	SHARED	1025053	1025630	.	.	.	Notes=Lenght577	HG939456,1025053,1025630;
CP007632	Mauve	SHARED	1027282	1027827	.	.	.	Notes=Lenght545	HG939456,1027282,1027827;
CP007632	Mauve	SHARED	1260461	1260647	.	.	.	Notes=Lenght186	AE009948,1260461,1260647;
CP007632	Mauve	SHARED	1897990	1898022	.	.	.	Notes=Lenght32	HG939456,1897990,1898022;
CP007632	Mauve	SHARED	1898067	1898139	.	.	.	Notes=Lenght72	HG939456,1898067,1898139;
CP007632	Mauve	SHARED	1986391	1988229	.	.	.	Notes=Lenght1838	AE009948,1986391,1988229;
CP007632	Mauve	SHARED	845837	845852	.	.	.	Notes=Lenght15	AL732656,845837,845852;HG939456,845837,845852;
CP007632	Mauve	SHARED	1265770	1266117	.	.	.	Notes=Lenght347	HG939456,1265770,1266117;
CP007632	Mauve	SHARED	1220845	1222156	.	.	.	Notes=Lenght1311	AE009948,1220845,1222156;HG939456,1220845,1222156;
CP007632	Mauve	SHARED	1620841	1620932	.	.	.	Notes=Lenght91	AL732656,1620841,1620932;
CP007632	Mauve	SHARED	487727	487769	.	.	.	Notes=Lenght42	CP003919,487727,487769;HF952106,487727,487769;HF952105,487727,487769;CP007482,487727,487769;CP007565,487727,487769;HG939456,487727,487769;FO393392,487727,487769;CP011328,487727,487769;
CP007632	Mauve	SHARED	485674	486170	.	.	.	Notes=Lenght496	CP003919,485674,486170;HF952106,485674,486170;HF952105,485674,486170;CP007482,485674,486170;CP007565,485674,486170;FO393392,485674,486170;CP011328,485674,486170;
CP007632	Mauve	SHARED	485062	485656	.	.	.	Notes=Lenght594	CP003919,485062,485656;CP007482,485062,485656;CP007565,485062,485656;FO393392,485062,485656;CP011328,485062,485656;
CP007632	Mauve	SHARED	418679	419768	.	.	.	Notes=Lenght1089	AL732656,418679,419768;HG939456,418679,419768;CP006910,418679,419768;CP007572,418679,419768;CP007571,418679,419768;CP007570,418679,419768;
CP007632	Mauve	SHARED	1405624	1407211	.	.	.	Notes=Lenght1587	HG939456,1405624,1407211;
CP007632	Mauve	SHARED	845428	845448	.	.	.	Notes=Lenght20	HG939456,845428,845448;
CP007632	Mauve	SHARED	1024464	1024506	.	.	.	Notes=Lenght42	AL732656,1024464,1024506;AE009948,1024464,1024506;HF952106,1024464,1024506;HF952105,1024464,1024506;HG939456,1024464,1024506;CP007572,1024464,1024506;CP007571,1024464,1024506;CP007570,1024464,1024506;CP011329,1024464,1024506;CP010319,1024464,1024506;
CP007632	Mauve	SHARED	1024346	1024463	.	.	.	Notes=Lenght117	AL732656,1024346,1024463;AE009948,1024346,1024463;CP003919,1024346,1024463;HF952106,1024346,1024463;HF952105,1024346,1024463;HG939456,1024346,1024463;CP007572,1024346,1024463;CP007571,1024346,1024463;CP007570,1024346,1024463;CP011329,1024346,1024463;CP010319,1024346,1024463;
CP007632	Mauve	SHARED	1024311	1024345	.	.	.	Notes=Lenght34	AL732656,1024311,1024345;AE009948,1024311,1024345;CP003919,1024311,1024345;HF952106,1024311,1024345;HF952105,1024311,1024345;CP007482,1024311,1024345;CP007565,1024311,1024345;HG939456,1024311,1024345;CP007572,1024311,1024345;CP007571,1024311,1024345;CP007570,1024311,1024345;FO393392,1024311,1024345;CP011328,1024311,1024345;CP011329,1024311,1024345;CP010319,1024311,1024345;
CP007632	Mauve	SHARED	1024119	1024310	.	.	.	Notes=Lenght191	AL732656,1024119,1024310;AE009948,1024119,1024310;HF952106,1024119,1024310;HF952105,1024119,1024310;CP007482,1024119,1024310;CP007565,1024119,1024310;HG939456,1024119,1024310;CP007572,1024119,1024310;CP007571,1024119,1024310;CP007570,1024119,1024310;FO393392,1024119,1024310;CP011328,1024119,1024310;CP011329,1024119,1024310;CP010319,1024119,1024310;
CP007632	Mauve	SHARED	1022917	1023139	.	.	.	Notes=Lenght222	AL732656,1022917,1023139;AE009948,1022917,1023139;HF952106,1022917,1023139;HF952105,1022917,1023139;CP007482,1022917,1023139;CP007565,1022917,1023139;HG939456,1022917,1023139;CP007572,1022917,1023139;CP007571,1022917,1023139;CP007570,1022917,1023139;FO393392,1022917,1023139;CP011328,1022917,1023139;CP011329,1022917,1023139;CP010319,1022917,1023139;
CP007632	Mauve	SHARED	1022419	1022897	.	.	.	Notes=Lenght478	AL732656,1022419,1022897;AE009948,1022419,1022897;CP003919,1022419,1022897;HF952106,1022419,1022897;HF952105,1022419,1022897;CP007482,1022419,1022897;CP007565,1022419,1022897;HG939456,1022419,1022897;CP007572,1022419,1022897;CP007571,1022419,1022897;CP007570,1022419,1022897;FO393392,1022419,1022897;CP011328,1022419,1022897;CP011329,1022419,1022897;CP010319,1022419,1022897;
CP007632	Mauve	SHARED	1021998	1022418	.	.	.	Notes=Lenght420	AL732656,1021998,1022418;AE009948,1021998,1022418;CP003919,1021998,1022418;HF952106,1021998,1022418;HF952105,1021998,1022418;CP007482,1021998,1022418;CP007565,1021998,1022418;HG939456,1021998,1022418;CP006910,1021998,1022418;CP007572,1021998,1022418;CP007571,1021998,1022418;CP007570,1021998,1022418;FO393392,1021998,1022418;CP011328,1021998,1022418;CP011329,1021998,1022418;CP010319,1021998,1022418;
CP007632	Mauve	SHARED	1117880	1118147	.	.	.	Notes=Lenght267	CP003919,1117880,1118147;HF952106,1117880,1118147;HF952105,1117880,1118147;HG939456,1117880,1118147;CP011328,1117880,1118147;CP010319,1117880,1118147;
CP007632	Mauve	SHARED	1087412	1087448	.	.	.	Notes=Lenght36	HF952106,1087412,1087448;HF952105,1087412,1087448;HG939456,1087412,1087448;CP006910,1087412,1087448;CP010319,1087412,1087448;
CP007632	Mauve	SHARED	1087374	1087411	.	.	.	Notes=Lenght37	CP003919,1087374,1087411;HF952106,1087374,1087411;HF952105,1087374,1087411;CP007482,1087374,1087411;CP007565,1087374,1087411;HG939456,1087374,1087411;CP006910,1087374,1087411;FO393392,1087374,1087411;CP011328,1087374,1087411;CP010319,1087374,1087411;
CP007632	Mauve	SHARED	1039585	1039616	.	.	.	Notes=Lenght31	AL732656,1039585,1039616;HF952106,1039585,1039616;HF952105,1039585,1039616;CP006910,1039585,1039616;CP007572,1039585,1039616;CP007571,1039585,1039616;CP010319,1039585,1039616;
CP007632	Mauve	SHARED	1620453	1620652	.	.	.	Notes=Lenght199	AL732656,1620453,1620652;CP007572,1620453,1620652;CP007571,1620453,1620652;CP007570,1620453,1620652;
CP007632	Mauve	SHARED	1881844	1881945	.	.	.	Notes=Lenght101	HG939456,1881844,1881945;CP007631,1881844,1881945;
CP007632	Mauve	SHARED	1874479	1874507	.	.	.	Notes=Lenght28	HG939456,1874479,1874507;
CP007632	Mauve	SHARED	476739	478574	.	.	.	Notes=Lenght1835	HF952106,476739,478574;HF952105,476739,478574;HG939456,476739,478574;
CP007632	Mauve	SHARED	1876430	1876697	.	.	.	Notes=Lenght267	HG939456,1876430,1876697;
CP007632	Mauve	SHARED	229976	231531	.	.	.	Notes=Lenght1555	AL732656,229976,231531;
CP007632	Mauve	SHARED	1882285	1882435	.	.	.	Notes=Lenght150	HG939456,1882285,1882435;CP007631,1882285,1882435;
CP007632	Mauve	SHARED	234718	234829	.	.	.	Notes=Lenght111	HF952106,234718,234829;HF952105,234718,234829;HG939456,234718,234829;
CP007632	Mauve	SHARED	1405027	1405455	.	.	.	Notes=Lenght428	HG939456,1405027,1405455;
CP007632	Mauve	SHARED	234830	235728	.	.	.	Notes=Lenght898	HG939456,234830,235728;
CP007632	Mauve	SHARED	448208	448236	.	.	.	Notes=Lenght28	CP007572,448208,448236;CP007571,448208,448236;CP007570,448208,448236;
CP007632	Mauve	SHARED	1875126	1875278	.	.	.	Notes=Lenght152	HG939456,1875126,1875278;
CP007632	Mauve	SHARED	1881963	1882019	.	.	.	Notes=Lenght56	HG939456,1881963,1882019;CP007631,1881963,1882019;
CP007632	Mauve	SHARED	1620933	1626982	.	.	.	Notes=Lenght6049	AL732656,1620933,1626982;CP007572,1620933,1626982;CP007571,1620933,1626982;CP007570,1620933,1626982;
CP007632	Mauve	SHARED	1620701	1620840	.	.	.	Notes=Lenght139	AL732656,1620701,1620840;CP007572,1620701,1620840;CP007571,1620701,1620840;CP007570,1620701,1620840;
CP007632	Mauve	SHARED	485048	485061	.	.	.	Notes=Lenght13	CP003919,485048,485061;
CP007632	Mauve	SHARED	484502	484569	.	.	.	Notes=Lenght67	HF952106,484502,484569;HF952105,484502,484569;
CP007632	Mauve	SHARED	1879344	1879416	.	.	.	Notes=Lenght72	HG939456,1879344,1879416;
CP007632	Mauve	SHARED	1879287	1879306	.	.	.	Notes=Lenght19	HG939456,1879287,1879306;
CP007632	Mauve	SHARED	448485	448575	.	.	.	Notes=Lenght90	HG939456,448485,448575;
CP007632	Mauve	SHARED	448576	448618	.	.	.	Notes=Lenght42	AE009948,448576,448618;HG939456,448576,448618;
CP007632	Mauve	SHARED	448876	448930	.	.	.	Notes=Lenght54	AE009948,448876,448930;CP007631,448876,448930;
CP007632	Mauve	SHARED	448931	448944	.	.	.	Notes=Lenght13	AL732656,448931,448944;AE009948,448931,448944;CP007631,448931,448944;
CP007632	Mauve	SHARED	473327	473370	.	.	.	Notes=Lenght43	CP003919,473327,473370;HF952106,473327,473370;HF952105,473327,473370;CP007482,473327,473370;CP007565,473327,473370;FO393392,473327,473370;CP011328,473327,473370;
CP007632	Mauve	SHARED	1870924	1871258	.	.	.	Notes=Lenght334	HG939456,1870924,1871258;
CP007632	Mauve	SHARED	1880487	1880555	.	.	.	Notes=Lenght68	HG939456,1880487,1880555;
CP007632	Mauve	SHARED	473443	473469	.	.	.	Notes=Lenght26	HF952105,473443,473469;
CP007632	Mauve	SHARED	236052	236095	.	.	.	Notes=Lenght43	HG939456,236052,236095;
CP007632	Mauve	SHARED	27	101	.	.	.	Notes=Lenght74	HG939456,27,101;
CP007632	Mauve	SHARED	1144746	1144983	.	.	.	Notes=Lenght237	CP007631,1144746,1144983;
CP007632	Mauve	SHARED	596081	596287	.	.	.	Notes=Lenght206	AE009948,596081,596287;CP007631,596081,596287;
CP007632	Mauve	SHARED	608467	608581	.	.	.	Notes=Lenght114	HF952105,608467,608581;
CP007632	Mauve	SHARED	236202	236646	.	.	.	Notes=Lenght444	HG939456,236202,236646;
CP007632	Mauve	SHARED	608789	611097	.	.	.	Notes=Lenght2308	HF952105,608789,611097;
CP007632	Mauve	SHARED	613390	613764	.	.	.	Notes=Lenght374	HF952105,613390,613764;
CP007632	Mauve	SHARED	616481	617047	.	.	.	Notes=Lenght566	HF952105,616481,617047;
CP007632	Mauve	SHARED	1871258	1871646	.	.	.	Notes=Lenght388	HG939456,1871258,1871646;CP007631,1871258,1871646;
CP007632	Mauve	SHARED	1039633	1039648	.	.	.	Notes=Lenght15	HF952106,1039633,1039648;HF952105,1039633,1039648;HG939456,1039633,1039648;
CP007632	Mauve	SHARED	419770	419799	.	.	.	Notes=Lenght29	AL732656,419770,419799;HG939456,419770,419799;CP007572,419770,419799;CP007571,419770,419799;CP007570,419770,419799;
CP007632	Mauve	SHARED	844774	844873	.	.	.	Notes=Lenght99	HG939456,844774,844873;
CP007632	Mauve	SHARED	844744	844773	.	.	.	Notes=Lenght29	AL732656,844744,844773;HG939456,844744,844773;
CP007632	Mauve	SHARED	447501	447634	.	.	.	Notes=Lenght133	HG939456,447501,447634;
CP007632	Mauve	SHARED	447089	447198	.	.	.	Notes=Lenght109	HG939456,447089,447198;
CP007632	Mauve	SHARED	1266118	1266161	.	.	.	Notes=Lenght43	AL732656,1266118,1266161;HG939456,1266118,1266161;CP007572,1266118,1266161;CP007571,1266118,1266161;CP007570,1266118,1266161;
CP007632	Mauve	SHARED	1263389	1263582	.	.	.	Notes=Lenght193	HG939456,1263389,1263582;
CP007632	Mauve	SHARED	1263783	1263844	.	.	.	Notes=Lenght61	HG939456,1263783,1263844;
CP007632	Mauve	SHARED	1264868	1265122	.	.	.	Notes=Lenght254	HG939456,1264868,1265122;
CP007632	Mauve	SHARED	1869751	1870922	.	.	.	Notes=Lenght1171	HG939456,1869751,1870922;CP007631,1869751,1870922;
CP007632	Mauve	SHARED	234361	234519	.	.	.	Notes=Lenght158	HF952106,234361,234519;HF952105,234361,234519;HG939456,234361,234519;
CP007632	Mauve	SHARED	234520	234717	.	.	.	Notes=Lenght197	HG939456,234520,234717;
CP007632	Mauve	SHARED	1898582	1898592	.	.	.	Notes=Lenght10	AL732656,1898582,1898592;CP003919,1898582,1898592;HF952106,1898582,1898592;HF952105,1898582,1898592;HG939456,1898582,1898592;CP006910,1898582,1898592;CP007572,1898582,1898592;CP007571,1898582,1898592;CP007570,1898582,1898592;
CP007632	Mauve	SHARED	1898593	1898615	.	.	.	Notes=Lenght22	AL732656,1898593,1898615;HF952106,1898593,1898615;HF952105,1898593,1898615;HG939456,1898593,1898615;CP007572,1898593,1898615;CP007571,1898593,1898615;CP007570,1898593,1898615;
CP007632	Mauve	SHARED	245271	245334	.	.	.	Notes=Lenght63	HG939456,245271,245334;
CP007632	Mauve	SHARED	1206746	1208187	.	.	.	Notes=Lenght1441	HG939456,1206746,1208187;
CP007632	Mauve	SHARED	628113	628156	.	.	.	Notes=Lenght43	CP000114,628113,628156;
CP007632	Mauve	SHARED	232713	233311	.	.	.	Notes=Lenght598	HG939456,232713,233311;
CP007632	Mauve	SHARED	1880235	1880283	.	.	.	Notes=Lenght48	HG939456,1880235,1880283;
CP007632	Mauve	SHARED	584894	584958	.	.	.	Notes=Lenght64	AE009948,584894,584958;CP007631,584894,584958;CP007572,584894,584958;CP007571,584894,584958;CP007570,584894,584958;
CP007632	Mauve	SHARED	1880179	1880191	.	.	.	Notes=Lenght12	HG939456,1880179,1880191;CP007631,1880179,1880191;
CP007632	Mauve	SHARED	1882669	1882785	.	.	.	Notes=Lenght116	HG939456,1882669,1882785;CP007631,1882669,1882785;
CP007632	Mauve	SHARED	1882450	1882491	.	.	.	Notes=Lenght41	HG939456,1882450,1882491;CP007631,1882450,1882491;
CP007632	Mauve	SHARED	1357541	1358362	.	.	.	Notes=Lenght821	CP000114,1357541,1358362;CP003810,1357541,1358362;CP003919,1357541,1358362;HF952106,1357541,1358362;HF952105,1357541,1358362;CP007482,1357541,1358362;CP007565,1357541,1358362;HG939456,1357541,1358362;FO393392,1357541,1358362;CP011325,1357541,1358362;CP011326,1357541,1358362;CP011327,1357541,1358362;CP011328,1357541,1358362;CP010319,1357541,1358362;
CP007632	Mauve	SHARED	1353488	1353597	.	.	.	Notes=Lenght109	CP003919,1353488,1353597;HF952106,1353488,1353597;HF952105,1353488,1353597;CP007482,1353488,1353597;CP007565,1353488,1353597;HG939456,1353488,1353597;FO393392,1353488,1353597;CP011328,1353488,1353597;CP010319,1353488,1353597;
CP007632	Mauve	SHARED	1353347	1353487	.	.	.	Notes=Lenght140	CP000114,1353347,1353487;CP003810,1353347,1353487;CP003919,1353347,1353487;HF952106,1353347,1353487;HF952105,1353347,1353487;CP007482,1353347,1353487;CP007565,1353347,1353487;HG939456,1353347,1353487;FO393392,1353347,1353487;CP011325,1353347,1353487;CP011326,1353347,1353487;CP011327,1353347,1353487;CP011328,1353347,1353487;CP010319,1353347,1353487;
CP007632	Mauve	SHARED	845281	845427	.	.	.	Notes=Lenght146	AL732656,845281,845427;HG939456,845281,845427;
CP007632	Mauve	SHARED	1404032	1404930	.	.	.	Notes=Lenght898	HG939456,1404032,1404930;
CP007632	Mauve	SHARED	1402850	1403758	.	.	.	Notes=Lenght908	HG939456,1402850,1403758;
CP007632	Mauve	SHARED	1401688	1402292	.	.	.	Notes=Lenght604	HG939456,1401688,1402292;
CP007632	Mauve	SHARED	1270702	1270930	.	.	.	Notes=Lenght228	CP000114,1270702,1270930;CP003919,1270702,1270930;HF952106,1270702,1270930;HF952105,1270702,1270930;CP007482,1270702,1270930;CP007565,1270702,1270930;HG939456,1270702,1270930;CP006910,1270702,1270930;FO393392,1270702,1270930;CP011328,1270702,1270930;CP010319,1270702,1270930;
CP007632	Mauve	SHARED	1992865	1992876	.	.	.	Notes=Lenght11	CP003919,1992865,1992876;HF952105,1992865,1992876;CP007482,1992865,1992876;CP007565,1992865,1992876;HG939456,1992865,1992876;FO393392,1992865,1992876;CP011328,1992865,1992876;
CP007632	Mauve	SHARED	1992815	1992863	.	.	.	Notes=Lenght48	AL732656,1992815,1992863;CP003919,1992815,1992863;HF952105,1992815,1992863;CP007482,1992815,1992863;CP007565,1992815,1992863;HG939456,1992815,1992863;CP007572,1992815,1992863;CP007571,1992815,1992863;CP007570,1992815,1992863;FO393392,1992815,1992863;CP011328,1992815,1992863;
CP007632	Mauve	SHARED	1873413	1873749	.	.	.	Notes=Lenght336	HG939456,1873413,1873749;
CP007632	Mauve	SHARED	1877180	1877579	.	.	.	Notes=Lenght399	HG939456,1877180,1877579;
CP007632	Mauve	SHARED	1359498	1359513	.	.	.	Notes=Lenght15	CP000114,1359498,1359513;CP003810,1359498,1359513;CP003919,1359498,1359513;HF952106,1359498,1359513;HF952105,1359498,1359513;CP007482,1359498,1359513;CP007565,1359498,1359513;HG939456,1359498,1359513;FO393392,1359498,1359513;CP011325,1359498,1359513;CP011326,1359498,1359513;CP011327,1359498,1359513;CP011328,1359498,1359513;CP010319,1359498,1359513;
CP007632	Mauve	SHARED	1359477	1359497	.	.	.	Notes=Lenght20	CP000114,1359477,1359497;CP003810,1359477,1359497;HF952106,1359477,1359497;HF952105,1359477,1359497;CP007482,1359477,1359497;CP007565,1359477,1359497;HG939456,1359477,1359497;FO393392,1359477,1359497;CP011325,1359477,1359497;CP011326,1359477,1359497;CP011327,1359477,1359497;CP011328,1359477,1359497;CP010319,1359477,1359497;
CP007632	Mauve	SHARED	1359236	1359476	.	.	.	Notes=Lenght240	CP000114,1359236,1359476;CP003810,1359236,1359476;CP003919,1359236,1359476;HF952106,1359236,1359476;HF952105,1359236,1359476;CP007482,1359236,1359476;CP007565,1359236,1359476;HG939456,1359236,1359476;FO393392,1359236,1359476;CP011325,1359236,1359476;CP011326,1359236,1359476;CP011327,1359236,1359476;CP011328,1359236,1359476;CP010319,1359236,1359476;
CP007632	Mauve	SHARED	1358656	1358881	.	.	.	Notes=Lenght225	CP000114,1358656,1358881;CP003810,1358656,1358881;CP003919,1358656,1358881;HF952106,1358656,1358881;HF952105,1358656,1358881;CP007482,1358656,1358881;CP007565,1358656,1358881;HG939456,1358656,1358881;FO393392,1358656,1358881;CP011325,1358656,1358881;CP011326,1358656,1358881;CP011327,1358656,1358881;CP011328,1358656,1358881;CP010319,1358656,1358881;
CP007632	Mauve	SHARED	1878044	1878073	.	.	.	Notes=Lenght29	HG939456,1878044,1878073;CP007631,1878044,1878073;
CP007632	Mauve	SHARED	1144429	1144493	.	.	.	Notes=Lenght64	CP007631,1144429,1144493;
CP007632	Mauve	SHARED	1144528	1144640	.	.	.	Notes=Lenght112	CP007631,1144528,1144640;
CP007632	Mauve	SHARED	1881731	1881743	.	.	.	Notes=Lenght12	HG939456,1881731,1881743;
CP007632	Mauve	SHARED	1881334	1881421	.	.	.	Notes=Lenght87	HG939456,1881334,1881421;
CP007632	Mauve	SHARED	1881022	1881333	.	.	.	Notes=Lenght311	HG939456,1881022,1881333;CP007631,1881022,1881333;
CP007632	Mauve	SHARED	1268894	1268910	.	.	.	Notes=Lenght16	CP003919,1268894,1268910;HF952106,1268894,1268910;HF952105,1268894,1268910;CP007482,1268894,1268910;CP007565,1268894,1268910;HG939456,1268894,1268910;CP006910,1268894,1268910;FO393392,1268894,1268910;CP011328,1268894,1268910;CP010319,1268894,1268910;
CP007632	Mauve	SHARED	1268967	1269111	.	.	.	Notes=Lenght144	CP003919,1268967,1269111;HF952106,1268967,1269111;HF952105,1268967,1269111;CP007482,1268967,1269111;CP007565,1268967,1269111;HG939456,1268967,1269111;CP006910,1268967,1269111;FO393392,1268967,1269111;CP011328,1268967,1269111;CP010319,1268967,1269111;
CP007632	Mauve	SHARED	627850	627978	.	.	.	Notes=Lenght128	AE009948,627850,627978;
CP007632	Mauve	SHARED	1878129	1878182	.	.	.	Notes=Lenght53	HG939456,1878129,1878182;
CP007632	Mauve	SHARED	1878074	1878128	.	.	.	Notes=Lenght54	HG939456,1878074,1878128;
CP007632	Mauve	SHARED	1362360	1362422	.	.	.	Notes=Lenght62	CP000114,1362360,1362422;CP003810,1362360,1362422;CP003919,1362360,1362422;HF952106,1362360,1362422;HF952105,1362360,1362422;CP007482,1362360,1362422;CP007565,1362360,1362422;HG939456,1362360,1362422;FO393392,1362360,1362422;CP011325,1362360,1362422;CP011326,1362360,1362422;CP011327,1362360,1362422;CP011328,1362360,1362422;CP010319,1362360,1362422;
CP007632	Mauve	SHARED	1362317	1362359	.	.	.	Notes=Lenght42	HF952106,1362317,1362359;HF952105,1362317,1362359;CP007482,1362317,1362359;CP007565,1362317,1362359;HG939456,1362317,1362359;FO393392,1362317,1362359;CP011328,1362317,1362359;CP010319,1362317,1362359;
CP007632	Mauve	SHARED	1362059	1362316	.	.	.	Notes=Lenght257	CP000114,1362059,1362316;CP003810,1362059,1362316;CP003919,1362059,1362316;HF952106,1362059,1362316;HF952105,1362059,1362316;CP007482,1362059,1362316;CP007565,1362059,1362316;HG939456,1362059,1362316;FO393392,1362059,1362316;CP011325,1362059,1362316;CP011326,1362059,1362316;CP011327,1362059,1362316;CP011328,1362059,1362316;CP010319,1362059,1362316;
CP007632	Mauve	SHARED	1361991	1362058	.	.	.	Notes=Lenght67	CP000114,1361991,1362058;CP003810,1361991,1362058;CP003919,1361991,1362058;HF952106,1361991,1362058;HF952105,1361991,1362058;CP007482,1361991,1362058;CP007565,1361991,1362058;HG939456,1361991,1362058;FO393392,1361991,1362058;CP011325,1361991,1362058;CP011326,1361991,1362058;CP011327,1361991,1362058;CP011328,1361991,1362058;CP010319,1361991,1362058;
CP007632	Mauve	SHARED	1361979	1361990	.	.	.	Notes=Lenght11	CP003919,1361979,1361990;HF952106,1361979,1361990;HF952105,1361979,1361990;CP007482,1361979,1361990;CP007565,1361979,1361990;HG939456,1361979,1361990;FO393392,1361979,1361990;CP011328,1361979,1361990;CP010319,1361979,1361990;
CP007632	Mauve	SHARED	1360802	1361890	.	.	.	Notes=Lenght1088	CP000114,1360802,1361890;CP003810,1360802,1361890;CP003919,1360802,1361890;HF952106,1360802,1361890;HF952105,1360802,1361890;CP007482,1360802,1361890;CP007565,1360802,1361890;HG939456,1360802,1361890;FO393392,1360802,1361890;CP011325,1360802,1361890;CP011326,1360802,1361890;CP011327,1360802,1361890;CP011328,1360802,1361890;CP010319,1360802,1361890;
CP007632	Mauve	SHARED	1359704	1360637	.	.	.	Notes=Lenght933	CP000114,1359704,1360637;CP003810,1359704,1360637;CP003919,1359704,1360637;HF952106,1359704,1360637;HF952105,1359704,1360637;CP007482,1359704,1360637;CP007565,1359704,1360637;HG939456,1359704,1360637;FO393392,1359704,1360637;CP011325,1359704,1360637;CP011326,1359704,1360637;CP011327,1359704,1360637;CP011328,1359704,1360637;CP010319,1359704,1360637;
CP007632	Mauve	SHARED	22166	22335	.	.	.	Notes=Lenght169	CP003919,22166,22335;HF952106,22166,22335;HF952105,22166,22335;CP007482,22166,22335;HG939456,22166,22335;FO393392,22166,22335;CP011328,22166,22335;
CP007632	Mauve	SHARED	22089	22165	.	.	.	Notes=Lenght76	HF952106,22089,22165;HF952105,22089,22165;CP007482,22089,22165;HG939456,22089,22165;CP006910,22089,22165;FO393392,22089,22165;CP011328,22089,22165;
CP007632	Mauve	SHARED	21993	22088	.	.	.	Notes=Lenght95	CP003919,21993,22088;HF952106,21993,22088;HF952105,21993,22088;CP007482,21993,22088;HG939456,21993,22088;CP006910,21993,22088;FO393392,21993,22088;CP011328,21993,22088;
CP007632	Mauve	SHARED	21789	21992	.	.	.	Notes=Lenght203	CP003919,21789,21992;HF952106,21789,21992;HF952105,21789,21992;HG939456,21789,21992;CP006910,21789,21992;FO393392,21789,21992;CP011328,21789,21992;
CP007632	Mauve	SHARED	59235	59252	.	.	.	Notes=Lenght17	CP003919,59235,59252;HF952105,59235,59252;CP007482,59235,59252;CP007565,59235,59252;HG939456,59235,59252;FO393392,59235,59252;CP011328,59235,59252;
CP007632	Mauve	SHARED	20563	21788	.	.	.	Notes=Lenght1225	CP003919,20563,21788;HF952106,20563,21788;HF952105,20563,21788;HG939456,20563,21788;CP006910,20563,21788;CP011328,20563,21788;
CP007632	Mauve	SHARED	19180	20562	.	.	.	Notes=Lenght1382	CP003919,19180,20562;HF952106,19180,20562;HF952105,19180,20562;HG939456,19180,20562;CP011328,19180,20562;
CP007632	Mauve	SHARED	98540	98576	.	.	.	Notes=Lenght36	CP003919,98540,98576;HF952105,98540,98576;CP007482,98540,98576;CP007565,98540,98576;HG939456,98540,98576;CP006910,98540,98576;FO393392,98540,98576;CP011328,98540,98576;
CP007632	Mauve	SHARED	1617213	1618514	.	.	.	Notes=Lenght1301	AL732656,1617213,1618514;CP007572,1617213,1618514;CP007571,1617213,1618514;CP007570,1617213,1618514;
CP007632	Mauve	SHARED	1618703	1620303	.	.	.	Notes=Lenght1600	AL732656,1618703,1620303;CP007572,1618703,1620303;CP007571,1618703,1620303;CP007570,1618703,1620303;
CP007632	Mauve	SHARED	617048	617209	.	.	.	Notes=Lenght161	HF952106,617048,617209;HF952105,617048,617209;
CP007632	Mauve	SHARED	617210	618536	.	.	.	Notes=Lenght1326	HF952105,617210,618536;
CP007632	Mauve	SHARED	1872245	1872852	.	.	.	Notes=Lenght607	HG939456,1872245,1872852;
CP007632	Mauve	SHARED	1872146	1872244	.	.	.	Notes=Lenght98	HG939456,1872146,1872244;CP007631,1872146,1872244;
CP007632	Mauve	SHARED	1871648	1872146	.	.	.	Notes=Lenght498	HG939456,1871648,1872146;
CP007632	Mauve	SHARED	681321	681400	.	.	.	Notes=Lenght79	CP003919,681321,681400;CP007482,681321,681400;CP007565,681321,681400;HG939456,681321,681400;FO393392,681321,681400;CP011328,681321,681400;
CP007632	Mauve	SHARED	602355	602437	.	.	.	Notes=Lenght82	CP007482,602355,602437;CP007565,602355,602437;FO393392,602355,602437;CP011328,602355,602437;
CP007632	Mauve	SHARED	27587	27658	.	.	.	Notes=Lenght71	AL732656,27587,27658;AE009948,27587,27658;CP003919,27587,27658;HF952106,27587,27658;HF952105,27587,27658;CP007482,27587,27658;CP007565,27587,27658;HG939456,27587,27658;CP007631,27587,27658;CP006910,27587,27658;CP007572,27587,27658;CP007571,27587,27658;CP007570,27587,27658;FO393392,27587,27658;CP010867,27587,27658;CP011328,27587,27658;CP011329,27587,27658;CP010319,27587,27658;
CP007632	Mauve	SHARED	1882436	1882449	.	.	.	Notes=Lenght13	HG939456,1882436,1882449;
CP007632	Mauve	SHARED	1322818	1325605	.	.	.	Notes=Lenght2787	HG939456,1322818,1325605;
CP007632	Mauve	SHARED	1322461	1322727	.	.	.	Notes=Lenght266	HG939456,1322461,1322727;
CP007632	Mauve	SHARED	1321617	1321740	.	.	.	Notes=Lenght123	HG939456,1321617,1321740;
CP007632	Mauve	SHARED	1321374	1321616	.	.	.	Notes=Lenght242	HG939456,1321374,1321616;
CP007632	Mauve	SHARED	233312	233461	.	.	.	Notes=Lenght149	HF952106,233312,233461;HF952105,233312,233461;HG939456,233312,233461;
CP007632	Mauve	SHARED	483976	484500	.	.	.	Notes=Lenght524	CP003919,483976,484500;HF952106,483976,484500;HF952105,483976,484500;
CP007632	Mauve	SHARED	482345	483975	.	.	.	Notes=Lenght1630	CP003919,482345,483975;HF952105,482345,483975;
CP007632	Mauve	SHARED	1307663	1321373	.	.	.	Notes=Lenght13710	HG939456,1307663,1321373;
CP007632	Mauve	SHARED	22409	23547	.	.	.	Notes=Lenght1138	CP003919,22409,23547;HF952106,22409,23547;HF952105,22409,23547;HG939456,22409,23547;
CP007632	Mauve	SHARED	845735	845836	.	.	.	Notes=Lenght101	HG939456,845735,845836;
CP007632	Mauve	SHARED	1029154	1029785	.	.	.	Notes=Lenght631	AL732656,1029154,1029785;HF952105,1029154,1029785;HG939456,1029154,1029785;CP007572,1029154,1029785;CP007571,1029154,1029785;CP007570,1029154,1029785;CP010319,1029154,1029785;
CP007632	Mauve	SHARED	1028637	1029153	.	.	.	Notes=Lenght516	HF952105,1028637,1029153;HG939456,1028637,1029153;CP010319,1028637,1029153;
CP007632	Mauve	SHARED	1028521	1028636	.	.	.	Notes=Lenght115	AL732656,1028521,1028636;HF952105,1028521,1028636;HG939456,1028521,1028636;CP007572,1028521,1028636;CP007571,1028521,1028636;CP007570,1028521,1028636;CP010319,1028521,1028636;
CP007632	Mauve	SHARED	1027828	1027852	.	.	.	Notes=Lenght24	HF952105,1027828,1027852;HG939456,1027828,1027852;CP010319,1027828,1027852;
CP007632	Mauve	SHARED	1257634	1257895	.	.	.	Notes=Lenght261	AE009948,1257634,1257895;
CP007632	Mauve	SHARED	261343	262582	.	.	.	Notes=Lenght1239	HG939456,261343,262582;
CP007632	Mauve	SHARED	1226651	1226768	.	.	.	Notes=Lenght117	AE009948,1226651,1226768;HG939456,1226651,1226768;
CP007632	Mauve	SHARED	1148553	1148581	.	.	.	Notes=Lenght28	HF952105,1148553,1148581;
CP007632	Mauve	SHARED	1148624	1148641	.	.	.	Notes=Lenght17	HF952105,1148624,1148641;
CP007632	Mauve	SHARED	447970	448081	.	.	.	Notes=Lenght111	HG939456,447970,448081;
CP007632	Mauve	SHARED	65310	65426	.	.	.	Notes=Lenght116	AL732656,65310,65426;CP007572,65310,65426;CP007571,65310,65426;CP007570,65310,65426;
CP007632	Mauve	SHARED	1401280	1401687	.	.	.	Notes=Lenght407	HG939456,1401280,1401687;
CP007632	Mauve	SHARED	1266162	1266236	.	.	.	Notes=Lenght74	HG939456,1266162,1266236;
CP007632	Mauve	SHARED	922280	922294	.	.	.	Notes=Lenght14	HF952106,922280,922294;HG939456,922280,922294;
CP007632	Mauve	SHARED	18565	18591	.	.	.	Notes=Lenght26	HG939456,18565,18591;
CP007632	Mauve	SHARED	1898232	1898331	.	.	.	Notes=Lenght99	HG939456,1898232,1898331;
CP007632	Mauve	SHARED	239209	239708	.	.	.	Notes=Lenght499	HG939456,239209,239708;
CP007632	Mauve	SHARED	236726	237044	.	.	.	Notes=Lenght318	HG939456,236726,237044;
CP007632	Mauve	SHARED	62706	62719	.	.	.	Notes=Lenght13	AL732656,62706,62719;HF952105,62706,62719;
CP007632	Mauve	SHARED	233462	234360	.	.	.	Notes=Lenght898	HG939456,233462,234360;
CP007632	Mauve	SHARED	1348703	1350149	.	.	.	Notes=Lenght1446	HG939456,1348703,1350149;
CP007632	Mauve	SHARED	1026815	1027281	.	.	.	Notes=Lenght466	HF952106,1026815,1027281;HF952105,1026815,1027281;HG939456,1026815,1027281;CP010319,1026815,1027281;
CP007632	Mauve	SHARED	1025631	1026814	.	.	.	Notes=Lenght1183	AL732656,1025631,1026814;HF952106,1025631,1026814;HF952105,1025631,1026814;HG939456,1025631,1026814;CP007572,1025631,1026814;CP007571,1025631,1026814;CP007570,1025631,1026814;CP010319,1025631,1026814;
CP007632	Mauve	SHARED	1024782	1024863	.	.	.	Notes=Lenght81	AL732656,1024782,1024863;AE009948,1024782,1024863;HF952106,1024782,1024863;HF952105,1024782,1024863;HG939456,1024782,1024863;CP007572,1024782,1024863;CP007571,1024782,1024863;CP007570,1024782,1024863;CP011329,1024782,1024863;CP010319,1024782,1024863;
CP007632	Mauve	SHARED	245335	245479	.	.	.	Notes=Lenght144	HF952106,245335,245479;HF952105,245335,245479;HG939456,245335,245479;
CP007632	Mauve	SHARED	447055	447088	.	.	.	Notes=Lenght33	AE009948,447055,447088;HG939456,447055,447088;
CP007632	Mauve	SHARED	446977	447054	.	.	.	Notes=Lenght77	AL732656,446977,447054;AE009948,446977,447054;HG939456,446977,447054;
CP007632	Mauve	SHARED	1881946	1881962	.	.	.	Notes=Lenght16	HG939456,1881946,1881962;
CP007632	Mauve	SHARED	1266335	1266626	.	.	.	Notes=Lenght291	CP000114,1266335,1266626;HG939456,1266335,1266626;
CP007632	Mauve	SHARED	450352	450926	.	.	.	Notes=Lenght574	HG939456,450352,450926;
CP007632	Mauve	SHARED	419800	421528	.	.	.	Notes=Lenght1728	HG939456,419800,421528;
CP007632	Mauve	SHARED	1257979	1258102	.	.	.	Notes=Lenght123	AE009948,1257979,1258102;
CP007632	Mauve	SHARED	1145125	1145251	.	.	.	Notes=Lenght126	CP007631,1145125,1145251;
CP007632	Mauve	SHARED	1145268	1145292	.	.	.	Notes=Lenght24	CP007631,1145268,1145292;
CP007632	Mauve	SHARED	1145293	1145352	.	.	.	Notes=Lenght59	HG939456,1145293,1145352;CP007631,1145293,1145352;
CP007632	Mauve	SHARED	922310	922348	.	.	.	Notes=Lenght38	AL732656,922310,922348;HF952106,922310,922348;HF952105,922310,922348;HG939456,922310,922348;CP006910,922310,922348;CP007572,922310,922348;CP007571,922310,922348;CP007570,922310,922348;CP010319,922310,922348;
CP007632	Mauve	SHARED	922295	922307	.	.	.	Notes=Lenght12	HF952106,922295,922307;HG939456,922295,922307;CP010319,922295,922307;
CP007632	Mauve	SHARED	1936359	1936380	.	.	.	Notes=Lenght21	HF952106,1936359,1936380;CP010319,1936359,1936380;
CP007632	Mauve	SHARED	1936327	1936358	.	.	.	Notes=Lenght31	HF952106,1936327,1936358;HG939456,1936327,1936358;CP010319,1936327,1936358;
CP007632	Mauve	SHARED	845254	845280	.	.	.	Notes=Lenght26	HG939456,845254,845280;
CP007632	Mauve	SHARED	1260770	1261099	.	.	.	Notes=Lenght329	AE009948,1260770,1261099;
CP007632	Mauve	SHARED	1838850	1839114	.	.	.	Notes=Lenght264	AL732656,1838850,1839114;AE009948,1838850,1839114;CP006910,1838850,1839114;CP007572,1838850,1839114;CP007571,1838850,1839114;CP007570,1838850,1839114;CP011329,1838850,1839114;CP010319,1838850,1839114;
CP007632	Mauve	SHARED	1837894	1837977	.	.	.	Notes=Lenght83	CP006910,1837894,1837977;CP010319,1837894,1837977;
CP007632	Mauve	SHARED	2001047	2005185	.	.	.	Notes=Lenght4138	HG939456,2001047,2005185;
CP007632	Mauve	SHARED	1268706	1268893	.	.	.	Notes=Lenght187	CP000114,1268706,1268893;CP003919,1268706,1268893;HF952106,1268706,1268893;HF952105,1268706,1268893;CP007482,1268706,1268893;CP007565,1268706,1268893;HG939456,1268706,1268893;CP006910,1268706,1268893;FO393392,1268706,1268893;CP011328,1268706,1268893;CP010319,1268706,1268893;
CP007632	Mauve	SHARED	1880688	1881021	.	.	.	Notes=Lenght333	HG939456,1880688,1881021;CP007631,1880688,1881021;
CP007632	Mauve	SHARED	1268446	1268609	.	.	.	Notes=Lenght163	CP000114,1268446,1268609;CP003919,1268446,1268609;HF952106,1268446,1268609;HF952105,1268446,1268609;CP007482,1268446,1268609;CP007565,1268446,1268609;HG939456,1268446,1268609;CP006910,1268446,1268609;FO393392,1268446,1268609;CP011328,1268446,1268609;CP010319,1268446,1268609;
CP007632	Mauve	SHARED	1268434	1268445	.	.	.	Notes=Lenght11	CP003919,1268434,1268445;HF952106,1268434,1268445;HF952105,1268434,1268445;CP007482,1268434,1268445;CP007565,1268434,1268445;HG939456,1268434,1268445;CP006910,1268434,1268445;FO393392,1268434,1268445;CP011328,1268434,1268445;CP010319,1268434,1268445;
CP007632	Mauve	SHARED	1268243	1268433	.	.	.	Notes=Lenght190	CP000114,1268243,1268433;CP003919,1268243,1268433;HF952106,1268243,1268433;HF952105,1268243,1268433;CP007482,1268243,1268433;CP007565,1268243,1268433;HG939456,1268243,1268433;CP006910,1268243,1268433;FO393392,1268243,1268433;CP011328,1268243,1268433;CP010319,1268243,1268433;
CP007632	Mauve	SHARED	1268221	1268242	.	.	.	Notes=Lenght21	CP003919,1268221,1268242;HF952106,1268221,1268242;HF952105,1268221,1268242;CP007482,1268221,1268242;CP007565,1268221,1268242;HG939456,1268221,1268242;CP006910,1268221,1268242;FO393392,1268221,1268242;CP011328,1268221,1268242;CP010319,1268221,1268242;
CP007632	Mauve	SHARED	1267417	1268191	.	.	.	Notes=Lenght774	CP000114,1267417,1268191;CP003919,1267417,1268191;HF952106,1267417,1268191;HF952105,1267417,1268191;CP007482,1267417,1268191;CP007565,1267417,1268191;HG939456,1267417,1268191;CP006910,1267417,1268191;FO393392,1267417,1268191;CP011328,1267417,1268191;CP010319,1267417,1268191;
CP007632	Mauve	SHARED	1889384	1895012	.	.	.	Notes=Lenght5628	HG939456,1889384,1895012;
CP007632	Mauve	SHARED	1895023	1896626	.	.	.	Notes=Lenght1603	HG939456,1895023,1896626;
CP007632	Mauve	SHARED	844874	845253	.	.	.	Notes=Lenght379	AL732656,844874,845253;HG939456,844874,845253;
CP007632	Mauve	SHARED	1356932	1357540	.	.	.	Notes=Lenght608	HG939456,1356932,1357540;
CP007632	Mauve	SHARED	1936461	1936501	.	.	.	Notes=Lenght40	AE009948,1936461,1936501;HF952106,1936461,1936501;CP011329,1936461,1936501;CP010319,1936461,1936501;
CP007632	Mauve	SHARED	1936442	1936454	.	.	.	Notes=Lenght12	HF952106,1936442,1936454;CP010319,1936442,1936454;
CP007632	Mauve	SHARED	1936401	1936441	.	.	.	Notes=Lenght40	HF952106,1936401,1936441;CP011329,1936401,1936441;CP010319,1936401,1936441;
CP007632	Mauve	SHARED	1882901	1882912	.	.	.	Notes=Lenght11	HG939456,1882901,1882912;
CP007632	Mauve	SHARED	245480	246587	.	.	.	Notes=Lenght1107	HG939456,245480,246587;
CP007632	Mauve	SHARED	845633	845712	.	.	.	Notes=Lenght79	HG939456,845633,845712;
CP007632	Mauve	SHARED	845449	845632	.	.	.	Notes=Lenght183	AL732656,845449,845632;HG939456,845449,845632;
CP007632	Mauve	SHARED	1837613	1837640	.	.	.	Notes=Lenght27	AL732656,1837613,1837640;AE009948,1837613,1837640;CP006910,1837613,1837640;CP007572,1837613,1837640;CP007571,1837613,1837640;CP007570,1837613,1837640;CP011329,1837613,1837640;CP010319,1837613,1837640;
CP007632	Mauve	SHARED	1782955	1783275	.	.	.	Notes=Lenght320	CP003919,1782955,1783275;HF952106,1782955,1783275;HF952105,1782955,1783275;HG939456,1782955,1783275;CP010319,1782955,1783275;
CP007632	Mauve	SHARED	1781362	1782954	.	.	.	Notes=Lenght1592	CP003919,1781362,1782954;HF952106,1781362,1782954;HF952105,1781362,1782954;CP007482,1781362,1782954;CP007565,1781362,1782954;HG939456,1781362,1782954;FO393392,1781362,1782954;CP011328,1781362,1782954;CP010319,1781362,1782954;
CP007632	Mauve	SHARED	1781181	1781361	.	.	.	Notes=Lenght180	CP003919,1781181,1781361;HF952105,1781181,1781361;CP007482,1781181,1781361;CP007565,1781181,1781361;HG939456,1781181,1781361;FO393392,1781181,1781361;CP011328,1781181,1781361;CP010319,1781181,1781361;
CP007632	Mauve	SHARED	1781009	1781180	.	.	.	Notes=Lenght171	CP003919,1781009,1781180;HF952106,1781009,1781180;HF952105,1781009,1781180;CP007482,1781009,1781180;CP007565,1781009,1781180;HG939456,1781009,1781180;FO393392,1781009,1781180;CP011328,1781009,1781180;CP010319,1781009,1781180;
CP007632	Mauve	SHARED	1779839	1781008	.	.	.	Notes=Lenght1169	CP003919,1779839,1781008;HF952106,1779839,1781008;HF952105,1779839,1781008;CP007482,1779839,1781008;CP007565,1779839,1781008;HG939456,1779839,1781008;CP006910,1779839,1781008;FO393392,1779839,1781008;CP011328,1779839,1781008;CP010319,1779839,1781008;
CP007632	Mauve	SHARED	1774735	1779838	.	.	.	Notes=Lenght5103	CP003919,1774735,1779838;HF952106,1774735,1779838;HF952105,1774735,1779838;HG939456,1774735,1779838;CP006910,1774735,1779838;CP010319,1774735,1779838;
CP007632	Mauve	SHARED	1774029	1774734	.	.	.	Notes=Lenght705	CP003919,1774029,1774734;HF952106,1774029,1774734;HF952105,1774029,1774734;HG939456,1774029,1774734;CP010319,1774029,1774734;
CP007632	Mauve	SHARED	1772671	1774028	.	.	.	Notes=Lenght1357	CP003919,1772671,1774028;HF952106,1772671,1774028;HF952105,1772671,1774028;CP007482,1772671,1774028;CP007565,1772671,1774028;HG939456,1772671,1774028;CP006910,1772671,1774028;FO393392,1772671,1774028;CP011328,1772671,1774028;CP010319,1772671,1774028;
CP007632	Mauve	SHARED	1361891	1361978	.	.	.	Notes=Lenght87	HG939456,1361891,1361978;
CP007632	Mauve	SHARED	1994313	1997261	.	.	.	Notes=Lenght2948	HG939456,1994313,1997261;
CP007632	Mauve	SHARED	1998562	1998597	.	.	.	Notes=Lenght35	HG939456,1998562,1998597;
CP007632	Mauve	SHARED	1998812	2000527	.	.	.	Notes=Lenght1715	HG939456,1998812,2000527;
CP007632	Mauve	SHARED	1875740	1875832	.	.	.	Notes=Lenght92	HG939456,1875740,1875832;
CP007632	Mauve	SHARED	1936547	1936561	.	.	.	Notes=Lenght14	HF952106,1936547,1936561;CP010319,1936547,1936561;
CP007632	Mauve	SHARED	1936562	1936574	.	.	.	Notes=Lenght12	AL732656,1936562,1936574;HF952106,1936562,1936574;HG939456,1936562,1936574;CP007572,1936562,1936574;CP007571,1936562,1936574;CP007570,1936562,1936574;CP010319,1936562,1936574;
CP007632	Mauve	SHARED	1936575	1936586	.	.	.	Notes=Lenght11	AL732656,1936575,1936586;HF952106,1936575,1936586;HF952105,1936575,1936586;HG939456,1936575,1936586;CP007572,1936575,1936586;CP007571,1936575,1936586;CP007570,1936575,1936586;CP010319,1936575,1936586;
CP007632	Mauve	SHARED	1937104	1937155	.	.	.	Notes=Lenght51	HF952106,1937104,1937155;HG939456,1937104,1937155;CP010319,1937104,1937155;
CP007632	Mauve	SHARED	1937156	1937379	.	.	.	Notes=Lenght223	HF952106,1937156,1937379;CP010319,1937156,1937379;
CP007632	Mauve	SHARED	1937380	1937730	.	.	.	Notes=Lenght350	AL732656,1937380,1937730;HF952106,1937380,1937730;CP007572,1937380,1937730;CP007571,1937380,1937730;CP007570,1937380,1937730;CP010319,1937380,1937730;
CP007632	Mauve	SHARED	1993061	1993330	.	.	.	Notes=Lenght269	HG939456,1993061,1993330;
CP007632	Mauve	SHARED	4159	4260	.	.	.	Notes=Lenght101	AL732656,4159,4260;AE009948,4159,4260;CP000114,4159,4260;CP003810,4159,4260;CP003919,4159,4260;HF952104,4159,4260;HF952106,4159,4260;HF952105,4159,4260;CP007482,4159,4260;CP007565,4159,4260;HG939456,4159,4260;CP007631,4159,4260;CP006910,4159,4260;CP007572,4159,4260;CP007571,4159,4260;CP007570,4159,4260;FO393392,4159,4260;CP010867,4159,4260;CP011325,4159,4260;CP011326,4159,4260;CP011327,4159,4260;…
CP007632	Mauve	SHARED	4261	4296	.	.	.	Notes=Lenght35	AL732656,4261,4296;AE009948,4261,4296;CP000114,4261,4296;CP003810,4261,4296;HF952104,4261,4296;HF952106,4261,4296;HF952105,4261,4296;CP007482,4261,4296;CP007565,4261,4296;HG939456,4261,4296;CP007631,4261,4296;CP006910,4261,4296;CP007572,4261,4296;CP007571,4261,4296;CP007570,4261,4296;FO393392,4261,4296;CP010867,4261,4296;CP011325,4261,4296;CP011326,4261,4296;CP011327,4261,4296;CP011328,4261,4296;…
CP007632	Mauve	SHARED	4297	4353	.	.	.	Notes=Lenght56	AL732656,4297,4353;AE009948,4297,4353;CP000114,4297,4353;CP003810,4297,4353;CP003919,4297,4353;HF952104,4297,4353;HF952106,4297,4353;HF952105,4297,4353;CP007482,4297,4353;CP007565,4297,4353;HG939456,4297,4353;CP007631,4297,4353;CP006910,4297,4353;CP007572,4297,4353;CP007571,4297,4353;CP007570,4297,4353;FO393392,4297,4353;CP010867,4297,4353;CP011325,4297,4353;CP011326,4297,4353;CP011327,4297,4353;…
CP007632	Mauve	SHARED	16279	16299	.	.	.	Notes=Lenght20	AL732656,16279,16299;AE009948,16279,16299;CP000114,16279,16299;CP003810,16279,16299;CP003919,16279,16299;HF952104,16279,16299;HF952106,16279,16299;HF952105,16279,16299;CP007482,16279,16299;HG939456,16279,16299;CP007631,16279,16299;CP006910,16279,16299;CP007572,16279,16299;CP007571,16279,16299;CP007570,16279,16299;FO393392,16279,16299;CP010867,16279,16299;CP011325,16279,16299;CP011326,16279,16299;…
CP007632	Mauve	SHARED	16301	16318	.	.	.	Notes=Lenght17	AL732656,16301,16318;AE009948,16301,16318;CP000114,16301,16318;CP003810,16301,16318;CP003919,16301,16318;HF952104,16301,16318;HF952106,16301,16318;HF952105,16301,16318;CP007482,16301,16318;CP007565,16301,16318;HG939456,16301,16318;CP007631,16301,16318;CP007572,16301,16318;CP007571,16301,16318;CP007570,16301,16318;FO393392,16301,16318;CP010867,16301,16318;CP011325,16301,16318;CP011326,16301,16318;…
CP007632	Mauve	SHARED	16377	16781	.	.	.	Notes=Lenght404	AL732656,16377,16781;AE009948,16377,16781;CP000114,16377,16781;CP003810,16377,16781;CP003919,16377,16781;HF952104,16377,16781;HF952106,16377,16781;HF952105,16377,16781;CP007482,16377,16781;CP007565,16377,16781;HG939456,16377,16781;CP007631,16377,16781;CP007572,16377,16781;CP007571,16377,16781;CP007570,16377,16781;FO393392,16377,16781;CP010867,16377,16781;CP011325,16377,16781;CP011326,16377,16781;…
CP007632	Mauve	SHARED	16782	16812	.	.	.	Notes=Lenght30	AL732656,16782,16812;AE009948,16782,16812;CP000114,16782,16812;CP003810,16782,16812;CP003919,16782,16812;HF952104,16782,16812;HF952106,16782,16812;HF952105,16782,16812;CP007565,16782,16812;HG939456,16782,16812;CP007631,16782,16812;CP007572,16782,16812;CP007571,16782,16812;CP007570,16782,16812;FO393392,16782,16812;CP010867,16782,16812;CP011325,16782,16812;CP011326,16782,16812;CP011327,16782,16812;…
CP007632	Mauve	SHARED	16813	16827	.	.	.	Notes=Lenght14	AL732656,16813,16827;AE009948,16813,16827;CP000114,16813,16827;CP003810,16813,16827;CP003919,16813,16827;HF952104,16813,16827;HF952106,16813,16827;HF952105,16813,16827;CP007565,16813,16827;HG939456,16813,16827;CP007631,16813,16827;CP006910,16813,16827;CP007572,16813,16827;CP007571,16813,16827;CP007570,16813,16827;FO393392,16813,16827;CP010867,16813,16827;CP011325,16813,16827;CP011326,16813,16827;…
CP007632	Mauve	SHARED	16828	16934	.	.	.	Notes=Lenght106	AL732656,16828,16934;AE009948,16828,16934;CP000114,16828,16934;CP003810,16828,16934;CP003919,16828,16934;HF952104,16828,16934;HF952106,16828,16934;HF952105,16828,16934;CP007565,16828,16934;HG939456,16828,16934;CP007631,16828,16934;CP006910,16828,16934;CP007572,16828,16934;CP007571,16828,16934;CP007570,16828,16934;CP010867,16828,16934;CP011325,16828,16934;CP011326,16828,16934;CP011327,16828,16934;…
CP007632	Mauve	SHARED	16935	17343	.	.	.	Notes=Lenght408	AL732656,16935,17343;AE009948,16935,17343;CP000114,16935,17343;CP003810,16935,17343;CP003919,16935,17343;HF952104,16935,17343;HF952106,16935,17343;HF952105,16935,17343;HG939456,16935,17343;CP007631,16935,17343;CP006910,16935,17343;CP007572,16935,17343;CP007571,16935,17343;CP007570,16935,17343;CP010867,16935,17343;CP011325,16935,17343;CP011326,16935,17343;CP011327,16935,17343;CP011328,16935,17343;…
CP007632	Mauve	SHARED	17345	17711	.	.	.	Notes=Lenght366	AL732656,17345,17711;AE009948,17345,17711;CP000114,17345,17711;CP003810,17345,17711;CP003919,17345,17711;HF952104,17345,17711;HF952106,17345,17711;HF952105,17345,17711;HG939456,17345,17711;CP007631,17345,17711;CP006910,17345,17711;CP007572,17345,17711;CP007571,17345,17711;CP007570,17345,17711;CP010867,17345,17711;CP011325,17345,17711;CP011326,17345,17711;CP011327,17345,17711;CP011328,17345,17711;…
CP007632	Mauve	SHARED	17712	18123	.	.	.	Notes=Lenght411	AL732656,17712,18123;AE009948,17712,18123;CP000114,17712,18123;CP003810,17712,18123;CP003919,17712,18123;HF952104,17712,18123;HG939456,17712,18123;CP007631,17712,18123;CP006910,17712,18123;CP007572,17712,18123;CP007571,17712,18123;CP007570,17712,18123;CP010867,17712,18123;CP011325,17712,18123;CP011326,17712,18123;CP011327,17712,18123;CP011328,17712,18123;CP011329,17712,18123;CP012419,17712,18123;…
CP007632	Mauve	SHARED	18124	18411	.	.	.	Notes=Lenght287	AL732656,18124,18411;AE009948,18124,18411;CP000114,18124,18411;CP003810,18124,18411;CP003919,18124,18411;HF952104,18124,18411;HG939456,18124,18411;CP007631,18124,18411;CP006910,18124,18411;CP007572,18124,18411;CP007571,18124,18411;CP007570,18124,18411;CP010867,18124,18411;CP011325,18124,18411;CP011326,18124,18411;CP011327,18124,18411;CP011329,18124,18411;CP012419,18124,18411;CP013202,18124,18411;
CP007632	Mauve	SHARED	18413	18556	.	.	.	Notes=Lenght143	AL732656,18413,18556;AE009948,18413,18556;CP000114,18413,18556;CP003810,18413,18556;HF952104,18413,18556;HF952106,18413,18556;HF952105,18413,18556;HG939456,18413,18556;CP007631,18413,18556;CP006910,18413,18556;CP007572,18413,18556;CP007571,18413,18556;CP007570,18413,18556;CP010867,18413,18556;CP011325,18413,18556;CP011326,18413,18556;CP011327,18413,18556;CP011329,18413,18556;CP010319,18413,18556;…
CP007632	Mauve	SHARED	18593	18873	.	.	.	Notes=Lenght280	AL732656,18593,18873;AE009948,18593,18873;CP000114,18593,18873;CP003810,18593,18873;HF952104,18593,18873;HG939456,18593,18873;CP007631,18593,18873;CP006910,18593,18873;CP007572,18593,18873;CP007571,18593,18873;CP007570,18593,18873;CP010867,18593,18873;CP011325,18593,18873;CP011326,18593,18873;CP011327,18593,18873;CP011329,18593,18873;CP012419,18593,18873;CP013202,18593,18873;
CP007632	Mauve	SHARED	18875	19179	.	.	.	Notes=Lenght304	AL732656,18875,19179;AE009948,18875,19179;CP000114,18875,19179;CP003810,18875,19179;HF952104,18875,19179;HG939456,18875,19179;CP007631,18875,19179;CP006910,18875,19179;CP007572,18875,19179;CP007571,18875,19179;CP007570,18875,19179;CP010867,18875,19179;CP011325,18875,19179;CP011326,18875,19179;CP011327,18875,19179;CP011329,18875,19179;CP012419,18875,19179;CP013202,18875,19179;
CP007632	Mauve	SHARED	23555	23895	.	.	.	Notes=Lenght340	AL732656,23555,23895;AE009948,23555,23895;CP003919,23555,23895;HF952104,23555,23895;HF952105,23555,23895;HG939456,23555,23895;CP007631,23555,23895;CP006910,23555,23895;CP007572,23555,23895;CP007571,23555,23895;CP007570,23555,23895;CP010867,23555,23895;CP011329,23555,23895;CP013202,23555,23895;
CP007632	Mauve	SHARED	23896	23930	.	.	.	Notes=Lenght34	AL732656,23896,23930;AE009948,23896,23930;CP003919,23896,23930;HF952104,23896,23930;HF952105,23896,23930;HG939456,23896,23930;CP007631,23896,23930;CP006910,23896,23930;CP007572,23896,23930;CP007571,23896,23930;CP007570,23896,23930;CP010867,23896,23930;CP011329,23896,23930;CP010319,23896,23930;CP013202,23896,23930;
CP007632	Mauve	SHARED	23931	24825	.	.	.	Notes=Lenght894	AL732656,23931,24825;AE009948,23931,24825;CP003919,23931,24825;HF952104,23931,24825;HF952106,23931,24825;HF952105,23931,24825;HG939456,23931,24825;CP007631,23931,24825;CP006910,23931,24825;CP007572,23931,24825;CP007571,23931,24825;CP007570,23931,24825;CP010867,23931,24825;CP011329,23931,24825;CP010319,23931,24825;CP013202,23931,24825;
CP007632	Mauve	SHARED	24826	25342	.	.	.	Notes=Lenght516	AL732656,24826,25342;AE009948,24826,25342;CP003919,24826,25342;HF952104,24826,25342;HF952106,24826,25342;HF952105,24826,25342;CP007482,24826,25342;CP007565,24826,25342;HG939456,24826,25342;CP007631,24826,25342;CP006910,24826,25342;CP007572,24826,25342;CP007571,24826,25342;CP007570,24826,25342;FO393392,24826,25342;CP010867,24826,25342;CP011328,24826,25342;CP011329,24826,25342;CP010319,24826,25342;…
CP007632	Mauve	SHARED	25343	25732	.	.	.	Notes=Lenght389	AL732656,25343,25732;AE009948,25343,25732;CP003919,25343,25732;HF952104,25343,25732;HF952105,25343,25732;CP007482,25343,25732;CP007565,25343,25732;HG939456,25343,25732;CP007631,25343,25732;CP006910,25343,25732;CP007572,25343,25732;CP007571,25343,25732;CP007570,25343,25732;FO393392,25343,25732;CP010867,25343,25732;CP011328,25343,25732;CP011329,25343,25732;CP010319,25343,25732;CP013202,25343,25732;
CP007632	Mauve	SHARED	25733	26286	.	.	.	Notes=Lenght553	AL732656,25733,26286;AE009948,25733,26286;CP003919,25733,26286;HF952104,25733,26286;CP007482,25733,26286;CP007565,25733,26286;HG939456,25733,26286;CP007631,25733,26286;CP006910,25733,26286;CP007572,25733,26286;CP007571,25733,26286;CP007570,25733,26286;FO393392,25733,26286;CP010867,25733,26286;CP011328,25733,26286;CP011329,25733,26286;CP010319,25733,26286;CP013202,25733,26286;
CP007632	Mauve	SHARED	26287	26393	.	.	.	Notes=Lenght106	AL732656,26287,26393;AE009948,26287,26393;CP003919,26287,26393;HF952104,26287,26393;CP007482,26287,26393;CP007565,26287,26393;HG939456,26287,26393;CP007631,26287,26393;CP006910,26287,26393;CP007572,26287,26393;CP007571,26287,26393;CP007570,26287,26393;FO393392,26287,26393;CP010867,26287,26393;CP011328,26287,26393;CP011329,26287,26393;CP013202,26287,26393;
CP007632	Mauve	SHARED	26394	26579	.	.	.	Notes=Lenght185	AL732656,26394,26579;AE009948,26394,26579;CP003919,26394,26579;HF952104,26394,26579;HF952106,26394,26579;HF952105,26394,26579;CP007482,26394,26579;HG939456,26394,26579;CP007631,26394,26579;CP006910,26394,26579;CP007572,26394,26579;CP007571,26394,26579;CP007570,26394,26579;FO393392,26394,26579;CP010867,26394,26579;CP011328,26394,26579;CP011329,26394,26579;CP010319,26394,26579;CP013202,26394,26579;
CP007632	Mauve	SHARED	26581	27137	.	.	.	Notes=Lenght556	AL732656,26581,27137;AE009948,26581,27137;CP003919,26581,27137;HF952104,26581,27137;HF952106,26581,27137;HF952105,26581,27137;HG939456,26581,27137;CP007631,26581,27137;CP006910,26581,27137;CP007572,26581,27137;CP007571,26581,27137;CP007570,26581,27137;CP010867,26581,27137;CP011328,26581,27137;CP011329,26581,27137;CP010319,26581,27137;CP013202,26581,27137;
CP007632	Mauve	SHARED	27140	27290	.	.	.	Notes=Lenght150	AL732656,27140,27290;AE009948,27140,27290;CP003919,27140,27290;HF952104,27140,27290;HF952106,27140,27290;HF952105,27140,27290;CP007482,27140,27290;HG939456,27140,27290;CP007631,27140,27290;CP006910,27140,27290;CP007572,27140,27290;CP007571,27140,27290;CP007570,27140,27290;FO393392,27140,27290;CP010867,27140,27290;CP011328,27140,27290;CP011329,27140,27290;CP010319,27140,27290;CP013202,27140,27290;
CP007632	Mauve	SHARED	27665	28025	.	.	.	Notes=Lenght360	AL732656,27665,28025;AE009948,27665,28025;CP003919,27665,28025;HF952104,27665,28025;HF952106,27665,28025;HF952105,27665,28025;CP007482,27665,28025;CP007565,27665,28025;HG939456,27665,28025;CP007631,27665,28025;CP006910,27665,28025;CP007572,27665,28025;CP007571,27665,28025;CP007570,27665,28025;FO393392,27665,28025;CP010867,27665,28025;CP011328,27665,28025;CP011329,27665,28025;CP013202,27665,28025;
CP007632	Mauve	SHARED	33733	33770	.	.	.	Notes=Lenght37	AL732656,33733,33770;AE009948,33733,33770;CP000114,33733,33770;CP003810,33733,33770;CP003919,33733,33770;HF952104,33733,33770;CP007482,33733,33770;CP007565,33733,33770;HG939456,33733,33770;CP007631,33733,33770;CP006910,33733,33770;CP007572,33733,33770;CP007571,33733,33770;CP007570,33733,33770;FO393392,33733,33770;CP010867,33733,33770;CP011325,33733,33770;CP011326,33733,33770;CP011327,33733,33770;…
CP007632	Mauve	SHARED	40632	40791	.	.	.	Notes=Lenght159	AL732656,40632,40791;AE009948,40632,40791;CP000114,40632,40791;CP003810,40632,40791;CP003919,40632,40791;HF952104,40632,40791;HF952106,40632,40791;HF952105,40632,40791;CP007482,40632,40791;CP007565,40632,40791;HG939456,40632,40791;CP007631,40632,40791;FO393392,40632,40791;CP010867,40632,40791;CP011325,40632,40791;CP011326,40632,40791;CP011327,40632,40791;CP011328,40632,40791;CP011329,40632,40791;…
CP007632	Mauve	SHARED	48418	48438	.	.	.	Notes=Lenght20	AL732656,48418,48438;AE009948,48418,48438;CP000114,48418,48438;CP003810,48418,48438;CP003919,48418,48438;HF952104,48418,48438;CP007482,48418,48438;CP007565,48418,48438;HG939456,48418,48438;CP007631,48418,48438;CP006910,48418,48438;CP007572,48418,48438;CP007571,48418,48438;CP007570,48418,48438;FO393392,48418,48438;CP010867,48418,48438;CP011325,48418,48438;CP011326,48418,48438;CP011327,48418,48438;…
CP007632	Mauve	SHARED	59253	59283	.	.	.	Notes=Lenght30	AL732656,59253,59283;AE009948,59253,59283;CP000114,59253,59283;CP003810,59253,59283;CP003919,59253,59283;HF952104,59253,59283;HF952105,59253,59283;CP007482,59253,59283;CP007565,59253,59283;HG939456,59253,59283;CP007631,59253,59283;CP007572,59253,59283;CP007571,59253,59283;CP007570,59253,59283;FO393392,59253,59283;CP010867,59253,59283;CP011325,59253,59283;CP011326,59253,59283;CP011327,59253,59283;…
CP007632	Mauve	SHARED	59284	59374	.	.	.	Notes=Lenght90	AL732656,59284,59374;AE009948,59284,59374;CP000114,59284,59374;CP003810,59284,59374;CP003919,59284,59374;HF952104,59284,59374;HF952105,59284,59374;CP007482,59284,59374;CP007565,59284,59374;HG939456,59284,59374;CP007631,59284,59374;CP006910,59284,59374;CP007572,59284,59374;CP007571,59284,59374;CP007570,59284,59374;FO393392,59284,59374;CP010867,59284,59374;CP011325,59284,59374;CP011326,59284,59374;…
CP007632	Mauve	SHARED	59375	59457	.	.	.	Notes=Lenght82	AL732656,59375,59457;AE009948,59375,59457;CP000114,59375,59457;CP003810,59375,59457;CP003919,59375,59457;HF952104,59375,59457;HF952105,59375,59457;CP007482,59375,59457;CP007565,59375,59457;HG939456,59375,59457;CP007631,59375,59457;CP007572,59375,59457;CP007571,59375,59457;CP007570,59375,59457;FO393392,59375,59457;CP010867,59375,59457;CP011325,59375,59457;CP011326,59375,59457;CP011327,59375,59457;…
CP007632	Mauve	SHARED	59458	59507	.	.	.	Notes=Lenght49	AL732656,59458,59507;AE009948,59458,59507;CP000114,59458,59507;CP003810,59458,59507;CP003919,59458,59507;HF952104,59458,59507;HF952105,59458,59507;CP007482,59458,59507;CP007565,59458,59507;HG939456,59458,59507;CP007631,59458,59507;CP006910,59458,59507;CP007572,59458,59507;CP007571,59458,59507;CP007570,59458,59507;FO393392,59458,59507;CP010867,59458,59507;CP011325,59458,59507;CP011326,59458,59507;…
CP007632	Mauve	SHARED	64856	65036	.	.	.	Notes=Lenght180	AL732656,64856,65036;AE009948,64856,65036;CP003919,64856,65036;HF952104,64856,65036;HF952106,64856,65036;CP007482,64856,65036;CP007565,64856,65036;HG939456,64856,65036;CP007631,64856,65036;CP006910,64856,65036;CP007572,64856,65036;CP007571,64856,65036;CP007570,64856,65036;FO393392,64856,65036;CP010867,64856,65036;CP011328,64856,65036;CP011329,64856,65036;CP010319,64856,65036;CP013202,64856,65036;
CP007632	Mauve	SHARED	65427	65508	.	.	.	Notes=Lenght81	AL732656,65427,65508;AE009948,65427,65508;CP003919,65427,65508;HF952104,65427,65508;HF952106,65427,65508;CP007482,65427,65508;CP007565,65427,65508;HG939456,65427,65508;CP007631,65427,65508;CP006910,65427,65508;CP007572,65427,65508;CP007571,65427,65508;CP007570,65427,65508;FO393392,65427,65508;CP010867,65427,65508;CP011328,65427,65508;CP011329,65427,65508;CP010319,65427,65508;CP013202,65427,65508;
CP007632	Mauve	SHARED	72701	72864	.	.	.	Notes=Lenght163	AL732656,72701,72864;AE009948,72701,72864;CP000114,72701,72864;CP003810,72701,72864;CP003919,72701,72864;HF952104,72701,72864;HF952106,72701,72864;HF952105,72701,72864;HG939456,72701,72864;CP007631,72701,72864;CP006910,72701,72864;CP007572,72701,72864;CP007571,72701,72864;CP007570,72701,72864;CP010867,72701,72864;CP011325,72701,72864;CP011326,72701,72864;CP011327,72701,72864;CP011329,72701,72864;…
CP007632	Mauve	SHARED	76921	76932	.	.	.	Notes=Lenght11	AL732656,76921,76932;AE009948,76921,76932;CP000114,76921,76932;CP003810,76921,76932;CP003919,76921,76932;HF952104,76921,76932;HF952106,76921,76932;CP007482,76921,76932;CP007565,76921,76932;CP007631,76921,76932;CP006910,76921,76932;FO393392,76921,76932;CP010867,76921,76932;CP011325,76921,76932;CP011326,76921,76932;CP011327,76921,76932;CP011328,76921,76932;CP011329,76921,76932;CP010319,76921,76932;…
CP007632	Mauve	SHARED	76965	76984	.	.	.	Notes=Lenght19	AL732656,76965,76984;AE009948,76965,76984;CP000114,76965,76984;CP003810,76965,76984;CP003919,76965,76984;HF952104,76965,76984;HF952106,76965,76984;CP007482,76965,76984;CP007565,76965,76984;CP007631,76965,76984;CP006910,76965,76984;FO393392,76965,76984;CP010867,76965,76984;CP011325,76965,76984;CP011326,76965,76984;CP011327,76965,76984;CP011328,76965,76984;CP011329,76965,76984;CP010319,76965,76984;…
CP007632	Mauve	SHARED	92454	92711	.	.	.	Notes=Lenght257	AL732656,92454,92711;AE009948,92454,92711;CP000114,92454,92711;CP003810,92454,92711;CP003919,92454,92711;HF952104,92454,92711;HF952106,92454,92711;HF952105,92454,92711;CP007482,92454,92711;CP007565,92454,92711;HG939456,92454,92711;CP007631,92454,92711;CP006910,92454,92711;CP007572,92454,92711;FO393392,92454,92711;CP010867,92454,92711;CP011325,92454,92711;CP011326,92454,92711;CP011328,92454,92711;…
CP007632	Mauve	SHARED	92859	93203	.	.	.	Notes=Lenght344	AL732656,92859,93203;AE009948,92859,93203;CP000114,92859,93203;CP003810,92859,93203;CP003919,92859,93203;HF952104,92859,93203;HF952106,92859,93203;HF952105,92859,93203;CP007482,92859,93203;CP007565,92859,93203;HG939456,92859,93203;CP007631,92859,93203;CP006910,92859,93203;CP007572,92859,93203;FO393392,92859,93203;CP010867,92859,93203;CP011325,92859,93203;CP011326,92859,93203;CP011328,92859,93203;…
CP007632	Mauve	SHARED	94404	95797	.	.	.	Notes=Lenght1393	AL732656,94404,95797;AE009948,94404,95797;CP000114,94404,95797;CP003810,94404,95797;CP003919,94404,95797;HF952104,94404,95797;HF952106,94404,95797;HF952105,94404,95797;CP007482,94404,95797;HG939456,94404,95797;CP007631,94404,95797;CP006910,94404,95797;CP007572,94404,95797;CP007571,94404,95797;CP007570,94404,95797;CP010867,94404,95797;CP011325,94404,95797;CP011328,94404,95797;CP011329,94404,95797;…
CP007632	Mauve	SHARED	95798	96350	.	.	.	Notes=Lenght552	AL732656,95798,96350;AE009948,95798,96350;CP000114,95798,96350;CP003810,95798,96350;CP003919,95798,96350;HF952104,95798,96350;HF952106,95798,96350;HF952105,95798,96350;CP007482,95798,96350;HG939456,95798,96350;CP007631,95798,96350;CP006910,95798,96350;CP007572,95798,96350;CP007571,95798,96350;CP007570,95798,96350;CP010867,95798,96350;CP011325,95798,96350;CP011326,95798,96350;CP011327,95798,96350;…
CP007632	Mauve	SHARED	96351	96390	.	.	.	Notes=Lenght39	AL732656,96351,96390;AE009948,96351,96390;CP000114,96351,96390;CP003810,96351,96390;CP003919,96351,96390;HF952104,96351,96390;HF952106,96351,96390;HF952105,96351,96390;HG939456,96351,96390;CP007631,96351,96390;CP006910,96351,96390;CP007572,96351,96390;CP007571,96351,96390;CP007570,96351,96390;CP010867,96351,96390;CP011325,96351,96390;CP011326,96351,96390;CP011327,96351,96390;CP011328,96351,96390;…
CP007632	Mauve	SHARED	96391	96539	.	.	.	Notes=Lenght148	AL732656,96391,96539;AE009948,96391,96539;CP000114,96391,96539;CP003810,96391,96539;CP003919,96391,96539;HF952104,96391,96539;HF952106,96391,96539;HF952105,96391,96539;CP007482,96391,96539;HG939456,96391,96539;CP007631,96391,96539;CP006910,96391,96539;CP007572,96391,96539;CP007571,96391,96539;CP007570,96391,96539;CP010867,96391,96539;CP011325,96391,96539;CP011326,96391,96539;CP011327,96391,96539;…
CP007632	Mauve	SHARED	96552	96608	.	.	.	Notes=Lenght56	AL732656,96552,96608;AE009948,96552,96608;CP000114,96552,96608;CP003810,96552,96608;CP003919,96552,96608;HF952104,96552,96608;HF952106,96552,96608;HF952105,96552,96608;CP007482,96552,96608;CP007565,96552,96608;HG939456,96552,96608;CP007631,96552,96608;CP006910,96552,96608;CP007572,96552,96608;CP007571,96552,96608;CP007570,96552,96608;FO393392,96552,96608;CP010867,96552,96608;CP011325,96552,96608;…
CP007632	Mauve	SHARED	96617	96664	.	.	.	Notes=Lenght47	AL732656,96617,96664;AE009948,96617,96664;CP000114,96617,96664;CP003810,96617,96664;CP003919,96617,96664;HF952104,96617,96664;HF952106,96617,96664;HF952105,96617,96664;HG939456,96617,96664;CP007631,96617,96664;CP006910,96617,96664;CP007572,96617,96664;CP007571,96617,96664;CP007570,96617,96664;CP010867,96617,96664;CP011325,96617,96664;CP011326,96617,96664;CP011328,96617,96664;CP011329,96617,96664;…
CP007632	Mauve	SHARED	96665	96774	.	.	.	Notes=Lenght109	AL732656,96665,96774;AE009948,96665,96774;CP000114,96665,96774;CP003810,96665,96774;CP003919,96665,96774;HF952104,96665,96774;HF952106,96665,96774;HF952105,96665,96774;CP007482,96665,96774;CP007565,96665,96774;HG939456,96665,96774;CP007631,96665,96774;CP006910,96665,96774;CP007572,96665,96774;CP007571,96665,96774;CP007570,96665,96774;FO393392,96665,96774;CP010867,96665,96774;CP011325,96665,96774;…
CP007632	Mauve	SHARED	96775	96833	.	.	.	Notes=Lenght58	AL732656,96775,96833;AE009948,96775,96833;CP000114,96775,96833;CP003810,96775,96833;CP003919,96775,96833;HF952104,96775,96833;HF952106,96775,96833;HF952105,96775,96833;HG939456,96775,96833;CP007631,96775,96833;CP006910,96775,96833;CP007572,96775,96833;CP007571,96775,96833;CP007570,96775,96833;CP010867,96775,96833;CP011325,96775,96833;CP011326,96775,96833;CP011328,96775,96833;CP011329,96775,96833;…
CP007632	Mauve	SHARED	96834	96878	.	.	.	Notes=Lenght44	AL732656,96834,96878;AE009948,96834,96878;CP000114,96834,96878;CP003810,96834,96878;CP003919,96834,96878;HF952104,96834,96878;HF952106,96834,96878;HF952105,96834,96878;CP007482,96834,96878;CP007565,96834,96878;HG939456,96834,96878;CP007631,96834,96878;CP006910,96834,96878;CP007572,96834,96878;CP007571,96834,96878;CP007570,96834,96878;FO393392,96834,96878;CP010867,96834,96878;CP011325,96834,96878;…
CP007632	Mauve	SHARED	96879	96919	.	.	.	Notes=Lenght40	AL732656,96879,96919;AE009948,96879,96919;CP000114,96879,96919;CP003810,96879,96919;CP003919,96879,96919;HF952104,96879,96919;HF952106,96879,96919;HF952105,96879,96919;CP007482,96879,96919;HG939456,96879,96919;CP007631,96879,96919;CP006910,96879,96919;CP007572,96879,96919;CP007571,96879,96919;CP007570,96879,96919;FO393392,96879,96919;CP010867,96879,96919;CP011325,96879,96919;CP011326,96879,96919;…
CP007632	Mauve	SHARED	96920	97080	.	.	.	Notes=Lenght160	AL732656,96920,97080;AE009948,96920,97080;CP000114,96920,97080;CP003810,96920,97080;CP003919,96920,97080;HF952104,96920,97080;HF952106,96920,97080;HF952105,96920,97080;CP007482,96920,97080;CP007565,96920,97080;HG939456,96920,97080;CP007631,96920,97080;CP006910,96920,97080;CP007572,96920,97080;CP007571,96920,97080;CP007570,96920,97080;FO393392,96920,97080;CP010867,96920,97080;CP011325,96920,97080;…
CP007632	Mauve	SHARED	97081	97130	.	.	.	Notes=Lenght49	AL732656,97081,97130;AE009948,97081,97130;CP000114,97081,97130;CP003810,97081,97130;CP003919,97081,97130;HF952104,97081,97130;HF952106,97081,97130;HF952105,97081,97130;CP007482,97081,97130;HG939456,97081,97130;CP007631,97081,97130;CP006910,97081,97130;CP007572,97081,97130;CP007571,97081,97130;CP007570,97081,97130;CP010867,97081,97130;CP011325,97081,97130;CP011326,97081,97130;CP011328,97081,97130;…
CP007632	Mauve	SHARED	97131	97447	.	.	.	Notes=Lenght316	AL732656,97131,97447;AE009948,97131,97447;CP000114,97131,97447;CP003810,97131,97447;CP003919,97131,97447;HF952104,97131,97447;HF952106,97131,97447;HF952105,97131,97447;CP007482,97131,97447;CP007565,97131,97447;HG939456,97131,97447;CP007631,97131,97447;CP006910,97131,97447;CP007572,97131,97447;CP007571,97131,97447;CP007570,97131,97447;FO393392,97131,97447;CP010867,97131,97447;CP011325,97131,97447;…
CP007632	Mauve	SHARED	97499	97515	.	.	.	Notes=Lenght16	AL732656,97499,97515;AE009948,97499,97515;CP003919,97499,97515;HF952104,97499,97515;HF952106,97499,97515;HF952105,97499,97515;CP007482,97499,97515;CP007565,97499,97515;HG939456,97499,97515;CP007631,97499,97515;CP006910,97499,97515;CP007572,97499,97515;CP007571,97499,97515;CP007570,97499,97515;FO393392,97499,97515;CP010867,97499,97515;CP011328,97499,97515;CP011329,97499,97515;CP010319,97499,97515;…
CP007632	Mauve	SHARED	97516	97528	.	.	.	Notes=Lenght12	AL732656,97516,97528;AE009948,97516,97528;CP003919,97516,97528;HF952104,97516,97528;HF952106,97516,97528;HF952105,97516,97528;CP007482,97516,97528;CP007565,97516,97528;HG939456,97516,97528;CP007631,97516,97528;CP006910,97516,97528;CP007572,97516,97528;CP007571,97516,97528;CP007570,97516,97528;FO393392,97516,97528;CP010867,97516,97528;CP011328,97516,97528;CP011329,97516,97528;CP010319,97516,97528;…
CP007632	Mauve	SHARED	97535	97845	.	.	.	Notes=Lenght310	AL732656,97535,97845;AE009948,97535,97845;CP000114,97535,97845;CP003810,97535,97845;CP003919,97535,97845;HF952104,97535,97845;HF952106,97535,97845;HF952105,97535,97845;CP007482,97535,97845;CP007565,97535,97845;HG939456,97535,97845;CP007631,97535,97845;CP006910,97535,97845;CP007572,97535,97845;CP007571,97535,97845;CP007570,97535,97845;FO393392,97535,97845;CP010867,97535,97845;CP011325,97535,97845;…
CP007632	Mauve	SHARED	107306	107566	.	.	.	Notes=Lenght260	AL732656,107306,107566;AE009948,107306,107566;CP000114,107306,107566;CP003810,107306,107566;CP003919,107306,107566;HF952104,107306,107566;HF952106,107306,107566;HF952105,107306,107566;CP007482,107306,107566;CP007565,107306,107566;HG939456,107306,107566;CP007631,107306,107566;CP007572,107306,107566;CP007571,107306,107566;CP007570,107306,107566;FO393392,107306,107566;CP010867,107306,107566;CP011325…
CP007632	Mauve	SHARED	107815	107838	.	.	.	Notes=Lenght23	AL732656,107815,107838;AE009948,107815,107838;HF952104,107815,107838;HF952106,107815,107838;HF952105,107815,107838;CP007631,107815,107838;CP006910,107815,107838;CP007572,107815,107838;CP007571,107815,107838;CP007570,107815,107838;CP010867,107815,107838;CP011329,107815,107838;CP012419,107815,107838;CP013202,107815,107838;
CP007632	Mauve	SHARED	132876	132939	.	.	.	Notes=Lenght63	AL732656,132876,132939;AE009948,132876,132939;CP000114,132876,132939;CP003810,132876,132939;HF952104,132876,132939;HF952106,132876,132939;HF952105,132876,132939;HG939456,132876,132939;CP007631,132876,132939;CP006910,132876,132939;CP007572,132876,132939;CP007571,132876,132939;CP007570,132876,132939;CP010867,132876,132939;CP011325,132876,132939;CP011326,132876,132939;CP011327,132876,132939;CP011329…
CP007632	Mauve	SHARED	134126	134183	.	.	.	Notes=Lenght57	AL732656,134126,134183;AE009948,134126,134183;CP000114,134126,134183;CP003810,134126,134183;CP003919,134126,134183;HF952104,134126,134183;HF952106,134126,134183;HF952105,134126,134183;HG939456,134126,134183;CP007631,134126,134183;CP006910,134126,134183;CP007572,134126,134183;CP007571,134126,134183;CP007570,134126,134183;CP010867,134126,134183;CP011325,134126,134183;CP011326,134126,134183;CP011327…
CP007632	Mauve	SHARED	142885	143024	.	.	.	Notes=Lenght139	AL732656,142885,143024;AE009948,142885,143024;CP003919,142885,143024;HF952104,142885,143024;HF952106,142885,143024;HF952105,142885,143024;CP007482,142885,143024;CP007565,142885,143024;HG939456,142885,143024;CP007631,142885,143024;CP006910,142885,143024;CP007572,142885,143024;CP007571,142885,143024;CP007570,142885,143024;FO393392,142885,143024;CP010867,142885,143024;CP011328,142885,143024;CP011329…
CP007632	Mauve	SHARED	165408	165510	.	.	.	Notes=Lenght102	AL732656,165408,165510;CP000114,165408,165510;CP003810,165408,165510;CP003919,165408,165510;HF952106,165408,165510;HF952105,165408,165510;CP007482,165408,165510;CP007565,165408,165510;HG939456,165408,165510;CP007631,165408,165510;CP006910,165408,165510;CP007572,165408,165510;CP007571,165408,165510;CP007570,165408,165510;FO393392,165408,165510;CP011325,165408,165510;CP011326,165408,165510;CP011327…
CP007632	Mauve	SHARED	166657	166757	.	.	.	Notes=Lenght100	AL732656,166657,166757;AE009948,166657,166757;CP000114,166657,166757;CP003810,166657,166757;CP003919,166657,166757;HF952106,166657,166757;HF952105,166657,166757;CP007482,166657,166757;CP007565,166657,166757;HG939456,166657,166757;CP007631,166657,166757;CP006910,166657,166757;CP007572,166657,166757;CP007571,166657,166757;CP007570,166657,166757;FO393392,166657,166757;CP010867,166657,166757;CP011325…
CP007632	Mauve	SHARED	166758	168553	.	.	.	Notes=Lenght1795	AL732656,166758,168553;AE009948,166758,168553;CP000114,166758,168553;CP003810,166758,168553;CP003919,166758,168553;HF952106,166758,168553;HF952105,166758,168553;CP007482,166758,168553;CP007565,166758,168553;HG939456,166758,168553;CP006910,166758,168553;CP007572,166758,168553;CP007571,166758,168553;CP007570,166758,168553;FO393392,166758,168553;CP011325,166758,168553;CP011326,166758,168553;CP011327…
CP007632	Mauve	SHARED	189898	189908	.	.	.	Notes=Lenght10	AL732656,189898,189908;AE009948,189898,189908;CP000114,189898,189908;CP003810,189898,189908;CP003919,189898,189908;HF952104,189898,189908;HF952106,189898,189908;HF952105,189898,189908;CP007482,189898,189908;CP007565,189898,189908;CP007631,189898,189908;CP006910,189898,189908;CP007572,189898,189908;CP007571,189898,189908;CP007570,189898,189908;FO393392,189898,189908;CP010867,189898,189908;CP011325…
CP007632	Mauve	SHARED	190415	190562	.	.	.	Notes=Lenght147	AL732656,190415,190562;AE009948,190415,190562;CP000114,190415,190562;CP003810,190415,190562;CP003919,190415,190562;HF952104,190415,190562;HF952106,190415,190562;HF952105,190415,190562;CP007482,190415,190562;CP007565,190415,190562;CP007631,190415,190562;CP006910,190415,190562;CP007572,190415,190562;CP007571,190415,190562;CP007570,190415,190562;FO393392,190415,190562;CP010867,190415,190562;CP011325…
CP007632	Mauve	SHARED	193083	193102	.	.	.	Notes=Lenght19	AL732656,193083,193102;AE009948,193083,193102;CP000114,193083,193102;CP003810,193083,193102;CP003919,193083,193102;HF952104,193083,193102;CP007482,193083,193102;CP007565,193083,193102;HG939456,193083,193102;CP007631,193083,193102;FO393392,193083,193102;CP010867,193083,193102;CP011325,193083,193102;CP011326,193083,193102;CP011327,193083,193102;CP011328,193083,193102;CP011329,193083,193102;CP010319…
CP007632	Mauve	SHARED	193299	193757	.	.	.	Notes=Lenght458	AL732656,193299,193757;AE009948,193299,193757;CP000114,193299,193757;CP003810,193299,193757;CP003919,193299,193757;HF952104,193299,193757;HF952106,193299,193757;HF952105,193299,193757;CP007482,193299,193757;CP007565,193299,193757;HG939456,193299,193757;CP007631,193299,193757;FO393392,193299,193757;CP010867,193299,193757;CP011325,193299,193757;CP011326,193299,193757;CP011327,193299,193757;CP011328…
CP007632	Mauve	SHARED	194308	194325	.	.	.	Notes=Lenght17	AL732656,194308,194325;AE009948,194308,194325;CP000114,194308,194325;CP003810,194308,194325;CP003919,194308,194325;HF952104,194308,194325;HF952106,194308,194325;HF952105,194308,194325;HG939456,194308,194325;CP007631,194308,194325;CP006910,194308,194325;CP007572,194308,194325;CP007571,194308,194325;CP007570,194308,194325;CP010867,194308,194325;CP011325,194308,194325;CP011326,194308,194325;CP011327…
CP007632	Mauve	SHARED	200983	201366	.	.	.	Notes=Lenght383	AL732656,200983,201366;AE009948,200983,201366;CP000114,200983,201366;CP003810,200983,201366;CP003919,200983,201366;HF952104,200983,201366;HF952106,200983,201366;HF952105,200983,201366;HG939456,200983,201366;CP007631,200983,201366;CP006910,200983,201366;CP007572,200983,201366;CP007571,200983,201366;CP007570,200983,201366;CP010867,200983,201366;CP011325,200983,201366;CP011326,200983,201366;CP011327…
CP007632	Mauve	SHARED	202487	202504	.	.	.	Notes=Lenght17	AE009948,202487,202504;CP000114,202487,202504;CP003810,202487,202504;CP003919,202487,202504;HF952104,202487,202504;HF952106,202487,202504;HF952105,202487,202504;CP007482,202487,202504;CP007565,202487,202504;HG939456,202487,202504;CP007631,202487,202504;CP006910,202487,202504;FO393392,202487,202504;CP010867,202487,202504;CP011325,202487,202504;CP011326,202487,202504;CP011327,202487,202504;CP011328…
CP007632	Mauve	SHARED	213692	214432	.	.	.	Notes=Lenght740	AL732656,213692,214432;AE009948,213692,214432;CP000114,213692,214432;CP003810,213692,214432;HF952104,213692,214432;HF952106,213692,214432;HF952105,213692,214432;CP007482,213692,214432;CP007565,213692,214432;HG939456,213692,214432;CP007631,213692,214432;CP006910,213692,214432;CP007572,213692,214432;CP007571,213692,214432;CP007570,213692,214432;FO393392,213692,214432;CP010867,213692,214432;CP011325…
CP007632	Mauve	SHARED	232529	232546	.	.	.	Notes=Lenght17	CP003919,232529,232546;HF952106,232529,232546;HF952105,232529,232546;CP007482,232529,232546;CP007565,232529,232546;HG939456,232529,232546;CP006910,232529,232546;FO393392,232529,232546;CP011328,232529,232546;CP010319,232529,232546;CP013202,232529,232546;
CP007632	Mauve	SHARED	232547	232636	.	.	.	Notes=Lenght89	CP003919,232547,232636;HF952106,232547,232636;HF952105,232547,232636;CP007482,232547,232636;CP007565,232547,232636;HG939456,232547,232636;CP006910,232547,232636;FO393392,232547,232636;CP011328,232547,232636;CP010319,232547,232636;CP013202,232547,232636;
CP007632	Mauve	SHARED	236096	236201	.	.	.	Notes=Lenght105	HG939456,236096,236201;CP013202,236096,236201;
CP007632	Mauve	SHARED	251925	251990	.	.	.	Notes=Lenght65	AL732656,251925,251990;AE009948,251925,251990;CP000114,251925,251990;CP003810,251925,251990;HF952104,251925,251990;HF952106,251925,251990;HF952105,251925,251990;CP007482,251925,251990;CP007565,251925,251990;HG939456,251925,251990;CP007631,251925,251990;CP006910,251925,251990;CP007572,251925,251990;CP007571,251925,251990;CP007570,251925,251990;FO393392,251925,251990;CP010867,251925,251990;CP011325…
CP007632	Mauve	SHARED	252557	252855	.	.	.	Notes=Lenght298	AL732656,252557,252855;AE009948,252557,252855;CP000114,252557,252855;CP003810,252557,252855;CP003919,252557,252855;HF952104,252557,252855;HF952106,252557,252855;HF952105,252557,252855;HG939456,252557,252855;CP007631,252557,252855;CP006910,252557,252855;CP007572,252557,252855;CP007571,252557,252855;CP007570,252557,252855;CP010867,252557,252855;CP011325,252557,252855;CP011326,252557,252855;CP011327…
CP007632	Mauve	SHARED	258188	258550	.	.	.	Notes=Lenght362	AL732656,258188,258550;AE009948,258188,258550;CP000114,258188,258550;CP003810,258188,258550;CP003919,258188,258550;HF952104,258188,258550;HF952106,258188,258550;HF952105,258188,258550;CP007482,258188,258550;CP007565,258188,258550;HG939456,258188,258550;CP007631,258188,258550;CP006910,258188,258550;CP007572,258188,258550;CP007571,258188,258550;CP007570,258188,258550;FO393392,258188,258550;CP010867…
CP007632	Mauve	SHARED	258551	258892	.	.	.	Notes=Lenght341	AL732656,258551,258892;AE009948,258551,258892;CP000114,258551,258892;CP003810,258551,258892;CP003919,258551,258892;HF952104,258551,258892;HF952106,258551,258892;HF952105,258551,258892;HG939456,258551,258892;CP007631,258551,258892;CP006910,258551,258892;CP007572,258551,258892;CP007571,258551,258892;CP007570,258551,258892;CP010867,258551,258892;CP011325,258551,258892;CP011326,258551,258892;CP011327…
CP007632	Mauve	SHARED	258894	259010	.	.	.	Notes=Lenght116	AL732656,258894,259010;AE009948,258894,259010;CP000114,258894,259010;CP003810,258894,259010;HF952104,258894,259010;HG939456,258894,259010;CP007631,258894,259010;CP006910,258894,259010;CP007572,258894,259010;CP007571,258894,259010;CP007570,258894,259010;CP010867,258894,259010;CP011325,258894,259010;CP011326,258894,259010;CP011327,258894,259010;CP011329,258894,259010;CP012419,258894,259010;CP013202…
CP007632	Mauve	SHARED	259012	259296	.	.	.	Notes=Lenght284	AL732656,259012,259296;AE009948,259012,259296;CP000114,259012,259296;CP003810,259012,259296;CP003919,259012,259296;HF952104,259012,259296;HF952106,259012,259296;HF952105,259012,259296;HG939456,259012,259296;CP007631,259012,259296;CP006910,259012,259296;CP007572,259012,259296;CP007571,259012,259296;CP007570,259012,259296;CP010867,259012,259296;CP011325,259012,259296;CP011326,259012,259296;CP011327…
CP007632	Mauve	SHARED	259297	260042	.	.	.	Notes=Lenght745	AL732656,259297,260042;AE009948,259297,260042;CP000114,259297,260042;CP003810,259297,260042;CP003919,259297,260042;HF952104,259297,260042;HF952106,259297,260042;HF952105,259297,260042;HG939456,259297,260042;CP007631,259297,260042;CP006910,259297,260042;CP007572,259297,260042;CP007571,259297,260042;CP007570,259297,260042;CP010867,259297,260042;CP011325,259297,260042;CP011326,259297,260042;CP011327…
CP007632	Mauve	SHARED	260043	260095	.	.	.	Notes=Lenght52	AE009948,260043,260095;CP000114,260043,260095;CP003810,260043,260095;CP003919,260043,260095;HF952104,260043,260095;HF952106,260043,260095;HF952105,260043,260095;HG939456,260043,260095;CP007631,260043,260095;CP006910,260043,260095;CP007572,260043,260095;CP007571,260043,260095;CP007570,260043,260095;CP010867,260043,260095;CP011325,260043,260095;CP011326,260043,260095;CP011327,260043,260095;CP011329…
CP007632	Mauve	SHARED	261093	261292	.	.	.	Notes=Lenght199	AE009948,261093,261292;CP000114,261093,261292;CP003810,261093,261292;HF952104,261093,261292;HG939456,261093,261292;CP007631,261093,261292;CP010867,261093,261292;CP011325,261093,261292;CP011326,261093,261292;CP011327,261093,261292;CP011329,261093,261292;CP012419,261093,261292;CP013202,261093,261292;
CP007632	Mauve	SHARED	262583	262604	.	.	.	Notes=Lenght21	AE009948,262583,262604;CP000114,262583,262604;CP003810,262583,262604;CP003919,262583,262604;HF952104,262583,262604;HF952106,262583,262604;HF952105,262583,262604;CP007482,262583,262604;CP007565,262583,262604;HG939456,262583,262604;CP007631,262583,262604;FO393392,262583,262604;CP010867,262583,262604;CP011325,262583,262604;CP011326,262583,262604;CP011327,262583,262604;CP011328,262583,262604;CP011329…
CP007632	Mauve	SHARED	262605	262641	.	.	.	Notes=Lenght36	AL732656,262605,262641;AE009948,262605,262641;CP000114,262605,262641;CP003810,262605,262641;CP003919,262605,262641;HF952104,262605,262641;HF952106,262605,262641;HF952105,262605,262641;CP007482,262605,262641;CP007565,262605,262641;HG939456,262605,262641;CP007631,262605,262641;CP007572,262605,262641;CP007571,262605,262641;CP007570,262605,262641;FO393392,262605,262641;CP010867,262605,262641;CP011325…
CP007632	Mauve	SHARED	265095	267018	.	.	.	Notes=Lenght1923	AL732656,265095,267018;AE009948,265095,267018;CP000114,265095,267018;CP003810,265095,267018;HF952104,265095,267018;HF952106,265095,267018;HF952105,265095,267018;HG939456,265095,267018;CP007631,265095,267018;CP006910,265095,267018;CP007572,265095,267018;CP007571,265095,267018;CP007570,265095,267018;CP010867,265095,267018;CP011325,265095,267018;CP011326,265095,267018;CP011327,265095,267018;CP011329…
CP007632	Mauve	SHARED	268675	268698	.	.	.	Notes=Lenght23	AL732656,268675,268698;AE009948,268675,268698;CP000114,268675,268698;CP003810,268675,268698;HF952104,268675,268698;HF952106,268675,268698;HF952105,268675,268698;CP007482,268675,268698;CP007565,268675,268698;HG939456,268675,268698;CP007631,268675,268698;CP006910,268675,268698;CP007572,268675,268698;CP007571,268675,268698;CP007570,268675,268698;FO393392,268675,268698;CP010867,268675,268698;CP011325…
CP007632	Mauve	SHARED	279521	280093	.	.	.	Notes=Lenght572	AL732656,279521,280093;AE009948,279521,280093;CP000114,279521,280093;CP003810,279521,280093;HF952104,279521,280093;HF952106,279521,280093;HF952105,279521,280093;HG939456,279521,280093;CP007631,279521,280093;CP006910,279521,280093;CP007572,279521,280093;CP007571,279521,280093;CP007570,279521,280093;CP010867,279521,280093;CP011325,279521,280093;CP011326,279521,280093;CP011327,279521,280093;CP011329…
CP007632	Mauve	SHARED	283396	283763	.	.	.	Notes=Lenght367	AL732656,283396,283763;AE009948,283396,283763;CP000114,283396,283763;CP003810,283396,283763;HF952104,283396,283763;HF952106,283396,283763;HF952105,283396,283763;CP007482,283396,283763;CP007565,283396,283763;HG939456,283396,283763;CP007631,283396,283763;CP006910,283396,283763;CP007572,283396,283763;CP007571,283396,283763;CP007570,283396,283763;FO393392,283396,283763;CP010867,283396,283763;CP011325…
CP007632	Mauve	SHARED	283764	283919	.	.	.	Notes=Lenght155	AL732656,283764,283919;AE009948,283764,283919;CP000114,283764,283919;CP003810,283764,283919;HF952104,283764,283919;HF952106,283764,283919;HF952105,283764,283919;HG939456,283764,283919;CP007631,283764,283919;CP006910,283764,283919;CP007572,283764,283919;CP007571,283764,283919;CP007570,283764,283919;CP010867,283764,283919;CP011325,283764,283919;CP011326,283764,283919;CP011327,283764,283919;CP011329…
CP007632	Mauve	SHARED	289640	290747	.	.	.	Notes=Lenght1107	AL732656,289640,290747;AE009948,289640,290747;CP000114,289640,290747;CP003810,289640,290747;CP003919,289640,290747;HF952104,289640,290747;HF952106,289640,290747;HF952105,289640,290747;HG939456,289640,290747;CP007631,289640,290747;CP006910,289640,290747;CP007572,289640,290747;CP007571,289640,290747;CP007570,289640,290747;CP010867,289640,290747;CP011325,289640,290747;CP011326,289640,290747;CP011327…
CP007632	Mauve	SHARED	306764	306854	.	.	.	Notes=Lenght90	AL732656,306764,306854;AE009948,306764,306854;CP000114,306764,306854;CP003810,306764,306854;HF952104,306764,306854;HF952106,306764,306854;HF952105,306764,306854;CP007482,306764,306854;CP007565,306764,306854;HG939456,306764,306854;CP007631,306764,306854;CP006910,306764,306854;CP007572,306764,306854;CP007571,306764,306854;CP007570,306764,306854;FO393392,306764,306854;CP010867,306764,306854;CP011325…
CP007632	Mauve	SHARED	318292	318333	.	.	.	Notes=Lenght41	AL732656,318292,318333;AE009948,318292,318333;CP000114,318292,318333;CP003810,318292,318333;CP003919,318292,318333;HF952104,318292,318333;HF952106,318292,318333;CP007482,318292,318333;CP007565,318292,318333;HG939456,318292,318333;CP007631,318292,318333;CP006910,318292,318333;CP007572,318292,318333;CP007571,318292,318333;CP007570,318292,318333;FO393392,318292,318333;CP010867,318292,318333;CP011325…
CP007632	Mauve	SHARED	318387	318398	.	.	.	Notes=Lenght11	AL732656,318387,318398;AE009948,318387,318398;CP000114,318387,318398;CP003810,318387,318398;HF952104,318387,318398;HF952106,318387,318398;HF952105,318387,318398;CP007482,318387,318398;CP007565,318387,318398;HG939456,318387,318398;CP007631,318387,318398;CP006910,318387,318398;CP007572,318387,318398;CP007571,318387,318398;CP007570,318387,318398;FO393392,318387,318398;CP010867,318387,318398;CP011325…
CP007632	Mauve	SHARED	336910	342487	.	.	.	Notes=Lenght5577	AL732656,336910,342487;AE009948,336910,342487;CP000114,336910,342487;CP003810,336910,342487;HF952104,336910,342487;HF952106,336910,342487;HF952105,336910,342487;HG939456,336910,342487;CP007631,336910,342487;CP006910,336910,342487;CP007572,336910,342487;CP007571,336910,342487;CP007570,336910,342487;CP010867,336910,342487;CP011325,336910,342487;CP011326,336910,342487;CP011327,336910,342487;CP011329…
CP007632	Mauve	SHARED	348224	348259	.	.	.	Notes=Lenght35	AL732656,348224,348259;AE009948,348224,348259;CP000114,348224,348259;CP003810,348224,348259;CP003919,348224,348259;HF952104,348224,348259;HF952106,348224,348259;HF952105,348224,348259;CP007482,348224,348259;CP007565,348224,348259;HG939456,348224,348259;CP007631,348224,348259;CP006910,348224,348259;CP007572,348224,348259;CP007571,348224,348259;CP007570,348224,348259;FO393392,348224,348259;CP010867…
CP007632	Mauve	SHARED	348260	348310	.	.	.	Notes=Lenght50	AL732656,348260,348310;AE009948,348260,348310;CP000114,348260,348310;CP003810,348260,348310;CP003919,348260,348310;HF952104,348260,348310;HF952106,348260,348310;HF952105,348260,348310;CP007482,348260,348310;CP007565,348260,348310;HG939456,348260,348310;CP007631,348260,348310;CP006910,348260,348310;CP007572,348260,348310;CP007571,348260,348310;CP007570,348260,348310;FO393392,348260,348310;CP010867…
CP007632	Mauve	SHARED	348311	348368	.	.	.	Notes=Lenght57	AL732656,348311,348368;AE009948,348311,348368;CP003810,348311,348368;CP003919,348311,348368;HF952104,348311,348368;HF952106,348311,348368;HF952105,348311,348368;CP007482,348311,348368;CP007565,348311,348368;HG939456,348311,348368;CP007631,348311,348368;CP006910,348311,348368;CP007572,348311,348368;CP007571,348311,348368;CP007570,348311,348368;FO393392,348311,348368;CP010867,348311,348368;CP011326…
CP007632	Mauve	SHARED	348369	348748	.	.	.	Notes=Lenght379	AL732656,348369,348748;AE009948,348369,348748;CP003810,348369,348748;CP003919,348369,348748;HF952104,348369,348748;HF952106,348369,348748;HF952105,348369,348748;CP007482,348369,348748;CP007565,348369,348748;HG939456,348369,348748;CP007631,348369,348748;CP006910,348369,348748;CP007572,348369,348748;CP007571,348369,348748;CP007570,348369,348748;FO393392,348369,348748;CP010867,348369,348748;CP011328…
CP007632	Mauve	SHARED	348749	348842	.	.	.	Notes=Lenght93	AL732656,348749,348842;AE009948,348749,348842;CP000114,348749,348842;CP003810,348749,348842;CP003919,348749,348842;HF952104,348749,348842;HF952106,348749,348842;HF952105,348749,348842;CP007482,348749,348842;CP007565,348749,348842;HG939456,348749,348842;CP007631,348749,348842;CP006910,348749,348842;CP007572,348749,348842;CP007571,348749,348842;CP007570,348749,348842;FO393392,348749,348842;CP010867…
CP007632	Mauve	SHARED	348843	348958	.	.	.	Notes=Lenght115	AL732656,348843,348958;AE009948,348843,348958;CP000114,348843,348958;CP003810,348843,348958;CP003919,348843,348958;HF952104,348843,348958;HF952106,348843,348958;HF952105,348843,348958;CP007482,348843,348958;CP007565,348843,348958;HG939456,348843,348958;CP007631,348843,348958;CP006910,348843,348958;CP007572,348843,348958;CP007571,348843,348958;CP007570,348843,348958;FO393392,348843,348958;CP010867…
CP007632	Mauve	SHARED	349009	349040	.	.	.	Notes=Lenght31	AL732656,349009,349040;AE009948,349009,349040;CP000114,349009,349040;CP003810,349009,349040;CP003919,349009,349040;HF952104,349009,349040;HF952106,349009,349040;HF952105,349009,349040;CP007482,349009,349040;HG939456,349009,349040;CP007631,349009,349040;CP006910,349009,349040;CP007572,349009,349040;CP007571,349009,349040;CP007570,349009,349040;FO393392,349009,349040;CP010867,349009,349040;CP011325…
CP007632	Mauve	SHARED	349161	349362	.	.	.	Notes=Lenght201	AL732656,349161,349362;AE009948,349161,349362;CP000114,349161,349362;CP003810,349161,349362;CP003919,349161,349362;HF952104,349161,349362;HF952106,349161,349362;HF952105,349161,349362;CP007482,349161,349362;CP007565,349161,349362;HG939456,349161,349362;CP007631,349161,349362;CP006910,349161,349362;CP007572,349161,349362;CP007571,349161,349362;CP007570,349161,349362;FO393392,349161,349362;CP010867…
CP007632	Mauve	SHARED	349363	349391	.	.	.	Notes=Lenght28	AE009948,349363,349391;CP000114,349363,349391;CP003810,349363,349391;CP003919,349363,349391;HF952104,349363,349391;HF952106,349363,349391;HF952105,349363,349391;CP007482,349363,349391;CP007565,349363,349391;HG939456,349363,349391;CP007631,349363,349391;CP006910,349363,349391;FO393392,349363,349391;CP010867,349363,349391;CP011325,349363,349391;CP011326,349363,349391;CP011328,349363,349391;CP011329…
CP007632	Mauve	SHARED	349493	349558	.	.	.	Notes=Lenght65	AL732656,349493,349558;AE009948,349493,349558;CP000114,349493,349558;CP003810,349493,349558;CP003919,349493,349558;HF952104,349493,349558;HF952106,349493,349558;HF952105,349493,349558;CP007482,349493,349558;CP007565,349493,349558;HG939456,349493,349558;CP007631,349493,349558;CP006910,349493,349558;CP007572,349493,349558;CP007571,349493,349558;CP007570,349493,349558;FO393392,349493,349558;CP010867…
CP007632	Mauve	SHARED	349559	349760	.	.	.	Notes=Lenght201	AL732656,349559,349760;AE009948,349559,349760;CP003810,349559,349760;CP003919,349559,349760;HF952104,349559,349760;HF952106,349559,349760;HF952105,349559,349760;CP007482,349559,349760;CP007565,349559,349760;HG939456,349559,349760;CP007631,349559,349760;CP006910,349559,349760;CP007572,349559,349760;CP007571,349559,349760;CP007570,349559,349760;FO393392,349559,349760;CP010867,349559,349760;CP011325…
CP007632	Mauve	SHARED	350011	350256	.	.	.	Notes=Lenght245	AL732656,350011,350256;AE009948,350011,350256;CP000114,350011,350256;CP003810,350011,350256;CP003919,350011,350256;HF952104,350011,350256;HF952106,350011,350256;HF952105,350011,350256;CP007482,350011,350256;CP007565,350011,350256;HG939456,350011,350256;CP007631,350011,350256;CP006910,350011,350256;CP007572,350011,350256;CP007571,350011,350256;CP007570,350011,350256;FO393392,350011,350256;CP010867…
CP007632	Mauve	SHARED	350261	350306	.	.	.	Notes=Lenght45	AE009948,350261,350306;CP003919,350261,350306;HF952104,350261,350306;HF952106,350261,350306;HF952105,350261,350306;CP007482,350261,350306;CP007565,350261,350306;HG939456,350261,350306;CP007631,350261,350306;CP006910,350261,350306;FO393392,350261,350306;CP010867,350261,350306;CP011325,350261,350306;CP011326,350261,350306;CP011328,350261,350306;CP011329,350261,350306;CP010319,350261,350306;CP013202…
CP007632	Mauve	SHARED	350307	350327	.	.	.	Notes=Lenght20	AL732656,350307,350327;AE009948,350307,350327;CP000114,350307,350327;CP003919,350307,350327;HF952104,350307,350327;HF952106,350307,350327;HF952105,350307,350327;CP007482,350307,350327;CP007565,350307,350327;HG939456,350307,350327;CP007631,350307,350327;CP006910,350307,350327;CP007572,350307,350327;CP007571,350307,350327;CP007570,350307,350327;FO393392,350307,350327;CP010867,350307,350327;CP011325…
CP007632	Mauve	SHARED	350328	350427	.	.	.	Notes=Lenght99	AE009948,350328,350427;CP003919,350328,350427;HF952104,350328,350427;HF952106,350328,350427;HF952105,350328,350427;CP007482,350328,350427;CP007565,350328,350427;HG939456,350328,350427;CP007631,350328,350427;CP006910,350328,350427;FO393392,350328,350427;CP010867,350328,350427;CP011328,350328,350427;CP011329,350328,350427;CP010319,350328,350427;CP012419,350328,350427;CP013202,350328,350427;
CP007632	Mauve	SHARED	350428	350489	.	.	.	Notes=Lenght61	AL732656,350428,350489;AE009948,350428,350489;CP000114,350428,350489;CP003919,350428,350489;HF952104,350428,350489;HF952106,350428,350489;HF952105,350428,350489;CP007482,350428,350489;CP007565,350428,350489;HG939456,350428,350489;CP007631,350428,350489;CP006910,350428,350489;CP007572,350428,350489;CP007571,350428,350489;CP007570,350428,350489;FO393392,350428,350489;CP010867,350428,350489;CP011325…
CP007632	Mauve	SHARED	350861	351009	.	.	.	Notes=Lenght148	AL732656,350861,351009;AE009948,350861,351009;CP000114,350861,351009;CP003810,350861,351009;CP003919,350861,351009;HF952104,350861,351009;HF952106,350861,351009;HF952105,350861,351009;CP007482,350861,351009;CP007565,350861,351009;HG939456,350861,351009;CP007631,350861,351009;CP006910,350861,351009;CP007572,350861,351009;CP007571,350861,351009;CP007570,350861,351009;FO393392,350861,351009;CP010867…
CP007632	Mauve	SHARED	351260	351279	.	.	.	Notes=Lenght19	AL732656,351260,351279;AE009948,351260,351279;CP000114,351260,351279;CP003810,351260,351279;CP003919,351260,351279;HF952104,351260,351279;HF952106,351260,351279;HF952105,351260,351279;CP007482,351260,351279;HG939456,351260,351279;CP007631,351260,351279;CP006910,351260,351279;CP007572,351260,351279;CP007571,351260,351279;CP007570,351260,351279;FO393392,351260,351279;CP010867,351260,351279;CP011325…
CP007632	Mauve	SHARED	351661	351748	.	.	.	Notes=Lenght87	AL732656,351661,351748;AE009948,351661,351748;CP000114,351661,351748;CP003919,351661,351748;HF952104,351661,351748;HF952106,351661,351748;HF952105,351661,351748;CP007482,351661,351748;CP007565,351661,351748;HG939456,351661,351748;CP007631,351661,351748;CP006910,351661,351748;CP007572,351661,351748;CP007571,351661,351748;CP007570,351661,351748;FO393392,351661,351748;CP010867,351661,351748;CP011325…
CP007632	Mauve	SHARED	351761	351860	.	.	.	Notes=Lenght99	AL732656,351761,351860;AE009948,351761,351860;CP000114,351761,351860;CP003919,351761,351860;HF952104,351761,351860;HF952106,351761,351860;HF952105,351761,351860;CP007482,351761,351860;CP007565,351761,351860;HG939456,351761,351860;CP007631,351761,351860;CP006910,351761,351860;CP007572,351761,351860;CP007571,351761,351860;CP007570,351761,351860;FO393392,351761,351860;CP010867,351761,351860;CP011325…
CP007632	Mauve	SHARED	351861	352010	.	.	.	Notes=Lenght149	AL732656,351861,352010;AE009948,351861,352010;CP000114,351861,352010;CP003919,351861,352010;HF952104,351861,352010;HF952106,351861,352010;HF952105,351861,352010;CP007482,351861,352010;CP007565,351861,352010;HG939456,351861,352010;CP007631,351861,352010;CP006910,351861,352010;CP007572,351861,352010;CP007571,351861,352010;CP007570,351861,352010;FO393392,351861,352010;CP010867,351861,352010;CP011327…
CP007632	Mauve	SHARED	352011	352045	.	.	.	Notes=Lenght34	AE009948,352011,352045;CP000114,352011,352045;CP003919,352011,352045;HF952104,352011,352045;HF952106,352011,352045;HF952105,352011,352045;CP007482,352011,352045;CP007565,352011,352045;HG939456,352011,352045;CP007631,352011,352045;CP006910,352011,352045;FO393392,352011,352045;CP010867,352011,352045;CP011327,352011,352045;CP011328,352011,352045;CP011329,352011,352045;CP010319,352011,352045;CP013202…
CP007632	Mauve	SHARED	352060	352264	.	.	.	Notes=Lenght204	AE009948,352060,352264;CP000114,352060,352264;CP003919,352060,352264;HF952104,352060,352264;HF952106,352060,352264;HF952105,352060,352264;CP007482,352060,352264;CP007565,352060,352264;HG939456,352060,352264;CP007631,352060,352264;CP006910,352060,352264;FO393392,352060,352264;CP010867,352060,352264;CP011326,352060,352264;CP011327,352060,352264;CP011328,352060,352264;CP011329,352060,352264;CP010319…
CP007632	Mauve	SHARED	365423	366496	.	.	.	Notes=Lenght1073	AL732656,365423,366496;AE009948,365423,366496;CP000114,365423,366496;CP003810,365423,366496;CP003919,365423,366496;HF952104,365423,366496;HF952106,365423,366496;HF952105,365423,366496;CP007482,365423,366496;CP007565,365423,366496;HG939456,365423,366496;CP007631,365423,366496;CP006910,365423,366496;CP007571,365423,366496;CP007570,365423,366496;FO393392,365423,366496;CP010867,365423,366496;CP011325…
CP007632	Mauve	SHARED	368704	368728	.	.	.	Notes=Lenght24	AL732656,368704,368728;AE009948,368704,368728;CP000114,368704,368728;CP003810,368704,368728;CP003919,368704,368728;HF952104,368704,368728;HF952106,368704,368728;HF952105,368704,368728;HG939456,368704,368728;CP007631,368704,368728;CP006910,368704,368728;CP007572,368704,368728;CP007571,368704,368728;CP007570,368704,368728;CP010867,368704,368728;CP011325,368704,368728;CP011326,368704,368728;CP011327…
CP007632	Mauve	SHARED	372005	372016	.	.	.	Notes=Lenght11	AL732656,372005,372016;AE009948,372005,372016;CP000114,372005,372016;CP003810,372005,372016;CP003919,372005,372016;HF952104,372005,372016;HF952106,372005,372016;HF952105,372005,372016;CP007482,372005,372016;CP007565,372005,372016;HG939456,372005,372016;CP007631,372005,372016;CP006910,372005,372016;CP007572,372005,372016;CP007571,372005,372016;CP007570,372005,372016;FO393392,372005,372016;CP010867…
CP007632	Mauve	SHARED	395025	395480	.	.	.	Notes=Lenght455	AL732656,395025,395480;AE009948,395025,395480;CP000114,395025,395480;CP003810,395025,395480;HF952104,395025,395480;HF952106,395025,395480;HF952105,395025,395480;CP007482,395025,395480;CP007565,395025,395480;HG939456,395025,395480;CP007631,395025,395480;CP006910,395025,395480;CP007572,395025,395480;CP007571,395025,395480;CP007570,395025,395480;FO393392,395025,395480;CP010867,395025,395480;CP011325…
CP007632	Mauve	SHARED	400972	402549	.	.	.	Notes=Lenght1577	AL732656,400972,402549;AE009948,400972,402549;CP000114,400972,402549;CP003810,400972,402549;HF952104,400972,402549;HF952106,400972,402549;HF952105,400972,402549;CP007482,400972,402549;CP007565,400972,402549;HG939456,400972,402549;CP007631,400972,402549;CP006910,400972,402549;CP007572,400972,402549;CP007571,400972,402549;CP007570,400972,402549;FO393392,400972,402549;CP010867,400972,402549;CP011325…
CP007632	Mauve	SHARED	405765	405790	.	.	.	Notes=Lenght25	AL732656,405765,405790;AE009948,405765,405790;CP000114,405765,405790;CP003810,405765,405790;HF952104,405765,405790;HF952106,405765,405790;HF952105,405765,405790;CP007482,405765,405790;CP007565,405765,405790;HG939456,405765,405790;CP007631,405765,405790;CP006910,405765,405790;CP007572,405765,405790;CP007571,405765,405790;CP007570,405765,405790;FO393392,405765,405790;CP010867,405765,405790;CP011325…
CP007632	Mauve	SHARED	408808	408857	.	.	.	Notes=Lenght49	AL732656,408808,408857;AE009948,408808,408857;CP000114,408808,408857;CP003810,408808,408857;HF952104,408808,408857;HF952106,408808,408857;HF952105,408808,408857;CP007482,408808,408857;CP007565,408808,408857;HG939456,408808,408857;CP007631,408808,408857;CP006910,408808,408857;CP007572,408808,408857;CP007571,408808,408857;CP007570,408808,408857;FO393392,408808,408857;CP010867,408808,408857;CP011325…
CP007632	Mauve	SHARED	410883	410981	.	.	.	Notes=Lenght98	AL732656,410883,410981;AE009948,410883,410981;CP000114,410883,410981;CP003810,410883,410981;CP003919,410883,410981;HF952104,410883,410981;HF952106,410883,410981;HF952105,410883,410981;CP007482,410883,410981;CP007565,410883,410981;CP007631,410883,410981;CP006910,410883,410981;CP007572,410883,410981;CP007571,410883,410981;CP007570,410883,410981;FO393392,410883,410981;CP010867,410883,410981;CP011325…
CP007632	Mauve	SHARED	415755	415845	.	.	.	Notes=Lenght90	AL732656,415755,415845;AE009948,415755,415845;CP000114,415755,415845;CP003810,415755,415845;CP003919,415755,415845;HF952104,415755,415845;HF952106,415755,415845;HF952105,415755,415845;HG939456,415755,415845;CP007631,415755,415845;CP006910,415755,415845;CP007572,415755,415845;CP007571,415755,415845;CP007570,415755,415845;CP010867,415755,415845;CP011325,415755,415845;CP011326,415755,415845;CP011327…
CP007632	Mauve	SHARED	418447	418515	.	.	.	Notes=Lenght68	AL732656,418447,418515;AE009948,418447,418515;CP000114,418447,418515;CP003810,418447,418515;HF952104,418447,418515;HF952106,418447,418515;HF952105,418447,418515;CP007482,418447,418515;CP007565,418447,418515;HG939456,418447,418515;CP007631,418447,418515;CP006910,418447,418515;CP007572,418447,418515;CP007571,418447,418515;CP007570,418447,418515;FO393392,418447,418515;CP010867,418447,418515;CP011325…
CP007632	Mauve	SHARED	418517	418678	.	.	.	Notes=Lenght161	AL732656,418517,418678;AE009948,418517,418678;CP000114,418517,418678;CP003810,418517,418678;HF952104,418517,418678;HG939456,418517,418678;CP007631,418517,418678;CP006910,418517,418678;CP007572,418517,418678;CP007571,418517,418678;CP007570,418517,418678;CP010867,418517,418678;CP011325,418517,418678;CP011326,418517,418678;CP011327,418517,418678;CP011329,418517,418678;CP012419,418517,418678;CP013202…
CP007632	Mauve	SHARED	424968	425191	.	.	.	Notes=Lenght223	AL732656,424968,425191;AE009948,424968,425191;CP000114,424968,425191;CP003810,424968,425191;CP003919,424968,425191;HF952104,424968,425191;HF952106,424968,425191;HF952105,424968,425191;CP007482,424968,425191;CP007565,424968,425191;CP007631,424968,425191;CP006910,424968,425191;CP007572,424968,425191;CP007571,424968,425191;CP007570,424968,425191;FO393392,424968,425191;CP010867,424968,425191;CP011325…
CP007632	Mauve	SHARED	425386	425640	.	.	.	Notes=Lenght254	AL732656,425386,425640;AE009948,425386,425640;CP000114,425386,425640;CP003810,425386,425640;CP003919,425386,425640;HF952104,425386,425640;HF952106,425386,425640;HF952105,425386,425640;CP007482,425386,425640;CP007565,425386,425640;CP007631,425386,425640;CP006910,425386,425640;CP007572,425386,425640;CP007571,425386,425640;CP007570,425386,425640;FO393392,425386,425640;CP010867,425386,425640;CP011325…
CP007632	Mauve	SHARED	430013	430024	.	.	.	Notes=Lenght11	AL732656,430013,430024;AE009948,430013,430024;CP000114,430013,430024;CP003810,430013,430024;CP003919,430013,430024;HF952104,430013,430024;HF952105,430013,430024;CP007482,430013,430024;CP007565,430013,430024;HG939456,430013,430024;CP007631,430013,430024;CP006910,430013,430024;CP007572,430013,430024;CP007571,430013,430024;CP007570,430013,430024;FO393392,430013,430024;CP010867,430013,430024;CP011325…
CP007632	Mauve	SHARED	430025	430675	.	.	.	Notes=Lenght650	AL732656,430025,430675;AE009948,430025,430675;CP000114,430025,430675;CP003810,430025,430675;CP003919,430025,430675;HF952104,430025,430675;CP007482,430025,430675;CP007565,430025,430675;HG939456,430025,430675;CP007631,430025,430675;CP006910,430025,430675;CP007572,430025,430675;CP007571,430025,430675;CP007570,430025,430675;FO393392,430025,430675;CP010867,430025,430675;CP011325,430025,430675;CP011326…
CP007632	Mauve	SHARED	436336	436357	.	.	.	Notes=Lenght21	AL732656,436336,436357;AE009948,436336,436357;CP000114,436336,436357;CP003810,436336,436357;CP003919,436336,436357;HF952104,436336,436357;HF952106,436336,436357;HF952105,436336,436357;CP007482,436336,436357;HG939456,436336,436357;CP007631,436336,436357;CP006910,436336,436357;CP007572,436336,436357;CP007571,436336,436357;CP007570,436336,436357;FO393392,436336,436357;CP010867,436336,436357;CP011325…
CP007632	Mauve	SHARED	436538	436951	.	.	.	Notes=Lenght413	AL732656,436538,436951;AE009948,436538,436951;CP000114,436538,436951;CP003810,436538,436951;CP003919,436538,436951;HF952104,436538,436951;HF952106,436538,436951;HF952105,436538,436951;HG939456,436538,436951;CP007631,436538,436951;CP006910,436538,436951;CP007572,436538,436951;CP007571,436538,436951;CP007570,436538,436951;CP010867,436538,436951;CP011325,436538,436951;CP011326,436538,436951;CP011327…
CP007632	Mauve	SHARED	438540	438682	.	.	.	Notes=Lenght142	AL732656,438540,438682;AE009948,438540,438682;CP000114,438540,438682;CP003810,438540,438682;CP003919,438540,438682;HF952104,438540,438682;HF952106,438540,438682;HF952105,438540,438682;HG939456,438540,438682;CP007631,438540,438682;CP006910,438540,438682;CP007572,438540,438682;CP007571,438540,438682;CP007570,438540,438682;CP010867,438540,438682;CP011325,438540,438682;CP011326,438540,438682;CP011327…
CP007632	Mauve	SHARED	438952	439064	.	.	.	Notes=Lenght112	AL732656,438952,439064;AE009948,438952,439064;CP000114,438952,439064;CP003810,438952,439064;CP003919,438952,439064;HF952104,438952,439064;HF952106,438952,439064;CP007482,438952,439064;CP007565,438952,439064;HG939456,438952,439064;CP007631,438952,439064;CP006910,438952,439064;CP007572,438952,439064;CP007571,438952,439064;CP007570,438952,439064;FO393392,438952,439064;CP010867,438952,439064;CP011325…
CP007632	Mauve	SHARED	439065	439124	.	.	.	Notes=Lenght59	AL732656,439065,439124;CP000114,439065,439124;CP003810,439065,439124;CP003919,439065,439124;HF952104,439065,439124;HF952106,439065,439124;CP007482,439065,439124;CP007565,439065,439124;HG939456,439065,439124;CP006910,439065,439124;CP007572,439065,439124;CP007571,439065,439124;CP007570,439065,439124;FO393392,439065,439124;CP010867,439065,439124;CP011325,439065,439124;CP011326,439065,439124;CP011327…
CP007632	Mauve	SHARED	439125	439823	.	.	.	Notes=Lenght698	AL732656,439125,439823;AE009948,439125,439823;CP000114,439125,439823;CP003810,439125,439823;CP003919,439125,439823;HF952104,439125,439823;HF952106,439125,439823;CP007482,439125,439823;CP007565,439125,439823;HG939456,439125,439823;CP007631,439125,439823;CP006910,439125,439823;CP007572,439125,439823;CP007571,439125,439823;CP007570,439125,439823;FO393392,439125,439823;CP010867,439125,439823;CP011325…
CP007632	Mauve	SHARED	439824	439963	.	.	.	Notes=Lenght139	AL732656,439824,439963;AE009948,439824,439963;CP000114,439824,439963;CP003810,439824,439963;HF952104,439824,439963;HF952106,439824,439963;CP007482,439824,439963;CP007565,439824,439963;HG939456,439824,439963;CP007631,439824,439963;CP006910,439824,439963;CP007572,439824,439963;CP007571,439824,439963;CP007570,439824,439963;FO393392,439824,439963;CP010867,439824,439963;CP011325,439824,439963;CP011326…
CP007632	Mauve	SHARED	439964	442674	.	.	.	Notes=Lenght2710	AL732656,439964,442674;AE009948,439964,442674;CP000114,439964,442674;CP003810,439964,442674;CP003919,439964,442674;HF952104,439964,442674;HF952106,439964,442674;CP007482,439964,442674;CP007565,439964,442674;HG939456,439964,442674;CP007631,439964,442674;CP006910,439964,442674;CP007572,439964,442674;CP007571,439964,442674;CP007570,439964,442674;FO393392,439964,442674;CP010867,439964,442674;CP011325…
CP007632	Mauve	SHARED	444738	446865	.	.	.	Notes=Lenght2127	AL732656,444738,446865;AE009948,444738,446865;CP000114,444738,446865;CP003810,444738,446865;HF952104,444738,446865;HG939456,444738,446865;CP007631,444738,446865;CP007572,444738,446865;CP007571,444738,446865;CP007570,444738,446865;CP010867,444738,446865;CP011325,444738,446865;CP011326,444738,446865;CP011327,444738,446865;CP011329,444738,446865;CP012419,444738,446865;CP013202,444738,446865;
CP007632	Mauve	SHARED	446866	446976	.	.	.	Notes=Lenght110	AL732656,446866,446976;AE009948,446866,446976;CP000114,446866,446976;HF952104,446866,446976;HG939456,446866,446976;CP007631,446866,446976;CP007572,446866,446976;CP007571,446866,446976;CP007570,446866,446976;CP010867,446866,446976;CP011326,446866,446976;CP011327,446866,446976;CP011329,446866,446976;CP012419,446866,446976;CP013202,446866,446976;
CP007632	Mauve	SHARED	449333	449386	.	.	.	Notes=Lenght53	AL732656,449333,449386;AE009948,449333,449386;CP000114,449333,449386;HF952104,449333,449386;CP007631,449333,449386;CP007572,449333,449386;CP007571,449333,449386;CP007570,449333,449386;CP010867,449333,449386;CP011325,449333,449386;CP012419,449333,449386;CP013202,449333,449386;
CP007632	Mauve	SHARED	449470	449566	.	.	.	Notes=Lenght96	AE009948,449470,449566;CP000114,449470,449566;HF952104,449470,449566;HG939456,449470,449566;CP007631,449470,449566;CP010867,449470,449566;CP011325,449470,449566;CP011329,449470,449566;CP012419,449470,449566;CP013202,449470,449566;
CP007632	Mauve	SHARED	449575	449863	.	.	.	Notes=Lenght288	AE009948,449575,449863;CP000114,449575,449863;CP003810,449575,449863;HF952104,449575,449863;HG939456,449575,449863;CP007631,449575,449863;CP010867,449575,449863;CP011325,449575,449863;CP011326,449575,449863;CP011327,449575,449863;CP011329,449575,449863;CP012419,449575,449863;CP013202,449575,449863;
CP007632	Mauve	SHARED	449864	449877	.	.	.	Notes=Lenght13	CP000114,449864,449877;CP003810,449864,449877;HF952104,449864,449877;HG939456,449864,449877;CP007631,449864,449877;CP010867,449864,449877;CP011325,449864,449877;CP011326,449864,449877;CP011327,449864,449877;CP012419,449864,449877;CP013202,449864,449877;
CP007632	Mauve	SHARED	449878	449912	.	.	.	Notes=Lenght34	AE009948,449878,449912;CP000114,449878,449912;CP003810,449878,449912;HF952104,449878,449912;HG939456,449878,449912;CP007631,449878,449912;CP010867,449878,449912;CP011325,449878,449912;CP011326,449878,449912;CP011327,449878,449912;CP011329,449878,449912;CP012419,449878,449912;CP013202,449878,449912;
CP007632	Mauve	SHARED	449913	450118	.	.	.	Notes=Lenght205	AE009948,449913,450118;CP000114,449913,450118;CP003810,449913,450118;HF952104,449913,450118;HG939456,449913,450118;CP007631,449913,450118;CP010867,449913,450118;CP011325,449913,450118;CP011326,449913,450118;CP011327,449913,450118;CP011329,449913,450118;CP012419,449913,450118;CP013202,449913,450118;
CP007632	Mauve	SHARED	494019	494186	.	.	.	Notes=Lenght167	AL732656,494019,494186;AE009948,494019,494186;CP000114,494019,494186;CP003810,494019,494186;HF952104,494019,494186;HF952106,494019,494186;HF952105,494019,494186;HG939456,494019,494186;CP007631,494019,494186;CP006910,494019,494186;CP007572,494019,494186;CP007571,494019,494186;CP007570,494019,494186;CP010867,494019,494186;CP011325,494019,494186;CP011326,494019,494186;CP011327,494019,494186;CP011329…
CP007632	Mauve	SHARED	497667	498081	.	.	.	Notes=Lenght414	AL732656,497667,498081;AE009948,497667,498081;CP000114,497667,498081;CP003810,497667,498081;HF952104,497667,498081;HF952106,497667,498081;HF952105,497667,498081;CP007482,497667,498081;CP007565,497667,498081;HG939456,497667,498081;CP007631,497667,498081;CP006910,497667,498081;CP007572,497667,498081;CP007571,497667,498081;CP007570,497667,498081;FO393392,497667,498081;CP010867,497667,498081;CP011325…
CP007632	Mauve	SHARED	509389	509648	.	.	.	Notes=Lenght259	AL732656,509389,509648;AE009948,509389,509648;CP000114,509389,509648;CP003810,509389,509648;HF952104,509389,509648;HF952106,509389,509648;HF952105,509389,509648;CP007482,509389,509648;CP007565,509389,509648;HG939456,509389,509648;CP007631,509389,509648;CP006910,509389,509648;CP007572,509389,509648;CP007571,509389,509648;CP007570,509389,509648;FO393392,509389,509648;CP010867,509389,509648;CP011325…
CP007632	Mauve	SHARED	509649	509834	.	.	.	Notes=Lenght185	AL732656,509649,509834;AE009948,509649,509834;CP000114,509649,509834;CP003810,509649,509834;HF952104,509649,509834;HF952106,509649,509834;HF952105,509649,509834;HG939456,509649,509834;CP007631,509649,509834;CP006910,509649,509834;CP007572,509649,509834;CP007571,509649,509834;CP007570,509649,509834;CP010867,509649,509834;CP011325,509649,509834;CP011326,509649,509834;CP011327,509649,509834;CP011329…
CP007632	Mauve	SHARED	509835	509928	.	.	.	Notes=Lenght93	AL732656,509835,509928;AE009948,509835,509928;CP000114,509835,509928;CP003810,509835,509928;HF952104,509835,509928;HF952106,509835,509928;HF952105,509835,509928;CP007482,509835,509928;CP007565,509835,509928;HG939456,509835,509928;CP007631,509835,509928;CP006910,509835,509928;CP007572,509835,509928;CP007571,509835,509928;CP007570,509835,509928;FO393392,509835,509928;CP010867,509835,509928;CP011325…
CP007632	Mauve	SHARED	525496	525542	.	.	.	Notes=Lenght46	AL732656,525496,525542;AE009948,525496,525542;CP000114,525496,525542;CP003810,525496,525542;CP003919,525496,525542;HF952104,525496,525542;HF952106,525496,525542;HF952105,525496,525542;CP007482,525496,525542;CP007565,525496,525542;CP007631,525496,525542;CP006910,525496,525542;FO393392,525496,525542;CP010867,525496,525542;CP011325,525496,525542;CP011326,525496,525542;CP011327,525496,525542;CP011328…
CP007632	Mauve	SHARED	526295	526483	.	.	.	Notes=Lenght188	AL732656,526295,526483;AE009948,526295,526483;CP000114,526295,526483;CP003810,526295,526483;HF952104,526295,526483;HF952106,526295,526483;HF952105,526295,526483;HG939456,526295,526483;CP007631,526295,526483;CP006910,526295,526483;CP007572,526295,526483;CP007571,526295,526483;CP007570,526295,526483;CP010867,526295,526483;CP011325,526295,526483;CP011326,526295,526483;CP011327,526295,526483;CP011329…
CP007632	Mauve	SHARED	542951	543031	.	.	.	Notes=Lenght80	AE009948,542951,543031;CP000114,542951,543031;CP003810,542951,543031;CP003919,542951,543031;HF952104,542951,543031;HF952106,542951,543031;HF952105,542951,543031;CP007482,542951,543031;CP007565,542951,543031;HG939456,542951,543031;CP007631,542951,543031;CP006910,542951,543031;FO393392,542951,543031;CP010867,542951,543031;CP011325,542951,543031;CP011326,542951,543031;CP011327,542951,543031;CP011328…
CP007632	Mauve	SHARED	544488	544526	.	.	.	Notes=Lenght38	AL732656,544488,544526;AE009948,544488,544526;CP000114,544488,544526;CP003810,544488,544526;HF952104,544488,544526;HF952106,544488,544526;HF952105,544488,544526;CP007482,544488,544526;CP007565,544488,544526;HG939456,544488,544526;CP007631,544488,544526;CP006910,544488,544526;CP007572,544488,544526;CP007571,544488,544526;CP007570,544488,544526;FO393392,544488,544526;CP010867,544488,544526;CP011325…
CP007632	Mauve	SHARED	547982	548022	.	.	.	Notes=Lenght40	AL732656,547982,548022;AE009948,547982,548022;CP000114,547982,548022;CP003810,547982,548022;HF952104,547982,548022;HF952106,547982,548022;HF952105,547982,548022;CP007482,547982,548022;CP007565,547982,548022;HG939456,547982,548022;CP007631,547982,548022;CP006910,547982,548022;CP007572,547982,548022;CP007571,547982,548022;CP007570,547982,548022;FO393392,547982,548022;CP010867,547982,548022;CP011325…
CP007632	Mauve	SHARED	548023	548084	.	.	.	Notes=Lenght61	AL732656,548023,548084;AE009948,548023,548084;CP000114,548023,548084;CP003810,548023,548084;HF952104,548023,548084;HF952106,548023,548084;HF952105,548023,548084;HG939456,548023,548084;CP007631,548023,548084;CP006910,548023,548084;CP007572,548023,548084;CP007571,548023,548084;CP007570,548023,548084;CP010867,548023,548084;CP011325,548023,548084;CP011326,548023,548084;CP011327,548023,548084;CP011329…
CP007632	Mauve	SHARED	551789	551844	.	.	.	Notes=Lenght55	AE009948,551789,551844;CP000114,551789,551844;CP003810,551789,551844;CP003919,551789,551844;HF952104,551789,551844;HF952106,551789,551844;HF952105,551789,551844;CP007482,551789,551844;CP007565,551789,551844;HG939456,551789,551844;CP007631,551789,551844;CP006910,551789,551844;FO393392,551789,551844;CP010867,551789,551844;CP011325,551789,551844;CP011326,551789,551844;CP011327,551789,551844;CP011328…
CP007632	Mauve	SHARED	553918	553960	.	.	.	Notes=Lenght42	AL732656,553918,553960;AE009948,553918,553960;CP000114,553918,553960;CP003810,553918,553960;HF952104,553918,553960;HF952106,553918,553960;HF952105,553918,553960;HG939456,553918,553960;CP007631,553918,553960;CP006910,553918,553960;CP007572,553918,553960;CP007571,553918,553960;CP007570,553918,553960;CP010867,553918,553960;CP011325,553918,553960;CP011326,553918,553960;CP011327,553918,553960;CP011329…
CP007632	Mauve	SHARED	576248	576277	.	.	.	Notes=Lenght29	AL732656,576248,576277;AE009948,576248,576277;CP000114,576248,576277;CP003810,576248,576277;CP003919,576248,576277;HF952104,576248,576277;HF952106,576248,576277;HF952105,576248,576277;HG939456,576248,576277;CP007631,576248,576277;CP006910,576248,576277;CP007572,576248,576277;CP007571,576248,576277;CP007570,576248,576277;CP010867,576248,576277;CP011325,576248,576277;CP011326,576248,576277;CP011327…
CP007632	Mauve	SHARED	628544	628560	.	.	.	Notes=Lenght16	AE009948,628544,628560;HF952104,628544,628560;CP007631,628544,628560;CP006910,628544,628560;CP007572,628544,628560;CP007571,628544,628560;CP007570,628544,628560;CP010867,628544,628560;CP013202,628544,628560;
CP007632	Mauve	SHARED	628561	635661	.	.	.	Notes=Lenght7100	AL732656,628561,635661;AE009948,628561,635661;CP000114,628561,635661;CP003810,628561,635661;HF952104,628561,635661;HG939456,628561,635661;CP007631,628561,635661;CP006910,628561,635661;CP007572,628561,635661;CP007571,628561,635661;CP007570,628561,635661;CP010867,628561,635661;CP011325,628561,635661;CP011326,628561,635661;CP011327,628561,635661;CP011329,628561,635661;CP012419,628561,635661;CP013202…
CP007632	Mauve	SHARED	635686	638262	.	.	.	Notes=Lenght2576	AL732656,635686,638262;AE009948,635686,638262;CP000114,635686,638262;CP003810,635686,638262;HF952104,635686,638262;HG939456,635686,638262;CP007631,635686,638262;CP006910,635686,638262;CP007572,635686,638262;CP007571,635686,638262;CP007570,635686,638262;CP010867,635686,638262;CP011325,635686,638262;CP011326,635686,638262;CP011327,635686,638262;CP011329,635686,638262;CP012419,635686,638262;CP013202…
CP007632	Mauve	SHARED	638284	638666	.	.	.	Notes=Lenght382	AL732656,638284,638666;AE009948,638284,638666;CP000114,638284,638666;CP003810,638284,638666;HF952104,638284,638666;HG939456,638284,638666;CP007631,638284,638666;CP006910,638284,638666;CP007572,638284,638666;CP007571,638284,638666;CP007570,638284,638666;CP010867,638284,638666;CP011325,638284,638666;CP011326,638284,638666;CP011327,638284,638666;CP011329,638284,638666;CP012419,638284,638666;CP013202…
CP007632	Mauve	SHARED	638756	638768	.	.	.	Notes=Lenght12	AE009948,638756,638768;CP000114,638756,638768;CP003810,638756,638768;CP003919,638756,638768;HF952104,638756,638768;HF952106,638756,638768;HF952105,638756,638768;CP007482,638756,638768;CP007565,638756,638768;HG939456,638756,638768;CP007631,638756,638768;CP006910,638756,638768;CP007572,638756,638768;CP007571,638756,638768;CP007570,638756,638768;FO393392,638756,638768;CP010867,638756,638768;CP011325…
CP007632	Mauve	SHARED	638769	638889	.	.	.	Notes=Lenght120	AE009948,638769,638889;CP000114,638769,638889;CP003810,638769,638889;CP003919,638769,638889;HF952104,638769,638889;HF952106,638769,638889;HF952105,638769,638889;CP007482,638769,638889;CP007565,638769,638889;HG939456,638769,638889;CP007631,638769,638889;CP006910,638769,638889;FO393392,638769,638889;CP010867,638769,638889;CP011325,638769,638889;CP011326,638769,638889;CP011327,638769,638889;CP011328…
CP007632	Mauve	SHARED	647963	648088	.	.	.	Notes=Lenght125	AL732656,647963,648088;AE009948,647963,648088;CP000114,647963,648088;CP003810,647963,648088;CP003919,647963,648088;HF952104,647963,648088;HF952106,647963,648088;HF952105,647963,648088;HG939456,647963,648088;CP007631,647963,648088;CP006910,647963,648088;CP007572,647963,648088;CP007571,647963,648088;CP007570,647963,648088;CP010867,647963,648088;CP011325,647963,648088;CP011326,647963,648088;CP011327…
CP007632	Mauve	SHARED	648091	648178	.	.	.	Notes=Lenght87	AL732656,648091,648178;AE009948,648091,648178;CP000114,648091,648178;CP003810,648091,648178;HF952104,648091,648178;HF952105,648091,648178;HG939456,648091,648178;CP007631,648091,648178;CP006910,648091,648178;CP007572,648091,648178;CP007571,648091,648178;CP007570,648091,648178;CP010867,648091,648178;CP011325,648091,648178;CP011326,648091,648178;CP011327,648091,648178;CP011329,648091,648178;CP010319…
CP007632	Mauve	SHARED	653875	653997	.	.	.	Notes=Lenght122	AE009948,653875,653997;CP000114,653875,653997;CP003810,653875,653997;HF952104,653875,653997;HG939456,653875,653997;CP007631,653875,653997;CP010867,653875,653997;CP011325,653875,653997;CP011326,653875,653997;CP011327,653875,653997;CP011329,653875,653997;CP012419,653875,653997;CP013202,653875,653997;
CP007632	Mauve	SHARED	653998	654432	.	.	.	Notes=Lenght434	AL732656,653998,654432;AE009948,653998,654432;CP000114,653998,654432;CP003810,653998,654432;HF952104,653998,654432;HG939456,653998,654432;CP007631,653998,654432;CP007572,653998,654432;CP007571,653998,654432;CP007570,653998,654432;CP010867,653998,654432;CP011325,653998,654432;CP011326,653998,654432;CP011327,653998,654432;CP011329,653998,654432;CP012419,653998,654432;CP013202,653998,654432;
CP007632	Mauve	SHARED	654433	654562	.	.	.	Notes=Lenght129	AL732656,654433,654562;AE009948,654433,654562;CP000114,654433,654562;CP003810,654433,654562;CP003919,654433,654562;HF952104,654433,654562;CP007482,654433,654562;CP007565,654433,654562;HG939456,654433,654562;CP007631,654433,654562;CP007572,654433,654562;CP007571,654433,654562;CP007570,654433,654562;FO393392,654433,654562;CP010867,654433,654562;CP011325,654433,654562;CP011326,654433,654562;CP011327…
CP007632	Mauve	SHARED	654563	654616	.	.	.	Notes=Lenght53	AL732656,654563,654616;AE009948,654563,654616;CP000114,654563,654616;CP003810,654563,654616;CP003919,654563,654616;HF952104,654563,654616;CP007482,654563,654616;CP007565,654563,654616;HG939456,654563,654616;CP007631,654563,654616;CP007572,654563,654616;CP007571,654563,654616;CP007570,654563,654616;FO393392,654563,654616;CP010867,654563,654616;CP011325,654563,654616;CP011326,654563,654616;CP011327…
CP007632	Mauve	SHARED	654620	654698	.	.	.	Notes=Lenght78	AL732656,654620,654698;AE009948,654620,654698;CP000114,654620,654698;CP003810,654620,654698;HF952104,654620,654698;CP007482,654620,654698;CP007565,654620,654698;HG939456,654620,654698;CP007631,654620,654698;CP006910,654620,654698;CP007572,654620,654698;CP007571,654620,654698;CP007570,654620,654698;FO393392,654620,654698;CP010867,654620,654698;CP011325,654620,654698;CP011326,654620,654698;CP011327…
CP007632	Mauve	SHARED	654699	654881	.	.	.	Notes=Lenght182	AL732656,654699,654881;AE009948,654699,654881;CP000114,654699,654881;CP003810,654699,654881;CP003919,654699,654881;HF952104,654699,654881;CP007482,654699,654881;CP007565,654699,654881;HG939456,654699,654881;CP007631,654699,654881;CP006910,654699,654881;CP007572,654699,654881;CP007571,654699,654881;CP007570,654699,654881;FO393392,654699,654881;CP010867,654699,654881;CP011325,654699,654881;CP011326…
CP007632	Mauve	SHARED	654882	654996	.	.	.	Notes=Lenght114	AL732656,654882,654996;AE009948,654882,654996;CP000114,654882,654996;CP003810,654882,654996;HF952104,654882,654996;CP007482,654882,654996;CP007565,654882,654996;HG939456,654882,654996;CP007631,654882,654996;CP006910,654882,654996;CP007572,654882,654996;CP007571,654882,654996;CP007570,654882,654996;FO393392,654882,654996;CP010867,654882,654996;CP011325,654882,654996;CP011326,654882,654996;CP011327…
CP007632	Mauve	SHARED	654997	656024	.	.	.	Notes=Lenght1027	AL732656,654997,656024;AE009948,654997,656024;CP000114,654997,656024;CP003810,654997,656024;HF952104,654997,656024;HG939456,654997,656024;CP007631,654997,656024;CP006910,654997,656024;CP007572,654997,656024;CP007571,654997,656024;CP007570,654997,656024;CP010867,654997,656024;CP011325,654997,656024;CP011326,654997,656024;CP011327,654997,656024;CP011329,654997,656024;CP012419,654997,656024;CP013202…
CP007632	Mauve	SHARED	656025	656046	.	.	.	Notes=Lenght21	AE009948,656025,656046;CP000114,656025,656046;CP003810,656025,656046;HF952104,656025,656046;HG939456,656025,656046;CP007631,656025,656046;CP010867,656025,656046;CP011325,656025,656046;CP011326,656025,656046;CP011327,656025,656046;CP011329,656025,656046;CP012419,656025,656046;CP013202,656025,656046;
CP007632	Mauve	SHARED	656048	656718	.	.	.	Notes=Lenght670	AE009948,656048,656718;CP000114,656048,656718;CP003810,656048,656718;HF952104,656048,656718;HG939456,656048,656718;CP007631,656048,656718;CP010867,656048,656718;CP011325,656048,656718;CP011326,656048,656718;CP011327,656048,656718;CP011329,656048,656718;CP012419,656048,656718;CP013202,656048,656718;
CP007632	Mauve	SHARED	656720	657221	.	.	.	Notes=Lenght501	AE009948,656720,657221;CP000114,656720,657221;CP003810,656720,657221;HF952104,656720,657221;HG939456,656720,657221;CP007631,656720,657221;CP010867,656720,657221;CP011325,656720,657221;CP011326,656720,657221;CP011327,656720,657221;CP011329,656720,657221;CP012419,656720,657221;CP013202,656720,657221;
CP007632	Mauve	SHARED	657226	659847	.	.	.	Notes=Lenght2621	AE009948,657226,659847;CP000114,657226,659847;CP003810,657226,659847;HF952104,657226,659847;HG939456,657226,659847;CP007631,657226,659847;CP010867,657226,659847;CP011325,657226,659847;CP011326,657226,659847;CP011327,657226,659847;CP011329,657226,659847;CP012419,657226,659847;CP013202,657226,659847;
CP007632	Mauve	SHARED	660967	664088	.	.	.	Notes=Lenght3121	AL732656,660967,664088;AE009948,660967,664088;CP000114,660967,664088;CP003810,660967,664088;HF952104,660967,664088;HF952106,660967,664088;HF952105,660967,664088;HG939456,660967,664088;CP007631,660967,664088;CP006910,660967,664088;CP007572,660967,664088;CP007571,660967,664088;CP007570,660967,664088;CP010867,660967,664088;CP011325,660967,664088;CP011326,660967,664088;CP011327,660967,664088;CP011329…
CP007632	Mauve	SHARED	664116	664315	.	.	.	Notes=Lenght199	AL732656,664116,664315;AE009948,664116,664315;CP000114,664116,664315;CP003810,664116,664315;HF952104,664116,664315;HF952106,664116,664315;HF952105,664116,664315;HG939456,664116,664315;CP007631,664116,664315;CP006910,664116,664315;CP007572,664116,664315;CP007571,664116,664315;CP007570,664116,664315;CP010867,664116,664315;CP011325,664116,664315;CP011326,664116,664315;CP011327,664116,664315;CP011329…
CP007632	Mauve	SHARED	664389	664514	.	.	.	Notes=Lenght125	AL732656,664389,664514;AE009948,664389,664514;CP000114,664389,664514;CP003810,664389,664514;HF952104,664389,664514;HF952106,664389,664514;HF952105,664389,664514;HG939456,664389,664514;CP007631,664389,664514;CP006910,664389,664514;CP007572,664389,664514;CP007571,664389,664514;CP007570,664389,664514;CP010867,664389,664514;CP011325,664389,664514;CP011326,664389,664514;CP011327,664389,664514;CP011329…
CP007632	Mauve	SHARED	664689	664814	.	.	.	Notes=Lenght125	AL732656,664689,664814;AE009948,664689,664814;CP000114,664689,664814;CP003810,664689,664814;HF952104,664689,664814;HF952106,664689,664814;HF952105,664689,664814;HG939456,664689,664814;CP007631,664689,664814;CP006910,664689,664814;CP007572,664689,664814;CP007571,664689,664814;CP007570,664689,664814;CP010867,664689,664814;CP011325,664689,664814;CP011326,664689,664814;CP011327,664689,664814;CP011329…
CP007632	Mauve	SHARED	664889	665065	.	.	.	Notes=Lenght176	AL732656,664889,665065;AE009948,664889,665065;CP000114,664889,665065;CP003810,664889,665065;HF952104,664889,665065;HF952106,664889,665065;HF952105,664889,665065;HG939456,664889,665065;CP007631,664889,665065;CP006910,664889,665065;CP007572,664889,665065;CP007571,664889,665065;CP007570,664889,665065;CP010867,664889,665065;CP011325,664889,665065;CP011326,664889,665065;CP011327,664889,665065;CP011329…
CP007632	Mauve	SHARED	665137	665338	.	.	.	Notes=Lenght201	AL732656,665137,665338;AE009948,665137,665338;CP000114,665137,665338;CP003810,665137,665338;HF952104,665137,665338;HF952106,665137,665338;HF952105,665137,665338;HG939456,665137,665338;CP007631,665137,665338;CP006910,665137,665338;CP007572,665137,665338;CP007571,665137,665338;CP007570,665137,665338;CP010867,665137,665338;CP011325,665137,665338;CP011326,665137,665338;CP011327,665137,665338;CP011329…
CP007632	Mauve	SHARED	665364	665563	.	.	.	Notes=Lenght199	AL732656,665364,665563;AE009948,665364,665563;CP000114,665364,665563;CP003810,665364,665563;HF952104,665364,665563;HF952106,665364,665563;HF952105,665364,665563;HG939456,665364,665563;CP007631,665364,665563;CP006910,665364,665563;CP007572,665364,665563;CP007571,665364,665563;CP007570,665364,665563;CP010867,665364,665563;CP011325,665364,665563;CP011326,665364,665563;CP011327,665364,665563;CP011329…
CP007632	Mauve	SHARED	665639	665786	.	.	.	Notes=Lenght147	AL732656,665639,665786;AE009948,665639,665786;CP000114,665639,665786;CP003810,665639,665786;HF952104,665639,665786;HF952106,665639,665786;HF952105,665639,665786;HG939456,665639,665786;CP007631,665639,665786;CP006910,665639,665786;CP007572,665639,665786;CP007571,665639,665786;CP007570,665639,665786;CP010867,665639,665786;CP011325,665639,665786;CP011326,665639,665786;CP011327,665639,665786;CP011329…
CP007632	Mauve	SHARED	665916	666036	.	.	.	Notes=Lenght120	AL732656,665916,666036;AE009948,665916,666036;CP000114,665916,666036;CP003810,665916,666036;HF952104,665916,666036;HF952106,665916,666036;HF952105,665916,666036;HG939456,665916,666036;CP007631,665916,666036;CP006910,665916,666036;CP007572,665916,666036;CP007571,665916,666036;CP007570,665916,666036;CP010867,665916,666036;CP011325,665916,666036;CP011326,665916,666036;CP011327,665916,666036;CP011329…
CP007632	Mauve	SHARED	666166	666291	.	.	.	Notes=Lenght125	AL732656,666166,666291;AE009948,666166,666291;CP000114,666166,666291;CP003810,666166,666291;HF952104,666166,666291;HF952106,666166,666291;HF952105,666166,666291;HG939456,666166,666291;CP007631,666166,666291;CP006910,666166,666291;CP007572,666166,666291;CP007571,666166,666291;CP007570,666166,666291;CP010867,666166,666291;CP011325,666166,666291;CP011326,666166,666291;CP011327,666166,666291;CP011329…
CP007632	Mauve	SHARED	666411	672838	.	.	.	Notes=Lenght6427	AL732656,666411,672838;AE009948,666411,672838;CP000114,666411,672838;CP003810,666411,672838;HF952104,666411,672838;HF952106,666411,672838;HF952105,666411,672838;HG939456,666411,672838;CP007631,666411,672838;CP006910,666411,672838;CP007572,666411,672838;CP007571,666411,672838;CP007570,666411,672838;CP010867,666411,672838;CP011325,666411,672838;CP011326,666411,672838;CP011327,666411,672838;CP011329…
CP007632	Mauve	SHARED	672840	677092	.	.	.	Notes=Lenght4252	AE009948,672840,677092;CP000114,672840,677092;CP003810,672840,677092;HF952104,672840,677092;HF952106,672840,677092;HF952105,672840,677092;HG939456,672840,677092;CP007631,672840,677092;CP010867,672840,677092;CP011325,672840,677092;CP011326,672840,677092;CP011327,672840,677092;CP011329,672840,677092;CP010319,672840,677092;CP012419,672840,677092;CP013202,672840,677092;
CP007632	Mauve	SHARED	677093	677159	.	.	.	Notes=Lenght66	AE009948,677093,677159;CP000114,677093,677159;CP003810,677093,677159;HF952104,677093,677159;HF952106,677093,677159;HF952105,677093,677159;HG939456,677093,677159;CP007631,677093,677159;CP010867,677093,677159;CP011325,677093,677159;CP011326,677093,677159;CP011327,677093,677159;CP011329,677093,677159;CP010319,677093,677159;CP012419,677093,677159;CP013202,677093,677159;
CP007632	Mauve	SHARED	677160	679627	.	.	.	Notes=Lenght2467	AE009948,677160,679627;CP000114,677160,679627;CP003810,677160,679627;HF952104,677160,679627;HF952106,677160,679627;HF952105,677160,679627;HG939456,677160,679627;CP007631,677160,679627;CP010867,677160,679627;CP011325,677160,679627;CP011326,677160,679627;CP011327,677160,679627;CP011329,677160,679627;CP010319,677160,679627;CP012419,677160,679627;CP013202,677160,679627;
CP007632	Mauve	SHARED	679682	679732	.	.	.	Notes=Lenght50	AE009948,679682,679732;CP000114,679682,679732;CP003810,679682,679732;HF952104,679682,679732;HF952106,679682,679732;HF952105,679682,679732;HG939456,679682,679732;CP007631,679682,679732;CP010867,679682,679732;CP011325,679682,679732;CP011326,679682,679732;CP011327,679682,679732;CP011329,679682,679732;CP010319,679682,679732;CP012419,679682,679732;CP013202,679682,679732;
CP007632	Mauve	SHARED	679769	680398	.	.	.	Notes=Lenght629	AE009948,679769,680398;CP000114,679769,680398;CP003810,679769,680398;HF952104,679769,680398;HF952106,679769,680398;HF952105,679769,680398;HG939456,679769,680398;CP007631,679769,680398;CP010867,679769,680398;CP011325,679769,680398;CP011326,679769,680398;CP011327,679769,680398;CP011329,679769,680398;CP010319,679769,680398;CP012419,679769,680398;CP013202,679769,680398;
CP007632	Mauve	SHARED	680400	680802	.	.	.	Notes=Lenght402	AE009948,680400,680802;CP000114,680400,680802;CP003810,680400,680802;HF952104,680400,680802;HF952106,680400,680802;HF952105,680400,680802;HG939456,680400,680802;CP007631,680400,680802;CP010867,680400,680802;CP011325,680400,680802;CP011326,680400,680802;CP011327,680400,680802;CP011329,680400,680802;CP010319,680400,680802;CP012419,680400,680802;CP013202,680400,680802;
CP007632	Mauve	SHARED	680803	681320	.	.	.	Notes=Lenght517	AE009948,680803,681320;CP000114,680803,681320;CP003810,680803,681320;HF952104,680803,681320;HG939456,680803,681320;CP007631,680803,681320;CP010867,680803,681320;CP011325,680803,681320;CP011326,680803,681320;CP011327,680803,681320;CP011329,680803,681320;CP010319,680803,681320;CP012419,680803,681320;CP013202,680803,681320;
CP007632	Mauve	SHARED	681401	681481	.	.	.	Notes=Lenght80	AE009948,681401,681481;CP000114,681401,681481;CP003810,681401,681481;HF952104,681401,681481;HG939456,681401,681481;CP007631,681401,681481;CP010867,681401,681481;CP011325,681401,681481;CP011326,681401,681481;CP011327,681401,681481;CP011329,681401,681481;CP010319,681401,681481;CP012419,681401,681481;CP013202,681401,681481;
CP007632	Mauve	SHARED	681482	681563	.	.	.	Notes=Lenght81	AE009948,681482,681563;CP000114,681482,681563;CP003810,681482,681563;CP003919,681482,681563;HF952104,681482,681563;CP007482,681482,681563;CP007565,681482,681563;HG939456,681482,681563;CP007631,681482,681563;FO393392,681482,681563;CP010867,681482,681563;CP011325,681482,681563;CP011326,681482,681563;CP011327,681482,681563;CP011328,681482,681563;CP011329,681482,681563;CP012419,681482,681563;CP013202…
CP007632	Mauve	SHARED	681564	681802	.	.	.	Notes=Lenght238	AE009948,681564,681802;CP000114,681564,681802;CP003810,681564,681802;HF952104,681564,681802;HG939456,681564,681802;CP007631,681564,681802;CP010867,681564,681802;CP011325,681564,681802;CP011326,681564,681802;CP011327,681564,681802;CP011329,681564,681802;CP010319,681564,681802;CP012419,681564,681802;CP013202,681564,681802;
CP007632	Mauve	SHARED	682058	682459	.	.	.	Notes=Lenght401	AE009948,682058,682459;CP000114,682058,682459;CP003810,682058,682459;CP003919,682058,682459;HF952104,682058,682459;CP007482,682058,682459;CP007565,682058,682459;HG939456,682058,682459;CP007631,682058,682459;FO393392,682058,682459;CP010867,682058,682459;CP011325,682058,682459;CP011326,682058,682459;CP011327,682058,682459;CP011328,682058,682459;CP011329,682058,682459;CP012419,682058,682459;CP013202…
CP007632	Mauve	SHARED	682538	683558	.	.	.	Notes=Lenght1020	AE009948,682538,683558;CP000114,682538,683558;CP003810,682538,683558;CP003919,682538,683558;HF952104,682538,683558;CP007482,682538,683558;CP007565,682538,683558;HG939456,682538,683558;CP007631,682538,683558;FO393392,682538,683558;CP010867,682538,683558;CP011325,682538,683558;CP011326,682538,683558;CP011327,682538,683558;CP011328,682538,683558;CP011329,682538,683558;CP012419,682538,683558;CP013202…
CP007632	Mauve	SHARED	683559	683581	.	.	.	Notes=Lenght22	AE009948,683559,683581;CP000114,683559,683581;CP003810,683559,683581;CP003919,683559,683581;HF952104,683559,683581;HF952105,683559,683581;CP007482,683559,683581;CP007565,683559,683581;HG939456,683559,683581;CP007631,683559,683581;FO393392,683559,683581;CP010867,683559,683581;CP011325,683559,683581;CP011326,683559,683581;CP011327,683559,683581;CP011328,683559,683581;CP011329,683559,683581;CP012419…
CP007632	Mauve	SHARED	683596	683828	.	.	.	Notes=Lenght232	AE009948,683596,683828;CP000114,683596,683828;CP003810,683596,683828;CP003919,683596,683828;HF952104,683596,683828;CP007482,683596,683828;CP007565,683596,683828;HG939456,683596,683828;CP007631,683596,683828;FO393392,683596,683828;CP010867,683596,683828;CP011325,683596,683828;CP011326,683596,683828;CP011327,683596,683828;CP011328,683596,683828;CP011329,683596,683828;CP010319,683596,683828;CP012419…
CP007632	Mauve	SHARED	683829	683848	.	.	.	Notes=Lenght19	AE009948,683829,683848;CP000114,683829,683848;CP003810,683829,683848;CP003919,683829,683848;HF952104,683829,683848;CP007482,683829,683848;CP007565,683829,683848;CP007631,683829,683848;FO393392,683829,683848;CP010867,683829,683848;CP011325,683829,683848;CP011326,683829,683848;CP011327,683829,683848;CP011328,683829,683848;CP011329,683829,683848;CP010319,683829,683848;CP012419,683829,683848;CP013202…
CP007632	Mauve	SHARED	683849	685980	.	.	.	Notes=Lenght2131	AE009948,683849,685980;CP000114,683849,685980;CP003810,683849,685980;CP003919,683849,685980;HF952104,683849,685980;CP007482,683849,685980;CP007565,683849,685980;HG939456,683849,685980;CP007631,683849,685980;FO393392,683849,685980;CP010867,683849,685980;CP011325,683849,685980;CP011326,683849,685980;CP011327,683849,685980;CP011328,683849,685980;CP011329,683849,685980;CP010319,683849,685980;CP012419…
CP007632	Mauve	SHARED	685981	686128	.	.	.	Notes=Lenght147	AE009948,685981,686128;CP000114,685981,686128;CP003810,685981,686128;CP003919,685981,686128;HF952104,685981,686128;HF952106,685981,686128;HF952105,685981,686128;CP007482,685981,686128;CP007565,685981,686128;HG939456,685981,686128;CP007631,685981,686128;FO393392,685981,686128;CP010867,685981,686128;CP011325,685981,686128;CP011326,685981,686128;CP011327,685981,686128;CP011328,685981,686128;CP011329…
CP007632	Mauve	SHARED	695247	695291	.	.	.	Notes=Lenght44	AL732656,695247,695291;AE009948,695247,695291;CP000114,695247,695291;CP003810,695247,695291;HF952104,695247,695291;HF952106,695247,695291;HF952105,695247,695291;CP007482,695247,695291;CP007565,695247,695291;HG939456,695247,695291;CP007631,695247,695291;CP006910,695247,695291;CP007572,695247,695291;CP007571,695247,695291;CP007570,695247,695291;FO393392,695247,695291;CP010867,695247,695291;CP011325…
CP007632	Mauve	SHARED	700326	702045	.	.	.	Notes=Lenght1719	AL732656,700326,702045;AE009948,700326,702045;CP000114,700326,702045;CP003810,700326,702045;HF952104,700326,702045;HF952106,700326,702045;HF952105,700326,702045;CP007482,700326,702045;CP007565,700326,702045;HG939456,700326,702045;CP007631,700326,702045;CP006910,700326,702045;CP007572,700326,702045;CP007571,700326,702045;CP007570,700326,702045;FO393392,700326,702045;CP010867,700326,702045;CP011325…
CP007632	Mauve	SHARED	703249	703470	.	.	.	Notes=Lenght221	AL732656,703249,703470;AE009948,703249,703470;CP000114,703249,703470;CP003810,703249,703470;CP003919,703249,703470;HF952104,703249,703470;HF952106,703249,703470;HF952105,703249,703470;HG939456,703249,703470;CP007631,703249,703470;CP006910,703249,703470;CP007572,703249,703470;CP007571,703249,703470;CP007570,703249,703470;CP010867,703249,703470;CP011325,703249,703470;CP011326,703249,703470;CP011327…
CP007632	Mauve	SHARED	703522	703623	.	.	.	Notes=Lenght101	AL732656,703522,703623;AE009948,703522,703623;CP000114,703522,703623;CP003810,703522,703623;CP003919,703522,703623;HF952104,703522,703623;HF952106,703522,703623;HF952105,703522,703623;CP007482,703522,703623;CP007565,703522,703623;HG939456,703522,703623;CP007631,703522,703623;CP006910,703522,703623;FO393392,703522,703623;CP010867,703522,703623;CP011325,703522,703623;CP011326,703522,703623;CP011327…
CP007632	Mauve	SHARED	703964	704045	.	.	.	Notes=Lenght81	AL732656,703964,704045;AE009948,703964,704045;CP000114,703964,704045;CP003810,703964,704045;HF952104,703964,704045;HF952106,703964,704045;HF952105,703964,704045;CP007482,703964,704045;CP007565,703964,704045;HG939456,703964,704045;CP007631,703964,704045;CP006910,703964,704045;CP007572,703964,704045;CP007571,703964,704045;CP007570,703964,704045;FO393392,703964,704045;CP010867,703964,704045;CP011325…
CP007632	Mauve	SHARED	704395	709141	.	.	.	Notes=Lenght4746	AL732656,704395,709141;AE009948,704395,709141;CP000114,704395,709141;CP003810,704395,709141;HF952104,704395,709141;HF952106,704395,709141;HF952105,704395,709141;CP007482,704395,709141;CP007565,704395,709141;HG939456,704395,709141;CP007631,704395,709141;CP006910,704395,709141;CP007572,704395,709141;CP007571,704395,709141;CP007570,704395,709141;FO393392,704395,709141;CP010867,704395,709141;CP011325…
CP007632	Mauve	SHARED	709142	709291	.	.	.	Notes=Lenght149	AL732656,709142,709291;AE009948,709142,709291;CP000114,709142,709291;CP003810,709142,709291;HF952104,709142,709291;HF952106,709142,709291;HF952105,709142,709291;HG939456,709142,709291;CP007631,709142,709291;CP006910,709142,709291;CP007572,709142,709291;CP007571,709142,709291;CP007570,709142,709291;CP010867,709142,709291;CP011325,709142,709291;CP011326,709142,709291;CP011327,709142,709291;CP011329…
CP007632	Mauve	SHARED	709292	710379	.	.	.	Notes=Lenght1087	AL732656,709292,710379;AE009948,709292,710379;CP000114,709292,710379;CP003810,709292,710379;HF952104,709292,710379;HF952106,709292,710379;HF952105,709292,710379;CP007482,709292,710379;CP007565,709292,710379;HG939456,709292,710379;CP007631,709292,710379;CP006910,709292,710379;CP007572,709292,710379;CP007571,709292,710379;CP007570,709292,710379;FO393392,709292,710379;CP010867,709292,710379;CP011325…
CP007632	Mauve	SHARED	710380	710394	.	.	.	Notes=Lenght14	AL732656,710380,710394;AE009948,710380,710394;CP000114,710380,710394;CP003810,710380,710394;HF952104,710380,710394;HF952106,710380,710394;HF952105,710380,710394;HG939456,710380,710394;CP007631,710380,710394;CP006910,710380,710394;CP007572,710380,710394;CP007571,710380,710394;CP007570,710380,710394;CP010867,710380,710394;CP011325,710380,710394;CP011326,710380,710394;CP011327,710380,710394;CP011329…
CP007632	Mauve	SHARED	710396	710415	.	.	.	Notes=Lenght19	AL732656,710396,710415;AE009948,710396,710415;CP000114,710396,710415;CP003810,710396,710415;HF952104,710396,710415;HF952106,710396,710415;HF952105,710396,710415;HG939456,710396,710415;CP007631,710396,710415;CP006910,710396,710415;CP007572,710396,710415;CP007571,710396,710415;CP007570,710396,710415;CP010867,710396,710415;CP011325,710396,710415;CP011326,710396,710415;CP011327,710396,710415;CP010319…
CP007632	Mauve	SHARED	710416	711446	.	.	.	Notes=Lenght1030	AL732656,710416,711446;AE009948,710416,711446;CP000114,710416,711446;CP003810,710416,711446;HF952104,710416,711446;HF952106,710416,711446;HF952105,710416,711446;CP007482,710416,711446;CP007565,710416,711446;HG939456,710416,711446;CP007631,710416,711446;CP006910,710416,711446;CP007572,710416,711446;CP007571,710416,711446;CP007570,710416,711446;FO393392,710416,711446;CP010867,710416,711446;CP011325…
CP007632	Mauve	SHARED	713063	713083	.	.	.	Notes=Lenght20	AL732656,713063,713083;AE009948,713063,713083;CP000114,713063,713083;CP003810,713063,713083;CP003919,713063,713083;HF952104,713063,713083;HF952106,713063,713083;HF952105,713063,713083;CP007482,713063,713083;CP007565,713063,713083;HG939456,713063,713083;CP007631,713063,713083;CP006910,713063,713083;CP007572,713063,713083;CP007571,713063,713083;CP007570,713063,713083;FO393392,713063,713083;CP010867…
CP007632	Mauve	SHARED	723913	724075	.	.	.	Notes=Lenght162	AL732656,723913,724075;AE009948,723913,724075;CP000114,723913,724075;CP003810,723913,724075;CP003919,723913,724075;HF952104,723913,724075;HF952106,723913,724075;HF952105,723913,724075;HG939456,723913,724075;CP007631,723913,724075;CP006910,723913,724075;CP007572,723913,724075;CP007571,723913,724075;CP007570,723913,724075;CP010867,723913,724075;CP011325,723913,724075;CP011326,723913,724075;CP011327…
CP007632	Mauve	SHARED	728402	728479	.	.	.	Notes=Lenght77	AL732656,728402,728479;AE009948,728402,728479;CP000114,728402,728479;CP003810,728402,728479;HF952104,728402,728479;HF952106,728402,728479;HF952105,728402,728479;CP007482,728402,728479;CP007565,728402,728479;HG939456,728402,728479;CP007631,728402,728479;CP006910,728402,728479;CP007572,728402,728479;CP007571,728402,728479;CP007570,728402,728479;FO393392,728402,728479;CP010867,728402,728479;CP011325…
CP007632	Mauve	SHARED	733585	734144	.	.	.	Notes=Lenght559	AL732656,733585,734144;AE009948,733585,734144;CP000114,733585,734144;CP003810,733585,734144;HF952104,733585,734144;HF952106,733585,734144;HF952105,733585,734144;CP007482,733585,734144;CP007565,733585,734144;HG939456,733585,734144;CP007631,733585,734144;CP006910,733585,734144;CP007572,733585,734144;CP007571,733585,734144;CP007570,733585,734144;FO393392,733585,734144;CP010867,733585,734144;CP011325…
CP007632	Mauve	SHARED	750924	751147	.	.	.	Notes=Lenght223	AL732656,750924,751147;AE009948,750924,751147;CP003919,750924,751147;HF952104,750924,751147;HF952106,750924,751147;HF952105,750924,751147;CP007482,750924,751147;CP007565,750924,751147;HG939456,750924,751147;CP007631,750924,751147;CP006910,750924,751147;CP007572,750924,751147;CP007571,750924,751147;CP007570,750924,751147;FO393392,750924,751147;CP010867,750924,751147;CP011328,750924,751147;CP011329…
CP007632	Mauve	SHARED	753139	753193	.	.	.	Notes=Lenght54	AL732656,753139,753193;AE009948,753139,753193;CP000114,753139,753193;CP003810,753139,753193;HF952104,753139,753193;HF952106,753139,753193;HF952105,753139,753193;CP007482,753139,753193;CP007565,753139,753193;HG939456,753139,753193;CP007631,753139,753193;CP006910,753139,753193;CP007572,753139,753193;CP007571,753139,753193;CP007570,753139,753193;FO393392,753139,753193;CP010867,753139,753193;CP011325…
CP007632	Mauve	SHARED	753837	754015	.	.	.	Notes=Lenght178	AL732656,753837,754015;AE009948,753837,754015;CP000114,753837,754015;CP003810,753837,754015;CP003919,753837,754015;HF952104,753837,754015;HF952106,753837,754015;HF952105,753837,754015;CP007482,753837,754015;CP007565,753837,754015;HG939456,753837,754015;CP007631,753837,754015;CP006910,753837,754015;CP007572,753837,754015;CP007571,753837,754015;CP007570,753837,754015;FO393392,753837,754015;CP010867…
CP007632	Mauve	SHARED	763092	763165	.	.	.	Notes=Lenght73	AL732656,763092,763165;AE009948,763092,763165;CP000114,763092,763165;CP003810,763092,763165;CP003919,763092,763165;HF952104,763092,763165;HF952106,763092,763165;HF952105,763092,763165;HG939456,763092,763165;CP007631,763092,763165;CP006910,763092,763165;CP007572,763092,763165;CP007571,763092,763165;CP007570,763092,763165;CP010867,763092,763165;CP011325,763092,763165;CP011326,763092,763165;CP011327…
CP007632	Mauve	SHARED	763265	763425	.	.	.	Notes=Lenght160	AL732656,763265,763425;AE009948,763265,763425;CP000114,763265,763425;CP003810,763265,763425;CP003919,763265,763425;HF952104,763265,763425;HF952106,763265,763425;HF952105,763265,763425;HG939456,763265,763425;CP007631,763265,763425;CP006910,763265,763425;CP007572,763265,763425;CP007571,763265,763425;CP007570,763265,763425;CP010867,763265,763425;CP011325,763265,763425;CP011326,763265,763425;CP011327…
CP007632	Mauve	SHARED	784198	784621	.	.	.	Notes=Lenght423	AL732656,784198,784621;AE009948,784198,784621;CP000114,784198,784621;CP003810,784198,784621;HF952104,784198,784621;HF952106,784198,784621;HF952105,784198,784621;CP007482,784198,784621;CP007565,784198,784621;HG939456,784198,784621;CP007631,784198,784621;CP006910,784198,784621;CP007572,784198,784621;CP007571,784198,784621;CP007570,784198,784621;FO393392,784198,784621;CP010867,784198,784621;CP011325…
CP007632	Mauve	SHARED	784695	785024	.	.	.	Notes=Lenght329	AL732656,784695,785024;AE009948,784695,785024;CP000114,784695,785024;CP003810,784695,785024;HF952104,784695,785024;HF952106,784695,785024;HF952105,784695,785024;CP007482,784695,785024;CP007565,784695,785024;HG939456,784695,785024;CP007631,784695,785024;CP006910,784695,785024;CP007572,784695,785024;CP007571,784695,785024;CP007570,784695,785024;FO393392,784695,785024;CP010867,784695,785024;CP011325…
CP007632	Mauve	SHARED	788693	788728	.	.	.	Notes=Lenght35	AL732656,788693,788728;AE009948,788693,788728;CP000114,788693,788728;CP003810,788693,788728;HF952104,788693,788728;HF952106,788693,788728;HF952105,788693,788728;HG939456,788693,788728;CP007631,788693,788728;CP006910,788693,788728;CP007572,788693,788728;CP007571,788693,788728;CP007570,788693,788728;CP010867,788693,788728;CP011325,788693,788728;CP011326,788693,788728;CP011327,788693,788728;CP011329…
CP007632	Mauve	SHARED	795519	795866	.	.	.	Notes=Lenght347	AL732656,795519,795866;AE009948,795519,795866;CP000114,795519,795866;CP003810,795519,795866;CP003919,795519,795866;HF952104,795519,795866;HF952106,795519,795866;HF952105,795519,795866;HG939456,795519,795866;CP007631,795519,795866;CP006910,795519,795866;CP007572,795519,795866;CP007571,795519,795866;CP007570,795519,795866;CP010867,795519,795866;CP011325,795519,795866;CP011326,795519,795866;CP011327…
CP007632	Mauve	SHARED	797157	797393	.	.	.	Notes=Lenght236	AL732656,797157,797393;AE009948,797157,797393;CP000114,797157,797393;CP003810,797157,797393;HF952104,797157,797393;HF952106,797157,797393;HF952105,797157,797393;CP007482,797157,797393;CP007565,797157,797393;HG939456,797157,797393;CP007631,797157,797393;CP006910,797157,797393;CP007572,797157,797393;CP007571,797157,797393;CP007570,797157,797393;FO393392,797157,797393;CP010867,797157,797393;CP011325…
CP007632	Mauve	SHARED	800311	801632	.	.	.	Notes=Lenght1321	AL732656,800311,801632;AE009948,800311,801632;CP000114,800311,801632;CP003810,800311,801632;CP003919,800311,801632;HF952104,800311,801632;HF952106,800311,801632;HF952105,800311,801632;HG939456,800311,801632;CP007631,800311,801632;CP006910,800311,801632;CP007572,800311,801632;CP007571,800311,801632;CP007570,800311,801632;CP010867,800311,801632;CP011325,800311,801632;CP011326,800311,801632;CP011327…
CP007632	Mauve	SHARED	806111	806756	.	.	.	Notes=Lenght645	AL732656,806111,806756;AE009948,806111,806756;CP000114,806111,806756;CP003810,806111,806756;CP003919,806111,806756;HF952104,806111,806756;HF952106,806111,806756;HF952105,806111,806756;CP007482,806111,806756;CP007565,806111,806756;HG939456,806111,806756;CP007631,806111,806756;CP006910,806111,806756;CP007572,806111,806756;FO393392,806111,806756;CP010867,806111,806756;CP011325,806111,806756;CP011326…
CP007632	Mauve	SHARED	806757	807283	.	.	.	Notes=Lenght526	AL732656,806757,807283;AE009948,806757,807283;CP000114,806757,807283;CP003810,806757,807283;CP003919,806757,807283;HF952104,806757,807283;HF952106,806757,807283;HF952105,806757,807283;CP007482,806757,807283;CP007565,806757,807283;HG939456,806757,807283;CP007631,806757,807283;CP006910,806757,807283;CP007572,806757,807283;CP007570,806757,807283;FO393392,806757,807283;CP010867,806757,807283;CP011325…
CP007632	Mauve	SHARED	824815	825154	.	.	.	Notes=Lenght339	AL732656,824815,825154;AE009948,824815,825154;CP000114,824815,825154;CP003810,824815,825154;CP003919,824815,825154;HF952104,824815,825154;HF952106,824815,825154;HF952105,824815,825154;HG939456,824815,825154;CP007631,824815,825154;CP006910,824815,825154;CP007572,824815,825154;CP007571,824815,825154;CP007570,824815,825154;CP010867,824815,825154;CP011325,824815,825154;CP011326,824815,825154;CP011327…
CP007632	Mauve	SHARED	826221	826494	.	.	.	Notes=Lenght273	AL732656,826221,826494;AE009948,826221,826494;CP000114,826221,826494;CP003810,826221,826494;CP003919,826221,826494;HF952104,826221,826494;HF952106,826221,826494;HF952105,826221,826494;HG939456,826221,826494;CP007631,826221,826494;CP006910,826221,826494;CP007572,826221,826494;CP007571,826221,826494;CP007570,826221,826494;CP010867,826221,826494;CP011325,826221,826494;CP011326,826221,826494;CP011327…
CP007632	Mauve	SHARED	827554	827599	.	.	.	Notes=Lenght45	AL732656,827554,827599;AE009948,827554,827599;CP000114,827554,827599;CP003810,827554,827599;CP003919,827554,827599;HF952104,827554,827599;HF952106,827554,827599;HF952105,827554,827599;HG939456,827554,827599;CP007631,827554,827599;CP006910,827554,827599;CP007572,827554,827599;CP007571,827554,827599;CP007570,827554,827599;CP010867,827554,827599;CP011325,827554,827599;CP011326,827554,827599;CP011327…
CP007632	Mauve	SHARED	827841	828110	.	.	.	Notes=Lenght269	AL732656,827841,828110;AE009948,827841,828110;CP000114,827841,828110;CP003810,827841,828110;HF952104,827841,828110;HF952106,827841,828110;HF952105,827841,828110;HG939456,827841,828110;CP007631,827841,828110;CP006910,827841,828110;CP007572,827841,828110;CP007571,827841,828110;CP007570,827841,828110;CP010867,827841,828110;CP011325,827841,828110;CP011326,827841,828110;CP011327,827841,828110;CP011329…
CP007632	Mauve	SHARED	835983	836039	.	.	.	Notes=Lenght56	AL732656,835983,836039;AE009948,835983,836039;CP000114,835983,836039;CP003810,835983,836039;HF952104,835983,836039;HF952106,835983,836039;HF952105,835983,836039;CP007482,835983,836039;CP007565,835983,836039;HG939456,835983,836039;CP007631,835983,836039;CP006910,835983,836039;CP007572,835983,836039;CP007571,835983,836039;CP007570,835983,836039;FO393392,835983,836039;CP010867,835983,836039;CP011325…
CP007632	Mauve	SHARED	836040	836093	.	.	.	Notes=Lenght53	AL732656,836040,836093;AE009948,836040,836093;CP000114,836040,836093;CP003810,836040,836093;HF952104,836040,836093;HF952106,836040,836093;HF952105,836040,836093;HG939456,836040,836093;CP007631,836040,836093;CP006910,836040,836093;CP007572,836040,836093;CP007571,836040,836093;CP007570,836040,836093;CP010867,836040,836093;CP011325,836040,836093;CP011326,836040,836093;CP011327,836040,836093;CP011329…
CP007632	Mauve	SHARED	845864	845891	.	.	.	Notes=Lenght27	AL732656,845864,845891;AE009948,845864,845891;CP000114,845864,845891;CP003810,845864,845891;HF952104,845864,845891;HF952106,845864,845891;HF952105,845864,845891;HG939456,845864,845891;CP007631,845864,845891;CP006910,845864,845891;CP007572,845864,845891;CP007571,845864,845891;CP007570,845864,845891;CP010867,845864,845891;CP011325,845864,845891;CP011326,845864,845891;CP011327,845864,845891;CP011329…
CP007632	Mauve	SHARED	847389	847479	.	.	.	Notes=Lenght90	AL732656,847389,847479;AE009948,847389,847479;CP000114,847389,847479;CP003810,847389,847479;CP003919,847389,847479;HF952104,847389,847479;HF952106,847389,847479;HF952105,847389,847479;CP007482,847389,847479;CP007565,847389,847479;HG939456,847389,847479;CP007631,847389,847479;CP006910,847389,847479;CP007572,847389,847479;CP007571,847389,847479;CP007570,847389,847479;FO393392,847389,847479;CP010867…
CP007632	Mauve	SHARED	850659	853212	.	.	.	Notes=Lenght2553	AL732656,850659,853212;AE009948,850659,853212;CP000114,850659,853212;CP003810,850659,853212;CP003919,850659,853212;HF952104,850659,853212;HF952106,850659,853212;CP007482,850659,853212;CP007565,850659,853212;HG939456,850659,853212;CP007631,850659,853212;CP006910,850659,853212;CP007572,850659,853212;CP007571,850659,853212;CP007570,850659,853212;FO393392,850659,853212;CP010867,850659,853212;CP011325…
CP007632	Mauve	SHARED	865428	865466	.	.	.	Notes=Lenght38	AE009948,865428,865466;CP000114,865428,865466;CP003810,865428,865466;CP003919,865428,865466;HF952104,865428,865466;HF952106,865428,865466;HF952105,865428,865466;CP007482,865428,865466;CP007565,865428,865466;HG939456,865428,865466;CP007631,865428,865466;CP006910,865428,865466;FO393392,865428,865466;CP010867,865428,865466;CP011325,865428,865466;CP011326,865428,865466;CP011327,865428,865466;CP011328…
CP007632	Mauve	SHARED	866480	866803	.	.	.	Notes=Lenght323	AL732656,866480,866803;AE009948,866480,866803;CP000114,866480,866803;CP003810,866480,866803;HF952104,866480,866803;HF952106,866480,866803;HF952105,866480,866803;CP007482,866480,866803;CP007565,866480,866803;HG939456,866480,866803;CP007631,866480,866803;CP006910,866480,866803;CP007572,866480,866803;CP007571,866480,866803;CP007570,866480,866803;FO393392,866480,866803;CP010867,866480,866803;CP011325…
CP007632	Mauve	SHARED	884955	884982	.	.	.	Notes=Lenght27	AL732656,884955,884982;AE009948,884955,884982;CP000114,884955,884982;CP003810,884955,884982;HF952104,884955,884982;HF952106,884955,884982;HF952105,884955,884982;CP007482,884955,884982;CP007565,884955,884982;HG939456,884955,884982;CP007631,884955,884982;CP006910,884955,884982;CP007572,884955,884982;CP007571,884955,884982;CP007570,884955,884982;FO393392,884955,884982;CP010867,884955,884982;CP011325…
CP007632	Mauve	SHARED	884984	885007	.	.	.	Notes=Lenght23	AE009948,884984,885007;CP000114,884984,885007;CP003810,884984,885007;HF952104,884984,885007;HF952106,884984,885007;HF952105,884984,885007;CP007482,884984,885007;CP007565,884984,885007;HG939456,884984,885007;CP007631,884984,885007;CP006910,884984,885007;CP007572,884984,885007;CP007570,884984,885007;FO393392,884984,885007;CP010867,884984,885007;CP011325,884984,885007;CP011326,884984,885007;CP011327…
CP007632	Mauve	SHARED	885008	885021	.	.	.	Notes=Lenght13	AE009948,885008,885021;CP000114,885008,885021;CP003810,885008,885021;HF952104,885008,885021;HF952106,885008,885021;HF952105,885008,885021;CP007482,885008,885021;CP007565,885008,885021;HG939456,885008,885021;CP007631,885008,885021;CP006910,885008,885021;FO393392,885008,885021;CP010867,885008,885021;CP011325,885008,885021;CP011326,885008,885021;CP011327,885008,885021;CP011328,885008,885021;CP011329…
CP007632	Mauve	SHARED	885625	885925	.	.	.	Notes=Lenght300	AE009948,885625,885925;CP000114,885625,885925;CP003810,885625,885925;CP003919,885625,885925;HF952104,885625,885925;HF952106,885625,885925;HF952105,885625,885925;CP007482,885625,885925;CP007565,885625,885925;HG939456,885625,885925;CP007631,885625,885925;CP006910,885625,885925;CP007572,885625,885925;CP007571,885625,885925;CP007570,885625,885925;FO393392,885625,885925;CP010867,885625,885925;CP011325…
CP007632	Mauve	SHARED	893863	893910	.	.	.	Notes=Lenght47	AE009948,893863,893910;CP000114,893863,893910;CP003810,893863,893910;CP003919,893863,893910;HF952104,893863,893910;HF952106,893863,893910;HF952105,893863,893910;CP007482,893863,893910;CP007565,893863,893910;HG939456,893863,893910;CP007631,893863,893910;CP006910,893863,893910;CP007572,893863,893910;CP007571,893863,893910;CP007570,893863,893910;FO393392,893863,893910;CP010867,893863,893910;CP011325…
CP007632	Mauve	SHARED	895377	895398	.	.	.	Notes=Lenght21	AL732656,895377,895398;AE009948,895377,895398;CP000114,895377,895398;CP003810,895377,895398;CP003919,895377,895398;HF952104,895377,895398;HF952106,895377,895398;HF952105,895377,895398;CP007482,895377,895398;CP007565,895377,895398;HG939456,895377,895398;CP007631,895377,895398;CP007572,895377,895398;CP007571,895377,895398;CP007570,895377,895398;FO393392,895377,895398;CP010867,895377,895398;CP011325…
CP007632	Mauve	SHARED	904004	904018	.	.	.	Notes=Lenght14	AL732656,904004,904018;AE009948,904004,904018;CP000114,904004,904018;CP003810,904004,904018;HF952104,904004,904018;HG939456,904004,904018;CP007631,904004,904018;CP007572,904004,904018;CP007571,904004,904018;CP007570,904004,904018;CP010867,904004,904018;CP011325,904004,904018;CP011326,904004,904018;CP011327,904004,904018;CP011329,904004,904018;CP012419,904004,904018;CP013202,904004,904018;
CP007632	Mauve	SHARED	918953	918966	.	.	.	Notes=Lenght13	AE009948,918953,918966;CP000114,918953,918966;CP003810,918953,918966;CP003919,918953,918966;HF952104,918953,918966;HF952106,918953,918966;HF952105,918953,918966;CP007482,918953,918966;CP007565,918953,918966;HG939456,918953,918966;CP007631,918953,918966;CP007572,918953,918966;CP007571,918953,918966;CP007570,918953,918966;FO393392,918953,918966;CP010867,918953,918966;CP011325,918953,918966;CP011326…
CP007632	Mauve	SHARED	921980	922002	.	.	.	Notes=Lenght22	AL732656,921980,922002;AE009948,921980,922002;CP000114,921980,922002;CP003810,921980,922002;CP003919,921980,922002;HF952104,921980,922002;HF952106,921980,922002;HF952105,921980,922002;CP007482,921980,922002;CP007565,921980,922002;HG939456,921980,922002;CP007631,921980,922002;CP006910,921980,922002;CP007572,921980,922002;CP007571,921980,922002;CP007570,921980,922002;FO393392,921980,922002;CP011325…
CP007632	Mauve	SHARED	922003	922015	.	.	.	Notes=Lenght12	AL732656,922003,922015;AE009948,922003,922015;CP000114,922003,922015;CP003810,922003,922015;CP003919,922003,922015;HF952104,922003,922015;HF952106,922003,922015;HF952105,922003,922015;CP007482,922003,922015;CP007565,922003,922015;HG939456,922003,922015;CP007631,922003,922015;CP006910,922003,922015;CP007572,922003,922015;CP007571,922003,922015;CP007570,922003,922015;FO393392,922003,922015;CP011325…
CP007632	Mauve	SHARED	922046	922082	.	.	.	Notes=Lenght36	AE009948,922046,922082;HF952106,922046,922082;HF952105,922046,922082;HG939456,922046,922082;CP007631,922046,922082;CP006910,922046,922082;CP011329,922046,922082;CP010319,922046,922082;CP013202,922046,922082;
CP007632	Mauve	SHARED	922111	922147	.	.	.	Notes=Lenght36	AL732656,922111,922147;AE009948,922111,922147;CP000114,922111,922147;CP003810,922111,922147;HF952106,922111,922147;HG939456,922111,922147;CP007631,922111,922147;CP006910,922111,922147;CP011325,922111,922147;CP011326,922111,922147;CP011327,922111,922147;CP011329,922111,922147;CP010319,922111,922147;CP012419,922111,922147;CP013202,922111,922147;
CP007632	Mauve	SHARED	922153	922163	.	.	.	Notes=Lenght10	AE009948,922153,922163;CP000114,922153,922163;HG939456,922153,922163;CP007631,922153,922163;CP006910,922153,922163;CP011329,922153,922163;CP013202,922153,922163;
CP007632	Mauve	SHARED	922767	922786	.	.	.	Notes=Lenght19	AL732656,922767,922786;AE009948,922767,922786;CP000114,922767,922786;CP003810,922767,922786;CP003919,922767,922786;HF952104,922767,922786;HF952106,922767,922786;HF952105,922767,922786;CP007482,922767,922786;CP007565,922767,922786;HG939456,922767,922786;CP007631,922767,922786;CP006910,922767,922786;FO393392,922767,922786;CP010867,922767,922786;CP011325,922767,922786;CP011326,922767,922786;CP011327…
CP007632	Mauve	SHARED	926106	926125	.	.	.	Notes=Lenght19	AL732656,926106,926125;AE009948,926106,926125;CP000114,926106,926125;CP003810,926106,926125;HF952104,926106,926125;HF952106,926106,926125;HF952105,926106,926125;HG939456,926106,926125;CP007631,926106,926125;CP006910,926106,926125;CP007572,926106,926125;CP007571,926106,926125;CP007570,926106,926125;CP010867,926106,926125;CP011325,926106,926125;CP011326,926106,926125;CP011327,926106,926125;CP011329…
CP007632	Mauve	SHARED	928129	928304	.	.	.	Notes=Lenght175	AL732656,928129,928304;AE009948,928129,928304;CP000114,928129,928304;CP003810,928129,928304;HF952104,928129,928304;HF952106,928129,928304;HF952105,928129,928304;CP007482,928129,928304;CP007565,928129,928304;HG939456,928129,928304;CP007631,928129,928304;CP006910,928129,928304;CP007572,928129,928304;CP007571,928129,928304;CP007570,928129,928304;FO393392,928129,928304;CP010867,928129,928304;CP011325…
CP007632	Mauve	SHARED	929707	929751	.	.	.	Notes=Lenght44	AL732656,929707,929751;AE009948,929707,929751;CP000114,929707,929751;CP003810,929707,929751;CP003919,929707,929751;HF952104,929707,929751;HF952106,929707,929751;HF952105,929707,929751;CP007482,929707,929751;CP007565,929707,929751;HG939456,929707,929751;CP007631,929707,929751;CP006910,929707,929751;CP007572,929707,929751;CP007571,929707,929751;CP007570,929707,929751;FO393392,929707,929751;CP010867…
CP007632	Mauve	SHARED	930991	931650	.	.	.	Notes=Lenght659	AL732656,930991,931650;AE009948,930991,931650;CP000114,930991,931650;CP003810,930991,931650;CP003919,930991,931650;HF952104,930991,931650;HF952106,930991,931650;HF952105,930991,931650;HG939456,930991,931650;CP007631,930991,931650;CP006910,930991,931650;CP007572,930991,931650;CP007571,930991,931650;CP007570,930991,931650;CP010867,930991,931650;CP011325,930991,931650;CP011326,930991,931650;CP011327…
CP007632	Mauve	SHARED	933907	934050	.	.	.	Notes=Lenght143	AL732656,933907,934050;AE009948,933907,934050;CP000114,933907,934050;CP003810,933907,934050;HF952104,933907,934050;HF952106,933907,934050;HF952105,933907,934050;HG939456,933907,934050;CP007631,933907,934050;CP006910,933907,934050;CP007572,933907,934050;CP007571,933907,934050;CP007570,933907,934050;CP010867,933907,934050;CP011325,933907,934050;CP011326,933907,934050;CP011327,933907,934050;CP011329…
CP007632	Mauve	SHARED	934668	934761	.	.	.	Notes=Lenght93	AL732656,934668,934761;AE009948,934668,934761;CP000114,934668,934761;CP003810,934668,934761;CP003919,934668,934761;HF952104,934668,934761;HF952106,934668,934761;HF952105,934668,934761;CP007482,934668,934761;CP007565,934668,934761;HG939456,934668,934761;CP007631,934668,934761;CP007572,934668,934761;CP007571,934668,934761;CP007570,934668,934761;FO393392,934668,934761;CP010867,934668,934761;CP011325…
CP007632	Mauve	SHARED	934788	934812	.	.	.	Notes=Lenght24	AL732656,934788,934812;AE009948,934788,934812;CP000114,934788,934812;CP003810,934788,934812;CP003919,934788,934812;HF952104,934788,934812;HF952106,934788,934812;HF952105,934788,934812;CP007482,934788,934812;CP007565,934788,934812;HG939456,934788,934812;CP007631,934788,934812;CP006910,934788,934812;FO393392,934788,934812;CP010867,934788,934812;CP011325,934788,934812;CP011326,934788,934812;CP011327…
CP007632	Mauve	SHARED	949394	949411	.	.	.	Notes=Lenght17	AL732656,949394,949411;AE009948,949394,949411;CP000114,949394,949411;CP003810,949394,949411;HF952104,949394,949411;HF952106,949394,949411;HF952105,949394,949411;CP007482,949394,949411;CP007565,949394,949411;HG939456,949394,949411;CP007631,949394,949411;CP006910,949394,949411;CP007572,949394,949411;CP007571,949394,949411;CP007570,949394,949411;FO393392,949394,949411;CP010867,949394,949411;CP011325…
CP007632	Mauve	SHARED	949412	949445	.	.	.	Notes=Lenght33	AL732656,949412,949445;AE009948,949412,949445;CP000114,949412,949445;CP003810,949412,949445;HF952104,949412,949445;HF952106,949412,949445;HF952105,949412,949445;CP007482,949412,949445;CP007565,949412,949445;HG939456,949412,949445;CP007631,949412,949445;CP006910,949412,949445;CP007571,949412,949445;CP007570,949412,949445;FO393392,949412,949445;CP010867,949412,949445;CP011325,949412,949445;CP011326…
CP007632	Mauve	SHARED	951813	952956	.	.	.	Notes=Lenght1143	AL732656,951813,952956;AE009948,951813,952956;CP000114,951813,952956;CP003810,951813,952956;HF952104,951813,952956;HF952106,951813,952956;HF952105,951813,952956;HG939456,951813,952956;CP007631,951813,952956;CP006910,951813,952956;CP007572,951813,952956;CP007571,951813,952956;CP007570,951813,952956;CP010867,951813,952956;CP011325,951813,952956;CP011326,951813,952956;CP011327,951813,952956;CP011329…
CP007632	Mauve	SHARED	953295	953495	.	.	.	Notes=Lenght200	AL732656,953295,953495;AE009948,953295,953495;CP000114,953295,953495;CP003810,953295,953495;HF952104,953295,953495;HF952106,953295,953495;HF952105,953295,953495;HG939456,953295,953495;CP007631,953295,953495;CP006910,953295,953495;CP007572,953295,953495;CP007571,953295,953495;CP007570,953295,953495;CP010867,953295,953495;CP011325,953295,953495;CP011326,953295,953495;CP011327,953295,953495;CP011329…
CP007632	Mauve	SHARED	955725	955746	.	.	.	Notes=Lenght21	AL732656,955725,955746;AE009948,955725,955746;CP000114,955725,955746;CP003810,955725,955746;HF952104,955725,955746;HF952106,955725,955746;HF952105,955725,955746;HG939456,955725,955746;CP007631,955725,955746;CP006910,955725,955746;CP007572,955725,955746;CP007571,955725,955746;CP007570,955725,955746;CP010867,955725,955746;CP011325,955725,955746;CP011326,955725,955746;CP011327,955725,955746;CP011329…
CP007632	Mauve	SHARED	956016	956113	.	.	.	Notes=Lenght97	AL732656,956016,956113;AE009948,956016,956113;CP000114,956016,956113;CP003810,956016,956113;HF952104,956016,956113;HF952106,956016,956113;HF952105,956016,956113;CP007482,956016,956113;CP007565,956016,956113;HG939456,956016,956113;CP007631,956016,956113;CP006910,956016,956113;CP007572,956016,956113;CP007571,956016,956113;CP007570,956016,956113;FO393392,956016,956113;CP010867,956016,956113;CP011325…
CP007632	Mauve	SHARED	963473	963509	.	.	.	Notes=Lenght36	AL732656,963473,963509;AE009948,963473,963509;CP000114,963473,963509;CP003810,963473,963509;CP003919,963473,963509;HF952104,963473,963509;HF952106,963473,963509;HF952105,963473,963509;CP007482,963473,963509;CP007565,963473,963509;HG939456,963473,963509;CP007631,963473,963509;CP007572,963473,963509;CP007571,963473,963509;CP007570,963473,963509;FO393392,963473,963509;CP010867,963473,963509;CP011325…
CP007632	Mauve	SHARED	963520	964595	.	.	.	Notes=Lenght1075	AL732656,963520,964595;AE009948,963520,964595;CP000114,963520,964595;CP003810,963520,964595;CP003919,963520,964595;HF952104,963520,964595;HF952106,963520,964595;HF952105,963520,964595;CP007482,963520,964595;CP007565,963520,964595;HG939456,963520,964595;CP007631,963520,964595;CP006910,963520,964595;FO393392,963520,964595;CP010867,963520,964595;CP011325,963520,964595;CP011326,963520,964595;CP011327…
CP007632	Mauve	SHARED	965616	965759	.	.	.	Notes=Lenght143	AL732656,965616,965759;AE009948,965616,965759;CP000114,965616,965759;CP003810,965616,965759;HF952104,965616,965759;HF952106,965616,965759;HF952105,965616,965759;HG939456,965616,965759;CP007631,965616,965759;CP006910,965616,965759;CP007572,965616,965759;CP007571,965616,965759;CP007570,965616,965759;CP010867,965616,965759;CP011325,965616,965759;CP011326,965616,965759;CP011327,965616,965759;CP011329…
CP007632	Mauve	SHARED	966001	966020	.	.	.	Notes=Lenght19	AL732656,966001,966020;CP003919,966001,966020;HF952106,966001,966020;HF952105,966001,966020;CP007482,966001,966020;CP007565,966001,966020;HG939456,966001,966020;CP006910,966001,966020;CP007572,966001,966020;CP007571,966001,966020;CP007570,966001,966020;FO393392,966001,966020;CP010867,966001,966020;CP011328,966001,966020;CP010319,966001,966020;CP013202,966001,966020;
CP007632	Mauve	SHARED	970816	970933	.	.	.	Notes=Lenght117	AL732656,970816,970933;AE009948,970816,970933;CP000114,970816,970933;CP003810,970816,970933;CP003919,970816,970933;HF952104,970816,970933;HF952106,970816,970933;HF952105,970816,970933;HG939456,970816,970933;CP007631,970816,970933;CP006910,970816,970933;CP007572,970816,970933;CP007571,970816,970933;CP007570,970816,970933;CP010867,970816,970933;CP011325,970816,970933;CP011326,970816,970933;CP011327…
CP007632	Mauve	SHARED	971818	971932	.	.	.	Notes=Lenght114	AL732656,971818,971932;AE009948,971818,971932;CP000114,971818,971932;CP003810,971818,971932;HF952104,971818,971932;HF952106,971818,971932;HF952105,971818,971932;CP007482,971818,971932;CP007565,971818,971932;HG939456,971818,971932;CP007631,971818,971932;CP006910,971818,971932;CP007572,971818,971932;CP007571,971818,971932;CP007570,971818,971932;FO393392,971818,971932;CP010867,971818,971932;CP011325…
CP007632	Mauve	SHARED	976540	976559	.	.	.	Notes=Lenght19	AL732656,976540,976559;AE009948,976540,976559;CP000114,976540,976559;CP003810,976540,976559;CP003919,976540,976559;HF952104,976540,976559;HF952106,976540,976559;HF952105,976540,976559;CP007482,976540,976559;HG939456,976540,976559;CP007631,976540,976559;CP006910,976540,976559;CP007572,976540,976559;CP007571,976540,976559;CP007570,976540,976559;FO393392,976540,976559;CP010867,976540,976559;CP011325…
CP007632	Mauve	SHARED	977879	977909	.	.	.	Notes=Lenght30	AL732656,977879,977909;AE009948,977879,977909;CP000114,977879,977909;CP003810,977879,977909;CP003919,977879,977909;HF952104,977879,977909;HF952106,977879,977909;HF952105,977879,977909;HG939456,977879,977909;CP007631,977879,977909;CP006910,977879,977909;CP007572,977879,977909;CP007571,977879,977909;CP007570,977879,977909;CP010867,977879,977909;CP011325,977879,977909;CP011326,977879,977909;CP011327…
CP007632	Mauve	SHARED	979064	979115	.	.	.	Notes=Lenght51	AL732656,979064,979115;AE009948,979064,979115;CP000114,979064,979115;CP003810,979064,979115;CP003919,979064,979115;HF952104,979064,979115;HF952106,979064,979115;HF952105,979064,979115;HG939456,979064,979115;CP007631,979064,979115;CP006910,979064,979115;CP007572,979064,979115;CP007571,979064,979115;CP007570,979064,979115;CP010867,979064,979115;CP011325,979064,979115;CP011326,979064,979115;CP011327…
CP007632	Mauve	SHARED	979237	979261	.	.	.	Notes=Lenght24	AL732656,979237,979261;AE009948,979237,979261;CP000114,979237,979261;CP003810,979237,979261;HF952104,979237,979261;HF952106,979237,979261;HF952105,979237,979261;CP007482,979237,979261;CP007565,979237,979261;HG939456,979237,979261;CP007631,979237,979261;CP006910,979237,979261;CP007572,979237,979261;CP007571,979237,979261;CP007570,979237,979261;FO393392,979237,979261;CP010867,979237,979261;CP011325…
CP007632	Mauve	SHARED	979262	979343	.	.	.	Notes=Lenght81	AL732656,979262,979343;AE009948,979262,979343;CP000114,979262,979343;CP003810,979262,979343;HF952104,979262,979343;HF952106,979262,979343;HF952105,979262,979343;HG939456,979262,979343;CP007631,979262,979343;CP006910,979262,979343;CP007572,979262,979343;CP007571,979262,979343;CP007570,979262,979343;CP010867,979262,979343;CP011325,979262,979343;CP011326,979262,979343;CP011327,979262,979343;CP011329…
CP007632	Mauve	SHARED	979344	979396	.	.	.	Notes=Lenght52	AL732656,979344,979396;AE009948,979344,979396;CP000114,979344,979396;CP003810,979344,979396;HF952104,979344,979396;HF952106,979344,979396;HF952105,979344,979396;HG939456,979344,979396;CP007631,979344,979396;CP006910,979344,979396;CP007572,979344,979396;CP007571,979344,979396;CP007570,979344,979396;CP010867,979344,979396;CP011325,979344,979396;CP011326,979344,979396;CP011327,979344,979396;CP011329…
CP007632	Mauve	SHARED	979397	979565	.	.	.	Notes=Lenght168	AL732656,979397,979565;AE009948,979397,979565;CP000114,979397,979565;CP003810,979397,979565;HF952104,979397,979565;HF952106,979397,979565;HG939456,979397,979565;CP007631,979397,979565;CP006910,979397,979565;CP007572,979397,979565;CP007571,979397,979565;CP007570,979397,979565;CP010867,979397,979565;CP011325,979397,979565;CP011326,979397,979565;CP011327,979397,979565;CP011329,979397,979565;CP010319…
CP007632	Mauve	SHARED	979566	979808	.	.	.	Notes=Lenght242	AL732656,979566,979808;AE009948,979566,979808;CP000114,979566,979808;CP003810,979566,979808;HF952104,979566,979808;HF952106,979566,979808;CP007482,979566,979808;CP007565,979566,979808;HG939456,979566,979808;CP007631,979566,979808;CP006910,979566,979808;CP007572,979566,979808;CP007571,979566,979808;CP007570,979566,979808;FO393392,979566,979808;CP010867,979566,979808;CP011325,979566,979808;CP011326…
CP007632	Mauve	SHARED	979809	980170	.	.	.	Notes=Lenght361	AL732656,979809,980170;AE009948,979809,980170;CP000114,979809,980170;CP003810,979809,980170;HF952104,979809,980170;HF952106,979809,980170;HF952105,979809,980170;CP007482,979809,980170;CP007565,979809,980170;HG939456,979809,980170;CP007631,979809,980170;CP006910,979809,980170;CP007572,979809,980170;CP007571,979809,980170;CP007570,979809,980170;FO393392,979809,980170;CP010867,979809,980170;CP011325…
CP007632	Mauve	SHARED	980208	980222	.	.	.	Notes=Lenght14	AE009948,980208,980222;CP000114,980208,980222;CP003810,980208,980222;CP003919,980208,980222;HF952104,980208,980222;HF952106,980208,980222;HF952105,980208,980222;CP007482,980208,980222;CP007565,980208,980222;HG939456,980208,980222;CP007631,980208,980222;CP006910,980208,980222;CP007572,980208,980222;CP007571,980208,980222;CP007570,980208,980222;FO393392,980208,980222;CP010867,980208,980222;CP011325…
CP007632	Mauve	SHARED	980223	980251	.	.	.	Notes=Lenght28	AE009948,980223,980251;CP000114,980223,980251;CP003810,980223,980251;CP003919,980223,980251;HF952104,980223,980251;HF952106,980223,980251;HF952105,980223,980251;CP007482,980223,980251;CP007565,980223,980251;CP007631,980223,980251;CP006910,980223,980251;CP007572,980223,980251;CP007571,980223,980251;CP007570,980223,980251;FO393392,980223,980251;CP010867,980223,980251;CP011325,980223,980251;CP011326…
CP007632	Mauve	SHARED	980443	980504	.	.	.	Notes=Lenght61	AL732656,980443,980504;AE009948,980443,980504;CP000114,980443,980504;CP003810,980443,980504;CP003919,980443,980504;HF952104,980443,980504;HF952106,980443,980504;HF952105,980443,980504;CP007482,980443,980504;CP007565,980443,980504;HG939456,980443,980504;CP007631,980443,980504;CP006910,980443,980504;CP007571,980443,980504;CP007570,980443,980504;FO393392,980443,980504;CP010867,980443,980504;CP011325…
CP007632	Mauve	SHARED	980505	980541	.	.	.	Notes=Lenght36	AL732656,980505,980541;AE009948,980505,980541;CP000114,980505,980541;CP003810,980505,980541;CP003919,980505,980541;HF952104,980505,980541;HF952106,980505,980541;HF952105,980505,980541;HG939456,980505,980541;CP007631,980505,980541;CP006910,980505,980541;CP007571,980505,980541;CP007570,980505,980541;CP010867,980505,980541;CP011325,980505,980541;CP011326,980505,980541;CP011327,980505,980541;CP011329…
CP007632	Mauve	SHARED	980542	980605	.	.	.	Notes=Lenght63	AL732656,980542,980605;AE009948,980542,980605;CP000114,980542,980605;CP003810,980542,980605;CP003919,980542,980605;HF952104,980542,980605;HF952106,980542,980605;HF952105,980542,980605;HG939456,980542,980605;CP007631,980542,980605;CP006910,980542,980605;CP007572,980542,980605;CP007571,980542,980605;CP007570,980542,980605;CP010867,980542,980605;CP011325,980542,980605;CP011326,980542,980605;CP011327…
CP007632	Mauve	SHARED	994845	994865	.	.	.	Notes=Lenght20	AL732656,994845,994865;AE009948,994845,994865;CP000114,994845,994865;CP003810,994845,994865;HF952104,994845,994865;HF952106,994845,994865;HF952105,994845,994865;CP007482,994845,994865;CP007565,994845,994865;HG939456,994845,994865;CP007631,994845,994865;CP006910,994845,994865;CP007572,994845,994865;CP007571,994845,994865;CP007570,994845,994865;FO393392,994845,994865;CP010867,994845,994865;CP011325…
CP007632	Mauve	SHARED	999874	1000029	.	.	.	Notes=Lenght155	AL732656,999874,1000029;AE009948,999874,1000029;CP000114,999874,1000029;CP003810,999874,1000029;HF952104,999874,1000029;HF952106,999874,1000029;HF952105,999874,1000029;HG939456,999874,1000029;CP007631,999874,1000029;CP006910,999874,1000029;CP007572,999874,1000029;CP007571,999874,1000029;CP007570,999874,1000029;CP010867,999874,1000029;CP011325,999874,1000029;CP011326,999874,1000029;CP011327,999874…
CP007632	Mauve	SHARED	1015455	1015474	.	.	.	Notes=Lenght19	AE009948,1015455,1015474;CP000114,1015455,1015474;CP003810,1015455,1015474;CP003919,1015455,1015474;HF952104,1015455,1015474;HF952106,1015455,1015474;HF952105,1015455,1015474;CP007482,1015455,1015474;CP007565,1015455,1015474;HG939456,1015455,1015474;CP007631,1015455,1015474;CP006910,1015455,1015474;FO393392,1015455,1015474;CP010867,1015455,1015474;CP011325,1015455,1015474;CP011326,1015455,1015474…
CP007632	Mauve	SHARED	1015614	1015698	.	.	.	Notes=Lenght84	AL732656,1015614,1015698;AE009948,1015614,1015698;CP000114,1015614,1015698;CP003810,1015614,1015698;CP003919,1015614,1015698;HF952104,1015614,1015698;HF952106,1015614,1015698;HF952105,1015614,1015698;CP007482,1015614,1015698;CP007565,1015614,1015698;HG939456,1015614,1015698;CP007631,1015614,1015698;CP007572,1015614,1015698;CP007571,1015614,1015698;CP007570,1015614,1015698;FO393392,1015614,1015698…
CP007632	Mauve	SHARED	1016314	1016410	.	.	.	Notes=Lenght96	AL732656,1016314,1016410;AE009948,1016314,1016410;CP000114,1016314,1016410;CP003810,1016314,1016410;HF952104,1016314,1016410;HF952106,1016314,1016410;HF952105,1016314,1016410;CP007482,1016314,1016410;CP007565,1016314,1016410;HG939456,1016314,1016410;CP007631,1016314,1016410;CP006910,1016314,1016410;CP007572,1016314,1016410;CP007571,1016314,1016410;CP007570,1016314,1016410;FO393392,1016314,1016410…
CP007632	Mauve	SHARED	1021607	1021804	.	.	.	Notes=Lenght197	CP000114,1021607,1021804;CP003810,1021607,1021804;HF952104,1021607,1021804;HF952105,1021607,1021804;HG939456,1021607,1021804;CP007631,1021607,1021804;CP006910,1021607,1021804;CP010867,1021607,1021804;CP011325,1021607,1021804;CP011326,1021607,1021804;CP011327,1021607,1021804;CP012419,1021607,1021804;CP013202,1021607,1021804;
CP007632	Mauve	SHARED	1021805	1021837	.	.	.	Notes=Lenght32	AL732656,1021805,1021837;AE009948,1021805,1021837;CP000114,1021805,1021837;CP003810,1021805,1021837;HF952104,1021805,1021837;HF952106,1021805,1021837;HF952105,1021805,1021837;HG939456,1021805,1021837;CP007631,1021805,1021837;CP006910,1021805,1021837;CP007572,1021805,1021837;CP007571,1021805,1021837;CP007570,1021805,1021837;CP010867,1021805,1021837;CP011325,1021805,1021837;CP011326,1021805,1021837…
CP007632	Mauve	SHARED	1021838	1021850	.	.	.	Notes=Lenght12	AL732656,1021838,1021850;AE009948,1021838,1021850;CP000114,1021838,1021850;CP003810,1021838,1021850;HF952104,1021838,1021850;HF952106,1021838,1021850;HF952105,1021838,1021850;HG939456,1021838,1021850;CP007631,1021838,1021850;CP006910,1021838,1021850;CP007572,1021838,1021850;CP007571,1021838,1021850;CP007570,1021838,1021850;CP010867,1021838,1021850;CP011325,1021838,1021850;CP011326,1021838,1021850…
CP007632	Mauve	SHARED	1021859	1021982	.	.	.	Notes=Lenght123	AL732656,1021859,1021982;AE009948,1021859,1021982;CP000114,1021859,1021982;CP003810,1021859,1021982;CP003919,1021859,1021982;HF952104,1021859,1021982;HF952106,1021859,1021982;HF952105,1021859,1021982;CP007482,1021859,1021982;CP007565,1021859,1021982;HG939456,1021859,1021982;CP007631,1021859,1021982;CP007572,1021859,1021982;CP007571,1021859,1021982;CP007570,1021859,1021982;FO393392,1021859,1021982…
CP007632	Mauve	SHARED	1021983	1021996	.	.	.	Notes=Lenght13	AL732656,1021983,1021996;AE009948,1021983,1021996;CP000114,1021983,1021996;CP003810,1021983,1021996;CP003919,1021983,1021996;HF952104,1021983,1021996;HF952106,1021983,1021996;HF952105,1021983,1021996;CP007482,1021983,1021996;CP007565,1021983,1021996;HG939456,1021983,1021996;CP007631,1021983,1021996;CP006910,1021983,1021996;CP007572,1021983,1021996;CP007571,1021983,1021996;CP007570,1021983,1021996…
CP007632	Mauve	SHARED	1027853	1027867	.	.	.	Notes=Lenght14	AE009948,1027853,1027867;CP000114,1027853,1027867;CP003810,1027853,1027867;HF952104,1027853,1027867;HF952105,1027853,1027867;HG939456,1027853,1027867;CP007631,1027853,1027867;CP010867,1027853,1027867;CP011325,1027853,1027867;CP011326,1027853,1027867;CP011327,1027853,1027867;CP010319,1027853,1027867;CP012419,1027853,1027867;CP013202,1027853,1027867;
CP007632	Mauve	SHARED	1027868	1027973	.	.	.	Notes=Lenght105	AL732656,1027868,1027973;AE009948,1027868,1027973;CP000114,1027868,1027973;CP003810,1027868,1027973;HF952104,1027868,1027973;HF952105,1027868,1027973;HG939456,1027868,1027973;CP007631,1027868,1027973;CP007572,1027868,1027973;CP007571,1027868,1027973;CP007570,1027868,1027973;CP010867,1027868,1027973;CP011325,1027868,1027973;CP011326,1027868,1027973;CP011327,1027868,1027973;CP010319,1027868,1027973…
CP007632	Mauve	SHARED	1028247	1028310	.	.	.	Notes=Lenght63	AE009948,1028247,1028310;CP000114,1028247,1028310;CP003810,1028247,1028310;HF952104,1028247,1028310;HG939456,1028247,1028310;CP007631,1028247,1028310;CP006910,1028247,1028310;CP010867,1028247,1028310;CP011325,1028247,1028310;CP011326,1028247,1028310;CP011327,1028247,1028310;CP012419,1028247,1028310;CP013202,1028247,1028310;
CP007632	Mauve	SHARED	1029788	1032136	.	.	.	Notes=Lenght2348	AL732656,1029788,1032136;AE009948,1029788,1032136;CP000114,1029788,1032136;CP003810,1029788,1032136;CP003919,1029788,1032136;HF952104,1029788,1032136;HF952106,1029788,1032136;HF952105,1029788,1032136;CP007482,1029788,1032136;CP007565,1029788,1032136;HG939456,1029788,1032136;CP007631,1029788,1032136;CP006910,1029788,1032136;CP007572,1029788,1032136;CP007571,1029788,1032136;CP007570,1029788,1032136…
CP007632	Mauve	SHARED	1035542	1035596	.	.	.	Notes=Lenght54	AL732656,1035542,1035596;AE009948,1035542,1035596;CP000114,1035542,1035596;CP003810,1035542,1035596;HF952104,1035542,1035596;HF952106,1035542,1035596;HF952105,1035542,1035596;HG939456,1035542,1035596;CP007631,1035542,1035596;CP006910,1035542,1035596;CP007572,1035542,1035596;CP007571,1035542,1035596;CP007570,1035542,1035596;CP010867,1035542,1035596;CP011325,1035542,1035596;CP011326,1035542,1035596…
CP007632	Mauve	SHARED	1039398	1039416	.	.	.	Notes=Lenght18	AL732656,1039398,1039416;AE009948,1039398,1039416;CP000114,1039398,1039416;CP003810,1039398,1039416;CP003919,1039398,1039416;HF952104,1039398,1039416;HF952106,1039398,1039416;HF952105,1039398,1039416;CP007482,1039398,1039416;CP007565,1039398,1039416;HG939456,1039398,1039416;CP007631,1039398,1039416;CP006910,1039398,1039416;CP007572,1039398,1039416;CP007571,1039398,1039416;CP007570,1039398,1039416…
CP007632	Mauve	SHARED	1039420	1039430	.	.	.	Notes=Lenght10	AL732656,1039420,1039430;CP000114,1039420,1039430;CP003810,1039420,1039430;CP003919,1039420,1039430;HF952104,1039420,1039430;HF952106,1039420,1039430;HF952105,1039420,1039430;HG939456,1039420,1039430;CP007631,1039420,1039430;CP006910,1039420,1039430;CP007572,1039420,1039430;CP007571,1039420,1039430;CP007570,1039420,1039430;CP010867,1039420,1039430;CP011325,1039420,1039430;CP011326,1039420,1039430…
CP007632	Mauve	SHARED	1039431	1039464	.	.	.	Notes=Lenght33	CP000114,1039431,1039464;CP003810,1039431,1039464;CP003919,1039431,1039464;HF952104,1039431,1039464;HF952106,1039431,1039464;HF952105,1039431,1039464;HG939456,1039431,1039464;CP007631,1039431,1039464;CP006910,1039431,1039464;CP010867,1039431,1039464;CP011325,1039431,1039464;CP011326,1039431,1039464;CP011327,1039431,1039464;CP010319,1039431,1039464;CP013202,1039431,1039464;
CP007632	Mauve	SHARED	1039465	1039482	.	.	.	Notes=Lenght17	CP000114,1039465,1039482;CP003810,1039465,1039482;CP003919,1039465,1039482;HF952104,1039465,1039482;HF952106,1039465,1039482;HF952105,1039465,1039482;CP007482,1039465,1039482;CP007565,1039465,1039482;HG939456,1039465,1039482;CP007631,1039465,1039482;CP006910,1039465,1039482;FO393392,1039465,1039482;CP010867,1039465,1039482;CP011325,1039465,1039482;CP011326,1039465,1039482;CP011327,1039465,1039482…
CP007632	Mauve	SHARED	1039483	1039536	.	.	.	Notes=Lenght53	CP000114,1039483,1039536;CP003810,1039483,1039536;HF952104,1039483,1039536;HF952106,1039483,1039536;HF952105,1039483,1039536;HG939456,1039483,1039536;CP007631,1039483,1039536;CP006910,1039483,1039536;CP010867,1039483,1039536;CP011325,1039483,1039536;CP011326,1039483,1039536;CP011327,1039483,1039536;CP010319,1039483,1039536;CP013202,1039483,1039536;
CP007632	Mauve	SHARED	1039537	1039567	.	.	.	Notes=Lenght30	CP000114,1039537,1039567;CP003810,1039537,1039567;HF952104,1039537,1039567;CP007631,1039537,1039567;CP006910,1039537,1039567;CP010867,1039537,1039567;CP011325,1039537,1039567;CP011326,1039537,1039567;CP011327,1039537,1039567;CP013202,1039537,1039567;
CP007632	Mauve	SHARED	1039649	1039663	.	.	.	Notes=Lenght14	AL732656,1039649,1039663;CP000114,1039649,1039663;CP003810,1039649,1039663;HF952104,1039649,1039663;HF952106,1039649,1039663;HF952105,1039649,1039663;HG939456,1039649,1039663;CP007631,1039649,1039663;CP006910,1039649,1039663;CP011325,1039649,1039663;CP011326,1039649,1039663;CP011327,1039649,1039663;CP010319,1039649,1039663;CP012419,1039649,1039663;CP013202,1039649,1039663;
CP007632	Mauve	SHARED	1039664	1039707	.	.	.	Notes=Lenght43	AL732656,1039664,1039707;CP000114,1039664,1039707;CP003810,1039664,1039707;HF952104,1039664,1039707;HF952106,1039664,1039707;HF952105,1039664,1039707;HG939456,1039664,1039707;CP007631,1039664,1039707;CP006910,1039664,1039707;CP010867,1039664,1039707;CP011325,1039664,1039707;CP011326,1039664,1039707;CP011327,1039664,1039707;CP010319,1039664,1039707;CP012419,1039664,1039707;CP013202,1039664,1039707;
CP007632	Mauve	SHARED	1039708	1039722	.	.	.	Notes=Lenght14	AL732656,1039708,1039722;AE009948,1039708,1039722;CP000114,1039708,1039722;CP003810,1039708,1039722;HF952104,1039708,1039722;HF952106,1039708,1039722;HF952105,1039708,1039722;HG939456,1039708,1039722;CP007631,1039708,1039722;CP006910,1039708,1039722;CP010867,1039708,1039722;CP011325,1039708,1039722;CP011326,1039708,1039722;CP011327,1039708,1039722;CP011329,1039708,1039722;CP010319,1039708,1039722…
CP007632	Mauve	SHARED	1039745	1039833	.	.	.	Notes=Lenght88	AL732656,1039745,1039833;CP000114,1039745,1039833;CP003810,1039745,1039833;CP003919,1039745,1039833;HF952104,1039745,1039833;HF952106,1039745,1039833;HF952105,1039745,1039833;CP007482,1039745,1039833;CP007565,1039745,1039833;HG939456,1039745,1039833;CP007631,1039745,1039833;CP006910,1039745,1039833;CP007572,1039745,1039833;CP007571,1039745,1039833;CP007570,1039745,1039833;FO393392,1039745,1039833…
CP007632	Mauve	SHARED	1040025	1040060	.	.	.	Notes=Lenght35	AL732656,1040025,1040060;AE009948,1040025,1040060;CP000114,1040025,1040060;CP003810,1040025,1040060;HF952104,1040025,1040060;HF952106,1040025,1040060;HF952105,1040025,1040060;CP007482,1040025,1040060;CP007565,1040025,1040060;HG939456,1040025,1040060;CP007631,1040025,1040060;CP006910,1040025,1040060;CP007572,1040025,1040060;CP007571,1040025,1040060;CP007570,1040025,1040060;FO393392,1040025,1040060…
CP007632	Mauve	SHARED	1046051	1046112	.	.	.	Notes=Lenght61	AL732656,1046051,1046112;AE009948,1046051,1046112;CP000114,1046051,1046112;CP003810,1046051,1046112;HF952104,1046051,1046112;HF952106,1046051,1046112;HF952105,1046051,1046112;CP007482,1046051,1046112;CP007565,1046051,1046112;HG939456,1046051,1046112;CP007631,1046051,1046112;CP006910,1046051,1046112;CP007572,1046051,1046112;CP007571,1046051,1046112;CP007570,1046051,1046112;FO393392,1046051,1046112…
CP007632	Mauve	SHARED	1054386	1054408	.	.	.	Notes=Lenght22	AL732656,1054386,1054408;AE009948,1054386,1054408;CP000114,1054386,1054408;CP003810,1054386,1054408;HF952104,1054386,1054408;HF952106,1054386,1054408;HF952105,1054386,1054408;HG939456,1054386,1054408;CP007631,1054386,1054408;CP006910,1054386,1054408;CP007572,1054386,1054408;CP007571,1054386,1054408;CP007570,1054386,1054408;CP010867,1054386,1054408;CP011325,1054386,1054408;CP011326,1054386,1054408…
CP007632	Mauve	SHARED	1055150	1055164	.	.	.	Notes=Lenght14	AL732656,1055150,1055164;AE009948,1055150,1055164;CP000114,1055150,1055164;CP003810,1055150,1055164;CP003919,1055150,1055164;HF952104,1055150,1055164;HF952106,1055150,1055164;HF952105,1055150,1055164;HG939456,1055150,1055164;CP007631,1055150,1055164;CP006910,1055150,1055164;CP007572,1055150,1055164;CP007571,1055150,1055164;CP007570,1055150,1055164;CP010867,1055150,1055164;CP011325,1055150,1055164…
CP007632	Mauve	SHARED	1055165	1055531	.	.	.	Notes=Lenght366	AL732656,1055165,1055531;AE009948,1055165,1055531;CP000114,1055165,1055531;CP003810,1055165,1055531;HF952104,1055165,1055531;HF952106,1055165,1055531;HF952105,1055165,1055531;HG939456,1055165,1055531;CP007631,1055165,1055531;CP006910,1055165,1055531;CP007572,1055165,1055531;CP007571,1055165,1055531;CP007570,1055165,1055531;CP010867,1055165,1055531;CP011325,1055165,1055531;CP011326,1055165,1055531…
CP007632	Mauve	SHARED	1055532	1057211	.	.	.	Notes=Lenght1679	AL732656,1055532,1057211;AE009948,1055532,1057211;CP000114,1055532,1057211;CP003810,1055532,1057211;CP003919,1055532,1057211;HF952104,1055532,1057211;HF952106,1055532,1057211;HF952105,1055532,1057211;HG939456,1055532,1057211;CP007631,1055532,1057211;CP006910,1055532,1057211;CP007572,1055532,1057211;CP007571,1055532,1057211;CP007570,1055532,1057211;CP010867,1055532,1057211;CP011325,1055532,1057211…
CP007632	Mauve	SHARED	1066317	1066477	.	.	.	Notes=Lenght160	AL732656,1066317,1066477;AE009948,1066317,1066477;CP000114,1066317,1066477;CP003810,1066317,1066477;HF952104,1066317,1066477;HF952106,1066317,1066477;HF952105,1066317,1066477;HG939456,1066317,1066477;CP007631,1066317,1066477;CP006910,1066317,1066477;CP007572,1066317,1066477;CP007571,1066317,1066477;CP007570,1066317,1066477;CP010867,1066317,1066477;CP011325,1066317,1066477;CP011326,1066317,1066477…
CP007632	Mauve	SHARED	1066478	1066615	.	.	.	Notes=Lenght137	AL732656,1066478,1066615;AE009948,1066478,1066615;CP000114,1066478,1066615;CP003810,1066478,1066615;HF952104,1066478,1066615;HF952106,1066478,1066615;HF952105,1066478,1066615;CP007482,1066478,1066615;CP007565,1066478,1066615;HG939456,1066478,1066615;CP007631,1066478,1066615;CP006910,1066478,1066615;CP007572,1066478,1066615;CP007571,1066478,1066615;CP007570,1066478,1066615;FO393392,1066478,1066615…
CP007632	Mauve	SHARED	1066963	1067089	.	.	.	Notes=Lenght126	AL732656,1066963,1067089;AE009948,1066963,1067089;CP000114,1066963,1067089;CP003810,1066963,1067089;HF952104,1066963,1067089;HF952106,1066963,1067089;HF952105,1066963,1067089;HG939456,1066963,1067089;CP007631,1066963,1067089;CP006910,1066963,1067089;CP007572,1066963,1067089;CP007571,1066963,1067089;CP007570,1066963,1067089;CP010867,1066963,1067089;CP011325,1066963,1067089;CP011326,1066963,1067089…
CP007632	Mauve	SHARED	1071220	1071258	.	.	.	Notes=Lenght38	AL732656,1071220,1071258;AE009948,1071220,1071258;CP000114,1071220,1071258;CP003810,1071220,1071258;HF952104,1071220,1071258;HF952106,1071220,1071258;CP007482,1071220,1071258;CP007565,1071220,1071258;HG939456,1071220,1071258;CP007631,1071220,1071258;CP006910,1071220,1071258;CP007572,1071220,1071258;CP007571,1071220,1071258;CP007570,1071220,1071258;FO393392,1071220,1071258;CP010867,1071220,1071258…
CP007632	Mauve	SHARED	1071259	1071483	.	.	.	Notes=Lenght224	AL732656,1071259,1071483;AE009948,1071259,1071483;CP000114,1071259,1071483;CP003810,1071259,1071483;HF952104,1071259,1071483;HF952106,1071259,1071483;HF952105,1071259,1071483;CP007482,1071259,1071483;CP007565,1071259,1071483;HG939456,1071259,1071483;CP007631,1071259,1071483;CP006910,1071259,1071483;CP007572,1071259,1071483;CP007571,1071259,1071483;CP007570,1071259,1071483;FO393392,1071259,1071483…
CP007632	Mauve	SHARED	1075345	1075529	.	.	.	Notes=Lenght184	AL732656,1075345,1075529;AE009948,1075345,1075529;CP000114,1075345,1075529;CP003810,1075345,1075529;HF952104,1075345,1075529;HF952106,1075345,1075529;HF952105,1075345,1075529;HG939456,1075345,1075529;CP007631,1075345,1075529;CP006910,1075345,1075529;CP007572,1075345,1075529;CP007571,1075345,1075529;CP007570,1075345,1075529;CP010867,1075345,1075529;CP011325,1075345,1075529;CP011326,1075345,1075529…
CP007632	Mauve	SHARED	1076484	1076862	.	.	.	Notes=Lenght378	AL732656,1076484,1076862;AE009948,1076484,1076862;CP000114,1076484,1076862;CP003810,1076484,1076862;HF952104,1076484,1076862;HF952106,1076484,1076862;HF952105,1076484,1076862;CP007482,1076484,1076862;CP007565,1076484,1076862;HG939456,1076484,1076862;CP007631,1076484,1076862;CP006910,1076484,1076862;CP007572,1076484,1076862;CP007571,1076484,1076862;CP007570,1076484,1076862;FO393392,1076484,1076862…
CP007632	Mauve	SHARED	1076921	1077016	.	.	.	Notes=Lenght95	AL732656,1076921,1077016;AE009948,1076921,1077016;CP000114,1076921,1077016;CP003810,1076921,1077016;CP003919,1076921,1077016;HF952104,1076921,1077016;HF952106,1076921,1077016;HF952105,1076921,1077016;HG939456,1076921,1077016;CP007631,1076921,1077016;CP006910,1076921,1077016;CP007572,1076921,1077016;CP007571,1076921,1077016;CP007570,1076921,1077016;CP010867,1076921,1077016;CP011325,1076921,1077016…
CP007632	Mauve	SHARED	1086245	1086334	.	.	.	Notes=Lenght89	AL732656,1086245,1086334;AE009948,1086245,1086334;CP000114,1086245,1086334;CP003810,1086245,1086334;CP003919,1086245,1086334;HF952104,1086245,1086334;HF952106,1086245,1086334;HF952105,1086245,1086334;CP007482,1086245,1086334;CP007565,1086245,1086334;HG939456,1086245,1086334;CP006910,1086245,1086334;CP007572,1086245,1086334;CP007571,1086245,1086334;CP007570,1086245,1086334;FO393392,1086245,1086334…
CP007632	Mauve	SHARED	1089185	1089258	.	.	.	Notes=Lenght73	AL732656,1089185,1089258;AE009948,1089185,1089258;CP000114,1089185,1089258;CP003810,1089185,1089258;HF952104,1089185,1089258;HF952106,1089185,1089258;HF952105,1089185,1089258;CP007482,1089185,1089258;CP007565,1089185,1089258;HG939456,1089185,1089258;CP007631,1089185,1089258;CP006910,1089185,1089258;CP007572,1089185,1089258;CP007571,1089185,1089258;CP007570,1089185,1089258;FO393392,1089185,1089258…
CP007632	Mauve	SHARED	1089769	1089814	.	.	.	Notes=Lenght45	AL732656,1089769,1089814;AE009948,1089769,1089814;CP000114,1089769,1089814;CP003810,1089769,1089814;HF952104,1089769,1089814;HF952106,1089769,1089814;HF952105,1089769,1089814;CP007482,1089769,1089814;CP007565,1089769,1089814;HG939456,1089769,1089814;CP007631,1089769,1089814;CP006910,1089769,1089814;CP007572,1089769,1089814;CP007571,1089769,1089814;CP007570,1089769,1089814;FO393392,1089769,1089814…
CP007632	Mauve	SHARED	1104221	1104241	.	.	.	Notes=Lenght20	AL732656,1104221,1104241;AE009948,1104221,1104241;CP000114,1104221,1104241;CP003810,1104221,1104241;CP003919,1104221,1104241;HF952104,1104221,1104241;HF952106,1104221,1104241;CP007482,1104221,1104241;CP007565,1104221,1104241;HG939456,1104221,1104241;CP007631,1104221,1104241;CP006910,1104221,1104241;CP007572,1104221,1104241;CP007571,1104221,1104241;CP007570,1104221,1104241;FO393392,1104221,1104241…
CP007632	Mauve	SHARED	1111757	1111769	.	.	.	Notes=Lenght12	AL732656,1111757,1111769;AE009948,1111757,1111769;CP000114,1111757,1111769;CP003810,1111757,1111769;HF952104,1111757,1111769;HF952106,1111757,1111769;HF952105,1111757,1111769;CP007482,1111757,1111769;CP007565,1111757,1111769;HG939456,1111757,1111769;CP007631,1111757,1111769;CP006910,1111757,1111769;CP007572,1111757,1111769;CP007571,1111757,1111769;CP007570,1111757,1111769;FO393392,1111757,1111769…
CP007632	Mauve	SHARED	1111770	1111802	.	.	.	Notes=Lenght32	AL732656,1111770,1111802;AE009948,1111770,1111802;HF952104,1111770,1111802;HF952106,1111770,1111802;HF952105,1111770,1111802;CP007482,1111770,1111802;CP007565,1111770,1111802;HG939456,1111770,1111802;CP007631,1111770,1111802;CP006910,1111770,1111802;FO393392,1111770,1111802;CP010867,1111770,1111802;CP011328,1111770,1111802;CP012419,1111770,1111802;CP013202,1111770,1111802;
CP007632	Mauve	SHARED	1111803	1111815	.	.	.	Notes=Lenght12	AL732656,1111803,1111815;AE009948,1111803,1111815;CP003919,1111803,1111815;HF952104,1111803,1111815;HF952106,1111803,1111815;HF952105,1111803,1111815;CP007482,1111803,1111815;CP007565,1111803,1111815;HG939456,1111803,1111815;CP007631,1111803,1111815;CP006910,1111803,1111815;FO393392,1111803,1111815;CP010867,1111803,1111815;CP011328,1111803,1111815;CP012419,1111803,1111815;CP013202,1111803,1111815;
CP007632	Mauve	SHARED	1113266	1113413	.	.	.	Notes=Lenght147	AL732656,1113266,1113413;AE009948,1113266,1113413;CP000114,1113266,1113413;CP003810,1113266,1113413;HF952104,1113266,1113413;HF952106,1113266,1113413;HF952105,1113266,1113413;CP007482,1113266,1113413;CP007565,1113266,1113413;HG939456,1113266,1113413;CP007631,1113266,1113413;CP006910,1113266,1113413;CP007572,1113266,1113413;CP007571,1113266,1113413;CP007570,1113266,1113413;FO393392,1113266,1113413…
CP007632	Mauve	SHARED	1113414	1113506	.	.	.	Notes=Lenght92	AL732656,1113414,1113506;AE009948,1113414,1113506;CP000114,1113414,1113506;CP003810,1113414,1113506;HF952104,1113414,1113506;HF952106,1113414,1113506;HF952105,1113414,1113506;CP007482,1113414,1113506;HG939456,1113414,1113506;CP007631,1113414,1113506;CP006910,1113414,1113506;CP007572,1113414,1113506;CP007571,1113414,1113506;CP007570,1113414,1113506;CP010867,1113414,1113506;CP011325,1113414,1113506…
CP007632	Mauve	SHARED	1113575	1113644	.	.	.	Notes=Lenght69	AL732656,1113575,1113644;AE009948,1113575,1113644;CP000114,1113575,1113644;CP003810,1113575,1113644;HF952104,1113575,1113644;HF952106,1113575,1113644;HF952105,1113575,1113644;HG939456,1113575,1113644;CP007631,1113575,1113644;CP006910,1113575,1113644;CP007572,1113575,1113644;CP007571,1113575,1113644;CP007570,1113575,1113644;CP010867,1113575,1113644;CP011325,1113575,1113644;CP011326,1113575,1113644…
CP007632	Mauve	SHARED	1118148	1118172	.	.	.	Notes=Lenght24	AL732656,1118148,1118172;AE009948,1118148,1118172;CP000114,1118148,1118172;CP003810,1118148,1118172;CP003919,1118148,1118172;HF952104,1118148,1118172;HF952106,1118148,1118172;HF952105,1118148,1118172;HG939456,1118148,1118172;CP007631,1118148,1118172;CP010867,1118148,1118172;CP011325,1118148,1118172;CP011326,1118148,1118172;CP011327,1118148,1118172;CP011328,1118148,1118172;CP011329,1118148,1118172…
CP007632	Mauve	SHARED	1118394	1118465	.	.	.	Notes=Lenght71	AL732656,1118394,1118465;AE009948,1118394,1118465;CP000114,1118394,1118465;CP003810,1118394,1118465;CP003919,1118394,1118465;HF952104,1118394,1118465;HF952106,1118394,1118465;HF952105,1118394,1118465;CP007482,1118394,1118465;CP007565,1118394,1118465;HG939456,1118394,1118465;CP006910,1118394,1118465;CP007572,1118394,1118465;CP007571,1118394,1118465;CP007570,1118394,1118465;FO393392,1118394,1118465…
CP007632	Mauve	SHARED	1118466	1118495	.	.	.	Notes=Lenght29	AL732656,1118466,1118495;AE009948,1118466,1118495;CP000114,1118466,1118495;CP003810,1118466,1118495;HF952104,1118466,1118495;HF952106,1118466,1118495;HF952105,1118466,1118495;HG939456,1118466,1118495;CP006910,1118466,1118495;CP007572,1118466,1118495;CP007571,1118466,1118495;CP007570,1118466,1118495;CP010867,1118466,1118495;CP011325,1118466,1118495;CP011326,1118466,1118495;CP011327,1118466,1118495…
CP007632	Mauve	SHARED	1118496	1118626	.	.	.	Notes=Lenght130	AL732656,1118496,1118626;AE009948,1118496,1118626;CP000114,1118496,1118626;CP003810,1118496,1118626;HF952104,1118496,1118626;HF952106,1118496,1118626;HF952105,1118496,1118626;HG939456,1118496,1118626;CP007631,1118496,1118626;CP006910,1118496,1118626;CP007572,1118496,1118626;CP007571,1118496,1118626;CP007570,1118496,1118626;CP010867,1118496,1118626;CP011325,1118496,1118626;CP011326,1118496,1118626…
CP007632	Mauve	SHARED	1123477	1123518	.	.	.	Notes=Lenght41	AL732656,1123477,1123518;AE009948,1123477,1123518;CP000114,1123477,1123518;CP003810,1123477,1123518;CP003919,1123477,1123518;HF952104,1123477,1123518;HF952106,1123477,1123518;HF952105,1123477,1123518;HG939456,1123477,1123518;CP007631,1123477,1123518;CP006910,1123477,1123518;CP007572,1123477,1123518;CP007571,1123477,1123518;CP007570,1123477,1123518;CP010867,1123477,1123518;CP011325,1123477,1123518…
CP007632	Mauve	SHARED	1128353	1128382	.	.	.	Notes=Lenght29	AL732656,1128353,1128382;CP003919,1128353,1128382;HF952104,1128353,1128382;HF952106,1128353,1128382;HF952105,1128353,1128382;CP007482,1128353,1128382;CP007565,1128353,1128382;HG939456,1128353,1128382;CP006910,1128353,1128382;CP007572,1128353,1128382;CP007571,1128353,1128382;CP007570,1128353,1128382;FO393392,1128353,1128382;CP010867,1128353,1128382;CP011328,1128353,1128382;CP010319,1128353,1128382…
CP007632	Mauve	SHARED	1128383	1128497	.	.	.	Notes=Lenght114	AL732656,1128383,1128497;AE009948,1128383,1128497;CP003919,1128383,1128497;HF952104,1128383,1128497;HF952106,1128383,1128497;HF952105,1128383,1128497;CP007482,1128383,1128497;CP007565,1128383,1128497;HG939456,1128383,1128497;CP007631,1128383,1128497;CP006910,1128383,1128497;CP007572,1128383,1128497;CP007571,1128383,1128497;CP007570,1128383,1128497;FO393392,1128383,1128497;CP010867,1128383,1128497…
CP007632	Mauve	SHARED	1136823	1136841	.	.	.	Notes=Lenght18	AE009948,1136823,1136841;CP003810,1136823,1136841;HF952104,1136823,1136841;HF952106,1136823,1136841;HF952105,1136823,1136841;CP007482,1136823,1136841;CP007565,1136823,1136841;HG939456,1136823,1136841;CP007631,1136823,1136841;CP006910,1136823,1136841;FO393392,1136823,1136841;CP010867,1136823,1136841;CP011325,1136823,1136841;CP011326,1136823,1136841;CP011327,1136823,1136841;CP011328,1136823,1136841…
CP007632	Mauve	SHARED	1137701	1137721	.	.	.	Notes=Lenght20	AL732656,1137701,1137721;AE009948,1137701,1137721;CP000114,1137701,1137721;CP003810,1137701,1137721;CP003919,1137701,1137721;HF952104,1137701,1137721;HF952106,1137701,1137721;CP007482,1137701,1137721;CP007565,1137701,1137721;HG939456,1137701,1137721;CP007631,1137701,1137721;CP006910,1137701,1137721;CP007572,1137701,1137721;CP007571,1137701,1137721;CP007570,1137701,1137721;FO393392,1137701,1137721…
CP007632	Mauve	SHARED	1144004	1144111	.	.	.	Notes=Lenght107	AL732656,1144004,1144111;AE009948,1144004,1144111;CP000114,1144004,1144111;CP003810,1144004,1144111;CP003919,1144004,1144111;HF952104,1144004,1144111;HF952106,1144004,1144111;HF952105,1144004,1144111;CP007482,1144004,1144111;CP007565,1144004,1144111;HG939456,1144004,1144111;CP007631,1144004,1144111;CP006910,1144004,1144111;FO393392,1144004,1144111;CP010867,1144004,1144111;CP011325,1144004,1144111…
CP007632	Mauve	SHARED	1144112	1144156	.	.	.	Notes=Lenght44	AL732656,1144112,1144156;AE009948,1144112,1144156;CP000114,1144112,1144156;CP003810,1144112,1144156;HF952104,1144112,1144156;HF952105,1144112,1144156;HG939456,1144112,1144156;CP007631,1144112,1144156;CP006910,1144112,1144156;CP010867,1144112,1144156;CP011325,1144112,1144156;CP011326,1144112,1144156;CP011327,1144112,1144156;CP011329,1144112,1144156;CP010319,1144112,1144156;CP012419,1144112,1144156…
CP007632	Mauve	SHARED	1144157	1144258	.	.	.	Notes=Lenght101	AL732656,1144157,1144258;AE009948,1144157,1144258;CP000114,1144157,1144258;CP003810,1144157,1144258;CP003919,1144157,1144258;HF952104,1144157,1144258;HF952106,1144157,1144258;HF952105,1144157,1144258;CP007482,1144157,1144258;CP007565,1144157,1144258;HG939456,1144157,1144258;CP007631,1144157,1144258;CP006910,1144157,1144258;FO393392,1144157,1144258;CP010867,1144157,1144258;CP011325,1144157,1144258…
CP007632	Mauve	SHARED	1144259	1144428	.	.	.	Notes=Lenght169	AL732656,1144259,1144428;AE009948,1144259,1144428;CP000114,1144259,1144428;CP003810,1144259,1144428;HF952104,1144259,1144428;HF952105,1144259,1144428;HG939456,1144259,1144428;CP007631,1144259,1144428;CP006910,1144259,1144428;CP010867,1144259,1144428;CP011325,1144259,1144428;CP011326,1144259,1144428;CP011327,1144259,1144428;CP011329,1144259,1144428;CP010319,1144259,1144428;CP012419,1144259,1144428…
CP007632	Mauve	SHARED	1145385	1145648	.	.	.	Notes=Lenght263	AE009948,1145385,1145648;CP000114,1145385,1145648;CP003810,1145385,1145648;HF952104,1145385,1145648;HG939456,1145385,1145648;CP007631,1145385,1145648;CP010867,1145385,1145648;CP011325,1145385,1145648;CP011326,1145385,1145648;CP011327,1145385,1145648;CP011329,1145385,1145648;CP012419,1145385,1145648;CP013202,1145385,1145648;
CP007632	Mauve	SHARED	1148642	1148667	.	.	.	Notes=Lenght25	AL732656,1148642,1148667;AE009948,1148642,1148667;CP003919,1148642,1148667;HF952104,1148642,1148667;HF952105,1148642,1148667;CP007482,1148642,1148667;CP007565,1148642,1148667;HG939456,1148642,1148667;CP007631,1148642,1148667;CP007572,1148642,1148667;CP007571,1148642,1148667;CP007570,1148642,1148667;FO393392,1148642,1148667;CP010867,1148642,1148667;CP011328,1148642,1148667;CP011329,1148642,1148667…
CP007632	Mauve	SHARED	1148668	1148687	.	.	.	Notes=Lenght19	AL732656,1148668,1148687;AE009948,1148668,1148687;CP000114,1148668,1148687;CP003810,1148668,1148687;CP003919,1148668,1148687;HF952104,1148668,1148687;HF952105,1148668,1148687;CP007482,1148668,1148687;CP007565,1148668,1148687;HG939456,1148668,1148687;CP007631,1148668,1148687;CP007572,1148668,1148687;CP007571,1148668,1148687;CP007570,1148668,1148687;FO393392,1148668,1148687;CP010867,1148668,1148687…
CP007632	Mauve	SHARED	1156784	1158540	.	.	.	Notes=Lenght1756	AL732656,1156784,1158540;AE009948,1156784,1158540;CP000114,1156784,1158540;CP003810,1156784,1158540;HF952104,1156784,1158540;HF952106,1156784,1158540;HF952105,1156784,1158540;HG939456,1156784,1158540;CP007631,1156784,1158540;CP006910,1156784,1158540;CP007572,1156784,1158540;CP007571,1156784,1158540;CP007570,1156784,1158540;CP010867,1156784,1158540;CP011325,1156784,1158540;CP011326,1156784,1158540…
CP007632	Mauve	SHARED	1160291	1160606	.	.	.	Notes=Lenght315	AL732656,1160291,1160606;AE009948,1160291,1160606;CP000114,1160291,1160606;CP003810,1160291,1160606;CP003919,1160291,1160606;HF952104,1160291,1160606;HF952106,1160291,1160606;HF952105,1160291,1160606;HG939456,1160291,1160606;CP007631,1160291,1160606;CP006910,1160291,1160606;CP007572,1160291,1160606;CP007571,1160291,1160606;CP007570,1160291,1160606;CP010867,1160291,1160606;CP011325,1160291,1160606…
CP007632	Mauve	SHARED	1165737	1165937	.	.	.	Notes=Lenght200	AL732656,1165737,1165937;AE009948,1165737,1165937;CP000114,1165737,1165937;CP003810,1165737,1165937;CP003919,1165737,1165937;HF952104,1165737,1165937;HF952106,1165737,1165937;HF952105,1165737,1165937;HG939456,1165737,1165937;CP007631,1165737,1165937;CP006910,1165737,1165937;CP007572,1165737,1165937;CP007571,1165737,1165937;CP007570,1165737,1165937;CP010867,1165737,1165937;CP011325,1165737,1165937…
CP007632	Mauve	SHARED	1177576	1177589	.	.	.	Notes=Lenght13	AE009948,1177576,1177589;CP000114,1177576,1177589;CP003810,1177576,1177589;CP003919,1177576,1177589;HF952104,1177576,1177589;HF952106,1177576,1177589;HF952105,1177576,1177589;CP007482,1177576,1177589;CP007565,1177576,1177589;HG939456,1177576,1177589;CP007631,1177576,1177589;CP006910,1177576,1177589;FO393392,1177576,1177589;CP010867,1177576,1177589;CP011325,1177576,1177589;CP011326,1177576,1177589…
CP007632	Mauve	SHARED	1178723	1178740	.	.	.	Notes=Lenght17	AE009948,1178723,1178740;CP000114,1178723,1178740;CP003810,1178723,1178740;CP003919,1178723,1178740;HF952106,1178723,1178740;HF952105,1178723,1178740;CP007565,1178723,1178740;CP006910,1178723,1178740;CP007571,1178723,1178740;CP007570,1178723,1178740;FO393392,1178723,1178740;CP010867,1178723,1178740;CP011325,1178723,1178740;CP011326,1178723,1178740;CP011327,1178723,1178740;CP011329,1178723,1178740…
CP007632	Mauve	SHARED	1180622	1180825	.	.	.	Notes=Lenght203	AL732656,1180622,1180825;AE009948,1180622,1180825;CP000114,1180622,1180825;CP003810,1180622,1180825;CP003919,1180622,1180825;HF952104,1180622,1180825;HF952106,1180622,1180825;HF952105,1180622,1180825;CP007482,1180622,1180825;CP007565,1180622,1180825;HG939456,1180622,1180825;CP007631,1180622,1180825;CP006910,1180622,1180825;CP007572,1180622,1180825;CP007571,1180622,1180825;CP007570,1180622,1180825…
CP007632	Mauve	SHARED	1198046	1198100	.	.	.	Notes=Lenght54	AL732656,1198046,1198100;AE009948,1198046,1198100;CP000114,1198046,1198100;CP003810,1198046,1198100;CP003919,1198046,1198100;HF952104,1198046,1198100;HF952106,1198046,1198100;HF952105,1198046,1198100;HG939456,1198046,1198100;CP007631,1198046,1198100;CP006910,1198046,1198100;CP007572,1198046,1198100;CP007571,1198046,1198100;CP007570,1198046,1198100;CP010867,1198046,1198100;CP011325,1198046,1198100…
CP007632	Mauve	SHARED	1214310	1214469	.	.	.	Notes=Lenght159	AL732656,1214310,1214469;AE009948,1214310,1214469;CP000114,1214310,1214469;HF952104,1214310,1214469;HG939456,1214310,1214469;CP007631,1214310,1214469;CP006910,1214310,1214469;CP007572,1214310,1214469;CP007571,1214310,1214469;CP007570,1214310,1214469;CP010867,1214310,1214469;CP011329,1214310,1214469;CP012419,1214310,1214469;CP013202,1214310,1214469;
CP007632	Mauve	SHARED	1214470	1214571	.	.	.	Notes=Lenght101	AL732656,1214470,1214571;AE009948,1214470,1214571;CP000114,1214470,1214571;HF952104,1214470,1214571;HG939456,1214470,1214571;CP007631,1214470,1214571;CP007572,1214470,1214571;CP007571,1214470,1214571;CP007570,1214470,1214571;CP010867,1214470,1214571;CP011329,1214470,1214571;CP012419,1214470,1214571;CP013202,1214470,1214571;
CP007632	Mauve	SHARED	1214572	1214831	.	.	.	Notes=Lenght259	AL732656,1214572,1214831;AE009948,1214572,1214831;CP000114,1214572,1214831;HF952104,1214572,1214831;HG939456,1214572,1214831;CP007631,1214572,1214831;CP006910,1214572,1214831;CP007572,1214572,1214831;CP007571,1214572,1214831;CP007570,1214572,1214831;CP010867,1214572,1214831;CP011329,1214572,1214831;CP012419,1214572,1214831;CP013202,1214572,1214831;
CP007632	Mauve	SHARED	1214832	1214856	.	.	.	Notes=Lenght24	AL732656,1214832,1214856;AE009948,1214832,1214856;CP000114,1214832,1214856;HF952104,1214832,1214856;HG939456,1214832,1214856;CP007631,1214832,1214856;CP007572,1214832,1214856;CP007571,1214832,1214856;CP007570,1214832,1214856;CP010867,1214832,1214856;CP011329,1214832,1214856;CP012419,1214832,1214856;CP013202,1214832,1214856;
CP007632	Mauve	SHARED	1214857	1215068	.	.	.	Notes=Lenght211	AL732656,1214857,1215068;AE009948,1214857,1215068;CP000114,1214857,1215068;HF952104,1214857,1215068;HG939456,1214857,1215068;CP007631,1214857,1215068;CP006910,1214857,1215068;CP007572,1214857,1215068;CP007571,1214857,1215068;CP007570,1214857,1215068;CP010867,1214857,1215068;CP011329,1214857,1215068;CP012419,1214857,1215068;CP013202,1214857,1215068;
CP007632	Mauve	SHARED	1215069	1215114	.	.	.	Notes=Lenght45	AL732656,1215069,1215114;AE009948,1215069,1215114;CP000114,1215069,1215114;HF952104,1215069,1215114;HG939456,1215069,1215114;CP007631,1215069,1215114;CP007572,1215069,1215114;CP007571,1215069,1215114;CP007570,1215069,1215114;CP010867,1215069,1215114;CP011329,1215069,1215114;CP012419,1215069,1215114;CP013202,1215069,1215114;
CP007632	Mauve	SHARED	1215115	1215264	.	.	.	Notes=Lenght149	AL732656,1215115,1215264;AE009948,1215115,1215264;CP000114,1215115,1215264;HF952104,1215115,1215264;HG939456,1215115,1215264;CP007631,1215115,1215264;CP006910,1215115,1215264;CP007572,1215115,1215264;CP007571,1215115,1215264;CP007570,1215115,1215264;CP010867,1215115,1215264;CP011329,1215115,1215264;CP012419,1215115,1215264;CP013202,1215115,1215264;
CP007632	Mauve	SHARED	1215265	1220742	.	.	.	Notes=Lenght5477	AL732656,1215265,1220742;AE009948,1215265,1220742;CP000114,1215265,1220742;HF952104,1215265,1220742;HG939456,1215265,1220742;CP007631,1215265,1220742;CP007572,1215265,1220742;CP007571,1215265,1220742;CP007570,1215265,1220742;CP010867,1215265,1220742;CP011329,1215265,1220742;CP012419,1215265,1220742;CP013202,1215265,1220742;
CP007632	Mauve	SHARED	1220743	1220754	.	.	.	Notes=Lenght11	AL732656,1220743,1220754;AE009948,1220743,1220754;CP000114,1220743,1220754;HF952104,1220743,1220754;HG939456,1220743,1220754;CP007631,1220743,1220754;CP007572,1220743,1220754;CP007571,1220743,1220754;CP007570,1220743,1220754;CP010867,1220743,1220754;CP011329,1220743,1220754;CP012419,1220743,1220754;CP013202,1220743,1220754;
CP007632	Mauve	SHARED	1220756	1220839	.	.	.	Notes=Lenght83	AL732656,1220756,1220839;AE009948,1220756,1220839;CP000114,1220756,1220839;HF952104,1220756,1220839;HG939456,1220756,1220839;CP007631,1220756,1220839;CP007572,1220756,1220839;CP007571,1220756,1220839;CP007570,1220756,1220839;CP010867,1220756,1220839;CP012419,1220756,1220839;CP013202,1220756,1220839;
CP007632	Mauve	SHARED	1222157	1222707	.	.	.	Notes=Lenght550	AE009948,1222157,1222707;HF952104,1222157,1222707;HG939456,1222157,1222707;CP007631,1222157,1222707;CP010867,1222157,1222707;CP011329,1222157,1222707;CP013202,1222157,1222707;
CP007632	Mauve	SHARED	1222708	1223774	.	.	.	Notes=Lenght1066	AL732656,1222708,1223774;AE009948,1222708,1223774;CP000114,1222708,1223774;CP003919,1222708,1223774;HF952104,1222708,1223774;HF952106,1222708,1223774;HF952105,1222708,1223774;CP007482,1222708,1223774;CP007565,1222708,1223774;HG939456,1222708,1223774;CP007631,1222708,1223774;CP007572,1222708,1223774;CP007571,1222708,1223774;CP007570,1222708,1223774;FO393392,1222708,1223774;CP010867,1222708,1223774…
CP007632	Mauve	SHARED	1223775	1223939	.	.	.	Notes=Lenght164	AL732656,1223775,1223939;AE009948,1223775,1223939;CP000114,1223775,1223939;HF952104,1223775,1223939;HF952105,1223775,1223939;HG939456,1223775,1223939;CP007631,1223775,1223939;CP007572,1223775,1223939;CP007571,1223775,1223939;CP007570,1223775,1223939;CP010867,1223775,1223939;CP011329,1223775,1223939;CP012419,1223775,1223939;CP013202,1223775,1223939;
CP007632	Mauve	SHARED	1223940	1225017	.	.	.	Notes=Lenght1077	AL732656,1223940,1225017;AE009948,1223940,1225017;CP000114,1223940,1225017;HF952104,1223940,1225017;HG939456,1223940,1225017;CP007631,1223940,1225017;CP007572,1223940,1225017;CP007571,1223940,1225017;CP007570,1223940,1225017;CP010867,1223940,1225017;CP011329,1223940,1225017;CP012419,1223940,1225017;CP013202,1223940,1225017;
CP007632	Mauve	SHARED	1225148	1226650	.	.	.	Notes=Lenght1502	AL732656,1225148,1226650;AE009948,1225148,1226650;CP000114,1225148,1226650;HF952104,1225148,1226650;HG939456,1225148,1226650;CP007631,1225148,1226650;CP007572,1225148,1226650;CP007571,1225148,1226650;CP007570,1225148,1226650;CP010867,1225148,1226650;CP011329,1225148,1226650;CP012419,1225148,1226650;CP013202,1225148,1226650;
CP007632	Mauve	SHARED	1226769	1227536	.	.	.	Notes=Lenght767	AL732656,1226769,1227536;AE009948,1226769,1227536;CP000114,1226769,1227536;HF952104,1226769,1227536;HG939456,1226769,1227536;CP007631,1226769,1227536;CP007572,1226769,1227536;CP007571,1226769,1227536;CP007570,1226769,1227536;CP010867,1226769,1227536;CP011329,1226769,1227536;CP012419,1226769,1227536;CP013202,1226769,1227536;
CP007632	Mauve	SHARED	1227537	1227570	.	.	.	Notes=Lenght33	AL732656,1227537,1227570;AE009948,1227537,1227570;CP000114,1227537,1227570;HF952104,1227537,1227570;HG939456,1227537,1227570;CP007631,1227537,1227570;CP007572,1227537,1227570;CP007570,1227537,1227570;CP010867,1227537,1227570;CP011329,1227537,1227570;CP012419,1227537,1227570;CP013202,1227537,1227570;
CP007632	Mauve	SHARED	1227571	1228063	.	.	.	Notes=Lenght492	AL732656,1227571,1228063;AE009948,1227571,1228063;CP000114,1227571,1228063;HF952104,1227571,1228063;HG939456,1227571,1228063;CP007631,1227571,1228063;CP007572,1227571,1228063;CP007571,1227571,1228063;CP007570,1227571,1228063;CP010867,1227571,1228063;CP011329,1227571,1228063;CP012419,1227571,1228063;CP013202,1227571,1228063;
CP007632	Mauve	SHARED	1228065	1231366	.	.	.	Notes=Lenght3301	AL732656,1228065,1231366;AE009948,1228065,1231366;CP000114,1228065,1231366;HF952104,1228065,1231366;HG939456,1228065,1231366;CP007631,1228065,1231366;CP007572,1228065,1231366;CP007571,1228065,1231366;CP007570,1228065,1231366;CP010867,1228065,1231366;CP011329,1228065,1231366;CP012419,1228065,1231366;CP013202,1228065,1231366;
CP007632	Mauve	SHARED	1231367	1232844	.	.	.	Notes=Lenght1477	AL732656,1231367,1232844;AE009948,1231367,1232844;CP000114,1231367,1232844;CP003810,1231367,1232844;HF952104,1231367,1232844;HG939456,1231367,1232844;CP007631,1231367,1232844;CP007572,1231367,1232844;CP007571,1231367,1232844;CP007570,1231367,1232844;CP010867,1231367,1232844;CP011325,1231367,1232844;CP011326,1231367,1232844;CP011327,1231367,1232844;CP011329,1231367,1232844;CP012419,1231367,1232844…
CP007632	Mauve	SHARED	1236998	1237107	.	.	.	Notes=Lenght109	AL732656,1236998,1237107;AE009948,1236998,1237107;CP000114,1236998,1237107;CP003810,1236998,1237107;HF952104,1236998,1237107;HF952106,1236998,1237107;HF952105,1236998,1237107;CP007482,1236998,1237107;CP007565,1236998,1237107;HG939456,1236998,1237107;CP007631,1236998,1237107;CP006910,1236998,1237107;CP007572,1236998,1237107;CP007571,1236998,1237107;CP007570,1236998,1237107;FO393392,1236998,1237107…
CP007632	Mauve	SHARED	1246926	1246975	.	.	.	Notes=Lenght49	AL732656,1246926,1246975;AE009948,1246926,1246975;CP000114,1246926,1246975;CP003810,1246926,1246975;HF952104,1246926,1246975;HF952106,1246926,1246975;HF952105,1246926,1246975;HG939456,1246926,1246975;CP007631,1246926,1246975;CP006910,1246926,1246975;CP007572,1246926,1246975;CP007571,1246926,1246975;CP007570,1246926,1246975;CP010867,1246926,1246975;CP011325,1246926,1246975;CP011326,1246926,1246975…
CP007632	Mauve	SHARED	1249438	1249641	.	.	.	Notes=Lenght203	AL732656,1249438,1249641;AE009948,1249438,1249641;CP000114,1249438,1249641;CP003810,1249438,1249641;HF952104,1249438,1249641;HF952106,1249438,1249641;HF952105,1249438,1249641;HG939456,1249438,1249641;CP007631,1249438,1249641;CP006910,1249438,1249641;CP007572,1249438,1249641;CP007571,1249438,1249641;CP007570,1249438,1249641;CP010867,1249438,1249641;CP011325,1249438,1249641;CP011326,1249438,1249641…
CP007632	Mauve	SHARED	1262088	1262284	.	.	.	Notes=Lenght196	AE009948,1262088,1262284;CP003810,1262088,1262284;HF952104,1262088,1262284;HG939456,1262088,1262284;CP007631,1262088,1262284;CP010867,1262088,1262284;CP011325,1262088,1262284;CP011327,1262088,1262284;CP011329,1262088,1262284;CP012419,1262088,1262284;CP013202,1262088,1262284;
CP007632	Mauve	SHARED	1262285	1262317	.	.	.	Notes=Lenght32	AL732656,1262285,1262317;AE009948,1262285,1262317;CP003810,1262285,1262317;HF952104,1262285,1262317;HG939456,1262285,1262317;CP007631,1262285,1262317;CP007572,1262285,1262317;CP007571,1262285,1262317;CP007570,1262285,1262317;CP010867,1262285,1262317;CP011325,1262285,1262317;CP011327,1262285,1262317;CP011329,1262285,1262317;CP012419,1262285,1262317;CP013202,1262285,1262317;
CP007632	Mauve	SHARED	1262318	1262528	.	.	.	Notes=Lenght210	AE009948,1262318,1262528;CP003810,1262318,1262528;HF952104,1262318,1262528;HG939456,1262318,1262528;CP007631,1262318,1262528;CP010867,1262318,1262528;CP011325,1262318,1262528;CP011327,1262318,1262528;CP011329,1262318,1262528;CP012419,1262318,1262528;CP013202,1262318,1262528;
CP007632	Mauve	SHARED	1262529	1263110	.	.	.	Notes=Lenght581	AL732656,1262529,1263110;AE009948,1262529,1263110;CP003810,1262529,1263110;HF952104,1262529,1263110;HG939456,1262529,1263110;CP007631,1262529,1263110;CP007572,1262529,1263110;CP007571,1262529,1263110;CP007570,1262529,1263110;CP010867,1262529,1263110;CP011325,1262529,1263110;CP011327,1262529,1263110;CP011329,1262529,1263110;CP012419,1262529,1263110;CP013202,1262529,1263110;
CP007632	Mauve	SHARED	1263111	1263151	.	.	.	Notes=Lenght40	AE009948,1263111,1263151;CP003810,1263111,1263151;HF952104,1263111,1263151;HG939456,1263111,1263151;CP007631,1263111,1263151;CP010867,1263111,1263151;CP011325,1263111,1263151;CP011327,1263111,1263151;CP011329,1263111,1263151;CP012419,1263111,1263151;CP013202,1263111,1263151;
CP007632	Mauve	SHARED	1263152	1263321	.	.	.	Notes=Lenght169	AL732656,1263152,1263321;AE009948,1263152,1263321;CP003810,1263152,1263321;HF952104,1263152,1263321;HG939456,1263152,1263321;CP007631,1263152,1263321;CP007572,1263152,1263321;CP007571,1263152,1263321;CP007570,1263152,1263321;CP010867,1263152,1263321;CP011325,1263152,1263321;CP011327,1263152,1263321;CP011329,1263152,1263321;CP012419,1263152,1263321;CP013202,1263152,1263321;
CP007632	Mauve	SHARED	1263852	1264501	.	.	.	Notes=Lenght649	AL732656,1263852,1264501;AE009948,1263852,1264501;CP000114,1263852,1264501;HF952104,1263852,1264501;HG939456,1263852,1264501;CP007631,1263852,1264501;CP007572,1263852,1264501;CP007571,1263852,1264501;CP007570,1263852,1264501;CP010867,1263852,1264501;CP011329,1263852,1264501;CP013202,1263852,1264501;
CP007632	Mauve	SHARED	1264502	1264867	.	.	.	Notes=Lenght365	AE009948,1264502,1264867;CP000114,1264502,1264867;HF952104,1264502,1264867;HG939456,1264502,1264867;CP007631,1264502,1264867;CP010867,1264502,1264867;CP011329,1264502,1264867;CP013202,1264502,1264867;
CP007632	Mauve	SHARED	1266237	1266296	.	.	.	Notes=Lenght59	AE009948,1266237,1266296;CP003810,1266237,1266296;HF952104,1266237,1266296;HG939456,1266237,1266296;CP007631,1266237,1266296;CP010867,1266237,1266296;CP011325,1266237,1266296;CP011327,1266237,1266296;CP011329,1266237,1266296;CP012419,1266237,1266296;CP013202,1266237,1266296;
CP007632	Mauve	SHARED	1266297	1266334	.	.	.	Notes=Lenght37	AL732656,1266297,1266334;AE009948,1266297,1266334;CP003810,1266297,1266334;HF952104,1266297,1266334;HG939456,1266297,1266334;CP007631,1266297,1266334;CP007572,1266297,1266334;CP007571,1266297,1266334;CP007570,1266297,1266334;CP010867,1266297,1266334;CP011325,1266297,1266334;CP011327,1266297,1266334;CP011329,1266297,1266334;CP012419,1266297,1266334;CP013202,1266297,1266334;
CP007632	Mauve	SHARED	1267296	1267356	.	.	.	Notes=Lenght60	AL732656,1267296,1267356;AE009948,1267296,1267356;CP000114,1267296,1267356;CP003919,1267296,1267356;HF952104,1267296,1267356;HF952106,1267296,1267356;HF952105,1267296,1267356;CP007482,1267296,1267356;CP007565,1267296,1267356;HG939456,1267296,1267356;CP007631,1267296,1267356;CP006910,1267296,1267356;CP007572,1267296,1267356;CP007571,1267296,1267356;CP007570,1267296,1267356;FO393392,1267296,1267356…
CP007632	Mauve	SHARED	1267357	1267416	.	.	.	Notes=Lenght59	AE009948,1267357,1267416;CP000114,1267357,1267416;CP003919,1267357,1267416;HF952104,1267357,1267416;HF952106,1267357,1267416;HF952105,1267357,1267416;CP007482,1267357,1267416;CP007565,1267357,1267416;HG939456,1267357,1267416;CP007631,1267357,1267416;CP006910,1267357,1267416;FO393392,1267357,1267416;CP010867,1267357,1267416;CP011328,1267357,1267416;CP011329,1267357,1267416;CP010319,1267357,1267416…
CP007632	Mauve	SHARED	1268192	1268220	.	.	.	Notes=Lenght28	AL732656,1268192,1268220;AE009948,1268192,1268220;CP003810,1268192,1268220;CP003919,1268192,1268220;HF952104,1268192,1268220;HF952106,1268192,1268220;HF952105,1268192,1268220;CP007482,1268192,1268220;CP007565,1268192,1268220;HG939456,1268192,1268220;CP007631,1268192,1268220;CP006910,1268192,1268220;CP007572,1268192,1268220;CP007571,1268192,1268220;CP007570,1268192,1268220;FO393392,1268192,1268220…
CP007632	Mauve	SHARED	1269112	1269219	.	.	.	Notes=Lenght107	AE009948,1269112,1269219;CP003810,1269112,1269219;CP003919,1269112,1269219;HF952104,1269112,1269219;HF952106,1269112,1269219;HF952105,1269112,1269219;CP007482,1269112,1269219;CP007565,1269112,1269219;HG939456,1269112,1269219;CP007631,1269112,1269219;CP006910,1269112,1269219;FO393392,1269112,1269219;CP010867,1269112,1269219;CP011325,1269112,1269219;CP011327,1269112,1269219;CP011328,1269112,1269219…
CP007632	Mauve	SHARED	1268610	1268705	.	.	.	Notes=Lenght95	AL732656,1268610,1268705;AE009948,1268610,1268705;CP000114,1268610,1268705;CP003919,1268610,1268705;HF952104,1268610,1268705;HF952106,1268610,1268705;HF952105,1268610,1268705;CP007482,1268610,1268705;CP007565,1268610,1268705;HG939456,1268610,1268705;CP007631,1268610,1268705;CP006910,1268610,1268705;CP007572,1268610,1268705;CP007571,1268610,1268705;CP007570,1268610,1268705;FO393392,1268610,1268705…
CP007632	Mauve	SHARED	1268911	1268965	.	.	.	Notes=Lenght54	AL732656,1268911,1268965;AE009948,1268911,1268965;CP000114,1268911,1268965;CP003919,1268911,1268965;HF952104,1268911,1268965;HF952106,1268911,1268965;HF952105,1268911,1268965;CP007482,1268911,1268965;CP007565,1268911,1268965;HG939456,1268911,1268965;CP007631,1268911,1268965;CP006910,1268911,1268965;CP007572,1268911,1268965;CP007571,1268911,1268965;CP007570,1268911,1268965;FO393392,1268911,1268965…
CP007632	Mauve	SHARED	1269720	1270094	.	.	.	Notes=Lenght374	AE009948,1269720,1270094;CP000114,1269720,1270094;CP003919,1269720,1270094;HF952104,1269720,1270094;HF952106,1269720,1270094;HF952105,1269720,1270094;CP007482,1269720,1270094;CP007565,1269720,1270094;HG939456,1269720,1270094;CP007631,1269720,1270094;CP006910,1269720,1270094;FO393392,1269720,1270094;CP010867,1269720,1270094;CP011328,1269720,1270094;CP011329,1269720,1270094;CP010319,1269720,1270094…
CP007632	Mauve	SHARED	1270095	1270418	.	.	.	Notes=Lenght323	AL732656,1270095,1270418;AE009948,1270095,1270418;CP000114,1270095,1270418;CP003919,1270095,1270418;HF952104,1270095,1270418;HF952106,1270095,1270418;HF952105,1270095,1270418;CP007482,1270095,1270418;CP007565,1270095,1270418;HG939456,1270095,1270418;CP007631,1270095,1270418;CP006910,1270095,1270418;CP007572,1270095,1270418;CP007571,1270095,1270418;CP007570,1270095,1270418;FO393392,1270095,1270418…
CP007632	Mauve	SHARED	1270419	1270470	.	.	.	Notes=Lenght51	AE009948,1270419,1270470;CP000114,1270419,1270470;CP003919,1270419,1270470;HF952104,1270419,1270470;HF952106,1270419,1270470;HF952105,1270419,1270470;CP007482,1270419,1270470;CP007565,1270419,1270470;HG939456,1270419,1270470;CP007631,1270419,1270470;CP006910,1270419,1270470;FO393392,1270419,1270470;CP010867,1270419,1270470;CP011328,1270419,1270470;CP011329,1270419,1270470;CP010319,1270419,1270470…
CP007632	Mauve	SHARED	1270473	1270585	.	.	.	Notes=Lenght112	AL732656,1270473,1270585;AE009948,1270473,1270585;CP003810,1270473,1270585;CP003919,1270473,1270585;HF952104,1270473,1270585;HF952106,1270473,1270585;HF952105,1270473,1270585;CP007482,1270473,1270585;CP007565,1270473,1270585;HG939456,1270473,1270585;CP007631,1270473,1270585;CP006910,1270473,1270585;CP007572,1270473,1270585;CP007571,1270473,1270585;CP007570,1270473,1270585;FO393392,1270473,1270585…
CP007632	Mauve	SHARED	1270586	1270700	.	.	.	Notes=Lenght114	AE009948,1270586,1270700;CP003810,1270586,1270700;CP003919,1270586,1270700;HF952104,1270586,1270700;HF952106,1270586,1270700;HF952105,1270586,1270700;CP007482,1270586,1270700;CP007565,1270586,1270700;HG939456,1270586,1270700;CP007631,1270586,1270700;CP006910,1270586,1270700;FO393392,1270586,1270700;CP010867,1270586,1270700;CP011325,1270586,1270700;CP011327,1270586,1270700;CP011328,1270586,1270700…
CP007632	Mauve	SHARED	1270931	1270972	.	.	.	Notes=Lenght41	AE009948,1270931,1270972;CP000114,1270931,1270972;CP003919,1270931,1270972;HF952104,1270931,1270972;HF952106,1270931,1270972;HF952105,1270931,1270972;CP007482,1270931,1270972;CP007565,1270931,1270972;HG939456,1270931,1270972;CP007631,1270931,1270972;CP006910,1270931,1270972;FO393392,1270931,1270972;CP010867,1270931,1270972;CP011328,1270931,1270972;CP011329,1270931,1270972;CP010319,1270931,1270972…
CP007632	Mauve	SHARED	1270973	1271022	.	.	.	Notes=Lenght49	AL732656,1270973,1271022;AE009948,1270973,1271022;CP000114,1270973,1271022;CP003919,1270973,1271022;HF952104,1270973,1271022;HF952106,1270973,1271022;HF952105,1270973,1271022;CP007482,1270973,1271022;CP007565,1270973,1271022;HG939456,1270973,1271022;CP007631,1270973,1271022;CP006910,1270973,1271022;CP007572,1270973,1271022;CP007571,1270973,1271022;CP007570,1270973,1271022;FO393392,1270973,1271022…
CP007632	Mauve	SHARED	1271023	1271244	.	.	.	Notes=Lenght221	AE009948,1271023,1271244;CP000114,1271023,1271244;CP003919,1271023,1271244;HF952104,1271023,1271244;HF952106,1271023,1271244;HF952105,1271023,1271244;CP007482,1271023,1271244;CP007565,1271023,1271244;HG939456,1271023,1271244;CP007631,1271023,1271244;CP006910,1271023,1271244;FO393392,1271023,1271244;CP010867,1271023,1271244;CP011328,1271023,1271244;CP011329,1271023,1271244;CP010319,1271023,1271244…
CP007632	Mauve	SHARED	1271390	1271413	.	.	.	Notes=Lenght23	AL732656,1271390,1271413;AE009948,1271390,1271413;CP000114,1271390,1271413;CP003919,1271390,1271413;HF952104,1271390,1271413;HF952106,1271390,1271413;HF952105,1271390,1271413;CP007482,1271390,1271413;CP007565,1271390,1271413;HG939456,1271390,1271413;CP007631,1271390,1271413;CP006910,1271390,1271413;CP007572,1271390,1271413;CP007571,1271390,1271413;CP007570,1271390,1271413;FO393392,1271390,1271413…
CP007632	Mauve	SHARED	1271424	1271895	.	.	.	Notes=Lenght471	AL732656,1271424,1271895;AE009948,1271424,1271895;CP003810,1271424,1271895;CP003919,1271424,1271895;HF952104,1271424,1271895;HF952106,1271424,1271895;HF952105,1271424,1271895;CP007482,1271424,1271895;CP007565,1271424,1271895;HG939456,1271424,1271895;CP007631,1271424,1271895;CP006910,1271424,1271895;CP007572,1271424,1271895;CP007571,1271424,1271895;CP007570,1271424,1271895;FO393392,1271424,1271895…
CP007632	Mauve	SHARED	1282530	1282604	.	.	.	Notes=Lenght74	AL732656,1282530,1282604;AE009948,1282530,1282604;CP000114,1282530,1282604;CP003810,1282530,1282604;HF952104,1282530,1282604;HF952106,1282530,1282604;HF952105,1282530,1282604;CP007482,1282530,1282604;CP007565,1282530,1282604;HG939456,1282530,1282604;CP007631,1282530,1282604;CP006910,1282530,1282604;CP007572,1282530,1282604;CP007571,1282530,1282604;CP007570,1282530,1282604;FO393392,1282530,1282604…
CP007632	Mauve	SHARED	1282605	1282791	.	.	.	Notes=Lenght186	AL732656,1282605,1282791;AE009948,1282605,1282791;CP000114,1282605,1282791;CP003810,1282605,1282791;HF952104,1282605,1282791;HF952106,1282605,1282791;HF952105,1282605,1282791;HG939456,1282605,1282791;CP007631,1282605,1282791;CP006910,1282605,1282791;CP007572,1282605,1282791;CP007571,1282605,1282791;CP007570,1282605,1282791;CP010867,1282605,1282791;CP011325,1282605,1282791;CP011326,1282605,1282791…
CP007632	Mauve	SHARED	1282792	1283645	.	.	.	Notes=Lenght853	AL732656,1282792,1283645;AE009948,1282792,1283645;CP000114,1282792,1283645;CP003810,1282792,1283645;HF952104,1282792,1283645;HF952106,1282792,1283645;HF952105,1282792,1283645;CP007482,1282792,1283645;CP007565,1282792,1283645;HG939456,1282792,1283645;CP007631,1282792,1283645;CP006910,1282792,1283645;CP007572,1282792,1283645;CP007571,1282792,1283645;CP007570,1282792,1283645;FO393392,1282792,1283645…
CP007632	Mauve	SHARED	1294211	1294479	.	.	.	Notes=Lenght268	AL732656,1294211,1294479;AE009948,1294211,1294479;CP000114,1294211,1294479;CP003810,1294211,1294479;CP003919,1294211,1294479;HF952104,1294211,1294479;HF952106,1294211,1294479;HF952105,1294211,1294479;HG939456,1294211,1294479;CP007631,1294211,1294479;CP006910,1294211,1294479;CP007572,1294211,1294479;CP007571,1294211,1294479;CP007570,1294211,1294479;CP010867,1294211,1294479;CP011325,1294211,1294479…
CP007632	Mauve	SHARED	1302375	1302505	.	.	.	Notes=Lenght130	AL732656,1302375,1302505;AE009948,1302375,1302505;CP000114,1302375,1302505;CP003810,1302375,1302505;HF952104,1302375,1302505;HF952106,1302375,1302505;HF952105,1302375,1302505;CP007482,1302375,1302505;CP007565,1302375,1302505;HG939456,1302375,1302505;CP007631,1302375,1302505;CP006910,1302375,1302505;CP007572,1302375,1302505;CP007571,1302375,1302505;CP007570,1302375,1302505;FO393392,1302375,1302505…
CP007632	Mauve	SHARED	1347196	1347229	.	.	.	Notes=Lenght33	AL732656,1347196,1347229;AE009948,1347196,1347229;CP000114,1347196,1347229;CP003810,1347196,1347229;CP003919,1347196,1347229;HF952104,1347196,1347229;HF952106,1347196,1347229;HF952105,1347196,1347229;CP007482,1347196,1347229;CP007565,1347196,1347229;HG939456,1347196,1347229;CP007631,1347196,1347229;CP006910,1347196,1347229;FO393392,1347196,1347229;CP010867,1347196,1347229;CP011325,1347196,1347229…
CP007632	Mauve	SHARED	1354713	1354881	.	.	.	Notes=Lenght168	AE009948,1354713,1354881;CP000114,1354713,1354881;CP003810,1354713,1354881;HF952104,1354713,1354881;HG939456,1354713,1354881;CP007631,1354713,1354881;CP010867,1354713,1354881;CP011325,1354713,1354881;CP011326,1354713,1354881;CP011327,1354713,1354881;CP011329,1354713,1354881;CP012419,1354713,1354881;CP013202,1354713,1354881;
CP007632	Mauve	SHARED	1358363	1358655	.	.	.	Notes=Lenght292	AE009948,1358363,1358655;CP000114,1358363,1358655;CP003810,1358363,1358655;CP003919,1358363,1358655;HF952104,1358363,1358655;HF952106,1358363,1358655;HF952105,1358363,1358655;CP007482,1358363,1358655;CP007565,1358363,1358655;HG939456,1358363,1358655;CP007631,1358363,1358655;FO393392,1358363,1358655;CP010867,1358363,1358655;CP011325,1358363,1358655;CP011326,1358363,1358655;CP011327,1358363,1358655…
CP007632	Mauve	SHARED	1358882	1359235	.	.	.	Notes=Lenght353	AE009948,1358882,1359235;CP000114,1358882,1359235;CP003810,1358882,1359235;CP003919,1358882,1359235;HF952104,1358882,1359235;HF952106,1358882,1359235;HF952105,1358882,1359235;CP007482,1358882,1359235;CP007565,1358882,1359235;HG939456,1358882,1359235;CP007631,1358882,1359235;FO393392,1358882,1359235;CP010867,1358882,1359235;CP011325,1358882,1359235;CP011326,1358882,1359235;CP011327,1358882,1359235…
CP007632	Mauve	SHARED	1359514	1359703	.	.	.	Notes=Lenght189	AE009948,1359514,1359703;CP000114,1359514,1359703;CP003810,1359514,1359703;CP003919,1359514,1359703;HF952104,1359514,1359703;HF952106,1359514,1359703;HF952105,1359514,1359703;CP007482,1359514,1359703;CP007565,1359514,1359703;HG939456,1359514,1359703;CP007631,1359514,1359703;FO393392,1359514,1359703;CP010867,1359514,1359703;CP011325,1359514,1359703;CP011326,1359514,1359703;CP011327,1359514,1359703…
CP007632	Mauve	SHARED	1360737	1360801	.	.	.	Notes=Lenght64	AE009948,1360737,1360801;CP000114,1360737,1360801;CP003810,1360737,1360801;CP003919,1360737,1360801;HF952104,1360737,1360801;HF952106,1360737,1360801;HF952105,1360737,1360801;CP007482,1360737,1360801;CP007565,1360737,1360801;HG939456,1360737,1360801;CP007631,1360737,1360801;FO393392,1360737,1360801;CP010867,1360737,1360801;CP011325,1360737,1360801;CP011326,1360737,1360801;CP011327,1360737,1360801…
CP007632	Mauve	SHARED	1385095	1385108	.	.	.	Notes=Lenght13	AL732656,1385095,1385108;AE009948,1385095,1385108;CP000114,1385095,1385108;CP003810,1385095,1385108;CP003919,1385095,1385108;HF952104,1385095,1385108;HF952106,1385095,1385108;HF952105,1385095,1385108;CP007482,1385095,1385108;CP007565,1385095,1385108;HG939456,1385095,1385108;CP007631,1385095,1385108;CP006910,1385095,1385108;FO393392,1385095,1385108;CP010867,1385095,1385108;CP011325,1385095,1385108…
CP007632	Mauve	SHARED	1385153	1385999	.	.	.	Notes=Lenght846	AL732656,1385153,1385999;AE009948,1385153,1385999;CP000114,1385153,1385999;CP003810,1385153,1385999;CP003919,1385153,1385999;HF952104,1385153,1385999;HF952106,1385153,1385999;HF952105,1385153,1385999;CP007482,1385153,1385999;CP007565,1385153,1385999;HG939456,1385153,1385999;CP007631,1385153,1385999;CP006910,1385153,1385999;FO393392,1385153,1385999;CP010867,1385153,1385999;CP011325,1385153,1385999…
CP007632	Mauve	SHARED	1386000	1386083	.	.	.	Notes=Lenght83	AL732656,1386000,1386083;AE009948,1386000,1386083;CP000114,1386000,1386083;CP003810,1386000,1386083;HF952104,1386000,1386083;HF952106,1386000,1386083;HF952105,1386000,1386083;CP007482,1386000,1386083;CP007565,1386000,1386083;HG939456,1386000,1386083;CP007631,1386000,1386083;CP006910,1386000,1386083;FO393392,1386000,1386083;CP010867,1386000,1386083;CP011325,1386000,1386083;CP011326,1386000,1386083…
CP007632	Mauve	SHARED	1386084	1387384	.	.	.	Notes=Lenght1300	AL732656,1386084,1387384;AE009948,1386084,1387384;CP000114,1386084,1387384;CP003810,1386084,1387384;CP003919,1386084,1387384;HF952104,1386084,1387384;HF952106,1386084,1387384;HF952105,1386084,1387384;CP007482,1386084,1387384;CP007565,1386084,1387384;HG939456,1386084,1387384;CP007631,1386084,1387384;CP006910,1386084,1387384;FO393392,1386084,1387384;CP010867,1386084,1387384;CP011325,1386084,1387384…
CP007632	Mauve	SHARED	1403759	1403900	.	.	.	Notes=Lenght141	AE009948,1403759,1403900;CP000114,1403759,1403900;CP003810,1403759,1403900;CP003919,1403759,1403900;HF952104,1403759,1403900;HF952106,1403759,1403900;HF952105,1403759,1403900;CP007482,1403759,1403900;CP007565,1403759,1403900;HG939456,1403759,1403900;CP007631,1403759,1403900;CP006910,1403759,1403900;FO393392,1403759,1403900;CP010867,1403759,1403900;CP011325,1403759,1403900;CP011326,1403759,1403900…
CP007632	Mauve	SHARED	1405549	1405623	.	.	.	Notes=Lenght74	AL732656,1405549,1405623;AE009948,1405549,1405623;CP000114,1405549,1405623;CP003810,1405549,1405623;CP003919,1405549,1405623;HF952104,1405549,1405623;HF952106,1405549,1405623;HF952105,1405549,1405623;HG939456,1405549,1405623;CP007631,1405549,1405623;CP006910,1405549,1405623;CP007572,1405549,1405623;CP007571,1405549,1405623;CP007570,1405549,1405623;CP010867,1405549,1405623;CP011325,1405549,1405623…
CP007632	Mauve	SHARED	1407212	1407294	.	.	.	Notes=Lenght82	AL732656,1407212,1407294;AE009948,1407212,1407294;CP000114,1407212,1407294;CP003810,1407212,1407294;CP003919,1407212,1407294;HF952104,1407212,1407294;HF952106,1407212,1407294;HF952105,1407212,1407294;CP007482,1407212,1407294;CP007565,1407212,1407294;HG939456,1407212,1407294;CP007631,1407212,1407294;CP006910,1407212,1407294;CP007572,1407212,1407294;CP007571,1407212,1407294;CP007570,1407212,1407294…
CP007632	Mauve	SHARED	1416958	1417176	.	.	.	Notes=Lenght218	AL732656,1416958,1417176;AE009948,1416958,1417176;CP000114,1416958,1417176;CP003810,1416958,1417176;CP003919,1416958,1417176;HF952104,1416958,1417176;HF952106,1416958,1417176;HF952105,1416958,1417176;HG939456,1416958,1417176;CP007631,1416958,1417176;CP006910,1416958,1417176;CP007572,1416958,1417176;CP007571,1416958,1417176;CP007570,1416958,1417176;CP010867,1416958,1417176;CP011325,1416958,1417176…
CP007632	Mauve	SHARED	1440160	1440203	.	.	.	Notes=Lenght43	AE009948,1440160,1440203;CP000114,1440160,1440203;CP003810,1440160,1440203;CP003919,1440160,1440203;HF952104,1440160,1440203;HF952106,1440160,1440203;HF952105,1440160,1440203;HG939456,1440160,1440203;CP007631,1440160,1440203;CP006910,1440160,1440203;CP007572,1440160,1440203;CP007571,1440160,1440203;CP007570,1440160,1440203;CP010867,1440160,1440203;CP011325,1440160,1440203;CP011326,1440160,1440203…
CP007632	Mauve	SHARED	1441050	1441192	.	.	.	Notes=Lenght142	AL732656,1441050,1441192;AE009948,1441050,1441192;CP000114,1441050,1441192;CP003810,1441050,1441192;CP003919,1441050,1441192;HF952104,1441050,1441192;HF952106,1441050,1441192;HF952105,1441050,1441192;HG939456,1441050,1441192;CP007631,1441050,1441192;CP006910,1441050,1441192;CP007572,1441050,1441192;CP007571,1441050,1441192;CP007570,1441050,1441192;CP010867,1441050,1441192;CP011325,1441050,1441192…
CP007632	Mauve	SHARED	1442357	1442393	.	.	.	Notes=Lenght36	AL732656,1442357,1442393;AE009948,1442357,1442393;CP000114,1442357,1442393;CP003810,1442357,1442393;HF952104,1442357,1442393;HF952106,1442357,1442393;HF952105,1442357,1442393;CP007482,1442357,1442393;CP007565,1442357,1442393;HG939456,1442357,1442393;CP007631,1442357,1442393;CP006910,1442357,1442393;CP007572,1442357,1442393;CP007571,1442357,1442393;CP007570,1442357,1442393;FO393392,1442357,1442393…
CP007632	Mauve	SHARED	1445932	1445942	.	.	.	Notes=Lenght10	AE009948,1445932,1445942;CP000114,1445932,1445942;CP003810,1445932,1445942;CP003919,1445932,1445942;HF952104,1445932,1445942;HF952106,1445932,1445942;HF952105,1445932,1445942;CP007482,1445932,1445942;CP007565,1445932,1445942;HG939456,1445932,1445942;CP007631,1445932,1445942;CP006910,1445932,1445942;FO393392,1445932,1445942;CP010867,1445932,1445942;CP011325,1445932,1445942;CP011326,1445932,1445942…
CP007632	Mauve	SHARED	1446000	1446174	.	.	.	Notes=Lenght174	AL732656,1446000,1446174;AE009948,1446000,1446174;CP000114,1446000,1446174;CP003810,1446000,1446174;CP003919,1446000,1446174;HF952104,1446000,1446174;HF952105,1446000,1446174;CP007482,1446000,1446174;CP007565,1446000,1446174;HG939456,1446000,1446174;CP007631,1446000,1446174;CP006910,1446000,1446174;CP007572,1446000,1446174;CP007571,1446000,1446174;CP007570,1446000,1446174;FO393392,1446000,1446174…
CP007632	Mauve	SHARED	1479457	1479681	.	.	.	Notes=Lenght224	AL732656,1479457,1479681;AE009948,1479457,1479681;CP000114,1479457,1479681;CP003810,1479457,1479681;CP003919,1479457,1479681;HF952104,1479457,1479681;HF952106,1479457,1479681;HF952105,1479457,1479681;CP007482,1479457,1479681;CP007565,1479457,1479681;HG939456,1479457,1479681;CP007631,1479457,1479681;CP006910,1479457,1479681;CP007572,1479457,1479681;CP007571,1479457,1479681;CP007570,1479457,1479681…
CP007632	Mauve	SHARED	1483071	1483166	.	.	.	Notes=Lenght95	AL732656,1483071,1483166;AE009948,1483071,1483166;CP000114,1483071,1483166;CP003810,1483071,1483166;CP003919,1483071,1483166;HF952104,1483071,1483166;HF952106,1483071,1483166;CP007482,1483071,1483166;CP007565,1483071,1483166;HG939456,1483071,1483166;CP007631,1483071,1483166;CP006910,1483071,1483166;CP007572,1483071,1483166;CP007571,1483071,1483166;CP007570,1483071,1483166;FO393392,1483071,1483166…
CP007632	Mauve	SHARED	1484141	1484181	.	.	.	Notes=Lenght40	AL732656,1484141,1484181;AE009948,1484141,1484181;CP000114,1484141,1484181;CP003810,1484141,1484181;HF952104,1484141,1484181;HF952106,1484141,1484181;HF952105,1484141,1484181;CP007482,1484141,1484181;CP007565,1484141,1484181;HG939456,1484141,1484181;CP007631,1484141,1484181;CP006910,1484141,1484181;CP007572,1484141,1484181;CP007571,1484141,1484181;CP007570,1484141,1484181;FO393392,1484141,1484181…
CP007632	Mauve	SHARED	1485064	1485457	.	.	.	Notes=Lenght393	AL732656,1485064,1485457;AE009948,1485064,1485457;CP000114,1485064,1485457;CP003810,1485064,1485457;CP003919,1485064,1485457;HF952104,1485064,1485457;HF952106,1485064,1485457;HF952105,1485064,1485457;CP007482,1485064,1485457;CP007565,1485064,1485457;HG939456,1485064,1485457;CP007631,1485064,1485457;CP006910,1485064,1485457;CP007572,1485064,1485457;CP007571,1485064,1485457;FO393392,1485064,1485457…
CP007632	Mauve	SHARED	1485458	1485554	.	.	.	Notes=Lenght96	AL732656,1485458,1485554;AE009948,1485458,1485554;CP000114,1485458,1485554;CP003810,1485458,1485554;CP003919,1485458,1485554;HF952104,1485458,1485554;HF952106,1485458,1485554;HF952105,1485458,1485554;CP007482,1485458,1485554;CP007565,1485458,1485554;HG939456,1485458,1485554;CP007631,1485458,1485554;CP006910,1485458,1485554;CP007572,1485458,1485554;CP007571,1485458,1485554;FO393392,1485458,1485554…
CP007632	Mauve	SHARED	1487933	1488042	.	.	.	Notes=Lenght109	AL732656,1487933,1488042;AE009948,1487933,1488042;CP000114,1487933,1488042;CP003810,1487933,1488042;HF952104,1487933,1488042;HF952106,1487933,1488042;HF952105,1487933,1488042;HG939456,1487933,1488042;CP007631,1487933,1488042;CP006910,1487933,1488042;CP007572,1487933,1488042;CP007571,1487933,1488042;CP007570,1487933,1488042;CP010867,1487933,1488042;CP011325,1487933,1488042;CP011326,1487933,1488042…
CP007632	Mauve	SHARED	1501946	1501965	.	.	.	Notes=Lenght19	AL732656,1501946,1501965;AE009948,1501946,1501965;CP000114,1501946,1501965;CP003810,1501946,1501965;CP003919,1501946,1501965;HF952104,1501946,1501965;HF952106,1501946,1501965;HF952105,1501946,1501965;CP007482,1501946,1501965;CP007565,1501946,1501965;CP007631,1501946,1501965;CP006910,1501946,1501965;CP007572,1501946,1501965;CP007571,1501946,1501965;CP007570,1501946,1501965;FO393392,1501946,1501965…
CP007632	Mauve	SHARED	1504724	1504765	.	.	.	Notes=Lenght41	AL732656,1504724,1504765;AE009948,1504724,1504765;CP000114,1504724,1504765;CP003810,1504724,1504765;HF952104,1504724,1504765;HF952106,1504724,1504765;HF952105,1504724,1504765;CP007482,1504724,1504765;CP007565,1504724,1504765;HG939456,1504724,1504765;CP007631,1504724,1504765;CP006910,1504724,1504765;CP007572,1504724,1504765;CP007571,1504724,1504765;CP007570,1504724,1504765;FO393392,1504724,1504765…
CP007632	Mauve	SHARED	1509382	1509450	.	.	.	Notes=Lenght68	AL732656,1509382,1509450;AE009948,1509382,1509450;CP000114,1509382,1509450;CP003810,1509382,1509450;CP003919,1509382,1509450;HF952104,1509382,1509450;HF952106,1509382,1509450;HF952105,1509382,1509450;HG939456,1509382,1509450;CP007631,1509382,1509450;CP006910,1509382,1509450;CP007572,1509382,1509450;CP007571,1509382,1509450;CP007570,1509382,1509450;CP010867,1509382,1509450;CP011325,1509382,1509450…
CP007632	Mauve	SHARED	1556355	1556949	.	.	.	Notes=Lenght594	AL732656,1556355,1556949;AE009948,1556355,1556949;CP000114,1556355,1556949;CP003810,1556355,1556949;HF952104,1556355,1556949;HF952106,1556355,1556949;HF952105,1556355,1556949;CP007482,1556355,1556949;CP007565,1556355,1556949;HG939456,1556355,1556949;CP007631,1556355,1556949;CP006910,1556355,1556949;CP007572,1556355,1556949;CP007571,1556355,1556949;CP007570,1556355,1556949;FO393392,1556355,1556949…
CP007632	Mauve	SHARED	1565221	1565286	.	.	.	Notes=Lenght65	AL732656,1565221,1565286;AE009948,1565221,1565286;CP000114,1565221,1565286;CP003810,1565221,1565286;CP003919,1565221,1565286;HF952104,1565221,1565286;HF952106,1565221,1565286;HF952105,1565221,1565286;HG939456,1565221,1565286;CP007631,1565221,1565286;CP006910,1565221,1565286;CP007572,1565221,1565286;CP007571,1565221,1565286;CP007570,1565221,1565286;CP010867,1565221,1565286;CP011325,1565221,1565286…
CP007632	Mauve	SHARED	1568551	1568629	.	.	.	Notes=Lenght78	AL732656,1568551,1568629;AE009948,1568551,1568629;CP000114,1568551,1568629;CP003810,1568551,1568629;HF952104,1568551,1568629;HF952106,1568551,1568629;HF952105,1568551,1568629;HG939456,1568551,1568629;CP007631,1568551,1568629;CP006910,1568551,1568629;CP007572,1568551,1568629;CP007571,1568551,1568629;CP007570,1568551,1568629;CP010867,1568551,1568629;CP011325,1568551,1568629;CP011326,1568551,1568629…
CP007632	Mauve	SHARED	1569909	1569973	.	.	.	Notes=Lenght64	AL732656,1569909,1569973;AE009948,1569909,1569973;CP000114,1569909,1569973;CP003810,1569909,1569973;CP003919,1569909,1569973;HF952104,1569909,1569973;HF952106,1569909,1569973;HF952105,1569909,1569973;HG939456,1569909,1569973;CP007631,1569909,1569973;CP006910,1569909,1569973;CP007572,1569909,1569973;CP007571,1569909,1569973;CP007570,1569909,1569973;CP010867,1569909,1569973;CP011325,1569909,1569973…
CP007632	Mauve	SHARED	1569974	1570190	.	.	.	Notes=Lenght216	AL732656,1569974,1570190;AE009948,1569974,1570190;CP000114,1569974,1570190;CP003810,1569974,1570190;CP003919,1569974,1570190;HF952104,1569974,1570190;HF952106,1569974,1570190;HF952105,1569974,1570190;HG939456,1569974,1570190;CP007631,1569974,1570190;CP007572,1569974,1570190;CP007571,1569974,1570190;CP007570,1569974,1570190;CP010867,1569974,1570190;CP011325,1569974,1570190;CP011326,1569974,1570190…
CP007632	Mauve	SHARED	1570191	1572027	.	.	.	Notes=Lenght1836	AL732656,1570191,1572027;AE009948,1570191,1572027;CP000114,1570191,1572027;CP003810,1570191,1572027;CP003919,1570191,1572027;HF952104,1570191,1572027;HF952106,1570191,1572027;HF952105,1570191,1572027;HG939456,1570191,1572027;CP007631,1570191,1572027;CP006910,1570191,1572027;CP007572,1570191,1572027;CP007571,1570191,1572027;CP007570,1570191,1572027;CP010867,1570191,1572027;CP011325,1570191,1572027…
CP007632	Mauve	SHARED	1591799	1591840	.	.	.	Notes=Lenght41	AL732656,1591799,1591840;AE009948,1591799,1591840;CP000114,1591799,1591840;CP003810,1591799,1591840;HF952104,1591799,1591840;HF952106,1591799,1591840;HF952105,1591799,1591840;HG939456,1591799,1591840;CP007631,1591799,1591840;CP006910,1591799,1591840;CP007572,1591799,1591840;CP007571,1591799,1591840;CP007570,1591799,1591840;CP010867,1591799,1591840;CP011325,1591799,1591840;CP011326,1591799,1591840…
CP007632	Mauve	SHARED	1602071	1602127	.	.	.	Notes=Lenght56	AE009948,1602071,1602127;CP000114,1602071,1602127;CP003810,1602071,1602127;CP003919,1602071,1602127;HF952104,1602071,1602127;HF952106,1602071,1602127;HF952105,1602071,1602127;CP007482,1602071,1602127;CP007565,1602071,1602127;HG939456,1602071,1602127;CP007631,1602071,1602127;CP006910,1602071,1602127;FO393392,1602071,1602127;CP010867,1602071,1602127;CP011325,1602071,1602127;CP011326,1602071,1602127…
CP007632	Mauve	SHARED	1610556	1610742	.	.	.	Notes=Lenght186	AL732656,1610556,1610742;AE009948,1610556,1610742;CP000114,1610556,1610742;CP003810,1610556,1610742;CP003919,1610556,1610742;HF952104,1610556,1610742;HF952105,1610556,1610742;CP007482,1610556,1610742;CP007565,1610556,1610742;HG939456,1610556,1610742;CP007631,1610556,1610742;CP006910,1610556,1610742;CP007572,1610556,1610742;CP007571,1610556,1610742;CP007570,1610556,1610742;FO393392,1610556,1610742…
CP007632	Mauve	SHARED	1615525	1615561	.	.	.	Notes=Lenght36	AL732656,1615525,1615561;AE009948,1615525,1615561;CP000114,1615525,1615561;CP003810,1615525,1615561;HF952104,1615525,1615561;HF952106,1615525,1615561;HF952105,1615525,1615561;CP007482,1615525,1615561;CP007565,1615525,1615561;HG939456,1615525,1615561;CP007631,1615525,1615561;CP006910,1615525,1615561;CP007572,1615525,1615561;CP007571,1615525,1615561;CP007570,1615525,1615561;FO393392,1615525,1615561…
CP007632	Mauve	SHARED	1618515	1618567	.	.	.	Notes=Lenght52	AL732656,1618515,1618567;AE009948,1618515,1618567;CP000114,1618515,1618567;CP003810,1618515,1618567;HF952104,1618515,1618567;HF952106,1618515,1618567;HF952105,1618515,1618567;CP007482,1618515,1618567;CP007565,1618515,1618567;HG939456,1618515,1618567;CP007631,1618515,1618567;CP006910,1618515,1618567;CP007572,1618515,1618567;CP007571,1618515,1618567;CP007570,1618515,1618567;FO393392,1618515,1618567…
CP007632	Mauve	SHARED	1630966	1631057	.	.	.	Notes=Lenght91	AL732656,1630966,1631057;AE009948,1630966,1631057;CP000114,1630966,1631057;CP003810,1630966,1631057;HF952104,1630966,1631057;HF952106,1630966,1631057;HF952105,1630966,1631057;CP007482,1630966,1631057;CP007565,1630966,1631057;HG939456,1630966,1631057;CP007631,1630966,1631057;CP006910,1630966,1631057;CP007572,1630966,1631057;CP007571,1630966,1631057;CP007570,1630966,1631057;FO393392,1630966,1631057…
CP007632	Mauve	SHARED	1656911	1656956	.	.	.	Notes=Lenght45	AL732656,1656911,1656956;AE009948,1656911,1656956;CP000114,1656911,1656956;CP003810,1656911,1656956;HF952104,1656911,1656956;HF952106,1656911,1656956;HF952105,1656911,1656956;HG939456,1656911,1656956;CP007631,1656911,1656956;CP006910,1656911,1656956;CP007572,1656911,1656956;CP007571,1656911,1656956;CP007570,1656911,1656956;CP010867,1656911,1656956;CP011325,1656911,1656956;CP011326,1656911,1656956…
CP007632	Mauve	SHARED	1670552	1670848	.	.	.	Notes=Lenght296	AL732656,1670552,1670848;AE009948,1670552,1670848;CP000114,1670552,1670848;CP003810,1670552,1670848;HF952104,1670552,1670848;HF952106,1670552,1670848;HF952105,1670552,1670848;CP007482,1670552,1670848;CP007565,1670552,1670848;HG939456,1670552,1670848;CP007631,1670552,1670848;CP007572,1670552,1670848;CP007571,1670552,1670848;CP007570,1670552,1670848;FO393392,1670552,1670848;CP010867,1670552,1670848…
CP007632	Mauve	SHARED	1670849	1671541	.	.	.	Notes=Lenght692	AL732656,1670849,1671541;AE009948,1670849,1671541;CP000114,1670849,1671541;CP003810,1670849,1671541;HF952104,1670849,1671541;HF952106,1670849,1671541;HF952105,1670849,1671541;HG939456,1670849,1671541;CP007631,1670849,1671541;CP007572,1670849,1671541;CP007571,1670849,1671541;CP007570,1670849,1671541;CP010867,1670849,1671541;CP011325,1670849,1671541;CP011326,1670849,1671541;CP011327,1670849,1671541…
CP007632	Mauve	SHARED	1671542	1671794	.	.	.	Notes=Lenght252	AE009948,1671542,1671794;CP000114,1671542,1671794;CP003810,1671542,1671794;HF952104,1671542,1671794;HF952106,1671542,1671794;HF952105,1671542,1671794;HG939456,1671542,1671794;CP007631,1671542,1671794;CP010867,1671542,1671794;CP011325,1671542,1671794;CP011326,1671542,1671794;CP011327,1671542,1671794;CP011329,1671542,1671794;CP010319,1671542,1671794;CP012419,1671542,1671794;CP013202,1671542,1671794;
CP007632	Mauve	SHARED	1671799	1671813	.	.	.	Notes=Lenght14	CP000114,1671799,1671813;CP003810,1671799,1671813;HF952104,1671799,1671813;HF952106,1671799,1671813;HF952105,1671799,1671813;HG939456,1671799,1671813;CP007631,1671799,1671813;CP010867,1671799,1671813;CP011325,1671799,1671813;CP011326,1671799,1671813;CP011327,1671799,1671813;CP012419,1671799,1671813;CP013202,1671799,1671813;
CP007632	Mauve	SHARED	1671814	1671869	.	.	.	Notes=Lenght55	CP000114,1671814,1671869;CP003810,1671814,1671869;HF952104,1671814,1671869;HF952106,1671814,1671869;HF952105,1671814,1671869;HG939456,1671814,1671869;CP007631,1671814,1671869;CP010867,1671814,1671869;CP011325,1671814,1671869;CP011326,1671814,1671869;CP011327,1671814,1671869;CP012419,1671814,1671869;CP013202,1671814,1671869;
CP007632	Mauve	SHARED	1672350	1672365	.	.	.	Notes=Lenght15	CP000114,1672350,1672365;HF952104,1672350,1672365;HF952105,1672350,1672365;CP007631,1672350,1672365;CP010867,1672350,1672365;CP011325,1672350,1672365;CP011326,1672350,1672365;CP011327,1672350,1672365;CP012419,1672350,1672365;CP013202,1672350,1672365;
CP007632	Mauve	SHARED	1672366	1672398	.	.	.	Notes=Lenght32	CP000114,1672366,1672398;CP003810,1672366,1672398;HF952104,1672366,1672398;HF952105,1672366,1672398;CP007631,1672366,1672398;CP010867,1672366,1672398;CP011325,1672366,1672398;CP011326,1672366,1672398;CP011327,1672366,1672398;CP012419,1672366,1672398;CP013202,1672366,1672398;
CP007632	Mauve	SHARED	1672399	1672449	.	.	.	Notes=Lenght50	CP000114,1672399,1672449;CP003810,1672399,1672449;HF952104,1672399,1672449;HF952105,1672399,1672449;HG939456,1672399,1672449;CP007631,1672399,1672449;CP010867,1672399,1672449;CP011325,1672399,1672449;CP011326,1672399,1672449;CP011327,1672399,1672449;CP012419,1672399,1672449;CP013202,1672399,1672449;
CP007632	Mauve	SHARED	1672450	1672462	.	.	.	Notes=Lenght12	AE009948,1672450,1672462;CP000114,1672450,1672462;CP003810,1672450,1672462;HF952104,1672450,1672462;HF952106,1672450,1672462;HF952105,1672450,1672462;HG939456,1672450,1672462;CP007631,1672450,1672462;CP010867,1672450,1672462;CP011325,1672450,1672462;CP011326,1672450,1672462;CP011327,1672450,1672462;CP011329,1672450,1672462;CP012419,1672450,1672462;CP013202,1672450,1672462;
CP007632	Mauve	SHARED	1672463	1672475	.	.	.	Notes=Lenght12	AE009948,1672463,1672475;CP000114,1672463,1672475;CP003810,1672463,1672475;HF952104,1672463,1672475;HF952106,1672463,1672475;HF952105,1672463,1672475;HG939456,1672463,1672475;CP007631,1672463,1672475;CP010867,1672463,1672475;CP011325,1672463,1672475;CP011326,1672463,1672475;CP011327,1672463,1672475;CP011329,1672463,1672475;CP010319,1672463,1672475;CP012419,1672463,1672475;CP013202,1672463,1672475;
CP007632	Mauve	SHARED	1672483	1672843	.	.	.	Notes=Lenght360	AE009948,1672483,1672843;CP000114,1672483,1672843;CP003810,1672483,1672843;HF952104,1672483,1672843;HG939456,1672483,1672843;CP007631,1672483,1672843;CP006910,1672483,1672843;CP010867,1672483,1672843;CP011325,1672483,1672843;CP011326,1672483,1672843;CP011327,1672483,1672843;CP011329,1672483,1672843;CP012419,1672483,1672843;CP013202,1672483,1672843;
CP007632	Mauve	SHARED	1673528	1673576	.	.	.	Notes=Lenght48	AL732656,1673528,1673576;AE009948,1673528,1673576;CP000114,1673528,1673576;CP003810,1673528,1673576;CP003919,1673528,1673576;HF952104,1673528,1673576;HF952105,1673528,1673576;CP007482,1673528,1673576;CP007565,1673528,1673576;HG939456,1673528,1673576;CP007631,1673528,1673576;CP006910,1673528,1673576;CP007572,1673528,1673576;CP007571,1673528,1673576;CP007570,1673528,1673576;FO393392,1673528,1673576…
CP007632	Mauve	SHARED	1673888	1673931	.	.	.	Notes=Lenght43	AL732656,1673888,1673931;AE009948,1673888,1673931;CP000114,1673888,1673931;CP003810,1673888,1673931;HF952104,1673888,1673931;HF952106,1673888,1673931;HF952105,1673888,1673931;HG939456,1673888,1673931;CP007631,1673888,1673931;CP006910,1673888,1673931;CP007572,1673888,1673931;CP007571,1673888,1673931;CP007570,1673888,1673931;CP010867,1673888,1673931;CP011325,1673888,1673931;CP011326,1673888,1673931…
CP007632	Mauve	SHARED	1703330	1703680	.	.	.	Notes=Lenght350	AL732656,1703330,1703680;CP000114,1703330,1703680;CP003810,1703330,1703680;HF952104,1703330,1703680;HF952106,1703330,1703680;CP007631,1703330,1703680;CP007572,1703330,1703680;CP007571,1703330,1703680;CP007570,1703330,1703680;CP010867,1703330,1703680;CP011325,1703330,1703680;CP011326,1703330,1703680;CP011327,1703330,1703680;CP012419,1703330,1703680;CP013202,1703330,1703680;
CP007632	Mauve	SHARED	1703681	1703694	.	.	.	Notes=Lenght13	CP000114,1703681,1703694;CP003810,1703681,1703694;HF952104,1703681,1703694;CP007631,1703681,1703694;CP010867,1703681,1703694;CP011325,1703681,1703694;CP011326,1703681,1703694;CP011327,1703681,1703694;CP012419,1703681,1703694;CP013202,1703681,1703694;
CP007632	Mauve	SHARED	1703695	1703725	.	.	.	Notes=Lenght30	AL732656,1703695,1703725;CP000114,1703695,1703725;CP003810,1703695,1703725;HF952104,1703695,1703725;CP007631,1703695,1703725;CP007572,1703695,1703725;CP007571,1703695,1703725;CP007570,1703695,1703725;CP010867,1703695,1703725;CP011325,1703695,1703725;CP011326,1703695,1703725;CP011327,1703695,1703725;CP012419,1703695,1703725;CP013202,1703695,1703725;
CP007632	Mauve	SHARED	1703726	1703736	.	.	.	Notes=Lenght10	AL732656,1703726,1703736;CP000114,1703726,1703736;CP003810,1703726,1703736;HF952104,1703726,1703736;HF952106,1703726,1703736;CP007631,1703726,1703736;CP007572,1703726,1703736;CP007571,1703726,1703736;CP007570,1703726,1703736;CP010867,1703726,1703736;CP011325,1703726,1703736;CP011326,1703726,1703736;CP011327,1703726,1703736;CP012419,1703726,1703736;CP013202,1703726,1703736;
CP007632	Mauve	SHARED	1703754	1703791	.	.	.	Notes=Lenght37	AL732656,1703754,1703791;CP000114,1703754,1703791;CP003810,1703754,1703791;HF952104,1703754,1703791;HF952106,1703754,1703791;CP007631,1703754,1703791;CP007572,1703754,1703791;CP007571,1703754,1703791;CP007570,1703754,1703791;CP010867,1703754,1703791;CP011325,1703754,1703791;CP011326,1703754,1703791;CP011327,1703754,1703791;CP012419,1703754,1703791;CP013202,1703754,1703791;
CP007632	Mauve	SHARED	1720621	1720657	.	.	.	Notes=Lenght36	AL732656,1720621,1720657;AE009948,1720621,1720657;CP000114,1720621,1720657;CP003810,1720621,1720657;CP003919,1720621,1720657;HF952104,1720621,1720657;HF952106,1720621,1720657;HF952105,1720621,1720657;HG939456,1720621,1720657;CP007631,1720621,1720657;CP006910,1720621,1720657;CP007572,1720621,1720657;CP007571,1720621,1720657;CP007570,1720621,1720657;CP010867,1720621,1720657;CP011325,1720621,1720657…
CP007632	Mauve	SHARED	1720925	1721205	.	.	.	Notes=Lenght280	AL732656,1720925,1721205;AE009948,1720925,1721205;CP000114,1720925,1721205;CP003810,1720925,1721205;HF952104,1720925,1721205;HF952106,1720925,1721205;HF952105,1720925,1721205;CP007482,1720925,1721205;CP007565,1720925,1721205;HG939456,1720925,1721205;CP007631,1720925,1721205;CP006910,1720925,1721205;CP007572,1720925,1721205;CP007571,1720925,1721205;CP007570,1720925,1721205;FO393392,1720925,1721205…
CP007632	Mauve	SHARED	1729997	1730127	.	.	.	Notes=Lenght130	AL732656,1729997,1730127;AE009948,1729997,1730127;CP000114,1729997,1730127;CP003810,1729997,1730127;CP003919,1729997,1730127;HF952104,1729997,1730127;HF952106,1729997,1730127;HF952105,1729997,1730127;HG939456,1729997,1730127;CP007631,1729997,1730127;CP006910,1729997,1730127;CP007572,1729997,1730127;CP007571,1729997,1730127;CP007570,1729997,1730127;CP010867,1729997,1730127;CP011325,1729997,1730127…
CP007632	Mauve	SHARED	1731520	1731665	.	.	.	Notes=Lenght145	AL732656,1731520,1731665;AE009948,1731520,1731665;CP000114,1731520,1731665;CP003810,1731520,1731665;HF952104,1731520,1731665;HF952106,1731520,1731665;HF952105,1731520,1731665;HG939456,1731520,1731665;CP007631,1731520,1731665;CP006910,1731520,1731665;CP007572,1731520,1731665;CP007571,1731520,1731665;CP007570,1731520,1731665;CP010867,1731520,1731665;CP011325,1731520,1731665;CP011326,1731520,1731665…
CP007632	Mauve	SHARED	1731666	1732028	.	.	.	Notes=Lenght362	AL732656,1731666,1732028;AE009948,1731666,1732028;CP000114,1731666,1732028;CP003810,1731666,1732028;HF952104,1731666,1732028;HF952106,1731666,1732028;HF952105,1731666,1732028;CP007482,1731666,1732028;CP007565,1731666,1732028;HG939456,1731666,1732028;CP007631,1731666,1732028;CP006910,1731666,1732028;CP007572,1731666,1732028;CP007571,1731666,1732028;CP007570,1731666,1732028;FO393392,1731666,1732028…
CP007632	Mauve	SHARED	1772039	1772049	.	.	.	Notes=Lenght10	AL732656,1772039,1772049;AE009948,1772039,1772049;CP000114,1772039,1772049;CP003810,1772039,1772049;CP003919,1772039,1772049;HF952104,1772039,1772049;HF952106,1772039,1772049;HF952105,1772039,1772049;CP007482,1772039,1772049;CP007565,1772039,1772049;HG939456,1772039,1772049;CP007631,1772039,1772049;CP006910,1772039,1772049;CP007572,1772039,1772049;CP007571,1772039,1772049;FO393392,1772039,1772049…
CP007632	Mauve	SHARED	1796145	1797216	.	.	.	Notes=Lenght1071	AL732656,1796145,1797216;AE009948,1796145,1797216;CP000114,1796145,1797216;CP003810,1796145,1797216;CP003919,1796145,1797216;HF952104,1796145,1797216;HF952106,1796145,1797216;HF952105,1796145,1797216;CP007482,1796145,1797216;CP007565,1796145,1797216;HG939456,1796145,1797216;CP007631,1796145,1797216;CP006910,1796145,1797216;CP007572,1796145,1797216;CP007571,1796145,1797216;CP007570,1796145,1797216…
CP007632	Mauve	SHARED	1797217	1797838	.	.	.	Notes=Lenght621	AL732656,1797217,1797838;AE009948,1797217,1797838;CP000114,1797217,1797838;CP003810,1797217,1797838;HF952104,1797217,1797838;HF952106,1797217,1797838;HF952105,1797217,1797838;CP007482,1797217,1797838;CP007565,1797217,1797838;HG939456,1797217,1797838;CP007631,1797217,1797838;CP006910,1797217,1797838;CP007572,1797217,1797838;CP007571,1797217,1797838;CP007570,1797217,1797838;FO393392,1797217,1797838…
CP007632	Mauve	SHARED	1797848	1798341	.	.	.	Notes=Lenght493	AL732656,1797848,1798341;AE009948,1797848,1798341;CP000114,1797848,1798341;CP003810,1797848,1798341;HF952104,1797848,1798341;HF952106,1797848,1798341;HF952105,1797848,1798341;HG939456,1797848,1798341;CP007631,1797848,1798341;CP006910,1797848,1798341;CP007572,1797848,1798341;CP007571,1797848,1798341;CP007570,1797848,1798341;CP010867,1797848,1798341;CP011325,1797848,1798341;CP011326,1797848,1798341…
CP007632	Mauve	SHARED	1798342	1801049	.	.	.	Notes=Lenght2707	AL732656,1798342,1801049;AE009948,1798342,1801049;CP000114,1798342,1801049;CP003810,1798342,1801049;CP003919,1798342,1801049;HF952104,1798342,1801049;HF952106,1798342,1801049;HF952105,1798342,1801049;CP007482,1798342,1801049;CP007565,1798342,1801049;HG939456,1798342,1801049;CP007631,1798342,1801049;CP006910,1798342,1801049;CP007572,1798342,1801049;CP007571,1798342,1801049;CP007570,1798342,1801049…
CP007632	Mauve	SHARED	1809715	1809876	.	.	.	Notes=Lenght161	AL732656,1809715,1809876;AE009948,1809715,1809876;CP000114,1809715,1809876;CP003810,1809715,1809876;HF952104,1809715,1809876;HF952106,1809715,1809876;HF952105,1809715,1809876;CP007482,1809715,1809876;CP007565,1809715,1809876;HG939456,1809715,1809876;CP007631,1809715,1809876;CP006910,1809715,1809876;CP007572,1809715,1809876;CP007571,1809715,1809876;CP007570,1809715,1809876;FO393392,1809715,1809876…
CP007632	Mauve	SHARED	1810008	1810028	.	.	.	Notes=Lenght20	AL732656,1810008,1810028;AE009948,1810008,1810028;CP000114,1810008,1810028;CP003810,1810008,1810028;HF952104,1810008,1810028;HF952106,1810008,1810028;HF952105,1810008,1810028;CP007482,1810008,1810028;CP007565,1810008,1810028;HG939456,1810008,1810028;CP007631,1810008,1810028;CP006910,1810008,1810028;CP007572,1810008,1810028;CP007571,1810008,1810028;CP007570,1810008,1810028;FO393392,1810008,1810028…
CP007632	Mauve	SHARED	1811527	1812894	.	.	.	Notes=Lenght1367	AL732656,1811527,1812894;AE009948,1811527,1812894;CP000114,1811527,1812894;CP003810,1811527,1812894;CP003919,1811527,1812894;HF952104,1811527,1812894;HF952106,1811527,1812894;HF952105,1811527,1812894;HG939456,1811527,1812894;CP007631,1811527,1812894;CP006910,1811527,1812894;CP007572,1811527,1812894;CP007571,1811527,1812894;CP007570,1811527,1812894;CP010867,1811527,1812894;CP011325,1811527,1812894…
CP007632	Mauve	SHARED	1812895	1813090	.	.	.	Notes=Lenght195	AL732656,1812895,1813090;AE009948,1812895,1813090;CP000114,1812895,1813090;CP003810,1812895,1813090;CP003919,1812895,1813090;HF952104,1812895,1813090;HF952106,1812895,1813090;HF952105,1812895,1813090;CP007631,1812895,1813090;CP006910,1812895,1813090;CP007572,1812895,1813090;CP007571,1812895,1813090;CP007570,1812895,1813090;CP010867,1812895,1813090;CP011325,1812895,1813090;CP011326,1812895,1813090…
CP007632	Mauve	SHARED	1813091	1813857	.	.	.	Notes=Lenght766	AL732656,1813091,1813857;AE009948,1813091,1813857;CP000114,1813091,1813857;CP003810,1813091,1813857;CP003919,1813091,1813857;HF952104,1813091,1813857;HF952106,1813091,1813857;HF952105,1813091,1813857;CP007482,1813091,1813857;CP007565,1813091,1813857;CP007631,1813091,1813857;CP006910,1813091,1813857;CP007572,1813091,1813857;CP007571,1813091,1813857;CP007570,1813091,1813857;FO393392,1813091,1813857…
CP007632	Mauve	SHARED	1816939	1817527	.	.	.	Notes=Lenght588	AL732656,1816939,1817527;AE009948,1816939,1817527;CP000114,1816939,1817527;CP003810,1816939,1817527;HF952104,1816939,1817527;HF952106,1816939,1817527;HF952105,1816939,1817527;CP007482,1816939,1817527;CP007565,1816939,1817527;HG939456,1816939,1817527;CP007631,1816939,1817527;CP006910,1816939,1817527;CP007572,1816939,1817527;CP007571,1816939,1817527;CP007570,1816939,1817527;FO393392,1816939,1817527…
CP007632	Mauve	SHARED	1817535	1817579	.	.	.	Notes=Lenght44	AL732656,1817535,1817579;CP000114,1817535,1817579;CP003810,1817535,1817579;HF952104,1817535,1817579;HF952106,1817535,1817579;HF952105,1817535,1817579;CP007482,1817535,1817579;CP007565,1817535,1817579;HG939456,1817535,1817579;CP007631,1817535,1817579;CP006910,1817535,1817579;CP007572,1817535,1817579;CP007571,1817535,1817579;CP007570,1817535,1817579;FO393392,1817535,1817579;CP010867,1817535,1817579…
CP007632	Mauve	SHARED	1817580	1817624	.	.	.	Notes=Lenght44	AL732656,1817580,1817624;AE009948,1817580,1817624;CP000114,1817580,1817624;CP003810,1817580,1817624;HF952104,1817580,1817624;HF952106,1817580,1817624;HF952105,1817580,1817624;CP007482,1817580,1817624;CP007565,1817580,1817624;HG939456,1817580,1817624;CP007631,1817580,1817624;CP006910,1817580,1817624;CP007572,1817580,1817624;CP007571,1817580,1817624;CP007570,1817580,1817624;FO393392,1817580,1817624…
CP007632	Mauve	SHARED	1823189	1823225	.	.	.	Notes=Lenght36	AE009948,1823189,1823225;CP000114,1823189,1823225;CP003810,1823189,1823225;CP003919,1823189,1823225;HF952104,1823189,1823225;HF952106,1823189,1823225;HF952105,1823189,1823225;CP007482,1823189,1823225;CP007565,1823189,1823225;HG939456,1823189,1823225;CP007631,1823189,1823225;CP006910,1823189,1823225;FO393392,1823189,1823225;CP010867,1823189,1823225;CP011325,1823189,1823225;CP011326,1823189,1823225…
CP007632	Mauve	SHARED	1826854	1827001	.	.	.	Notes=Lenght147	AL732656,1826854,1827001;AE009948,1826854,1827001;CP000114,1826854,1827001;CP003810,1826854,1827001;CP003919,1826854,1827001;HF952104,1826854,1827001;HF952106,1826854,1827001;HF952105,1826854,1827001;HG939456,1826854,1827001;CP007631,1826854,1827001;CP006910,1826854,1827001;CP007572,1826854,1827001;CP007571,1826854,1827001;CP007570,1826854,1827001;CP010867,1826854,1827001;CP011325,1826854,1827001…
CP007632	Mauve	SHARED	1834587	1834651	.	.	.	Notes=Lenght64	AL732656,1834587,1834651;AE009948,1834587,1834651;CP000114,1834587,1834651;CP003810,1834587,1834651;HF952104,1834587,1834651;HF952106,1834587,1834651;HF952105,1834587,1834651;HG939456,1834587,1834651;CP007631,1834587,1834651;CP006910,1834587,1834651;CP007572,1834587,1834651;CP007571,1834587,1834651;CP007570,1834587,1834651;CP010867,1834587,1834651;CP011325,1834587,1834651;CP011326,1834587,1834651…
CP007632	Mauve	SHARED	1834829	1835217	.	.	.	Notes=Lenght388	AL732656,1834829,1835217;AE009948,1834829,1835217;CP000114,1834829,1835217;CP003810,1834829,1835217;CP003919,1834829,1835217;HF952104,1834829,1835217;CP007482,1834829,1835217;CP007565,1834829,1835217;HG939456,1834829,1835217;CP007631,1834829,1835217;CP006910,1834829,1835217;CP007572,1834829,1835217;CP007571,1834829,1835217;CP007570,1834829,1835217;FO393392,1834829,1835217;CP010867,1834829,1835217…
CP007632	Mauve	SHARED	1835218	1835267	.	.	.	Notes=Lenght49	AL732656,1835218,1835267;AE009948,1835218,1835267;CP000114,1835218,1835267;CP003810,1835218,1835267;CP003919,1835218,1835267;HF952104,1835218,1835267;HF952106,1835218,1835267;CP007482,1835218,1835267;CP007565,1835218,1835267;HG939456,1835218,1835267;CP007631,1835218,1835267;CP006910,1835218,1835267;CP007572,1835218,1835267;CP007571,1835218,1835267;CP007570,1835218,1835267;FO393392,1835218,1835267…
CP007632	Mauve	SHARED	1836415	1836490	.	.	.	Notes=Lenght75	AL732656,1836415,1836490;AE009948,1836415,1836490;CP000114,1836415,1836490;CP003810,1836415,1836490;CP003919,1836415,1836490;HF952104,1836415,1836490;HF952106,1836415,1836490;HF952105,1836415,1836490;CP007482,1836415,1836490;CP007565,1836415,1836490;HG939456,1836415,1836490;CP007631,1836415,1836490;CP007572,1836415,1836490;CP007571,1836415,1836490;CP007570,1836415,1836490;FO393392,1836415,1836490…
CP007632	Mauve	SHARED	1838080	1838090	.	.	.	Notes=Lenght10	AL732656,1838080,1838090;AE009948,1838080,1838090;CP000114,1838080,1838090;CP003810,1838080,1838090;CP003919,1838080,1838090;HF952104,1838080,1838090;HF952105,1838080,1838090;CP007482,1838080,1838090;CP007565,1838080,1838090;HG939456,1838080,1838090;CP007631,1838080,1838090;CP007572,1838080,1838090;CP007571,1838080,1838090;CP007570,1838080,1838090;FO393392,1838080,1838090;CP010867,1838080,1838090…
CP007632	Mauve	SHARED	1838091	1838272	.	.	.	Notes=Lenght181	AL732656,1838091,1838272;AE009948,1838091,1838272;CP000114,1838091,1838272;CP003810,1838091,1838272;CP003919,1838091,1838272;HF952104,1838091,1838272;HF952105,1838091,1838272;CP007482,1838091,1838272;CP007565,1838091,1838272;HG939456,1838091,1838272;CP007631,1838091,1838272;CP006910,1838091,1838272;CP007572,1838091,1838272;CP007571,1838091,1838272;CP007570,1838091,1838272;FO393392,1838091,1838272…
CP007632	Mauve	SHARED	1848805	1848902	.	.	.	Notes=Lenght97	AL732656,1848805,1848902;AE009948,1848805,1848902;HF952104,1848805,1848902;HF952105,1848805,1848902;HG939456,1848805,1848902;CP007631,1848805,1848902;CP010867,1848805,1848902;CP011329,1848805,1848902;CP013202,1848805,1848902;
CP007632	Mauve	SHARED	1851149	1852903	.	.	.	Notes=Lenght1754	AL732656,1851149,1852903;AE009948,1851149,1852903;CP000114,1851149,1852903;CP003810,1851149,1852903;CP003919,1851149,1852903;HF952104,1851149,1852903;HF952106,1851149,1852903;HF952105,1851149,1852903;CP007482,1851149,1852903;CP007565,1851149,1852903;HG939456,1851149,1852903;CP007631,1851149,1852903;FO393392,1851149,1852903;CP010867,1851149,1852903;CP011325,1851149,1852903;CP011326,1851149,1852903…
CP007632	Mauve	SHARED	1852904	1853292	.	.	.	Notes=Lenght388	AL732656,1852904,1853292;AE009948,1852904,1853292;CP000114,1852904,1853292;CP003810,1852904,1853292;CP003919,1852904,1853292;HF952104,1852904,1853292;HF952106,1852904,1853292;HF952105,1852904,1853292;CP007482,1852904,1853292;CP007565,1852904,1853292;HG939456,1852904,1853292;CP007631,1852904,1853292;CP007572,1852904,1853292;CP007571,1852904,1853292;CP007570,1852904,1853292;FO393392,1852904,1853292…
CP007632	Mauve	SHARED	1853358	1853401	.	.	.	Notes=Lenght43	AL732656,1853358,1853401;AE009948,1853358,1853401;CP000114,1853358,1853401;CP003810,1853358,1853401;CP003919,1853358,1853401;HF952104,1853358,1853401;HF952106,1853358,1853401;HF952105,1853358,1853401;CP007482,1853358,1853401;CP007565,1853358,1853401;HG939456,1853358,1853401;CP007631,1853358,1853401;CP006910,1853358,1853401;FO393392,1853358,1853401;CP010867,1853358,1853401;CP011325,1853358,1853401…
CP007632	Mauve	SHARED	1853402	1853494	.	.	.	Notes=Lenght92	AL732656,1853402,1853494;AE009948,1853402,1853494;CP000114,1853402,1853494;CP003810,1853402,1853494;CP003919,1853402,1853494;HF952104,1853402,1853494;HF952106,1853402,1853494;HF952105,1853402,1853494;CP007482,1853402,1853494;CP007565,1853402,1853494;HG939456,1853402,1853494;CP007631,1853402,1853494;FO393392,1853402,1853494;CP010867,1853402,1853494;CP011325,1853402,1853494;CP011326,1853402,1853494…
CP007632	Mauve	SHARED	1853495	1853505	.	.	.	Notes=Lenght10	AL732656,1853495,1853505;AE009948,1853495,1853505;CP000114,1853495,1853505;CP003810,1853495,1853505;CP003919,1853495,1853505;HF952104,1853495,1853505;HF952106,1853495,1853505;HF952105,1853495,1853505;CP007482,1853495,1853505;CP007565,1853495,1853505;HG939456,1853495,1853505;CP007631,1853495,1853505;CP007572,1853495,1853505;CP007571,1853495,1853505;CP007570,1853495,1853505;FO393392,1853495,1853505…
CP007632	Mauve	SHARED	1854208	1854277	.	.	.	Notes=Lenght69	AL732656,1854208,1854277;AE009948,1854208,1854277;CP000114,1854208,1854277;CP003810,1854208,1854277;CP003919,1854208,1854277;HF952104,1854208,1854277;HF952106,1854208,1854277;HF952105,1854208,1854277;CP007482,1854208,1854277;CP007565,1854208,1854277;HG939456,1854208,1854277;CP007631,1854208,1854277;CP006910,1854208,1854277;CP007572,1854208,1854277;CP007571,1854208,1854277;CP007570,1854208,1854277…
CP007632	Mauve	SHARED	1863251	1865651	.	.	.	Notes=Lenght2400	AE009948,1863251,1865651;HG939456,1863251,1865651;CP011329,1863251,1865651;CP013202,1863251,1865651;
CP007632	Mauve	SHARED	1865657	1866178	.	.	.	Notes=Lenght521	AE009948,1865657,1866178;HG939456,1865657,1866178;CP011329,1865657,1866178;CP013202,1865657,1866178;
CP007632	Mauve	SHARED	1866729	1867528	.	.	.	Notes=Lenght799	AE009948,1866729,1867528;HG939456,1866729,1867528;CP011329,1866729,1867528;CP013202,1866729,1867528;
CP007632	Mauve	SHARED	1872852	1873411	.	.	.	Notes=Lenght559	AE009948,1872852,1873411;HG939456,1872852,1873411;CP011329,1872852,1873411;CP013202,1872852,1873411;
CP007632	Mauve	SHARED	1874016	1874072	.	.	.	Notes=Lenght56	CP011329,1874016,1874072;CP013202,1874016,1874072;
CP007632	Mauve	SHARED	1874097	1874111	.	.	.	Notes=Lenght14	CP011329,1874097,1874111;CP013202,1874097,1874111;
CP007632	Mauve	SHARED	1874111	1874203	.	.	.	Notes=Lenght92	AE009948,1874111,1874203;HG939456,1874111,1874203;CP011329,1874111,1874203;CP013202,1874111,1874203;
CP007632	Mauve	SHARED	1874204	1874478	.	.	.	Notes=Lenght274	HG939456,1874204,1874478;CP013202,1874204,1874478;
CP007632	Mauve	SHARED	1875279	1875326	.	.	.	Notes=Lenght47	HG939456,1875279,1875326;CP013202,1875279,1875326;
CP007632	Mauve	SHARED	1875327	1875410	.	.	.	Notes=Lenght83	AE009948,1875327,1875410;HG939456,1875327,1875410;CP011329,1875327,1875410;CP013202,1875327,1875410;
CP007632	Mauve	SHARED	1875412	1875729	.	.	.	Notes=Lenght317	HG939456,1875412,1875729;CP013202,1875412,1875729;
CP007632	Mauve	SHARED	1875833	1876238	.	.	.	Notes=Lenght405	HG939456,1875833,1876238;CP013202,1875833,1876238;
CP007632	Mauve	SHARED	1876239	1876320	.	.	.	Notes=Lenght81	AE009948,1876239,1876320;HG939456,1876239,1876320;CP011329,1876239,1876320;CP013202,1876239,1876320;
CP007632	Mauve	SHARED	1876322	1876429	.	.	.	Notes=Lenght107	HG939456,1876322,1876429;CP013202,1876322,1876429;
CP007632	Mauve	SHARED	1876697	1877179	.	.	.	Notes=Lenght482	HG939456,1876697,1877179;CP013202,1876697,1877179;
CP007632	Mauve	SHARED	1877579	1877882	.	.	.	Notes=Lenght303	HG939456,1877579,1877882;CP013202,1877579,1877882;
CP007632	Mauve	SHARED	1877933	1878007	.	.	.	Notes=Lenght74	HG939456,1877933,1878007;CP013202,1877933,1878007;
CP007632	Mauve	SHARED	1878183	1878707	.	.	.	Notes=Lenght524	HG939456,1878183,1878707;CP013202,1878183,1878707;
CP007632	Mauve	SHARED	1878959	1879010	.	.	.	Notes=Lenght51	HG939456,1878959,1879010;CP013202,1878959,1879010;
CP007632	Mauve	SHARED	1879011	1879049	.	.	.	Notes=Lenght38	AE009948,1879011,1879049;HG939456,1879011,1879049;CP011329,1879011,1879049;CP013202,1879011,1879049;
CP007632	Mauve	SHARED	1879211	1879286	.	.	.	Notes=Lenght75	HG939456,1879211,1879286;CP013202,1879211,1879286;
CP007632	Mauve	SHARED	1879417	1879610	.	.	.	Notes=Lenght193	HG939456,1879417,1879610;CP013202,1879417,1879610;
CP007632	Mauve	SHARED	1879611	1880088	.	.	.	Notes=Lenght477	AE009948,1879611,1880088;HG939456,1879611,1880088;CP011329,1879611,1880088;CP013202,1879611,1880088;
CP007632	Mauve	SHARED	1880090	1880148	.	.	.	Notes=Lenght58	HG939456,1880090,1880148;CP013202,1880090,1880148;
CP007632	Mauve	SHARED	1880149	1880171	.	.	.	Notes=Lenght22	AE009948,1880149,1880171;HG939456,1880149,1880171;CP011329,1880149,1880171;CP013202,1880149,1880171;
CP007632	Mauve	SHARED	1880284	1880375	.	.	.	Notes=Lenght91	HG939456,1880284,1880375;CP013202,1880284,1880375;
CP007632	Mauve	SHARED	1880376	1880422	.	.	.	Notes=Lenght46	AE009948,1880376,1880422;HG939456,1880376,1880422;CP011329,1880376,1880422;CP013202,1880376,1880422;
CP007632	Mauve	SHARED	1880424	1880486	.	.	.	Notes=Lenght62	HG939456,1880424,1880486;CP013202,1880424,1880486;
CP007632	Mauve	SHARED	1881422	1881730	.	.	.	Notes=Lenght308	HG939456,1881422,1881730;CP013202,1881422,1881730;
CP007632	Mauve	SHARED	1881743	1881839	.	.	.	Notes=Lenght96	HG939456,1881743,1881839;CP013202,1881743,1881839;
CP007632	Mauve	SHARED	1882020	1882284	.	.	.	Notes=Lenght264	HG939456,1882020,1882284;CP013202,1882020,1882284;
CP007632	Mauve	SHARED	1882492	1882668	.	.	.	Notes=Lenght176	HG939456,1882492,1882668;CP013202,1882492,1882668;
CP007632	Mauve	SHARED	1882786	1882900	.	.	.	Notes=Lenght114	HG939456,1882786,1882900;CP013202,1882786,1882900;
CP007632	Mauve	SHARED	1883150	1885723	.	.	.	Notes=Lenght2573	HG939456,1883150,1885723;CP007631,1883150,1885723;CP013202,1883150,1885723;
CP007632	Mauve	SHARED	1885724	1885930	.	.	.	Notes=Lenght206	HG939456,1885724,1885930;CP013202,1885724,1885930;
CP007632	Mauve	SHARED	1885931	1886208	.	.	.	Notes=Lenght277	HG939456,1885931,1886208;CP007631,1885931,1886208;CP013202,1885931,1886208;
CP007632	Mauve	SHARED	1886209	1886730	.	.	.	Notes=Lenght521	HG939456,1886209,1886730;CP013202,1886209,1886730;
CP007632	Mauve	SHARED	1886731	1887433	.	.	.	Notes=Lenght702	HG939456,1886731,1887433;CP007631,1886731,1887433;CP013202,1886731,1887433;
CP007632	Mauve	SHARED	1887434	1887724	.	.	.	Notes=Lenght290	HG939456,1887434,1887724;CP013202,1887434,1887724;
CP007632	Mauve	SHARED	1887725	1887799	.	.	.	Notes=Lenght74	HG939456,1887725,1887799;CP007631,1887725,1887799;CP013202,1887725,1887799;
CP007632	Mauve	SHARED	1887800	1887881	.	.	.	Notes=Lenght81	HG939456,1887800,1887881;CP013202,1887800,1887881;
CP007632	Mauve	SHARED	1887882	1888446	.	.	.	Notes=Lenght564	HG939456,1887882,1888446;CP007631,1887882,1888446;CP013202,1887882,1888446;
CP007632	Mauve	SHARED	1888447	1888483	.	.	.	Notes=Lenght36	HF952105,1888447,1888483;HG939456,1888447,1888483;CP007631,1888447,1888483;CP013202,1888447,1888483;
CP007632	Mauve	SHARED	1888484	1888766	.	.	.	Notes=Lenght282	HG939456,1888484,1888766;CP007631,1888484,1888766;CP013202,1888484,1888766;
CP007632	Mauve	SHARED	1888767	1889383	.	.	.	Notes=Lenght616	HG939456,1888767,1889383;CP013202,1888767,1889383;
CP007632	Mauve	SHARED	1898504	1898536	.	.	.	Notes=Lenght32	AE009948,1898504,1898536;HG939456,1898504,1898536;CP007631,1898504,1898536;CP011329,1898504,1898536;CP013202,1898504,1898536;
CP007632	Mauve	SHARED	1899588	1899615	.	.	.	Notes=Lenght27	AL732656,1899588,1899615;AE009948,1899588,1899615;CP000114,1899588,1899615;CP003810,1899588,1899615;HF952104,1899588,1899615;HF952106,1899588,1899615;HF952105,1899588,1899615;HG939456,1899588,1899615;CP007631,1899588,1899615;CP006910,1899588,1899615;CP007572,1899588,1899615;CP007571,1899588,1899615;CP007570,1899588,1899615;CP010867,1899588,1899615;CP011325,1899588,1899615;CP011326,1899588,1899615…
CP007632	Mauve	SHARED	1899763	1900321	.	.	.	Notes=Lenght558	AL732656,1899763,1900321;AE009948,1899763,1900321;CP000114,1899763,1900321;CP003810,1899763,1900321;CP003919,1899763,1900321;HF952104,1899763,1900321;HF952105,1899763,1900321;CP007482,1899763,1900321;CP007565,1899763,1900321;HG939456,1899763,1900321;CP007631,1899763,1900321;CP007572,1899763,1900321;CP007571,1899763,1900321;CP007570,1899763,1900321;FO393392,1899763,1900321;CP010867,1899763,1900321…
CP007632	Mauve	SHARED	1900322	1900537	.	.	.	Notes=Lenght215	AL732656,1900322,1900537;AE009948,1900322,1900537;CP000114,1900322,1900537;CP003810,1900322,1900537;CP003919,1900322,1900537;HF952104,1900322,1900537;HF952105,1900322,1900537;CP007482,1900322,1900537;CP007565,1900322,1900537;HG939456,1900322,1900537;CP007631,1900322,1900537;CP007572,1900322,1900537;CP007571,1900322,1900537;CP007570,1900322,1900537;FO393392,1900322,1900537;CP010867,1900322,1900537…
CP007632	Mauve	SHARED	1900538	1900843	.	.	.	Notes=Lenght305	AL732656,1900538,1900843;AE009948,1900538,1900843;CP000114,1900538,1900843;CP003810,1900538,1900843;CP003919,1900538,1900843;HF952104,1900538,1900843;HF952105,1900538,1900843;HG939456,1900538,1900843;CP007631,1900538,1900843;CP007572,1900538,1900843;CP007571,1900538,1900843;CP007570,1900538,1900843;CP010867,1900538,1900843;CP011325,1900538,1900843;CP011326,1900538,1900843;CP011327,1900538,1900843…
CP007632	Mauve	SHARED	1900844	1900888	.	.	.	Notes=Lenght44	AL732656,1900844,1900888;AE009948,1900844,1900888;CP000114,1900844,1900888;CP003810,1900844,1900888;CP003919,1900844,1900888;HF952104,1900844,1900888;HF952106,1900844,1900888;HF952105,1900844,1900888;HG939456,1900844,1900888;CP007631,1900844,1900888;CP006910,1900844,1900888;CP007572,1900844,1900888;CP007571,1900844,1900888;CP007570,1900844,1900888;CP010867,1900844,1900888;CP011325,1900844,1900888…
CP007632	Mauve	SHARED	1900889	1900961	.	.	.	Notes=Lenght72	AL732656,1900889,1900961;AE009948,1900889,1900961;CP000114,1900889,1900961;CP003810,1900889,1900961;CP003919,1900889,1900961;HF952104,1900889,1900961;HF952105,1900889,1900961;HG939456,1900889,1900961;CP007631,1900889,1900961;CP007572,1900889,1900961;CP007571,1900889,1900961;CP007570,1900889,1900961;CP010867,1900889,1900961;CP011325,1900889,1900961;CP011326,1900889,1900961;CP011327,1900889,1900961…
CP007632	Mauve	SHARED	1900962	1903769	.	.	.	Notes=Lenght2807	AL732656,1900962,1903769;AE009948,1900962,1903769;CP000114,1900962,1903769;CP003810,1900962,1903769;CP003919,1900962,1903769;HF952104,1900962,1903769;HF952106,1900962,1903769;HF952105,1900962,1903769;HG939456,1900962,1903769;CP007631,1900962,1903769;CP006910,1900962,1903769;CP007572,1900962,1903769;CP007571,1900962,1903769;CP007570,1900962,1903769;CP010867,1900962,1903769;CP011325,1900962,1903769…
CP007632	Mauve	SHARED	1904585	1904605	.	.	.	Notes=Lenght20	AL732656,1904585,1904605;AE009948,1904585,1904605;CP000114,1904585,1904605;CP003810,1904585,1904605;HF952104,1904585,1904605;HF952106,1904585,1904605;HF952105,1904585,1904605;HG939456,1904585,1904605;CP007631,1904585,1904605;CP006910,1904585,1904605;CP007572,1904585,1904605;CP007571,1904585,1904605;CP007570,1904585,1904605;CP010867,1904585,1904605;CP011325,1904585,1904605;CP011326,1904585,1904605…
CP007632	Mauve	SHARED	1905559	1905574	.	.	.	Notes=Lenght15	AL732656,1905559,1905574;AE009948,1905559,1905574;CP000114,1905559,1905574;CP003810,1905559,1905574;CP003919,1905559,1905574;HF952104,1905559,1905574;HF952106,1905559,1905574;HF952105,1905559,1905574;HG939456,1905559,1905574;CP007631,1905559,1905574;CP006910,1905559,1905574;CP010867,1905559,1905574;CP011325,1905559,1905574;CP011326,1905559,1905574;CP011327,1905559,1905574;CP011329,1905559,1905574…
CP007632	Mauve	SHARED	1905626	1905652	.	.	.	Notes=Lenght26	AL732656,1905626,1905652;AE009948,1905626,1905652;CP000114,1905626,1905652;CP003810,1905626,1905652;HF952104,1905626,1905652;HF952106,1905626,1905652;HF952105,1905626,1905652;HG939456,1905626,1905652;CP007631,1905626,1905652;CP006910,1905626,1905652;CP007572,1905626,1905652;CP007571,1905626,1905652;CP007570,1905626,1905652;CP010867,1905626,1905652;CP011325,1905626,1905652;CP011326,1905626,1905652…
CP007632	Mauve	SHARED	1905653	1905679	.	.	.	Notes=Lenght26	AL732656,1905653,1905679;AE009948,1905653,1905679;CP000114,1905653,1905679;CP003810,1905653,1905679;HF952104,1905653,1905679;HF952106,1905653,1905679;HF952105,1905653,1905679;HG939456,1905653,1905679;CP007631,1905653,1905679;CP006910,1905653,1905679;CP007572,1905653,1905679;CP007571,1905653,1905679;CP007570,1905653,1905679;CP010867,1905653,1905679;CP011325,1905653,1905679;CP011326,1905653,1905679…
CP007632	Mauve	SHARED	1906587	1907673	.	.	.	Notes=Lenght1086	AL732656,1906587,1907673;AE009948,1906587,1907673;CP000114,1906587,1907673;CP003810,1906587,1907673;HF952104,1906587,1907673;HF952106,1906587,1907673;HF952105,1906587,1907673;HG939456,1906587,1907673;CP007631,1906587,1907673;CP006910,1906587,1907673;CP007572,1906587,1907673;CP007571,1906587,1907673;CP007570,1906587,1907673;CP010867,1906587,1907673;CP011325,1906587,1907673;CP011326,1906587,1907673…
CP007632	Mauve	SHARED	1908520	1908575	.	.	.	Notes=Lenght55	AL732656,1908520,1908575;AE009948,1908520,1908575;CP000114,1908520,1908575;CP003810,1908520,1908575;HF952104,1908520,1908575;HF952106,1908520,1908575;HF952105,1908520,1908575;CP007482,1908520,1908575;CP007565,1908520,1908575;HG939456,1908520,1908575;CP007631,1908520,1908575;CP006910,1908520,1908575;CP007572,1908520,1908575;CP007571,1908520,1908575;CP007570,1908520,1908575;FO393392,1908520,1908575…
CP007632	Mauve	SHARED	1908576	1908610	.	.	.	Notes=Lenght34	AL732656,1908576,1908610;AE009948,1908576,1908610;CP000114,1908576,1908610;CP003810,1908576,1908610;HF952104,1908576,1908610;HF952106,1908576,1908610;CP007482,1908576,1908610;CP007565,1908576,1908610;HG939456,1908576,1908610;CP007631,1908576,1908610;CP006910,1908576,1908610;CP007572,1908576,1908610;CP007571,1908576,1908610;CP007570,1908576,1908610;FO393392,1908576,1908610;CP010867,1908576,1908610…
CP007632	Mauve	SHARED	1908611	1908622	.	.	.	Notes=Lenght11	AL732656,1908611,1908622;AE009948,1908611,1908622;CP000114,1908611,1908622;CP003810,1908611,1908622;CP003919,1908611,1908622;HF952104,1908611,1908622;HF952106,1908611,1908622;CP007482,1908611,1908622;CP007565,1908611,1908622;HG939456,1908611,1908622;CP007631,1908611,1908622;CP006910,1908611,1908622;CP007572,1908611,1908622;CP007571,1908611,1908622;CP007570,1908611,1908622;FO393392,1908611,1908622…
CP007632	Mauve	SHARED	1910177	1910310	.	.	.	Notes=Lenght133	AL732656,1910177,1910310;AE009948,1910177,1910310;CP000114,1910177,1910310;CP003810,1910177,1910310;HF952104,1910177,1910310;HF952106,1910177,1910310;HF952105,1910177,1910310;CP007482,1910177,1910310;CP007565,1910177,1910310;HG939456,1910177,1910310;CP007631,1910177,1910310;CP006910,1910177,1910310;CP007572,1910177,1910310;CP007571,1910177,1910310;CP007570,1910177,1910310;FO393392,1910177,1910310…
CP007632	Mauve	SHARED	1910488	1910547	.	.	.	Notes=Lenght59	AL732656,1910488,1910547;AE009948,1910488,1910547;CP000114,1910488,1910547;CP003810,1910488,1910547;CP003919,1910488,1910547;HF952104,1910488,1910547;HF952106,1910488,1910547;HF952105,1910488,1910547;CP007482,1910488,1910547;CP007565,1910488,1910547;HG939456,1910488,1910547;CP007631,1910488,1910547;CP007572,1910488,1910547;CP007571,1910488,1910547;CP007570,1910488,1910547;FO393392,1910488,1910547…
CP007632	Mauve	SHARED	1914672	1914698	.	.	.	Notes=Lenght26	AL732656,1914672,1914698;AE009948,1914672,1914698;CP000114,1914672,1914698;CP003810,1914672,1914698;HF952104,1914672,1914698;HF952106,1914672,1914698;HF952105,1914672,1914698;HG939456,1914672,1914698;CP007631,1914672,1914698;CP006910,1914672,1914698;CP007572,1914672,1914698;CP007571,1914672,1914698;CP007570,1914672,1914698;CP010867,1914672,1914698;CP011325,1914672,1914698;CP011326,1914672,1914698…
CP007632	Mauve	SHARED	1914699	1915579	.	.	.	Notes=Lenght880	AL732656,1914699,1915579;AE009948,1914699,1915579;CP000114,1914699,1915579;CP003810,1914699,1915579;HF952104,1914699,1915579;HF952106,1914699,1915579;HF952105,1914699,1915579;HG939456,1914699,1915579;CP007631,1914699,1915579;CP007572,1914699,1915579;CP007571,1914699,1915579;CP007570,1914699,1915579;CP010867,1914699,1915579;CP011325,1914699,1915579;CP011326,1914699,1915579;CP011327,1914699,1915579…
CP007632	Mauve	SHARED	1918991	1919116	.	.	.	Notes=Lenght125	AL732656,1918991,1919116;AE009948,1918991,1919116;CP000114,1918991,1919116;CP003810,1918991,1919116;HF952104,1918991,1919116;HF952106,1918991,1919116;HF952105,1918991,1919116;CP007482,1918991,1919116;CP007565,1918991,1919116;HG939456,1918991,1919116;CP007631,1918991,1919116;CP006910,1918991,1919116;CP007572,1918991,1919116;CP007571,1918991,1919116;CP007570,1918991,1919116;FO393392,1918991,1919116…
CP007632	Mauve	SHARED	1923341	1923699	.	.	.	Notes=Lenght358	AL732656,1923341,1923699;AE009948,1923341,1923699;CP000114,1923341,1923699;CP003810,1923341,1923699;HF952104,1923341,1923699;HF952106,1923341,1923699;HF952105,1923341,1923699;CP007482,1923341,1923699;CP007565,1923341,1923699;HG939456,1923341,1923699;CP007631,1923341,1923699;CP006910,1923341,1923699;CP007572,1923341,1923699;CP007571,1923341,1923699;CP007570,1923341,1923699;FO393392,1923341,1923699…
CP007632	Mauve	SHARED	1936036	1936060	.	.	.	Notes=Lenght24	AL732656,1936036,1936060;AE009948,1936036,1936060;CP000114,1936036,1936060;CP003810,1936036,1936060;CP003919,1936036,1936060;HF952104,1936036,1936060;HF952106,1936036,1936060;HF952105,1936036,1936060;CP007565,1936036,1936060;HG939456,1936036,1936060;CP007631,1936036,1936060;CP006910,1936036,1936060;CP007572,1936036,1936060;CP007571,1936036,1936060;CP007570,1936036,1936060;CP010867,1936036,1936060…
CP007632	Mauve	SHARED	1936070	1936081	.	.	.	Notes=Lenght11	AL732656,1936070,1936081;AE009948,1936070,1936081;CP000114,1936070,1936081;CP003810,1936070,1936081;HF952104,1936070,1936081;HF952106,1936070,1936081;HF952105,1936070,1936081;HG939456,1936070,1936081;CP007631,1936070,1936081;CP006910,1936070,1936081;CP007572,1936070,1936081;CP007571,1936070,1936081;CP007570,1936070,1936081;CP010867,1936070,1936081;CP011325,1936070,1936081;CP011326,1936070,1936081…
CP007632	Mauve	SHARED	1936166	1936217	.	.	.	Notes=Lenght51	AL732656,1936166,1936217;AE009948,1936166,1936217;CP000114,1936166,1936217;CP003810,1936166,1936217;HF952104,1936166,1936217;HF952106,1936166,1936217;HF952105,1936166,1936217;HG939456,1936166,1936217;CP007631,1936166,1936217;CP006910,1936166,1936217;CP007572,1936166,1936217;CP007571,1936166,1936217;CP007570,1936166,1936217;CP010867,1936166,1936217;CP011325,1936166,1936217;CP011326,1936166,1936217…
CP007632	Mauve	SHARED	1936290	1936306	.	.	.	Notes=Lenght16	AL732656,1936290,1936306;AE009948,1936290,1936306;CP000114,1936290,1936306;CP003810,1936290,1936306;HF952104,1936290,1936306;HF952106,1936290,1936306;CP007631,1936290,1936306;CP006910,1936290,1936306;CP007572,1936290,1936306;CP007571,1936290,1936306;CP007570,1936290,1936306;CP010867,1936290,1936306;CP011325,1936290,1936306;CP011326,1936290,1936306;CP011327,1936290,1936306;CP011329,1936290,1936306…
CP007632	Mauve	SHARED	1936307	1936326	.	.	.	Notes=Lenght19	AE009948,1936307,1936326;CP000114,1936307,1936326;CP003810,1936307,1936326;HF952104,1936307,1936326;HF952106,1936307,1936326;CP007631,1936307,1936326;CP006910,1936307,1936326;CP007572,1936307,1936326;CP007571,1936307,1936326;CP007570,1936307,1936326;CP010867,1936307,1936326;CP011325,1936307,1936326;CP011326,1936307,1936326;CP011327,1936307,1936326;CP011329,1936307,1936326;CP012419,1936307,1936326…
CP007632	Mauve	SHARED	1936595	1936839	.	.	.	Notes=Lenght244	AL732656,1936595,1936839;CP000114,1936595,1936839;CP003810,1936595,1936839;HF952104,1936595,1936839;HF952106,1936595,1936839;HG939456,1936595,1936839;CP007631,1936595,1936839;CP007572,1936595,1936839;CP007571,1936595,1936839;CP007570,1936595,1936839;CP010867,1936595,1936839;CP011325,1936595,1936839;CP011326,1936595,1936839;CP011327,1936595,1936839;CP010319,1936595,1936839;CP012419,1936595,1936839…
CP007632	Mauve	SHARED	1936840	1936852	.	.	.	Notes=Lenght12	AL732656,1936840,1936852;AE009948,1936840,1936852;CP000114,1936840,1936852;CP003810,1936840,1936852;HF952104,1936840,1936852;HF952106,1936840,1936852;HG939456,1936840,1936852;CP007631,1936840,1936852;CP007572,1936840,1936852;CP007571,1936840,1936852;CP007570,1936840,1936852;CP010867,1936840,1936852;CP011325,1936840,1936852;CP011326,1936840,1936852;CP011327,1936840,1936852;CP010319,1936840,1936852…
CP007632	Mauve	SHARED	1936853	1936915	.	.	.	Notes=Lenght62	AL732656,1936853,1936915;AE009948,1936853,1936915;CP000114,1936853,1936915;CP003810,1936853,1936915;HF952104,1936853,1936915;HF952106,1936853,1936915;CP007631,1936853,1936915;CP007572,1936853,1936915;CP007571,1936853,1936915;CP007570,1936853,1936915;CP010867,1936853,1936915;CP011325,1936853,1936915;CP011326,1936853,1936915;CP011327,1936853,1936915;CP010319,1936853,1936915;CP012419,1936853,1936915…
CP007632	Mauve	SHARED	1936916	1936929	.	.	.	Notes=Lenght13	AL732656,1936916,1936929;AE009948,1936916,1936929;CP000114,1936916,1936929;CP003810,1936916,1936929;HF952104,1936916,1936929;HF952106,1936916,1936929;HG939456,1936916,1936929;CP007631,1936916,1936929;CP007572,1936916,1936929;CP007571,1936916,1936929;CP007570,1936916,1936929;CP010867,1936916,1936929;CP011325,1936916,1936929;CP011326,1936916,1936929;CP011327,1936916,1936929;CP010319,1936916,1936929…
CP007632	Mauve	SHARED	1936930	1937032	.	.	.	Notes=Lenght102	AL732656,1936930,1937032;AE009948,1936930,1937032;CP000114,1936930,1937032;CP003810,1936930,1937032;HF952104,1936930,1937032;HF952106,1936930,1937032;HF952105,1936930,1937032;HG939456,1936930,1937032;CP007631,1936930,1937032;CP007572,1936930,1937032;CP007571,1936930,1937032;CP007570,1936930,1937032;CP010867,1936930,1937032;CP011325,1936930,1937032;CP011326,1936930,1937032;CP011327,1936930,1937032…
CP007632	Mauve	SHARED	1937033	1937103	.	.	.	Notes=Lenght70	AL732656,1937033,1937103;AE009948,1937033,1937103;CP000114,1937033,1937103;CP003810,1937033,1937103;HF952104,1937033,1937103;HF952106,1937033,1937103;HG939456,1937033,1937103;CP007631,1937033,1937103;CP007572,1937033,1937103;CP007571,1937033,1937103;CP007570,1937033,1937103;CP010867,1937033,1937103;CP011325,1937033,1937103;CP011326,1937033,1937103;CP011327,1937033,1937103;CP010319,1937033,1937103…
CP007632	Mauve	SHARED	1937811	1937975	.	.	.	Notes=Lenght164	AL732656,1937811,1937975;AE009948,1937811,1937975;CP000114,1937811,1937975;CP003810,1937811,1937975;HF952104,1937811,1937975;HF952106,1937811,1937975;CP007631,1937811,1937975;CP007572,1937811,1937975;CP007571,1937811,1937975;CP007570,1937811,1937975;CP010867,1937811,1937975;CP011325,1937811,1937975;CP011326,1937811,1937975;CP011327,1937811,1937975;CP011329,1937811,1937975;CP010319,1937811,1937975…
CP007632	Mauve	SHARED	1944527	1944842	.	.	.	Notes=Lenght315	AL732656,1944527,1944842;AE009948,1944527,1944842;CP000114,1944527,1944842;CP003810,1944527,1944842;CP003919,1944527,1944842;HF952104,1944527,1944842;HF952106,1944527,1944842;HF952105,1944527,1944842;HG939456,1944527,1944842;CP007631,1944527,1944842;CP006910,1944527,1944842;CP007572,1944527,1944842;CP007571,1944527,1944842;CP007570,1944527,1944842;CP010867,1944527,1944842;CP011325,1944527,1944842…
CP007632	Mauve	SHARED	1994145	1994265	.	.	.	Notes=Lenght120	CP000114,1994145,1994265;HF952104,1994145,1994265;HG939456,1994145,1994265;CP007631,1994145,1994265;CP010867,1994145,1994265;CP012419,1994145,1994265;CP013202,1994145,1994265;
CP007632	Mauve	SHARED	1994266	1994312	.	.	.	Notes=Lenght46	HG939456,1994266,1994312;CP007631,1994266,1994312;CP013202,1994266,1994312;
CP007632	Mauve	SHARED	1997262	1998561	.	.	.	Notes=Lenght1299	HF952104,1997262,1998561;HG939456,1997262,1998561;CP007631,1997262,1998561;CP010867,1997262,1998561;CP013202,1997262,1998561;
CP007632	Mauve	SHARED	1998598	1998811	.	.	.	Notes=Lenght213	HF952104,1998598,1998811;HG939456,1998598,1998811;CP007631,1998598,1998811;CP010867,1998598,1998811;CP013202,1998598,1998811;
CP007632	Mauve	SHARED	2000528	2001046	.	.	.	Notes=Lenght518	HF952104,2000528,2001046;HG939456,2000528,2001046;CP007631,2000528,2001046;CP010867,2000528,2001046;CP013202,2000528,2001046;
CP007632	Mauve	SHARED	2007812	2008346	.	.	.	Notes=Lenght534	AL732656,2007812,2008346;AE009948,2007812,2008346;CP000114,2007812,2008346;CP003810,2007812,2008346;HF952104,2007812,2008346;HF952106,2007812,2008346;HF952105,2007812,2008346;CP007482,2007812,2008346;CP007565,2007812,2008346;HG939456,2007812,2008346;CP007631,2007812,2008346;CP006910,2007812,2008346;CP007572,2007812,2008346;CP007571,2007812,2008346;CP007570,2007812,2008346;FO393392,2007812,2008346…
CP007632	Mauve	SHARED	2019365	2019427	.	.	.	Notes=Lenght62	AL732656,2019365,2019427;AE009948,2019365,2019427;CP003919,2019365,2019427;HF952104,2019365,2019427;HF952106,2019365,2019427;HF952105,2019365,2019427;CP007482,2019365,2019427;CP007565,2019365,2019427;HG939456,2019365,2019427;CP007631,2019365,2019427;CP006910,2019365,2019427;CP007572,2019365,2019427;CP007571,2019365,2019427;CP007570,2019365,2019427;FO393392,2019365,2019427;CP010867,2019365,2019427…
CP007632	Mauve	SHARED	2019979	2019995	.	.	.	Notes=Lenght16	AE009948,2019979,2019995;CP000114,2019979,2019995;CP003810,2019979,2019995;HF952104,2019979,2019995;HF952105,2019979,2019995;HG939456,2019979,2019995;CP007631,2019979,2019995;CP007572,2019979,2019995;CP007571,2019979,2019995;CP007570,2019979,2019995;CP010867,2019979,2019995;CP011325,2019979,2019995;CP011326,2019979,2019995;CP011327,2019979,2019995;CP011329,2019979,2019995;CP012419,2019979,2019995…
CP007632	Mauve	SHARED	2027367	2027660	.	.	.	Notes=Lenght293	AL732656,2027367,2027660;AE009948,2027367,2027660;CP000114,2027367,2027660;CP003810,2027367,2027660;HF952104,2027367,2027660;HF952106,2027367,2027660;HF952105,2027367,2027660;CP007482,2027367,2027660;CP007565,2027367,2027660;HG939456,2027367,2027660;CP007631,2027367,2027660;CP006910,2027367,2027660;CP007572,2027367,2027660;CP007571,2027367,2027660;CP007570,2027367,2027660;FO393392,2027367,2027660…
CP007632	Mauve	SHARED	2060255	2060320	.	.	.	Notes=Lenght65	AL732656,2060255,2060320;AE009948,2060255,2060320;CP000114,2060255,2060320;CP003810,2060255,2060320;CP003919,2060255,2060320;HF952104,2060255,2060320;HF952106,2060255,2060320;HF952105,2060255,2060320;HG939456,2060255,2060320;CP007631,2060255,2060320;CP006910,2060255,2060320;CP007572,2060255,2060320;CP007571,2060255,2060320;CP007570,2060255,2060320;CP010867,2060255,2060320;CP011325,2060255,2060320…
CP007632	Mauve	SHARED	2060321	2060401	.	.	.	Notes=Lenght80	AL732656,2060321,2060401;AE009948,2060321,2060401;CP000114,2060321,2060401;CP003810,2060321,2060401;HF952104,2060321,2060401;HF952106,2060321,2060401;HF952105,2060321,2060401;HG939456,2060321,2060401;CP007631,2060321,2060401;CP006910,2060321,2060401;CP007572,2060321,2060401;CP007571,2060321,2060401;CP007570,2060321,2060401;CP010867,2060321,2060401;CP011325,2060321,2060401;CP011326,2060321,2060401…
CP007632	Mauve	SHARED	2060402	2060413	.	.	.	Notes=Lenght11	AL732656,2060402,2060413;AE009948,2060402,2060413;CP000114,2060402,2060413;CP003810,2060402,2060413;CP003919,2060402,2060413;HF952104,2060402,2060413;HF952106,2060402,2060413;HF952105,2060402,2060413;HG939456,2060402,2060413;CP007631,2060402,2060413;CP006910,2060402,2060413;CP007572,2060402,2060413;CP007571,2060402,2060413;CP007570,2060402,2060413;CP010867,2060402,2060413;CP011325,2060402,2060413…
CP007632	Mauve	SHARED	2061415	2061426	.	.	.	Notes=Lenght11	AL732656,2061415,2061426;AE009948,2061415,2061426;CP000114,2061415,2061426;CP003810,2061415,2061426;CP003919,2061415,2061426;HF952104,2061415,2061426;HF952106,2061415,2061426;HF952105,2061415,2061426;CP007482,2061415,2061426;HG939456,2061415,2061426;CP007631,2061415,2061426;CP006910,2061415,2061426;CP007572,2061415,2061426;CP007571,2061415,2061426;CP007570,2061415,2061426;FO393392,2061415,2061426…
