# Supplementary material for: Functional annotation and distribution overview of RNA families in 27 Streptococcus agalactiae genomes
Source: BMC Genomics. 2018 Jul 28;19:556. doi: 10.1186/s12864-018-4951-z (PMC6064168; doi:10.1186/s12864-018-4951-z)
Supplement: Supplementary file 4 — GFF3 annotations for all classified Regions and ncRNAs. (ZIP 1638 kb) [file 12864_2018_4951_MOESM4_ESM.zip › Additional file 4/Core_Shared_and_Exclusive_Regions/SHARED_CP010319.gff]

CP010319	Mauve	SHARED	618215	618304	.	.	.	Notes=Lenght89	HF952106,618215,618304;HF952105,618215,618304;
CP010319	Mauve	SHARED	618313	618327	.	.	.	Notes=Lenght14	CP000114,618313,618327;CP003810,618313,618327;HF952104,618313,618327;HF952106,618313,618327;HF952105,618313,618327;HG939456,618313,618327;CP007632,618313,618327;CP010867,618313,618327;CP011325,618313,618327;CP011326,618313,618327;
CP010319	Mauve	SHARED	618560	618595	.	.	.	Notes=Lenght35	HF952104,618560,618595;HF952106,618560,618595;HF952105,618560,618595;HG939456,618560,618595;CP007632,618560,618595;CP010867,618560,618595;
CP010319	Mauve	SHARED	620633	620843	.	.	.	Notes=Lenght210	HG939456,620633,620843;CP007632,620633,620843;
CP010319	Mauve	SHARED	720365	720436	.	.	.	Notes=Lenght71	HF952105,720365,720436;CP007482,720365,720436;CP007565,720365,720436;HG939456,720365,720436;CP007632,720365,720436;CP006910,720365,720436;CP007572,720365,720436;CP007571,720365,720436;CP007570,720365,720436;FO393392,720365,720436;CP011328,720365,720436;
CP010319	Mauve	SHARED	780472	780482	.	.	.	Notes=Lenght10	AL732656,780472,780482;HF952106,780472,780482;HG939456,780472,780482;CP007632,780472,780482;
CP010319	Mauve	SHARED	94817	94936	.	.	.	Notes=Lenght119	CP003919,94817,94936;HF952106,94817,94936;HF952105,94817,94936;CP007482,94817,94936;CP007565,94817,94936;HG939456,94817,94936;CP007632,94817,94936;CP006910,94817,94936;FO393392,94817,94936;CP011328,94817,94936;
CP010319	Mauve	SHARED	94937	95163	.	.	.	Notes=Lenght226	CP003919,94937,95163;HF952106,94937,95163;HF952105,94937,95163;CP007482,94937,95163;CP007565,94937,95163;HG939456,94937,95163;CP007632,94937,95163;CP006910,94937,95163;FO393392,94937,95163;CP011328,94937,95163;
CP010319	Mauve	SHARED	95173	95186	.	.	.	Notes=Lenght13	CP003919,95173,95186;HF952106,95173,95186;HF952105,95173,95186;CP007482,95173,95186;CP007565,95173,95186;HG939456,95173,95186;CP007632,95173,95186;CP006910,95173,95186;FO393392,95173,95186;CP011328,95173,95186;
CP010319	Mauve	SHARED	137511	137570	.	.	.	Notes=Lenght59	CP007572,137511,137570;CP007571,137511,137570;CP007570,137511,137570;
CP010319	Mauve	SHARED	137571	137630	.	.	.	Notes=Lenght59	CP003919,137571,137630;HF952106,137571,137630;HF952105,137571,137630;CP007482,137571,137630;CP007565,137571,137630;CP007572,137571,137630;CP007571,137571,137630;CP007570,137571,137630;FO393392,137571,137630;CP011328,137571,137630;
CP010319	Mauve	SHARED	137631	137669	.	.	.	Notes=Lenght38	CP003919,137631,137669;HF952106,137631,137669;HF952105,137631,137669;CP007482,137631,137669;CP007565,137631,137669;HG939456,137631,137669;CP006910,137631,137669;CP007572,137631,137669;CP007571,137631,137669;CP007570,137631,137669;FO393392,137631,137669;CP011328,137631,137669;
CP010319	Mauve	SHARED	137670	137689	.	.	.	Notes=Lenght19	AE009948,137670,137689;CP003919,137670,137689;HF952104,137670,137689;HF952106,137670,137689;HF952105,137670,137689;CP007482,137670,137689;CP007565,137670,137689;HG939456,137670,137689;CP007631,137670,137689;CP006910,137670,137689;CP007572,137670,137689;CP007571,137670,137689;CP007570,137670,137689;FO393392,137670,137689;CP010867,137670,137689;CP011328,137670,137689;CP011329,137670,137689;
CP010319	Mauve	SHARED	183813	183824	.	.	.	Notes=Lenght11	AL732656,183813,183824;HG939456,183813,183824;CP006910,183813,183824;
CP010319	Mauve	SHARED	856984	857047	.	.	.	Notes=Lenght63	AE009948,856984,857047;HF952106,856984,857047;HF952105,856984,857047;HG939456,856984,857047;CP007631,856984,857047;CP007632,856984,857047;CP006910,856984,857047;CP011329,856984,857047;
CP010319	Mauve	SHARED	857086	857096	.	.	.	Notes=Lenght10	HF952105,857086,857096;HG939456,857086,857096;CP007632,857086,857096;CP011329,857086,857096;
CP010319	Mauve	SHARED	602798	602870	.	.	.	Notes=Lenght72	HF952106,602798,602870;HF952105,602798,602870;HG939456,602798,602870;CP007632,602798,602870;CP006910,602798,602870;
CP010319	Mauve	SHARED	602997	603170	.	.	.	Notes=Lenght173	HF952106,602997,603170;HF952105,602997,603170;HG939456,602997,603170;CP007632,602997,603170;CP006910,602997,603170;
CP010319	Mauve	SHARED	603297	603370	.	.	.	Notes=Lenght73	HF952106,603297,603370;HF952105,603297,603370;HG939456,603297,603370;CP007632,603297,603370;CP006910,603297,603370;
CP010319	Mauve	SHARED	603548	603618	.	.	.	Notes=Lenght70	HF952106,603548,603618;HF952105,603548,603618;HG939456,603548,603618;CP007632,603548,603618;CP006910,603548,603618;
CP010319	Mauve	SHARED	603821	603845	.	.	.	Notes=Lenght24	HF952106,603821,603845;HF952105,603821,603845;HG939456,603821,603845;CP007632,603821,603845;CP006910,603821,603845;
CP010319	Mauve	SHARED	604046	604120	.	.	.	Notes=Lenght74	HF952106,604046,604120;HF952105,604046,604120;HG939456,604046,604120;CP007632,604046,604120;CP006910,604046,604120;
CP010319	Mauve	SHARED	604269	604397	.	.	.	Notes=Lenght128	HF952106,604269,604397;HF952105,604269,604397;HG939456,604269,604397;CP007632,604269,604397;CP006910,604269,604397;
CP010319	Mauve	SHARED	604519	604647	.	.	.	Notes=Lenght128	HF952106,604519,604647;HF952105,604519,604647;HG939456,604519,604647;CP007632,604519,604647;CP006910,604519,604647;
CP010319	Mauve	SHARED	604774	604892	.	.	.	Notes=Lenght118	HF952106,604774,604892;HF952105,604774,604892;HG939456,604774,604892;CP007632,604774,604892;CP006910,604774,604892;
CP010319	Mauve	SHARED	615569	615595	.	.	.	Notes=Lenght26	HF952106,615569,615595;HF952105,615569,615595;
CP010319	Mauve	SHARED	618203	618214	.	.	.	Notes=Lenght11	CP000114,618203,618214;CP003810,618203,618214;HF952104,618203,618214;HF952106,618203,618214;HF952105,618203,618214;HG939456,618203,618214;CP007632,618203,618214;CP010867,618203,618214;CP011325,618203,618214;CP011326,618203,618214;CP011327,618203,618214;
CP010319	Mauve	SHARED	91902	91951	.	.	.	Notes=Lenght49	AL732656,91902,91951;CP000114,91902,91951;CP003810,91902,91951;CP003919,91902,91951;HF952106,91902,91951;HF952105,91902,91951;CP007482,91902,91951;CP007565,91902,91951;HG939456,91902,91951;CP007632,91902,91951;CP006910,91902,91951;CP007572,91902,91951;CP007571,91902,91951;CP007570,91902,91951;FO393392,91902,91951;CP011325,91902,91951;CP011326,91902,91951;CP011328,91902,91951;
CP010319	Mauve	SHARED	92904	92992	.	.	.	Notes=Lenght88	HF952106,92904,92992;HF952105,92904,92992;HG939456,92904,92992;CP006910,92904,92992;CP007572,92904,92992;CP007571,92904,92992;CP007570,92904,92992;
CP010319	Mauve	SHARED	92993	94724	.	.	.	Notes=Lenght1731	CP003919,92993,94724;HF952106,92993,94724;HF952105,92993,94724;CP007482,92993,94724;CP007565,92993,94724;HG939456,92993,94724;CP007632,92993,94724;CP006910,92993,94724;FO393392,92993,94724;CP011328,92993,94724;
CP010319	Mauve	SHARED	94725	94816	.	.	.	Notes=Lenght91	HF952106,94725,94816;HF952105,94725,94816;CP007482,94725,94816;CP007565,94725,94816;HG939456,94725,94816;CP007632,94725,94816;CP006910,94725,94816;FO393392,94725,94816;CP011328,94725,94816;
CP010319	Mauve	SHARED	337034	337059	.	.	.	Notes=Lenght25	AL732656,337034,337059;CP000114,337034,337059;CP003919,337034,337059;HF952106,337034,337059;HF952105,337034,337059;CP007482,337034,337059;CP007565,337034,337059;HG939456,337034,337059;CP007632,337034,337059;CP006910,337034,337059;CP007572,337034,337059;CP007571,337034,337059;CP007570,337034,337059;FO393392,337034,337059;CP011325,337034,337059;CP011326,337034,337059;CP011328,337034,337059;
CP010319	Mauve	SHARED	337060	337086	.	.	.	Notes=Lenght26	AL732656,337060,337086;CP000114,337060,337086;CP003919,337060,337086;HF952106,337060,337086;HF952105,337060,337086;CP007482,337060,337086;CP007565,337060,337086;HG939456,337060,337086;CP007632,337060,337086;CP006910,337060,337086;CP007572,337060,337086;CP007571,337060,337086;CP007570,337060,337086;FO393392,337060,337086;CP011325,337060,337086;CP011326,337060,337086;CP011327,337060,337086;CP011328…
CP010319	Mauve	SHARED	337431	337487	.	.	.	Notes=Lenght56	AL732656,337431,337487;CP000114,337431,337487;CP003919,337431,337487;HF952106,337431,337487;HF952105,337431,337487;CP007482,337431,337487;CP007565,337431,337487;HG939456,337431,337487;CP007632,337431,337487;CP006910,337431,337487;CP007572,337431,337487;CP007571,337431,337487;CP007570,337431,337487;FO393392,337431,337487;CP011325,337431,337487;CP011326,337431,337487;CP011328,337431,337487;
CP010319	Mauve	SHARED	337576	337587	.	.	.	Notes=Lenght11	AL732656,337576,337587;CP000114,337576,337587;CP003919,337576,337587;HF952106,337576,337587;HF952105,337576,337587;CP007482,337576,337587;CP007565,337576,337587;HG939456,337576,337587;CP007632,337576,337587;CP006910,337576,337587;CP007572,337576,337587;CP007571,337576,337587;CP007570,337576,337587;FO393392,337576,337587;CP011325,337576,337587;CP011327,337576,337587;CP011328,337576,337587;
CP010319	Mauve	SHARED	337872	337885	.	.	.	Notes=Lenght13	CP003919,337872,337885;HF952106,337872,337885;HF952105,337872,337885;CP007482,337872,337885;CP007565,337872,337885;HG939456,337872,337885;CP007632,337872,337885;CP006910,337872,337885;FO393392,337872,337885;CP011326,337872,337885;CP011328,337872,337885;
CP010319	Mauve	SHARED	404791	404953	.	.	.	Notes=Lenght162	CP003919,404791,404953;HF952106,404791,404953;HF952105,404791,404953;CP007482,404791,404953;CP007565,404791,404953;FO393392,404791,404953;CP011328,404791,404953;
CP010319	Mauve	SHARED	430892	431739	.	.	.	Notes=Lenght847	CP003919,430892,431739;HF952106,430892,431739;HF952105,430892,431739;CP007482,430892,431739;CP007565,430892,431739;CP006910,430892,431739;FO393392,430892,431739;CP011328,430892,431739;
CP010319	Mauve	SHARED	431740	432056	.	.	.	Notes=Lenght316	CP003919,431740,432056;HF952106,431740,432056;HF952105,431740,432056;CP007482,431740,432056;CP007565,431740,432056;HG939456,431740,432056;CP007632,431740,432056;CP006910,431740,432056;FO393392,431740,432056;CP011328,431740,432056;
CP010319	Mauve	SHARED	432057	432638	.	.	.	Notes=Lenght581	CP003919,432057,432638;HF952106,432057,432638;HF952105,432057,432638;CP007482,432057,432638;CP007565,432057,432638;CP007632,432057,432638;CP006910,432057,432638;FO393392,432057,432638;CP011328,432057,432638;
CP010319	Mauve	SHARED	432639	433428	.	.	.	Notes=Lenght789	CP003919,432639,433428;HF952106,432639,433428;HF952105,432639,433428;CP007482,432639,433428;CP007565,432639,433428;HG939456,432639,433428;CP007632,432639,433428;CP006910,432639,433428;FO393392,432639,433428;CP011328,432639,433428;
CP010319	Mauve	SHARED	433429	435644	.	.	.	Notes=Lenght2215	CP003919,433429,435644;HF952106,433429,435644;HF952105,433429,435644;CP007482,433429,435644;CP007565,433429,435644;CP007632,433429,435644;CP006910,433429,435644;FO393392,433429,435644;CP011328,433429,435644;
CP010319	Mauve	SHARED	183825	184101	.	.	.	Notes=Lenght276	AL732656,183825,184101;CP006910,183825,184101;
CP010319	Mauve	SHARED	184102	184757	.	.	.	Notes=Lenght655	AL732656,184102,184757;CP007632,184102,184757;CP006910,184102,184757;
CP010319	Mauve	SHARED	225849	226042	.	.	.	Notes=Lenght193	CP007482,225849,226042;CP007565,225849,226042;CP006910,225849,226042;FO393392,225849,226042;CP011328,225849,226042;
CP010319	Mauve	SHARED	226045	226094	.	.	.	Notes=Lenght49	CP006910,226045,226094;
CP010319	Mauve	SHARED	23203	23234	.	.	.	Notes=Lenght31	AL732656,23203,23234;HF952106,23203,23234;HF952105,23203,23234;CP007482,23203,23234;CP007565,23203,23234;HG939456,23203,23234;CP007632,23203,23234;CP006910,23203,23234;CP007572,23203,23234;CP007571,23203,23234;CP007570,23203,23234;FO393392,23203,23234;CP011328,23203,23234;
CP010319	Mauve	SHARED	33910	33925	.	.	.	Notes=Lenght15	AE009948,33910,33925;CP007632,33910,33925;CP006910,33910,33925;CP007572,33910,33925;CP007571,33910,33925;CP007570,33910,33925;CP011329,33910,33925;
CP010319	Mauve	SHARED	33926	34411	.	.	.	Notes=Lenght485	CP006910,33926,34411;CP007572,33926,34411;CP007571,33926,34411;CP007570,33926,34411;
CP010319	Mauve	SHARED	55100	57293	.	.	.	Notes=Lenght2193	HG939456,55100,57293;
CP010319	Mauve	SHARED	57294	57312	.	.	.	Notes=Lenght18	AL732656,57294,57312;HF952105,57294,57312;HG939456,57294,57312;CP007632,57294,57312;CP006910,57294,57312;
CP010319	Mauve	SHARED	57313	57336	.	.	.	Notes=Lenght23	AL732656,57313,57336;HF952105,57313,57336;HG939456,57313,57336;CP007632,57313,57336;CP006910,57313,57336;CP007572,57313,57336;CP007571,57313,57336;CP007570,57313,57336;
CP010319	Mauve	SHARED	88455	88857	.	.	.	Notes=Lenght402	AL732656,88455,88857;CP000114,88455,88857;CP003919,88455,88857;HF952106,88455,88857;HF952105,88455,88857;CP007482,88455,88857;CP007565,88455,88857;HG939456,88455,88857;CP007632,88455,88857;CP006910,88455,88857;CP007572,88455,88857;CP007571,88455,88857;CP007570,88455,88857;FO393392,88455,88857;CP011326,88455,88857;CP011327,88455,88857;CP011328,88455,88857;
CP010319	Mauve	SHARED	459944	460013	.	.	.	Notes=Lenght69	HF952105,459944,460013;
CP010319	Mauve	SHARED	460758	460770	.	.	.	Notes=Lenght12	CP007572,460758,460770;CP007571,460758,460770;CP007570,460758,460770;
CP010319	Mauve	SHARED	465592	467118	.	.	.	Notes=Lenght1526	AL732656,465592,467118;CP003919,465592,467118;HF952106,465592,467118;HF952105,465592,467118;CP007482,465592,467118;CP007565,465592,467118;HG939456,465592,467118;CP007632,465592,467118;CP006910,465592,467118;CP007572,465592,467118;CP007571,465592,467118;CP007570,465592,467118;FO393392,465592,467118;CP011328,465592,467118;
CP010319	Mauve	SHARED	569213	569405	.	.	.	Notes=Lenght192	AL732656,569213,569405;
CP010319	Mauve	SHARED	571514	571710	.	.	.	Notes=Lenght196	AL732656,571514,571710;
CP010319	Mauve	SHARED	581292	581381	.	.	.	Notes=Lenght89	CP003919,581292,581381;CP007482,581292,581381;CP007565,581292,581381;CP006910,581292,581381;FO393392,581292,581381;CP011328,581292,581381;
CP010319	Mauve	SHARED	454138	454269	.	.	.	Notes=Lenght131	CP003919,454138,454269;HF952106,454138,454269;CP007482,454138,454269;CP007565,454138,454269;CP007632,454138,454269;FO393392,454138,454269;CP011328,454138,454269;
CP010319	Mauve	SHARED	454270	454340	.	.	.	Notes=Lenght70	CP003919,454270,454340;HF952106,454270,454340;CP007482,454270,454340;CP007565,454270,454340;FO393392,454270,454340;CP011328,454270,454340;
CP010319	Mauve	SHARED	454341	454556	.	.	.	Notes=Lenght215	CP003919,454341,454556;HF952106,454341,454556;CP007482,454341,454556;CP007565,454341,454556;CP007632,454341,454556;FO393392,454341,454556;CP011328,454341,454556;
CP010319	Mauve	SHARED	454560	457229	.	.	.	Notes=Lenght2669	CP003919,454560,457229;HF952106,454560,457229;HF952105,454560,457229;CP007482,454560,457229;CP007565,454560,457229;HG939456,454560,457229;CP007632,454560,457229;CP006910,454560,457229;FO393392,454560,457229;CP011328,454560,457229;
CP010319	Mauve	SHARED	459467	459508	.	.	.	Notes=Lenght41	HF952106,459467,459508;
CP010319	Mauve	SHARED	781302	781323	.	.	.	Notes=Lenght21	HG939456,781302,781323;CP007632,781302,781323;
CP010319	Mauve	SHARED	840492	840529	.	.	.	Notes=Lenght37	CP003919,840492,840529;HF952106,840492,840529;HF952105,840492,840529;CP007482,840492,840529;CP007565,840492,840529;CP006910,840492,840529;FO393392,840492,840529;CP011328,840492,840529;
CP010319	Mauve	SHARED	856756	856933	.	.	.	Notes=Lenght177	CP006910,856756,856933;
CP010319	Mauve	SHARED	856934	856968	.	.	.	Notes=Lenght34	AE009948,856934,856968;CP006910,856934,856968;CP011329,856934,856968;
CP010319	Mauve	SHARED	584524	584673	.	.	.	Notes=Lenght149	AE009948,584524,584673;HF952104,584524,584673;CP007631,584524,584673;CP011329,584524,584673;
CP010319	Mauve	SHARED	584973	585265	.	.	.	Notes=Lenght292	CP003919,584973,585265;
CP010319	Mauve	SHARED	585266	587208	.	.	.	Notes=Lenght1942	CP003919,585266,587208;
CP010319	Mauve	SHARED	596531	599448	.	.	.	Notes=Lenght2917	HF952106,596531,599448;HF952105,596531,599448;
CP010319	Mauve	SHARED	602571	602597	.	.	.	Notes=Lenght26	HF952106,602571,602597;HF952105,602571,602597;HG939456,602571,602597;CP007632,602571,602597;CP006910,602571,602597;
CP010319	Mauve	SHARED	435806	436749	.	.	.	Notes=Lenght943	CP003919,435806,436749;HF952106,435806,436749;HF952105,435806,436749;CP007482,435806,436749;CP007565,435806,436749;CP007632,435806,436749;CP006910,435806,436749;FO393392,435806,436749;CP011328,435806,436749;
CP010319	Mauve	SHARED	436750	436888	.	.	.	Notes=Lenght138	CP003919,436750,436888;HF952106,436750,436888;HF952105,436750,436888;CP007632,436750,436888;CP006910,436750,436888;
CP010319	Mauve	SHARED	436889	442481	.	.	.	Notes=Lenght5592	CP003919,436889,442481;HF952106,436889,442481;HF952105,436889,442481;CP007482,436889,442481;CP007565,436889,442481;CP007632,436889,442481;CP006910,436889,442481;FO393392,436889,442481;CP011328,436889,442481;
CP010319	Mauve	SHARED	442482	442715	.	.	.	Notes=Lenght233	HF952106,442482,442715;HF952105,442482,442715;CP007632,442482,442715;CP006910,442482,442715;
CP010319	Mauve	SHARED	442716	446150	.	.	.	Notes=Lenght3434	CP003919,442716,446150;HF952106,442716,446150;HF952105,442716,446150;CP007482,442716,446150;CP007565,442716,446150;CP007632,442716,446150;CP006910,442716,446150;FO393392,442716,446150;CP011328,442716,446150;
CP010319	Mauve	SHARED	446151	446222	.	.	.	Notes=Lenght71	CP003919,446151,446222;HF952106,446151,446222;HF952105,446151,446222;CP007632,446151,446222;CP006910,446151,446222;
CP010319	Mauve	SHARED	446223	449539	.	.	.	Notes=Lenght3316	CP003919,446223,449539;HF952106,446223,449539;HF952105,446223,449539;CP007482,446223,449539;CP007565,446223,449539;CP007632,446223,449539;CP006910,446223,449539;FO393392,446223,449539;CP011328,446223,449539;
CP010319	Mauve	SHARED	449540	449565	.	.	.	Notes=Lenght25	CP003919,449540,449565;HF952106,449540,449565;HF952105,449540,449565;CP007482,449540,449565;CP007632,449540,449565;CP006910,449540,449565;FO393392,449540,449565;CP011328,449540,449565;
CP010319	Mauve	SHARED	449566	451935	.	.	.	Notes=Lenght2369	CP003919,449566,451935;HF952106,449566,451935;HF952105,449566,451935;CP007482,449566,451935;CP007565,449566,451935;CP007632,449566,451935;CP006910,449566,451935;FO393392,449566,451935;CP011328,449566,451935;
CP010319	Mauve	SHARED	451936	452122	.	.	.	Notes=Lenght186	HF952106,451936,452122;HF952105,451936,452122;CP007482,451936,452122;CP007565,451936,452122;CP007632,451936,452122;CP006910,451936,452122;FO393392,451936,452122;CP011328,451936,452122;
CP010319	Mauve	SHARED	452123	452414	.	.	.	Notes=Lenght291	CP003919,452123,452414;HF952106,452123,452414;HF952105,452123,452414;CP007482,452123,452414;CP007565,452123,452414;CP007632,452123,452414;CP006910,452123,452414;FO393392,452123,452414;CP011328,452123,452414;
CP010319	Mauve	SHARED	452415	454097	.	.	.	Notes=Lenght1682	CP003919,452415,454097;HF952106,452415,454097;HF952105,452415,454097;CP007482,452415,454097;CP007565,452415,454097;HG939456,452415,454097;CP007632,452415,454097;CP006910,452415,454097;FO393392,452415,454097;CP011328,452415,454097;
CP010319	Mauve	SHARED	454104	454135	.	.	.	Notes=Lenght31	CP003919,454104,454135;HF952106,454104,454135;CP007482,454104,454135;CP007565,454104,454135;CP007632,454104,454135;FO393392,454104,454135;CP011328,454104,454135;
CP010319	Mauve	SHARED	435645	435805	.	.	.	Notes=Lenght160	CP003919,435645,435805;HF952106,435645,435805;HF952105,435645,435805;CP007632,435645,435805;CP006910,435645,435805;
CP010319	Mauve	SHARED	226194	227909	.	.	.	Notes=Lenght1715	CP003919,226194,227909;CP007482,226194,227909;CP007565,226194,227909;CP006910,226194,227909;FO393392,226194,227909;CP011328,226194,227909;
CP010319	Mauve	SHARED	227910	227999	.	.	.	Notes=Lenght89	CP003919,227910,227999;HF952106,227910,227999;HF952105,227910,227999;CP007482,227910,227999;CP007565,227910,227999;CP006910,227910,227999;FO393392,227910,227999;CP011328,227910,227999;
CP010319	Mauve	SHARED	228000	229255	.	.	.	Notes=Lenght1255	CP003919,228000,229255;CP007482,228000,229255;CP007565,228000,229255;CP006910,228000,229255;FO393392,228000,229255;CP011328,228000,229255;
CP010319	Mauve	SHARED	229256	229376	.	.	.	Notes=Lenght120	CP003919,229256,229376;HF952106,229256,229376;HF952105,229256,229376;CP007482,229256,229376;CP007565,229256,229376;CP006910,229256,229376;FO393392,229256,229376;CP011328,229256,229376;
CP010319	Mauve	SHARED	229377	229419	.	.	.	Notes=Lenght42	CP003919,229377,229419;HF952106,229377,229419;HF952105,229377,229419;CP007482,229377,229419;CP007565,229377,229419;HG939456,229377,229419;CP007632,229377,229419;CP006910,229377,229419;FO393392,229377,229419;CP011328,229377,229419;
CP010319	Mauve	SHARED	238068	238184	.	.	.	Notes=Lenght116	CP003919,238068,238184;HF952106,238068,238184;HF952105,238068,238184;
CP010319	Mauve	SHARED	239668	242411	.	.	.	Notes=Lenght2743	HF952106,239668,242411;HF952105,239668,242411;
CP010319	Mauve	SHARED	298906	298926	.	.	.	Notes=Lenght20	HF952106,298906,298926;HF952105,298906,298926;CP007482,298906,298926;CP007565,298906,298926;HG939456,298906,298926;FO393392,298906,298926;CP011328,298906,298926;
CP010319	Mauve	SHARED	334824	334837	.	.	.	Notes=Lenght13	AL732656,334824,334837;CP000114,334824,334837;CP003810,334824,334837;CP003919,334824,334837;HF952106,334824,334837;HF952105,334824,334837;CP007482,334824,334837;HG939456,334824,334837;CP007632,334824,334837;CP006910,334824,334837;CP007572,334824,334837;CP007571,334824,334837;CP007570,334824,334837;FO393392,334824,334837;CP011325,334824,334837;CP011327,334824,334837;CP011328,334824,334837;
CP010319	Mauve	SHARED	336840	336903	.	.	.	Notes=Lenght63	AL732656,336840,336903;CP000114,336840,336903;CP003919,336840,336903;HF952106,336840,336903;HF952105,336840,336903;CP007482,336840,336903;CP007565,336840,336903;HG939456,336840,336903;CP007632,336840,336903;CP006910,336840,336903;CP007572,336840,336903;CP007571,336840,336903;CP007570,336840,336903;FO393392,336840,336903;CP011325,336840,336903;CP011326,336840,336903;CP011328,336840,336903;
CP010319	Mauve	SHARED	1374455	1374498	.	.	.	Notes=Lenght43	AL732656,1374455,1374498;AE009948,1374455,1374498;CP000114,1374455,1374498;CP003810,1374455,1374498;CP003919,1374455,1374498;HF952104,1374455,1374498;HF952106,1374455,1374498;HF952105,1374455,1374498;CP007482,1374455,1374498;CP007565,1374455,1374498;HG939456,1374455,1374498;CP007631,1374455,1374498;CP007632,1374455,1374498;CP006910,1374455,1374498;FO393392,1374455,1374498;CP010867,1374455,1374498…
CP010319	Mauve	SHARED	1396966	1397004	.	.	.	Notes=Lenght38	AE009948,1396966,1397004;CP000114,1396966,1397004;CP003810,1396966,1397004;CP003919,1396966,1397004;HF952106,1396966,1397004;HF952105,1396966,1397004;CP007482,1396966,1397004;CP007565,1396966,1397004;CP006910,1396966,1397004;FO393392,1396966,1397004;CP011325,1396966,1397004;CP011326,1396966,1397004;CP011327,1396966,1397004;CP011328,1396966,1397004;CP012419,1396966,1397004;
CP010319	Mauve	SHARED	1397038	1397049	.	.	.	Notes=Lenght11	AL732656,1397038,1397049;AE009948,1397038,1397049;CP000114,1397038,1397049;CP003810,1397038,1397049;CP003919,1397038,1397049;HF952106,1397038,1397049;HF952105,1397038,1397049;CP007482,1397038,1397049;CP007565,1397038,1397049;CP006910,1397038,1397049;CP007572,1397038,1397049;CP007571,1397038,1397049;CP007570,1397038,1397049;FO393392,1397038,1397049;CP011325,1397038,1397049;CP011326,1397038,1397049…
CP010319	Mauve	SHARED	1401656	1401716	.	.	.	Notes=Lenght60	AE009948,1401656,1401716;CP000114,1401656,1401716;CP003810,1401656,1401716;HF952106,1401656,1401716;HF952105,1401656,1401716;CP007482,1401656,1401716;CP007565,1401656,1401716;FO393392,1401656,1401716;CP011325,1401656,1401716;CP011326,1401656,1401716;CP011327,1401656,1401716;CP011328,1401656,1401716;CP012419,1401656,1401716;
CP010319	Mauve	SHARED	1409457	1409470	.	.	.	Notes=Lenght13	AL732656,1409457,1409470;AE009948,1409457,1409470;CP000114,1409457,1409470;CP003810,1409457,1409470;HF952104,1409457,1409470;HF952106,1409457,1409470;CP007631,1409457,1409470;CP006910,1409457,1409470;CP007572,1409457,1409470;CP007571,1409457,1409470;CP007570,1409457,1409470;CP010867,1409457,1409470;CP011325,1409457,1409470;CP011326,1409457,1409470;CP011327,1409457,1409470;CP012419,1409457,1409470;
CP010319	Mauve	SHARED	1277138	1277269	.	.	.	Notes=Lenght131	CP003810,1277138,1277269;CP003919,1277138,1277269;HF952106,1277138,1277269;HF952105,1277138,1277269;CP007482,1277138,1277269;CP007565,1277138,1277269;HG939456,1277138,1277269;CP007632,1277138,1277269;CP006910,1277138,1277269;FO393392,1277138,1277269;CP011325,1277138,1277269;CP011327,1277138,1277269;CP011328,1277138,1277269;CP012419,1277138,1277269;
CP010319	Mauve	SHARED	1277270	1277319	.	.	.	Notes=Lenght49	AL732656,1277270,1277319;CP003810,1277270,1277319;CP003919,1277270,1277319;HF952106,1277270,1277319;HF952105,1277270,1277319;CP007482,1277270,1277319;CP007565,1277270,1277319;HG939456,1277270,1277319;CP007632,1277270,1277319;CP006910,1277270,1277319;CP007572,1277270,1277319;CP007571,1277270,1277319;CP007570,1277270,1277319;FO393392,1277270,1277319;CP011325,1277270,1277319;CP011327,1277270,1277319…
CP010319	Mauve	SHARED	1277320	1277402	.	.	.	Notes=Lenght82	CP003810,1277320,1277402;CP003919,1277320,1277402;HF952106,1277320,1277402;HF952105,1277320,1277402;CP007482,1277320,1277402;CP007565,1277320,1277402;HG939456,1277320,1277402;CP007632,1277320,1277402;CP006910,1277320,1277402;FO393392,1277320,1277402;CP011325,1277320,1277402;CP011327,1277320,1277402;CP011328,1277320,1277402;CP012419,1277320,1277402;
CP010319	Mauve	SHARED	1279327	1279782	.	.	.	Notes=Lenght455	AL732656,1279327,1279782;CP003810,1279327,1279782;CP003919,1279327,1279782;HF952106,1279327,1279782;HF952105,1279327,1279782;CP007482,1279327,1279782;CP007565,1279327,1279782;HG939456,1279327,1279782;CP007632,1279327,1279782;CP006910,1279327,1279782;CP007572,1279327,1279782;CP007571,1279327,1279782;CP007570,1279327,1279782;FO393392,1279327,1279782;CP011325,1279327,1279782;CP011327,1279327,1279782…
CP010319	Mauve	SHARED	1279783	1279826	.	.	.	Notes=Lenght43	CP003810,1279783,1279826;CP003919,1279783,1279826;HF952106,1279783,1279826;HF952105,1279783,1279826;CP007482,1279783,1279826;CP007565,1279783,1279826;HG939456,1279783,1279826;CP007632,1279783,1279826;CP006910,1279783,1279826;FO393392,1279783,1279826;CP011325,1279783,1279826;CP011327,1279783,1279826;CP011328,1279783,1279826;CP012419,1279783,1279826;
CP010319	Mauve	SHARED	1281352	1281495	.	.	.	Notes=Lenght143	AL732656,1281352,1281495;CP003810,1281352,1281495;CP003919,1281352,1281495;HF952106,1281352,1281495;HF952105,1281352,1281495;CP007482,1281352,1281495;CP007565,1281352,1281495;HG939456,1281352,1281495;CP007632,1281352,1281495;CP006910,1281352,1281495;CP007572,1281352,1281495;CP007571,1281352,1281495;CP007570,1281352,1281495;FO393392,1281352,1281495;CP011325,1281352,1281495;CP011327,1281352,1281495…
CP010319	Mauve	SHARED	1351423	1351521	.	.	.	Notes=Lenght98	CP000114,1351423,1351521;CP003810,1351423,1351521;CP003919,1351423,1351521;HF952106,1351423,1351521;HF952105,1351423,1351521;CP007482,1351423,1351521;CP007565,1351423,1351521;HG939456,1351423,1351521;CP007632,1351423,1351521;FO393392,1351423,1351521;CP011325,1351423,1351521;CP011326,1351423,1351521;CP011327,1351423,1351521;CP011328,1351423,1351521;CP012419,1351423,1351521;
CP010319	Mauve	SHARED	1409795	1409806	.	.	.	Notes=Lenght11	HF952105,1409795,1409806;CP006910,1409795,1409806;CP012419,1409795,1409806;
CP010319	Mauve	SHARED	1409819	1409832	.	.	.	Notes=Lenght13	AE009948,1409819,1409832;CP000114,1409819,1409832;CP003810,1409819,1409832;HF952104,1409819,1409832;HF952105,1409819,1409832;CP007631,1409819,1409832;CP006910,1409819,1409832;CP010867,1409819,1409832;CP011325,1409819,1409832;CP011326,1409819,1409832;CP011327,1409819,1409832;CP012419,1409819,1409832;
CP010319	Mauve	SHARED	1409833	1409855	.	.	.	Notes=Lenght22	CP000114,1409833,1409855;CP003810,1409833,1409855;HF952104,1409833,1409855;HF952105,1409833,1409855;CP007631,1409833,1409855;CP006910,1409833,1409855;CP010867,1409833,1409855;CP011325,1409833,1409855;CP011326,1409833,1409855;CP011327,1409833,1409855;CP012419,1409833,1409855;
CP010319	Mauve	SHARED	1409483	1409497	.	.	.	Notes=Lenght14	AL732656,1409483,1409497;CP000114,1409483,1409497;HF952106,1409483,1409497;CP007572,1409483,1409497;CP007571,1409483,1409497;CP007570,1409483,1409497;CP012419,1409483,1409497;
CP010319	Mauve	SHARED	1273959	1274608	.	.	.	Notes=Lenght649	CP003810,1273959,1274608;HF952106,1273959,1274608;HF952105,1273959,1274608;CP006910,1273959,1274608;CP011325,1273959,1274608;CP011327,1273959,1274608;CP012419,1273959,1274608;
CP010319	Mauve	SHARED	1274609	1274974	.	.	.	Notes=Lenght365	AL732656,1274609,1274974;CP003810,1274609,1274974;HF952106,1274609,1274974;HF952105,1274609,1274974;CP006910,1274609,1274974;CP007572,1274609,1274974;CP007571,1274609,1274974;CP007570,1274609,1274974;CP011325,1274609,1274974;CP011327,1274609,1274974;CP012419,1274609,1274974;
CP010319	Mauve	SHARED	1277048	1277065	.	.	.	Notes=Lenght17	AL732656,1277048,1277065;CP003810,1277048,1277065;CP003919,1277048,1277065;HF952106,1277048,1277065;HF952105,1277048,1277065;CP007482,1277048,1277065;CP007565,1277048,1277065;HG939456,1277048,1277065;CP007632,1277048,1277065;CP006910,1277048,1277065;CP007572,1277048,1277065;CP007571,1277048,1277065;CP007570,1277048,1277065;FO393392,1277048,1277065;CP011325,1277048,1277065;CP011327,1277048,1277065…
CP010319	Mauve	SHARED	1277066	1277133	.	.	.	Notes=Lenght67	CP003810,1277066,1277133;CP003919,1277066,1277133;HF952106,1277066,1277133;HF952105,1277066,1277133;CP007482,1277066,1277133;CP007565,1277066,1277133;HG939456,1277066,1277133;CP007632,1277066,1277133;CP006910,1277066,1277133;FO393392,1277066,1277133;CP011325,1277066,1277133;CP011327,1277066,1277133;CP011328,1277066,1277133;CP012419,1277066,1277133;
CP010319	Mauve	SHARED	1176753	1176897	.	.	.	Notes=Lenght144	AL732656,1176753,1176897;AE009948,1176753,1176897;CP000114,1176753,1176897;CP003810,1176753,1176897;HF952106,1176753,1176897;CP007482,1176753,1176897;CP007565,1176753,1176897;CP007572,1176753,1176897;CP007571,1176753,1176897;CP007570,1176753,1176897;FO393392,1176753,1176897;CP011325,1176753,1176897;CP011326,1176753,1176897;CP011327,1176753,1176897;CP011328,1176753,1176897;CP011329,1176753,1176897…
CP010319	Mauve	SHARED	1887312	1887335	.	.	.	Notes=Lenght23	AL732656,1887312,1887335;AE009948,1887312,1887335;CP000114,1887312,1887335;CP003810,1887312,1887335;HF952104,1887312,1887335;HF952106,1887312,1887335;HG939456,1887312,1887335;CP007631,1887312,1887335;CP007632,1887312,1887335;CP006910,1887312,1887335;CP007572,1887312,1887335;CP007571,1887312,1887335;CP007570,1887312,1887335;CP010867,1887312,1887335;CP011325,1887312,1887335;CP011326,1887312,1887335…
CP010319	Mauve	SHARED	1887388	1887400	.	.	.	Notes=Lenght12	AL732656,1887388,1887400;AE009948,1887388,1887400;CP000114,1887388,1887400;CP003810,1887388,1887400;HF952104,1887388,1887400;HF952106,1887388,1887400;HF952105,1887388,1887400;HG939456,1887388,1887400;CP007631,1887388,1887400;CP007632,1887388,1887400;CP006910,1887388,1887400;CP007572,1887388,1887400;CP007571,1887388,1887400;CP007570,1887388,1887400;CP010867,1887388,1887400;CP011325,1887388,1887400…
CP010319	Mauve	SHARED	1851646	1852004	.	.	.	Notes=Lenght358	AL732656,1851646,1852004;AE009948,1851646,1852004;CP000114,1851646,1852004;CP003810,1851646,1852004;CP003919,1851646,1852004;HF952106,1851646,1852004;HF952105,1851646,1852004;CP007482,1851646,1852004;CP007565,1851646,1852004;HG939456,1851646,1852004;CP007631,1851646,1852004;CP007632,1851646,1852004;CP006910,1851646,1852004;CP007572,1851646,1852004;CP007571,1851646,1852004;CP007570,1851646,1852004…
CP010319	Mauve	SHARED	1965945	1965974	.	.	.	Notes=Lenght29	AL732656,1965945,1965974;AE009948,1965945,1965974;CP000114,1965945,1965974;CP003810,1965945,1965974;CP003919,1965945,1965974;HF952106,1965945,1965974;HF952105,1965945,1965974;CP007482,1965945,1965974;CP007565,1965945,1965974;HG939456,1965945,1965974;CP007632,1965945,1965974;CP006910,1965945,1965974;CP007572,1965945,1965974;CP007571,1965945,1965974;CP007570,1965945,1965974;FO393392,1965945,1965974…
CP010319	Mauve	SHARED	1760271	1760291	.	.	.	Notes=Lenght20	AL732656,1760271,1760291;AE009948,1760271,1760291;CP000114,1760271,1760291;CP003810,1760271,1760291;CP003919,1760271,1760291;HF952106,1760271,1760291;HF952105,1760271,1760291;CP007482,1760271,1760291;CP007565,1760271,1760291;HG939456,1760271,1760291;CP007632,1760271,1760291;CP006910,1760271,1760291;CP007572,1760271,1760291;CP007571,1760271,1760291;CP007570,1760271,1760291;FO393392,1760271,1760291…
CP010319	Mauve	SHARED	1782248	1782258	.	.	.	Notes=Lenght10	AE009948,1782248,1782258;CP000114,1782248,1782258;CP003810,1782248,1782258;CP003919,1782248,1782258;HF952106,1782248,1782258;HF952105,1782248,1782258;CP007482,1782248,1782258;CP007565,1782248,1782258;HG939456,1782248,1782258;CP007632,1782248,1782258;FO393392,1782248,1782258;CP011325,1782248,1782258;CP011326,1782248,1782258;CP011327,1782248,1782258;CP011328,1782248,1782258;CP011329,1782248,1782258…
CP010319	Mauve	SHARED	1410118	1410151	.	.	.	Notes=Lenght33	CP012419,1410118,1410151;
CP010319	Mauve	SHARED	1410205	1410232	.	.	.	Notes=Lenght27	HF952105,1410205,1410232;CP012419,1410205,1410232;
CP010319	Mauve	SHARED	1782259	1782659	.	.	.	Notes=Lenght400	AL732656,1782259,1782659;AE009948,1782259,1782659;CP000114,1782259,1782659;CP003810,1782259,1782659;CP003919,1782259,1782659;HF952106,1782259,1782659;HF952105,1782259,1782659;CP007482,1782259,1782659;CP007565,1782259,1782659;HG939456,1782259,1782659;CP007632,1782259,1782659;CP007572,1782259,1782659;CP007571,1782259,1782659;CP007570,1782259,1782659;FO393392,1782259,1782659;CP011325,1782259,1782659…
CP010319	Mauve	SHARED	88206	88454	.	.	.	Notes=Lenght248	AL732656,88206,88454;CP000114,88206,88454;CP003810,88206,88454;CP003919,88206,88454;HF952106,88206,88454;HF952105,88206,88454;CP007482,88206,88454;CP007565,88206,88454;HG939456,88206,88454;CP007632,88206,88454;CP006910,88206,88454;CP007572,88206,88454;CP007571,88206,88454;CP007570,88206,88454;FO393392,88206,88454;CP011326,88206,88454;CP011327,88206,88454;CP011328,88206,88454;CP012419,88206,88454;
CP010319	Mauve	SHARED	857192	857215	.	.	.	Notes=Lenght23	CP000114,857192,857215;CP003810,857192,857215;HF952106,857192,857215;HG939456,857192,857215;CP007631,857192,857215;CP007632,857192,857215;CP006910,857192,857215;CP011325,857192,857215;CP011326,857192,857215;CP011327,857192,857215;CP012419,857192,857215;
CP010319	Mauve	SHARED	1108381	1108513	.	.	.	Notes=Lenght132	CP000114,1108381,1108513;CP003810,1108381,1108513;HG939456,1108381,1108513;CP011325,1108381,1108513;CP011326,1108381,1108513;CP011327,1108381,1108513;CP011329,1108381,1108513;CP012419,1108381,1108513;
CP010319	Mauve	SHARED	1108593	1108650	.	.	.	Notes=Lenght57	CP000114,1108593,1108650;CP003810,1108593,1108650;HG939456,1108593,1108650;CP011325,1108593,1108650;CP011326,1108593,1108650;CP011327,1108593,1108650;CP011329,1108593,1108650;CP012419,1108593,1108650;
CP010319	Mauve	SHARED	900920	900948	.	.	.	Notes=Lenght28	AL732656,900920,900948;AE009948,900920,900948;CP000114,900920,900948;CP003810,900920,900948;CP003919,900920,900948;HF952104,900920,900948;HF952106,900920,900948;HF952105,900920,900948;CP007482,900920,900948;CP007565,900920,900948;HG939456,900920,900948;CP007631,900920,900948;CP007632,900920,900948;CP007572,900920,900948;CP007571,900920,900948;CP007570,900920,900948;FO393392,900920,900948;CP011325…
CP010319	Mauve	SHARED	956592	956648	.	.	.	Notes=Lenght56	CP000114,956592,956648;CP003810,956592,956648;CP003919,956592,956648;HF952105,956592,956648;CP007482,956592,956648;CP007565,956592,956648;HG939456,956592,956648;CP007632,956592,956648;CP006910,956592,956648;FO393392,956592,956648;CP011325,956592,956648;CP011326,956592,956648;CP011327,956592,956648;CP011328,956592,956648;CP012419,956592,956648;
CP010319	Mauve	SHARED	160432	160632	.	.	.	Notes=Lenght200	AL732656,160432,160632;AE009948,160432,160632;CP000114,160432,160632;CP003810,160432,160632;CP003919,160432,160632;HF952104,160432,160632;HF952106,160432,160632;HF952105,160432,160632;CP007482,160432,160632;CP007565,160432,160632;HG939456,160432,160632;CP007631,160432,160632;CP007632,160432,160632;CP006910,160432,160632;CP007572,160432,160632;CP007571,160432,160632;CP007570,160432,160632;FO393392…
CP010319	Mauve	SHARED	335221	335321	.	.	.	Notes=Lenght100	AL732656,335221,335321;CP003919,335221,335321;HF952106,335221,335321;HF952105,335221,335321;CP007482,335221,335321;CP007565,335221,335321;HG939456,335221,335321;CP007632,335221,335321;CP006910,335221,335321;CP007572,335221,335321;CP007571,335221,335321;CP007570,335221,335321;FO393392,335221,335321;CP011328,335221,335321;CP012419,335221,335321;
CP010319	Mauve	SHARED	336586	336656	.	.	.	Notes=Lenght70	AL732656,336586,336656;CP000114,336586,336656;CP003810,336586,336656;CP003919,336586,336656;HF952106,336586,336656;HF952105,336586,336656;CP007482,336586,336656;CP007565,336586,336656;HG939456,336586,336656;CP007632,336586,336656;CP006910,336586,336656;CP007572,336586,336656;CP007571,336586,336656;CP007570,336586,336656;FO393392,336586,336656;CP011325,336586,336656;CP011326,336586,336656;CP011327…
CP010319	Mauve	SHARED	337289	337388	.	.	.	Notes=Lenght99	AL732656,337289,337388;CP000114,337289,337388;CP003810,337289,337388;CP003919,337289,337388;HF952106,337289,337388;HF952105,337289,337388;CP007482,337289,337388;CP007565,337289,337388;HG939456,337289,337388;CP007632,337289,337388;CP006910,337289,337388;CP007572,337289,337388;CP007571,337289,337388;CP007570,337289,337388;FO393392,337289,337388;CP011325,337289,337388;CP011326,337289,337388;CP011327…
CP010319	Mauve	SHARED	337389	337430	.	.	.	Notes=Lenght41	AL732656,337389,337430;CP000114,337389,337430;CP003810,337389,337430;CP003919,337389,337430;HF952106,337389,337430;HF952105,337389,337430;CP007482,337389,337430;CP007565,337389,337430;HG939456,337389,337430;CP007632,337389,337430;CP006910,337389,337430;CP007572,337389,337430;CP007571,337389,337430;CP007570,337389,337430;FO393392,337389,337430;CP011325,337389,337430;CP011326,337389,337430;CP011328…
CP010319	Mauve	SHARED	160091	160425	.	.	.	Notes=Lenght334	AL732656,160091,160425;AE009948,160091,160425;CP000114,160091,160425;CP003810,160091,160425;CP003919,160091,160425;HF952106,160091,160425;HF952105,160091,160425;CP007482,160091,160425;CP007565,160091,160425;HG939456,160091,160425;CP007632,160091,160425;CP006910,160091,160425;CP007572,160091,160425;CP007571,160091,160425;CP007570,160091,160425;FO393392,160091,160425;CP010867,160091,160425;CP011325…
CP010319	Mauve	SHARED	459436	459466	.	.	.	Notes=Lenght30	HF952106,459436,459466;CP012419,459436,459466;
CP010319	Mauve	SHARED	460771	460826	.	.	.	Notes=Lenght55	CP003919,460771,460826;HF952106,460771,460826;HF952105,460771,460826;CP007482,460771,460826;CP007565,460771,460826;HG939456,460771,460826;CP007632,460771,460826;CP006910,460771,460826;CP007572,460771,460826;CP007571,460771,460826;CP007570,460771,460826;FO393392,460771,460826;CP011328,460771,460826;CP012419,460771,460826;
CP010319	Mauve	SHARED	411229	411422	.	.	.	Notes=Lenght193	AL732656,411229,411422;CP000114,411229,411422;CP003810,411229,411422;CP003919,411229,411422;HF952106,411229,411422;HF952105,411229,411422;CP007482,411229,411422;CP007565,411229,411422;CP007632,411229,411422;CP006910,411229,411422;CP007572,411229,411422;CP007571,411229,411422;CP007570,411229,411422;FO393392,411229,411422;CP011325,411229,411422;CP011326,411229,411422;CP011327,411229,411422;CP011328…
CP010319	Mauve	SHARED	1186634	1186677	.	.	.	Notes=Lenght43	HF952105,1186634,1186677;
CP010319	Mauve	SHARED	1186338	1186633	.	.	.	Notes=Lenght295	AL732656,1186338,1186633;HF952105,1186338,1186633;
CP010319	Mauve	SHARED	1185616	1186337	.	.	.	Notes=Lenght721	HF952105,1185616,1186337;
CP010319	Mauve	SHARED	1270605	1270754	.	.	.	Notes=Lenght149	HF952106,1270605,1270754;HF952105,1270605,1270754;CP007482,1270605,1270754;CP007565,1270605,1270754;CP006910,1270605,1270754;FO393392,1270605,1270754;CP011328,1270605,1270754;
CP010319	Mauve	SHARED	1270516	1270604	.	.	.	Notes=Lenght88	HF952106,1270516,1270604;HF952105,1270516,1270604;CP006910,1270516,1270604;
CP010319	Mauve	SHARED	1270283	1270515	.	.	.	Notes=Lenght232	HF952106,1270283,1270515;HF952105,1270283,1270515;CP007482,1270283,1270515;CP007565,1270283,1270515;CP006910,1270283,1270515;FO393392,1270283,1270515;CP011328,1270283,1270515;
CP010319	Mauve	SHARED	1270221	1270282	.	.	.	Notes=Lenght61	AL732656,1270221,1270282;HF952106,1270221,1270282;HF952105,1270221,1270282;CP007482,1270221,1270282;CP007565,1270221,1270282;CP006910,1270221,1270282;CP007572,1270221,1270282;CP007571,1270221,1270282;CP007570,1270221,1270282;FO393392,1270221,1270282;CP011328,1270221,1270282;
CP010319	Mauve	SHARED	1270184	1270220	.	.	.	Notes=Lenght36	HF952106,1270184,1270220;HF952105,1270184,1270220;CP007482,1270184,1270220;CP007565,1270184,1270220;CP006910,1270184,1270220;FO393392,1270184,1270220;CP011328,1270184,1270220;
CP010319	Mauve	SHARED	1270121	1270183	.	.	.	Notes=Lenght62	HF952106,1270121,1270183;HF952105,1270121,1270183;CP007482,1270121,1270183;CP007565,1270121,1270183;FO393392,1270121,1270183;CP011328,1270121,1270183;
CP010319	Mauve	SHARED	1270007	1270120	.	.	.	Notes=Lenght113	AL732656,1270007,1270120;HF952106,1270007,1270120;HF952105,1270007,1270120;CP007482,1270007,1270120;CP007565,1270007,1270120;CP007572,1270007,1270120;CP007571,1270007,1270120;CP007570,1270007,1270120;FO393392,1270007,1270120;CP011328,1270007,1270120;
CP010319	Mauve	SHARED	1269747	1270006	.	.	.	Notes=Lenght259	HF952106,1269747,1270006;HF952105,1269747,1270006;CP007482,1269747,1270006;CP007565,1269747,1270006;FO393392,1269747,1270006;CP011328,1269747,1270006;
CP010319	Mauve	SHARED	1268978	1269746	.	.	.	Notes=Lenght768	AL732656,1268978,1269746;HF952106,1268978,1269746;HF952105,1268978,1269746;CP007482,1268978,1269746;CP007565,1268978,1269746;CP007572,1268978,1269746;CP007571,1268978,1269746;CP007570,1268978,1269746;FO393392,1268978,1269746;CP011328,1268978,1269746;
CP010319	Mauve	SHARED	1268863	1268970	.	.	.	Notes=Lenght107	AL732656,1268863,1268970;CP003919,1268863,1268970;HF952106,1268863,1268970;HF952105,1268863,1268970;CP007482,1268863,1268970;CP007565,1268863,1268970;HG939456,1268863,1268970;CP007572,1268863,1268970;CP007571,1268863,1268970;CP007570,1268863,1268970;FO393392,1268863,1268970;CP011328,1268863,1268970;
CP010319	Mauve	SHARED	1244318	1244477	.	.	.	Notes=Lenght159	AL732656,1244318,1244477;AE009948,1244318,1244477;HF952104,1244318,1244477;HF952105,1244318,1244477;CP007631,1244318,1244477;CP011329,1244318,1244477;
CP010319	Mauve	SHARED	1244276	1244316	.	.	.	Notes=Lenght40	HF952105,1244276,1244316;
CP010319	Mauve	SHARED	1244252	1244275	.	.	.	Notes=Lenght23	AL732656,1244252,1244275;HF952105,1244252,1244275;
CP010319	Mauve	SHARED	1244148	1244251	.	.	.	Notes=Lenght103	AL732656,1244148,1244251;AE009948,1244148,1244251;HF952104,1244148,1244251;HF952105,1244148,1244251;CP007631,1244148,1244251;CP011329,1244148,1244251;
CP010319	Mauve	SHARED	1243896	1244147	.	.	.	Notes=Lenght251	AL732656,1243896,1244147;HF952105,1243896,1244147;
CP010319	Mauve	SHARED	1243614	1243895	.	.	.	Notes=Lenght281	HF952105,1243614,1243895;
CP010319	Mauve	SHARED	1243221	1243538	.	.	.	Notes=Lenght317	HF952105,1243221,1243538;
CP010319	Mauve	SHARED	1240918	1241165	.	.	.	Notes=Lenght247	AL732656,1240918,1241165;
CP010319	Mauve	SHARED	1236575	1240122	.	.	.	Notes=Lenght3547	AE009948,1236575,1240122;HF952104,1236575,1240122;CP007631,1236575,1240122;CP011329,1236575,1240122;
CP010319	Mauve	SHARED	1234910	1236381	.	.	.	Notes=Lenght1471	AE009948,1234910,1236381;HF952104,1234910,1236381;CP007631,1234910,1236381;CP011329,1234910,1236381;
CP010319	Mauve	SHARED	1111435	1111732	.	.	.	Notes=Lenght297	CP000114,1111435,1111732;CP003810,1111435,1111732;CP003919,1111435,1111732;CP007482,1111435,1111732;CP007565,1111435,1111732;FO393392,1111435,1111732;CP011325,1111435,1111732;CP011326,1111435,1111732;CP011327,1111435,1111732;CP011328,1111435,1111732;
CP010319	Mauve	SHARED	1111422	1111434	.	.	.	Notes=Lenght12	CP003919,1111422,1111434;CP007482,1111422,1111434;CP007565,1111422,1111434;FO393392,1111422,1111434;CP011328,1111422,1111434;
CP010319	Mauve	SHARED	1109660	1109950	.	.	.	Notes=Lenght290	HG939456,1109660,1109950;
CP010319	Mauve	SHARED	1108514	1108592	.	.	.	Notes=Lenght78	HG939456,1108514,1108592;
CP010319	Mauve	SHARED	958417	958458	.	.	.	Notes=Lenght41	AL732656,958417,958458;AE009948,958417,958458;HF952106,958417,958458;HF952105,958417,958458;HG939456,958417,958458;CP007632,958417,958458;CP007572,958417,958458;CP007571,958417,958458;CP007570,958417,958458;CP011329,958417,958458;
CP010319	Mauve	SHARED	958299	958416	.	.	.	Notes=Lenght117	AL732656,958299,958416;AE009948,958299,958416;CP003919,958299,958416;HF952106,958299,958416;HF952105,958299,958416;HG939456,958299,958416;CP007632,958299,958416;CP007572,958299,958416;CP007571,958299,958416;CP007570,958299,958416;CP011329,958299,958416;
CP010319	Mauve	SHARED	958264	958298	.	.	.	Notes=Lenght34	AL732656,958264,958298;AE009948,958264,958298;CP003919,958264,958298;HF952106,958264,958298;HF952105,958264,958298;CP007482,958264,958298;CP007565,958264,958298;HG939456,958264,958298;CP007632,958264,958298;CP007572,958264,958298;CP007571,958264,958298;CP007570,958264,958298;FO393392,958264,958298;CP011328,958264,958298;CP011329,958264,958298;
CP010319	Mauve	SHARED	958073	958263	.	.	.	Notes=Lenght190	AL732656,958073,958263;AE009948,958073,958263;HF952106,958073,958263;HF952105,958073,958263;CP007482,958073,958263;CP007565,958073,958263;HG939456,958073,958263;CP007632,958073,958263;CP007572,958073,958263;CP007571,958073,958263;CP007570,958073,958263;FO393392,958073,958263;CP011328,958073,958263;CP011329,958073,958263;
CP010319	Mauve	SHARED	957850	958072	.	.	.	Notes=Lenght222	AL732656,957850,958072;AE009948,957850,958072;HF952106,957850,958072;HF952105,957850,958072;CP007482,957850,958072;CP007565,957850,958072;HG939456,957850,958072;CP007632,957850,958072;CP007572,957850,958072;CP007571,957850,958072;CP007570,957850,958072;FO393392,957850,958072;CP011328,957850,958072;CP011329,957850,958072;
CP010319	Mauve	SHARED	957371	957849	.	.	.	Notes=Lenght478	AL732656,957371,957849;AE009948,957371,957849;CP003919,957371,957849;HF952106,957371,957849;HF952105,957371,957849;CP007482,957371,957849;CP007565,957371,957849;HG939456,957371,957849;CP007632,957371,957849;CP007572,957371,957849;CP007571,957371,957849;CP007570,957371,957849;FO393392,957371,957849;CP011328,957371,957849;CP011329,957371,957849;
CP010319	Mauve	SHARED	956949	957370	.	.	.	Notes=Lenght421	AL732656,956949,957370;AE009948,956949,957370;CP003919,956949,957370;HF952106,956949,957370;HF952105,956949,957370;CP007482,956949,957370;CP007565,956949,957370;HG939456,956949,957370;CP007632,956949,957370;CP006910,956949,957370;CP007572,956949,957370;CP007571,956949,957370;CP007570,956949,957370;FO393392,956949,957370;CP011328,956949,957370;CP011329,956949,957370;
CP010319	Mauve	SHARED	1233972	1234909	.	.	.	Notes=Lenght937	AE009948,1233972,1234909;HF952104,1233972,1234909;HF952105,1233972,1234909;CP007631,1233972,1234909;CP011329,1233972,1234909;
CP010319	Mauve	SHARED	1233752	1233971	.	.	.	Notes=Lenght219	AE009948,1233752,1233971;HF952104,1233752,1233971;CP007631,1233752,1233971;CP011329,1233752,1233971;
CP010319	Mauve	SHARED	1232636	1232797	.	.	.	Notes=Lenght161	HF952105,1232636,1232797;
CP010319	Mauve	SHARED	1232299	1232430	.	.	.	Notes=Lenght131	HF952105,1232299,1232430;
CP010319	Mauve	SHARED	1231584	1232151	.	.	.	Notes=Lenght567	HF952105,1231584,1232151;
CP010319	Mauve	SHARED	1227050	1227261	.	.	.	Notes=Lenght211	AE009948,1227050,1227261;CP007631,1227050,1227261;
CP010319	Mauve	SHARED	1225620	1226592	.	.	.	Notes=Lenght972	AL732656,1225620,1226592;
CP010319	Mauve	SHARED	1221584	1221931	.	.	.	Notes=Lenght347	CP007571,1221584,1221931;CP007570,1221584,1221931;
CP010319	Mauve	SHARED	1220935	1221069	.	.	.	Notes=Lenght134	HG939456,1220935,1221069;
CP010319	Mauve	SHARED	1209199	1209541	.	.	.	Notes=Lenght342	HF952104,1209199,1209541;
CP010319	Mauve	SHARED	1208923	1209106	.	.	.	Notes=Lenght183	HF952104,1208923,1209106;
CP010319	Mauve	SHARED	1204375	1204866	.	.	.	Notes=Lenght491	HF952105,1204375,1204866;
CP010319	Mauve	SHARED	1197549	1197930	.	.	.	Notes=Lenght381	HF952105,1197549,1197930;
CP010319	Mauve	SHARED	1195676	1197520	.	.	.	Notes=Lenght1844	HF952105,1195676,1197520;
CP010319	Mauve	SHARED	1195566	1195675	.	.	.	Notes=Lenght109	AL732656,1195566,1195675;HF952105,1195566,1195675;
CP010319	Mauve	SHARED	1195296	1195564	.	.	.	Notes=Lenght268	AL732656,1195296,1195564;HF952105,1195296,1195564;
CP010319	Mauve	SHARED	1193777	1195295	.	.	.	Notes=Lenght1518	HF952105,1193777,1195295;
CP010319	Mauve	SHARED	1187670	1193022	.	.	.	Notes=Lenght5352	HF952105,1187670,1193022;
CP010319	Mauve	SHARED	1186678	1187669	.	.	.	Notes=Lenght991	AL732656,1186678,1187669;HF952105,1186678,1187669;
CP010319	Mauve	SHARED	1177457	1177489	.	.	.	Notes=Lenght32	HF952106,1177457,1177489;CP007482,1177457,1177489;CP007565,1177457,1177489;FO393392,1177457,1177489;CP011328,1177457,1177489;
CP010319	Mauve	SHARED	1177391	1177456	.	.	.	Notes=Lenght65	CP003919,1177391,1177456;HF952106,1177391,1177456;CP007482,1177391,1177456;CP007565,1177391,1177456;FO393392,1177391,1177456;CP011328,1177391,1177456;
CP010319	Mauve	SHARED	1177202	1177390	.	.	.	Notes=Lenght188	HF952106,1177202,1177390;
CP010319	Mauve	SHARED	1176906	1177201	.	.	.	Notes=Lenght295	CP003919,1176906,1177201;HF952106,1176906,1177201;CP007482,1176906,1177201;CP007565,1176906,1177201;FO393392,1176906,1177201;CP011328,1176906,1177201;
CP010319	Mauve	SHARED	1176664	1176752	.	.	.	Notes=Lenght88	HF952106,1176664,1176752;HF952105,1176664,1176752;CP007482,1176664,1176752;CP007565,1176664,1176752;FO393392,1176664,1176752;CP011328,1176664,1176752;
CP010319	Mauve	SHARED	1081502	1081769	.	.	.	Notes=Lenght267	CP003919,1081502,1081769;HF952106,1081502,1081769;HF952105,1081502,1081769;HG939456,1081502,1081769;CP007632,1081502,1081769;CP011328,1081502,1081769;
CP010319	Mauve	SHARED	1051083	1051119	.	.	.	Notes=Lenght36	HF952106,1051083,1051119;HF952105,1051083,1051119;HG939456,1051083,1051119;CP007632,1051083,1051119;CP006910,1051083,1051119;
CP010319	Mauve	SHARED	1051045	1051082	.	.	.	Notes=Lenght37	CP003919,1051045,1051082;HF952106,1051045,1051082;HF952105,1051045,1051082;CP007482,1051045,1051082;CP007565,1051045,1051082;HG939456,1051045,1051082;CP007632,1051045,1051082;CP006910,1051045,1051082;FO393392,1051045,1051082;CP011328,1051045,1051082;
CP010319	Mauve	SHARED	1003312	1003407	.	.	.	Notes=Lenght95	HF952105,1003312,1003407;
CP010319	Mauve	SHARED	1003206	1003218	.	.	.	Notes=Lenght12	AL732656,1003206,1003218;HF952105,1003206,1003218;CP006910,1003206,1003218;
CP010319	Mauve	SHARED	1003139	1003205	.	.	.	Notes=Lenght66	AL732656,1003139,1003205;HF952105,1003139,1003205;
CP010319	Mauve	SHARED	1003081	1003138	.	.	.	Notes=Lenght57	HF952105,1003081,1003138;
CP010319	Mauve	SHARED	1002968	1003031	.	.	.	Notes=Lenght63	AL732656,1002968,1003031;CP006910,1002968,1003031;
CP010319	Mauve	SHARED	1002955	1002967	.	.	.	Notes=Lenght12	AL732656,1002955,1002967;CP006910,1002955,1002967;CP007572,1002955,1002967;CP007571,1002955,1002967;
CP010319	Mauve	SHARED	1002773	1002954	.	.	.	Notes=Lenght181	CP006910,1002773,1002954;
CP010319	Mauve	SHARED	1002731	1002762	.	.	.	Notes=Lenght31	AL732656,1002731,1002762;HF952106,1002731,1002762;HF952105,1002731,1002762;CP007632,1002731,1002762;CP006910,1002731,1002762;CP007572,1002731,1002762;CP007571,1002731,1002762;
CP010319	Mauve	SHARED	1184707	1185615	.	.	.	Notes=Lenght908	AL732656,1184707,1185615;HF952105,1184707,1185615;
CP010319	Mauve	SHARED	1184692	1184706	.	.	.	Notes=Lenght14	HF952105,1184692,1184706;
CP010319	Mauve	SHARED	1184633	1184691	.	.	.	Notes=Lenght58	AL732656,1184633,1184691;HF952105,1184633,1184691;
CP010319	Mauve	SHARED	1184619	1184632	.	.	.	Notes=Lenght13	HF952105,1184619,1184632;
CP010319	Mauve	SHARED	1182793	1184618	.	.	.	Notes=Lenght1825	AL732656,1182793,1184618;HF952105,1182793,1184618;
CP010319	Mauve	SHARED	1178407	1182792	.	.	.	Notes=Lenght4385	HF952105,1178407,1182792;
CP010319	Mauve	SHARED	1178149	1178406	.	.	.	Notes=Lenght257	HF952105,1178149,1178406;HG939456,1178149,1178406;
CP010319	Mauve	SHARED	1178107	1178144	.	.	.	Notes=Lenght37	HF952105,1178107,1178144;
CP010319	Mauve	SHARED	1177490	1177798	.	.	.	Notes=Lenght308	CP003919,1177490,1177798;HF952106,1177490,1177798;HF952105,1177490,1177798;CP007482,1177490,1177798;CP007565,1177490,1177798;FO393392,1177490,1177798;CP011328,1177490,1177798;
CP010319	Mauve	SHARED	1348329	1349150	.	.	.	Notes=Lenght821	CP000114,1348329,1349150;CP003810,1348329,1349150;CP003919,1348329,1349150;HF952106,1348329,1349150;HF952105,1348329,1349150;CP007482,1348329,1349150;CP007565,1348329,1349150;HG939456,1348329,1349150;CP007632,1348329,1349150;FO393392,1348329,1349150;CP011325,1348329,1349150;CP011326,1348329,1349150;CP011327,1348329,1349150;CP011328,1348329,1349150;
CP010319	Mauve	SHARED	1347719	1348328	.	.	.	Notes=Lenght609	CP000114,1347719,1348328;CP003810,1347719,1348328;CP003919,1347719,1348328;HF952106,1347719,1348328;HF952105,1347719,1348328;CP011325,1347719,1348328;CP011326,1347719,1348328;CP011327,1347719,1348328;
CP010319	Mauve	SHARED	1345866	1347718	.	.	.	Notes=Lenght1852	CP003919,1345866,1347718;HF952106,1345866,1347718;HF952105,1345866,1347718;
CP010319	Mauve	SHARED	1345768	1345865	.	.	.	Notes=Lenght97	AL732656,1345768,1345865;CP003919,1345768,1345865;HF952106,1345768,1345865;HF952105,1345768,1345865;CP007572,1345768,1345865;CP007571,1345768,1345865;CP007570,1345768,1345865;
CP010319	Mauve	SHARED	1345305	1345767	.	.	.	Notes=Lenght462	AL732656,1345305,1345767;CP003919,1345305,1345767;HF952106,1345305,1345767;HF952105,1345305,1345767;CP006910,1345305,1345767;CP007572,1345305,1345767;CP007571,1345305,1345767;CP007570,1345305,1345767;
CP010319	Mauve	SHARED	1344380	1345304	.	.	.	Notes=Lenght924	CP003919,1344380,1345304;HF952106,1344380,1345304;HF952105,1344380,1345304;
CP010319	Mauve	SHARED	1344267	1344376	.	.	.	Notes=Lenght109	CP003919,1344267,1344376;HF952106,1344267,1344376;HF952105,1344267,1344376;CP007482,1344267,1344376;CP007565,1344267,1344376;HG939456,1344267,1344376;CP007632,1344267,1344376;FO393392,1344267,1344376;CP011328,1344267,1344376;
CP010319	Mauve	SHARED	1344126	1344266	.	.	.	Notes=Lenght140	CP000114,1344126,1344266;CP003810,1344126,1344266;CP003919,1344126,1344266;HF952106,1344126,1344266;HF952105,1344126,1344266;CP007482,1344126,1344266;CP007565,1344126,1344266;HG939456,1344126,1344266;CP007632,1344126,1344266;FO393392,1344126,1344266;CP011325,1344126,1344266;CP011326,1344126,1344266;CP011327,1344126,1344266;CP011328,1344126,1344266;
CP010319	Mauve	SHARED	1280809	1281037	.	.	.	Notes=Lenght228	CP000114,1280809,1281037;CP003919,1280809,1281037;HF952106,1280809,1281037;HF952105,1280809,1281037;CP007482,1280809,1281037;CP007565,1280809,1281037;HG939456,1280809,1281037;CP007632,1280809,1281037;CP006910,1280809,1281037;FO393392,1280809,1281037;CP011328,1280809,1281037;
CP010319	Mauve	SHARED	1350278	1350298	.	.	.	Notes=Lenght20	CP000114,1350278,1350298;CP003810,1350278,1350298;CP003919,1350278,1350298;HF952106,1350278,1350298;HF952105,1350278,1350298;CP007482,1350278,1350298;CP007565,1350278,1350298;HG939456,1350278,1350298;CP007632,1350278,1350298;FO393392,1350278,1350298;CP011325,1350278,1350298;CP011326,1350278,1350298;CP011327,1350278,1350298;CP011328,1350278,1350298;
CP010319	Mauve	SHARED	1350257	1350277	.	.	.	Notes=Lenght20	CP000114,1350257,1350277;CP003810,1350257,1350277;HF952106,1350257,1350277;HF952105,1350257,1350277;CP007482,1350257,1350277;CP007565,1350257,1350277;HG939456,1350257,1350277;CP007632,1350257,1350277;FO393392,1350257,1350277;CP011325,1350257,1350277;CP011326,1350257,1350277;CP011327,1350257,1350277;CP011328,1350257,1350277;
CP010319	Mauve	SHARED	1350024	1350256	.	.	.	Notes=Lenght232	CP000114,1350024,1350256;CP003810,1350024,1350256;CP003919,1350024,1350256;HF952106,1350024,1350256;HF952105,1350024,1350256;CP007482,1350024,1350256;CP007565,1350024,1350256;HG939456,1350024,1350256;CP007632,1350024,1350256;FO393392,1350024,1350256;CP011325,1350024,1350256;CP011326,1350024,1350256;CP011327,1350024,1350256;CP011328,1350024,1350256;
CP010319	Mauve	SHARED	1349444	1349669	.	.	.	Notes=Lenght225	CP000114,1349444,1349669;CP003810,1349444,1349669;CP003919,1349444,1349669;HF952106,1349444,1349669;HF952105,1349444,1349669;CP007482,1349444,1349669;CP007565,1349444,1349669;HG939456,1349444,1349669;CP007632,1349444,1349669;FO393392,1349444,1349669;CP011325,1349444,1349669;CP011326,1349444,1349669;CP011327,1349444,1349669;CP011328,1349444,1349669;
CP010319	Mauve	SHARED	1273553	1273566	.	.	.	Notes=Lenght13	CP000114,1273553,1273566;HF952106,1273553,1273566;HF952105,1273553,1273566;CP007482,1273553,1273566;CP007565,1273553,1273566;CP006910,1273553,1273566;FO393392,1273553,1273566;CP011328,1273553,1273566;
CP010319	Mauve	SHARED	1273530	1273552	.	.	.	Notes=Lenght22	HF952106,1273530,1273552;HF952105,1273530,1273552;CP007482,1273530,1273552;CP007565,1273530,1273552;CP006910,1273530,1273552;FO393392,1273530,1273552;CP011328,1273530,1273552;
CP010319	Mauve	SHARED	1273512	1273529	.	.	.	Notes=Lenght17	CP000114,1273512,1273529;HF952106,1273512,1273529;HF952105,1273512,1273529;CP007482,1273512,1273529;CP007565,1273512,1273529;CP006910,1273512,1273529;FO393392,1273512,1273529;CP011328,1273512,1273529;
CP010319	Mauve	SHARED	1273496	1273511	.	.	.	Notes=Lenght15	AL732656,1273496,1273511;CP000114,1273496,1273511;HF952106,1273496,1273511;HF952105,1273496,1273511;CP007482,1273496,1273511;CP007565,1273496,1273511;CP006910,1273496,1273511;CP007572,1273496,1273511;CP007571,1273496,1273511;CP007570,1273496,1273511;FO393392,1273496,1273511;CP011328,1273496,1273511;
CP010319	Mauve	SHARED	1273259	1273428	.	.	.	Notes=Lenght169	CP000114,1273259,1273428;HF952106,1273259,1273428;HF952105,1273259,1273428;CP007482,1273259,1273428;CP007565,1273259,1273428;CP006910,1273259,1273428;FO393392,1273259,1273428;CP011328,1273259,1273428;
CP010319	Mauve	SHARED	1273218	1273258	.	.	.	Notes=Lenght40	AL732656,1273218,1273258;CP000114,1273218,1273258;HF952106,1273218,1273258;HF952105,1273218,1273258;CP007482,1273218,1273258;CP007565,1273218,1273258;CP006910,1273218,1273258;CP007572,1273218,1273258;CP007571,1273218,1273258;CP007570,1273218,1273258;FO393392,1273218,1273258;CP011328,1273218,1273258;
CP010319	Mauve	SHARED	1272646	1273217	.	.	.	Notes=Lenght571	CP000114,1272646,1273217;HF952106,1272646,1273217;HF952105,1272646,1273217;CP007482,1272646,1273217;CP007565,1272646,1273217;CP006910,1272646,1273217;FO393392,1272646,1273217;CP011328,1272646,1273217;
CP010319	Mauve	SHARED	1272435	1272645	.	.	.	Notes=Lenght210	AL732656,1272435,1272645;CP000114,1272435,1272645;HF952106,1272435,1272645;HF952105,1272435,1272645;CP007482,1272435,1272645;CP007565,1272435,1272645;CP006910,1272435,1272645;CP007572,1272435,1272645;CP007571,1272435,1272645;CP007570,1272435,1272645;FO393392,1272435,1272645;CP011328,1272435,1272645;
CP010319	Mauve	SHARED	1272402	1272434	.	.	.	Notes=Lenght32	CP000114,1272402,1272434;HF952106,1272402,1272434;HF952105,1272402,1272434;CP007482,1272402,1272434;CP007565,1272402,1272434;CP006910,1272402,1272434;FO393392,1272402,1272434;CP011328,1272402,1272434;
CP010319	Mauve	SHARED	1272205	1272401	.	.	.	Notes=Lenght196	AL732656,1272205,1272401;CP000114,1272205,1272401;HF952106,1272205,1272401;HF952105,1272205,1272401;CP007482,1272205,1272401;CP007565,1272205,1272401;CP006910,1272205,1272401;CP007572,1272205,1272401;CP007571,1272205,1272401;CP007570,1272205,1272401;FO393392,1272205,1272401;CP011328,1272205,1272401;
CP010319	Mauve	SHARED	1271816	1272204	.	.	.	Notes=Lenght388	AL732656,1271816,1272204;CP000114,1271816,1272204;HF952106,1271816,1272204;HF952105,1271816,1272204;CP007482,1271816,1272204;CP007565,1271816,1272204;CP007572,1271816,1272204;CP007571,1271816,1272204;CP007570,1271816,1272204;FO393392,1271816,1272204;CP011328,1271816,1272204;
CP010319	Mauve	SHARED	1271756	1271815	.	.	.	Notes=Lenght59	CP000114,1271756,1271815;HF952106,1271756,1271815;HF952105,1271756,1271815;CP007482,1271756,1271815;CP007565,1271756,1271815;FO393392,1271756,1271815;CP011328,1271756,1271815;
CP010319	Mauve	SHARED	1271699	1271755	.	.	.	Notes=Lenght56	AL732656,1271699,1271755;CP000114,1271699,1271755;HF952106,1271699,1271755;HF952105,1271699,1271755;CP007482,1271699,1271755;CP007565,1271699,1271755;CP007572,1271699,1271755;CP007571,1271699,1271755;CP007570,1271699,1271755;FO393392,1271699,1271755;CP011328,1271699,1271755;
CP010319	Mauve	SHARED	1271569	1271698	.	.	.	Notes=Lenght129	AL732656,1271569,1271698;CP000114,1271569,1271698;HF952106,1271569,1271698;HF952105,1271569,1271698;CP007572,1271569,1271698;CP007571,1271569,1271698;CP007570,1271569,1271698;
CP010319	Mauve	SHARED	1271513	1271568	.	.	.	Notes=Lenght55	CP000114,1271513,1271568;HF952106,1271513,1271568;HF952105,1271513,1271568;
CP010319	Mauve	SHARED	1270841	1271278	.	.	.	Notes=Lenght437	HF952106,1270841,1271278;HF952105,1270841,1271278;
CP010319	Mauve	SHARED	1270755	1270840	.	.	.	Notes=Lenght85	HF952106,1270755,1270840;HF952105,1270755,1270840;CP007482,1270755,1270840;CP007565,1270755,1270840;FO393392,1270755,1270840;CP011328,1270755,1270840;
CP010319	Mauve	SHARED	1279001	1279017	.	.	.	Notes=Lenght16	CP003919,1279001,1279017;HF952106,1279001,1279017;HF952105,1279001,1279017;CP007482,1279001,1279017;CP007565,1279001,1279017;HG939456,1279001,1279017;CP007632,1279001,1279017;CP006910,1279001,1279017;FO393392,1279001,1279017;CP011328,1279001,1279017;
CP010319	Mauve	SHARED	1279074	1279218	.	.	.	Notes=Lenght144	CP003919,1279074,1279218;HF952106,1279074,1279218;HF952105,1279074,1279218;CP007482,1279074,1279218;CP007565,1279074,1279218;HG939456,1279074,1279218;CP007632,1279074,1279218;CP006910,1279074,1279218;FO393392,1279074,1279218;CP011328,1279074,1279218;
CP010319	Mauve	SHARED	1409370	1409385	.	.	.	Notes=Lenght15	CP003919,1409370,1409385;HF952106,1409370,1409385;CP006910,1409370,1409385;
CP010319	Mauve	SHARED	1409358	1409369	.	.	.	Notes=Lenght11	CP003919,1409358,1409369;HF952106,1409358,1409369;CP007482,1409358,1409369;CP007565,1409358,1409369;CP006910,1409358,1409369;FO393392,1409358,1409369;CP011328,1409358,1409369;
CP010319	Mauve	SHARED	1409343	1409357	.	.	.	Notes=Lenght14	CP003919,1409343,1409357;HF952106,1409343,1409357;HF952105,1409343,1409357;CP007482,1409343,1409357;CP007565,1409343,1409357;CP006910,1409343,1409357;FO393392,1409343,1409357;CP011328,1409343,1409357;
CP010319	Mauve	SHARED	1400312	1400450	.	.	.	Notes=Lenght138	HF952106,1400312,1400450;HF952105,1400312,1400450;CP007482,1400312,1400450;CP007565,1400312,1400450;FO393392,1400312,1400450;CP011328,1400312,1400450;
CP010319	Mauve	SHARED	1400301	1400311	.	.	.	Notes=Lenght10	CP003919,1400301,1400311;HF952106,1400301,1400311;HF952105,1400301,1400311;CP007482,1400301,1400311;CP007565,1400301,1400311;FO393392,1400301,1400311;CP011328,1400301,1400311;
CP010319	Mauve	SHARED	1353144	1353206	.	.	.	Notes=Lenght62	CP000114,1353144,1353206;CP003810,1353144,1353206;CP003919,1353144,1353206;HF952106,1353144,1353206;HF952105,1353144,1353206;CP007482,1353144,1353206;CP007565,1353144,1353206;HG939456,1353144,1353206;CP007632,1353144,1353206;FO393392,1353144,1353206;CP011325,1353144,1353206;CP011326,1353144,1353206;CP011327,1353144,1353206;CP011328,1353144,1353206;
CP010319	Mauve	SHARED	1353101	1353143	.	.	.	Notes=Lenght42	HF952106,1353101,1353143;HF952105,1353101,1353143;CP007482,1353101,1353143;CP007565,1353101,1353143;HG939456,1353101,1353143;CP007632,1353101,1353143;FO393392,1353101,1353143;CP011328,1353101,1353143;
CP010319	Mauve	SHARED	1352846	1353100	.	.	.	Notes=Lenght254	CP000114,1352846,1353100;CP003810,1352846,1353100;CP003919,1352846,1353100;HF952106,1352846,1353100;HF952105,1352846,1353100;CP007482,1352846,1353100;CP007565,1352846,1353100;HG939456,1352846,1353100;CP007632,1352846,1353100;FO393392,1352846,1353100;CP011325,1352846,1353100;CP011326,1352846,1353100;CP011327,1352846,1353100;CP011328,1352846,1353100;
CP010319	Mauve	SHARED	1352775	1352842	.	.	.	Notes=Lenght67	CP000114,1352775,1352842;CP003810,1352775,1352842;CP003919,1352775,1352842;HF952106,1352775,1352842;HF952105,1352775,1352842;CP007482,1352775,1352842;CP007565,1352775,1352842;HG939456,1352775,1352842;CP007632,1352775,1352842;FO393392,1352775,1352842;CP011325,1352775,1352842;CP011326,1352775,1352842;CP011327,1352775,1352842;CP011328,1352775,1352842;
CP010319	Mauve	SHARED	1352763	1352774	.	.	.	Notes=Lenght11	CP003919,1352763,1352774;HF952106,1352763,1352774;HF952105,1352763,1352774;CP007482,1352763,1352774;CP007565,1352763,1352774;HG939456,1352763,1352774;CP007632,1352763,1352774;FO393392,1352763,1352774;CP011328,1352763,1352774;
CP010319	Mauve	SHARED	1352675	1352762	.	.	.	Notes=Lenght87	CP000114,1352675,1352762;CP003810,1352675,1352762;CP003919,1352675,1352762;HF952106,1352675,1352762;HF952105,1352675,1352762;CP007482,1352675,1352762;CP007565,1352675,1352762;FO393392,1352675,1352762;CP011325,1352675,1352762;CP011326,1352675,1352762;CP011327,1352675,1352762;CP011328,1352675,1352762;
CP010319	Mauve	SHARED	1351587	1352674	.	.	.	Notes=Lenght1087	CP000114,1351587,1352674;CP003810,1351587,1352674;CP003919,1351587,1352674;HF952106,1351587,1352674;HF952105,1351587,1352674;CP007482,1351587,1352674;CP007565,1351587,1352674;HG939456,1351587,1352674;CP007632,1351587,1352674;FO393392,1351587,1352674;CP011325,1351587,1352674;CP011326,1351587,1352674;CP011327,1351587,1352674;CP011328,1351587,1352674;
CP010319	Mauve	SHARED	1350489	1351422	.	.	.	Notes=Lenght933	CP000114,1350489,1351422;CP003810,1350489,1351422;CP003919,1350489,1351422;HF952106,1350489,1351422;HF952105,1350489,1351422;CP007482,1350489,1351422;CP007565,1350489,1351422;HG939456,1350489,1351422;CP007632,1350489,1351422;FO393392,1350489,1351422;CP011325,1350489,1351422;CP011326,1350489,1351422;CP011327,1350489,1351422;CP011328,1350489,1351422;
CP010319	Mauve	SHARED	21468	21537	.	.	.	Notes=Lenght69	AL732656,21468,21537;AE009948,21468,21537;CP003919,21468,21537;HF952106,21468,21537;HF952105,21468,21537;CP007482,21468,21537;CP007565,21468,21537;HG939456,21468,21537;CP007631,21468,21537;CP007632,21468,21537;CP006910,21468,21537;CP007572,21468,21537;CP007571,21468,21537;CP007570,21468,21537;FO393392,21468,21537;CP010867,21468,21537;CP011328,21468,21537;CP011329,21468,21537;
CP010319	Mauve	SHARED	20171	20277	.	.	.	Notes=Lenght106	HF952106,20171,20277;HF952105,20171,20277;
CP010319	Mauve	SHARED	17588	17691	.	.	.	Notes=Lenght103	HF952106,17588,17691;HF952105,17588,17691;
CP010319	Mauve	SHARED	989208	989239	.	.	.	Notes=Lenght31	CP011328,989208,989239;
CP010319	Mauve	SHARED	983129	983150	.	.	.	Notes=Lenght21	HF952105,983129,983150;HG939456,983129,983150;
CP010319	Mauve	SHARED	983032	983128	.	.	.	Notes=Lenght96	AL732656,983032,983128;HF952105,983032,983128;HG939456,983032,983128;CP007572,983032,983128;CP007571,983032,983128;CP007570,983032,983128;
CP010319	Mauve	SHARED	982936	983031	.	.	.	Notes=Lenght95	HF952105,982936,983031;HG939456,982936,983031;
CP010319	Mauve	SHARED	982387	982935	.	.	.	Notes=Lenght548	AL732656,982387,982935;HF952105,982387,982935;HG939456,982387,982935;CP007572,982387,982935;CP007571,982387,982935;CP007570,982387,982935;
CP010319	Mauve	SHARED	982297	982386	.	.	.	Notes=Lenght89	AL732656,982297,982386;HF952105,982297,982386;CP007572,982297,982386;CP007571,982297,982386;CP007570,982297,982386;
CP010319	Mauve	SHARED	982279	982296	.	.	.	Notes=Lenght17	HF952105,982279,982296;
CP010319	Mauve	SHARED	981910	982197	.	.	.	Notes=Lenght287	HF952105,981910,982197;HG939456,981910,982197;
CP010319	Mauve	SHARED	981847	981909	.	.	.	Notes=Lenght62	HF952105,981847,981909;
CP010319	Mauve	SHARED	981675	981719	.	.	.	Notes=Lenght44	AL732656,981675,981719;HF952105,981675,981719;HG939456,981675,981719;CP007572,981675,981719;CP007571,981675,981719;CP007570,981675,981719;
CP010319	Mauve	SHARED	1703199	1703213	.	.	.	Notes=Lenght14	HG939456,1703199,1703213;
CP010319	Mauve	SHARED	1703042	1703054	.	.	.	Notes=Lenght12	AE009948,1703042,1703054;HG939456,1703042,1703054;CP011329,1703042,1703054;
CP010319	Mauve	SHARED	1671263	1673304	.	.	.	Notes=Lenght2041	HF952106,1671263,1673304;
CP010319	Mauve	SHARED	1666602	1666933	.	.	.	Notes=Lenght331	HF952106,1666602,1666933;HF952105,1666602,1666933;
CP010319	Mauve	SHARED	980371	980394	.	.	.	Notes=Lenght23	AL732656,980371,980394;HF952105,980371,980394;HG939456,980371,980394;CP007572,980371,980394;CP007571,980371,980394;CP007570,980371,980394;
CP010319	Mauve	SHARED	980346	980370	.	.	.	Notes=Lenght24	HF952105,980346,980370;HG939456,980346,980370;
CP010319	Mauve	SHARED	979712	980343	.	.	.	Notes=Lenght631	AL732656,979712,980343;HF952105,979712,980343;HG939456,979712,980343;CP007632,979712,980343;CP007572,979712,980343;CP007571,979712,980343;CP007570,979712,980343;
CP010319	Mauve	SHARED	979195	979711	.	.	.	Notes=Lenght516	HF952105,979195,979711;HG939456,979195,979711;CP007632,979195,979711;
CP010319	Mauve	SHARED	979079	979194	.	.	.	Notes=Lenght115	AL732656,979079,979194;HF952105,979079,979194;HG939456,979079,979194;CP007632,979079,979194;CP007572,979079,979194;CP007571,979079,979194;CP007570,979079,979194;
CP010319	Mauve	SHARED	978805	978868	.	.	.	Notes=Lenght63	AL732656,978805,978868;HF952105,978805,978868;CP007572,978805,978868;CP007571,978805,978868;CP007570,978805,978868;
CP010319	Mauve	SHARED	978386	978410	.	.	.	Notes=Lenght24	HF952105,978386,978410;HG939456,978386,978410;CP007632,978386,978410;
CP010319	Mauve	SHARED	978342	978385	.	.	.	Notes=Lenght43	HF952105,978342,978385;
CP010319	Mauve	SHARED	961993	962356	.	.	.	Notes=Lenght363	HF952105,961993,962356;
CP010319	Mauve	SHARED	961781	961965	.	.	.	Notes=Lenght184	HF952105,961781,961965;
CP010319	Mauve	SHARED	960179	960192	.	.	.	Notes=Lenght13	HF952106,960179,960192;HF952105,960179,960192;
CP010319	Mauve	SHARED	959731	960178	.	.	.	Notes=Lenght447	HF952106,959731,960178;HF952105,959731,960178;HG939456,959731,960178;CP007632,959731,960178;
CP010319	Mauve	SHARED	958540	959721	.	.	.	Notes=Lenght1181	AL732656,958540,959721;HF952106,958540,959721;HF952105,958540,959721;HG939456,958540,959721;CP007632,958540,959721;CP007572,958540,959721;CP007571,958540,959721;CP007570,958540,959721;
CP010319	Mauve	SHARED	958459	958538	.	.	.	Notes=Lenght79	AL732656,958459,958538;AE009948,958459,958538;HF952106,958459,958538;HF952105,958459,958538;HG939456,958459,958538;CP007632,958459,958538;CP007572,958459,958538;CP007571,958459,958538;CP007570,958459,958538;CP011329,958459,958538;
CP010319	Mauve	SHARED	980915	981624	.	.	.	Notes=Lenght709	HF952105,980915,981624;HG939456,980915,981624;
CP010319	Mauve	SHARED	980643	980785	.	.	.	Notes=Lenght142	AL732656,980643,980785;HF952105,980643,980785;HG939456,980643,980785;CP007572,980643,980785;CP007571,980643,980785;CP007570,980643,980785;
CP010319	Mauve	SHARED	980610	980642	.	.	.	Notes=Lenght32	HF952105,980610,980642;HG939456,980610,980642;
CP010319	Mauve	SHARED	980437	980609	.	.	.	Notes=Lenght172	AL732656,980437,980609;HF952105,980437,980609;HG939456,980437,980609;CP007572,980437,980609;CP007571,980437,980609;CP007570,980437,980609;
CP010319	Mauve	SHARED	857286	857304	.	.	.	Notes=Lenght18	HF952105,857286,857304;CP006910,857286,857304;
CP010319	Mauve	SHARED	857246	857284	.	.	.	Notes=Lenght38	AL732656,857246,857284;HF952106,857246,857284;HF952105,857246,857284;HG939456,857246,857284;CP007632,857246,857284;CP006910,857246,857284;CP007572,857246,857284;CP007571,857246,857284;CP007570,857246,857284;
CP010319	Mauve	SHARED	1887433	1887454	.	.	.	Notes=Lenght21	HF952106,1887433,1887454;CP007632,1887433,1887454;
CP010319	Mauve	SHARED	1887401	1887432	.	.	.	Notes=Lenght31	HF952106,1887401,1887432;HG939456,1887401,1887432;CP007632,1887401,1887432;
CP010319	Mauve	SHARED	1858759	1859364	.	.	.	Notes=Lenght605	CP007482,1858759,1859364;CP007565,1858759,1859364;CP007572,1858759,1859364;CP007571,1858759,1859364;CP007570,1858759,1859364;FO393392,1858759,1859364;CP011328,1858759,1859364;
CP010319	Mauve	SHARED	1853977	1854161	.	.	.	Notes=Lenght184	HF952106,1853977,1854161;CP006910,1853977,1854161;
CP010319	Mauve	SHARED	1852790	1853787	.	.	.	Notes=Lenght997	HF952106,1852790,1853787;CP006910,1852790,1853787;
CP010319	Mauve	SHARED	1832909	1833173	.	.	.	Notes=Lenght264	AL732656,1832909,1833173;AE009948,1832909,1833173;CP007632,1832909,1833173;CP006910,1832909,1833173;CP007572,1832909,1833173;CP007571,1832909,1833173;CP007570,1832909,1833173;CP011329,1832909,1833173;
CP010319	Mauve	SHARED	1831953	1832036	.	.	.	Notes=Lenght83	CP007632,1831953,1832036;CP006910,1831953,1832036;
CP010319	Mauve	SHARED	1996135	1996150	.	.	.	Notes=Lenght15	CP003919,1996135,1996150;HF952106,1996135,1996150;HF952105,1996135,1996150;CP006910,1996135,1996150;CP007572,1996135,1996150;CP007571,1996135,1996150;CP007570,1996135,1996150;CP011328,1996135,1996150;
CP010319	Mauve	SHARED	1996067	1996134	.	.	.	Notes=Lenght67	CP003919,1996067,1996134;HF952106,1996067,1996134;HF952105,1996067,1996134;CP006910,1996067,1996134;CP011328,1996067,1996134;
CP010319	Mauve	SHARED	1996046	1996066	.	.	.	Notes=Lenght20	CP003919,1996046,1996066;HF952106,1996046,1996066;HF952105,1996046,1996066;HG939456,1996046,1996066;CP006910,1996046,1996066;CP011328,1996046,1996066;
CP010319	Mauve	SHARED	1889156	1889186	.	.	.	Notes=Lenght30	CP000114,1889156,1889186;HF952104,1889156,1889186;HF952106,1889156,1889186;CP007572,1889156,1889186;CP007571,1889156,1889186;
CP010319	Mauve	SHARED	1889030	1889155	.	.	.	Notes=Lenght125	CP000114,1889030,1889155;HF952104,1889030,1889155;HF952106,1889030,1889155;CP007572,1889030,1889155;CP007571,1889030,1889155;CP007570,1889030,1889155;
CP010319	Mauve	SHARED	1889013	1889029	.	.	.	Notes=Lenght16	CP000114,1889013,1889029;CP003919,1889013,1889029;HF952104,1889013,1889029;HF952106,1889013,1889029;HF952105,1889013,1889029;CP007482,1889013,1889029;CP007565,1889013,1889029;HG939456,1889013,1889029;CP006910,1889013,1889029;CP007572,1889013,1889029;CP007571,1889013,1889029;CP007570,1889013,1889029;FO393392,1889013,1889029;CP011328,1889013,1889029;
CP010319	Mauve	SHARED	1888989	1889012	.	.	.	Notes=Lenght23	HF952104,1888989,1889012;HF952106,1888989,1889012;CP007572,1888989,1889012;CP007571,1888989,1889012;CP007570,1888989,1889012;
CP010319	Mauve	SHARED	1888901	1888988	.	.	.	Notes=Lenght87	HF952106,1888901,1888988;CP007572,1888901,1888988;CP007571,1888901,1888988;CP007570,1888901,1888988;
CP010319	Mauve	SHARED	1278813	1279000	.	.	.	Notes=Lenght187	CP000114,1278813,1279000;CP003919,1278813,1279000;HF952106,1278813,1279000;HF952105,1278813,1279000;CP007482,1278813,1279000;CP007565,1278813,1279000;HG939456,1278813,1279000;CP007632,1278813,1279000;CP006910,1278813,1279000;FO393392,1278813,1279000;CP011328,1278813,1279000;
CP010319	Mauve	SHARED	1278553	1278716	.	.	.	Notes=Lenght163	CP000114,1278553,1278716;CP003919,1278553,1278716;HF952106,1278553,1278716;HF952105,1278553,1278716;CP007482,1278553,1278716;CP007565,1278553,1278716;HG939456,1278553,1278716;CP007632,1278553,1278716;CP006910,1278553,1278716;FO393392,1278553,1278716;CP011328,1278553,1278716;
CP010319	Mauve	SHARED	1278541	1278552	.	.	.	Notes=Lenght11	CP003919,1278541,1278552;HF952106,1278541,1278552;HF952105,1278541,1278552;CP007482,1278541,1278552;CP007565,1278541,1278552;HG939456,1278541,1278552;CP007632,1278541,1278552;CP006910,1278541,1278552;FO393392,1278541,1278552;CP011328,1278541,1278552;
CP010319	Mauve	SHARED	1278350	1278540	.	.	.	Notes=Lenght190	CP000114,1278350,1278540;CP003919,1278350,1278540;HF952106,1278350,1278540;HF952105,1278350,1278540;CP007482,1278350,1278540;CP007565,1278350,1278540;HG939456,1278350,1278540;CP007632,1278350,1278540;CP006910,1278350,1278540;FO393392,1278350,1278540;CP011328,1278350,1278540;
CP010319	Mauve	SHARED	1278328	1278349	.	.	.	Notes=Lenght21	CP003919,1278328,1278349;HF952106,1278328,1278349;HF952105,1278328,1278349;CP007482,1278328,1278349;CP007565,1278328,1278349;HG939456,1278328,1278349;CP007632,1278328,1278349;CP006910,1278328,1278349;FO393392,1278328,1278349;CP011328,1278328,1278349;
CP010319	Mauve	SHARED	1277524	1278298	.	.	.	Notes=Lenght774	CP000114,1277524,1278298;CP003919,1277524,1278298;HF952106,1277524,1278298;HF952105,1277524,1278298;CP007482,1277524,1278298;CP007565,1277524,1278298;HG939456,1277524,1278298;CP007632,1277524,1278298;CP006910,1277524,1278298;FO393392,1277524,1278298;CP011328,1277524,1278298;
CP010319	Mauve	SHARED	1276442	1277038	.	.	.	Notes=Lenght596	HF952106,1276442,1277038;HF952105,1276442,1277038;CP007482,1276442,1277038;CP007565,1276442,1277038;CP006910,1276442,1277038;FO393392,1276442,1277038;CP011328,1276442,1277038;
CP010319	Mauve	SHARED	1276404	1276441	.	.	.	Notes=Lenght37	CP000114,1276404,1276441;HF952106,1276404,1276441;HF952105,1276404,1276441;CP007482,1276404,1276441;CP007565,1276404,1276441;CP006910,1276404,1276441;FO393392,1276404,1276441;CP011328,1276404,1276441;
CP010319	Mauve	SHARED	1276269	1276403	.	.	.	Notes=Lenght134	AL732656,1276269,1276403;CP000114,1276269,1276403;HF952106,1276269,1276403;HF952105,1276269,1276403;CP007482,1276269,1276403;CP007565,1276269,1276403;CP006910,1276269,1276403;CP007572,1276269,1276403;CP007571,1276269,1276403;CP007570,1276269,1276403;FO393392,1276269,1276403;CP011328,1276269,1276403;
CP010319	Mauve	SHARED	1276225	1276267	.	.	.	Notes=Lenght42	CP000114,1276225,1276267;HF952106,1276225,1276267;HF952105,1276225,1276267;CP007482,1276225,1276267;CP007565,1276225,1276267;CP006910,1276225,1276267;FO393392,1276225,1276267;CP011328,1276225,1276267;
CP010319	Mauve	SHARED	1276064	1276224	.	.	.	Notes=Lenght160	AL732656,1276064,1276224;CP000114,1276064,1276224;HF952106,1276064,1276224;HF952105,1276064,1276224;CP007482,1276064,1276224;CP007565,1276064,1276224;CP006910,1276064,1276224;CP007572,1276064,1276224;CP007571,1276064,1276224;CP007570,1276064,1276224;FO393392,1276064,1276224;CP011328,1276064,1276224;
CP010319	Mauve	SHARED	1887571	1887611	.	.	.	Notes=Lenght40	AE009948,1887571,1887611;HF952106,1887571,1887611;CP007632,1887571,1887611;CP011329,1887571,1887611;
CP010319	Mauve	SHARED	1887552	1887564	.	.	.	Notes=Lenght12	HF952106,1887552,1887564;CP007632,1887552,1887564;
CP010319	Mauve	SHARED	1887528	1887551	.	.	.	Notes=Lenght23	HF952106,1887528,1887551;
CP010319	Mauve	SHARED	1887487	1887527	.	.	.	Notes=Lenght40	HF952106,1887487,1887527;CP007632,1887487,1887527;CP011329,1887487,1887527;
CP010319	Mauve	SHARED	1887463	1887486	.	.	.	Notes=Lenght23	HF952106,1887463,1887486;
CP010319	Mauve	SHARED	1409605	1409658	.	.	.	Notes=Lenght53	HF952105,1409605,1409658;
CP010319	Mauve	SHARED	1409582	1409604	.	.	.	Notes=Lenght22	AL732656,1409582,1409604;HF952105,1409582,1409604;CP007572,1409582,1409604;CP007571,1409582,1409604;CP007570,1409582,1409604;
CP010319	Mauve	SHARED	1409546	1409581	.	.	.	Notes=Lenght35	AL732656,1409546,1409581;HF952105,1409546,1409581;
CP010319	Mauve	SHARED	1409526	1409545	.	.	.	Notes=Lenght19	AL732656,1409526,1409545;HF952105,1409526,1409545;CP007572,1409526,1409545;CP007571,1409526,1409545;CP007570,1409526,1409545;
CP010319	Mauve	SHARED	1409386	1409448	.	.	.	Notes=Lenght62	HF952106,1409386,1409448;CP006910,1409386,1409448;
CP010319	Mauve	SHARED	1831704	1831770	.	.	.	Notes=Lenght66	AL732656,1831704,1831770;CP006910,1831704,1831770;CP007572,1831704,1831770;CP007571,1831704,1831770;CP007570,1831704,1831770;
CP010319	Mauve	SHARED	1831672	1831699	.	.	.	Notes=Lenght27	AL732656,1831672,1831699;AE009948,1831672,1831699;CP007632,1831672,1831699;CP006910,1831672,1831699;CP007572,1831672,1831699;CP007571,1831672,1831699;CP007570,1831672,1831699;CP011329,1831672,1831699;
CP010319	Mauve	SHARED	1781923	1782243	.	.	.	Notes=Lenght320	CP003919,1781923,1782243;HF952106,1781923,1782243;HF952105,1781923,1782243;HG939456,1781923,1782243;CP007632,1781923,1782243;
CP010319	Mauve	SHARED	1780330	1781922	.	.	.	Notes=Lenght1592	CP003919,1780330,1781922;HF952106,1780330,1781922;HF952105,1780330,1781922;CP007482,1780330,1781922;CP007565,1780330,1781922;HG939456,1780330,1781922;CP007632,1780330,1781922;FO393392,1780330,1781922;CP011328,1780330,1781922;
CP010319	Mauve	SHARED	1780149	1780329	.	.	.	Notes=Lenght180	CP003919,1780149,1780329;HF952105,1780149,1780329;CP007482,1780149,1780329;CP007565,1780149,1780329;HG939456,1780149,1780329;CP007632,1780149,1780329;FO393392,1780149,1780329;CP011328,1780149,1780329;
CP010319	Mauve	SHARED	1779978	1780148	.	.	.	Notes=Lenght170	CP003919,1779978,1780148;HF952106,1779978,1780148;HF952105,1779978,1780148;CP007482,1779978,1780148;CP007565,1779978,1780148;HG939456,1779978,1780148;CP007632,1779978,1780148;FO393392,1779978,1780148;CP011328,1779978,1780148;
CP010319	Mauve	SHARED	1778808	1779977	.	.	.	Notes=Lenght1169	CP003919,1778808,1779977;HF952106,1778808,1779977;HF952105,1778808,1779977;CP007482,1778808,1779977;CP007565,1778808,1779977;HG939456,1778808,1779977;CP007632,1778808,1779977;CP006910,1778808,1779977;FO393392,1778808,1779977;CP011328,1778808,1779977;
CP010319	Mauve	SHARED	1773704	1778807	.	.	.	Notes=Lenght5103	CP003919,1773704,1778807;HF952106,1773704,1778807;HF952105,1773704,1778807;HG939456,1773704,1778807;CP007632,1773704,1778807;CP006910,1773704,1778807;
CP010319	Mauve	SHARED	1772998	1773703	.	.	.	Notes=Lenght705	CP003919,1772998,1773703;HF952106,1772998,1773703;HF952105,1772998,1773703;HG939456,1772998,1773703;CP007632,1772998,1773703;
CP010319	Mauve	SHARED	1771640	1772997	.	.	.	Notes=Lenght1357	CP003919,1771640,1772997;HF952106,1771640,1772997;HF952105,1771640,1772997;CP007482,1771640,1772997;CP007565,1771640,1772997;HG939456,1771640,1772997;CP007632,1771640,1772997;CP006910,1771640,1772997;FO393392,1771640,1772997;CP011328,1771640,1772997;
CP010319	Mauve	SHARED	1703339	1703619	.	.	.	Notes=Lenght280	AE009948,1703339,1703619;HG939456,1703339,1703619;CP011329,1703339,1703619;
CP010319	Mauve	SHARED	1703328	1703338	.	.	.	Notes=Lenght10	HG939456,1703328,1703338;
CP010319	Mauve	SHARED	1703214	1703327	.	.	.	Notes=Lenght113	AE009948,1703214,1703327;HG939456,1703214,1703327;CP011329,1703214,1703327;
CP010319	Mauve	SHARED	1484062	1484280	.	.	.	Notes=Lenght218	HF952106,1484062,1484280;
CP010319	Mauve	SHARED	1484315	1484498	.	.	.	Notes=Lenght183	HF952106,1484315,1484498;
CP010319	Mauve	SHARED	1484533	1484576	.	.	.	Notes=Lenght43	HF952106,1484533,1484576;
CP010319	Mauve	SHARED	1621151	1621279	.	.	.	Notes=Lenght128	CP003919,1621151,1621279;HF952106,1621151,1621279;HF952105,1621151,1621279;CP007482,1621151,1621279;CP007565,1621151,1621279;HG939456,1621151,1621279;CP006910,1621151,1621279;FO393392,1621151,1621279;CP011328,1621151,1621279;
CP010319	Mauve	SHARED	1621280	1621543	.	.	.	Notes=Lenght263	CP003919,1621280,1621543;HF952106,1621280,1621543;HF952105,1621280,1621543;CP007482,1621280,1621543;CP007565,1621280,1621543;CP006910,1621280,1621543;FO393392,1621280,1621543;CP011328,1621280,1621543;
CP010319	Mauve	SHARED	1621678	1621703	.	.	.	Notes=Lenght25	CP003919,1621678,1621703;HF952106,1621678,1621703;HF952105,1621678,1621703;CP007482,1621678,1621703;CP007565,1621678,1621703;CP006910,1621678,1621703;FO393392,1621678,1621703;CP011328,1621678,1621703;
CP010319	Mauve	SHARED	1887626	1887716	.	.	.	Notes=Lenght90	HF952106,1887626,1887716;
CP010319	Mauve	SHARED	1887717	1887731	.	.	.	Notes=Lenght14	HF952106,1887717,1887731;CP007632,1887717,1887731;
CP010319	Mauve	SHARED	1887732	1887744	.	.	.	Notes=Lenght12	AL732656,1887732,1887744;HF952106,1887732,1887744;HG939456,1887732,1887744;CP007632,1887732,1887744;CP007572,1887732,1887744;CP007571,1887732,1887744;CP007570,1887732,1887744;
CP010319	Mauve	SHARED	1887745	1887756	.	.	.	Notes=Lenght11	AL732656,1887745,1887756;HF952106,1887745,1887756;HF952105,1887745,1887756;HG939456,1887745,1887756;CP007632,1887745,1887756;CP007572,1887745,1887756;CP007571,1887745,1887756;CP007570,1887745,1887756;
CP010319	Mauve	SHARED	1888274	1888325	.	.	.	Notes=Lenght51	HF952106,1888274,1888325;HG939456,1888274,1888325;CP007632,1888274,1888325;
CP010319	Mauve	SHARED	1888326	1888549	.	.	.	Notes=Lenght223	HF952106,1888326,1888549;CP007632,1888326,1888549;
CP010319	Mauve	SHARED	1888550	1888900	.	.	.	Notes=Lenght350	AL732656,1888550,1888900;HF952106,1888550,1888900;CP007632,1888550,1888900;CP007572,1888550,1888900;CP007571,1888550,1888900;CP007570,1888550,1888900;
CP010319	Mauve	SHARED	1409659	1409794	.	.	.	Notes=Lenght135	HF952105,1409659,1409794;
CP010319	Mauve	SHARED	1409857	1409936	.	.	.	Notes=Lenght79	HF952106,1409857,1409936;
CP010319	Mauve	SHARED	1409937	1409980	.	.	.	Notes=Lenght43	HF952106,1409937,1409980;CP007631,1409937,1409980;
CP010319	Mauve	SHARED	1409981	1410037	.	.	.	Notes=Lenght56	HF952106,1409981,1410037;
CP010319	Mauve	SHARED	1410038	1410073	.	.	.	Notes=Lenght35	HF952106,1410038,1410073;CP007631,1410038,1410073;
CP010319	Mauve	SHARED	15990	16010	.	.	.	Notes=Lenght20	AL732656,15990,16010;AE009948,15990,16010;CP000114,15990,16010;CP003810,15990,16010;CP003919,15990,16010;HF952104,15990,16010;HF952106,15990,16010;HF952105,15990,16010;CP007482,15990,16010;HG939456,15990,16010;CP007631,15990,16010;CP007632,15990,16010;CP006910,15990,16010;CP007572,15990,16010;CP007571,15990,16010;CP007570,15990,16010;FO393392,15990,16010;CP010867,15990,16010;CP011325,15990,16010;…
CP010319	Mauve	SHARED	16012	16028	.	.	.	Notes=Lenght16	AL732656,16012,16028;AE009948,16012,16028;CP000114,16012,16028;CP003810,16012,16028;CP003919,16012,16028;HF952104,16012,16028;HF952106,16012,16028;HF952105,16012,16028;CP007482,16012,16028;CP007565,16012,16028;HG939456,16012,16028;CP007631,16012,16028;CP007632,16012,16028;CP007572,16012,16028;CP007571,16012,16028;CP007570,16012,16028;FO393392,16012,16028;CP010867,16012,16028;CP011325,16012,16028;…
CP010319	Mauve	SHARED	16087	16490	.	.	.	Notes=Lenght403	AL732656,16087,16490;AE009948,16087,16490;CP000114,16087,16490;CP003810,16087,16490;CP003919,16087,16490;HF952104,16087,16490;HF952106,16087,16490;HF952105,16087,16490;CP007482,16087,16490;CP007565,16087,16490;HG939456,16087,16490;CP007631,16087,16490;CP007632,16087,16490;CP007572,16087,16490;CP007571,16087,16490;CP007570,16087,16490;FO393392,16087,16490;CP010867,16087,16490;CP011325,16087,16490;…
CP010319	Mauve	SHARED	16491	16521	.	.	.	Notes=Lenght30	AL732656,16491,16521;AE009948,16491,16521;CP000114,16491,16521;CP003810,16491,16521;CP003919,16491,16521;HF952104,16491,16521;HF952106,16491,16521;HF952105,16491,16521;CP007565,16491,16521;HG939456,16491,16521;CP007631,16491,16521;CP007632,16491,16521;CP007572,16491,16521;CP007571,16491,16521;CP007570,16491,16521;FO393392,16491,16521;CP010867,16491,16521;CP011325,16491,16521;CP011326,16491,16521;…
CP010319	Mauve	SHARED	16522	16536	.	.	.	Notes=Lenght14	AL732656,16522,16536;AE009948,16522,16536;CP000114,16522,16536;CP003810,16522,16536;CP003919,16522,16536;HF952104,16522,16536;HF952106,16522,16536;HF952105,16522,16536;CP007565,16522,16536;HG939456,16522,16536;CP007631,16522,16536;CP007632,16522,16536;CP006910,16522,16536;CP007572,16522,16536;CP007571,16522,16536;CP007570,16522,16536;FO393392,16522,16536;CP010867,16522,16536;CP011325,16522,16536;…
CP010319	Mauve	SHARED	16537	16643	.	.	.	Notes=Lenght106	AL732656,16537,16643;AE009948,16537,16643;CP000114,16537,16643;CP003810,16537,16643;CP003919,16537,16643;HF952104,16537,16643;HF952106,16537,16643;HF952105,16537,16643;CP007565,16537,16643;HG939456,16537,16643;CP007631,16537,16643;CP007632,16537,16643;CP006910,16537,16643;CP007572,16537,16643;CP007571,16537,16643;CP007570,16537,16643;CP010867,16537,16643;CP011325,16537,16643;CP011326,16537,16643;…
CP010319	Mauve	SHARED	16644	17052	.	.	.	Notes=Lenght408	AL732656,16644,17052;AE009948,16644,17052;CP000114,16644,17052;CP003810,16644,17052;CP003919,16644,17052;HF952104,16644,17052;HF952106,16644,17052;HF952105,16644,17052;HG939456,16644,17052;CP007631,16644,17052;CP007632,16644,17052;CP006910,16644,17052;CP007572,16644,17052;CP007571,16644,17052;CP007570,16644,17052;CP010867,16644,17052;CP011325,16644,17052;CP011326,16644,17052;CP011327,16644,17052;…
CP010319	Mauve	SHARED	17054	17421	.	.	.	Notes=Lenght367	AL732656,17054,17421;AE009948,17054,17421;CP000114,17054,17421;CP003810,17054,17421;CP003919,17054,17421;HF952104,17054,17421;HF952106,17054,17421;HF952105,17054,17421;HG939456,17054,17421;CP007631,17054,17421;CP007632,17054,17421;CP006910,17054,17421;CP007572,17054,17421;CP007571,17054,17421;CP007570,17054,17421;CP010867,17054,17421;CP011325,17054,17421;CP011326,17054,17421;CP011327,17054,17421;…
CP010319	Mauve	SHARED	17422	17587	.	.	.	Notes=Lenght165	AL732656,17422,17587;AE009948,17422,17587;CP000114,17422,17587;CP003810,17422,17587;HF952104,17422,17587;HF952106,17422,17587;HF952105,17422,17587;HG939456,17422,17587;CP007631,17422,17587;CP007632,17422,17587;CP006910,17422,17587;CP007572,17422,17587;CP007571,17422,17587;CP007570,17422,17587;CP010867,17422,17587;CP011325,17422,17587;CP011326,17422,17587;CP011327,17422,17587;CP011329,17422,17587;…
CP010319	Mauve	SHARED	17775	17809	.	.	.	Notes=Lenght34	AL732656,17775,17809;AE009948,17775,17809;CP003919,17775,17809;HF952104,17775,17809;HF952105,17775,17809;HG939456,17775,17809;CP007631,17775,17809;CP007632,17775,17809;CP006910,17775,17809;CP007572,17775,17809;CP007571,17775,17809;CP007570,17775,17809;CP010867,17775,17809;CP011329,17775,17809;CP013202,17775,17809;
CP010319	Mauve	SHARED	17810	18705	.	.	.	Notes=Lenght895	AL732656,17810,18705;AE009948,17810,18705;CP003919,17810,18705;HF952104,17810,18705;HF952106,17810,18705;HF952105,17810,18705;HG939456,17810,18705;CP007631,17810,18705;CP007632,17810,18705;CP006910,17810,18705;CP007572,17810,18705;CP007571,17810,18705;CP007570,17810,18705;CP010867,17810,18705;CP011329,17810,18705;CP013202,17810,18705;
CP010319	Mauve	SHARED	18706	19222	.	.	.	Notes=Lenght516	AL732656,18706,19222;AE009948,18706,19222;CP003919,18706,19222;HF952104,18706,19222;HF952106,18706,19222;HF952105,18706,19222;CP007482,18706,19222;CP007565,18706,19222;HG939456,18706,19222;CP007631,18706,19222;CP007632,18706,19222;CP006910,18706,19222;CP007572,18706,19222;CP007571,18706,19222;CP007570,18706,19222;FO393392,18706,19222;CP010867,18706,19222;CP011328,18706,19222;CP011329,18706,19222;…
CP010319	Mauve	SHARED	19223	19612	.	.	.	Notes=Lenght389	AL732656,19223,19612;AE009948,19223,19612;CP003919,19223,19612;HF952104,19223,19612;HF952105,19223,19612;CP007482,19223,19612;CP007565,19223,19612;HG939456,19223,19612;CP007631,19223,19612;CP007632,19223,19612;CP006910,19223,19612;CP007572,19223,19612;CP007571,19223,19612;CP007570,19223,19612;FO393392,19223,19612;CP010867,19223,19612;CP011328,19223,19612;CP011329,19223,19612;CP013202,19223,19612;
CP010319	Mauve	SHARED	19613	20170	.	.	.	Notes=Lenght557	AL732656,19613,20170;AE009948,19613,20170;CP003919,19613,20170;HF952104,19613,20170;CP007482,19613,20170;CP007565,19613,20170;HG939456,19613,20170;CP007631,19613,20170;CP007632,19613,20170;CP006910,19613,20170;CP007572,19613,20170;CP007571,19613,20170;CP007570,19613,20170;FO393392,19613,20170;CP010867,19613,20170;CP011328,19613,20170;CP011329,19613,20170;CP013202,19613,20170;
CP010319	Mauve	SHARED	20278	20463	.	.	.	Notes=Lenght185	AL732656,20278,20463;AE009948,20278,20463;CP003919,20278,20463;HF952104,20278,20463;HF952106,20278,20463;HF952105,20278,20463;CP007482,20278,20463;HG939456,20278,20463;CP007631,20278,20463;CP007632,20278,20463;CP006910,20278,20463;CP007572,20278,20463;CP007571,20278,20463;CP007570,20278,20463;FO393392,20278,20463;CP010867,20278,20463;CP011328,20278,20463;CP011329,20278,20463;CP013202,20278,20463;
CP010319	Mauve	SHARED	20465	21018	.	.	.	Notes=Lenght553	AL732656,20465,21018;AE009948,20465,21018;CP003919,20465,21018;HF952104,20465,21018;HF952106,20465,21018;HF952105,20465,21018;HG939456,20465,21018;CP007631,20465,21018;CP007632,20465,21018;CP006910,20465,21018;CP007572,20465,21018;CP007571,20465,21018;CP007570,20465,21018;CP010867,20465,21018;CP011328,20465,21018;CP011329,20465,21018;CP013202,20465,21018;
CP010319	Mauve	SHARED	21021	21171	.	.	.	Notes=Lenght150	AL732656,21021,21171;AE009948,21021,21171;CP003919,21021,21171;HF952104,21021,21171;HF952106,21021,21171;HF952105,21021,21171;CP007482,21021,21171;HG939456,21021,21171;CP007631,21021,21171;CP007632,21021,21171;CP006910,21021,21171;CP007572,21021,21171;CP007571,21021,21171;CP007570,21021,21171;FO393392,21021,21171;CP010867,21021,21171;CP011328,21021,21171;CP011329,21021,21171;CP013202,21021,21171;
CP010319	Mauve	SHARED	21172	21467	.	.	.	Notes=Lenght295	AL732656,21172,21467;AE009948,21172,21467;CP003919,21172,21467;HF952106,21172,21467;HF952105,21172,21467;CP007482,21172,21467;CP007565,21172,21467;HG939456,21172,21467;CP007631,21172,21467;CP006910,21172,21467;CP007571,21172,21467;CP007570,21172,21467;FO393392,21172,21467;CP010867,21172,21467;CP011328,21172,21467;CP013202,21172,21467;
CP010319	Mauve	SHARED	27244	27281	.	.	.	Notes=Lenght37	AL732656,27244,27281;AE009948,27244,27281;CP000114,27244,27281;CP003810,27244,27281;CP003919,27244,27281;HF952104,27244,27281;CP007482,27244,27281;CP007565,27244,27281;HG939456,27244,27281;CP007631,27244,27281;CP007632,27244,27281;CP006910,27244,27281;CP007572,27244,27281;CP007571,27244,27281;CP007570,27244,27281;FO393392,27244,27281;CP010867,27244,27281;CP011325,27244,27281;CP011326,27244,27281;…
CP010319	Mauve	SHARED	37710	38391	.	.	.	Notes=Lenght681	AL732656,37710,38391;AE009948,37710,38391;CP000114,37710,38391;CP003810,37710,38391;CP003919,37710,38391;HF952104,37710,38391;HF952106,37710,38391;HF952105,37710,38391;CP007482,37710,38391;CP007565,37710,38391;HG939456,37710,38391;CP007631,37710,38391;CP006910,37710,38391;CP007572,37710,38391;CP007571,37710,38391;CP007570,37710,38391;FO393392,37710,38391;CP010867,37710,38391;CP011325,37710,38391;…
CP010319	Mauve	SHARED	42158	42178	.	.	.	Notes=Lenght20	AL732656,42158,42178;AE009948,42158,42178;CP000114,42158,42178;CP003810,42158,42178;CP003919,42158,42178;HF952104,42158,42178;CP007482,42158,42178;CP007565,42158,42178;HG939456,42158,42178;CP007631,42158,42178;CP007632,42158,42178;CP006910,42158,42178;CP007572,42158,42178;CP007571,42158,42178;CP007570,42158,42178;FO393392,42158,42178;CP010867,42158,42178;CP011325,42158,42178;CP011326,42158,42178;…
CP010319	Mauve	SHARED	59314	59502	.	.	.	Notes=Lenght188	AL732656,59314,59502;AE009948,59314,59502;CP003919,59314,59502;HF952104,59314,59502;HF952106,59314,59502;CP007482,59314,59502;CP007565,59314,59502;HG939456,59314,59502;CP007631,59314,59502;CP007632,59314,59502;CP006910,59314,59502;CP007572,59314,59502;CP007571,59314,59502;CP007570,59314,59502;FO393392,59314,59502;CP010867,59314,59502;CP011328,59314,59502;CP011329,59314,59502;CP013202,59314,59502;
CP010319	Mauve	SHARED	59765	59899	.	.	.	Notes=Lenght134	AE009948,59765,59899;CP003919,59765,59899;HF952104,59765,59899;HF952106,59765,59899;CP007482,59765,59899;CP007565,59765,59899;HG939456,59765,59899;CP007631,59765,59899;CP006910,59765,59899;FO393392,59765,59899;CP010867,59765,59899;CP011328,59765,59899;CP011329,59765,59899;CP013202,59765,59899;
CP010319	Mauve	SHARED	59900	59983	.	.	.	Notes=Lenght83	AL732656,59900,59983;AE009948,59900,59983;CP003919,59900,59983;HF952104,59900,59983;HF952106,59900,59983;CP007482,59900,59983;CP007565,59900,59983;HG939456,59900,59983;CP007631,59900,59983;CP007632,59900,59983;CP006910,59900,59983;CP007572,59900,59983;CP007571,59900,59983;CP007570,59900,59983;FO393392,59900,59983;CP010867,59900,59983;CP011328,59900,59983;CP011329,59900,59983;CP013202,59900,59983;
CP010319	Mauve	SHARED	67176	67339	.	.	.	Notes=Lenght163	AL732656,67176,67339;AE009948,67176,67339;CP000114,67176,67339;CP003810,67176,67339;CP003919,67176,67339;HF952104,67176,67339;HF952106,67176,67339;HF952105,67176,67339;HG939456,67176,67339;CP007631,67176,67339;CP007632,67176,67339;CP006910,67176,67339;CP007572,67176,67339;CP007571,67176,67339;CP007570,67176,67339;CP010867,67176,67339;CP011325,67176,67339;CP011326,67176,67339;CP011327,67176,67339;…
CP010319	Mauve	SHARED	71397	71408	.	.	.	Notes=Lenght11	AL732656,71397,71408;AE009948,71397,71408;CP000114,71397,71408;CP003810,71397,71408;CP003919,71397,71408;HF952104,71397,71408;HF952106,71397,71408;CP007482,71397,71408;CP007565,71397,71408;CP007631,71397,71408;CP007632,71397,71408;CP006910,71397,71408;FO393392,71397,71408;CP010867,71397,71408;CP011325,71397,71408;CP011326,71397,71408;CP011327,71397,71408;CP011328,71397,71408;CP011329,71397,71408;…
CP010319	Mauve	SHARED	71410	71429	.	.	.	Notes=Lenght19	AL732656,71410,71429;AE009948,71410,71429;CP000114,71410,71429;CP003810,71410,71429;CP003919,71410,71429;HF952104,71410,71429;HF952106,71410,71429;CP007482,71410,71429;CP007565,71410,71429;CP007631,71410,71429;CP007632,71410,71429;CP006910,71410,71429;FO393392,71410,71429;CP010867,71410,71429;CP011325,71410,71429;CP011326,71410,71429;CP011327,71410,71429;CP011328,71410,71429;CP011329,71410,71429;…
CP010319	Mauve	SHARED	86904	87161	.	.	.	Notes=Lenght257	AL732656,86904,87161;AE009948,86904,87161;CP000114,86904,87161;CP003810,86904,87161;CP003919,86904,87161;HF952104,86904,87161;HF952106,86904,87161;HF952105,86904,87161;CP007482,86904,87161;CP007565,86904,87161;HG939456,86904,87161;CP007631,86904,87161;CP007632,86904,87161;CP006910,86904,87161;CP007572,86904,87161;FO393392,86904,87161;CP010867,86904,87161;CP011325,86904,87161;CP011326,86904,87161;…
CP010319	Mauve	SHARED	87309	87653	.	.	.	Notes=Lenght344	AL732656,87309,87653;AE009948,87309,87653;CP000114,87309,87653;CP003810,87309,87653;CP003919,87309,87653;HF952104,87309,87653;HF952106,87309,87653;HF952105,87309,87653;CP007482,87309,87653;CP007565,87309,87653;HG939456,87309,87653;CP007631,87309,87653;CP007632,87309,87653;CP006910,87309,87653;CP007572,87309,87653;FO393392,87309,87653;CP010867,87309,87653;CP011325,87309,87653;CP011326,87309,87653;…
CP010319	Mauve	SHARED	88858	90251	.	.	.	Notes=Lenght1393	AL732656,88858,90251;AE009948,88858,90251;CP000114,88858,90251;CP003810,88858,90251;CP003919,88858,90251;HF952104,88858,90251;HF952106,88858,90251;HF952105,88858,90251;CP007482,88858,90251;HG939456,88858,90251;CP007631,88858,90251;CP007632,88858,90251;CP006910,88858,90251;CP007572,88858,90251;CP007571,88858,90251;CP007570,88858,90251;CP010867,88858,90251;CP011325,88858,90251;CP011328,88858,90251;…
CP010319	Mauve	SHARED	90252	90803	.	.	.	Notes=Lenght551	AL732656,90252,90803;AE009948,90252,90803;CP000114,90252,90803;CP003810,90252,90803;CP003919,90252,90803;HF952104,90252,90803;HF952106,90252,90803;HF952105,90252,90803;CP007482,90252,90803;HG939456,90252,90803;CP007631,90252,90803;CP007632,90252,90803;CP006910,90252,90803;CP007572,90252,90803;CP007571,90252,90803;CP007570,90252,90803;CP010867,90252,90803;CP011325,90252,90803;CP011326,90252,90803;…
CP010319	Mauve	SHARED	90804	90843	.	.	.	Notes=Lenght39	AL732656,90804,90843;AE009948,90804,90843;CP000114,90804,90843;CP003810,90804,90843;CP003919,90804,90843;HF952104,90804,90843;HF952106,90804,90843;HF952105,90804,90843;HG939456,90804,90843;CP007631,90804,90843;CP007632,90804,90843;CP006910,90804,90843;CP007572,90804,90843;CP007571,90804,90843;CP007570,90804,90843;CP010867,90804,90843;CP011325,90804,90843;CP011326,90804,90843;CP011327,90804,90843;…
CP010319	Mauve	SHARED	90844	90992	.	.	.	Notes=Lenght148	AL732656,90844,90992;AE009948,90844,90992;CP000114,90844,90992;CP003810,90844,90992;CP003919,90844,90992;HF952104,90844,90992;HF952106,90844,90992;HF952105,90844,90992;CP007482,90844,90992;HG939456,90844,90992;CP007631,90844,90992;CP007632,90844,90992;CP006910,90844,90992;CP007572,90844,90992;CP007571,90844,90992;CP007570,90844,90992;CP010867,90844,90992;CP011325,90844,90992;CP011326,90844,90992;…
CP010319	Mauve	SHARED	91005	91061	.	.	.	Notes=Lenght56	AL732656,91005,91061;AE009948,91005,91061;CP000114,91005,91061;CP003810,91005,91061;CP003919,91005,91061;HF952104,91005,91061;HF952106,91005,91061;HF952105,91005,91061;CP007482,91005,91061;CP007565,91005,91061;HG939456,91005,91061;CP007631,91005,91061;CP007632,91005,91061;CP006910,91005,91061;CP007572,91005,91061;CP007571,91005,91061;CP007570,91005,91061;FO393392,91005,91061;CP010867,91005,91061;…
CP010319	Mauve	SHARED	91070	91117	.	.	.	Notes=Lenght47	AL732656,91070,91117;AE009948,91070,91117;CP000114,91070,91117;CP003810,91070,91117;CP003919,91070,91117;HF952104,91070,91117;HF952106,91070,91117;HF952105,91070,91117;HG939456,91070,91117;CP007631,91070,91117;CP007632,91070,91117;CP006910,91070,91117;CP007572,91070,91117;CP007571,91070,91117;CP007570,91070,91117;CP010867,91070,91117;CP011325,91070,91117;CP011326,91070,91117;CP011328,91070,91117;…
CP010319	Mauve	SHARED	91118	91227	.	.	.	Notes=Lenght109	AL732656,91118,91227;AE009948,91118,91227;CP000114,91118,91227;CP003810,91118,91227;CP003919,91118,91227;HF952104,91118,91227;HF952106,91118,91227;HF952105,91118,91227;CP007482,91118,91227;CP007565,91118,91227;HG939456,91118,91227;CP007631,91118,91227;CP007632,91118,91227;CP006910,91118,91227;CP007572,91118,91227;CP007571,91118,91227;CP007570,91118,91227;FO393392,91118,91227;CP010867,91118,91227;…
CP010319	Mauve	SHARED	91228	91286	.	.	.	Notes=Lenght58	AL732656,91228,91286;AE009948,91228,91286;CP000114,91228,91286;CP003810,91228,91286;CP003919,91228,91286;HF952104,91228,91286;HF952106,91228,91286;HF952105,91228,91286;HG939456,91228,91286;CP007631,91228,91286;CP007632,91228,91286;CP006910,91228,91286;CP007572,91228,91286;CP007571,91228,91286;CP007570,91228,91286;CP010867,91228,91286;CP011325,91228,91286;CP011326,91228,91286;CP011328,91228,91286;…
CP010319	Mauve	SHARED	91287	91331	.	.	.	Notes=Lenght44	AL732656,91287,91331;AE009948,91287,91331;CP000114,91287,91331;CP003810,91287,91331;CP003919,91287,91331;HF952104,91287,91331;HF952106,91287,91331;HF952105,91287,91331;CP007482,91287,91331;CP007565,91287,91331;HG939456,91287,91331;CP007631,91287,91331;CP007632,91287,91331;CP006910,91287,91331;CP007572,91287,91331;CP007571,91287,91331;CP007570,91287,91331;FO393392,91287,91331;CP010867,91287,91331;…
CP010319	Mauve	SHARED	91332	91372	.	.	.	Notes=Lenght40	AL732656,91332,91372;AE009948,91332,91372;CP000114,91332,91372;CP003810,91332,91372;CP003919,91332,91372;HF952104,91332,91372;HF952106,91332,91372;HF952105,91332,91372;CP007482,91332,91372;HG939456,91332,91372;CP007631,91332,91372;CP007632,91332,91372;CP006910,91332,91372;CP007572,91332,91372;CP007571,91332,91372;CP007570,91332,91372;FO393392,91332,91372;CP010867,91332,91372;CP011325,91332,91372;…
CP010319	Mauve	SHARED	91373	91533	.	.	.	Notes=Lenght160	AL732656,91373,91533;AE009948,91373,91533;CP000114,91373,91533;CP003810,91373,91533;CP003919,91373,91533;HF952104,91373,91533;HF952106,91373,91533;HF952105,91373,91533;CP007482,91373,91533;CP007565,91373,91533;HG939456,91373,91533;CP007631,91373,91533;CP007632,91373,91533;CP006910,91373,91533;CP007572,91373,91533;CP007571,91373,91533;CP007570,91373,91533;FO393392,91373,91533;CP010867,91373,91533;…
CP010319	Mauve	SHARED	91534	91583	.	.	.	Notes=Lenght49	AL732656,91534,91583;AE009948,91534,91583;CP000114,91534,91583;CP003810,91534,91583;CP003919,91534,91583;HF952104,91534,91583;HF952106,91534,91583;HF952105,91534,91583;CP007482,91534,91583;HG939456,91534,91583;CP007631,91534,91583;CP007632,91534,91583;CP006910,91534,91583;CP007572,91534,91583;CP007571,91534,91583;CP007570,91534,91583;CP010867,91534,91583;CP011325,91534,91583;CP011326,91534,91583;…
CP010319	Mauve	SHARED	91584	91900	.	.	.	Notes=Lenght316	AL732656,91584,91900;AE009948,91584,91900;CP000114,91584,91900;CP003810,91584,91900;CP003919,91584,91900;HF952104,91584,91900;HF952106,91584,91900;HF952105,91584,91900;CP007482,91584,91900;CP007565,91584,91900;HG939456,91584,91900;CP007631,91584,91900;CP007632,91584,91900;CP006910,91584,91900;CP007572,91584,91900;CP007571,91584,91900;CP007570,91584,91900;FO393392,91584,91900;CP010867,91584,91900;…
CP010319	Mauve	SHARED	91952	91968	.	.	.	Notes=Lenght16	AL732656,91952,91968;AE009948,91952,91968;CP003919,91952,91968;HF952104,91952,91968;HF952106,91952,91968;HF952105,91952,91968;CP007482,91952,91968;CP007565,91952,91968;HG939456,91952,91968;CP007631,91952,91968;CP007632,91952,91968;CP006910,91952,91968;CP007572,91952,91968;CP007571,91952,91968;CP007570,91952,91968;FO393392,91952,91968;CP010867,91952,91968;CP011328,91952,91968;CP011329,91952,91968;…
CP010319	Mauve	SHARED	91969	91981	.	.	.	Notes=Lenght12	AL732656,91969,91981;AE009948,91969,91981;CP003919,91969,91981;HF952104,91969,91981;HF952106,91969,91981;HF952105,91969,91981;CP007482,91969,91981;CP007565,91969,91981;HG939456,91969,91981;CP007631,91969,91981;CP007632,91969,91981;CP006910,91969,91981;CP007572,91969,91981;CP007571,91969,91981;CP007570,91969,91981;FO393392,91969,91981;CP010867,91969,91981;CP011328,91969,91981;CP011329,91969,91981;…
CP010319	Mauve	SHARED	91988	92298	.	.	.	Notes=Lenght310	AL732656,91988,92298;AE009948,91988,92298;CP000114,91988,92298;CP003810,91988,92298;CP003919,91988,92298;HF952104,91988,92298;HF952106,91988,92298;HF952105,91988,92298;CP007482,91988,92298;CP007565,91988,92298;HG939456,91988,92298;CP007631,91988,92298;CP007632,91988,92298;CP006910,91988,92298;CP007572,91988,92298;CP007571,91988,92298;CP007570,91988,92298;FO393392,91988,92298;CP010867,91988,92298;…
CP010319	Mauve	SHARED	92497	92572	.	.	.	Notes=Lenght75	AL732656,92497,92572;AE009948,92497,92572;CP000114,92497,92572;CP003810,92497,92572;CP003919,92497,92572;HF952104,92497,92572;HF952106,92497,92572;HF952105,92497,92572;CP007482,92497,92572;CP007565,92497,92572;HG939456,92497,92572;CP007631,92497,92572;CP006910,92497,92572;CP007572,92497,92572;CP007571,92497,92572;CP007570,92497,92572;FO393392,92497,92572;CP010867,92497,92572;CP011325,92497,92572;…
CP010319	Mauve	SHARED	92574	92652	.	.	.	Notes=Lenght78	AL732656,92574,92652;AE009948,92574,92652;CP000114,92574,92652;CP003810,92574,92652;CP003919,92574,92652;HF952104,92574,92652;HF952106,92574,92652;HF952105,92574,92652;HG939456,92574,92652;CP007631,92574,92652;CP006910,92574,92652;CP007572,92574,92652;CP007571,92574,92652;CP007570,92574,92652;CP010867,92574,92652;CP011325,92574,92652;CP011326,92574,92652;CP011329,92574,92652;CP012419,92574,92652;…
CP010319	Mauve	SHARED	92655	92736	.	.	.	Notes=Lenght81	AE009948,92655,92736;CP000114,92655,92736;CP003810,92655,92736;HF952104,92655,92736;HF952106,92655,92736;HF952105,92655,92736;HG939456,92655,92736;CP007631,92655,92736;CP006910,92655,92736;CP007572,92655,92736;CP007571,92655,92736;CP007570,92655,92736;CP010867,92655,92736;CP011325,92655,92736;CP011326,92655,92736;CP011329,92655,92736;CP012419,92655,92736;CP013202,92655,92736;
CP010319	Mauve	SHARED	92737	92861	.	.	.	Notes=Lenght124	AL732656,92737,92861;AE009948,92737,92861;CP000114,92737,92861;CP003810,92737,92861;HF952104,92737,92861;HF952106,92737,92861;HF952105,92737,92861;HG939456,92737,92861;CP007631,92737,92861;CP006910,92737,92861;CP007572,92737,92861;CP007571,92737,92861;CP007570,92737,92861;CP010867,92737,92861;CP011325,92737,92861;CP011326,92737,92861;CP011329,92737,92861;CP012419,92737,92861;CP013202,92737,92861;
CP010319	Mauve	SHARED	92862	92903	.	.	.	Notes=Lenght41	AE009948,92862,92903;CP000114,92862,92903;CP003810,92862,92903;HF952104,92862,92903;HF952106,92862,92903;HF952105,92862,92903;HG939456,92862,92903;CP007631,92862,92903;CP006910,92862,92903;CP007572,92862,92903;CP007571,92862,92903;CP007570,92862,92903;CP010867,92862,92903;CP011325,92862,92903;CP011326,92862,92903;CP011329,92862,92903;CP012419,92862,92903;CP013202,92862,92903;
CP010319	Mauve	SHARED	101713	101973	.	.	.	Notes=Lenght260	AL732656,101713,101973;AE009948,101713,101973;CP000114,101713,101973;CP003810,101713,101973;CP003919,101713,101973;HF952104,101713,101973;HF952106,101713,101973;HF952105,101713,101973;CP007482,101713,101973;CP007565,101713,101973;HG939456,101713,101973;CP007631,101713,101973;CP007632,101713,101973;CP007572,101713,101973;CP007571,101713,101973;CP007570,101713,101973;FO393392,101713,101973;CP010867…
CP010319	Mauve	SHARED	127261	127324	.	.	.	Notes=Lenght63	AL732656,127261,127324;AE009948,127261,127324;CP000114,127261,127324;CP003810,127261,127324;HF952104,127261,127324;HF952106,127261,127324;HF952105,127261,127324;HG939456,127261,127324;CP007631,127261,127324;CP007632,127261,127324;CP006910,127261,127324;CP007572,127261,127324;CP007571,127261,127324;CP007570,127261,127324;CP010867,127261,127324;CP011325,127261,127324;CP011326,127261,127324;CP011327…
CP010319	Mauve	SHARED	128511	128568	.	.	.	Notes=Lenght57	AL732656,128511,128568;AE009948,128511,128568;CP000114,128511,128568;CP003810,128511,128568;CP003919,128511,128568;HF952104,128511,128568;HF952106,128511,128568;HF952105,128511,128568;HG939456,128511,128568;CP007631,128511,128568;CP007632,128511,128568;CP006910,128511,128568;CP007572,128511,128568;CP007571,128511,128568;CP007570,128511,128568;CP010867,128511,128568;CP011325,128511,128568;CP011326…
CP010319	Mauve	SHARED	137270	137409	.	.	.	Notes=Lenght139	AL732656,137270,137409;AE009948,137270,137409;CP003919,137270,137409;HF952104,137270,137409;HF952106,137270,137409;HF952105,137270,137409;CP007482,137270,137409;CP007565,137270,137409;HG939456,137270,137409;CP007631,137270,137409;CP007632,137270,137409;CP006910,137270,137409;CP007572,137270,137409;CP007571,137270,137409;CP007570,137270,137409;FO393392,137270,137409;CP010867,137270,137409;CP011328…
CP010319	Mauve	SHARED	159983	160085	.	.	.	Notes=Lenght102	AL732656,159983,160085;CP000114,159983,160085;CP003810,159983,160085;CP003919,159983,160085;HF952106,159983,160085;HF952105,159983,160085;CP007482,159983,160085;CP007565,159983,160085;HG939456,159983,160085;CP007631,159983,160085;CP007632,159983,160085;CP006910,159983,160085;CP007572,159983,160085;CP007571,159983,160085;CP007570,159983,160085;FO393392,159983,160085;CP011325,159983,160085;CP011326…
CP010319	Mauve	SHARED	161232	161332	.	.	.	Notes=Lenght100	AL732656,161232,161332;AE009948,161232,161332;CP000114,161232,161332;CP003810,161232,161332;CP003919,161232,161332;HF952106,161232,161332;HF952105,161232,161332;CP007482,161232,161332;CP007565,161232,161332;HG939456,161232,161332;CP007631,161232,161332;CP007632,161232,161332;CP006910,161232,161332;CP007572,161232,161332;CP007571,161232,161332;CP007570,161232,161332;FO393392,161232,161332;CP010867…
CP010319	Mauve	SHARED	161333	163127	.	.	.	Notes=Lenght1794	AL732656,161333,163127;AE009948,161333,163127;CP000114,161333,163127;CP003810,161333,163127;CP003919,161333,163127;HF952106,161333,163127;HF952105,161333,163127;CP007482,161333,163127;CP007565,161333,163127;HG939456,161333,163127;CP007632,161333,163127;CP006910,161333,163127;CP007572,161333,163127;CP007571,161333,163127;CP007570,161333,163127;FO393392,161333,163127;CP011325,161333,163127;CP011326…
CP010319	Mauve	SHARED	163832	164581	.	.	.	Notes=Lenght749	AL732656,163832,164581;CP003810,163832,164581;CP003919,163832,164581;HF952104,163832,164581;HF952106,163832,164581;HF952105,163832,164581;CP007482,163832,164581;CP007565,163832,164581;HG939456,163832,164581;CP006910,163832,164581;CP007572,163832,164581;CP007571,163832,164581;CP007570,163832,164581;FO393392,163832,164581;CP010867,163832,164581;CP011325,163832,164581;CP011327,163832,164581;CP011328…
CP010319	Mauve	SHARED	184761	184771	.	.	.	Notes=Lenght10	AL732656,184761,184771;AE009948,184761,184771;CP000114,184761,184771;CP003810,184761,184771;CP003919,184761,184771;HF952104,184761,184771;HF952106,184761,184771;HF952105,184761,184771;CP007482,184761,184771;CP007565,184761,184771;CP007631,184761,184771;CP007632,184761,184771;CP006910,184761,184771;CP007572,184761,184771;CP007571,184761,184771;CP007570,184761,184771;FO393392,184761,184771;CP010867…
CP010319	Mauve	SHARED	185278	185425	.	.	.	Notes=Lenght147	AL732656,185278,185425;AE009948,185278,185425;CP000114,185278,185425;CP003810,185278,185425;CP003919,185278,185425;HF952104,185278,185425;HF952106,185278,185425;HF952105,185278,185425;CP007482,185278,185425;CP007565,185278,185425;CP007631,185278,185425;CP007632,185278,185425;CP006910,185278,185425;CP007572,185278,185425;CP007571,185278,185425;CP007570,185278,185425;FO393392,185278,185425;CP010867…
CP010319	Mauve	SHARED	187946	187965	.	.	.	Notes=Lenght19	AL732656,187946,187965;AE009948,187946,187965;CP000114,187946,187965;CP003810,187946,187965;CP003919,187946,187965;HF952104,187946,187965;CP007482,187946,187965;CP007565,187946,187965;HG939456,187946,187965;CP007631,187946,187965;CP007632,187946,187965;FO393392,187946,187965;CP010867,187946,187965;CP011325,187946,187965;CP011326,187946,187965;CP011327,187946,187965;CP011328,187946,187965;CP011329…
CP010319	Mauve	SHARED	188163	188621	.	.	.	Notes=Lenght458	AL732656,188163,188621;AE009948,188163,188621;CP000114,188163,188621;CP003810,188163,188621;CP003919,188163,188621;HF952104,188163,188621;HF952106,188163,188621;HF952105,188163,188621;CP007482,188163,188621;CP007565,188163,188621;HG939456,188163,188621;CP007631,188163,188621;CP007632,188163,188621;FO393392,188163,188621;CP010867,188163,188621;CP011325,188163,188621;CP011326,188163,188621;CP011327…
CP010319	Mauve	SHARED	189172	189189	.	.	.	Notes=Lenght17	AL732656,189172,189189;AE009948,189172,189189;CP000114,189172,189189;CP003810,189172,189189;CP003919,189172,189189;HF952104,189172,189189;HF952106,189172,189189;HF952105,189172,189189;HG939456,189172,189189;CP007631,189172,189189;CP007632,189172,189189;CP006910,189172,189189;CP007572,189172,189189;CP007571,189172,189189;CP007570,189172,189189;CP010867,189172,189189;CP011325,189172,189189;CP011326…
CP010319	Mauve	SHARED	195849	196232	.	.	.	Notes=Lenght383	AL732656,195849,196232;AE009948,195849,196232;CP000114,195849,196232;CP003810,195849,196232;CP003919,195849,196232;HF952104,195849,196232;HF952106,195849,196232;HF952105,195849,196232;HG939456,195849,196232;CP007631,195849,196232;CP007632,195849,196232;CP006910,195849,196232;CP007572,195849,196232;CP007571,195849,196232;CP007570,195849,196232;CP010867,195849,196232;CP011325,195849,196232;CP011326…
CP010319	Mauve	SHARED	197353	197370	.	.	.	Notes=Lenght17	AE009948,197353,197370;CP000114,197353,197370;CP003810,197353,197370;CP003919,197353,197370;HF952104,197353,197370;HF952106,197353,197370;HF952105,197353,197370;CP007482,197353,197370;CP007565,197353,197370;HG939456,197353,197370;CP007631,197353,197370;CP007632,197353,197370;CP006910,197353,197370;FO393392,197353,197370;CP010867,197353,197370;CP011325,197353,197370;CP011326,197353,197370;CP011327…
CP010319	Mauve	SHARED	208559	209295	.	.	.	Notes=Lenght736	AL732656,208559,209295;AE009948,208559,209295;CP000114,208559,209295;CP003810,208559,209295;HF952104,208559,209295;HF952106,208559,209295;HF952105,208559,209295;CP007482,208559,209295;CP007565,208559,209295;HG939456,208559,209295;CP007631,208559,209295;CP007632,208559,209295;CP006910,208559,209295;CP007572,208559,209295;CP007571,208559,209295;CP007570,208559,209295;FO393392,208559,209295;CP010867…
CP010319	Mauve	SHARED	225831	225848	.	.	.	Notes=Lenght17	CP003919,225831,225848;HF952106,225831,225848;HF952105,225831,225848;CP007482,225831,225848;CP007565,225831,225848;HG939456,225831,225848;CP007632,225831,225848;CP006910,225831,225848;FO393392,225831,225848;CP011328,225831,225848;CP013202,225831,225848;
CP010319	Mauve	SHARED	226095	226181	.	.	.	Notes=Lenght86	CP003919,226095,226181;HF952106,226095,226181;HF952105,226095,226181;CP007482,226095,226181;CP007565,226095,226181;HG939456,226095,226181;CP007632,226095,226181;CP006910,226095,226181;FO393392,226095,226181;CP011328,226095,226181;CP013202,226095,226181;
CP010319	Mauve	SHARED	231099	231164	.	.	.	Notes=Lenght65	AL732656,231099,231164;AE009948,231099,231164;CP000114,231099,231164;CP003810,231099,231164;HF952104,231099,231164;HF952106,231099,231164;HF952105,231099,231164;CP007482,231099,231164;CP007565,231099,231164;HG939456,231099,231164;CP007631,231099,231164;CP007632,231099,231164;CP006910,231099,231164;CP007572,231099,231164;CP007571,231099,231164;CP007570,231099,231164;FO393392,231099,231164;CP010867…
CP010319	Mauve	SHARED	231732	232030	.	.	.	Notes=Lenght298	AL732656,231732,232030;AE009948,231732,232030;CP000114,231732,232030;CP003810,231732,232030;CP003919,231732,232030;HF952104,231732,232030;HF952106,231732,232030;HF952105,231732,232030;HG939456,231732,232030;CP007631,231732,232030;CP007632,231732,232030;CP006910,231732,232030;CP007572,231732,232030;CP007571,231732,232030;CP007570,231732,232030;CP010867,231732,232030;CP011325,231732,232030;CP011326…
CP010319	Mauve	SHARED	238186	238470	.	.	.	Notes=Lenght284	AL732656,238186,238470;AE009948,238186,238470;CP000114,238186,238470;CP003810,238186,238470;CP003919,238186,238470;HF952104,238186,238470;HF952106,238186,238470;HF952105,238186,238470;HG939456,238186,238470;CP007631,238186,238470;CP007632,238186,238470;CP006910,238186,238470;CP007572,238186,238470;CP007571,238186,238470;CP007570,238186,238470;CP010867,238186,238470;CP011325,238186,238470;CP011326…
CP010319	Mauve	SHARED	238471	239216	.	.	.	Notes=Lenght745	AL732656,238471,239216;AE009948,238471,239216;CP000114,238471,239216;CP003810,238471,239216;CP003919,238471,239216;HF952104,238471,239216;HF952106,238471,239216;HF952105,238471,239216;HG939456,238471,239216;CP007631,238471,239216;CP007632,238471,239216;CP006910,238471,239216;CP007572,238471,239216;CP007571,238471,239216;CP007570,238471,239216;CP010867,238471,239216;CP011325,238471,239216;CP011326…
CP010319	Mauve	SHARED	239217	239269	.	.	.	Notes=Lenght52	AE009948,239217,239269;CP000114,239217,239269;CP003810,239217,239269;CP003919,239217,239269;HF952104,239217,239269;HF952106,239217,239269;HF952105,239217,239269;HG939456,239217,239269;CP007631,239217,239269;CP007632,239217,239269;CP006910,239217,239269;CP007572,239217,239269;CP007571,239217,239269;CP007570,239217,239269;CP010867,239217,239269;CP011325,239217,239269;CP011326,239217,239269;CP011327…
CP010319	Mauve	SHARED	239270	239666	.	.	.	Notes=Lenght396	AE009948,239270,239666;CP000114,239270,239666;CP003810,239270,239666;CP003919,239270,239666;HF952104,239270,239666;HF952106,239270,239666;HF952105,239270,239666;HG939456,239270,239666;CP007631,239270,239666;CP006910,239270,239666;CP007572,239270,239666;CP007571,239270,239666;CP007570,239270,239666;CP010867,239270,239666;CP011325,239270,239666;CP011326,239270,239666;CP011327,239270,239666;CP011329…
CP010319	Mauve	SHARED	242412	243429	.	.	.	Notes=Lenght1017	AE009948,242412,243429;CP000114,242412,243429;CP003810,242412,243429;HF952104,242412,243429;HF952106,242412,243429;HF952105,242412,243429;CP007631,242412,243429;CP010867,242412,243429;CP011325,242412,243429;CP011326,242412,243429;CP011327,242412,243429;CP011329,242412,243429;CP012419,242412,243429;CP013202,242412,243429;
CP010319	Mauve	SHARED	243430	243591	.	.	.	Notes=Lenght161	AE009948,243430,243591;CP000114,243430,243591;CP003810,243430,243591;CP003919,243430,243591;HF952104,243430,243591;HF952106,243430,243591;HF952105,243430,243591;CP007631,243430,243591;CP010867,243430,243591;CP011325,243430,243591;CP011326,243430,243591;CP011327,243430,243591;CP011329,243430,243591;CP012419,243430,243591;CP013202,243430,243591;
CP010319	Mauve	SHARED	243592	244900	.	.	.	Notes=Lenght1308	AE009948,243592,244900;CP000114,243592,244900;CP003810,243592,244900;CP003919,243592,244900;HF952104,243592,244900;HF952106,243592,244900;HF952105,243592,244900;HG939456,243592,244900;CP007631,243592,244900;CP010867,243592,244900;CP011325,243592,244900;CP011326,243592,244900;CP011327,243592,244900;CP011329,243592,244900;CP012419,243592,244900;CP013202,243592,244900;
CP010319	Mauve	SHARED	244901	245060	.	.	.	Notes=Lenght159	AE009948,244901,245060;CP000114,244901,245060;CP003810,244901,245060;CP003919,244901,245060;HF952104,244901,245060;HF952106,244901,245060;HF952105,244901,245060;CP007482,244901,245060;CP007565,244901,245060;HG939456,244901,245060;CP007631,244901,245060;FO393392,244901,245060;CP010867,244901,245060;CP011325,244901,245060;CP011326,244901,245060;CP011327,244901,245060;CP011328,244901,245060;CP011329…
CP010319	Mauve	SHARED	246831	246875	.	.	.	Notes=Lenght44	AE009948,246831,246875;CP000114,246831,246875;CP003810,246831,246875;CP003919,246831,246875;HF952104,246831,246875;HF952106,246831,246875;HF952105,246831,246875;CP007482,246831,246875;CP007565,246831,246875;HG939456,246831,246875;CP007631,246831,246875;FO393392,246831,246875;CP010867,246831,246875;CP011325,246831,246875;CP011326,246831,246875;CP011327,246831,246875;CP011328,246831,246875;CP011329…
CP010319	Mauve	SHARED	246876	246897	.	.	.	Notes=Lenght21	AE009948,246876,246897;CP000114,246876,246897;CP003810,246876,246897;CP003919,246876,246897;HF952104,246876,246897;HF952106,246876,246897;HF952105,246876,246897;CP007482,246876,246897;CP007565,246876,246897;HG939456,246876,246897;CP007631,246876,246897;CP007632,246876,246897;FO393392,246876,246897;CP010867,246876,246897;CP011325,246876,246897;CP011326,246876,246897;CP011327,246876,246897;CP011328…
CP010319	Mauve	SHARED	246898	246934	.	.	.	Notes=Lenght36	AL732656,246898,246934;AE009948,246898,246934;CP000114,246898,246934;CP003810,246898,246934;CP003919,246898,246934;HF952104,246898,246934;HF952106,246898,246934;HF952105,246898,246934;CP007482,246898,246934;CP007565,246898,246934;HG939456,246898,246934;CP007631,246898,246934;CP007632,246898,246934;CP007572,246898,246934;CP007571,246898,246934;CP007570,246898,246934;FO393392,246898,246934;CP010867…
CP010319	Mauve	SHARED	249401	251324	.	.	.	Notes=Lenght1923	AL732656,249401,251324;AE009948,249401,251324;CP000114,249401,251324;CP003810,249401,251324;HF952104,249401,251324;HF952106,249401,251324;HF952105,249401,251324;HG939456,249401,251324;CP007631,249401,251324;CP007632,249401,251324;CP006910,249401,251324;CP007572,249401,251324;CP007571,249401,251324;CP007570,249401,251324;CP010867,249401,251324;CP011325,249401,251324;CP011326,249401,251324;CP011327…
CP010319	Mauve	SHARED	252981	253004	.	.	.	Notes=Lenght23	AL732656,252981,253004;AE009948,252981,253004;CP000114,252981,253004;CP003810,252981,253004;HF952104,252981,253004;HF952106,252981,253004;HF952105,252981,253004;CP007482,252981,253004;CP007565,252981,253004;HG939456,252981,253004;CP007631,252981,253004;CP007632,252981,253004;CP006910,252981,253004;CP007572,252981,253004;CP007571,252981,253004;CP007570,252981,253004;FO393392,252981,253004;CP010867…
CP010319	Mauve	SHARED	263826	264398	.	.	.	Notes=Lenght572	AL732656,263826,264398;AE009948,263826,264398;CP000114,263826,264398;CP003810,263826,264398;HF952104,263826,264398;HF952106,263826,264398;HF952105,263826,264398;HG939456,263826,264398;CP007631,263826,264398;CP007632,263826,264398;CP006910,263826,264398;CP007572,263826,264398;CP007571,263826,264398;CP007570,263826,264398;CP010867,263826,264398;CP011325,263826,264398;CP011326,263826,264398;CP011327…
CP010319	Mauve	SHARED	267701	268068	.	.	.	Notes=Lenght367	AL732656,267701,268068;AE009948,267701,268068;CP000114,267701,268068;CP003810,267701,268068;HF952104,267701,268068;HF952106,267701,268068;HF952105,267701,268068;CP007482,267701,268068;CP007565,267701,268068;HG939456,267701,268068;CP007631,267701,268068;CP007632,267701,268068;CP006910,267701,268068;CP007572,267701,268068;CP007571,267701,268068;CP007570,267701,268068;FO393392,267701,268068;CP010867…
CP010319	Mauve	SHARED	268069	268224	.	.	.	Notes=Lenght155	AL732656,268069,268224;AE009948,268069,268224;CP000114,268069,268224;CP003810,268069,268224;HF952104,268069,268224;HF952106,268069,268224;HF952105,268069,268224;HG939456,268069,268224;CP007631,268069,268224;CP007632,268069,268224;CP006910,268069,268224;CP007572,268069,268224;CP007571,268069,268224;CP007570,268069,268224;CP010867,268069,268224;CP011325,268069,268224;CP011326,268069,268224;CP011327…
CP010319	Mauve	SHARED	273945	275052	.	.	.	Notes=Lenght1107	AL732656,273945,275052;AE009948,273945,275052;CP000114,273945,275052;CP003810,273945,275052;CP003919,273945,275052;HF952104,273945,275052;HF952106,273945,275052;HF952105,273945,275052;HG939456,273945,275052;CP007631,273945,275052;CP007632,273945,275052;CP006910,273945,275052;CP007572,273945,275052;CP007571,273945,275052;CP007570,273945,275052;CP010867,273945,275052;CP011325,273945,275052;CP011326…
CP010319	Mauve	SHARED	291070	291160	.	.	.	Notes=Lenght90	AL732656,291070,291160;AE009948,291070,291160;CP000114,291070,291160;CP003810,291070,291160;HF952104,291070,291160;HF952106,291070,291160;HF952105,291070,291160;CP007482,291070,291160;CP007565,291070,291160;HG939456,291070,291160;CP007631,291070,291160;CP007632,291070,291160;CP006910,291070,291160;CP007572,291070,291160;CP007571,291070,291160;CP007570,291070,291160;FO393392,291070,291160;CP010867…
CP010319	Mauve	SHARED	302449	303802	.	.	.	Notes=Lenght1353	AL732656,302449,303802;AE009948,302449,303802;CP000114,302449,303802;CP003810,302449,303802;CP003919,302449,303802;HF952104,302449,303802;HF952106,302449,303802;HF952105,302449,303802;CP007482,302449,303802;CP007565,302449,303802;HG939456,302449,303802;CP007631,302449,303802;CP006910,302449,303802;CP007572,302449,303802;CP007571,302449,303802;CP007570,302449,303802;FO393392,302449,303802;CP010867…
CP010319	Mauve	SHARED	303803	303959	.	.	.	Notes=Lenght156	AL732656,303803,303959;AE009948,303803,303959;CP000114,303803,303959;CP003810,303803,303959;CP003919,303803,303959;HF952104,303803,303959;HF952106,303803,303959;HF952105,303803,303959;CP007482,303803,303959;CP007565,303803,303959;HG939456,303803,303959;CP007631,303803,303959;CP006910,303803,303959;CP007572,303803,303959;CP007571,303803,303959;CP007570,303803,303959;FO393392,303803,303959;CP010867…
CP010319	Mauve	SHARED	304124	304165	.	.	.	Notes=Lenght41	AL732656,304124,304165;AE009948,304124,304165;CP000114,304124,304165;CP003810,304124,304165;CP003919,304124,304165;HF952104,304124,304165;HF952106,304124,304165;CP007482,304124,304165;CP007565,304124,304165;HG939456,304124,304165;CP007631,304124,304165;CP007632,304124,304165;CP006910,304124,304165;CP007572,304124,304165;CP007571,304124,304165;CP007570,304124,304165;FO393392,304124,304165;CP010867…
CP010319	Mauve	SHARED	304166	304201	.	.	.	Notes=Lenght35	AL732656,304166,304201;AE009948,304166,304201;CP000114,304166,304201;CP003810,304166,304201;CP003919,304166,304201;HF952104,304166,304201;HF952106,304166,304201;CP007482,304166,304201;CP007565,304166,304201;CP007631,304166,304201;CP006910,304166,304201;CP007572,304166,304201;CP007571,304166,304201;CP007570,304166,304201;FO393392,304166,304201;CP010867,304166,304201;CP011325,304166,304201;CP011326…
CP010319	Mauve	SHARED	304219	304230	.	.	.	Notes=Lenght11	AL732656,304219,304230;AE009948,304219,304230;CP000114,304219,304230;CP003810,304219,304230;HF952104,304219,304230;HF952106,304219,304230;HF952105,304219,304230;CP007482,304219,304230;CP007565,304219,304230;HG939456,304219,304230;CP007631,304219,304230;CP007632,304219,304230;CP006910,304219,304230;CP007572,304219,304230;CP007571,304219,304230;CP007570,304219,304230;FO393392,304219,304230;CP010867…
CP010319	Mauve	SHARED	322741	328318	.	.	.	Notes=Lenght5577	AL732656,322741,328318;AE009948,322741,328318;CP000114,322741,328318;CP003810,322741,328318;HF952104,322741,328318;HF952106,322741,328318;HF952105,322741,328318;HG939456,322741,328318;CP007631,322741,328318;CP007632,322741,328318;CP006910,322741,328318;CP007572,322741,328318;CP007571,322741,328318;CP007570,322741,328318;CP010867,322741,328318;CP011325,322741,328318;CP011326,322741,328318;CP011327…
CP010319	Mauve	SHARED	334053	334088	.	.	.	Notes=Lenght35	AL732656,334053,334088;AE009948,334053,334088;CP000114,334053,334088;CP003810,334053,334088;CP003919,334053,334088;HF952104,334053,334088;HF952106,334053,334088;HF952105,334053,334088;CP007482,334053,334088;CP007565,334053,334088;HG939456,334053,334088;CP007631,334053,334088;CP007632,334053,334088;CP006910,334053,334088;CP007572,334053,334088;CP007571,334053,334088;CP007570,334053,334088;FO393392…
CP010319	Mauve	SHARED	334089	334139	.	.	.	Notes=Lenght50	AL732656,334089,334139;AE009948,334089,334139;CP000114,334089,334139;CP003810,334089,334139;CP003919,334089,334139;HF952104,334089,334139;HF952106,334089,334139;HF952105,334089,334139;CP007482,334089,334139;CP007565,334089,334139;HG939456,334089,334139;CP007631,334089,334139;CP007632,334089,334139;CP006910,334089,334139;CP007572,334089,334139;CP007571,334089,334139;CP007570,334089,334139;FO393392…
CP010319	Mauve	SHARED	334140	334197	.	.	.	Notes=Lenght57	AL732656,334140,334197;AE009948,334140,334197;CP003810,334140,334197;CP003919,334140,334197;HF952104,334140,334197;HF952106,334140,334197;HF952105,334140,334197;CP007482,334140,334197;CP007565,334140,334197;HG939456,334140,334197;CP007631,334140,334197;CP007632,334140,334197;CP006910,334140,334197;CP007572,334140,334197;CP007571,334140,334197;CP007570,334140,334197;FO393392,334140,334197;CP010867…
CP010319	Mauve	SHARED	334198	334577	.	.	.	Notes=Lenght379	AL732656,334198,334577;AE009948,334198,334577;CP003810,334198,334577;CP003919,334198,334577;HF952104,334198,334577;HF952106,334198,334577;HF952105,334198,334577;CP007482,334198,334577;CP007565,334198,334577;HG939456,334198,334577;CP007631,334198,334577;CP007632,334198,334577;CP006910,334198,334577;CP007572,334198,334577;CP007571,334198,334577;CP007570,334198,334577;FO393392,334198,334577;CP010867…
CP010319	Mauve	SHARED	334578	334671	.	.	.	Notes=Lenght93	AL732656,334578,334671;AE009948,334578,334671;CP000114,334578,334671;CP003810,334578,334671;CP003919,334578,334671;HF952104,334578,334671;HF952106,334578,334671;HF952105,334578,334671;CP007482,334578,334671;CP007565,334578,334671;HG939456,334578,334671;CP007631,334578,334671;CP007632,334578,334671;CP006910,334578,334671;CP007572,334578,334671;CP007571,334578,334671;CP007570,334578,334671;FO393392…
CP010319	Mauve	SHARED	334672	334787	.	.	.	Notes=Lenght115	AL732656,334672,334787;AE009948,334672,334787;CP000114,334672,334787;CP003810,334672,334787;CP003919,334672,334787;HF952104,334672,334787;HF952106,334672,334787;HF952105,334672,334787;CP007482,334672,334787;CP007565,334672,334787;HG939456,334672,334787;CP007631,334672,334787;CP007632,334672,334787;CP006910,334672,334787;CP007572,334672,334787;CP007571,334672,334787;CP007570,334672,334787;FO393392…
CP010319	Mauve	SHARED	334838	334869	.	.	.	Notes=Lenght31	AL732656,334838,334869;AE009948,334838,334869;CP000114,334838,334869;CP003810,334838,334869;CP003919,334838,334869;HF952104,334838,334869;HF952106,334838,334869;HF952105,334838,334869;CP007482,334838,334869;HG939456,334838,334869;CP007631,334838,334869;CP007632,334838,334869;CP006910,334838,334869;CP007572,334838,334869;CP007571,334838,334869;CP007570,334838,334869;FO393392,334838,334869;CP010867…
CP010319	Mauve	SHARED	334990	335191	.	.	.	Notes=Lenght201	AL732656,334990,335191;AE009948,334990,335191;CP000114,334990,335191;CP003810,334990,335191;CP003919,334990,335191;HF952104,334990,335191;HF952106,334990,335191;HF952105,334990,335191;CP007482,334990,335191;CP007565,334990,335191;HG939456,334990,335191;CP007631,334990,335191;CP007632,334990,335191;CP006910,334990,335191;CP007572,334990,335191;CP007571,334990,335191;CP007570,334990,335191;FO393392…
CP010319	Mauve	SHARED	335192	335220	.	.	.	Notes=Lenght28	AE009948,335192,335220;CP000114,335192,335220;CP003810,335192,335220;CP003919,335192,335220;HF952104,335192,335220;HF952106,335192,335220;HF952105,335192,335220;CP007482,335192,335220;CP007565,335192,335220;HG939456,335192,335220;CP007631,335192,335220;CP007632,335192,335220;CP006910,335192,335220;FO393392,335192,335220;CP010867,335192,335220;CP011325,335192,335220;CP011326,335192,335220;CP011328…
CP010319	Mauve	SHARED	335322	335387	.	.	.	Notes=Lenght65	AL732656,335322,335387;AE009948,335322,335387;CP000114,335322,335387;CP003810,335322,335387;CP003919,335322,335387;HF952104,335322,335387;HF952106,335322,335387;HF952105,335322,335387;CP007482,335322,335387;CP007565,335322,335387;HG939456,335322,335387;CP007631,335322,335387;CP007632,335322,335387;CP006910,335322,335387;CP007572,335322,335387;CP007571,335322,335387;CP007570,335322,335387;FO393392…
CP010319	Mauve	SHARED	335388	335589	.	.	.	Notes=Lenght201	AL732656,335388,335589;AE009948,335388,335589;CP003810,335388,335589;CP003919,335388,335589;HF952104,335388,335589;HF952106,335388,335589;HF952105,335388,335589;CP007482,335388,335589;CP007565,335388,335589;HG939456,335388,335589;CP007631,335388,335589;CP007632,335388,335589;CP006910,335388,335589;CP007572,335388,335589;CP007571,335388,335589;CP007570,335388,335589;FO393392,335388,335589;CP010867…
CP010319	Mauve	SHARED	335839	336085	.	.	.	Notes=Lenght246	AL732656,335839,336085;AE009948,335839,336085;CP000114,335839,336085;CP003810,335839,336085;CP003919,335839,336085;HF952104,335839,336085;HF952106,335839,336085;HF952105,335839,336085;CP007482,335839,336085;CP007565,335839,336085;HG939456,335839,336085;CP007631,335839,336085;CP007632,335839,336085;CP006910,335839,336085;CP007572,335839,336085;CP007571,335839,336085;CP007570,335839,336085;FO393392…
CP010319	Mauve	SHARED	336090	336135	.	.	.	Notes=Lenght45	AE009948,336090,336135;CP003919,336090,336135;HF952104,336090,336135;HF952106,336090,336135;HF952105,336090,336135;CP007482,336090,336135;CP007565,336090,336135;HG939456,336090,336135;CP007631,336090,336135;CP007632,336090,336135;CP006910,336090,336135;FO393392,336090,336135;CP010867,336090,336135;CP011325,336090,336135;CP011326,336090,336135;CP011328,336090,336135;CP011329,336090,336135;CP013202…
CP010319	Mauve	SHARED	336136	336156	.	.	.	Notes=Lenght20	AL732656,336136,336156;AE009948,336136,336156;CP000114,336136,336156;CP003919,336136,336156;HF952104,336136,336156;HF952106,336136,336156;HF952105,336136,336156;CP007482,336136,336156;CP007565,336136,336156;HG939456,336136,336156;CP007631,336136,336156;CP007632,336136,336156;CP006910,336136,336156;CP007572,336136,336156;CP007571,336136,336156;CP007570,336136,336156;FO393392,336136,336156;CP010867…
CP010319	Mauve	SHARED	336157	336256	.	.	.	Notes=Lenght99	AE009948,336157,336256;CP003919,336157,336256;HF952104,336157,336256;HF952106,336157,336256;HF952105,336157,336256;CP007482,336157,336256;CP007565,336157,336256;HG939456,336157,336256;CP007631,336157,336256;CP007632,336157,336256;CP006910,336157,336256;FO393392,336157,336256;CP010867,336157,336256;CP011328,336157,336256;CP011329,336157,336256;CP012419,336157,336256;CP013202,336157,336256;
CP010319	Mauve	SHARED	336257	336318	.	.	.	Notes=Lenght61	AL732656,336257,336318;AE009948,336257,336318;CP000114,336257,336318;CP003919,336257,336318;HF952104,336257,336318;HF952106,336257,336318;HF952105,336257,336318;CP007482,336257,336318;CP007565,336257,336318;HG939456,336257,336318;CP007631,336257,336318;CP007632,336257,336318;CP006910,336257,336318;CP007572,336257,336318;CP007571,336257,336318;CP007570,336257,336318;FO393392,336257,336318;CP010867…
CP010319	Mauve	SHARED	336690	336838	.	.	.	Notes=Lenght148	AL732656,336690,336838;AE009948,336690,336838;CP000114,336690,336838;CP003810,336690,336838;CP003919,336690,336838;HF952104,336690,336838;HF952106,336690,336838;HF952105,336690,336838;CP007482,336690,336838;CP007565,336690,336838;HG939456,336690,336838;CP007631,336690,336838;CP007632,336690,336838;CP006910,336690,336838;CP007572,336690,336838;CP007571,336690,336838;CP007570,336690,336838;FO393392…
CP010319	Mauve	SHARED	337089	337108	.	.	.	Notes=Lenght19	AL732656,337089,337108;AE009948,337089,337108;CP000114,337089,337108;CP003810,337089,337108;CP003919,337089,337108;HF952104,337089,337108;HF952106,337089,337108;HF952105,337089,337108;CP007482,337089,337108;HG939456,337089,337108;CP007631,337089,337108;CP007632,337089,337108;CP006910,337089,337108;CP007572,337089,337108;CP007571,337089,337108;CP007570,337089,337108;FO393392,337089,337108;CP010867…
CP010319	Mauve	SHARED	337488	337575	.	.	.	Notes=Lenght87	AL732656,337488,337575;AE009948,337488,337575;CP000114,337488,337575;CP003919,337488,337575;HF952104,337488,337575;HF952106,337488,337575;HF952105,337488,337575;CP007482,337488,337575;CP007565,337488,337575;HG939456,337488,337575;CP007631,337488,337575;CP007632,337488,337575;CP006910,337488,337575;CP007572,337488,337575;CP007571,337488,337575;CP007570,337488,337575;FO393392,337488,337575;CP010867…
CP010319	Mauve	SHARED	337588	337687	.	.	.	Notes=Lenght99	AL732656,337588,337687;AE009948,337588,337687;CP000114,337588,337687;CP003919,337588,337687;HF952104,337588,337687;HF952106,337588,337687;HF952105,337588,337687;CP007482,337588,337687;CP007565,337588,337687;HG939456,337588,337687;CP007631,337588,337687;CP007632,337588,337687;CP006910,337588,337687;CP007572,337588,337687;CP007571,337588,337687;CP007570,337588,337687;FO393392,337588,337687;CP010867…
CP010319	Mauve	SHARED	337688	337836	.	.	.	Notes=Lenght148	AL732656,337688,337836;AE009948,337688,337836;CP000114,337688,337836;CP003919,337688,337836;HF952104,337688,337836;HF952106,337688,337836;HF952105,337688,337836;CP007482,337688,337836;CP007565,337688,337836;HG939456,337688,337836;CP007631,337688,337836;CP007632,337688,337836;CP006910,337688,337836;CP007572,337688,337836;CP007571,337688,337836;CP007570,337688,337836;FO393392,337688,337836;CP010867…
CP010319	Mauve	SHARED	337837	337871	.	.	.	Notes=Lenght34	AE009948,337837,337871;CP000114,337837,337871;CP003919,337837,337871;HF952104,337837,337871;HF952106,337837,337871;HF952105,337837,337871;CP007482,337837,337871;CP007565,337837,337871;HG939456,337837,337871;CP007631,337837,337871;CP007632,337837,337871;CP006910,337837,337871;FO393392,337837,337871;CP010867,337837,337871;CP011327,337837,337871;CP011328,337837,337871;CP011329,337837,337871;CP013202…
CP010319	Mauve	SHARED	337886	338090	.	.	.	Notes=Lenght204	AE009948,337886,338090;CP000114,337886,338090;CP003919,337886,338090;HF952104,337886,338090;HF952106,337886,338090;HF952105,337886,338090;CP007482,337886,338090;CP007565,337886,338090;HG939456,337886,338090;CP007631,337886,338090;CP007632,337886,338090;CP006910,337886,338090;FO393392,337886,338090;CP010867,337886,338090;CP011326,337886,338090;CP011327,337886,338090;CP011328,337886,338090;CP011329…
CP010319	Mauve	SHARED	351249	352320	.	.	.	Notes=Lenght1071	AL732656,351249,352320;AE009948,351249,352320;CP000114,351249,352320;CP003810,351249,352320;CP003919,351249,352320;HF952104,351249,352320;HF952106,351249,352320;HF952105,351249,352320;CP007482,351249,352320;CP007565,351249,352320;HG939456,351249,352320;CP007631,351249,352320;CP007632,351249,352320;CP006910,351249,352320;CP007571,351249,352320;CP007570,351249,352320;FO393392,351249,352320;CP010867…
CP010319	Mauve	SHARED	354526	354550	.	.	.	Notes=Lenght24	AL732656,354526,354550;AE009948,354526,354550;CP000114,354526,354550;CP003810,354526,354550;CP003919,354526,354550;HF952104,354526,354550;HF952106,354526,354550;HF952105,354526,354550;HG939456,354526,354550;CP007631,354526,354550;CP007632,354526,354550;CP006910,354526,354550;CP007572,354526,354550;CP007571,354526,354550;CP007570,354526,354550;CP010867,354526,354550;CP011325,354526,354550;CP011326…
CP010319	Mauve	SHARED	357827	357838	.	.	.	Notes=Lenght11	AL732656,357827,357838;AE009948,357827,357838;CP000114,357827,357838;CP003810,357827,357838;CP003919,357827,357838;HF952104,357827,357838;HF952106,357827,357838;HF952105,357827,357838;CP007482,357827,357838;CP007565,357827,357838;HG939456,357827,357838;CP007631,357827,357838;CP007632,357827,357838;CP006910,357827,357838;CP007572,357827,357838;CP007571,357827,357838;CP007570,357827,357838;FO393392…
CP010319	Mauve	SHARED	380850	381305	.	.	.	Notes=Lenght455	AL732656,380850,381305;AE009948,380850,381305;CP000114,380850,381305;CP003810,380850,381305;HF952104,380850,381305;HF952106,380850,381305;HF952105,380850,381305;CP007482,380850,381305;CP007565,380850,381305;HG939456,380850,381305;CP007631,380850,381305;CP007632,380850,381305;CP006910,380850,381305;CP007572,380850,381305;CP007571,380850,381305;CP007570,380850,381305;FO393392,380850,381305;CP010867…
CP010319	Mauve	SHARED	386048	386497	.	.	.	Notes=Lenght449	AL732656,386048,386497;AE009948,386048,386497;CP000114,386048,386497;CP003810,386048,386497;CP003919,386048,386497;HF952104,386048,386497;HF952106,386048,386497;HF952105,386048,386497;CP007482,386048,386497;CP007565,386048,386497;HG939456,386048,386497;CP007631,386048,386497;CP006910,386048,386497;CP007572,386048,386497;CP007571,386048,386497;CP007570,386048,386497;FO393392,386048,386497;CP010867…
CP010319	Mauve	SHARED	387247	388824	.	.	.	Notes=Lenght1577	AL732656,387247,388824;AE009948,387247,388824;CP000114,387247,388824;CP003810,387247,388824;HF952104,387247,388824;HF952106,387247,388824;HF952105,387247,388824;CP007482,387247,388824;CP007565,387247,388824;HG939456,387247,388824;CP007631,387247,388824;CP007632,387247,388824;CP006910,387247,388824;CP007572,387247,388824;CP007571,387247,388824;CP007570,387247,388824;FO393392,387247,388824;CP010867…
CP010319	Mauve	SHARED	392042	392067	.	.	.	Notes=Lenght25	AL732656,392042,392067;AE009948,392042,392067;CP000114,392042,392067;CP003810,392042,392067;HF952104,392042,392067;HF952106,392042,392067;HF952105,392042,392067;CP007482,392042,392067;CP007565,392042,392067;HG939456,392042,392067;CP007631,392042,392067;CP007632,392042,392067;CP006910,392042,392067;CP007572,392042,392067;CP007571,392042,392067;CP007570,392042,392067;FO393392,392042,392067;CP010867…
CP010319	Mauve	SHARED	395085	395134	.	.	.	Notes=Lenght49	AL732656,395085,395134;AE009948,395085,395134;CP000114,395085,395134;CP003810,395085,395134;HF952104,395085,395134;HF952106,395085,395134;HF952105,395085,395134;CP007482,395085,395134;CP007565,395085,395134;HG939456,395085,395134;CP007631,395085,395134;CP007632,395085,395134;CP006910,395085,395134;CP007572,395085,395134;CP007571,395085,395134;CP007570,395085,395134;FO393392,395085,395134;CP010867…
CP010319	Mauve	SHARED	397160	397258	.	.	.	Notes=Lenght98	AL732656,397160,397258;AE009948,397160,397258;CP000114,397160,397258;CP003810,397160,397258;CP003919,397160,397258;HF952104,397160,397258;HF952106,397160,397258;HF952105,397160,397258;CP007482,397160,397258;CP007565,397160,397258;CP007631,397160,397258;CP007632,397160,397258;CP006910,397160,397258;CP007572,397160,397258;CP007571,397160,397258;CP007570,397160,397258;FO393392,397160,397258;CP010867…
CP010319	Mauve	SHARED	402030	402121	.	.	.	Notes=Lenght91	AL732656,402030,402121;AE009948,402030,402121;CP000114,402030,402121;CP003810,402030,402121;CP003919,402030,402121;HF952104,402030,402121;HF952106,402030,402121;HF952105,402030,402121;HG939456,402030,402121;CP007631,402030,402121;CP007632,402030,402121;CP006910,402030,402121;CP007572,402030,402121;CP007571,402030,402121;CP007570,402030,402121;CP010867,402030,402121;CP011325,402030,402121;CP011326…
CP010319	Mauve	SHARED	404722	404790	.	.	.	Notes=Lenght68	AL732656,404722,404790;AE009948,404722,404790;CP000114,404722,404790;CP003810,404722,404790;HF952104,404722,404790;HF952106,404722,404790;HF952105,404722,404790;CP007482,404722,404790;CP007565,404722,404790;HG939456,404722,404790;CP007631,404722,404790;CP007632,404722,404790;CP006910,404722,404790;CP007572,404722,404790;CP007571,404722,404790;CP007570,404722,404790;FO393392,404722,404790;CP010867…
CP010319	Mauve	SHARED	404954	407404	.	.	.	Notes=Lenght2450	AE009948,404954,407404;CP000114,404954,407404;CP003810,404954,407404;CP003919,404954,407404;HF952104,404954,407404;HF952106,404954,407404;HF952105,404954,407404;CP007482,404954,407404;CP007565,404954,407404;CP007631,404954,407404;FO393392,404954,407404;CP010867,404954,407404;CP011325,404954,407404;CP011326,404954,407404;CP011327,404954,407404;CP011328,404954,407404;CP011329,404954,407404;CP012419…
CP010319	Mauve	SHARED	407405	407564	.	.	.	Notes=Lenght159	AE009948,407405,407564;CP000114,407405,407564;CP003810,407405,407564;CP003919,407405,407564;HF952104,407405,407564;HF952106,407405,407564;HF952105,407405,407564;CP007482,407405,407564;CP007565,407405,407564;CP007631,407405,407564;CP006910,407405,407564;FO393392,407405,407564;CP010867,407405,407564;CP011325,407405,407564;CP011326,407405,407564;CP011327,407405,407564;CP011328,407405,407564;CP011329…
CP010319	Mauve	SHARED	411005	411228	.	.	.	Notes=Lenght223	AL732656,411005,411228;AE009948,411005,411228;CP000114,411005,411228;CP003810,411005,411228;CP003919,411005,411228;HF952104,411005,411228;HF952106,411005,411228;HF952105,411005,411228;CP007482,411005,411228;CP007565,411005,411228;CP007631,411005,411228;CP007632,411005,411228;CP006910,411005,411228;CP007572,411005,411228;CP007571,411005,411228;CP007570,411005,411228;FO393392,411005,411228;CP010867…
CP010319	Mauve	SHARED	411423	411677	.	.	.	Notes=Lenght254	AL732656,411423,411677;AE009948,411423,411677;CP000114,411423,411677;CP003810,411423,411677;CP003919,411423,411677;HF952104,411423,411677;HF952106,411423,411677;HF952105,411423,411677;CP007482,411423,411677;CP007565,411423,411677;CP007631,411423,411677;CP007632,411423,411677;CP006910,411423,411677;CP007572,411423,411677;CP007571,411423,411677;CP007570,411423,411677;FO393392,411423,411677;CP010867…
CP010319	Mauve	SHARED	411903	412001	.	.	.	Notes=Lenght98	AL732656,411903,412001;AE009948,411903,412001;CP000114,411903,412001;CP003810,411903,412001;CP003919,411903,412001;HF952104,411903,412001;HF952106,411903,412001;HF952105,411903,412001;CP007482,411903,412001;CP007565,411903,412001;HG939456,411903,412001;CP007631,411903,412001;CP006910,411903,412001;CP007572,411903,412001;CP007571,411903,412001;CP007570,411903,412001;FO393392,411903,412001;CP010867…
CP010319	Mauve	SHARED	416149	416160	.	.	.	Notes=Lenght11	AL732656,416149,416160;AE009948,416149,416160;CP000114,416149,416160;CP003810,416149,416160;CP003919,416149,416160;HF952104,416149,416160;HF952105,416149,416160;CP007482,416149,416160;CP007565,416149,416160;HG939456,416149,416160;CP007631,416149,416160;CP007632,416149,416160;CP006910,416149,416160;CP007572,416149,416160;CP007571,416149,416160;CP007570,416149,416160;FO393392,416149,416160;CP010867…
CP010319	Mauve	SHARED	416161	416811	.	.	.	Notes=Lenght650	AL732656,416161,416811;AE009948,416161,416811;CP000114,416161,416811;CP003810,416161,416811;CP003919,416161,416811;HF952104,416161,416811;CP007482,416161,416811;CP007565,416161,416811;HG939456,416161,416811;CP007631,416161,416811;CP007632,416161,416811;CP006910,416161,416811;CP007572,416161,416811;CP007571,416161,416811;CP007570,416161,416811;FO393392,416161,416811;CP010867,416161,416811;CP011325…
CP010319	Mauve	SHARED	422472	422493	.	.	.	Notes=Lenght21	AL732656,422472,422493;AE009948,422472,422493;CP000114,422472,422493;CP003810,422472,422493;CP003919,422472,422493;HF952104,422472,422493;HF952106,422472,422493;HF952105,422472,422493;CP007482,422472,422493;HG939456,422472,422493;CP007631,422472,422493;CP007632,422472,422493;CP006910,422472,422493;CP007572,422472,422493;CP007571,422472,422493;CP007570,422472,422493;FO393392,422472,422493;CP010867…
CP010319	Mauve	SHARED	422674	423087	.	.	.	Notes=Lenght413	AL732656,422674,423087;AE009948,422674,423087;CP000114,422674,423087;CP003810,422674,423087;CP003919,422674,423087;HF952104,422674,423087;HF952106,422674,423087;HF952105,422674,423087;HG939456,422674,423087;CP007631,422674,423087;CP007632,422674,423087;CP006910,422674,423087;CP007572,422674,423087;CP007571,422674,423087;CP007570,422674,423087;CP010867,422674,423087;CP011325,422674,423087;CP011326…
CP010319	Mauve	SHARED	424679	424821	.	.	.	Notes=Lenght142	AL732656,424679,424821;AE009948,424679,424821;CP000114,424679,424821;CP003810,424679,424821;CP003919,424679,424821;HF952104,424679,424821;HF952106,424679,424821;HF952105,424679,424821;HG939456,424679,424821;CP007631,424679,424821;CP007632,424679,424821;CP006910,424679,424821;CP007572,424679,424821;CP007571,424679,424821;CP007570,424679,424821;CP010867,424679,424821;CP011325,424679,424821;CP011326…
CP010319	Mauve	SHARED	425091	425203	.	.	.	Notes=Lenght112	AL732656,425091,425203;AE009948,425091,425203;CP000114,425091,425203;CP003810,425091,425203;CP003919,425091,425203;HF952104,425091,425203;HF952106,425091,425203;CP007482,425091,425203;CP007565,425091,425203;HG939456,425091,425203;CP007631,425091,425203;CP007632,425091,425203;CP006910,425091,425203;CP007572,425091,425203;CP007571,425091,425203;CP007570,425091,425203;FO393392,425091,425203;CP010867…
CP010319	Mauve	SHARED	425204	425263	.	.	.	Notes=Lenght59	AL732656,425204,425263;CP000114,425204,425263;CP003810,425204,425263;CP003919,425204,425263;HF952104,425204,425263;HF952106,425204,425263;CP007482,425204,425263;CP007565,425204,425263;HG939456,425204,425263;CP007632,425204,425263;CP006910,425204,425263;CP007572,425204,425263;CP007571,425204,425263;CP007570,425204,425263;FO393392,425204,425263;CP010867,425204,425263;CP011325,425204,425263;CP011326…
CP010319	Mauve	SHARED	425264	425963	.	.	.	Notes=Lenght699	AL732656,425264,425963;AE009948,425264,425963;CP000114,425264,425963;CP003810,425264,425963;CP003919,425264,425963;HF952104,425264,425963;HF952106,425264,425963;CP007482,425264,425963;CP007565,425264,425963;HG939456,425264,425963;CP007631,425264,425963;CP007632,425264,425963;CP006910,425264,425963;CP007572,425264,425963;CP007571,425264,425963;CP007570,425264,425963;FO393392,425264,425963;CP010867…
CP010319	Mauve	SHARED	425964	426103	.	.	.	Notes=Lenght139	AL732656,425964,426103;AE009948,425964,426103;CP000114,425964,426103;CP003810,425964,426103;HF952104,425964,426103;HF952106,425964,426103;CP007482,425964,426103;CP007565,425964,426103;HG939456,425964,426103;CP007631,425964,426103;CP007632,425964,426103;CP006910,425964,426103;CP007572,425964,426103;CP007571,425964,426103;CP007570,425964,426103;FO393392,425964,426103;CP010867,425964,426103;CP011325…
CP010319	Mauve	SHARED	426104	428827	.	.	.	Notes=Lenght2723	AL732656,426104,428827;AE009948,426104,428827;CP000114,426104,428827;CP003810,426104,428827;CP003919,426104,428827;HF952104,426104,428827;HF952106,426104,428827;CP007482,426104,428827;CP007565,426104,428827;HG939456,426104,428827;CP007631,426104,428827;CP007632,426104,428827;CP006910,426104,428827;CP007572,426104,428827;CP007571,426104,428827;CP007570,426104,428827;FO393392,426104,428827;CP010867…
CP010319	Mauve	SHARED	460858	461357	.	.	.	Notes=Lenght499	AL732656,460858,461357;AE009948,460858,461357;CP000114,460858,461357;CP003810,460858,461357;CP003919,460858,461357;HF952104,460858,461357;HF952106,460858,461357;HF952105,460858,461357;CP007482,460858,461357;CP007565,460858,461357;HG939456,460858,461357;CP007631,460858,461357;CP006910,460858,461357;CP007572,460858,461357;CP007571,460858,461357;CP007570,460858,461357;FO393392,460858,461357;CP010867…
CP010319	Mauve	SHARED	467490	467657	.	.	.	Notes=Lenght167	AL732656,467490,467657;AE009948,467490,467657;CP000114,467490,467657;CP003810,467490,467657;HF952104,467490,467657;HF952106,467490,467657;HF952105,467490,467657;HG939456,467490,467657;CP007631,467490,467657;CP007632,467490,467657;CP006910,467490,467657;CP007572,467490,467657;CP007571,467490,467657;CP007570,467490,467657;CP010867,467490,467657;CP011325,467490,467657;CP011326,467490,467657;CP011327…
CP010319	Mauve	SHARED	471138	471552	.	.	.	Notes=Lenght414	AL732656,471138,471552;AE009948,471138,471552;CP000114,471138,471552;CP003810,471138,471552;HF952104,471138,471552;HF952106,471138,471552;HF952105,471138,471552;CP007482,471138,471552;CP007565,471138,471552;HG939456,471138,471552;CP007631,471138,471552;CP007632,471138,471552;CP006910,471138,471552;CP007572,471138,471552;CP007571,471138,471552;CP007570,471138,471552;FO393392,471138,471552;CP010867…
CP010319	Mauve	SHARED	482858	483117	.	.	.	Notes=Lenght259	AL732656,482858,483117;AE009948,482858,483117;CP000114,482858,483117;CP003810,482858,483117;HF952104,482858,483117;HF952106,482858,483117;HF952105,482858,483117;CP007482,482858,483117;CP007565,482858,483117;HG939456,482858,483117;CP007631,482858,483117;CP007632,482858,483117;CP006910,482858,483117;CP007572,482858,483117;CP007571,482858,483117;CP007570,482858,483117;FO393392,482858,483117;CP010867…
CP010319	Mauve	SHARED	483118	483303	.	.	.	Notes=Lenght185	AL732656,483118,483303;AE009948,483118,483303;CP000114,483118,483303;CP003810,483118,483303;HF952104,483118,483303;HF952106,483118,483303;HF952105,483118,483303;HG939456,483118,483303;CP007631,483118,483303;CP007632,483118,483303;CP006910,483118,483303;CP007572,483118,483303;CP007571,483118,483303;CP007570,483118,483303;CP010867,483118,483303;CP011325,483118,483303;CP011326,483118,483303;CP011327…
CP010319	Mauve	SHARED	483304	483397	.	.	.	Notes=Lenght93	AL732656,483304,483397;AE009948,483304,483397;CP000114,483304,483397;CP003810,483304,483397;HF952104,483304,483397;HF952106,483304,483397;HF952105,483304,483397;CP007482,483304,483397;CP007565,483304,483397;HG939456,483304,483397;CP007631,483304,483397;CP007632,483304,483397;CP006910,483304,483397;CP007572,483304,483397;CP007571,483304,483397;CP007570,483304,483397;FO393392,483304,483397;CP010867…
CP010319	Mauve	SHARED	498967	499013	.	.	.	Notes=Lenght46	AL732656,498967,499013;AE009948,498967,499013;CP000114,498967,499013;CP003810,498967,499013;CP003919,498967,499013;HF952104,498967,499013;HF952106,498967,499013;HF952105,498967,499013;CP007482,498967,499013;CP007565,498967,499013;CP007631,498967,499013;CP007632,498967,499013;CP006910,498967,499013;FO393392,498967,499013;CP010867,498967,499013;CP011325,498967,499013;CP011326,498967,499013;CP011327…
CP010319	Mauve	SHARED	499766	499954	.	.	.	Notes=Lenght188	AL732656,499766,499954;AE009948,499766,499954;CP000114,499766,499954;CP003810,499766,499954;HF952104,499766,499954;HF952106,499766,499954;HF952105,499766,499954;HG939456,499766,499954;CP007631,499766,499954;CP007632,499766,499954;CP006910,499766,499954;CP007572,499766,499954;CP007571,499766,499954;CP007570,499766,499954;CP010867,499766,499954;CP011325,499766,499954;CP011326,499766,499954;CP011327…
CP010319	Mauve	SHARED	516424	516504	.	.	.	Notes=Lenght80	AE009948,516424,516504;CP000114,516424,516504;CP003810,516424,516504;CP003919,516424,516504;HF952104,516424,516504;HF952106,516424,516504;HF952105,516424,516504;CP007482,516424,516504;CP007565,516424,516504;HG939456,516424,516504;CP007631,516424,516504;CP007632,516424,516504;CP006910,516424,516504;FO393392,516424,516504;CP010867,516424,516504;CP011325,516424,516504;CP011326,516424,516504;CP011327…
CP010319	Mauve	SHARED	517961	517999	.	.	.	Notes=Lenght38	AL732656,517961,517999;AE009948,517961,517999;CP000114,517961,517999;CP003810,517961,517999;HF952104,517961,517999;HF952106,517961,517999;HF952105,517961,517999;CP007482,517961,517999;CP007565,517961,517999;HG939456,517961,517999;CP007631,517961,517999;CP007632,517961,517999;CP006910,517961,517999;CP007572,517961,517999;CP007571,517961,517999;CP007570,517961,517999;FO393392,517961,517999;CP010867…
CP010319	Mauve	SHARED	521455	521495	.	.	.	Notes=Lenght40	AL732656,521455,521495;AE009948,521455,521495;CP000114,521455,521495;CP003810,521455,521495;HF952104,521455,521495;HF952106,521455,521495;HF952105,521455,521495;CP007482,521455,521495;CP007565,521455,521495;HG939456,521455,521495;CP007631,521455,521495;CP007632,521455,521495;CP006910,521455,521495;CP007572,521455,521495;CP007571,521455,521495;CP007570,521455,521495;FO393392,521455,521495;CP010867…
CP010319	Mauve	SHARED	521496	521557	.	.	.	Notes=Lenght61	AL732656,521496,521557;AE009948,521496,521557;CP000114,521496,521557;CP003810,521496,521557;HF952104,521496,521557;HF952106,521496,521557;HF952105,521496,521557;HG939456,521496,521557;CP007631,521496,521557;CP007632,521496,521557;CP006910,521496,521557;CP007572,521496,521557;CP007571,521496,521557;CP007570,521496,521557;CP010867,521496,521557;CP011325,521496,521557;CP011326,521496,521557;CP011327…
CP010319	Mauve	SHARED	525262	525317	.	.	.	Notes=Lenght55	AE009948,525262,525317;CP000114,525262,525317;CP003810,525262,525317;CP003919,525262,525317;HF952104,525262,525317;HF952106,525262,525317;HF952105,525262,525317;CP007482,525262,525317;CP007565,525262,525317;HG939456,525262,525317;CP007631,525262,525317;CP007632,525262,525317;CP006910,525262,525317;FO393392,525262,525317;CP010867,525262,525317;CP011325,525262,525317;CP011326,525262,525317;CP011327…
CP010319	Mauve	SHARED	527391	527433	.	.	.	Notes=Lenght42	AL732656,527391,527433;AE009948,527391,527433;CP000114,527391,527433;CP003810,527391,527433;HF952104,527391,527433;HF952106,527391,527433;HF952105,527391,527433;HG939456,527391,527433;CP007631,527391,527433;CP007632,527391,527433;CP006910,527391,527433;CP007572,527391,527433;CP007571,527391,527433;CP007570,527391,527433;CP010867,527391,527433;CP011325,527391,527433;CP011326,527391,527433;CP011327…
CP010319	Mauve	SHARED	549715	549744	.	.	.	Notes=Lenght29	AL732656,549715,549744;AE009948,549715,549744;CP000114,549715,549744;CP003810,549715,549744;CP003919,549715,549744;HF952104,549715,549744;HF952106,549715,549744;HF952105,549715,549744;HG939456,549715,549744;CP007631,549715,549744;CP007632,549715,549744;CP006910,549715,549744;CP007572,549715,549744;CP007571,549715,549744;CP007570,549715,549744;CP010867,549715,549744;CP011325,549715,549744;CP011326…
CP010319	Mauve	SHARED	556207	556219	.	.	.	Notes=Lenght12	AE009948,556207,556219;CP000114,556207,556219;CP003810,556207,556219;CP003919,556207,556219;HF952104,556207,556219;HF952106,556207,556219;HF952105,556207,556219;CP007482,556207,556219;CP007565,556207,556219;HG939456,556207,556219;CP007631,556207,556219;CP007632,556207,556219;CP006910,556207,556219;CP007572,556207,556219;CP007571,556207,556219;CP007570,556207,556219;FO393392,556207,556219;CP010867…
CP010319	Mauve	SHARED	556220	556342	.	.	.	Notes=Lenght122	AE009948,556220,556342;CP000114,556220,556342;CP003810,556220,556342;CP003919,556220,556342;HF952104,556220,556342;HF952106,556220,556342;HF952105,556220,556342;CP007482,556220,556342;CP007565,556220,556342;HG939456,556220,556342;CP007631,556220,556342;CP007632,556220,556342;CP006910,556220,556342;FO393392,556220,556342;CP010867,556220,556342;CP011325,556220,556342;CP011326,556220,556342;CP011327…
CP010319	Mauve	SHARED	575294	575419	.	.	.	Notes=Lenght125	AL732656,575294,575419;AE009948,575294,575419;CP000114,575294,575419;CP003810,575294,575419;CP003919,575294,575419;HF952104,575294,575419;HF952106,575294,575419;HF952105,575294,575419;HG939456,575294,575419;CP007631,575294,575419;CP007632,575294,575419;CP006910,575294,575419;CP007572,575294,575419;CP007571,575294,575419;CP007570,575294,575419;CP010867,575294,575419;CP011325,575294,575419;CP011326…
CP010319	Mauve	SHARED	575422	575509	.	.	.	Notes=Lenght87	AL732656,575422,575509;AE009948,575422,575509;CP000114,575422,575509;CP003810,575422,575509;HF952104,575422,575509;HF952105,575422,575509;HG939456,575422,575509;CP007631,575422,575509;CP007632,575422,575509;CP006910,575422,575509;CP007572,575422,575509;CP007571,575422,575509;CP007570,575422,575509;CP010867,575422,575509;CP011325,575422,575509;CP011326,575422,575509;CP011327,575422,575509;CP011329…
CP010319	Mauve	SHARED	581215	581235	.	.	.	Notes=Lenght20	AL732656,581215,581235;CP003919,581215,581235;HF952106,581215,581235;HF952105,581215,581235;CP007482,581215,581235;CP007565,581215,581235;HG939456,581215,581235;CP006910,581215,581235;CP007572,581215,581235;CP007571,581215,581235;CP007570,581215,581235;FO393392,581215,581235;CP011328,581215,581235;CP013202,581215,581235;
CP010319	Mauve	SHARED	581238	581261	.	.	.	Notes=Lenght23	AL732656,581238,581261;CP003919,581238,581261;HF952106,581238,581261;HF952105,581238,581261;CP007482,581238,581261;CP007565,581238,581261;HG939456,581238,581261;CP006910,581238,581261;CP007572,581238,581261;CP007571,581238,581261;CP007570,581238,581261;FO393392,581238,581261;CP011328,581238,581261;CP013202,581238,581261;
CP010319	Mauve	SHARED	581262	581291	.	.	.	Notes=Lenght29	CP003919,581262,581291;CP007482,581262,581291;CP007565,581262,581291;CP006910,581262,581291;CP007572,581262,581291;CP007571,581262,581291;CP007570,581262,581291;FO393392,581262,581291;CP011328,581262,581291;CP013202,581262,581291;
CP010319	Mauve	SHARED	1219756	1219809	.	.	.	Notes=Lenght53	AE009948,1219756,1219809;CP000114,1219756,1219809;HF952104,1219756,1219809;CP007631,1219756,1219809;CP010867,1219756,1219809;CP011329,1219756,1219809;CP012419,1219756,1219809;CP013202,1219756,1219809;
CP010319	Mauve	SHARED	599449	602570	.	.	.	Notes=Lenght3121	AL732656,599449,602570;AE009948,599449,602570;CP000114,599449,602570;CP003810,599449,602570;HF952104,599449,602570;HF952106,599449,602570;HF952105,599449,602570;HG939456,599449,602570;CP007631,599449,602570;CP007632,599449,602570;CP006910,599449,602570;CP007572,599449,602570;CP007571,599449,602570;CP007570,599449,602570;CP010867,599449,602570;CP011325,599449,602570;CP011326,599449,602570;CP011327…
CP010319	Mauve	SHARED	602598	602797	.	.	.	Notes=Lenght199	AL732656,602598,602797;AE009948,602598,602797;CP000114,602598,602797;CP003810,602598,602797;HF952104,602598,602797;HF952106,602598,602797;HF952105,602598,602797;HG939456,602598,602797;CP007631,602598,602797;CP007632,602598,602797;CP006910,602598,602797;CP007572,602598,602797;CP007571,602598,602797;CP007570,602598,602797;CP010867,602598,602797;CP011325,602598,602797;CP011326,602598,602797;CP011327…
CP010319	Mauve	SHARED	602871	602996	.	.	.	Notes=Lenght125	AL732656,602871,602996;AE009948,602871,602996;CP000114,602871,602996;CP003810,602871,602996;HF952104,602871,602996;HF952106,602871,602996;HF952105,602871,602996;HG939456,602871,602996;CP007631,602871,602996;CP007632,602871,602996;CP006910,602871,602996;CP007572,602871,602996;CP007571,602871,602996;CP007570,602871,602996;CP010867,602871,602996;CP011325,602871,602996;CP011326,602871,602996;CP011327…
CP010319	Mauve	SHARED	603171	603296	.	.	.	Notes=Lenght125	AL732656,603171,603296;AE009948,603171,603296;CP000114,603171,603296;CP003810,603171,603296;HF952104,603171,603296;HF952106,603171,603296;HF952105,603171,603296;HG939456,603171,603296;CP007631,603171,603296;CP007632,603171,603296;CP006910,603171,603296;CP007572,603171,603296;CP007571,603171,603296;CP007570,603171,603296;CP010867,603171,603296;CP011325,603171,603296;CP011326,603171,603296;CP011327…
CP010319	Mauve	SHARED	603371	603547	.	.	.	Notes=Lenght176	AL732656,603371,603547;AE009948,603371,603547;CP000114,603371,603547;CP003810,603371,603547;HF952104,603371,603547;HF952106,603371,603547;HF952105,603371,603547;HG939456,603371,603547;CP007631,603371,603547;CP007632,603371,603547;CP006910,603371,603547;CP007572,603371,603547;CP007571,603371,603547;CP007570,603371,603547;CP010867,603371,603547;CP011325,603371,603547;CP011326,603371,603547;CP011327…
CP010319	Mauve	SHARED	603619	603820	.	.	.	Notes=Lenght201	AL732656,603619,603820;AE009948,603619,603820;CP000114,603619,603820;CP003810,603619,603820;HF952104,603619,603820;HF952106,603619,603820;HF952105,603619,603820;HG939456,603619,603820;CP007631,603619,603820;CP007632,603619,603820;CP006910,603619,603820;CP007572,603619,603820;CP007571,603619,603820;CP007570,603619,603820;CP010867,603619,603820;CP011325,603619,603820;CP011326,603619,603820;CP011327…
CP010319	Mauve	SHARED	603846	604045	.	.	.	Notes=Lenght199	AL732656,603846,604045;AE009948,603846,604045;CP000114,603846,604045;CP003810,603846,604045;HF952104,603846,604045;HF952106,603846,604045;HF952105,603846,604045;HG939456,603846,604045;CP007631,603846,604045;CP007632,603846,604045;CP006910,603846,604045;CP007572,603846,604045;CP007571,603846,604045;CP007570,603846,604045;CP010867,603846,604045;CP011325,603846,604045;CP011326,603846,604045;CP011327…
CP010319	Mauve	SHARED	604121	604268	.	.	.	Notes=Lenght147	AL732656,604121,604268;AE009948,604121,604268;CP000114,604121,604268;CP003810,604121,604268;HF952104,604121,604268;HF952106,604121,604268;HF952105,604121,604268;HG939456,604121,604268;CP007631,604121,604268;CP007632,604121,604268;CP006910,604121,604268;CP007572,604121,604268;CP007571,604121,604268;CP007570,604121,604268;CP010867,604121,604268;CP011325,604121,604268;CP011326,604121,604268;CP011327…
CP010319	Mauve	SHARED	604398	604518	.	.	.	Notes=Lenght120	AL732656,604398,604518;AE009948,604398,604518;CP000114,604398,604518;CP003810,604398,604518;HF952104,604398,604518;HF952106,604398,604518;HF952105,604398,604518;HG939456,604398,604518;CP007631,604398,604518;CP007632,604398,604518;CP006910,604398,604518;CP007572,604398,604518;CP007571,604398,604518;CP007570,604398,604518;CP010867,604398,604518;CP011325,604398,604518;CP011326,604398,604518;CP011327…
CP010319	Mauve	SHARED	604648	604773	.	.	.	Notes=Lenght125	AL732656,604648,604773;AE009948,604648,604773;CP000114,604648,604773;CP003810,604648,604773;HF952104,604648,604773;HF952106,604648,604773;HF952105,604648,604773;HG939456,604648,604773;CP007631,604648,604773;CP007632,604648,604773;CP006910,604648,604773;CP007572,604648,604773;CP007571,604648,604773;CP007570,604648,604773;CP010867,604648,604773;CP011325,604648,604773;CP011326,604648,604773;CP011327…
CP010319	Mauve	SHARED	604893	611320	.	.	.	Notes=Lenght6427	AL732656,604893,611320;AE009948,604893,611320;CP000114,604893,611320;CP003810,604893,611320;HF952104,604893,611320;HF952106,604893,611320;HF952105,604893,611320;HG939456,604893,611320;CP007631,604893,611320;CP007632,604893,611320;CP006910,604893,611320;CP007572,604893,611320;CP007571,604893,611320;CP007570,604893,611320;CP010867,604893,611320;CP011325,604893,611320;CP011326,604893,611320;CP011327…
CP010319	Mauve	SHARED	611322	615568	.	.	.	Notes=Lenght4246	AE009948,611322,615568;CP000114,611322,615568;CP003810,611322,615568;HF952104,611322,615568;HF952106,611322,615568;HF952105,611322,615568;HG939456,611322,615568;CP007631,611322,615568;CP007632,611322,615568;CP010867,611322,615568;CP011325,611322,615568;CP011326,611322,615568;CP011327,611322,615568;CP011329,611322,615568;CP012419,611322,615568;CP013202,611322,615568;
CP010319	Mauve	SHARED	615596	615662	.	.	.	Notes=Lenght66	AE009948,615596,615662;CP000114,615596,615662;CP003810,615596,615662;HF952104,615596,615662;HF952106,615596,615662;HF952105,615596,615662;HG939456,615596,615662;CP007631,615596,615662;CP007632,615596,615662;CP010867,615596,615662;CP011325,615596,615662;CP011326,615596,615662;CP011327,615596,615662;CP011329,615596,615662;CP012419,615596,615662;CP013202,615596,615662;
CP010319	Mauve	SHARED	615735	618202	.	.	.	Notes=Lenght2467	AE009948,615735,618202;CP000114,615735,618202;CP003810,615735,618202;HF952104,615735,618202;HF952106,615735,618202;HF952105,615735,618202;HG939456,615735,618202;CP007631,615735,618202;CP007632,615735,618202;CP010867,615735,618202;CP011325,615735,618202;CP011326,615735,618202;CP011327,615735,618202;CP011329,615735,618202;CP012419,615735,618202;CP013202,615735,618202;
CP010319	Mauve	SHARED	618509	618559	.	.	.	Notes=Lenght50	AE009948,618509,618559;CP000114,618509,618559;CP003810,618509,618559;HF952104,618509,618559;HF952106,618509,618559;HF952105,618509,618559;HG939456,618509,618559;CP007631,618509,618559;CP007632,618509,618559;CP010867,618509,618559;CP011325,618509,618559;CP011326,618509,618559;CP011327,618509,618559;CP011329,618509,618559;CP012419,618509,618559;CP013202,618509,618559;
CP010319	Mauve	SHARED	618596	619227	.	.	.	Notes=Lenght631	AE009948,618596,619227;CP000114,618596,619227;CP003810,618596,619227;HF952104,618596,619227;HF952106,618596,619227;HF952105,618596,619227;HG939456,618596,619227;CP007631,618596,619227;CP007632,618596,619227;CP010867,618596,619227;CP011325,618596,619227;CP011326,618596,619227;CP011327,618596,619227;CP011329,618596,619227;CP012419,618596,619227;CP013202,618596,619227;
CP010319	Mauve	SHARED	619229	619632	.	.	.	Notes=Lenght403	AE009948,619229,619632;CP000114,619229,619632;CP003810,619229,619632;HF952104,619229,619632;HF952106,619229,619632;HF952105,619229,619632;HG939456,619229,619632;CP007631,619229,619632;CP007632,619229,619632;CP010867,619229,619632;CP011325,619229,619632;CP011326,619229,619632;CP011327,619229,619632;CP011329,619229,619632;CP012419,619229,619632;CP013202,619229,619632;
CP010319	Mauve	SHARED	619633	620149	.	.	.	Notes=Lenght516	AE009948,619633,620149;CP000114,619633,620149;CP003810,619633,620149;HF952104,619633,620149;HG939456,619633,620149;CP007631,619633,620149;CP007632,619633,620149;CP010867,619633,620149;CP011325,619633,620149;CP011326,619633,620149;CP011327,619633,620149;CP011329,619633,620149;CP012419,619633,620149;CP013202,619633,620149;
CP010319	Mauve	SHARED	620150	620189	.	.	.	Notes=Lenght39	AE009948,620150,620189;CP000114,620150,620189;CP003810,620150,620189;HF952104,620150,620189;CP007631,620150,620189;CP010867,620150,620189;CP011325,620150,620189;CP011326,620150,620189;CP011327,620150,620189;CP011329,620150,620189;CP012419,620150,620189;CP013202,620150,620189;
CP010319	Mauve	SHARED	620203	620230	.	.	.	Notes=Lenght27	AE009948,620203,620230;CP000114,620203,620230;CP003810,620203,620230;HF952104,620203,620230;CP007631,620203,620230;CP010867,620203,620230;CP011325,620203,620230;CP011326,620203,620230;CP011327,620203,620230;CP011329,620203,620230;CP012419,620203,620230;CP013202,620203,620230;
CP010319	Mauve	SHARED	620231	620311	.	.	.	Notes=Lenght80	AE009948,620231,620311;CP000114,620231,620311;CP003810,620231,620311;HF952104,620231,620311;HG939456,620231,620311;CP007631,620231,620311;CP007632,620231,620311;CP010867,620231,620311;CP011325,620231,620311;CP011326,620231,620311;CP011327,620231,620311;CP011329,620231,620311;CP012419,620231,620311;CP013202,620231,620311;
CP010319	Mauve	SHARED	620394	620632	.	.	.	Notes=Lenght238	AE009948,620394,620632;CP000114,620394,620632;CP003810,620394,620632;HF952104,620394,620632;HG939456,620394,620632;CP007631,620394,620632;CP007632,620394,620632;CP010867,620394,620632;CP011325,620394,620632;CP011326,620394,620632;CP011327,620394,620632;CP011329,620394,620632;CP012419,620394,620632;CP013202,620394,620632;
CP010319	Mauve	SHARED	620845	620887	.	.	.	Notes=Lenght42	AE009948,620845,620887;CP000114,620845,620887;CP003810,620845,620887;HF952104,620845,620887;CP007631,620845,620887;CP010867,620845,620887;CP011325,620845,620887;CP011326,620845,620887;CP011327,620845,620887;CP011329,620845,620887;CP012419,620845,620887;CP013202,620845,620887;
CP010319	Mauve	SHARED	621291	621368	.	.	.	Notes=Lenght77	AE009948,621291,621368;CP000114,621291,621368;CP003810,621291,621368;HF952104,621291,621368;CP007631,621291,621368;CP010867,621291,621368;CP011325,621291,621368;CP011326,621291,621368;CP011327,621291,621368;CP011329,621291,621368;CP012419,621291,621368;CP013202,621291,621368;
CP010319	Mauve	SHARED	621376	621608	.	.	.	Notes=Lenght232	AE009948,621376,621608;CP000114,621376,621608;CP003810,621376,621608;CP003919,621376,621608;HF952104,621376,621608;CP007482,621376,621608;CP007565,621376,621608;HG939456,621376,621608;CP007631,621376,621608;CP007632,621376,621608;FO393392,621376,621608;CP010867,621376,621608;CP011325,621376,621608;CP011326,621376,621608;CP011327,621376,621608;CP011328,621376,621608;CP011329,621376,621608;CP012419…
CP010319	Mauve	SHARED	621609	621628	.	.	.	Notes=Lenght19	AE009948,621609,621628;CP000114,621609,621628;CP003810,621609,621628;CP003919,621609,621628;HF952104,621609,621628;CP007482,621609,621628;CP007565,621609,621628;CP007631,621609,621628;CP007632,621609,621628;FO393392,621609,621628;CP010867,621609,621628;CP011325,621609,621628;CP011326,621609,621628;CP011327,621609,621628;CP011328,621609,621628;CP011329,621609,621628;CP012419,621609,621628;CP013202…
CP010319	Mauve	SHARED	621629	623760	.	.	.	Notes=Lenght2131	AE009948,621629,623760;CP000114,621629,623760;CP003810,621629,623760;CP003919,621629,623760;HF952104,621629,623760;CP007482,621629,623760;CP007565,621629,623760;HG939456,621629,623760;CP007631,621629,623760;CP007632,621629,623760;FO393392,621629,623760;CP010867,621629,623760;CP011325,621629,623760;CP011326,621629,623760;CP011327,621629,623760;CP011328,621629,623760;CP011329,621629,623760;CP012419…
CP010319	Mauve	SHARED	623761	623908	.	.	.	Notes=Lenght147	AE009948,623761,623908;CP000114,623761,623908;CP003810,623761,623908;CP003919,623761,623908;HF952104,623761,623908;HF952106,623761,623908;HF952105,623761,623908;CP007482,623761,623908;CP007565,623761,623908;HG939456,623761,623908;CP007631,623761,623908;CP007632,623761,623908;FO393392,623761,623908;CP010867,623761,623908;CP011325,623761,623908;CP011326,623761,623908;CP011327,623761,623908;CP011328…
CP010319	Mauve	SHARED	633026	633070	.	.	.	Notes=Lenght44	AL732656,633026,633070;AE009948,633026,633070;CP000114,633026,633070;CP003810,633026,633070;HF952104,633026,633070;HF952106,633026,633070;HF952105,633026,633070;CP007482,633026,633070;CP007565,633026,633070;HG939456,633026,633070;CP007631,633026,633070;CP007632,633026,633070;CP006910,633026,633070;CP007572,633026,633070;CP007571,633026,633070;CP007570,633026,633070;FO393392,633026,633070;CP010867…
CP010319	Mauve	SHARED	638104	639823	.	.	.	Notes=Lenght1719	AL732656,638104,639823;AE009948,638104,639823;CP000114,638104,639823;CP003810,638104,639823;HF952104,638104,639823;HF952106,638104,639823;HF952105,638104,639823;CP007482,638104,639823;CP007565,638104,639823;HG939456,638104,639823;CP007631,638104,639823;CP007632,638104,639823;CP006910,638104,639823;CP007572,638104,639823;CP007571,638104,639823;CP007570,638104,639823;FO393392,638104,639823;CP010867…
CP010319	Mauve	SHARED	641027	641248	.	.	.	Notes=Lenght221	AL732656,641027,641248;AE009948,641027,641248;CP000114,641027,641248;CP003810,641027,641248;CP003919,641027,641248;HF952104,641027,641248;HF952106,641027,641248;HF952105,641027,641248;HG939456,641027,641248;CP007631,641027,641248;CP007632,641027,641248;CP006910,641027,641248;CP007572,641027,641248;CP007571,641027,641248;CP007570,641027,641248;CP010867,641027,641248;CP011325,641027,641248;CP011326…
CP010319	Mauve	SHARED	641300	641401	.	.	.	Notes=Lenght101	AL732656,641300,641401;AE009948,641300,641401;CP000114,641300,641401;CP003810,641300,641401;CP003919,641300,641401;HF952104,641300,641401;HF952106,641300,641401;HF952105,641300,641401;CP007482,641300,641401;CP007565,641300,641401;HG939456,641300,641401;CP007631,641300,641401;CP007632,641300,641401;CP006910,641300,641401;FO393392,641300,641401;CP010867,641300,641401;CP011325,641300,641401;CP011326…
CP010319	Mauve	SHARED	641742	641823	.	.	.	Notes=Lenght81	AL732656,641742,641823;AE009948,641742,641823;CP000114,641742,641823;CP003810,641742,641823;HF952104,641742,641823;HF952106,641742,641823;HF952105,641742,641823;CP007482,641742,641823;CP007565,641742,641823;HG939456,641742,641823;CP007631,641742,641823;CP007632,641742,641823;CP006910,641742,641823;CP007572,641742,641823;CP007571,641742,641823;CP007570,641742,641823;FO393392,641742,641823;CP010867…
CP010319	Mauve	SHARED	642173	646919	.	.	.	Notes=Lenght4746	AL732656,642173,646919;AE009948,642173,646919;CP000114,642173,646919;CP003810,642173,646919;HF952104,642173,646919;HF952106,642173,646919;HF952105,642173,646919;CP007482,642173,646919;CP007565,642173,646919;HG939456,642173,646919;CP007631,642173,646919;CP007632,642173,646919;CP006910,642173,646919;CP007572,642173,646919;CP007571,642173,646919;CP007570,642173,646919;FO393392,642173,646919;CP010867…
CP010319	Mauve	SHARED	646920	647069	.	.	.	Notes=Lenght149	AL732656,646920,647069;AE009948,646920,647069;CP000114,646920,647069;CP003810,646920,647069;HF952104,646920,647069;HF952106,646920,647069;HF952105,646920,647069;HG939456,646920,647069;CP007631,646920,647069;CP007632,646920,647069;CP006910,646920,647069;CP007572,646920,647069;CP007571,646920,647069;CP007570,646920,647069;CP010867,646920,647069;CP011325,646920,647069;CP011326,646920,647069;CP011327…
CP010319	Mauve	SHARED	647070	648157	.	.	.	Notes=Lenght1087	AL732656,647070,648157;AE009948,647070,648157;CP000114,647070,648157;CP003810,647070,648157;HF952104,647070,648157;HF952106,647070,648157;HF952105,647070,648157;CP007482,647070,648157;CP007565,647070,648157;HG939456,647070,648157;CP007631,647070,648157;CP007632,647070,648157;CP006910,647070,648157;CP007572,647070,648157;CP007571,647070,648157;CP007570,647070,648157;FO393392,647070,648157;CP010867…
CP010319	Mauve	SHARED	648158	648172	.	.	.	Notes=Lenght14	AL732656,648158,648172;AE009948,648158,648172;CP000114,648158,648172;CP003810,648158,648172;HF952104,648158,648172;HF952106,648158,648172;HF952105,648158,648172;HG939456,648158,648172;CP007631,648158,648172;CP007632,648158,648172;CP006910,648158,648172;CP007572,648158,648172;CP007571,648158,648172;CP007570,648158,648172;CP010867,648158,648172;CP011325,648158,648172;CP011326,648158,648172;CP011327…
CP010319	Mauve	SHARED	648174	648193	.	.	.	Notes=Lenght19	AL732656,648174,648193;AE009948,648174,648193;CP000114,648174,648193;CP003810,648174,648193;HF952104,648174,648193;HF952106,648174,648193;HF952105,648174,648193;HG939456,648174,648193;CP007631,648174,648193;CP007632,648174,648193;CP006910,648174,648193;CP007572,648174,648193;CP007571,648174,648193;CP007570,648174,648193;CP010867,648174,648193;CP011325,648174,648193;CP011326,648174,648193;CP011327…
CP010319	Mauve	SHARED	648194	649224	.	.	.	Notes=Lenght1030	AL732656,648194,649224;AE009948,648194,649224;CP000114,648194,649224;CP003810,648194,649224;HF952104,648194,649224;HF952106,648194,649224;HF952105,648194,649224;CP007482,648194,649224;CP007565,648194,649224;HG939456,648194,649224;CP007631,648194,649224;CP007632,648194,649224;CP006910,648194,649224;CP007572,648194,649224;CP007571,648194,649224;CP007570,648194,649224;FO393392,648194,649224;CP010867…
CP010319	Mauve	SHARED	650841	650861	.	.	.	Notes=Lenght20	AL732656,650841,650861;AE009948,650841,650861;CP000114,650841,650861;CP003810,650841,650861;CP003919,650841,650861;HF952104,650841,650861;HF952106,650841,650861;HF952105,650841,650861;CP007482,650841,650861;CP007565,650841,650861;HG939456,650841,650861;CP007631,650841,650861;CP007632,650841,650861;CP006910,650841,650861;CP007572,650841,650861;CP007571,650841,650861;CP007570,650841,650861;FO393392…
CP010319	Mauve	SHARED	661185	661198	.	.	.	Notes=Lenght13	AL732656,661185,661198;AE009948,661185,661198;CP000114,661185,661198;CP003810,661185,661198;CP003919,661185,661198;HF952104,661185,661198;HF952106,661185,661198;HF952105,661185,661198;CP007482,661185,661198;CP007565,661185,661198;CP007631,661185,661198;CP006910,661185,661198;CP007572,661185,661198;CP007571,661185,661198;CP007570,661185,661198;FO393392,661185,661198;CP010867,661185,661198;CP011325…
CP010319	Mauve	SHARED	661693	661855	.	.	.	Notes=Lenght162	AL732656,661693,661855;AE009948,661693,661855;CP000114,661693,661855;CP003810,661693,661855;CP003919,661693,661855;HF952104,661693,661855;HF952106,661693,661855;HF952105,661693,661855;HG939456,661693,661855;CP007631,661693,661855;CP007632,661693,661855;CP006910,661693,661855;CP007572,661693,661855;CP007571,661693,661855;CP007570,661693,661855;CP010867,661693,661855;CP011325,661693,661855;CP011326…
CP010319	Mauve	SHARED	666181	666258	.	.	.	Notes=Lenght77	AL732656,666181,666258;AE009948,666181,666258;CP000114,666181,666258;CP003810,666181,666258;HF952104,666181,666258;HF952106,666181,666258;HF952105,666181,666258;CP007482,666181,666258;CP007565,666181,666258;HG939456,666181,666258;CP007631,666181,666258;CP007632,666181,666258;CP006910,666181,666258;CP007572,666181,666258;CP007571,666181,666258;CP007570,666181,666258;FO393392,666181,666258;CP010867…
CP010319	Mauve	SHARED	671364	671923	.	.	.	Notes=Lenght559	AL732656,671364,671923;AE009948,671364,671923;CP000114,671364,671923;CP003810,671364,671923;HF952104,671364,671923;HF952106,671364,671923;HF952105,671364,671923;CP007482,671364,671923;CP007565,671364,671923;HG939456,671364,671923;CP007631,671364,671923;CP007632,671364,671923;CP006910,671364,671923;CP007572,671364,671923;CP007571,671364,671923;CP007570,671364,671923;FO393392,671364,671923;CP010867…
CP010319	Mauve	SHARED	686846	687068	.	.	.	Notes=Lenght222	AL732656,686846,687068;AE009948,686846,687068;CP003919,686846,687068;HF952104,686846,687068;HF952106,686846,687068;HF952105,686846,687068;CP007482,686846,687068;CP007565,686846,687068;HG939456,686846,687068;CP007631,686846,687068;CP007632,686846,687068;CP006910,686846,687068;CP007572,686846,687068;CP007571,686846,687068;CP007570,686846,687068;FO393392,686846,687068;CP010867,686846,687068;CP011328…
CP010319	Mauve	SHARED	689060	689114	.	.	.	Notes=Lenght54	AL732656,689060,689114;AE009948,689060,689114;CP000114,689060,689114;CP003810,689060,689114;HF952104,689060,689114;HF952106,689060,689114;HF952105,689060,689114;CP007482,689060,689114;CP007565,689060,689114;HG939456,689060,689114;CP007631,689060,689114;CP007632,689060,689114;CP006910,689060,689114;CP007572,689060,689114;CP007571,689060,689114;CP007570,689060,689114;FO393392,689060,689114;CP010867…
CP010319	Mauve	SHARED	698835	698908	.	.	.	Notes=Lenght73	AL732656,698835,698908;AE009948,698835,698908;CP000114,698835,698908;CP003810,698835,698908;CP003919,698835,698908;HF952104,698835,698908;HF952106,698835,698908;HF952105,698835,698908;HG939456,698835,698908;CP007631,698835,698908;CP007632,698835,698908;CP006910,698835,698908;CP007572,698835,698908;CP007571,698835,698908;CP007570,698835,698908;CP010867,698835,698908;CP011325,698835,698908;CP011326…
CP010319	Mauve	SHARED	699008	699168	.	.	.	Notes=Lenght160	AL732656,699008,699168;AE009948,699008,699168;CP000114,699008,699168;CP003810,699008,699168;CP003919,699008,699168;HF952104,699008,699168;HF952106,699008,699168;HF952105,699008,699168;HG939456,699008,699168;CP007631,699008,699168;CP007632,699008,699168;CP006910,699008,699168;CP007572,699008,699168;CP007571,699008,699168;CP007570,699008,699168;CP010867,699008,699168;CP011325,699008,699168;CP011326…
CP010319	Mauve	SHARED	719941	720364	.	.	.	Notes=Lenght423	AL732656,719941,720364;AE009948,719941,720364;CP000114,719941,720364;CP003810,719941,720364;HF952104,719941,720364;HF952106,719941,720364;HF952105,719941,720364;CP007482,719941,720364;CP007565,719941,720364;HG939456,719941,720364;CP007631,719941,720364;CP007632,719941,720364;CP006910,719941,720364;CP007572,719941,720364;CP007571,719941,720364;CP007570,719941,720364;FO393392,719941,720364;CP010867…
CP010319	Mauve	SHARED	720437	720766	.	.	.	Notes=Lenght329	AL732656,720437,720766;AE009948,720437,720766;CP000114,720437,720766;CP003810,720437,720766;HF952104,720437,720766;HF952106,720437,720766;HF952105,720437,720766;CP007482,720437,720766;CP007565,720437,720766;HG939456,720437,720766;CP007631,720437,720766;CP007632,720437,720766;CP006910,720437,720766;CP007572,720437,720766;CP007571,720437,720766;CP007570,720437,720766;FO393392,720437,720766;CP010867…
CP010319	Mauve	SHARED	724435	724470	.	.	.	Notes=Lenght35	AL732656,724435,724470;AE009948,724435,724470;CP000114,724435,724470;CP003810,724435,724470;HF952104,724435,724470;HF952106,724435,724470;HF952105,724435,724470;HG939456,724435,724470;CP007631,724435,724470;CP007632,724435,724470;CP006910,724435,724470;CP007572,724435,724470;CP007571,724435,724470;CP007570,724435,724470;CP010867,724435,724470;CP011325,724435,724470;CP011326,724435,724470;CP011327…
CP010319	Mauve	SHARED	731261	731608	.	.	.	Notes=Lenght347	AL732656,731261,731608;AE009948,731261,731608;CP000114,731261,731608;CP003810,731261,731608;CP003919,731261,731608;HF952104,731261,731608;HF952106,731261,731608;HF952105,731261,731608;HG939456,731261,731608;CP007631,731261,731608;CP007632,731261,731608;CP006910,731261,731608;CP007572,731261,731608;CP007571,731261,731608;CP007570,731261,731608;CP010867,731261,731608;CP011325,731261,731608;CP011326…
CP010319	Mauve	SHARED	732899	733135	.	.	.	Notes=Lenght236	AL732656,732899,733135;AE009948,732899,733135;CP000114,732899,733135;CP003810,732899,733135;HF952104,732899,733135;HF952106,732899,733135;HF952105,732899,733135;CP007482,732899,733135;CP007565,732899,733135;HG939456,732899,733135;CP007631,732899,733135;CP007632,732899,733135;CP006910,732899,733135;CP007572,732899,733135;CP007571,732899,733135;CP007570,732899,733135;FO393392,732899,733135;CP010867…
CP010319	Mauve	SHARED	736053	737375	.	.	.	Notes=Lenght1322	AL732656,736053,737375;AE009948,736053,737375;CP000114,736053,737375;CP003810,736053,737375;CP003919,736053,737375;HF952104,736053,737375;HF952106,736053,737375;HF952105,736053,737375;HG939456,736053,737375;CP007631,736053,737375;CP007632,736053,737375;CP006910,736053,737375;CP007572,736053,737375;CP007571,736053,737375;CP007570,736053,737375;CP010867,736053,737375;CP011325,736053,737375;CP011326…
CP010319	Mauve	SHARED	741855	742500	.	.	.	Notes=Lenght645	AL732656,741855,742500;AE009948,741855,742500;CP000114,741855,742500;CP003810,741855,742500;CP003919,741855,742500;HF952104,741855,742500;HF952106,741855,742500;HF952105,741855,742500;CP007482,741855,742500;CP007565,741855,742500;HG939456,741855,742500;CP007631,741855,742500;CP007632,741855,742500;CP006910,741855,742500;CP007572,741855,742500;FO393392,741855,742500;CP010867,741855,742500;CP011325…
CP010319	Mauve	SHARED	742501	743027	.	.	.	Notes=Lenght526	AL732656,742501,743027;AE009948,742501,743027;CP000114,742501,743027;CP003810,742501,743027;CP003919,742501,743027;HF952104,742501,743027;HF952106,742501,743027;HF952105,742501,743027;CP007482,742501,743027;CP007565,742501,743027;HG939456,742501,743027;CP007631,742501,743027;CP007632,742501,743027;CP006910,742501,743027;CP007572,742501,743027;CP007570,742501,743027;FO393392,742501,743027;CP010867…
CP010319	Mauve	SHARED	760554	760893	.	.	.	Notes=Lenght339	AL732656,760554,760893;AE009948,760554,760893;CP000114,760554,760893;CP003810,760554,760893;CP003919,760554,760893;HF952104,760554,760893;HF952106,760554,760893;HF952105,760554,760893;HG939456,760554,760893;CP007631,760554,760893;CP007632,760554,760893;CP006910,760554,760893;CP007572,760554,760893;CP007571,760554,760893;CP007570,760554,760893;CP010867,760554,760893;CP011325,760554,760893;CP011326…
CP010319	Mauve	SHARED	761963	762224	.	.	.	Notes=Lenght261	AL732656,761963,762224;AE009948,761963,762224;CP000114,761963,762224;CP003810,761963,762224;CP003919,761963,762224;HF952104,761963,762224;HF952106,761963,762224;HF952105,761963,762224;HG939456,761963,762224;CP007631,761963,762224;CP007632,761963,762224;CP006910,761963,762224;CP007572,761963,762224;CP007571,761963,762224;CP007570,761963,762224;CP010867,761963,762224;CP011325,761963,762224;CP011326…
CP010319	Mauve	SHARED	763284	763329	.	.	.	Notes=Lenght45	AL732656,763284,763329;AE009948,763284,763329;CP000114,763284,763329;CP003810,763284,763329;CP003919,763284,763329;HF952104,763284,763329;HF952106,763284,763329;HF952105,763284,763329;HG939456,763284,763329;CP007631,763284,763329;CP007632,763284,763329;CP006910,763284,763329;CP007572,763284,763329;CP007571,763284,763329;CP007570,763284,763329;CP010867,763284,763329;CP011325,763284,763329;CP011326…
CP010319	Mauve	SHARED	763572	763841	.	.	.	Notes=Lenght269	AL732656,763572,763841;AE009948,763572,763841;CP000114,763572,763841;CP003810,763572,763841;HF952104,763572,763841;HF952106,763572,763841;HF952105,763572,763841;HG939456,763572,763841;CP007631,763572,763841;CP007632,763572,763841;CP006910,763572,763841;CP007572,763572,763841;CP007571,763572,763841;CP007570,763572,763841;CP010867,763572,763841;CP011325,763572,763841;CP011326,763572,763841;CP011327…
CP010319	Mauve	SHARED	771714	771770	.	.	.	Notes=Lenght56	AL732656,771714,771770;AE009948,771714,771770;CP000114,771714,771770;CP003810,771714,771770;HF952104,771714,771770;HF952106,771714,771770;HF952105,771714,771770;CP007482,771714,771770;CP007565,771714,771770;HG939456,771714,771770;CP007631,771714,771770;CP007632,771714,771770;CP006910,771714,771770;CP007572,771714,771770;CP007571,771714,771770;CP007570,771714,771770;FO393392,771714,771770;CP010867…
CP010319	Mauve	SHARED	771771	771824	.	.	.	Notes=Lenght53	AL732656,771771,771824;AE009948,771771,771824;CP000114,771771,771824;CP003810,771771,771824;HF952104,771771,771824;HF952106,771771,771824;HF952105,771771,771824;HG939456,771771,771824;CP007631,771771,771824;CP007632,771771,771824;CP006910,771771,771824;CP007572,771771,771824;CP007571,771771,771824;CP007570,771771,771824;CP010867,771771,771824;CP011325,771771,771824;CP011326,771771,771824;CP011327…
CP010319	Mauve	SHARED	782356	782383	.	.	.	Notes=Lenght27	AL732656,782356,782383;AE009948,782356,782383;CP000114,782356,782383;CP003810,782356,782383;HF952104,782356,782383;HF952106,782356,782383;HF952105,782356,782383;HG939456,782356,782383;CP007631,782356,782383;CP007632,782356,782383;CP006910,782356,782383;CP007572,782356,782383;CP007571,782356,782383;CP007570,782356,782383;CP010867,782356,782383;CP011325,782356,782383;CP011326,782356,782383;CP011327…
CP010319	Mauve	SHARED	783875	783965	.	.	.	Notes=Lenght90	AL732656,783875,783965;AE009948,783875,783965;CP000114,783875,783965;CP003810,783875,783965;CP003919,783875,783965;HF952104,783875,783965;HF952106,783875,783965;HF952105,783875,783965;CP007482,783875,783965;CP007565,783875,783965;HG939456,783875,783965;CP007631,783875,783965;CP007632,783875,783965;CP006910,783875,783965;CP007572,783875,783965;CP007571,783875,783965;CP007570,783875,783965;FO393392…
CP010319	Mauve	SHARED	787145	789698	.	.	.	Notes=Lenght2553	AL732656,787145,789698;AE009948,787145,789698;CP000114,787145,789698;CP003810,787145,789698;CP003919,787145,789698;HF952104,787145,789698;HF952106,787145,789698;CP007482,787145,789698;CP007565,787145,789698;HG939456,787145,789698;CP007631,787145,789698;CP007632,787145,789698;CP006910,787145,789698;CP007572,787145,789698;CP007571,787145,789698;CP007570,787145,789698;FO393392,787145,789698;CP010867…
CP010319	Mauve	SHARED	801914	801952	.	.	.	Notes=Lenght38	AE009948,801914,801952;CP000114,801914,801952;CP003810,801914,801952;CP003919,801914,801952;HF952104,801914,801952;HF952106,801914,801952;HF952105,801914,801952;CP007482,801914,801952;CP007565,801914,801952;HG939456,801914,801952;CP007631,801914,801952;CP007632,801914,801952;CP006910,801914,801952;FO393392,801914,801952;CP010867,801914,801952;CP011325,801914,801952;CP011326,801914,801952;CP011327…
CP010319	Mauve	SHARED	802967	803290	.	.	.	Notes=Lenght323	AL732656,802967,803290;AE009948,802967,803290;CP000114,802967,803290;CP003810,802967,803290;HF952104,802967,803290;HF952106,802967,803290;HF952105,802967,803290;CP007482,802967,803290;CP007565,802967,803290;HG939456,802967,803290;CP007631,802967,803290;CP007632,802967,803290;CP006910,802967,803290;CP007572,802967,803290;CP007571,802967,803290;CP007570,802967,803290;FO393392,802967,803290;CP010867…
CP010319	Mauve	SHARED	821443	821470	.	.	.	Notes=Lenght27	AL732656,821443,821470;AE009948,821443,821470;CP000114,821443,821470;CP003810,821443,821470;HF952104,821443,821470;HF952106,821443,821470;HF952105,821443,821470;CP007482,821443,821470;CP007565,821443,821470;HG939456,821443,821470;CP007631,821443,821470;CP007632,821443,821470;CP006910,821443,821470;CP007572,821443,821470;CP007571,821443,821470;CP007570,821443,821470;FO393392,821443,821470;CP010867…
CP010319	Mauve	SHARED	821472	821495	.	.	.	Notes=Lenght23	AE009948,821472,821495;CP000114,821472,821495;CP003810,821472,821495;HF952104,821472,821495;HF952106,821472,821495;HF952105,821472,821495;CP007482,821472,821495;CP007565,821472,821495;HG939456,821472,821495;CP007631,821472,821495;CP007632,821472,821495;CP006910,821472,821495;CP007572,821472,821495;CP007570,821472,821495;FO393392,821472,821495;CP010867,821472,821495;CP011325,821472,821495;CP011326…
CP010319	Mauve	SHARED	821496	821508	.	.	.	Notes=Lenght12	AE009948,821496,821508;CP000114,821496,821508;CP003810,821496,821508;HF952104,821496,821508;HF952106,821496,821508;HF952105,821496,821508;CP007482,821496,821508;CP007565,821496,821508;HG939456,821496,821508;CP007631,821496,821508;CP007632,821496,821508;CP006910,821496,821508;FO393392,821496,821508;CP010867,821496,821508;CP011325,821496,821508;CP011326,821496,821508;CP011327,821496,821508;CP011328…
CP010319	Mauve	SHARED	822112	822412	.	.	.	Notes=Lenght300	AE009948,822112,822412;CP000114,822112,822412;CP003810,822112,822412;CP003919,822112,822412;HF952104,822112,822412;HF952106,822112,822412;HF952105,822112,822412;CP007482,822112,822412;CP007565,822112,822412;HG939456,822112,822412;CP007631,822112,822412;CP007632,822112,822412;CP006910,822112,822412;CP007572,822112,822412;CP007571,822112,822412;CP007570,822112,822412;FO393392,822112,822412;CP010867…
CP010319	Mauve	SHARED	830350	830397	.	.	.	Notes=Lenght47	AE009948,830350,830397;CP000114,830350,830397;CP003810,830350,830397;CP003919,830350,830397;HF952104,830350,830397;HF952106,830350,830397;HF952105,830350,830397;CP007482,830350,830397;CP007565,830350,830397;HG939456,830350,830397;CP007631,830350,830397;CP007632,830350,830397;CP006910,830350,830397;CP007572,830350,830397;CP007571,830350,830397;CP007570,830350,830397;FO393392,830350,830397;CP010867…
CP010319	Mauve	SHARED	831864	831885	.	.	.	Notes=Lenght21	AL732656,831864,831885;AE009948,831864,831885;CP000114,831864,831885;CP003810,831864,831885;CP003919,831864,831885;HF952104,831864,831885;HF952106,831864,831885;HF952105,831864,831885;CP007482,831864,831885;CP007565,831864,831885;HG939456,831864,831885;CP007631,831864,831885;CP007632,831864,831885;CP007572,831864,831885;CP007571,831864,831885;CP007570,831864,831885;FO393392,831864,831885;CP010867…
CP010319	Mauve	SHARED	853627	853640	.	.	.	Notes=Lenght13	AE009948,853627,853640;CP000114,853627,853640;CP003810,853627,853640;CP003919,853627,853640;HF952104,853627,853640;HF952106,853627,853640;HF952105,853627,853640;CP007482,853627,853640;CP007565,853627,853640;HG939456,853627,853640;CP007631,853627,853640;CP007632,853627,853640;CP007572,853627,853640;CP007571,853627,853640;CP007570,853627,853640;FO393392,853627,853640;CP010867,853627,853640;CP011325…
CP010319	Mauve	SHARED	856653	856675	.	.	.	Notes=Lenght22	AL732656,856653,856675;AE009948,856653,856675;CP000114,856653,856675;CP003810,856653,856675;CP003919,856653,856675;HF952104,856653,856675;HF952106,856653,856675;HF952105,856653,856675;CP007482,856653,856675;CP007565,856653,856675;HG939456,856653,856675;CP007631,856653,856675;CP007632,856653,856675;CP006910,856653,856675;CP007572,856653,856675;CP007571,856653,856675;CP007570,856653,856675;FO393392…
CP010319	Mauve	SHARED	856742	856754	.	.	.	Notes=Lenght12	AL732656,856742,856754;AE009948,856742,856754;CP000114,856742,856754;CP003810,856742,856754;CP003919,856742,856754;HF952104,856742,856754;HF952106,856742,856754;HF952105,856742,856754;CP007482,856742,856754;CP007565,856742,856754;HG939456,856742,856754;CP007631,856742,856754;CP007632,856742,856754;CP006910,856742,856754;CP007572,856742,856754;CP007571,856742,856754;CP007570,856742,856754;FO393392…
CP010319	Mauve	SHARED	857049	857085	.	.	.	Notes=Lenght36	AE009948,857049,857085;HF952106,857049,857085;HF952105,857049,857085;HG939456,857049,857085;CP007631,857049,857085;CP007632,857049,857085;CP006910,857049,857085;CP011329,857049,857085;CP013202,857049,857085;
CP010319	Mauve	SHARED	857113	857149	.	.	.	Notes=Lenght36	AL732656,857113,857149;AE009948,857113,857149;CP000114,857113,857149;CP003810,857113,857149;HF952106,857113,857149;HG939456,857113,857149;CP007631,857113,857149;CP007632,857113,857149;CP006910,857113,857149;CP011325,857113,857149;CP011326,857113,857149;CP011327,857113,857149;CP011329,857113,857149;CP012419,857113,857149;CP013202,857113,857149;
CP010319	Mauve	SHARED	861026	861045	.	.	.	Notes=Lenght19	AL732656,861026,861045;AE009948,861026,861045;CP000114,861026,861045;CP003810,861026,861045;HF952104,861026,861045;HF952106,861026,861045;HF952105,861026,861045;HG939456,861026,861045;CP007631,861026,861045;CP007632,861026,861045;CP006910,861026,861045;CP007572,861026,861045;CP007571,861026,861045;CP007570,861026,861045;CP010867,861026,861045;CP011325,861026,861045;CP011326,861026,861045;CP011327…
CP010319	Mauve	SHARED	863049	863224	.	.	.	Notes=Lenght175	AL732656,863049,863224;AE009948,863049,863224;CP000114,863049,863224;CP003810,863049,863224;HF952104,863049,863224;HF952106,863049,863224;HF952105,863049,863224;CP007482,863049,863224;CP007565,863049,863224;HG939456,863049,863224;CP007631,863049,863224;CP007632,863049,863224;CP006910,863049,863224;CP007572,863049,863224;CP007571,863049,863224;CP007570,863049,863224;FO393392,863049,863224;CP010867…
CP010319	Mauve	SHARED	864627	864671	.	.	.	Notes=Lenght44	AL732656,864627,864671;AE009948,864627,864671;CP000114,864627,864671;CP003810,864627,864671;CP003919,864627,864671;HF952104,864627,864671;HF952106,864627,864671;HF952105,864627,864671;CP007482,864627,864671;CP007565,864627,864671;HG939456,864627,864671;CP007631,864627,864671;CP007632,864627,864671;CP006910,864627,864671;CP007572,864627,864671;CP007571,864627,864671;CP007570,864627,864671;FO393392…
CP010319	Mauve	SHARED	865912	866571	.	.	.	Notes=Lenght659	AL732656,865912,866571;AE009948,865912,866571;CP000114,865912,866571;CP003810,865912,866571;CP003919,865912,866571;HF952104,865912,866571;HF952106,865912,866571;HF952105,865912,866571;HG939456,865912,866571;CP007631,865912,866571;CP007632,865912,866571;CP006910,865912,866571;CP007572,865912,866571;CP007571,865912,866571;CP007570,865912,866571;CP010867,865912,866571;CP011325,865912,866571;CP011326…
CP010319	Mauve	SHARED	868828	868972	.	.	.	Notes=Lenght144	AL732656,868828,868972;AE009948,868828,868972;CP000114,868828,868972;CP003810,868828,868972;HF952104,868828,868972;HF952106,868828,868972;HF952105,868828,868972;HG939456,868828,868972;CP007631,868828,868972;CP007632,868828,868972;CP006910,868828,868972;CP007572,868828,868972;CP007571,868828,868972;CP007570,868828,868972;CP010867,868828,868972;CP011325,868828,868972;CP011326,868828,868972;CP011327…
CP010319	Mauve	SHARED	869590	869683	.	.	.	Notes=Lenght93	AL732656,869590,869683;AE009948,869590,869683;CP000114,869590,869683;CP003810,869590,869683;CP003919,869590,869683;HF952104,869590,869683;HF952106,869590,869683;HF952105,869590,869683;CP007482,869590,869683;CP007565,869590,869683;HG939456,869590,869683;CP007631,869590,869683;CP007632,869590,869683;CP007572,869590,869683;CP007571,869590,869683;CP007570,869590,869683;FO393392,869590,869683;CP010867…
CP010319	Mauve	SHARED	884291	884308	.	.	.	Notes=Lenght17	AL732656,884291,884308;AE009948,884291,884308;CP000114,884291,884308;CP003810,884291,884308;HF952104,884291,884308;HF952106,884291,884308;HF952105,884291,884308;CP007482,884291,884308;CP007565,884291,884308;HG939456,884291,884308;CP007631,884291,884308;CP007632,884291,884308;CP006910,884291,884308;CP007572,884291,884308;CP007571,884291,884308;CP007570,884291,884308;FO393392,884291,884308;CP010867…
CP010319	Mauve	SHARED	884309	884343	.	.	.	Notes=Lenght34	AL732656,884309,884343;AE009948,884309,884343;CP000114,884309,884343;CP003810,884309,884343;HF952104,884309,884343;HF952106,884309,884343;HF952105,884309,884343;CP007482,884309,884343;CP007565,884309,884343;HG939456,884309,884343;CP007631,884309,884343;CP007632,884309,884343;CP006910,884309,884343;CP007571,884309,884343;CP007570,884309,884343;FO393392,884309,884343;CP010867,884309,884343;CP011325…
CP010319	Mauve	SHARED	886711	887854	.	.	.	Notes=Lenght1143	AL732656,886711,887854;AE009948,886711,887854;CP000114,886711,887854;CP003810,886711,887854;HF952104,886711,887854;HF952106,886711,887854;HF952105,886711,887854;HG939456,886711,887854;CP007631,886711,887854;CP007632,886711,887854;CP006910,886711,887854;CP007572,886711,887854;CP007571,886711,887854;CP007570,886711,887854;CP010867,886711,887854;CP011325,886711,887854;CP011326,886711,887854;CP011327…
CP010319	Mauve	SHARED	888193	888393	.	.	.	Notes=Lenght200	AL732656,888193,888393;AE009948,888193,888393;CP000114,888193,888393;CP003810,888193,888393;HF952104,888193,888393;HF952106,888193,888393;HF952105,888193,888393;HG939456,888193,888393;CP007631,888193,888393;CP007632,888193,888393;CP006910,888193,888393;CP007572,888193,888393;CP007571,888193,888393;CP007570,888193,888393;CP010867,888193,888393;CP011325,888193,888393;CP011326,888193,888393;CP011327…
CP010319	Mauve	SHARED	890623	890644	.	.	.	Notes=Lenght21	AL732656,890623,890644;AE009948,890623,890644;CP000114,890623,890644;CP003810,890623,890644;HF952104,890623,890644;HF952106,890623,890644;HF952105,890623,890644;HG939456,890623,890644;CP007631,890623,890644;CP007632,890623,890644;CP006910,890623,890644;CP007572,890623,890644;CP007571,890623,890644;CP007570,890623,890644;CP010867,890623,890644;CP011325,890623,890644;CP011326,890623,890644;CP011327…
CP010319	Mauve	SHARED	890914	891011	.	.	.	Notes=Lenght97	AL732656,890914,891011;AE009948,890914,891011;CP000114,890914,891011;CP003810,890914,891011;HF952104,890914,891011;HF952106,890914,891011;HF952105,890914,891011;CP007482,890914,891011;CP007565,890914,891011;HG939456,890914,891011;CP007631,890914,891011;CP007632,890914,891011;CP006910,890914,891011;CP007572,890914,891011;CP007571,890914,891011;CP007570,890914,891011;FO393392,890914,891011;CP010867…
CP010319	Mauve	SHARED	898370	898406	.	.	.	Notes=Lenght36	AL732656,898370,898406;AE009948,898370,898406;CP000114,898370,898406;CP003810,898370,898406;CP003919,898370,898406;HF952104,898370,898406;HF952106,898370,898406;HF952105,898370,898406;CP007482,898370,898406;CP007565,898370,898406;HG939456,898370,898406;CP007631,898370,898406;CP007632,898370,898406;CP007572,898370,898406;CP007571,898370,898406;CP007570,898370,898406;FO393392,898370,898406;CP010867…
CP010319	Mauve	SHARED	898418	899493	.	.	.	Notes=Lenght1075	AL732656,898418,899493;AE009948,898418,899493;CP000114,898418,899493;CP003810,898418,899493;CP003919,898418,899493;HF952104,898418,899493;HF952106,898418,899493;HF952105,898418,899493;CP007482,898418,899493;CP007565,898418,899493;HG939456,898418,899493;CP007631,898418,899493;CP007632,898418,899493;CP006910,898418,899493;FO393392,898418,899493;CP010867,898418,899493;CP011325,898418,899493;CP011326…
CP010319	Mauve	SHARED	900515	900658	.	.	.	Notes=Lenght143	AL732656,900515,900658;AE009948,900515,900658;CP000114,900515,900658;CP003810,900515,900658;HF952104,900515,900658;HF952106,900515,900658;HF952105,900515,900658;HG939456,900515,900658;CP007631,900515,900658;CP007632,900515,900658;CP006910,900515,900658;CP007572,900515,900658;CP007571,900515,900658;CP007570,900515,900658;CP010867,900515,900658;CP011325,900515,900658;CP011326,900515,900658;CP011327…
CP010319	Mauve	SHARED	900900	900919	.	.	.	Notes=Lenght19	AL732656,900900,900919;CP003919,900900,900919;HF952106,900900,900919;HF952105,900900,900919;CP007482,900900,900919;CP007565,900900,900919;HG939456,900900,900919;CP007632,900900,900919;CP006910,900900,900919;CP007572,900900,900919;CP007571,900900,900919;CP007570,900900,900919;FO393392,900900,900919;CP010867,900900,900919;CP011328,900900,900919;CP013202,900900,900919;
CP010319	Mauve	SHARED	905715	905832	.	.	.	Notes=Lenght117	AL732656,905715,905832;AE009948,905715,905832;CP000114,905715,905832;CP003810,905715,905832;CP003919,905715,905832;HF952104,905715,905832;HF952106,905715,905832;HF952105,905715,905832;HG939456,905715,905832;CP007631,905715,905832;CP007632,905715,905832;CP006910,905715,905832;CP007572,905715,905832;CP007571,905715,905832;CP007570,905715,905832;CP010867,905715,905832;CP011325,905715,905832;CP011326…
CP010319	Mauve	SHARED	906717	906831	.	.	.	Notes=Lenght114	AL732656,906717,906831;AE009948,906717,906831;CP000114,906717,906831;CP003810,906717,906831;HF952104,906717,906831;HF952106,906717,906831;HF952105,906717,906831;CP007482,906717,906831;CP007565,906717,906831;HG939456,906717,906831;CP007631,906717,906831;CP007632,906717,906831;CP006910,906717,906831;CP007572,906717,906831;CP007571,906717,906831;CP007570,906717,906831;FO393392,906717,906831;CP010867…
CP010319	Mauve	SHARED	911439	911458	.	.	.	Notes=Lenght19	AL732656,911439,911458;AE009948,911439,911458;CP000114,911439,911458;CP003810,911439,911458;CP003919,911439,911458;HF952104,911439,911458;HF952106,911439,911458;HF952105,911439,911458;CP007482,911439,911458;HG939456,911439,911458;CP007631,911439,911458;CP007632,911439,911458;CP006910,911439,911458;CP007572,911439,911458;CP007571,911439,911458;CP007570,911439,911458;FO393392,911439,911458;CP010867…
CP010319	Mauve	SHARED	912778	912808	.	.	.	Notes=Lenght30	AL732656,912778,912808;AE009948,912778,912808;CP000114,912778,912808;CP003810,912778,912808;CP003919,912778,912808;HF952104,912778,912808;HF952106,912778,912808;HF952105,912778,912808;HG939456,912778,912808;CP007631,912778,912808;CP007632,912778,912808;CP006910,912778,912808;CP007572,912778,912808;CP007571,912778,912808;CP007570,912778,912808;CP010867,912778,912808;CP011325,912778,912808;CP011326…
CP010319	Mauve	SHARED	913963	914014	.	.	.	Notes=Lenght51	AL732656,913963,914014;AE009948,913963,914014;CP000114,913963,914014;CP003810,913963,914014;CP003919,913963,914014;HF952104,913963,914014;HF952106,913963,914014;HF952105,913963,914014;HG939456,913963,914014;CP007631,913963,914014;CP007632,913963,914014;CP006910,913963,914014;CP007572,913963,914014;CP007571,913963,914014;CP007570,913963,914014;CP010867,913963,914014;CP011325,913963,914014;CP011326…
CP010319	Mauve	SHARED	914136	914158	.	.	.	Notes=Lenght22	AL732656,914136,914158;AE009948,914136,914158;CP000114,914136,914158;CP003810,914136,914158;HF952104,914136,914158;HF952106,914136,914158;HF952105,914136,914158;CP007482,914136,914158;CP007565,914136,914158;HG939456,914136,914158;CP007631,914136,914158;CP007632,914136,914158;CP006910,914136,914158;CP007572,914136,914158;CP007571,914136,914158;CP007570,914136,914158;FO393392,914136,914158;CP010867…
CP010319	Mauve	SHARED	914159	914241	.	.	.	Notes=Lenght82	AL732656,914159,914241;AE009948,914159,914241;CP000114,914159,914241;CP003810,914159,914241;HF952104,914159,914241;HF952106,914159,914241;HF952105,914159,914241;HG939456,914159,914241;CP007631,914159,914241;CP007632,914159,914241;CP006910,914159,914241;CP007572,914159,914241;CP007571,914159,914241;CP007570,914159,914241;CP010867,914159,914241;CP011325,914159,914241;CP011326,914159,914241;CP011327…
CP010319	Mauve	SHARED	914242	914309	.	.	.	Notes=Lenght67	AL732656,914242,914309;AE009948,914242,914309;CP000114,914242,914309;CP003810,914242,914309;HF952104,914242,914309;HF952106,914242,914309;HF952105,914242,914309;CP007631,914242,914309;CP006910,914242,914309;CP007572,914242,914309;CP007571,914242,914309;CP007570,914242,914309;CP010867,914242,914309;CP011325,914242,914309;CP011326,914242,914309;CP011327,914242,914309;CP011329,914242,914309;CP012419…
CP010319	Mauve	SHARED	914310	914362	.	.	.	Notes=Lenght52	AL732656,914310,914362;AE009948,914310,914362;CP000114,914310,914362;CP003810,914310,914362;HF952104,914310,914362;HF952106,914310,914362;HF952105,914310,914362;HG939456,914310,914362;CP007631,914310,914362;CP007632,914310,914362;CP006910,914310,914362;CP007572,914310,914362;CP007571,914310,914362;CP007570,914310,914362;CP010867,914310,914362;CP011325,914310,914362;CP011326,914310,914362;CP011327…
CP010319	Mauve	SHARED	914363	914531	.	.	.	Notes=Lenght168	AL732656,914363,914531;AE009948,914363,914531;CP000114,914363,914531;CP003810,914363,914531;HF952104,914363,914531;HF952106,914363,914531;HG939456,914363,914531;CP007631,914363,914531;CP007632,914363,914531;CP006910,914363,914531;CP007572,914363,914531;CP007571,914363,914531;CP007570,914363,914531;CP010867,914363,914531;CP011325,914363,914531;CP011326,914363,914531;CP011327,914363,914531;CP011329…
CP010319	Mauve	SHARED	914532	914774	.	.	.	Notes=Lenght242	AL732656,914532,914774;AE009948,914532,914774;CP000114,914532,914774;CP003810,914532,914774;HF952104,914532,914774;HF952106,914532,914774;CP007482,914532,914774;CP007565,914532,914774;HG939456,914532,914774;CP007631,914532,914774;CP007632,914532,914774;CP006910,914532,914774;CP007572,914532,914774;CP007571,914532,914774;CP007570,914532,914774;FO393392,914532,914774;CP010867,914532,914774;CP011325…
CP010319	Mauve	SHARED	914775	915136	.	.	.	Notes=Lenght361	AL732656,914775,915136;AE009948,914775,915136;CP000114,914775,915136;CP003810,914775,915136;HF952104,914775,915136;HF952106,914775,915136;HF952105,914775,915136;CP007482,914775,915136;CP007565,914775,915136;HG939456,914775,915136;CP007631,914775,915136;CP007632,914775,915136;CP006910,914775,915136;CP007572,914775,915136;CP007571,914775,915136;CP007570,914775,915136;FO393392,914775,915136;CP010867…
CP010319	Mauve	SHARED	915174	915188	.	.	.	Notes=Lenght14	AE009948,915174,915188;CP000114,915174,915188;CP003810,915174,915188;CP003919,915174,915188;HF952104,915174,915188;HF952106,915174,915188;HF952105,915174,915188;CP007482,915174,915188;CP007565,915174,915188;HG939456,915174,915188;CP007631,915174,915188;CP007632,915174,915188;CP006910,915174,915188;CP007572,915174,915188;CP007571,915174,915188;CP007570,915174,915188;FO393392,915174,915188;CP010867…
CP010319	Mauve	SHARED	915189	915217	.	.	.	Notes=Lenght28	AE009948,915189,915217;CP000114,915189,915217;CP003810,915189,915217;CP003919,915189,915217;HF952104,915189,915217;HF952106,915189,915217;HF952105,915189,915217;CP007482,915189,915217;CP007565,915189,915217;CP007631,915189,915217;CP007632,915189,915217;CP006910,915189,915217;CP007572,915189,915217;CP007571,915189,915217;CP007570,915189,915217;FO393392,915189,915217;CP010867,915189,915217;CP011325…
CP010319	Mauve	SHARED	915218	915239	.	.	.	Notes=Lenght21	AE009948,915218,915239;CP000114,915218,915239;CP003810,915218,915239;CP003919,915218,915239;HF952104,915218,915239;HF952106,915218,915239;HF952105,915218,915239;CP007482,915218,915239;CP007565,915218,915239;CP007631,915218,915239;CP006910,915218,915239;CP007572,915218,915239;CP007571,915218,915239;CP007570,915218,915239;FO393392,915218,915239;CP010867,915218,915239;CP011325,915218,915239;CP011326…
CP010319	Mauve	SHARED	915240	915296	.	.	.	Notes=Lenght56	AL732656,915240,915296;AE009948,915240,915296;CP000114,915240,915296;CP003810,915240,915296;CP003919,915240,915296;HF952104,915240,915296;HF952106,915240,915296;HF952105,915240,915296;CP007482,915240,915296;CP007565,915240,915296;CP007631,915240,915296;CP006910,915240,915296;CP007572,915240,915296;CP007571,915240,915296;CP007570,915240,915296;FO393392,915240,915296;CP010867,915240,915296;CP011325…
CP010319	Mauve	SHARED	915297	915361	.	.	.	Notes=Lenght64	AL732656,915297,915361;AE009948,915297,915361;CP000114,915297,915361;CP003810,915297,915361;CP003919,915297,915361;HF952104,915297,915361;HF952106,915297,915361;HF952105,915297,915361;CP007482,915297,915361;CP007565,915297,915361;HG939456,915297,915361;CP007631,915297,915361;CP006910,915297,915361;CP007572,915297,915361;CP007571,915297,915361;CP007570,915297,915361;FO393392,915297,915361;CP010867…
CP010319	Mauve	SHARED	915553	915614	.	.	.	Notes=Lenght61	AL732656,915553,915614;AE009948,915553,915614;CP000114,915553,915614;CP003810,915553,915614;CP003919,915553,915614;HF952104,915553,915614;HF952106,915553,915614;HF952105,915553,915614;CP007482,915553,915614;CP007565,915553,915614;HG939456,915553,915614;CP007631,915553,915614;CP007632,915553,915614;CP006910,915553,915614;CP007571,915553,915614;CP007570,915553,915614;FO393392,915553,915614;CP010867…
CP010319	Mauve	SHARED	915615	915651	.	.	.	Notes=Lenght36	AL732656,915615,915651;AE009948,915615,915651;CP000114,915615,915651;CP003810,915615,915651;CP003919,915615,915651;HF952104,915615,915651;HF952106,915615,915651;HF952105,915615,915651;HG939456,915615,915651;CP007631,915615,915651;CP007632,915615,915651;CP006910,915615,915651;CP007571,915615,915651;CP007570,915615,915651;CP010867,915615,915651;CP011325,915615,915651;CP011326,915615,915651;CP011327…
CP010319	Mauve	SHARED	915652	915715	.	.	.	Notes=Lenght63	AL732656,915652,915715;AE009948,915652,915715;CP000114,915652,915715;CP003810,915652,915715;CP003919,915652,915715;HF952104,915652,915715;HF952106,915652,915715;HF952105,915652,915715;HG939456,915652,915715;CP007631,915652,915715;CP007632,915652,915715;CP006910,915652,915715;CP007572,915652,915715;CP007571,915652,915715;CP007570,915652,915715;CP010867,915652,915715;CP011325,915652,915715;CP011326…
CP010319	Mauve	SHARED	929955	929975	.	.	.	Notes=Lenght20	AL732656,929955,929975;AE009948,929955,929975;CP000114,929955,929975;CP003810,929955,929975;HF952104,929955,929975;HF952106,929955,929975;HF952105,929955,929975;CP007482,929955,929975;CP007565,929955,929975;HG939456,929955,929975;CP007631,929955,929975;CP007632,929955,929975;CP006910,929955,929975;CP007572,929955,929975;CP007571,929955,929975;CP007570,929955,929975;FO393392,929955,929975;CP010867…
CP010319	Mauve	SHARED	934984	935139	.	.	.	Notes=Lenght155	AL732656,934984,935139;AE009948,934984,935139;CP000114,934984,935139;CP003810,934984,935139;HF952104,934984,935139;HF952106,934984,935139;HF952105,934984,935139;HG939456,934984,935139;CP007631,934984,935139;CP007632,934984,935139;CP006910,934984,935139;CP007572,934984,935139;CP007571,934984,935139;CP007570,934984,935139;CP010867,934984,935139;CP011325,934984,935139;CP011326,934984,935139;CP011327…
CP010319	Mauve	SHARED	950564	950583	.	.	.	Notes=Lenght19	AE009948,950564,950583;CP000114,950564,950583;CP003810,950564,950583;CP003919,950564,950583;HF952104,950564,950583;HF952106,950564,950583;HF952105,950564,950583;CP007482,950564,950583;CP007565,950564,950583;HG939456,950564,950583;CP007631,950564,950583;CP007632,950564,950583;CP006910,950564,950583;FO393392,950564,950583;CP010867,950564,950583;CP011325,950564,950583;CP011326,950564,950583;CP011327…
CP010319	Mauve	SHARED	950723	950807	.	.	.	Notes=Lenght84	AL732656,950723,950807;AE009948,950723,950807;CP000114,950723,950807;CP003810,950723,950807;CP003919,950723,950807;HF952104,950723,950807;HF952106,950723,950807;HF952105,950723,950807;CP007482,950723,950807;CP007565,950723,950807;HG939456,950723,950807;CP007631,950723,950807;CP007632,950723,950807;CP007572,950723,950807;CP007571,950723,950807;CP007570,950723,950807;FO393392,950723,950807;CP010867…
CP010319	Mauve	SHARED	951423	951518	.	.	.	Notes=Lenght95	AL732656,951423,951518;AE009948,951423,951518;CP000114,951423,951518;CP003810,951423,951518;HF952104,951423,951518;HF952106,951423,951518;HF952105,951423,951518;CP007482,951423,951518;CP007565,951423,951518;HG939456,951423,951518;CP007631,951423,951518;CP007632,951423,951518;CP006910,951423,951518;CP007572,951423,951518;CP007571,951423,951518;CP007570,951423,951518;FO393392,951423,951518;CP010867…
CP010319	Mauve	SHARED	956734	956766	.	.	.	Notes=Lenght32	AL732656,956734,956766;AE009948,956734,956766;CP000114,956734,956766;CP003810,956734,956766;HF952104,956734,956766;HF952106,956734,956766;HF952105,956734,956766;HG939456,956734,956766;CP007631,956734,956766;CP007632,956734,956766;CP006910,956734,956766;CP007572,956734,956766;CP007571,956734,956766;CP007570,956734,956766;CP010867,956734,956766;CP011325,956734,956766;CP011326,956734,956766;CP011327…
CP010319	Mauve	SHARED	956767	956779	.	.	.	Notes=Lenght12	AL732656,956767,956779;AE009948,956767,956779;CP000114,956767,956779;CP003810,956767,956779;HF952104,956767,956779;HF952106,956767,956779;HF952105,956767,956779;HG939456,956767,956779;CP007631,956767,956779;CP007632,956767,956779;CP006910,956767,956779;CP007572,956767,956779;CP007571,956767,956779;CP007570,956767,956779;CP010867,956767,956779;CP011325,956767,956779;CP011326,956767,956779;CP011327…
CP010319	Mauve	SHARED	956788	956800	.	.	.	Notes=Lenght12	AL732656,956788,956800;AE009948,956788,956800;CP000114,956788,956800;CP003810,956788,956800;CP003919,956788,956800;HF952104,956788,956800;HF952106,956788,956800;HF952105,956788,956800;CP007482,956788,956800;CP007565,956788,956800;CP007631,956788,956800;CP006910,956788,956800;CP007572,956788,956800;CP007571,956788,956800;CP007570,956788,956800;FO393392,956788,956800;CP010867,956788,956800;CP011325…
CP010319	Mauve	SHARED	956810	956933	.	.	.	Notes=Lenght123	AL732656,956810,956933;AE009948,956810,956933;CP000114,956810,956933;CP003810,956810,956933;CP003919,956810,956933;HF952104,956810,956933;HF952106,956810,956933;HF952105,956810,956933;CP007482,956810,956933;CP007565,956810,956933;HG939456,956810,956933;CP007631,956810,956933;CP007632,956810,956933;CP007572,956810,956933;CP007571,956810,956933;CP007570,956810,956933;FO393392,956810,956933;CP010867…
CP010319	Mauve	SHARED	956934	956947	.	.	.	Notes=Lenght13	AL732656,956934,956947;AE009948,956934,956947;CP000114,956934,956947;CP003810,956934,956947;CP003919,956934,956947;HF952104,956934,956947;HF952106,956934,956947;HF952105,956934,956947;CP007482,956934,956947;CP007565,956934,956947;HG939456,956934,956947;CP007631,956934,956947;CP007632,956934,956947;CP006910,956934,956947;CP007572,956934,956947;CP007571,956934,956947;CP007570,956934,956947;FO393392…
CP010319	Mauve	SHARED	960193	960275	.	.	.	Notes=Lenght82	AE009948,960193,960275;HF952104,960193,960275;HF952106,960193,960275;HF952105,960193,960275;CP007631,960193,960275;CP010867,960193,960275;CP011329,960193,960275;CP013202,960193,960275;
CP010319	Mauve	SHARED	960276	960384	.	.	.	Notes=Lenght108	AE009948,960276,960384;CP000114,960276,960384;CP003810,960276,960384;HF952104,960276,960384;HF952106,960276,960384;HF952105,960276,960384;CP007631,960276,960384;CP010867,960276,960384;CP011325,960276,960384;CP011326,960276,960384;CP011327,960276,960384;CP011329,960276,960384;CP012419,960276,960384;CP013202,960276,960384;
CP010319	Mauve	SHARED	960385	961180	.	.	.	Notes=Lenght795	AE009948,960385,961180;HF952104,960385,961180;HF952106,960385,961180;HF952105,960385,961180;CP007631,960385,961180;CP010867,960385,961180;CP011329,960385,961180;CP013202,960385,961180;
CP010319	Mauve	SHARED	961181	961209	.	.	.	Notes=Lenght28	HF952104,961181,961209;HF952106,961181,961209;HF952105,961181,961209;CP007631,961181,961209;CP010867,961181,961209;CP013202,961181,961209;
CP010319	Mauve	SHARED	961210	961238	.	.	.	Notes=Lenght28	AE009948,961210,961238;HF952104,961210,961238;HF952106,961210,961238;HF952105,961210,961238;CP007631,961210,961238;CP010867,961210,961238;CP011329,961210,961238;CP013202,961210,961238;
CP010319	Mauve	SHARED	961247	961780	.	.	.	Notes=Lenght533	AE009948,961247,961780;HF952104,961247,961780;HF952105,961247,961780;CP007631,961247,961780;CP010867,961247,961780;CP011329,961247,961780;CP013202,961247,961780;
CP010319	Mauve	SHARED	971966	972077	.	.	.	Notes=Lenght111	HF952104,971966,972077;CP007631,971966,972077;CP010867,971966,972077;CP013202,971966,972077;
CP010319	Mauve	SHARED	972163	972226	.	.	.	Notes=Lenght63	HF952104,972163,972226;CP007631,972163,972226;CP010867,972163,972226;CP013202,972163,972226;
CP010319	Mauve	SHARED	972227	972633	.	.	.	Notes=Lenght406	HF952104,972227,972633;CP007631,972227,972633;CP010867,972227,972633;CP013202,972227,972633;
CP010319	Mauve	SHARED	973036	973269	.	.	.	Notes=Lenght233	HF952104,973036,973269;CP007631,973036,973269;CP010867,973036,973269;CP013202,973036,973269;
CP010319	Mauve	SHARED	973270	973411	.	.	.	Notes=Lenght141	HF952104,973270,973411;CP007631,973270,973411;CP010867,973270,973411;CP013202,973270,973411;
CP010319	Mauve	SHARED	973420	973839	.	.	.	Notes=Lenght419	HF952104,973420,973839;CP007631,973420,973839;CP010867,973420,973839;CP013202,973420,973839;
CP010319	Mauve	SHARED	973840	974261	.	.	.	Notes=Lenght421	HF952104,973840,974261;CP007631,973840,974261;CP010867,973840,974261;CP013202,973840,974261;
CP010319	Mauve	SHARED	974725	974888	.	.	.	Notes=Lenght163	HF952104,974725,974888;CP007631,974725,974888;CP010867,974725,974888;CP013202,974725,974888;
CP010319	Mauve	SHARED	975788	975971	.	.	.	Notes=Lenght183	HF952104,975788,975971;CP007631,975788,975971;CP010867,975788,975971;CP013202,975788,975971;
CP010319	Mauve	SHARED	976301	977482	.	.	.	Notes=Lenght1181	HF952104,976301,977482;CP007631,976301,977482;CP010867,976301,977482;CP013202,976301,977482;
CP010319	Mauve	SHARED	977483	977690	.	.	.	Notes=Lenght207	HF952104,977483,977690;HF952105,977483,977690;CP007631,977483,977690;CP010867,977483,977690;CP013202,977483,977690;
CP010319	Mauve	SHARED	977692	977838	.	.	.	Notes=Lenght146	AL732656,977692,977838;AE009948,977692,977838;CP000114,977692,977838;CP003810,977692,977838;HF952104,977692,977838;HF952105,977692,977838;CP007631,977692,977838;CP007572,977692,977838;CP007571,977692,977838;CP007570,977692,977838;CP010867,977692,977838;CP011325,977692,977838;CP011326,977692,977838;CP011327,977692,977838;CP012419,977692,977838;CP013202,977692,977838;
CP010319	Mauve	SHARED	977839	977978	.	.	.	Notes=Lenght139	AE009948,977839,977978;CP000114,977839,977978;CP003810,977839,977978;HF952104,977839,977978;HF952105,977839,977978;CP007631,977839,977978;CP010867,977839,977978;CP011325,977839,977978;CP011326,977839,977978;CP011327,977839,977978;CP012419,977839,977978;CP013202,977839,977978;
CP010319	Mauve	SHARED	977979	978339	.	.	.	Notes=Lenght360	AL732656,977979,978339;AE009948,977979,978339;CP000114,977979,978339;CP003810,977979,978339;HF952104,977979,978339;HF952105,977979,978339;CP007631,977979,978339;CP007572,977979,978339;CP007571,977979,978339;CP007570,977979,978339;CP010867,977979,978339;CP011325,977979,978339;CP011326,977979,978339;CP011327,977979,978339;CP012419,977979,978339;CP013202,977979,978339;
CP010319	Mauve	SHARED	978411	978425	.	.	.	Notes=Lenght14	AE009948,978411,978425;CP000114,978411,978425;CP003810,978411,978425;HF952104,978411,978425;HF952105,978411,978425;HG939456,978411,978425;CP007631,978411,978425;CP007632,978411,978425;CP010867,978411,978425;CP011325,978411,978425;CP011326,978411,978425;CP011327,978411,978425;CP012419,978411,978425;CP013202,978411,978425;
CP010319	Mauve	SHARED	978426	978531	.	.	.	Notes=Lenght105	AL732656,978426,978531;AE009948,978426,978531;CP000114,978426,978531;CP003810,978426,978531;HF952104,978426,978531;HF952105,978426,978531;HG939456,978426,978531;CP007631,978426,978531;CP007632,978426,978531;CP007572,978426,978531;CP007571,978426,978531;CP007570,978426,978531;CP010867,978426,978531;CP011325,978426,978531;CP011326,978426,978531;CP011327,978426,978531;CP012419,978426,978531;CP013202…
CP010319	Mauve	SHARED	978532	978799	.	.	.	Notes=Lenght267	AE009948,978532,978799;CP000114,978532,978799;CP003810,978532,978799;HF952104,978532,978799;HF952105,978532,978799;CP007631,978532,978799;CP010867,978532,978799;CP011325,978532,978799;CP011326,978532,978799;CP011327,978532,978799;CP012419,978532,978799;CP013202,978532,978799;
CP010319	Mauve	SHARED	978869	978915	.	.	.	Notes=Lenght46	AL732656,978869,978915;AE009948,978869,978915;CP000114,978869,978915;CP003810,978869,978915;HF952104,978869,978915;HF952105,978869,978915;CP007631,978869,978915;CP007572,978869,978915;CP007571,978869,978915;CP007570,978869,978915;CP010867,978869,978915;CP011325,978869,978915;CP011326,978869,978915;CP011327,978869,978915;CP012419,978869,978915;CP013202,978869,978915;
CP010319	Mauve	SHARED	978916	978938	.	.	.	Notes=Lenght22	AE009948,978916,978938;CP000114,978916,978938;CP003810,978916,978938;HF952104,978916,978938;HF952105,978916,978938;CP007631,978916,978938;CP010867,978916,978938;CP011325,978916,978938;CP011326,978916,978938;CP011327,978916,978938;CP012419,978916,978938;CP013202,978916,978938;
CP010319	Mauve	SHARED	978941	979004	.	.	.	Notes=Lenght63	AE009948,978941,979004;CP000114,978941,979004;CP003810,978941,979004;HF952104,978941,979004;HF952105,978941,979004;CP007631,978941,979004;CP010867,978941,979004;CP011325,978941,979004;CP011326,978941,979004;CP011327,978941,979004;CP012419,978941,979004;CP013202,978941,979004;
CP010319	Mauve	SHARED	979005	979038	.	.	.	Notes=Lenght33	AL732656,979005,979038;AE009948,979005,979038;CP000114,979005,979038;CP003810,979005,979038;HF952104,979005,979038;HF952105,979005,979038;CP007631,979005,979038;CP007572,979005,979038;CP007571,979005,979038;CP007570,979005,979038;CP010867,979005,979038;CP011325,979005,979038;CP011326,979005,979038;CP011327,979005,979038;CP012419,979005,979038;CP013202,979005,979038;
CP010319	Mauve	SHARED	979039	979069	.	.	.	Notes=Lenght30	AE009948,979039,979069;CP000114,979039,979069;CP003810,979039,979069;HF952104,979039,979069;HF952105,979039,979069;CP007631,979039,979069;CP010867,979039,979069;CP011325,979039,979069;CP011326,979039,979069;CP011327,979039,979069;CP012419,979039,979069;CP013202,979039,979069;
CP010319	Mauve	SHARED	980395	980436	.	.	.	Notes=Lenght41	AL732656,980395,980436;AE009948,980395,980436;CP000114,980395,980436;CP003810,980395,980436;HF952104,980395,980436;HF952105,980395,980436;HG939456,980395,980436;CP007631,980395,980436;CP007572,980395,980436;CP007571,980395,980436;CP007570,980395,980436;CP010867,980395,980436;CP011325,980395,980436;CP011326,980395,980436;CP011327,980395,980436;CP012419,980395,980436;CP013202,980395,980436;
CP010319	Mauve	SHARED	980786	980913	.	.	.	Notes=Lenght127	AL732656,980786,980913;AE009948,980786,980913;CP000114,980786,980913;CP003810,980786,980913;HF952104,980786,980913;HF952105,980786,980913;HG939456,980786,980913;CP007631,980786,980913;CP007572,980786,980913;CP007571,980786,980913;CP007570,980786,980913;CP010867,980786,980913;CP011325,980786,980913;CP011326,980786,980913;CP011327,980786,980913;CP012419,980786,980913;CP013202,980786,980913;
CP010319	Mauve	SHARED	981625	981636	.	.	.	Notes=Lenght11	AE009948,981625,981636;CP000114,981625,981636;CP003810,981625,981636;HF952104,981625,981636;HF952105,981625,981636;HG939456,981625,981636;CP007631,981625,981636;CP010867,981625,981636;CP011325,981625,981636;CP011326,981625,981636;CP011327,981625,981636;CP012419,981625,981636;CP013202,981625,981636;
CP010319	Mauve	SHARED	981637	981674	.	.	.	Notes=Lenght37	AL732656,981637,981674;AE009948,981637,981674;CP000114,981637,981674;CP003810,981637,981674;HF952104,981637,981674;HF952105,981637,981674;HG939456,981637,981674;CP007631,981637,981674;CP007572,981637,981674;CP007571,981637,981674;CP007570,981637,981674;CP010867,981637,981674;CP011325,981637,981674;CP011326,981637,981674;CP011327,981637,981674;CP012419,981637,981674;CP013202,981637,981674;
CP010319	Mauve	SHARED	981724	981786	.	.	.	Notes=Lenght62	AL732656,981724,981786;AE009948,981724,981786;CP000114,981724,981786;CP003810,981724,981786;HF952104,981724,981786;HF952105,981724,981786;HG939456,981724,981786;CP007631,981724,981786;CP007572,981724,981786;CP007571,981724,981786;CP007570,981724,981786;CP010867,981724,981786;CP011325,981724,981786;CP011326,981724,981786;CP011327,981724,981786;CP012419,981724,981786;CP013202,981724,981786;
CP010319	Mauve	SHARED	981787	981833	.	.	.	Notes=Lenght46	AL732656,981787,981833;AE009948,981787,981833;CP000114,981787,981833;CP003810,981787,981833;HF952104,981787,981833;HF952105,981787,981833;CP007631,981787,981833;CP007572,981787,981833;CP007571,981787,981833;CP007570,981787,981833;CP010867,981787,981833;CP011325,981787,981833;CP011326,981787,981833;CP011327,981787,981833;CP012419,981787,981833;CP013202,981787,981833;
CP010319	Mauve	SHARED	981834	981846	.	.	.	Notes=Lenght12	AE009948,981834,981846;CP000114,981834,981846;CP003810,981834,981846;HF952104,981834,981846;HF952105,981834,981846;CP007631,981834,981846;CP010867,981834,981846;CP011325,981834,981846;CP011326,981834,981846;CP011327,981834,981846;CP012419,981834,981846;CP013202,981834,981846;
CP010319	Mauve	SHARED	982204	982237	.	.	.	Notes=Lenght33	AL732656,982204,982237;AE009948,982204,982237;CP000114,982204,982237;CP003810,982204,982237;HF952104,982204,982237;HF952105,982204,982237;CP007631,982204,982237;CP007572,982204,982237;CP007571,982204,982237;CP007570,982204,982237;CP010867,982204,982237;CP011325,982204,982237;CP011326,982204,982237;CP011327,982204,982237;CP012419,982204,982237;CP013202,982204,982237;
CP010319	Mauve	SHARED	982238	982278	.	.	.	Notes=Lenght40	AE009948,982238,982278;CP000114,982238,982278;CP003810,982238,982278;HF952104,982238,982278;HF952105,982238,982278;CP007631,982238,982278;CP010867,982238,982278;CP011325,982238,982278;CP011326,982238,982278;CP011327,982238,982278;CP012419,982238,982278;CP013202,982238,982278;
CP010319	Mauve	SHARED	983151	984343	.	.	.	Notes=Lenght1192	AE009948,983151,984343;CP000114,983151,984343;CP003810,983151,984343;HF952104,983151,984343;HF952105,983151,984343;HG939456,983151,984343;CP007631,983151,984343;CP010867,983151,984343;CP011325,983151,984343;CP011326,983151,984343;CP011327,983151,984343;CP012419,983151,984343;CP013202,983151,984343;
CP010319	Mauve	SHARED	984344	984717	.	.	.	Notes=Lenght373	AL732656,984344,984717;AE009948,984344,984717;CP000114,984344,984717;CP003810,984344,984717;HF952104,984344,984717;HF952105,984344,984717;HG939456,984344,984717;CP007631,984344,984717;CP007572,984344,984717;CP007571,984344,984717;CP007570,984344,984717;CP010867,984344,984717;CP011325,984344,984717;CP011326,984344,984717;CP011327,984344,984717;CP012419,984344,984717;CP013202,984344,984717;
CP010319	Mauve	SHARED	984718	986603	.	.	.	Notes=Lenght1885	AL732656,984718,986603;AE009948,984718,986603;CP000114,984718,986603;CP003810,984718,986603;HF952104,984718,986603;HF952106,984718,986603;HF952105,984718,986603;HG939456,984718,986603;CP007631,984718,986603;CP006910,984718,986603;CP007572,984718,986603;CP007571,984718,986603;CP007570,984718,986603;CP010867,984718,986603;CP011325,984718,986603;CP011326,984718,986603;CP011327,984718,986603;CP012419…
CP010319	Mauve	SHARED	986604	987179	.	.	.	Notes=Lenght575	AL732656,986604,987179;AE009948,986604,987179;CP000114,986604,987179;CP003810,986604,987179;HF952104,986604,987179;HF952106,986604,987179;HF952105,986604,987179;CP007631,986604,987179;CP006910,986604,987179;CP007572,986604,987179;CP007571,986604,987179;CP007570,986604,987179;CP010867,986604,987179;CP011325,986604,987179;CP011326,986604,987179;CP011327,986604,987179;CP012419,986604,987179;CP013202…
CP010319	Mauve	SHARED	987180	987343	.	.	.	Notes=Lenght163	AL732656,987180,987343;AE009948,987180,987343;CP000114,987180,987343;CP003810,987180,987343;HF952104,987180,987343;HF952106,987180,987343;HF952105,987180,987343;CP007631,987180,987343;CP006910,987180,987343;CP007571,987180,987343;CP010867,987180,987343;CP011325,987180,987343;CP011326,987180,987343;CP011327,987180,987343;CP012419,987180,987343;CP013202,987180,987343;
CP010319	Mauve	SHARED	987344	987393	.	.	.	Notes=Lenght49	AL732656,987344,987393;AE009948,987344,987393;CP000114,987344,987393;CP003810,987344,987393;HF952104,987344,987393;HF952106,987344,987393;HF952105,987344,987393;CP007482,987344,987393;CP007565,987344,987393;CP007631,987344,987393;CP006910,987344,987393;CP007571,987344,987393;FO393392,987344,987393;CP010867,987344,987393;CP011325,987344,987393;CP011326,987344,987393;CP011327,987344,987393;CP011328…
CP010319	Mauve	SHARED	987394	987655	.	.	.	Notes=Lenght261	CP000114,987394,987655;CP003810,987394,987655;HF952104,987394,987655;HF952106,987394,987655;HF952105,987394,987655;CP007482,987394,987655;CP007565,987394,987655;CP007631,987394,987655;CP006910,987394,987655;FO393392,987394,987655;CP010867,987394,987655;CP011325,987394,987655;CP011326,987394,987655;CP011327,987394,987655;CP011328,987394,987655;CP012419,987394,987655;CP013202,987394,987655;
CP010319	Mauve	SHARED	987656	987800	.	.	.	Notes=Lenght144	CP000114,987656,987800;CP003810,987656,987800;HF952104,987656,987800;HF952106,987656,987800;HF952105,987656,987800;CP007482,987656,987800;CP007565,987656,987800;CP007631,987656,987800;CP006910,987656,987800;CP007572,987656,987800;CP007570,987656,987800;FO393392,987656,987800;CP010867,987656,987800;CP011325,987656,987800;CP011326,987656,987800;CP011327,987656,987800;CP011328,987656,987800;CP012419…
CP010319	Mauve	SHARED	987801	987850	.	.	.	Notes=Lenght49	CP000114,987801,987850;CP003810,987801,987850;CP003919,987801,987850;HF952104,987801,987850;HF952106,987801,987850;HF952105,987801,987850;CP007482,987801,987850;CP007565,987801,987850;CP007631,987801,987850;CP006910,987801,987850;CP007572,987801,987850;CP007570,987801,987850;FO393392,987801,987850;CP010867,987801,987850;CP011325,987801,987850;CP011326,987801,987850;CP011327,987801,987850;CP011328…
CP010319	Mauve	SHARED	987851	987892	.	.	.	Notes=Lenght41	AL732656,987851,987892;AE009948,987851,987892;CP000114,987851,987892;CP003810,987851,987892;CP003919,987851,987892;HF952104,987851,987892;HF952106,987851,987892;HF952105,987851,987892;CP007482,987851,987892;CP007565,987851,987892;CP007631,987851,987892;CP006910,987851,987892;CP007572,987851,987892;CP007571,987851,987892;CP007570,987851,987892;FO393392,987851,987892;CP010867,987851,987892;CP011325…
CP010319	Mauve	SHARED	987893	987990	.	.	.	Notes=Lenght97	AL732656,987893,987990;AE009948,987893,987990;CP000114,987893,987990;CP003810,987893,987990;HF952104,987893,987990;HF952106,987893,987990;HF952105,987893,987990;CP007482,987893,987990;CP007565,987893,987990;CP007631,987893,987990;CP006910,987893,987990;CP007572,987893,987990;CP007571,987893,987990;CP007570,987893,987990;FO393392,987893,987990;CP010867,987893,987990;CP011325,987893,987990;CP011326…
CP010319	Mauve	SHARED	987991	988423	.	.	.	Notes=Lenght432	AL732656,987991,988423;AE009948,987991,988423;CP000114,987991,988423;CP003810,987991,988423;CP003919,987991,988423;HF952104,987991,988423;HF952106,987991,988423;HF952105,987991,988423;CP007482,987991,988423;CP007565,987991,988423;CP007631,987991,988423;CP006910,987991,988423;CP007572,987991,988423;CP007571,987991,988423;CP007570,987991,988423;FO393392,987991,988423;CP010867,987991,988423;CP011325…
CP010319	Mauve	SHARED	988424	989207	.	.	.	Notes=Lenght783	AL732656,988424,989207;AE009948,988424,989207;CP000114,988424,989207;CP003810,988424,989207;CP003919,988424,989207;HF952104,988424,989207;HF952106,988424,989207;HF952105,988424,989207;CP007482,988424,989207;CP007565,988424,989207;HG939456,988424,989207;CP007631,988424,989207;CP006910,988424,989207;CP007572,988424,989207;CP007571,988424,989207;CP007570,988424,989207;FO393392,988424,989207;CP010867…
CP010319	Mauve	SHARED	989240	992982	.	.	.	Notes=Lenght3742	AL732656,989240,992982;AE009948,989240,992982;CP000114,989240,992982;CP003810,989240,992982;CP003919,989240,992982;HF952104,989240,992982;HF952106,989240,992982;HF952105,989240,992982;CP007482,989240,992982;CP007565,989240,992982;HG939456,989240,992982;CP007631,989240,992982;CP006910,989240,992982;CP007572,989240,992982;CP007571,989240,992982;CP007570,989240,992982;FO393392,989240,992982;CP010867…
CP010319	Mauve	SHARED	992983	995331	.	.	.	Notes=Lenght2348	AL732656,992983,995331;AE009948,992983,995331;CP000114,992983,995331;CP003810,992983,995331;CP003919,992983,995331;HF952104,992983,995331;HF952106,992983,995331;HF952105,992983,995331;CP007482,992983,995331;CP007565,992983,995331;HG939456,992983,995331;CP007631,992983,995331;CP007632,992983,995331;CP006910,992983,995331;CP007572,992983,995331;CP007571,992983,995331;CP007570,992983,995331;FO393392…
CP010319	Mauve	SHARED	998737	998791	.	.	.	Notes=Lenght54	AL732656,998737,998791;AE009948,998737,998791;CP000114,998737,998791;CP003810,998737,998791;HF952104,998737,998791;HF952106,998737,998791;HF952105,998737,998791;HG939456,998737,998791;CP007631,998737,998791;CP007632,998737,998791;CP006910,998737,998791;CP007572,998737,998791;CP007571,998737,998791;CP007570,998737,998791;CP010867,998737,998791;CP011325,998737,998791;CP011326,998737,998791;CP011327…
CP010319	Mauve	SHARED	1002592	1002610	.	.	.	Notes=Lenght18	AL732656,1002592,1002610;AE009948,1002592,1002610;CP000114,1002592,1002610;CP003810,1002592,1002610;CP003919,1002592,1002610;HF952104,1002592,1002610;HF952106,1002592,1002610;HF952105,1002592,1002610;CP007482,1002592,1002610;CP007565,1002592,1002610;HG939456,1002592,1002610;CP007631,1002592,1002610;CP007632,1002592,1002610;CP006910,1002592,1002610;CP007572,1002592,1002610;CP007571,1002592,1002610…
CP010319	Mauve	SHARED	1002614	1002624	.	.	.	Notes=Lenght10	AL732656,1002614,1002624;CP000114,1002614,1002624;CP003810,1002614,1002624;CP003919,1002614,1002624;HF952104,1002614,1002624;HF952106,1002614,1002624;HF952105,1002614,1002624;HG939456,1002614,1002624;CP007631,1002614,1002624;CP007632,1002614,1002624;CP006910,1002614,1002624;CP007572,1002614,1002624;CP007571,1002614,1002624;CP007570,1002614,1002624;CP010867,1002614,1002624;CP011325,1002614,1002624…
CP010319	Mauve	SHARED	1002625	1002658	.	.	.	Notes=Lenght33	CP000114,1002625,1002658;CP003810,1002625,1002658;CP003919,1002625,1002658;HF952104,1002625,1002658;HF952106,1002625,1002658;HF952105,1002625,1002658;HG939456,1002625,1002658;CP007631,1002625,1002658;CP007632,1002625,1002658;CP006910,1002625,1002658;CP010867,1002625,1002658;CP011325,1002625,1002658;CP011326,1002625,1002658;CP011327,1002625,1002658;CP013202,1002625,1002658;
CP010319	Mauve	SHARED	1002659	1002676	.	.	.	Notes=Lenght17	CP000114,1002659,1002676;CP003810,1002659,1002676;CP003919,1002659,1002676;HF952104,1002659,1002676;HF952106,1002659,1002676;HF952105,1002659,1002676;CP007482,1002659,1002676;CP007565,1002659,1002676;HG939456,1002659,1002676;CP007631,1002659,1002676;CP007632,1002659,1002676;CP006910,1002659,1002676;FO393392,1002659,1002676;CP010867,1002659,1002676;CP011325,1002659,1002676;CP011326,1002659,1002676…
CP010319	Mauve	SHARED	1002677	1002730	.	.	.	Notes=Lenght53	CP000114,1002677,1002730;CP003810,1002677,1002730;HF952104,1002677,1002730;HF952106,1002677,1002730;HF952105,1002677,1002730;HG939456,1002677,1002730;CP007631,1002677,1002730;CP007632,1002677,1002730;CP006910,1002677,1002730;CP010867,1002677,1002730;CP011325,1002677,1002730;CP011326,1002677,1002730;CP011327,1002677,1002730;CP013202,1002677,1002730;
CP010319	Mauve	SHARED	1003225	1003239	.	.	.	Notes=Lenght14	AL732656,1003225,1003239;CP000114,1003225,1003239;CP003810,1003225,1003239;HF952104,1003225,1003239;HF952106,1003225,1003239;HF952105,1003225,1003239;HG939456,1003225,1003239;CP007631,1003225,1003239;CP007632,1003225,1003239;CP006910,1003225,1003239;CP011325,1003225,1003239;CP011326,1003225,1003239;CP011327,1003225,1003239;CP012419,1003225,1003239;CP013202,1003225,1003239;
CP010319	Mauve	SHARED	1003240	1003283	.	.	.	Notes=Lenght43	AL732656,1003240,1003283;CP000114,1003240,1003283;CP003810,1003240,1003283;HF952104,1003240,1003283;HF952106,1003240,1003283;HF952105,1003240,1003283;HG939456,1003240,1003283;CP007631,1003240,1003283;CP007632,1003240,1003283;CP006910,1003240,1003283;CP010867,1003240,1003283;CP011325,1003240,1003283;CP011326,1003240,1003283;CP011327,1003240,1003283;CP012419,1003240,1003283;CP013202,1003240,1003283;
CP010319	Mauve	SHARED	1003284	1003298	.	.	.	Notes=Lenght14	AL732656,1003284,1003298;AE009948,1003284,1003298;CP000114,1003284,1003298;CP003810,1003284,1003298;HF952104,1003284,1003298;HF952106,1003284,1003298;HF952105,1003284,1003298;HG939456,1003284,1003298;CP007631,1003284,1003298;CP007632,1003284,1003298;CP006910,1003284,1003298;CP010867,1003284,1003298;CP011325,1003284,1003298;CP011326,1003284,1003298;CP011327,1003284,1003298;CP011329,1003284,1003298…
CP010319	Mauve	SHARED	1003417	1003505	.	.	.	Notes=Lenght88	AL732656,1003417,1003505;CP000114,1003417,1003505;CP003810,1003417,1003505;CP003919,1003417,1003505;HF952104,1003417,1003505;HF952106,1003417,1003505;HF952105,1003417,1003505;CP007482,1003417,1003505;CP007565,1003417,1003505;HG939456,1003417,1003505;CP007631,1003417,1003505;CP007632,1003417,1003505;CP006910,1003417,1003505;CP007572,1003417,1003505;CP007571,1003417,1003505;CP007570,1003417,1003505…
CP010319	Mauve	SHARED	1003697	1003732	.	.	.	Notes=Lenght35	AL732656,1003697,1003732;AE009948,1003697,1003732;CP000114,1003697,1003732;CP003810,1003697,1003732;HF952104,1003697,1003732;HF952106,1003697,1003732;HF952105,1003697,1003732;CP007482,1003697,1003732;CP007565,1003697,1003732;HG939456,1003697,1003732;CP007631,1003697,1003732;CP007632,1003697,1003732;CP006910,1003697,1003732;CP007572,1003697,1003732;CP007571,1003697,1003732;CP007570,1003697,1003732…
CP010319	Mauve	SHARED	1009724	1009785	.	.	.	Notes=Lenght61	AL732656,1009724,1009785;AE009948,1009724,1009785;CP000114,1009724,1009785;CP003810,1009724,1009785;HF952104,1009724,1009785;HF952106,1009724,1009785;HF952105,1009724,1009785;CP007482,1009724,1009785;CP007565,1009724,1009785;HG939456,1009724,1009785;CP007631,1009724,1009785;CP007632,1009724,1009785;CP006910,1009724,1009785;CP007572,1009724,1009785;CP007571,1009724,1009785;CP007570,1009724,1009785…
CP010319	Mauve	SHARED	1018057	1018079	.	.	.	Notes=Lenght22	AL732656,1018057,1018079;AE009948,1018057,1018079;CP000114,1018057,1018079;CP003810,1018057,1018079;HF952104,1018057,1018079;HF952106,1018057,1018079;HF952105,1018057,1018079;HG939456,1018057,1018079;CP007631,1018057,1018079;CP007632,1018057,1018079;CP006910,1018057,1018079;CP007572,1018057,1018079;CP007571,1018057,1018079;CP007570,1018057,1018079;CP010867,1018057,1018079;CP011325,1018057,1018079…
CP010319	Mauve	SHARED	1018821	1018835	.	.	.	Notes=Lenght14	AL732656,1018821,1018835;AE009948,1018821,1018835;CP000114,1018821,1018835;CP003810,1018821,1018835;CP003919,1018821,1018835;HF952104,1018821,1018835;HF952106,1018821,1018835;HF952105,1018821,1018835;HG939456,1018821,1018835;CP007631,1018821,1018835;CP007632,1018821,1018835;CP006910,1018821,1018835;CP007572,1018821,1018835;CP007571,1018821,1018835;CP007570,1018821,1018835;CP010867,1018821,1018835…
CP010319	Mauve	SHARED	1018836	1019202	.	.	.	Notes=Lenght366	AL732656,1018836,1019202;AE009948,1018836,1019202;CP000114,1018836,1019202;CP003810,1018836,1019202;HF952104,1018836,1019202;HF952106,1018836,1019202;HF952105,1018836,1019202;HG939456,1018836,1019202;CP007631,1018836,1019202;CP007632,1018836,1019202;CP006910,1018836,1019202;CP007572,1018836,1019202;CP007571,1018836,1019202;CP007570,1018836,1019202;CP010867,1018836,1019202;CP011325,1018836,1019202…
CP010319	Mauve	SHARED	1019203	1020882	.	.	.	Notes=Lenght1679	AL732656,1019203,1020882;AE009948,1019203,1020882;CP000114,1019203,1020882;CP003810,1019203,1020882;CP003919,1019203,1020882;HF952104,1019203,1020882;HF952106,1019203,1020882;HF952105,1019203,1020882;HG939456,1019203,1020882;CP007631,1019203,1020882;CP007632,1019203,1020882;CP006910,1019203,1020882;CP007572,1019203,1020882;CP007571,1019203,1020882;CP007570,1019203,1020882;CP010867,1019203,1020882…
CP010319	Mauve	SHARED	1029988	1030148	.	.	.	Notes=Lenght160	AL732656,1029988,1030148;AE009948,1029988,1030148;CP000114,1029988,1030148;CP003810,1029988,1030148;HF952104,1029988,1030148;HF952106,1029988,1030148;HF952105,1029988,1030148;HG939456,1029988,1030148;CP007631,1029988,1030148;CP007632,1029988,1030148;CP006910,1029988,1030148;CP007572,1029988,1030148;CP007571,1029988,1030148;CP007570,1029988,1030148;CP010867,1029988,1030148;CP011325,1029988,1030148…
CP010319	Mauve	SHARED	1030149	1030286	.	.	.	Notes=Lenght137	AL732656,1030149,1030286;AE009948,1030149,1030286;CP000114,1030149,1030286;CP003810,1030149,1030286;HF952104,1030149,1030286;HF952106,1030149,1030286;HF952105,1030149,1030286;CP007482,1030149,1030286;CP007565,1030149,1030286;HG939456,1030149,1030286;CP007631,1030149,1030286;CP007632,1030149,1030286;CP006910,1030149,1030286;CP007572,1030149,1030286;CP007571,1030149,1030286;CP007570,1030149,1030286…
CP010319	Mauve	SHARED	1030634	1030760	.	.	.	Notes=Lenght126	AL732656,1030634,1030760;AE009948,1030634,1030760;CP000114,1030634,1030760;CP003810,1030634,1030760;HF952104,1030634,1030760;HF952106,1030634,1030760;HF952105,1030634,1030760;HG939456,1030634,1030760;CP007631,1030634,1030760;CP007632,1030634,1030760;CP006910,1030634,1030760;CP007572,1030634,1030760;CP007571,1030634,1030760;CP007570,1030634,1030760;CP010867,1030634,1030760;CP011325,1030634,1030760…
CP010319	Mauve	SHARED	1034891	1034928	.	.	.	Notes=Lenght37	AL732656,1034891,1034928;AE009948,1034891,1034928;CP000114,1034891,1034928;CP003810,1034891,1034928;HF952104,1034891,1034928;HF952106,1034891,1034928;CP007482,1034891,1034928;CP007565,1034891,1034928;HG939456,1034891,1034928;CP007631,1034891,1034928;CP007632,1034891,1034928;CP006910,1034891,1034928;CP007572,1034891,1034928;CP007571,1034891,1034928;CP007570,1034891,1034928;FO393392,1034891,1034928…
CP010319	Mauve	SHARED	1034929	1035153	.	.	.	Notes=Lenght224	AL732656,1034929,1035153;AE009948,1034929,1035153;CP000114,1034929,1035153;CP003810,1034929,1035153;HF952104,1034929,1035153;HF952106,1034929,1035153;HF952105,1034929,1035153;CP007482,1034929,1035153;CP007565,1034929,1035153;HG939456,1034929,1035153;CP007631,1034929,1035153;CP007632,1034929,1035153;CP006910,1034929,1035153;CP007572,1034929,1035153;CP007571,1034929,1035153;CP007570,1034929,1035153…
CP010319	Mauve	SHARED	1039016	1039200	.	.	.	Notes=Lenght184	AL732656,1039016,1039200;AE009948,1039016,1039200;CP000114,1039016,1039200;CP003810,1039016,1039200;HF952104,1039016,1039200;HF952106,1039016,1039200;HF952105,1039016,1039200;HG939456,1039016,1039200;CP007631,1039016,1039200;CP007632,1039016,1039200;CP006910,1039016,1039200;CP007572,1039016,1039200;CP007571,1039016,1039200;CP007570,1039016,1039200;CP010867,1039016,1039200;CP011325,1039016,1039200…
CP010319	Mauve	SHARED	1040155	1040533	.	.	.	Notes=Lenght378	AL732656,1040155,1040533;AE009948,1040155,1040533;CP000114,1040155,1040533;CP003810,1040155,1040533;HF952104,1040155,1040533;HF952106,1040155,1040533;HF952105,1040155,1040533;CP007482,1040155,1040533;CP007565,1040155,1040533;HG939456,1040155,1040533;CP007631,1040155,1040533;CP007632,1040155,1040533;CP006910,1040155,1040533;CP007572,1040155,1040533;CP007571,1040155,1040533;CP007570,1040155,1040533…
CP010319	Mauve	SHARED	1040592	1040687	.	.	.	Notes=Lenght95	AL732656,1040592,1040687;AE009948,1040592,1040687;CP000114,1040592,1040687;CP003810,1040592,1040687;CP003919,1040592,1040687;HF952104,1040592,1040687;HF952106,1040592,1040687;HF952105,1040592,1040687;HG939456,1040592,1040687;CP007631,1040592,1040687;CP007632,1040592,1040687;CP006910,1040592,1040687;CP007572,1040592,1040687;CP007571,1040592,1040687;CP007570,1040592,1040687;CP010867,1040592,1040687…
CP010319	Mauve	SHARED	1049916	1050005	.	.	.	Notes=Lenght89	AL732656,1049916,1050005;AE009948,1049916,1050005;CP000114,1049916,1050005;CP003810,1049916,1050005;CP003919,1049916,1050005;HF952104,1049916,1050005;HF952106,1049916,1050005;HF952105,1049916,1050005;CP007482,1049916,1050005;CP007565,1049916,1050005;HG939456,1049916,1050005;CP007632,1049916,1050005;CP006910,1049916,1050005;CP007572,1049916,1050005;CP007571,1049916,1050005;CP007570,1049916,1050005…
CP010319	Mauve	SHARED	1052856	1052929	.	.	.	Notes=Lenght73	AL732656,1052856,1052929;AE009948,1052856,1052929;CP000114,1052856,1052929;CP003810,1052856,1052929;HF952104,1052856,1052929;HF952106,1052856,1052929;HF952105,1052856,1052929;CP007482,1052856,1052929;CP007565,1052856,1052929;HG939456,1052856,1052929;CP007631,1052856,1052929;CP007632,1052856,1052929;CP006910,1052856,1052929;CP007572,1052856,1052929;CP007571,1052856,1052929;CP007570,1052856,1052929…
CP010319	Mauve	SHARED	1053438	1053483	.	.	.	Notes=Lenght45	AL732656,1053438,1053483;AE009948,1053438,1053483;CP000114,1053438,1053483;CP003810,1053438,1053483;HF952104,1053438,1053483;HF952106,1053438,1053483;HF952105,1053438,1053483;CP007482,1053438,1053483;CP007565,1053438,1053483;HG939456,1053438,1053483;CP007631,1053438,1053483;CP007632,1053438,1053483;CP006910,1053438,1053483;CP007572,1053438,1053483;CP007571,1053438,1053483;CP007570,1053438,1053483…
CP010319	Mauve	SHARED	1067890	1067910	.	.	.	Notes=Lenght20	AL732656,1067890,1067910;AE009948,1067890,1067910;CP000114,1067890,1067910;CP003810,1067890,1067910;CP003919,1067890,1067910;HF952104,1067890,1067910;HF952106,1067890,1067910;CP007482,1067890,1067910;CP007565,1067890,1067910;HG939456,1067890,1067910;CP007631,1067890,1067910;CP007632,1067890,1067910;CP006910,1067890,1067910;CP007572,1067890,1067910;CP007571,1067890,1067910;CP007570,1067890,1067910…
CP010319	Mauve	SHARED	1075426	1075438	.	.	.	Notes=Lenght12	AL732656,1075426,1075438;AE009948,1075426,1075438;CP000114,1075426,1075438;CP003810,1075426,1075438;HF952104,1075426,1075438;HF952106,1075426,1075438;HF952105,1075426,1075438;CP007482,1075426,1075438;CP007565,1075426,1075438;HG939456,1075426,1075438;CP007631,1075426,1075438;CP007632,1075426,1075438;CP006910,1075426,1075438;CP007572,1075426,1075438;CP007571,1075426,1075438;CP007570,1075426,1075438…
CP010319	Mauve	SHARED	1076888	1077035	.	.	.	Notes=Lenght147	AL732656,1076888,1077035;AE009948,1076888,1077035;CP000114,1076888,1077035;CP003810,1076888,1077035;HF952104,1076888,1077035;HF952106,1076888,1077035;HF952105,1076888,1077035;CP007482,1076888,1077035;CP007565,1076888,1077035;HG939456,1076888,1077035;CP007631,1076888,1077035;CP007632,1076888,1077035;CP006910,1076888,1077035;CP007572,1076888,1077035;CP007571,1076888,1077035;CP007570,1076888,1077035…
CP010319	Mauve	SHARED	1077036	1077128	.	.	.	Notes=Lenght92	AL732656,1077036,1077128;AE009948,1077036,1077128;CP000114,1077036,1077128;CP003810,1077036,1077128;HF952104,1077036,1077128;HF952106,1077036,1077128;HF952105,1077036,1077128;CP007482,1077036,1077128;HG939456,1077036,1077128;CP007631,1077036,1077128;CP007632,1077036,1077128;CP006910,1077036,1077128;CP007572,1077036,1077128;CP007571,1077036,1077128;CP007570,1077036,1077128;CP010867,1077036,1077128…
CP010319	Mauve	SHARED	1077197	1077266	.	.	.	Notes=Lenght69	AL732656,1077197,1077266;AE009948,1077197,1077266;CP000114,1077197,1077266;CP003810,1077197,1077266;HF952104,1077197,1077266;HF952106,1077197,1077266;HF952105,1077197,1077266;HG939456,1077197,1077266;CP007631,1077197,1077266;CP007632,1077197,1077266;CP006910,1077197,1077266;CP007572,1077197,1077266;CP007571,1077197,1077266;CP007570,1077197,1077266;CP010867,1077197,1077266;CP011325,1077197,1077266…
CP010319	Mauve	SHARED	1081770	1081794	.	.	.	Notes=Lenght24	AL732656,1081770,1081794;AE009948,1081770,1081794;CP000114,1081770,1081794;CP003810,1081770,1081794;CP003919,1081770,1081794;HF952104,1081770,1081794;HF952106,1081770,1081794;HF952105,1081770,1081794;HG939456,1081770,1081794;CP007631,1081770,1081794;CP007632,1081770,1081794;CP010867,1081770,1081794;CP011325,1081770,1081794;CP011326,1081770,1081794;CP011327,1081770,1081794;CP011328,1081770,1081794…
CP010319	Mauve	SHARED	1082016	1082087	.	.	.	Notes=Lenght71	AL732656,1082016,1082087;AE009948,1082016,1082087;CP000114,1082016,1082087;CP003810,1082016,1082087;CP003919,1082016,1082087;HF952104,1082016,1082087;HF952106,1082016,1082087;HF952105,1082016,1082087;CP007482,1082016,1082087;CP007565,1082016,1082087;HG939456,1082016,1082087;CP007632,1082016,1082087;CP006910,1082016,1082087;CP007572,1082016,1082087;CP007571,1082016,1082087;CP007570,1082016,1082087…
CP010319	Mauve	SHARED	1082088	1082117	.	.	.	Notes=Lenght29	AL732656,1082088,1082117;AE009948,1082088,1082117;CP000114,1082088,1082117;CP003810,1082088,1082117;HF952104,1082088,1082117;HF952106,1082088,1082117;HF952105,1082088,1082117;HG939456,1082088,1082117;CP007632,1082088,1082117;CP006910,1082088,1082117;CP007572,1082088,1082117;CP007571,1082088,1082117;CP007570,1082088,1082117;CP010867,1082088,1082117;CP011325,1082088,1082117;CP011326,1082088,1082117…
CP010319	Mauve	SHARED	1082118	1082248	.	.	.	Notes=Lenght130	AL732656,1082118,1082248;AE009948,1082118,1082248;CP000114,1082118,1082248;CP003810,1082118,1082248;HF952104,1082118,1082248;HF952106,1082118,1082248;HF952105,1082118,1082248;HG939456,1082118,1082248;CP007631,1082118,1082248;CP007632,1082118,1082248;CP006910,1082118,1082248;CP007572,1082118,1082248;CP007571,1082118,1082248;CP007570,1082118,1082248;CP010867,1082118,1082248;CP011325,1082118,1082248…
CP010319	Mauve	SHARED	1087098	1087139	.	.	.	Notes=Lenght41	AL732656,1087098,1087139;AE009948,1087098,1087139;CP000114,1087098,1087139;CP003810,1087098,1087139;CP003919,1087098,1087139;HF952104,1087098,1087139;HF952106,1087098,1087139;HF952105,1087098,1087139;HG939456,1087098,1087139;CP007631,1087098,1087139;CP007632,1087098,1087139;CP006910,1087098,1087139;CP007572,1087098,1087139;CP007571,1087098,1087139;CP007570,1087098,1087139;CP010867,1087098,1087139…
CP010319	Mauve	SHARED	1091981	1092010	.	.	.	Notes=Lenght29	AL732656,1091981,1092010;CP003919,1091981,1092010;HF952104,1091981,1092010;HF952106,1091981,1092010;HF952105,1091981,1092010;CP007482,1091981,1092010;CP007565,1091981,1092010;HG939456,1091981,1092010;CP007632,1091981,1092010;CP006910,1091981,1092010;CP007572,1091981,1092010;CP007571,1091981,1092010;CP007570,1091981,1092010;FO393392,1091981,1092010;CP010867,1091981,1092010;CP011328,1091981,1092010…
CP010319	Mauve	SHARED	1092011	1092125	.	.	.	Notes=Lenght114	AL732656,1092011,1092125;AE009948,1092011,1092125;CP003919,1092011,1092125;HF952104,1092011,1092125;HF952106,1092011,1092125;HF952105,1092011,1092125;CP007482,1092011,1092125;CP007565,1092011,1092125;HG939456,1092011,1092125;CP007631,1092011,1092125;CP007632,1092011,1092125;CP006910,1092011,1092125;CP007572,1092011,1092125;CP007571,1092011,1092125;CP007570,1092011,1092125;FO393392,1092011,1092125…
CP010319	Mauve	SHARED	1100454	1100472	.	.	.	Notes=Lenght18	AE009948,1100454,1100472;CP003810,1100454,1100472;HF952104,1100454,1100472;HF952106,1100454,1100472;HF952105,1100454,1100472;CP007482,1100454,1100472;CP007565,1100454,1100472;HG939456,1100454,1100472;CP007631,1100454,1100472;CP007632,1100454,1100472;CP006910,1100454,1100472;FO393392,1100454,1100472;CP010867,1100454,1100472;CP011325,1100454,1100472;CP011326,1100454,1100472;CP011327,1100454,1100472…
CP010319	Mauve	SHARED	1101333	1101353	.	.	.	Notes=Lenght20	AL732656,1101333,1101353;AE009948,1101333,1101353;CP000114,1101333,1101353;CP003810,1101333,1101353;CP003919,1101333,1101353;HF952104,1101333,1101353;HF952106,1101333,1101353;CP007482,1101333,1101353;CP007565,1101333,1101353;HG939456,1101333,1101353;CP007631,1101333,1101353;CP007632,1101333,1101353;CP006910,1101333,1101353;CP007572,1101333,1101353;CP007571,1101333,1101353;CP007570,1101333,1101353…
CP010319	Mauve	SHARED	1107637	1107744	.	.	.	Notes=Lenght107	AL732656,1107637,1107744;AE009948,1107637,1107744;CP000114,1107637,1107744;CP003810,1107637,1107744;CP003919,1107637,1107744;HF952104,1107637,1107744;HF952106,1107637,1107744;HF952105,1107637,1107744;CP007482,1107637,1107744;CP007565,1107637,1107744;HG939456,1107637,1107744;CP007631,1107637,1107744;CP007632,1107637,1107744;CP006910,1107637,1107744;FO393392,1107637,1107744;CP010867,1107637,1107744…
CP010319	Mauve	SHARED	1107745	1107789	.	.	.	Notes=Lenght44	AL732656,1107745,1107789;AE009948,1107745,1107789;CP000114,1107745,1107789;CP003810,1107745,1107789;HF952104,1107745,1107789;HF952105,1107745,1107789;HG939456,1107745,1107789;CP007631,1107745,1107789;CP007632,1107745,1107789;CP006910,1107745,1107789;CP010867,1107745,1107789;CP011325,1107745,1107789;CP011326,1107745,1107789;CP011327,1107745,1107789;CP011329,1107745,1107789;CP012419,1107745,1107789…
CP010319	Mauve	SHARED	1107790	1107891	.	.	.	Notes=Lenght101	AL732656,1107790,1107891;AE009948,1107790,1107891;CP000114,1107790,1107891;CP003810,1107790,1107891;CP003919,1107790,1107891;HF952104,1107790,1107891;HF952106,1107790,1107891;HF952105,1107790,1107891;CP007482,1107790,1107891;CP007565,1107790,1107891;HG939456,1107790,1107891;CP007631,1107790,1107891;CP007632,1107790,1107891;CP006910,1107790,1107891;FO393392,1107790,1107891;CP010867,1107790,1107891…
CP010319	Mauve	SHARED	1107892	1108061	.	.	.	Notes=Lenght169	AL732656,1107892,1108061;AE009948,1107892,1108061;CP000114,1107892,1108061;CP003810,1107892,1108061;HF952104,1107892,1108061;HF952105,1107892,1108061;HG939456,1107892,1108061;CP007631,1107892,1108061;CP007632,1107892,1108061;CP006910,1107892,1108061;CP010867,1107892,1108061;CP011325,1107892,1108061;CP011326,1107892,1108061;CP011327,1107892,1108061;CP011329,1107892,1108061;CP012419,1107892,1108061…
CP010319	Mauve	SHARED	1108062	1108185	.	.	.	Notes=Lenght123	AL732656,1108062,1108185;AE009948,1108062,1108185;CP000114,1108062,1108185;CP003810,1108062,1108185;HF952104,1108062,1108185;HF952105,1108062,1108185;HG939456,1108062,1108185;CP006910,1108062,1108185;CP010867,1108062,1108185;CP011325,1108062,1108185;CP011326,1108062,1108185;CP011327,1108062,1108185;CP011329,1108062,1108185;CP012419,1108062,1108185;CP013202,1108062,1108185;
CP010319	Mauve	SHARED	1108186	1108199	.	.	.	Notes=Lenght13	AL732656,1108186,1108199;AE009948,1108186,1108199;CP000114,1108186,1108199;CP003810,1108186,1108199;CP003919,1108186,1108199;HF952104,1108186,1108199;HF952106,1108186,1108199;HF952105,1108186,1108199;CP007482,1108186,1108199;CP007565,1108186,1108199;HG939456,1108186,1108199;CP006910,1108186,1108199;FO393392,1108186,1108199;CP010867,1108186,1108199;CP011325,1108186,1108199;CP011326,1108186,1108199…
CP010319	Mauve	SHARED	1108201	1108222	.	.	.	Notes=Lenght21	AL732656,1108201,1108222;AE009948,1108201,1108222;CP000114,1108201,1108222;CP003810,1108201,1108222;CP003919,1108201,1108222;HF952104,1108201,1108222;HF952105,1108201,1108222;CP007482,1108201,1108222;CP007565,1108201,1108222;HG939456,1108201,1108222;CP006910,1108201,1108222;FO393392,1108201,1108222;CP010867,1108201,1108222;CP011325,1108201,1108222;CP011326,1108201,1108222;CP011327,1108201,1108222…
CP010319	Mauve	SHARED	1108223	1108367	.	.	.	Notes=Lenght144	AL732656,1108223,1108367;AE009948,1108223,1108367;CP000114,1108223,1108367;CP003810,1108223,1108367;CP003919,1108223,1108367;HF952104,1108223,1108367;HF952106,1108223,1108367;HF952105,1108223,1108367;CP007482,1108223,1108367;CP007565,1108223,1108367;HG939456,1108223,1108367;CP006910,1108223,1108367;FO393392,1108223,1108367;CP010867,1108223,1108367;CP011325,1108223,1108367;CP011326,1108223,1108367…
CP010319	Mauve	SHARED	1111733	1111746	.	.	.	Notes=Lenght13	AL732656,1111733,1111746;AE009948,1111733,1111746;CP003919,1111733,1111746;HF952104,1111733,1111746;CP007482,1111733,1111746;CP007565,1111733,1111746;HG939456,1111733,1111746;CP007631,1111733,1111746;CP007572,1111733,1111746;CP007571,1111733,1111746;CP007570,1111733,1111746;FO393392,1111733,1111746;CP010867,1111733,1111746;CP011328,1111733,1111746;CP011329,1111733,1111746;CP012419,1111733,1111746…
CP010319	Mauve	SHARED	1111747	1111772	.	.	.	Notes=Lenght25	AL732656,1111747,1111772;AE009948,1111747,1111772;CP003919,1111747,1111772;HF952104,1111747,1111772;HF952105,1111747,1111772;CP007482,1111747,1111772;CP007565,1111747,1111772;HG939456,1111747,1111772;CP007631,1111747,1111772;CP007632,1111747,1111772;CP007572,1111747,1111772;CP007571,1111747,1111772;CP007570,1111747,1111772;FO393392,1111747,1111772;CP010867,1111747,1111772;CP011328,1111747,1111772…
CP010319	Mauve	SHARED	1111773	1111792	.	.	.	Notes=Lenght19	AL732656,1111773,1111792;AE009948,1111773,1111792;CP000114,1111773,1111792;CP003810,1111773,1111792;CP003919,1111773,1111792;HF952104,1111773,1111792;HF952105,1111773,1111792;CP007482,1111773,1111792;CP007565,1111773,1111792;HG939456,1111773,1111792;CP007631,1111773,1111792;CP007632,1111773,1111792;CP007572,1111773,1111792;CP007571,1111773,1111792;CP007570,1111773,1111792;FO393392,1111773,1111792…
CP010319	Mauve	SHARED	1119889	1121645	.	.	.	Notes=Lenght1756	AL732656,1119889,1121645;AE009948,1119889,1121645;CP000114,1119889,1121645;CP003810,1119889,1121645;HF952104,1119889,1121645;HF952106,1119889,1121645;HF952105,1119889,1121645;HG939456,1119889,1121645;CP007631,1119889,1121645;CP007632,1119889,1121645;CP006910,1119889,1121645;CP007572,1119889,1121645;CP007571,1119889,1121645;CP007570,1119889,1121645;CP010867,1119889,1121645;CP011325,1119889,1121645…
CP010319	Mauve	SHARED	1123396	1123711	.	.	.	Notes=Lenght315	AL732656,1123396,1123711;AE009948,1123396,1123711;CP000114,1123396,1123711;CP003810,1123396,1123711;CP003919,1123396,1123711;HF952104,1123396,1123711;HF952106,1123396,1123711;HF952105,1123396,1123711;HG939456,1123396,1123711;CP007631,1123396,1123711;CP007632,1123396,1123711;CP006910,1123396,1123711;CP007572,1123396,1123711;CP007571,1123396,1123711;CP007570,1123396,1123711;CP010867,1123396,1123711…
CP010319	Mauve	SHARED	1128842	1129042	.	.	.	Notes=Lenght200	AL732656,1128842,1129042;AE009948,1128842,1129042;CP000114,1128842,1129042;CP003810,1128842,1129042;CP003919,1128842,1129042;HF952104,1128842,1129042;HF952106,1128842,1129042;HF952105,1128842,1129042;HG939456,1128842,1129042;CP007631,1128842,1129042;CP007632,1128842,1129042;CP006910,1128842,1129042;CP007572,1128842,1129042;CP007571,1128842,1129042;CP007570,1128842,1129042;CP010867,1128842,1129042…
CP010319	Mauve	SHARED	1140688	1140701	.	.	.	Notes=Lenght13	AE009948,1140688,1140701;CP000114,1140688,1140701;CP003810,1140688,1140701;CP003919,1140688,1140701;HF952104,1140688,1140701;HF952106,1140688,1140701;HF952105,1140688,1140701;CP007482,1140688,1140701;CP007565,1140688,1140701;HG939456,1140688,1140701;CP007631,1140688,1140701;CP007632,1140688,1140701;CP006910,1140688,1140701;FO393392,1140688,1140701;CP010867,1140688,1140701;CP011325,1140688,1140701…
CP010319	Mauve	SHARED	1141835	1141852	.	.	.	Notes=Lenght17	AE009948,1141835,1141852;CP000114,1141835,1141852;CP003810,1141835,1141852;CP003919,1141835,1141852;HF952106,1141835,1141852;HF952105,1141835,1141852;CP007565,1141835,1141852;CP007632,1141835,1141852;CP006910,1141835,1141852;CP007571,1141835,1141852;CP007570,1141835,1141852;FO393392,1141835,1141852;CP010867,1141835,1141852;CP011325,1141835,1141852;CP011326,1141835,1141852;CP011327,1141835,1141852…
CP010319	Mauve	SHARED	1143743	1143947	.	.	.	Notes=Lenght204	AL732656,1143743,1143947;AE009948,1143743,1143947;CP000114,1143743,1143947;CP003810,1143743,1143947;CP003919,1143743,1143947;HF952104,1143743,1143947;HF952106,1143743,1143947;HF952105,1143743,1143947;CP007482,1143743,1143947;CP007565,1143743,1143947;HG939456,1143743,1143947;CP007631,1143743,1143947;CP007632,1143743,1143947;CP006910,1143743,1143947;CP007572,1143743,1143947;CP007571,1143743,1143947…
CP010319	Mauve	SHARED	1161169	1161223	.	.	.	Notes=Lenght54	AL732656,1161169,1161223;AE009948,1161169,1161223;CP000114,1161169,1161223;CP003810,1161169,1161223;CP003919,1161169,1161223;HF952104,1161169,1161223;HF952106,1161169,1161223;HF952105,1161169,1161223;HG939456,1161169,1161223;CP007631,1161169,1161223;CP007632,1161169,1161223;CP006910,1161169,1161223;CP007572,1161169,1161223;CP007571,1161169,1161223;CP007570,1161169,1161223;CP010867,1161169,1161223…
CP010319	Mauve	SHARED	1176010	1176644	.	.	.	Notes=Lenght634	AL732656,1176010,1176644;AE009948,1176010,1176644;CP000114,1176010,1176644;CP003919,1176010,1176644;HF952104,1176010,1176644;HF952106,1176010,1176644;HF952105,1176010,1176644;CP007482,1176010,1176644;CP007565,1176010,1176644;HG939456,1176010,1176644;CP007631,1176010,1176644;CP007632,1176010,1176644;CP007572,1176010,1176644;CP007571,1176010,1176644;CP007570,1176010,1176644;FO393392,1176010,1176644…
CP010319	Mauve	SHARED	1177807	1178106	.	.	.	Notes=Lenght299	HF952104,1177807,1178106;HF952105,1177807,1178106;CP007631,1177807,1178106;CP010867,1177807,1178106;CP013202,1177807,1178106;
CP010319	Mauve	SHARED	1248634	1248743	.	.	.	Notes=Lenght109	AL732656,1248634,1248743;AE009948,1248634,1248743;CP000114,1248634,1248743;CP003810,1248634,1248743;HF952104,1248634,1248743;HF952106,1248634,1248743;HF952105,1248634,1248743;CP007482,1248634,1248743;CP007565,1248634,1248743;HG939456,1248634,1248743;CP007631,1248634,1248743;CP007632,1248634,1248743;CP006910,1248634,1248743;CP007572,1248634,1248743;CP007571,1248634,1248743;CP007570,1248634,1248743…
CP010319	Mauve	SHARED	1258563	1258612	.	.	.	Notes=Lenght49	AL732656,1258563,1258612;AE009948,1258563,1258612;CP000114,1258563,1258612;CP003810,1258563,1258612;HF952104,1258563,1258612;HF952106,1258563,1258612;HF952105,1258563,1258612;HG939456,1258563,1258612;CP007631,1258563,1258612;CP007632,1258563,1258612;CP006910,1258563,1258612;CP007572,1258563,1258612;CP007571,1258563,1258612;CP007570,1258563,1258612;CP010867,1258563,1258612;CP011325,1258563,1258612…
CP010319	Mauve	SHARED	1261075	1261278	.	.	.	Notes=Lenght203	AL732656,1261075,1261278;AE009948,1261075,1261278;CP000114,1261075,1261278;CP003810,1261075,1261278;HF952104,1261075,1261278;HF952106,1261075,1261278;HF952105,1261075,1261278;HG939456,1261075,1261278;CP007631,1261075,1261278;CP007632,1261075,1261278;CP006910,1261075,1261278;CP007572,1261075,1261278;CP007571,1261075,1261278;CP007570,1261075,1261278;CP010867,1261075,1261278;CP011325,1261075,1261278…
CP010319	Mauve	SHARED	1268571	1268862	.	.	.	Notes=Lenght291	AL732656,1268571,1268862;CP000114,1268571,1268862;CP003810,1268571,1268862;CP003919,1268571,1268862;HF952104,1268571,1268862;HF952106,1268571,1268862;HF952105,1268571,1268862;CP007482,1268571,1268862;CP007565,1268571,1268862;HG939456,1268571,1268862;CP007631,1268571,1268862;CP007572,1268571,1268862;CP007571,1268571,1268862;CP007570,1268571,1268862;FO393392,1268571,1268862;CP010867,1268571,1268862…
CP010319	Mauve	SHARED	1271279	1271374	.	.	.	Notes=Lenght95	CP000114,1271279,1271374;CP003810,1271279,1271374;HF952104,1271279,1271374;HF952106,1271279,1271374;HF952105,1271279,1271374;CP007631,1271279,1271374;CP010867,1271279,1271374;CP011325,1271279,1271374;CP011327,1271279,1271374;CP011329,1271279,1271374;CP012419,1271279,1271374;CP013202,1271279,1271374;
CP010319	Mauve	SHARED	1271375	1271512	.	.	.	Notes=Lenght137	AL732656,1271375,1271512;CP000114,1271375,1271512;HF952104,1271375,1271512;HF952106,1271375,1271512;HF952105,1271375,1271512;CP007631,1271375,1271512;CP007572,1271375,1271512;CP007571,1271375,1271512;CP007570,1271375,1271512;CP010867,1271375,1271512;CP011329,1271375,1271512;CP013202,1271375,1271512;
CP010319	Mauve	SHARED	1273429	1273461	.	.	.	Notes=Lenght32	AE009948,1273429,1273461;CP000114,1273429,1273461;HF952104,1273429,1273461;HF952106,1273429,1273461;HF952105,1273429,1273461;CP007482,1273429,1273461;CP007565,1273429,1273461;CP007631,1273429,1273461;CP006910,1273429,1273461;FO393392,1273429,1273461;CP010867,1273429,1273461;CP011328,1273429,1273461;CP011329,1273429,1273461;CP013202,1273429,1273461;
CP010319	Mauve	SHARED	1273462	1273495	.	.	.	Notes=Lenght33	AL732656,1273462,1273495;AE009948,1273462,1273495;CP000114,1273462,1273495;HF952104,1273462,1273495;HF952106,1273462,1273495;HF952105,1273462,1273495;CP007482,1273462,1273495;CP007565,1273462,1273495;CP007631,1273462,1273495;CP006910,1273462,1273495;CP007572,1273462,1273495;CP007571,1273462,1273495;CP007570,1273462,1273495;FO393392,1273462,1273495;CP010867,1273462,1273495;CP011328,1273462,1273495…
CP010319	Mauve	SHARED	1273567	1273847	.	.	.	Notes=Lenght280	AE009948,1273567,1273847;CP000114,1273567,1273847;HF952104,1273567,1273847;HF952106,1273567,1273847;HF952105,1273567,1273847;CP007482,1273567,1273847;CP007565,1273567,1273847;CP007631,1273567,1273847;CP006910,1273567,1273847;FO393392,1273567,1273847;CP010867,1273567,1273847;CP011328,1273567,1273847;CP011329,1273567,1273847;CP013202,1273567,1273847;
CP010319	Mauve	SHARED	1273848	1273951	.	.	.	Notes=Lenght103	AE009948,1273848,1273951;CP000114,1273848,1273951;HF952104,1273848,1273951;HF952106,1273848,1273951;HF952105,1273848,1273951;CP007631,1273848,1273951;CP006910,1273848,1273951;CP010867,1273848,1273951;CP011329,1273848,1273951;CP013202,1273848,1273951;
CP010319	Mauve	SHARED	1274975	1275229	.	.	.	Notes=Lenght254	AE009948,1274975,1275229;CP000114,1274975,1275229;HF952104,1274975,1275229;HF952106,1274975,1275229;HF952105,1274975,1275229;CP007631,1274975,1275229;CP006910,1274975,1275229;CP010867,1274975,1275229;CP011329,1274975,1275229;CP013202,1274975,1275229;
CP010319	Mauve	SHARED	1275230	1275742	.	.	.	Notes=Lenght512	AL732656,1275230,1275742;AE009948,1275230,1275742;CP000114,1275230,1275742;HF952104,1275230,1275742;HF952106,1275230,1275742;HF952105,1275230,1275742;CP007631,1275230,1275742;CP006910,1275230,1275742;CP007572,1275230,1275742;CP007571,1275230,1275742;CP007570,1275230,1275742;CP010867,1275230,1275742;CP011329,1275230,1275742;CP013202,1275230,1275742;
CP010319	Mauve	SHARED	1275743	1275858	.	.	.	Notes=Lenght115	AE009948,1275743,1275858;CP000114,1275743,1275858;HF952104,1275743,1275858;HF952106,1275743,1275858;HF952105,1275743,1275858;CP007631,1275743,1275858;CP006910,1275743,1275858;CP010867,1275743,1275858;CP011329,1275743,1275858;CP013202,1275743,1275858;
CP010319	Mauve	SHARED	1275859	1276003	.	.	.	Notes=Lenght144	AL732656,1275859,1276003;AE009948,1275859,1276003;CP000114,1275859,1276003;HF952104,1275859,1276003;HF952106,1275859,1276003;HF952105,1275859,1276003;CP007631,1275859,1276003;CP006910,1275859,1276003;CP007572,1275859,1276003;CP007571,1275859,1276003;CP007570,1275859,1276003;CP010867,1275859,1276003;CP011329,1275859,1276003;CP013202,1275859,1276003;
CP010319	Mauve	SHARED	1276004	1276063	.	.	.	Notes=Lenght59	AL732656,1276004,1276063;AE009948,1276004,1276063;CP000114,1276004,1276063;HF952104,1276004,1276063;HF952106,1276004,1276063;HF952105,1276004,1276063;CP007482,1276004,1276063;CP007565,1276004,1276063;CP007631,1276004,1276063;CP006910,1276004,1276063;CP007572,1276004,1276063;CP007571,1276004,1276063;CP007570,1276004,1276063;FO393392,1276004,1276063;CP010867,1276004,1276063;CP011328,1276004,1276063…
CP010319	Mauve	SHARED	1277403	1277463	.	.	.	Notes=Lenght60	AL732656,1277403,1277463;AE009948,1277403,1277463;CP000114,1277403,1277463;CP003919,1277403,1277463;HF952104,1277403,1277463;HF952106,1277403,1277463;HF952105,1277403,1277463;CP007482,1277403,1277463;CP007565,1277403,1277463;HG939456,1277403,1277463;CP007631,1277403,1277463;CP007632,1277403,1277463;CP006910,1277403,1277463;CP007572,1277403,1277463;CP007571,1277403,1277463;CP007570,1277403,1277463…
CP010319	Mauve	SHARED	1277464	1277523	.	.	.	Notes=Lenght59	AE009948,1277464,1277523;CP000114,1277464,1277523;CP003919,1277464,1277523;HF952104,1277464,1277523;HF952106,1277464,1277523;HF952105,1277464,1277523;CP007482,1277464,1277523;CP007565,1277464,1277523;HG939456,1277464,1277523;CP007631,1277464,1277523;CP007632,1277464,1277523;CP006910,1277464,1277523;FO393392,1277464,1277523;CP010867,1277464,1277523;CP011328,1277464,1277523;CP011329,1277464,1277523…
CP010319	Mauve	SHARED	1278299	1278327	.	.	.	Notes=Lenght28	AL732656,1278299,1278327;AE009948,1278299,1278327;CP003810,1278299,1278327;CP003919,1278299,1278327;HF952104,1278299,1278327;HF952106,1278299,1278327;HF952105,1278299,1278327;CP007482,1278299,1278327;CP007565,1278299,1278327;HG939456,1278299,1278327;CP007631,1278299,1278327;CP007632,1278299,1278327;CP006910,1278299,1278327;CP007572,1278299,1278327;CP007571,1278299,1278327;CP007570,1278299,1278327…
CP010319	Mauve	SHARED	1279219	1279326	.	.	.	Notes=Lenght107	AE009948,1279219,1279326;CP003810,1279219,1279326;CP003919,1279219,1279326;HF952104,1279219,1279326;HF952106,1279219,1279326;HF952105,1279219,1279326;CP007482,1279219,1279326;CP007565,1279219,1279326;HG939456,1279219,1279326;CP007631,1279219,1279326;CP007632,1279219,1279326;CP006910,1279219,1279326;FO393392,1279219,1279326;CP010867,1279219,1279326;CP011325,1279219,1279326;CP011327,1279219,1279326…
CP010319	Mauve	SHARED	1278717	1278812	.	.	.	Notes=Lenght95	AL732656,1278717,1278812;AE009948,1278717,1278812;CP000114,1278717,1278812;CP003919,1278717,1278812;HF952104,1278717,1278812;HF952106,1278717,1278812;HF952105,1278717,1278812;CP007482,1278717,1278812;CP007565,1278717,1278812;HG939456,1278717,1278812;CP007631,1278717,1278812;CP007632,1278717,1278812;CP006910,1278717,1278812;CP007572,1278717,1278812;CP007571,1278717,1278812;CP007570,1278717,1278812…
CP010319	Mauve	SHARED	1279018	1279072	.	.	.	Notes=Lenght54	AL732656,1279018,1279072;AE009948,1279018,1279072;CP000114,1279018,1279072;CP003919,1279018,1279072;HF952104,1279018,1279072;HF952106,1279018,1279072;HF952105,1279018,1279072;CP007482,1279018,1279072;CP007565,1279018,1279072;HG939456,1279018,1279072;CP007631,1279018,1279072;CP007632,1279018,1279072;CP006910,1279018,1279072;CP007572,1279018,1279072;CP007571,1279018,1279072;CP007570,1279018,1279072…
CP010319	Mauve	SHARED	1279827	1280201	.	.	.	Notes=Lenght374	AE009948,1279827,1280201;CP000114,1279827,1280201;CP003919,1279827,1280201;HF952104,1279827,1280201;HF952106,1279827,1280201;HF952105,1279827,1280201;CP007482,1279827,1280201;CP007565,1279827,1280201;HG939456,1279827,1280201;CP007631,1279827,1280201;CP007632,1279827,1280201;CP006910,1279827,1280201;FO393392,1279827,1280201;CP010867,1279827,1280201;CP011328,1279827,1280201;CP011329,1279827,1280201…
CP010319	Mauve	SHARED	1280202	1280525	.	.	.	Notes=Lenght323	AL732656,1280202,1280525;AE009948,1280202,1280525;CP000114,1280202,1280525;CP003919,1280202,1280525;HF952104,1280202,1280525;HF952106,1280202,1280525;HF952105,1280202,1280525;CP007482,1280202,1280525;CP007565,1280202,1280525;HG939456,1280202,1280525;CP007631,1280202,1280525;CP007632,1280202,1280525;CP006910,1280202,1280525;CP007572,1280202,1280525;CP007571,1280202,1280525;CP007570,1280202,1280525…
CP010319	Mauve	SHARED	1280526	1280577	.	.	.	Notes=Lenght51	AE009948,1280526,1280577;CP000114,1280526,1280577;CP003919,1280526,1280577;HF952104,1280526,1280577;HF952106,1280526,1280577;HF952105,1280526,1280577;CP007482,1280526,1280577;CP007565,1280526,1280577;HG939456,1280526,1280577;CP007631,1280526,1280577;CP007632,1280526,1280577;CP006910,1280526,1280577;FO393392,1280526,1280577;CP010867,1280526,1280577;CP011328,1280526,1280577;CP011329,1280526,1280577…
CP010319	Mauve	SHARED	1280580	1280692	.	.	.	Notes=Lenght112	AL732656,1280580,1280692;AE009948,1280580,1280692;CP003810,1280580,1280692;CP003919,1280580,1280692;HF952104,1280580,1280692;HF952106,1280580,1280692;HF952105,1280580,1280692;CP007482,1280580,1280692;CP007565,1280580,1280692;HG939456,1280580,1280692;CP007631,1280580,1280692;CP007632,1280580,1280692;CP006910,1280580,1280692;CP007572,1280580,1280692;CP007571,1280580,1280692;CP007570,1280580,1280692…
CP010319	Mauve	SHARED	1280693	1280807	.	.	.	Notes=Lenght114	AE009948,1280693,1280807;CP003810,1280693,1280807;CP003919,1280693,1280807;HF952104,1280693,1280807;HF952106,1280693,1280807;HF952105,1280693,1280807;CP007482,1280693,1280807;CP007565,1280693,1280807;HG939456,1280693,1280807;CP007631,1280693,1280807;CP007632,1280693,1280807;CP006910,1280693,1280807;FO393392,1280693,1280807;CP010867,1280693,1280807;CP011325,1280693,1280807;CP011327,1280693,1280807…
CP010319	Mauve	SHARED	1281038	1281079	.	.	.	Notes=Lenght41	AE009948,1281038,1281079;CP000114,1281038,1281079;CP003919,1281038,1281079;HF952104,1281038,1281079;HF952106,1281038,1281079;HF952105,1281038,1281079;CP007482,1281038,1281079;CP007565,1281038,1281079;HG939456,1281038,1281079;CP007631,1281038,1281079;CP007632,1281038,1281079;CP006910,1281038,1281079;FO393392,1281038,1281079;CP010867,1281038,1281079;CP011328,1281038,1281079;CP011329,1281038,1281079…
CP010319	Mauve	SHARED	1281080	1281129	.	.	.	Notes=Lenght49	AL732656,1281080,1281129;AE009948,1281080,1281129;CP000114,1281080,1281129;CP003919,1281080,1281129;HF952104,1281080,1281129;HF952106,1281080,1281129;HF952105,1281080,1281129;CP007482,1281080,1281129;CP007565,1281080,1281129;HG939456,1281080,1281129;CP007631,1281080,1281129;CP007632,1281080,1281129;CP006910,1281080,1281129;CP007572,1281080,1281129;CP007571,1281080,1281129;CP007570,1281080,1281129…
CP010319	Mauve	SHARED	1281130	1281351	.	.	.	Notes=Lenght221	AE009948,1281130,1281351;CP000114,1281130,1281351;CP003919,1281130,1281351;HF952104,1281130,1281351;HF952106,1281130,1281351;HF952105,1281130,1281351;CP007482,1281130,1281351;CP007565,1281130,1281351;HG939456,1281130,1281351;CP007631,1281130,1281351;CP007632,1281130,1281351;CP006910,1281130,1281351;FO393392,1281130,1281351;CP010867,1281130,1281351;CP011328,1281130,1281351;CP011329,1281130,1281351…
CP010319	Mauve	SHARED	1281497	1281520	.	.	.	Notes=Lenght23	AL732656,1281497,1281520;AE009948,1281497,1281520;CP000114,1281497,1281520;CP003919,1281497,1281520;HF952104,1281497,1281520;HF952106,1281497,1281520;HF952105,1281497,1281520;CP007482,1281497,1281520;CP007565,1281497,1281520;HG939456,1281497,1281520;CP007631,1281497,1281520;CP007632,1281497,1281520;CP006910,1281497,1281520;CP007572,1281497,1281520;CP007571,1281497,1281520;CP007570,1281497,1281520…
CP010319	Mauve	SHARED	1281531	1282002	.	.	.	Notes=Lenght471	AL732656,1281531,1282002;AE009948,1281531,1282002;CP003810,1281531,1282002;CP003919,1281531,1282002;HF952104,1281531,1282002;HF952106,1281531,1282002;HF952105,1281531,1282002;CP007482,1281531,1282002;CP007565,1281531,1282002;HG939456,1281531,1282002;CP007631,1281531,1282002;CP007632,1281531,1282002;CP006910,1281531,1282002;CP007572,1281531,1282002;CP007571,1281531,1282002;CP007570,1281531,1282002…
CP010319	Mauve	SHARED	1292637	1292711	.	.	.	Notes=Lenght74	AL732656,1292637,1292711;AE009948,1292637,1292711;CP000114,1292637,1292711;CP003810,1292637,1292711;HF952104,1292637,1292711;HF952106,1292637,1292711;HF952105,1292637,1292711;CP007482,1292637,1292711;CP007565,1292637,1292711;HG939456,1292637,1292711;CP007631,1292637,1292711;CP007632,1292637,1292711;CP006910,1292637,1292711;CP007572,1292637,1292711;CP007571,1292637,1292711;CP007570,1292637,1292711…
CP010319	Mauve	SHARED	1292712	1292898	.	.	.	Notes=Lenght186	AL732656,1292712,1292898;AE009948,1292712,1292898;CP000114,1292712,1292898;CP003810,1292712,1292898;HF952104,1292712,1292898;HF952106,1292712,1292898;HF952105,1292712,1292898;HG939456,1292712,1292898;CP007631,1292712,1292898;CP007632,1292712,1292898;CP006910,1292712,1292898;CP007572,1292712,1292898;CP007571,1292712,1292898;CP007570,1292712,1292898;CP010867,1292712,1292898;CP011325,1292712,1292898…
CP010319	Mauve	SHARED	1292899	1293752	.	.	.	Notes=Lenght853	AL732656,1292899,1293752;AE009948,1292899,1293752;CP000114,1292899,1293752;CP003810,1292899,1293752;HF952104,1292899,1293752;HF952106,1292899,1293752;HF952105,1292899,1293752;CP007482,1292899,1293752;CP007565,1292899,1293752;HG939456,1292899,1293752;CP007631,1292899,1293752;CP007632,1292899,1293752;CP006910,1292899,1293752;CP007572,1292899,1293752;CP007571,1292899,1293752;CP007570,1292899,1293752…
CP010319	Mauve	SHARED	1304311	1304579	.	.	.	Notes=Lenght268	AL732656,1304311,1304579;AE009948,1304311,1304579;CP000114,1304311,1304579;CP003810,1304311,1304579;CP003919,1304311,1304579;HF952104,1304311,1304579;HF952106,1304311,1304579;HF952105,1304311,1304579;HG939456,1304311,1304579;CP007631,1304311,1304579;CP007632,1304311,1304579;CP006910,1304311,1304579;CP007572,1304311,1304579;CP007571,1304311,1304579;CP007570,1304311,1304579;CP010867,1304311,1304579…
CP010319	Mauve	SHARED	1312482	1312612	.	.	.	Notes=Lenght130	AL732656,1312482,1312612;AE009948,1312482,1312612;CP000114,1312482,1312612;CP003810,1312482,1312612;HF952104,1312482,1312612;HF952106,1312482,1312612;HF952105,1312482,1312612;CP007482,1312482,1312612;CP007565,1312482,1312612;HG939456,1312482,1312612;CP007631,1312482,1312612;CP007632,1312482,1312612;CP006910,1312482,1312612;CP007572,1312482,1312612;CP007571,1312482,1312612;CP007570,1312482,1312612…
CP010319	Mauve	SHARED	1317771	1317835	.	.	.	Notes=Lenght64	AL732656,1317771,1317835;AE009948,1317771,1317835;CP000114,1317771,1317835;CP003810,1317771,1317835;CP003919,1317771,1317835;HF952104,1317771,1317835;HF952106,1317771,1317835;HF952105,1317771,1317835;CP007482,1317771,1317835;CP007565,1317771,1317835;CP007631,1317771,1317835;CP006910,1317771,1317835;CP007572,1317771,1317835;CP007571,1317771,1317835;CP007570,1317771,1317835;FO393392,1317771,1317835…
CP010319	Mauve	SHARED	1339422	1339455	.	.	.	Notes=Lenght33	AL732656,1339422,1339455;AE009948,1339422,1339455;CP000114,1339422,1339455;CP003810,1339422,1339455;CP003919,1339422,1339455;HF952104,1339422,1339455;HF952106,1339422,1339455;HF952105,1339422,1339455;CP007482,1339422,1339455;CP007565,1339422,1339455;HG939456,1339422,1339455;CP007631,1339422,1339455;CP007632,1339422,1339455;CP006910,1339422,1339455;FO393392,1339422,1339455;CP010867,1339422,1339455…
CP010319	Mauve	SHARED	1349151	1349443	.	.	.	Notes=Lenght292	AE009948,1349151,1349443;CP000114,1349151,1349443;CP003810,1349151,1349443;CP003919,1349151,1349443;HF952104,1349151,1349443;HF952106,1349151,1349443;HF952105,1349151,1349443;CP007482,1349151,1349443;CP007565,1349151,1349443;HG939456,1349151,1349443;CP007631,1349151,1349443;CP007632,1349151,1349443;FO393392,1349151,1349443;CP010867,1349151,1349443;CP011325,1349151,1349443;CP011326,1349151,1349443…
CP010319	Mauve	SHARED	1349670	1350023	.	.	.	Notes=Lenght353	AE009948,1349670,1350023;CP000114,1349670,1350023;CP003810,1349670,1350023;CP003919,1349670,1350023;HF952104,1349670,1350023;HF952106,1349670,1350023;HF952105,1349670,1350023;CP007482,1349670,1350023;CP007565,1349670,1350023;HG939456,1349670,1350023;CP007631,1349670,1350023;CP007632,1349670,1350023;FO393392,1349670,1350023;CP010867,1349670,1350023;CP011325,1349670,1350023;CP011326,1349670,1350023…
CP010319	Mauve	SHARED	1350299	1350488	.	.	.	Notes=Lenght189	AE009948,1350299,1350488;CP000114,1350299,1350488;CP003810,1350299,1350488;CP003919,1350299,1350488;HF952104,1350299,1350488;HF952106,1350299,1350488;HF952105,1350299,1350488;CP007482,1350299,1350488;CP007565,1350299,1350488;HG939456,1350299,1350488;CP007631,1350299,1350488;CP007632,1350299,1350488;FO393392,1350299,1350488;CP010867,1350299,1350488;CP011325,1350299,1350488;CP011326,1350299,1350488…
CP010319	Mauve	SHARED	1351522	1351586	.	.	.	Notes=Lenght64	AE009948,1351522,1351586;CP000114,1351522,1351586;CP003810,1351522,1351586;CP003919,1351522,1351586;HF952104,1351522,1351586;HF952106,1351522,1351586;HF952105,1351522,1351586;CP007482,1351522,1351586;CP007565,1351522,1351586;HG939456,1351522,1351586;CP007631,1351522,1351586;CP007632,1351522,1351586;FO393392,1351522,1351586;CP010867,1351522,1351586;CP011325,1351522,1351586;CP011326,1351522,1351586…
CP010319	Mauve	SHARED	1353207	1353220	.	.	.	Notes=Lenght13	AL732656,1353207,1353220;AE009948,1353207,1353220;CP000114,1353207,1353220;CP003810,1353207,1353220;CP003919,1353207,1353220;HF952104,1353207,1353220;HF952106,1353207,1353220;HF952105,1353207,1353220;CP007482,1353207,1353220;CP007565,1353207,1353220;HG939456,1353207,1353220;CP007631,1353207,1353220;CP007632,1353207,1353220;CP007572,1353207,1353220;CP007571,1353207,1353220;CP007570,1353207,1353220…
CP010319	Mauve	SHARED	1374441	1374454	.	.	.	Notes=Lenght13	AL732656,1374441,1374454;AE009948,1374441,1374454;CP000114,1374441,1374454;CP003810,1374441,1374454;CP003919,1374441,1374454;HF952104,1374441,1374454;HF952106,1374441,1374454;HF952105,1374441,1374454;CP007482,1374441,1374454;CP007565,1374441,1374454;HG939456,1374441,1374454;CP007631,1374441,1374454;CP007632,1374441,1374454;CP006910,1374441,1374454;FO393392,1374441,1374454;CP010867,1374441,1374454…
CP010319	Mauve	SHARED	1374499	1375345	.	.	.	Notes=Lenght846	AL732656,1374499,1375345;AE009948,1374499,1375345;CP000114,1374499,1375345;CP003810,1374499,1375345;CP003919,1374499,1375345;HF952104,1374499,1375345;HF952106,1374499,1375345;HF952105,1374499,1375345;CP007482,1374499,1375345;CP007565,1374499,1375345;HG939456,1374499,1375345;CP007631,1374499,1375345;CP007632,1374499,1375345;CP006910,1374499,1375345;FO393392,1374499,1375345;CP010867,1374499,1375345…
CP010319	Mauve	SHARED	1375346	1375429	.	.	.	Notes=Lenght83	AL732656,1375346,1375429;AE009948,1375346,1375429;CP000114,1375346,1375429;CP003810,1375346,1375429;HF952104,1375346,1375429;HF952106,1375346,1375429;HF952105,1375346,1375429;CP007482,1375346,1375429;CP007565,1375346,1375429;HG939456,1375346,1375429;CP007631,1375346,1375429;CP007632,1375346,1375429;CP006910,1375346,1375429;FO393392,1375346,1375429;CP010867,1375346,1375429;CP011325,1375346,1375429…
CP010319	Mauve	SHARED	1375430	1376730	.	.	.	Notes=Lenght1300	AL732656,1375430,1376730;AE009948,1375430,1376730;CP000114,1375430,1376730;CP003810,1375430,1376730;CP003919,1375430,1376730;HF952104,1375430,1376730;HF952106,1375430,1376730;HF952105,1375430,1376730;CP007482,1375430,1376730;CP007565,1375430,1376730;HG939456,1375430,1376730;CP007631,1375430,1376730;CP007632,1375430,1376730;CP006910,1375430,1376730;FO393392,1375430,1376730;CP010867,1375430,1376730…
CP010319	Mauve	SHARED	1391181	1391341	.	.	.	Notes=Lenght160	AL732656,1391181,1391341;AE009948,1391181,1391341;CP000114,1391181,1391341;CP003810,1391181,1391341;CP003919,1391181,1391341;HF952104,1391181,1391341;HF952106,1391181,1391341;HF952105,1391181,1391341;CP007482,1391181,1391341;CP007565,1391181,1391341;CP007631,1391181,1391341;CP006910,1391181,1391341;CP007572,1391181,1391341;CP007571,1391181,1391341;CP007570,1391181,1391341;FO393392,1391181,1391341…
CP010319	Mauve	SHARED	1391342	1391368	.	.	.	Notes=Lenght26	AE009948,1391342,1391368;CP000114,1391342,1391368;CP003810,1391342,1391368;CP003919,1391342,1391368;HF952104,1391342,1391368;HF952106,1391342,1391368;HF952105,1391342,1391368;CP007482,1391342,1391368;CP007565,1391342,1391368;CP007631,1391342,1391368;CP006910,1391342,1391368;FO393392,1391342,1391368;CP010867,1391342,1391368;CP011325,1391342,1391368;CP011326,1391342,1391368;CP011327,1391342,1391368…
CP010319	Mauve	SHARED	1391369	1391508	.	.	.	Notes=Lenght139	AE009948,1391369,1391508;CP000114,1391369,1391508;CP003810,1391369,1391508;CP003919,1391369,1391508;HF952104,1391369,1391508;HF952106,1391369,1391508;HF952105,1391369,1391508;CP007482,1391369,1391508;CP007565,1391369,1391508;HG939456,1391369,1391508;CP007631,1391369,1391508;CP007632,1391369,1391508;CP006910,1391369,1391508;FO393392,1391369,1391508;CP010867,1391369,1391508;CP011325,1391369,1391508…
CP010319	Mauve	SHARED	1391624	1392228	.	.	.	Notes=Lenght604	AL732656,1391624,1392228;AE009948,1391624,1392228;CP000114,1391624,1392228;CP003810,1391624,1392228;CP003919,1391624,1392228;HF952104,1391624,1392228;HF952106,1391624,1392228;HF952105,1391624,1392228;CP007482,1391624,1392228;CP007565,1391624,1392228;CP007631,1391624,1392228;CP006910,1391624,1392228;CP007572,1391624,1392228;CP007571,1391624,1392228;CP007570,1391624,1392228;FO393392,1391624,1392228…
CP010319	Mauve	SHARED	1392323	1392705	.	.	.	Notes=Lenght382	AL732656,1392323,1392705;AE009948,1392323,1392705;CP000114,1392323,1392705;CP003810,1392323,1392705;CP003919,1392323,1392705;HF952104,1392323,1392705;HF952106,1392323,1392705;HF952105,1392323,1392705;CP007482,1392323,1392705;CP007565,1392323,1392705;CP007631,1392323,1392705;CP006910,1392323,1392705;CP007572,1392323,1392705;CP007571,1392323,1392705;CP007570,1392323,1392705;FO393392,1392323,1392705…
CP010319	Mauve	SHARED	1392796	1392860	.	.	.	Notes=Lenght64	AL732656,1392796,1392860;AE009948,1392796,1392860;CP000114,1392796,1392860;CP003810,1392796,1392860;CP003919,1392796,1392860;HF952104,1392796,1392860;HF952106,1392796,1392860;HF952105,1392796,1392860;HG939456,1392796,1392860;CP007631,1392796,1392860;CP007632,1392796,1392860;CP006910,1392796,1392860;CP007572,1392796,1392860;CP007571,1392796,1392860;CP007570,1392796,1392860;CP010867,1392796,1392860…
CP010319	Mauve	SHARED	1392861	1392981	.	.	.	Notes=Lenght120	AL732656,1392861,1392981;AE009948,1392861,1392981;CP000114,1392861,1392981;CP003810,1392861,1392981;CP003919,1392861,1392981;HF952104,1392861,1392981;HF952106,1392861,1392981;HF952105,1392861,1392981;CP007631,1392861,1392981;CP006910,1392861,1392981;CP007572,1392861,1392981;CP007571,1392861,1392981;CP007570,1392861,1392981;CP010867,1392861,1392981;CP011325,1392861,1392981;CP011326,1392861,1392981…
CP010319	Mauve	SHARED	1392982	1394823	.	.	.	Notes=Lenght1841	AL732656,1392982,1394823;AE009948,1392982,1394823;CP000114,1392982,1394823;CP003810,1392982,1394823;CP003919,1392982,1394823;HF952104,1392982,1394823;HF952106,1392982,1394823;HF952105,1392982,1394823;CP007482,1392982,1394823;CP007565,1392982,1394823;CP007631,1392982,1394823;CP006910,1392982,1394823;CP007572,1392982,1394823;CP007571,1392982,1394823;CP007570,1392982,1394823;FO393392,1392982,1394823…
CP010319	Mauve	SHARED	1394824	1395108	.	.	.	Notes=Lenght284	AL732656,1394824,1395108;AE009948,1394824,1395108;CP000114,1394824,1395108;CP003810,1394824,1395108;HF952104,1394824,1395108;HF952106,1394824,1395108;HF952105,1394824,1395108;CP007482,1394824,1395108;CP007565,1394824,1395108;CP007631,1394824,1395108;CP006910,1394824,1395108;CP007572,1394824,1395108;CP007571,1394824,1395108;CP007570,1394824,1395108;FO393392,1394824,1395108;CP010867,1394824,1395108…
CP010319	Mauve	SHARED	1395109	1395272	.	.	.	Notes=Lenght163	AL732656,1395109,1395272;AE009948,1395109,1395272;CP000114,1395109,1395272;CP003810,1395109,1395272;CP003919,1395109,1395272;HF952104,1395109,1395272;HF952106,1395109,1395272;HF952105,1395109,1395272;CP007482,1395109,1395272;CP007565,1395109,1395272;CP007631,1395109,1395272;CP006910,1395109,1395272;CP007572,1395109,1395272;CP007571,1395109,1395272;CP007570,1395109,1395272;FO393392,1395109,1395272…
CP010319	Mauve	SHARED	1395273	1395919	.	.	.	Notes=Lenght646	AL732656,1395273,1395919;AE009948,1395273,1395919;CP000114,1395273,1395919;CP003810,1395273,1395919;CP003919,1395273,1395919;HF952104,1395273,1395919;HF952106,1395273,1395919;HF952105,1395273,1395919;CP007482,1395273,1395919;CP007565,1395273,1395919;CP007631,1395273,1395919;CP006910,1395273,1395919;CP007572,1395273,1395919;CP007571,1395273,1395919;CP007570,1395273,1395919;FO393392,1395273,1395919…
CP010319	Mauve	SHARED	1395920	1396008	.	.	.	Notes=Lenght88	AL732656,1395920,1396008;CP000114,1395920,1396008;CP003810,1395920,1396008;CP003919,1395920,1396008;HF952104,1395920,1396008;HF952106,1395920,1396008;HF952105,1395920,1396008;CP007482,1395920,1396008;CP007565,1395920,1396008;CP007631,1395920,1396008;CP006910,1395920,1396008;CP007572,1395920,1396008;CP007571,1395920,1396008;CP007570,1395920,1396008;FO393392,1395920,1396008;CP010867,1395920,1396008…
CP010319	Mauve	SHARED	1396009	1396084	.	.	.	Notes=Lenght75	CP000114,1396009,1396084;CP003810,1396009,1396084;CP003919,1396009,1396084;HF952104,1396009,1396084;HF952106,1396009,1396084;HF952105,1396009,1396084;CP007482,1396009,1396084;CP007565,1396009,1396084;CP007631,1396009,1396084;CP006910,1396009,1396084;FO393392,1396009,1396084;CP010867,1396009,1396084;CP011325,1396009,1396084;CP011326,1396009,1396084;CP011327,1396009,1396084;CP011328,1396009,1396084…
CP010319	Mauve	SHARED	1396086	1396965	.	.	.	Notes=Lenght879	AL732656,1396086,1396965;AE009948,1396086,1396965;CP000114,1396086,1396965;CP003810,1396086,1396965;CP003919,1396086,1396965;HF952104,1396086,1396965;HF952106,1396086,1396965;HF952105,1396086,1396965;CP007482,1396086,1396965;CP007565,1396086,1396965;CP007631,1396086,1396965;CP006910,1396086,1396965;CP007572,1396086,1396965;CP007571,1396086,1396965;CP007570,1396086,1396965;FO393392,1396086,1396965…
CP010319	Mauve	SHARED	1397005	1397037	.	.	.	Notes=Lenght32	AL732656,1397005,1397037;CP003919,1397005,1397037;HF952104,1397005,1397037;HF952106,1397005,1397037;HF952105,1397005,1397037;CP007482,1397005,1397037;CP007565,1397005,1397037;CP007631,1397005,1397037;CP006910,1397005,1397037;CP007572,1397005,1397037;CP007571,1397005,1397037;CP007570,1397005,1397037;FO393392,1397005,1397037;CP010867,1397005,1397037;CP011328,1397005,1397037;CP013202,1397005,1397037;
CP010319	Mauve	SHARED	1397050	1400300	.	.	.	Notes=Lenght3250	AL732656,1397050,1400300;AE009948,1397050,1400300;CP000114,1397050,1400300;CP003810,1397050,1400300;CP003919,1397050,1400300;HF952104,1397050,1400300;HF952106,1397050,1400300;HF952105,1397050,1400300;CP007482,1397050,1400300;CP007565,1397050,1400300;CP007631,1397050,1400300;CP006910,1397050,1400300;CP007572,1397050,1400300;CP007571,1397050,1400300;CP007570,1397050,1400300;FO393392,1397050,1400300…
CP010319	Mauve	SHARED	1400451	1401183	.	.	.	Notes=Lenght732	AE009948,1400451,1401183;CP000114,1400451,1401183;CP003810,1400451,1401183;HF952104,1400451,1401183;HF952106,1400451,1401183;HF952105,1400451,1401183;CP007482,1400451,1401183;CP007565,1400451,1401183;CP007631,1400451,1401183;FO393392,1400451,1401183;CP010867,1400451,1401183;CP011325,1400451,1401183;CP011326,1400451,1401183;CP011327,1400451,1401183;CP011328,1400451,1401183;CP012419,1400451,1401183…
CP010319	Mauve	SHARED	1401184	1401220	.	.	.	Notes=Lenght36	AL732656,1401184,1401220;AE009948,1401184,1401220;CP000114,1401184,1401220;CP003810,1401184,1401220;HF952104,1401184,1401220;HF952106,1401184,1401220;HF952105,1401184,1401220;CP007482,1401184,1401220;CP007565,1401184,1401220;CP007631,1401184,1401220;CP007572,1401184,1401220;CP007571,1401184,1401220;CP007570,1401184,1401220;FO393392,1401184,1401220;CP010867,1401184,1401220;CP011325,1401184,1401220…
CP010319	Mauve	SHARED	1401221	1401655	.	.	.	Notes=Lenght434	AE009948,1401221,1401655;CP000114,1401221,1401655;CP003810,1401221,1401655;HF952104,1401221,1401655;HF952106,1401221,1401655;HF952105,1401221,1401655;CP007482,1401221,1401655;CP007565,1401221,1401655;CP007631,1401221,1401655;FO393392,1401221,1401655;CP010867,1401221,1401655;CP011325,1401221,1401655;CP011326,1401221,1401655;CP011327,1401221,1401655;CP011328,1401221,1401655;CP012419,1401221,1401655…
CP010319	Mauve	SHARED	1401717	1405261	.	.	.	Notes=Lenght3544	AE009948,1401717,1405261;CP000114,1401717,1405261;CP003810,1401717,1405261;HF952104,1401717,1405261;HF952106,1401717,1405261;HF952105,1401717,1405261;CP007482,1401717,1405261;CP007565,1401717,1405261;CP007631,1401717,1405261;FO393392,1401717,1405261;CP010867,1401717,1405261;CP011325,1401717,1405261;CP011326,1401717,1405261;CP011327,1401717,1405261;CP011328,1401717,1405261;CP012419,1401717,1405261…
CP010319	Mauve	SHARED	1405262	1405367	.	.	.	Notes=Lenght105	AE009948,1405262,1405367;CP000114,1405262,1405367;CP003810,1405262,1405367;HF952104,1405262,1405367;HF952106,1405262,1405367;HF952105,1405262,1405367;CP007482,1405262,1405367;CP007565,1405262,1405367;CP007631,1405262,1405367;FO393392,1405262,1405367;CP010867,1405262,1405367;CP011325,1405262,1405367;CP011326,1405262,1405367;CP011327,1405262,1405367;CP011328,1405262,1405367;CP012419,1405262,1405367…
CP010319	Mauve	SHARED	1405368	1407177	.	.	.	Notes=Lenght1809	AL732656,1405368,1407177;AE009948,1405368,1407177;CP000114,1405368,1407177;CP003810,1405368,1407177;HF952104,1405368,1407177;HF952106,1405368,1407177;HF952105,1405368,1407177;CP007482,1405368,1407177;CP007565,1405368,1407177;CP007631,1405368,1407177;CP007572,1405368,1407177;CP007571,1405368,1407177;CP007570,1405368,1407177;FO393392,1405368,1407177;CP010867,1405368,1407177;CP011325,1405368,1407177…
CP010319	Mauve	SHARED	1407178	1409311	.	.	.	Notes=Lenght2133	AL732656,1407178,1409311;AE009948,1407178,1409311;CP000114,1407178,1409311;CP003810,1407178,1409311;CP003919,1407178,1409311;HF952104,1407178,1409311;HF952106,1407178,1409311;HF952105,1407178,1409311;CP007482,1407178,1409311;CP007565,1407178,1409311;CP007631,1407178,1409311;CP006910,1407178,1409311;CP007572,1407178,1409311;CP007571,1407178,1409311;CP007570,1407178,1409311;FO393392,1407178,1409311…
CP010319	Mauve	SHARED	1410152	1410185	.	.	.	Notes=Lenght33	AE009948,1410152,1410185;CP000114,1410152,1410185;HF952104,1410152,1410185;CP007631,1410152,1410185;CP010867,1410152,1410185;CP012419,1410152,1410185;CP013202,1410152,1410185;
CP010319	Mauve	SHARED	1410241	1410256	.	.	.	Notes=Lenght15	CP000114,1410241,1410256;CP003810,1410241,1410256;HF952104,1410241,1410256;HF952105,1410241,1410256;CP007631,1410241,1410256;CP010867,1410241,1410256;CP011325,1410241,1410256;CP011326,1410241,1410256;CP011327,1410241,1410256;CP012419,1410241,1410256;CP013202,1410241,1410256;
CP010319	Mauve	SHARED	1410257	1410276	.	.	.	Notes=Lenght19	AE009948,1410257,1410276;CP000114,1410257,1410276;CP003810,1410257,1410276;HF952104,1410257,1410276;HF952105,1410257,1410276;CP007631,1410257,1410276;CP006910,1410257,1410276;CP010867,1410257,1410276;CP011325,1410257,1410276;CP011326,1410257,1410276;CP011327,1410257,1410276;CP012419,1410257,1410276;CP013202,1410257,1410276;
CP010319	Mauve	SHARED	1410283	1410301	.	.	.	Notes=Lenght18	AL732656,1410283,1410301;AE009948,1410283,1410301;CP000114,1410283,1410301;CP003810,1410283,1410301;HF952104,1410283,1410301;HF952105,1410283,1410301;CP007631,1410283,1410301;CP006910,1410283,1410301;CP007572,1410283,1410301;CP007571,1410283,1410301;CP007570,1410283,1410301;CP010867,1410283,1410301;CP011325,1410283,1410301;CP011326,1410283,1410301;CP011327,1410283,1410301;CP012419,1410283,1410301…
CP010319	Mauve	SHARED	1410302	1410316	.	.	.	Notes=Lenght14	AL732656,1410302,1410316;AE009948,1410302,1410316;CP000114,1410302,1410316;CP003810,1410302,1410316;CP003919,1410302,1410316;HF952104,1410302,1410316;HF952105,1410302,1410316;CP007482,1410302,1410316;CP007631,1410302,1410316;CP006910,1410302,1410316;CP007572,1410302,1410316;CP007571,1410302,1410316;CP007570,1410302,1410316;CP010867,1410302,1410316;CP011325,1410302,1410316;CP011326,1410302,1410316…
CP010319	Mauve	SHARED	1410317	1410330	.	.	.	Notes=Lenght13	AL732656,1410317,1410330;AE009948,1410317,1410330;CP000114,1410317,1410330;CP003810,1410317,1410330;CP003919,1410317,1410330;HF952104,1410317,1410330;HF952106,1410317,1410330;HF952105,1410317,1410330;CP007482,1410317,1410330;CP007631,1410317,1410330;CP006910,1410317,1410330;CP007572,1410317,1410330;CP007571,1410317,1410330;CP007570,1410317,1410330;CP010867,1410317,1410330;CP011325,1410317,1410330…
CP010319	Mauve	SHARED	1410331	1412871	.	.	.	Notes=Lenght2540	AL732656,1410331,1412871;AE009948,1410331,1412871;CP000114,1410331,1412871;CP003810,1410331,1412871;CP003919,1410331,1412871;HF952104,1410331,1412871;HF952106,1410331,1412871;HF952105,1410331,1412871;CP007482,1410331,1412871;CP007565,1410331,1412871;CP007631,1410331,1412871;CP006910,1410331,1412871;CP007572,1410331,1412871;CP007571,1410331,1412871;CP007570,1410331,1412871;FO393392,1410331,1412871…
CP010319	Mauve	SHARED	1412872	1412958	.	.	.	Notes=Lenght86	AL732656,1412872,1412958;AE009948,1412872,1412958;CP000114,1412872,1412958;CP003810,1412872,1412958;CP003919,1412872,1412958;HF952104,1412872,1412958;HF952106,1412872,1412958;HF952105,1412872,1412958;CP007482,1412872,1412958;CP007565,1412872,1412958;HG939456,1412872,1412958;CP007631,1412872,1412958;CP007632,1412872,1412958;CP006910,1412872,1412958;CP007572,1412872,1412958;CP007571,1412872,1412958…
CP010319	Mauve	SHARED	1412959	1413632	.	.	.	Notes=Lenght673	AL732656,1412959,1413632;AE009948,1412959,1413632;CP000114,1412959,1413632;CP003810,1412959,1413632;CP003919,1412959,1413632;HF952104,1412959,1413632;HF952106,1412959,1413632;HF952105,1412959,1413632;CP007482,1412959,1413632;CP007565,1412959,1413632;CP007631,1412959,1413632;CP006910,1412959,1413632;CP007572,1412959,1413632;CP007571,1412959,1413632;CP007570,1412959,1413632;FO393392,1412959,1413632…
CP010319	Mauve	SHARED	1413633	1414244	.	.	.	Notes=Lenght611	AL732656,1413633,1414244;AE009948,1413633,1414244;CP000114,1413633,1414244;CP003810,1413633,1414244;CP003919,1413633,1414244;HF952104,1413633,1414244;HF952106,1413633,1414244;HF952105,1413633,1414244;CP007482,1413633,1414244;CP007565,1413633,1414244;CP007631,1413633,1414244;CP006910,1413633,1414244;CP007572,1413633,1414244;CP007571,1413633,1414244;CP007570,1413633,1414244;FO393392,1413633,1414244…
CP010319	Mauve	SHARED	1422710	1422928	.	.	.	Notes=Lenght218	AL732656,1422710,1422928;AE009948,1422710,1422928;CP000114,1422710,1422928;CP003810,1422710,1422928;CP003919,1422710,1422928;HF952104,1422710,1422928;HF952106,1422710,1422928;HF952105,1422710,1422928;HG939456,1422710,1422928;CP007631,1422710,1422928;CP007632,1422710,1422928;CP006910,1422710,1422928;CP007572,1422710,1422928;CP007571,1422710,1422928;CP007570,1422710,1422928;CP010867,1422710,1422928…
CP010319	Mauve	SHARED	1444380	1444422	.	.	.	Notes=Lenght42	AE009948,1444380,1444422;CP000114,1444380,1444422;CP003810,1444380,1444422;CP003919,1444380,1444422;HF952104,1444380,1444422;HF952106,1444380,1444422;HF952105,1444380,1444422;HG939456,1444380,1444422;CP007631,1444380,1444422;CP007632,1444380,1444422;CP006910,1444380,1444422;CP007572,1444380,1444422;CP007571,1444380,1444422;CP007570,1444380,1444422;CP010867,1444380,1444422;CP011325,1444380,1444422…
CP010319	Mauve	SHARED	1445259	1445401	.	.	.	Notes=Lenght142	AL732656,1445259,1445401;AE009948,1445259,1445401;CP000114,1445259,1445401;CP003810,1445259,1445401;CP003919,1445259,1445401;HF952104,1445259,1445401;HF952106,1445259,1445401;HF952105,1445259,1445401;HG939456,1445259,1445401;CP007631,1445259,1445401;CP007632,1445259,1445401;CP006910,1445259,1445401;CP007572,1445259,1445401;CP007571,1445259,1445401;CP007570,1445259,1445401;CP010867,1445259,1445401…
CP010319	Mauve	SHARED	1446566	1446602	.	.	.	Notes=Lenght36	AL732656,1446566,1446602;AE009948,1446566,1446602;CP000114,1446566,1446602;CP003810,1446566,1446602;HF952104,1446566,1446602;HF952106,1446566,1446602;HF952105,1446566,1446602;CP007482,1446566,1446602;CP007565,1446566,1446602;HG939456,1446566,1446602;CP007631,1446566,1446602;CP007632,1446566,1446602;CP006910,1446566,1446602;CP007572,1446566,1446602;CP007571,1446566,1446602;CP007570,1446566,1446602…
CP010319	Mauve	SHARED	1450140	1450150	.	.	.	Notes=Lenght10	AE009948,1450140,1450150;CP000114,1450140,1450150;CP003810,1450140,1450150;CP003919,1450140,1450150;HF952104,1450140,1450150;HF952106,1450140,1450150;HF952105,1450140,1450150;CP007482,1450140,1450150;CP007565,1450140,1450150;HG939456,1450140,1450150;CP007631,1450140,1450150;CP007632,1450140,1450150;CP006910,1450140,1450150;FO393392,1450140,1450150;CP010867,1450140,1450150;CP011325,1450140,1450150…
CP010319	Mauve	SHARED	1450208	1450382	.	.	.	Notes=Lenght174	AL732656,1450208,1450382;AE009948,1450208,1450382;CP000114,1450208,1450382;CP003810,1450208,1450382;CP003919,1450208,1450382;HF952104,1450208,1450382;HF952105,1450208,1450382;CP007482,1450208,1450382;CP007565,1450208,1450382;HG939456,1450208,1450382;CP007631,1450208,1450382;CP007632,1450208,1450382;CP006910,1450208,1450382;CP007572,1450208,1450382;CP007571,1450208,1450382;CP007570,1450208,1450382…
CP010319	Mauve	SHARED	1484577	1484672	.	.	.	Notes=Lenght95	AL732656,1484577,1484672;AE009948,1484577,1484672;CP000114,1484577,1484672;CP003810,1484577,1484672;CP003919,1484577,1484672;HF952104,1484577,1484672;HF952106,1484577,1484672;CP007482,1484577,1484672;CP007565,1484577,1484672;HG939456,1484577,1484672;CP007631,1484577,1484672;CP007632,1484577,1484672;CP006910,1484577,1484672;CP007572,1484577,1484672;CP007571,1484577,1484672;CP007570,1484577,1484672…
CP010319	Mauve	SHARED	1484809	1484880	.	.	.	Notes=Lenght71	HF952104,1484809,1484880;CP007631,1484809,1484880;CP010867,1484809,1484880;CP013202,1484809,1484880;
CP010319	Mauve	SHARED	1485718	1485758	.	.	.	Notes=Lenght40	AL732656,1485718,1485758;AE009948,1485718,1485758;CP000114,1485718,1485758;CP003810,1485718,1485758;HF952104,1485718,1485758;HF952106,1485718,1485758;HF952105,1485718,1485758;CP007482,1485718,1485758;CP007565,1485718,1485758;HG939456,1485718,1485758;CP007631,1485718,1485758;CP007632,1485718,1485758;CP006910,1485718,1485758;CP007572,1485718,1485758;CP007571,1485718,1485758;CP007570,1485718,1485758…
CP010319	Mauve	SHARED	1486643	1487036	.	.	.	Notes=Lenght393	AL732656,1486643,1487036;AE009948,1486643,1487036;CP000114,1486643,1487036;CP003810,1486643,1487036;CP003919,1486643,1487036;HF952104,1486643,1487036;HF952106,1486643,1487036;HF952105,1486643,1487036;CP007482,1486643,1487036;CP007565,1486643,1487036;HG939456,1486643,1487036;CP007631,1486643,1487036;CP007632,1486643,1487036;CP006910,1486643,1487036;CP007572,1486643,1487036;CP007571,1486643,1487036…
CP010319	Mauve	SHARED	1487037	1487133	.	.	.	Notes=Lenght96	AL732656,1487037,1487133;AE009948,1487037,1487133;CP000114,1487037,1487133;CP003810,1487037,1487133;CP003919,1487037,1487133;HF952104,1487037,1487133;HF952106,1487037,1487133;HF952105,1487037,1487133;CP007482,1487037,1487133;CP007565,1487037,1487133;HG939456,1487037,1487133;CP007631,1487037,1487133;CP007632,1487037,1487133;CP006910,1487037,1487133;CP007572,1487037,1487133;CP007571,1487037,1487133…
CP010319	Mauve	SHARED	1489512	1489621	.	.	.	Notes=Lenght109	AL732656,1489512,1489621;AE009948,1489512,1489621;CP000114,1489512,1489621;CP003810,1489512,1489621;HF952104,1489512,1489621;HF952106,1489512,1489621;HF952105,1489512,1489621;HG939456,1489512,1489621;CP007631,1489512,1489621;CP007632,1489512,1489621;CP006910,1489512,1489621;CP007572,1489512,1489621;CP007571,1489512,1489621;CP007570,1489512,1489621;CP010867,1489512,1489621;CP011325,1489512,1489621…
CP010319	Mauve	SHARED	1503525	1503544	.	.	.	Notes=Lenght19	AL732656,1503525,1503544;AE009948,1503525,1503544;CP000114,1503525,1503544;CP003810,1503525,1503544;CP003919,1503525,1503544;HF952104,1503525,1503544;HF952106,1503525,1503544;HF952105,1503525,1503544;CP007482,1503525,1503544;CP007565,1503525,1503544;CP007631,1503525,1503544;CP007632,1503525,1503544;CP006910,1503525,1503544;CP007572,1503525,1503544;CP007571,1503525,1503544;CP007570,1503525,1503544…
CP010319	Mauve	SHARED	1506303	1506344	.	.	.	Notes=Lenght41	AL732656,1506303,1506344;AE009948,1506303,1506344;CP000114,1506303,1506344;CP003810,1506303,1506344;HF952104,1506303,1506344;HF952106,1506303,1506344;HF952105,1506303,1506344;CP007482,1506303,1506344;CP007565,1506303,1506344;HG939456,1506303,1506344;CP007631,1506303,1506344;CP007632,1506303,1506344;CP006910,1506303,1506344;CP007572,1506303,1506344;CP007571,1506303,1506344;CP007570,1506303,1506344…
CP010319	Mauve	SHARED	1510962	1511030	.	.	.	Notes=Lenght68	AL732656,1510962,1511030;AE009948,1510962,1511030;CP000114,1510962,1511030;CP003810,1510962,1511030;CP003919,1510962,1511030;HF952104,1510962,1511030;HF952106,1510962,1511030;HF952105,1510962,1511030;HG939456,1510962,1511030;CP007631,1510962,1511030;CP007632,1510962,1511030;CP006910,1510962,1511030;CP007572,1510962,1511030;CP007571,1510962,1511030;CP007570,1510962,1511030;CP010867,1510962,1511030…
CP010319	Mauve	SHARED	1557949	1558543	.	.	.	Notes=Lenght594	AL732656,1557949,1558543;AE009948,1557949,1558543;CP000114,1557949,1558543;CP003810,1557949,1558543;HF952104,1557949,1558543;HF952106,1557949,1558543;HF952105,1557949,1558543;CP007482,1557949,1558543;CP007565,1557949,1558543;HG939456,1557949,1558543;CP007631,1557949,1558543;CP007632,1557949,1558543;CP006910,1557949,1558543;CP007572,1557949,1558543;CP007571,1557949,1558543;CP007570,1557949,1558543…
CP010319	Mauve	SHARED	1566818	1566883	.	.	.	Notes=Lenght65	AL732656,1566818,1566883;AE009948,1566818,1566883;CP000114,1566818,1566883;CP003810,1566818,1566883;CP003919,1566818,1566883;HF952104,1566818,1566883;HF952106,1566818,1566883;HF952105,1566818,1566883;HG939456,1566818,1566883;CP007631,1566818,1566883;CP007632,1566818,1566883;CP006910,1566818,1566883;CP007572,1566818,1566883;CP007571,1566818,1566883;CP007570,1566818,1566883;CP010867,1566818,1566883…
CP010319	Mauve	SHARED	1570150	1570228	.	.	.	Notes=Lenght78	AL732656,1570150,1570228;AE009948,1570150,1570228;CP000114,1570150,1570228;CP003810,1570150,1570228;HF952104,1570150,1570228;HF952106,1570150,1570228;HF952105,1570150,1570228;HG939456,1570150,1570228;CP007631,1570150,1570228;CP007632,1570150,1570228;CP006910,1570150,1570228;CP007572,1570150,1570228;CP007571,1570150,1570228;CP007570,1570150,1570228;CP010867,1570150,1570228;CP011325,1570150,1570228…
CP010319	Mauve	SHARED	1571508	1571572	.	.	.	Notes=Lenght64	AL732656,1571508,1571572;AE009948,1571508,1571572;CP000114,1571508,1571572;CP003810,1571508,1571572;CP003919,1571508,1571572;HF952104,1571508,1571572;HF952106,1571508,1571572;HF952105,1571508,1571572;HG939456,1571508,1571572;CP007631,1571508,1571572;CP007632,1571508,1571572;CP006910,1571508,1571572;CP007572,1571508,1571572;CP007571,1571508,1571572;CP007570,1571508,1571572;CP010867,1571508,1571572…
CP010319	Mauve	SHARED	1571573	1571789	.	.	.	Notes=Lenght216	AL732656,1571573,1571789;AE009948,1571573,1571789;CP000114,1571573,1571789;CP003810,1571573,1571789;CP003919,1571573,1571789;HF952104,1571573,1571789;HF952106,1571573,1571789;HF952105,1571573,1571789;HG939456,1571573,1571789;CP007631,1571573,1571789;CP007632,1571573,1571789;CP007572,1571573,1571789;CP007571,1571573,1571789;CP007570,1571573,1571789;CP010867,1571573,1571789;CP011325,1571573,1571789…
CP010319	Mauve	SHARED	1571790	1573627	.	.	.	Notes=Lenght1837	AL732656,1571790,1573627;AE009948,1571790,1573627;CP000114,1571790,1573627;CP003810,1571790,1573627;CP003919,1571790,1573627;HF952104,1571790,1573627;HF952106,1571790,1573627;HF952105,1571790,1573627;HG939456,1571790,1573627;CP007631,1571790,1573627;CP007632,1571790,1573627;CP006910,1571790,1573627;CP007572,1571790,1573627;CP007571,1571790,1573627;CP007570,1571790,1573627;CP010867,1571790,1573627…
CP010319	Mauve	SHARED	1593412	1593453	.	.	.	Notes=Lenght41	AL732656,1593412,1593453;AE009948,1593412,1593453;CP000114,1593412,1593453;CP003810,1593412,1593453;HF952104,1593412,1593453;HF952106,1593412,1593453;HF952105,1593412,1593453;HG939456,1593412,1593453;CP007631,1593412,1593453;CP007632,1593412,1593453;CP006910,1593412,1593453;CP007572,1593412,1593453;CP007571,1593412,1593453;CP007570,1593412,1593453;CP010867,1593412,1593453;CP011325,1593412,1593453…
CP010319	Mauve	SHARED	1603682	1603738	.	.	.	Notes=Lenght56	AE009948,1603682,1603738;CP000114,1603682,1603738;CP003810,1603682,1603738;CP003919,1603682,1603738;HF952104,1603682,1603738;HF952106,1603682,1603738;HF952105,1603682,1603738;CP007482,1603682,1603738;CP007565,1603682,1603738;HG939456,1603682,1603738;CP007631,1603682,1603738;CP007632,1603682,1603738;CP006910,1603682,1603738;FO393392,1603682,1603738;CP010867,1603682,1603738;CP011325,1603682,1603738…
CP010319	Mauve	SHARED	1612167	1612353	.	.	.	Notes=Lenght186	AL732656,1612167,1612353;AE009948,1612167,1612353;CP000114,1612167,1612353;CP003810,1612167,1612353;CP003919,1612167,1612353;HF952104,1612167,1612353;HF952105,1612167,1612353;CP007482,1612167,1612353;CP007565,1612167,1612353;HG939456,1612167,1612353;CP007631,1612167,1612353;CP007632,1612167,1612353;CP006910,1612167,1612353;CP007572,1612167,1612353;CP007571,1612167,1612353;CP007570,1612167,1612353…
CP010319	Mauve	SHARED	1617136	1617172	.	.	.	Notes=Lenght36	AL732656,1617136,1617172;AE009948,1617136,1617172;CP000114,1617136,1617172;CP003810,1617136,1617172;HF952104,1617136,1617172;HF952106,1617136,1617172;HF952105,1617136,1617172;CP007482,1617136,1617172;CP007565,1617136,1617172;HG939456,1617136,1617172;CP007631,1617136,1617172;CP007632,1617136,1617172;CP006910,1617136,1617172;CP007572,1617136,1617172;CP007571,1617136,1617172;CP007570,1617136,1617172…
CP010319	Mauve	SHARED	1618824	1619516	.	.	.	Notes=Lenght692	AE009948,1618824,1619516;CP000114,1618824,1619516;CP003810,1618824,1619516;CP003919,1618824,1619516;HF952104,1618824,1619516;HF952106,1618824,1619516;HF952105,1618824,1619516;CP007482,1618824,1619516;CP007565,1618824,1619516;HG939456,1618824,1619516;CP007631,1618824,1619516;CP006910,1618824,1619516;FO393392,1618824,1619516;CP010867,1618824,1619516;CP011325,1618824,1619516;CP011326,1618824,1619516…
CP010319	Mauve	SHARED	1619517	1619580	.	.	.	Notes=Lenght63	AE009948,1619517,1619580;CP000114,1619517,1619580;CP003810,1619517,1619580;HF952104,1619517,1619580;HF952106,1619517,1619580;HF952105,1619517,1619580;CP007482,1619517,1619580;CP007565,1619517,1619580;HG939456,1619517,1619580;CP007631,1619517,1619580;CP006910,1619517,1619580;FO393392,1619517,1619580;CP010867,1619517,1619580;CP011325,1619517,1619580;CP011326,1619517,1619580;CP011327,1619517,1619580…
CP010319	Mauve	SHARED	1619581	1619622	.	.	.	Notes=Lenght41	AL732656,1619581,1619622;AE009948,1619581,1619622;CP000114,1619581,1619622;CP003810,1619581,1619622;HF952104,1619581,1619622;HF952106,1619581,1619622;HF952105,1619581,1619622;CP007482,1619581,1619622;CP007565,1619581,1619622;HG939456,1619581,1619622;CP007631,1619581,1619622;CP007632,1619581,1619622;CP006910,1619581,1619622;CP007572,1619581,1619622;CP007571,1619581,1619622;CP007570,1619581,1619622…
CP010319	Mauve	SHARED	1619755	1619954	.	.	.	Notes=Lenght199	AE009948,1619755,1619954;CP000114,1619755,1619954;CP003810,1619755,1619954;CP003919,1619755,1619954;HF952104,1619755,1619954;HF952106,1619755,1619954;HF952105,1619755,1619954;CP007482,1619755,1619954;CP007565,1619755,1619954;HG939456,1619755,1619954;CP007631,1619755,1619954;CP006910,1619755,1619954;FO393392,1619755,1619954;CP010867,1619755,1619954;CP011325,1619755,1619954;CP011326,1619755,1619954…
CP010319	Mauve	SHARED	1619955	1619989	.	.	.	Notes=Lenght34	AE009948,1619955,1619989;CP000114,1619955,1619989;CP003810,1619955,1619989;HF952104,1619955,1619989;HF952106,1619955,1619989;HF952105,1619955,1619989;CP007482,1619955,1619989;CP007565,1619955,1619989;HG939456,1619955,1619989;CP006910,1619955,1619989;FO393392,1619955,1619989;CP010867,1619955,1619989;CP011325,1619955,1619989;CP011326,1619955,1619989;CP011327,1619955,1619989;CP011328,1619955,1619989…
CP010319	Mauve	SHARED	1619990	1620029	.	.	.	Notes=Lenght39	AE009948,1619990,1620029;CP000114,1619990,1620029;CP003810,1619990,1620029;HF952104,1619990,1620029;HF952106,1619990,1620029;HF952105,1619990,1620029;CP007482,1619990,1620029;CP007565,1619990,1620029;CP006910,1619990,1620029;FO393392,1619990,1620029;CP010867,1619990,1620029;CP011325,1619990,1620029;CP011326,1619990,1620029;CP011327,1619990,1620029;CP011328,1619990,1620029;CP011329,1619990,1620029…
CP010319	Mauve	SHARED	1620030	1621150	.	.	.	Notes=Lenght1120	AE009948,1620030,1621150;CP000114,1620030,1621150;CP003810,1620030,1621150;HF952104,1620030,1621150;HF952106,1620030,1621150;HF952105,1620030,1621150;CP007482,1620030,1621150;CP007565,1620030,1621150;CP007631,1620030,1621150;CP006910,1620030,1621150;FO393392,1620030,1621150;CP010867,1620030,1621150;CP011325,1620030,1621150;CP011326,1620030,1621150;CP011327,1620030,1621150;CP011328,1620030,1621150…
CP010319	Mauve	SHARED	1621544	1621677	.	.	.	Notes=Lenght133	AE009948,1621544,1621677;CP000114,1621544,1621677;CP003810,1621544,1621677;CP003919,1621544,1621677;HF952104,1621544,1621677;HF952106,1621544,1621677;HF952105,1621544,1621677;CP007482,1621544,1621677;CP007565,1621544,1621677;HG939456,1621544,1621677;CP007631,1621544,1621677;CP006910,1621544,1621677;FO393392,1621544,1621677;CP010867,1621544,1621677;CP011325,1621544,1621677;CP011326,1621544,1621677…
CP010319	Mauve	SHARED	1621704	1621744	.	.	.	Notes=Lenght40	AE009948,1621704,1621744;CP000114,1621704,1621744;CP003810,1621704,1621744;CP003919,1621704,1621744;HF952104,1621704,1621744;HF952106,1621704,1621744;HF952105,1621704,1621744;CP007482,1621704,1621744;CP007565,1621704,1621744;CP007631,1621704,1621744;CP006910,1621704,1621744;FO393392,1621704,1621744;CP010867,1621704,1621744;CP011325,1621704,1621744;CP011326,1621704,1621744;CP011327,1621704,1621744…
CP010319	Mauve	SHARED	1625728	1625819	.	.	.	Notes=Lenght91	AL732656,1625728,1625819;AE009948,1625728,1625819;CP000114,1625728,1625819;CP003810,1625728,1625819;HF952104,1625728,1625819;HF952106,1625728,1625819;HF952105,1625728,1625819;CP007482,1625728,1625819;CP007565,1625728,1625819;HG939456,1625728,1625819;CP007631,1625728,1625819;CP007632,1625728,1625819;CP006910,1625728,1625819;CP007572,1625728,1625819;CP007571,1625728,1625819;CP007570,1625728,1625819…
CP010319	Mauve	SHARED	1651672	1651717	.	.	.	Notes=Lenght45	AL732656,1651672,1651717;AE009948,1651672,1651717;CP000114,1651672,1651717;CP003810,1651672,1651717;HF952104,1651672,1651717;HF952106,1651672,1651717;HF952105,1651672,1651717;HG939456,1651672,1651717;CP007631,1651672,1651717;CP007632,1651672,1651717;CP006910,1651672,1651717;CP007572,1651672,1651717;CP007571,1651672,1651717;CP007570,1651672,1651717;CP010867,1651672,1651717;CP011325,1651672,1651717…
CP010319	Mauve	SHARED	1665313	1665609	.	.	.	Notes=Lenght296	AL732656,1665313,1665609;AE009948,1665313,1665609;CP000114,1665313,1665609;CP003810,1665313,1665609;HF952104,1665313,1665609;HF952106,1665313,1665609;HF952105,1665313,1665609;CP007482,1665313,1665609;CP007565,1665313,1665609;HG939456,1665313,1665609;CP007631,1665313,1665609;CP007632,1665313,1665609;CP007572,1665313,1665609;CP007571,1665313,1665609;CP007570,1665313,1665609;FO393392,1665313,1665609…
CP010319	Mauve	SHARED	1665610	1666302	.	.	.	Notes=Lenght692	AL732656,1665610,1666302;AE009948,1665610,1666302;CP000114,1665610,1666302;CP003810,1665610,1666302;HF952104,1665610,1666302;HF952106,1665610,1666302;HF952105,1665610,1666302;HG939456,1665610,1666302;CP007631,1665610,1666302;CP007632,1665610,1666302;CP007572,1665610,1666302;CP007571,1665610,1666302;CP007570,1665610,1666302;CP010867,1665610,1666302;CP011325,1665610,1666302;CP011326,1665610,1666302…
CP010319	Mauve	SHARED	1666303	1666556	.	.	.	Notes=Lenght253	AE009948,1666303,1666556;CP000114,1666303,1666556;CP003810,1666303,1666556;HF952104,1666303,1666556;HF952106,1666303,1666556;HF952105,1666303,1666556;HG939456,1666303,1666556;CP007631,1666303,1666556;CP007632,1666303,1666556;CP010867,1666303,1666556;CP011325,1666303,1666556;CP011326,1666303,1666556;CP011327,1666303,1666556;CP011329,1666303,1666556;CP012419,1666303,1666556;CP013202,1666303,1666556;
CP010319	Mauve	SHARED	1666589	1666601	.	.	.	Notes=Lenght12	AE009948,1666589,1666601;CP000114,1666589,1666601;CP003810,1666589,1666601;HF952104,1666589,1666601;HF952106,1666589,1666601;HF952105,1666589,1666601;HG939456,1666589,1666601;CP007631,1666589,1666601;CP007632,1666589,1666601;CP010867,1666589,1666601;CP011325,1666589,1666601;CP011326,1666589,1666601;CP011327,1666589,1666601;CP011329,1666589,1666601;CP012419,1666589,1666601;CP013202,1666589,1666601;
CP010319	Mauve	SHARED	1673616	1673659	.	.	.	Notes=Lenght43	AL732656,1673616,1673659;AE009948,1673616,1673659;CP000114,1673616,1673659;CP003810,1673616,1673659;HF952104,1673616,1673659;HF952106,1673616,1673659;HF952105,1673616,1673659;HG939456,1673616,1673659;CP007631,1673616,1673659;CP007632,1673616,1673659;CP006910,1673616,1673659;CP007572,1673616,1673659;CP007571,1673616,1673659;CP007570,1673616,1673659;CP010867,1673616,1673659;CP011325,1673616,1673659…
CP010319	Mauve	SHARED	1703620	1703631	.	.	.	Notes=Lenght11	AL732656,1703620,1703631;AE009948,1703620,1703631;CP000114,1703620,1703631;CP003810,1703620,1703631;CP003919,1703620,1703631;HF952104,1703620,1703631;HF952106,1703620,1703631;CP007482,1703620,1703631;CP007565,1703620,1703631;HG939456,1703620,1703631;CP007631,1703620,1703631;CP007632,1703620,1703631;CP007572,1703620,1703631;CP007571,1703620,1703631;CP007570,1703620,1703631;FO393392,1703620,1703631…
CP010319	Mauve	SHARED	1720450	1720486	.	.	.	Notes=Lenght36	AL732656,1720450,1720486;AE009948,1720450,1720486;CP000114,1720450,1720486;CP003810,1720450,1720486;CP003919,1720450,1720486;HF952104,1720450,1720486;HF952106,1720450,1720486;HF952105,1720450,1720486;HG939456,1720450,1720486;CP007631,1720450,1720486;CP007632,1720450,1720486;CP006910,1720450,1720486;CP007572,1720450,1720486;CP007571,1720450,1720486;CP007570,1720450,1720486;CP010867,1720450,1720486…
CP010319	Mauve	SHARED	1720754	1721034	.	.	.	Notes=Lenght280	AL732656,1720754,1721034;AE009948,1720754,1721034;CP000114,1720754,1721034;CP003810,1720754,1721034;HF952104,1720754,1721034;HF952106,1720754,1721034;HF952105,1720754,1721034;CP007482,1720754,1721034;CP007565,1720754,1721034;HG939456,1720754,1721034;CP007631,1720754,1721034;CP007632,1720754,1721034;CP006910,1720754,1721034;CP007572,1720754,1721034;CP007571,1720754,1721034;CP007570,1720754,1721034…
CP010319	Mauve	SHARED	1729826	1729956	.	.	.	Notes=Lenght130	AL732656,1729826,1729956;AE009948,1729826,1729956;CP000114,1729826,1729956;CP003810,1729826,1729956;CP003919,1729826,1729956;HF952104,1729826,1729956;HF952106,1729826,1729956;HF952105,1729826,1729956;HG939456,1729826,1729956;CP007631,1729826,1729956;CP007632,1729826,1729956;CP006910,1729826,1729956;CP007572,1729826,1729956;CP007571,1729826,1729956;CP007570,1729826,1729956;CP010867,1729826,1729956…
CP010319	Mauve	SHARED	1731349	1731494	.	.	.	Notes=Lenght145	AL732656,1731349,1731494;AE009948,1731349,1731494;CP000114,1731349,1731494;CP003810,1731349,1731494;HF952104,1731349,1731494;HF952106,1731349,1731494;HF952105,1731349,1731494;HG939456,1731349,1731494;CP007631,1731349,1731494;CP007632,1731349,1731494;CP006910,1731349,1731494;CP007572,1731349,1731494;CP007571,1731349,1731494;CP007570,1731349,1731494;CP010867,1731349,1731494;CP011325,1731349,1731494…
CP010319	Mauve	SHARED	1731495	1731857	.	.	.	Notes=Lenght362	AL732656,1731495,1731857;AE009948,1731495,1731857;CP000114,1731495,1731857;CP003810,1731495,1731857;HF952104,1731495,1731857;HF952106,1731495,1731857;HF952105,1731495,1731857;CP007482,1731495,1731857;CP007565,1731495,1731857;HG939456,1731495,1731857;CP007631,1731495,1731857;CP007632,1731495,1731857;CP006910,1731495,1731857;CP007572,1731495,1731857;CP007571,1731495,1731857;CP007570,1731495,1731857…
CP010319	Mauve	SHARED	1771008	1771018	.	.	.	Notes=Lenght10	AL732656,1771008,1771018;AE009948,1771008,1771018;CP000114,1771008,1771018;CP003810,1771008,1771018;CP003919,1771008,1771018;HF952104,1771008,1771018;HF952106,1771008,1771018;HF952105,1771008,1771018;CP007482,1771008,1771018;CP007565,1771008,1771018;HG939456,1771008,1771018;CP007631,1771008,1771018;CP007632,1771008,1771018;CP006910,1771008,1771018;CP007572,1771008,1771018;CP007571,1771008,1771018…
CP010319	Mauve	SHARED	1803770	1803931	.	.	.	Notes=Lenght161	AL732656,1803770,1803931;AE009948,1803770,1803931;CP000114,1803770,1803931;CP003810,1803770,1803931;HF952104,1803770,1803931;HF952106,1803770,1803931;HF952105,1803770,1803931;CP007482,1803770,1803931;CP007565,1803770,1803931;HG939456,1803770,1803931;CP007631,1803770,1803931;CP007632,1803770,1803931;CP006910,1803770,1803931;CP007572,1803770,1803931;CP007571,1803770,1803931;CP007570,1803770,1803931…
CP010319	Mauve	SHARED	1804063	1804083	.	.	.	Notes=Lenght20	AL732656,1804063,1804083;AE009948,1804063,1804083;CP000114,1804063,1804083;CP003810,1804063,1804083;HF952104,1804063,1804083;HF952106,1804063,1804083;HF952105,1804063,1804083;CP007482,1804063,1804083;CP007565,1804063,1804083;HG939456,1804063,1804083;CP007631,1804063,1804083;CP007632,1804063,1804083;CP006910,1804063,1804083;CP007572,1804063,1804083;CP007571,1804063,1804083;CP007570,1804063,1804083…
CP010319	Mauve	SHARED	1805582	1806951	.	.	.	Notes=Lenght1369	AL732656,1805582,1806951;AE009948,1805582,1806951;CP000114,1805582,1806951;CP003810,1805582,1806951;CP003919,1805582,1806951;HF952104,1805582,1806951;HF952106,1805582,1806951;HF952105,1805582,1806951;HG939456,1805582,1806951;CP007631,1805582,1806951;CP007632,1805582,1806951;CP006910,1805582,1806951;CP007572,1805582,1806951;CP007571,1805582,1806951;CP007570,1805582,1806951;CP010867,1805582,1806951…
CP010319	Mauve	SHARED	1806952	1807147	.	.	.	Notes=Lenght195	AL732656,1806952,1807147;AE009948,1806952,1807147;CP000114,1806952,1807147;CP003810,1806952,1807147;CP003919,1806952,1807147;HF952104,1806952,1807147;HF952106,1806952,1807147;HF952105,1806952,1807147;CP007631,1806952,1807147;CP007632,1806952,1807147;CP006910,1806952,1807147;CP007572,1806952,1807147;CP007571,1806952,1807147;CP007570,1806952,1807147;CP010867,1806952,1807147;CP011325,1806952,1807147…
CP010319	Mauve	SHARED	1807148	1807914	.	.	.	Notes=Lenght766	AL732656,1807148,1807914;AE009948,1807148,1807914;CP000114,1807148,1807914;CP003810,1807148,1807914;CP003919,1807148,1807914;HF952104,1807148,1807914;HF952106,1807148,1807914;HF952105,1807148,1807914;CP007482,1807148,1807914;CP007565,1807148,1807914;CP007631,1807148,1807914;CP007632,1807148,1807914;CP006910,1807148,1807914;CP007572,1807148,1807914;CP007571,1807148,1807914;CP007570,1807148,1807914…
CP010319	Mauve	SHARED	1810995	1811583	.	.	.	Notes=Lenght588	AL732656,1810995,1811583;AE009948,1810995,1811583;CP000114,1810995,1811583;CP003810,1810995,1811583;HF952104,1810995,1811583;HF952106,1810995,1811583;HF952105,1810995,1811583;CP007482,1810995,1811583;CP007565,1810995,1811583;HG939456,1810995,1811583;CP007631,1810995,1811583;CP007632,1810995,1811583;CP006910,1810995,1811583;CP007572,1810995,1811583;CP007571,1810995,1811583;CP007570,1810995,1811583…
CP010319	Mauve	SHARED	1811591	1811635	.	.	.	Notes=Lenght44	AL732656,1811591,1811635;CP000114,1811591,1811635;CP003810,1811591,1811635;HF952104,1811591,1811635;HF952106,1811591,1811635;HF952105,1811591,1811635;CP007482,1811591,1811635;CP007565,1811591,1811635;HG939456,1811591,1811635;CP007631,1811591,1811635;CP007632,1811591,1811635;CP006910,1811591,1811635;CP007572,1811591,1811635;CP007571,1811591,1811635;CP007570,1811591,1811635;FO393392,1811591,1811635…
CP010319	Mauve	SHARED	1811636	1811681	.	.	.	Notes=Lenght45	AL732656,1811636,1811681;AE009948,1811636,1811681;CP000114,1811636,1811681;CP003810,1811636,1811681;HF952104,1811636,1811681;HF952106,1811636,1811681;HF952105,1811636,1811681;CP007482,1811636,1811681;CP007565,1811636,1811681;HG939456,1811636,1811681;CP007631,1811636,1811681;CP007632,1811636,1811681;CP006910,1811636,1811681;CP007572,1811636,1811681;CP007571,1811636,1811681;CP007570,1811636,1811681…
CP010319	Mauve	SHARED	1817246	1817282	.	.	.	Notes=Lenght36	AE009948,1817246,1817282;CP000114,1817246,1817282;CP003810,1817246,1817282;CP003919,1817246,1817282;HF952104,1817246,1817282;HF952106,1817246,1817282;HF952105,1817246,1817282;CP007482,1817246,1817282;CP007565,1817246,1817282;HG939456,1817246,1817282;CP007631,1817246,1817282;CP007632,1817246,1817282;CP006910,1817246,1817282;FO393392,1817246,1817282;CP010867,1817246,1817282;CP011325,1817246,1817282…
CP010319	Mauve	SHARED	1820911	1821058	.	.	.	Notes=Lenght147	AL732656,1820911,1821058;AE009948,1820911,1821058;CP000114,1820911,1821058;CP003810,1820911,1821058;CP003919,1820911,1821058;HF952104,1820911,1821058;HF952106,1820911,1821058;HF952105,1820911,1821058;HG939456,1820911,1821058;CP007631,1820911,1821058;CP007632,1820911,1821058;CP006910,1820911,1821058;CP007572,1820911,1821058;CP007571,1820911,1821058;CP007570,1820911,1821058;CP010867,1820911,1821058…
CP010319	Mauve	SHARED	1828646	1828710	.	.	.	Notes=Lenght64	AL732656,1828646,1828710;AE009948,1828646,1828710;CP000114,1828646,1828710;CP003810,1828646,1828710;HF952104,1828646,1828710;HF952106,1828646,1828710;HF952105,1828646,1828710;HG939456,1828646,1828710;CP007631,1828646,1828710;CP007632,1828646,1828710;CP006910,1828646,1828710;CP007572,1828646,1828710;CP007571,1828646,1828710;CP007570,1828646,1828710;CP010867,1828646,1828710;CP011325,1828646,1828710…
CP010319	Mauve	SHARED	1828888	1829276	.	.	.	Notes=Lenght388	AL732656,1828888,1829276;AE009948,1828888,1829276;CP000114,1828888,1829276;CP003810,1828888,1829276;CP003919,1828888,1829276;HF952104,1828888,1829276;CP007482,1828888,1829276;CP007565,1828888,1829276;HG939456,1828888,1829276;CP007631,1828888,1829276;CP007632,1828888,1829276;CP006910,1828888,1829276;CP007572,1828888,1829276;CP007571,1828888,1829276;CP007570,1828888,1829276;FO393392,1828888,1829276…
CP010319	Mauve	SHARED	1829277	1829326	.	.	.	Notes=Lenght49	AL732656,1829277,1829326;AE009948,1829277,1829326;CP000114,1829277,1829326;CP003810,1829277,1829326;CP003919,1829277,1829326;HF952104,1829277,1829326;HF952106,1829277,1829326;CP007482,1829277,1829326;CP007565,1829277,1829326;HG939456,1829277,1829326;CP007631,1829277,1829326;CP007632,1829277,1829326;CP006910,1829277,1829326;CP007572,1829277,1829326;CP007571,1829277,1829326;CP007570,1829277,1829326…
CP010319	Mauve	SHARED	1830474	1830549	.	.	.	Notes=Lenght75	AL732656,1830474,1830549;AE009948,1830474,1830549;CP000114,1830474,1830549;CP003810,1830474,1830549;CP003919,1830474,1830549;HF952104,1830474,1830549;HF952106,1830474,1830549;HF952105,1830474,1830549;CP007482,1830474,1830549;CP007565,1830474,1830549;HG939456,1830474,1830549;CP007631,1830474,1830549;CP007632,1830474,1830549;CP007572,1830474,1830549;CP007571,1830474,1830549;CP007570,1830474,1830549…
CP010319	Mauve	SHARED	1832150	1832331	.	.	.	Notes=Lenght181	AL732656,1832150,1832331;AE009948,1832150,1832331;CP000114,1832150,1832331;CP003810,1832150,1832331;CP003919,1832150,1832331;HF952104,1832150,1832331;HF952105,1832150,1832331;CP007482,1832150,1832331;CP007565,1832150,1832331;HG939456,1832150,1832331;CP007631,1832150,1832331;CP007632,1832150,1832331;CP006910,1832150,1832331;CP007572,1832150,1832331;CP007571,1832150,1832331;CP007570,1832150,1832331…
CP010319	Mauve	SHARED	1845110	1846864	.	.	.	Notes=Lenght1754	AL732656,1845110,1846864;AE009948,1845110,1846864;CP000114,1845110,1846864;CP003810,1845110,1846864;CP003919,1845110,1846864;HF952104,1845110,1846864;HF952106,1845110,1846864;HF952105,1845110,1846864;CP007482,1845110,1846864;CP007565,1845110,1846864;HG939456,1845110,1846864;CP007631,1845110,1846864;CP007632,1845110,1846864;FO393392,1845110,1846864;CP010867,1845110,1846864;CP011325,1845110,1846864…
CP010319	Mauve	SHARED	1846865	1847253	.	.	.	Notes=Lenght388	AL732656,1846865,1847253;AE009948,1846865,1847253;CP000114,1846865,1847253;CP003810,1846865,1847253;CP003919,1846865,1847253;HF952104,1846865,1847253;HF952106,1846865,1847253;HF952105,1846865,1847253;CP007482,1846865,1847253;CP007565,1846865,1847253;HG939456,1846865,1847253;CP007631,1846865,1847253;CP007632,1846865,1847253;CP007572,1846865,1847253;CP007571,1846865,1847253;CP007570,1846865,1847253…
CP010319	Mauve	SHARED	1847319	1847362	.	.	.	Notes=Lenght43	AL732656,1847319,1847362;AE009948,1847319,1847362;CP000114,1847319,1847362;CP003810,1847319,1847362;CP003919,1847319,1847362;HF952104,1847319,1847362;HF952106,1847319,1847362;HF952105,1847319,1847362;CP007482,1847319,1847362;CP007565,1847319,1847362;HG939456,1847319,1847362;CP007631,1847319,1847362;CP007632,1847319,1847362;CP006910,1847319,1847362;FO393392,1847319,1847362;CP010867,1847319,1847362…
CP010319	Mauve	SHARED	1847363	1847455	.	.	.	Notes=Lenght92	AL732656,1847363,1847455;AE009948,1847363,1847455;CP000114,1847363,1847455;CP003810,1847363,1847455;CP003919,1847363,1847455;HF952104,1847363,1847455;HF952106,1847363,1847455;HF952105,1847363,1847455;CP007482,1847363,1847455;CP007565,1847363,1847455;HG939456,1847363,1847455;CP007631,1847363,1847455;CP007632,1847363,1847455;FO393392,1847363,1847455;CP010867,1847363,1847455;CP011325,1847363,1847455…
CP010319	Mauve	SHARED	1847456	1847466	.	.	.	Notes=Lenght10	AL732656,1847456,1847466;AE009948,1847456,1847466;CP000114,1847456,1847466;CP003810,1847456,1847466;CP003919,1847456,1847466;HF952104,1847456,1847466;HF952106,1847456,1847466;HF952105,1847456,1847466;CP007482,1847456,1847466;CP007565,1847456,1847466;HG939456,1847456,1847466;CP007631,1847456,1847466;CP007632,1847456,1847466;CP007572,1847456,1847466;CP007571,1847456,1847466;CP007570,1847456,1847466…
CP010319	Mauve	SHARED	1847467	1847681	.	.	.	Notes=Lenght214	CP000114,1847467,1847681;CP003810,1847467,1847681;HF952104,1847467,1847681;HF952106,1847467,1847681;CP007631,1847467,1847681;CP010867,1847467,1847681;CP011325,1847467,1847681;CP011326,1847467,1847681;CP011327,1847467,1847681;CP012419,1847467,1847681;CP013202,1847467,1847681;
CP010319	Mauve	SHARED	1848196	1849362	.	.	.	Notes=Lenght1166	CP003919,1848196,1849362;HF952104,1848196,1849362;HF952106,1848196,1849362;CP007482,1848196,1849362;CP007565,1848196,1849362;CP007631,1848196,1849362;CP006910,1848196,1849362;CP007572,1848196,1849362;CP007571,1848196,1849362;CP007570,1848196,1849362;FO393392,1848196,1849362;CP010867,1848196,1849362;CP011328,1848196,1849362;CP013202,1848196,1849362;
CP010319	Mauve	SHARED	1851590	1851642	.	.	.	Notes=Lenght52	CP000114,1851590,1851642;CP003810,1851590,1851642;CP003919,1851590,1851642;HF952104,1851590,1851642;HF952106,1851590,1851642;HF952105,1851590,1851642;CP007482,1851590,1851642;CP007565,1851590,1851642;CP007631,1851590,1851642;CP006910,1851590,1851642;FO393392,1851590,1851642;CP010867,1851590,1851642;CP011325,1851590,1851642;CP011326,1851590,1851642;CP011327,1851590,1851642;CP011328,1851590,1851642…
CP010319	Mauve	SHARED	1852615	1852642	.	.	.	Notes=Lenght27	AL732656,1852615,1852642;AE009948,1852615,1852642;CP000114,1852615,1852642;CP003810,1852615,1852642;HF952104,1852615,1852642;HF952106,1852615,1852642;HF952105,1852615,1852642;HG939456,1852615,1852642;CP007631,1852615,1852642;CP007632,1852615,1852642;CP006910,1852615,1852642;CP007572,1852615,1852642;CP007571,1852615,1852642;CP007570,1852615,1852642;CP010867,1852615,1852642;CP011325,1852615,1852642…
CP010319	Mauve	SHARED	1853788	1853930	.	.	.	Notes=Lenght142	AL732656,1853788,1853930;AE009948,1853788,1853930;CP000114,1853788,1853930;CP003810,1853788,1853930;CP003919,1853788,1853930;HF952104,1853788,1853930;HF952106,1853788,1853930;HF952105,1853788,1853930;HG939456,1853788,1853930;CP007631,1853788,1853930;CP006910,1853788,1853930;CP007572,1853788,1853930;CP007571,1853788,1853930;CP007570,1853788,1853930;CP010867,1853788,1853930;CP011325,1853788,1853930…
CP010319	Mauve	SHARED	1853931	1853976	.	.	.	Notes=Lenght45	AL732656,1853931,1853976;AE009948,1853931,1853976;CP000114,1853931,1853976;CP003810,1853931,1853976;CP003919,1853931,1853976;HF952104,1853931,1853976;HF952106,1853931,1853976;HF952105,1853931,1853976;HG939456,1853931,1853976;CP007631,1853931,1853976;CP007632,1853931,1853976;CP006910,1853931,1853976;CP007572,1853931,1853976;CP007571,1853931,1853976;CP007570,1853931,1853976;CP010867,1853931,1853976…
CP010319	Mauve	SHARED	1854162	1856969	.	.	.	Notes=Lenght2807	AL732656,1854162,1856969;AE009948,1854162,1856969;CP000114,1854162,1856969;CP003810,1854162,1856969;CP003919,1854162,1856969;HF952104,1854162,1856969;HF952106,1854162,1856969;HF952105,1854162,1856969;HG939456,1854162,1856969;CP007631,1854162,1856969;CP007632,1854162,1856969;CP006910,1854162,1856969;CP007572,1854162,1856969;CP007571,1854162,1856969;CP007570,1854162,1856969;CP010867,1854162,1856969…
CP010319	Mauve	SHARED	1857785	1857805	.	.	.	Notes=Lenght20	AL732656,1857785,1857805;AE009948,1857785,1857805;CP000114,1857785,1857805;CP003810,1857785,1857805;HF952104,1857785,1857805;HF952106,1857785,1857805;HF952105,1857785,1857805;HG939456,1857785,1857805;CP007631,1857785,1857805;CP007632,1857785,1857805;CP006910,1857785,1857805;CP007572,1857785,1857805;CP007571,1857785,1857805;CP007570,1857785,1857805;CP010867,1857785,1857805;CP011325,1857785,1857805…
CP010319	Mauve	SHARED	1859419	1859445	.	.	.	Notes=Lenght26	AL732656,1859419,1859445;AE009948,1859419,1859445;CP000114,1859419,1859445;CP003810,1859419,1859445;HF952104,1859419,1859445;HF952106,1859419,1859445;HF952105,1859419,1859445;HG939456,1859419,1859445;CP007631,1859419,1859445;CP007632,1859419,1859445;CP006910,1859419,1859445;CP007572,1859419,1859445;CP007571,1859419,1859445;CP007570,1859419,1859445;CP010867,1859419,1859445;CP011325,1859419,1859445…
CP010319	Mauve	SHARED	1859446	1859472	.	.	.	Notes=Lenght26	AL732656,1859446,1859472;AE009948,1859446,1859472;CP000114,1859446,1859472;CP003810,1859446,1859472;HF952104,1859446,1859472;HF952106,1859446,1859472;HF952105,1859446,1859472;HG939456,1859446,1859472;CP007631,1859446,1859472;CP007632,1859446,1859472;CP006910,1859446,1859472;CP007572,1859446,1859472;CP007571,1859446,1859472;CP007570,1859446,1859472;CP010867,1859446,1859472;CP011325,1859446,1859472…
CP010319	Mauve	SHARED	1860380	1861468	.	.	.	Notes=Lenght1088	AL732656,1860380,1861468;AE009948,1860380,1861468;CP000114,1860380,1861468;CP003810,1860380,1861468;HF952104,1860380,1861468;HF952106,1860380,1861468;HF952105,1860380,1861468;HG939456,1860380,1861468;CP007631,1860380,1861468;CP007632,1860380,1861468;CP006910,1860380,1861468;CP007572,1860380,1861468;CP007571,1860380,1861468;CP007570,1860380,1861468;CP010867,1860380,1861468;CP011325,1860380,1861468…
CP010319	Mauve	SHARED	1862315	1862370	.	.	.	Notes=Lenght55	AL732656,1862315,1862370;AE009948,1862315,1862370;CP000114,1862315,1862370;CP003810,1862315,1862370;HF952104,1862315,1862370;HF952106,1862315,1862370;HF952105,1862315,1862370;CP007482,1862315,1862370;CP007565,1862315,1862370;HG939456,1862315,1862370;CP007631,1862315,1862370;CP007632,1862315,1862370;CP006910,1862315,1862370;CP007572,1862315,1862370;CP007571,1862315,1862370;CP007570,1862315,1862370…
CP010319	Mauve	SHARED	1862371	1862405	.	.	.	Notes=Lenght34	AL732656,1862371,1862405;AE009948,1862371,1862405;CP000114,1862371,1862405;CP003810,1862371,1862405;HF952104,1862371,1862405;HF952106,1862371,1862405;CP007482,1862371,1862405;CP007565,1862371,1862405;HG939456,1862371,1862405;CP007631,1862371,1862405;CP007632,1862371,1862405;CP006910,1862371,1862405;CP007572,1862371,1862405;CP007571,1862371,1862405;CP007570,1862371,1862405;FO393392,1862371,1862405…
CP010319	Mauve	SHARED	1862406	1862417	.	.	.	Notes=Lenght11	AL732656,1862406,1862417;AE009948,1862406,1862417;CP000114,1862406,1862417;CP003810,1862406,1862417;CP003919,1862406,1862417;HF952104,1862406,1862417;HF952106,1862406,1862417;CP007482,1862406,1862417;CP007565,1862406,1862417;HG939456,1862406,1862417;CP007631,1862406,1862417;CP007632,1862406,1862417;CP006910,1862406,1862417;CP007572,1862406,1862417;CP007571,1862406,1862417;CP007570,1862406,1862417…
CP010319	Mauve	SHARED	1863972	1864105	.	.	.	Notes=Lenght133	AL732656,1863972,1864105;AE009948,1863972,1864105;CP000114,1863972,1864105;CP003810,1863972,1864105;HF952104,1863972,1864105;HF952106,1863972,1864105;HF952105,1863972,1864105;CP007482,1863972,1864105;CP007565,1863972,1864105;HG939456,1863972,1864105;CP007631,1863972,1864105;CP007632,1863972,1864105;CP006910,1863972,1864105;CP007572,1863972,1864105;CP007571,1863972,1864105;CP007570,1863972,1864105…
CP010319	Mauve	SHARED	1864284	1864342	.	.	.	Notes=Lenght58	AL732656,1864284,1864342;AE009948,1864284,1864342;CP000114,1864284,1864342;CP003810,1864284,1864342;CP003919,1864284,1864342;HF952104,1864284,1864342;HF952106,1864284,1864342;HF952105,1864284,1864342;CP007482,1864284,1864342;CP007565,1864284,1864342;HG939456,1864284,1864342;CP007631,1864284,1864342;CP007632,1864284,1864342;CP007572,1864284,1864342;CP007571,1864284,1864342;CP007570,1864284,1864342…
CP010319	Mauve	SHARED	1868467	1868493	.	.	.	Notes=Lenght26	AL732656,1868467,1868493;AE009948,1868467,1868493;CP000114,1868467,1868493;CP003810,1868467,1868493;HF952104,1868467,1868493;HF952106,1868467,1868493;HF952105,1868467,1868493;HG939456,1868467,1868493;CP007631,1868467,1868493;CP007632,1868467,1868493;CP006910,1868467,1868493;CP007572,1868467,1868493;CP007571,1868467,1868493;CP007570,1868467,1868493;CP010867,1868467,1868493;CP011325,1868467,1868493…
CP010319	Mauve	SHARED	1868494	1869374	.	.	.	Notes=Lenght880	AL732656,1868494,1869374;AE009948,1868494,1869374;CP000114,1868494,1869374;CP003810,1868494,1869374;HF952104,1868494,1869374;HF952106,1868494,1869374;HF952105,1868494,1869374;HG939456,1868494,1869374;CP007631,1868494,1869374;CP007632,1868494,1869374;CP007572,1868494,1869374;CP007571,1868494,1869374;CP007570,1868494,1869374;CP010867,1868494,1869374;CP011325,1868494,1869374;CP011326,1868494,1869374…
CP010319	Mauve	SHARED	1872786	1872911	.	.	.	Notes=Lenght125	AL732656,1872786,1872911;AE009948,1872786,1872911;CP000114,1872786,1872911;CP003810,1872786,1872911;HF952104,1872786,1872911;HF952106,1872786,1872911;HF952105,1872786,1872911;CP007482,1872786,1872911;CP007565,1872786,1872911;HG939456,1872786,1872911;CP007631,1872786,1872911;CP007632,1872786,1872911;CP006910,1872786,1872911;CP007572,1872786,1872911;CP007571,1872786,1872911;CP007570,1872786,1872911…
CP010319	Mauve	SHARED	1877136	1877494	.	.	.	Notes=Lenght358	AL732656,1877136,1877494;AE009948,1877136,1877494;CP000114,1877136,1877494;CP003810,1877136,1877494;HF952104,1877136,1877494;HF952106,1877136,1877494;HF952105,1877136,1877494;CP007482,1877136,1877494;CP007565,1877136,1877494;HG939456,1877136,1877494;CP007631,1877136,1877494;CP007632,1877136,1877494;CP006910,1877136,1877494;CP007572,1877136,1877494;CP007571,1877136,1877494;CP007570,1877136,1877494…
CP010319	Mauve	SHARED	1886287	1886332	.	.	.	Notes=Lenght45	CP000114,1886287,1886332;CP003810,1886287,1886332;CP003919,1886287,1886332;HF952104,1886287,1886332;HF952106,1886287,1886332;HF952105,1886287,1886332;CP007482,1886287,1886332;CP007565,1886287,1886332;CP007631,1886287,1886332;CP006910,1886287,1886332;CP007572,1886287,1886332;CP007571,1886287,1886332;CP007570,1886287,1886332;FO393392,1886287,1886332;CP010867,1886287,1886332;CP011325,1886287,1886332…
CP010319	Mauve	SHARED	1886333	1886346	.	.	.	Notes=Lenght13	CP000114,1886333,1886346;CP003810,1886333,1886346;CP003919,1886333,1886346;HF952104,1886333,1886346;HF952106,1886333,1886346;HF952105,1886333,1886346;CP007482,1886333,1886346;CP007565,1886333,1886346;CP007631,1886333,1886346;CP006910,1886333,1886346;FO393392,1886333,1886346;CP010867,1886333,1886346;CP011325,1886333,1886346;CP011326,1886333,1886346;CP011327,1886333,1886346;CP011328,1886333,1886346…
CP010319	Mauve	SHARED	1887254	1887278	.	.	.	Notes=Lenght24	AL732656,1887254,1887278;AE009948,1887254,1887278;CP000114,1887254,1887278;CP003810,1887254,1887278;CP003919,1887254,1887278;HF952104,1887254,1887278;HF952106,1887254,1887278;HF952105,1887254,1887278;CP007565,1887254,1887278;HG939456,1887254,1887278;CP007631,1887254,1887278;CP007632,1887254,1887278;CP006910,1887254,1887278;CP007572,1887254,1887278;CP007571,1887254,1887278;CP007570,1887254,1887278…
CP010319	Mauve	SHARED	1887288	1887299	.	.	.	Notes=Lenght11	AL732656,1887288,1887299;AE009948,1887288,1887299;CP000114,1887288,1887299;CP003810,1887288,1887299;HF952104,1887288,1887299;HF952106,1887288,1887299;HF952105,1887288,1887299;HG939456,1887288,1887299;CP007631,1887288,1887299;CP007632,1887288,1887299;CP006910,1887288,1887299;CP007572,1887288,1887299;CP007571,1887288,1887299;CP007570,1887288,1887299;CP010867,1887288,1887299;CP011325,1887288,1887299…
CP010319	Mauve	SHARED	1887336	1887387	.	.	.	Notes=Lenght51	AL732656,1887336,1887387;AE009948,1887336,1887387;CP000114,1887336,1887387;CP003810,1887336,1887387;HF952104,1887336,1887387;HF952106,1887336,1887387;HF952105,1887336,1887387;HG939456,1887336,1887387;CP007631,1887336,1887387;CP007632,1887336,1887387;CP006910,1887336,1887387;CP007572,1887336,1887387;CP007571,1887336,1887387;CP007570,1887336,1887387;CP010867,1887336,1887387;CP011325,1887336,1887387…
CP010319	Mauve	SHARED	1887765	1888009	.	.	.	Notes=Lenght244	AL732656,1887765,1888009;CP000114,1887765,1888009;CP003810,1887765,1888009;HF952104,1887765,1888009;HF952106,1887765,1888009;HG939456,1887765,1888009;CP007631,1887765,1888009;CP007632,1887765,1888009;CP007572,1887765,1888009;CP007571,1887765,1888009;CP007570,1887765,1888009;CP010867,1887765,1888009;CP011325,1887765,1888009;CP011326,1887765,1888009;CP011327,1887765,1888009;CP012419,1887765,1888009…
CP010319	Mauve	SHARED	1888010	1888022	.	.	.	Notes=Lenght12	AL732656,1888010,1888022;AE009948,1888010,1888022;CP000114,1888010,1888022;CP003810,1888010,1888022;HF952104,1888010,1888022;HF952106,1888010,1888022;HG939456,1888010,1888022;CP007631,1888010,1888022;CP007632,1888010,1888022;CP007572,1888010,1888022;CP007571,1888010,1888022;CP007570,1888010,1888022;CP010867,1888010,1888022;CP011325,1888010,1888022;CP011326,1888010,1888022;CP011327,1888010,1888022…
CP010319	Mauve	SHARED	1888023	1888085	.	.	.	Notes=Lenght62	AL732656,1888023,1888085;AE009948,1888023,1888085;CP000114,1888023,1888085;CP003810,1888023,1888085;HF952104,1888023,1888085;HF952106,1888023,1888085;CP007631,1888023,1888085;CP007632,1888023,1888085;CP007572,1888023,1888085;CP007571,1888023,1888085;CP007570,1888023,1888085;CP010867,1888023,1888085;CP011325,1888023,1888085;CP011326,1888023,1888085;CP011327,1888023,1888085;CP012419,1888023,1888085…
CP010319	Mauve	SHARED	1888086	1888099	.	.	.	Notes=Lenght13	AL732656,1888086,1888099;AE009948,1888086,1888099;CP000114,1888086,1888099;CP003810,1888086,1888099;HF952104,1888086,1888099;HF952106,1888086,1888099;HG939456,1888086,1888099;CP007631,1888086,1888099;CP007632,1888086,1888099;CP007572,1888086,1888099;CP007571,1888086,1888099;CP007570,1888086,1888099;CP010867,1888086,1888099;CP011325,1888086,1888099;CP011326,1888086,1888099;CP011327,1888086,1888099…
CP010319	Mauve	SHARED	1888100	1888202	.	.	.	Notes=Lenght102	AL732656,1888100,1888202;AE009948,1888100,1888202;CP000114,1888100,1888202;CP003810,1888100,1888202;HF952104,1888100,1888202;HF952106,1888100,1888202;HF952105,1888100,1888202;HG939456,1888100,1888202;CP007631,1888100,1888202;CP007632,1888100,1888202;CP007572,1888100,1888202;CP007571,1888100,1888202;CP007570,1888100,1888202;CP010867,1888100,1888202;CP011325,1888100,1888202;CP011326,1888100,1888202…
CP010319	Mauve	SHARED	1888203	1888273	.	.	.	Notes=Lenght70	AL732656,1888203,1888273;AE009948,1888203,1888273;CP000114,1888203,1888273;CP003810,1888203,1888273;HF952104,1888203,1888273;HF952106,1888203,1888273;HG939456,1888203,1888273;CP007631,1888203,1888273;CP007632,1888203,1888273;CP007572,1888203,1888273;CP007571,1888203,1888273;CP007570,1888203,1888273;CP010867,1888203,1888273;CP011325,1888203,1888273;CP011326,1888203,1888273;CP011327,1888203,1888273…
CP010319	Mauve	SHARED	1889187	1889248	.	.	.	Notes=Lenght61	CP000114,1889187,1889248;CP003810,1889187,1889248;HF952104,1889187,1889248;HF952106,1889187,1889248;CP007631,1889187,1889248;CP007572,1889187,1889248;CP007571,1889187,1889248;CP010867,1889187,1889248;CP011325,1889187,1889248;CP011326,1889187,1889248;CP011327,1889187,1889248;CP012419,1889187,1889248;CP013202,1889187,1889248;
CP010319	Mauve	SHARED	1889260	1889424	.	.	.	Notes=Lenght164	AL732656,1889260,1889424;AE009948,1889260,1889424;CP000114,1889260,1889424;CP003810,1889260,1889424;HF952104,1889260,1889424;HF952106,1889260,1889424;CP007631,1889260,1889424;CP007632,1889260,1889424;CP007572,1889260,1889424;CP007571,1889260,1889424;CP007570,1889260,1889424;CP010867,1889260,1889424;CP011325,1889260,1889424;CP011326,1889260,1889424;CP011327,1889260,1889424;CP011329,1889260,1889424…
CP010319	Mauve	SHARED	1895977	1896292	.	.	.	Notes=Lenght315	AL732656,1895977,1896292;AE009948,1895977,1896292;CP000114,1895977,1896292;CP003810,1895977,1896292;CP003919,1895977,1896292;HF952104,1895977,1896292;HF952106,1895977,1896292;HF952105,1895977,1896292;HG939456,1895977,1896292;CP007631,1895977,1896292;CP007632,1895977,1896292;CP006910,1895977,1896292;CP007572,1895977,1896292;CP007571,1895977,1896292;CP007570,1895977,1896292;CP010867,1895977,1896292…
CP010319	Mauve	SHARED	1935657	1935667	.	.	.	Notes=Lenght10	AL732656,1935657,1935667;HF952104,1935657,1935667;HF952106,1935657,1935667;HF952105,1935657,1935667;CP007631,1935657,1935667;CP006910,1935657,1935667;CP010867,1935657,1935667;CP013202,1935657,1935667;
CP010319	Mauve	SHARED	1935673	1938664	.	.	.	Notes=Lenght2991	AL732656,1935673,1938664;AE009948,1935673,1938664;CP000114,1935673,1938664;CP003810,1935673,1938664;HF952104,1935673,1938664;HF952106,1935673,1938664;HF952105,1935673,1938664;CP007631,1935673,1938664;CP006910,1935673,1938664;CP007572,1935673,1938664;CP007571,1935673,1938664;CP007570,1935673,1938664;CP010867,1935673,1938664;CP011325,1935673,1938664;CP011326,1935673,1938664;CP011327,1935673,1938664…
CP010319	Mauve	SHARED	1938665	1938695	.	.	.	Notes=Lenght30	AE009948,1938665,1938695;CP000114,1938665,1938695;CP003810,1938665,1938695;HF952104,1938665,1938695;HF952106,1938665,1938695;HF952105,1938665,1938695;CP007631,1938665,1938695;CP006910,1938665,1938695;CP010867,1938665,1938695;CP011325,1938665,1938695;CP011326,1938665,1938695;CP011327,1938665,1938695;CP011329,1938665,1938695;CP012419,1938665,1938695;CP013202,1938665,1938695;
CP010319	Mauve	SHARED	1938697	1939794	.	.	.	Notes=Lenght1097	AL732656,1938697,1939794;AE009948,1938697,1939794;CP000114,1938697,1939794;CP003810,1938697,1939794;HF952104,1938697,1939794;HF952106,1938697,1939794;HF952105,1938697,1939794;CP007631,1938697,1939794;CP006910,1938697,1939794;CP007572,1938697,1939794;CP007571,1938697,1939794;CP007570,1938697,1939794;CP010867,1938697,1939794;CP011325,1938697,1939794;CP011326,1938697,1939794;CP011327,1938697,1939794…
CP010319	Mauve	SHARED	1942421	1942956	.	.	.	Notes=Lenght535	AL732656,1942421,1942956;AE009948,1942421,1942956;CP000114,1942421,1942956;CP003810,1942421,1942956;HF952104,1942421,1942956;HF952106,1942421,1942956;HF952105,1942421,1942956;CP007482,1942421,1942956;CP007565,1942421,1942956;HG939456,1942421,1942956;CP007631,1942421,1942956;CP007632,1942421,1942956;CP006910,1942421,1942956;CP007572,1942421,1942956;CP007571,1942421,1942956;CP007570,1942421,1942956…
CP010319	Mauve	SHARED	1953976	1954038	.	.	.	Notes=Lenght62	AL732656,1953976,1954038;AE009948,1953976,1954038;CP003919,1953976,1954038;HF952104,1953976,1954038;HF952106,1953976,1954038;HF952105,1953976,1954038;CP007482,1953976,1954038;CP007565,1953976,1954038;HG939456,1953976,1954038;CP007631,1953976,1954038;CP007632,1953976,1954038;CP006910,1953976,1954038;CP007572,1953976,1954038;CP007571,1953976,1954038;CP007570,1953976,1954038;FO393392,1953976,1954038…
CP010319	Mauve	SHARED	1954590	1954606	.	.	.	Notes=Lenght16	AL732656,1954590,1954606;CP000114,1954590,1954606;CP003919,1954590,1954606;HF952104,1954590,1954606;HF952106,1954590,1954606;HF952105,1954590,1954606;CP007482,1954590,1954606;CP007565,1954590,1954606;HG939456,1954590,1954606;CP007631,1954590,1954606;CP006910,1954590,1954606;CP007572,1954590,1954606;CP007571,1954590,1954606;CP007570,1954590,1954606;FO393392,1954590,1954606;CP010867,1954590,1954606…
CP010319	Mauve	SHARED	1961978	1962271	.	.	.	Notes=Lenght293	AL732656,1961978,1962271;AE009948,1961978,1962271;CP000114,1961978,1962271;CP003810,1961978,1962271;HF952104,1961978,1962271;HF952106,1961978,1962271;HF952105,1961978,1962271;CP007482,1961978,1962271;CP007565,1961978,1962271;HG939456,1961978,1962271;CP007631,1961978,1962271;CP007632,1961978,1962271;CP006910,1961978,1962271;CP007572,1961978,1962271;CP007571,1961978,1962271;CP007570,1961978,1962271…
CP010319	Mauve	SHARED	1994869	1994934	.	.	.	Notes=Lenght65	AL732656,1994869,1994934;AE009948,1994869,1994934;CP000114,1994869,1994934;CP003810,1994869,1994934;CP003919,1994869,1994934;HF952104,1994869,1994934;HF952106,1994869,1994934;HF952105,1994869,1994934;HG939456,1994869,1994934;CP007631,1994869,1994934;CP007632,1994869,1994934;CP006910,1994869,1994934;CP007572,1994869,1994934;CP007571,1994869,1994934;CP007570,1994869,1994934;CP010867,1994869,1994934…
CP010319	Mauve	SHARED	1994935	1995015	.	.	.	Notes=Lenght80	AL732656,1994935,1995015;AE009948,1994935,1995015;CP000114,1994935,1995015;CP003810,1994935,1995015;HF952104,1994935,1995015;HF952106,1994935,1995015;HF952105,1994935,1995015;HG939456,1994935,1995015;CP007631,1994935,1995015;CP007632,1994935,1995015;CP006910,1994935,1995015;CP007572,1994935,1995015;CP007571,1994935,1995015;CP007570,1994935,1995015;CP010867,1994935,1995015;CP011325,1994935,1995015…
CP010319	Mauve	SHARED	1995016	1995027	.	.	.	Notes=Lenght11	AL732656,1995016,1995027;AE009948,1995016,1995027;CP000114,1995016,1995027;CP003810,1995016,1995027;CP003919,1995016,1995027;HF952104,1995016,1995027;HF952106,1995016,1995027;HF952105,1995016,1995027;HG939456,1995016,1995027;CP007631,1995016,1995027;CP007632,1995016,1995027;CP006910,1995016,1995027;CP007572,1995016,1995027;CP007571,1995016,1995027;CP007570,1995016,1995027;CP010867,1995016,1995027…
CP010319	Mauve	SHARED	1996029	1996040	.	.	.	Notes=Lenght11	AL732656,1996029,1996040;AE009948,1996029,1996040;CP000114,1996029,1996040;CP003810,1996029,1996040;CP003919,1996029,1996040;HF952104,1996029,1996040;HF952106,1996029,1996040;HF952105,1996029,1996040;CP007482,1996029,1996040;HG939456,1996029,1996040;CP007631,1996029,1996040;CP007632,1996029,1996040;CP006910,1996029,1996040;CP007572,1996029,1996040;CP007571,1996029,1996040;CP007570,1996029,1996040…
