# Supplementary material for: Functional annotation and distribution overview of RNA families in 27 Streptococcus agalactiae genomes
Source: BMC Genomics. 2018 Jul 28;19:556. doi: 10.1186/s12864-018-4951-z (PMC6064168; doi:10.1186/s12864-018-4951-z)
Supplement: Supplementary file 4 — GFF3 annotations for all classified Regions and ncRNAs. (ZIP 1638 kb) [file 12864_2018_4951_MOESM4_ESM.zip › Additional file 4/Core_Shared_and_Exclusive_Regions/SHARED_CP010867.gff]

CP010867	Mauve	SHARED	458285	458309	.	.	.	Notes=Lenght24	AL732656,458285,458309;AE009948,458285,458309;CP007572,458285,458309;CP007571,458285,458309;CP007570,458285,458309;
CP010867	Mauve	SHARED	702586	702601	.	.	.	Notes=Lenght15	CP000114,702586,702601;CP003810,702586,702601;HF952104,702586,702601;HF952106,702586,702601;HF952105,702586,702601;HG939456,702586,702601;CP007632,702586,702601;CP011325,702586,702601;CP011326,702586,702601;CP010319,702586,702601;
CP010867	Mauve	SHARED	702671	702706	.	.	.	Notes=Lenght35	HF952104,702671,702706;HF952106,702671,702706;HF952105,702671,702706;HG939456,702671,702706;CP007632,702671,702706;CP010319,702671,702706;
CP010867	Mauve	SHARED	142884	142903	.	.	.	Notes=Lenght19	AE009948,142884,142903;CP003919,142884,142903;HF952104,142884,142903;HF952106,142884,142903;HF952105,142884,142903;CP007482,142884,142903;CP007565,142884,142903;HG939456,142884,142903;CP007631,142884,142903;CP006910,142884,142903;CP007572,142884,142903;CP007571,142884,142903;CP007570,142884,142903;FO393392,142884,142903;CP011328,142884,142903;CP011329,142884,142903;CP010319,142884,142903;
CP010867	Mauve	SHARED	702566	702577	.	.	.	Notes=Lenght11	CP000114,702566,702577;CP003810,702566,702577;HF952104,702566,702577;HF952106,702566,702577;HF952105,702566,702577;HG939456,702566,702577;CP007632,702566,702577;CP011325,702566,702577;CP011326,702566,702577;CP011327,702566,702577;CP010319,702566,702577;
CP010867	Mauve	SHARED	458317	458334	.	.	.	Notes=Lenght17	AE009948,458317,458334;HG939456,458317,458334;
CP010867	Mauve	SHARED	1423558	1423601	.	.	.	Notes=Lenght43	AL732656,1423558,1423601;AE009948,1423558,1423601;CP000114,1423558,1423601;CP003810,1423558,1423601;CP003919,1423558,1423601;HF952104,1423558,1423601;HF952106,1423558,1423601;HF952105,1423558,1423601;CP007482,1423558,1423601;CP007565,1423558,1423601;HG939456,1423558,1423601;CP007631,1423558,1423601;CP007632,1423558,1423601;CP006910,1423558,1423601;FO393392,1423558,1423601;CP011325,1423558,1423601…
CP010867	Mauve	SHARED	1459046	1459079	.	.	.	Notes=Lenght33	AE009948,1459046,1459079;HF952104,1459046,1459079;HF952106,1459046,1459079;CP012419,1459046,1459079;
CP010867	Mauve	SHARED	1459138	1459172	.	.	.	Notes=Lenght34	CP000114,1459138,1459172;CP003810,1459138,1459172;HF952104,1459138,1459172;CP011325,1459138,1459172;CP011327,1459138,1459172;CP012419,1459138,1459172;
CP010867	Mauve	SHARED	1459173	1459218	.	.	.	Notes=Lenght45	AE009948,1459173,1459218;CP000114,1459173,1459218;CP003810,1459173,1459218;HF952104,1459173,1459218;CP011325,1459173,1459218;CP011327,1459173,1459218;CP012419,1459173,1459218;
CP010867	Mauve	SHARED	1459219	1459252	.	.	.	Notes=Lenght33	AE009948,1459219,1459252;CP000114,1459219,1459252;CP003810,1459219,1459252;HF952104,1459219,1459252;CP011325,1459219,1459252;CP011326,1459219,1459252;CP011327,1459219,1459252;CP012419,1459219,1459252;
CP010867	Mauve	SHARED	1459284	1459300	.	.	.	Notes=Lenght16	AE009948,1459284,1459300;CP000114,1459284,1459300;CP003810,1459284,1459300;HF952104,1459284,1459300;CP007631,1459284,1459300;CP011325,1459284,1459300;CP011326,1459284,1459300;CP011327,1459284,1459300;CP012419,1459284,1459300;
CP010867	Mauve	SHARED	1459301	1459314	.	.	.	Notes=Lenght13	AL732656,1459301,1459314;AE009948,1459301,1459314;CP000114,1459301,1459314;CP003810,1459301,1459314;HF952104,1459301,1459314;HF952106,1459301,1459314;CP007631,1459301,1459314;CP006910,1459301,1459314;CP007572,1459301,1459314;CP007571,1459301,1459314;CP007570,1459301,1459314;CP011325,1459301,1459314;CP011326,1459301,1459314;CP011327,1459301,1459314;CP010319,1459301,1459314;CP012419,1459301,1459314;
CP010867	Mauve	SHARED	1459315	1459328	.	.	.	Notes=Lenght13	AE009948,1459315,1459328;CP000114,1459315,1459328;CP003810,1459315,1459328;HF952104,1459315,1459328;HF952105,1459315,1459328;CP007631,1459315,1459328;CP006910,1459315,1459328;CP011325,1459315,1459328;CP011326,1459315,1459328;CP011327,1459315,1459328;CP010319,1459315,1459328;CP012419,1459315,1459328;
CP010867	Mauve	SHARED	1459329	1459351	.	.	.	Notes=Lenght22	CP000114,1459329,1459351;CP003810,1459329,1459351;HF952104,1459329,1459351;HF952105,1459329,1459351;CP007631,1459329,1459351;CP006910,1459329,1459351;CP011325,1459329,1459351;CP011326,1459329,1459351;CP011327,1459329,1459351;CP010319,1459329,1459351;CP012419,1459329,1459351;
CP010867	Mauve	SHARED	1960151	1960161	.	.	.	Notes=Lenght10	CP007572,1960151,1960161;CP007571,1960151,1960161;CP007570,1960151,1960161;CP012419,1960151,1960161;
CP010867	Mauve	SHARED	1960175	1960198	.	.	.	Notes=Lenght23	AL732656,1960175,1960198;AE009948,1960175,1960198;CP000114,1960175,1960198;CP003810,1960175,1960198;HF952104,1960175,1960198;HF952106,1960175,1960198;HG939456,1960175,1960198;CP007631,1960175,1960198;CP007632,1960175,1960198;CP006910,1960175,1960198;CP007572,1960175,1960198;CP007571,1960175,1960198;CP007570,1960175,1960198;CP011325,1960175,1960198;CP011326,1960175,1960198;CP011327,1960175,1960198…
CP010867	Mauve	SHARED	1960251	1960263	.	.	.	Notes=Lenght12	AL732656,1960251,1960263;AE009948,1960251,1960263;CP000114,1960251,1960263;CP003810,1960251,1960263;HF952104,1960251,1960263;HF952106,1960251,1960263;HF952105,1960251,1960263;HG939456,1960251,1960263;CP007631,1960251,1960263;CP007632,1960251,1960263;CP006910,1960251,1960263;CP007572,1960251,1960263;CP007571,1960251,1960263;CP007570,1960251,1960263;CP011325,1960251,1960263;CP011326,1960251,1960263…
CP010867	Mauve	SHARED	1960264	1960289	.	.	.	Notes=Lenght25	AL732656,1960264,1960289;AE009948,1960264,1960289;CP000114,1960264,1960289;CP003810,1960264,1960289;HF952104,1960264,1960289;HF952106,1960264,1960289;HF952105,1960264,1960289;CP007631,1960264,1960289;CP007632,1960264,1960289;CP006910,1960264,1960289;CP007572,1960264,1960289;CP007571,1960264,1960289;CP007570,1960264,1960289;CP011325,1960264,1960289;CP011326,1960264,1960289;CP011327,1960264,1960289…
CP010867	Mauve	SHARED	1960292	1960303	.	.	.	Notes=Lenght11	AE009948,1960292,1960303;CP000114,1960292,1960303;CP003810,1960292,1960303;HF952104,1960292,1960303;CP007631,1960292,1960303;CP007632,1960292,1960303;CP006910,1960292,1960303;CP007572,1960292,1960303;CP007571,1960292,1960303;CP007570,1960292,1960303;CP011325,1960292,1960303;CP011326,1960292,1960303;CP011327,1960292,1960303;CP011329,1960292,1960303;CP012419,1960292,1960303;
CP010867	Mauve	SHARED	1960305	1960327	.	.	.	Notes=Lenght22	AE009948,1960305,1960327;CP007631,1960305,1960327;CP007571,1960305,1960327;CP007570,1960305,1960327;CP011329,1960305,1960327;CP012419,1960305,1960327;
CP010867	Mauve	SHARED	1960328	1960346	.	.	.	Notes=Lenght18	AL732656,1960328,1960346;AE009948,1960328,1960346;CP000114,1960328,1960346;CP003810,1960328,1960346;HF952104,1960328,1960346;HF952106,1960328,1960346;CP007631,1960328,1960346;CP007632,1960328,1960346;CP006910,1960328,1960346;CP007572,1960328,1960346;CP007571,1960328,1960346;CP007570,1960328,1960346;CP011325,1960328,1960346;CP011326,1960328,1960346;CP011327,1960328,1960346;CP011329,1960328,1960346…
CP010867	Mauve	SHARED	1960427	1960471	.	.	.	Notes=Lenght44	CP007631,1960427,1960471;CP012419,1960427,1960471;
CP010867	Mauve	SHARED	1960005	1960016	.	.	.	Notes=Lenght11	AE009948,1960005,1960016;HG939456,1960005,1960016;CP007631,1960005,1960016;CP006910,1960005,1960016;CP007572,1960005,1960016;CP007571,1960005,1960016;CP007570,1960005,1960016;CP011329,1960005,1960016;CP012419,1960005,1960016;
CP010867	Mauve	SHARED	1960017	1960076	.	.	.	Notes=Lenght59	AE009948,1960017,1960076;CP007631,1960017,1960076;CP007572,1960017,1960076;CP007571,1960017,1960076;CP007570,1960017,1960076;CP011329,1960017,1960076;CP012419,1960017,1960076;
CP010867	Mauve	SHARED	1960077	1960097	.	.	.	Notes=Lenght20	CP007631,1960077,1960097;CP007572,1960077,1960097;CP007571,1960077,1960097;CP007570,1960077,1960097;CP012419,1960077,1960097;
CP010867	Mauve	SHARED	1960101	1960121	.	.	.	Notes=Lenght20	AE009948,1960101,1960121;CP000114,1960101,1960121;CP003810,1960101,1960121;HF952104,1960101,1960121;HF952105,1960101,1960121;HG939456,1960101,1960121;CP007631,1960101,1960121;CP007632,1960101,1960121;CP006910,1960101,1960121;CP007572,1960101,1960121;CP007571,1960101,1960121;CP007570,1960101,1960121;CP011325,1960101,1960121;CP011326,1960101,1960121;CP011327,1960101,1960121;CP011329,1960101,1960121…
CP010867	Mauve	SHARED	1960122	1960134	.	.	.	Notes=Lenght12	AL732656,1960122,1960134;AE009948,1960122,1960134;CP000114,1960122,1960134;CP003810,1960122,1960134;HF952104,1960122,1960134;HF952105,1960122,1960134;HG939456,1960122,1960134;CP007631,1960122,1960134;CP007632,1960122,1960134;CP006910,1960122,1960134;CP007572,1960122,1960134;CP007571,1960122,1960134;CP007570,1960122,1960134;CP011325,1960122,1960134;CP011326,1960122,1960134;CP011327,1960122,1960134…
CP010867	Mauve	SHARED	1960139	1960150	.	.	.	Notes=Lenght11	CP006910,1960139,1960150;CP007572,1960139,1960150;CP007571,1960139,1960150;CP007570,1960139,1960150;CP012419,1960139,1960150;
CP010867	Mauve	SHARED	2009812	2009858	.	.	.	Notes=Lenght46	CP000114,2009812,2009858;HF952104,2009812,2009858;CP012419,2009812,2009858;
CP010867	Mauve	SHARED	1715544	1715578	.	.	.	Notes=Lenght34	CP000114,1715544,1715578;CP003810,1715544,1715578;HF952104,1715544,1715578;HF952106,1715544,1715578;HF952105,1715544,1715578;HG939456,1715544,1715578;CP007632,1715544,1715578;CP011325,1715544,1715578;CP011326,1715544,1715578;CP011327,1715544,1715578;CP012419,1715544,1715578;
CP010867	Mauve	SHARED	1715579	1715615	.	.	.	Notes=Lenght36	CP000114,1715579,1715615;CP003810,1715579,1715615;HF952104,1715579,1715615;HF952106,1715579,1715615;HF952105,1715579,1715615;HG939456,1715579,1715615;CP007632,1715579,1715615;CP011325,1715579,1715615;CP011326,1715579,1715615;CP011327,1715579,1715615;CP012419,1715579,1715615;
CP010867	Mauve	SHARED	1715616	1715642	.	.	.	Notes=Lenght26	CP000114,1715616,1715642;CP003810,1715616,1715642;HF952104,1715616,1715642;HF952106,1715616,1715642;HF952105,1715616,1715642;CP007632,1715616,1715642;CP011325,1715616,1715642;CP011326,1715616,1715642;CP011327,1715616,1715642;CP012419,1715616,1715642;
CP010867	Mauve	SHARED	1715643	1715684	.	.	.	Notes=Lenght41	CP000114,1715643,1715684;CP003810,1715643,1715684;HF952104,1715643,1715684;HF952106,1715643,1715684;HF952105,1715643,1715684;HG939456,1715643,1715684;CP007631,1715643,1715684;CP007632,1715643,1715684;CP011325,1715643,1715684;CP011326,1715643,1715684;CP011327,1715643,1715684;CP012419,1715643,1715684;
CP010867	Mauve	SHARED	1715685	1715702	.	.	.	Notes=Lenght17	CP000114,1715685,1715702;CP003810,1715685,1715702;HF952104,1715685,1715702;HF952106,1715685,1715702;HF952105,1715685,1715702;HG939456,1715685,1715702;CP007632,1715685,1715702;CP011325,1715685,1715702;CP011326,1715685,1715702;CP011327,1715685,1715702;CP012419,1715685,1715702;
CP010867	Mauve	SHARED	458344	458374	.	.	.	Notes=Lenght30	AE009948,458344,458374;CP011329,458344,458374;
CP010867	Mauve	SHARED	165192	165295	.	.	.	Notes=Lenght103	AE009948,165192,165295;CP011329,165192,165295;
CP010867	Mauve	SHARED	142788	142883	.	.	.	Notes=Lenght95	AE009948,142788,142883;HF952104,142788,142883;CP007631,142788,142883;CP007572,142788,142883;CP007571,142788,142883;CP007570,142788,142883;CP011329,142788,142883;
CP010867	Mauve	SHARED	61264	61341	.	.	.	Notes=Lenght77	AE009948,61264,61341;CP003810,61264,61341;HF952104,61264,61341;CP007631,61264,61341;CP011325,61264,61341;CP011329,61264,61341;
CP010867	Mauve	SHARED	458426	458521	.	.	.	Notes=Lenght95	AE009948,458426,458521;CP007631,458426,458521;CP011329,458426,458521;
CP010867	Mauve	SHARED	702604	702615	.	.	.	Notes=Lenght11	AE009948,702604,702615;CP000114,702604,702615;CP003810,702604,702615;HF952104,702604,702615;HF952106,702604,702615;HF952105,702604,702615;HG939456,702604,702615;CP007631,702604,702615;CP007632,702604,702615;CP011325,702604,702615;CP011326,702604,702615;CP011327,702604,702615;CP012419,702604,702615;
CP010867	Mauve	SHARED	941625	941660	.	.	.	Notes=Lenght35	AE009948,941625,941660;CP000114,941625,941660;CP003810,941625,941660;HF952104,941625,941660;CP007631,941625,941660;CP011325,941625,941660;CP011326,941625,941660;CP011327,941625,941660;CP011329,941625,941660;CP012419,941625,941660;
CP010867	Mauve	SHARED	165642	165842	.	.	.	Notes=Lenght200	AL732656,165642,165842;AE009948,165642,165842;CP000114,165642,165842;CP003810,165642,165842;CP003919,165642,165842;HF952104,165642,165842;HF952106,165642,165842;HF952105,165642,165842;CP007482,165642,165842;CP007565,165642,165842;HG939456,165642,165842;CP007631,165642,165842;CP007632,165642,165842;CP006910,165642,165842;CP007572,165642,165842;CP007571,165642,165842;CP007570,165642,165842;FO393392…
CP010867	Mauve	SHARED	264492	264536	.	.	.	Notes=Lenght44	AE009948,264492,264536;CP000114,264492,264536;CP003810,264492,264536;HF952104,264492,264536;CP007631,264492,264536;CP007632,264492,264536;CP007571,264492,264536;CP007570,264492,264536;CP011325,264492,264536;CP011326,264492,264536;CP011327,264492,264536;CP011329,264492,264536;CP012419,264492,264536;
CP010867	Mauve	SHARED	264537	264985	.	.	.	Notes=Lenght448	AE009948,264537,264985;CP000114,264537,264985;CP003810,264537,264985;HF952104,264537,264985;CP007631,264537,264985;CP007632,264537,264985;CP011325,264537,264985;CP011326,264537,264985;CP011327,264537,264985;CP011329,264537,264985;CP012419,264537,264985;
CP010867	Mauve	SHARED	264986	265085	.	.	.	Notes=Lenght99	AE009948,264986,265085;CP000114,264986,265085;CP003810,264986,265085;HF952104,264986,265085;HG939456,264986,265085;CP007631,264986,265085;CP007632,264986,265085;CP011325,264986,265085;CP011326,264986,265085;CP011327,264986,265085;CP011329,264986,265085;CP012419,264986,265085;
CP010867	Mauve	SHARED	265286	265333	.	.	.	Notes=Lenght47	AE009948,265286,265333;CP000114,265286,265333;CP003810,265286,265333;HF952104,265286,265333;CP007631,265286,265333;CP007632,265286,265333;CP011325,265286,265333;CP011326,265286,265333;CP011327,265286,265333;CP011329,265286,265333;CP012419,265286,265333;
CP010867	Mauve	SHARED	165301	165635	.	.	.	Notes=Lenght334	AL732656,165301,165635;AE009948,165301,165635;CP000114,165301,165635;CP003810,165301,165635;CP003919,165301,165635;HF952106,165301,165635;HF952105,165301,165635;CP007482,165301,165635;CP007565,165301,165635;HG939456,165301,165635;CP007632,165301,165635;CP006910,165301,165635;CP007572,165301,165635;CP007571,165301,165635;CP007570,165301,165635;FO393392,165301,165635;CP011325,165301,165635;CP011326…
CP010867	Mauve	SHARED	458375	458425	.	.	.	Notes=Lenght50	AE009948,458375,458425;CP000114,458375,458425;CP007631,458375,458425;CP007632,458375,458425;CP011325,458375,458425;CP011329,458375,458425;CP012419,458375,458425;
CP010867	Mauve	SHARED	1458532	1458592	.	.	.	Notes=Lenght60	AE009948,1458532,1458592;HF952104,1458532,1458592;CP007631,1458532,1458592;
CP010867	Mauve	SHARED	1458521	1458531	.	.	.	Notes=Lenght10	AE009948,1458521,1458531;HF952104,1458521,1458531;CP007631,1458521,1458531;
CP010867	Mauve	SHARED	1052771	1052782	.	.	.	Notes=Lenght11	HF952104,1052771,1052782;CP007631,1052771,1052782;
CP010867	Mauve	SHARED	1458485	1458520	.	.	.	Notes=Lenght35	AE009948,1458485,1458520;HF952104,1458485,1458520;CP007631,1458485,1458520;CP006910,1458485,1458520;
CP010867	Mauve	SHARED	1458726	1458803	.	.	.	Notes=Lenght77	HF952104,1458726,1458803;
CP010867	Mauve	SHARED	941794	941825	.	.	.	Notes=Lenght31	HF952104,941794,941825;
CP010867	Mauve	SHARED	941736	941793	.	.	.	Notes=Lenght57	HF952104,941736,941793;CP007631,941736,941793;
CP010867	Mauve	SHARED	1458904	1458939	.	.	.	Notes=Lenght35	HF952104,1458904,1458939;
CP010867	Mauve	SHARED	941670	941684	.	.	.	Notes=Lenght14	HF952104,941670,941684;
CP010867	Mauve	SHARED	1458940	1458971	.	.	.	Notes=Lenght31	HF952104,1458940,1458971;CP006910,1458940,1458971;
CP010867	Mauve	SHARED	1458972	1459029	.	.	.	Notes=Lenght57	HF952104,1458972,1459029;
CP010867	Mauve	SHARED	1459030	1459043	.	.	.	Notes=Lenght13	AE009948,1459030,1459043;HF952104,1459030,1459043;
CP010867	Mauve	SHARED	1458593	1458623	.	.	.	Notes=Lenght30	AE009948,1458593,1458623;HF952104,1458593,1458623;CP007631,1458593,1458623;
CP010867	Mauve	SHARED	1458624	1458647	.	.	.	Notes=Lenght23	HF952104,1458624,1458647;
CP010867	Mauve	SHARED	1458648	1458682	.	.	.	Notes=Lenght34	AE009948,1458648,1458682;HF952104,1458648,1458682;
CP010867	Mauve	SHARED	167085	168338	.	.	.	Notes=Lenght1253	HF952104,167085,168338;CP007631,167085,168338;
CP010867	Mauve	SHARED	167035	167052	.	.	.	Notes=Lenght17	HF952104,167035,167052;CP007631,167035,167052;
CP010867	Mauve	SHARED	166938	167034	.	.	.	Notes=Lenght96	HF952104,166938,167034;
CP010867	Mauve	SHARED	27490	27563	.	.	.	Notes=Lenght73	AL732656,27490,27563;AE009948,27490,27563;CP003919,27490,27563;HF952106,27490,27563;HF952105,27490,27563;CP007482,27490,27563;CP007565,27490,27563;HG939456,27490,27563;CP007631,27490,27563;CP007632,27490,27563;CP006910,27490,27563;CP007572,27490,27563;CP007571,27490,27563;CP007570,27490,27563;FO393392,27490,27563;CP011328,27490,27563;CP011329,27490,27563;CP010319,27490,27563;
CP010867	Mauve	SHARED	1052350	1052770	.	.	.	Notes=Lenght420	AL732656,1052350,1052770;AE009948,1052350,1052770;CP000114,1052350,1052770;CP003810,1052350,1052770;CP003919,1052350,1052770;HF952104,1052350,1052770;HF952106,1052350,1052770;HF952105,1052350,1052770;CP007482,1052350,1052770;CP007565,1052350,1052770;HG939456,1052350,1052770;CP007631,1052350,1052770;CP007632,1052350,1052770;CP006910,1052350,1052770;CP007572,1052350,1052770;CP007571,1052350,1052770…
CP010867	Mauve	SHARED	4059	4160	.	.	.	Notes=Lenght101	AL732656,4059,4160;AE009948,4059,4160;CP000114,4059,4160;CP003810,4059,4160;CP003919,4059,4160;HF952104,4059,4160;HF952106,4059,4160;HF952105,4059,4160;CP007482,4059,4160;CP007565,4059,4160;HG939456,4059,4160;CP007631,4059,4160;CP007632,4059,4160;CP006910,4059,4160;CP007572,4059,4160;CP007571,4059,4160;CP007570,4059,4160;FO393392,4059,4160;CP011325,4059,4160;CP011326,4059,4160;CP011327,4059,4160;…
CP010867	Mauve	SHARED	4161	4196	.	.	.	Notes=Lenght35	AL732656,4161,4196;AE009948,4161,4196;CP000114,4161,4196;CP003810,4161,4196;HF952104,4161,4196;HF952106,4161,4196;HF952105,4161,4196;CP007482,4161,4196;CP007565,4161,4196;HG939456,4161,4196;CP007631,4161,4196;CP007632,4161,4196;CP006910,4161,4196;CP007572,4161,4196;CP007571,4161,4196;CP007570,4161,4196;FO393392,4161,4196;CP011325,4161,4196;CP011326,4161,4196;CP011327,4161,4196;CP011328,4161,4196;…
CP010867	Mauve	SHARED	4197	4250	.	.	.	Notes=Lenght53	AL732656,4197,4250;AE009948,4197,4250;CP000114,4197,4250;CP003810,4197,4250;CP003919,4197,4250;HF952104,4197,4250;HF952106,4197,4250;HF952105,4197,4250;CP007482,4197,4250;CP007565,4197,4250;HG939456,4197,4250;CP007631,4197,4250;CP007632,4197,4250;CP006910,4197,4250;CP007572,4197,4250;CP007571,4197,4250;CP007570,4197,4250;FO393392,4197,4250;CP011325,4197,4250;CP011326,4197,4250;CP011327,4197,4250;…
CP010867	Mauve	SHARED	16182	16202	.	.	.	Notes=Lenght20	AL732656,16182,16202;AE009948,16182,16202;CP000114,16182,16202;CP003810,16182,16202;CP003919,16182,16202;HF952104,16182,16202;HF952106,16182,16202;HF952105,16182,16202;CP007482,16182,16202;HG939456,16182,16202;CP007631,16182,16202;CP007632,16182,16202;CP006910,16182,16202;CP007572,16182,16202;CP007571,16182,16202;CP007570,16182,16202;FO393392,16182,16202;CP011325,16182,16202;CP011326,16182,16202;…
CP010867	Mauve	SHARED	16204	16220	.	.	.	Notes=Lenght16	AL732656,16204,16220;AE009948,16204,16220;CP000114,16204,16220;CP003810,16204,16220;CP003919,16204,16220;HF952104,16204,16220;HF952106,16204,16220;HF952105,16204,16220;CP007482,16204,16220;CP007565,16204,16220;HG939456,16204,16220;CP007631,16204,16220;CP007632,16204,16220;CP007572,16204,16220;CP007571,16204,16220;CP007570,16204,16220;FO393392,16204,16220;CP011325,16204,16220;CP011326,16204,16220;…
CP010867	Mauve	SHARED	16279	16682	.	.	.	Notes=Lenght403	AL732656,16279,16682;AE009948,16279,16682;CP000114,16279,16682;CP003810,16279,16682;CP003919,16279,16682;HF952104,16279,16682;HF952106,16279,16682;HF952105,16279,16682;CP007482,16279,16682;CP007565,16279,16682;HG939456,16279,16682;CP007631,16279,16682;CP007632,16279,16682;CP007572,16279,16682;CP007571,16279,16682;CP007570,16279,16682;FO393392,16279,16682;CP011325,16279,16682;CP011326,16279,16682;…
CP010867	Mauve	SHARED	16683	16713	.	.	.	Notes=Lenght30	AL732656,16683,16713;AE009948,16683,16713;CP000114,16683,16713;CP003810,16683,16713;CP003919,16683,16713;HF952104,16683,16713;HF952106,16683,16713;HF952105,16683,16713;CP007565,16683,16713;HG939456,16683,16713;CP007631,16683,16713;CP007632,16683,16713;CP007572,16683,16713;CP007571,16683,16713;CP007570,16683,16713;FO393392,16683,16713;CP011325,16683,16713;CP011326,16683,16713;CP011327,16683,16713;…
CP010867	Mauve	SHARED	16714	16728	.	.	.	Notes=Lenght14	AL732656,16714,16728;AE009948,16714,16728;CP000114,16714,16728;CP003810,16714,16728;CP003919,16714,16728;HF952104,16714,16728;HF952106,16714,16728;HF952105,16714,16728;CP007565,16714,16728;HG939456,16714,16728;CP007631,16714,16728;CP007632,16714,16728;CP006910,16714,16728;CP007572,16714,16728;CP007571,16714,16728;CP007570,16714,16728;FO393392,16714,16728;CP011325,16714,16728;CP011326,16714,16728;…
CP010867	Mauve	SHARED	16729	16835	.	.	.	Notes=Lenght106	AL732656,16729,16835;AE009948,16729,16835;CP000114,16729,16835;CP003810,16729,16835;CP003919,16729,16835;HF952104,16729,16835;HF952106,16729,16835;HF952105,16729,16835;CP007565,16729,16835;HG939456,16729,16835;CP007631,16729,16835;CP007632,16729,16835;CP006910,16729,16835;CP007572,16729,16835;CP007571,16729,16835;CP007570,16729,16835;CP011325,16729,16835;CP011326,16729,16835;CP011327,16729,16835;…
CP010867	Mauve	SHARED	16836	17244	.	.	.	Notes=Lenght408	AL732656,16836,17244;AE009948,16836,17244;CP000114,16836,17244;CP003810,16836,17244;CP003919,16836,17244;HF952104,16836,17244;HF952106,16836,17244;HF952105,16836,17244;HG939456,16836,17244;CP007631,16836,17244;CP007632,16836,17244;CP006910,16836,17244;CP007572,16836,17244;CP007571,16836,17244;CP007570,16836,17244;CP011325,16836,17244;CP011326,16836,17244;CP011327,16836,17244;CP011328,16836,17244;…
CP010867	Mauve	SHARED	17246	17612	.	.	.	Notes=Lenght366	AL732656,17246,17612;AE009948,17246,17612;CP000114,17246,17612;CP003810,17246,17612;CP003919,17246,17612;HF952104,17246,17612;HF952106,17246,17612;HF952105,17246,17612;HG939456,17246,17612;CP007631,17246,17612;CP007632,17246,17612;CP006910,17246,17612;CP007572,17246,17612;CP007571,17246,17612;CP007570,17246,17612;CP011325,17246,17612;CP011326,17246,17612;CP011327,17246,17612;CP011328,17246,17612;…
CP010867	Mauve	SHARED	17613	18024	.	.	.	Notes=Lenght411	AL732656,17613,18024;AE009948,17613,18024;CP000114,17613,18024;CP003810,17613,18024;CP003919,17613,18024;HF952104,17613,18024;HG939456,17613,18024;CP007631,17613,18024;CP007632,17613,18024;CP006910,17613,18024;CP007572,17613,18024;CP007571,17613,18024;CP007570,17613,18024;CP011325,17613,18024;CP011326,17613,18024;CP011327,17613,18024;CP011328,17613,18024;CP011329,17613,18024;CP012419,17613,18024;…
CP010867	Mauve	SHARED	18025	18312	.	.	.	Notes=Lenght287	AL732656,18025,18312;AE009948,18025,18312;CP000114,18025,18312;CP003810,18025,18312;CP003919,18025,18312;HF952104,18025,18312;HG939456,18025,18312;CP007631,18025,18312;CP007632,18025,18312;CP006910,18025,18312;CP007572,18025,18312;CP007571,18025,18312;CP007570,18025,18312;CP011325,18025,18312;CP011326,18025,18312;CP011327,18025,18312;CP011329,18025,18312;CP012419,18025,18312;CP013202,18025,18312;
CP010867	Mauve	SHARED	18314	18457	.	.	.	Notes=Lenght143	AL732656,18314,18457;AE009948,18314,18457;CP000114,18314,18457;CP003810,18314,18457;HF952104,18314,18457;HF952106,18314,18457;HF952105,18314,18457;HG939456,18314,18457;CP007631,18314,18457;CP007632,18314,18457;CP006910,18314,18457;CP007572,18314,18457;CP007571,18314,18457;CP007570,18314,18457;CP011325,18314,18457;CP011326,18314,18457;CP011327,18314,18457;CP011329,18314,18457;CP010319,18314,18457;…
CP010867	Mauve	SHARED	18466	18492	.	.	.	Notes=Lenght26	AL732656,18466,18492;AE009948,18466,18492;CP000114,18466,18492;CP003810,18466,18492;HF952104,18466,18492;CP007631,18466,18492;CP006910,18466,18492;CP007572,18466,18492;CP007571,18466,18492;CP007570,18466,18492;CP011325,18466,18492;CP011326,18466,18492;CP011327,18466,18492;CP011329,18466,18492;CP012419,18466,18492;CP013202,18466,18492;
CP010867	Mauve	SHARED	18494	18774	.	.	.	Notes=Lenght280	AL732656,18494,18774;AE009948,18494,18774;CP000114,18494,18774;CP003810,18494,18774;HF952104,18494,18774;HG939456,18494,18774;CP007631,18494,18774;CP007632,18494,18774;CP006910,18494,18774;CP007572,18494,18774;CP007571,18494,18774;CP007570,18494,18774;CP011325,18494,18774;CP011326,18494,18774;CP011327,18494,18774;CP011329,18494,18774;CP012419,18494,18774;CP013202,18494,18774;
CP010867	Mauve	SHARED	18776	19080	.	.	.	Notes=Lenght304	AL732656,18776,19080;AE009948,18776,19080;CP000114,18776,19080;CP003810,18776,19080;HF952104,18776,19080;HG939456,18776,19080;CP007631,18776,19080;CP007632,18776,19080;CP006910,18776,19080;CP007572,18776,19080;CP007571,18776,19080;CP007570,18776,19080;CP011325,18776,19080;CP011326,18776,19080;CP011327,18776,19080;CP011329,18776,19080;CP012419,18776,19080;CP013202,18776,19080;
CP010867	Mauve	SHARED	19081	19127	.	.	.	Notes=Lenght46	AL732656,19081,19127;AE009948,19081,19127;CP000114,19081,19127;CP003810,19081,19127;HF952104,19081,19127;CP007631,19081,19127;CP006910,19081,19127;CP007572,19081,19127;CP007571,19081,19127;CP007570,19081,19127;CP011325,19081,19127;CP011326,19081,19127;CP011327,19081,19127;CP011329,19081,19127;CP012419,19081,19127;CP013202,19081,19127;
CP010867	Mauve	SHARED	19128	19429	.	.	.	Notes=Lenght301	AL732656,19128,19429;AE009948,19128,19429;CP000114,19128,19429;CP003810,19128,19429;HF952104,19128,19429;CP007631,19128,19429;CP007572,19128,19429;CP007571,19128,19429;CP007570,19128,19429;CP011325,19128,19429;CP011326,19128,19429;CP011327,19128,19429;CP011329,19128,19429;CP012419,19128,19429;CP013202,19128,19429;
CP010867	Mauve	SHARED	19430	19505	.	.	.	Notes=Lenght75	AL732656,19430,19505;AE009948,19430,19505;CP000114,19430,19505;CP003810,19430,19505;HF952104,19430,19505;CP007631,19430,19505;CP007572,19430,19505;CP007571,19430,19505;CP007570,19430,19505;CP011325,19430,19505;CP011326,19430,19505;CP011327,19430,19505;CP011329,19430,19505;CP012419,19430,19505;CP013202,19430,19505;
CP010867	Mauve	SHARED	19506	21247	.	.	.	Notes=Lenght1741	AE009948,19506,21247;CP000114,19506,21247;CP003810,19506,21247;HF952104,19506,21247;CP007631,19506,21247;CP011325,19506,21247;CP011326,19506,21247;CP011327,19506,21247;CP011329,19506,21247;CP012419,19506,21247;CP013202,19506,21247;
CP010867	Mauve	SHARED	21248	21269	.	.	.	Notes=Lenght21	AE009948,21248,21269;CP003810,21248,21269;HF952104,21248,21269;CP007631,21248,21269;CP011325,21248,21269;CP011326,21248,21269;CP011329,21248,21269;CP012419,21248,21269;CP013202,21248,21269;
CP010867	Mauve	SHARED	21270	21397	.	.	.	Notes=Lenght127	AE009948,21270,21397;CP000114,21270,21397;HF952104,21270,21397;CP007631,21270,21397;CP011326,21270,21397;CP011327,21270,21397;CP011329,21270,21397;CP012419,21270,21397;CP013202,21270,21397;
CP010867	Mauve	SHARED	21398	21409	.	.	.	Notes=Lenght11	AE009948,21398,21409;CP000114,21398,21409;CP003810,21398,21409;HF952104,21398,21409;CP007631,21398,21409;CP011326,21398,21409;CP011327,21398,21409;CP011329,21398,21409;CP012419,21398,21409;CP013202,21398,21409;
CP010867	Mauve	SHARED	21410	21509	.	.	.	Notes=Lenght99	AE009948,21410,21509;CP000114,21410,21509;CP003810,21410,21509;HF952104,21410,21509;CP007631,21410,21509;CP011325,21410,21509;CP011326,21410,21509;CP011327,21410,21509;CP011329,21410,21509;CP012419,21410,21509;CP013202,21410,21509;
CP010867	Mauve	SHARED	21520	21535	.	.	.	Notes=Lenght15	AE009948,21520,21535;CP000114,21520,21535;HF952104,21520,21535;CP007631,21520,21535;CP011327,21520,21535;CP011329,21520,21535;CP013202,21520,21535;
CP010867	Mauve	SHARED	21536	21729	.	.	.	Notes=Lenght193	AE009948,21536,21729;HF952104,21536,21729;CP007631,21536,21729;CP011326,21536,21729;CP011327,21536,21729;CP011329,21536,21729;CP013202,21536,21729;
CP010867	Mauve	SHARED	21730	22096	.	.	.	Notes=Lenght366	AE009948,21730,22096;CP000114,21730,22096;CP003810,21730,22096;HF952104,21730,22096;CP007631,21730,22096;CP011325,21730,22096;CP011326,21730,22096;CP011327,21730,22096;CP011329,21730,22096;CP012419,21730,22096;CP013202,21730,22096;
CP010867	Mauve	SHARED	22097	23450	.	.	.	Notes=Lenght1353	AE009948,22097,23450;HF952104,22097,23450;CP007631,22097,23450;CP011329,22097,23450;CP013202,22097,23450;
CP010867	Mauve	SHARED	23458	23798	.	.	.	Notes=Lenght340	AL732656,23458,23798;AE009948,23458,23798;CP003919,23458,23798;HF952104,23458,23798;HF952105,23458,23798;HG939456,23458,23798;CP007631,23458,23798;CP007632,23458,23798;CP006910,23458,23798;CP007572,23458,23798;CP007571,23458,23798;CP007570,23458,23798;CP011329,23458,23798;CP013202,23458,23798;
CP010867	Mauve	SHARED	23799	23833	.	.	.	Notes=Lenght34	AL732656,23799,23833;AE009948,23799,23833;CP003919,23799,23833;HF952104,23799,23833;HF952105,23799,23833;HG939456,23799,23833;CP007631,23799,23833;CP007632,23799,23833;CP006910,23799,23833;CP007572,23799,23833;CP007571,23799,23833;CP007570,23799,23833;CP011329,23799,23833;CP010319,23799,23833;CP013202,23799,23833;
CP010867	Mauve	SHARED	23834	24728	.	.	.	Notes=Lenght894	AL732656,23834,24728;AE009948,23834,24728;CP003919,23834,24728;HF952104,23834,24728;HF952106,23834,24728;HF952105,23834,24728;HG939456,23834,24728;CP007631,23834,24728;CP007632,23834,24728;CP006910,23834,24728;CP007572,23834,24728;CP007571,23834,24728;CP007570,23834,24728;CP011329,23834,24728;CP010319,23834,24728;CP013202,23834,24728;
CP010867	Mauve	SHARED	24729	25245	.	.	.	Notes=Lenght516	AL732656,24729,25245;AE009948,24729,25245;CP003919,24729,25245;HF952104,24729,25245;HF952106,24729,25245;HF952105,24729,25245;CP007482,24729,25245;CP007565,24729,25245;HG939456,24729,25245;CP007631,24729,25245;CP007632,24729,25245;CP006910,24729,25245;CP007572,24729,25245;CP007571,24729,25245;CP007570,24729,25245;FO393392,24729,25245;CP011328,24729,25245;CP011329,24729,25245;CP010319,24729,25245;…
CP010867	Mauve	SHARED	25246	25635	.	.	.	Notes=Lenght389	AL732656,25246,25635;AE009948,25246,25635;CP003919,25246,25635;HF952104,25246,25635;HF952105,25246,25635;CP007482,25246,25635;CP007565,25246,25635;HG939456,25246,25635;CP007631,25246,25635;CP007632,25246,25635;CP006910,25246,25635;CP007572,25246,25635;CP007571,25246,25635;CP007570,25246,25635;FO393392,25246,25635;CP011328,25246,25635;CP011329,25246,25635;CP010319,25246,25635;CP013202,25246,25635;
CP010867	Mauve	SHARED	25636	26189	.	.	.	Notes=Lenght553	AL732656,25636,26189;AE009948,25636,26189;CP003919,25636,26189;HF952104,25636,26189;CP007482,25636,26189;CP007565,25636,26189;HG939456,25636,26189;CP007631,25636,26189;CP007632,25636,26189;CP006910,25636,26189;CP007572,25636,26189;CP007571,25636,26189;CP007570,25636,26189;FO393392,25636,26189;CP011328,25636,26189;CP011329,25636,26189;CP010319,25636,26189;CP013202,25636,26189;
CP010867	Mauve	SHARED	26190	26296	.	.	.	Notes=Lenght106	AL732656,26190,26296;AE009948,26190,26296;CP003919,26190,26296;HF952104,26190,26296;CP007482,26190,26296;CP007565,26190,26296;HG939456,26190,26296;CP007631,26190,26296;CP007632,26190,26296;CP006910,26190,26296;CP007572,26190,26296;CP007571,26190,26296;CP007570,26190,26296;FO393392,26190,26296;CP011328,26190,26296;CP011329,26190,26296;CP013202,26190,26296;
CP010867	Mauve	SHARED	26297	26482	.	.	.	Notes=Lenght185	AL732656,26297,26482;AE009948,26297,26482;CP003919,26297,26482;HF952104,26297,26482;HF952106,26297,26482;HF952105,26297,26482;CP007482,26297,26482;HG939456,26297,26482;CP007631,26297,26482;CP007632,26297,26482;CP006910,26297,26482;CP007572,26297,26482;CP007571,26297,26482;CP007570,26297,26482;FO393392,26297,26482;CP011328,26297,26482;CP011329,26297,26482;CP010319,26297,26482;CP013202,26297,26482;
CP010867	Mauve	SHARED	26484	27040	.	.	.	Notes=Lenght556	AL732656,26484,27040;AE009948,26484,27040;CP003919,26484,27040;HF952104,26484,27040;HF952106,26484,27040;HF952105,26484,27040;HG939456,26484,27040;CP007631,26484,27040;CP007632,26484,27040;CP006910,26484,27040;CP007572,26484,27040;CP007571,26484,27040;CP007570,26484,27040;CP011328,26484,27040;CP011329,26484,27040;CP010319,26484,27040;CP013202,26484,27040;
CP010867	Mauve	SHARED	27043	27193	.	.	.	Notes=Lenght150	AL732656,27043,27193;AE009948,27043,27193;CP003919,27043,27193;HF952104,27043,27193;HF952106,27043,27193;HF952105,27043,27193;CP007482,27043,27193;HG939456,27043,27193;CP007631,27043,27193;CP007632,27043,27193;CP006910,27043,27193;CP007572,27043,27193;CP007571,27043,27193;CP007570,27043,27193;FO393392,27043,27193;CP011328,27043,27193;CP011329,27043,27193;CP010319,27043,27193;CP013202,27043,27193;
CP010867	Mauve	SHARED	27194	27489	.	.	.	Notes=Lenght295	AL732656,27194,27489;AE009948,27194,27489;CP003919,27194,27489;HF952106,27194,27489;HF952105,27194,27489;CP007482,27194,27489;CP007565,27194,27489;HG939456,27194,27489;CP007631,27194,27489;CP006910,27194,27489;CP007571,27194,27489;CP007570,27194,27489;FO393392,27194,27489;CP011328,27194,27489;CP010319,27194,27489;CP013202,27194,27489;
CP010867	Mauve	SHARED	27570	27930	.	.	.	Notes=Lenght360	AL732656,27570,27930;AE009948,27570,27930;CP003919,27570,27930;HF952104,27570,27930;HF952106,27570,27930;HF952105,27570,27930;CP007482,27570,27930;CP007565,27570,27930;HG939456,27570,27930;CP007631,27570,27930;CP007632,27570,27930;CP006910,27570,27930;CP007572,27570,27930;CP007571,27570,27930;CP007570,27570,27930;FO393392,27570,27930;CP011328,27570,27930;CP011329,27570,27930;CP013202,27570,27930;
CP010867	Mauve	SHARED	29591	29623	.	.	.	Notes=Lenght32	AE009948,29591,29623;HF952104,29591,29623;CP007631,29591,29623;CP011329,29591,29623;CP013202,29591,29623;
CP010867	Mauve	SHARED	33639	33676	.	.	.	Notes=Lenght37	AL732656,33639,33676;AE009948,33639,33676;CP000114,33639,33676;CP003810,33639,33676;CP003919,33639,33676;HF952104,33639,33676;CP007482,33639,33676;CP007565,33639,33676;HG939456,33639,33676;CP007631,33639,33676;CP007632,33639,33676;CP006910,33639,33676;CP007572,33639,33676;CP007571,33639,33676;CP007570,33639,33676;FO393392,33639,33676;CP011325,33639,33676;CP011326,33639,33676;CP011327,33639,33676;…
CP010867	Mauve	SHARED	40312	40328	.	.	.	Notes=Lenght16	CP000114,40312,40328;CP003810,40312,40328;CP003919,40312,40328;HF952104,40312,40328;HF952106,40312,40328;HF952105,40312,40328;CP007482,40312,40328;CP007565,40312,40328;HG939456,40312,40328;CP007631,40312,40328;FO393392,40312,40328;CP011325,40312,40328;CP011326,40312,40328;CP011327,40312,40328;CP011328,40312,40328;CP012419,40312,40328;CP013202,40312,40328;
CP010867	Mauve	SHARED	40329	40347	.	.	.	Notes=Lenght18	AL732656,40329,40347;CP000114,40329,40347;CP003810,40329,40347;CP003919,40329,40347;HF952104,40329,40347;HF952106,40329,40347;HF952105,40329,40347;CP007482,40329,40347;CP007565,40329,40347;HG939456,40329,40347;CP007631,40329,40347;FO393392,40329,40347;CP011325,40329,40347;CP011326,40329,40347;CP011327,40329,40347;CP011328,40329,40347;CP012419,40329,40347;CP013202,40329,40347;
CP010867	Mauve	SHARED	40348	40518	.	.	.	Notes=Lenght170	AL732656,40348,40518;AE009948,40348,40518;CP000114,40348,40518;CP003810,40348,40518;CP003919,40348,40518;HF952104,40348,40518;HF952106,40348,40518;HF952105,40348,40518;CP007482,40348,40518;CP007565,40348,40518;HG939456,40348,40518;CP007631,40348,40518;CP007632,40348,40518;FO393392,40348,40518;CP011325,40348,40518;CP011326,40348,40518;CP011327,40348,40518;CP011328,40348,40518;CP011329,40348,40518;…
CP010867	Mauve	SHARED	43816	44497	.	.	.	Notes=Lenght681	AL732656,43816,44497;AE009948,43816,44497;CP000114,43816,44497;CP003810,43816,44497;CP003919,43816,44497;HF952104,43816,44497;HF952106,43816,44497;HF952105,43816,44497;CP007482,43816,44497;CP007565,43816,44497;HG939456,43816,44497;CP007631,43816,44497;CP006910,43816,44497;CP007572,43816,44497;CP007571,43816,44497;CP007570,43816,44497;FO393392,43816,44497;CP011325,43816,44497;CP011326,43816,44497;…
CP010867	Mauve	SHARED	48264	48284	.	.	.	Notes=Lenght20	AL732656,48264,48284;AE009948,48264,48284;CP000114,48264,48284;CP003810,48264,48284;CP003919,48264,48284;HF952104,48264,48284;CP007482,48264,48284;CP007565,48264,48284;HG939456,48264,48284;CP007631,48264,48284;CP007632,48264,48284;CP006910,48264,48284;CP007572,48264,48284;CP007571,48264,48284;CP007570,48264,48284;FO393392,48264,48284;CP011325,48264,48284;CP011326,48264,48284;CP011327,48264,48284;…
CP010867	Mauve	SHARED	59080	59097	.	.	.	Notes=Lenght17	AL732656,59080,59097;AE009948,59080,59097;CP000114,59080,59097;CP003810,59080,59097;HF952104,59080,59097;CP007631,59080,59097;CP007572,59080,59097;CP007571,59080,59097;CP007570,59080,59097;CP011325,59080,59097;CP011326,59080,59097;CP011327,59080,59097;CP011329,59080,59097;CP012419,59080,59097;CP013202,59080,59097;
CP010867	Mauve	SHARED	59098	59126	.	.	.	Notes=Lenght28	AL732656,59098,59126;AE009948,59098,59126;CP000114,59098,59126;CP003810,59098,59126;CP003919,59098,59126;HF952104,59098,59126;HF952105,59098,59126;CP007482,59098,59126;CP007565,59098,59126;HG939456,59098,59126;CP007631,59098,59126;CP007632,59098,59126;CP007572,59098,59126;CP007571,59098,59126;CP007570,59098,59126;FO393392,59098,59126;CP011325,59098,59126;CP011326,59098,59126;CP011327,59098,59126;…
CP010867	Mauve	SHARED	59127	59220	.	.	.	Notes=Lenght93	AL732656,59127,59220;AE009948,59127,59220;CP000114,59127,59220;CP003810,59127,59220;CP003919,59127,59220;HF952104,59127,59220;HF952105,59127,59220;CP007482,59127,59220;CP007565,59127,59220;HG939456,59127,59220;CP007631,59127,59220;CP007632,59127,59220;CP006910,59127,59220;CP007572,59127,59220;CP007571,59127,59220;CP007570,59127,59220;FO393392,59127,59220;CP011325,59127,59220;CP011326,59127,59220;…
CP010867	Mauve	SHARED	59221	59303	.	.	.	Notes=Lenght82	AL732656,59221,59303;AE009948,59221,59303;CP000114,59221,59303;CP003810,59221,59303;CP003919,59221,59303;HF952104,59221,59303;HF952105,59221,59303;CP007482,59221,59303;CP007565,59221,59303;HG939456,59221,59303;CP007631,59221,59303;CP007632,59221,59303;CP007572,59221,59303;CP007571,59221,59303;CP007570,59221,59303;FO393392,59221,59303;CP011325,59221,59303;CP011326,59221,59303;CP011327,59221,59303;…
CP010867	Mauve	SHARED	59304	59353	.	.	.	Notes=Lenght49	AL732656,59304,59353;AE009948,59304,59353;CP000114,59304,59353;CP003810,59304,59353;CP003919,59304,59353;HF952104,59304,59353;HF952105,59304,59353;CP007482,59304,59353;CP007565,59304,59353;HG939456,59304,59353;CP007631,59304,59353;CP007632,59304,59353;CP006910,59304,59353;CP007572,59304,59353;CP007571,59304,59353;CP007570,59304,59353;FO393392,59304,59353;CP011325,59304,59353;CP011326,59304,59353;…
CP010867	Mauve	SHARED	60925	61263	.	.	.	Notes=Lenght338	AE009948,60925,61263;CP000114,60925,61263;CP003810,60925,61263;HF952104,60925,61263;CP007631,60925,61263;CP011325,60925,61263;CP011326,60925,61263;CP011327,60925,61263;CP011329,60925,61263;CP012419,60925,61263;CP013202,60925,61263;
CP010867	Mauve	SHARED	61342	61383	.	.	.	Notes=Lenght41	AE009948,61342,61383;CP000114,61342,61383;CP003810,61342,61383;HF952104,61342,61383;CP007631,61342,61383;CP011325,61342,61383;CP011326,61342,61383;CP011327,61342,61383;CP011329,61342,61383;CP012419,61342,61383;CP013202,61342,61383;
CP010867	Mauve	SHARED	61384	62375	.	.	.	Notes=Lenght991	AE009948,61384,62375;CP000114,61384,62375;CP003810,61384,62375;HF952104,61384,62375;CP007631,61384,62375;CP011325,61384,62375;CP011326,61384,62375;CP011327,61384,62375;CP011329,61384,62375;CP012419,61384,62375;CP013202,61384,62375;
CP010867	Mauve	SHARED	64345	64533	.	.	.	Notes=Lenght188	AL732656,64345,64533;AE009948,64345,64533;CP003919,64345,64533;HF952104,64345,64533;HF952106,64345,64533;CP007482,64345,64533;CP007565,64345,64533;HG939456,64345,64533;CP007631,64345,64533;CP007632,64345,64533;CP006910,64345,64533;CP007572,64345,64533;CP007571,64345,64533;CP007570,64345,64533;FO393392,64345,64533;CP011328,64345,64533;CP011329,64345,64533;CP010319,64345,64533;CP013202,64345,64533;
CP010867	Mauve	SHARED	64796	64930	.	.	.	Notes=Lenght134	AE009948,64796,64930;CP003919,64796,64930;HF952104,64796,64930;HF952106,64796,64930;CP007482,64796,64930;CP007565,64796,64930;HG939456,64796,64930;CP007631,64796,64930;CP006910,64796,64930;FO393392,64796,64930;CP011328,64796,64930;CP011329,64796,64930;CP010319,64796,64930;CP013202,64796,64930;
CP010867	Mauve	SHARED	64931	65014	.	.	.	Notes=Lenght83	AL732656,64931,65014;AE009948,64931,65014;CP003919,64931,65014;HF952104,64931,65014;HF952106,64931,65014;CP007482,64931,65014;CP007565,64931,65014;HG939456,64931,65014;CP007631,64931,65014;CP007632,64931,65014;CP006910,64931,65014;CP007572,64931,65014;CP007571,64931,65014;CP007570,64931,65014;FO393392,64931,65014;CP011328,64931,65014;CP011329,64931,65014;CP010319,64931,65014;CP013202,64931,65014;
CP010867	Mauve	SHARED	72207	72370	.	.	.	Notes=Lenght163	AL732656,72207,72370;AE009948,72207,72370;CP000114,72207,72370;CP003810,72207,72370;CP003919,72207,72370;HF952104,72207,72370;HF952106,72207,72370;HF952105,72207,72370;HG939456,72207,72370;CP007631,72207,72370;CP007632,72207,72370;CP006910,72207,72370;CP007572,72207,72370;CP007571,72207,72370;CP007570,72207,72370;CP011325,72207,72370;CP011326,72207,72370;CP011327,72207,72370;CP011329,72207,72370;…
CP010867	Mauve	SHARED	76426	76437	.	.	.	Notes=Lenght11	AL732656,76426,76437;AE009948,76426,76437;CP000114,76426,76437;CP003810,76426,76437;CP003919,76426,76437;HF952104,76426,76437;HF952106,76426,76437;CP007482,76426,76437;CP007565,76426,76437;CP007631,76426,76437;CP007632,76426,76437;CP006910,76426,76437;FO393392,76426,76437;CP011325,76426,76437;CP011326,76426,76437;CP011327,76426,76437;CP011328,76426,76437;CP011329,76426,76437;CP010319,76426,76437;…
CP010867	Mauve	SHARED	76438	76457	.	.	.	Notes=Lenght19	AL732656,76438,76457;AE009948,76438,76457;CP000114,76438,76457;CP003810,76438,76457;CP003919,76438,76457;HF952104,76438,76457;HF952106,76438,76457;CP007482,76438,76457;CP007565,76438,76457;CP007631,76438,76457;CP007632,76438,76457;CP006910,76438,76457;FO393392,76438,76457;CP011325,76438,76457;CP011326,76438,76457;CP011327,76438,76457;CP011328,76438,76457;CP011329,76438,76457;CP010319,76438,76457;…
CP010867	Mauve	SHARED	91930	92187	.	.	.	Notes=Lenght257	AL732656,91930,92187;AE009948,91930,92187;CP000114,91930,92187;CP003810,91930,92187;CP003919,91930,92187;HF952104,91930,92187;HF952106,91930,92187;HF952105,91930,92187;CP007482,91930,92187;CP007565,91930,92187;HG939456,91930,92187;CP007631,91930,92187;CP007632,91930,92187;CP006910,91930,92187;CP007572,91930,92187;FO393392,91930,92187;CP011325,91930,92187;CP011326,91930,92187;CP011328,91930,92187;…
CP010867	Mauve	SHARED	92335	92679	.	.	.	Notes=Lenght344	AL732656,92335,92679;AE009948,92335,92679;CP000114,92335,92679;CP003810,92335,92679;CP003919,92335,92679;HF952104,92335,92679;HF952106,92335,92679;HF952105,92335,92679;CP007482,92335,92679;CP007565,92335,92679;HG939456,92335,92679;CP007631,92335,92679;CP007632,92335,92679;CP006910,92335,92679;CP007572,92335,92679;FO393392,92335,92679;CP011325,92335,92679;CP011326,92335,92679;CP011328,92335,92679;…
CP010867	Mauve	SHARED	93228	93476	.	.	.	Notes=Lenght248	AE009948,93228,93476;HF952104,93228,93476;CP007631,93228,93476;CP011325,93228,93476;CP011329,93228,93476;CP013202,93228,93476;
CP010867	Mauve	SHARED	93477	93879	.	.	.	Notes=Lenght402	AE009948,93477,93879;CP003810,93477,93879;HF952104,93477,93879;CP007631,93477,93879;CP011325,93477,93879;CP011329,93477,93879;CP012419,93477,93879;CP013202,93477,93879;
CP010867	Mauve	SHARED	93880	95273	.	.	.	Notes=Lenght1393	AL732656,93880,95273;AE009948,93880,95273;CP000114,93880,95273;CP003810,93880,95273;CP003919,93880,95273;HF952104,93880,95273;HF952106,93880,95273;HF952105,93880,95273;CP007482,93880,95273;HG939456,93880,95273;CP007631,93880,95273;CP007632,93880,95273;CP006910,93880,95273;CP007572,93880,95273;CP007571,93880,95273;CP007570,93880,95273;CP011325,93880,95273;CP011328,93880,95273;CP011329,93880,95273;…
CP010867	Mauve	SHARED	95274	95826	.	.	.	Notes=Lenght552	AL732656,95274,95826;AE009948,95274,95826;CP000114,95274,95826;CP003810,95274,95826;CP003919,95274,95826;HF952104,95274,95826;HF952106,95274,95826;HF952105,95274,95826;CP007482,95274,95826;HG939456,95274,95826;CP007631,95274,95826;CP007632,95274,95826;CP006910,95274,95826;CP007572,95274,95826;CP007571,95274,95826;CP007570,95274,95826;CP011325,95274,95826;CP011326,95274,95826;CP011327,95274,95826;…
CP010867	Mauve	SHARED	95827	95866	.	.	.	Notes=Lenght39	AL732656,95827,95866;AE009948,95827,95866;CP000114,95827,95866;CP003810,95827,95866;CP003919,95827,95866;HF952104,95827,95866;HF952106,95827,95866;HF952105,95827,95866;HG939456,95827,95866;CP007631,95827,95866;CP007632,95827,95866;CP006910,95827,95866;CP007572,95827,95866;CP007571,95827,95866;CP007570,95827,95866;CP011325,95827,95866;CP011326,95827,95866;CP011327,95827,95866;CP011328,95827,95866;…
CP010867	Mauve	SHARED	95867	96015	.	.	.	Notes=Lenght148	AL732656,95867,96015;AE009948,95867,96015;CP000114,95867,96015;CP003810,95867,96015;CP003919,95867,96015;HF952104,95867,96015;HF952106,95867,96015;HF952105,95867,96015;CP007482,95867,96015;HG939456,95867,96015;CP007631,95867,96015;CP007632,95867,96015;CP006910,95867,96015;CP007572,95867,96015;CP007571,95867,96015;CP007570,95867,96015;CP011325,95867,96015;CP011326,95867,96015;CP011327,95867,96015;…
CP010867	Mauve	SHARED	96016	96029	.	.	.	Notes=Lenght13	AE009948,96016,96029;CP000114,96016,96029;CP003919,96016,96029;HF952104,96016,96029;HF952106,96016,96029;HF952105,96016,96029;CP007482,96016,96029;CP007631,96016,96029;CP006910,96016,96029;CP011325,96016,96029;CP011326,96016,96029;CP011328,96016,96029;CP011329,96016,96029;CP012419,96016,96029;CP013202,96016,96029;
CP010867	Mauve	SHARED	96030	96262	.	.	.	Notes=Lenght232	AE009948,96030,96262;CP000114,96030,96262;CP003919,96030,96262;HF952104,96030,96262;HF952106,96030,96262;HF952105,96030,96262;CP007631,96030,96262;CP006910,96030,96262;CP011325,96030,96262;CP011326,96030,96262;CP011328,96030,96262;CP011329,96030,96262;CP012419,96030,96262;CP013202,96030,96262;
CP010867	Mauve	SHARED	96274	96332	.	.	.	Notes=Lenght58	AL732656,96274,96332;AE009948,96274,96332;CP000114,96274,96332;CP003810,96274,96332;CP003919,96274,96332;HF952104,96274,96332;HF952106,96274,96332;HF952105,96274,96332;CP007482,96274,96332;CP007565,96274,96332;HG939456,96274,96332;CP007631,96274,96332;CP007632,96274,96332;CP006910,96274,96332;CP007572,96274,96332;CP007571,96274,96332;CP007570,96274,96332;FO393392,96274,96332;CP011325,96274,96332;…
CP010867	Mauve	SHARED	96341	96380	.	.	.	Notes=Lenght39	AL732656,96341,96380;AE009948,96341,96380;CP000114,96341,96380;CP003810,96341,96380;CP003919,96341,96380;HF952104,96341,96380;HF952106,96341,96380;HF952105,96341,96380;HG939456,96341,96380;CP007631,96341,96380;CP007632,96341,96380;CP006910,96341,96380;CP007572,96341,96380;CP007571,96341,96380;CP007570,96341,96380;CP011325,96341,96380;CP011326,96341,96380;CP011328,96341,96380;CP011329,96341,96380;…
CP010867	Mauve	SHARED	96381	96490	.	.	.	Notes=Lenght109	AL732656,96381,96490;AE009948,96381,96490;CP000114,96381,96490;CP003810,96381,96490;CP003919,96381,96490;HF952104,96381,96490;HF952106,96381,96490;HF952105,96381,96490;CP007482,96381,96490;CP007565,96381,96490;HG939456,96381,96490;CP007631,96381,96490;CP007632,96381,96490;CP006910,96381,96490;CP007572,96381,96490;CP007571,96381,96490;CP007570,96381,96490;FO393392,96381,96490;CP011325,96381,96490;…
CP010867	Mauve	SHARED	96491	96549	.	.	.	Notes=Lenght58	AL732656,96491,96549;AE009948,96491,96549;CP000114,96491,96549;CP003810,96491,96549;CP003919,96491,96549;HF952104,96491,96549;HF952106,96491,96549;HF952105,96491,96549;HG939456,96491,96549;CP007631,96491,96549;CP007632,96491,96549;CP006910,96491,96549;CP007572,96491,96549;CP007571,96491,96549;CP007570,96491,96549;CP011325,96491,96549;CP011326,96491,96549;CP011328,96491,96549;CP011329,96491,96549;…
CP010867	Mauve	SHARED	96550	96594	.	.	.	Notes=Lenght44	AL732656,96550,96594;AE009948,96550,96594;CP000114,96550,96594;CP003810,96550,96594;CP003919,96550,96594;HF952104,96550,96594;HF952106,96550,96594;HF952105,96550,96594;CP007482,96550,96594;CP007565,96550,96594;HG939456,96550,96594;CP007631,96550,96594;CP007632,96550,96594;CP006910,96550,96594;CP007572,96550,96594;CP007571,96550,96594;CP007570,96550,96594;FO393392,96550,96594;CP011325,96550,96594;…
CP010867	Mauve	SHARED	96595	96635	.	.	.	Notes=Lenght40	AL732656,96595,96635;AE009948,96595,96635;CP000114,96595,96635;CP003810,96595,96635;CP003919,96595,96635;HF952104,96595,96635;HF952106,96595,96635;HF952105,96595,96635;CP007482,96595,96635;HG939456,96595,96635;CP007631,96595,96635;CP007632,96595,96635;CP006910,96595,96635;CP007572,96595,96635;CP007571,96595,96635;CP007570,96595,96635;FO393392,96595,96635;CP011325,96595,96635;CP011326,96595,96635;…
CP010867	Mauve	SHARED	96636	96796	.	.	.	Notes=Lenght160	AL732656,96636,96796;AE009948,96636,96796;CP000114,96636,96796;CP003810,96636,96796;CP003919,96636,96796;HF952104,96636,96796;HF952106,96636,96796;HF952105,96636,96796;CP007482,96636,96796;CP007565,96636,96796;HG939456,96636,96796;CP007631,96636,96796;CP007632,96636,96796;CP006910,96636,96796;CP007572,96636,96796;CP007571,96636,96796;CP007570,96636,96796;FO393392,96636,96796;CP011325,96636,96796;…
CP010867	Mauve	SHARED	96797	96846	.	.	.	Notes=Lenght49	AL732656,96797,96846;AE009948,96797,96846;CP000114,96797,96846;CP003810,96797,96846;CP003919,96797,96846;HF952104,96797,96846;HF952106,96797,96846;HF952105,96797,96846;CP007482,96797,96846;HG939456,96797,96846;CP007631,96797,96846;CP007632,96797,96846;CP006910,96797,96846;CP007572,96797,96846;CP007571,96797,96846;CP007570,96797,96846;CP011325,96797,96846;CP011326,96797,96846;CP011328,96797,96846;…
CP010867	Mauve	SHARED	96847	97163	.	.	.	Notes=Lenght316	AL732656,96847,97163;AE009948,96847,97163;CP000114,96847,97163;CP003810,96847,97163;CP003919,96847,97163;HF952104,96847,97163;HF952106,96847,97163;HF952105,96847,97163;CP007482,96847,97163;CP007565,96847,97163;HG939456,96847,97163;CP007631,96847,97163;CP007632,96847,97163;CP006910,96847,97163;CP007572,96847,97163;CP007571,96847,97163;CP007570,96847,97163;FO393392,96847,97163;CP011325,96847,97163;…
CP010867	Mauve	SHARED	97165	97214	.	.	.	Notes=Lenght49	AE009948,97165,97214;HF952104,97165,97214;CP007631,97165,97214;CP011329,97165,97214;CP012419,97165,97214;CP013202,97165,97214;
CP010867	Mauve	SHARED	97215	97231	.	.	.	Notes=Lenght16	AL732656,97215,97231;AE009948,97215,97231;CP003919,97215,97231;HF952104,97215,97231;HF952106,97215,97231;HF952105,97215,97231;CP007482,97215,97231;CP007565,97215,97231;HG939456,97215,97231;CP007631,97215,97231;CP007632,97215,97231;CP006910,97215,97231;CP007572,97215,97231;CP007571,97215,97231;CP007570,97215,97231;FO393392,97215,97231;CP011328,97215,97231;CP011329,97215,97231;CP010319,97215,97231;…
CP010867	Mauve	SHARED	97232	97244	.	.	.	Notes=Lenght12	AL732656,97232,97244;AE009948,97232,97244;CP003919,97232,97244;HF952104,97232,97244;HF952106,97232,97244;HF952105,97232,97244;CP007482,97232,97244;CP007565,97232,97244;HG939456,97232,97244;CP007631,97232,97244;CP007632,97232,97244;CP006910,97232,97244;CP007572,97232,97244;CP007571,97232,97244;CP007570,97232,97244;FO393392,97232,97244;CP011328,97232,97244;CP011329,97232,97244;CP010319,97232,97244;…
CP010867	Mauve	SHARED	97251	97561	.	.	.	Notes=Lenght310	AL732656,97251,97561;AE009948,97251,97561;CP000114,97251,97561;CP003810,97251,97561;CP003919,97251,97561;HF952104,97251,97561;HF952106,97251,97561;HF952105,97251,97561;CP007482,97251,97561;CP007565,97251,97561;HG939456,97251,97561;CP007631,97251,97561;CP007632,97251,97561;CP006910,97251,97561;CP007572,97251,97561;CP007571,97251,97561;CP007570,97251,97561;FO393392,97251,97561;CP011325,97251,97561;…
CP010867	Mauve	SHARED	97760	97835	.	.	.	Notes=Lenght75	AL732656,97760,97835;AE009948,97760,97835;CP000114,97760,97835;CP003810,97760,97835;CP003919,97760,97835;HF952104,97760,97835;HF952106,97760,97835;HF952105,97760,97835;CP007482,97760,97835;CP007565,97760,97835;HG939456,97760,97835;CP007631,97760,97835;CP006910,97760,97835;CP007572,97760,97835;CP007571,97760,97835;CP007570,97760,97835;FO393392,97760,97835;CP011325,97760,97835;CP011326,97760,97835;…
CP010867	Mauve	SHARED	97836	97908	.	.	.	Notes=Lenght72	AL732656,97836,97908;AE009948,97836,97908;CP000114,97836,97908;CP003810,97836,97908;CP003919,97836,97908;HF952104,97836,97908;HF952106,97836,97908;HF952105,97836,97908;HG939456,97836,97908;CP007631,97836,97908;CP006910,97836,97908;CP007572,97836,97908;CP007571,97836,97908;CP007570,97836,97908;CP011325,97836,97908;CP011326,97836,97908;CP011329,97836,97908;CP010319,97836,97908;CP012419,97836,97908;…
CP010867	Mauve	SHARED	97911	97992	.	.	.	Notes=Lenght81	AE009948,97911,97992;CP000114,97911,97992;CP003810,97911,97992;HF952104,97911,97992;HF952106,97911,97992;HF952105,97911,97992;HG939456,97911,97992;CP007631,97911,97992;CP006910,97911,97992;CP007572,97911,97992;CP007571,97911,97992;CP007570,97911,97992;CP011325,97911,97992;CP011326,97911,97992;CP011329,97911,97992;CP010319,97911,97992;CP012419,97911,97992;CP013202,97911,97992;
CP010867	Mauve	SHARED	97993	98117	.	.	.	Notes=Lenght124	AL732656,97993,98117;AE009948,97993,98117;CP000114,97993,98117;CP003810,97993,98117;HF952104,97993,98117;HF952106,97993,98117;HF952105,97993,98117;HG939456,97993,98117;CP007631,97993,98117;CP006910,97993,98117;CP007572,97993,98117;CP007571,97993,98117;CP007570,97993,98117;CP011325,97993,98117;CP011326,97993,98117;CP011329,97993,98117;CP010319,97993,98117;CP012419,97993,98117;CP013202,97993,98117;
CP010867	Mauve	SHARED	98118	98159	.	.	.	Notes=Lenght41	AE009948,98118,98159;CP000114,98118,98159;CP003810,98118,98159;HF952104,98118,98159;HF952106,98118,98159;HF952105,98118,98159;HG939456,98118,98159;CP007631,98118,98159;CP006910,98118,98159;CP007572,98118,98159;CP007571,98118,98159;CP007570,98118,98159;CP011325,98118,98159;CP011326,98118,98159;CP011329,98118,98159;CP010319,98118,98159;CP012419,98118,98159;CP013202,98118,98159;
CP010867	Mauve	SHARED	98160	100441	.	.	.	Notes=Lenght2281	AE009948,98160,100441;CP000114,98160,100441;CP003810,98160,100441;HF952104,98160,100441;CP007631,98160,100441;CP011325,98160,100441;CP011326,98160,100441;CP011329,98160,100441;CP012419,98160,100441;CP013202,98160,100441;
CP010867	Mauve	SHARED	106969	107229	.	.	.	Notes=Lenght260	AL732656,106969,107229;AE009948,106969,107229;CP000114,106969,107229;CP003810,106969,107229;CP003919,106969,107229;HF952104,106969,107229;HF952106,106969,107229;HF952105,106969,107229;CP007482,106969,107229;CP007565,106969,107229;HG939456,106969,107229;CP007631,106969,107229;CP007632,106969,107229;CP007572,106969,107229;CP007571,106969,107229;CP007570,106969,107229;FO393392,106969,107229;CP011325…
CP010867	Mauve	SHARED	107478	107501	.	.	.	Notes=Lenght23	AL732656,107478,107501;AE009948,107478,107501;HF952104,107478,107501;HF952106,107478,107501;HF952105,107478,107501;CP007631,107478,107501;CP007632,107478,107501;CP006910,107478,107501;CP007572,107478,107501;CP007571,107478,107501;CP007570,107478,107501;CP011329,107478,107501;CP012419,107478,107501;CP013202,107478,107501;
CP010867	Mauve	SHARED	132535	132598	.	.	.	Notes=Lenght63	AL732656,132535,132598;AE009948,132535,132598;CP000114,132535,132598;CP003810,132535,132598;HF952104,132535,132598;HF952106,132535,132598;HF952105,132535,132598;HG939456,132535,132598;CP007631,132535,132598;CP007632,132535,132598;CP006910,132535,132598;CP007572,132535,132598;CP007571,132535,132598;CP007570,132535,132598;CP011325,132535,132598;CP011326,132535,132598;CP011327,132535,132598;CP011329…
CP010867	Mauve	SHARED	133785	133842	.	.	.	Notes=Lenght57	AL732656,133785,133842;AE009948,133785,133842;CP000114,133785,133842;CP003810,133785,133842;CP003919,133785,133842;HF952104,133785,133842;HF952106,133785,133842;HF952105,133785,133842;HG939456,133785,133842;CP007631,133785,133842;CP007632,133785,133842;CP006910,133785,133842;CP007572,133785,133842;CP007571,133785,133842;CP007570,133785,133842;CP011325,133785,133842;CP011326,133785,133842;CP011327…
CP010867	Mauve	SHARED	142543	142683	.	.	.	Notes=Lenght140	AL732656,142543,142683;AE009948,142543,142683;CP003919,142543,142683;HF952104,142543,142683;HF952106,142543,142683;HF952105,142543,142683;CP007482,142543,142683;CP007565,142543,142683;HG939456,142543,142683;CP007631,142543,142683;CP007632,142543,142683;CP006910,142543,142683;CP007572,142543,142683;CP007571,142543,142683;CP007570,142543,142683;FO393392,142543,142683;CP011328,142543,142683;CP011329…
CP010867	Mauve	SHARED	166442	166542	.	.	.	Notes=Lenght100	AL732656,166442,166542;AE009948,166442,166542;CP000114,166442,166542;CP003810,166442,166542;CP003919,166442,166542;HF952106,166442,166542;HF952105,166442,166542;CP007482,166442,166542;CP007565,166442,166542;HG939456,166442,166542;CP007631,166442,166542;CP007632,166442,166542;CP006910,166442,166542;CP007572,166442,166542;CP007571,166442,166542;CP007570,166442,166542;FO393392,166442,166542;CP011325…
CP010867	Mauve	SHARED	169043	169792	.	.	.	Notes=Lenght749	AL732656,169043,169792;CP003810,169043,169792;CP003919,169043,169792;HF952104,169043,169792;HF952106,169043,169792;HF952105,169043,169792;CP007482,169043,169792;CP007565,169043,169792;HG939456,169043,169792;CP006910,169043,169792;CP007572,169043,169792;CP007571,169043,169792;CP007570,169043,169792;FO393392,169043,169792;CP011325,169043,169792;CP011327,169043,169792;CP011328,169043,169792;CP011329…
CP010867	Mauve	SHARED	189023	189033	.	.	.	Notes=Lenght10	AL732656,189023,189033;AE009948,189023,189033;CP000114,189023,189033;CP003810,189023,189033;CP003919,189023,189033;HF952104,189023,189033;HF952106,189023,189033;HF952105,189023,189033;CP007482,189023,189033;CP007565,189023,189033;CP007631,189023,189033;CP007632,189023,189033;CP006910,189023,189033;CP007572,189023,189033;CP007571,189023,189033;CP007570,189023,189033;FO393392,189023,189033;CP011325…
CP010867	Mauve	SHARED	189041	189390	.	.	.	Notes=Lenght349	CP000114,189041,189390;HF952104,189041,189390;CP007631,189041,189390;CP012419,189041,189390;CP013202,189041,189390;
CP010867	Mauve	SHARED	189391	189981	.	.	.	Notes=Lenght590	CP000114,189391,189981;HF952104,189391,189981;CP007631,189391,189981;CP012419,189391,189981;CP013202,189391,189981;
CP010867	Mauve	SHARED	190488	190635	.	.	.	Notes=Lenght147	AL732656,190488,190635;AE009948,190488,190635;CP000114,190488,190635;CP003810,190488,190635;CP003919,190488,190635;HF952104,190488,190635;HF952106,190488,190635;HF952105,190488,190635;CP007482,190488,190635;CP007565,190488,190635;CP007631,190488,190635;CP007632,190488,190635;CP006910,190488,190635;CP007572,190488,190635;CP007571,190488,190635;CP007570,190488,190635;FO393392,190488,190635;CP011325…
CP010867	Mauve	SHARED	193156	193175	.	.	.	Notes=Lenght19	AL732656,193156,193175;AE009948,193156,193175;CP000114,193156,193175;CP003810,193156,193175;CP003919,193156,193175;HF952104,193156,193175;CP007482,193156,193175;CP007565,193156,193175;HG939456,193156,193175;CP007631,193156,193175;CP007632,193156,193175;FO393392,193156,193175;CP011325,193156,193175;CP011326,193156,193175;CP011327,193156,193175;CP011328,193156,193175;CP011329,193156,193175;CP010319…
CP010867	Mauve	SHARED	193373	193831	.	.	.	Notes=Lenght458	AL732656,193373,193831;AE009948,193373,193831;CP000114,193373,193831;CP003810,193373,193831;CP003919,193373,193831;HF952104,193373,193831;HF952106,193373,193831;HF952105,193373,193831;CP007482,193373,193831;CP007565,193373,193831;HG939456,193373,193831;CP007631,193373,193831;CP007632,193373,193831;FO393392,193373,193831;CP011325,193373,193831;CP011326,193373,193831;CP011327,193373,193831;CP011328…
CP010867	Mauve	SHARED	194382	194399	.	.	.	Notes=Lenght17	AL732656,194382,194399;AE009948,194382,194399;CP000114,194382,194399;CP003810,194382,194399;CP003919,194382,194399;HF952104,194382,194399;HF952106,194382,194399;HF952105,194382,194399;HG939456,194382,194399;CP007631,194382,194399;CP007632,194382,194399;CP006910,194382,194399;CP007572,194382,194399;CP007571,194382,194399;CP007570,194382,194399;CP011325,194382,194399;CP011326,194382,194399;CP011327…
CP010867	Mauve	SHARED	201058	201441	.	.	.	Notes=Lenght383	AL732656,201058,201441;AE009948,201058,201441;CP000114,201058,201441;CP003810,201058,201441;CP003919,201058,201441;HF952104,201058,201441;HF952106,201058,201441;HF952105,201058,201441;HG939456,201058,201441;CP007631,201058,201441;CP007632,201058,201441;CP006910,201058,201441;CP007572,201058,201441;CP007571,201058,201441;CP007570,201058,201441;CP011325,201058,201441;CP011326,201058,201441;CP011327…
CP010867	Mauve	SHARED	202562	202579	.	.	.	Notes=Lenght17	AE009948,202562,202579;CP000114,202562,202579;CP003810,202562,202579;CP003919,202562,202579;HF952104,202562,202579;HF952106,202562,202579;HF952105,202562,202579;CP007482,202562,202579;CP007565,202562,202579;HG939456,202562,202579;CP007631,202562,202579;CP007632,202562,202579;CP006910,202562,202579;FO393392,202562,202579;CP011325,202562,202579;CP011326,202562,202579;CP011327,202562,202579;CP011328…
CP010867	Mauve	SHARED	213768	214504	.	.	.	Notes=Lenght736	AL732656,213768,214504;AE009948,213768,214504;CP000114,213768,214504;CP003810,213768,214504;HF952104,213768,214504;HF952106,213768,214504;HF952105,213768,214504;CP007482,213768,214504;CP007565,213768,214504;HG939456,213768,214504;CP007631,213768,214504;CP007632,213768,214504;CP006910,213768,214504;CP007572,213768,214504;CP007571,213768,214504;CP007570,213768,214504;FO393392,213768,214504;CP011325…
CP010867	Mauve	SHARED	231040	231693	.	.	.	Notes=Lenght653	AL732656,231040,231693;AE009948,231040,231693;CP000114,231040,231693;CP003810,231040,231693;HF952104,231040,231693;CP007631,231040,231693;CP007572,231040,231693;CP007571,231040,231693;CP007570,231040,231693;CP011325,231040,231693;CP011326,231040,231693;CP011327,231040,231693;CP011329,231040,231693;CP012419,231040,231693;CP013202,231040,231693;
CP010867	Mauve	SHARED	231694	231745	.	.	.	Notes=Lenght51	AE009948,231694,231745;CP000114,231694,231745;CP003810,231694,231745;HF952104,231694,231745;CP007631,231694,231745;CP011325,231694,231745;CP011326,231694,231745;CP011327,231694,231745;CP011329,231694,231745;CP012419,231694,231745;CP013202,231694,231745;
CP010867	Mauve	SHARED	231746	231899	.	.	.	Notes=Lenght153	AL732656,231746,231899;AE009948,231746,231899;CP000114,231746,231899;CP003810,231746,231899;HF952104,231746,231899;CP007631,231746,231899;CP007572,231746,231899;CP007571,231746,231899;CP007570,231746,231899;CP011325,231746,231899;CP011326,231746,231899;CP011327,231746,231899;CP011329,231746,231899;CP012419,231746,231899;CP013202,231746,231899;
CP010867	Mauve	SHARED	231900	231949	.	.	.	Notes=Lenght49	AE009948,231900,231949;CP000114,231900,231949;CP003810,231900,231949;HF952104,231900,231949;CP007631,231900,231949;CP011325,231900,231949;CP011326,231900,231949;CP011327,231900,231949;CP011329,231900,231949;CP012419,231900,231949;CP013202,231900,231949;
CP010867	Mauve	SHARED	231950	232438	.	.	.	Notes=Lenght488	AL732656,231950,232438;AE009948,231950,232438;CP000114,231950,232438;CP003810,231950,232438;HF952104,231950,232438;CP007631,231950,232438;CP007572,231950,232438;CP007571,231950,232438;CP007570,231950,232438;CP011325,231950,232438;CP011326,231950,232438;CP011327,231950,232438;CP011329,231950,232438;CP012419,231950,232438;CP013202,231950,232438;
CP010867	Mauve	SHARED	232445	232763	.	.	.	Notes=Lenght318	HF952104,232445,232763;CP007631,232445,232763;CP013202,232445,232763;
CP010867	Mauve	SHARED	232764	232802	.	.	.	Notes=Lenght38	AL732656,232764,232802;CP000114,232764,232802;CP003810,232764,232802;HF952104,232764,232802;CP007631,232764,232802;CP007572,232764,232802;CP007571,232764,232802;CP007570,232764,232802;CP011325,232764,232802;CP011326,232764,232802;CP011327,232764,232802;CP011329,232764,232802;CP012419,232764,232802;CP013202,232764,232802;
CP010867	Mauve	SHARED	232803	233890	.	.	.	Notes=Lenght1087	AL732656,232803,233890;AE009948,232803,233890;CP000114,232803,233890;CP003810,232803,233890;HF952104,232803,233890;CP007631,232803,233890;CP007572,232803,233890;CP007571,232803,233890;CP007570,232803,233890;CP011325,232803,233890;CP011326,232803,233890;CP011327,232803,233890;CP011329,232803,233890;CP012419,232803,233890;CP013202,232803,233890;
CP010867	Mauve	SHARED	233891	234138	.	.	.	Notes=Lenght247	AE009948,233891,234138;HF952104,233891,234138;CP007631,233891,234138;CP013202,233891,234138;
CP010867	Mauve	SHARED	234139	235220	.	.	.	Notes=Lenght1081	AL732656,234139,235220;AE009948,234139,235220;CP000114,234139,235220;CP003810,234139,235220;HF952104,234139,235220;CP007631,234139,235220;CP007572,234139,235220;CP007571,234139,235220;CP007570,234139,235220;CP011325,234139,235220;CP011326,234139,235220;CP011327,234139,235220;CP011329,234139,235220;CP012419,234139,235220;CP013202,234139,235220;
CP010867	Mauve	SHARED	235221	240140	.	.	.	Notes=Lenght4919	AL732656,235221,240140;AE009948,235221,240140;CP000114,235221,240140;CP003810,235221,240140;HF952104,235221,240140;CP007631,235221,240140;CP007572,235221,240140;CP007571,235221,240140;CP007570,235221,240140;CP011325,235221,240140;CP011326,235221,240140;CP011327,235221,240140;CP011329,235221,240140;CP012419,235221,240140;CP013202,235221,240140;
CP010867	Mauve	SHARED	240141	240168	.	.	.	Notes=Lenght27	AE009948,240141,240168;CP000114,240141,240168;CP003810,240141,240168;HF952104,240141,240168;CP007631,240141,240168;CP011325,240141,240168;CP011326,240141,240168;CP011327,240141,240168;CP011329,240141,240168;CP012419,240141,240168;CP013202,240141,240168;
CP010867	Mauve	SHARED	240169	250882	.	.	.	Notes=Lenght10713	HF952104,240169,250882;CP013202,240169,250882;
CP010867	Mauve	SHARED	250883	250910	.	.	.	Notes=Lenght27	AL732656,250883,250910;HF952104,250883,250910;CP007572,250883,250910;CP007571,250883,250910;CP007570,250883,250910;CP013202,250883,250910;
CP010867	Mauve	SHARED	250918	251486	.	.	.	Notes=Lenght568	AL732656,250918,251486;AE009948,250918,251486;CP000114,250918,251486;CP003810,250918,251486;HF952104,250918,251486;CP007631,250918,251486;CP007572,250918,251486;CP007571,250918,251486;CP007570,250918,251486;CP011325,250918,251486;CP011326,250918,251486;CP011327,250918,251486;CP011329,250918,251486;CP012419,250918,251486;CP013202,250918,251486;
CP010867	Mauve	SHARED	251487	251752	.	.	.	Notes=Lenght265	AL732656,251487,251752;AE009948,251487,251752;CP000114,251487,251752;CP003810,251487,251752;HF952104,251487,251752;CP007631,251487,251752;CP007572,251487,251752;CP007571,251487,251752;CP007570,251487,251752;CP011325,251487,251752;CP011326,251487,251752;CP011327,251487,251752;CP011329,251487,251752;CP012419,251487,251752;CP013202,251487,251752;
CP010867	Mauve	SHARED	251754	254237	.	.	.	Notes=Lenght2483	AL732656,251754,254237;AE009948,251754,254237;CP000114,251754,254237;CP003810,251754,254237;HF952104,251754,254237;CP007631,251754,254237;CP007572,251754,254237;CP007571,251754,254237;CP007570,251754,254237;CP011325,251754,254237;CP011326,251754,254237;CP011327,251754,254237;CP011329,251754,254237;CP012419,251754,254237;CP013202,251754,254237;
CP010867	Mauve	SHARED	255918	255983	.	.	.	Notes=Lenght65	AL732656,255918,255983;AE009948,255918,255983;CP000114,255918,255983;CP003810,255918,255983;HF952104,255918,255983;HF952106,255918,255983;HF952105,255918,255983;CP007482,255918,255983;CP007565,255918,255983;HG939456,255918,255983;CP007631,255918,255983;CP007632,255918,255983;CP006910,255918,255983;CP007572,255918,255983;CP007571,255918,255983;CP007570,255918,255983;FO393392,255918,255983;CP011325…
CP010867	Mauve	SHARED	256551	256849	.	.	.	Notes=Lenght298	AL732656,256551,256849;AE009948,256551,256849;CP000114,256551,256849;CP003810,256551,256849;CP003919,256551,256849;HF952104,256551,256849;HF952106,256551,256849;HF952105,256551,256849;HG939456,256551,256849;CP007631,256551,256849;CP007632,256551,256849;CP006910,256551,256849;CP007572,256551,256849;CP007571,256551,256849;CP007570,256551,256849;CP011325,256551,256849;CP011326,256551,256849;CP011327…
CP010867	Mauve	SHARED	262181	262543	.	.	.	Notes=Lenght362	AL732656,262181,262543;AE009948,262181,262543;CP000114,262181,262543;CP003810,262181,262543;CP003919,262181,262543;HF952104,262181,262543;HF952106,262181,262543;HF952105,262181,262543;CP007482,262181,262543;CP007565,262181,262543;HG939456,262181,262543;CP007631,262181,262543;CP007632,262181,262543;CP006910,262181,262543;CP007572,262181,262543;CP007571,262181,262543;CP007570,262181,262543;FO393392…
CP010867	Mauve	SHARED	262544	262885	.	.	.	Notes=Lenght341	AL732656,262544,262885;AE009948,262544,262885;CP000114,262544,262885;CP003810,262544,262885;CP003919,262544,262885;HF952104,262544,262885;HF952106,262544,262885;HF952105,262544,262885;HG939456,262544,262885;CP007631,262544,262885;CP007632,262544,262885;CP006910,262544,262885;CP007572,262544,262885;CP007571,262544,262885;CP007570,262544,262885;CP011325,262544,262885;CP011326,262544,262885;CP011327…
CP010867	Mauve	SHARED	262887	263003	.	.	.	Notes=Lenght116	AL732656,262887,263003;AE009948,262887,263003;CP000114,262887,263003;CP003810,262887,263003;HF952104,262887,263003;HG939456,262887,263003;CP007631,262887,263003;CP007632,262887,263003;CP006910,262887,263003;CP007572,262887,263003;CP007571,262887,263003;CP007570,262887,263003;CP011325,262887,263003;CP011326,262887,263003;CP011327,262887,263003;CP011329,262887,263003;CP012419,262887,263003;CP013202…
CP010867	Mauve	SHARED	263005	263289	.	.	.	Notes=Lenght284	AL732656,263005,263289;AE009948,263005,263289;CP000114,263005,263289;CP003810,263005,263289;CP003919,263005,263289;HF952104,263005,263289;HF952106,263005,263289;HF952105,263005,263289;HG939456,263005,263289;CP007631,263005,263289;CP007632,263005,263289;CP006910,263005,263289;CP007572,263005,263289;CP007571,263005,263289;CP007570,263005,263289;CP011325,263005,263289;CP011326,263005,263289;CP011327…
CP010867	Mauve	SHARED	263290	264035	.	.	.	Notes=Lenght745	AL732656,263290,264035;AE009948,263290,264035;CP000114,263290,264035;CP003810,263290,264035;CP003919,263290,264035;HF952104,263290,264035;HF952106,263290,264035;HF952105,263290,264035;HG939456,263290,264035;CP007631,263290,264035;CP007632,263290,264035;CP006910,263290,264035;CP007572,263290,264035;CP007571,263290,264035;CP007570,263290,264035;CP011325,263290,264035;CP011326,263290,264035;CP011327…
CP010867	Mauve	SHARED	264036	264088	.	.	.	Notes=Lenght52	AE009948,264036,264088;CP000114,264036,264088;CP003810,264036,264088;CP003919,264036,264088;HF952104,264036,264088;HF952106,264036,264088;HF952105,264036,264088;HG939456,264036,264088;CP007631,264036,264088;CP007632,264036,264088;CP006910,264036,264088;CP007572,264036,264088;CP007571,264036,264088;CP007570,264036,264088;CP011325,264036,264088;CP011326,264036,264088;CP011327,264036,264088;CP011329…
CP010867	Mauve	SHARED	264089	264485	.	.	.	Notes=Lenght396	AE009948,264089,264485;CP000114,264089,264485;CP003810,264089,264485;CP003919,264089,264485;HF952104,264089,264485;HF952106,264089,264485;HF952105,264089,264485;HG939456,264089,264485;CP007631,264089,264485;CP006910,264089,264485;CP007572,264089,264485;CP007571,264089,264485;CP007570,264089,264485;CP011325,264089,264485;CP011326,264089,264485;CP011327,264089,264485;CP011329,264089,264485;CP010319…
CP010867	Mauve	SHARED	265086	265285	.	.	.	Notes=Lenght199	AE009948,265086,265285;CP000114,265086,265285;CP003810,265086,265285;HF952104,265086,265285;HG939456,265086,265285;CP007631,265086,265285;CP007632,265086,265285;CP011325,265086,265285;CP011326,265086,265285;CP011327,265086,265285;CP011329,265086,265285;CP012419,265086,265285;CP013202,265086,265285;
CP010867	Mauve	SHARED	265335	266543	.	.	.	Notes=Lenght1208	AE009948,265335,266543;CP000114,265335,266543;CP003810,265335,266543;HF952104,265335,266543;CP007631,265335,266543;CP011325,265335,266543;CP011326,265335,266543;CP011327,265335,266543;CP011329,265335,266543;CP012419,265335,266543;CP013202,265335,266543;
CP010867	Mauve	SHARED	266544	266593	.	.	.	Notes=Lenght49	CP000114,266544,266593;CP003810,266544,266593;HF952104,266544,266593;CP007631,266544,266593;CP011325,266544,266593;CP011326,266544,266593;CP011327,266544,266593;CP011329,266544,266593;CP012419,266544,266593;CP013202,266544,266593;
CP010867	Mauve	SHARED	266594	266626	.	.	.	Notes=Lenght32	HF952104,266594,266626;CP007631,266594,266626;CP013202,266594,266626;
CP010867	Mauve	SHARED	266630	266985	.	.	.	Notes=Lenght355	AE009948,266630,266985;CP000114,266630,266985;CP003810,266630,266985;HF952104,266630,266985;CP007631,266630,266985;CP011325,266630,266985;CP011326,266630,266985;CP011327,266630,266985;CP011329,266630,266985;CP012419,266630,266985;CP013202,266630,266985;
CP010867	Mauve	SHARED	266986	267219	.	.	.	Notes=Lenght233	AE009948,266986,267219;CP000114,266986,267219;CP003810,266986,267219;HF952104,266986,267219;HG939456,266986,267219;CP007631,266986,267219;CP011325,266986,267219;CP011326,266986,267219;CP011327,266986,267219;CP011329,266986,267219;CP012419,266986,267219;CP013202,266986,267219;
CP010867	Mauve	SHARED	267220	267233	.	.	.	Notes=Lenght13	AE009948,267220,267233;CP000114,267220,267233;CP003810,267220,267233;HF952104,267220,267233;CP007631,267220,267233;CP011325,267220,267233;CP011326,267220,267233;CP011327,267220,267233;CP011329,267220,267233;CP012419,267220,267233;CP013202,267220,267233;
CP010867	Mauve	SHARED	267234	268251	.	.	.	Notes=Lenght1017	AE009948,267234,268251;CP000114,267234,268251;CP003810,267234,268251;HF952104,267234,268251;HF952106,267234,268251;HF952105,267234,268251;CP007631,267234,268251;CP011325,267234,268251;CP011326,267234,268251;CP011327,267234,268251;CP011329,267234,268251;CP010319,267234,268251;CP012419,267234,268251;CP013202,267234,268251;
CP010867	Mauve	SHARED	268252	268413	.	.	.	Notes=Lenght161	AE009948,268252,268413;CP000114,268252,268413;CP003810,268252,268413;CP003919,268252,268413;HF952104,268252,268413;HF952106,268252,268413;HF952105,268252,268413;CP007631,268252,268413;CP011325,268252,268413;CP011326,268252,268413;CP011327,268252,268413;CP011329,268252,268413;CP010319,268252,268413;CP012419,268252,268413;CP013202,268252,268413;
CP010867	Mauve	SHARED	268414	269722	.	.	.	Notes=Lenght1308	AE009948,268414,269722;CP000114,268414,269722;CP003810,268414,269722;CP003919,268414,269722;HF952104,268414,269722;HF952106,268414,269722;HF952105,268414,269722;HG939456,268414,269722;CP007631,268414,269722;CP011325,268414,269722;CP011326,268414,269722;CP011327,268414,269722;CP011329,268414,269722;CP010319,268414,269722;CP012419,268414,269722;CP013202,268414,269722;
CP010867	Mauve	SHARED	269723	269882	.	.	.	Notes=Lenght159	AE009948,269723,269882;CP000114,269723,269882;CP003810,269723,269882;CP003919,269723,269882;HF952104,269723,269882;HF952106,269723,269882;HF952105,269723,269882;CP007482,269723,269882;CP007565,269723,269882;HG939456,269723,269882;CP007631,269723,269882;FO393392,269723,269882;CP011325,269723,269882;CP011326,269723,269882;CP011327,269723,269882;CP011328,269723,269882;CP011329,269723,269882;CP010319…
CP010867	Mauve	SHARED	269891	271678	.	.	.	Notes=Lenght1787	AE009948,269891,271678;CP000114,269891,271678;CP003810,269891,271678;HF952104,269891,271678;CP007631,269891,271678;CP011325,269891,271678;CP011326,269891,271678;CP011327,269891,271678;CP011329,269891,271678;CP012419,269891,271678;CP013202,269891,271678;
CP010867	Mauve	SHARED	271679	271723	.	.	.	Notes=Lenght44	AE009948,271679,271723;CP000114,271679,271723;CP003810,271679,271723;CP003919,271679,271723;HF952104,271679,271723;HF952106,271679,271723;HF952105,271679,271723;CP007482,271679,271723;CP007565,271679,271723;HG939456,271679,271723;CP007631,271679,271723;FO393392,271679,271723;CP011325,271679,271723;CP011326,271679,271723;CP011327,271679,271723;CP011328,271679,271723;CP011329,271679,271723;CP010319…
CP010867	Mauve	SHARED	271724	271745	.	.	.	Notes=Lenght21	AE009948,271724,271745;CP000114,271724,271745;CP003810,271724,271745;CP003919,271724,271745;HF952104,271724,271745;HF952106,271724,271745;HF952105,271724,271745;CP007482,271724,271745;CP007565,271724,271745;HG939456,271724,271745;CP007631,271724,271745;CP007632,271724,271745;FO393392,271724,271745;CP011325,271724,271745;CP011326,271724,271745;CP011327,271724,271745;CP011328,271724,271745;CP011329…
CP010867	Mauve	SHARED	271746	271782	.	.	.	Notes=Lenght36	AL732656,271746,271782;AE009948,271746,271782;CP000114,271746,271782;CP003810,271746,271782;CP003919,271746,271782;HF952104,271746,271782;HF952106,271746,271782;HF952105,271746,271782;CP007482,271746,271782;CP007565,271746,271782;HG939456,271746,271782;CP007631,271746,271782;CP007632,271746,271782;CP007572,271746,271782;CP007571,271746,271782;CP007570,271746,271782;FO393392,271746,271782;CP011325…
CP010867	Mauve	SHARED	274236	276157	.	.	.	Notes=Lenght1921	AL732656,274236,276157;AE009948,274236,276157;CP000114,274236,276157;CP003810,274236,276157;HF952104,274236,276157;HF952106,274236,276157;HF952105,274236,276157;HG939456,274236,276157;CP007631,274236,276157;CP007632,274236,276157;CP006910,274236,276157;CP007572,274236,276157;CP007571,274236,276157;CP007570,274236,276157;CP011325,274236,276157;CP011326,274236,276157;CP011327,274236,276157;CP011329…
CP010867	Mauve	SHARED	277814	277837	.	.	.	Notes=Lenght23	AL732656,277814,277837;AE009948,277814,277837;CP000114,277814,277837;CP003810,277814,277837;HF952104,277814,277837;HF952106,277814,277837;HF952105,277814,277837;CP007482,277814,277837;CP007565,277814,277837;HG939456,277814,277837;CP007631,277814,277837;CP007632,277814,277837;CP006910,277814,277837;CP007572,277814,277837;CP007571,277814,277837;CP007570,277814,277837;FO393392,277814,277837;CP011325…
CP010867	Mauve	SHARED	288661	289233	.	.	.	Notes=Lenght572	AL732656,288661,289233;AE009948,288661,289233;CP000114,288661,289233;CP003810,288661,289233;HF952104,288661,289233;HF952106,288661,289233;HF952105,288661,289233;HG939456,288661,289233;CP007631,288661,289233;CP007632,288661,289233;CP006910,288661,289233;CP007572,288661,289233;CP007571,288661,289233;CP007570,288661,289233;CP011325,288661,289233;CP011326,288661,289233;CP011327,288661,289233;CP011329…
CP010867	Mauve	SHARED	292536	292903	.	.	.	Notes=Lenght367	AL732656,292536,292903;AE009948,292536,292903;CP000114,292536,292903;CP003810,292536,292903;HF952104,292536,292903;HF952106,292536,292903;HF952105,292536,292903;CP007482,292536,292903;CP007565,292536,292903;HG939456,292536,292903;CP007631,292536,292903;CP007632,292536,292903;CP006910,292536,292903;CP007572,292536,292903;CP007571,292536,292903;CP007570,292536,292903;FO393392,292536,292903;CP011325…
CP010867	Mauve	SHARED	292904	293059	.	.	.	Notes=Lenght155	AL732656,292904,293059;AE009948,292904,293059;CP000114,292904,293059;CP003810,292904,293059;HF952104,292904,293059;HF952106,292904,293059;HF952105,292904,293059;HG939456,292904,293059;CP007631,292904,293059;CP007632,292904,293059;CP006910,292904,293059;CP007572,292904,293059;CP007571,292904,293059;CP007570,292904,293059;CP011325,292904,293059;CP011326,292904,293059;CP011327,292904,293059;CP011329…
CP010867	Mauve	SHARED	298780	299887	.	.	.	Notes=Lenght1107	AL732656,298780,299887;AE009948,298780,299887;CP000114,298780,299887;CP003810,298780,299887;CP003919,298780,299887;HF952104,298780,299887;HF952106,298780,299887;HF952105,298780,299887;HG939456,298780,299887;CP007631,298780,299887;CP007632,298780,299887;CP006910,298780,299887;CP007572,298780,299887;CP007571,298780,299887;CP007570,298780,299887;CP011325,298780,299887;CP011326,298780,299887;CP011327…
CP010867	Mauve	SHARED	315906	315996	.	.	.	Notes=Lenght90	AL732656,315906,315996;AE009948,315906,315996;CP000114,315906,315996;CP003810,315906,315996;HF952104,315906,315996;HF952106,315906,315996;HF952105,315906,315996;CP007482,315906,315996;CP007565,315906,315996;HG939456,315906,315996;CP007631,315906,315996;CP007632,315906,315996;CP006910,315906,315996;CP007572,315906,315996;CP007571,315906,315996;CP007570,315906,315996;FO393392,315906,315996;CP011325…
CP010867	Mauve	SHARED	327266	328619	.	.	.	Notes=Lenght1353	AL732656,327266,328619;AE009948,327266,328619;CP000114,327266,328619;CP003810,327266,328619;CP003919,327266,328619;HF952104,327266,328619;HF952106,327266,328619;HF952105,327266,328619;CP007482,327266,328619;CP007565,327266,328619;HG939456,327266,328619;CP007631,327266,328619;CP006910,327266,328619;CP007572,327266,328619;CP007571,327266,328619;CP007570,327266,328619;FO393392,327266,328619;CP011325…
CP010867	Mauve	SHARED	328620	328776	.	.	.	Notes=Lenght156	AL732656,328620,328776;AE009948,328620,328776;CP000114,328620,328776;CP003810,328620,328776;CP003919,328620,328776;HF952104,328620,328776;HF952106,328620,328776;HF952105,328620,328776;CP007482,328620,328776;CP007565,328620,328776;HG939456,328620,328776;CP007631,328620,328776;CP006910,328620,328776;CP007572,328620,328776;CP007571,328620,328776;CP007570,328620,328776;FO393392,328620,328776;CP011325…
CP010867	Mauve	SHARED	328941	328982	.	.	.	Notes=Lenght41	AL732656,328941,328982;AE009948,328941,328982;CP000114,328941,328982;CP003810,328941,328982;CP003919,328941,328982;HF952104,328941,328982;HF952106,328941,328982;CP007482,328941,328982;CP007565,328941,328982;HG939456,328941,328982;CP007631,328941,328982;CP007632,328941,328982;CP006910,328941,328982;CP007572,328941,328982;CP007571,328941,328982;CP007570,328941,328982;FO393392,328941,328982;CP011325…
CP010867	Mauve	SHARED	328983	329018	.	.	.	Notes=Lenght35	AL732656,328983,329018;AE009948,328983,329018;CP000114,328983,329018;CP003810,328983,329018;CP003919,328983,329018;HF952104,328983,329018;HF952106,328983,329018;CP007482,328983,329018;CP007565,328983,329018;CP007631,328983,329018;CP006910,328983,329018;CP007572,328983,329018;CP007571,328983,329018;CP007570,328983,329018;FO393392,328983,329018;CP011325,328983,329018;CP011326,328983,329018;CP011327…
CP010867	Mauve	SHARED	329036	329047	.	.	.	Notes=Lenght11	AL732656,329036,329047;AE009948,329036,329047;CP000114,329036,329047;CP003810,329036,329047;HF952104,329036,329047;HF952106,329036,329047;HF952105,329036,329047;CP007482,329036,329047;CP007565,329036,329047;HG939456,329036,329047;CP007631,329036,329047;CP007632,329036,329047;CP006910,329036,329047;CP007572,329036,329047;CP007571,329036,329047;CP007570,329036,329047;FO393392,329036,329047;CP011325…
CP010867	Mauve	SHARED	347561	353138	.	.	.	Notes=Lenght5577	AL732656,347561,353138;AE009948,347561,353138;CP000114,347561,353138;CP003810,347561,353138;HF952104,347561,353138;HF952106,347561,353138;HF952105,347561,353138;HG939456,347561,353138;CP007631,347561,353138;CP007632,347561,353138;CP006910,347561,353138;CP007572,347561,353138;CP007571,347561,353138;CP007570,347561,353138;CP011325,347561,353138;CP011326,347561,353138;CP011327,347561,353138;CP011329…
CP010867	Mauve	SHARED	358875	358910	.	.	.	Notes=Lenght35	AL732656,358875,358910;AE009948,358875,358910;CP000114,358875,358910;CP003810,358875,358910;CP003919,358875,358910;HF952104,358875,358910;HF952106,358875,358910;HF952105,358875,358910;CP007482,358875,358910;CP007565,358875,358910;HG939456,358875,358910;CP007631,358875,358910;CP007632,358875,358910;CP006910,358875,358910;CP007572,358875,358910;CP007571,358875,358910;CP007570,358875,358910;FO393392…
CP010867	Mauve	SHARED	358911	358961	.	.	.	Notes=Lenght50	AL732656,358911,358961;AE009948,358911,358961;CP000114,358911,358961;CP003810,358911,358961;CP003919,358911,358961;HF952104,358911,358961;HF952106,358911,358961;HF952105,358911,358961;CP007482,358911,358961;CP007565,358911,358961;HG939456,358911,358961;CP007631,358911,358961;CP007632,358911,358961;CP006910,358911,358961;CP007572,358911,358961;CP007571,358911,358961;CP007570,358911,358961;FO393392…
CP010867	Mauve	SHARED	358962	359019	.	.	.	Notes=Lenght57	AL732656,358962,359019;AE009948,358962,359019;CP003810,358962,359019;CP003919,358962,359019;HF952104,358962,359019;HF952106,358962,359019;HF952105,358962,359019;CP007482,358962,359019;CP007565,358962,359019;HG939456,358962,359019;CP007631,358962,359019;CP007632,358962,359019;CP006910,358962,359019;CP007572,358962,359019;CP007571,358962,359019;CP007570,358962,359019;FO393392,358962,359019;CP011326…
CP010867	Mauve	SHARED	359020	359399	.	.	.	Notes=Lenght379	AL732656,359020,359399;AE009948,359020,359399;CP003810,359020,359399;CP003919,359020,359399;HF952104,359020,359399;HF952106,359020,359399;HF952105,359020,359399;CP007482,359020,359399;CP007565,359020,359399;HG939456,359020,359399;CP007631,359020,359399;CP007632,359020,359399;CP006910,359020,359399;CP007572,359020,359399;CP007571,359020,359399;CP007570,359020,359399;FO393392,359020,359399;CP011328…
CP010867	Mauve	SHARED	359400	359493	.	.	.	Notes=Lenght93	AL732656,359400,359493;AE009948,359400,359493;CP000114,359400,359493;CP003810,359400,359493;CP003919,359400,359493;HF952104,359400,359493;HF952106,359400,359493;HF952105,359400,359493;CP007482,359400,359493;CP007565,359400,359493;HG939456,359400,359493;CP007631,359400,359493;CP007632,359400,359493;CP006910,359400,359493;CP007572,359400,359493;CP007571,359400,359493;CP007570,359400,359493;FO393392…
CP010867	Mauve	SHARED	359494	359609	.	.	.	Notes=Lenght115	AL732656,359494,359609;AE009948,359494,359609;CP000114,359494,359609;CP003810,359494,359609;CP003919,359494,359609;HF952104,359494,359609;HF952106,359494,359609;HF952105,359494,359609;CP007482,359494,359609;CP007565,359494,359609;HG939456,359494,359609;CP007631,359494,359609;CP007632,359494,359609;CP006910,359494,359609;CP007572,359494,359609;CP007571,359494,359609;CP007570,359494,359609;FO393392…
CP010867	Mauve	SHARED	359646	359659	.	.	.	Notes=Lenght13	AE009948,359646,359659;HF952104,359646,359659;CP007631,359646,359659;CP011326,359646,359659;CP011329,359646,359659;CP012419,359646,359659;CP013202,359646,359659;
CP010867	Mauve	SHARED	359660	359691	.	.	.	Notes=Lenght31	AL732656,359660,359691;AE009948,359660,359691;CP000114,359660,359691;CP003810,359660,359691;CP003919,359660,359691;HF952104,359660,359691;HF952106,359660,359691;HF952105,359660,359691;CP007482,359660,359691;HG939456,359660,359691;CP007631,359660,359691;CP007632,359660,359691;CP006910,359660,359691;CP007572,359660,359691;CP007571,359660,359691;CP007570,359660,359691;FO393392,359660,359691;CP011325…
CP010867	Mauve	SHARED	359812	360013	.	.	.	Notes=Lenght201	AL732656,359812,360013;AE009948,359812,360013;CP000114,359812,360013;CP003810,359812,360013;CP003919,359812,360013;HF952104,359812,360013;HF952106,359812,360013;HF952105,359812,360013;CP007482,359812,360013;CP007565,359812,360013;HG939456,359812,360013;CP007631,359812,360013;CP007632,359812,360013;CP006910,359812,360013;CP007572,359812,360013;CP007571,359812,360013;CP007570,359812,360013;FO393392…
CP010867	Mauve	SHARED	360014	360042	.	.	.	Notes=Lenght28	AE009948,360014,360042;CP000114,360014,360042;CP003810,360014,360042;CP003919,360014,360042;HF952104,360014,360042;HF952106,360014,360042;HF952105,360014,360042;CP007482,360014,360042;CP007565,360014,360042;HG939456,360014,360042;CP007631,360014,360042;CP007632,360014,360042;CP006910,360014,360042;FO393392,360014,360042;CP011325,360014,360042;CP011326,360014,360042;CP011328,360014,360042;CP011329…
CP010867	Mauve	SHARED	360043	360061	.	.	.	Notes=Lenght18	AE009948,360043,360061;CP000114,360043,360061;CP003810,360043,360061;HF952104,360043,360061;CP007631,360043,360061;CP011325,360043,360061;CP011326,360043,360061;CP011329,360043,360061;CP013202,360043,360061;
CP010867	Mauve	SHARED	360062	360143	.	.	.	Notes=Lenght81	AE009948,360062,360143;CP000114,360062,360143;CP003810,360062,360143;HF952104,360062,360143;CP007631,360062,360143;CP011326,360062,360143;CP011329,360062,360143;CP013202,360062,360143;
CP010867	Mauve	SHARED	360144	360209	.	.	.	Notes=Lenght65	AL732656,360144,360209;AE009948,360144,360209;CP000114,360144,360209;CP003810,360144,360209;CP003919,360144,360209;HF952104,360144,360209;HF952106,360144,360209;HF952105,360144,360209;CP007482,360144,360209;CP007565,360144,360209;HG939456,360144,360209;CP007631,360144,360209;CP007632,360144,360209;CP006910,360144,360209;CP007572,360144,360209;CP007571,360144,360209;CP007570,360144,360209;FO393392…
CP010867	Mauve	SHARED	360210	360411	.	.	.	Notes=Lenght201	AL732656,360210,360411;AE009948,360210,360411;CP003810,360210,360411;CP003919,360210,360411;HF952104,360210,360411;HF952106,360210,360411;HF952105,360210,360411;CP007482,360210,360411;CP007565,360210,360411;HG939456,360210,360411;CP007631,360210,360411;CP007632,360210,360411;CP006910,360210,360411;CP007572,360210,360411;CP007571,360210,360411;CP007570,360210,360411;FO393392,360210,360411;CP011325…
CP010867	Mauve	SHARED	360662	360907	.	.	.	Notes=Lenght245	AL732656,360662,360907;AE009948,360662,360907;CP000114,360662,360907;CP003810,360662,360907;CP003919,360662,360907;HF952104,360662,360907;HF952106,360662,360907;HF952105,360662,360907;CP007482,360662,360907;CP007565,360662,360907;HG939456,360662,360907;CP007631,360662,360907;CP007632,360662,360907;CP006910,360662,360907;CP007572,360662,360907;CP007571,360662,360907;CP007570,360662,360907;FO393392…
CP010867	Mauve	SHARED	360912	360957	.	.	.	Notes=Lenght45	AE009948,360912,360957;CP003919,360912,360957;HF952104,360912,360957;HF952106,360912,360957;HF952105,360912,360957;CP007482,360912,360957;CP007565,360912,360957;HG939456,360912,360957;CP007631,360912,360957;CP007632,360912,360957;CP006910,360912,360957;FO393392,360912,360957;CP011325,360912,360957;CP011326,360912,360957;CP011328,360912,360957;CP011329,360912,360957;CP010319,360912,360957;CP013202…
CP010867	Mauve	SHARED	360958	360978	.	.	.	Notes=Lenght20	AL732656,360958,360978;AE009948,360958,360978;CP000114,360958,360978;CP003919,360958,360978;HF952104,360958,360978;HF952106,360958,360978;HF952105,360958,360978;CP007482,360958,360978;CP007565,360958,360978;HG939456,360958,360978;CP007631,360958,360978;CP007632,360958,360978;CP006910,360958,360978;CP007572,360958,360978;CP007571,360958,360978;CP007570,360958,360978;FO393392,360958,360978;CP011325…
CP010867	Mauve	SHARED	360979	361078	.	.	.	Notes=Lenght99	AE009948,360979,361078;CP003919,360979,361078;HF952104,360979,361078;HF952106,360979,361078;HF952105,360979,361078;CP007482,360979,361078;CP007565,360979,361078;HG939456,360979,361078;CP007631,360979,361078;CP007632,360979,361078;CP006910,360979,361078;FO393392,360979,361078;CP011328,360979,361078;CP011329,360979,361078;CP010319,360979,361078;CP012419,360979,361078;CP013202,360979,361078;
CP010867	Mauve	SHARED	361079	361140	.	.	.	Notes=Lenght61	AL732656,361079,361140;AE009948,361079,361140;CP000114,361079,361140;CP003919,361079,361140;HF952104,361079,361140;HF952106,361079,361140;HF952105,361079,361140;CP007482,361079,361140;CP007565,361079,361140;HG939456,361079,361140;CP007631,361079,361140;CP007632,361079,361140;CP006910,361079,361140;CP007572,361079,361140;CP007571,361079,361140;CP007570,361079,361140;FO393392,361079,361140;CP011325…
CP010867	Mauve	SHARED	361408	361478	.	.	.	Notes=Lenght70	AE009948,361408,361478;HF952104,361408,361478;CP007631,361408,361478;CP011329,361408,361478;CP013202,361408,361478;
CP010867	Mauve	SHARED	361512	361660	.	.	.	Notes=Lenght148	AL732656,361512,361660;AE009948,361512,361660;CP000114,361512,361660;CP003810,361512,361660;CP003919,361512,361660;HF952104,361512,361660;HF952106,361512,361660;HF952105,361512,361660;CP007482,361512,361660;CP007565,361512,361660;HG939456,361512,361660;CP007631,361512,361660;CP007632,361512,361660;CP006910,361512,361660;CP007572,361512,361660;CP007571,361512,361660;CP007570,361512,361660;FO393392…
CP010867	Mauve	SHARED	361662	361725	.	.	.	Notes=Lenght63	AE009948,361662,361725;CP003810,361662,361725;HF952104,361662,361725;CP007631,361662,361725;CP011327,361662,361725;CP011329,361662,361725;CP012419,361662,361725;CP013202,361662,361725;
CP010867	Mauve	SHARED	361856	361881	.	.	.	Notes=Lenght25	AE009948,361856,361881;CP003810,361856,361881;HF952104,361856,361881;CP007631,361856,361881;CP011327,361856,361881;CP011329,361856,361881;CP012419,361856,361881;CP013202,361856,361881;
CP010867	Mauve	SHARED	361882	361910	.	.	.	Notes=Lenght28	AE009948,361882,361910;CP003810,361882,361910;HF952104,361882,361910;CP007631,361882,361910;CP011329,361882,361910;CP012419,361882,361910;CP013202,361882,361910;
CP010867	Mauve	SHARED	361911	361930	.	.	.	Notes=Lenght19	AL732656,361911,361930;AE009948,361911,361930;CP000114,361911,361930;CP003810,361911,361930;CP003919,361911,361930;HF952104,361911,361930;HF952106,361911,361930;HF952105,361911,361930;CP007482,361911,361930;HG939456,361911,361930;CP007631,361911,361930;CP007632,361911,361930;CP006910,361911,361930;CP007572,361911,361930;CP007571,361911,361930;CP007570,361911,361930;FO393392,361911,361930;CP011325…
CP010867	Mauve	SHARED	362112	362261	.	.	.	Notes=Lenght149	AE009948,362112,362261;HF952104,362112,362261;CP007631,362112,362261;CP011329,362112,362261;CP013202,362112,362261;
CP010867	Mauve	SHARED	362262	362311	.	.	.	Notes=Lenght49	AE009948,362262,362311;HF952104,362262,362311;CP007631,362262,362311;CP011327,362262,362311;CP011329,362262,362311;CP013202,362262,362311;
CP010867	Mauve	SHARED	362312	362399	.	.	.	Notes=Lenght87	AL732656,362312,362399;AE009948,362312,362399;CP000114,362312,362399;CP003919,362312,362399;HF952104,362312,362399;HF952106,362312,362399;HF952105,362312,362399;CP007482,362312,362399;CP007565,362312,362399;HG939456,362312,362399;CP007631,362312,362399;CP007632,362312,362399;CP006910,362312,362399;CP007572,362312,362399;CP007571,362312,362399;CP007570,362312,362399;FO393392,362312,362399;CP011325…
CP010867	Mauve	SHARED	362400	362411	.	.	.	Notes=Lenght11	AE009948,362400,362411;HF952104,362400,362411;CP007631,362400,362411;CP011329,362400,362411;CP013202,362400,362411;
CP010867	Mauve	SHARED	362412	362511	.	.	.	Notes=Lenght99	AL732656,362412,362511;AE009948,362412,362511;CP000114,362412,362511;CP003919,362412,362511;HF952104,362412,362511;HF952106,362412,362511;HF952105,362412,362511;CP007482,362412,362511;CP007565,362412,362511;HG939456,362412,362511;CP007631,362412,362511;CP007632,362412,362511;CP006910,362412,362511;CP007572,362412,362511;CP007571,362412,362511;CP007570,362412,362511;FO393392,362412,362511;CP011325…
CP010867	Mauve	SHARED	362512	362661	.	.	.	Notes=Lenght149	AL732656,362512,362661;AE009948,362512,362661;CP000114,362512,362661;CP003919,362512,362661;HF952104,362512,362661;HF952106,362512,362661;HF952105,362512,362661;CP007482,362512,362661;CP007565,362512,362661;HG939456,362512,362661;CP007631,362512,362661;CP007632,362512,362661;CP006910,362512,362661;CP007572,362512,362661;CP007571,362512,362661;CP007570,362512,362661;FO393392,362512,362661;CP011327…
CP010867	Mauve	SHARED	362662	362696	.	.	.	Notes=Lenght34	AE009948,362662,362696;CP000114,362662,362696;CP003919,362662,362696;HF952104,362662,362696;HF952106,362662,362696;HF952105,362662,362696;CP007482,362662,362696;CP007565,362662,362696;HG939456,362662,362696;CP007631,362662,362696;CP007632,362662,362696;CP006910,362662,362696;FO393392,362662,362696;CP011327,362662,362696;CP011328,362662,362696;CP011329,362662,362696;CP010319,362662,362696;CP013202…
CP010867	Mauve	SHARED	362697	362710	.	.	.	Notes=Lenght13	AE009948,362697,362710;CP000114,362697,362710;HF952104,362697,362710;CP007631,362697,362710;CP011327,362697,362710;CP011329,362697,362710;CP013202,362697,362710;
CP010867	Mauve	SHARED	362711	362915	.	.	.	Notes=Lenght204	AE009948,362711,362915;CP000114,362711,362915;CP003919,362711,362915;HF952104,362711,362915;HF952106,362711,362915;HF952105,362711,362915;CP007482,362711,362915;CP007565,362711,362915;HG939456,362711,362915;CP007631,362711,362915;CP007632,362711,362915;CP006910,362711,362915;FO393392,362711,362915;CP011326,362711,362915;CP011327,362711,362915;CP011328,362711,362915;CP011329,362711,362915;CP010319…
CP010867	Mauve	SHARED	376090	377163	.	.	.	Notes=Lenght1073	AL732656,376090,377163;AE009948,376090,377163;CP000114,376090,377163;CP003810,376090,377163;CP003919,376090,377163;HF952104,376090,377163;HF952106,376090,377163;HF952105,376090,377163;CP007482,376090,377163;CP007565,376090,377163;HG939456,376090,377163;CP007631,376090,377163;CP007632,376090,377163;CP006910,376090,377163;CP007571,376090,377163;CP007570,376090,377163;FO393392,376090,377163;CP011325…
CP010867	Mauve	SHARED	379369	379393	.	.	.	Notes=Lenght24	AL732656,379369,379393;AE009948,379369,379393;CP000114,379369,379393;CP003810,379369,379393;CP003919,379369,379393;HF952104,379369,379393;HF952106,379369,379393;HF952105,379369,379393;HG939456,379369,379393;CP007631,379369,379393;CP007632,379369,379393;CP006910,379369,379393;CP007572,379369,379393;CP007571,379369,379393;CP007570,379369,379393;CP011325,379369,379393;CP011326,379369,379393;CP011327…
CP010867	Mauve	SHARED	382670	382681	.	.	.	Notes=Lenght11	AL732656,382670,382681;AE009948,382670,382681;CP000114,382670,382681;CP003810,382670,382681;CP003919,382670,382681;HF952104,382670,382681;HF952106,382670,382681;HF952105,382670,382681;CP007482,382670,382681;CP007565,382670,382681;HG939456,382670,382681;CP007631,382670,382681;CP007632,382670,382681;CP006910,382670,382681;CP007572,382670,382681;CP007571,382670,382681;CP007570,382670,382681;FO393392…
CP010867	Mauve	SHARED	405691	406146	.	.	.	Notes=Lenght455	AL732656,405691,406146;AE009948,405691,406146;CP000114,405691,406146;CP003810,405691,406146;HF952104,405691,406146;HF952106,405691,406146;HF952105,405691,406146;CP007482,405691,406146;CP007565,405691,406146;HG939456,405691,406146;CP007631,405691,406146;CP007632,405691,406146;CP006910,405691,406146;CP007572,405691,406146;CP007571,405691,406146;CP007570,405691,406146;FO393392,405691,406146;CP011325…
CP010867	Mauve	SHARED	410889	411338	.	.	.	Notes=Lenght449	AL732656,410889,411338;AE009948,410889,411338;CP000114,410889,411338;CP003810,410889,411338;CP003919,410889,411338;HF952104,410889,411338;HF952106,410889,411338;HF952105,410889,411338;CP007482,410889,411338;CP007565,410889,411338;HG939456,410889,411338;CP007631,410889,411338;CP006910,410889,411338;CP007572,410889,411338;CP007571,410889,411338;CP007570,410889,411338;FO393392,410889,411338;CP011325…
CP010867	Mauve	SHARED	412088	413665	.	.	.	Notes=Lenght1577	AL732656,412088,413665;AE009948,412088,413665;CP000114,412088,413665;CP003810,412088,413665;HF952104,412088,413665;HF952106,412088,413665;HF952105,412088,413665;CP007482,412088,413665;CP007565,412088,413665;HG939456,412088,413665;CP007631,412088,413665;CP007632,412088,413665;CP006910,412088,413665;CP007572,412088,413665;CP007571,412088,413665;CP007570,412088,413665;FO393392,412088,413665;CP011325…
CP010867	Mauve	SHARED	416882	416907	.	.	.	Notes=Lenght25	AL732656,416882,416907;AE009948,416882,416907;CP000114,416882,416907;CP003810,416882,416907;HF952104,416882,416907;HF952106,416882,416907;HF952105,416882,416907;CP007482,416882,416907;CP007565,416882,416907;HG939456,416882,416907;CP007631,416882,416907;CP007632,416882,416907;CP006910,416882,416907;CP007572,416882,416907;CP007571,416882,416907;CP007570,416882,416907;FO393392,416882,416907;CP011325…
CP010867	Mauve	SHARED	419925	419974	.	.	.	Notes=Lenght49	AL732656,419925,419974;AE009948,419925,419974;CP000114,419925,419974;CP003810,419925,419974;HF952104,419925,419974;HF952106,419925,419974;HF952105,419925,419974;CP007482,419925,419974;CP007565,419925,419974;HG939456,419925,419974;CP007631,419925,419974;CP007632,419925,419974;CP006910,419925,419974;CP007572,419925,419974;CP007571,419925,419974;CP007570,419925,419974;FO393392,419925,419974;CP011325…
CP010867	Mauve	SHARED	422000	422098	.	.	.	Notes=Lenght98	AL732656,422000,422098;AE009948,422000,422098;CP000114,422000,422098;CP003810,422000,422098;CP003919,422000,422098;HF952104,422000,422098;HF952106,422000,422098;HF952105,422000,422098;CP007482,422000,422098;CP007565,422000,422098;CP007631,422000,422098;CP007632,422000,422098;CP006910,422000,422098;CP007572,422000,422098;CP007571,422000,422098;CP007570,422000,422098;FO393392,422000,422098;CP011325…
CP010867	Mauve	SHARED	426872	426963	.	.	.	Notes=Lenght91	AL732656,426872,426963;AE009948,426872,426963;CP000114,426872,426963;CP003810,426872,426963;CP003919,426872,426963;HF952104,426872,426963;HF952106,426872,426963;HF952105,426872,426963;HG939456,426872,426963;CP007631,426872,426963;CP007632,426872,426963;CP006910,426872,426963;CP007572,426872,426963;CP007571,426872,426963;CP007570,426872,426963;CP011325,426872,426963;CP011326,426872,426963;CP011327…
CP010867	Mauve	SHARED	429565	429633	.	.	.	Notes=Lenght68	AL732656,429565,429633;AE009948,429565,429633;CP000114,429565,429633;CP003810,429565,429633;HF952104,429565,429633;HF952106,429565,429633;HF952105,429565,429633;CP007482,429565,429633;CP007565,429565,429633;HG939456,429565,429633;CP007631,429565,429633;CP007632,429565,429633;CP006910,429565,429633;CP007572,429565,429633;CP007571,429565,429633;CP007570,429565,429633;FO393392,429565,429633;CP011325…
CP010867	Mauve	SHARED	429635	429796	.	.	.	Notes=Lenght161	AL732656,429635,429796;AE009948,429635,429796;CP000114,429635,429796;CP003810,429635,429796;HF952104,429635,429796;HG939456,429635,429796;CP007631,429635,429796;CP007632,429635,429796;CP006910,429635,429796;CP007572,429635,429796;CP007571,429635,429796;CP007570,429635,429796;CP011325,429635,429796;CP011326,429635,429796;CP011327,429635,429796;CP011329,429635,429796;CP012419,429635,429796;CP013202…
CP010867	Mauve	SHARED	429797	432247	.	.	.	Notes=Lenght2450	AE009948,429797,432247;CP000114,429797,432247;CP003810,429797,432247;CP003919,429797,432247;HF952104,429797,432247;HF952106,429797,432247;HF952105,429797,432247;CP007482,429797,432247;CP007565,429797,432247;CP007631,429797,432247;FO393392,429797,432247;CP011325,429797,432247;CP011326,429797,432247;CP011327,429797,432247;CP011328,429797,432247;CP011329,429797,432247;CP010319,429797,432247;CP012419…
CP010867	Mauve	SHARED	432248	432407	.	.	.	Notes=Lenght159	AE009948,432248,432407;CP000114,432248,432407;CP003810,432248,432407;CP003919,432248,432407;HF952104,432248,432407;HF952106,432248,432407;HF952105,432248,432407;CP007482,432248,432407;CP007565,432248,432407;CP007631,432248,432407;CP006910,432248,432407;FO393392,432248,432407;CP011325,432248,432407;CP011326,432248,432407;CP011327,432248,432407;CP011328,432248,432407;CP011329,432248,432407;CP010319…
CP010867	Mauve	SHARED	435850	436073	.	.	.	Notes=Lenght223	AL732656,435850,436073;AE009948,435850,436073;CP000114,435850,436073;CP003810,435850,436073;CP003919,435850,436073;HF952104,435850,436073;HF952106,435850,436073;HF952105,435850,436073;CP007482,435850,436073;CP007565,435850,436073;CP007631,435850,436073;CP007632,435850,436073;CP006910,435850,436073;CP007572,435850,436073;CP007571,435850,436073;CP007570,435850,436073;FO393392,435850,436073;CP011325…
CP010867	Mauve	SHARED	436074	436328	.	.	.	Notes=Lenght254	AL732656,436074,436328;AE009948,436074,436328;CP000114,436074,436328;CP003810,436074,436328;CP003919,436074,436328;HF952104,436074,436328;HF952106,436074,436328;HF952105,436074,436328;CP007482,436074,436328;CP007565,436074,436328;CP007631,436074,436328;CP007632,436074,436328;CP006910,436074,436328;CP007572,436074,436328;CP007571,436074,436328;CP007570,436074,436328;FO393392,436074,436328;CP011325…
CP010867	Mauve	SHARED	436554	436652	.	.	.	Notes=Lenght98	AL732656,436554,436652;AE009948,436554,436652;CP000114,436554,436652;CP003810,436554,436652;CP003919,436554,436652;HF952104,436554,436652;HF952106,436554,436652;HF952105,436554,436652;CP007482,436554,436652;CP007565,436554,436652;HG939456,436554,436652;CP007631,436554,436652;CP006910,436554,436652;CP007572,436554,436652;CP007571,436554,436652;CP007570,436554,436652;FO393392,436554,436652;CP011325…
CP010867	Mauve	SHARED	440800	440811	.	.	.	Notes=Lenght11	AL732656,440800,440811;AE009948,440800,440811;CP000114,440800,440811;CP003810,440800,440811;CP003919,440800,440811;HF952104,440800,440811;HF952105,440800,440811;CP007482,440800,440811;CP007565,440800,440811;HG939456,440800,440811;CP007631,440800,440811;CP007632,440800,440811;CP006910,440800,440811;CP007572,440800,440811;CP007571,440800,440811;CP007570,440800,440811;FO393392,440800,440811;CP011325…
CP010867	Mauve	SHARED	440812	441462	.	.	.	Notes=Lenght650	AL732656,440812,441462;AE009948,440812,441462;CP000114,440812,441462;CP003810,440812,441462;CP003919,440812,441462;HF952104,440812,441462;CP007482,440812,441462;CP007565,440812,441462;HG939456,440812,441462;CP007631,440812,441462;CP007632,440812,441462;CP006910,440812,441462;CP007572,440812,441462;CP007571,440812,441462;CP007570,440812,441462;FO393392,440812,441462;CP011325,440812,441462;CP011326…
CP010867	Mauve	SHARED	447120	447141	.	.	.	Notes=Lenght21	AL732656,447120,447141;AE009948,447120,447141;CP000114,447120,447141;CP003810,447120,447141;CP003919,447120,447141;HF952104,447120,447141;HF952106,447120,447141;HF952105,447120,447141;CP007482,447120,447141;HG939456,447120,447141;CP007631,447120,447141;CP007632,447120,447141;CP006910,447120,447141;CP007572,447120,447141;CP007571,447120,447141;CP007570,447120,447141;FO393392,447120,447141;CP011325…
CP010867	Mauve	SHARED	447322	447735	.	.	.	Notes=Lenght413	AL732656,447322,447735;AE009948,447322,447735;CP000114,447322,447735;CP003810,447322,447735;CP003919,447322,447735;HF952104,447322,447735;HF952106,447322,447735;HF952105,447322,447735;HG939456,447322,447735;CP007631,447322,447735;CP007632,447322,447735;CP006910,447322,447735;CP007572,447322,447735;CP007571,447322,447735;CP007570,447322,447735;CP011325,447322,447735;CP011326,447322,447735;CP011327…
CP010867	Mauve	SHARED	449324	449466	.	.	.	Notes=Lenght142	AL732656,449324,449466;AE009948,449324,449466;CP000114,449324,449466;CP003810,449324,449466;CP003919,449324,449466;HF952104,449324,449466;HF952106,449324,449466;HF952105,449324,449466;HG939456,449324,449466;CP007631,449324,449466;CP007632,449324,449466;CP006910,449324,449466;CP007572,449324,449466;CP007571,449324,449466;CP007570,449324,449466;CP011325,449324,449466;CP011326,449324,449466;CP011327…
CP010867	Mauve	SHARED	449736	449848	.	.	.	Notes=Lenght112	AL732656,449736,449848;AE009948,449736,449848;CP000114,449736,449848;CP003810,449736,449848;CP003919,449736,449848;HF952104,449736,449848;HF952106,449736,449848;CP007482,449736,449848;CP007565,449736,449848;HG939456,449736,449848;CP007631,449736,449848;CP007632,449736,449848;CP006910,449736,449848;CP007572,449736,449848;CP007571,449736,449848;CP007570,449736,449848;FO393392,449736,449848;CP011325…
CP010867	Mauve	SHARED	449849	449908	.	.	.	Notes=Lenght59	AL732656,449849,449908;CP000114,449849,449908;CP003810,449849,449908;CP003919,449849,449908;HF952104,449849,449908;HF952106,449849,449908;CP007482,449849,449908;CP007565,449849,449908;HG939456,449849,449908;CP007632,449849,449908;CP006910,449849,449908;CP007572,449849,449908;CP007571,449849,449908;CP007570,449849,449908;FO393392,449849,449908;CP011325,449849,449908;CP011326,449849,449908;CP011327…
CP010867	Mauve	SHARED	449909	450608	.	.	.	Notes=Lenght699	AL732656,449909,450608;AE009948,449909,450608;CP000114,449909,450608;CP003810,449909,450608;CP003919,449909,450608;HF952104,449909,450608;HF952106,449909,450608;CP007482,449909,450608;CP007565,449909,450608;HG939456,449909,450608;CP007631,449909,450608;CP007632,449909,450608;CP006910,449909,450608;CP007572,449909,450608;CP007571,449909,450608;CP007570,449909,450608;FO393392,449909,450608;CP011325…
CP010867	Mauve	SHARED	450609	450748	.	.	.	Notes=Lenght139	AL732656,450609,450748;AE009948,450609,450748;CP000114,450609,450748;CP003810,450609,450748;HF952104,450609,450748;HF952106,450609,450748;CP007482,450609,450748;CP007565,450609,450748;HG939456,450609,450748;CP007631,450609,450748;CP007632,450609,450748;CP006910,450609,450748;CP007572,450609,450748;CP007571,450609,450748;CP007570,450609,450748;FO393392,450609,450748;CP011325,450609,450748;CP011326…
CP010867	Mauve	SHARED	450749	453467	.	.	.	Notes=Lenght2718	AL732656,450749,453467;AE009948,450749,453467;CP000114,450749,453467;CP003810,450749,453467;CP003919,450749,453467;HF952104,450749,453467;HF952106,450749,453467;CP007482,450749,453467;CP007565,450749,453467;HG939456,450749,453467;CP007631,450749,453467;CP007632,450749,453467;CP006910,450749,453467;CP007572,450749,453467;CP007571,450749,453467;CP007570,450749,453467;FO393392,450749,453467;CP011325…
CP010867	Mauve	SHARED	455531	457659	.	.	.	Notes=Lenght2128	AL732656,455531,457659;AE009948,455531,457659;CP000114,455531,457659;CP003810,455531,457659;HF952104,455531,457659;HG939456,455531,457659;CP007631,455531,457659;CP007632,455531,457659;CP007572,455531,457659;CP007571,455531,457659;CP007570,455531,457659;CP011325,455531,457659;CP011326,455531,457659;CP011327,455531,457659;CP011329,455531,457659;CP012419,455531,457659;CP013202,455531,457659;
CP010867	Mauve	SHARED	457660	457767	.	.	.	Notes=Lenght107	AL732656,457660,457767;AE009948,457660,457767;CP000114,457660,457767;HF952104,457660,457767;HG939456,457660,457767;CP007631,457660,457767;CP007632,457660,457767;CP007572,457660,457767;CP007571,457660,457767;CP007570,457660,457767;CP011326,457660,457767;CP011327,457660,457767;CP011329,457660,457767;CP012419,457660,457767;CP013202,457660,457767;
CP010867	Mauve	SHARED	457768	457802	.	.	.	Notes=Lenght34	HF952104,457768,457802;CP013202,457768,457802;
CP010867	Mauve	SHARED	457805	457822	.	.	.	Notes=Lenght17	AE009948,457805,457822;HF952104,457805,457822;CP007631,457805,457822;CP013202,457805,457822;
CP010867	Mauve	SHARED	457823	457891	.	.	.	Notes=Lenght68	AL732656,457823,457891;AE009948,457823,457891;HF952104,457823,457891;CP007631,457823,457891;CP013202,457823,457891;
CP010867	Mauve	SHARED	457902	458024	.	.	.	Notes=Lenght122	HF952104,457902,458024;CP013202,457902,458024;
CP010867	Mauve	SHARED	458025	458110	.	.	.	Notes=Lenght85	AL732656,458025,458110;HF952104,458025,458110;CP013202,458025,458110;
CP010867	Mauve	SHARED	458111	458227	.	.	.	Notes=Lenght116	HF952104,458111,458227;CP013202,458111,458227;
CP010867	Mauve	SHARED	458228	458284	.	.	.	Notes=Lenght56	AL732656,458228,458284;AE009948,458228,458284;CP000114,458228,458284;HF952104,458228,458284;CP007631,458228,458284;CP007632,458228,458284;CP007572,458228,458284;CP007571,458228,458284;CP007570,458228,458284;CP011325,458228,458284;CP012419,458228,458284;CP013202,458228,458284;
CP010867	Mauve	SHARED	458522	458545	.	.	.	Notes=Lenght23	AE009948,458522,458545;HF952104,458522,458545;CP007631,458522,458545;CP011329,458522,458545;CP013202,458522,458545;
CP010867	Mauve	SHARED	458546	458595	.	.	.	Notes=Lenght49	AE009948,458546,458595;HF952104,458546,458595;CP011329,458546,458595;CP013202,458546,458595;
CP010867	Mauve	SHARED	458596	458695	.	.	.	Notes=Lenght99	AE009948,458596,458695;CP000114,458596,458695;HF952104,458596,458695;HG939456,458596,458695;CP007631,458596,458695;CP007632,458596,458695;CP011325,458596,458695;CP011329,458596,458695;CP012419,458596,458695;CP013202,458596,458695;
CP010867	Mauve	SHARED	458704	458991	.	.	.	Notes=Lenght287	AE009948,458704,458991;CP000114,458704,458991;CP003810,458704,458991;HF952104,458704,458991;HG939456,458704,458991;CP007631,458704,458991;CP007632,458704,458991;CP011325,458704,458991;CP011326,458704,458991;CP011327,458704,458991;CP011329,458704,458991;CP012419,458704,458991;CP013202,458704,458991;
CP010867	Mauve	SHARED	458992	459005	.	.	.	Notes=Lenght13	CP000114,458992,459005;CP003810,458992,459005;HF952104,458992,459005;HG939456,458992,459005;CP007631,458992,459005;CP007632,458992,459005;CP011325,458992,459005;CP011326,458992,459005;CP011327,458992,459005;CP012419,458992,459005;CP013202,458992,459005;
CP010867	Mauve	SHARED	459006	459040	.	.	.	Notes=Lenght34	AE009948,459006,459040;CP000114,459006,459040;CP003810,459006,459040;HF952104,459006,459040;HG939456,459006,459040;CP007631,459006,459040;CP007632,459006,459040;CP011325,459006,459040;CP011326,459006,459040;CP011327,459006,459040;CP011329,459006,459040;CP012419,459006,459040;CP013202,459006,459040;
CP010867	Mauve	SHARED	459041	459085	.	.	.	Notes=Lenght44	AE009948,459041,459085;HF952104,459041,459085;HG939456,459041,459085;CP011329,459041,459085;CP013202,459041,459085;
CP010867	Mauve	SHARED	459086	459291	.	.	.	Notes=Lenght205	AE009948,459086,459291;CP000114,459086,459291;CP003810,459086,459291;HF952104,459086,459291;HG939456,459086,459291;CP007631,459086,459291;CP007632,459086,459291;CP011325,459086,459291;CP011326,459086,459291;CP011327,459086,459291;CP011329,459086,459291;CP012419,459086,459291;CP013202,459086,459291;
CP010867	Mauve	SHARED	459295	459384	.	.	.	Notes=Lenght89	AE009948,459295,459384;HF952104,459295,459384;HG939456,459295,459384;CP011329,459295,459384;CP013202,459295,459384;
CP010867	Mauve	SHARED	459385	461088	.	.	.	Notes=Lenght1703	AE009948,459385,461088;HF952104,459385,461088;CP011329,459385,461088;CP013202,459385,461088;
CP010867	Mauve	SHARED	461089	461979	.	.	.	Notes=Lenght890	AE009948,461089,461979;CP000114,461089,461979;CP003810,461089,461979;HF952104,461089,461979;CP007631,461089,461979;CP011325,461089,461979;CP011326,461089,461979;CP011327,461089,461979;CP011329,461089,461979;CP012419,461089,461979;CP013202,461089,461979;
CP010867	Mauve	SHARED	461980	462774	.	.	.	Notes=Lenght794	AE009948,461980,462774;CP000114,461980,462774;CP003810,461980,462774;HF952104,461980,462774;CP007631,461980,462774;CP011325,461980,462774;CP011326,461980,462774;CP011327,461980,462774;CP011329,461980,462774;CP012419,461980,462774;CP013202,461980,462774;
CP010867	Mauve	SHARED	462776	464458	.	.	.	Notes=Lenght1682	AE009948,462776,464458;CP000114,462776,464458;CP003810,462776,464458;HF952104,462776,464458;CP007631,462776,464458;CP011325,462776,464458;CP011326,462776,464458;CP011327,462776,464458;CP011329,462776,464458;CP012419,462776,464458;CP013202,462776,464458;
CP010867	Mauve	SHARED	464459	465679	.	.	.	Notes=Lenght1220	AE009948,464459,465679;HF952104,464459,465679;CP007631,464459,465679;CP011329,464459,465679;CP013202,464459,465679;
CP010867	Mauve	SHARED	465680	468344	.	.	.	Notes=Lenght2664	AE009948,465680,468344;CP000114,465680,468344;CP003810,465680,468344;HF952104,465680,468344;CP007631,465680,468344;CP011325,465680,468344;CP011326,465680,468344;CP011327,465680,468344;CP011329,465680,468344;CP012419,465680,468344;CP013202,465680,468344;
CP010867	Mauve	SHARED	468345	468419	.	.	.	Notes=Lenght74	CP000114,468345,468419;CP003810,468345,468419;HF952104,468345,468419;CP011325,468345,468419;CP011326,468345,468419;CP011327,468345,468419;CP012419,468345,468419;CP013202,468345,468419;
CP010867	Mauve	SHARED	468420	469899	.	.	.	Notes=Lenght1479	CP000114,468420,469899;CP003810,468420,469899;HF952104,468420,469899;CP011325,468420,469899;CP011326,468420,469899;CP011327,468420,469899;CP013202,468420,469899;
CP010867	Mauve	SHARED	469900	469924	.	.	.	Notes=Lenght24	AE009948,469900,469924;CP000114,469900,469924;CP003810,469900,469924;HF952104,469900,469924;CP007631,469900,469924;CP011325,469900,469924;CP011326,469900,469924;CP011327,469900,469924;CP011329,469900,469924;CP013202,469900,469924;
CP010867	Mauve	SHARED	469956	470455	.	.	.	Notes=Lenght499	AL732656,469956,470455;AE009948,469956,470455;CP000114,469956,470455;CP003810,469956,470455;CP003919,469956,470455;HF952104,469956,470455;HF952106,469956,470455;HF952105,469956,470455;CP007482,469956,470455;CP007565,469956,470455;HG939456,469956,470455;CP007631,469956,470455;CP006910,469956,470455;CP007572,469956,470455;CP007571,469956,470455;CP007570,469956,470455;FO393392,469956,470455;CP011325…
CP010867	Mauve	SHARED	474690	476216	.	.	.	Notes=Lenght1526	AE009948,474690,476216;CP000114,474690,476216;CP003810,474690,476216;HF952104,474690,476216;CP007631,474690,476216;CP011325,474690,476216;CP011326,474690,476216;CP011327,474690,476216;CP011329,474690,476216;CP012419,474690,476216;CP013202,474690,476216;
CP010867	Mauve	SHARED	476588	476755	.	.	.	Notes=Lenght167	AL732656,476588,476755;AE009948,476588,476755;CP000114,476588,476755;CP003810,476588,476755;HF952104,476588,476755;HF952106,476588,476755;HF952105,476588,476755;HG939456,476588,476755;CP007631,476588,476755;CP007632,476588,476755;CP006910,476588,476755;CP007572,476588,476755;CP007571,476588,476755;CP007570,476588,476755;CP011325,476588,476755;CP011326,476588,476755;CP011327,476588,476755;CP011329…
CP010867	Mauve	SHARED	480235	480649	.	.	.	Notes=Lenght414	AL732656,480235,480649;AE009948,480235,480649;CP000114,480235,480649;CP003810,480235,480649;HF952104,480235,480649;HF952106,480235,480649;HF952105,480235,480649;CP007482,480235,480649;CP007565,480235,480649;HG939456,480235,480649;CP007631,480235,480649;CP007632,480235,480649;CP006910,480235,480649;CP007572,480235,480649;CP007571,480235,480649;CP007570,480235,480649;FO393392,480235,480649;CP011325…
CP010867	Mauve	SHARED	491955	492214	.	.	.	Notes=Lenght259	AL732656,491955,492214;AE009948,491955,492214;CP000114,491955,492214;CP003810,491955,492214;HF952104,491955,492214;HF952106,491955,492214;HF952105,491955,492214;CP007482,491955,492214;CP007565,491955,492214;HG939456,491955,492214;CP007631,491955,492214;CP007632,491955,492214;CP006910,491955,492214;CP007572,491955,492214;CP007571,491955,492214;CP007570,491955,492214;FO393392,491955,492214;CP011325…
CP010867	Mauve	SHARED	492215	492400	.	.	.	Notes=Lenght185	AL732656,492215,492400;AE009948,492215,492400;CP000114,492215,492400;CP003810,492215,492400;HF952104,492215,492400;HF952106,492215,492400;HF952105,492215,492400;HG939456,492215,492400;CP007631,492215,492400;CP007632,492215,492400;CP006910,492215,492400;CP007572,492215,492400;CP007571,492215,492400;CP007570,492215,492400;CP011325,492215,492400;CP011326,492215,492400;CP011327,492215,492400;CP011329…
CP010867	Mauve	SHARED	492401	492494	.	.	.	Notes=Lenght93	AL732656,492401,492494;AE009948,492401,492494;CP000114,492401,492494;CP003810,492401,492494;HF952104,492401,492494;HF952106,492401,492494;HF952105,492401,492494;CP007482,492401,492494;CP007565,492401,492494;HG939456,492401,492494;CP007631,492401,492494;CP007632,492401,492494;CP006910,492401,492494;CP007572,492401,492494;CP007571,492401,492494;CP007570,492401,492494;FO393392,492401,492494;CP011325…
CP010867	Mauve	SHARED	508059	508105	.	.	.	Notes=Lenght46	AL732656,508059,508105;AE009948,508059,508105;CP000114,508059,508105;CP003810,508059,508105;CP003919,508059,508105;HF952104,508059,508105;HF952106,508059,508105;HF952105,508059,508105;CP007482,508059,508105;CP007565,508059,508105;CP007631,508059,508105;CP007632,508059,508105;CP006910,508059,508105;FO393392,508059,508105;CP011325,508059,508105;CP011326,508059,508105;CP011327,508059,508105;CP011328…
CP010867	Mauve	SHARED	508858	509046	.	.	.	Notes=Lenght188	AL732656,508858,509046;AE009948,508858,509046;CP000114,508858,509046;CP003810,508858,509046;HF952104,508858,509046;HF952106,508858,509046;HF952105,508858,509046;HG939456,508858,509046;CP007631,508858,509046;CP007632,508858,509046;CP006910,508858,509046;CP007572,508858,509046;CP007571,508858,509046;CP007570,508858,509046;CP011325,508858,509046;CP011326,508858,509046;CP011327,508858,509046;CP011329…
CP010867	Mauve	SHARED	525514	525594	.	.	.	Notes=Lenght80	AE009948,525514,525594;CP000114,525514,525594;CP003810,525514,525594;CP003919,525514,525594;HF952104,525514,525594;HF952106,525514,525594;HF952105,525514,525594;CP007482,525514,525594;CP007565,525514,525594;HG939456,525514,525594;CP007631,525514,525594;CP007632,525514,525594;CP006910,525514,525594;FO393392,525514,525594;CP011325,525514,525594;CP011326,525514,525594;CP011327,525514,525594;CP011328…
CP010867	Mauve	SHARED	527051	527089	.	.	.	Notes=Lenght38	AL732656,527051,527089;AE009948,527051,527089;CP000114,527051,527089;CP003810,527051,527089;HF952104,527051,527089;HF952106,527051,527089;HF952105,527051,527089;CP007482,527051,527089;CP007565,527051,527089;HG939456,527051,527089;CP007631,527051,527089;CP007632,527051,527089;CP006910,527051,527089;CP007572,527051,527089;CP007571,527051,527089;CP007570,527051,527089;FO393392,527051,527089;CP011325…
CP010867	Mauve	SHARED	530545	530585	.	.	.	Notes=Lenght40	AL732656,530545,530585;AE009948,530545,530585;CP000114,530545,530585;CP003810,530545,530585;HF952104,530545,530585;HF952106,530545,530585;HF952105,530545,530585;CP007482,530545,530585;CP007565,530545,530585;HG939456,530545,530585;CP007631,530545,530585;CP007632,530545,530585;CP006910,530545,530585;CP007572,530545,530585;CP007571,530545,530585;CP007570,530545,530585;FO393392,530545,530585;CP011325…
CP010867	Mauve	SHARED	530586	530647	.	.	.	Notes=Lenght61	AL732656,530586,530647;AE009948,530586,530647;CP000114,530586,530647;CP003810,530586,530647;HF952104,530586,530647;HF952106,530586,530647;HF952105,530586,530647;HG939456,530586,530647;CP007631,530586,530647;CP007632,530586,530647;CP006910,530586,530647;CP007572,530586,530647;CP007571,530586,530647;CP007570,530586,530647;CP011325,530586,530647;CP011326,530586,530647;CP011327,530586,530647;CP011329…
CP010867	Mauve	SHARED	534352	534407	.	.	.	Notes=Lenght55	AE009948,534352,534407;CP000114,534352,534407;CP003810,534352,534407;CP003919,534352,534407;HF952104,534352,534407;HF952106,534352,534407;HF952105,534352,534407;CP007482,534352,534407;CP007565,534352,534407;HG939456,534352,534407;CP007631,534352,534407;CP007632,534352,534407;CP006910,534352,534407;FO393392,534352,534407;CP011325,534352,534407;CP011326,534352,534407;CP011327,534352,534407;CP011328…
CP010867	Mauve	SHARED	536481	536523	.	.	.	Notes=Lenght42	AL732656,536481,536523;AE009948,536481,536523;CP000114,536481,536523;CP003810,536481,536523;HF952104,536481,536523;HF952106,536481,536523;HF952105,536481,536523;HG939456,536481,536523;CP007631,536481,536523;CP007632,536481,536523;CP006910,536481,536523;CP007572,536481,536523;CP007571,536481,536523;CP007570,536481,536523;CP011325,536481,536523;CP011326,536481,536523;CP011327,536481,536523;CP011329…
CP010867	Mauve	SHARED	558805	558834	.	.	.	Notes=Lenght29	AL732656,558805,558834;AE009948,558805,558834;CP000114,558805,558834;CP003810,558805,558834;CP003919,558805,558834;HF952104,558805,558834;HF952106,558805,558834;HF952105,558805,558834;HG939456,558805,558834;CP007631,558805,558834;CP007632,558805,558834;CP006910,558805,558834;CP007572,558805,558834;CP007571,558805,558834;CP007570,558805,558834;CP011325,558805,558834;CP011326,558805,558834;CP011327…
CP010867	Mauve	SHARED	565204	565220	.	.	.	Notes=Lenght16	AE009948,565204,565220;HF952104,565204,565220;CP007631,565204,565220;CP007632,565204,565220;CP006910,565204,565220;CP007572,565204,565220;CP007571,565204,565220;CP007570,565204,565220;CP013202,565204,565220;
CP010867	Mauve	SHARED	565221	572330	.	.	.	Notes=Lenght7109	AL732656,565221,572330;AE009948,565221,572330;CP000114,565221,572330;CP003810,565221,572330;HF952104,565221,572330;HG939456,565221,572330;CP007631,565221,572330;CP007632,565221,572330;CP006910,565221,572330;CP007572,565221,572330;CP007571,565221,572330;CP007570,565221,572330;CP011325,565221,572330;CP011326,565221,572330;CP011327,565221,572330;CP011329,565221,572330;CP012419,565221,572330;CP013202…
CP010867	Mauve	SHARED	572331	572354	.	.	.	Notes=Lenght23	AL732656,572331,572354;AE009948,572331,572354;CP000114,572331,572354;CP003810,572331,572354;HF952104,572331,572354;CP007631,572331,572354;CP007572,572331,572354;CP007571,572331,572354;CP007570,572331,572354;CP011325,572331,572354;CP011326,572331,572354;CP011327,572331,572354;CP011329,572331,572354;CP012419,572331,572354;CP013202,572331,572354;
CP010867	Mauve	SHARED	572355	574913	.	.	.	Notes=Lenght2558	AL732656,572355,574913;AE009948,572355,574913;CP000114,572355,574913;CP003810,572355,574913;HF952104,572355,574913;HG939456,572355,574913;CP007631,572355,574913;CP007632,572355,574913;CP006910,572355,574913;CP007572,572355,574913;CP007571,572355,574913;CP007570,572355,574913;CP011325,572355,574913;CP011326,572355,574913;CP011327,572355,574913;CP011329,572355,574913;CP012419,572355,574913;CP013202…
CP010867	Mauve	SHARED	574914	575296	.	.	.	Notes=Lenght382	AL732656,574914,575296;AE009948,574914,575296;CP000114,574914,575296;CP003810,574914,575296;HF952104,574914,575296;HG939456,574914,575296;CP007631,574914,575296;CP007632,574914,575296;CP006910,574914,575296;CP007572,574914,575296;CP007571,574914,575296;CP007570,574914,575296;CP011325,574914,575296;CP011326,574914,575296;CP011327,574914,575296;CP011329,574914,575296;CP012419,574914,575296;CP013202…
CP010867	Mauve	SHARED	575386	575398	.	.	.	Notes=Lenght12	AE009948,575386,575398;CP000114,575386,575398;CP003810,575386,575398;CP003919,575386,575398;HF952104,575386,575398;HF952106,575386,575398;HF952105,575386,575398;CP007482,575386,575398;CP007565,575386,575398;HG939456,575386,575398;CP007631,575386,575398;CP007632,575386,575398;CP006910,575386,575398;CP007572,575386,575398;CP007571,575386,575398;CP007570,575386,575398;FO393392,575386,575398;CP011325…
CP010867	Mauve	SHARED	575399	575519	.	.	.	Notes=Lenght120	AE009948,575399,575519;CP000114,575399,575519;CP003810,575399,575519;CP003919,575399,575519;HF952104,575399,575519;HF952106,575399,575519;HF952105,575399,575519;CP007482,575399,575519;CP007565,575399,575519;HG939456,575399,575519;CP007631,575399,575519;CP007632,575399,575519;CP006910,575399,575519;FO393392,575399,575519;CP011325,575399,575519;CP011326,575399,575519;CP011327,575399,575519;CP011328…
CP010867	Mauve	SHARED	584593	584718	.	.	.	Notes=Lenght125	AL732656,584593,584718;AE009948,584593,584718;CP000114,584593,584718;CP003810,584593,584718;CP003919,584593,584718;HF952104,584593,584718;HF952106,584593,584718;HF952105,584593,584718;HG939456,584593,584718;CP007631,584593,584718;CP007632,584593,584718;CP006910,584593,584718;CP007572,584593,584718;CP007571,584593,584718;CP007570,584593,584718;CP011325,584593,584718;CP011326,584593,584718;CP011327…
CP010867	Mauve	SHARED	584721	584808	.	.	.	Notes=Lenght87	AL732656,584721,584808;AE009948,584721,584808;CP000114,584721,584808;CP003810,584721,584808;HF952104,584721,584808;HF952105,584721,584808;HG939456,584721,584808;CP007631,584721,584808;CP007632,584721,584808;CP006910,584721,584808;CP007572,584721,584808;CP007571,584721,584808;CP007570,584721,584808;CP011325,584721,584808;CP011326,584721,584808;CP011327,584721,584808;CP011329,584721,584808;CP010319…
CP010867	Mauve	SHARED	590514	590575	.	.	.	Notes=Lenght61	CP000114,590514,590575;CP003810,590514,590575;HF952104,590514,590575;CP007631,590514,590575;CP011325,590514,590575;CP011326,590514,590575;CP011327,590514,590575;CP011329,590514,590575;CP012419,590514,590575;CP013202,590514,590575;
CP010867	Mauve	SHARED	590576	591041	.	.	.	Notes=Lenght465	CP000114,590576,591041;CP003810,590576,591041;HF952104,590576,591041;CP007631,590576,591041;CP011325,590576,591041;CP011326,590576,591041;CP011327,590576,591041;CP011329,590576,591041;CP013202,590576,591041;
CP010867	Mauve	SHARED	591042	591092	.	.	.	Notes=Lenght50	CP000114,591042,591092;CP003810,591042,591092;HF952104,591042,591092;CP007631,591042,591092;CP011325,591042,591092;CP011326,591042,591092;CP011327,591042,591092;CP011329,591042,591092;CP012419,591042,591092;CP013202,591042,591092;
CP010867	Mauve	SHARED	591093	591114	.	.	.	Notes=Lenght21	CP000114,591093,591114;CP003810,591093,591114;HF952104,591093,591114;CP007631,591093,591114;CP011325,591093,591114;CP011326,591093,591114;CP011327,591093,591114;CP012419,591093,591114;CP013202,591093,591114;
CP010867	Mauve	SHARED	591115	591594	.	.	.	Notes=Lenght479	CP000114,591115,591594;CP003810,591115,591594;HF952104,591115,591594;CP007631,591115,591594;CP011325,591115,591594;CP011326,591115,591594;CP011327,591115,591594;CP011329,591115,591594;CP012419,591115,591594;CP013202,591115,591594;
CP010867	Mauve	SHARED	591597	598030	.	.	.	Notes=Lenght6433	AE009948,591597,598030;HF952104,591597,598030;CP007631,591597,598030;CP011329,591597,598030;CP013202,591597,598030;
CP010867	Mauve	SHARED	598031	598821	.	.	.	Notes=Lenght790	AE009948,598031,598821;HF952104,598031,598821;HF952106,598031,598821;CP007631,598031,598821;CP011329,598031,598821;CP013202,598031,598821;
CP010867	Mauve	SHARED	598822	598902	.	.	.	Notes=Lenght80	AE009948,598822,598902;HF952104,598822,598902;HF952106,598822,598902;HF952105,598822,598902;CP007631,598822,598902;CP011329,598822,598902;CP013202,598822,598902;
CP010867	Mauve	SHARED	598903	600794	.	.	.	Notes=Lenght1891	AE009948,598903,600794;HF952104,598903,600794;HF952106,598903,600794;HF952105,598903,600794;CP007631,598903,600794;CP011329,598903,600794;CP013202,598903,600794;
CP010867	Mauve	SHARED	600795	601925	.	.	.	Notes=Lenght1130	AE009948,600795,601925;HF952104,600795,601925;HF952106,600795,601925;HG939456,600795,601925;CP007631,600795,601925;CP011329,600795,601925;CP013202,600795,601925;
CP010867	Mauve	SHARED	601926	601980	.	.	.	Notes=Lenght54	AE009948,601926,601980;HF952104,601926,601980;HF952106,601926,601980;CP007631,601926,601980;CP011329,601926,601980;CP013202,601926,601980;
CP010867	Mauve	SHARED	601981	602723	.	.	.	Notes=Lenght742	AE009948,601981,602723;HF952104,601981,602723;HF952106,601981,602723;HG939456,601981,602723;CP007631,601981,602723;CP011329,601981,602723;CP013202,601981,602723;
CP010867	Mauve	SHARED	602724	603624	.	.	.	Notes=Lenght900	AE009948,602724,603624;HF952104,602724,603624;CP007631,602724,603624;CP011329,602724,603624;CP013202,602724,603624;
CP010867	Mauve	SHARED	603625	603772	.	.	.	Notes=Lenght147	AE009948,603625,603772;HF952104,603625,603772;HF952106,603625,603772;CP007631,603625,603772;CP011329,603625,603772;CP013202,603625,603772;
CP010867	Mauve	SHARED	603775	604026	.	.	.	Notes=Lenght251	AE009948,603775,604026;HF952104,603775,604026;HF952106,603775,604026;HF952105,603775,604026;HG939456,603775,604026;CP007631,603775,604026;CP011329,603775,604026;CP013202,603775,604026;
CP010867	Mauve	SHARED	604027	604134	.	.	.	Notes=Lenght107	AE009948,604027,604134;HF952104,604027,604134;HF952106,604027,604134;HG939456,604027,604134;CP007631,604027,604134;CP011329,604027,604134;CP013202,604027,604134;
CP010867	Mauve	SHARED	604135	604669	.	.	.	Notes=Lenght534	AE009948,604135,604669;HF952104,604135,604669;HF952106,604135,604669;CP007631,604135,604669;CP011329,604135,604669;CP013202,604135,604669;
CP010867	Mauve	SHARED	604670	605173	.	.	.	Notes=Lenght503	AE009948,604670,605173;HF952104,604670,605173;CP007631,604670,605173;CP011329,604670,605173;CP013202,604670,605173;
CP010867	Mauve	SHARED	605174	605719	.	.	.	Notes=Lenght545	AE009948,605174,605719;HF952104,605174,605719;HF952106,605174,605719;CP007631,605174,605719;CP011329,605174,605719;CP013202,605174,605719;
CP010867	Mauve	SHARED	605720	608630	.	.	.	Notes=Lenght2910	AE009948,605720,608630;HF952104,605720,608630;CP007631,605720,608630;CP011329,605720,608630;CP013202,605720,608630;
CP010867	Mauve	SHARED	608631	608644	.	.	.	Notes=Lenght13	AE009948,608631,608644;HF952104,608631,608644;HF952106,608631,608644;CP007631,608631,608644;CP011329,608631,608644;CP013202,608631,608644;
CP010867	Mauve	SHARED	608645	609285	.	.	.	Notes=Lenght640	AE009948,608645,609285;HF952104,608645,609285;HF952106,608645,609285;HG939456,608645,609285;CP007631,608645,609285;CP011329,608645,609285;CP013202,608645,609285;
CP010867	Mauve	SHARED	609286	609631	.	.	.	Notes=Lenght345	AE009948,609286,609631;HF952104,609286,609631;HF952106,609286,609631;CP007631,609286,609631;CP011329,609286,609631;CP013202,609286,609631;
CP010867	Mauve	SHARED	609640	609695	.	.	.	Notes=Lenght55	CP000114,609640,609695;CP003810,609640,609695;HF952104,609640,609695;CP007631,609640,609695;CP011325,609640,609695;CP011326,609640,609695;CP011327,609640,609695;CP011329,609640,609695;CP012419,609640,609695;CP013202,609640,609695;
CP010867	Mauve	SHARED	609696	609789	.	.	.	Notes=Lenght93	CP000114,609696,609789;CP003810,609696,609789;HF952104,609696,609789;CP007631,609696,609789;CP011325,609696,609789;CP011326,609696,609789;CP011327,609696,609789;CP011329,609696,609789;CP013202,609696,609789;
CP010867	Mauve	SHARED	609790	609860	.	.	.	Notes=Lenght70	CP000114,609790,609860;CP003810,609790,609860;HF952104,609790,609860;CP007631,609790,609860;CP011325,609790,609860;CP011326,609790,609860;CP011327,609790,609860;CP013202,609790,609860;
CP010867	Mauve	SHARED	609861	610922	.	.	.	Notes=Lenght1061	CP000114,609861,610922;CP003810,609861,610922;HF952104,609861,610922;CP007631,609861,610922;CP011325,609861,610922;CP011326,609861,610922;CP011327,609861,610922;CP011329,609861,610922;CP012419,609861,610922;CP013202,609861,610922;
CP010867	Mauve	SHARED	610923	610972	.	.	.	Notes=Lenght49	CP000114,610923,610972;CP003810,610923,610972;HF952104,610923,610972;CP007631,610923,610972;CP011325,610923,610972;CP011326,610923,610972;CP011327,610923,610972;CP011329,610923,610972;CP013202,610923,610972;
CP010867	Mauve	SHARED	610973	611246	.	.	.	Notes=Lenght273	HF952104,610973,611246;CP007631,610973,611246;CP011329,610973,611246;CP013202,610973,611246;
CP010867	Mauve	SHARED	611247	611363	.	.	.	Notes=Lenght116	CP000114,611247,611363;CP003810,611247,611363;HF952104,611247,611363;CP007631,611247,611363;CP011325,611247,611363;CP011326,611247,611363;CP011327,611247,611363;CP011329,611247,611363;CP013202,611247,611363;
CP010867	Mauve	SHARED	611364	611516	.	.	.	Notes=Lenght152	HF952104,611364,611516;CP007631,611364,611516;CP011329,611364,611516;CP013202,611364,611516;
CP010867	Mauve	SHARED	611517	611678	.	.	.	Notes=Lenght161	CP000114,611517,611678;CP003810,611517,611678;HF952104,611517,611678;CP007631,611517,611678;CP011325,611517,611678;CP011326,611517,611678;CP011327,611517,611678;CP011329,611517,611678;CP013202,611517,611678;
CP010867	Mauve	SHARED	611679	614043	.	.	.	Notes=Lenght2364	HF952104,611679,614043;CP007631,611679,614043;CP011329,611679,614043;CP013202,611679,614043;
CP010867	Mauve	SHARED	614044	614094	.	.	.	Notes=Lenght50	HF952104,614044,614094;CP007631,614044,614094;CP013202,614044,614094;
CP010867	Mauve	SHARED	614095	614301	.	.	.	Notes=Lenght206	HF952104,614095,614301;CP007631,614095,614301;CP011329,614095,614301;CP013202,614095,614301;
CP010867	Mauve	SHARED	614302	614327	.	.	.	Notes=Lenght25	HF952104,614302,614327;CP007631,614302,614327;CP011329,614302,614327;CP013202,614302,614327;
CP010867	Mauve	SHARED	615513	615894	.	.	.	Notes=Lenght381	HF952104,615513,615894;CP007631,615513,615894;CP011329,615513,615894;CP013202,615513,615894;
CP010867	Mauve	SHARED	615895	616134	.	.	.	Notes=Lenght239	CP000114,615895,616134;CP003810,615895,616134;HF952104,615895,616134;CP007631,615895,616134;CP011325,615895,616134;CP011326,615895,616134;CP011327,615895,616134;CP011329,615895,616134;CP013202,615895,616134;
CP010867	Mauve	SHARED	616135	616179	.	.	.	Notes=Lenght44	HF952104,616135,616179;CP007631,616135,616179;CP013202,616135,616179;
CP010867	Mauve	SHARED	616180	616390	.	.	.	Notes=Lenght210	CP000114,616180,616390;CP003810,616180,616390;HF952104,616180,616390;CP007631,616180,616390;CP011325,616180,616390;CP011326,616180,616390;CP011327,616180,616390;CP011329,616180,616390;CP013202,616180,616390;
CP010867	Mauve	SHARED	616391	617257	.	.	.	Notes=Lenght866	HF952104,616391,617257;CP007631,616391,617257;CP013202,616391,617257;
CP010867	Mauve	SHARED	617258	619568	.	.	.	Notes=Lenght2310	CP000114,617258,619568;CP003810,617258,619568;HF952104,617258,619568;CP007631,617258,619568;CP011325,617258,619568;CP011326,617258,619568;CP011327,617258,619568;CP011329,617258,619568;CP013202,617258,619568;
CP010867	Mauve	SHARED	619579	619610	.	.	.	Notes=Lenght31	CP013202,619579,619610;
CP010867	Mauve	SHARED	619611	621288	.	.	.	Notes=Lenght1677	CP000114,619611,621288;CP003810,619611,621288;HF952104,619611,621288;CP007631,619611,621288;CP011325,619611,621288;CP011326,619611,621288;CP011327,619611,621288;CP011329,619611,621288;CP013202,619611,621288;
CP010867	Mauve	SHARED	621289	621621	.	.	.	Notes=Lenght332	AE009948,621289,621621;CP000114,621289,621621;CP003810,621289,621621;HF952104,621289,621621;CP007631,621289,621621;CP011325,621289,621621;CP011326,621289,621621;CP011327,621289,621621;CP011329,621289,621621;CP013202,621289,621621;
CP010867	Mauve	SHARED	621622	621817	.	.	.	Notes=Lenght195	CP000114,621622,621817;CP003810,621622,621817;HF952104,621622,621817;CP007631,621622,621817;CP011325,621622,621817;CP011326,621622,621817;CP011327,621622,621817;CP011329,621622,621817;CP013202,621622,621817;
CP010867	Mauve	SHARED	621818	621833	.	.	.	Notes=Lenght15	HF952104,621818,621833;CP007631,621818,621833;CP011325,621818,621833;CP011326,621818,621833;CP011327,621818,621833;CP011329,621818,621833;CP013202,621818,621833;
CP010867	Mauve	SHARED	621834	622394	.	.	.	Notes=Lenght560	CP000114,621834,622394;CP003810,621834,622394;HF952104,621834,622394;CP007631,621834,622394;CP011325,621834,622394;CP011326,621834,622394;CP011327,621834,622394;CP011329,621834,622394;CP013202,621834,622394;
CP010867	Mauve	SHARED	622395	622823	.	.	.	Notes=Lenght428	AE009948,622395,622823;CP000114,622395,622823;CP003810,622395,622823;HF952104,622395,622823;CP007631,622395,622823;CP011325,622395,622823;CP011326,622395,622823;CP011327,622395,622823;CP011329,622395,622823;CP013202,622395,622823;
CP010867	Mauve	SHARED	622824	624568	.	.	.	Notes=Lenght1744	CP000114,622824,624568;CP003810,622824,624568;HF952104,622824,624568;CP007631,622824,624568;CP011325,622824,624568;CP011326,622824,624568;CP011327,622824,624568;CP011329,622824,624568;CP013202,622824,624568;
CP010867	Mauve	SHARED	624569	624806	.	.	.	Notes=Lenght237	HF952104,624569,624806;CP007631,624569,624806;CP011325,624569,624806;CP011326,624569,624806;CP011327,624569,624806;CP011329,624569,624806;CP013202,624569,624806;
CP010867	Mauve	SHARED	624807	627497	.	.	.	Notes=Lenght2690	CP000114,624807,627497;CP003810,624807,627497;HF952104,624807,627497;CP007631,624807,627497;CP011325,624807,627497;CP011326,624807,627497;CP011327,624807,627497;CP011329,624807,627497;CP013202,624807,627497;
CP010867	Mauve	SHARED	627498	627642	.	.	.	Notes=Lenght144	HF952104,627498,627642;CP013202,627498,627642;
CP010867	Mauve	SHARED	627643	629452	.	.	.	Notes=Lenght1809	CP000114,627643,629452;CP003810,627643,629452;HF952104,627643,629452;CP007631,627643,629452;CP011325,627643,629452;CP011326,627643,629452;CP011327,627643,629452;CP011329,627643,629452;CP013202,627643,629452;
CP010867	Mauve	SHARED	629453	629642	.	.	.	Notes=Lenght189	AE009948,629453,629642;CP000114,629453,629642;CP003810,629453,629642;HF952104,629453,629642;CP007631,629453,629642;CP011325,629453,629642;CP011326,629453,629642;CP011327,629453,629642;CP011329,629453,629642;CP013202,629453,629642;
CP010867	Mauve	SHARED	629643	637867	.	.	.	Notes=Lenght8224	CP000114,629643,637867;CP003810,629643,637867;HF952104,629643,637867;CP007631,629643,637867;CP011325,629643,637867;CP011326,629643,637867;CP011327,629643,637867;CP011329,629643,637867;CP013202,629643,637867;
CP010867	Mauve	SHARED	637868	638063	.	.	.	Notes=Lenght195	HF952104,637868,638063;CP011329,637868,638063;CP013202,637868,638063;
CP010867	Mauve	SHARED	638064	638208	.	.	.	Notes=Lenght144	CP000114,638064,638208;CP003810,638064,638208;HF952104,638064,638208;CP007631,638064,638208;CP011325,638064,638208;CP011326,638064,638208;CP011327,638064,638208;CP011329,638064,638208;CP013202,638064,638208;
CP010867	Mauve	SHARED	638209	638929	.	.	.	Notes=Lenght720	HF952104,638209,638929;CP011329,638209,638929;CP013202,638209,638929;
CP010867	Mauve	SHARED	638930	646986	.	.	.	Notes=Lenght8056	CP000114,638930,646986;CP003810,638930,646986;HF952104,638930,646986;CP007631,638930,646986;CP011325,638930,646986;CP011326,638930,646986;CP011327,638930,646986;CP011329,638930,646986;CP013202,638930,646986;
CP010867	Mauve	SHARED	646987	648173	.	.	.	Notes=Lenght1186	HF952104,646987,648173;CP007631,646987,648173;CP011329,646987,648173;CP013202,646987,648173;
CP010867	Mauve	SHARED	648174	649808	.	.	.	Notes=Lenght1634	CP000114,648174,649808;CP003810,648174,649808;HF952104,648174,649808;CP007631,648174,649808;CP011325,648174,649808;CP011326,648174,649808;CP011327,648174,649808;CP011329,648174,649808;CP013202,648174,649808;
CP010867	Mauve	SHARED	649809	655421	.	.	.	Notes=Lenght5612	HF952104,649809,655421;CP007631,649809,655421;CP011329,649809,655421;CP013202,649809,655421;
CP010867	Mauve	SHARED	655422	658310	.	.	.	Notes=Lenght2888	HF952104,655422,658310;CP007631,655422,658310;CP011329,655422,658310;CP013202,655422,658310;
CP010867	Mauve	SHARED	658311	660646	.	.	.	Notes=Lenght2335	HF952104,658311,660646;CP007631,658311,660646;CP013202,658311,660646;
CP010867	Mauve	SHARED	660647	660732	.	.	.	Notes=Lenght85	HF952104,660647,660732;CP007631,660647,660732;CP011329,660647,660732;CP013202,660647,660732;
CP010867	Mauve	SHARED	660733	662355	.	.	.	Notes=Lenght1622	AE009948,660733,662355;HF952104,660733,662355;CP007631,660733,662355;CP011329,660733,662355;CP013202,660733,662355;
CP010867	Mauve	SHARED	662356	662792	.	.	.	Notes=Lenght436	AE009948,662356,662792;HF952104,662356,662792;HG939456,662356,662792;CP007631,662356,662792;CP011329,662356,662792;CP013202,662356,662792;
CP010867	Mauve	SHARED	662793	663556	.	.	.	Notes=Lenght763	AE009948,662793,663556;CP000114,662793,663556;HF952104,662793,663556;HG939456,662793,663556;CP007631,662793,663556;CP011329,662793,663556;CP013202,662793,663556;
CP010867	Mauve	SHARED	663557	663615	.	.	.	Notes=Lenght58	AE009948,663557,663615;CP000114,663557,663615;HF952104,663557,663615;CP007631,663557,663615;CP011329,663557,663615;CP013202,663557,663615;
CP010867	Mauve	SHARED	663616	663892	.	.	.	Notes=Lenght276	AE009948,663616,663892;CP000114,663616,663892;HF952104,663616,663892;CP007631,663616,663892;CP007571,663616,663892;CP007570,663616,663892;CP011329,663616,663892;CP013202,663616,663892;
CP010867	Mauve	SHARED	663893	663951	.	.	.	Notes=Lenght58	AE009948,663893,663951;CP000114,663893,663951;HF952104,663893,663951;CP007631,663893,663951;CP011329,663893,663951;CP013202,663893,663951;
CP010867	Mauve	SHARED	663952	664231	.	.	.	Notes=Lenght279	AE009948,663952,664231;CP000114,663952,664231;HF952104,663952,664231;CP007631,663952,664231;CP011329,663952,664231;CP012419,663952,664231;CP013202,663952,664231;
CP010867	Mauve	SHARED	664232	664955	.	.	.	Notes=Lenght723	AE009948,664232,664955;CP000114,664232,664955;HF952104,664232,664955;HG939456,664232,664955;CP007631,664232,664955;CP011329,664232,664955;CP012419,664232,664955;CP013202,664232,664955;
CP010867	Mauve	SHARED	664956	665143	.	.	.	Notes=Lenght187	AE009948,664956,665143;CP000114,664956,665143;HF952104,664956,665143;HG939456,664956,665143;CP007631,664956,665143;CP007571,664956,665143;CP007570,664956,665143;CP011329,664956,665143;CP012419,664956,665143;CP013202,664956,665143;
CP010867	Mauve	SHARED	665144	668890	.	.	.	Notes=Lenght3746	AE009948,665144,668890;CP000114,665144,668890;HF952104,665144,668890;HG939456,665144,668890;CP007631,665144,668890;CP011329,665144,668890;CP012419,665144,668890;CP013202,665144,668890;
CP010867	Mauve	SHARED	668891	669492	.	.	.	Notes=Lenght601	AE009948,668891,669492;CP000114,668891,669492;HF952104,668891,669492;CP007631,668891,669492;CP011329,668891,669492;CP012419,668891,669492;CP013202,668891,669492;
CP010867	Mauve	SHARED	669493	669547	.	.	.	Notes=Lenght54	AE009948,669493,669547;CP000114,669493,669547;HF952104,669493,669547;CP007631,669493,669547;CP011329,669493,669547;CP010319,669493,669547;CP012419,669493,669547;CP013202,669493,669547;
CP010867	Mauve	SHARED	669548	670593	.	.	.	Notes=Lenght1045	AE009948,669548,670593;CP000114,669548,670593;HF952104,669548,670593;CP007631,669548,670593;CP011329,669548,670593;CP012419,669548,670593;CP013202,669548,670593;
CP010867	Mauve	SHARED	670594	670798	.	.	.	Notes=Lenght204	AL732656,670594,670798;AE009948,670594,670798;CP000114,670594,670798;HF952104,670594,670798;CP007631,670594,670798;CP011329,670594,670798;CP012419,670594,670798;CP013202,670594,670798;
CP010867	Mauve	SHARED	670799	672318	.	.	.	Notes=Lenght1519	AE009948,670799,672318;CP000114,670799,672318;HF952104,670799,672318;CP007631,670799,672318;CP011329,670799,672318;CP012419,670799,672318;CP013202,670799,672318;
CP010867	Mauve	SHARED	672319	674965	.	.	.	Notes=Lenght2646	AE009948,672319,674965;CP000114,672319,674965;HF952104,672319,674965;HG939456,672319,674965;CP007631,672319,674965;CP011329,672319,674965;CP012419,672319,674965;CP013202,672319,674965;
CP010867	Mauve	SHARED	674966	675259	.	.	.	Notes=Lenght293	AE009948,674966,675259;CP000114,674966,675259;HF952104,674966,675259;HG939456,674966,675259;CP007631,674966,675259;CP006910,674966,675259;CP011329,674966,675259;CP012419,674966,675259;CP013202,674966,675259;
CP010867	Mauve	SHARED	675260	676812	.	.	.	Notes=Lenght1552	AE009948,675260,676812;CP000114,675260,676812;HF952104,675260,676812;HG939456,675260,676812;CP007631,675260,676812;CP011329,675260,676812;CP012419,675260,676812;CP013202,675260,676812;
CP010867	Mauve	SHARED	676813	676935	.	.	.	Notes=Lenght122	AE009948,676813,676935;CP000114,676813,676935;CP003810,676813,676935;HF952104,676813,676935;HG939456,676813,676935;CP007631,676813,676935;CP007632,676813,676935;CP011325,676813,676935;CP011326,676813,676935;CP011327,676813,676935;CP011329,676813,676935;CP012419,676813,676935;CP013202,676813,676935;
CP010867	Mauve	SHARED	676936	677370	.	.	.	Notes=Lenght434	AL732656,676936,677370;AE009948,676936,677370;CP000114,676936,677370;CP003810,676936,677370;HF952104,676936,677370;HG939456,676936,677370;CP007631,676936,677370;CP007632,676936,677370;CP007572,676936,677370;CP007571,676936,677370;CP007570,676936,677370;CP011325,676936,677370;CP011326,676936,677370;CP011327,676936,677370;CP011329,676936,677370;CP012419,676936,677370;CP013202,676936,677370;
CP010867	Mauve	SHARED	677371	677500	.	.	.	Notes=Lenght129	AL732656,677371,677500;AE009948,677371,677500;CP000114,677371,677500;CP003810,677371,677500;CP003919,677371,677500;HF952104,677371,677500;CP007482,677371,677500;CP007565,677371,677500;HG939456,677371,677500;CP007631,677371,677500;CP007632,677371,677500;CP007572,677371,677500;CP007571,677371,677500;CP007570,677371,677500;FO393392,677371,677500;CP011325,677371,677500;CP011326,677371,677500;CP011327…
CP010867	Mauve	SHARED	677501	677554	.	.	.	Notes=Lenght53	AL732656,677501,677554;AE009948,677501,677554;CP000114,677501,677554;CP003810,677501,677554;CP003919,677501,677554;HF952104,677501,677554;CP007482,677501,677554;CP007565,677501,677554;HG939456,677501,677554;CP007631,677501,677554;CP007632,677501,677554;CP007572,677501,677554;CP007571,677501,677554;CP007570,677501,677554;FO393392,677501,677554;CP011325,677501,677554;CP011326,677501,677554;CP011327…
CP010867	Mauve	SHARED	677558	677636	.	.	.	Notes=Lenght78	AL732656,677558,677636;AE009948,677558,677636;CP000114,677558,677636;CP003810,677558,677636;HF952104,677558,677636;CP007482,677558,677636;CP007565,677558,677636;HG939456,677558,677636;CP007631,677558,677636;CP007632,677558,677636;CP006910,677558,677636;CP007572,677558,677636;CP007571,677558,677636;CP007570,677558,677636;FO393392,677558,677636;CP011325,677558,677636;CP011326,677558,677636;CP011327…
CP010867	Mauve	SHARED	677637	677819	.	.	.	Notes=Lenght182	AL732656,677637,677819;AE009948,677637,677819;CP000114,677637,677819;CP003810,677637,677819;CP003919,677637,677819;HF952104,677637,677819;CP007482,677637,677819;CP007565,677637,677819;HG939456,677637,677819;CP007631,677637,677819;CP007632,677637,677819;CP006910,677637,677819;CP007572,677637,677819;CP007571,677637,677819;CP007570,677637,677819;FO393392,677637,677819;CP011325,677637,677819;CP011326…
CP010867	Mauve	SHARED	677820	677934	.	.	.	Notes=Lenght114	AL732656,677820,677934;AE009948,677820,677934;CP000114,677820,677934;CP003810,677820,677934;HF952104,677820,677934;CP007482,677820,677934;CP007565,677820,677934;HG939456,677820,677934;CP007631,677820,677934;CP007632,677820,677934;CP006910,677820,677934;CP007572,677820,677934;CP007571,677820,677934;CP007570,677820,677934;FO393392,677820,677934;CP011325,677820,677934;CP011326,677820,677934;CP011327…
CP010867	Mauve	SHARED	677935	678962	.	.	.	Notes=Lenght1027	AL732656,677935,678962;AE009948,677935,678962;CP000114,677935,678962;CP003810,677935,678962;HF952104,677935,678962;HG939456,677935,678962;CP007631,677935,678962;CP007632,677935,678962;CP006910,677935,678962;CP007572,677935,678962;CP007571,677935,678962;CP007570,677935,678962;CP011325,677935,678962;CP011326,677935,678962;CP011327,677935,678962;CP011329,677935,678962;CP012419,677935,678962;CP013202…
CP010867	Mauve	SHARED	678963	678984	.	.	.	Notes=Lenght21	AE009948,678963,678984;CP000114,678963,678984;CP003810,678963,678984;HF952104,678963,678984;HG939456,678963,678984;CP007631,678963,678984;CP007632,678963,678984;CP011325,678963,678984;CP011326,678963,678984;CP011327,678963,678984;CP011329,678963,678984;CP012419,678963,678984;CP013202,678963,678984;
CP010867	Mauve	SHARED	678986	679656	.	.	.	Notes=Lenght670	AE009948,678986,679656;CP000114,678986,679656;CP003810,678986,679656;HF952104,678986,679656;HG939456,678986,679656;CP007631,678986,679656;CP007632,678986,679656;CP011325,678986,679656;CP011326,678986,679656;CP011327,678986,679656;CP011329,678986,679656;CP012419,678986,679656;CP013202,678986,679656;
CP010867	Mauve	SHARED	679658	680159	.	.	.	Notes=Lenght501	AE009948,679658,680159;CP000114,679658,680159;CP003810,679658,680159;HF952104,679658,680159;HG939456,679658,680159;CP007631,679658,680159;CP007632,679658,680159;CP011325,679658,680159;CP011326,679658,680159;CP011327,679658,680159;CP011329,679658,680159;CP012419,679658,680159;CP013202,679658,680159;
CP010867	Mauve	SHARED	680164	682785	.	.	.	Notes=Lenght2621	AE009948,680164,682785;CP000114,680164,682785;CP003810,680164,682785;HF952104,680164,682785;HG939456,680164,682785;CP007631,680164,682785;CP007632,680164,682785;CP011325,680164,682785;CP011326,680164,682785;CP011327,680164,682785;CP011329,680164,682785;CP012419,680164,682785;CP013202,680164,682785;
CP010867	Mauve	SHARED	682786	683904	.	.	.	Notes=Lenght1118	AE009948,682786,683904;CP000114,682786,683904;CP003810,682786,683904;HF952104,682786,683904;CP007631,682786,683904;CP011325,682786,683904;CP011326,682786,683904;CP011327,682786,683904;CP011329,682786,683904;CP012419,682786,683904;CP013202,682786,683904;
CP010867	Mauve	SHARED	683905	687026	.	.	.	Notes=Lenght3121	AL732656,683905,687026;AE009948,683905,687026;CP000114,683905,687026;CP003810,683905,687026;HF952104,683905,687026;HF952106,683905,687026;HF952105,683905,687026;HG939456,683905,687026;CP007631,683905,687026;CP007632,683905,687026;CP006910,683905,687026;CP007572,683905,687026;CP007571,683905,687026;CP007570,683905,687026;CP011325,683905,687026;CP011326,683905,687026;CP011327,683905,687026;CP011329…
CP010867	Mauve	SHARED	687027	687053	.	.	.	Notes=Lenght26	AL732656,687027,687053;AE009948,687027,687053;CP000114,687027,687053;CP003810,687027,687053;HF952104,687027,687053;CP007631,687027,687053;CP007572,687027,687053;CP007571,687027,687053;CP007570,687027,687053;CP011325,687027,687053;CP011326,687027,687053;CP011327,687027,687053;CP011329,687027,687053;CP012419,687027,687053;CP013202,687027,687053;
CP010867	Mauve	SHARED	687054	687253	.	.	.	Notes=Lenght199	AL732656,687054,687253;AE009948,687054,687253;CP000114,687054,687253;CP003810,687054,687253;HF952104,687054,687253;HF952106,687054,687253;HF952105,687054,687253;HG939456,687054,687253;CP007631,687054,687253;CP007632,687054,687253;CP006910,687054,687253;CP007572,687054,687253;CP007571,687054,687253;CP007570,687054,687253;CP011325,687054,687253;CP011326,687054,687253;CP011327,687054,687253;CP011329…
CP010867	Mauve	SHARED	687254	687326	.	.	.	Notes=Lenght72	AL732656,687254,687326;AE009948,687254,687326;CP000114,687254,687326;CP003810,687254,687326;HF952104,687254,687326;CP007631,687254,687326;CP007572,687254,687326;CP007571,687254,687326;CP007570,687254,687326;CP011325,687254,687326;CP011326,687254,687326;CP011327,687254,687326;CP011329,687254,687326;CP012419,687254,687326;CP013202,687254,687326;
CP010867	Mauve	SHARED	687327	687452	.	.	.	Notes=Lenght125	AL732656,687327,687452;AE009948,687327,687452;CP000114,687327,687452;CP003810,687327,687452;HF952104,687327,687452;HF952106,687327,687452;HF952105,687327,687452;HG939456,687327,687452;CP007631,687327,687452;CP007632,687327,687452;CP006910,687327,687452;CP007572,687327,687452;CP007571,687327,687452;CP007570,687327,687452;CP011325,687327,687452;CP011326,687327,687452;CP011327,687327,687452;CP011329…
CP010867	Mauve	SHARED	687453	687626	.	.	.	Notes=Lenght173	AL732656,687453,687626;AE009948,687453,687626;CP000114,687453,687626;CP003810,687453,687626;HF952104,687453,687626;CP007631,687453,687626;CP007572,687453,687626;CP007571,687453,687626;CP007570,687453,687626;CP011325,687453,687626;CP011326,687453,687626;CP011327,687453,687626;CP011329,687453,687626;CP012419,687453,687626;CP013202,687453,687626;
CP010867	Mauve	SHARED	687627	687752	.	.	.	Notes=Lenght125	AL732656,687627,687752;AE009948,687627,687752;CP000114,687627,687752;CP003810,687627,687752;HF952104,687627,687752;HF952106,687627,687752;HF952105,687627,687752;HG939456,687627,687752;CP007631,687627,687752;CP007632,687627,687752;CP006910,687627,687752;CP007572,687627,687752;CP007571,687627,687752;CP007570,687627,687752;CP011325,687627,687752;CP011326,687627,687752;CP011327,687627,687752;CP011329…
CP010867	Mauve	SHARED	687753	687826	.	.	.	Notes=Lenght73	AL732656,687753,687826;AE009948,687753,687826;CP000114,687753,687826;CP003810,687753,687826;HF952104,687753,687826;CP007631,687753,687826;CP007572,687753,687826;CP007571,687753,687826;CP007570,687753,687826;CP011325,687753,687826;CP011326,687753,687826;CP011327,687753,687826;CP011329,687753,687826;CP012419,687753,687826;CP013202,687753,687826;
CP010867	Mauve	SHARED	687827	688003	.	.	.	Notes=Lenght176	AL732656,687827,688003;AE009948,687827,688003;CP000114,687827,688003;CP003810,687827,688003;HF952104,687827,688003;HF952106,687827,688003;HF952105,687827,688003;HG939456,687827,688003;CP007631,687827,688003;CP007632,687827,688003;CP006910,687827,688003;CP007572,687827,688003;CP007571,687827,688003;CP007570,687827,688003;CP011325,687827,688003;CP011326,687827,688003;CP011327,687827,688003;CP011329…
CP010867	Mauve	SHARED	688004	688074	.	.	.	Notes=Lenght70	AL732656,688004,688074;AE009948,688004,688074;CP000114,688004,688074;CP003810,688004,688074;HF952104,688004,688074;CP007631,688004,688074;CP007572,688004,688074;CP007571,688004,688074;CP007570,688004,688074;CP011325,688004,688074;CP011326,688004,688074;CP011327,688004,688074;CP011329,688004,688074;CP012419,688004,688074;CP013202,688004,688074;
CP010867	Mauve	SHARED	688075	688276	.	.	.	Notes=Lenght201	AL732656,688075,688276;AE009948,688075,688276;CP000114,688075,688276;CP003810,688075,688276;HF952104,688075,688276;HF952106,688075,688276;HF952105,688075,688276;HG939456,688075,688276;CP007631,688075,688276;CP007632,688075,688276;CP006910,688075,688276;CP007572,688075,688276;CP007571,688075,688276;CP007570,688075,688276;CP011325,688075,688276;CP011326,688075,688276;CP011327,688075,688276;CP011329…
CP010867	Mauve	SHARED	688277	688301	.	.	.	Notes=Lenght24	AL732656,688277,688301;AE009948,688277,688301;CP000114,688277,688301;CP003810,688277,688301;HF952104,688277,688301;CP007631,688277,688301;CP007572,688277,688301;CP007571,688277,688301;CP007570,688277,688301;CP011325,688277,688301;CP011326,688277,688301;CP011327,688277,688301;CP011329,688277,688301;CP012419,688277,688301;CP013202,688277,688301;
CP010867	Mauve	SHARED	688302	688501	.	.	.	Notes=Lenght199	AL732656,688302,688501;AE009948,688302,688501;CP000114,688302,688501;CP003810,688302,688501;HF952104,688302,688501;HF952106,688302,688501;HF952105,688302,688501;HG939456,688302,688501;CP007631,688302,688501;CP007632,688302,688501;CP006910,688302,688501;CP007572,688302,688501;CP007571,688302,688501;CP007570,688302,688501;CP011325,688302,688501;CP011326,688302,688501;CP011327,688302,688501;CP011329…
CP010867	Mauve	SHARED	688502	688576	.	.	.	Notes=Lenght74	AL732656,688502,688576;AE009948,688502,688576;CP000114,688502,688576;CP003810,688502,688576;HF952104,688502,688576;CP007631,688502,688576;CP007572,688502,688576;CP007571,688502,688576;CP007570,688502,688576;CP011325,688502,688576;CP011326,688502,688576;CP011327,688502,688576;CP011329,688502,688576;CP012419,688502,688576;CP013202,688502,688576;
CP010867	Mauve	SHARED	688577	688724	.	.	.	Notes=Lenght147	AL732656,688577,688724;AE009948,688577,688724;CP000114,688577,688724;CP003810,688577,688724;HF952104,688577,688724;HF952106,688577,688724;HF952105,688577,688724;HG939456,688577,688724;CP007631,688577,688724;CP007632,688577,688724;CP006910,688577,688724;CP007572,688577,688724;CP007571,688577,688724;CP007570,688577,688724;CP011325,688577,688724;CP011326,688577,688724;CP011327,688577,688724;CP011329…
CP010867	Mauve	SHARED	688725	688853	.	.	.	Notes=Lenght128	AL732656,688725,688853;AE009948,688725,688853;CP000114,688725,688853;CP003810,688725,688853;HF952104,688725,688853;CP007631,688725,688853;CP007572,688725,688853;CP007571,688725,688853;CP007570,688725,688853;CP011325,688725,688853;CP011326,688725,688853;CP011327,688725,688853;CP011329,688725,688853;CP012419,688725,688853;CP013202,688725,688853;
CP010867	Mauve	SHARED	688854	688974	.	.	.	Notes=Lenght120	AL732656,688854,688974;AE009948,688854,688974;CP000114,688854,688974;CP003810,688854,688974;HF952104,688854,688974;HF952106,688854,688974;HF952105,688854,688974;HG939456,688854,688974;CP007631,688854,688974;CP007632,688854,688974;CP006910,688854,688974;CP007572,688854,688974;CP007571,688854,688974;CP007570,688854,688974;CP011325,688854,688974;CP011326,688854,688974;CP011327,688854,688974;CP011329…
CP010867	Mauve	SHARED	688975	689103	.	.	.	Notes=Lenght128	AL732656,688975,689103;AE009948,688975,689103;CP000114,688975,689103;CP003810,688975,689103;HF952104,688975,689103;CP007631,688975,689103;CP007572,688975,689103;CP007571,688975,689103;CP007570,688975,689103;CP011325,688975,689103;CP011326,688975,689103;CP011327,688975,689103;CP011329,688975,689103;CP012419,688975,689103;CP013202,688975,689103;
CP010867	Mauve	SHARED	689104	689229	.	.	.	Notes=Lenght125	AL732656,689104,689229;AE009948,689104,689229;CP000114,689104,689229;CP003810,689104,689229;HF952104,689104,689229;HF952106,689104,689229;HF952105,689104,689229;HG939456,689104,689229;CP007631,689104,689229;CP007632,689104,689229;CP006910,689104,689229;CP007572,689104,689229;CP007571,689104,689229;CP007570,689104,689229;CP011325,689104,689229;CP011326,689104,689229;CP011327,689104,689229;CP011329…
CP010867	Mauve	SHARED	689230	689348	.	.	.	Notes=Lenght118	AL732656,689230,689348;AE009948,689230,689348;CP000114,689230,689348;CP003810,689230,689348;HF952104,689230,689348;CP007631,689230,689348;CP007572,689230,689348;CP007571,689230,689348;CP007570,689230,689348;CP011325,689230,689348;CP011326,689230,689348;CP011327,689230,689348;CP011329,689230,689348;CP012419,689230,689348;CP013202,689230,689348;
CP010867	Mauve	SHARED	689349	695776	.	.	.	Notes=Lenght6427	AL732656,689349,695776;AE009948,689349,695776;CP000114,689349,695776;CP003810,689349,695776;HF952104,689349,695776;HF952106,689349,695776;HF952105,689349,695776;HG939456,689349,695776;CP007631,689349,695776;CP007632,689349,695776;CP006910,689349,695776;CP007572,689349,695776;CP007571,689349,695776;CP007570,689349,695776;CP011325,689349,695776;CP011326,689349,695776;CP011327,689349,695776;CP011329…
CP010867	Mauve	SHARED	695778	700030	.	.	.	Notes=Lenght4252	AE009948,695778,700030;CP000114,695778,700030;CP003810,695778,700030;HF952104,695778,700030;HF952106,695778,700030;HF952105,695778,700030;HG939456,695778,700030;CP007631,695778,700030;CP007632,695778,700030;CP011325,695778,700030;CP011326,695778,700030;CP011327,695778,700030;CP011329,695778,700030;CP010319,695778,700030;CP012419,695778,700030;CP013202,695778,700030;
CP010867	Mauve	SHARED	700031	700097	.	.	.	Notes=Lenght66	AE009948,700031,700097;CP000114,700031,700097;CP003810,700031,700097;HF952104,700031,700097;HF952106,700031,700097;HF952105,700031,700097;HG939456,700031,700097;CP007631,700031,700097;CP007632,700031,700097;CP011325,700031,700097;CP011326,700031,700097;CP011327,700031,700097;CP011329,700031,700097;CP010319,700031,700097;CP012419,700031,700097;CP013202,700031,700097;
CP010867	Mauve	SHARED	700098	702565	.	.	.	Notes=Lenght2467	AE009948,700098,702565;CP000114,700098,702565;CP003810,700098,702565;HF952104,700098,702565;HF952106,700098,702565;HF952105,700098,702565;HG939456,700098,702565;CP007631,700098,702565;CP007632,700098,702565;CP011325,700098,702565;CP011326,700098,702565;CP011327,700098,702565;CP011329,700098,702565;CP010319,700098,702565;CP012419,700098,702565;CP013202,700098,702565;
CP010867	Mauve	SHARED	702620	702670	.	.	.	Notes=Lenght50	AE009948,702620,702670;CP000114,702620,702670;CP003810,702620,702670;HF952104,702620,702670;HF952106,702620,702670;HF952105,702620,702670;HG939456,702620,702670;CP007631,702620,702670;CP007632,702620,702670;CP011325,702620,702670;CP011326,702620,702670;CP011327,702620,702670;CP011329,702620,702670;CP010319,702620,702670;CP012419,702620,702670;CP013202,702620,702670;
CP010867	Mauve	SHARED	702707	703336	.	.	.	Notes=Lenght629	AE009948,702707,703336;CP000114,702707,703336;CP003810,702707,703336;HF952104,702707,703336;HF952106,702707,703336;HF952105,702707,703336;HG939456,702707,703336;CP007631,702707,703336;CP007632,702707,703336;CP011325,702707,703336;CP011326,702707,703336;CP011327,702707,703336;CP011329,702707,703336;CP010319,702707,703336;CP012419,702707,703336;CP013202,702707,703336;
CP010867	Mauve	SHARED	703338	703741	.	.	.	Notes=Lenght403	AE009948,703338,703741;CP000114,703338,703741;CP003810,703338,703741;HF952104,703338,703741;HF952106,703338,703741;HF952105,703338,703741;HG939456,703338,703741;CP007631,703338,703741;CP007632,703338,703741;CP011325,703338,703741;CP011326,703338,703741;CP011327,703338,703741;CP011329,703338,703741;CP010319,703338,703741;CP012419,703338,703741;CP013202,703338,703741;
CP010867	Mauve	SHARED	703742	704258	.	.	.	Notes=Lenght516	AE009948,703742,704258;CP000114,703742,704258;CP003810,703742,704258;HF952104,703742,704258;HG939456,703742,704258;CP007631,703742,704258;CP007632,703742,704258;CP011325,703742,704258;CP011326,703742,704258;CP011327,703742,704258;CP011329,703742,704258;CP010319,703742,704258;CP012419,703742,704258;CP013202,703742,704258;
CP010867	Mauve	SHARED	704259	704297	.	.	.	Notes=Lenght38	AE009948,704259,704297;CP000114,704259,704297;CP003810,704259,704297;HF952104,704259,704297;CP007631,704259,704297;CP011325,704259,704297;CP011326,704259,704297;CP011327,704259,704297;CP011329,704259,704297;CP010319,704259,704297;CP012419,704259,704297;CP013202,704259,704297;
CP010867	Mauve	SHARED	704298	704310	.	.	.	Notes=Lenght12	AE009948,704298,704310;CP000114,704298,704310;CP003810,704298,704310;HF952104,704298,704310;CP007631,704298,704310;CP011325,704298,704310;CP011326,704298,704310;CP011327,704298,704310;CP011329,704298,704310;CP012419,704298,704310;CP013202,704298,704310;
CP010867	Mauve	SHARED	704311	704338	.	.	.	Notes=Lenght27	AE009948,704311,704338;CP000114,704311,704338;CP003810,704311,704338;HF952104,704311,704338;CP007631,704311,704338;CP011325,704311,704338;CP011326,704311,704338;CP011327,704311,704338;CP011329,704311,704338;CP010319,704311,704338;CP012419,704311,704338;CP013202,704311,704338;
CP010867	Mauve	SHARED	704339	704419	.	.	.	Notes=Lenght80	AE009948,704339,704419;CP000114,704339,704419;CP003810,704339,704419;HF952104,704339,704419;HG939456,704339,704419;CP007631,704339,704419;CP007632,704339,704419;CP011325,704339,704419;CP011326,704339,704419;CP011327,704339,704419;CP011329,704339,704419;CP010319,704339,704419;CP012419,704339,704419;CP013202,704339,704419;
CP010867	Mauve	SHARED	704420	704501	.	.	.	Notes=Lenght81	AE009948,704420,704501;CP000114,704420,704501;CP003810,704420,704501;CP003919,704420,704501;HF952104,704420,704501;CP007482,704420,704501;CP007565,704420,704501;HG939456,704420,704501;CP007631,704420,704501;CP007632,704420,704501;FO393392,704420,704501;CP011325,704420,704501;CP011326,704420,704501;CP011327,704420,704501;CP011328,704420,704501;CP011329,704420,704501;CP012419,704420,704501;CP013202…
CP010867	Mauve	SHARED	704502	704740	.	.	.	Notes=Lenght238	AE009948,704502,704740;CP000114,704502,704740;CP003810,704502,704740;HF952104,704502,704740;HG939456,704502,704740;CP007631,704502,704740;CP007632,704502,704740;CP011325,704502,704740;CP011326,704502,704740;CP011327,704502,704740;CP011329,704502,704740;CP010319,704502,704740;CP012419,704502,704740;CP013202,704502,704740;
CP010867	Mauve	SHARED	704741	704951	.	.	.	Notes=Lenght210	AE009948,704741,704951;CP000114,704741,704951;CP003810,704741,704951;CP003919,704741,704951;HF952104,704741,704951;CP007482,704741,704951;CP007565,704741,704951;CP007631,704741,704951;FO393392,704741,704951;CP011325,704741,704951;CP011326,704741,704951;CP011327,704741,704951;CP011328,704741,704951;CP011329,704741,704951;CP012419,704741,704951;CP013202,704741,704951;
CP010867	Mauve	SHARED	704953	704995	.	.	.	Notes=Lenght42	AE009948,704953,704995;CP000114,704953,704995;CP003810,704953,704995;HF952104,704953,704995;CP007631,704953,704995;CP011325,704953,704995;CP011326,704953,704995;CP011327,704953,704995;CP011329,704953,704995;CP010319,704953,704995;CP012419,704953,704995;CP013202,704953,704995;
CP010867	Mauve	SHARED	704996	705397	.	.	.	Notes=Lenght401	AE009948,704996,705397;CP000114,704996,705397;CP003810,704996,705397;CP003919,704996,705397;HF952104,704996,705397;CP007482,704996,705397;CP007565,704996,705397;HG939456,704996,705397;CP007631,704996,705397;CP007632,704996,705397;FO393392,704996,705397;CP011325,704996,705397;CP011326,704996,705397;CP011327,704996,705397;CP011328,704996,705397;CP011329,704996,705397;CP012419,704996,705397;CP013202…
CP010867	Mauve	SHARED	705398	705475	.	.	.	Notes=Lenght77	AE009948,705398,705475;CP000114,705398,705475;CP003810,705398,705475;HF952104,705398,705475;CP007631,705398,705475;CP011325,705398,705475;CP011326,705398,705475;CP011327,705398,705475;CP011329,705398,705475;CP010319,705398,705475;CP012419,705398,705475;CP013202,705398,705475;
CP010867	Mauve	SHARED	705476	706496	.	.	.	Notes=Lenght1020	AE009948,705476,706496;CP000114,705476,706496;CP003810,705476,706496;CP003919,705476,706496;HF952104,705476,706496;CP007482,705476,706496;CP007565,705476,706496;HG939456,705476,706496;CP007631,705476,706496;CP007632,705476,706496;FO393392,705476,706496;CP011325,705476,706496;CP011326,705476,706496;CP011327,705476,706496;CP011328,705476,706496;CP011329,705476,706496;CP012419,705476,706496;CP013202…
CP010867	Mauve	SHARED	706497	706519	.	.	.	Notes=Lenght22	AE009948,706497,706519;CP000114,706497,706519;CP003810,706497,706519;CP003919,706497,706519;HF952104,706497,706519;HF952105,706497,706519;CP007482,706497,706519;CP007565,706497,706519;HG939456,706497,706519;CP007631,706497,706519;CP007632,706497,706519;FO393392,706497,706519;CP011325,706497,706519;CP011326,706497,706519;CP011327,706497,706519;CP011328,706497,706519;CP011329,706497,706519;CP012419…
CP010867	Mauve	SHARED	706534	706766	.	.	.	Notes=Lenght232	AE009948,706534,706766;CP000114,706534,706766;CP003810,706534,706766;CP003919,706534,706766;HF952104,706534,706766;CP007482,706534,706766;CP007565,706534,706766;HG939456,706534,706766;CP007631,706534,706766;CP007632,706534,706766;FO393392,706534,706766;CP011325,706534,706766;CP011326,706534,706766;CP011327,706534,706766;CP011328,706534,706766;CP011329,706534,706766;CP010319,706534,706766;CP012419…
CP010867	Mauve	SHARED	706767	706786	.	.	.	Notes=Lenght19	AE009948,706767,706786;CP000114,706767,706786;CP003810,706767,706786;CP003919,706767,706786;HF952104,706767,706786;CP007482,706767,706786;CP007565,706767,706786;CP007631,706767,706786;CP007632,706767,706786;FO393392,706767,706786;CP011325,706767,706786;CP011326,706767,706786;CP011327,706767,706786;CP011328,706767,706786;CP011329,706767,706786;CP010319,706767,706786;CP012419,706767,706786;CP013202…
CP010867	Mauve	SHARED	706787	708918	.	.	.	Notes=Lenght2131	AE009948,706787,708918;CP000114,706787,708918;CP003810,706787,708918;CP003919,706787,708918;HF952104,706787,708918;CP007482,706787,708918;CP007565,706787,708918;HG939456,706787,708918;CP007631,706787,708918;CP007632,706787,708918;FO393392,706787,708918;CP011325,706787,708918;CP011326,706787,708918;CP011327,706787,708918;CP011328,706787,708918;CP011329,706787,708918;CP010319,706787,708918;CP012419…
CP010867	Mauve	SHARED	708919	709066	.	.	.	Notes=Lenght147	AE009948,708919,709066;CP000114,708919,709066;CP003810,708919,709066;CP003919,708919,709066;HF952104,708919,709066;HF952106,708919,709066;HF952105,708919,709066;CP007482,708919,709066;CP007565,708919,709066;HG939456,708919,709066;CP007631,708919,709066;CP007632,708919,709066;FO393392,708919,709066;CP011325,708919,709066;CP011326,708919,709066;CP011327,708919,709066;CP011328,708919,709066;CP011329…
CP010867	Mauve	SHARED	718174	718218	.	.	.	Notes=Lenght44	AL732656,718174,718218;AE009948,718174,718218;CP000114,718174,718218;CP003810,718174,718218;HF952104,718174,718218;HF952106,718174,718218;HF952105,718174,718218;CP007482,718174,718218;CP007565,718174,718218;HG939456,718174,718218;CP007631,718174,718218;CP007632,718174,718218;CP006910,718174,718218;CP007572,718174,718218;CP007571,718174,718218;CP007570,718174,718218;FO393392,718174,718218;CP011325…
CP010867	Mauve	SHARED	723252	724971	.	.	.	Notes=Lenght1719	AL732656,723252,724971;AE009948,723252,724971;CP000114,723252,724971;CP003810,723252,724971;HF952104,723252,724971;HF952106,723252,724971;HF952105,723252,724971;CP007482,723252,724971;CP007565,723252,724971;HG939456,723252,724971;CP007631,723252,724971;CP007632,723252,724971;CP006910,723252,724971;CP007572,723252,724971;CP007571,723252,724971;CP007570,723252,724971;FO393392,723252,724971;CP011325…
CP010867	Mauve	SHARED	726175	726396	.	.	.	Notes=Lenght221	AL732656,726175,726396;AE009948,726175,726396;CP000114,726175,726396;CP003810,726175,726396;CP003919,726175,726396;HF952104,726175,726396;HF952106,726175,726396;HF952105,726175,726396;HG939456,726175,726396;CP007631,726175,726396;CP007632,726175,726396;CP006910,726175,726396;CP007572,726175,726396;CP007571,726175,726396;CP007570,726175,726396;CP011325,726175,726396;CP011326,726175,726396;CP011327…
CP010867	Mauve	SHARED	726448	726549	.	.	.	Notes=Lenght101	AL732656,726448,726549;AE009948,726448,726549;CP000114,726448,726549;CP003810,726448,726549;CP003919,726448,726549;HF952104,726448,726549;HF952106,726448,726549;HF952105,726448,726549;CP007482,726448,726549;CP007565,726448,726549;HG939456,726448,726549;CP007631,726448,726549;CP007632,726448,726549;CP006910,726448,726549;FO393392,726448,726549;CP011325,726448,726549;CP011326,726448,726549;CP011327…
CP010867	Mauve	SHARED	726890	726971	.	.	.	Notes=Lenght81	AL732656,726890,726971;AE009948,726890,726971;CP000114,726890,726971;CP003810,726890,726971;HF952104,726890,726971;HF952106,726890,726971;HF952105,726890,726971;CP007482,726890,726971;CP007565,726890,726971;HG939456,726890,726971;CP007631,726890,726971;CP007632,726890,726971;CP006910,726890,726971;CP007572,726890,726971;CP007571,726890,726971;CP007570,726890,726971;FO393392,726890,726971;CP011325…
CP010867	Mauve	SHARED	727321	732067	.	.	.	Notes=Lenght4746	AL732656,727321,732067;AE009948,727321,732067;CP000114,727321,732067;CP003810,727321,732067;HF952104,727321,732067;HF952106,727321,732067;HF952105,727321,732067;CP007482,727321,732067;CP007565,727321,732067;HG939456,727321,732067;CP007631,727321,732067;CP007632,727321,732067;CP006910,727321,732067;CP007572,727321,732067;CP007571,727321,732067;CP007570,727321,732067;FO393392,727321,732067;CP011325…
CP010867	Mauve	SHARED	732068	732217	.	.	.	Notes=Lenght149	AL732656,732068,732217;AE009948,732068,732217;CP000114,732068,732217;CP003810,732068,732217;HF952104,732068,732217;HF952106,732068,732217;HF952105,732068,732217;HG939456,732068,732217;CP007631,732068,732217;CP007632,732068,732217;CP006910,732068,732217;CP007572,732068,732217;CP007571,732068,732217;CP007570,732068,732217;CP011325,732068,732217;CP011326,732068,732217;CP011327,732068,732217;CP011329…
CP010867	Mauve	SHARED	732218	733305	.	.	.	Notes=Lenght1087	AL732656,732218,733305;AE009948,732218,733305;CP000114,732218,733305;CP003810,732218,733305;HF952104,732218,733305;HF952106,732218,733305;HF952105,732218,733305;CP007482,732218,733305;CP007565,732218,733305;HG939456,732218,733305;CP007631,732218,733305;CP007632,732218,733305;CP006910,732218,733305;CP007572,732218,733305;CP007571,732218,733305;CP007570,732218,733305;FO393392,732218,733305;CP011325…
CP010867	Mauve	SHARED	733306	733320	.	.	.	Notes=Lenght14	AL732656,733306,733320;AE009948,733306,733320;CP000114,733306,733320;CP003810,733306,733320;HF952104,733306,733320;HF952106,733306,733320;HF952105,733306,733320;HG939456,733306,733320;CP007631,733306,733320;CP007632,733306,733320;CP006910,733306,733320;CP007572,733306,733320;CP007571,733306,733320;CP007570,733306,733320;CP011325,733306,733320;CP011326,733306,733320;CP011327,733306,733320;CP011329…
CP010867	Mauve	SHARED	733322	733341	.	.	.	Notes=Lenght19	AL732656,733322,733341;AE009948,733322,733341;CP000114,733322,733341;CP003810,733322,733341;HF952104,733322,733341;HF952106,733322,733341;HF952105,733322,733341;HG939456,733322,733341;CP007631,733322,733341;CP007632,733322,733341;CP006910,733322,733341;CP007572,733322,733341;CP007571,733322,733341;CP007570,733322,733341;CP011325,733322,733341;CP011326,733322,733341;CP011327,733322,733341;CP010319…
CP010867	Mauve	SHARED	733342	734372	.	.	.	Notes=Lenght1030	AL732656,733342,734372;AE009948,733342,734372;CP000114,733342,734372;CP003810,733342,734372;HF952104,733342,734372;HF952106,733342,734372;HF952105,733342,734372;CP007482,733342,734372;CP007565,733342,734372;HG939456,733342,734372;CP007631,733342,734372;CP007632,733342,734372;CP006910,733342,734372;CP007572,733342,734372;CP007571,733342,734372;CP007570,733342,734372;FO393392,733342,734372;CP011325…
CP010867	Mauve	SHARED	735989	736009	.	.	.	Notes=Lenght20	AL732656,735989,736009;AE009948,735989,736009;CP000114,735989,736009;CP003810,735989,736009;CP003919,735989,736009;HF952104,735989,736009;HF952106,735989,736009;HF952105,735989,736009;CP007482,735989,736009;CP007565,735989,736009;HG939456,735989,736009;CP007631,735989,736009;CP007632,735989,736009;CP006910,735989,736009;CP007572,735989,736009;CP007571,735989,736009;CP007570,735989,736009;FO393392…
CP010867	Mauve	SHARED	746332	746345	.	.	.	Notes=Lenght13	AL732656,746332,746345;AE009948,746332,746345;CP000114,746332,746345;CP003810,746332,746345;CP003919,746332,746345;HF952104,746332,746345;HF952106,746332,746345;HF952105,746332,746345;CP007482,746332,746345;CP007565,746332,746345;CP007631,746332,746345;CP006910,746332,746345;CP007572,746332,746345;CP007571,746332,746345;CP007570,746332,746345;FO393392,746332,746345;CP011325,746332,746345;CP011326…
CP010867	Mauve	SHARED	746840	747002	.	.	.	Notes=Lenght162	AL732656,746840,747002;AE009948,746840,747002;CP000114,746840,747002;CP003810,746840,747002;CP003919,746840,747002;HF952104,746840,747002;HF952106,746840,747002;HF952105,746840,747002;HG939456,746840,747002;CP007631,746840,747002;CP007632,746840,747002;CP006910,746840,747002;CP007572,746840,747002;CP007571,746840,747002;CP007570,746840,747002;CP011325,746840,747002;CP011326,746840,747002;CP011327…
CP010867	Mauve	SHARED	751329	751406	.	.	.	Notes=Lenght77	AL732656,751329,751406;AE009948,751329,751406;CP000114,751329,751406;CP003810,751329,751406;HF952104,751329,751406;HF952106,751329,751406;HF952105,751329,751406;CP007482,751329,751406;CP007565,751329,751406;HG939456,751329,751406;CP007631,751329,751406;CP007632,751329,751406;CP006910,751329,751406;CP007572,751329,751406;CP007571,751329,751406;CP007570,751329,751406;FO393392,751329,751406;CP011325…
CP010867	Mauve	SHARED	756513	757072	.	.	.	Notes=Lenght559	AL732656,756513,757072;AE009948,756513,757072;CP000114,756513,757072;CP003810,756513,757072;HF952104,756513,757072;HF952106,756513,757072;HF952105,756513,757072;CP007482,756513,757072;CP007565,756513,757072;HG939456,756513,757072;CP007631,756513,757072;CP007632,756513,757072;CP006910,756513,757072;CP007572,756513,757072;CP007571,756513,757072;CP007570,756513,757072;FO393392,756513,757072;CP011325…
CP010867	Mauve	SHARED	771993	772216	.	.	.	Notes=Lenght223	AL732656,771993,772216;AE009948,771993,772216;CP003919,771993,772216;HF952104,771993,772216;HF952106,771993,772216;HF952105,771993,772216;CP007482,771993,772216;CP007565,771993,772216;HG939456,771993,772216;CP007631,771993,772216;CP007632,771993,772216;CP006910,771993,772216;CP007572,771993,772216;CP007571,771993,772216;CP007570,771993,772216;FO393392,771993,772216;CP011328,771993,772216;CP011329…
CP010867	Mauve	SHARED	774209	774263	.	.	.	Notes=Lenght54	AL732656,774209,774263;AE009948,774209,774263;CP000114,774209,774263;CP003810,774209,774263;HF952104,774209,774263;HF952106,774209,774263;HF952105,774209,774263;CP007482,774209,774263;CP007565,774209,774263;HG939456,774209,774263;CP007631,774209,774263;CP007632,774209,774263;CP006910,774209,774263;CP007572,774209,774263;CP007571,774209,774263;CP007570,774209,774263;FO393392,774209,774263;CP011325…
CP010867	Mauve	SHARED	774907	775085	.	.	.	Notes=Lenght178	AL732656,774907,775085;AE009948,774907,775085;CP000114,774907,775085;CP003810,774907,775085;CP003919,774907,775085;HF952104,774907,775085;HF952106,774907,775085;HF952105,774907,775085;CP007482,774907,775085;CP007565,774907,775085;HG939456,774907,775085;CP007631,774907,775085;CP007632,774907,775085;CP006910,774907,775085;CP007572,774907,775085;CP007571,774907,775085;CP007570,774907,775085;FO393392…
CP010867	Mauve	SHARED	784162	784235	.	.	.	Notes=Lenght73	AL732656,784162,784235;AE009948,784162,784235;CP000114,784162,784235;CP003810,784162,784235;CP003919,784162,784235;HF952104,784162,784235;HF952106,784162,784235;HF952105,784162,784235;HG939456,784162,784235;CP007631,784162,784235;CP007632,784162,784235;CP006910,784162,784235;CP007572,784162,784235;CP007571,784162,784235;CP007570,784162,784235;CP011325,784162,784235;CP011326,784162,784235;CP011327…
CP010867	Mauve	SHARED	784335	784495	.	.	.	Notes=Lenght160	AL732656,784335,784495;AE009948,784335,784495;CP000114,784335,784495;CP003810,784335,784495;CP003919,784335,784495;HF952104,784335,784495;HF952106,784335,784495;HF952105,784335,784495;HG939456,784335,784495;CP007631,784335,784495;CP007632,784335,784495;CP006910,784335,784495;CP007572,784335,784495;CP007571,784335,784495;CP007570,784335,784495;CP011325,784335,784495;CP011326,784335,784495;CP011327…
CP010867	Mauve	SHARED	805268	805691	.	.	.	Notes=Lenght423	AL732656,805268,805691;AE009948,805268,805691;CP000114,805268,805691;CP003810,805268,805691;HF952104,805268,805691;HF952106,805268,805691;HF952105,805268,805691;CP007482,805268,805691;CP007565,805268,805691;HG939456,805268,805691;CP007631,805268,805691;CP007632,805268,805691;CP006910,805268,805691;CP007572,805268,805691;CP007571,805268,805691;CP007570,805268,805691;FO393392,805268,805691;CP011325…
CP010867	Mauve	SHARED	805692	806021	.	.	.	Notes=Lenght329	AL732656,805692,806021;AE009948,805692,806021;CP000114,805692,806021;CP003810,805692,806021;HF952104,805692,806021;HF952106,805692,806021;HF952105,805692,806021;CP007482,805692,806021;CP007565,805692,806021;HG939456,805692,806021;CP007631,805692,806021;CP007632,805692,806021;CP006910,805692,806021;CP007572,805692,806021;CP007571,805692,806021;CP007570,805692,806021;FO393392,805692,806021;CP011325…
CP010867	Mauve	SHARED	809690	809725	.	.	.	Notes=Lenght35	AL732656,809690,809725;AE009948,809690,809725;CP000114,809690,809725;CP003810,809690,809725;HF952104,809690,809725;HF952106,809690,809725;HF952105,809690,809725;HG939456,809690,809725;CP007631,809690,809725;CP007632,809690,809725;CP006910,809690,809725;CP007572,809690,809725;CP007571,809690,809725;CP007570,809690,809725;CP011325,809690,809725;CP011326,809690,809725;CP011327,809690,809725;CP011329…
CP010867	Mauve	SHARED	816518	816865	.	.	.	Notes=Lenght347	AL732656,816518,816865;AE009948,816518,816865;CP000114,816518,816865;CP003810,816518,816865;CP003919,816518,816865;HF952104,816518,816865;HF952106,816518,816865;HF952105,816518,816865;HG939456,816518,816865;CP007631,816518,816865;CP007632,816518,816865;CP006910,816518,816865;CP007572,816518,816865;CP007571,816518,816865;CP007570,816518,816865;CP011325,816518,816865;CP011326,816518,816865;CP011327…
CP010867	Mauve	SHARED	818156	818392	.	.	.	Notes=Lenght236	AL732656,818156,818392;AE009948,818156,818392;CP000114,818156,818392;CP003810,818156,818392;HF952104,818156,818392;HF952106,818156,818392;HF952105,818156,818392;CP007482,818156,818392;CP007565,818156,818392;HG939456,818156,818392;CP007631,818156,818392;CP007632,818156,818392;CP006910,818156,818392;CP007572,818156,818392;CP007571,818156,818392;CP007570,818156,818392;FO393392,818156,818392;CP011325…
CP010867	Mauve	SHARED	821310	822632	.	.	.	Notes=Lenght1322	AL732656,821310,822632;AE009948,821310,822632;CP000114,821310,822632;CP003810,821310,822632;CP003919,821310,822632;HF952104,821310,822632;HF952106,821310,822632;HF952105,821310,822632;HG939456,821310,822632;CP007631,821310,822632;CP007632,821310,822632;CP006910,821310,822632;CP007572,821310,822632;CP007571,821310,822632;CP007570,821310,822632;CP011325,821310,822632;CP011326,821310,822632;CP011327…
CP010867	Mauve	SHARED	827112	827757	.	.	.	Notes=Lenght645	AL732656,827112,827757;AE009948,827112,827757;CP000114,827112,827757;CP003810,827112,827757;CP003919,827112,827757;HF952104,827112,827757;HF952106,827112,827757;HF952105,827112,827757;CP007482,827112,827757;CP007565,827112,827757;HG939456,827112,827757;CP007631,827112,827757;CP007632,827112,827757;CP006910,827112,827757;CP007572,827112,827757;FO393392,827112,827757;CP011325,827112,827757;CP011326…
CP010867	Mauve	SHARED	827758	828284	.	.	.	Notes=Lenght526	AL732656,827758,828284;AE009948,827758,828284;CP000114,827758,828284;CP003810,827758,828284;CP003919,827758,828284;HF952104,827758,828284;HF952106,827758,828284;HF952105,827758,828284;CP007482,827758,828284;CP007565,827758,828284;HG939456,827758,828284;CP007631,827758,828284;CP007632,827758,828284;CP006910,827758,828284;CP007572,827758,828284;CP007570,827758,828284;FO393392,827758,828284;CP011325…
CP010867	Mauve	SHARED	845810	846149	.	.	.	Notes=Lenght339	AL732656,845810,846149;AE009948,845810,846149;CP000114,845810,846149;CP003810,845810,846149;CP003919,845810,846149;HF952104,845810,846149;HF952106,845810,846149;HF952105,845810,846149;HG939456,845810,846149;CP007631,845810,846149;CP007632,845810,846149;CP006910,845810,846149;CP007572,845810,846149;CP007571,845810,846149;CP007570,845810,846149;CP011325,845810,846149;CP011326,845810,846149;CP011327…
CP010867	Mauve	SHARED	847217	847490	.	.	.	Notes=Lenght273	AL732656,847217,847490;AE009948,847217,847490;CP000114,847217,847490;CP003810,847217,847490;CP003919,847217,847490;HF952104,847217,847490;HF952106,847217,847490;HF952105,847217,847490;HG939456,847217,847490;CP007631,847217,847490;CP007632,847217,847490;CP006910,847217,847490;CP007572,847217,847490;CP007571,847217,847490;CP007570,847217,847490;CP011325,847217,847490;CP011326,847217,847490;CP011327…
CP010867	Mauve	SHARED	848550	848595	.	.	.	Notes=Lenght45	AL732656,848550,848595;AE009948,848550,848595;CP000114,848550,848595;CP003810,848550,848595;CP003919,848550,848595;HF952104,848550,848595;HF952106,848550,848595;HF952105,848550,848595;HG939456,848550,848595;CP007631,848550,848595;CP007632,848550,848595;CP006910,848550,848595;CP007572,848550,848595;CP007571,848550,848595;CP007570,848550,848595;CP011325,848550,848595;CP011326,848550,848595;CP011327…
CP010867	Mauve	SHARED	848837	849106	.	.	.	Notes=Lenght269	AL732656,848837,849106;AE009948,848837,849106;CP000114,848837,849106;CP003810,848837,849106;HF952104,848837,849106;HF952106,848837,849106;HF952105,848837,849106;HG939456,848837,849106;CP007631,848837,849106;CP007632,848837,849106;CP006910,848837,849106;CP007572,848837,849106;CP007571,848837,849106;CP007570,848837,849106;CP011325,848837,849106;CP011326,848837,849106;CP011327,848837,849106;CP011329…
CP010867	Mauve	SHARED	856980	857036	.	.	.	Notes=Lenght56	AL732656,856980,857036;AE009948,856980,857036;CP000114,856980,857036;CP003810,856980,857036;HF952104,856980,857036;HF952106,856980,857036;HF952105,856980,857036;CP007482,856980,857036;CP007565,856980,857036;HG939456,856980,857036;CP007631,856980,857036;CP007632,856980,857036;CP006910,856980,857036;CP007572,856980,857036;CP007571,856980,857036;CP007570,856980,857036;FO393392,856980,857036;CP011325…
CP010867	Mauve	SHARED	857037	857090	.	.	.	Notes=Lenght53	AL732656,857037,857090;AE009948,857037,857090;CP000114,857037,857090;CP003810,857037,857090;HF952104,857037,857090;HF952106,857037,857090;HF952105,857037,857090;HG939456,857037,857090;CP007631,857037,857090;CP007632,857037,857090;CP006910,857037,857090;CP007572,857037,857090;CP007571,857037,857090;CP007570,857037,857090;CP011325,857037,857090;CP011326,857037,857090;CP011327,857037,857090;CP011329…
CP010867	Mauve	SHARED	865733	867205	.	.	.	Notes=Lenght1472	AE009948,865733,867205;CP000114,865733,867205;CP003810,865733,867205;HF952104,865733,867205;CP007631,865733,867205;CP011325,865733,867205;CP011326,865733,867205;CP011327,865733,867205;CP011329,865733,867205;CP012419,865733,867205;CP013202,865733,867205;
CP010867	Mauve	SHARED	867214	867241	.	.	.	Notes=Lenght27	AL732656,867214,867241;AE009948,867214,867241;CP000114,867214,867241;CP003810,867214,867241;HF952104,867214,867241;HF952106,867214,867241;HF952105,867214,867241;HG939456,867214,867241;CP007631,867214,867241;CP007632,867214,867241;CP006910,867214,867241;CP007572,867214,867241;CP007571,867214,867241;CP007570,867214,867241;CP011325,867214,867241;CP011326,867214,867241;CP011327,867214,867241;CP011329…
CP010867	Mauve	SHARED	868739	868829	.	.	.	Notes=Lenght90	AL732656,868739,868829;AE009948,868739,868829;CP000114,868739,868829;CP003810,868739,868829;CP003919,868739,868829;HF952104,868739,868829;HF952106,868739,868829;HF952105,868739,868829;CP007482,868739,868829;CP007565,868739,868829;HG939456,868739,868829;CP007631,868739,868829;CP007632,868739,868829;CP006910,868739,868829;CP007572,868739,868829;CP007571,868739,868829;CP007570,868739,868829;FO393392…
CP010867	Mauve	SHARED	872009	874562	.	.	.	Notes=Lenght2553	AL732656,872009,874562;AE009948,872009,874562;CP000114,872009,874562;CP003810,872009,874562;CP003919,872009,874562;HF952104,872009,874562;HF952106,872009,874562;CP007482,872009,874562;CP007565,872009,874562;HG939456,872009,874562;CP007631,872009,874562;CP007632,872009,874562;CP006910,872009,874562;CP007572,872009,874562;CP007571,872009,874562;CP007570,872009,874562;FO393392,872009,874562;CP011325…
CP010867	Mauve	SHARED	886778	886816	.	.	.	Notes=Lenght38	AE009948,886778,886816;CP000114,886778,886816;CP003810,886778,886816;CP003919,886778,886816;HF952104,886778,886816;HF952106,886778,886816;HF952105,886778,886816;CP007482,886778,886816;CP007565,886778,886816;HG939456,886778,886816;CP007631,886778,886816;CP007632,886778,886816;CP006910,886778,886816;FO393392,886778,886816;CP011325,886778,886816;CP011326,886778,886816;CP011327,886778,886816;CP011328…
CP010867	Mauve	SHARED	887831	888154	.	.	.	Notes=Lenght323	AL732656,887831,888154;AE009948,887831,888154;CP000114,887831,888154;CP003810,887831,888154;HF952104,887831,888154;HF952106,887831,888154;HF952105,887831,888154;CP007482,887831,888154;CP007565,887831,888154;HG939456,887831,888154;CP007631,887831,888154;CP007632,887831,888154;CP006910,887831,888154;CP007572,887831,888154;CP007571,887831,888154;CP007570,887831,888154;FO393392,887831,888154;CP011325…
CP010867	Mauve	SHARED	906309	906336	.	.	.	Notes=Lenght27	AL732656,906309,906336;AE009948,906309,906336;CP000114,906309,906336;CP003810,906309,906336;HF952104,906309,906336;HF952106,906309,906336;HF952105,906309,906336;CP007482,906309,906336;CP007565,906309,906336;HG939456,906309,906336;CP007631,906309,906336;CP007632,906309,906336;CP006910,906309,906336;CP007572,906309,906336;CP007571,906309,906336;CP007570,906309,906336;FO393392,906309,906336;CP011325…
CP010867	Mauve	SHARED	906338	906361	.	.	.	Notes=Lenght23	AE009948,906338,906361;CP000114,906338,906361;CP003810,906338,906361;HF952104,906338,906361;HF952106,906338,906361;HF952105,906338,906361;CP007482,906338,906361;CP007565,906338,906361;HG939456,906338,906361;CP007631,906338,906361;CP007632,906338,906361;CP006910,906338,906361;CP007572,906338,906361;CP007570,906338,906361;FO393392,906338,906361;CP011325,906338,906361;CP011326,906338,906361;CP011327…
CP010867	Mauve	SHARED	906362	906375	.	.	.	Notes=Lenght13	AE009948,906362,906375;CP000114,906362,906375;CP003810,906362,906375;HF952104,906362,906375;HF952106,906362,906375;HF952105,906362,906375;CP007482,906362,906375;CP007565,906362,906375;HG939456,906362,906375;CP007631,906362,906375;CP007632,906362,906375;CP006910,906362,906375;FO393392,906362,906375;CP011325,906362,906375;CP011326,906362,906375;CP011327,906362,906375;CP011328,906362,906375;CP011329…
CP010867	Mauve	SHARED	906979	907279	.	.	.	Notes=Lenght300	AE009948,906979,907279;CP000114,906979,907279;CP003810,906979,907279;CP003919,906979,907279;HF952104,906979,907279;HF952106,906979,907279;HF952105,906979,907279;CP007482,906979,907279;CP007565,906979,907279;HG939456,906979,907279;CP007631,906979,907279;CP007632,906979,907279;CP006910,906979,907279;CP007572,906979,907279;CP007571,906979,907279;CP007570,906979,907279;FO393392,906979,907279;CP011325…
CP010867	Mauve	SHARED	915217	915265	.	.	.	Notes=Lenght48	AE009948,915217,915265;CP000114,915217,915265;CP003810,915217,915265;CP003919,915217,915265;HF952104,915217,915265;HF952106,915217,915265;HF952105,915217,915265;CP007482,915217,915265;CP007565,915217,915265;HG939456,915217,915265;CP007631,915217,915265;CP007632,915217,915265;CP006910,915217,915265;CP007572,915217,915265;CP007571,915217,915265;CP007570,915217,915265;FO393392,915217,915265;CP011325…
CP010867	Mauve	SHARED	916732	916753	.	.	.	Notes=Lenght21	AL732656,916732,916753;AE009948,916732,916753;CP000114,916732,916753;CP003810,916732,916753;CP003919,916732,916753;HF952104,916732,916753;HF952106,916732,916753;HF952105,916732,916753;CP007482,916732,916753;CP007565,916732,916753;HG939456,916732,916753;CP007631,916732,916753;CP007632,916732,916753;CP007572,916732,916753;CP007571,916732,916753;CP007570,916732,916753;FO393392,916732,916753;CP011325…
CP010867	Mauve	SHARED	925359	925373	.	.	.	Notes=Lenght14	AL732656,925359,925373;AE009948,925359,925373;CP000114,925359,925373;CP003810,925359,925373;HF952104,925359,925373;HG939456,925359,925373;CP007631,925359,925373;CP007632,925359,925373;CP007572,925359,925373;CP007571,925359,925373;CP007570,925359,925373;CP011325,925359,925373;CP011326,925359,925373;CP011327,925359,925373;CP011329,925359,925373;CP012419,925359,925373;CP013202,925359,925373;
CP010867	Mauve	SHARED	925374	925396	.	.	.	Notes=Lenght22	AL732656,925374,925396;AE009948,925374,925396;CP000114,925374,925396;CP003810,925374,925396;HF952104,925374,925396;CP007631,925374,925396;CP007572,925374,925396;CP007571,925374,925396;CP007570,925374,925396;CP011325,925374,925396;CP011326,925374,925396;CP011327,925374,925396;CP011329,925374,925396;CP012419,925374,925396;CP013202,925374,925396;
CP010867	Mauve	SHARED	935408	935512	.	.	.	Notes=Lenght104	AL732656,935408,935512;AE009948,935408,935512;CP000114,935408,935512;CP003810,935408,935512;CP003919,935408,935512;HF952104,935408,935512;CP007482,935408,935512;CP007565,935408,935512;CP007631,935408,935512;CP006910,935408,935512;CP007572,935408,935512;CP007571,935408,935512;CP007570,935408,935512;FO393392,935408,935512;CP011325,935408,935512;CP011326,935408,935512;CP011327,935408,935512;CP011328…
CP010867	Mauve	SHARED	938599	938612	.	.	.	Notes=Lenght13	AE009948,938599,938612;CP000114,938599,938612;CP003810,938599,938612;CP003919,938599,938612;HF952104,938599,938612;HF952106,938599,938612;HF952105,938599,938612;CP007482,938599,938612;CP007565,938599,938612;HG939456,938599,938612;CP007631,938599,938612;CP007632,938599,938612;CP007572,938599,938612;CP007571,938599,938612;CP007570,938599,938612;FO393392,938599,938612;CP011325,938599,938612;CP011326…
CP010867	Mauve	SHARED	941696	941726	.	.	.	Notes=Lenght30	AE009948,941696,941726;HF952104,941696,941726;CP007631,941696,941726;CP011329,941696,941726;CP013202,941696,941726;
CP010867	Mauve	SHARED	941826	941846	.	.	.	Notes=Lenght20	AE009948,941826,941846;HF952104,941826,941846;CP007631,941826,941846;CP011329,941826,941846;CP013202,941826,941846;
CP010867	Mauve	SHARED	941847	941888	.	.	.	Notes=Lenght41	AE009948,941847,941888;HF952104,941847,941888;HF952106,941847,941888;CP007631,941847,941888;CP011329,941847,941888;CP013202,941847,941888;
CP010867	Mauve	SHARED	941889	941939	.	.	.	Notes=Lenght50	AE009948,941889,941939;HF952104,941889,941939;HF952106,941889,941939;CP007631,941889,941939;CP011329,941889,941939;CP013202,941889,941939;
CP010867	Mauve	SHARED	942346	942366	.	.	.	Notes=Lenght20	AL732656,942346,942366;AE009948,942346,942366;CP000114,942346,942366;CP003810,942346,942366;CP003919,942346,942366;HF952104,942346,942366;HF952106,942346,942366;HF952105,942346,942366;CP007482,942346,942366;CP007565,942346,942366;HG939456,942346,942366;CP007631,942346,942366;CP007632,942346,942366;CP006910,942346,942366;FO393392,942346,942366;CP011325,942346,942366;CP011326,942346,942366;CP011327…
CP010867	Mauve	SHARED	945687	945706	.	.	.	Notes=Lenght19	AL732656,945687,945706;AE009948,945687,945706;CP000114,945687,945706;CP003810,945687,945706;HF952104,945687,945706;HF952106,945687,945706;HF952105,945687,945706;HG939456,945687,945706;CP007631,945687,945706;CP007632,945687,945706;CP006910,945687,945706;CP007572,945687,945706;CP007571,945687,945706;CP007570,945687,945706;CP011325,945687,945706;CP011326,945687,945706;CP011327,945687,945706;CP011329…
CP010867	Mauve	SHARED	947710	947885	.	.	.	Notes=Lenght175	AL732656,947710,947885;AE009948,947710,947885;CP000114,947710,947885;CP003810,947710,947885;HF952104,947710,947885;HF952106,947710,947885;HF952105,947710,947885;CP007482,947710,947885;CP007565,947710,947885;HG939456,947710,947885;CP007631,947710,947885;CP007632,947710,947885;CP006910,947710,947885;CP007572,947710,947885;CP007571,947710,947885;CP007570,947710,947885;FO393392,947710,947885;CP011325…
CP010867	Mauve	SHARED	949288	949332	.	.	.	Notes=Lenght44	AL732656,949288,949332;AE009948,949288,949332;CP000114,949288,949332;CP003810,949288,949332;CP003919,949288,949332;HF952104,949288,949332;HF952106,949288,949332;HF952105,949288,949332;CP007482,949288,949332;CP007565,949288,949332;HG939456,949288,949332;CP007631,949288,949332;CP007632,949288,949332;CP006910,949288,949332;CP007572,949288,949332;CP007571,949288,949332;CP007570,949288,949332;FO393392…
CP010867	Mauve	SHARED	950572	951231	.	.	.	Notes=Lenght659	AL732656,950572,951231;AE009948,950572,951231;CP000114,950572,951231;CP003810,950572,951231;CP003919,950572,951231;HF952104,950572,951231;HF952106,950572,951231;HF952105,950572,951231;HG939456,950572,951231;CP007631,950572,951231;CP007632,950572,951231;CP006910,950572,951231;CP007572,950572,951231;CP007571,950572,951231;CP007570,950572,951231;CP011325,950572,951231;CP011326,950572,951231;CP011327…
CP010867	Mauve	SHARED	953488	953634	.	.	.	Notes=Lenght146	AL732656,953488,953634;AE009948,953488,953634;CP000114,953488,953634;CP003810,953488,953634;HF952104,953488,953634;HF952106,953488,953634;HF952105,953488,953634;HG939456,953488,953634;CP007631,953488,953634;CP007632,953488,953634;CP006910,953488,953634;CP007572,953488,953634;CP007571,953488,953634;CP007570,953488,953634;CP011325,953488,953634;CP011326,953488,953634;CP011327,953488,953634;CP011329…
CP010867	Mauve	SHARED	954252	954345	.	.	.	Notes=Lenght93	AL732656,954252,954345;AE009948,954252,954345;CP000114,954252,954345;CP003810,954252,954345;CP003919,954252,954345;HF952104,954252,954345;HF952106,954252,954345;HF952105,954252,954345;CP007482,954252,954345;CP007565,954252,954345;HG939456,954252,954345;CP007631,954252,954345;CP007632,954252,954345;CP007572,954252,954345;CP007571,954252,954345;CP007570,954252,954345;FO393392,954252,954345;CP011325…
CP010867	Mauve	SHARED	954372	954396	.	.	.	Notes=Lenght24	AL732656,954372,954396;AE009948,954372,954396;CP000114,954372,954396;CP003810,954372,954396;CP003919,954372,954396;HF952104,954372,954396;HF952106,954372,954396;HF952105,954372,954396;CP007482,954372,954396;CP007565,954372,954396;HG939456,954372,954396;CP007631,954372,954396;CP007632,954372,954396;CP006910,954372,954396;FO393392,954372,954396;CP011325,954372,954396;CP011326,954372,954396;CP011327…
CP010867	Mauve	SHARED	968978	968995	.	.	.	Notes=Lenght17	AL732656,968978,968995;AE009948,968978,968995;CP000114,968978,968995;CP003810,968978,968995;HF952104,968978,968995;HF952106,968978,968995;HF952105,968978,968995;CP007482,968978,968995;CP007565,968978,968995;HG939456,968978,968995;CP007631,968978,968995;CP007632,968978,968995;CP006910,968978,968995;CP007572,968978,968995;CP007571,968978,968995;CP007570,968978,968995;FO393392,968978,968995;CP011325…
CP010867	Mauve	SHARED	968996	969029	.	.	.	Notes=Lenght33	AL732656,968996,969029;AE009948,968996,969029;CP000114,968996,969029;CP003810,968996,969029;HF952104,968996,969029;HF952106,968996,969029;HF952105,968996,969029;CP007482,968996,969029;CP007565,968996,969029;HG939456,968996,969029;CP007631,968996,969029;CP007632,968996,969029;CP006910,968996,969029;CP007571,968996,969029;CP007570,968996,969029;FO393392,968996,969029;CP011325,968996,969029;CP011326…
CP010867	Mauve	SHARED	971397	972540	.	.	.	Notes=Lenght1143	AL732656,971397,972540;AE009948,971397,972540;CP000114,971397,972540;CP003810,971397,972540;HF952104,971397,972540;HF952106,971397,972540;HF952105,971397,972540;HG939456,971397,972540;CP007631,971397,972540;CP007632,971397,972540;CP006910,971397,972540;CP007572,971397,972540;CP007571,971397,972540;CP007570,971397,972540;CP011325,971397,972540;CP011326,971397,972540;CP011327,971397,972540;CP011329…
CP010867	Mauve	SHARED	972879	973079	.	.	.	Notes=Lenght200	AL732656,972879,973079;AE009948,972879,973079;CP000114,972879,973079;CP003810,972879,973079;HF952104,972879,973079;HF952106,972879,973079;HF952105,972879,973079;HG939456,972879,973079;CP007631,972879,973079;CP007632,972879,973079;CP006910,972879,973079;CP007572,972879,973079;CP007571,972879,973079;CP007570,972879,973079;CP011325,972879,973079;CP011326,972879,973079;CP011327,972879,973079;CP011329…
CP010867	Mauve	SHARED	975309	975330	.	.	.	Notes=Lenght21	AL732656,975309,975330;AE009948,975309,975330;CP000114,975309,975330;CP003810,975309,975330;HF952104,975309,975330;HF952106,975309,975330;HF952105,975309,975330;HG939456,975309,975330;CP007631,975309,975330;CP007632,975309,975330;CP006910,975309,975330;CP007572,975309,975330;CP007571,975309,975330;CP007570,975309,975330;CP011325,975309,975330;CP011326,975309,975330;CP011327,975309,975330;CP011329…
CP010867	Mauve	SHARED	975600	975697	.	.	.	Notes=Lenght97	AL732656,975600,975697;AE009948,975600,975697;CP000114,975600,975697;CP003810,975600,975697;HF952104,975600,975697;HF952106,975600,975697;HF952105,975600,975697;CP007482,975600,975697;CP007565,975600,975697;HG939456,975600,975697;CP007631,975600,975697;CP007632,975600,975697;CP006910,975600,975697;CP007572,975600,975697;CP007571,975600,975697;CP007570,975600,975697;FO393392,975600,975697;CP011325…
CP010867	Mauve	SHARED	983056	983092	.	.	.	Notes=Lenght36	AL732656,983056,983092;AE009948,983056,983092;CP000114,983056,983092;CP003810,983056,983092;CP003919,983056,983092;HF952104,983056,983092;HF952106,983056,983092;HF952105,983056,983092;CP007482,983056,983092;CP007565,983056,983092;HG939456,983056,983092;CP007631,983056,983092;CP007632,983056,983092;CP007572,983056,983092;CP007571,983056,983092;CP007570,983056,983092;FO393392,983056,983092;CP011325…
CP010867	Mauve	SHARED	983103	984178	.	.	.	Notes=Lenght1075	AL732656,983103,984178;AE009948,983103,984178;CP000114,983103,984178;CP003810,983103,984178;CP003919,983103,984178;HF952104,983103,984178;HF952106,983103,984178;HF952105,983103,984178;CP007482,983103,984178;CP007565,983103,984178;HG939456,983103,984178;CP007631,983103,984178;CP007632,983103,984178;CP006910,983103,984178;FO393392,983103,984178;CP011325,983103,984178;CP011326,983103,984178;CP011327…
CP010867	Mauve	SHARED	985199	985342	.	.	.	Notes=Lenght143	AL732656,985199,985342;AE009948,985199,985342;CP000114,985199,985342;CP003810,985199,985342;HF952104,985199,985342;HF952106,985199,985342;HF952105,985199,985342;HG939456,985199,985342;CP007631,985199,985342;CP007632,985199,985342;CP006910,985199,985342;CP007572,985199,985342;CP007571,985199,985342;CP007570,985199,985342;CP011325,985199,985342;CP011326,985199,985342;CP011327,985199,985342;CP011329…
CP010867	Mauve	SHARED	985592	985655	.	.	.	Notes=Lenght63	AE009948,985592,985655;CP000114,985592,985655;CP003810,985592,985655;CP007631,985592,985655;CP011325,985592,985655;CP011326,985592,985655;CP011327,985592,985655;CP011329,985592,985655;CP012419,985592,985655;CP013202,985592,985655;
CP010867	Mauve	SHARED	985656	986317	.	.	.	Notes=Lenght661	AL732656,985656,986317;CP003919,985656,986317;HF952106,985656,986317;HF952105,985656,986317;CP007482,985656,986317;CP007565,985656,986317;HG939456,985656,986317;CP007632,985656,986317;CP006910,985656,986317;CP007572,985656,986317;CP007571,985656,986317;CP007570,985656,986317;FO393392,985656,986317;CP011328,985656,986317;CP010319,985656,986317;CP013202,985656,986317;
CP010867	Mauve	SHARED	986318	996155	.	.	.	Notes=Lenght9837	HF952104,986318,996155;CP013202,986318,996155;
CP010867	Mauve	SHARED	996156	996208	.	.	.	Notes=Lenght52	HF952104,996156,996208;HG939456,996156,996208;CP013202,996156,996208;
CP010867	Mauve	SHARED	1000972	1001089	.	.	.	Notes=Lenght117	AL732656,1000972,1001089;AE009948,1000972,1001089;CP000114,1000972,1001089;CP003810,1000972,1001089;CP003919,1000972,1001089;HF952104,1000972,1001089;HF952106,1000972,1001089;HF952105,1000972,1001089;HG939456,1000972,1001089;CP007631,1000972,1001089;CP007632,1000972,1001089;CP006910,1000972,1001089;CP007572,1000972,1001089;CP007571,1000972,1001089;CP007570,1000972,1001089;CP011325,1000972,1001089…
CP010867	Mauve	SHARED	1001974	1002088	.	.	.	Notes=Lenght114	AL732656,1001974,1002088;AE009948,1001974,1002088;CP000114,1001974,1002088;CP003810,1001974,1002088;HF952104,1001974,1002088;HF952106,1001974,1002088;HF952105,1001974,1002088;CP007482,1001974,1002088;CP007565,1001974,1002088;HG939456,1001974,1002088;CP007631,1001974,1002088;CP007632,1001974,1002088;CP006910,1001974,1002088;CP007572,1001974,1002088;CP007571,1001974,1002088;CP007570,1001974,1002088…
CP010867	Mauve	SHARED	1006695	1006714	.	.	.	Notes=Lenght19	AL732656,1006695,1006714;AE009948,1006695,1006714;CP000114,1006695,1006714;CP003810,1006695,1006714;CP003919,1006695,1006714;HF952104,1006695,1006714;HF952106,1006695,1006714;HF952105,1006695,1006714;CP007482,1006695,1006714;HG939456,1006695,1006714;CP007631,1006695,1006714;CP007632,1006695,1006714;CP006910,1006695,1006714;CP007572,1006695,1006714;CP007571,1006695,1006714;CP007570,1006695,1006714…
CP010867	Mauve	SHARED	1008034	1008064	.	.	.	Notes=Lenght30	AL732656,1008034,1008064;AE009948,1008034,1008064;CP000114,1008034,1008064;CP003810,1008034,1008064;CP003919,1008034,1008064;HF952104,1008034,1008064;HF952106,1008034,1008064;HF952105,1008034,1008064;HG939456,1008034,1008064;CP007631,1008034,1008064;CP007632,1008034,1008064;CP006910,1008034,1008064;CP007572,1008034,1008064;CP007571,1008034,1008064;CP007570,1008034,1008064;CP011325,1008034,1008064…
CP010867	Mauve	SHARED	1009219	1009270	.	.	.	Notes=Lenght51	AL732656,1009219,1009270;AE009948,1009219,1009270;CP000114,1009219,1009270;CP003810,1009219,1009270;CP003919,1009219,1009270;HF952104,1009219,1009270;HF952106,1009219,1009270;HF952105,1009219,1009270;HG939456,1009219,1009270;CP007631,1009219,1009270;CP007632,1009219,1009270;CP006910,1009219,1009270;CP007572,1009219,1009270;CP007571,1009219,1009270;CP007570,1009219,1009270;CP011325,1009219,1009270…
CP010867	Mauve	SHARED	1009392	1009416	.	.	.	Notes=Lenght24	AL732656,1009392,1009416;AE009948,1009392,1009416;CP000114,1009392,1009416;CP003810,1009392,1009416;HF952104,1009392,1009416;HF952106,1009392,1009416;HF952105,1009392,1009416;CP007482,1009392,1009416;CP007565,1009392,1009416;HG939456,1009392,1009416;CP007631,1009392,1009416;CP007632,1009392,1009416;CP006910,1009392,1009416;CP007572,1009392,1009416;CP007571,1009392,1009416;CP007570,1009392,1009416…
CP010867	Mauve	SHARED	1009417	1009498	.	.	.	Notes=Lenght81	AL732656,1009417,1009498;AE009948,1009417,1009498;CP000114,1009417,1009498;CP003810,1009417,1009498;HF952104,1009417,1009498;HF952106,1009417,1009498;HF952105,1009417,1009498;HG939456,1009417,1009498;CP007631,1009417,1009498;CP007632,1009417,1009498;CP006910,1009417,1009498;CP007572,1009417,1009498;CP007571,1009417,1009498;CP007570,1009417,1009498;CP011325,1009417,1009498;CP011326,1009417,1009498…
CP010867	Mauve	SHARED	1009499	1009566	.	.	.	Notes=Lenght67	AL732656,1009499,1009566;AE009948,1009499,1009566;CP000114,1009499,1009566;CP003810,1009499,1009566;HF952104,1009499,1009566;HF952106,1009499,1009566;HF952105,1009499,1009566;CP007631,1009499,1009566;CP006910,1009499,1009566;CP007572,1009499,1009566;CP007571,1009499,1009566;CP007570,1009499,1009566;CP011325,1009499,1009566;CP011326,1009499,1009566;CP011327,1009499,1009566;CP011329,1009499,1009566…
CP010867	Mauve	SHARED	1009567	1009619	.	.	.	Notes=Lenght52	AL732656,1009567,1009619;AE009948,1009567,1009619;CP000114,1009567,1009619;CP003810,1009567,1009619;HF952104,1009567,1009619;HF952106,1009567,1009619;HF952105,1009567,1009619;HG939456,1009567,1009619;CP007631,1009567,1009619;CP007632,1009567,1009619;CP006910,1009567,1009619;CP007572,1009567,1009619;CP007571,1009567,1009619;CP007570,1009567,1009619;CP011325,1009567,1009619;CP011326,1009567,1009619…
CP010867	Mauve	SHARED	1009620	1009788	.	.	.	Notes=Lenght168	AL732656,1009620,1009788;AE009948,1009620,1009788;CP000114,1009620,1009788;CP003810,1009620,1009788;HF952104,1009620,1009788;HF952106,1009620,1009788;HG939456,1009620,1009788;CP007631,1009620,1009788;CP007632,1009620,1009788;CP006910,1009620,1009788;CP007572,1009620,1009788;CP007571,1009620,1009788;CP007570,1009620,1009788;CP011325,1009620,1009788;CP011326,1009620,1009788;CP011327,1009620,1009788…
CP010867	Mauve	SHARED	1009789	1010031	.	.	.	Notes=Lenght242	AL732656,1009789,1010031;AE009948,1009789,1010031;CP000114,1009789,1010031;CP003810,1009789,1010031;HF952104,1009789,1010031;HF952106,1009789,1010031;CP007482,1009789,1010031;CP007565,1009789,1010031;HG939456,1009789,1010031;CP007631,1009789,1010031;CP007632,1009789,1010031;CP006910,1009789,1010031;CP007572,1009789,1010031;CP007571,1009789,1010031;CP007570,1009789,1010031;FO393392,1009789,1010031…
CP010867	Mauve	SHARED	1010032	1010393	.	.	.	Notes=Lenght361	AL732656,1010032,1010393;AE009948,1010032,1010393;CP000114,1010032,1010393;CP003810,1010032,1010393;HF952104,1010032,1010393;HF952106,1010032,1010393;HF952105,1010032,1010393;CP007482,1010032,1010393;CP007565,1010032,1010393;HG939456,1010032,1010393;CP007631,1010032,1010393;CP007632,1010032,1010393;CP006910,1010032,1010393;CP007572,1010032,1010393;CP007571,1010032,1010393;CP007570,1010032,1010393…
CP010867	Mauve	SHARED	1010431	1010445	.	.	.	Notes=Lenght14	AE009948,1010431,1010445;CP000114,1010431,1010445;CP003810,1010431,1010445;CP003919,1010431,1010445;HF952104,1010431,1010445;HF952106,1010431,1010445;HF952105,1010431,1010445;CP007482,1010431,1010445;CP007565,1010431,1010445;HG939456,1010431,1010445;CP007631,1010431,1010445;CP007632,1010431,1010445;CP006910,1010431,1010445;CP007572,1010431,1010445;CP007571,1010431,1010445;CP007570,1010431,1010445…
CP010867	Mauve	SHARED	1010446	1010474	.	.	.	Notes=Lenght28	AE009948,1010446,1010474;CP000114,1010446,1010474;CP003810,1010446,1010474;CP003919,1010446,1010474;HF952104,1010446,1010474;HF952106,1010446,1010474;HF952105,1010446,1010474;CP007482,1010446,1010474;CP007565,1010446,1010474;CP007631,1010446,1010474;CP007632,1010446,1010474;CP006910,1010446,1010474;CP007572,1010446,1010474;CP007571,1010446,1010474;CP007570,1010446,1010474;FO393392,1010446,1010474…
CP010867	Mauve	SHARED	1010475	1010496	.	.	.	Notes=Lenght21	AE009948,1010475,1010496;CP000114,1010475,1010496;CP003810,1010475,1010496;CP003919,1010475,1010496;HF952104,1010475,1010496;HF952106,1010475,1010496;HF952105,1010475,1010496;CP007482,1010475,1010496;CP007565,1010475,1010496;CP007631,1010475,1010496;CP006910,1010475,1010496;CP007572,1010475,1010496;CP007571,1010475,1010496;CP007570,1010475,1010496;FO393392,1010475,1010496;CP011325,1010475,1010496…
CP010867	Mauve	SHARED	1010497	1010553	.	.	.	Notes=Lenght56	AL732656,1010497,1010553;AE009948,1010497,1010553;CP000114,1010497,1010553;CP003810,1010497,1010553;CP003919,1010497,1010553;HF952104,1010497,1010553;HF952106,1010497,1010553;HF952105,1010497,1010553;CP007482,1010497,1010553;CP007565,1010497,1010553;CP007631,1010497,1010553;CP006910,1010497,1010553;CP007572,1010497,1010553;CP007571,1010497,1010553;CP007570,1010497,1010553;FO393392,1010497,1010553…
CP010867	Mauve	SHARED	1010554	1010618	.	.	.	Notes=Lenght64	AL732656,1010554,1010618;AE009948,1010554,1010618;CP000114,1010554,1010618;CP003810,1010554,1010618;CP003919,1010554,1010618;HF952104,1010554,1010618;HF952106,1010554,1010618;HF952105,1010554,1010618;CP007482,1010554,1010618;CP007565,1010554,1010618;HG939456,1010554,1010618;CP007631,1010554,1010618;CP006910,1010554,1010618;CP007572,1010554,1010618;CP007571,1010554,1010618;CP007570,1010554,1010618…
CP010867	Mauve	SHARED	1010810	1010871	.	.	.	Notes=Lenght61	AL732656,1010810,1010871;AE009948,1010810,1010871;CP000114,1010810,1010871;CP003810,1010810,1010871;CP003919,1010810,1010871;HF952104,1010810,1010871;HF952106,1010810,1010871;HF952105,1010810,1010871;CP007482,1010810,1010871;CP007565,1010810,1010871;HG939456,1010810,1010871;CP007631,1010810,1010871;CP007632,1010810,1010871;CP006910,1010810,1010871;CP007571,1010810,1010871;CP007570,1010810,1010871…
CP010867	Mauve	SHARED	1010872	1010908	.	.	.	Notes=Lenght36	AL732656,1010872,1010908;AE009948,1010872,1010908;CP000114,1010872,1010908;CP003810,1010872,1010908;CP003919,1010872,1010908;HF952104,1010872,1010908;HF952106,1010872,1010908;HF952105,1010872,1010908;HG939456,1010872,1010908;CP007631,1010872,1010908;CP007632,1010872,1010908;CP006910,1010872,1010908;CP007571,1010872,1010908;CP007570,1010872,1010908;CP011325,1010872,1010908;CP011326,1010872,1010908…
CP010867	Mauve	SHARED	1010909	1010972	.	.	.	Notes=Lenght63	AL732656,1010909,1010972;AE009948,1010909,1010972;CP000114,1010909,1010972;CP003810,1010909,1010972;CP003919,1010909,1010972;HF952104,1010909,1010972;HF952106,1010909,1010972;HF952105,1010909,1010972;HG939456,1010909,1010972;CP007631,1010909,1010972;CP007632,1010909,1010972;CP006910,1010909,1010972;CP007572,1010909,1010972;CP007571,1010909,1010972;CP007570,1010909,1010972;CP011325,1010909,1010972…
CP010867	Mauve	SHARED	1025212	1025232	.	.	.	Notes=Lenght20	AL732656,1025212,1025232;AE009948,1025212,1025232;CP000114,1025212,1025232;CP003810,1025212,1025232;HF952104,1025212,1025232;HF952106,1025212,1025232;HF952105,1025212,1025232;CP007482,1025212,1025232;CP007565,1025212,1025232;HG939456,1025212,1025232;CP007631,1025212,1025232;CP007632,1025212,1025232;CP006910,1025212,1025232;CP007572,1025212,1025232;CP007571,1025212,1025232;CP007570,1025212,1025232…
CP010867	Mauve	SHARED	1030241	1030396	.	.	.	Notes=Lenght155	AL732656,1030241,1030396;AE009948,1030241,1030396;CP000114,1030241,1030396;CP003810,1030241,1030396;HF952104,1030241,1030396;HF952106,1030241,1030396;HF952105,1030241,1030396;HG939456,1030241,1030396;CP007631,1030241,1030396;CP007632,1030241,1030396;CP006910,1030241,1030396;CP007572,1030241,1030396;CP007571,1030241,1030396;CP007570,1030241,1030396;CP011325,1030241,1030396;CP011326,1030241,1030396…
CP010867	Mauve	SHARED	1045820	1045839	.	.	.	Notes=Lenght19	AE009948,1045820,1045839;CP000114,1045820,1045839;CP003810,1045820,1045839;CP003919,1045820,1045839;HF952104,1045820,1045839;HF952106,1045820,1045839;HF952105,1045820,1045839;CP007482,1045820,1045839;CP007565,1045820,1045839;HG939456,1045820,1045839;CP007631,1045820,1045839;CP007632,1045820,1045839;CP006910,1045820,1045839;FO393392,1045820,1045839;CP011325,1045820,1045839;CP011326,1045820,1045839…
CP010867	Mauve	SHARED	1045979	1046063	.	.	.	Notes=Lenght84	AL732656,1045979,1046063;AE009948,1045979,1046063;CP000114,1045979,1046063;CP003810,1045979,1046063;CP003919,1045979,1046063;HF952104,1045979,1046063;HF952106,1045979,1046063;HF952105,1045979,1046063;CP007482,1045979,1046063;CP007565,1045979,1046063;HG939456,1045979,1046063;CP007631,1045979,1046063;CP007632,1045979,1046063;CP007572,1045979,1046063;CP007571,1045979,1046063;CP007570,1045979,1046063…
CP010867	Mauve	SHARED	1046679	1046774	.	.	.	Notes=Lenght95	AL732656,1046679,1046774;AE009948,1046679,1046774;CP000114,1046679,1046774;CP003810,1046679,1046774;HF952104,1046679,1046774;HF952106,1046679,1046774;HF952105,1046679,1046774;CP007482,1046679,1046774;CP007565,1046679,1046774;HG939456,1046679,1046774;CP007631,1046679,1046774;CP007632,1046679,1046774;CP006910,1046679,1046774;CP007572,1046679,1046774;CP007571,1046679,1046774;CP007570,1046679,1046774…
CP010867	Mauve	SHARED	1051935	1052134	.	.	.	Notes=Lenght199	CP000114,1051935,1052134;CP003810,1051935,1052134;HF952104,1051935,1052134;HF952105,1051935,1052134;HG939456,1051935,1052134;CP007631,1051935,1052134;CP007632,1051935,1052134;CP006910,1051935,1052134;CP011325,1051935,1052134;CP011326,1051935,1052134;CP011327,1051935,1052134;CP012419,1051935,1052134;CP013202,1051935,1052134;
CP010867	Mauve	SHARED	1052135	1052167	.	.	.	Notes=Lenght32	AL732656,1052135,1052167;AE009948,1052135,1052167;CP000114,1052135,1052167;CP003810,1052135,1052167;HF952104,1052135,1052167;HF952106,1052135,1052167;HF952105,1052135,1052167;HG939456,1052135,1052167;CP007631,1052135,1052167;CP007632,1052135,1052167;CP006910,1052135,1052167;CP007572,1052135,1052167;CP007571,1052135,1052167;CP007570,1052135,1052167;CP011325,1052135,1052167;CP011326,1052135,1052167…
CP010867	Mauve	SHARED	1052168	1052180	.	.	.	Notes=Lenght12	AL732656,1052168,1052180;AE009948,1052168,1052180;CP000114,1052168,1052180;CP003810,1052168,1052180;HF952104,1052168,1052180;HF952106,1052168,1052180;HF952105,1052168,1052180;HG939456,1052168,1052180;CP007631,1052168,1052180;CP007632,1052168,1052180;CP006910,1052168,1052180;CP007572,1052168,1052180;CP007571,1052168,1052180;CP007570,1052168,1052180;CP011325,1052168,1052180;CP011326,1052168,1052180…
CP010867	Mauve	SHARED	1052189	1052201	.	.	.	Notes=Lenght12	AL732656,1052189,1052201;AE009948,1052189,1052201;CP000114,1052189,1052201;CP003810,1052189,1052201;CP003919,1052189,1052201;HF952104,1052189,1052201;HF952106,1052189,1052201;HF952105,1052189,1052201;CP007482,1052189,1052201;CP007565,1052189,1052201;CP007631,1052189,1052201;CP006910,1052189,1052201;CP007572,1052189,1052201;CP007571,1052189,1052201;CP007570,1052189,1052201;FO393392,1052189,1052201…
CP010867	Mauve	SHARED	1052211	1052334	.	.	.	Notes=Lenght123	AL732656,1052211,1052334;AE009948,1052211,1052334;CP000114,1052211,1052334;CP003810,1052211,1052334;CP003919,1052211,1052334;HF952104,1052211,1052334;HF952106,1052211,1052334;HF952105,1052211,1052334;CP007482,1052211,1052334;CP007565,1052211,1052334;HG939456,1052211,1052334;CP007631,1052211,1052334;CP007632,1052211,1052334;CP007572,1052211,1052334;CP007571,1052211,1052334;CP007570,1052211,1052334…
CP010867	Mauve	SHARED	1052335	1052348	.	.	.	Notes=Lenght13	AL732656,1052335,1052348;AE009948,1052335,1052348;CP000114,1052335,1052348;CP003810,1052335,1052348;CP003919,1052335,1052348;HF952104,1052335,1052348;HF952106,1052335,1052348;HF952105,1052335,1052348;CP007482,1052335,1052348;CP007565,1052335,1052348;HG939456,1052335,1052348;CP007631,1052335,1052348;CP007632,1052335,1052348;CP006910,1052335,1052348;CP007572,1052335,1052348;CP007571,1052335,1052348…
CP010867	Mauve	SHARED	1052783	1052801	.	.	.	Notes=Lenght18	HF952104,1052783,1052801;CP007631,1052783,1052801;CP013202,1052783,1052801;
CP010867	Mauve	SHARED	1052802	1053346	.	.	.	Notes=Lenght544	AE009948,1052802,1053346;HF952104,1052802,1053346;CP007631,1052802,1053346;CP011329,1052802,1053346;CP013202,1052802,1053346;
CP010867	Mauve	SHARED	1053347	1053491	.	.	.	Notes=Lenght144	HF952104,1053347,1053491;CP007631,1053347,1053491;CP013202,1053347,1053491;
CP010867	Mauve	SHARED	1053492	1053827	.	.	.	Notes=Lenght335	AE009948,1053492,1053827;HF952104,1053492,1053827;CP007631,1053492,1053827;CP011329,1053492,1053827;CP013202,1053492,1053827;
CP010867	Mauve	SHARED	1053828	1053910	.	.	.	Notes=Lenght82	AE009948,1053828,1053910;HF952104,1053828,1053910;HF952106,1053828,1053910;HF952105,1053828,1053910;CP007631,1053828,1053910;CP011329,1053828,1053910;CP010319,1053828,1053910;CP013202,1053828,1053910;
CP010867	Mauve	SHARED	1053911	1054019	.	.	.	Notes=Lenght108	AE009948,1053911,1054019;CP000114,1053911,1054019;CP003810,1053911,1054019;HF952104,1053911,1054019;HF952106,1053911,1054019;HF952105,1053911,1054019;CP007631,1053911,1054019;CP011325,1053911,1054019;CP011326,1053911,1054019;CP011327,1053911,1054019;CP011329,1053911,1054019;CP010319,1053911,1054019;CP012419,1053911,1054019;CP013202,1053911,1054019;
CP010867	Mauve	SHARED	1054020	1054816	.	.	.	Notes=Lenght796	AE009948,1054020,1054816;HF952104,1054020,1054816;HF952106,1054020,1054816;HF952105,1054020,1054816;CP007631,1054020,1054816;CP011329,1054020,1054816;CP010319,1054020,1054816;CP013202,1054020,1054816;
CP010867	Mauve	SHARED	1054817	1054845	.	.	.	Notes=Lenght28	HF952104,1054817,1054845;HF952106,1054817,1054845;HF952105,1054817,1054845;CP007631,1054817,1054845;CP010319,1054817,1054845;CP013202,1054817,1054845;
CP010867	Mauve	SHARED	1054846	1054874	.	.	.	Notes=Lenght28	AE009948,1054846,1054874;HF952104,1054846,1054874;HF952106,1054846,1054874;HF952105,1054846,1054874;CP007631,1054846,1054874;CP011329,1054846,1054874;CP010319,1054846,1054874;CP013202,1054846,1054874;
CP010867	Mauve	SHARED	1054883	1055431	.	.	.	Notes=Lenght548	AE009948,1054883,1055431;HF952104,1054883,1055431;HF952105,1054883,1055431;CP007631,1054883,1055431;CP011329,1054883,1055431;CP010319,1054883,1055431;CP013202,1054883,1055431;
CP010867	Mauve	SHARED	1055432	1055540	.	.	.	Notes=Lenght108	AE009948,1055432,1055540;HF952104,1055432,1055540;CP007631,1055432,1055540;CP011329,1055432,1055540;CP013202,1055432,1055540;
CP010867	Mauve	SHARED	1055541	1055835	.	.	.	Notes=Lenght294	AE009948,1055541,1055835;CP000114,1055541,1055835;CP003810,1055541,1055835;HF952104,1055541,1055835;CP007631,1055541,1055835;CP011325,1055541,1055835;CP011326,1055541,1055835;CP011327,1055541,1055835;CP011329,1055541,1055835;CP012419,1055541,1055835;CP013202,1055541,1055835;
CP010867	Mauve	SHARED	1055836	1056064	.	.	.	Notes=Lenght228	HF952104,1055836,1056064;CP007631,1055836,1056064;CP013202,1055836,1056064;
CP010867	Mauve	SHARED	1056065	1057039	.	.	.	Notes=Lenght974	HF952104,1056065,1057039;CP013202,1056065,1057039;
CP010867	Mauve	SHARED	1057040	1058705	.	.	.	Notes=Lenght1665	HF952104,1057040,1058705;CP007631,1057040,1058705;CP013202,1057040,1058705;
CP010867	Mauve	SHARED	1058706	1058817	.	.	.	Notes=Lenght111	HF952104,1058706,1058817;CP007631,1058706,1058817;CP010319,1058706,1058817;CP013202,1058706,1058817;
CP010867	Mauve	SHARED	1058818	1059039	.	.	.	Notes=Lenght221	HF952104,1058818,1059039;CP007631,1058818,1059039;CP013202,1058818,1059039;
CP010867	Mauve	SHARED	1059040	1059103	.	.	.	Notes=Lenght63	HF952104,1059040,1059103;CP007631,1059040,1059103;CP010319,1059040,1059103;CP013202,1059040,1059103;
CP010867	Mauve	SHARED	1059104	1059131	.	.	.	Notes=Lenght27	HF952104,1059104,1059131;CP007631,1059104,1059131;CP013202,1059104,1059131;
CP010867	Mauve	SHARED	1059132	1059540	.	.	.	Notes=Lenght408	HF952104,1059132,1059540;CP007631,1059132,1059540;CP010319,1059132,1059540;CP013202,1059132,1059540;
CP010867	Mauve	SHARED	1059541	1059945	.	.	.	Notes=Lenght404	HF952104,1059541,1059945;CP007631,1059541,1059945;CP013202,1059541,1059945;
CP010867	Mauve	SHARED	1059946	1060181	.	.	.	Notes=Lenght235	HF952104,1059946,1060181;CP007631,1059946,1060181;CP010319,1059946,1060181;CP013202,1059946,1060181;
CP010867	Mauve	SHARED	1060182	1060320	.	.	.	Notes=Lenght138	HF952104,1060182,1060320;CP007631,1060182,1060320;CP010319,1060182,1060320;CP013202,1060182,1060320;
CP010867	Mauve	SHARED	1060321	1060349	.	.	.	Notes=Lenght28	HF952104,1060321,1060349;CP007631,1060321,1060349;CP013202,1060321,1060349;
CP010867	Mauve	SHARED	1060350	1060769	.	.	.	Notes=Lenght419	HF952104,1060350,1060769;CP007631,1060350,1060769;CP010319,1060350,1060769;CP013202,1060350,1060769;
CP010867	Mauve	SHARED	1060770	1060792	.	.	.	Notes=Lenght22	HF952104,1060770,1060792;CP007631,1060770,1060792;CP013202,1060770,1060792;
CP010867	Mauve	SHARED	1060793	1061229	.	.	.	Notes=Lenght436	HF952104,1060793,1061229;CP007631,1060793,1061229;CP010319,1060793,1061229;CP013202,1060793,1061229;
CP010867	Mauve	SHARED	1061230	1061493	.	.	.	Notes=Lenght263	HF952104,1061230,1061493;CP007631,1061230,1061493;CP013202,1061230,1061493;
CP010867	Mauve	SHARED	1061494	1061652	.	.	.	Notes=Lenght158	HF952104,1061494,1061652;CP007631,1061494,1061652;CP010319,1061494,1061652;CP013202,1061494,1061652;
CP010867	Mauve	SHARED	1061653	1062257	.	.	.	Notes=Lenght604	HF952104,1061653,1062257;CP007631,1061653,1062257;CP013202,1061653,1062257;
CP010867	Mauve	SHARED	1062258	1062441	.	.	.	Notes=Lenght183	HF952104,1062258,1062441;CP007631,1062258,1062441;CP010319,1062258,1062441;CP013202,1062258,1062441;
CP010867	Mauve	SHARED	1062442	1062722	.	.	.	Notes=Lenght280	HF952104,1062442,1062722;CP007631,1062442,1062722;CP013202,1062442,1062722;
CP010867	Mauve	SHARED	1062723	1063890	.	.	.	Notes=Lenght1167	HF952104,1062723,1063890;CP007631,1062723,1063890;CP010319,1062723,1063890;CP013202,1062723,1063890;
CP010867	Mauve	SHARED	1063891	1064098	.	.	.	Notes=Lenght207	HF952104,1063891,1064098;HF952105,1063891,1064098;CP007631,1063891,1064098;CP010319,1063891,1064098;CP013202,1063891,1064098;
CP010867	Mauve	SHARED	1064100	1064245	.	.	.	Notes=Lenght145	AL732656,1064100,1064245;AE009948,1064100,1064245;CP000114,1064100,1064245;CP003810,1064100,1064245;HF952104,1064100,1064245;HF952105,1064100,1064245;CP007631,1064100,1064245;CP007572,1064100,1064245;CP007571,1064100,1064245;CP007570,1064100,1064245;CP011325,1064100,1064245;CP011326,1064100,1064245;CP011327,1064100,1064245;CP010319,1064100,1064245;CP012419,1064100,1064245;CP013202,1064100,1064245;
CP010867	Mauve	SHARED	1064246	1064385	.	.	.	Notes=Lenght139	AE009948,1064246,1064385;CP000114,1064246,1064385;CP003810,1064246,1064385;HF952104,1064246,1064385;HF952105,1064246,1064385;CP007631,1064246,1064385;CP011325,1064246,1064385;CP011326,1064246,1064385;CP011327,1064246,1064385;CP010319,1064246,1064385;CP012419,1064246,1064385;CP013202,1064246,1064385;
CP010867	Mauve	SHARED	1064386	1064746	.	.	.	Notes=Lenght360	AL732656,1064386,1064746;AE009948,1064386,1064746;CP000114,1064386,1064746;CP003810,1064386,1064746;HF952104,1064386,1064746;HF952105,1064386,1064746;CP007631,1064386,1064746;CP007572,1064386,1064746;CP007571,1064386,1064746;CP007570,1064386,1064746;CP011325,1064386,1064746;CP011326,1064386,1064746;CP011327,1064386,1064746;CP010319,1064386,1064746;CP012419,1064386,1064746;CP013202,1064386,1064746;
CP010867	Mauve	SHARED	1064747	1064768	.	.	.	Notes=Lenght21	AE009948,1064747,1064768;CP000114,1064747,1064768;CP003810,1064747,1064768;HF952104,1064747,1064768;CP007631,1064747,1064768;CP011325,1064747,1064768;CP011326,1064747,1064768;CP011327,1064747,1064768;CP012419,1064747,1064768;CP013202,1064747,1064768;
CP010867	Mauve	SHARED	1064769	1064803	.	.	.	Notes=Lenght34	AL732656,1064769,1064803;AE009948,1064769,1064803;CP000114,1064769,1064803;CP003810,1064769,1064803;HF952104,1064769,1064803;CP007631,1064769,1064803;CP006910,1064769,1064803;CP007572,1064769,1064803;CP007571,1064769,1064803;CP007570,1064769,1064803;CP011325,1064769,1064803;CP011326,1064769,1064803;CP011327,1064769,1064803;CP012419,1064769,1064803;CP013202,1064769,1064803;
CP010867	Mauve	SHARED	1064805	1064817	.	.	.	Notes=Lenght12	AL732656,1064805,1064817;AE009948,1064805,1064817;CP000114,1064805,1064817;CP003810,1064805,1064817;HF952104,1064805,1064817;CP007631,1064805,1064817;CP007572,1064805,1064817;CP007571,1064805,1064817;CP007570,1064805,1064817;CP011325,1064805,1064817;CP011326,1064805,1064817;CP011327,1064805,1064817;CP012419,1064805,1064817;CP013202,1064805,1064817;
CP010867	Mauve	SHARED	1064818	1064832	.	.	.	Notes=Lenght14	AE009948,1064818,1064832;CP000114,1064818,1064832;CP003810,1064818,1064832;HF952104,1064818,1064832;HF952105,1064818,1064832;HG939456,1064818,1064832;CP007631,1064818,1064832;CP007632,1064818,1064832;CP011325,1064818,1064832;CP011326,1064818,1064832;CP011327,1064818,1064832;CP010319,1064818,1064832;CP012419,1064818,1064832;CP013202,1064818,1064832;
CP010867	Mauve	SHARED	1064833	1064938	.	.	.	Notes=Lenght105	AL732656,1064833,1064938;AE009948,1064833,1064938;CP000114,1064833,1064938;CP003810,1064833,1064938;HF952104,1064833,1064938;HF952105,1064833,1064938;HG939456,1064833,1064938;CP007631,1064833,1064938;CP007632,1064833,1064938;CP007572,1064833,1064938;CP007571,1064833,1064938;CP007570,1064833,1064938;CP011325,1064833,1064938;CP011326,1064833,1064938;CP011327,1064833,1064938;CP010319,1064833,1064938…
CP010867	Mauve	SHARED	1064939	1065206	.	.	.	Notes=Lenght267	AE009948,1064939,1065206;CP000114,1064939,1065206;CP003810,1064939,1065206;HF952104,1064939,1065206;HF952105,1064939,1065206;CP007631,1064939,1065206;CP011325,1064939,1065206;CP011326,1064939,1065206;CP011327,1064939,1065206;CP010319,1064939,1065206;CP012419,1064939,1065206;CP013202,1064939,1065206;
CP010867	Mauve	SHARED	1065212	1065275	.	.	.	Notes=Lenght63	AE009948,1065212,1065275;CP000114,1065212,1065275;CP003810,1065212,1065275;HF952104,1065212,1065275;HG939456,1065212,1065275;CP007631,1065212,1065275;CP007632,1065212,1065275;CP006910,1065212,1065275;CP011325,1065212,1065275;CP011326,1065212,1065275;CP011327,1065212,1065275;CP012419,1065212,1065275;CP013202,1065212,1065275;
CP010867	Mauve	SHARED	1065276	1065322	.	.	.	Notes=Lenght46	AL732656,1065276,1065322;AE009948,1065276,1065322;CP000114,1065276,1065322;CP003810,1065276,1065322;HF952104,1065276,1065322;HF952105,1065276,1065322;CP007631,1065276,1065322;CP007572,1065276,1065322;CP007571,1065276,1065322;CP007570,1065276,1065322;CP011325,1065276,1065322;CP011326,1065276,1065322;CP011327,1065276,1065322;CP010319,1065276,1065322;CP012419,1065276,1065322;CP013202,1065276,1065322;
CP010867	Mauve	SHARED	1065323	1065343	.	.	.	Notes=Lenght20	AE009948,1065323,1065343;CP000114,1065323,1065343;CP003810,1065323,1065343;HF952104,1065323,1065343;HF952105,1065323,1065343;CP007631,1065323,1065343;CP011325,1065323,1065343;CP011326,1065323,1065343;CP011327,1065323,1065343;CP010319,1065323,1065343;CP012419,1065323,1065343;CP013202,1065323,1065343;
CP010867	Mauve	SHARED	1065348	1065411	.	.	.	Notes=Lenght63	AE009948,1065348,1065411;CP000114,1065348,1065411;CP003810,1065348,1065411;HF952104,1065348,1065411;HF952105,1065348,1065411;CP007631,1065348,1065411;CP011325,1065348,1065411;CP011326,1065348,1065411;CP011327,1065348,1065411;CP010319,1065348,1065411;CP012419,1065348,1065411;CP013202,1065348,1065411;
CP010867	Mauve	SHARED	1065412	1065445	.	.	.	Notes=Lenght33	AL732656,1065412,1065445;AE009948,1065412,1065445;CP000114,1065412,1065445;CP003810,1065412,1065445;HF952104,1065412,1065445;HF952105,1065412,1065445;CP007631,1065412,1065445;CP007572,1065412,1065445;CP007571,1065412,1065445;CP007570,1065412,1065445;CP011325,1065412,1065445;CP011326,1065412,1065445;CP011327,1065412,1065445;CP010319,1065412,1065445;CP012419,1065412,1065445;CP013202,1065412,1065445;
CP010867	Mauve	SHARED	1065446	1065475	.	.	.	Notes=Lenght29	AE009948,1065446,1065475;CP000114,1065446,1065475;CP003810,1065446,1065475;HF952104,1065446,1065475;HF952105,1065446,1065475;CP007631,1065446,1065475;CP011325,1065446,1065475;CP011326,1065446,1065475;CP011327,1065446,1065475;CP010319,1065446,1065475;CP012419,1065446,1065475;CP013202,1065446,1065475;
CP010867	Mauve	SHARED	1065486	1065601	.	.	.	Notes=Lenght115	AE009948,1065486,1065601;CP000114,1065486,1065601;CP003810,1065486,1065601;HF952104,1065486,1065601;CP007631,1065486,1065601;CP006910,1065486,1065601;CP011325,1065486,1065601;CP011326,1065486,1065601;CP011327,1065486,1065601;CP012419,1065486,1065601;CP013202,1065486,1065601;
CP010867	Mauve	SHARED	1065602	1066118	.	.	.	Notes=Lenght516	AL732656,1065602,1066118;AE009948,1065602,1066118;CP000114,1065602,1066118;CP003810,1065602,1066118;HF952104,1065602,1066118;CP007631,1065602,1066118;CP006910,1065602,1066118;CP007572,1065602,1066118;CP007571,1065602,1066118;CP007570,1065602,1066118;CP011325,1065602,1066118;CP011326,1065602,1066118;CP011327,1065602,1066118;CP012419,1065602,1066118;CP013202,1065602,1066118;
CP010867	Mauve	SHARED	1066119	1066801	.	.	.	Notes=Lenght682	AE009948,1066119,1066801;CP000114,1066119,1066801;CP003810,1066119,1066801;HF952104,1066119,1066801;CP007631,1066119,1066801;CP006910,1066119,1066801;CP011325,1066119,1066801;CP011326,1066119,1066801;CP011327,1066119,1066801;CP012419,1066119,1066801;CP013202,1066119,1066801;
CP010867	Mauve	SHARED	1066802	1066843	.	.	.	Notes=Lenght41	AL732656,1066802,1066843;AE009948,1066802,1066843;CP000114,1066802,1066843;CP003810,1066802,1066843;HF952104,1066802,1066843;HF952105,1066802,1066843;HG939456,1066802,1066843;CP007631,1066802,1066843;CP007572,1066802,1066843;CP007571,1066802,1066843;CP007570,1066802,1066843;CP011325,1066802,1066843;CP011326,1066802,1066843;CP011327,1066802,1066843;CP010319,1066802,1066843;CP012419,1066802,1066843…
CP010867	Mauve	SHARED	1066844	1067017	.	.	.	Notes=Lenght173	AE009948,1066844,1067017;CP000114,1066844,1067017;CP003810,1066844,1067017;HF952104,1066844,1067017;CP007631,1066844,1067017;CP006910,1066844,1067017;CP011325,1066844,1067017;CP011326,1066844,1067017;CP011327,1066844,1067017;CP012419,1066844,1067017;CP013202,1066844,1067017;
CP010867	Mauve	SHARED	1067018	1067049	.	.	.	Notes=Lenght31	AL732656,1067018,1067049;AE009948,1067018,1067049;CP000114,1067018,1067049;CP003810,1067018,1067049;HF952104,1067018,1067049;CP007631,1067018,1067049;CP006910,1067018,1067049;CP007572,1067018,1067049;CP007571,1067018,1067049;CP007570,1067018,1067049;CP011325,1067018,1067049;CP011326,1067018,1067049;CP011327,1067018,1067049;CP012419,1067018,1067049;CP013202,1067018,1067049;
CP010867	Mauve	SHARED	1067050	1067192	.	.	.	Notes=Lenght142	AE009948,1067050,1067192;CP000114,1067050,1067192;CP003810,1067050,1067192;HF952104,1067050,1067192;CP007631,1067050,1067192;CP006910,1067050,1067192;CP011325,1067050,1067192;CP011326,1067050,1067192;CP011327,1067050,1067192;CP012419,1067050,1067192;CP013202,1067050,1067192;
CP010867	Mauve	SHARED	1067193	1067320	.	.	.	Notes=Lenght127	AL732656,1067193,1067320;AE009948,1067193,1067320;CP000114,1067193,1067320;CP003810,1067193,1067320;HF952104,1067193,1067320;HF952105,1067193,1067320;HG939456,1067193,1067320;CP007631,1067193,1067320;CP007572,1067193,1067320;CP007571,1067193,1067320;CP007570,1067193,1067320;CP011325,1067193,1067320;CP011326,1067193,1067320;CP011327,1067193,1067320;CP010319,1067193,1067320;CP012419,1067193,1067320…
CP010867	Mauve	SHARED	1067322	1068031	.	.	.	Notes=Lenght709	AL732656,1067322,1068031;AE009948,1067322,1068031;CP000114,1067322,1068031;CP003810,1067322,1068031;HF952104,1067322,1068031;CP007631,1067322,1068031;CP006910,1067322,1068031;CP007572,1067322,1068031;CP007571,1067322,1068031;CP007570,1067322,1068031;CP011325,1067322,1068031;CP011326,1067322,1068031;CP011327,1067322,1068031;CP012419,1067322,1068031;CP013202,1067322,1068031;
CP010867	Mauve	SHARED	1068032	1068043	.	.	.	Notes=Lenght11	AE009948,1068032,1068043;CP000114,1068032,1068043;CP003810,1068032,1068043;HF952104,1068032,1068043;HF952105,1068032,1068043;HG939456,1068032,1068043;CP007631,1068032,1068043;CP011325,1068032,1068043;CP011326,1068032,1068043;CP011327,1068032,1068043;CP010319,1068032,1068043;CP012419,1068032,1068043;CP013202,1068032,1068043;
CP010867	Mauve	SHARED	1068044	1068081	.	.	.	Notes=Lenght37	AL732656,1068044,1068081;AE009948,1068044,1068081;CP000114,1068044,1068081;CP003810,1068044,1068081;HF952104,1068044,1068081;HF952105,1068044,1068081;HG939456,1068044,1068081;CP007631,1068044,1068081;CP007572,1068044,1068081;CP007571,1068044,1068081;CP007570,1068044,1068081;CP011325,1068044,1068081;CP011326,1068044,1068081;CP011327,1068044,1068081;CP010319,1068044,1068081;CP012419,1068044,1068081…
CP010867	Mauve	SHARED	1068082	1068126	.	.	.	Notes=Lenght44	AE009948,1068082,1068126;CP000114,1068082,1068126;CP003810,1068082,1068126;HF952104,1068082,1068126;CP007631,1068082,1068126;CP006910,1068082,1068126;CP011325,1068082,1068126;CP011326,1068082,1068126;CP011327,1068082,1068126;CP012419,1068082,1068126;CP013202,1068082,1068126;
CP010867	Mauve	SHARED	1068131	1068193	.	.	.	Notes=Lenght62	AL732656,1068131,1068193;AE009948,1068131,1068193;CP000114,1068131,1068193;CP003810,1068131,1068193;HF952104,1068131,1068193;HF952105,1068131,1068193;HG939456,1068131,1068193;CP007631,1068131,1068193;CP007572,1068131,1068193;CP007571,1068131,1068193;CP007570,1068131,1068193;CP011325,1068131,1068193;CP011326,1068131,1068193;CP011327,1068131,1068193;CP010319,1068131,1068193;CP012419,1068131,1068193…
CP010867	Mauve	SHARED	1068194	1068240	.	.	.	Notes=Lenght46	AL732656,1068194,1068240;AE009948,1068194,1068240;CP000114,1068194,1068240;CP003810,1068194,1068240;HF952104,1068194,1068240;HF952105,1068194,1068240;CP007631,1068194,1068240;CP007572,1068194,1068240;CP007571,1068194,1068240;CP007570,1068194,1068240;CP011325,1068194,1068240;CP011326,1068194,1068240;CP011327,1068194,1068240;CP010319,1068194,1068240;CP012419,1068194,1068240;CP013202,1068194,1068240;
CP010867	Mauve	SHARED	1068241	1068253	.	.	.	Notes=Lenght12	AE009948,1068241,1068253;CP000114,1068241,1068253;CP003810,1068241,1068253;HF952104,1068241,1068253;HF952105,1068241,1068253;CP007631,1068241,1068253;CP011325,1068241,1068253;CP011326,1068241,1068253;CP011327,1068241,1068253;CP010319,1068241,1068253;CP012419,1068241,1068253;CP013202,1068241,1068253;
CP010867	Mauve	SHARED	1068254	1068316	.	.	.	Notes=Lenght62	AL732656,1068254,1068316;AE009948,1068254,1068316;CP000114,1068254,1068316;CP003810,1068254,1068316;HF952104,1068254,1068316;HG939456,1068254,1068316;CP007631,1068254,1068316;CP006910,1068254,1068316;CP007572,1068254,1068316;CP007571,1068254,1068316;CP007570,1068254,1068316;CP011325,1068254,1068316;CP011326,1068254,1068316;CP011327,1068254,1068316;CP012419,1068254,1068316;CP013202,1068254,1068316;
CP010867	Mauve	SHARED	1068317	1068447	.	.	.	Notes=Lenght130	AL732656,1068317,1068447;AE009948,1068317,1068447;CP000114,1068317,1068447;CP003810,1068317,1068447;HF952104,1068317,1068447;CP007631,1068317,1068447;CP006910,1068317,1068447;CP007572,1068317,1068447;CP007571,1068317,1068447;CP007570,1068317,1068447;CP011325,1068317,1068447;CP011326,1068317,1068447;CP011327,1068317,1068447;CP012419,1068317,1068447;CP013202,1068317,1068447;
CP010867	Mauve	SHARED	1068448	1068466	.	.	.	Notes=Lenght18	AE009948,1068448,1068466;CP000114,1068448,1068466;CP003810,1068448,1068466;HF952104,1068448,1068466;CP007631,1068448,1068466;CP011325,1068448,1068466;CP011326,1068448,1068466;CP011327,1068448,1068466;CP012419,1068448,1068466;CP013202,1068448,1068466;
CP010867	Mauve	SHARED	1068467	1068552	.	.	.	Notes=Lenght85	AL732656,1068467,1068552;AE009948,1068467,1068552;CP000114,1068467,1068552;CP003810,1068467,1068552;HF952104,1068467,1068552;CP007631,1068467,1068552;CP006910,1068467,1068552;CP007572,1068467,1068552;CP007571,1068467,1068552;CP007570,1068467,1068552;CP011325,1068467,1068552;CP011326,1068467,1068552;CP011327,1068467,1068552;CP012419,1068467,1068552;CP013202,1068467,1068552;
CP010867	Mauve	SHARED	1068554	1068604	.	.	.	Notes=Lenght50	AL732656,1068554,1068604;AE009948,1068554,1068604;CP000114,1068554,1068604;CP003810,1068554,1068604;HF952104,1068554,1068604;CP007631,1068554,1068604;CP006910,1068554,1068604;CP007572,1068554,1068604;CP007571,1068554,1068604;CP007570,1068554,1068604;CP011325,1068554,1068604;CP011326,1068554,1068604;CP011327,1068554,1068604;CP012419,1068554,1068604;CP013202,1068554,1068604;
CP010867	Mauve	SHARED	1068611	1068644	.	.	.	Notes=Lenght33	AL732656,1068611,1068644;AE009948,1068611,1068644;CP000114,1068611,1068644;CP003810,1068611,1068644;HF952104,1068611,1068644;HF952105,1068611,1068644;CP007631,1068611,1068644;CP007572,1068611,1068644;CP007571,1068611,1068644;CP007570,1068611,1068644;CP011325,1068611,1068644;CP011326,1068611,1068644;CP011327,1068611,1068644;CP010319,1068611,1068644;CP012419,1068611,1068644;CP013202,1068611,1068644;
CP010867	Mauve	SHARED	1068645	1068685	.	.	.	Notes=Lenght40	AE009948,1068645,1068685;CP000114,1068645,1068685;CP003810,1068645,1068685;HF952104,1068645,1068685;HF952105,1068645,1068685;CP007631,1068645,1068685;CP011325,1068645,1068685;CP011326,1068645,1068685;CP011327,1068645,1068685;CP010319,1068645,1068685;CP012419,1068645,1068685;CP013202,1068645,1068685;
CP010867	Mauve	SHARED	1068686	1068793	.	.	.	Notes=Lenght107	AE009948,1068686,1068793;CP000114,1068686,1068793;CP003810,1068686,1068793;HF952104,1068686,1068793;HG939456,1068686,1068793;CP007631,1068686,1068793;CP006910,1068686,1068793;CP011325,1068686,1068793;CP011326,1068686,1068793;CP011327,1068686,1068793;CP012419,1068686,1068793;CP013202,1068686,1068793;
CP010867	Mauve	SHARED	1068794	1069342	.	.	.	Notes=Lenght548	AE009948,1068794,1069342;CP000114,1068794,1069342;CP003810,1068794,1069342;HF952104,1068794,1069342;CP007631,1068794,1069342;CP006910,1068794,1069342;CP011325,1068794,1069342;CP011326,1068794,1069342;CP011327,1068794,1069342;CP012419,1068794,1069342;CP013202,1068794,1069342;
CP010867	Mauve	SHARED	1069343	1069438	.	.	.	Notes=Lenght95	AL732656,1069343,1069438;AE009948,1069343,1069438;CP000114,1069343,1069438;CP003810,1069343,1069438;HF952104,1069343,1069438;CP007631,1069343,1069438;CP006910,1069343,1069438;CP007572,1069343,1069438;CP007571,1069343,1069438;CP007570,1069343,1069438;CP011325,1069343,1069438;CP011326,1069343,1069438;CP011327,1069343,1069438;CP012419,1069343,1069438;CP013202,1069343,1069438;
CP010867	Mauve	SHARED	1069439	1069533	.	.	.	Notes=Lenght94	AE009948,1069439,1069533;CP000114,1069439,1069533;CP003810,1069439,1069533;HF952104,1069439,1069533;CP007631,1069439,1069533;CP006910,1069439,1069533;CP011325,1069439,1069533;CP011326,1069439,1069533;CP011327,1069439,1069533;CP012419,1069439,1069533;CP013202,1069439,1069533;
CP010867	Mauve	SHARED	1069536	1069557	.	.	.	Notes=Lenght21	AL732656,1069536,1069557;AE009948,1069536,1069557;CP000114,1069536,1069557;CP003810,1069536,1069557;HF952104,1069536,1069557;CP007631,1069536,1069557;CP006910,1069536,1069557;CP007572,1069536,1069557;CP007571,1069536,1069557;CP007570,1069536,1069557;CP011325,1069536,1069557;CP011326,1069536,1069557;CP011327,1069536,1069557;CP012419,1069536,1069557;CP013202,1069536,1069557;
CP010867	Mauve	SHARED	1069558	1070750	.	.	.	Notes=Lenght1192	AE009948,1069558,1070750;CP000114,1069558,1070750;CP003810,1069558,1070750;HF952104,1069558,1070750;HF952105,1069558,1070750;HG939456,1069558,1070750;CP007631,1069558,1070750;CP011325,1069558,1070750;CP011326,1069558,1070750;CP011327,1069558,1070750;CP010319,1069558,1070750;CP012419,1069558,1070750;CP013202,1069558,1070750;
CP010867	Mauve	SHARED	1070751	1071124	.	.	.	Notes=Lenght373	AL732656,1070751,1071124;AE009948,1070751,1071124;CP000114,1070751,1071124;CP003810,1070751,1071124;HF952104,1070751,1071124;HF952105,1070751,1071124;HG939456,1070751,1071124;CP007631,1070751,1071124;CP007572,1070751,1071124;CP007571,1070751,1071124;CP007570,1070751,1071124;CP011325,1070751,1071124;CP011326,1070751,1071124;CP011327,1070751,1071124;CP010319,1070751,1071124;CP012419,1070751,1071124…
CP010867	Mauve	SHARED	1071125	1073010	.	.	.	Notes=Lenght1885	AL732656,1071125,1073010;AE009948,1071125,1073010;CP000114,1071125,1073010;CP003810,1071125,1073010;HF952104,1071125,1073010;HF952106,1071125,1073010;HF952105,1071125,1073010;HG939456,1071125,1073010;CP007631,1071125,1073010;CP006910,1071125,1073010;CP007572,1071125,1073010;CP007571,1071125,1073010;CP007570,1071125,1073010;CP011325,1071125,1073010;CP011326,1071125,1073010;CP011327,1071125,1073010…
CP010867	Mauve	SHARED	1073011	1073586	.	.	.	Notes=Lenght575	AL732656,1073011,1073586;AE009948,1073011,1073586;CP000114,1073011,1073586;CP003810,1073011,1073586;HF952104,1073011,1073586;HF952106,1073011,1073586;HF952105,1073011,1073586;CP007631,1073011,1073586;CP006910,1073011,1073586;CP007572,1073011,1073586;CP007571,1073011,1073586;CP007570,1073011,1073586;CP011325,1073011,1073586;CP011326,1073011,1073586;CP011327,1073011,1073586;CP010319,1073011,1073586…
CP010867	Mauve	SHARED	1073587	1073750	.	.	.	Notes=Lenght163	AL732656,1073587,1073750;AE009948,1073587,1073750;CP000114,1073587,1073750;CP003810,1073587,1073750;HF952104,1073587,1073750;HF952106,1073587,1073750;HF952105,1073587,1073750;CP007631,1073587,1073750;CP006910,1073587,1073750;CP007571,1073587,1073750;CP011325,1073587,1073750;CP011326,1073587,1073750;CP011327,1073587,1073750;CP010319,1073587,1073750;CP012419,1073587,1073750;CP013202,1073587,1073750;
CP010867	Mauve	SHARED	1073751	1073800	.	.	.	Notes=Lenght49	AL732656,1073751,1073800;AE009948,1073751,1073800;CP000114,1073751,1073800;CP003810,1073751,1073800;HF952104,1073751,1073800;HF952106,1073751,1073800;HF952105,1073751,1073800;CP007482,1073751,1073800;CP007565,1073751,1073800;CP007631,1073751,1073800;CP006910,1073751,1073800;CP007571,1073751,1073800;FO393392,1073751,1073800;CP011325,1073751,1073800;CP011326,1073751,1073800;CP011327,1073751,1073800…
CP010867	Mauve	SHARED	1073801	1074063	.	.	.	Notes=Lenght262	CP000114,1073801,1074063;CP003810,1073801,1074063;HF952104,1073801,1074063;HF952106,1073801,1074063;HF952105,1073801,1074063;CP007482,1073801,1074063;CP007565,1073801,1074063;CP007631,1073801,1074063;CP006910,1073801,1074063;FO393392,1073801,1074063;CP011325,1073801,1074063;CP011326,1073801,1074063;CP011327,1073801,1074063;CP011328,1073801,1074063;CP010319,1073801,1074063;CP012419,1073801,1074063…
CP010867	Mauve	SHARED	1074064	1074208	.	.	.	Notes=Lenght144	CP000114,1074064,1074208;CP003810,1074064,1074208;HF952104,1074064,1074208;HF952106,1074064,1074208;HF952105,1074064,1074208;CP007482,1074064,1074208;CP007565,1074064,1074208;CP007631,1074064,1074208;CP006910,1074064,1074208;CP007572,1074064,1074208;CP007570,1074064,1074208;FO393392,1074064,1074208;CP011325,1074064,1074208;CP011326,1074064,1074208;CP011327,1074064,1074208;CP011328,1074064,1074208…
CP010867	Mauve	SHARED	1074209	1074258	.	.	.	Notes=Lenght49	CP000114,1074209,1074258;CP003810,1074209,1074258;CP003919,1074209,1074258;HF952104,1074209,1074258;HF952106,1074209,1074258;HF952105,1074209,1074258;CP007482,1074209,1074258;CP007565,1074209,1074258;CP007631,1074209,1074258;CP006910,1074209,1074258;CP007572,1074209,1074258;CP007570,1074209,1074258;FO393392,1074209,1074258;CP011325,1074209,1074258;CP011326,1074209,1074258;CP011327,1074209,1074258…
CP010867	Mauve	SHARED	1074259	1074300	.	.	.	Notes=Lenght41	AL732656,1074259,1074300;AE009948,1074259,1074300;CP000114,1074259,1074300;CP003810,1074259,1074300;CP003919,1074259,1074300;HF952104,1074259,1074300;HF952106,1074259,1074300;HF952105,1074259,1074300;CP007482,1074259,1074300;CP007565,1074259,1074300;CP007631,1074259,1074300;CP006910,1074259,1074300;CP007572,1074259,1074300;CP007571,1074259,1074300;CP007570,1074259,1074300;FO393392,1074259,1074300…
CP010867	Mauve	SHARED	1074301	1074398	.	.	.	Notes=Lenght97	AL732656,1074301,1074398;AE009948,1074301,1074398;CP000114,1074301,1074398;CP003810,1074301,1074398;HF952104,1074301,1074398;HF952106,1074301,1074398;HF952105,1074301,1074398;CP007482,1074301,1074398;CP007565,1074301,1074398;CP007631,1074301,1074398;CP006910,1074301,1074398;CP007572,1074301,1074398;CP007571,1074301,1074398;CP007570,1074301,1074398;FO393392,1074301,1074398;CP011325,1074301,1074398…
CP010867	Mauve	SHARED	1074399	1074831	.	.	.	Notes=Lenght432	AL732656,1074399,1074831;AE009948,1074399,1074831;CP000114,1074399,1074831;CP003810,1074399,1074831;CP003919,1074399,1074831;HF952104,1074399,1074831;HF952106,1074399,1074831;HF952105,1074399,1074831;CP007482,1074399,1074831;CP007565,1074399,1074831;CP007631,1074399,1074831;CP006910,1074399,1074831;CP007572,1074399,1074831;CP007571,1074399,1074831;CP007570,1074399,1074831;FO393392,1074399,1074831…
CP010867	Mauve	SHARED	1074832	1075615	.	.	.	Notes=Lenght783	AL732656,1074832,1075615;AE009948,1074832,1075615;CP000114,1074832,1075615;CP003810,1074832,1075615;CP003919,1074832,1075615;HF952104,1074832,1075615;HF952106,1074832,1075615;HF952105,1074832,1075615;CP007482,1074832,1075615;CP007565,1074832,1075615;HG939456,1074832,1075615;CP007631,1074832,1075615;CP006910,1074832,1075615;CP007572,1074832,1075615;CP007571,1074832,1075615;CP007570,1074832,1075615…
CP010867	Mauve	SHARED	1075616	1075647	.	.	.	Notes=Lenght31	AL732656,1075616,1075647;AE009948,1075616,1075647;CP000114,1075616,1075647;CP003810,1075616,1075647;CP003919,1075616,1075647;HF952104,1075616,1075647;HF952106,1075616,1075647;HF952105,1075616,1075647;CP007565,1075616,1075647;HG939456,1075616,1075647;CP007631,1075616,1075647;CP006910,1075616,1075647;CP007572,1075616,1075647;CP007571,1075616,1075647;CP007570,1075616,1075647;FO393392,1075616,1075647…
CP010867	Mauve	SHARED	1075648	1079390	.	.	.	Notes=Lenght3742	AL732656,1075648,1079390;AE009948,1075648,1079390;CP000114,1075648,1079390;CP003810,1075648,1079390;CP003919,1075648,1079390;HF952104,1075648,1079390;HF952106,1075648,1079390;HF952105,1075648,1079390;CP007482,1075648,1079390;CP007565,1075648,1079390;HG939456,1075648,1079390;CP007631,1075648,1079390;CP006910,1075648,1079390;CP007572,1075648,1079390;CP007571,1075648,1079390;CP007570,1075648,1079390…
CP010867	Mauve	SHARED	1079391	1081739	.	.	.	Notes=Lenght2348	AL732656,1079391,1081739;AE009948,1079391,1081739;CP000114,1079391,1081739;CP003810,1079391,1081739;CP003919,1079391,1081739;HF952104,1079391,1081739;HF952106,1079391,1081739;HF952105,1079391,1081739;CP007482,1079391,1081739;CP007565,1079391,1081739;HG939456,1079391,1081739;CP007631,1079391,1081739;CP007632,1079391,1081739;CP006910,1079391,1081739;CP007572,1079391,1081739;CP007571,1079391,1081739…
CP010867	Mauve	SHARED	1085145	1085199	.	.	.	Notes=Lenght54	AL732656,1085145,1085199;AE009948,1085145,1085199;CP000114,1085145,1085199;CP003810,1085145,1085199;HF952104,1085145,1085199;HF952106,1085145,1085199;HF952105,1085145,1085199;HG939456,1085145,1085199;CP007631,1085145,1085199;CP007632,1085145,1085199;CP006910,1085145,1085199;CP007572,1085145,1085199;CP007571,1085145,1085199;CP007570,1085145,1085199;CP011325,1085145,1085199;CP011326,1085145,1085199…
CP010867	Mauve	SHARED	1089002	1089020	.	.	.	Notes=Lenght18	AL732656,1089002,1089020;AE009948,1089002,1089020;CP000114,1089002,1089020;CP003810,1089002,1089020;CP003919,1089002,1089020;HF952104,1089002,1089020;HF952106,1089002,1089020;HF952105,1089002,1089020;CP007482,1089002,1089020;CP007565,1089002,1089020;HG939456,1089002,1089020;CP007631,1089002,1089020;CP007632,1089002,1089020;CP006910,1089002,1089020;CP007572,1089002,1089020;CP007571,1089002,1089020…
CP010867	Mauve	SHARED	1089024	1089041	.	.	.	Notes=Lenght17	CP000114,1089024,1089041;HF952104,1089024,1089041;CP007631,1089024,1089041;CP011325,1089024,1089041;CP011326,1089024,1089041;CP011327,1089024,1089041;CP013202,1089024,1089041;
CP010867	Mauve	SHARED	1089042	1089071	.	.	.	Notes=Lenght29	CP000114,1089042,1089071;CP003810,1089042,1089071;HF952104,1089042,1089071;CP007631,1089042,1089071;CP011325,1089042,1089071;CP011326,1089042,1089071;CP011327,1089042,1089071;CP013202,1089042,1089071;
CP010867	Mauve	SHARED	1089072	1089082	.	.	.	Notes=Lenght10	AL732656,1089072,1089082;CP000114,1089072,1089082;CP003810,1089072,1089082;CP003919,1089072,1089082;HF952104,1089072,1089082;HF952106,1089072,1089082;HF952105,1089072,1089082;HG939456,1089072,1089082;CP007631,1089072,1089082;CP007632,1089072,1089082;CP006910,1089072,1089082;CP007572,1089072,1089082;CP007571,1089072,1089082;CP007570,1089072,1089082;CP011325,1089072,1089082;CP011326,1089072,1089082…
CP010867	Mauve	SHARED	1089083	1089116	.	.	.	Notes=Lenght33	CP000114,1089083,1089116;CP003810,1089083,1089116;CP003919,1089083,1089116;HF952104,1089083,1089116;HF952106,1089083,1089116;HF952105,1089083,1089116;HG939456,1089083,1089116;CP007631,1089083,1089116;CP007632,1089083,1089116;CP006910,1089083,1089116;CP011325,1089083,1089116;CP011326,1089083,1089116;CP011327,1089083,1089116;CP010319,1089083,1089116;CP013202,1089083,1089116;
CP010867	Mauve	SHARED	1089117	1089134	.	.	.	Notes=Lenght17	CP000114,1089117,1089134;CP003810,1089117,1089134;CP003919,1089117,1089134;HF952104,1089117,1089134;HF952106,1089117,1089134;HF952105,1089117,1089134;CP007482,1089117,1089134;CP007565,1089117,1089134;HG939456,1089117,1089134;CP007631,1089117,1089134;CP007632,1089117,1089134;CP006910,1089117,1089134;FO393392,1089117,1089134;CP011325,1089117,1089134;CP011326,1089117,1089134;CP011327,1089117,1089134…
CP010867	Mauve	SHARED	1089135	1089188	.	.	.	Notes=Lenght53	CP000114,1089135,1089188;CP003810,1089135,1089188;HF952104,1089135,1089188;HF952106,1089135,1089188;HF952105,1089135,1089188;HG939456,1089135,1089188;CP007631,1089135,1089188;CP007632,1089135,1089188;CP006910,1089135,1089188;CP011325,1089135,1089188;CP011326,1089135,1089188;CP011327,1089135,1089188;CP010319,1089135,1089188;CP013202,1089135,1089188;
CP010867	Mauve	SHARED	1089189	1089219	.	.	.	Notes=Lenght30	CP000114,1089189,1089219;CP003810,1089189,1089219;HF952104,1089189,1089219;CP007631,1089189,1089219;CP007632,1089189,1089219;CP006910,1089189,1089219;CP011325,1089189,1089219;CP011326,1089189,1089219;CP011327,1089189,1089219;CP013202,1089189,1089219;
CP010867	Mauve	SHARED	1089220	1089263	.	.	.	Notes=Lenght43	AL732656,1089220,1089263;CP000114,1089220,1089263;CP003810,1089220,1089263;HF952104,1089220,1089263;HF952106,1089220,1089263;HF952105,1089220,1089263;HG939456,1089220,1089263;CP007631,1089220,1089263;CP007632,1089220,1089263;CP006910,1089220,1089263;CP011325,1089220,1089263;CP011326,1089220,1089263;CP011327,1089220,1089263;CP010319,1089220,1089263;CP012419,1089220,1089263;CP013202,1089220,1089263;
CP010867	Mauve	SHARED	1089264	1089278	.	.	.	Notes=Lenght14	AL732656,1089264,1089278;AE009948,1089264,1089278;CP000114,1089264,1089278;CP003810,1089264,1089278;HF952104,1089264,1089278;HF952106,1089264,1089278;HF952105,1089264,1089278;HG939456,1089264,1089278;CP007631,1089264,1089278;CP007632,1089264,1089278;CP006910,1089264,1089278;CP011325,1089264,1089278;CP011326,1089264,1089278;CP011327,1089264,1089278;CP011329,1089264,1089278;CP010319,1089264,1089278…
CP010867	Mauve	SHARED	1089301	1089389	.	.	.	Notes=Lenght88	AL732656,1089301,1089389;CP000114,1089301,1089389;CP003810,1089301,1089389;CP003919,1089301,1089389;HF952104,1089301,1089389;HF952106,1089301,1089389;HF952105,1089301,1089389;CP007482,1089301,1089389;CP007565,1089301,1089389;HG939456,1089301,1089389;CP007631,1089301,1089389;CP007632,1089301,1089389;CP006910,1089301,1089389;CP007572,1089301,1089389;CP007571,1089301,1089389;CP007570,1089301,1089389…
CP010867	Mauve	SHARED	1089579	1089614	.	.	.	Notes=Lenght35	AL732656,1089579,1089614;AE009948,1089579,1089614;CP000114,1089579,1089614;CP003810,1089579,1089614;HF952104,1089579,1089614;HF952106,1089579,1089614;HF952105,1089579,1089614;CP007482,1089579,1089614;CP007565,1089579,1089614;HG939456,1089579,1089614;CP007631,1089579,1089614;CP007632,1089579,1089614;CP006910,1089579,1089614;CP007572,1089579,1089614;CP007571,1089579,1089614;CP007570,1089579,1089614…
CP010867	Mauve	SHARED	1095603	1095664	.	.	.	Notes=Lenght61	AL732656,1095603,1095664;AE009948,1095603,1095664;CP000114,1095603,1095664;CP003810,1095603,1095664;HF952104,1095603,1095664;HF952106,1095603,1095664;HF952105,1095603,1095664;CP007482,1095603,1095664;CP007565,1095603,1095664;HG939456,1095603,1095664;CP007631,1095603,1095664;CP007632,1095603,1095664;CP006910,1095603,1095664;CP007572,1095603,1095664;CP007571,1095603,1095664;CP007570,1095603,1095664…
CP010867	Mauve	SHARED	1103939	1103961	.	.	.	Notes=Lenght22	AL732656,1103939,1103961;AE009948,1103939,1103961;CP000114,1103939,1103961;CP003810,1103939,1103961;HF952104,1103939,1103961;HF952106,1103939,1103961;HF952105,1103939,1103961;HG939456,1103939,1103961;CP007631,1103939,1103961;CP007632,1103939,1103961;CP006910,1103939,1103961;CP007572,1103939,1103961;CP007571,1103939,1103961;CP007570,1103939,1103961;CP011325,1103939,1103961;CP011326,1103939,1103961…
CP010867	Mauve	SHARED	1104703	1104717	.	.	.	Notes=Lenght14	AL732656,1104703,1104717;AE009948,1104703,1104717;CP000114,1104703,1104717;CP003810,1104703,1104717;CP003919,1104703,1104717;HF952104,1104703,1104717;HF952106,1104703,1104717;HF952105,1104703,1104717;HG939456,1104703,1104717;CP007631,1104703,1104717;CP007632,1104703,1104717;CP006910,1104703,1104717;CP007572,1104703,1104717;CP007571,1104703,1104717;CP007570,1104703,1104717;CP011325,1104703,1104717…
CP010867	Mauve	SHARED	1104718	1105084	.	.	.	Notes=Lenght366	AL732656,1104718,1105084;AE009948,1104718,1105084;CP000114,1104718,1105084;CP003810,1104718,1105084;HF952104,1104718,1105084;HF952106,1104718,1105084;HF952105,1104718,1105084;HG939456,1104718,1105084;CP007631,1104718,1105084;CP007632,1104718,1105084;CP006910,1104718,1105084;CP007572,1104718,1105084;CP007571,1104718,1105084;CP007570,1104718,1105084;CP011325,1104718,1105084;CP011326,1104718,1105084…
CP010867	Mauve	SHARED	1105085	1106764	.	.	.	Notes=Lenght1679	AL732656,1105085,1106764;AE009948,1105085,1106764;CP000114,1105085,1106764;CP003810,1105085,1106764;CP003919,1105085,1106764;HF952104,1105085,1106764;HF952106,1105085,1106764;HF952105,1105085,1106764;HG939456,1105085,1106764;CP007631,1105085,1106764;CP007632,1105085,1106764;CP006910,1105085,1106764;CP007572,1105085,1106764;CP007571,1105085,1106764;CP007570,1105085,1106764;CP011325,1105085,1106764…
CP010867	Mauve	SHARED	1115870	1116030	.	.	.	Notes=Lenght160	AL732656,1115870,1116030;AE009948,1115870,1116030;CP000114,1115870,1116030;CP003810,1115870,1116030;HF952104,1115870,1116030;HF952106,1115870,1116030;HF952105,1115870,1116030;HG939456,1115870,1116030;CP007631,1115870,1116030;CP007632,1115870,1116030;CP006910,1115870,1116030;CP007572,1115870,1116030;CP007571,1115870,1116030;CP007570,1115870,1116030;CP011325,1115870,1116030;CP011326,1115870,1116030…
CP010867	Mauve	SHARED	1116031	1116168	.	.	.	Notes=Lenght137	AL732656,1116031,1116168;AE009948,1116031,1116168;CP000114,1116031,1116168;CP003810,1116031,1116168;HF952104,1116031,1116168;HF952106,1116031,1116168;HF952105,1116031,1116168;CP007482,1116031,1116168;CP007565,1116031,1116168;HG939456,1116031,1116168;CP007631,1116031,1116168;CP007632,1116031,1116168;CP006910,1116031,1116168;CP007572,1116031,1116168;CP007571,1116031,1116168;CP007570,1116031,1116168…
CP010867	Mauve	SHARED	1116516	1116642	.	.	.	Notes=Lenght126	AL732656,1116516,1116642;AE009948,1116516,1116642;CP000114,1116516,1116642;CP003810,1116516,1116642;HF952104,1116516,1116642;HF952106,1116516,1116642;HF952105,1116516,1116642;HG939456,1116516,1116642;CP007631,1116516,1116642;CP007632,1116516,1116642;CP006910,1116516,1116642;CP007572,1116516,1116642;CP007571,1116516,1116642;CP007570,1116516,1116642;CP011325,1116516,1116642;CP011326,1116516,1116642…
CP010867	Mauve	SHARED	1120771	1120809	.	.	.	Notes=Lenght38	AL732656,1120771,1120809;AE009948,1120771,1120809;CP000114,1120771,1120809;CP003810,1120771,1120809;HF952104,1120771,1120809;HF952106,1120771,1120809;CP007482,1120771,1120809;CP007565,1120771,1120809;HG939456,1120771,1120809;CP007631,1120771,1120809;CP007632,1120771,1120809;CP006910,1120771,1120809;CP007572,1120771,1120809;CP007571,1120771,1120809;CP007570,1120771,1120809;FO393392,1120771,1120809…
CP010867	Mauve	SHARED	1120810	1121034	.	.	.	Notes=Lenght224	AL732656,1120810,1121034;AE009948,1120810,1121034;CP000114,1120810,1121034;CP003810,1120810,1121034;HF952104,1120810,1121034;HF952106,1120810,1121034;HF952105,1120810,1121034;CP007482,1120810,1121034;CP007565,1120810,1121034;HG939456,1120810,1121034;CP007631,1120810,1121034;CP007632,1120810,1121034;CP006910,1120810,1121034;CP007572,1120810,1121034;CP007571,1120810,1121034;CP007570,1120810,1121034…
CP010867	Mauve	SHARED	1124896	1125080	.	.	.	Notes=Lenght184	AL732656,1124896,1125080;AE009948,1124896,1125080;CP000114,1124896,1125080;CP003810,1124896,1125080;HF952104,1124896,1125080;HF952106,1124896,1125080;HF952105,1124896,1125080;HG939456,1124896,1125080;CP007631,1124896,1125080;CP007632,1124896,1125080;CP006910,1124896,1125080;CP007572,1124896,1125080;CP007571,1124896,1125080;CP007570,1124896,1125080;CP011325,1124896,1125080;CP011326,1124896,1125080…
CP010867	Mauve	SHARED	1126035	1126413	.	.	.	Notes=Lenght378	AL732656,1126035,1126413;AE009948,1126035,1126413;CP000114,1126035,1126413;CP003810,1126035,1126413;HF952104,1126035,1126413;HF952106,1126035,1126413;HF952105,1126035,1126413;CP007482,1126035,1126413;CP007565,1126035,1126413;HG939456,1126035,1126413;CP007631,1126035,1126413;CP007632,1126035,1126413;CP006910,1126035,1126413;CP007572,1126035,1126413;CP007571,1126035,1126413;CP007570,1126035,1126413…
CP010867	Mauve	SHARED	1126472	1126567	.	.	.	Notes=Lenght95	AL732656,1126472,1126567;AE009948,1126472,1126567;CP000114,1126472,1126567;CP003810,1126472,1126567;CP003919,1126472,1126567;HF952104,1126472,1126567;HF952106,1126472,1126567;HF952105,1126472,1126567;HG939456,1126472,1126567;CP007631,1126472,1126567;CP007632,1126472,1126567;CP006910,1126472,1126567;CP007572,1126472,1126567;CP007571,1126472,1126567;CP007570,1126472,1126567;CP011325,1126472,1126567…
CP010867	Mauve	SHARED	1135796	1135885	.	.	.	Notes=Lenght89	AL732656,1135796,1135885;AE009948,1135796,1135885;CP000114,1135796,1135885;CP003810,1135796,1135885;CP003919,1135796,1135885;HF952104,1135796,1135885;HF952106,1135796,1135885;HF952105,1135796,1135885;CP007482,1135796,1135885;CP007565,1135796,1135885;HG939456,1135796,1135885;CP007632,1135796,1135885;CP006910,1135796,1135885;CP007572,1135796,1135885;CP007571,1135796,1135885;CP007570,1135796,1135885…
CP010867	Mauve	SHARED	1136925	1136962	.	.	.	Notes=Lenght37	AL732656,1136925,1136962;AE009948,1136925,1136962;CP000114,1136925,1136962;CP003810,1136925,1136962;HF952104,1136925,1136962;CP007631,1136925,1136962;CP007572,1136925,1136962;CP007571,1136925,1136962;CP007570,1136925,1136962;CP011325,1136925,1136962;CP011326,1136925,1136962;CP011327,1136925,1136962;CP011329,1136925,1136962;CP012419,1136925,1136962;CP013202,1136925,1136962;
CP010867	Mauve	SHARED	1136963	1136999	.	.	.	Notes=Lenght36	AE009948,1136963,1136999;CP000114,1136963,1136999;CP003810,1136963,1136999;HF952104,1136963,1136999;CP011325,1136963,1136999;CP011326,1136963,1136999;CP011327,1136963,1136999;CP011329,1136963,1136999;CP012419,1136963,1136999;CP013202,1136963,1136999;
CP010867	Mauve	SHARED	1138736	1138809	.	.	.	Notes=Lenght73	AL732656,1138736,1138809;AE009948,1138736,1138809;CP000114,1138736,1138809;CP003810,1138736,1138809;HF952104,1138736,1138809;HF952106,1138736,1138809;HF952105,1138736,1138809;CP007482,1138736,1138809;CP007565,1138736,1138809;HG939456,1138736,1138809;CP007631,1138736,1138809;CP007632,1138736,1138809;CP006910,1138736,1138809;CP007572,1138736,1138809;CP007571,1138736,1138809;CP007570,1138736,1138809…
CP010867	Mauve	SHARED	1139320	1139365	.	.	.	Notes=Lenght45	AL732656,1139320,1139365;AE009948,1139320,1139365;CP000114,1139320,1139365;CP003810,1139320,1139365;HF952104,1139320,1139365;HF952106,1139320,1139365;HF952105,1139320,1139365;CP007482,1139320,1139365;CP007565,1139320,1139365;HG939456,1139320,1139365;CP007631,1139320,1139365;CP007632,1139320,1139365;CP006910,1139320,1139365;CP007572,1139320,1139365;CP007571,1139320,1139365;CP007570,1139320,1139365…
CP010867	Mauve	SHARED	1153772	1153792	.	.	.	Notes=Lenght20	AL732656,1153772,1153792;AE009948,1153772,1153792;CP000114,1153772,1153792;CP003810,1153772,1153792;CP003919,1153772,1153792;HF952104,1153772,1153792;HF952106,1153772,1153792;CP007482,1153772,1153792;CP007565,1153772,1153792;HG939456,1153772,1153792;CP007631,1153772,1153792;CP007632,1153772,1153792;CP006910,1153772,1153792;CP007572,1153772,1153792;CP007571,1153772,1153792;CP007570,1153772,1153792…
CP010867	Mauve	SHARED	1161308	1161320	.	.	.	Notes=Lenght12	AL732656,1161308,1161320;AE009948,1161308,1161320;CP000114,1161308,1161320;CP003810,1161308,1161320;HF952104,1161308,1161320;HF952106,1161308,1161320;HF952105,1161308,1161320;CP007482,1161308,1161320;CP007565,1161308,1161320;HG939456,1161308,1161320;CP007631,1161308,1161320;CP007632,1161308,1161320;CP006910,1161308,1161320;CP007572,1161308,1161320;CP007571,1161308,1161320;CP007570,1161308,1161320…
CP010867	Mauve	SHARED	1161321	1161353	.	.	.	Notes=Lenght32	AL732656,1161321,1161353;AE009948,1161321,1161353;HF952104,1161321,1161353;HF952106,1161321,1161353;HF952105,1161321,1161353;CP007482,1161321,1161353;CP007565,1161321,1161353;HG939456,1161321,1161353;CP007631,1161321,1161353;CP007632,1161321,1161353;CP006910,1161321,1161353;FO393392,1161321,1161353;CP011328,1161321,1161353;CP012419,1161321,1161353;CP013202,1161321,1161353;
CP010867	Mauve	SHARED	1161354	1161366	.	.	.	Notes=Lenght12	AL732656,1161354,1161366;AE009948,1161354,1161366;CP003919,1161354,1161366;HF952104,1161354,1161366;HF952106,1161354,1161366;HF952105,1161354,1161366;CP007482,1161354,1161366;CP007565,1161354,1161366;HG939456,1161354,1161366;CP007631,1161354,1161366;CP007632,1161354,1161366;CP006910,1161354,1161366;FO393392,1161354,1161366;CP011328,1161354,1161366;CP012419,1161354,1161366;CP013202,1161354,1161366;
CP010867	Mauve	SHARED	1162817	1162964	.	.	.	Notes=Lenght147	AL732656,1162817,1162964;AE009948,1162817,1162964;CP000114,1162817,1162964;CP003810,1162817,1162964;HF952104,1162817,1162964;HF952106,1162817,1162964;HF952105,1162817,1162964;CP007482,1162817,1162964;CP007565,1162817,1162964;HG939456,1162817,1162964;CP007631,1162817,1162964;CP007632,1162817,1162964;CP006910,1162817,1162964;CP007572,1162817,1162964;CP007571,1162817,1162964;CP007570,1162817,1162964…
CP010867	Mauve	SHARED	1162965	1163057	.	.	.	Notes=Lenght92	AL732656,1162965,1163057;AE009948,1162965,1163057;CP000114,1162965,1163057;CP003810,1162965,1163057;HF952104,1162965,1163057;HF952106,1162965,1163057;HF952105,1162965,1163057;CP007482,1162965,1163057;HG939456,1162965,1163057;CP007631,1162965,1163057;CP007632,1162965,1163057;CP006910,1162965,1163057;CP007572,1162965,1163057;CP007571,1162965,1163057;CP007570,1162965,1163057;CP011325,1162965,1163057…
CP010867	Mauve	SHARED	1163126	1163195	.	.	.	Notes=Lenght69	AL732656,1163126,1163195;AE009948,1163126,1163195;CP000114,1163126,1163195;CP003810,1163126,1163195;HF952104,1163126,1163195;HF952106,1163126,1163195;HF952105,1163126,1163195;HG939456,1163126,1163195;CP007631,1163126,1163195;CP007632,1163126,1163195;CP006910,1163126,1163195;CP007572,1163126,1163195;CP007571,1163126,1163195;CP007570,1163126,1163195;CP011325,1163126,1163195;CP011326,1163126,1163195…
CP010867	Mauve	SHARED	1167431	1167698	.	.	.	Notes=Lenght267	AL732656,1167431,1167698;AE009948,1167431,1167698;CP000114,1167431,1167698;CP003810,1167431,1167698;HF952104,1167431,1167698;CP007631,1167431,1167698;CP011325,1167431,1167698;CP011326,1167431,1167698;CP011327,1167431,1167698;CP011329,1167431,1167698;CP012419,1167431,1167698;CP013202,1167431,1167698;
CP010867	Mauve	SHARED	1167699	1167723	.	.	.	Notes=Lenght24	AL732656,1167699,1167723;AE009948,1167699,1167723;CP000114,1167699,1167723;CP003810,1167699,1167723;CP003919,1167699,1167723;HF952104,1167699,1167723;HF952106,1167699,1167723;HF952105,1167699,1167723;HG939456,1167699,1167723;CP007631,1167699,1167723;CP007632,1167699,1167723;CP011325,1167699,1167723;CP011326,1167699,1167723;CP011327,1167699,1167723;CP011328,1167699,1167723;CP011329,1167699,1167723…
CP010867	Mauve	SHARED	1167945	1168016	.	.	.	Notes=Lenght71	AL732656,1167945,1168016;AE009948,1167945,1168016;CP000114,1167945,1168016;CP003810,1167945,1168016;CP003919,1167945,1168016;HF952104,1167945,1168016;HF952106,1167945,1168016;HF952105,1167945,1168016;CP007482,1167945,1168016;CP007565,1167945,1168016;HG939456,1167945,1168016;CP007632,1167945,1168016;CP006910,1167945,1168016;CP007572,1167945,1168016;CP007571,1167945,1168016;CP007570,1167945,1168016…
CP010867	Mauve	SHARED	1168017	1168046	.	.	.	Notes=Lenght29	AL732656,1168017,1168046;AE009948,1168017,1168046;CP000114,1168017,1168046;CP003810,1168017,1168046;HF952104,1168017,1168046;HF952106,1168017,1168046;HF952105,1168017,1168046;HG939456,1168017,1168046;CP007632,1168017,1168046;CP006910,1168017,1168046;CP007572,1168017,1168046;CP007571,1168017,1168046;CP007570,1168017,1168046;CP011325,1168017,1168046;CP011326,1168017,1168046;CP011327,1168017,1168046…
CP010867	Mauve	SHARED	1168047	1168177	.	.	.	Notes=Lenght130	AL732656,1168047,1168177;AE009948,1168047,1168177;CP000114,1168047,1168177;CP003810,1168047,1168177;HF952104,1168047,1168177;HF952106,1168047,1168177;HF952105,1168047,1168177;HG939456,1168047,1168177;CP007631,1168047,1168177;CP007632,1168047,1168177;CP006910,1168047,1168177;CP007572,1168047,1168177;CP007571,1168047,1168177;CP007570,1168047,1168177;CP011325,1168047,1168177;CP011326,1168047,1168177…
CP010867	Mauve	SHARED	1173028	1173069	.	.	.	Notes=Lenght41	AL732656,1173028,1173069;AE009948,1173028,1173069;CP000114,1173028,1173069;CP003810,1173028,1173069;CP003919,1173028,1173069;HF952104,1173028,1173069;HF952106,1173028,1173069;HF952105,1173028,1173069;HG939456,1173028,1173069;CP007631,1173028,1173069;CP007632,1173028,1173069;CP006910,1173028,1173069;CP007572,1173028,1173069;CP007571,1173028,1173069;CP007570,1173028,1173069;CP011325,1173028,1173069…
CP010867	Mauve	SHARED	1177910	1177941	.	.	.	Notes=Lenght31	AE009948,1177910,1177941;CP000114,1177910,1177941;CP003810,1177910,1177941;HF952104,1177910,1177941;HF952106,1177910,1177941;CP007631,1177910,1177941;CP011325,1177910,1177941;CP011326,1177910,1177941;CP011327,1177910,1177941;CP011329,1177910,1177941;CP012419,1177910,1177941;CP013202,1177910,1177941;
CP010867	Mauve	SHARED	1177942	1177957	.	.	.	Notes=Lenght15	CP000114,1177942,1177957;CP003810,1177942,1177957;HF952104,1177942,1177957;HF952106,1177942,1177957;CP011325,1177942,1177957;CP011326,1177942,1177957;CP011327,1177942,1177957;CP012419,1177942,1177957;CP013202,1177942,1177957;
CP010867	Mauve	SHARED	1177958	1181198	.	.	.	Notes=Lenght3240	HF952104,1177958,1181198;HF952106,1177958,1181198;CP013202,1177958,1181198;
CP010867	Mauve	SHARED	1181202	1181231	.	.	.	Notes=Lenght29	AL732656,1181202,1181231;CP003919,1181202,1181231;HF952104,1181202,1181231;HF952106,1181202,1181231;HF952105,1181202,1181231;CP007482,1181202,1181231;CP007565,1181202,1181231;HG939456,1181202,1181231;CP007632,1181202,1181231;CP006910,1181202,1181231;CP007572,1181202,1181231;CP007571,1181202,1181231;CP007570,1181202,1181231;FO393392,1181202,1181231;CP011328,1181202,1181231;CP010319,1181202,1181231…
CP010867	Mauve	SHARED	1181232	1181346	.	.	.	Notes=Lenght114	AL732656,1181232,1181346;AE009948,1181232,1181346;CP003919,1181232,1181346;HF952104,1181232,1181346;HF952106,1181232,1181346;HF952105,1181232,1181346;CP007482,1181232,1181346;CP007565,1181232,1181346;HG939456,1181232,1181346;CP007631,1181232,1181346;CP007632,1181232,1181346;CP006910,1181232,1181346;CP007572,1181232,1181346;CP007571,1181232,1181346;CP007570,1181232,1181346;FO393392,1181232,1181346…
CP010867	Mauve	SHARED	1189670	1189688	.	.	.	Notes=Lenght18	AE009948,1189670,1189688;CP003810,1189670,1189688;HF952104,1189670,1189688;HF952106,1189670,1189688;HF952105,1189670,1189688;CP007482,1189670,1189688;CP007565,1189670,1189688;HG939456,1189670,1189688;CP007631,1189670,1189688;CP007632,1189670,1189688;CP006910,1189670,1189688;FO393392,1189670,1189688;CP011325,1189670,1189688;CP011326,1189670,1189688;CP011327,1189670,1189688;CP011328,1189670,1189688…
CP010867	Mauve	SHARED	1190548	1190568	.	.	.	Notes=Lenght20	AL732656,1190548,1190568;AE009948,1190548,1190568;CP000114,1190548,1190568;CP003810,1190548,1190568;CP003919,1190548,1190568;HF952104,1190548,1190568;HF952106,1190548,1190568;CP007482,1190548,1190568;CP007565,1190548,1190568;HG939456,1190548,1190568;CP007631,1190548,1190568;CP007632,1190548,1190568;CP006910,1190548,1190568;CP007572,1190548,1190568;CP007571,1190548,1190568;CP007570,1190548,1190568…
CP010867	Mauve	SHARED	1196851	1196958	.	.	.	Notes=Lenght107	AL732656,1196851,1196958;AE009948,1196851,1196958;CP000114,1196851,1196958;CP003810,1196851,1196958;CP003919,1196851,1196958;HF952104,1196851,1196958;HF952106,1196851,1196958;HF952105,1196851,1196958;CP007482,1196851,1196958;CP007565,1196851,1196958;HG939456,1196851,1196958;CP007631,1196851,1196958;CP007632,1196851,1196958;CP006910,1196851,1196958;FO393392,1196851,1196958;CP011325,1196851,1196958…
CP010867	Mauve	SHARED	1196959	1197003	.	.	.	Notes=Lenght44	AL732656,1196959,1197003;AE009948,1196959,1197003;CP000114,1196959,1197003;CP003810,1196959,1197003;HF952104,1196959,1197003;HF952105,1196959,1197003;HG939456,1196959,1197003;CP007631,1196959,1197003;CP007632,1196959,1197003;CP006910,1196959,1197003;CP011325,1196959,1197003;CP011326,1196959,1197003;CP011327,1196959,1197003;CP011329,1196959,1197003;CP010319,1196959,1197003;CP012419,1196959,1197003…
CP010867	Mauve	SHARED	1197004	1197105	.	.	.	Notes=Lenght101	AL732656,1197004,1197105;AE009948,1197004,1197105;CP000114,1197004,1197105;CP003810,1197004,1197105;CP003919,1197004,1197105;HF952104,1197004,1197105;HF952106,1197004,1197105;HF952105,1197004,1197105;CP007482,1197004,1197105;CP007565,1197004,1197105;HG939456,1197004,1197105;CP007631,1197004,1197105;CP007632,1197004,1197105;CP006910,1197004,1197105;FO393392,1197004,1197105;CP011325,1197004,1197105…
CP010867	Mauve	SHARED	1197106	1197275	.	.	.	Notes=Lenght169	AL732656,1197106,1197275;AE009948,1197106,1197275;CP000114,1197106,1197275;CP003810,1197106,1197275;HF952104,1197106,1197275;HF952105,1197106,1197275;HG939456,1197106,1197275;CP007631,1197106,1197275;CP007632,1197106,1197275;CP006910,1197106,1197275;CP011325,1197106,1197275;CP011326,1197106,1197275;CP011327,1197106,1197275;CP011329,1197106,1197275;CP010319,1197106,1197275;CP012419,1197106,1197275…
CP010867	Mauve	SHARED	1197276	1197399	.	.	.	Notes=Lenght123	AL732656,1197276,1197399;AE009948,1197276,1197399;CP000114,1197276,1197399;CP003810,1197276,1197399;HF952104,1197276,1197399;HF952105,1197276,1197399;HG939456,1197276,1197399;CP006910,1197276,1197399;CP011325,1197276,1197399;CP011326,1197276,1197399;CP011327,1197276,1197399;CP011329,1197276,1197399;CP010319,1197276,1197399;CP012419,1197276,1197399;CP013202,1197276,1197399;
CP010867	Mauve	SHARED	1197400	1197413	.	.	.	Notes=Lenght13	AL732656,1197400,1197413;AE009948,1197400,1197413;CP000114,1197400,1197413;CP003810,1197400,1197413;CP003919,1197400,1197413;HF952104,1197400,1197413;HF952106,1197400,1197413;HF952105,1197400,1197413;CP007482,1197400,1197413;CP007565,1197400,1197413;HG939456,1197400,1197413;CP006910,1197400,1197413;FO393392,1197400,1197413;CP011325,1197400,1197413;CP011326,1197400,1197413;CP011327,1197400,1197413…
CP010867	Mauve	SHARED	1197415	1197436	.	.	.	Notes=Lenght21	AL732656,1197415,1197436;AE009948,1197415,1197436;CP000114,1197415,1197436;CP003810,1197415,1197436;CP003919,1197415,1197436;HF952104,1197415,1197436;HF952105,1197415,1197436;CP007482,1197415,1197436;CP007565,1197415,1197436;HG939456,1197415,1197436;CP006910,1197415,1197436;FO393392,1197415,1197436;CP011325,1197415,1197436;CP011326,1197415,1197436;CP011327,1197415,1197436;CP011328,1197415,1197436…
CP010867	Mauve	SHARED	1197437	1197584	.	.	.	Notes=Lenght147	AL732656,1197437,1197584;AE009948,1197437,1197584;CP000114,1197437,1197584;CP003810,1197437,1197584;CP003919,1197437,1197584;HF952104,1197437,1197584;HF952106,1197437,1197584;HF952105,1197437,1197584;CP007482,1197437,1197584;CP007565,1197437,1197584;HG939456,1197437,1197584;CP006910,1197437,1197584;FO393392,1197437,1197584;CP011325,1197437,1197584;CP011326,1197437,1197584;CP011327,1197437,1197584…
CP010867	Mauve	SHARED	1197585	1197619	.	.	.	Notes=Lenght34	AE009948,1197585,1197619;HF952104,1197585,1197619;HF952105,1197585,1197619;CP006910,1197585,1197619;CP013202,1197585,1197619;
CP010867	Mauve	SHARED	1197620	1197860	.	.	.	Notes=Lenght240	AE009948,1197620,1197860;HF952104,1197620,1197860;CP013202,1197620,1197860;
CP010867	Mauve	SHARED	1197868	1198101	.	.	.	Notes=Lenght233	AE009948,1197868,1198101;CP000114,1197868,1198101;CP003810,1197868,1198101;HF952104,1197868,1198101;CP011325,1197868,1198101;CP011326,1197868,1198101;CP011327,1197868,1198101;CP011329,1197868,1198101;CP012419,1197868,1198101;CP013202,1197868,1198101;
CP010867	Mauve	SHARED	1198102	1198253	.	.	.	Notes=Lenght151	AE009948,1198102,1198253;HF952104,1198102,1198253;CP013202,1198102,1198253;
CP010867	Mauve	SHARED	1198254	1198517	.	.	.	Notes=Lenght263	AE009948,1198254,1198517;CP000114,1198254,1198517;CP003810,1198254,1198517;HF952104,1198254,1198517;HG939456,1198254,1198517;CP007631,1198254,1198517;CP007632,1198254,1198517;CP011325,1198254,1198517;CP011326,1198254,1198517;CP011327,1198254,1198517;CP011329,1198254,1198517;CP012419,1198254,1198517;CP013202,1198254,1198517;
CP010867	Mauve	SHARED	1198518	1198694	.	.	.	Notes=Lenght176	AE009948,1198518,1198694;HF952104,1198518,1198694;CP013202,1198518,1198694;
CP010867	Mauve	SHARED	1198695	1199934	.	.	.	Notes=Lenght1239	AE009948,1198695,1199934;HF952104,1198695,1199934;HF952105,1198695,1199934;CP006910,1198695,1199934;CP013202,1198695,1199934;
CP010867	Mauve	SHARED	1199935	1200881	.	.	.	Notes=Lenght946	AE009948,1199935,1200881;HF952104,1199935,1200881;CP013202,1199935,1200881;
CP010867	Mauve	SHARED	1200882	1201157	.	.	.	Notes=Lenght275	AE009948,1200882,1201157;HF952104,1200882,1201157;CP007631,1200882,1201157;CP013202,1200882,1201157;
CP010867	Mauve	SHARED	1201158	1201228	.	.	.	Notes=Lenght70	AE009948,1201158,1201228;HF952104,1201158,1201228;CP013202,1201158,1201228;
CP010867	Mauve	SHARED	1201229	1201257	.	.	.	Notes=Lenght28	AL732656,1201229,1201257;AE009948,1201229,1201257;HF952104,1201229,1201257;CP007631,1201229,1201257;CP013202,1201229,1201257;
CP010867	Mauve	SHARED	1201258	1202323	.	.	.	Notes=Lenght1065	AE009948,1201258,1202323;HF952104,1201258,1202323;CP007631,1201258,1202323;CP013202,1201258,1202323;
CP010867	Mauve	SHARED	1202324	1202337	.	.	.	Notes=Lenght13	AL732656,1202324,1202337;AE009948,1202324,1202337;HF952104,1202324,1202337;CP007631,1202324,1202337;CP013202,1202324,1202337;
CP010867	Mauve	SHARED	1202338	1202376	.	.	.	Notes=Lenght38	AL732656,1202338,1202376;AE009948,1202338,1202376;HF952104,1202338,1202376;CP007631,1202338,1202376;CP011329,1202338,1202376;CP012419,1202338,1202376;CP013202,1202338,1202376;
CP010867	Mauve	SHARED	1202382	1202395	.	.	.	Notes=Lenght13	AL732656,1202382,1202395;AE009948,1202382,1202395;CP003919,1202382,1202395;HF952104,1202382,1202395;CP007482,1202382,1202395;CP007565,1202382,1202395;HG939456,1202382,1202395;CP007631,1202382,1202395;CP007572,1202382,1202395;CP007571,1202382,1202395;CP007570,1202382,1202395;FO393392,1202382,1202395;CP011328,1202382,1202395;CP011329,1202382,1202395;CP010319,1202382,1202395;CP012419,1202382,1202395…
CP010867	Mauve	SHARED	1202396	1202421	.	.	.	Notes=Lenght25	AL732656,1202396,1202421;AE009948,1202396,1202421;CP003919,1202396,1202421;HF952104,1202396,1202421;HF952105,1202396,1202421;CP007482,1202396,1202421;CP007565,1202396,1202421;HG939456,1202396,1202421;CP007631,1202396,1202421;CP007632,1202396,1202421;CP007572,1202396,1202421;CP007571,1202396,1202421;CP007570,1202396,1202421;FO393392,1202396,1202421;CP011328,1202396,1202421;CP011329,1202396,1202421…
CP010867	Mauve	SHARED	1202422	1202441	.	.	.	Notes=Lenght19	AL732656,1202422,1202441;AE009948,1202422,1202441;CP000114,1202422,1202441;CP003810,1202422,1202441;CP003919,1202422,1202441;HF952104,1202422,1202441;HF952105,1202422,1202441;CP007482,1202422,1202441;CP007565,1202422,1202441;HG939456,1202422,1202441;CP007631,1202422,1202441;CP007632,1202422,1202441;CP007572,1202422,1202441;CP007571,1202422,1202441;CP007570,1202422,1202441;FO393392,1202422,1202441…
CP010867	Mauve	SHARED	1210538	1212294	.	.	.	Notes=Lenght1756	AL732656,1210538,1212294;AE009948,1210538,1212294;CP000114,1210538,1212294;CP003810,1210538,1212294;HF952104,1210538,1212294;HF952106,1210538,1212294;HF952105,1210538,1212294;HG939456,1210538,1212294;CP007631,1210538,1212294;CP007632,1210538,1212294;CP006910,1210538,1212294;CP007572,1210538,1212294;CP007571,1210538,1212294;CP007570,1210538,1212294;CP011325,1210538,1212294;CP011326,1210538,1212294…
CP010867	Mauve	SHARED	1214045	1214360	.	.	.	Notes=Lenght315	AL732656,1214045,1214360;AE009948,1214045,1214360;CP000114,1214045,1214360;CP003810,1214045,1214360;CP003919,1214045,1214360;HF952104,1214045,1214360;HF952106,1214045,1214360;HF952105,1214045,1214360;HG939456,1214045,1214360;CP007631,1214045,1214360;CP007632,1214045,1214360;CP006910,1214045,1214360;CP007572,1214045,1214360;CP007571,1214045,1214360;CP007570,1214045,1214360;CP011325,1214045,1214360…
CP010867	Mauve	SHARED	1219489	1219689	.	.	.	Notes=Lenght200	AL732656,1219489,1219689;AE009948,1219489,1219689;CP000114,1219489,1219689;CP003810,1219489,1219689;CP003919,1219489,1219689;HF952104,1219489,1219689;HF952106,1219489,1219689;HF952105,1219489,1219689;HG939456,1219489,1219689;CP007631,1219489,1219689;CP007632,1219489,1219689;CP006910,1219489,1219689;CP007572,1219489,1219689;CP007571,1219489,1219689;CP007570,1219489,1219689;CP011325,1219489,1219689…
CP010867	Mauve	SHARED	1231329	1231342	.	.	.	Notes=Lenght13	AE009948,1231329,1231342;CP000114,1231329,1231342;CP003810,1231329,1231342;CP003919,1231329,1231342;HF952104,1231329,1231342;HF952106,1231329,1231342;HF952105,1231329,1231342;CP007482,1231329,1231342;CP007565,1231329,1231342;HG939456,1231329,1231342;CP007631,1231329,1231342;CP007632,1231329,1231342;CP006910,1231329,1231342;FO393392,1231329,1231342;CP011325,1231329,1231342;CP011326,1231329,1231342…
CP010867	Mauve	SHARED	1232476	1232493	.	.	.	Notes=Lenght17	AE009948,1232476,1232493;CP000114,1232476,1232493;CP003810,1232476,1232493;CP003919,1232476,1232493;HF952106,1232476,1232493;HF952105,1232476,1232493;CP007565,1232476,1232493;CP007632,1232476,1232493;CP006910,1232476,1232493;CP007571,1232476,1232493;CP007570,1232476,1232493;FO393392,1232476,1232493;CP011325,1232476,1232493;CP011326,1232476,1232493;CP011327,1232476,1232493;CP011329,1232476,1232493…
CP010867	Mauve	SHARED	1234375	1234578	.	.	.	Notes=Lenght203	AL732656,1234375,1234578;AE009948,1234375,1234578;CP000114,1234375,1234578;CP003810,1234375,1234578;CP003919,1234375,1234578;HF952104,1234375,1234578;HF952106,1234375,1234578;HF952105,1234375,1234578;CP007482,1234375,1234578;CP007565,1234375,1234578;HG939456,1234375,1234578;CP007631,1234375,1234578;CP007632,1234375,1234578;CP006910,1234375,1234578;CP007572,1234375,1234578;CP007571,1234375,1234578…
CP010867	Mauve	SHARED	1251799	1251853	.	.	.	Notes=Lenght54	AL732656,1251799,1251853;AE009948,1251799,1251853;CP000114,1251799,1251853;CP003810,1251799,1251853;CP003919,1251799,1251853;HF952104,1251799,1251853;HF952106,1251799,1251853;HF952105,1251799,1251853;HG939456,1251799,1251853;CP007631,1251799,1251853;CP007632,1251799,1251853;CP006910,1251799,1251853;CP007572,1251799,1251853;CP007571,1251799,1251853;CP007570,1251799,1251853;CP011325,1251799,1251853…
CP010867	Mauve	SHARED	1266632	1266791	.	.	.	Notes=Lenght159	AL732656,1266632,1266791;AE009948,1266632,1266791;CP000114,1266632,1266791;HF952104,1266632,1266791;HG939456,1266632,1266791;CP007631,1266632,1266791;CP007632,1266632,1266791;CP006910,1266632,1266791;CP007572,1266632,1266791;CP007571,1266632,1266791;CP007570,1266632,1266791;CP011329,1266632,1266791;CP012419,1266632,1266791;CP013202,1266632,1266791;
CP010867	Mauve	SHARED	1266792	1266893	.	.	.	Notes=Lenght101	AL732656,1266792,1266893;AE009948,1266792,1266893;CP000114,1266792,1266893;HF952104,1266792,1266893;HG939456,1266792,1266893;CP007631,1266792,1266893;CP007632,1266792,1266893;CP007572,1266792,1266893;CP007571,1266792,1266893;CP007570,1266792,1266893;CP011329,1266792,1266893;CP012419,1266792,1266893;CP013202,1266792,1266893;
CP010867	Mauve	SHARED	1266894	1267154	.	.	.	Notes=Lenght260	AL732656,1266894,1267154;AE009948,1266894,1267154;CP000114,1266894,1267154;HF952104,1266894,1267154;HG939456,1266894,1267154;CP007631,1266894,1267154;CP007632,1266894,1267154;CP006910,1266894,1267154;CP007572,1266894,1267154;CP007571,1266894,1267154;CP007570,1266894,1267154;CP011329,1266894,1267154;CP012419,1266894,1267154;CP013202,1266894,1267154;
CP010867	Mauve	SHARED	1267155	1267179	.	.	.	Notes=Lenght24	AL732656,1267155,1267179;AE009948,1267155,1267179;CP000114,1267155,1267179;HF952104,1267155,1267179;HG939456,1267155,1267179;CP007631,1267155,1267179;CP007632,1267155,1267179;CP007572,1267155,1267179;CP007571,1267155,1267179;CP007570,1267155,1267179;CP011329,1267155,1267179;CP012419,1267155,1267179;CP013202,1267155,1267179;
CP010867	Mauve	SHARED	1267180	1267391	.	.	.	Notes=Lenght211	AL732656,1267180,1267391;AE009948,1267180,1267391;CP000114,1267180,1267391;HF952104,1267180,1267391;HG939456,1267180,1267391;CP007631,1267180,1267391;CP007632,1267180,1267391;CP006910,1267180,1267391;CP007572,1267180,1267391;CP007571,1267180,1267391;CP007570,1267180,1267391;CP011329,1267180,1267391;CP012419,1267180,1267391;CP013202,1267180,1267391;
CP010867	Mauve	SHARED	1267392	1267437	.	.	.	Notes=Lenght45	AL732656,1267392,1267437;AE009948,1267392,1267437;CP000114,1267392,1267437;HF952104,1267392,1267437;HG939456,1267392,1267437;CP007631,1267392,1267437;CP007632,1267392,1267437;CP007572,1267392,1267437;CP007571,1267392,1267437;CP007570,1267392,1267437;CP011329,1267392,1267437;CP012419,1267392,1267437;CP013202,1267392,1267437;
CP010867	Mauve	SHARED	1267438	1267587	.	.	.	Notes=Lenght149	AL732656,1267438,1267587;AE009948,1267438,1267587;CP000114,1267438,1267587;HF952104,1267438,1267587;HG939456,1267438,1267587;CP007631,1267438,1267587;CP007632,1267438,1267587;CP006910,1267438,1267587;CP007572,1267438,1267587;CP007571,1267438,1267587;CP007570,1267438,1267587;CP011329,1267438,1267587;CP012419,1267438,1267587;CP013202,1267438,1267587;
CP010867	Mauve	SHARED	1267588	1273049	.	.	.	Notes=Lenght5461	AL732656,1267588,1273049;AE009948,1267588,1273049;CP000114,1267588,1273049;HF952104,1267588,1273049;HG939456,1267588,1273049;CP007631,1267588,1273049;CP007632,1267588,1273049;CP007572,1267588,1273049;CP007571,1267588,1273049;CP007570,1267588,1273049;CP011329,1267588,1273049;CP012419,1267588,1273049;CP013202,1267588,1273049;
CP010867	Mauve	SHARED	1273050	1273061	.	.	.	Notes=Lenght11	AL732656,1273050,1273061;AE009948,1273050,1273061;CP000114,1273050,1273061;HF952104,1273050,1273061;HG939456,1273050,1273061;CP007631,1273050,1273061;CP007632,1273050,1273061;CP007572,1273050,1273061;CP007571,1273050,1273061;CP007570,1273050,1273061;CP011329,1273050,1273061;CP012419,1273050,1273061;CP013202,1273050,1273061;
CP010867	Mauve	SHARED	1273068	1273146	.	.	.	Notes=Lenght78	AL732656,1273068,1273146;AE009948,1273068,1273146;CP000114,1273068,1273146;HF952104,1273068,1273146;HG939456,1273068,1273146;CP007631,1273068,1273146;CP007632,1273068,1273146;CP007572,1273068,1273146;CP007571,1273068,1273146;CP007570,1273068,1273146;CP012419,1273068,1273146;CP013202,1273068,1273146;
CP010867	Mauve	SHARED	1273158	1274224	.	.	.	Notes=Lenght1066	AL732656,1273158,1274224;AE009948,1273158,1274224;CP000114,1273158,1274224;CP003919,1273158,1274224;HF952104,1273158,1274224;HF952106,1273158,1274224;HF952105,1273158,1274224;CP007482,1273158,1274224;CP007565,1273158,1274224;HG939456,1273158,1274224;CP007631,1273158,1274224;CP007632,1273158,1274224;CP007572,1273158,1274224;CP007571,1273158,1274224;CP007570,1273158,1274224;FO393392,1273158,1274224…
CP010867	Mauve	SHARED	1274225	1274389	.	.	.	Notes=Lenght164	AL732656,1274225,1274389;AE009948,1274225,1274389;CP000114,1274225,1274389;HF952104,1274225,1274389;HF952105,1274225,1274389;HG939456,1274225,1274389;CP007631,1274225,1274389;CP007632,1274225,1274389;CP007572,1274225,1274389;CP007571,1274225,1274389;CP007570,1274225,1274389;CP011329,1274225,1274389;CP012419,1274225,1274389;CP013202,1274225,1274389;
CP010867	Mauve	SHARED	1274390	1275467	.	.	.	Notes=Lenght1077	AL732656,1274390,1275467;AE009948,1274390,1275467;CP000114,1274390,1275467;HF952104,1274390,1275467;HG939456,1274390,1275467;CP007631,1274390,1275467;CP007632,1274390,1275467;CP007572,1274390,1275467;CP007571,1274390,1275467;CP007570,1274390,1275467;CP011329,1274390,1275467;CP012419,1274390,1275467;CP013202,1274390,1275467;
CP010867	Mauve	SHARED	1275470	1276973	.	.	.	Notes=Lenght1503	AL732656,1275470,1276973;AE009948,1275470,1276973;CP000114,1275470,1276973;HF952104,1275470,1276973;HG939456,1275470,1276973;CP007631,1275470,1276973;CP007632,1275470,1276973;CP007572,1275470,1276973;CP007571,1275470,1276973;CP007570,1275470,1276973;CP011329,1275470,1276973;CP012419,1275470,1276973;CP013202,1275470,1276973;
CP010867	Mauve	SHARED	1276974	1277740	.	.	.	Notes=Lenght766	AL732656,1276974,1277740;AE009948,1276974,1277740;CP000114,1276974,1277740;HF952104,1276974,1277740;HG939456,1276974,1277740;CP007631,1276974,1277740;CP007632,1276974,1277740;CP007572,1276974,1277740;CP007571,1276974,1277740;CP007570,1276974,1277740;CP011329,1276974,1277740;CP012419,1276974,1277740;CP013202,1276974,1277740;
CP010867	Mauve	SHARED	1277741	1277774	.	.	.	Notes=Lenght33	AL732656,1277741,1277774;AE009948,1277741,1277774;CP000114,1277741,1277774;HF952104,1277741,1277774;HG939456,1277741,1277774;CP007631,1277741,1277774;CP007632,1277741,1277774;CP007572,1277741,1277774;CP007570,1277741,1277774;CP011329,1277741,1277774;CP012419,1277741,1277774;CP013202,1277741,1277774;
CP010867	Mauve	SHARED	1277775	1278267	.	.	.	Notes=Lenght492	AL732656,1277775,1278267;AE009948,1277775,1278267;CP000114,1277775,1278267;HF952104,1277775,1278267;HG939456,1277775,1278267;CP007631,1277775,1278267;CP007632,1277775,1278267;CP007572,1277775,1278267;CP007571,1277775,1278267;CP007570,1277775,1278267;CP011329,1277775,1278267;CP012419,1277775,1278267;CP013202,1277775,1278267;
CP010867	Mauve	SHARED	1278268	1278320	.	.	.	Notes=Lenght52	AL732656,1278268,1278320;AE009948,1278268,1278320;CP000114,1278268,1278320;HF952104,1278268,1278320;HG939456,1278268,1278320;CP007631,1278268,1278320;CP007632,1278268,1278320;CP007572,1278268,1278320;CP007571,1278268,1278320;CP007570,1278268,1278320;CP011329,1278268,1278320;CP012419,1278268,1278320;CP013202,1278268,1278320;
CP010867	Mauve	SHARED	1278321	1281674	.	.	.	Notes=Lenght3353	AL732656,1278321,1281674;CP000114,1278321,1281674;CP003810,1278321,1281674;HF952104,1278321,1281674;CP007631,1278321,1281674;CP007572,1278321,1281674;CP007571,1278321,1281674;CP007570,1278321,1281674;CP011325,1278321,1281674;CP011326,1278321,1281674;CP011327,1278321,1281674;CP011329,1278321,1281674;CP012419,1278321,1281674;CP013202,1278321,1281674;
CP010867	Mauve	SHARED	1281675	1283152	.	.	.	Notes=Lenght1477	AL732656,1281675,1283152;AE009948,1281675,1283152;CP000114,1281675,1283152;CP003810,1281675,1283152;HF952104,1281675,1283152;HG939456,1281675,1283152;CP007631,1281675,1283152;CP007632,1281675,1283152;CP007572,1281675,1283152;CP007571,1281675,1283152;CP007570,1281675,1283152;CP011325,1281675,1283152;CP011326,1281675,1283152;CP011327,1281675,1283152;CP011329,1281675,1283152;CP012419,1281675,1283152…
CP010867	Mauve	SHARED	1283153	1283171	.	.	.	Notes=Lenght18	AL732656,1283153,1283171;AE009948,1283153,1283171;CP000114,1283153,1283171;CP003810,1283153,1283171;HF952104,1283153,1283171;HG939456,1283153,1283171;CP007631,1283153,1283171;CP007572,1283153,1283171;CP007571,1283153,1283171;CP007570,1283153,1283171;CP011325,1283153,1283171;CP011326,1283153,1283171;CP011327,1283153,1283171;CP011329,1283153,1283171;CP012419,1283153,1283171;CP013202,1283153,1283171;
CP010867	Mauve	SHARED	1283172	1283477	.	.	.	Notes=Lenght305	AL732656,1283172,1283477;AE009948,1283172,1283477;CP000114,1283172,1283477;CP003810,1283172,1283477;HF952104,1283172,1283477;CP007631,1283172,1283477;CP007572,1283172,1283477;CP007571,1283172,1283477;CP007570,1283172,1283477;CP011325,1283172,1283477;CP011326,1283172,1283477;CP011327,1283172,1283477;CP011329,1283172,1283477;CP012419,1283172,1283477;CP013202,1283172,1283477;
CP010867	Mauve	SHARED	1283479	1283743	.	.	.	Notes=Lenght264	AL732656,1283479,1283743;AE009948,1283479,1283743;CP000114,1283479,1283743;CP003810,1283479,1283743;HF952104,1283479,1283743;CP007631,1283479,1283743;CP007572,1283479,1283743;CP007571,1283479,1283743;CP007570,1283479,1283743;CP011325,1283479,1283743;CP011326,1283479,1283743;CP011327,1283479,1283743;CP011329,1283479,1283743;CP012419,1283479,1283743;CP013202,1283479,1283743;
CP010867	Mauve	SHARED	1283744	1286288	.	.	.	Notes=Lenght2544	AL732656,1283744,1286288;AE009948,1283744,1286288;CP000114,1283744,1286288;CP003810,1283744,1286288;HF952104,1283744,1286288;CP007631,1283744,1286288;CP007572,1283744,1286288;CP007571,1283744,1286288;CP007570,1283744,1286288;CP011325,1283744,1286288;CP011326,1283744,1286288;CP011327,1283744,1286288;CP011329,1283744,1286288;CP012419,1283744,1286288;CP013202,1283744,1286288;
CP010867	Mauve	SHARED	1286289	1288927	.	.	.	Notes=Lenght2638	AL732656,1286289,1288927;CP000114,1286289,1288927;CP003810,1286289,1288927;HF952104,1286289,1288927;CP007631,1286289,1288927;CP007572,1286289,1288927;CP007571,1286289,1288927;CP007570,1286289,1288927;CP011325,1286289,1288927;CP011326,1286289,1288927;CP011327,1286289,1288927;CP012419,1286289,1288927;CP013202,1286289,1288927;
CP010867	Mauve	SHARED	1288928	1288992	.	.	.	Notes=Lenght64	HF952104,1288928,1288992;HF952105,1288928,1288992;CP007631,1288928,1288992;CP010319,1288928,1288992;CP013202,1288928,1288992;
CP010867	Mauve	SHARED	1288993	1289390	.	.	.	Notes=Lenght397	AL732656,1288993,1289390;CP000114,1288993,1289390;CP003810,1288993,1289390;HF952104,1288993,1289390;CP007631,1288993,1289390;CP007572,1288993,1289390;CP007571,1288993,1289390;CP007570,1288993,1289390;CP011325,1288993,1289390;CP011326,1288993,1289390;CP011327,1288993,1289390;CP012419,1288993,1289390;CP013202,1288993,1289390;
CP010867	Mauve	SHARED	1289394	1289879	.	.	.	Notes=Lenght485	HF952104,1289394,1289879;CP007631,1289394,1289879;CP013202,1289394,1289879;
CP010867	Mauve	SHARED	1289880	1289999	.	.	.	Notes=Lenght119	AL732656,1289880,1289999;CP000114,1289880,1289999;CP003810,1289880,1289999;HF952104,1289880,1289999;CP007631,1289880,1289999;CP007572,1289880,1289999;CP007571,1289880,1289999;CP007570,1289880,1289999;CP011325,1289880,1289999;CP011326,1289880,1289999;CP011327,1289880,1289999;CP012419,1289880,1289999;CP013202,1289880,1289999;
CP010867	Mauve	SHARED	1290000	1290300	.	.	.	Notes=Lenght300	AL732656,1290000,1290300;AE009948,1290000,1290300;CP000114,1290000,1290300;CP003810,1290000,1290300;HF952104,1290000,1290300;CP007631,1290000,1290300;CP007572,1290000,1290300;CP007571,1290000,1290300;CP007570,1290000,1290300;CP011325,1290000,1290300;CP011326,1290000,1290300;CP011327,1290000,1290300;CP011329,1290000,1290300;CP012419,1290000,1290300;CP013202,1290000,1290300;
CP010867	Mauve	SHARED	1290301	1290344	.	.	.	Notes=Lenght43	AL732656,1290301,1290344;CP000114,1290301,1290344;CP003810,1290301,1290344;HF952104,1290301,1290344;CP007631,1290301,1290344;CP007572,1290301,1290344;CP007571,1290301,1290344;CP007570,1290301,1290344;CP011325,1290301,1290344;CP011326,1290301,1290344;CP011327,1290301,1290344;CP012419,1290301,1290344;CP013202,1290301,1290344;
CP010867	Mauve	SHARED	1290345	1290747	.	.	.	Notes=Lenght402	AL732656,1290345,1290747;AE009948,1290345,1290747;CP000114,1290345,1290747;CP003810,1290345,1290747;HF952104,1290345,1290747;CP007631,1290345,1290747;CP007572,1290345,1290747;CP007571,1290345,1290747;CP007570,1290345,1290747;CP011325,1290345,1290747;CP011326,1290345,1290747;CP011327,1290345,1290747;CP011329,1290345,1290747;CP012419,1290345,1290747;CP013202,1290345,1290747;
CP010867	Mauve	SHARED	1290748	1291348	.	.	.	Notes=Lenght600	AL732656,1290748,1291348;AE009948,1290748,1291348;CP000114,1290748,1291348;CP003810,1290748,1291348;HF952104,1290748,1291348;CP007631,1290748,1291348;CP007572,1290748,1291348;CP007571,1290748,1291348;CP007570,1290748,1291348;CP011325,1290748,1291348;CP011326,1290748,1291348;CP011327,1290748,1291348;CP011329,1290748,1291348;CP012419,1290748,1291348;CP013202,1290748,1291348;
CP010867	Mauve	SHARED	1291349	1293029	.	.	.	Notes=Lenght1680	AL732656,1291349,1293029;CP000114,1291349,1293029;CP003810,1291349,1293029;HF952104,1291349,1293029;CP007572,1291349,1293029;CP007571,1291349,1293029;CP007570,1291349,1293029;CP011325,1291349,1293029;CP011326,1291349,1293029;CP011327,1291349,1293029;CP012419,1291349,1293029;CP013202,1291349,1293029;
CP010867	Mauve	SHARED	1293030	1293210	.	.	.	Notes=Lenght180	AL732656,1293030,1293210;CP000114,1293030,1293210;CP003810,1293030,1293210;HF952104,1293030,1293210;CP007572,1293030,1293210;CP007571,1293030,1293210;CP007570,1293030,1293210;CP011325,1293030,1293210;CP011326,1293030,1293210;CP011327,1293030,1293210;CP012419,1293030,1293210;CP013202,1293030,1293210;
CP010867	Mauve	SHARED	1297365	1297474	.	.	.	Notes=Lenght109	AL732656,1297365,1297474;AE009948,1297365,1297474;CP000114,1297365,1297474;CP003810,1297365,1297474;HF952104,1297365,1297474;HF952106,1297365,1297474;HF952105,1297365,1297474;CP007482,1297365,1297474;CP007565,1297365,1297474;HG939456,1297365,1297474;CP007631,1297365,1297474;CP007632,1297365,1297474;CP006910,1297365,1297474;CP007572,1297365,1297474;CP007571,1297365,1297474;CP007570,1297365,1297474…
CP010867	Mauve	SHARED	1307293	1307342	.	.	.	Notes=Lenght49	AL732656,1307293,1307342;AE009948,1307293,1307342;CP000114,1307293,1307342;CP003810,1307293,1307342;HF952104,1307293,1307342;HF952106,1307293,1307342;HF952105,1307293,1307342;HG939456,1307293,1307342;CP007631,1307293,1307342;CP007632,1307293,1307342;CP006910,1307293,1307342;CP007572,1307293,1307342;CP007571,1307293,1307342;CP007570,1307293,1307342;CP011325,1307293,1307342;CP011326,1307293,1307342…
CP010867	Mauve	SHARED	1309805	1310008	.	.	.	Notes=Lenght203	AL732656,1309805,1310008;AE009948,1309805,1310008;CP000114,1309805,1310008;CP003810,1309805,1310008;HF952104,1309805,1310008;HF952106,1309805,1310008;HF952105,1309805,1310008;HG939456,1309805,1310008;CP007631,1309805,1310008;CP007632,1309805,1310008;CP006910,1309805,1310008;CP007572,1309805,1310008;CP007571,1309805,1310008;CP007570,1309805,1310008;CP011325,1309805,1310008;CP011326,1309805,1310008…
CP010867	Mauve	SHARED	1317301	1317592	.	.	.	Notes=Lenght291	AL732656,1317301,1317592;CP000114,1317301,1317592;CP003810,1317301,1317592;CP003919,1317301,1317592;HF952104,1317301,1317592;HF952106,1317301,1317592;HF952105,1317301,1317592;CP007482,1317301,1317592;CP007565,1317301,1317592;HG939456,1317301,1317592;CP007631,1317301,1317592;CP007572,1317301,1317592;CP007571,1317301,1317592;CP007570,1317301,1317592;FO393392,1317301,1317592;CP011325,1317301,1317592…
CP010867	Mauve	SHARED	1317593	1318199	.	.	.	Notes=Lenght606	CP000114,1317593,1318199;CP003810,1317593,1318199;HF952104,1317593,1318199;CP007631,1317593,1318199;CP011325,1317593,1318199;CP011326,1317593,1318199;CP011327,1317593,1318199;CP011329,1317593,1318199;CP012419,1317593,1318199;CP013202,1317593,1318199;
CP010867	Mauve	SHARED	1318200	1318239	.	.	.	Notes=Lenght39	CP000114,1318200,1318239;CP003810,1318200,1318239;HF952104,1318200,1318239;HG939456,1318200,1318239;CP007631,1318200,1318239;CP011325,1318200,1318239;CP011326,1318200,1318239;CP011327,1318200,1318239;CP011329,1318200,1318239;CP012419,1318200,1318239;CP013202,1318200,1318239;
CP010867	Mauve	SHARED	1318240	1318273	.	.	.	Notes=Lenght33	CP000114,1318240,1318273;CP003810,1318240,1318273;HF952104,1318240,1318273;CP007631,1318240,1318273;CP011325,1318240,1318273;CP011326,1318240,1318273;CP011327,1318240,1318273;CP011329,1318240,1318273;CP012419,1318240,1318273;CP013202,1318240,1318273;
CP010867	Mauve	SHARED	1318274	1318376	.	.	.	Notes=Lenght102	CP000114,1318274,1318376;CP003810,1318274,1318376;HF952104,1318274,1318376;HG939456,1318274,1318376;CP007631,1318274,1318376;CP011325,1318274,1318376;CP011326,1318274,1318376;CP011327,1318274,1318376;CP011329,1318274,1318376;CP012419,1318274,1318376;CP013202,1318274,1318376;
CP010867	Mauve	SHARED	1318377	1318476	.	.	.	Notes=Lenght99	CP000114,1318377,1318476;CP003810,1318377,1318476;HF952104,1318377,1318476;CP007631,1318377,1318476;CP011325,1318377,1318476;CP011326,1318377,1318476;CP011327,1318377,1318476;CP011329,1318377,1318476;CP012419,1318377,1318476;CP013202,1318377,1318476;
CP010867	Mauve	SHARED	1318477	1318519	.	.	.	Notes=Lenght42	CP000114,1318477,1318519;CP003810,1318477,1318519;HF952104,1318477,1318519;CP007631,1318477,1318519;CP007572,1318477,1318519;CP007571,1318477,1318519;CP007570,1318477,1318519;CP011325,1318477,1318519;CP011326,1318477,1318519;CP011327,1318477,1318519;CP011329,1318477,1318519;CP012419,1318477,1318519;CP013202,1318477,1318519;
CP010867	Mauve	SHARED	1318520	1318731	.	.	.	Notes=Lenght211	AL732656,1318520,1318731;CP000114,1318520,1318731;CP003810,1318520,1318731;HF952104,1318520,1318731;HG939456,1318520,1318731;CP007631,1318520,1318731;CP007572,1318520,1318731;CP007571,1318520,1318731;CP007570,1318520,1318731;CP011325,1318520,1318731;CP011326,1318520,1318731;CP011327,1318520,1318731;CP011329,1318520,1318731;CP012419,1318520,1318731;CP013202,1318520,1318731;
CP010867	Mauve	SHARED	1318732	1319012	.	.	.	Notes=Lenght280	CP000114,1318732,1319012;CP003810,1318732,1319012;HF952104,1318732,1319012;CP007631,1318732,1319012;CP011325,1318732,1319012;CP011326,1318732,1319012;CP011327,1318732,1319012;CP011329,1318732,1319012;CP012419,1318732,1319012;CP013202,1318732,1319012;
CP010867	Mauve	SHARED	1319013	1319150	.	.	.	Notes=Lenght137	AL732656,1319013,1319150;CP000114,1319013,1319150;CP003810,1319013,1319150;HF952104,1319013,1319150;CP007631,1319013,1319150;CP007572,1319013,1319150;CP007571,1319013,1319150;CP007570,1319013,1319150;CP011325,1319013,1319150;CP011326,1319013,1319150;CP011327,1319013,1319150;CP011329,1319013,1319150;CP012419,1319013,1319150;CP013202,1319013,1319150;
CP010867	Mauve	SHARED	1319151	1319606	.	.	.	Notes=Lenght455	AL732656,1319151,1319606;CP000114,1319151,1319606;CP003810,1319151,1319606;HF952104,1319151,1319606;HG939456,1319151,1319606;CP007631,1319151,1319606;CP007572,1319151,1319606;CP007571,1319151,1319606;CP007570,1319151,1319606;CP011325,1319151,1319606;CP011326,1319151,1319606;CP011327,1319151,1319606;CP011329,1319151,1319606;CP012419,1319151,1319606;CP013202,1319151,1319606;
CP010867	Mauve	SHARED	1319607	1319917	.	.	.	Notes=Lenght310	AL732656,1319607,1319917;CP000114,1319607,1319917;CP003810,1319607,1319917;HF952104,1319607,1319917;HG939456,1319607,1319917;CP007631,1319607,1319917;CP007572,1319607,1319917;CP007571,1319607,1319917;CP007570,1319607,1319917;CP011325,1319607,1319917;CP011327,1319607,1319917;CP011329,1319607,1319917;CP012419,1319607,1319917;CP013202,1319607,1319917;
CP010867	Mauve	SHARED	1319918	1319960	.	.	.	Notes=Lenght42	AL732656,1319918,1319960;CP000114,1319918,1319960;CP003810,1319918,1319960;HF952104,1319918,1319960;CP007631,1319918,1319960;CP007572,1319918,1319960;CP007571,1319918,1319960;CP007570,1319918,1319960;CP011325,1319918,1319960;CP011327,1319918,1319960;CP011329,1319918,1319960;CP012419,1319918,1319960;CP013202,1319918,1319960;
CP010867	Mauve	SHARED	1319961	1319989	.	.	.	Notes=Lenght28	CP000114,1319961,1319989;CP003810,1319961,1319989;HF952104,1319961,1319989;HG939456,1319961,1319989;CP007631,1319961,1319989;CP011325,1319961,1319989;CP011327,1319961,1319989;CP011329,1319961,1319989;CP012419,1319961,1319989;CP013202,1319961,1319989;
CP010867	Mauve	SHARED	1319990	1320008	.	.	.	Notes=Lenght18	AL732656,1319990,1320008;CP000114,1319990,1320008;CP003810,1319990,1320008;HF952104,1319990,1320008;HG939456,1319990,1320008;CP007631,1319990,1320008;CP007572,1319990,1320008;CP007571,1319990,1320008;CP007570,1319990,1320008;CP011325,1319990,1320008;CP011327,1319990,1320008;CP011329,1319990,1320008;CP012419,1319990,1320008;CP013202,1319990,1320008;
CP010867	Mauve	SHARED	1320009	1320104	.	.	.	Notes=Lenght95	CP000114,1320009,1320104;CP003810,1320009,1320104;HF952104,1320009,1320104;HF952106,1320009,1320104;HF952105,1320009,1320104;CP007631,1320009,1320104;CP011325,1320009,1320104;CP011327,1320009,1320104;CP011329,1320009,1320104;CP010319,1320009,1320104;CP012419,1320009,1320104;CP013202,1320009,1320104;
CP010867	Mauve	SHARED	1320105	1320242	.	.	.	Notes=Lenght137	AL732656,1320105,1320242;CP000114,1320105,1320242;HF952104,1320105,1320242;HF952106,1320105,1320242;HF952105,1320105,1320242;CP007631,1320105,1320242;CP007572,1320105,1320242;CP007571,1320105,1320242;CP007570,1320105,1320242;CP011329,1320105,1320242;CP010319,1320105,1320242;CP013202,1320105,1320242;
CP010867	Mauve	SHARED	1320243	1320260	.	.	.	Notes=Lenght17	AL732656,1320243,1320260;HF952104,1320243,1320260;CP007631,1320243,1320260;CP007572,1320243,1320260;CP007571,1320243,1320260;CP007570,1320243,1320260;CP011329,1320243,1320260;CP013202,1320243,1320260;
CP010867	Mauve	SHARED	1320261	1320485	.	.	.	Notes=Lenght224	CP003810,1320261,1320485;HF952104,1320261,1320485;CP007631,1320261,1320485;CP011325,1320261,1320485;CP011327,1320261,1320485;CP011329,1320261,1320485;CP012419,1320261,1320485;CP013202,1320261,1320485;
CP010867	Mauve	SHARED	1320486	1320545	.	.	.	Notes=Lenght59	AL732656,1320486,1320545;CP003810,1320486,1320545;HF952104,1320486,1320545;CP007631,1320486,1320545;CP007572,1320486,1320545;CP007571,1320486,1320545;CP007570,1320486,1320545;CP011325,1320486,1320545;CP011327,1320486,1320545;CP011329,1320486,1320545;CP012419,1320486,1320545;CP013202,1320486,1320545;
CP010867	Mauve	SHARED	1320546	1320587	.	.	.	Notes=Lenght41	CP003810,1320546,1320587;HF952104,1320546,1320587;CP007631,1320546,1320587;CP011325,1320546,1320587;CP011327,1320546,1320587;CP011329,1320546,1320587;CP012419,1320546,1320587;CP013202,1320546,1320587;
CP010867	Mauve	SHARED	1320588	1320934	.	.	.	Notes=Lenght346	CP003810,1320588,1320934;HF952104,1320588,1320934;HG939456,1320588,1320934;CP007631,1320588,1320934;CP011325,1320588,1320934;CP011327,1320588,1320934;CP011329,1320588,1320934;CP012419,1320588,1320934;CP013202,1320588,1320934;
CP010867	Mauve	SHARED	1320935	1321131	.	.	.	Notes=Lenght196	AE009948,1320935,1321131;CP003810,1320935,1321131;HF952104,1320935,1321131;HG939456,1320935,1321131;CP007631,1320935,1321131;CP007632,1320935,1321131;CP011325,1320935,1321131;CP011327,1320935,1321131;CP011329,1320935,1321131;CP012419,1320935,1321131;CP013202,1320935,1321131;
CP010867	Mauve	SHARED	1321132	1321164	.	.	.	Notes=Lenght32	AL732656,1321132,1321164;AE009948,1321132,1321164;CP003810,1321132,1321164;HF952104,1321132,1321164;HG939456,1321132,1321164;CP007631,1321132,1321164;CP007632,1321132,1321164;CP007572,1321132,1321164;CP007571,1321132,1321164;CP007570,1321132,1321164;CP011325,1321132,1321164;CP011327,1321132,1321164;CP011329,1321132,1321164;CP012419,1321132,1321164;CP013202,1321132,1321164;
CP010867	Mauve	SHARED	1321165	1321375	.	.	.	Notes=Lenght210	AE009948,1321165,1321375;CP003810,1321165,1321375;HF952104,1321165,1321375;HG939456,1321165,1321375;CP007631,1321165,1321375;CP007632,1321165,1321375;CP011325,1321165,1321375;CP011327,1321165,1321375;CP011329,1321165,1321375;CP012419,1321165,1321375;CP013202,1321165,1321375;
CP010867	Mauve	SHARED	1321376	1321948	.	.	.	Notes=Lenght572	AL732656,1321376,1321948;AE009948,1321376,1321948;CP003810,1321376,1321948;HF952104,1321376,1321948;HG939456,1321376,1321948;CP007631,1321376,1321948;CP007632,1321376,1321948;CP007572,1321376,1321948;CP007571,1321376,1321948;CP007570,1321376,1321948;CP011325,1321376,1321948;CP011327,1321376,1321948;CP011329,1321376,1321948;CP012419,1321376,1321948;CP013202,1321376,1321948;
CP010867	Mauve	SHARED	1321949	1321989	.	.	.	Notes=Lenght40	AE009948,1321949,1321989;CP003810,1321949,1321989;HF952104,1321949,1321989;HG939456,1321949,1321989;CP007631,1321949,1321989;CP007632,1321949,1321989;CP011325,1321949,1321989;CP011327,1321949,1321989;CP011329,1321949,1321989;CP012419,1321949,1321989;CP013202,1321949,1321989;
CP010867	Mauve	SHARED	1321990	1322159	.	.	.	Notes=Lenght169	AL732656,1321990,1322159;AE009948,1321990,1322159;CP003810,1321990,1322159;HF952104,1321990,1322159;HG939456,1321990,1322159;CP007631,1321990,1322159;CP007632,1321990,1322159;CP007572,1321990,1322159;CP007571,1321990,1322159;CP007570,1321990,1322159;CP011325,1321990,1322159;CP011327,1321990,1322159;CP011329,1321990,1322159;CP012419,1321990,1322159;CP013202,1321990,1322159;
CP010867	Mauve	SHARED	1322160	1322192	.	.	.	Notes=Lenght32	AE009948,1322160,1322192;CP000114,1322160,1322192;HF952104,1322160,1322192;HF952106,1322160,1322192;HF952105,1322160,1322192;CP007482,1322160,1322192;CP007565,1322160,1322192;CP007631,1322160,1322192;CP006910,1322160,1322192;FO393392,1322160,1322192;CP011328,1322160,1322192;CP011329,1322160,1322192;CP010319,1322160,1322192;CP013202,1322160,1322192;
CP010867	Mauve	SHARED	1322193	1322226	.	.	.	Notes=Lenght33	AL732656,1322193,1322226;AE009948,1322193,1322226;CP000114,1322193,1322226;HF952104,1322193,1322226;HF952106,1322193,1322226;HF952105,1322193,1322226;CP007482,1322193,1322226;CP007565,1322193,1322226;CP007631,1322193,1322226;CP006910,1322193,1322226;CP007572,1322193,1322226;CP007571,1322193,1322226;CP007570,1322193,1322226;FO393392,1322193,1322226;CP011328,1322193,1322226;CP011329,1322193,1322226…
CP010867	Mauve	SHARED	1322227	1322242	.	.	.	Notes=Lenght15	AE009948,1322227,1322242;CP003810,1322227,1322242;HF952104,1322227,1322242;CP007631,1322227,1322242;CP011325,1322227,1322242;CP011327,1322227,1322242;CP011329,1322227,1322242;CP012419,1322227,1322242;CP013202,1322227,1322242;
CP010867	Mauve	SHARED	1322243	1322297	.	.	.	Notes=Lenght54	AL732656,1322243,1322297;AE009948,1322243,1322297;CP003810,1322243,1322297;HF952104,1322243,1322297;CP007631,1322243,1322297;CP007572,1322243,1322297;CP007571,1322243,1322297;CP007570,1322243,1322297;CP011325,1322243,1322297;CP011327,1322243,1322297;CP011329,1322243,1322297;CP012419,1322243,1322297;CP013202,1322243,1322297;
CP010867	Mauve	SHARED	1322298	1322578	.	.	.	Notes=Lenght280	AE009948,1322298,1322578;CP000114,1322298,1322578;HF952104,1322298,1322578;HF952106,1322298,1322578;HF952105,1322298,1322578;CP007482,1322298,1322578;CP007565,1322298,1322578;CP007631,1322298,1322578;CP006910,1322298,1322578;FO393392,1322298,1322578;CP011328,1322298,1322578;CP011329,1322298,1322578;CP010319,1322298,1322578;CP013202,1322298,1322578;
CP010867	Mauve	SHARED	1322579	1322682	.	.	.	Notes=Lenght103	AE009948,1322579,1322682;CP000114,1322579,1322682;HF952104,1322579,1322682;HF952106,1322579,1322682;HF952105,1322579,1322682;CP007631,1322579,1322682;CP006910,1322579,1322682;CP011329,1322579,1322682;CP010319,1322579,1322682;CP013202,1322579,1322682;
CP010867	Mauve	SHARED	1322690	1323339	.	.	.	Notes=Lenght649	AL732656,1322690,1323339;AE009948,1322690,1323339;CP000114,1322690,1323339;HF952104,1322690,1323339;HG939456,1322690,1323339;CP007631,1322690,1323339;CP007632,1322690,1323339;CP007572,1322690,1323339;CP007571,1322690,1323339;CP007570,1322690,1323339;CP011329,1322690,1323339;CP013202,1322690,1323339;
CP010867	Mauve	SHARED	1323340	1323705	.	.	.	Notes=Lenght365	AE009948,1323340,1323705;CP000114,1323340,1323705;HF952104,1323340,1323705;HG939456,1323340,1323705;CP007631,1323340,1323705;CP007632,1323340,1323705;CP011329,1323340,1323705;CP013202,1323340,1323705;
CP010867	Mauve	SHARED	1323706	1323960	.	.	.	Notes=Lenght254	AE009948,1323706,1323960;CP000114,1323706,1323960;HF952104,1323706,1323960;HF952106,1323706,1323960;HF952105,1323706,1323960;CP007631,1323706,1323960;CP006910,1323706,1323960;CP011329,1323706,1323960;CP010319,1323706,1323960;CP013202,1323706,1323960;
CP010867	Mauve	SHARED	1323961	1324473	.	.	.	Notes=Lenght512	AL732656,1323961,1324473;AE009948,1323961,1324473;CP000114,1323961,1324473;HF952104,1323961,1324473;HF952106,1323961,1324473;HF952105,1323961,1324473;CP007631,1323961,1324473;CP006910,1323961,1324473;CP007572,1323961,1324473;CP007571,1323961,1324473;CP007570,1323961,1324473;CP011329,1323961,1324473;CP010319,1323961,1324473;CP013202,1323961,1324473;
CP010867	Mauve	SHARED	1324474	1324589	.	.	.	Notes=Lenght115	AE009948,1324474,1324589;CP000114,1324474,1324589;HF952104,1324474,1324589;HF952106,1324474,1324589;HF952105,1324474,1324589;CP007631,1324474,1324589;CP006910,1324474,1324589;CP011329,1324474,1324589;CP010319,1324474,1324589;CP013202,1324474,1324589;
CP010867	Mauve	SHARED	1324590	1324734	.	.	.	Notes=Lenght144	AL732656,1324590,1324734;AE009948,1324590,1324734;CP000114,1324590,1324734;HF952104,1324590,1324734;HF952106,1324590,1324734;HF952105,1324590,1324734;CP007631,1324590,1324734;CP006910,1324590,1324734;CP007572,1324590,1324734;CP007571,1324590,1324734;CP007570,1324590,1324734;CP011329,1324590,1324734;CP010319,1324590,1324734;CP013202,1324590,1324734;
CP010867	Mauve	SHARED	1324735	1324794	.	.	.	Notes=Lenght59	AL732656,1324735,1324794;AE009948,1324735,1324794;CP000114,1324735,1324794;HF952104,1324735,1324794;HF952106,1324735,1324794;HF952105,1324735,1324794;CP007482,1324735,1324794;CP007565,1324735,1324794;CP007631,1324735,1324794;CP006910,1324735,1324794;CP007572,1324735,1324794;CP007571,1324735,1324794;CP007570,1324735,1324794;FO393392,1324735,1324794;CP011328,1324735,1324794;CP011329,1324735,1324794…
CP010867	Mauve	SHARED	1324795	1325074	.	.	.	Notes=Lenght279	AE009948,1324795,1325074;CP003810,1324795,1325074;HF952104,1324795,1325074;CP007631,1324795,1325074;CP011325,1324795,1325074;CP011327,1324795,1325074;CP011329,1324795,1325074;CP012419,1324795,1325074;CP013202,1324795,1325074;
CP010867	Mauve	SHARED	1325075	1325134	.	.	.	Notes=Lenght59	AE009948,1325075,1325134;CP003810,1325075,1325134;HF952104,1325075,1325134;HG939456,1325075,1325134;CP007631,1325075,1325134;CP007632,1325075,1325134;CP011325,1325075,1325134;CP011327,1325075,1325134;CP011329,1325075,1325134;CP012419,1325075,1325134;CP013202,1325075,1325134;
CP010867	Mauve	SHARED	1325135	1325172	.	.	.	Notes=Lenght37	AL732656,1325135,1325172;AE009948,1325135,1325172;CP003810,1325135,1325172;HF952104,1325135,1325172;HG939456,1325135,1325172;CP007631,1325135,1325172;CP007632,1325135,1325172;CP007572,1325135,1325172;CP007571,1325135,1325172;CP007570,1325135,1325172;CP011325,1325135,1325172;CP011327,1325135,1325172;CP011329,1325135,1325172;CP012419,1325135,1325172;CP013202,1325135,1325172;
CP010867	Mauve	SHARED	1325173	1325464	.	.	.	Notes=Lenght291	AL732656,1325173,1325464;AE009948,1325173,1325464;CP003810,1325173,1325464;HF952104,1325173,1325464;CP007631,1325173,1325464;CP007572,1325173,1325464;CP007571,1325173,1325464;CP007570,1325173,1325464;CP011325,1325173,1325464;CP011327,1325173,1325464;CP011329,1325173,1325464;CP012419,1325173,1325464;CP013202,1325173,1325464;
CP010867	Mauve	SHARED	1325465	1325594	.	.	.	Notes=Lenght129	AE009948,1325465,1325594;CP003810,1325465,1325594;HF952104,1325465,1325594;CP007631,1325465,1325594;CP011325,1325465,1325594;CP011327,1325465,1325594;CP011329,1325465,1325594;CP012419,1325465,1325594;CP013202,1325465,1325594;
CP010867	Mauve	SHARED	1325604	1325646	.	.	.	Notes=Lenght42	AL732656,1325604,1325646;AE009948,1325604,1325646;CP000114,1325604,1325646;HF952104,1325604,1325646;CP007631,1325604,1325646;CP007572,1325604,1325646;CP007571,1325604,1325646;CP007570,1325604,1325646;CP011329,1325604,1325646;CP013202,1325604,1325646;
CP010867	Mauve	SHARED	1325647	1325796	.	.	.	Notes=Lenght149	AE009948,1325647,1325796;CP000114,1325647,1325796;HF952104,1325647,1325796;CP007631,1325647,1325796;CP011329,1325647,1325796;CP013202,1325647,1325796;
CP010867	Mauve	SHARED	1325797	1326000	.	.	.	Notes=Lenght203	AL732656,1325797,1326000;AE009948,1325797,1326000;CP000114,1325797,1326000;HF952104,1325797,1326000;CP007631,1325797,1326000;CP007572,1325797,1326000;CP007571,1325797,1326000;CP007570,1325797,1326000;CP011329,1325797,1326000;CP013202,1325797,1326000;
CP010867	Mauve	SHARED	1326001	1326050	.	.	.	Notes=Lenght49	AE009948,1326001,1326050;CP000114,1326001,1326050;HF952104,1326001,1326050;CP007631,1326001,1326050;CP011329,1326001,1326050;CP013202,1326001,1326050;
CP010867	Mauve	SHARED	1326051	1326133	.	.	.	Notes=Lenght82	AL732656,1326051,1326133;AE009948,1326051,1326133;CP000114,1326051,1326133;HF952104,1326051,1326133;CP007631,1326051,1326133;CP007572,1326051,1326133;CP007571,1326051,1326133;CP007570,1326051,1326133;CP011329,1326051,1326133;CP013202,1326051,1326133;
CP010867	Mauve	SHARED	1326134	1326194	.	.	.	Notes=Lenght60	AL732656,1326134,1326194;AE009948,1326134,1326194;CP000114,1326134,1326194;CP003919,1326134,1326194;HF952104,1326134,1326194;HF952106,1326134,1326194;HF952105,1326134,1326194;CP007482,1326134,1326194;CP007565,1326134,1326194;HG939456,1326134,1326194;CP007631,1326134,1326194;CP007632,1326134,1326194;CP006910,1326134,1326194;CP007572,1326134,1326194;CP007571,1326134,1326194;CP007570,1326134,1326194…
CP010867	Mauve	SHARED	1326195	1326254	.	.	.	Notes=Lenght59	AE009948,1326195,1326254;CP000114,1326195,1326254;CP003919,1326195,1326254;HF952104,1326195,1326254;HF952106,1326195,1326254;HF952105,1326195,1326254;CP007482,1326195,1326254;CP007565,1326195,1326254;HG939456,1326195,1326254;CP007631,1326195,1326254;CP007632,1326195,1326254;CP006910,1326195,1326254;FO393392,1326195,1326254;CP011328,1326195,1326254;CP011329,1326195,1326254;CP010319,1326195,1326254…
CP010867	Mauve	SHARED	1326255	1327029	.	.	.	Notes=Lenght774	AL732656,1326255,1327029;AE009948,1326255,1327029;CP003810,1326255,1327029;HF952104,1326255,1327029;CP007631,1326255,1327029;CP007572,1326255,1327029;CP007571,1326255,1327029;CP007570,1326255,1327029;CP011325,1326255,1327029;CP011327,1326255,1327029;CP011329,1326255,1327029;CP012419,1326255,1327029;CP013202,1326255,1327029;
CP010867	Mauve	SHARED	1327030	1327058	.	.	.	Notes=Lenght28	AL732656,1327030,1327058;AE009948,1327030,1327058;CP003810,1327030,1327058;CP003919,1327030,1327058;HF952104,1327030,1327058;HF952106,1327030,1327058;HF952105,1327030,1327058;CP007482,1327030,1327058;CP007565,1327030,1327058;HG939456,1327030,1327058;CP007631,1327030,1327058;CP007632,1327030,1327058;CP006910,1327030,1327058;CP007572,1327030,1327058;CP007571,1327030,1327058;CP007570,1327030,1327058…
CP010867	Mauve	SHARED	1327059	1327433	.	.	.	Notes=Lenght374	AL732656,1327059,1327433;AE009948,1327059,1327433;CP003810,1327059,1327433;HF952104,1327059,1327433;CP007631,1327059,1327433;CP007572,1327059,1327433;CP007571,1327059,1327433;CP007570,1327059,1327433;CP011325,1327059,1327433;CP011327,1327059,1327433;CP011329,1327059,1327433;CP012419,1327059,1327433;CP013202,1327059,1327433;
CP010867	Mauve	SHARED	1327434	1327562	.	.	.	Notes=Lenght128	AE009948,1327434,1327562;CP003810,1327434,1327562;HF952104,1327434,1327562;CP007631,1327434,1327562;CP011325,1327434,1327562;CP011327,1327434,1327562;CP011329,1327434,1327562;CP012419,1327434,1327562;CP013202,1327434,1327562;
CP010867	Mauve	SHARED	1327563	1327669	.	.	.	Notes=Lenght106	AE009948,1327563,1327669;CP003810,1327563,1327669;CP003919,1327563,1327669;HF952104,1327563,1327669;HF952106,1327563,1327669;HF952105,1327563,1327669;CP007482,1327563,1327669;CP007565,1327563,1327669;HG939456,1327563,1327669;CP007631,1327563,1327669;CP007632,1327563,1327669;CP006910,1327563,1327669;FO393392,1327563,1327669;CP011325,1327563,1327669;CP011327,1327563,1327669;CP011328,1327563,1327669…
CP010867	Mauve	SHARED	1327670	1327804	.	.	.	Notes=Lenght134	AE009948,1327670,1327804;CP003810,1327670,1327804;HF952104,1327670,1327804;CP007631,1327670,1327804;CP011325,1327670,1327804;CP011327,1327670,1327804;CP011329,1327670,1327804;CP012419,1327670,1327804;CP013202,1327670,1327804;
CP010867	Mauve	SHARED	1327805	1327880	.	.	.	Notes=Lenght75	AL732656,1327805,1327880;AE009948,1327805,1327880;HF952104,1327805,1327880;CP007631,1327805,1327880;CP007572,1327805,1327880;CP007571,1327805,1327880;CP007570,1327805,1327880;CP011329,1327805,1327880;CP013202,1327805,1327880;
CP010867	Mauve	SHARED	1327881	1327979	.	.	.	Notes=Lenght98	AL732656,1327881,1327979;AE009948,1327881,1327979;CP000114,1327881,1327979;CP003919,1327881,1327979;HF952104,1327881,1327979;HF952106,1327881,1327979;HF952105,1327881,1327979;CP007482,1327881,1327979;CP007565,1327881,1327979;HG939456,1327881,1327979;CP007631,1327881,1327979;CP007632,1327881,1327979;CP006910,1327881,1327979;CP007572,1327881,1327979;CP007571,1327881,1327979;CP007570,1327881,1327979…
CP010867	Mauve	SHARED	1327980	1328098	.	.	.	Notes=Lenght118	AL732656,1327980,1328098;AE009948,1327980,1328098;HF952104,1327980,1328098;CP007631,1327980,1328098;CP007572,1327980,1328098;CP007571,1327980,1328098;CP007570,1327980,1328098;CP011329,1327980,1328098;CP013202,1327980,1328098;
CP010867	Mauve	SHARED	1328099	1328123	.	.	.	Notes=Lenght24	AL732656,1328099,1328123;AE009948,1328099,1328123;CP000114,1328099,1328123;HF952104,1328099,1328123;CP007631,1328099,1328123;CP007572,1328099,1328123;CP007571,1328099,1328123;CP007570,1328099,1328123;CP011329,1328099,1328123;CP013202,1328099,1328123;
CP010867	Mauve	SHARED	1328124	1328181	.	.	.	Notes=Lenght57	AL732656,1328124,1328181;AE009948,1328124,1328181;CP000114,1328124,1328181;CP003919,1328124,1328181;HF952104,1328124,1328181;HF952106,1328124,1328181;HF952105,1328124,1328181;CP007482,1328124,1328181;CP007565,1328124,1328181;HG939456,1328124,1328181;CP007631,1328124,1328181;CP007632,1328124,1328181;CP006910,1328124,1328181;CP007572,1328124,1328181;CP007571,1328124,1328181;CP007570,1328124,1328181…
CP010867	Mauve	SHARED	1328183	1328557	.	.	.	Notes=Lenght374	AE009948,1328183,1328557;CP000114,1328183,1328557;HF952104,1328183,1328557;CP007631,1328183,1328557;CP011329,1328183,1328557;CP013202,1328183,1328557;
CP010867	Mauve	SHARED	1328558	1328932	.	.	.	Notes=Lenght374	AE009948,1328558,1328932;CP000114,1328558,1328932;CP003919,1328558,1328932;HF952104,1328558,1328932;HF952106,1328558,1328932;HF952105,1328558,1328932;CP007482,1328558,1328932;CP007565,1328558,1328932;HG939456,1328558,1328932;CP007631,1328558,1328932;CP007632,1328558,1328932;CP006910,1328558,1328932;FO393392,1328558,1328932;CP011328,1328558,1328932;CP011329,1328558,1328932;CP010319,1328558,1328932…
CP010867	Mauve	SHARED	1328933	1329256	.	.	.	Notes=Lenght323	AL732656,1328933,1329256;AE009948,1328933,1329256;CP000114,1328933,1329256;CP003919,1328933,1329256;HF952104,1328933,1329256;HF952106,1328933,1329256;HF952105,1328933,1329256;CP007482,1328933,1329256;CP007565,1328933,1329256;HG939456,1328933,1329256;CP007631,1328933,1329256;CP007632,1328933,1329256;CP006910,1328933,1329256;CP007572,1328933,1329256;CP007571,1328933,1329256;CP007570,1328933,1329256…
CP010867	Mauve	SHARED	1329257	1329308	.	.	.	Notes=Lenght51	AE009948,1329257,1329308;CP000114,1329257,1329308;CP003919,1329257,1329308;HF952104,1329257,1329308;HF952106,1329257,1329308;HF952105,1329257,1329308;CP007482,1329257,1329308;CP007565,1329257,1329308;HG939456,1329257,1329308;CP007631,1329257,1329308;CP007632,1329257,1329308;CP006910,1329257,1329308;FO393392,1329257,1329308;CP011328,1329257,1329308;CP011329,1329257,1329308;CP010319,1329257,1329308…
CP010867	Mauve	SHARED	1329311	1329423	.	.	.	Notes=Lenght112	AL732656,1329311,1329423;AE009948,1329311,1329423;CP003810,1329311,1329423;CP003919,1329311,1329423;HF952104,1329311,1329423;HF952106,1329311,1329423;HF952105,1329311,1329423;CP007482,1329311,1329423;CP007565,1329311,1329423;HG939456,1329311,1329423;CP007631,1329311,1329423;CP007632,1329311,1329423;CP006910,1329311,1329423;CP007572,1329311,1329423;CP007571,1329311,1329423;CP007570,1329311,1329423…
CP010867	Mauve	SHARED	1329424	1329538	.	.	.	Notes=Lenght114	AE009948,1329424,1329538;CP003810,1329424,1329538;CP003919,1329424,1329538;HF952104,1329424,1329538;HF952106,1329424,1329538;HF952105,1329424,1329538;CP007482,1329424,1329538;CP007565,1329424,1329538;HG939456,1329424,1329538;CP007631,1329424,1329538;CP007632,1329424,1329538;CP006910,1329424,1329538;FO393392,1329424,1329538;CP011325,1329424,1329538;CP011327,1329424,1329538;CP011328,1329424,1329538…
CP010867	Mauve	SHARED	1329540	1329768	.	.	.	Notes=Lenght228	AL732656,1329540,1329768;AE009948,1329540,1329768;CP003810,1329540,1329768;HF952104,1329540,1329768;CP007631,1329540,1329768;CP007572,1329540,1329768;CP007571,1329540,1329768;CP007570,1329540,1329768;CP011325,1329540,1329768;CP011327,1329540,1329768;CP011329,1329540,1329768;CP012419,1329540,1329768;CP013202,1329540,1329768;
CP010867	Mauve	SHARED	1329769	1329810	.	.	.	Notes=Lenght41	AE009948,1329769,1329810;CP000114,1329769,1329810;CP003919,1329769,1329810;HF952104,1329769,1329810;HF952106,1329769,1329810;HF952105,1329769,1329810;CP007482,1329769,1329810;CP007565,1329769,1329810;HG939456,1329769,1329810;CP007631,1329769,1329810;CP007632,1329769,1329810;CP006910,1329769,1329810;FO393392,1329769,1329810;CP011328,1329769,1329810;CP011329,1329769,1329810;CP010319,1329769,1329810…
CP010867	Mauve	SHARED	1329811	1329860	.	.	.	Notes=Lenght49	AL732656,1329811,1329860;AE009948,1329811,1329860;CP000114,1329811,1329860;CP003919,1329811,1329860;HF952104,1329811,1329860;HF952106,1329811,1329860;HF952105,1329811,1329860;CP007482,1329811,1329860;CP007565,1329811,1329860;HG939456,1329811,1329860;CP007631,1329811,1329860;CP007632,1329811,1329860;CP006910,1329811,1329860;CP007572,1329811,1329860;CP007571,1329811,1329860;CP007570,1329811,1329860…
CP010867	Mauve	SHARED	1329861	1330082	.	.	.	Notes=Lenght221	AE009948,1329861,1330082;CP000114,1329861,1330082;CP003919,1329861,1330082;HF952104,1329861,1330082;HF952106,1329861,1330082;HF952105,1329861,1330082;CP007482,1329861,1330082;CP007565,1329861,1330082;HG939456,1329861,1330082;CP007631,1329861,1330082;CP007632,1329861,1330082;CP006910,1329861,1330082;FO393392,1329861,1330082;CP011328,1329861,1330082;CP011329,1329861,1330082;CP010319,1329861,1330082…
CP010867	Mauve	SHARED	1330083	1330228	.	.	.	Notes=Lenght145	AE009948,1330083,1330228;CP000114,1330083,1330228;HF952104,1330083,1330228;CP007631,1330083,1330228;CP011329,1330083,1330228;CP013202,1330083,1330228;
CP010867	Mauve	SHARED	1330229	1330251	.	.	.	Notes=Lenght22	AL732656,1330229,1330251;AE009948,1330229,1330251;CP000114,1330229,1330251;CP003919,1330229,1330251;HF952104,1330229,1330251;HF952106,1330229,1330251;HF952105,1330229,1330251;CP007482,1330229,1330251;CP007565,1330229,1330251;HG939456,1330229,1330251;CP007631,1330229,1330251;CP007632,1330229,1330251;CP006910,1330229,1330251;CP007572,1330229,1330251;CP007571,1330229,1330251;CP007570,1330229,1330251…
CP010867	Mauve	SHARED	1330262	1330733	.	.	.	Notes=Lenght471	AL732656,1330262,1330733;AE009948,1330262,1330733;CP003810,1330262,1330733;CP003919,1330262,1330733;HF952104,1330262,1330733;HF952106,1330262,1330733;HF952105,1330262,1330733;CP007482,1330262,1330733;CP007565,1330262,1330733;HG939456,1330262,1330733;CP007631,1330262,1330733;CP007632,1330262,1330733;CP006910,1330262,1330733;CP007572,1330262,1330733;CP007571,1330262,1330733;CP007570,1330262,1330733…
CP010867	Mauve	SHARED	1341368	1341442	.	.	.	Notes=Lenght74	AL732656,1341368,1341442;AE009948,1341368,1341442;CP000114,1341368,1341442;CP003810,1341368,1341442;HF952104,1341368,1341442;HF952106,1341368,1341442;HF952105,1341368,1341442;CP007482,1341368,1341442;CP007565,1341368,1341442;HG939456,1341368,1341442;CP007631,1341368,1341442;CP007632,1341368,1341442;CP006910,1341368,1341442;CP007572,1341368,1341442;CP007571,1341368,1341442;CP007570,1341368,1341442…
CP010867	Mauve	SHARED	1341443	1341629	.	.	.	Notes=Lenght186	AL732656,1341443,1341629;AE009948,1341443,1341629;CP000114,1341443,1341629;CP003810,1341443,1341629;HF952104,1341443,1341629;HF952106,1341443,1341629;HF952105,1341443,1341629;HG939456,1341443,1341629;CP007631,1341443,1341629;CP007632,1341443,1341629;CP006910,1341443,1341629;CP007572,1341443,1341629;CP007571,1341443,1341629;CP007570,1341443,1341629;CP011325,1341443,1341629;CP011326,1341443,1341629…
CP010867	Mauve	SHARED	1341630	1342483	.	.	.	Notes=Lenght853	AL732656,1341630,1342483;AE009948,1341630,1342483;CP000114,1341630,1342483;CP003810,1341630,1342483;HF952104,1341630,1342483;HF952106,1341630,1342483;HF952105,1341630,1342483;CP007482,1341630,1342483;CP007565,1341630,1342483;HG939456,1341630,1342483;CP007631,1341630,1342483;CP007632,1341630,1342483;CP006910,1341630,1342483;CP007572,1341630,1342483;CP007571,1341630,1342483;CP007570,1341630,1342483…
CP010867	Mauve	SHARED	1353049	1353317	.	.	.	Notes=Lenght268	AL732656,1353049,1353317;AE009948,1353049,1353317;CP000114,1353049,1353317;CP003810,1353049,1353317;CP003919,1353049,1353317;HF952104,1353049,1353317;HF952106,1353049,1353317;HF952105,1353049,1353317;HG939456,1353049,1353317;CP007631,1353049,1353317;CP007632,1353049,1353317;CP006910,1353049,1353317;CP007572,1353049,1353317;CP007571,1353049,1353317;CP007570,1353049,1353317;CP011325,1353049,1353317…
CP010867	Mauve	SHARED	1361220	1361350	.	.	.	Notes=Lenght130	AL732656,1361220,1361350;AE009948,1361220,1361350;CP000114,1361220,1361350;CP003810,1361220,1361350;HF952104,1361220,1361350;HF952106,1361220,1361350;HF952105,1361220,1361350;CP007482,1361220,1361350;CP007565,1361220,1361350;HG939456,1361220,1361350;CP007631,1361220,1361350;CP007632,1361220,1361350;CP006910,1361220,1361350;CP007572,1361220,1361350;CP007571,1361220,1361350;CP007570,1361220,1361350…
CP010867	Mauve	SHARED	1366504	1366567	.	.	.	Notes=Lenght63	AL732656,1366504,1366567;AE009948,1366504,1366567;CP000114,1366504,1366567;CP003810,1366504,1366567;CP003919,1366504,1366567;HF952104,1366504,1366567;HF952106,1366504,1366567;HF952105,1366504,1366567;CP007482,1366504,1366567;CP007565,1366504,1366567;CP007631,1366504,1366567;CP006910,1366504,1366567;CP007572,1366504,1366567;CP007571,1366504,1366567;CP007570,1366504,1366567;FO393392,1366504,1366567…
CP010867	Mauve	SHARED	1388156	1388189	.	.	.	Notes=Lenght33	AL732656,1388156,1388189;AE009948,1388156,1388189;CP000114,1388156,1388189;CP003810,1388156,1388189;CP003919,1388156,1388189;HF952104,1388156,1388189;HF952106,1388156,1388189;HF952105,1388156,1388189;CP007482,1388156,1388189;CP007565,1388156,1388189;HG939456,1388156,1388189;CP007631,1388156,1388189;CP007632,1388156,1388189;CP006910,1388156,1388189;FO393392,1388156,1388189;CP011325,1388156,1388189…
CP010867	Mauve	SHARED	1392861	1393237	.	.	.	Notes=Lenght376	AL732656,1392861,1393237;AE009948,1392861,1393237;HF952104,1392861,1393237;CP007631,1392861,1393237;CP006910,1392861,1393237;CP007572,1392861,1393237;CP007571,1392861,1393237;CP007570,1392861,1393237;CP011329,1392861,1393237;CP012419,1392861,1393237;CP013202,1392861,1393237;
CP010867	Mauve	SHARED	1393238	1393331	.	.	.	Notes=Lenght93	AL732656,1393238,1393331;AE009948,1393238,1393331;HF952104,1393238,1393331;CP007631,1393238,1393331;CP007572,1393238,1393331;CP007571,1393238,1393331;CP007570,1393238,1393331;CP011329,1393238,1393331;CP012419,1393238,1393331;CP013202,1393238,1393331;
CP010867	Mauve	SHARED	1393332	1393888	.	.	.	Notes=Lenght556	AE009948,1393332,1393888;HF952104,1393332,1393888;CP007631,1393332,1393888;CP011329,1393332,1393888;CP012419,1393332,1393888;CP013202,1393332,1393888;
CP010867	Mauve	SHARED	1393889	1394056	.	.	.	Notes=Lenght167	AE009948,1393889,1394056;CP000114,1393889,1394056;CP003810,1393889,1394056;HF952104,1393889,1394056;HG939456,1393889,1394056;CP007631,1393889,1394056;CP007632,1393889,1394056;CP011325,1393889,1394056;CP011326,1393889,1394056;CP011327,1393889,1394056;CP011329,1393889,1394056;CP012419,1393889,1394056;CP013202,1393889,1394056;
CP010867	Mauve	SHARED	1394057	1394236	.	.	.	Notes=Lenght179	AE009948,1394057,1394236;HF952104,1394057,1394236;CP007631,1394057,1394236;CP011329,1394057,1394236;CP012419,1394057,1394236;CP013202,1394057,1394236;
CP010867	Mauve	SHARED	1394237	1394548	.	.	.	Notes=Lenght311	AE009948,1394237,1394548;CP000114,1394237,1394548;CP003810,1394237,1394548;CP003919,1394237,1394548;HF952104,1394237,1394548;HF952106,1394237,1394548;HF952105,1394237,1394548;CP007482,1394237,1394548;CP007565,1394237,1394548;HG939456,1394237,1394548;CP007631,1394237,1394548;CP007632,1394237,1394548;FO393392,1394237,1394548;CP011325,1394237,1394548;CP011326,1394237,1394548;CP011327,1394237,1394548…
CP010867	Mauve	SHARED	1394549	1394817	.	.	.	Notes=Lenght268	AE009948,1394549,1394817;HF952104,1394549,1394817;CP007631,1394549,1394817;CP011329,1394549,1394817;CP012419,1394549,1394817;CP013202,1394549,1394817;
CP010867	Mauve	SHARED	1394818	1395201	.	.	.	Notes=Lenght383	AE009948,1394818,1395201;CP000114,1394818,1395201;CP003810,1394818,1395201;CP003919,1394818,1395201;HF952104,1394818,1395201;HF952106,1394818,1395201;HF952105,1394818,1395201;CP007482,1394818,1395201;CP007565,1394818,1395201;HG939456,1394818,1395201;CP007631,1394818,1395201;CP007632,1394818,1395201;FO393392,1394818,1395201;CP011325,1394818,1395201;CP011326,1394818,1395201;CP011327,1394818,1395201…
CP010867	Mauve	SHARED	1395202	1395473	.	.	.	Notes=Lenght271	AE009948,1395202,1395473;HF952104,1395202,1395473;CP007631,1395202,1395473;CP011329,1395202,1395473;CP012419,1395202,1395473;CP013202,1395202,1395473;
CP010867	Mauve	SHARED	1395474	1395650	.	.	.	Notes=Lenght176	AE009948,1395474,1395650;CP000114,1395474,1395650;CP003810,1395474,1395650;CP003919,1395474,1395650;HF952104,1395474,1395650;HF952106,1395474,1395650;HF952105,1395474,1395650;CP007482,1395474,1395650;CP007565,1395474,1395650;HG939456,1395474,1395650;CP007631,1395474,1395650;CP007632,1395474,1395650;FO393392,1395474,1395650;CP011325,1395474,1395650;CP011326,1395474,1395650;CP011327,1395474,1395650…
CP010867	Mauve	SHARED	1395651	1396260	.	.	.	Notes=Lenght609	AE009948,1395651,1396260;HF952104,1395651,1396260;CP007631,1395651,1396260;CP011329,1395651,1396260;CP012419,1395651,1396260;CP013202,1395651,1396260;
CP010867	Mauve	SHARED	1396261	1396521	.	.	.	Notes=Lenght260	AE009948,1396261,1396521;HF952104,1396261,1396521;CP007631,1396261,1396521;CP011329,1396261,1396521;CP013202,1396261,1396521;
CP010867	Mauve	SHARED	1396522	1396591	.	.	.	Notes=Lenght69	HF952104,1396522,1396591;CP013202,1396522,1396591;
CP010867	Mauve	SHARED	1396592	1396650	.	.	.	Notes=Lenght58	AE009948,1396592,1396650;CP000114,1396592,1396650;CP003810,1396592,1396650;CP003919,1396592,1396650;HF952104,1396592,1396650;HF952106,1396592,1396650;HF952105,1396592,1396650;CP007482,1396592,1396650;CP007565,1396592,1396650;HG939456,1396592,1396650;CP007631,1396592,1396650;CP007632,1396592,1396650;FO393392,1396592,1396650;CP011325,1396592,1396650;CP011326,1396592,1396650;CP011327,1396592,1396650…
CP010867	Mauve	SHARED	1396651	1396979	.	.	.	Notes=Lenght328	AE009948,1396651,1396979;HF952104,1396651,1396979;CP007631,1396651,1396979;CP011329,1396651,1396979;CP012419,1396651,1396979;CP013202,1396651,1396979;
CP010867	Mauve	SHARED	1396984	1397219	.	.	.	Notes=Lenght235	AE009948,1396984,1397219;HF952104,1396984,1397219;CP007631,1396984,1397219;CP011329,1396984,1397219;CP012419,1396984,1397219;CP013202,1396984,1397219;
CP010867	Mauve	SHARED	1397220	1397249	.	.	.	Notes=Lenght29	AE009948,1397220,1397249;HF952104,1397220,1397249;CP011329,1397220,1397249;CP013202,1397220,1397249;
CP010867	Mauve	SHARED	1397250	1397292	.	.	.	Notes=Lenght42	HF952104,1397250,1397292;CP013202,1397250,1397292;
CP010867	Mauve	SHARED	1397293	1397343	.	.	.	Notes=Lenght50	HF952104,1397293,1397343;CP007631,1397293,1397343;CP012419,1397293,1397343;CP013202,1397293,1397343;
CP010867	Mauve	SHARED	1397344	1400006	.	.	.	Notes=Lenght2662	AE009948,1397344,1400006;HF952104,1397344,1400006;CP007631,1397344,1400006;CP011329,1397344,1400006;CP012419,1397344,1400006;CP013202,1397344,1400006;
CP010867	Mauve	SHARED	1400007	1402257	.	.	.	Notes=Lenght2250	AL732656,1400007,1402257;AE009948,1400007,1402257;HF952104,1400007,1402257;CP007631,1400007,1402257;CP007572,1400007,1402257;CP007571,1400007,1402257;CP007570,1400007,1402257;CP011329,1400007,1402257;CP012419,1400007,1402257;CP013202,1400007,1402257;
CP010867	Mauve	SHARED	1402258	1402308	.	.	.	Notes=Lenght50	AL732656,1402258,1402308;AE009948,1402258,1402308;HF952104,1402258,1402308;CP007631,1402258,1402308;CP007572,1402258,1402308;CP007571,1402258,1402308;CP007570,1402258,1402308;CP012419,1402258,1402308;CP013202,1402258,1402308;
CP010867	Mauve	SHARED	1402309	1402322	.	.	.	Notes=Lenght13	AL732656,1402309,1402322;AE009948,1402309,1402322;CP000114,1402309,1402322;CP003810,1402309,1402322;CP003919,1402309,1402322;HF952104,1402309,1402322;HF952106,1402309,1402322;HF952105,1402309,1402322;CP007482,1402309,1402322;CP007565,1402309,1402322;HG939456,1402309,1402322;CP007631,1402309,1402322;CP007632,1402309,1402322;CP007572,1402309,1402322;CP007571,1402309,1402322;CP007570,1402309,1402322…
CP010867	Mauve	SHARED	1423544	1423557	.	.	.	Notes=Lenght13	AL732656,1423544,1423557;AE009948,1423544,1423557;CP000114,1423544,1423557;CP003810,1423544,1423557;CP003919,1423544,1423557;HF952104,1423544,1423557;HF952106,1423544,1423557;HF952105,1423544,1423557;CP007482,1423544,1423557;CP007565,1423544,1423557;HG939456,1423544,1423557;CP007631,1423544,1423557;CP007632,1423544,1423557;CP006910,1423544,1423557;FO393392,1423544,1423557;CP011325,1423544,1423557…
CP010867	Mauve	SHARED	1423602	1424448	.	.	.	Notes=Lenght846	AL732656,1423602,1424448;AE009948,1423602,1424448;CP000114,1423602,1424448;CP003810,1423602,1424448;CP003919,1423602,1424448;HF952104,1423602,1424448;HF952106,1423602,1424448;HF952105,1423602,1424448;CP007482,1423602,1424448;CP007565,1423602,1424448;HG939456,1423602,1424448;CP007631,1423602,1424448;CP007632,1423602,1424448;CP006910,1423602,1424448;FO393392,1423602,1424448;CP011325,1423602,1424448…
CP010867	Mauve	SHARED	1424449	1424532	.	.	.	Notes=Lenght83	AL732656,1424449,1424532;AE009948,1424449,1424532;CP000114,1424449,1424532;CP003810,1424449,1424532;HF952104,1424449,1424532;HF952106,1424449,1424532;HF952105,1424449,1424532;CP007482,1424449,1424532;CP007565,1424449,1424532;HG939456,1424449,1424532;CP007631,1424449,1424532;CP007632,1424449,1424532;CP006910,1424449,1424532;FO393392,1424449,1424532;CP011325,1424449,1424532;CP011326,1424449,1424532…
CP010867	Mauve	SHARED	1424533	1425833	.	.	.	Notes=Lenght1300	AL732656,1424533,1425833;AE009948,1424533,1425833;CP000114,1424533,1425833;CP003810,1424533,1425833;CP003919,1424533,1425833;HF952104,1424533,1425833;HF952106,1424533,1425833;HF952105,1424533,1425833;CP007482,1424533,1425833;CP007565,1424533,1425833;HG939456,1424533,1425833;CP007631,1424533,1425833;CP007632,1424533,1425833;CP006910,1424533,1425833;FO393392,1424533,1425833;CP011325,1424533,1425833…
CP010867	Mauve	SHARED	1440281	1440441	.	.	.	Notes=Lenght160	AL732656,1440281,1440441;AE009948,1440281,1440441;CP000114,1440281,1440441;CP003810,1440281,1440441;CP003919,1440281,1440441;HF952104,1440281,1440441;HF952106,1440281,1440441;HF952105,1440281,1440441;CP007482,1440281,1440441;CP007565,1440281,1440441;CP007631,1440281,1440441;CP006910,1440281,1440441;CP007572,1440281,1440441;CP007571,1440281,1440441;CP007570,1440281,1440441;FO393392,1440281,1440441…
CP010867	Mauve	SHARED	1440442	1440468	.	.	.	Notes=Lenght26	AE009948,1440442,1440468;CP000114,1440442,1440468;CP003810,1440442,1440468;CP003919,1440442,1440468;HF952104,1440442,1440468;HF952106,1440442,1440468;HF952105,1440442,1440468;CP007482,1440442,1440468;CP007565,1440442,1440468;CP007631,1440442,1440468;CP006910,1440442,1440468;FO393392,1440442,1440468;CP011325,1440442,1440468;CP011326,1440442,1440468;CP011327,1440442,1440468;CP011328,1440442,1440468…
CP010867	Mauve	SHARED	1440469	1440608	.	.	.	Notes=Lenght139	AE009948,1440469,1440608;CP000114,1440469,1440608;CP003810,1440469,1440608;CP003919,1440469,1440608;HF952104,1440469,1440608;HF952106,1440469,1440608;HF952105,1440469,1440608;CP007482,1440469,1440608;CP007565,1440469,1440608;HG939456,1440469,1440608;CP007631,1440469,1440608;CP007632,1440469,1440608;CP006910,1440469,1440608;FO393392,1440469,1440608;CP011325,1440469,1440608;CP011326,1440469,1440608…
CP010867	Mauve	SHARED	1440724	1441328	.	.	.	Notes=Lenght604	AL732656,1440724,1441328;AE009948,1440724,1441328;CP000114,1440724,1441328;CP003810,1440724,1441328;CP003919,1440724,1441328;HF952104,1440724,1441328;HF952106,1440724,1441328;HF952105,1440724,1441328;CP007482,1440724,1441328;CP007565,1440724,1441328;CP007631,1440724,1441328;CP006910,1440724,1441328;CP007572,1440724,1441328;CP007571,1440724,1441328;CP007570,1440724,1441328;FO393392,1440724,1441328…
CP010867	Mauve	SHARED	1441423	1441805	.	.	.	Notes=Lenght382	AL732656,1441423,1441805;AE009948,1441423,1441805;CP000114,1441423,1441805;CP003810,1441423,1441805;CP003919,1441423,1441805;HF952104,1441423,1441805;HF952106,1441423,1441805;HF952105,1441423,1441805;CP007482,1441423,1441805;CP007565,1441423,1441805;CP007631,1441423,1441805;CP006910,1441423,1441805;CP007572,1441423,1441805;CP007571,1441423,1441805;CP007570,1441423,1441805;FO393392,1441423,1441805…
CP010867	Mauve	SHARED	1441896	1441960	.	.	.	Notes=Lenght64	AL732656,1441896,1441960;AE009948,1441896,1441960;CP000114,1441896,1441960;CP003810,1441896,1441960;CP003919,1441896,1441960;HF952104,1441896,1441960;HF952106,1441896,1441960;HF952105,1441896,1441960;HG939456,1441896,1441960;CP007631,1441896,1441960;CP007632,1441896,1441960;CP006910,1441896,1441960;CP007572,1441896,1441960;CP007571,1441896,1441960;CP007570,1441896,1441960;CP011325,1441896,1441960…
CP010867	Mauve	SHARED	1441961	1442081	.	.	.	Notes=Lenght120	AL732656,1441961,1442081;AE009948,1441961,1442081;CP000114,1441961,1442081;CP003810,1441961,1442081;CP003919,1441961,1442081;HF952104,1441961,1442081;HF952106,1441961,1442081;HF952105,1441961,1442081;CP007631,1441961,1442081;CP006910,1441961,1442081;CP007572,1441961,1442081;CP007571,1441961,1442081;CP007570,1441961,1442081;CP011325,1441961,1442081;CP011326,1441961,1442081;CP011327,1441961,1442081…
CP010867	Mauve	SHARED	1442082	1443923	.	.	.	Notes=Lenght1841	AL732656,1442082,1443923;AE009948,1442082,1443923;CP000114,1442082,1443923;CP003810,1442082,1443923;CP003919,1442082,1443923;HF952104,1442082,1443923;HF952106,1442082,1443923;HF952105,1442082,1443923;CP007482,1442082,1443923;CP007565,1442082,1443923;CP007631,1442082,1443923;CP006910,1442082,1443923;CP007572,1442082,1443923;CP007571,1442082,1443923;CP007570,1442082,1443923;FO393392,1442082,1443923…
CP010867	Mauve	SHARED	1443924	1444208	.	.	.	Notes=Lenght284	AL732656,1443924,1444208;AE009948,1443924,1444208;CP000114,1443924,1444208;CP003810,1443924,1444208;HF952104,1443924,1444208;HF952106,1443924,1444208;HF952105,1443924,1444208;CP007482,1443924,1444208;CP007565,1443924,1444208;CP007631,1443924,1444208;CP006910,1443924,1444208;CP007572,1443924,1444208;CP007571,1443924,1444208;CP007570,1443924,1444208;FO393392,1443924,1444208;CP011325,1443924,1444208…
CP010867	Mauve	SHARED	1444209	1444372	.	.	.	Notes=Lenght163	AL732656,1444209,1444372;AE009948,1444209,1444372;CP000114,1444209,1444372;CP003810,1444209,1444372;CP003919,1444209,1444372;HF952104,1444209,1444372;HF952106,1444209,1444372;HF952105,1444209,1444372;CP007482,1444209,1444372;CP007565,1444209,1444372;CP007631,1444209,1444372;CP006910,1444209,1444372;CP007572,1444209,1444372;CP007571,1444209,1444372;CP007570,1444209,1444372;FO393392,1444209,1444372…
CP010867	Mauve	SHARED	1444373	1445019	.	.	.	Notes=Lenght646	AL732656,1444373,1445019;AE009948,1444373,1445019;CP000114,1444373,1445019;CP003810,1444373,1445019;CP003919,1444373,1445019;HF952104,1444373,1445019;HF952106,1444373,1445019;HF952105,1444373,1445019;CP007482,1444373,1445019;CP007565,1444373,1445019;CP007631,1444373,1445019;CP006910,1444373,1445019;CP007572,1444373,1445019;CP007571,1444373,1445019;CP007570,1444373,1445019;FO393392,1444373,1445019…
CP010867	Mauve	SHARED	1445020	1445108	.	.	.	Notes=Lenght88	AL732656,1445020,1445108;CP000114,1445020,1445108;CP003810,1445020,1445108;CP003919,1445020,1445108;HF952104,1445020,1445108;HF952106,1445020,1445108;HF952105,1445020,1445108;CP007482,1445020,1445108;CP007565,1445020,1445108;CP007631,1445020,1445108;CP006910,1445020,1445108;CP007572,1445020,1445108;CP007571,1445020,1445108;CP007570,1445020,1445108;FO393392,1445020,1445108;CP011325,1445020,1445108…
CP010867	Mauve	SHARED	1445109	1445184	.	.	.	Notes=Lenght75	CP000114,1445109,1445184;CP003810,1445109,1445184;CP003919,1445109,1445184;HF952104,1445109,1445184;HF952106,1445109,1445184;HF952105,1445109,1445184;CP007482,1445109,1445184;CP007565,1445109,1445184;CP007631,1445109,1445184;CP006910,1445109,1445184;FO393392,1445109,1445184;CP011325,1445109,1445184;CP011326,1445109,1445184;CP011327,1445109,1445184;CP011328,1445109,1445184;CP010319,1445109,1445184…
CP010867	Mauve	SHARED	1445186	1446065	.	.	.	Notes=Lenght879	AL732656,1445186,1446065;AE009948,1445186,1446065;CP000114,1445186,1446065;CP003810,1445186,1446065;CP003919,1445186,1446065;HF952104,1445186,1446065;HF952106,1445186,1446065;HF952105,1445186,1446065;CP007482,1445186,1446065;CP007565,1445186,1446065;CP007631,1445186,1446065;CP006910,1445186,1446065;CP007572,1445186,1446065;CP007571,1445186,1446065;CP007570,1445186,1446065;FO393392,1445186,1446065…
CP010867	Mauve	SHARED	1446066	1446104	.	.	.	Notes=Lenght38	AL732656,1446066,1446104;HF952104,1446066,1446104;CP007631,1446066,1446104;CP007572,1446066,1446104;CP007571,1446066,1446104;CP007570,1446066,1446104;CP013202,1446066,1446104;
CP010867	Mauve	SHARED	1446105	1446137	.	.	.	Notes=Lenght32	AL732656,1446105,1446137;CP003919,1446105,1446137;HF952104,1446105,1446137;HF952106,1446105,1446137;HF952105,1446105,1446137;CP007482,1446105,1446137;CP007565,1446105,1446137;CP007631,1446105,1446137;CP006910,1446105,1446137;CP007572,1446105,1446137;CP007571,1446105,1446137;CP007570,1446105,1446137;FO393392,1446105,1446137;CP011328,1446105,1446137;CP010319,1446105,1446137;CP013202,1446105,1446137;
CP010867	Mauve	SHARED	1446138	1446149	.	.	.	Notes=Lenght11	HF952104,1446138,1446149;CP007631,1446138,1446149;CP013202,1446138,1446149;
CP010867	Mauve	SHARED	1446150	1449400	.	.	.	Notes=Lenght3250	AL732656,1446150,1449400;AE009948,1446150,1449400;CP000114,1446150,1449400;CP003810,1446150,1449400;CP003919,1446150,1449400;HF952104,1446150,1449400;HF952106,1446150,1449400;HF952105,1446150,1449400;CP007482,1446150,1449400;CP007565,1446150,1449400;CP007631,1446150,1449400;CP006910,1446150,1449400;CP007572,1446150,1449400;CP007571,1446150,1449400;CP007570,1446150,1449400;FO393392,1446150,1449400…
CP010867	Mauve	SHARED	1449401	1449550	.	.	.	Notes=Lenght149	AL732656,1449401,1449550;AE009948,1449401,1449550;CP000114,1449401,1449550;CP003810,1449401,1449550;HF952104,1449401,1449550;CP007631,1449401,1449550;CP006910,1449401,1449550;CP007572,1449401,1449550;CP007571,1449401,1449550;CP007570,1449401,1449550;CP011325,1449401,1449550;CP011326,1449401,1449550;CP011327,1449401,1449550;CP012419,1449401,1449550;CP013202,1449401,1449550;
CP010867	Mauve	SHARED	1449551	1450283	.	.	.	Notes=Lenght732	AE009948,1449551,1450283;CP000114,1449551,1450283;CP003810,1449551,1450283;HF952104,1449551,1450283;HF952106,1449551,1450283;HF952105,1449551,1450283;CP007482,1449551,1450283;CP007565,1449551,1450283;CP007631,1449551,1450283;FO393392,1449551,1450283;CP011325,1449551,1450283;CP011326,1449551,1450283;CP011327,1449551,1450283;CP011328,1449551,1450283;CP010319,1449551,1450283;CP012419,1449551,1450283…
CP010867	Mauve	SHARED	1450284	1450320	.	.	.	Notes=Lenght36	AL732656,1450284,1450320;AE009948,1450284,1450320;CP000114,1450284,1450320;CP003810,1450284,1450320;HF952104,1450284,1450320;HF952106,1450284,1450320;HF952105,1450284,1450320;CP007482,1450284,1450320;CP007565,1450284,1450320;CP007631,1450284,1450320;CP007572,1450284,1450320;CP007571,1450284,1450320;CP007570,1450284,1450320;FO393392,1450284,1450320;CP011325,1450284,1450320;CP011326,1450284,1450320…
CP010867	Mauve	SHARED	1450321	1450755	.	.	.	Notes=Lenght434	AE009948,1450321,1450755;CP000114,1450321,1450755;CP003810,1450321,1450755;HF952104,1450321,1450755;HF952106,1450321,1450755;HF952105,1450321,1450755;CP007482,1450321,1450755;CP007565,1450321,1450755;CP007631,1450321,1450755;FO393392,1450321,1450755;CP011325,1450321,1450755;CP011326,1450321,1450755;CP011327,1450321,1450755;CP011328,1450321,1450755;CP010319,1450321,1450755;CP012419,1450321,1450755…
CP010867	Mauve	SHARED	1450756	1450816	.	.	.	Notes=Lenght60	HF952104,1450756,1450816;CP007631,1450756,1450816;CP013202,1450756,1450816;
CP010867	Mauve	SHARED	1450817	1454361	.	.	.	Notes=Lenght3544	AE009948,1450817,1454361;CP000114,1450817,1454361;CP003810,1450817,1454361;HF952104,1450817,1454361;HF952106,1450817,1454361;HF952105,1450817,1454361;CP007482,1450817,1454361;CP007565,1450817,1454361;CP007631,1450817,1454361;FO393392,1450817,1454361;CP011325,1450817,1454361;CP011326,1450817,1454361;CP011327,1450817,1454361;CP011328,1450817,1454361;CP010319,1450817,1454361;CP012419,1450817,1454361…
CP010867	Mauve	SHARED	1454362	1454467	.	.	.	Notes=Lenght105	AE009948,1454362,1454467;CP000114,1454362,1454467;CP003810,1454362,1454467;HF952104,1454362,1454467;HF952106,1454362,1454467;HF952105,1454362,1454467;CP007482,1454362,1454467;CP007565,1454362,1454467;CP007631,1454362,1454467;FO393392,1454362,1454467;CP011325,1454362,1454467;CP011326,1454362,1454467;CP011327,1454362,1454467;CP011328,1454362,1454467;CP010319,1454362,1454467;CP012419,1454362,1454467…
CP010867	Mauve	SHARED	1454468	1456277	.	.	.	Notes=Lenght1809	AL732656,1454468,1456277;AE009948,1454468,1456277;CP000114,1454468,1456277;CP003810,1454468,1456277;HF952104,1454468,1456277;HF952106,1454468,1456277;HF952105,1454468,1456277;CP007482,1454468,1456277;CP007565,1454468,1456277;CP007631,1454468,1456277;CP007572,1454468,1456277;CP007571,1454468,1456277;CP007570,1454468,1456277;FO393392,1454468,1456277;CP011325,1454468,1456277;CP011326,1454468,1456277…
CP010867	Mauve	SHARED	1456278	1458411	.	.	.	Notes=Lenght2133	AL732656,1456278,1458411;AE009948,1456278,1458411;CP000114,1456278,1458411;CP003810,1456278,1458411;CP003919,1456278,1458411;HF952104,1456278,1458411;HF952106,1456278,1458411;HF952105,1456278,1458411;CP007482,1456278,1458411;CP007565,1456278,1458411;CP007631,1456278,1458411;CP006910,1456278,1458411;CP007572,1456278,1458411;CP007571,1456278,1458411;CP007570,1456278,1458411;FO393392,1456278,1458411…
CP010867	Mauve	SHARED	1458412	1458430	.	.	.	Notes=Lenght18	AL732656,1458412,1458430;AE009948,1458412,1458430;CP000114,1458412,1458430;CP003810,1458412,1458430;CP003919,1458412,1458430;HF952104,1458412,1458430;HF952106,1458412,1458430;HF952105,1458412,1458430;CP007482,1458412,1458430;CP007565,1458412,1458430;CP007631,1458412,1458430;CP006910,1458412,1458430;CP007572,1458412,1458430;CP007571,1458412,1458430;CP007570,1458412,1458430;FO393392,1458412,1458430…
CP010867	Mauve	SHARED	1458431	1458468	.	.	.	Notes=Lenght37	AL732656,1458431,1458468;AE009948,1458431,1458468;CP000114,1458431,1458468;CP003810,1458431,1458468;HF952104,1458431,1458468;HF952106,1458431,1458468;HF952105,1458431,1458468;CP007631,1458431,1458468;CP006910,1458431,1458468;CP007572,1458431,1458468;CP007571,1458431,1458468;CP007570,1458431,1458468;CP011325,1458431,1458468;CP011326,1458431,1458468;CP011327,1458431,1458468;CP012419,1458431,1458468…
CP010867	Mauve	SHARED	1458469	1458481	.	.	.	Notes=Lenght12	AL732656,1458469,1458481;AE009948,1458469,1458481;CP000114,1458469,1458481;CP003810,1458469,1458481;HF952104,1458469,1458481;CP007631,1458469,1458481;CP006910,1458469,1458481;CP007572,1458469,1458481;CP007571,1458469,1458481;CP007570,1458469,1458481;CP011325,1458469,1458481;CP011326,1458469,1458481;CP011327,1458469,1458481;CP012419,1458469,1458481;CP013202,1458469,1458481;
CP010867	Mauve	SHARED	1458689	1458719	.	.	.	Notes=Lenght30	AL732656,1458689,1458719;AE009948,1458689,1458719;CP000114,1458689,1458719;CP003810,1458689,1458719;HF952104,1458689,1458719;CP007631,1458689,1458719;CP006910,1458689,1458719;CP011325,1458689,1458719;CP011326,1458689,1458719;CP011327,1458689,1458719;CP012419,1458689,1458719;CP013202,1458689,1458719;
CP010867	Mauve	SHARED	1459080	1459118	.	.	.	Notes=Lenght38	AE009948,1459080,1459118;CP000114,1459080,1459118;CP003810,1459080,1459118;HF952104,1459080,1459118;HF952106,1459080,1459118;CP007631,1459080,1459118;CP011325,1459080,1459118;CP011326,1459080,1459118;CP011327,1459080,1459118;CP012419,1459080,1459118;CP013202,1459080,1459118;
CP010867	Mauve	SHARED	1459123	1459136	.	.	.	Notes=Lenght13	AE009948,1459123,1459136;CP000114,1459123,1459136;CP003810,1459123,1459136;HF952104,1459123,1459136;HF952106,1459123,1459136;CP007631,1459123,1459136;CP006910,1459123,1459136;CP011325,1459123,1459136;CP011327,1459123,1459136;CP012419,1459123,1459136;CP013202,1459123,1459136;
CP010867	Mauve	SHARED	1459253	1459264	.	.	.	Notes=Lenght11	AE009948,1459253,1459264;CP000114,1459253,1459264;CP003810,1459253,1459264;HF952104,1459253,1459264;HF952106,1459253,1459264;CP007631,1459253,1459264;CP006910,1459253,1459264;CP011325,1459253,1459264;CP011326,1459253,1459264;CP011327,1459253,1459264;CP012419,1459253,1459264;CP013202,1459253,1459264;
CP010867	Mauve	SHARED	1459265	1459276	.	.	.	Notes=Lenght11	AE009948,1459265,1459276;CP000114,1459265,1459276;CP003810,1459265,1459276;HF952104,1459265,1459276;HF952106,1459265,1459276;CP007631,1459265,1459276;CP011325,1459265,1459276;CP011326,1459265,1459276;CP011327,1459265,1459276;CP012419,1459265,1459276;CP013202,1459265,1459276;
CP010867	Mauve	SHARED	1459361	1459384	.	.	.	Notes=Lenght23	AE009948,1459361,1459384;CP000114,1459361,1459384;HF952104,1459361,1459384;CP007631,1459361,1459384;CP006910,1459361,1459384;CP012419,1459361,1459384;CP013202,1459361,1459384;
CP010867	Mauve	SHARED	1459385	1459400	.	.	.	Notes=Lenght15	AE009948,1459385,1459400;CP000114,1459385,1459400;HF952104,1459385,1459400;HF952105,1459385,1459400;CP007631,1459385,1459400;CP006910,1459385,1459400;CP013202,1459385,1459400;
CP010867	Mauve	SHARED	1459411	1459441	.	.	.	Notes=Lenght30	AE009948,1459411,1459441;CP000114,1459411,1459441;HF952104,1459411,1459441;CP007631,1459411,1459441;CP010319,1459411,1459441;CP012419,1459411,1459441;CP013202,1459411,1459441;
CP010867	Mauve	SHARED	1459461	1459476	.	.	.	Notes=Lenght15	CP000114,1459461,1459476;CP003810,1459461,1459476;HF952104,1459461,1459476;HF952105,1459461,1459476;CP007631,1459461,1459476;CP011325,1459461,1459476;CP011326,1459461,1459476;CP011327,1459461,1459476;CP010319,1459461,1459476;CP012419,1459461,1459476;CP013202,1459461,1459476;
CP010867	Mauve	SHARED	1459477	1459490	.	.	.	Notes=Lenght13	AE009948,1459477,1459490;CP000114,1459477,1459490;CP003810,1459477,1459490;HF952104,1459477,1459490;HF952105,1459477,1459490;CP007631,1459477,1459490;CP006910,1459477,1459490;CP011325,1459477,1459490;CP011326,1459477,1459490;CP011327,1459477,1459490;CP010319,1459477,1459490;CP012419,1459477,1459490;CP013202,1459477,1459490;
CP010867	Mauve	SHARED	1459491	1459509	.	.	.	Notes=Lenght18	AL732656,1459491,1459509;AE009948,1459491,1459509;CP000114,1459491,1459509;CP003810,1459491,1459509;HF952104,1459491,1459509;HF952105,1459491,1459509;CP007631,1459491,1459509;CP006910,1459491,1459509;CP007572,1459491,1459509;CP007571,1459491,1459509;CP007570,1459491,1459509;CP011325,1459491,1459509;CP011326,1459491,1459509;CP011327,1459491,1459509;CP010319,1459491,1459509;CP012419,1459491,1459509…
CP010867	Mauve	SHARED	1459510	1459524	.	.	.	Notes=Lenght14	AL732656,1459510,1459524;AE009948,1459510,1459524;CP000114,1459510,1459524;CP003810,1459510,1459524;CP003919,1459510,1459524;HF952104,1459510,1459524;HF952105,1459510,1459524;CP007482,1459510,1459524;CP007631,1459510,1459524;CP006910,1459510,1459524;CP007572,1459510,1459524;CP007571,1459510,1459524;CP007570,1459510,1459524;CP011325,1459510,1459524;CP011326,1459510,1459524;CP011327,1459510,1459524…
CP010867	Mauve	SHARED	1459525	1459538	.	.	.	Notes=Lenght13	AL732656,1459525,1459538;AE009948,1459525,1459538;CP000114,1459525,1459538;CP003810,1459525,1459538;CP003919,1459525,1459538;HF952104,1459525,1459538;HF952106,1459525,1459538;HF952105,1459525,1459538;CP007482,1459525,1459538;CP007631,1459525,1459538;CP006910,1459525,1459538;CP007572,1459525,1459538;CP007571,1459525,1459538;CP007570,1459525,1459538;CP011325,1459525,1459538;CP011326,1459525,1459538…
CP010867	Mauve	SHARED	1459539	1462079	.	.	.	Notes=Lenght2540	AL732656,1459539,1462079;AE009948,1459539,1462079;CP000114,1459539,1462079;CP003810,1459539,1462079;CP003919,1459539,1462079;HF952104,1459539,1462079;HF952106,1459539,1462079;HF952105,1459539,1462079;CP007482,1459539,1462079;CP007565,1459539,1462079;CP007631,1459539,1462079;CP006910,1459539,1462079;CP007572,1459539,1462079;CP007571,1459539,1462079;CP007570,1459539,1462079;FO393392,1459539,1462079…
CP010867	Mauve	SHARED	1462080	1462166	.	.	.	Notes=Lenght86	AL732656,1462080,1462166;AE009948,1462080,1462166;CP000114,1462080,1462166;CP003810,1462080,1462166;CP003919,1462080,1462166;HF952104,1462080,1462166;HF952106,1462080,1462166;HF952105,1462080,1462166;CP007482,1462080,1462166;CP007565,1462080,1462166;HG939456,1462080,1462166;CP007631,1462080,1462166;CP007632,1462080,1462166;CP006910,1462080,1462166;CP007572,1462080,1462166;CP007571,1462080,1462166…
CP010867	Mauve	SHARED	1462167	1462840	.	.	.	Notes=Lenght673	AL732656,1462167,1462840;AE009948,1462167,1462840;CP000114,1462167,1462840;CP003810,1462167,1462840;CP003919,1462167,1462840;HF952104,1462167,1462840;HF952106,1462167,1462840;HF952105,1462167,1462840;CP007482,1462167,1462840;CP007565,1462167,1462840;CP007631,1462167,1462840;CP006910,1462167,1462840;CP007572,1462167,1462840;CP007571,1462167,1462840;CP007570,1462167,1462840;FO393392,1462167,1462840…
CP010867	Mauve	SHARED	1462841	1463452	.	.	.	Notes=Lenght611	AL732656,1462841,1463452;AE009948,1462841,1463452;CP000114,1462841,1463452;CP003810,1462841,1463452;CP003919,1462841,1463452;HF952104,1462841,1463452;HF952106,1462841,1463452;HF952105,1462841,1463452;CP007482,1462841,1463452;CP007565,1462841,1463452;CP007631,1462841,1463452;CP006910,1462841,1463452;CP007572,1462841,1463452;CP007571,1462841,1463452;CP007570,1462841,1463452;FO393392,1462841,1463452…
CP010867	Mauve	SHARED	1471917	1472135	.	.	.	Notes=Lenght218	AL732656,1471917,1472135;AE009948,1471917,1472135;CP000114,1471917,1472135;CP003810,1471917,1472135;CP003919,1471917,1472135;HF952104,1471917,1472135;HF952106,1471917,1472135;HF952105,1471917,1472135;HG939456,1471917,1472135;CP007631,1471917,1472135;CP007632,1471917,1472135;CP006910,1471917,1472135;CP007572,1471917,1472135;CP007571,1471917,1472135;CP007570,1471917,1472135;CP011325,1471917,1472135…
CP010867	Mauve	SHARED	1493588	1493631	.	.	.	Notes=Lenght43	AE009948,1493588,1493631;CP000114,1493588,1493631;CP003810,1493588,1493631;CP003919,1493588,1493631;HF952104,1493588,1493631;HF952106,1493588,1493631;HF952105,1493588,1493631;HG939456,1493588,1493631;CP007631,1493588,1493631;CP007632,1493588,1493631;CP006910,1493588,1493631;CP007572,1493588,1493631;CP007571,1493588,1493631;CP007570,1493588,1493631;CP011325,1493588,1493631;CP011326,1493588,1493631…
CP010867	Mauve	SHARED	1494478	1494622	.	.	.	Notes=Lenght144	AL732656,1494478,1494622;AE009948,1494478,1494622;CP000114,1494478,1494622;CP003810,1494478,1494622;CP003919,1494478,1494622;HF952104,1494478,1494622;HF952106,1494478,1494622;HF952105,1494478,1494622;HG939456,1494478,1494622;CP007631,1494478,1494622;CP007632,1494478,1494622;CP006910,1494478,1494622;CP007572,1494478,1494622;CP007571,1494478,1494622;CP007570,1494478,1494622;CP011325,1494478,1494622…
CP010867	Mauve	SHARED	1495775	1495811	.	.	.	Notes=Lenght36	AL732656,1495775,1495811;AE009948,1495775,1495811;CP000114,1495775,1495811;CP003810,1495775,1495811;HF952104,1495775,1495811;HF952106,1495775,1495811;HF952105,1495775,1495811;CP007482,1495775,1495811;CP007565,1495775,1495811;HG939456,1495775,1495811;CP007631,1495775,1495811;CP007632,1495775,1495811;CP006910,1495775,1495811;CP007572,1495775,1495811;CP007571,1495775,1495811;CP007570,1495775,1495811…
CP010867	Mauve	SHARED	1499350	1499360	.	.	.	Notes=Lenght10	AE009948,1499350,1499360;CP000114,1499350,1499360;CP003810,1499350,1499360;CP003919,1499350,1499360;HF952104,1499350,1499360;HF952106,1499350,1499360;HF952105,1499350,1499360;CP007482,1499350,1499360;CP007565,1499350,1499360;HG939456,1499350,1499360;CP007631,1499350,1499360;CP007632,1499350,1499360;CP006910,1499350,1499360;FO393392,1499350,1499360;CP011325,1499350,1499360;CP011326,1499350,1499360…
CP010867	Mauve	SHARED	1499418	1499592	.	.	.	Notes=Lenght174	AL732656,1499418,1499592;AE009948,1499418,1499592;CP000114,1499418,1499592;CP003810,1499418,1499592;CP003919,1499418,1499592;HF952104,1499418,1499592;HF952105,1499418,1499592;CP007482,1499418,1499592;CP007565,1499418,1499592;HG939456,1499418,1499592;CP007631,1499418,1499592;CP007632,1499418,1499592;CP006910,1499418,1499592;CP007572,1499418,1499592;CP007571,1499418,1499592;CP007570,1499418,1499592…
CP010867	Mauve	SHARED	1529892	1530116	.	.	.	Notes=Lenght224	AL732656,1529892,1530116;AE009948,1529892,1530116;CP000114,1529892,1530116;CP003810,1529892,1530116;CP003919,1529892,1530116;HF952104,1529892,1530116;HF952106,1529892,1530116;HF952105,1529892,1530116;CP007482,1529892,1530116;CP007565,1529892,1530116;HG939456,1529892,1530116;CP007631,1529892,1530116;CP007632,1529892,1530116;CP006910,1529892,1530116;CP007572,1529892,1530116;CP007571,1529892,1530116…
CP010867	Mauve	SHARED	1533507	1533602	.	.	.	Notes=Lenght95	AL732656,1533507,1533602;AE009948,1533507,1533602;CP000114,1533507,1533602;CP003810,1533507,1533602;CP003919,1533507,1533602;HF952104,1533507,1533602;HF952106,1533507,1533602;CP007482,1533507,1533602;CP007565,1533507,1533602;HG939456,1533507,1533602;CP007631,1533507,1533602;CP007632,1533507,1533602;CP006910,1533507,1533602;CP007572,1533507,1533602;CP007571,1533507,1533602;CP007570,1533507,1533602…
CP010867	Mauve	SHARED	1533739	1533810	.	.	.	Notes=Lenght71	HF952104,1533739,1533810;CP007631,1533739,1533810;CP010319,1533739,1533810;CP013202,1533739,1533810;
CP010867	Mauve	SHARED	1534648	1534688	.	.	.	Notes=Lenght40	AL732656,1534648,1534688;AE009948,1534648,1534688;CP000114,1534648,1534688;CP003810,1534648,1534688;HF952104,1534648,1534688;HF952106,1534648,1534688;HF952105,1534648,1534688;CP007482,1534648,1534688;CP007565,1534648,1534688;HG939456,1534648,1534688;CP007631,1534648,1534688;CP007632,1534648,1534688;CP006910,1534648,1534688;CP007572,1534648,1534688;CP007571,1534648,1534688;CP007570,1534648,1534688…
CP010867	Mauve	SHARED	1535577	1535970	.	.	.	Notes=Lenght393	AL732656,1535577,1535970;AE009948,1535577,1535970;CP000114,1535577,1535970;CP003810,1535577,1535970;CP003919,1535577,1535970;HF952104,1535577,1535970;HF952106,1535577,1535970;HF952105,1535577,1535970;CP007482,1535577,1535970;CP007565,1535577,1535970;HG939456,1535577,1535970;CP007631,1535577,1535970;CP007632,1535577,1535970;CP006910,1535577,1535970;CP007572,1535577,1535970;CP007571,1535577,1535970…
CP010867	Mauve	SHARED	1535971	1536067	.	.	.	Notes=Lenght96	AL732656,1535971,1536067;AE009948,1535971,1536067;CP000114,1535971,1536067;CP003810,1535971,1536067;CP003919,1535971,1536067;HF952104,1535971,1536067;HF952106,1535971,1536067;HF952105,1535971,1536067;CP007482,1535971,1536067;CP007565,1535971,1536067;HG939456,1535971,1536067;CP007631,1535971,1536067;CP007632,1535971,1536067;CP006910,1535971,1536067;CP007572,1535971,1536067;CP007571,1535971,1536067…
CP010867	Mauve	SHARED	1538446	1538555	.	.	.	Notes=Lenght109	AL732656,1538446,1538555;AE009948,1538446,1538555;CP000114,1538446,1538555;CP003810,1538446,1538555;HF952104,1538446,1538555;HF952106,1538446,1538555;HF952105,1538446,1538555;HG939456,1538446,1538555;CP007631,1538446,1538555;CP007632,1538446,1538555;CP006910,1538446,1538555;CP007572,1538446,1538555;CP007571,1538446,1538555;CP007570,1538446,1538555;CP011325,1538446,1538555;CP011326,1538446,1538555…
CP010867	Mauve	SHARED	1552461	1552480	.	.	.	Notes=Lenght19	AL732656,1552461,1552480;AE009948,1552461,1552480;CP000114,1552461,1552480;CP003810,1552461,1552480;CP003919,1552461,1552480;HF952104,1552461,1552480;HF952106,1552461,1552480;HF952105,1552461,1552480;CP007482,1552461,1552480;CP007565,1552461,1552480;CP007631,1552461,1552480;CP007632,1552461,1552480;CP006910,1552461,1552480;CP007572,1552461,1552480;CP007571,1552461,1552480;CP007570,1552461,1552480…
CP010867	Mauve	SHARED	1555239	1555280	.	.	.	Notes=Lenght41	AL732656,1555239,1555280;AE009948,1555239,1555280;CP000114,1555239,1555280;CP003810,1555239,1555280;HF952104,1555239,1555280;HF952106,1555239,1555280;HF952105,1555239,1555280;CP007482,1555239,1555280;CP007565,1555239,1555280;HG939456,1555239,1555280;CP007631,1555239,1555280;CP007632,1555239,1555280;CP006910,1555239,1555280;CP007572,1555239,1555280;CP007571,1555239,1555280;CP007570,1555239,1555280…
CP010867	Mauve	SHARED	1559897	1559965	.	.	.	Notes=Lenght68	AL732656,1559897,1559965;AE009948,1559897,1559965;CP000114,1559897,1559965;CP003810,1559897,1559965;CP003919,1559897,1559965;HF952104,1559897,1559965;HF952106,1559897,1559965;HF952105,1559897,1559965;HG939456,1559897,1559965;CP007631,1559897,1559965;CP007632,1559897,1559965;CP006910,1559897,1559965;CP007572,1559897,1559965;CP007571,1559897,1559965;CP007570,1559897,1559965;CP011325,1559897,1559965…
CP010867	Mauve	SHARED	1606872	1607466	.	.	.	Notes=Lenght594	AL732656,1606872,1607466;AE009948,1606872,1607466;CP000114,1606872,1607466;CP003810,1606872,1607466;HF952104,1606872,1607466;HF952106,1606872,1607466;HF952105,1606872,1607466;CP007482,1606872,1607466;CP007565,1606872,1607466;HG939456,1606872,1607466;CP007631,1606872,1607466;CP007632,1606872,1607466;CP006910,1606872,1607466;CP007572,1606872,1607466;CP007571,1606872,1607466;CP007570,1606872,1607466…
CP010867	Mauve	SHARED	1615738	1615803	.	.	.	Notes=Lenght65	AL732656,1615738,1615803;AE009948,1615738,1615803;CP000114,1615738,1615803;CP003810,1615738,1615803;CP003919,1615738,1615803;HF952104,1615738,1615803;HF952106,1615738,1615803;HF952105,1615738,1615803;HG939456,1615738,1615803;CP007631,1615738,1615803;CP007632,1615738,1615803;CP006910,1615738,1615803;CP007572,1615738,1615803;CP007571,1615738,1615803;CP007570,1615738,1615803;CP011325,1615738,1615803…
CP010867	Mauve	SHARED	1619068	1619146	.	.	.	Notes=Lenght78	AL732656,1619068,1619146;AE009948,1619068,1619146;CP000114,1619068,1619146;CP003810,1619068,1619146;HF952104,1619068,1619146;HF952106,1619068,1619146;HF952105,1619068,1619146;HG939456,1619068,1619146;CP007631,1619068,1619146;CP007632,1619068,1619146;CP006910,1619068,1619146;CP007572,1619068,1619146;CP007571,1619068,1619146;CP007570,1619068,1619146;CP011325,1619068,1619146;CP011326,1619068,1619146…
CP010867	Mauve	SHARED	1620426	1620490	.	.	.	Notes=Lenght64	AL732656,1620426,1620490;AE009948,1620426,1620490;CP000114,1620426,1620490;CP003810,1620426,1620490;CP003919,1620426,1620490;HF952104,1620426,1620490;HF952106,1620426,1620490;HF952105,1620426,1620490;HG939456,1620426,1620490;CP007631,1620426,1620490;CP007632,1620426,1620490;CP006910,1620426,1620490;CP007572,1620426,1620490;CP007571,1620426,1620490;CP007570,1620426,1620490;CP011325,1620426,1620490…
CP010867	Mauve	SHARED	1620491	1620707	.	.	.	Notes=Lenght216	AL732656,1620491,1620707;AE009948,1620491,1620707;CP000114,1620491,1620707;CP003810,1620491,1620707;CP003919,1620491,1620707;HF952104,1620491,1620707;HF952106,1620491,1620707;HF952105,1620491,1620707;HG939456,1620491,1620707;CP007631,1620491,1620707;CP007632,1620491,1620707;CP007572,1620491,1620707;CP007571,1620491,1620707;CP007570,1620491,1620707;CP011325,1620491,1620707;CP011326,1620491,1620707…
CP010867	Mauve	SHARED	1620708	1622544	.	.	.	Notes=Lenght1836	AL732656,1620708,1622544;AE009948,1620708,1622544;CP000114,1620708,1622544;CP003810,1620708,1622544;CP003919,1620708,1622544;HF952104,1620708,1622544;HF952106,1620708,1622544;HF952105,1620708,1622544;HG939456,1620708,1622544;CP007631,1620708,1622544;CP007632,1620708,1622544;CP006910,1620708,1622544;CP007572,1620708,1622544;CP007571,1620708,1622544;CP007570,1620708,1622544;CP011325,1620708,1622544…
CP010867	Mauve	SHARED	1642328	1642369	.	.	.	Notes=Lenght41	AL732656,1642328,1642369;AE009948,1642328,1642369;CP000114,1642328,1642369;CP003810,1642328,1642369;HF952104,1642328,1642369;HF952106,1642328,1642369;HF952105,1642328,1642369;HG939456,1642328,1642369;CP007631,1642328,1642369;CP007632,1642328,1642369;CP006910,1642328,1642369;CP007572,1642328,1642369;CP007571,1642328,1642369;CP007570,1642328,1642369;CP011325,1642328,1642369;CP011326,1642328,1642369…
CP010867	Mauve	SHARED	1652599	1652655	.	.	.	Notes=Lenght56	AE009948,1652599,1652655;CP000114,1652599,1652655;CP003810,1652599,1652655;CP003919,1652599,1652655;HF952104,1652599,1652655;HF952106,1652599,1652655;HF952105,1652599,1652655;CP007482,1652599,1652655;CP007565,1652599,1652655;HG939456,1652599,1652655;CP007631,1652599,1652655;CP007632,1652599,1652655;CP006910,1652599,1652655;FO393392,1652599,1652655;CP011325,1652599,1652655;CP011326,1652599,1652655…
CP010867	Mauve	SHARED	1661084	1661270	.	.	.	Notes=Lenght186	AL732656,1661084,1661270;AE009948,1661084,1661270;CP000114,1661084,1661270;CP003810,1661084,1661270;CP003919,1661084,1661270;HF952104,1661084,1661270;HF952105,1661084,1661270;CP007482,1661084,1661270;CP007565,1661084,1661270;HG939456,1661084,1661270;CP007631,1661084,1661270;CP007632,1661084,1661270;CP006910,1661084,1661270;CP007572,1661084,1661270;CP007571,1661084,1661270;CP007570,1661084,1661270…
CP010867	Mauve	SHARED	1666050	1666086	.	.	.	Notes=Lenght36	AL732656,1666050,1666086;AE009948,1666050,1666086;CP000114,1666050,1666086;CP003810,1666050,1666086;HF952104,1666050,1666086;HF952106,1666050,1666086;HF952105,1666050,1666086;CP007482,1666050,1666086;CP007565,1666050,1666086;HG939456,1666050,1666086;CP007631,1666050,1666086;CP007632,1666050,1666086;CP006910,1666050,1666086;CP007572,1666050,1666086;CP007571,1666050,1666086;CP007570,1666050,1666086…
CP010867	Mauve	SHARED	1667738	1668431	.	.	.	Notes=Lenght693	AE009948,1667738,1668431;CP000114,1667738,1668431;CP003810,1667738,1668431;CP003919,1667738,1668431;HF952104,1667738,1668431;HF952106,1667738,1668431;HF952105,1667738,1668431;CP007482,1667738,1668431;CP007565,1667738,1668431;HG939456,1667738,1668431;CP007631,1667738,1668431;CP006910,1667738,1668431;FO393392,1667738,1668431;CP011325,1667738,1668431;CP011326,1667738,1668431;CP011327,1667738,1668431…
CP010867	Mauve	SHARED	1668432	1668495	.	.	.	Notes=Lenght63	AE009948,1668432,1668495;CP000114,1668432,1668495;CP003810,1668432,1668495;HF952104,1668432,1668495;HF952106,1668432,1668495;HF952105,1668432,1668495;CP007482,1668432,1668495;CP007565,1668432,1668495;HG939456,1668432,1668495;CP007631,1668432,1668495;CP006910,1668432,1668495;FO393392,1668432,1668495;CP011325,1668432,1668495;CP011326,1668432,1668495;CP011327,1668432,1668495;CP011328,1668432,1668495…
CP010867	Mauve	SHARED	1668496	1668537	.	.	.	Notes=Lenght41	AL732656,1668496,1668537;AE009948,1668496,1668537;CP000114,1668496,1668537;CP003810,1668496,1668537;HF952104,1668496,1668537;HF952106,1668496,1668537;HF952105,1668496,1668537;CP007482,1668496,1668537;CP007565,1668496,1668537;HG939456,1668496,1668537;CP007631,1668496,1668537;CP007632,1668496,1668537;CP006910,1668496,1668537;CP007572,1668496,1668537;CP007571,1668496,1668537;CP007570,1668496,1668537…
CP010867	Mauve	SHARED	1668670	1668870	.	.	.	Notes=Lenght200	AE009948,1668670,1668870;CP000114,1668670,1668870;CP003810,1668670,1668870;CP003919,1668670,1668870;HF952104,1668670,1668870;HF952106,1668670,1668870;HF952105,1668670,1668870;CP007482,1668670,1668870;CP007565,1668670,1668870;HG939456,1668670,1668870;CP007631,1668670,1668870;CP006910,1668670,1668870;FO393392,1668670,1668870;CP011325,1668670,1668870;CP011326,1668670,1668870;CP011327,1668670,1668870…
CP010867	Mauve	SHARED	1668871	1668905	.	.	.	Notes=Lenght34	AE009948,1668871,1668905;CP000114,1668871,1668905;CP003810,1668871,1668905;HF952104,1668871,1668905;HF952106,1668871,1668905;HF952105,1668871,1668905;CP007482,1668871,1668905;CP007565,1668871,1668905;HG939456,1668871,1668905;CP006910,1668871,1668905;FO393392,1668871,1668905;CP011325,1668871,1668905;CP011326,1668871,1668905;CP011327,1668871,1668905;CP011328,1668871,1668905;CP011329,1668871,1668905…
CP010867	Mauve	SHARED	1668906	1668945	.	.	.	Notes=Lenght39	AE009948,1668906,1668945;CP000114,1668906,1668945;CP003810,1668906,1668945;HF952104,1668906,1668945;HF952106,1668906,1668945;HF952105,1668906,1668945;CP007482,1668906,1668945;CP007565,1668906,1668945;CP006910,1668906,1668945;FO393392,1668906,1668945;CP011325,1668906,1668945;CP011326,1668906,1668945;CP011327,1668906,1668945;CP011328,1668906,1668945;CP011329,1668906,1668945;CP010319,1668906,1668945…
CP010867	Mauve	SHARED	1668946	1670064	.	.	.	Notes=Lenght1118	AE009948,1668946,1670064;CP000114,1668946,1670064;CP003810,1668946,1670064;HF952104,1668946,1670064;HF952106,1668946,1670064;HF952105,1668946,1670064;CP007482,1668946,1670064;CP007565,1668946,1670064;CP007631,1668946,1670064;CP006910,1668946,1670064;FO393392,1668946,1670064;CP011325,1668946,1670064;CP011326,1668946,1670064;CP011327,1668946,1670064;CP011328,1668946,1670064;CP011329,1668946,1670064…
CP010867	Mauve	SHARED	1670065	1670267	.	.	.	Notes=Lenght202	AE009948,1670065,1670267;CP000114,1670065,1670267;CP003810,1670065,1670267;HF952104,1670065,1670267;CP007631,1670065,1670267;CP011325,1670065,1670267;CP011326,1670065,1670267;CP011327,1670065,1670267;CP011329,1670065,1670267;CP012419,1670065,1670267;CP013202,1670065,1670267;
CP010867	Mauve	SHARED	1670268	1670457	.	.	.	Notes=Lenght189	AE009948,1670268,1670457;CP000114,1670268,1670457;CP003810,1670268,1670457;HF952104,1670268,1670457;HG939456,1670268,1670457;CP007631,1670268,1670457;CP011325,1670268,1670457;CP011326,1670268,1670457;CP011327,1670268,1670457;CP011329,1670268,1670457;CP012419,1670268,1670457;CP013202,1670268,1670457;
CP010867	Mauve	SHARED	1670458	1670592	.	.	.	Notes=Lenght134	AE009948,1670458,1670592;CP000114,1670458,1670592;CP003810,1670458,1670592;CP003919,1670458,1670592;HF952104,1670458,1670592;HF952106,1670458,1670592;HF952105,1670458,1670592;CP007482,1670458,1670592;CP007565,1670458,1670592;HG939456,1670458,1670592;CP007631,1670458,1670592;CP006910,1670458,1670592;FO393392,1670458,1670592;CP011325,1670458,1670592;CP011326,1670458,1670592;CP011327,1670458,1670592…
CP010867	Mauve	SHARED	1670593	1670618	.	.	.	Notes=Lenght25	AE009948,1670593,1670618;CP000114,1670593,1670618;CP003810,1670593,1670618;HF952104,1670593,1670618;HG939456,1670593,1670618;CP007631,1670593,1670618;CP011325,1670593,1670618;CP011326,1670593,1670618;CP011327,1670593,1670618;CP011329,1670593,1670618;CP012419,1670593,1670618;CP013202,1670593,1670618;
CP010867	Mauve	SHARED	1670619	1670659	.	.	.	Notes=Lenght40	AE009948,1670619,1670659;CP000114,1670619,1670659;CP003810,1670619,1670659;CP003919,1670619,1670659;HF952104,1670619,1670659;HF952106,1670619,1670659;HF952105,1670619,1670659;CP007482,1670619,1670659;CP007565,1670619,1670659;CP007631,1670619,1670659;CP006910,1670619,1670659;FO393392,1670619,1670659;CP011325,1670619,1670659;CP011326,1670619,1670659;CP011327,1670619,1670659;CP011328,1670619,1670659…
CP010867	Mauve	SHARED	1674643	1674734	.	.	.	Notes=Lenght91	AL732656,1674643,1674734;AE009948,1674643,1674734;CP000114,1674643,1674734;CP003810,1674643,1674734;HF952104,1674643,1674734;HF952106,1674643,1674734;HF952105,1674643,1674734;CP007482,1674643,1674734;CP007565,1674643,1674734;HG939456,1674643,1674734;CP007631,1674643,1674734;CP007632,1674643,1674734;CP006910,1674643,1674734;CP007572,1674643,1674734;CP007571,1674643,1674734;CP007570,1674643,1674734…
CP010867	Mauve	SHARED	1700584	1700629	.	.	.	Notes=Lenght45	AL732656,1700584,1700629;AE009948,1700584,1700629;CP000114,1700584,1700629;CP003810,1700584,1700629;HF952104,1700584,1700629;HF952106,1700584,1700629;HF952105,1700584,1700629;HG939456,1700584,1700629;CP007631,1700584,1700629;CP007632,1700584,1700629;CP006910,1700584,1700629;CP007572,1700584,1700629;CP007571,1700584,1700629;CP007570,1700584,1700629;CP011325,1700584,1700629;CP011326,1700584,1700629…
CP010867	Mauve	SHARED	1714225	1714521	.	.	.	Notes=Lenght296	AL732656,1714225,1714521;AE009948,1714225,1714521;CP000114,1714225,1714521;CP003810,1714225,1714521;HF952104,1714225,1714521;HF952106,1714225,1714521;HF952105,1714225,1714521;CP007482,1714225,1714521;CP007565,1714225,1714521;HG939456,1714225,1714521;CP007631,1714225,1714521;CP007632,1714225,1714521;CP007572,1714225,1714521;CP007571,1714225,1714521;CP007570,1714225,1714521;FO393392,1714225,1714521…
CP010867	Mauve	SHARED	1714522	1715214	.	.	.	Notes=Lenght692	AL732656,1714522,1715214;AE009948,1714522,1715214;CP000114,1714522,1715214;CP003810,1714522,1715214;HF952104,1714522,1715214;HF952106,1714522,1715214;HF952105,1714522,1715214;HG939456,1714522,1715214;CP007631,1714522,1715214;CP007632,1714522,1715214;CP007572,1714522,1715214;CP007571,1714522,1715214;CP007570,1714522,1715214;CP011325,1714522,1715214;CP011326,1714522,1715214;CP011327,1714522,1715214…
CP010867	Mauve	SHARED	1715215	1715468	.	.	.	Notes=Lenght253	AE009948,1715215,1715468;CP000114,1715215,1715468;CP003810,1715215,1715468;HF952104,1715215,1715468;HF952106,1715215,1715468;HF952105,1715215,1715468;HG939456,1715215,1715468;CP007631,1715215,1715468;CP007632,1715215,1715468;CP011325,1715215,1715468;CP011326,1715215,1715468;CP011327,1715215,1715468;CP011329,1715215,1715468;CP010319,1715215,1715468;CP012419,1715215,1715468;CP013202,1715215,1715468;
CP010867	Mauve	SHARED	1715473	1715487	.	.	.	Notes=Lenght14	CP000114,1715473,1715487;CP003810,1715473,1715487;HF952104,1715473,1715487;HF952106,1715473,1715487;HF952105,1715473,1715487;HG939456,1715473,1715487;CP007631,1715473,1715487;CP007632,1715473,1715487;CP011325,1715473,1715487;CP011326,1715473,1715487;CP011327,1715473,1715487;CP012419,1715473,1715487;CP013202,1715473,1715487;
CP010867	Mauve	SHARED	1715488	1715543	.	.	.	Notes=Lenght55	CP000114,1715488,1715543;CP003810,1715488,1715543;HF952104,1715488,1715543;HF952106,1715488,1715543;HF952105,1715488,1715543;HG939456,1715488,1715543;CP007631,1715488,1715543;CP007632,1715488,1715543;CP011325,1715488,1715543;CP011326,1715488,1715543;CP011327,1715488,1715543;CP012419,1715488,1715543;CP013202,1715488,1715543;
CP010867	Mauve	SHARED	1715706	1715721	.	.	.	Notes=Lenght15	CP000114,1715706,1715721;HF952104,1715706,1715721;HF952105,1715706,1715721;CP007631,1715706,1715721;CP007632,1715706,1715721;CP011325,1715706,1715721;CP011326,1715706,1715721;CP011327,1715706,1715721;CP012419,1715706,1715721;CP013202,1715706,1715721;
CP010867	Mauve	SHARED	1715722	1715754	.	.	.	Notes=Lenght32	CP000114,1715722,1715754;CP003810,1715722,1715754;HF952104,1715722,1715754;HF952105,1715722,1715754;CP007631,1715722,1715754;CP007632,1715722,1715754;CP011325,1715722,1715754;CP011326,1715722,1715754;CP011327,1715722,1715754;CP012419,1715722,1715754;CP013202,1715722,1715754;
CP010867	Mauve	SHARED	1715755	1715805	.	.	.	Notes=Lenght50	CP000114,1715755,1715805;CP003810,1715755,1715805;HF952104,1715755,1715805;HF952105,1715755,1715805;HG939456,1715755,1715805;CP007631,1715755,1715805;CP007632,1715755,1715805;CP011325,1715755,1715805;CP011326,1715755,1715805;CP011327,1715755,1715805;CP012419,1715755,1715805;CP013202,1715755,1715805;
CP010867	Mauve	SHARED	1715806	1715818	.	.	.	Notes=Lenght12	AE009948,1715806,1715818;CP000114,1715806,1715818;CP003810,1715806,1715818;HF952104,1715806,1715818;HF952106,1715806,1715818;HF952105,1715806,1715818;HG939456,1715806,1715818;CP007631,1715806,1715818;CP007632,1715806,1715818;CP011325,1715806,1715818;CP011326,1715806,1715818;CP011327,1715806,1715818;CP011329,1715806,1715818;CP012419,1715806,1715818;CP013202,1715806,1715818;
CP010867	Mauve	SHARED	1715819	1715831	.	.	.	Notes=Lenght12	AE009948,1715819,1715831;CP000114,1715819,1715831;CP003810,1715819,1715831;HF952104,1715819,1715831;HF952106,1715819,1715831;HF952105,1715819,1715831;HG939456,1715819,1715831;CP007631,1715819,1715831;CP007632,1715819,1715831;CP011325,1715819,1715831;CP011326,1715819,1715831;CP011327,1715819,1715831;CP011329,1715819,1715831;CP010319,1715819,1715831;CP012419,1715819,1715831;CP013202,1715819,1715831;
CP010867	Mauve	SHARED	1715839	1716198	.	.	.	Notes=Lenght359	AE009948,1715839,1716198;CP000114,1715839,1716198;CP003810,1715839,1716198;HF952104,1715839,1716198;HG939456,1715839,1716198;CP007631,1715839,1716198;CP007632,1715839,1716198;CP006910,1715839,1716198;CP011325,1715839,1716198;CP011326,1715839,1716198;CP011327,1715839,1716198;CP011329,1715839,1716198;CP012419,1715839,1716198;CP013202,1715839,1716198;
CP010867	Mauve	SHARED	1716199	1728128	.	.	.	Notes=Lenght11929	CP000114,1716199,1728128;CP003810,1716199,1728128;HF952104,1716199,1728128;CP007631,1716199,1728128;CP011325,1716199,1728128;CP011326,1716199,1728128;CP011327,1716199,1728128;CP012419,1716199,1728128;CP013202,1716199,1728128;
CP010867	Mauve	SHARED	1728129	1732850	.	.	.	Notes=Lenght4721	CP000114,1728129,1732850;CP003810,1728129,1732850;HF952104,1728129,1732850;CP007631,1728129,1732850;CP011325,1728129,1732850;CP011326,1728129,1732850;CP011327,1728129,1732850;CP012419,1728129,1732850;CP013202,1728129,1732850;
CP010867	Mauve	SHARED	1732851	1733599	.	.	.	Notes=Lenght748	CP000114,1732851,1733599;CP003810,1732851,1733599;CP003919,1732851,1733599;HF952104,1732851,1733599;HF952105,1732851,1733599;CP007482,1732851,1733599;CP007565,1732851,1733599;CP007631,1732851,1733599;FO393392,1732851,1733599;CP011325,1732851,1733599;CP011326,1732851,1733599;CP011327,1732851,1733599;CP011328,1732851,1733599;CP012419,1732851,1733599;CP013202,1732851,1733599;
CP010867	Mauve	SHARED	1733600	1733652	.	.	.	Notes=Lenght52	AL732656,1733600,1733652;AE009948,1733600,1733652;CP000114,1733600,1733652;CP003810,1733600,1733652;CP003919,1733600,1733652;HF952104,1733600,1733652;HF952105,1733600,1733652;CP007482,1733600,1733652;CP007565,1733600,1733652;HG939456,1733600,1733652;CP007631,1733600,1733652;CP007632,1733600,1733652;CP006910,1733600,1733652;CP007572,1733600,1733652;CP007571,1733600,1733652;CP007570,1733600,1733652…
CP010867	Mauve	SHARED	1733964	1734006	.	.	.	Notes=Lenght42	AL732656,1733964,1734006;AE009948,1733964,1734006;CP000114,1733964,1734006;CP003810,1733964,1734006;HF952104,1733964,1734006;HF952106,1733964,1734006;HF952105,1733964,1734006;HG939456,1733964,1734006;CP007631,1733964,1734006;CP007632,1733964,1734006;CP006910,1733964,1734006;CP007572,1733964,1734006;CP007571,1733964,1734006;CP007570,1733964,1734006;CP011325,1733964,1734006;CP011326,1733964,1734006…
CP010867	Mauve	SHARED	1763405	1763755	.	.	.	Notes=Lenght350	AL732656,1763405,1763755;CP000114,1763405,1763755;CP003810,1763405,1763755;HF952104,1763405,1763755;HF952106,1763405,1763755;CP007631,1763405,1763755;CP007632,1763405,1763755;CP007572,1763405,1763755;CP007571,1763405,1763755;CP007570,1763405,1763755;CP011325,1763405,1763755;CP011326,1763405,1763755;CP011327,1763405,1763755;CP012419,1763405,1763755;CP013202,1763405,1763755;
CP010867	Mauve	SHARED	1763756	1763769	.	.	.	Notes=Lenght13	CP000114,1763756,1763769;CP003810,1763756,1763769;HF952104,1763756,1763769;CP007631,1763756,1763769;CP007632,1763756,1763769;CP011325,1763756,1763769;CP011326,1763756,1763769;CP011327,1763756,1763769;CP012419,1763756,1763769;CP013202,1763756,1763769;
CP010867	Mauve	SHARED	1763770	1763800	.	.	.	Notes=Lenght30	AL732656,1763770,1763800;CP000114,1763770,1763800;CP003810,1763770,1763800;HF952104,1763770,1763800;CP007631,1763770,1763800;CP007632,1763770,1763800;CP007572,1763770,1763800;CP007571,1763770,1763800;CP007570,1763770,1763800;CP011325,1763770,1763800;CP011326,1763770,1763800;CP011327,1763770,1763800;CP012419,1763770,1763800;CP013202,1763770,1763800;
CP010867	Mauve	SHARED	1763801	1763811	.	.	.	Notes=Lenght10	AL732656,1763801,1763811;CP000114,1763801,1763811;CP003810,1763801,1763811;HF952104,1763801,1763811;HF952106,1763801,1763811;CP007631,1763801,1763811;CP007632,1763801,1763811;CP007572,1763801,1763811;CP007571,1763801,1763811;CP007570,1763801,1763811;CP011325,1763801,1763811;CP011326,1763801,1763811;CP011327,1763801,1763811;CP012419,1763801,1763811;CP013202,1763801,1763811;
CP010867	Mauve	SHARED	1763812	1763827	.	.	.	Notes=Lenght15	CP000114,1763812,1763827;CP003810,1763812,1763827;HF952104,1763812,1763827;CP007631,1763812,1763827;CP011325,1763812,1763827;CP011326,1763812,1763827;CP011327,1763812,1763827;CP012419,1763812,1763827;CP013202,1763812,1763827;
CP010867	Mauve	SHARED	1763829	1763866	.	.	.	Notes=Lenght37	AL732656,1763829,1763866;CP000114,1763829,1763866;CP003810,1763829,1763866;HF952104,1763829,1763866;HF952106,1763829,1763866;CP007631,1763829,1763866;CP007632,1763829,1763866;CP007572,1763829,1763866;CP007571,1763829,1763866;CP007570,1763829,1763866;CP011325,1763829,1763866;CP011326,1763829,1763866;CP011327,1763829,1763866;CP012419,1763829,1763866;CP013202,1763829,1763866;
CP010867	Mauve	SHARED	1780694	1780730	.	.	.	Notes=Lenght36	AL732656,1780694,1780730;AE009948,1780694,1780730;CP000114,1780694,1780730;CP003810,1780694,1780730;CP003919,1780694,1780730;HF952104,1780694,1780730;HF952106,1780694,1780730;HF952105,1780694,1780730;HG939456,1780694,1780730;CP007631,1780694,1780730;CP007632,1780694,1780730;CP006910,1780694,1780730;CP007572,1780694,1780730;CP007571,1780694,1780730;CP007570,1780694,1780730;CP011325,1780694,1780730…
CP010867	Mauve	SHARED	1780998	1781278	.	.	.	Notes=Lenght280	AL732656,1780998,1781278;AE009948,1780998,1781278;CP000114,1780998,1781278;CP003810,1780998,1781278;HF952104,1780998,1781278;HF952106,1780998,1781278;HF952105,1780998,1781278;CP007482,1780998,1781278;CP007565,1780998,1781278;HG939456,1780998,1781278;CP007631,1780998,1781278;CP007632,1780998,1781278;CP006910,1780998,1781278;CP007572,1780998,1781278;CP007571,1780998,1781278;CP007570,1780998,1781278…
CP010867	Mauve	SHARED	1790070	1790200	.	.	.	Notes=Lenght130	AL732656,1790070,1790200;AE009948,1790070,1790200;CP000114,1790070,1790200;CP003810,1790070,1790200;CP003919,1790070,1790200;HF952104,1790070,1790200;HF952106,1790070,1790200;HF952105,1790070,1790200;HG939456,1790070,1790200;CP007631,1790070,1790200;CP007632,1790070,1790200;CP006910,1790070,1790200;CP007572,1790070,1790200;CP007571,1790070,1790200;CP007570,1790070,1790200;CP011325,1790070,1790200…
CP010867	Mauve	SHARED	1791593	1791738	.	.	.	Notes=Lenght145	AL732656,1791593,1791738;AE009948,1791593,1791738;CP000114,1791593,1791738;CP003810,1791593,1791738;HF952104,1791593,1791738;HF952106,1791593,1791738;HF952105,1791593,1791738;HG939456,1791593,1791738;CP007631,1791593,1791738;CP007632,1791593,1791738;CP006910,1791593,1791738;CP007572,1791593,1791738;CP007571,1791593,1791738;CP007570,1791593,1791738;CP011325,1791593,1791738;CP011326,1791593,1791738…
CP010867	Mauve	SHARED	1791739	1792101	.	.	.	Notes=Lenght362	AL732656,1791739,1792101;AE009948,1791739,1792101;CP000114,1791739,1792101;CP003810,1791739,1792101;HF952104,1791739,1792101;HF952106,1791739,1792101;HF952105,1791739,1792101;CP007482,1791739,1792101;CP007565,1791739,1792101;HG939456,1791739,1792101;CP007631,1791739,1792101;CP007632,1791739,1792101;CP006910,1791739,1792101;CP007572,1791739,1792101;CP007571,1791739,1792101;CP007570,1791739,1792101…
CP010867	Mauve	SHARED	1803493	1804353	.	.	.	Notes=Lenght860	CP013202,1803493,1804353;
CP010867	Mauve	SHARED	1821373	1821393	.	.	.	Notes=Lenght20	AE009948,1821373,1821393;HF952104,1821373,1821393;CP007631,1821373,1821393;CP011329,1821373,1821393;CP013202,1821373,1821393;
CP010867	Mauve	SHARED	1832110	1832120	.	.	.	Notes=Lenght10	AL732656,1832110,1832120;AE009948,1832110,1832120;CP000114,1832110,1832120;CP003810,1832110,1832120;CP003919,1832110,1832120;HF952104,1832110,1832120;HF952106,1832110,1832120;HF952105,1832110,1832120;CP007482,1832110,1832120;CP007565,1832110,1832120;HG939456,1832110,1832120;CP007631,1832110,1832120;CP007632,1832110,1832120;CP006910,1832110,1832120;CP007572,1832110,1832120;CP007571,1832110,1832120…
CP010867	Mauve	SHARED	1832742	1832752	.	.	.	Notes=Lenght10	AL732656,1832742,1832752;AE009948,1832742,1832752;CP000114,1832742,1832752;CP003810,1832742,1832752;HF952104,1832742,1832752;CP007631,1832742,1832752;CP007572,1832742,1832752;CP007571,1832742,1832752;CP007570,1832742,1832752;CP011325,1832742,1832752;CP011326,1832742,1832752;CP011327,1832742,1832752;CP011329,1832742,1832752;CP012419,1832742,1832752;CP013202,1832742,1832752;
CP010867	Mauve	SHARED	1832753	1833042	.	.	.	Notes=Lenght289	AL732656,1832753,1833042;AE009948,1832753,1833042;HF952104,1832753,1833042;CP007631,1832753,1833042;CP007572,1832753,1833042;CP007571,1832753,1833042;CP007570,1832753,1833042;CP011329,1832753,1833042;CP013202,1832753,1833042;
CP010867	Mauve	SHARED	1833043	1841083	.	.	.	Notes=Lenght8040	AE009948,1833043,1841083;HF952104,1833043,1841083;CP007631,1833043,1841083;CP011329,1833043,1841083;CP013202,1833043,1841083;
CP010867	Mauve	SHARED	1853535	1854606	.	.	.	Notes=Lenght1071	AL732656,1853535,1854606;AE009948,1853535,1854606;CP000114,1853535,1854606;CP003810,1853535,1854606;CP003919,1853535,1854606;HF952104,1853535,1854606;HF952106,1853535,1854606;HF952105,1853535,1854606;CP007482,1853535,1854606;CP007565,1853535,1854606;HG939456,1853535,1854606;CP007631,1853535,1854606;CP007632,1853535,1854606;CP006910,1853535,1854606;CP007572,1853535,1854606;CP007571,1853535,1854606…
CP010867	Mauve	SHARED	1854607	1855228	.	.	.	Notes=Lenght621	AL732656,1854607,1855228;AE009948,1854607,1855228;CP000114,1854607,1855228;CP003810,1854607,1855228;HF952104,1854607,1855228;HF952106,1854607,1855228;HF952105,1854607,1855228;CP007482,1854607,1855228;CP007565,1854607,1855228;HG939456,1854607,1855228;CP007631,1854607,1855228;CP007632,1854607,1855228;CP006910,1854607,1855228;CP007572,1854607,1855228;CP007571,1854607,1855228;CP007570,1854607,1855228…
CP010867	Mauve	SHARED	1855238	1855731	.	.	.	Notes=Lenght493	AL732656,1855238,1855731;AE009948,1855238,1855731;CP000114,1855238,1855731;CP003810,1855238,1855731;HF952104,1855238,1855731;HF952106,1855238,1855731;HF952105,1855238,1855731;HG939456,1855238,1855731;CP007631,1855238,1855731;CP007632,1855238,1855731;CP006910,1855238,1855731;CP007572,1855238,1855731;CP007571,1855238,1855731;CP007570,1855238,1855731;CP011325,1855238,1855731;CP011326,1855238,1855731…
CP010867	Mauve	SHARED	1855732	1858439	.	.	.	Notes=Lenght2707	AL732656,1855732,1858439;AE009948,1855732,1858439;CP000114,1855732,1858439;CP003810,1855732,1858439;CP003919,1855732,1858439;HF952104,1855732,1858439;HF952106,1855732,1858439;HF952105,1855732,1858439;CP007482,1855732,1858439;CP007565,1855732,1858439;HG939456,1855732,1858439;CP007631,1855732,1858439;CP007632,1855732,1858439;CP006910,1855732,1858439;CP007572,1855732,1858439;CP007571,1855732,1858439…
CP010867	Mauve	SHARED	1867105	1867266	.	.	.	Notes=Lenght161	AL732656,1867105,1867266;AE009948,1867105,1867266;CP000114,1867105,1867266;CP003810,1867105,1867266;HF952104,1867105,1867266;HF952106,1867105,1867266;HF952105,1867105,1867266;CP007482,1867105,1867266;CP007565,1867105,1867266;HG939456,1867105,1867266;CP007631,1867105,1867266;CP007632,1867105,1867266;CP006910,1867105,1867266;CP007572,1867105,1867266;CP007571,1867105,1867266;CP007570,1867105,1867266…
CP010867	Mauve	SHARED	1867398	1867418	.	.	.	Notes=Lenght20	AL732656,1867398,1867418;AE009948,1867398,1867418;CP000114,1867398,1867418;CP003810,1867398,1867418;HF952104,1867398,1867418;HF952106,1867398,1867418;HF952105,1867398,1867418;CP007482,1867398,1867418;CP007565,1867398,1867418;HG939456,1867398,1867418;CP007631,1867398,1867418;CP007632,1867398,1867418;CP006910,1867398,1867418;CP007572,1867398,1867418;CP007571,1867398,1867418;CP007570,1867398,1867418…
CP010867	Mauve	SHARED	1868916	1870285	.	.	.	Notes=Lenght1369	AL732656,1868916,1870285;AE009948,1868916,1870285;CP000114,1868916,1870285;CP003810,1868916,1870285;CP003919,1868916,1870285;HF952104,1868916,1870285;HF952106,1868916,1870285;HF952105,1868916,1870285;HG939456,1868916,1870285;CP007631,1868916,1870285;CP007632,1868916,1870285;CP006910,1868916,1870285;CP007572,1868916,1870285;CP007571,1868916,1870285;CP007570,1868916,1870285;CP011325,1868916,1870285…
CP010867	Mauve	SHARED	1870286	1870481	.	.	.	Notes=Lenght195	AL732656,1870286,1870481;AE009948,1870286,1870481;CP000114,1870286,1870481;CP003810,1870286,1870481;CP003919,1870286,1870481;HF952104,1870286,1870481;HF952106,1870286,1870481;HF952105,1870286,1870481;CP007631,1870286,1870481;CP007632,1870286,1870481;CP006910,1870286,1870481;CP007572,1870286,1870481;CP007571,1870286,1870481;CP007570,1870286,1870481;CP011325,1870286,1870481;CP011326,1870286,1870481…
CP010867	Mauve	SHARED	1870482	1871248	.	.	.	Notes=Lenght766	AL732656,1870482,1871248;AE009948,1870482,1871248;CP000114,1870482,1871248;CP003810,1870482,1871248;CP003919,1870482,1871248;HF952104,1870482,1871248;HF952106,1870482,1871248;HF952105,1870482,1871248;CP007482,1870482,1871248;CP007565,1870482,1871248;CP007631,1870482,1871248;CP007632,1870482,1871248;CP006910,1870482,1871248;CP007572,1870482,1871248;CP007571,1870482,1871248;CP007570,1870482,1871248…
CP010867	Mauve	SHARED	1874329	1874917	.	.	.	Notes=Lenght588	AL732656,1874329,1874917;AE009948,1874329,1874917;CP000114,1874329,1874917;CP003810,1874329,1874917;HF952104,1874329,1874917;HF952106,1874329,1874917;HF952105,1874329,1874917;CP007482,1874329,1874917;CP007565,1874329,1874917;HG939456,1874329,1874917;CP007631,1874329,1874917;CP007632,1874329,1874917;CP006910,1874329,1874917;CP007572,1874329,1874917;CP007571,1874329,1874917;CP007570,1874329,1874917…
CP010867	Mauve	SHARED	1874925	1874969	.	.	.	Notes=Lenght44	AL732656,1874925,1874969;CP000114,1874925,1874969;CP003810,1874925,1874969;HF952104,1874925,1874969;HF952106,1874925,1874969;HF952105,1874925,1874969;CP007482,1874925,1874969;CP007565,1874925,1874969;HG939456,1874925,1874969;CP007631,1874925,1874969;CP007632,1874925,1874969;CP006910,1874925,1874969;CP007572,1874925,1874969;CP007571,1874925,1874969;CP007570,1874925,1874969;FO393392,1874925,1874969…
CP010867	Mauve	SHARED	1874970	1875015	.	.	.	Notes=Lenght45	AL732656,1874970,1875015;AE009948,1874970,1875015;CP000114,1874970,1875015;CP003810,1874970,1875015;HF952104,1874970,1875015;HF952106,1874970,1875015;HF952105,1874970,1875015;CP007482,1874970,1875015;CP007565,1874970,1875015;HG939456,1874970,1875015;CP007631,1874970,1875015;CP007632,1874970,1875015;CP006910,1874970,1875015;CP007572,1874970,1875015;CP007571,1874970,1875015;CP007570,1874970,1875015…
CP010867	Mauve	SHARED	1880580	1880616	.	.	.	Notes=Lenght36	AE009948,1880580,1880616;CP000114,1880580,1880616;CP003810,1880580,1880616;CP003919,1880580,1880616;HF952104,1880580,1880616;HF952106,1880580,1880616;HF952105,1880580,1880616;CP007482,1880580,1880616;CP007565,1880580,1880616;HG939456,1880580,1880616;CP007631,1880580,1880616;CP007632,1880580,1880616;CP006910,1880580,1880616;FO393392,1880580,1880616;CP011325,1880580,1880616;CP011326,1880580,1880616…
CP010867	Mauve	SHARED	1884245	1884392	.	.	.	Notes=Lenght147	AL732656,1884245,1884392;AE009948,1884245,1884392;CP000114,1884245,1884392;CP003810,1884245,1884392;CP003919,1884245,1884392;HF952104,1884245,1884392;HF952106,1884245,1884392;HF952105,1884245,1884392;HG939456,1884245,1884392;CP007631,1884245,1884392;CP007632,1884245,1884392;CP006910,1884245,1884392;CP007572,1884245,1884392;CP007571,1884245,1884392;CP007570,1884245,1884392;CP011325,1884245,1884392…
CP010867	Mauve	SHARED	1891979	1892043	.	.	.	Notes=Lenght64	AL732656,1891979,1892043;AE009948,1891979,1892043;CP000114,1891979,1892043;CP003810,1891979,1892043;HF952104,1891979,1892043;HF952106,1891979,1892043;HF952105,1891979,1892043;HG939456,1891979,1892043;CP007631,1891979,1892043;CP007632,1891979,1892043;CP006910,1891979,1892043;CP007572,1891979,1892043;CP007571,1891979,1892043;CP007570,1891979,1892043;CP011325,1891979,1892043;CP011326,1891979,1892043…
CP010867	Mauve	SHARED	1892221	1892609	.	.	.	Notes=Lenght388	AL732656,1892221,1892609;AE009948,1892221,1892609;CP000114,1892221,1892609;CP003810,1892221,1892609;CP003919,1892221,1892609;HF952104,1892221,1892609;CP007482,1892221,1892609;CP007565,1892221,1892609;HG939456,1892221,1892609;CP007631,1892221,1892609;CP007632,1892221,1892609;CP006910,1892221,1892609;CP007572,1892221,1892609;CP007571,1892221,1892609;CP007570,1892221,1892609;FO393392,1892221,1892609…
CP010867	Mauve	SHARED	1892610	1892659	.	.	.	Notes=Lenght49	AL732656,1892610,1892659;AE009948,1892610,1892659;CP000114,1892610,1892659;CP003810,1892610,1892659;CP003919,1892610,1892659;HF952104,1892610,1892659;HF952106,1892610,1892659;CP007482,1892610,1892659;CP007565,1892610,1892659;HG939456,1892610,1892659;CP007631,1892610,1892659;CP007632,1892610,1892659;CP006910,1892610,1892659;CP007572,1892610,1892659;CP007571,1892610,1892659;CP007570,1892610,1892659…
CP010867	Mauve	SHARED	1893807	1893882	.	.	.	Notes=Lenght75	AL732656,1893807,1893882;AE009948,1893807,1893882;CP000114,1893807,1893882;CP003810,1893807,1893882;CP003919,1893807,1893882;HF952104,1893807,1893882;HF952106,1893807,1893882;HF952105,1893807,1893882;CP007482,1893807,1893882;CP007565,1893807,1893882;HG939456,1893807,1893882;CP007631,1893807,1893882;CP007632,1893807,1893882;CP007572,1893807,1893882;CP007571,1893807,1893882;CP007570,1893807,1893882…
CP010867	Mauve	SHARED	1895004	1895668	.	.	.	Notes=Lenght664	CP000114,1895004,1895668;CP003810,1895004,1895668;CP003919,1895004,1895668;HF952104,1895004,1895668;HF952106,1895004,1895668;HF952105,1895004,1895668;CP007482,1895004,1895668;CP007565,1895004,1895668;HG939456,1895004,1895668;CP007631,1895004,1895668;FO393392,1895004,1895668;CP011325,1895004,1895668;CP011326,1895004,1895668;CP011327,1895004,1895668;CP011328,1895004,1895668;CP012419,1895004,1895668…
CP010867	Mauve	SHARED	1895669	1895768	.	.	.	Notes=Lenght99	CP000114,1895669,1895768;CP003810,1895669,1895768;CP003919,1895669,1895768;HF952104,1895669,1895768;HF952106,1895669,1895768;HF952105,1895669,1895768;CP007482,1895669,1895768;CP007565,1895669,1895768;HG939456,1895669,1895768;CP007631,1895669,1895768;FO393392,1895669,1895768;CP011325,1895669,1895768;CP011326,1895669,1895768;CP011327,1895669,1895768;CP011328,1895669,1895768;CP012419,1895669,1895768…
CP010867	Mauve	SHARED	1895946	1896037	.	.	.	Notes=Lenght91	AL732656,1895946,1896037;AE009948,1895946,1896037;CP000114,1895946,1896037;CP003810,1895946,1896037;CP003919,1895946,1896037;HF952104,1895946,1896037;HF952106,1895946,1896037;HF952105,1895946,1896037;CP007482,1895946,1896037;CP007565,1895946,1896037;HG939456,1895946,1896037;CP007631,1895946,1896037;CP007572,1895946,1896037;CP007571,1895946,1896037;CP007570,1895946,1896037;FO393392,1895946,1896037…
CP010867	Mauve	SHARED	1896039	1896050	.	.	.	Notes=Lenght11	CP000114,1896039,1896050;CP003810,1896039,1896050;CP003919,1896039,1896050;HF952104,1896039,1896050;HF952106,1896039,1896050;HF952105,1896039,1896050;CP007482,1896039,1896050;CP007565,1896039,1896050;HG939456,1896039,1896050;CP007631,1896039,1896050;FO393392,1896039,1896050;CP011325,1896039,1896050;CP011326,1896039,1896050;CP011327,1896039,1896050;CP011328,1896039,1896050;CP012419,1896039,1896050…
CP010867	Mauve	SHARED	1896051	1896298	.	.	.	Notes=Lenght247	CP000114,1896051,1896298;CP003810,1896051,1896298;CP003919,1896051,1896298;HF952104,1896051,1896298;HF952106,1896051,1896298;HF952105,1896051,1896298;CP007482,1896051,1896298;CP007565,1896051,1896298;CP007631,1896051,1896298;FO393392,1896051,1896298;CP011325,1896051,1896298;CP011326,1896051,1896298;CP011327,1896051,1896298;CP011328,1896051,1896298;CP012419,1896051,1896298;CP013202,1896051,1896298;
CP010867	Mauve	SHARED	1896299	1896371	.	.	.	Notes=Lenght72	CP000114,1896299,1896371;CP003810,1896299,1896371;CP003919,1896299,1896371;HF952104,1896299,1896371;HF952106,1896299,1896371;HF952105,1896299,1896371;CP007482,1896299,1896371;CP007565,1896299,1896371;HG939456,1896299,1896371;CP007631,1896299,1896371;FO393392,1896299,1896371;CP011325,1896299,1896371;CP011326,1896299,1896371;CP011327,1896299,1896371;CP011328,1896299,1896371;CP012419,1896299,1896371…
CP010867	Mauve	SHARED	1896477	1896717	.	.	.	Notes=Lenght240	CP000114,1896477,1896717;CP003810,1896477,1896717;CP003919,1896477,1896717;HF952104,1896477,1896717;HF952106,1896477,1896717;HF952105,1896477,1896717;CP007482,1896477,1896717;CP007565,1896477,1896717;HG939456,1896477,1896717;CP007631,1896477,1896717;FO393392,1896477,1896717;CP011325,1896477,1896717;CP011326,1896477,1896717;CP011327,1896477,1896717;CP011328,1896477,1896717;CP012419,1896477,1896717…
CP010867	Mauve	SHARED	1896718	1896979	.	.	.	Notes=Lenght261	CP000114,1896718,1896979;CP003810,1896718,1896979;HF952104,1896718,1896979;HG939456,1896718,1896979;CP007631,1896718,1896979;CP011325,1896718,1896979;CP011326,1896718,1896979;CP011327,1896718,1896979;CP012419,1896718,1896979;CP013202,1896718,1896979;
CP010867	Mauve	SHARED	1896980	1897089	.	.	.	Notes=Lenght109	CP000114,1896980,1897089;CP003810,1896980,1897089;CP003919,1896980,1897089;HF952104,1896980,1897089;HF952105,1896980,1897089;CP007482,1896980,1897089;CP007565,1896980,1897089;HG939456,1896980,1897089;CP007631,1896980,1897089;FO393392,1896980,1897089;CP011325,1896980,1897089;CP011326,1896980,1897089;CP011327,1896980,1897089;CP011328,1896980,1897089;CP012419,1896980,1897089;CP013202,1896980,1897089;
CP010867	Mauve	SHARED	1897095	1897105	.	.	.	Notes=Lenght10	AL732656,1897095,1897105;AE009948,1897095,1897105;CP000114,1897095,1897105;CP003810,1897095,1897105;CP003919,1897095,1897105;HF952104,1897095,1897105;HF952105,1897095,1897105;CP007482,1897095,1897105;CP007565,1897095,1897105;HG939456,1897095,1897105;CP007631,1897095,1897105;CP007632,1897095,1897105;CP007572,1897095,1897105;CP007571,1897095,1897105;CP007570,1897095,1897105;FO393392,1897095,1897105…
CP010867	Mauve	SHARED	1897106	1897287	.	.	.	Notes=Lenght181	AL732656,1897106,1897287;AE009948,1897106,1897287;CP000114,1897106,1897287;CP003810,1897106,1897287;CP003919,1897106,1897287;HF952104,1897106,1897287;HF952105,1897106,1897287;CP007482,1897106,1897287;CP007565,1897106,1897287;HG939456,1897106,1897287;CP007631,1897106,1897287;CP007632,1897106,1897287;CP006910,1897106,1897287;CP007572,1897106,1897287;CP007571,1897106,1897287;CP007570,1897106,1897287…
CP010867	Mauve	SHARED	1897866	1898068	.	.	.	Notes=Lenght202	CP000114,1897866,1898068;CP003810,1897866,1898068;CP003919,1897866,1898068;HF952104,1897866,1898068;HF952106,1897866,1898068;HF952105,1897866,1898068;CP007482,1897866,1898068;CP007565,1897866,1898068;HG939456,1897866,1898068;CP007631,1897866,1898068;FO393392,1897866,1898068;CP011325,1897866,1898068;CP011326,1897866,1898068;CP011327,1897866,1898068;CP011328,1897866,1898068;CP012419,1897866,1898068…
CP010867	Mauve	SHARED	1907759	1907856	.	.	.	Notes=Lenght97	AL732656,1907759,1907856;AE009948,1907759,1907856;HF952104,1907759,1907856;HF952105,1907759,1907856;HG939456,1907759,1907856;CP007631,1907759,1907856;CP007632,1907759,1907856;CP011329,1907759,1907856;CP013202,1907759,1907856;
[truncated: 157 more rows]
