# Supplementary material for: Functional annotation and distribution overview of RNA families in 27 Streptococcus agalactiae genomes
Source: BMC Genomics. 2018 Jul 28;19:556. doi: 10.1186/s12864-018-4951-z (PMC6064168; doi:10.1186/s12864-018-4951-z)
Supplement: Supplementary file 4 — GFF3 annotations for all classified Regions and ncRNAs. (ZIP 1638 kb) [file 12864_2018_4951_MOESM4_ESM.zip › Additional file 4/Core_Shared_and_Exclusive_Regions/SHARED_CP011325.gff]

CP011325	Mauve	SHARED	97962	98116	.	.	.	Notes=Lenght154	CP003810,97962,98116;
CP011325	Mauve	SHARED	97116	97669	.	.	.	Notes=Lenght553	CP003810,97116,97669;
CP011325	Mauve	SHARED	647987	648809	.	.	.	Notes=Lenght822	CP000114,647987,648809;CP003810,647987,648809;CP007631,647987,648809;CP011326,647987,648809;CP011327,647987,648809;
CP011325	Mauve	SHARED	648950	648965	.	.	.	Notes=Lenght15	CP000114,648950,648965;CP003810,648950,648965;CP007631,648950,648965;CP011326,648950,648965;CP011327,648950,648965;
CP011325	Mauve	SHARED	624449	625062	.	.	.	Notes=Lenght613	CP000114,624449,625062;CP003810,624449,625062;CP011326,624449,625062;CP011327,624449,625062;
CP011325	Mauve	SHARED	625375	625546	.	.	.	Notes=Lenght171	CP000114,625375,625546;CP003810,625375,625546;CP011326,625375,625546;CP011327,625375,625546;
CP011325	Mauve	SHARED	623575	624331	.	.	.	Notes=Lenght756	CP000114,623575,624331;CP003810,623575,624331;CP011326,623575,624331;CP011327,623575,624331;
CP011325	Mauve	SHARED	942487	942498	.	.	.	Notes=Lenght11	CP003810,942487,942498;CP011326,942487,942498;CP011327,942487,942498;
CP011325	Mauve	SHARED	625732	625760	.	.	.	Notes=Lenght28	CP000114,625732,625760;CP003810,625732,625760;CP011326,625732,625760;CP011327,625732,625760;
CP011325	Mauve	SHARED	626301	627029	.	.	.	Notes=Lenght728	CP000114,626301,627029;CP003810,626301,627029;CP011326,626301,627029;CP011327,626301,627029;
CP011325	Mauve	SHARED	765541	767103	.	.	.	Notes=Lenght1562	CP003810,765541,767103;CP011326,765541,767103;CP011327,765541,767103;
CP011325	Mauve	SHARED	754829	756685	.	.	.	Notes=Lenght1856	CP003810,754829,756685;HG939456,754829,756685;CP007632,754829,756685;CP007572,754829,756685;CP007571,754829,756685;CP007570,754829,756685;CP011326,754829,756685;CP011327,754829,756685;
CP011325	Mauve	SHARED	728557	729018	.	.	.	Notes=Lenght461	CP003810,728557,729018;CP007572,728557,729018;CP007571,728557,729018;CP007570,728557,729018;CP011326,728557,729018;CP011327,728557,729018;
CP011325	Mauve	SHARED	727481	728556	.	.	.	Notes=Lenght1075	CP003810,727481,728556;CP011326,727481,728556;CP011327,727481,728556;
CP011325	Mauve	SHARED	1428457	1428469	.	.	.	Notes=Lenght12	CP000114,1428457,1428469;CP003810,1428457,1428469;CP011326,1428457,1428469;CP011327,1428457,1428469;
CP011325	Mauve	SHARED	1428470	1428489	.	.	.	Notes=Lenght19	CP003810,1428470,1428489;CP011326,1428470,1428489;CP011327,1428470,1428489;
CP011325	Mauve	SHARED	1507068	1507924	.	.	.	Notes=Lenght856	CP003810,1507068,1507924;CP011326,1507068,1507924;CP011327,1507068,1507924;
CP011325	Mauve	SHARED	1514445	1516301	.	.	.	Notes=Lenght1856	CP003810,1514445,1516301;CP007572,1514445,1516301;CP007571,1514445,1516301;CP007570,1514445,1516301;CP011326,1514445,1516301;CP011327,1514445,1516301;
CP011325	Mauve	SHARED	1567329	1569185	.	.	.	Notes=Lenght1856	CP003810,1567329,1569185;CP011326,1567329,1569185;CP011327,1567329,1569185;
CP011325	Mauve	SHARED	659846	670986	.	.	.	Notes=Lenght11140	CP000114,659846,670986;CP003810,659846,670986;CP011326,659846,670986;CP011327,659846,670986;
CP011325	Mauve	SHARED	1993531	1993820	.	.	.	Notes=Lenght289	CP003810,1993531,1993820;CP007572,1993531,1993820;CP007571,1993531,1993820;CP007570,1993531,1993820;CP011326,1993531,1993820;CP011327,1993531,1993820;
CP011325	Mauve	SHARED	1993159	1993530	.	.	.	Notes=Lenght371	CP003810,1993159,1993530;CP011326,1993159,1993530;CP011327,1993159,1993530;
CP011325	Mauve	SHARED	1992530	1992660	.	.	.	Notes=Lenght130	CP003810,1992530,1992660;CP011326,1992530,1992660;CP011327,1992530,1992660;
CP011325	Mauve	SHARED	1905417	1906277	.	.	.	Notes=Lenght860	CP003810,1905417,1906277;CP011326,1905417,1906277;CP011327,1905417,1906277;
CP011325	Mauve	SHARED	942684	942709	.	.	.	Notes=Lenght25	CP003810,942684,942709;CP011326,942684,942709;CP011327,942684,942709;
CP011325	Mauve	SHARED	942615	942639	.	.	.	Notes=Lenght24	CP003810,942615,942639;CP011326,942615,942639;CP011327,942615,942639;
CP011325	Mauve	SHARED	625204	625302	.	.	.	Notes=Lenght98	CP000114,625204,625302;CP003810,625204,625302;CP011326,625204,625302;CP011327,625204,625302;
CP011325	Mauve	SHARED	942416	942445	.	.	.	Notes=Lenght29	CP003810,942416,942445;CP011326,942416,942445;CP011327,942416,942445;
CP011325	Mauve	SHARED	924317	926151	.	.	.	Notes=Lenght1834	CP003810,924317,926151;HG939456,924317,926151;CP007632,924317,926151;CP007572,924317,926151;CP007571,924317,926151;CP007570,924317,926151;CP011326,924317,926151;CP011327,924317,926151;
CP011325	Mauve	SHARED	924295	924316	.	.	.	Notes=Lenght21	CP003810,924295,924316;CP007572,924295,924316;CP007571,924295,924316;CP007570,924295,924316;CP011326,924295,924316;CP011327,924295,924316;
CP011325	Mauve	SHARED	625709	625730	.	.	.	Notes=Lenght21	CP000114,625709,625730;CP003810,625709,625730;CP011326,625709,625730;CP011327,625709,625730;
CP011325	Mauve	SHARED	1182218	1182393	.	.	.	Notes=Lenght175	CP000114,1182218,1182393;CP003810,1182218,1182393;CP011326,1182218,1182393;CP011327,1182218,1182393;
CP011325	Mauve	SHARED	657024	658210	.	.	.	Notes=Lenght1186	CP000114,657024,658210;CP003810,657024,658210;CP011326,657024,658210;CP011327,657024,658210;
CP011325	Mauve	SHARED	21530	21590	.	.	.	Notes=Lenght60	CP003810,21530,21590;
CP011325	Mauve	SHARED	537341	539197	.	.	.	Notes=Lenght1856	CP003810,537341,539197;CP007571,537341,539197;CP011326,537341,539197;CP011327,537341,539197;
CP011325	Mauve	SHARED	570684	572242	.	.	.	Notes=Lenght1558	CP000114,570684,572242;CP003810,570684,572242;CP011326,570684,572242;CP011327,570684,572242;
CP011325	Mauve	SHARED	454460	454510	.	.	.	Notes=Lenght50	CP000114,454460,454510;CP003810,454460,454510;HG939456,454460,454510;CP007572,454460,454510;CP007571,454460,454510;CP007570,454460,454510;CP011326,454460,454510;CP011327,454460,454510;
CP011325	Mauve	SHARED	21264	21391	.	.	.	Notes=Lenght127	CP003810,21264,21391;
CP011325	Mauve	SHARED	150236	150306	.	.	.	Notes=Lenght70	CP000114,150236,150306;CP003810,150236,150306;CP011326,150236,150306;CP011327,150236,150306;
CP011325	Mauve	SHARED	151198	155718	.	.	.	Notes=Lenght4520	CP000114,151198,155718;CP003810,151198,155718;CP011326,151198,155718;CP011327,151198,155718;
CP011325	Mauve	SHARED	1428191	1428241	.	.	.	Notes=Lenght50	CP011326,1428191,1428241;CP011327,1428191,1428241;
CP011325	Mauve	SHARED	1670770	1670807	.	.	.	Notes=Lenght37	CP003810,1670770,1670807;CP007572,1670770,1670807;CP007571,1670770,1670807;CP007570,1670770,1670807;CP011326,1670770,1670807;CP011327,1670770,1670807;
CP011325	Mauve	SHARED	1670808	1670920	.	.	.	Notes=Lenght112	CP003810,1670808,1670920;CP011326,1670808,1670920;CP011327,1670808,1670920;
CP011325	Mauve	SHARED	1670921	1672256	.	.	.	Notes=Lenght1335	CP003810,1670921,1672256;CP007572,1670921,1672256;CP007571,1670921,1672256;CP007570,1670921,1672256;CP011326,1670921,1672256;CP011327,1670921,1672256;
CP011325	Mauve	SHARED	1672257	1672288	.	.	.	Notes=Lenght31	CP003810,1672257,1672288;CP011326,1672257,1672288;CP011327,1672257,1672288;
CP011325	Mauve	SHARED	1672289	1672327	.	.	.	Notes=Lenght38	CP003810,1672289,1672327;CP007572,1672289,1672327;CP007571,1672289,1672327;CP007570,1672289,1672327;CP011326,1672289,1672327;CP011327,1672289,1672327;
CP011325	Mauve	SHARED	696760	696775	.	.	.	Notes=Lenght15	CP000114,696760,696775;CP003810,696760,696775;HF952104,696760,696775;HF952106,696760,696775;HF952105,696760,696775;HG939456,696760,696775;CP007632,696760,696775;CP010867,696760,696775;CP011326,696760,696775;CP010319,696760,696775;
CP011325	Mauve	SHARED	696740	696751	.	.	.	Notes=Lenght11	CP000114,696740,696751;CP003810,696740,696751;HF952104,696740,696751;HF952106,696740,696751;HF952105,696740,696751;HG939456,696740,696751;CP007632,696740,696751;CP010867,696740,696751;CP011326,696740,696751;CP011327,696740,696751;CP010319,696740,696751;
CP011325	Mauve	SHARED	97066	97115	.	.	.	Notes=Lenght49	AL732656,97066,97115;CP000114,97066,97115;CP003810,97066,97115;CP003919,97066,97115;HF952106,97066,97115;HF952105,97066,97115;CP007482,97066,97115;CP007565,97066,97115;HG939456,97066,97115;CP007632,97066,97115;CP006910,97066,97115;CP007572,97066,97115;CP007571,97066,97115;CP007570,97066,97115;FO393392,97066,97115;CP011326,97066,97115;CP011328,97066,97115;CP010319,97066,97115;
CP011325	Mauve	SHARED	365291	365316	.	.	.	Notes=Lenght25	AL732656,365291,365316;CP000114,365291,365316;CP003919,365291,365316;HF952106,365291,365316;HF952105,365291,365316;CP007482,365291,365316;CP007565,365291,365316;HG939456,365291,365316;CP007632,365291,365316;CP006910,365291,365316;CP007572,365291,365316;CP007571,365291,365316;CP007570,365291,365316;FO393392,365291,365316;CP011326,365291,365316;CP011328,365291,365316;CP010319,365291,365316;
CP011325	Mauve	SHARED	365317	365343	.	.	.	Notes=Lenght26	AL732656,365317,365343;CP000114,365317,365343;CP003919,365317,365343;HF952106,365317,365343;HF952105,365317,365343;CP007482,365317,365343;CP007565,365317,365343;HG939456,365317,365343;CP007632,365317,365343;CP006910,365317,365343;CP007572,365317,365343;CP007571,365317,365343;CP007570,365317,365343;FO393392,365317,365343;CP011326,365317,365343;CP011327,365317,365343;CP011328,365317,365343;CP010319…
CP011325	Mauve	SHARED	365689	365746	.	.	.	Notes=Lenght57	AL732656,365689,365746;CP000114,365689,365746;CP003919,365689,365746;HF952106,365689,365746;HF952105,365689,365746;CP007482,365689,365746;CP007565,365689,365746;HG939456,365689,365746;CP007632,365689,365746;CP006910,365689,365746;CP007572,365689,365746;CP007571,365689,365746;CP007570,365689,365746;FO393392,365689,365746;CP011326,365689,365746;CP011328,365689,365746;CP010319,365689,365746;
CP011325	Mauve	SHARED	365835	365846	.	.	.	Notes=Lenght11	AL732656,365835,365846;CP000114,365835,365846;CP003919,365835,365846;HF952106,365835,365846;HF952105,365835,365846;CP007482,365835,365846;CP007565,365835,365846;HG939456,365835,365846;CP007632,365835,365846;CP006910,365835,365846;CP007572,365835,365846;CP007571,365835,365846;CP007570,365835,365846;FO393392,365835,365846;CP011327,365835,365846;CP011328,365835,365846;CP010319,365835,365846;
CP011325	Mauve	SHARED	268504	270040	.	.	.	Notes=Lenght1536	CP000114,268504,270040;CP003810,268504,270040;CP011326,268504,270040;CP011327,268504,270040;
CP011325	Mauve	SHARED	362346	362396	.	.	.	Notes=Lenght50	CP011327,362346,362396;
CP011325	Mauve	SHARED	362397	362454	.	.	.	Notes=Lenght57	CP000114,362397,362454;CP011327,362397,362454;
CP011325	Mauve	SHARED	364414	364513	.	.	.	Notes=Lenght99	AL732656,364414,364513;CP000114,364414,364513;CP007572,364414,364513;CP007571,364414,364513;CP007570,364414,364513;CP011326,364414,364513;CP011327,364414,364513;
CP011325	Mauve	SHARED	453078	453135	.	.	.	Notes=Lenght57	CP000114,453078,453135;CP003810,453078,453135;HG939456,453078,453135;CP007572,453078,453135;CP007571,453078,453135;CP007570,453078,453135;CP011326,453078,453135;CP011327,453078,453135;
CP011325	Mauve	SHARED	453136	453436	.	.	.	Notes=Lenght300	CP000114,453136,453436;CP003810,453136,453436;CP007572,453136,453436;CP007571,453136,453436;CP007570,453136,453436;CP011326,453136,453436;CP011327,453136,453436;
CP011325	Mauve	SHARED	453437	453555	.	.	.	Notes=Lenght118	CP000114,453437,453555;CP003810,453437,453555;HG939456,453437,453555;CP007572,453437,453555;CP007571,453437,453555;CP007570,453437,453555;CP011326,453437,453555;CP011327,453437,453555;
CP011325	Mauve	SHARED	453556	454459	.	.	.	Notes=Lenght903	CP000114,453556,454459;CP003810,453556,454459;CP007572,453556,454459;CP007571,453556,454459;CP007570,453556,454459;CP011326,453556,454459;CP011327,453556,454459;
CP011325	Mauve	SHARED	363497	363644	.	.	.	Notes=Lenght147	CP011327,363497,363644;
CP011325	Mauve	SHARED	363081	363094	.	.	.	Notes=Lenght13	AL732656,363081,363094;CP000114,363081,363094;CP003810,363081,363094;CP003919,363081,363094;HF952106,363081,363094;HF952105,363081,363094;CP007482,363081,363094;HG939456,363081,363094;CP007632,363081,363094;CP006910,363081,363094;CP007572,363081,363094;CP007571,363081,363094;CP007570,363081,363094;FO393392,363081,363094;CP011327,363081,363094;CP011328,363081,363094;CP010319,363081,363094;
CP011325	Mauve	SHARED	365097	365160	.	.	.	Notes=Lenght63	AL732656,365097,365160;CP000114,365097,365160;CP003919,365097,365160;HF952106,365097,365160;HF952105,365097,365160;CP007482,365097,365160;CP007565,365097,365160;HG939456,365097,365160;CP007632,365097,365160;CP006910,365097,365160;CP007572,365097,365160;CP007571,365097,365160;CP007570,365097,365160;FO393392,365097,365160;CP011326,365097,365160;CP011328,365097,365160;CP010319,365097,365160;
CP011325	Mauve	SHARED	507360	508920	.	.	.	Notes=Lenght1560	CP000114,507360,508920;CP003810,507360,508920;CP011326,507360,508920;CP011327,507360,508920;
CP011325	Mauve	SHARED	522424	524280	.	.	.	Notes=Lenght1856	CP003810,522424,524280;CP011326,522424,524280;CP011327,522424,524280;
CP011325	Mauve	SHARED	362455	362536	.	.	.	Notes=Lenght81	CP000114,362455,362536;CP011326,362455,362536;CP011327,362455,362536;
CP011325	Mauve	SHARED	1362562	1362781	.	.	.	Notes=Lenght219	CP000114,1362562,1362781;CP003810,1362562,1362781;CP011326,1362562,1362781;CP011327,1362562,1362781;
CP011325	Mauve	SHARED	1362782	1363786	.	.	.	Notes=Lenght1004	CP000114,1362782,1363786;CP003810,1362782,1363786;HG939456,1362782,1363786;CP007632,1362782,1363786;CP011326,1362782,1363786;CP011327,1362782,1363786;
CP011325	Mauve	SHARED	1363956	1366004	.	.	.	Notes=Lenght2048	CP000114,1363956,1366004;CP003810,1363956,1366004;HG939456,1363956,1366004;CP007632,1363956,1366004;CP011326,1363956,1366004;CP011327,1363956,1366004;
CP011325	Mauve	SHARED	1371050	1371061	.	.	.	Notes=Lenght11	CP000114,1371050,1371061;CP003810,1371050,1371061;CP011326,1371050,1371061;CP011327,1371050,1371061;
CP011325	Mauve	SHARED	1392701	1392744	.	.	.	Notes=Lenght43	AL732656,1392701,1392744;AE009948,1392701,1392744;CP000114,1392701,1392744;CP003810,1392701,1392744;CP003919,1392701,1392744;HF952104,1392701,1392744;HF952106,1392701,1392744;HF952105,1392701,1392744;CP007482,1392701,1392744;CP007565,1392701,1392744;HG939456,1392701,1392744;CP007631,1392701,1392744;CP007632,1392701,1392744;CP006910,1392701,1392744;FO393392,1392701,1392744;CP010867,1392701,1392744…
CP011325	Mauve	SHARED	1415209	1415247	.	.	.	Notes=Lenght38	AE009948,1415209,1415247;CP000114,1415209,1415247;CP003810,1415209,1415247;CP003919,1415209,1415247;HF952106,1415209,1415247;HF952105,1415209,1415247;CP007482,1415209,1415247;CP007565,1415209,1415247;CP006910,1415209,1415247;FO393392,1415209,1415247;CP011326,1415209,1415247;CP011327,1415209,1415247;CP011328,1415209,1415247;CP010319,1415209,1415247;CP012419,1415209,1415247;
CP011325	Mauve	SHARED	1415248	1415280	.	.	.	Notes=Lenght32	AE009948,1415248,1415280;CP000114,1415248,1415280;CP003810,1415248,1415280;CP011326,1415248,1415280;CP011327,1415248,1415280;CP012419,1415248,1415280;
CP011325	Mauve	SHARED	1415281	1415292	.	.	.	Notes=Lenght11	AL732656,1415281,1415292;AE009948,1415281,1415292;CP000114,1415281,1415292;CP003810,1415281,1415292;CP003919,1415281,1415292;HF952106,1415281,1415292;HF952105,1415281,1415292;CP007482,1415281,1415292;CP007565,1415281,1415292;CP006910,1415281,1415292;CP007572,1415281,1415292;CP007571,1415281,1415292;CP007570,1415281,1415292;FO393392,1415281,1415292;CP011326,1415281,1415292;CP011327,1415281,1415292…
CP011325	Mauve	SHARED	1419899	1419959	.	.	.	Notes=Lenght60	AE009948,1419899,1419959;CP000114,1419899,1419959;CP003810,1419899,1419959;HF952106,1419899,1419959;HF952105,1419899,1419959;CP007482,1419899,1419959;CP007565,1419899,1419959;FO393392,1419899,1419959;CP011326,1419899,1419959;CP011327,1419899,1419959;CP011328,1419899,1419959;CP010319,1419899,1419959;CP012419,1419899,1419959;
CP011325	Mauve	SHARED	1427717	1427763	.	.	.	Notes=Lenght46	CP000114,1427717,1427763;CP003810,1427717,1427763;HF952104,1427717,1427763;CP010867,1427717,1427763;CP011327,1427717,1427763;CP012419,1427717,1427763;
CP011325	Mauve	SHARED	1427764	1427809	.	.	.	Notes=Lenght45	AE009948,1427764,1427809;CP000114,1427764,1427809;CP003810,1427764,1427809;HF952104,1427764,1427809;CP010867,1427764,1427809;CP011327,1427764,1427809;CP012419,1427764,1427809;
CP011325	Mauve	SHARED	1427810	1427843	.	.	.	Notes=Lenght33	AE009948,1427810,1427843;CP000114,1427810,1427843;CP003810,1427810,1427843;HF952104,1427810,1427843;CP010867,1427810,1427843;CP011326,1427810,1427843;CP011327,1427810,1427843;CP012419,1427810,1427843;
CP011325	Mauve	SHARED	1427844	1427860	.	.	.	Notes=Lenght16	AE009948,1427844,1427860;CP000114,1427844,1427860;CP003810,1427844,1427860;CP011326,1427844,1427860;CP011327,1427844,1427860;CP012419,1427844,1427860;
CP011325	Mauve	SHARED	1427899	1427915	.	.	.	Notes=Lenght16	AE009948,1427899,1427915;CP000114,1427899,1427915;CP003810,1427899,1427915;HF952104,1427899,1427915;CP007631,1427899,1427915;CP010867,1427899,1427915;CP011326,1427899,1427915;CP011327,1427899,1427915;CP012419,1427899,1427915;
CP011325	Mauve	SHARED	1427916	1427951	.	.	.	Notes=Lenght35	CP000114,1427916,1427951;CP003810,1427916,1427951;CP011326,1427916,1427951;CP011327,1427916,1427951;CP012419,1427916,1427951;
CP011325	Mauve	SHARED	1427952	1427965	.	.	.	Notes=Lenght13	AL732656,1427952,1427965;AE009948,1427952,1427965;CP000114,1427952,1427965;CP003810,1427952,1427965;HF952104,1427952,1427965;HF952106,1427952,1427965;CP007631,1427952,1427965;CP006910,1427952,1427965;CP007572,1427952,1427965;CP007571,1427952,1427965;CP007570,1427952,1427965;CP010867,1427952,1427965;CP011326,1427952,1427965;CP011327,1427952,1427965;CP010319,1427952,1427965;CP012419,1427952,1427965;
CP011325	Mauve	SHARED	1295430	1295561	.	.	.	Notes=Lenght131	CP003810,1295430,1295561;CP003919,1295430,1295561;HF952106,1295430,1295561;HF952105,1295430,1295561;CP007482,1295430,1295561;CP007565,1295430,1295561;HG939456,1295430,1295561;CP007632,1295430,1295561;CP006910,1295430,1295561;FO393392,1295430,1295561;CP011327,1295430,1295561;CP011328,1295430,1295561;CP010319,1295430,1295561;CP012419,1295430,1295561;
CP011325	Mauve	SHARED	1295562	1295611	.	.	.	Notes=Lenght49	AL732656,1295562,1295611;CP003810,1295562,1295611;CP003919,1295562,1295611;HF952106,1295562,1295611;HF952105,1295562,1295611;CP007482,1295562,1295611;CP007565,1295562,1295611;HG939456,1295562,1295611;CP007632,1295562,1295611;CP006910,1295562,1295611;CP007572,1295562,1295611;CP007571,1295562,1295611;CP007570,1295562,1295611;FO393392,1295562,1295611;CP011327,1295562,1295611;CP011328,1295562,1295611…
CP011325	Mauve	SHARED	1295612	1295694	.	.	.	Notes=Lenght82	CP003810,1295612,1295694;CP003919,1295612,1295694;HF952106,1295612,1295694;HF952105,1295612,1295694;CP007482,1295612,1295694;CP007565,1295612,1295694;HG939456,1295612,1295694;CP007632,1295612,1295694;CP006910,1295612,1295694;FO393392,1295612,1295694;CP011327,1295612,1295694;CP011328,1295612,1295694;CP010319,1295612,1295694;CP012419,1295612,1295694;
CP011325	Mauve	SHARED	1295695	1295755	.	.	.	Notes=Lenght60	CP003810,1295695,1295755;CP011327,1295695,1295755;CP012419,1295695,1295755;
CP011325	Mauve	SHARED	1295756	1295815	.	.	.	Notes=Lenght59	AL732656,1295756,1295815;CP003810,1295756,1295815;CP007572,1295756,1295815;CP007571,1295756,1295815;CP007570,1295756,1295815;CP011327,1295756,1295815;CP012419,1295756,1295815;
CP011325	Mauve	SHARED	1297366	1297742	.	.	.	Notes=Lenght376	CP003810,1297366,1297742;CP011327,1297366,1297742;CP012419,1297366,1297742;
CP011325	Mauve	SHARED	1297743	1298074	.	.	.	Notes=Lenght331	AL732656,1297743,1298074;CP003810,1297743,1298074;CP003919,1297743,1298074;HF952106,1297743,1298074;HF952105,1297743,1298074;CP007482,1297743,1298074;CP007565,1297743,1298074;HG939456,1297743,1298074;CP007632,1297743,1298074;CP006910,1297743,1298074;CP007572,1297743,1298074;CP007571,1297743,1298074;CP007570,1297743,1298074;FO393392,1297743,1298074;CP011327,1297743,1298074;CP011328,1297743,1298074…
CP011325	Mauve	SHARED	1298075	1298118	.	.	.	Notes=Lenght43	CP003810,1298075,1298118;CP003919,1298075,1298118;HF952106,1298075,1298118;HF952105,1298075,1298118;CP007482,1298075,1298118;CP007565,1298075,1298118;HG939456,1298075,1298118;CP007632,1298075,1298118;CP006910,1298075,1298118;FO393392,1298075,1298118;CP011327,1298075,1298118;CP011328,1298075,1298118;CP010319,1298075,1298118;CP012419,1298075,1298118;
CP011325	Mauve	SHARED	1298119	1298493	.	.	.	Notes=Lenght374	AL732656,1298119,1298493;CP003810,1298119,1298493;CP007572,1298119,1298493;CP007571,1298119,1298493;CP007570,1298119,1298493;CP011327,1298119,1298493;CP012419,1298119,1298493;
CP011325	Mauve	SHARED	1298494	1298817	.	.	.	Notes=Lenght323	CP003810,1298494,1298817;CP011327,1298494,1298817;CP012419,1298494,1298817;
CP011325	Mauve	SHARED	1298818	1298869	.	.	.	Notes=Lenght51	AL732656,1298818,1298869;CP003810,1298818,1298869;CP007572,1298818,1298869;CP007571,1298818,1298869;CP007570,1298818,1298869;CP011327,1298818,1298869;CP012419,1298818,1298869;
CP011325	Mauve	SHARED	1299330	1299371	.	.	.	Notes=Lenght41	AL732656,1299330,1299371;CP003810,1299330,1299371;CP007572,1299330,1299371;CP007571,1299330,1299371;CP007570,1299330,1299371;CP011327,1299330,1299371;CP012419,1299330,1299371;
CP011325	Mauve	SHARED	1299372	1299421	.	.	.	Notes=Lenght49	CP003810,1299372,1299421;CP011327,1299372,1299421;CP012419,1299372,1299421;
CP011325	Mauve	SHARED	1299422	1299643	.	.	.	Notes=Lenght221	AL732656,1299422,1299643;CP003810,1299422,1299643;CP007572,1299422,1299643;CP007571,1299422,1299643;CP007570,1299422,1299643;CP011327,1299422,1299643;CP012419,1299422,1299643;
CP011325	Mauve	SHARED	1299644	1299788	.	.	.	Notes=Lenght144	AL732656,1299644,1299788;CP003810,1299644,1299788;CP003919,1299644,1299788;HF952106,1299644,1299788;HF952105,1299644,1299788;CP007482,1299644,1299788;CP007565,1299644,1299788;HG939456,1299644,1299788;CP007632,1299644,1299788;CP006910,1299644,1299788;CP007572,1299644,1299788;CP007571,1299644,1299788;CP007570,1299644,1299788;FO393392,1299644,1299788;CP011327,1299644,1299788;CP011328,1299644,1299788…
CP011325	Mauve	SHARED	1299789	1299812	.	.	.	Notes=Lenght23	CP003810,1299789,1299812;CP011327,1299789,1299812;CP012419,1299789,1299812;
CP011325	Mauve	SHARED	1369710	1369808	.	.	.	Notes=Lenght98	CP000114,1369710,1369808;CP003810,1369710,1369808;CP003919,1369710,1369808;HF952106,1369710,1369808;HF952105,1369710,1369808;CP007482,1369710,1369808;CP007565,1369710,1369808;HG939456,1369710,1369808;CP007632,1369710,1369808;FO393392,1369710,1369808;CP011326,1369710,1369808;CP011327,1369710,1369808;CP011328,1369710,1369808;CP010319,1369710,1369808;CP012419,1369710,1369808;
CP011325	Mauve	SHARED	1427990	1428003	.	.	.	Notes=Lenght13	AE009948,1427990,1428003;CP000114,1427990,1428003;CP003810,1427990,1428003;HF952104,1427990,1428003;HF952105,1427990,1428003;CP007631,1427990,1428003;CP006910,1427990,1428003;CP010867,1427990,1428003;CP011326,1427990,1428003;CP011327,1427990,1428003;CP010319,1427990,1428003;CP012419,1427990,1428003;
CP011325	Mauve	SHARED	1428004	1428026	.	.	.	Notes=Lenght22	CP000114,1428004,1428026;CP003810,1428004,1428026;HF952104,1428004,1428026;HF952105,1428004,1428026;CP007631,1428004,1428026;CP006910,1428004,1428026;CP010867,1428004,1428026;CP011326,1428004,1428026;CP011327,1428004,1428026;CP010319,1428004,1428026;CP012419,1428004,1428026;
CP011325	Mauve	SHARED	1428028	1428039	.	.	.	Notes=Lenght11	CP000114,1428028,1428039;CP003810,1428028,1428039;HF952105,1428028,1428039;CP006910,1428028,1428039;CP011326,1428028,1428039;CP011327,1428028,1428039;CP012419,1428028,1428039;
CP011325	Mauve	SHARED	1428040	1428058	.	.	.	Notes=Lenght18	CP000114,1428040,1428058;HF952105,1428040,1428058;CP006910,1428040,1428058;CP011326,1428040,1428058;CP011327,1428040,1428058;CP012419,1428040,1428058;
CP011325	Mauve	SHARED	1428061	1428084	.	.	.	Notes=Lenght23	HF952105,1428061,1428084;CP011326,1428061,1428084;CP012419,1428061,1428084;
CP011325	Mauve	SHARED	1428085	1428122	.	.	.	Notes=Lenght37	CP011326,1428085,1428122;CP012419,1428085,1428122;
CP011325	Mauve	SHARED	1428242	1428255	.	.	.	Notes=Lenght13	CP011326,1428242,1428255;CP011327,1428242,1428255;CP012419,1428242,1428255;
CP011325	Mauve	SHARED	1428256	1428266	.	.	.	Notes=Lenght10	CP003810,1428256,1428266;CP011326,1428256,1428266;CP011327,1428256,1428266;CP012419,1428256,1428266;
CP011325	Mauve	SHARED	1428267	1428298	.	.	.	Notes=Lenght31	CP000114,1428267,1428298;CP003810,1428267,1428298;CP011326,1428267,1428298;CP011327,1428267,1428298;CP012419,1428267,1428298;
CP011325	Mauve	SHARED	1428311	1428339	.	.	.	Notes=Lenght28	AL732656,1428311,1428339;CP000114,1428311,1428339;CP003810,1428311,1428339;HF952106,1428311,1428339;CP007631,1428311,1428339;CP011326,1428311,1428339;CP011327,1428311,1428339;CP012419,1428311,1428339;
CP011325	Mauve	SHARED	1428340	1428352	.	.	.	Notes=Lenght12	AL732656,1428340,1428352;CP000114,1428340,1428352;CP003810,1428340,1428352;HF952106,1428340,1428352;CP007631,1428340,1428352;CP011326,1428340,1428352;CP011327,1428340,1428352;CP012419,1428340,1428352;
CP011325	Mauve	SHARED	1291859	1291981	.	.	.	Notes=Lenght122	AL732656,1291859,1291981;CP003810,1291859,1291981;CP007572,1291859,1291981;CP007571,1291859,1291981;CP007570,1291859,1291981;CP011327,1291859,1291981;CP012419,1291859,1291981;
CP011325	Mauve	SHARED	1291982	1291996	.	.	.	Notes=Lenght14	CP003810,1291982,1291996;HG939456,1291982,1291996;CP007632,1291982,1291996;CP011327,1291982,1291996;CP012419,1291982,1291996;
CP011325	Mauve	SHARED	1291997	1292160	.	.	.	Notes=Lenght163	AL732656,1291997,1292160;CP003810,1291997,1292160;HG939456,1291997,1292160;CP007632,1291997,1292160;CP007572,1291997,1292160;CP007571,1291997,1292160;CP007570,1291997,1292160;CP011327,1291997,1292160;CP012419,1291997,1292160;
CP011325	Mauve	SHARED	1292161	1292181	.	.	.	Notes=Lenght20	CP003810,1292161,1292181;HG939456,1292161,1292181;CP007632,1292161,1292181;CP011327,1292161,1292181;CP012419,1292161,1292181;
CP011325	Mauve	SHARED	1292182	1292243	.	.	.	Notes=Lenght61	AL732656,1292182,1292243;CP003810,1292182,1292243;CP007572,1292182,1292243;CP007571,1292182,1292243;CP007570,1292182,1292243;CP011327,1292182,1292243;CP012419,1292182,1292243;
CP011325	Mauve	SHARED	1292251	1292900	.	.	.	Notes=Lenght649	CP003810,1292251,1292900;HF952106,1292251,1292900;HF952105,1292251,1292900;CP006910,1292251,1292900;CP011327,1292251,1292900;CP010319,1292251,1292900;CP012419,1292251,1292900;
CP011325	Mauve	SHARED	1292901	1293266	.	.	.	Notes=Lenght365	AL732656,1292901,1293266;CP003810,1292901,1293266;HF952106,1292901,1293266;HF952105,1292901,1293266;CP006910,1292901,1293266;CP007572,1292901,1293266;CP007571,1292901,1293266;CP007570,1292901,1293266;CP011327,1292901,1293266;CP010319,1292901,1293266;CP012419,1292901,1293266;
CP011325	Mauve	SHARED	1293267	1293520	.	.	.	Notes=Lenght253	AL732656,1293267,1293520;CP003810,1293267,1293520;CP007572,1293267,1293520;CP007571,1293267,1293520;CP007570,1293267,1293520;CP011327,1293267,1293520;CP012419,1293267,1293520;
CP011325	Mauve	SHARED	1293522	1294034	.	.	.	Notes=Lenght512	CP003810,1293522,1294034;HG939456,1293522,1294034;CP007632,1293522,1294034;CP011327,1293522,1294034;CP012419,1293522,1294034;
CP011325	Mauve	SHARED	1294035	1294150	.	.	.	Notes=Lenght115	AL732656,1294035,1294150;CP003810,1294035,1294150;HG939456,1294035,1294150;CP007632,1294035,1294150;CP007572,1294035,1294150;CP007571,1294035,1294150;CP007570,1294035,1294150;CP011327,1294035,1294150;CP012419,1294035,1294150;
CP011325	Mauve	SHARED	1294151	1294168	.	.	.	Notes=Lenght17	CP003810,1294151,1294168;HG939456,1294151,1294168;CP007632,1294151,1294168;CP011327,1294151,1294168;CP012419,1294151,1294168;
CP011325	Mauve	SHARED	1294169	1294355	.	.	.	Notes=Lenght186	CP003810,1294169,1294355;CP011327,1294169,1294355;CP012419,1294169,1294355;
CP011325	Mauve	SHARED	1295165	1295225	.	.	.	Notes=Lenght60	CP003810,1295165,1295225;HG939456,1295165,1295225;CP007632,1295165,1295225;CP011327,1295165,1295225;CP012419,1295165,1295225;
CP011325	Mauve	SHARED	1295226	1295339	.	.	.	Notes=Lenght113	AL732656,1295226,1295339;CP003810,1295226,1295339;HG939456,1295226,1295339;CP007632,1295226,1295339;CP007572,1295226,1295339;CP007571,1295226,1295339;CP007570,1295226,1295339;CP011327,1295226,1295339;CP012419,1295226,1295339;
CP011325	Mauve	SHARED	1295340	1295357	.	.	.	Notes=Lenght17	AL732656,1295340,1295357;CP003810,1295340,1295357;CP003919,1295340,1295357;HF952106,1295340,1295357;HF952105,1295340,1295357;CP007482,1295340,1295357;CP007565,1295340,1295357;HG939456,1295340,1295357;CP007632,1295340,1295357;CP006910,1295340,1295357;CP007572,1295340,1295357;CP007571,1295340,1295357;CP007570,1295340,1295357;FO393392,1295340,1295357;CP011327,1295340,1295357;CP011328,1295340,1295357…
CP011325	Mauve	SHARED	1295358	1295427	.	.	.	Notes=Lenght69	CP003810,1295358,1295427;CP003919,1295358,1295427;HF952106,1295358,1295427;HF952105,1295358,1295427;CP007482,1295358,1295427;CP007565,1295358,1295427;HG939456,1295358,1295427;CP007632,1295358,1295427;CP006910,1295358,1295427;FO393392,1295358,1295427;CP011327,1295358,1295427;CP011328,1295358,1295427;CP010319,1295358,1295427;CP012419,1295358,1295427;
CP011325	Mauve	SHARED	1258453	1258516	.	.	.	Notes=Lenght63	AL732656,1258453,1258516;AE009948,1258453,1258516;CP000114,1258453,1258516;CP003810,1258453,1258516;HF952106,1258453,1258516;CP007482,1258453,1258516;CP007565,1258453,1258516;CP007572,1258453,1258516;CP007571,1258453,1258516;CP007570,1258453,1258516;FO393392,1258453,1258516;CP011326,1258453,1258516;CP011327,1258453,1258516;CP011328,1258453,1258516;CP011329,1258453,1258516;CP010319,1258453,1258516…
CP011325	Mauve	SHARED	1258915	1259403	.	.	.	Notes=Lenght488	AL732656,1258915,1259403;CP000114,1258915,1259403;CP003810,1258915,1259403;CP007572,1258915,1259403;CP007571,1258915,1259403;CP007570,1258915,1259403;CP011326,1258915,1259403;CP011327,1258915,1259403;CP012419,1258915,1259403;
CP011325	Mauve	SHARED	1262554	1262589	.	.	.	Notes=Lenght35	AL732656,1262554,1262589;CP003810,1262554,1262589;CP011326,1262554,1262589;CP012419,1262554,1262589;
CP011325	Mauve	SHARED	1289666	1289821	.	.	.	Notes=Lenght155	CP003810,1289666,1289821;CP011327,1289666,1289821;CP012419,1289666,1289821;
CP011325	Mauve	SHARED	1291721	1291753	.	.	.	Notes=Lenght32	AL732656,1291721,1291753;CP003810,1291721,1291753;HG939456,1291721,1291753;CP007632,1291721,1291753;CP007572,1291721,1291753;CP007571,1291721,1291753;CP007570,1291721,1291753;CP011327,1291721,1291753;CP012419,1291721,1291753;
CP011325	Mauve	SHARED	1291754	1291787	.	.	.	Notes=Lenght33	CP003810,1291754,1291787;HG939456,1291754,1291787;CP007632,1291754,1291787;CP011327,1291754,1291787;CP012419,1291754,1291787;
CP011325	Mauve	SHARED	1943682	1943705	.	.	.	Notes=Lenght23	AL732656,1943682,1943705;AE009948,1943682,1943705;CP000114,1943682,1943705;CP003810,1943682,1943705;HF952104,1943682,1943705;HF952106,1943682,1943705;HG939456,1943682,1943705;CP007631,1943682,1943705;CP007632,1943682,1943705;CP006910,1943682,1943705;CP007572,1943682,1943705;CP007571,1943682,1943705;CP007570,1943682,1943705;CP010867,1943682,1943705;CP011326,1943682,1943705;CP011327,1943682,1943705…
CP011325	Mauve	SHARED	1943758	1943770	.	.	.	Notes=Lenght12	AL732656,1943758,1943770;AE009948,1943758,1943770;CP000114,1943758,1943770;CP003810,1943758,1943770;HF952104,1943758,1943770;HF952106,1943758,1943770;HF952105,1943758,1943770;HG939456,1943758,1943770;CP007631,1943758,1943770;CP007632,1943758,1943770;CP006910,1943758,1943770;CP007572,1943758,1943770;CP007571,1943758,1943770;CP007570,1943758,1943770;CP010867,1943758,1943770;CP011326,1943758,1943770…
CP011325	Mauve	SHARED	1943771	1943796	.	.	.	Notes=Lenght25	AL732656,1943771,1943796;AE009948,1943771,1943796;CP000114,1943771,1943796;CP003810,1943771,1943796;HF952104,1943771,1943796;HF952106,1943771,1943796;HF952105,1943771,1943796;CP007631,1943771,1943796;CP007632,1943771,1943796;CP006910,1943771,1943796;CP007572,1943771,1943796;CP007571,1943771,1943796;CP007570,1943771,1943796;CP010867,1943771,1943796;CP011326,1943771,1943796;CP011327,1943771,1943796…
CP011325	Mauve	SHARED	1943799	1943810	.	.	.	Notes=Lenght11	AE009948,1943799,1943810;CP000114,1943799,1943810;CP003810,1943799,1943810;HF952104,1943799,1943810;CP007631,1943799,1943810;CP007632,1943799,1943810;CP006910,1943799,1943810;CP007572,1943799,1943810;CP007571,1943799,1943810;CP007570,1943799,1943810;CP010867,1943799,1943810;CP011326,1943799,1943810;CP011327,1943799,1943810;CP011329,1943799,1943810;CP012419,1943799,1943810;
CP011325	Mauve	SHARED	1943811	1943829	.	.	.	Notes=Lenght18	AL732656,1943811,1943829;AE009948,1943811,1943829;CP000114,1943811,1943829;CP003810,1943811,1943829;HF952104,1943811,1943829;HF952106,1943811,1943829;CP007631,1943811,1943829;CP007632,1943811,1943829;CP006910,1943811,1943829;CP007572,1943811,1943829;CP007571,1943811,1943829;CP007570,1943811,1943829;CP010867,1943811,1943829;CP011326,1943811,1943829;CP011327,1943811,1943829;CP011329,1943811,1943829…
CP011325	Mauve	SHARED	1991940	1992529	.	.	.	Notes=Lenght589	CP003810,1991940,1992529;CP011326,1991940,1992529;CP011327,1991940,1992529;CP012419,1991940,1992529;
CP011325	Mauve	SHARED	1993903	1994260	.	.	.	Notes=Lenght357	CP003810,1993903,1994260;CP011326,1993903,1994260;CP011327,1993903,1994260;CP012419,1993903,1994260;
CP011325	Mauve	SHARED	1994261	1994546	.	.	.	Notes=Lenght285	CP003810,1994261,1994546;CP007571,1994261,1994546;CP011326,1994261,1994546;CP011327,1994261,1994546;CP012419,1994261,1994546;
CP011325	Mauve	SHARED	1994547	1995265	.	.	.	Notes=Lenght718	CP003810,1994547,1995265;CP011326,1994547,1995265;CP011327,1994547,1995265;CP012419,1994547,1995265;
CP011325	Mauve	SHARED	1999065	2003991	.	.	.	Notes=Lenght4926	CP003810,1999065,2003991;CP011326,1999065,2003991;CP011327,1999065,2003991;CP012419,1999065,2003991;
CP011325	Mauve	SHARED	1907325	1907337	.	.	.	Notes=Lenght12	CP000114,1907325,1907337;CP003810,1907325,1907337;CP011326,1907325,1907337;CP011327,1907325,1907337;CP012419,1907325,1907337;
CP011325	Mauve	SHARED	1907338	1907386	.	.	.	Notes=Lenght48	CP000114,1907338,1907386;CP003810,1907338,1907386;CP003919,1907338,1907386;CP007482,1907338,1907386;CP007565,1907338,1907386;CP006910,1907338,1907386;FO393392,1907338,1907386;CP011326,1907338,1907386;CP011327,1907338,1907386;CP011328,1907338,1907386;CP012419,1907338,1907386;
CP011325	Mauve	SHARED	1907387	1907417	.	.	.	Notes=Lenght30	CP000114,1907387,1907417;CP003810,1907387,1907417;CP011326,1907387,1907417;CP011327,1907387,1907417;CP012419,1907387,1907417;
CP011325	Mauve	SHARED	1907418	1907590	.	.	.	Notes=Lenght172	CP000114,1907418,1907590;CP003810,1907418,1907590;HG939456,1907418,1907590;CP007632,1907418,1907590;CP011326,1907418,1907590;CP011327,1907418,1907590;CP012419,1907418,1907590;
CP011325	Mauve	SHARED	1907591	1907607	.	.	.	Notes=Lenght16	CP000114,1907591,1907607;CP003810,1907591,1907607;CP011326,1907591,1907607;CP011327,1907591,1907607;CP012419,1907591,1907607;
CP011325	Mauve	SHARED	1907608	1907690	.	.	.	Notes=Lenght82	CP000114,1907608,1907690;CP003810,1907608,1907690;CP003919,1907608,1907690;CP007482,1907608,1907690;CP007565,1907608,1907690;CP006910,1907608,1907690;FO393392,1907608,1907690;CP011326,1907608,1907690;CP011327,1907608,1907690;CP011328,1907608,1907690;CP012419,1907608,1907690;
CP011325	Mauve	SHARED	1907695	1908053	.	.	.	Notes=Lenght358	AL732656,1907695,1908053;AE009948,1907695,1908053;CP000114,1907695,1908053;CP003810,1907695,1908053;CP003919,1907695,1908053;HF952106,1907695,1908053;HF952105,1907695,1908053;CP007482,1907695,1908053;CP007565,1907695,1908053;HG939456,1907695,1908053;CP007631,1907695,1908053;CP007632,1907695,1908053;CP006910,1907695,1908053;CP007572,1907695,1908053;CP007571,1907695,1908053;CP007570,1907695,1908053…
CP011325	Mauve	SHARED	1943632	1943652	.	.	.	Notes=Lenght20	AE009948,1943632,1943652;CP000114,1943632,1943652;CP003810,1943632,1943652;HF952104,1943632,1943652;HF952105,1943632,1943652;HG939456,1943632,1943652;CP007631,1943632,1943652;CP007632,1943632,1943652;CP006910,1943632,1943652;CP007572,1943632,1943652;CP007571,1943632,1943652;CP007570,1943632,1943652;CP010867,1943632,1943652;CP011326,1943632,1943652;CP011327,1943632,1943652;CP011329,1943632,1943652…
CP011325	Mauve	SHARED	1943653	1943665	.	.	.	Notes=Lenght12	AL732656,1943653,1943665;AE009948,1943653,1943665;CP000114,1943653,1943665;CP003810,1943653,1943665;HF952104,1943653,1943665;HF952105,1943653,1943665;HG939456,1943653,1943665;CP007631,1943653,1943665;CP007632,1943653,1943665;CP006910,1943653,1943665;CP007572,1943653,1943665;CP007571,1943653,1943665;CP007570,1943653,1943665;CP010867,1943653,1943665;CP011326,1943653,1943665;CP011327,1943653,1943665…
CP011325	Mauve	SHARED	2034505	2034534	.	.	.	Notes=Lenght29	AL732656,2034505,2034534;AE009948,2034505,2034534;CP000114,2034505,2034534;CP003810,2034505,2034534;CP003919,2034505,2034534;HF952106,2034505,2034534;HF952105,2034505,2034534;CP007482,2034505,2034534;CP007565,2034505,2034534;HG939456,2034505,2034534;CP007632,2034505,2034534;CP006910,2034505,2034534;CP007572,2034505,2034534;CP007571,2034505,2034534;CP007570,2034505,2034534;FO393392,2034505,2034534…
CP011325	Mauve	SHARED	2064700	2064722	.	.	.	Notes=Lenght22	CP000114,2064700,2064722;CP003810,2064700,2064722;CP011326,2064700,2064722;CP011327,2064700,2064722;CP012419,2064700,2064722;
CP011325	Mauve	SHARED	2003992	2004015	.	.	.	Notes=Lenght23	CP000114,2003992,2004015;CP003810,2003992,2004015;CP006910,2003992,2004015;CP011326,2003992,2004015;CP011327,2003992,2004015;CP012419,2003992,2004015;
CP011325	Mauve	SHARED	2004016	2004183	.	.	.	Notes=Lenght167	CP000114,2004016,2004183;CP003810,2004016,2004183;CP011326,2004016,2004183;CP011327,2004016,2004183;CP012419,2004016,2004183;
CP011325	Mauve	SHARED	2004184	2004297	.	.	.	Notes=Lenght113	CP000114,2004184,2004297;CP003810,2004184,2004297;CP011326,2004184,2004297;CP011327,2004184,2004297;CP012419,2004184,2004297;
CP011325	Mauve	SHARED	2004302	2004319	.	.	.	Notes=Lenght17	AE009948,2004302,2004319;CP000114,2004302,2004319;CP003810,2004302,2004319;CP007572,2004302,2004319;CP007571,2004302,2004319;CP007570,2004302,2004319;CP011326,2004302,2004319;CP011327,2004302,2004319;CP011329,2004302,2004319;CP012419,2004302,2004319;
CP011325	Mauve	SHARED	1695193	1695227	.	.	.	Notes=Lenght34	CP000114,1695193,1695227;CP003810,1695193,1695227;HF952104,1695193,1695227;HF952106,1695193,1695227;HF952105,1695193,1695227;HG939456,1695193,1695227;CP007632,1695193,1695227;CP010867,1695193,1695227;CP011326,1695193,1695227;CP011327,1695193,1695227;CP012419,1695193,1695227;
CP011325	Mauve	SHARED	1695228	1695264	.	.	.	Notes=Lenght36	CP000114,1695228,1695264;CP003810,1695228,1695264;HF952104,1695228,1695264;HF952106,1695228,1695264;HF952105,1695228,1695264;HG939456,1695228,1695264;CP007632,1695228,1695264;CP010867,1695228,1695264;CP011326,1695228,1695264;CP011327,1695228,1695264;CP012419,1695228,1695264;
CP011325	Mauve	SHARED	1695265	1695291	.	.	.	Notes=Lenght26	CP000114,1695265,1695291;CP003810,1695265,1695291;HF952104,1695265,1695291;HF952106,1695265,1695291;HF952105,1695265,1695291;CP007632,1695265,1695291;CP010867,1695265,1695291;CP011326,1695265,1695291;CP011327,1695265,1695291;CP012419,1695265,1695291;
CP011325	Mauve	SHARED	1695292	1695351	.	.	.	Notes=Lenght59	CP000114,1695292,1695351;CP003810,1695292,1695351;HF952106,1695292,1695351;HF952105,1695292,1695351;CP007632,1695292,1695351;CP011326,1695292,1695351;CP011327,1695292,1695351;CP012419,1695292,1695351;
CP011325	Mauve	SHARED	1695352	1695423	.	.	.	Notes=Lenght71	CP000114,1695352,1695423;CP003810,1695352,1695423;HF952106,1695352,1695423;HF952105,1695352,1695423;CP007631,1695352,1695423;CP007632,1695352,1695423;CP011326,1695352,1695423;CP011327,1695352,1695423;CP012419,1695352,1695423;
CP011325	Mauve	SHARED	1695424	1695450	.	.	.	Notes=Lenght26	CP000114,1695424,1695450;CP003810,1695424,1695450;HF952106,1695424,1695450;HF952105,1695424,1695450;HG939456,1695424,1695450;CP007631,1695424,1695450;CP007632,1695424,1695450;CP011326,1695424,1695450;CP011327,1695424,1695450;CP012419,1695424,1695450;
CP011325	Mauve	SHARED	1695451	1695492	.	.	.	Notes=Lenght41	CP000114,1695451,1695492;CP003810,1695451,1695492;HF952104,1695451,1695492;HF952106,1695451,1695492;HF952105,1695451,1695492;HG939456,1695451,1695492;CP007631,1695451,1695492;CP007632,1695451,1695492;CP010867,1695451,1695492;CP011326,1695451,1695492;CP011327,1695451,1695492;CP012419,1695451,1695492;
CP011325	Mauve	SHARED	1695493	1695510	.	.	.	Notes=Lenght17	CP000114,1695493,1695510;CP003810,1695493,1695510;HF952104,1695493,1695510;HF952106,1695493,1695510;HF952105,1695493,1695510;HG939456,1695493,1695510;CP007632,1695493,1695510;CP010867,1695493,1695510;CP011326,1695493,1695510;CP011327,1695493,1695510;CP012419,1695493,1695510;
CP011325	Mauve	SHARED	1695514	1695529	.	.	.	Notes=Lenght15	CP000114,1695514,1695529;CP003810,1695514,1695529;HF952106,1695514,1695529;HF952105,1695514,1695529;HG939456,1695514,1695529;CP007632,1695514,1695529;CP011326,1695514,1695529;CP011327,1695514,1695529;CP012419,1695514,1695529;
CP011325	Mauve	SHARED	1695530	1695562	.	.	.	Notes=Lenght32	CP000114,1695530,1695562;HF952106,1695530,1695562;HF952105,1695530,1695562;HG939456,1695530,1695562;CP007632,1695530,1695562;CP011326,1695530,1695562;CP011327,1695530,1695562;CP012419,1695530,1695562;
CP011325	Mauve	SHARED	1695563	1695613	.	.	.	Notes=Lenght50	CP000114,1695563,1695613;HF952106,1695563,1695613;HF952105,1695563,1695613;CP007632,1695563,1695613;CP011326,1695563,1695613;CP011327,1695563,1695613;CP012419,1695563,1695613;
CP011325	Mauve	SHARED	1695614	1695651	.	.	.	Notes=Lenght37	CP000114,1695614,1695651;HF952105,1695614,1695651;CP007632,1695614,1695651;CP011326,1695614,1695651;CP011327,1695614,1695651;CP012419,1695614,1695651;
CP011325	Mauve	SHARED	1695652	1695672	.	.	.	Notes=Lenght20	CP000114,1695652,1695672;HF952105,1695652,1695672;CP007631,1695652,1695672;CP007632,1695652,1695672;CP011326,1695652,1695672;CP011327,1695652,1695672;CP012419,1695652,1695672;
CP011325	Mauve	SHARED	1708115	1708195	.	.	.	Notes=Lenght80	CP000114,1708115,1708195;CP003810,1708115,1708195;CP007631,1708115,1708195;CP011326,1708115,1708195;CP011327,1708115,1708195;CP012419,1708115,1708195;
CP011325	Mauve	SHARED	1800580	1800600	.	.	.	Notes=Lenght20	AL732656,1800580,1800600;AE009948,1800580,1800600;CP000114,1800580,1800600;CP003810,1800580,1800600;CP003919,1800580,1800600;HF952106,1800580,1800600;HF952105,1800580,1800600;CP007482,1800580,1800600;CP007565,1800580,1800600;HG939456,1800580,1800600;CP007632,1800580,1800600;CP006910,1800580,1800600;CP007572,1800580,1800600;CP007571,1800580,1800600;CP007570,1800580,1800600;FO393392,1800580,1800600…
CP011325	Mauve	SHARED	1811951	1811961	.	.	.	Notes=Lenght10	AE009948,1811951,1811961;CP000114,1811951,1811961;CP003810,1811951,1811961;CP003919,1811951,1811961;HF952106,1811951,1811961;HF952105,1811951,1811961;CP007482,1811951,1811961;CP007565,1811951,1811961;HG939456,1811951,1811961;CP007632,1811951,1811961;FO393392,1811951,1811961;CP011326,1811951,1811961;CP011327,1811951,1811961;CP011328,1811951,1811961;CP011329,1811951,1811961;CP010319,1811951,1811961…
CP011325	Mauve	SHARED	1428362	1428433	.	.	.	Notes=Lenght71	AL732656,1428362,1428433;CP000114,1428362,1428433;CP003810,1428362,1428433;CP011326,1428362,1428433;CP011327,1428362,1428433;CP012419,1428362,1428433;
CP011325	Mauve	SHARED	1428434	1428455	.	.	.	Notes=Lenght21	AL732656,1428434,1428455;CP000114,1428434,1428455;CP003810,1428434,1428455;CP007572,1428434,1428455;CP007571,1428434,1428455;CP007570,1428434,1428455;CP011326,1428434,1428455;CP011327,1428434,1428455;CP012419,1428434,1428455;
CP011325	Mauve	SHARED	1894604	1895121	.	.	.	Notes=Lenght517	AL732656,1894604,1895121;CP000114,1894604,1895121;CP003810,1894604,1895121;CP011326,1894604,1895121;CP011327,1894604,1895121;CP012419,1894604,1895121;
CP011325	Mauve	SHARED	1895122	1895276	.	.	.	Notes=Lenght154	AL732656,1895122,1895276;CP000114,1895122,1895276;CP003810,1895122,1895276;HF952106,1895122,1895276;CP011326,1895122,1895276;CP011327,1895122,1895276;CP012419,1895122,1895276;
CP011325	Mauve	SHARED	1895277	1895838	.	.	.	Notes=Lenght561	AL732656,1895277,1895838;CP000114,1895277,1895838;CP003810,1895277,1895838;CP011326,1895277,1895838;CP011327,1895277,1895838;CP012419,1895277,1895838;
CP011325	Mauve	SHARED	1895839	1897819	.	.	.	Notes=Lenght1980	CP000114,1895839,1897819;CP003810,1895839,1897819;CP011326,1895839,1897819;CP011327,1895839,1897819;CP012419,1895839,1897819;
CP011325	Mauve	SHARED	1901112	1901751	.	.	.	Notes=Lenght639	CP000114,1901112,1901751;CP003810,1901112,1901751;CP011326,1901112,1901751;CP011327,1901112,1901751;CP012419,1901112,1901751;
CP011325	Mauve	SHARED	1903868	1903915	.	.	.	Notes=Lenght47	AL732656,1903868,1903915;CP000114,1903868,1903915;CP003810,1903868,1903915;CP007631,1903868,1903915;CP011326,1903868,1903915;CP011327,1903868,1903915;CP012419,1903868,1903915;
CP011325	Mauve	SHARED	1903916	1904195	.	.	.	Notes=Lenght279	AL732656,1903916,1904195;CP000114,1903916,1904195;CP003810,1903916,1904195;CP007631,1903916,1904195;CP007572,1903916,1904195;CP007571,1903916,1904195;CP007570,1903916,1904195;CP011326,1903916,1904195;CP011327,1903916,1904195;CP012419,1903916,1904195;
CP011325	Mauve	SHARED	1904196	1904223	.	.	.	Notes=Lenght27	AL732656,1904196,1904223;CP000114,1904196,1904223;CP003810,1904196,1904223;CP007572,1904196,1904223;CP007571,1904196,1904223;CP007570,1904196,1904223;CP011326,1904196,1904223;CP011327,1904196,1904223;CP012419,1904196,1904223;
CP011325	Mauve	SHARED	1904224	1904340	.	.	.	Notes=Lenght116	AL732656,1904224,1904340;CP000114,1904224,1904340;CP003810,1904224,1904340;CP007631,1904224,1904340;CP007572,1904224,1904340;CP007571,1904224,1904340;CP007570,1904224,1904340;CP011326,1904224,1904340;CP011327,1904224,1904340;CP012419,1904224,1904340;
CP011325	Mauve	SHARED	1904341	1904796	.	.	.	Notes=Lenght455	CP000114,1904341,1904796;CP003810,1904341,1904796;CP007631,1904341,1904796;CP011326,1904341,1904796;CP011327,1904341,1904796;CP012419,1904341,1904796;
CP011325	Mauve	SHARED	1904797	1904849	.	.	.	Notes=Lenght52	CP000114,1904797,1904849;CP003810,1904797,1904849;CP011326,1904797,1904849;CP011327,1904797,1904849;CP012419,1904797,1904849;
CP011325	Mauve	SHARED	1904850	1905416	.	.	.	Notes=Lenght566	CP000114,1904850,1905416;CP003810,1904850,1905416;HG939456,1904850,1905416;CP007632,1904850,1905416;CP011326,1904850,1905416;CP011327,1904850,1905416;CP012419,1904850,1905416;
CP011325	Mauve	SHARED	1906278	1907073	.	.	.	Notes=Lenght795	CP000114,1906278,1907073;CP003810,1906278,1907073;HG939456,1906278,1907073;CP007632,1906278,1907073;CP011326,1906278,1907073;CP011327,1906278,1907073;CP012419,1906278,1907073;
CP011325	Mauve	SHARED	1907074	1907106	.	.	.	Notes=Lenght32	CP000114,1907074,1907106;CP003810,1907074,1907106;CP011326,1907074,1907106;CP011327,1907074,1907106;CP012419,1907074,1907106;
CP011325	Mauve	SHARED	1907107	1907150	.	.	.	Notes=Lenght43	CP000114,1907107,1907150;CP003810,1907107,1907150;HG939456,1907107,1907150;CP007632,1907107,1907150;CP011326,1907107,1907150;CP011327,1907107,1907150;CP012419,1907107,1907150;
CP011325	Mauve	SHARED	1907159	1907223	.	.	.	Notes=Lenght64	CP000114,1907159,1907223;CP003810,1907159,1907223;CP003919,1907159,1907223;CP007482,1907159,1907223;CP007565,1907159,1907223;CP006910,1907159,1907223;FO393392,1907159,1907223;CP011326,1907159,1907223;CP011327,1907159,1907223;CP011328,1907159,1907223;CP012419,1907159,1907223;
CP011325	Mauve	SHARED	1907224	1907315	.	.	.	Notes=Lenght91	CP000114,1907224,1907315;CP003810,1907224,1907315;HG939456,1907224,1907315;CP007632,1907224,1907315;CP011326,1907224,1907315;CP011327,1907224,1907315;CP012419,1907224,1907315;
CP011325	Mauve	SHARED	1811962	1812363	.	.	.	Notes=Lenght401	AL732656,1811962,1812363;AE009948,1811962,1812363;CP000114,1811962,1812363;CP003810,1811962,1812363;CP003919,1811962,1812363;HF952106,1811962,1812363;HF952105,1811962,1812363;CP007482,1811962,1812363;CP007565,1811962,1812363;HG939456,1811962,1812363;CP007632,1811962,1812363;CP007572,1811962,1812363;CP007571,1811962,1812363;CP007570,1811962,1812363;FO393392,1811962,1812363;CP011326,1811962,1812363…
CP011325	Mauve	SHARED	1885934	1886028	.	.	.	Notes=Lenght94	AL732656,1885934,1886028;AE009948,1885934,1886028;CP000114,1885934,1886028;CP003810,1885934,1886028;HF952105,1885934,1886028;HG939456,1885934,1886028;CP007632,1885934,1886028;CP011326,1885934,1886028;CP011327,1885934,1886028;CP011329,1885934,1886028;CP012419,1885934,1886028;
CP011325	Mauve	SHARED	1888326	1888367	.	.	.	Notes=Lenght41	AL732656,1888326,1888367;AE009948,1888326,1888367;CP000114,1888326,1888367;CP003810,1888326,1888367;HG939456,1888326,1888367;CP006910,1888326,1888367;CP007572,1888326,1888367;CP007571,1888326,1888367;CP007570,1888326,1888367;CP011326,1888326,1888367;CP011327,1888326,1888367;CP012419,1888326,1888367;
CP011325	Mauve	SHARED	1888370	1888622	.	.	.	Notes=Lenght252	CP000114,1888370,1888622;CP003810,1888370,1888622;CP011326,1888370,1888622;CP011327,1888370,1888622;CP012419,1888370,1888622;
CP011325	Mauve	SHARED	1888623	1888738	.	.	.	Notes=Lenght115	AE009948,1888623,1888738;CP000114,1888623,1888738;CP003810,1888623,1888738;CP011326,1888623,1888738;CP011327,1888623,1888738;CP012419,1888623,1888738;
CP011325	Mauve	SHARED	1888739	1890115	.	.	.	Notes=Lenght1376	CP000114,1888739,1890115;CP003810,1888739,1890115;CP011326,1888739,1890115;CP011327,1888739,1890115;CP012419,1888739,1890115;
CP011325	Mauve	SHARED	1890116	1890911	.	.	.	Notes=Lenght795	AE009948,1890116,1890911;CP000114,1890116,1890911;CP003810,1890116,1890911;CP011326,1890116,1890911;CP011327,1890116,1890911;CP012419,1890116,1890911;
CP011325	Mauve	SHARED	1890912	1891168	.	.	.	Notes=Lenght256	AL732656,1890912,1891168;AE009948,1890912,1891168;CP000114,1890912,1891168;CP003810,1890912,1891168;CP011326,1890912,1891168;CP011327,1890912,1891168;CP012419,1890912,1891168;
CP011325	Mauve	SHARED	1891169	1893136	.	.	.	Notes=Lenght1967	AE009948,1891169,1893136;CP000114,1891169,1893136;CP003810,1891169,1893136;CP011326,1891169,1893136;CP011327,1891169,1893136;CP012419,1891169,1893136;
CP011325	Mauve	SHARED	1893137	1893547	.	.	.	Notes=Lenght410	AL732656,1893137,1893547;AE009948,1893137,1893547;CP000114,1893137,1893547;CP003810,1893137,1893547;CP011326,1893137,1893547;CP011327,1893137,1893547;CP012419,1893137,1893547;
CP011325	Mauve	SHARED	1893548	1893575	.	.	.	Notes=Lenght27	AE009948,1893548,1893575;CP000114,1893548,1893575;CP003810,1893548,1893575;CP011326,1893548,1893575;CP011327,1893548,1893575;CP012419,1893548,1893575;
CP011325	Mauve	SHARED	1893576	1893894	.	.	.	Notes=Lenght318	AL732656,1893576,1893894;AE009948,1893576,1893894;CP000114,1893576,1893894;CP003810,1893576,1893894;CP011326,1893576,1893894;CP011327,1893576,1893894;CP012419,1893576,1893894;
CP011325	Mauve	SHARED	1893895	1894066	.	.	.	Notes=Lenght171	AL732656,1893895,1894066;CP000114,1893895,1894066;CP003810,1893895,1894066;CP011326,1893895,1894066;CP011327,1893895,1894066;CP012419,1893895,1894066;
CP011325	Mauve	SHARED	1894067	1894278	.	.	.	Notes=Lenght211	AL732656,1894067,1894278;AE009948,1894067,1894278;CP000114,1894067,1894278;CP003810,1894067,1894278;CP011326,1894067,1894278;CP011327,1894067,1894278;CP012419,1894067,1894278;
CP011325	Mauve	SHARED	1894279	1894600	.	.	.	Notes=Lenght321	AL732656,1894279,1894600;CP000114,1894279,1894600;CP003810,1894279,1894600;CP011326,1894279,1894600;CP011327,1894279,1894600;CP012419,1894279,1894600;
CP011325	Mauve	SHARED	942499	942511	.	.	.	Notes=Lenght12	AE009948,942499,942511;CP000114,942499,942511;CP003810,942499,942511;CP007631,942499,942511;CP011326,942499,942511;CP011327,942499,942511;CP011329,942499,942511;
CP011325	Mauve	SHARED	1482760	1484302	.	.	.	Notes=Lenght1542	AE009948,1482760,1484302;CP000114,1482760,1484302;CP003810,1482760,1484302;HF952106,1482760,1484302;HG939456,1482760,1484302;CP007632,1482760,1484302;CP007572,1482760,1484302;CP007571,1482760,1484302;CP007570,1482760,1484302;CP011326,1482760,1484302;CP011327,1482760,1484302;CP011329,1482760,1484302;
CP011325	Mauve	SHARED	1488578	1490009	.	.	.	Notes=Lenght1431	AE009948,1488578,1490009;CP000114,1488578,1490009;CP003810,1488578,1490009;HG939456,1488578,1490009;CP007632,1488578,1490009;CP011326,1488578,1490009;CP011327,1488578,1490009;CP011329,1488578,1490009;
CP011325	Mauve	SHARED	1532792	1534342	.	.	.	Notes=Lenght1550	AE009948,1532792,1534342;CP000114,1532792,1534342;CP003810,1532792,1534342;HG939456,1532792,1534342;CP011326,1532792,1534342;CP011327,1532792,1534342;CP011329,1532792,1534342;
CP011325	Mauve	SHARED	629805	629835	.	.	.	Notes=Lenght30	CP000114,629805,629835;CP003810,629805,629835;HF952104,629805,629835;CP007631,629805,629835;CP011326,629805,629835;CP011327,629805,629835;CP011329,629805,629835;
CP011325	Mauve	SHARED	637733	637816	.	.	.	Notes=Lenght83	CP000114,637733,637816;CP003810,637733,637816;CP007631,637733,637816;CP011326,637733,637816;CP011327,637733,637816;CP011329,637733,637816;
CP011325	Mauve	SHARED	727460	727480	.	.	.	Notes=Lenght20	CP003810,727460,727480;CP011326,727460,727480;CP011327,727460,727480;CP011329,727460,727480;
CP011325	Mauve	SHARED	21591	22279	.	.	.	Notes=Lenght688	CP000114,21591,22279;CP003810,21591,22279;CP012419,21591,22279;
CP011325	Mauve	SHARED	22331	22830	.	.	.	Notes=Lenght499	CP000114,22331,22830;CP012419,22331,22830;
CP011325	Mauve	SHARED	23281	26780	.	.	.	Notes=Lenght3499	CP000114,23281,26780;CP012419,23281,26780;
CP011325	Mauve	SHARED	26968	27553	.	.	.	Notes=Lenght585	CP000114,26968,27553;CP003810,26968,27553;CP012419,26968,27553;
CP011325	Mauve	SHARED	36404	36436	.	.	.	Notes=Lenght32	CP000114,36404,36436;CP003810,36404,36436;CP011326,36404,36436;CP011327,36404,36436;CP012419,36404,36436;
CP011325	Mauve	SHARED	61368	61388	.	.	.	Notes=Lenght20	AE009948,61368,61388;CP000114,61368,61388;CP003810,61368,61388;CP007631,61368,61388;CP011326,61368,61388;CP011327,61368,61388;CP011329,61368,61388;CP012419,61368,61388;
CP011325	Mauve	SHARED	64348	64531	.	.	.	Notes=Lenght183	CP000114,64348,64531;CP003810,64348,64531;HF952105,64348,64531;CP011326,64348,64531;CP011327,64348,64531;CP012419,64348,64531;
CP011325	Mauve	SHARED	64801	64918	.	.	.	Notes=Lenght117	CP000114,64801,64918;CP003810,64801,64918;HF952105,64801,64918;CP011326,64801,64918;CP011327,64801,64918;CP012419,64801,64918;
CP011325	Mauve	SHARED	625132	625174	.	.	.	Notes=Lenght42	CP011326,625132,625174;CP011327,625132,625174;
CP011325	Mauve	SHARED	625063	625131	.	.	.	Notes=Lenght68	CP000114,625063,625131;CP003810,625063,625131;CP011326,625063,625131;CP011327,625063,625131;
CP011325	Mauve	SHARED	1826310	1826375	.	.	.	Notes=Lenght65	CP000114,1826310,1826375;CP003810,1826310,1826375;CP011326,1826310,1826375;CP011327,1826310,1826375;
CP011325	Mauve	SHARED	1825821	1826309	.	.	.	Notes=Lenght488	CP003810,1825821,1826309;CP011326,1825821,1826309;CP011327,1825821,1826309;
CP011325	Mauve	SHARED	1825652	1825811	.	.	.	Notes=Lenght159	CP000114,1825652,1825811;CP003810,1825652,1825811;CP011326,1825652,1825811;CP011327,1825652,1825811;
CP011325	Mauve	SHARED	1825150	1825651	.	.	.	Notes=Lenght501	CP003810,1825150,1825651;CP011326,1825150,1825651;CP011327,1825150,1825651;
CP011325	Mauve	SHARED	1824922	1825149	.	.	.	Notes=Lenght227	CP011326,1824922,1825149;CP011327,1824922,1825149;
CP011325	Mauve	SHARED	1824850	1824921	.	.	.	Notes=Lenght71	CP000114,1824850,1824921;CP007572,1824850,1824921;CP011326,1824850,1824921;CP011327,1824850,1824921;
CP011325	Mauve	SHARED	1824816	1824849	.	.	.	Notes=Lenght33	CP000114,1824816,1824849;CP003810,1824816,1824849;CP007572,1824816,1824849;CP011326,1824816,1824849;CP011327,1824816,1824849;
CP011325	Mauve	SHARED	1909398	1910258	.	.	.	Notes=Lenght860	CP000114,1909398,1910258;CP003810,1909398,1910258;HF952104,1909398,1910258;CP011326,1909398,1910258;CP011327,1909398,1910258;
CP011325	Mauve	SHARED	1044085	1044128	.	.	.	Notes=Lenght43	CP003810,1044085,1044128;CP011326,1044085,1044128;CP011327,1044085,1044128;
CP011325	Mauve	SHARED	1043756	1044084	.	.	.	Notes=Lenght328	CP000114,1043756,1044084;CP003810,1043756,1044084;CP011326,1043756,1044084;CP011327,1043756,1044084;
CP011325	Mauve	SHARED	1043708	1043755	.	.	.	Notes=Lenght47	CP000114,1043708,1043755;CP003810,1043708,1043755;HF952104,1043708,1043755;CP011326,1043708,1043755;CP011327,1043708,1043755;
CP011325	Mauve	SHARED	574673	576529	.	.	.	Notes=Lenght1856	CP003810,574673,576529;CP007572,574673,576529;CP007571,574673,576529;CP007570,574673,576529;CP011326,574673,576529;CP011327,574673,576529;
CP011325	Mauve	SHARED	1073967	1074014	.	.	.	Notes=Lenght47	CP000114,1073967,1074014;CP007631,1073967,1074014;CP011327,1073967,1074014;
CP011325	Mauve	SHARED	1074015	1074044	.	.	.	Notes=Lenght29	CP000114,1074015,1074044;CP007631,1074015,1074044;CP011326,1074015,1074044;CP011327,1074015,1074044;
CP011325	Mauve	SHARED	270041	270061	.	.	.	Notes=Lenght20	AE009948,270041,270061;CP000114,270041,270061;CP003810,270041,270061;CP011326,270041,270061;CP011327,270041,270061;CP011329,270041,270061;
CP011325	Mauve	SHARED	1993821	1993902	.	.	.	Notes=Lenght81	CP003810,1993821,1993902;CP011326,1993821,1993902;CP011327,1993821,1993902;
CP011325	Mauve	SHARED	61248	61325	.	.	.	Notes=Lenght77	AE009948,61248,61325;CP003810,61248,61325;HF952104,61248,61325;CP007631,61248,61325;CP010867,61248,61325;CP011329,61248,61325;
CP011325	Mauve	SHARED	1073901	1073966	.	.	.	Notes=Lenght65	CP000114,1073901,1073966;CP003810,1073901,1073966;CP007631,1073901,1073966;CP011326,1073901,1073966;CP011327,1073901,1073966;
CP011325	Mauve	SHARED	1995266	1999064	.	.	.	Notes=Lenght3798	CP003810,1995266,1999064;CP011326,1995266,1999064;CP011327,1995266,1999064;
CP011325	Mauve	SHARED	1182685	1183276	.	.	.	Notes=Lenght591	CP000114,1182685,1183276;CP003810,1182685,1183276;CP011326,1182685,1183276;CP011327,1182685,1183276;
CP011325	Mauve	SHARED	1183575	1183614	.	.	.	Notes=Lenght39	CP000114,1183575,1183614;CP003810,1183575,1183614;CP011326,1183575,1183614;CP011327,1183575,1183614;
CP011325	Mauve	SHARED	942645	942656	.	.	.	Notes=Lenght11	CP000114,942645,942656;CP003810,942645,942656;CP007631,942645,942656;CP011326,942645,942656;CP011327,942645,942656;CP012419,942645,942656;
CP011325	Mauve	SHARED	942657	942680	.	.	.	Notes=Lenght23	CP000114,942657,942680;CP003810,942657,942680;HF952106,942657,942680;HG939456,942657,942680;CP007631,942657,942680;CP007632,942657,942680;CP006910,942657,942680;CP011326,942657,942680;CP011327,942657,942680;CP010319,942657,942680;CP012419,942657,942680;
CP011325	Mauve	SHARED	942715	942744	.	.	.	Notes=Lenght29	AE009948,942715,942744;CP000114,942715,942744;CP003810,942715,942744;CP007631,942715,942744;CP006910,942715,942744;CP011326,942715,942744;CP011327,942715,942744;CP011329,942715,942744;CP012419,942715,942744;
CP011325	Mauve	SHARED	942745	942766	.	.	.	Notes=Lenght21	AE009948,942745,942766;CP000114,942745,942766;CP003810,942745,942766;CP007631,942745,942766;CP011326,942745,942766;CP011327,942745,942766;CP011329,942745,942766;CP012419,942745,942766;
CP011325	Mauve	SHARED	942767	942787	.	.	.	Notes=Lenght20	AE009948,942767,942787;CP000114,942767,942787;CP003810,942767,942787;CP007631,942767,942787;CP011326,942767,942787;CP011327,942767,942787;CP012419,942767,942787;
CP011325	Mauve	SHARED	942788	942842	.	.	.	Notes=Lenght54	CP000114,942788,942842;CP003810,942788,942842;CP011326,942788,942842;CP011327,942788,942842;CP012419,942788,942842;
CP011325	Mauve	SHARED	942850	942908	.	.	.	Notes=Lenght58	AE009948,942850,942908;CP000114,942850,942908;CP003810,942850,942908;CP011327,942850,942908;CP012419,942850,942908;
CP011325	Mauve	SHARED	942914	942951	.	.	.	Notes=Lenght37	AL732656,942914,942951;AE009948,942914,942951;CP000114,942914,942951;CP003810,942914,942951;CP007631,942914,942951;CP011326,942914,942951;CP011327,942914,942951;CP011329,942914,942951;CP012419,942914,942951;
CP011325	Mauve	SHARED	942961	942974	.	.	.	Notes=Lenght13	CP000114,942961,942974;CP003810,942961,942974;CP011326,942961,942974;CP011327,942961,942974;CP012419,942961,942974;
CP011325	Mauve	SHARED	696778	696789	.	.	.	Notes=Lenght11	AE009948,696778,696789;CP000114,696778,696789;CP003810,696778,696789;HF952104,696778,696789;HF952106,696778,696789;HF952105,696778,696789;HG939456,696778,696789;CP007631,696778,696789;CP007632,696778,696789;CP010867,696778,696789;CP011326,696778,696789;CP011327,696778,696789;CP012419,696778,696789;
CP011325	Mauve	SHARED	942513	942548	.	.	.	Notes=Lenght35	AE009948,942513,942548;CP000114,942513,942548;CP003810,942513,942548;HF952104,942513,942548;CP007631,942513,942548;CP010867,942513,942548;CP011326,942513,942548;CP011327,942513,942548;CP011329,942513,942548;CP012419,942513,942548;
CP011325	Mauve	SHARED	942549	942577	.	.	.	Notes=Lenght28	CP000114,942549,942577;CP003810,942549,942577;CP011326,942549,942577;CP011327,942549,942577;CP012419,942549,942577;
CP011325	Mauve	SHARED	942578	942607	.	.	.	Notes=Lenght29	CP000114,942578,942607;CP003810,942578,942607;CP011326,942578,942607;CP011327,942578,942607;CP012419,942578,942607;
CP011325	Mauve	SHARED	1180229	1180361	.	.	.	Notes=Lenght132	CP000114,1180229,1180361;CP003810,1180229,1180361;HG939456,1180229,1180361;CP011326,1180229,1180361;CP011327,1180229,1180361;CP011329,1180229,1180361;CP010319,1180229,1180361;CP012419,1180229,1180361;
CP011325	Mauve	SHARED	1180362	1180440	.	.	.	Notes=Lenght78	CP000114,1180362,1180440;CP003810,1180362,1180440;CP011326,1180362,1180440;CP011327,1180362,1180440;CP011329,1180362,1180440;CP012419,1180362,1180440;
CP011325	Mauve	SHARED	1180441	1180498	.	.	.	Notes=Lenght57	CP000114,1180441,1180498;CP003810,1180441,1180498;HG939456,1180441,1180498;CP011326,1180441,1180498;CP011327,1180441,1180498;CP011329,1180441,1180498;CP010319,1180441,1180498;CP012419,1180441,1180498;
CP011325	Mauve	SHARED	1180499	1180551	.	.	.	Notes=Lenght52	CP000114,1180499,1180551;CP003810,1180499,1180551;HG939456,1180499,1180551;CP011326,1180499,1180551;CP011327,1180499,1180551;CP011329,1180499,1180551;CP012419,1180499,1180551;
CP011325	Mauve	SHARED	1180797	1180843	.	.	.	Notes=Lenght46	CP000114,1180797,1180843;CP003810,1180797,1180843;HG939456,1180797,1180843;CP011326,1180797,1180843;CP011327,1180797,1180843;CP011329,1180797,1180843;CP012419,1180797,1180843;
CP011325	Mauve	SHARED	1180844	1180906	.	.	.	Notes=Lenght62	CP000114,1180844,1180906;CP003810,1180844,1180906;CP011326,1180844,1180906;CP011327,1180844,1180906;CP011329,1180844,1180906;CP012419,1180844,1180906;
CP011325	Mauve	SHARED	1180907	1180938	.	.	.	Notes=Lenght31	CP000114,1180907,1180938;CP003810,1180907,1180938;HG939456,1180907,1180938;CP007631,1180907,1180938;CP007632,1180907,1180938;CP011326,1180907,1180938;CP011327,1180907,1180938;CP011329,1180907,1180938;CP012419,1180907,1180938;
CP011325	Mauve	SHARED	1181203	1181227	.	.	.	Notes=Lenght24	CP000114,1181203,1181227;CP003810,1181203,1181227;HG939456,1181203,1181227;CP007632,1181203,1181227;CP011326,1181203,1181227;CP011327,1181203,1181227;CP011329,1181203,1181227;CP012419,1181203,1181227;
CP011325	Mauve	SHARED	1181228	1181245	.	.	.	Notes=Lenght17	CP000114,1181228,1181245;CP003810,1181228,1181245;CP007632,1181228,1181245;CP011326,1181228,1181245;CP011327,1181228,1181245;CP011329,1181228,1181245;CP012419,1181228,1181245;
CP011325	Mauve	SHARED	1181246	1182217	.	.	.	Notes=Lenght971	CP000114,1181246,1182217;CP003810,1181246,1182217;CP011326,1181246,1182217;CP011327,1181246,1182217;CP011329,1181246,1182217;CP012419,1181246,1182217;
CP011325	Mauve	SHARED	1182394	1182684	.	.	.	Notes=Lenght290	CP000114,1182394,1182684;CP003810,1182394,1182684;CP011326,1182394,1182684;CP011327,1182394,1182684;CP011329,1182394,1182684;CP012419,1182394,1182684;
CP011325	Mauve	SHARED	986675	987042	.	.	.	Notes=Lenght367	AE009948,986675,987042;CP000114,986675,987042;CP003810,986675,987042;CP007631,986675,987042;CP011326,986675,987042;CP011327,986675,987042;CP011329,986675,987042;CP012419,986675,987042;
CP011325	Mauve	SHARED	987043	987141	.	.	.	Notes=Lenght98	AE009948,987043,987141;CP000114,987043,987141;CP003810,987043,987141;CP007631,987043,987141;CP007572,987043,987141;CP007571,987043,987141;CP007570,987043,987141;CP011326,987043,987141;CP011327,987043,987141;CP011329,987043,987141;CP012419,987043,987141;
CP011325	Mauve	SHARED	987142	987170	.	.	.	Notes=Lenght28	AE009948,987142,987170;CP000114,987142,987170;CP003810,987142,987170;CP007631,987142,987170;CP011326,987142,987170;CP011327,987142,987170;CP011329,987142,987170;CP012419,987142,987170;
CP011325	Mauve	SHARED	987171	987482	.	.	.	Notes=Lenght311	AE009948,987171,987482;CP000114,987171,987482;CP003810,987171,987482;HF952104,987171,987482;CP007631,987171,987482;CP011326,987171,987482;CP011327,987171,987482;CP011329,987171,987482;CP012419,987171,987482;
CP011325	Mauve	SHARED	987484	987512	.	.	.	Notes=Lenght28	AL732656,987484,987512;AE009948,987484,987512;CP000114,987484,987512;CP003810,987484,987512;CP003919,987484,987512;HF952104,987484,987512;HF952106,987484,987512;HF952105,987484,987512;CP007482,987484,987512;CP007565,987484,987512;HG939456,987484,987512;CP007631,987484,987512;CP007632,987484,987512;CP007572,987484,987512;CP007571,987484,987512;CP007570,987484,987512;FO393392,987484,987512;CP011326…
CP011325	Mauve	SHARED	1043153	1043209	.	.	.	Notes=Lenght56	CP000114,1043153,1043209;CP003810,1043153,1043209;CP003919,1043153,1043209;HF952105,1043153,1043209;CP007482,1043153,1043209;CP007565,1043153,1043209;HG939456,1043153,1043209;CP007632,1043153,1043209;CP006910,1043153,1043209;FO393392,1043153,1043209;CP011326,1043153,1043209;CP011327,1043153,1043209;CP011328,1043153,1043209;CP010319,1043153,1043209;CP012419,1043153,1043209;
CP011325	Mauve	SHARED	1044129	1045225	.	.	.	Notes=Lenght1096	CP000114,1044129,1045225;CP003810,1044129,1045225;CP011326,1044129,1045225;CP011327,1044129,1045225;CP012419,1044129,1045225;
CP011325	Mauve	SHARED	1045333	1046993	.	.	.	Notes=Lenght1660	CP000114,1045333,1046993;CP003810,1045333,1046993;CP011326,1045333,1046993;CP011327,1045333,1046993;CP012419,1045333,1046993;
CP011325	Mauve	SHARED	1047132	1048977	.	.	.	Notes=Lenght1845	AE009948,1047132,1048977;CP000114,1047132,1048977;CP003810,1047132,1048977;CP011326,1047132,1048977;CP011327,1047132,1048977;CP012419,1047132,1048977;
CP011325	Mauve	SHARED	1140366	1141226	.	.	.	Notes=Lenght860	CP000114,1140366,1141226;CP003810,1140366,1141226;HF952104,1140366,1141226;CP011326,1140366,1141226;CP011327,1140366,1141226;CP012419,1140366,1141226;
CP011325	Mauve	SHARED	1163882	1163980	.	.	.	Notes=Lenght98	CP000114,1163882,1163980;CP003810,1163882,1163980;CP011326,1163882,1163980;CP011327,1163882,1163980;CP012419,1163882,1163980;
CP011325	Mauve	SHARED	179478	179678	.	.	.	Notes=Lenght200	AL732656,179478,179678;AE009948,179478,179678;CP000114,179478,179678;CP003810,179478,179678;CP003919,179478,179678;HF952104,179478,179678;HF952106,179478,179678;HF952105,179478,179678;CP007482,179478,179678;CP007565,179478,179678;HG939456,179478,179678;CP007631,179478,179678;CP007632,179478,179678;CP006910,179478,179678;CP007572,179478,179678;CP007571,179478,179678;CP007570,179478,179678;FO393392…
CP011325	Mauve	SHARED	245335	245615	.	.	.	Notes=Lenght280	AL732656,245335,245615;CP000114,245335,245615;CP003810,245335,245615;CP007572,245335,245615;CP007571,245335,245615;CP007570,245335,245615;CP011326,245335,245615;CP011327,245335,245615;CP011329,245335,245615;CP012419,245335,245615;
CP011325	Mauve	SHARED	266365	266409	.	.	.	Notes=Lenght44	AE009948,266365,266409;CP000114,266365,266409;CP003810,266365,266409;HF952104,266365,266409;CP007631,266365,266409;CP007632,266365,266409;CP007571,266365,266409;CP007570,266365,266409;CP010867,266365,266409;CP011326,266365,266409;CP011327,266365,266409;CP011329,266365,266409;CP012419,266365,266409;
CP011325	Mauve	SHARED	266410	266858	.	.	.	Notes=Lenght448	AE009948,266410,266858;CP000114,266410,266858;CP003810,266410,266858;HF952104,266410,266858;CP007631,266410,266858;CP007632,266410,266858;CP010867,266410,266858;CP011326,266410,266858;CP011327,266410,266858;CP011329,266410,266858;CP012419,266410,266858;
CP011325	Mauve	SHARED	266859	266958	.	.	.	Notes=Lenght99	AE009948,266859,266958;CP000114,266859,266958;CP003810,266859,266958;HF952104,266859,266958;HG939456,266859,266958;CP007631,266859,266958;CP007632,266859,266958;CP010867,266859,266958;CP011326,266859,266958;CP011327,266859,266958;CP011329,266859,266958;CP012419,266859,266958;
CP011325	Mauve	SHARED	267159	267206	.	.	.	Notes=Lenght47	AE009948,267159,267206;CP000114,267159,267206;CP003810,267159,267206;HF952104,267159,267206;CP007631,267159,267206;CP007632,267159,267206;CP010867,267159,267206;CP011326,267159,267206;CP011327,267159,267206;CP011329,267159,267206;CP012419,267159,267206;
CP011325	Mauve	SHARED	268467	268503	.	.	.	Notes=Lenght36	CP000114,268467,268503;CP003810,268467,268503;CP011326,268467,268503;CP011327,268467,268503;CP011329,268467,268503;CP012419,268467,268503;
CP011325	Mauve	SHARED	364843	364913	.	.	.	Notes=Lenght70	AL732656,364843,364913;CP000114,364843,364913;CP003810,364843,364913;CP003919,364843,364913;HF952106,364843,364913;HF952105,364843,364913;CP007482,364843,364913;CP007565,364843,364913;HG939456,364843,364913;CP007632,364843,364913;CP006910,364843,364913;CP007572,364843,364913;CP007571,364843,364913;CP007570,364843,364913;FO393392,364843,364913;CP011326,364843,364913;CP011327,364843,364913;CP011328…
CP011325	Mauve	SHARED	365547	365646	.	.	.	Notes=Lenght99	AL732656,365547,365646;CP000114,365547,365646;CP003810,365547,365646;CP003919,365547,365646;HF952106,365547,365646;HF952105,365547,365646;CP007482,365547,365646;CP007565,365547,365646;HG939456,365547,365646;CP007632,365547,365646;CP006910,365547,365646;CP007572,365547,365646;CP007571,365547,365646;CP007570,365547,365646;FO393392,365547,365646;CP011326,365547,365646;CP011327,365547,365646;CP011328…
CP011325	Mauve	SHARED	365647	365688	.	.	.	Notes=Lenght41	AL732656,365647,365688;CP000114,365647,365688;CP003810,365647,365688;CP003919,365647,365688;HF952106,365647,365688;HF952105,365647,365688;CP007482,365647,365688;CP007565,365647,365688;HG939456,365647,365688;CP007632,365647,365688;CP006910,365647,365688;CP007572,365647,365688;CP007571,365647,365688;CP007570,365647,365688;FO393392,365647,365688;CP011326,365647,365688;CP011328,365647,365688;CP010319…
CP011325	Mauve	SHARED	126276	126372	.	.	.	Notes=Lenght96	CP000114,126276,126372;CP003810,126276,126372;HG939456,126276,126372;CP011326,126276,126372;CP011327,126276,126372;CP012419,126276,126372;
CP011325	Mauve	SHARED	126373	126476	.	.	.	Notes=Lenght103	CP000114,126373,126476;CP003810,126373,126476;CP011326,126373,126476;CP011327,126373,126476;CP012419,126373,126476;
CP011325	Mauve	SHARED	126477	127822	.	.	.	Notes=Lenght1345	CP000114,126477,127822;CP003810,126477,127822;HG939456,126477,127822;CP011326,126477,127822;CP011327,126477,127822;CP012419,126477,127822;
CP011325	Mauve	SHARED	147702	150235	.	.	.	Notes=Lenght2533	CP000114,147702,150235;CP003810,147702,150235;CP011326,147702,150235;CP011327,147702,150235;CP012419,147702,150235;
CP011325	Mauve	SHARED	150307	151197	.	.	.	Notes=Lenght890	CP000114,150307,151197;CP003810,150307,151197;CP011326,150307,151197;CP011327,150307,151197;CP012419,150307,151197;
CP011325	Mauve	SHARED	155719	156642	.	.	.	Notes=Lenght923	CP000114,155719,156642;CP003810,155719,156642;CP011326,155719,156642;CP011327,155719,156642;CP012419,155719,156642;
CP011325	Mauve	SHARED	179137	179471	.	.	.	Notes=Lenght334	AL732656,179137,179471;AE009948,179137,179471;CP000114,179137,179471;CP003810,179137,179471;CP003919,179137,179471;HF952106,179137,179471;HF952105,179137,179471;CP007482,179137,179471;CP007565,179137,179471;HG939456,179137,179471;CP007632,179137,179471;CP006910,179137,179471;CP007572,179137,179471;CP007571,179137,179471;CP007570,179137,179471;FO393392,179137,179471;CP010867,179137,179471;CP011326…
CP011325	Mauve	SHARED	463743	463974	.	.	.	Notes=Lenght231	CP000114,463743,463974;CP003810,463743,463974;CP007631,463743,463974;CP011326,463743,463974;CP011327,463743,463974;CP012419,463743,463974;
CP011325	Mauve	SHARED	464865	465446	.	.	.	Notes=Lenght581	CP000114,464865,465446;CP003810,464865,465446;CP011326,464865,465446;CP011327,464865,465446;CP012419,464865,465446;
CP011325	Mauve	SHARED	466248	474779	.	.	.	Notes=Lenght8531	CP000114,466248,474779;CP003810,466248,474779;CP011326,466248,474779;CP011327,466248,474779;CP012419,466248,474779;
CP011325	Mauve	SHARED	474780	485009	.	.	.	Notes=Lenght10229	CP000114,474780,485009;CP003810,474780,485009;CP011326,474780,485009;CP011327,474780,485009;CP012419,474780,485009;
CP011325	Mauve	SHARED	485010	485222	.	.	.	Notes=Lenght212	CP000114,485010,485222;CP003810,485010,485222;CP011326,485010,485222;CP011327,485010,485222;CP012419,485010,485222;
CP011325	Mauve	SHARED	486906	487602	.	.	.	Notes=Lenght696	CP000114,486906,487602;CP003810,486906,487602;CP011326,486906,487602;CP011327,486906,487602;CP012419,486906,487602;
CP011325	Mauve	SHARED	595821	595838	.	.	.	Notes=Lenght17	AE009948,595821,595838;CP000114,595821,595838;CP003810,595821,595838;HG939456,595821,595838;CP007631,595821,595838;CP007632,595821,595838;CP007572,595821,595838;CP007571,595821,595838;CP011326,595821,595838;CP011327,595821,595838;CP011329,595821,595838;CP012419,595821,595838;
CP011325	Mauve	SHARED	439493	439686	.	.	.	Notes=Lenght193	AL732656,439493,439686;CP000114,439493,439686;CP003810,439493,439686;CP003919,439493,439686;HF952106,439493,439686;HF952105,439493,439686;CP007482,439493,439686;CP007565,439493,439686;CP007632,439493,439686;CP006910,439493,439686;CP007572,439493,439686;CP007571,439493,439686;CP007570,439493,439686;FO393392,439493,439686;CP011326,439493,439686;CP011327,439493,439686;CP011328,439493,439686;CP010319…
CP011325	Mauve	SHARED	462695	462725	.	.	.	Notes=Lenght30	AE009948,462695,462725;CP000114,462695,462725;CP003810,462695,462725;HG939456,462695,462725;CP007631,462695,462725;CP007632,462695,462725;CP007572,462695,462725;CP007571,462695,462725;CP007570,462695,462725;CP011326,462695,462725;CP011327,462695,462725;CP012419,462695,462725;
CP011325	Mauve	SHARED	462726	462837	.	.	.	Notes=Lenght111	CP000114,462726,462837;CP003810,462726,462837;CP007631,462726,462837;CP007632,462726,462837;CP007572,462726,462837;CP007571,462726,462837;CP007570,462726,462837;CP011326,462726,462837;CP011327,462726,462837;CP012419,462726,462837;
CP011325	Mauve	SHARED	462838	462934	.	.	.	Notes=Lenght96	AL732656,462838,462934;AE009948,462838,462934;CP000114,462838,462934;CP003810,462838,462934;CP007631,462838,462934;CP007632,462838,462934;CP007572,462838,462934;CP007571,462838,462934;CP007570,462838,462934;CP011326,462838,462934;CP011327,462838,462934;CP012419,462838,462934;
CP011325	Mauve	SHARED	463008	463058	.	.	.	Notes=Lenght50	AE009948,463008,463058;CP000114,463008,463058;CP007631,463008,463058;CP007632,463008,463058;CP010867,463008,463058;CP011329,463008,463058;CP012419,463008,463058;
CP011325	Mauve	SHARED	463060	463083	.	.	.	Notes=Lenght23	CP000114,463060,463083;CP007631,463060,463083;CP007632,463060,463083;CP012419,463060,463083;
CP011325	Mauve	SHARED	362582	362834	.	.	.	Notes=Lenght252	CP000114,362582,362834;CP011326,362582,362834;
CP011325	Mauve	SHARED	102208	104064	.	.	.	Notes=Lenght1856	CP003810,102208,104064;CP011326,102208,104064;
CP011325	Mauve	SHARED	1428123	1428190	.	.	.	Notes=Lenght67	CP011326,1428123,1428190;
CP011325	Mauve	SHARED	1183277	1183574	.	.	.	Notes=Lenght297	CP000114,1183277,1183574;CP003810,1183277,1183574;CP003919,1183277,1183574;CP007482,1183277,1183574;CP007565,1183277,1183574;FO393392,1183277,1183574;CP011326,1183277,1183574;CP011327,1183277,1183574;CP011328,1183277,1183574;CP010319,1183277,1183574;
CP011325	Mauve	SHARED	21504	21529	.	.	.	Notes=Lenght25	CP003810,21504,21529;CP011326,21504,21529;
CP011325	Mauve	SHARED	98117	99002	.	.	.	Notes=Lenght885	CP003810,98117,99002;CP011326,98117,99002;
CP011325	Mauve	SHARED	1366616	1367437	.	.	.	Notes=Lenght821	CP000114,1366616,1367437;CP003810,1366616,1367437;CP003919,1366616,1367437;HF952106,1366616,1367437;HF952105,1366616,1367437;CP007482,1366616,1367437;CP007565,1366616,1367437;HG939456,1366616,1367437;CP007632,1366616,1367437;FO393392,1366616,1367437;CP011326,1366616,1367437;CP011327,1366616,1367437;CP011328,1366616,1367437;CP010319,1366616,1367437;
CP011325	Mauve	SHARED	1366006	1366615	.	.	.	Notes=Lenght609	CP000114,1366006,1366615;CP003810,1366006,1366615;CP003919,1366006,1366615;HF952106,1366006,1366615;HF952105,1366006,1366615;CP011326,1366006,1366615;CP011327,1366006,1366615;CP010319,1366006,1366615;
CP011325	Mauve	SHARED	1362421	1362561	.	.	.	Notes=Lenght140	CP000114,1362421,1362561;CP003810,1362421,1362561;CP003919,1362421,1362561;HF952106,1362421,1362561;HF952105,1362421,1362561;CP007482,1362421,1362561;CP007565,1362421,1362561;HG939456,1362421,1362561;CP007632,1362421,1362561;FO393392,1362421,1362561;CP011326,1362421,1362561;CP011327,1362421,1362561;CP011328,1362421,1362561;CP010319,1362421,1362561;
CP011325	Mauve	SHARED	1368565	1368585	.	.	.	Notes=Lenght20	CP000114,1368565,1368585;CP003810,1368565,1368585;CP003919,1368565,1368585;HF952106,1368565,1368585;HF952105,1368565,1368585;CP007482,1368565,1368585;CP007565,1368565,1368585;HG939456,1368565,1368585;CP007632,1368565,1368585;FO393392,1368565,1368585;CP011326,1368565,1368585;CP011327,1368565,1368585;CP011328,1368565,1368585;CP010319,1368565,1368585;
CP011325	Mauve	SHARED	1368544	1368564	.	.	.	Notes=Lenght20	CP000114,1368544,1368564;CP003810,1368544,1368564;HF952106,1368544,1368564;HF952105,1368544,1368564;CP007482,1368544,1368564;CP007565,1368544,1368564;HG939456,1368544,1368564;CP007632,1368544,1368564;FO393392,1368544,1368564;CP011326,1368544,1368564;CP011327,1368544,1368564;CP011328,1368544,1368564;CP010319,1368544,1368564;
CP011325	Mauve	SHARED	1368311	1368543	.	.	.	Notes=Lenght232	CP000114,1368311,1368543;CP003810,1368311,1368543;CP003919,1368311,1368543;HF952106,1368311,1368543;HF952105,1368311,1368543;CP007482,1368311,1368543;CP007565,1368311,1368543;HG939456,1368311,1368543;CP007632,1368311,1368543;FO393392,1368311,1368543;CP011326,1368311,1368543;CP011327,1368311,1368543;CP011328,1368311,1368543;CP010319,1368311,1368543;
CP011325	Mauve	SHARED	1367731	1367956	.	.	.	Notes=Lenght225	CP000114,1367731,1367956;CP003810,1367731,1367956;CP003919,1367731,1367956;HF952106,1367731,1367956;HF952105,1367731,1367956;CP007482,1367731,1367956;CP007565,1367731,1367956;HG939456,1367731,1367956;CP007632,1367731,1367956;FO393392,1367731,1367956;CP011326,1367731,1367956;CP011327,1367731,1367956;CP011328,1367731,1367956;CP010319,1367731,1367956;
CP011325	Mauve	SHARED	1371388	1371450	.	.	.	Notes=Lenght62	CP000114,1371388,1371450;CP003810,1371388,1371450;CP003919,1371388,1371450;HF952106,1371388,1371450;HF952105,1371388,1371450;CP007482,1371388,1371450;CP007565,1371388,1371450;HG939456,1371388,1371450;CP007632,1371388,1371450;FO393392,1371388,1371450;CP011326,1371388,1371450;CP011327,1371388,1371450;CP011328,1371388,1371450;CP010319,1371388,1371450;
CP011325	Mauve	SHARED	1371132	1371387	.	.	.	Notes=Lenght255	CP000114,1371132,1371387;CP003810,1371132,1371387;CP003919,1371132,1371387;HF952106,1371132,1371387;HF952105,1371132,1371387;CP007482,1371132,1371387;CP007565,1371132,1371387;HG939456,1371132,1371387;CP007632,1371132,1371387;FO393392,1371132,1371387;CP011326,1371132,1371387;CP011327,1371132,1371387;CP011328,1371132,1371387;CP010319,1371132,1371387;
CP011325	Mauve	SHARED	1371062	1371129	.	.	.	Notes=Lenght67	CP000114,1371062,1371129;CP003810,1371062,1371129;CP003919,1371062,1371129;HF952106,1371062,1371129;HF952105,1371062,1371129;CP007482,1371062,1371129;CP007565,1371062,1371129;HG939456,1371062,1371129;CP007632,1371062,1371129;FO393392,1371062,1371129;CP011326,1371062,1371129;CP011327,1371062,1371129;CP011328,1371062,1371129;CP010319,1371062,1371129;
CP011325	Mauve	SHARED	1370962	1371049	.	.	.	Notes=Lenght87	CP000114,1370962,1371049;CP003810,1370962,1371049;CP003919,1370962,1371049;HF952106,1370962,1371049;HF952105,1370962,1371049;CP007482,1370962,1371049;CP007565,1370962,1371049;FO393392,1370962,1371049;CP011326,1370962,1371049;CP011327,1370962,1371049;CP011328,1370962,1371049;CP010319,1370962,1371049;
CP011325	Mauve	SHARED	1369874	1370961	.	.	.	Notes=Lenght1087	CP000114,1369874,1370961;CP003810,1369874,1370961;CP003919,1369874,1370961;HF952106,1369874,1370961;HF952105,1369874,1370961;CP007482,1369874,1370961;CP007565,1369874,1370961;HG939456,1369874,1370961;CP007632,1369874,1370961;FO393392,1369874,1370961;CP011326,1369874,1370961;CP011327,1369874,1370961;CP011328,1369874,1370961;CP010319,1369874,1370961;
CP011325	Mauve	SHARED	1368776	1369709	.	.	.	Notes=Lenght933	CP000114,1368776,1369709;CP003810,1368776,1369709;CP003919,1368776,1369709;HF952106,1368776,1369709;HF952105,1368776,1369709;CP007482,1368776,1369709;CP007565,1368776,1369709;HG939456,1368776,1369709;CP007632,1368776,1369709;FO393392,1368776,1369709;CP011326,1368776,1369709;CP011327,1368776,1369709;CP011328,1368776,1369709;CP010319,1368776,1369709;
CP011325	Mauve	SHARED	4058	4159	.	.	.	Notes=Lenght101	AL732656,4058,4159;AE009948,4058,4159;CP000114,4058,4159;CP003810,4058,4159;CP003919,4058,4159;HF952104,4058,4159;HF952106,4058,4159;HF952105,4058,4159;CP007482,4058,4159;CP007565,4058,4159;HG939456,4058,4159;CP007631,4058,4159;CP007632,4058,4159;CP006910,4058,4159;CP007572,4058,4159;CP007571,4058,4159;CP007570,4058,4159;FO393392,4058,4159;CP010867,4058,4159;CP011326,4058,4159;CP011327,4058,4159;…
CP011325	Mauve	SHARED	4160	4195	.	.	.	Notes=Lenght35	AL732656,4160,4195;AE009948,4160,4195;CP000114,4160,4195;CP003810,4160,4195;HF952104,4160,4195;HF952106,4160,4195;HF952105,4160,4195;CP007482,4160,4195;CP007565,4160,4195;HG939456,4160,4195;CP007631,4160,4195;CP007632,4160,4195;CP006910,4160,4195;CP007572,4160,4195;CP007571,4160,4195;CP007570,4160,4195;FO393392,4160,4195;CP010867,4160,4195;CP011326,4160,4195;CP011327,4160,4195;CP011328,4160,4195;…
CP011325	Mauve	SHARED	4196	4249	.	.	.	Notes=Lenght53	AL732656,4196,4249;AE009948,4196,4249;CP000114,4196,4249;CP003810,4196,4249;CP003919,4196,4249;HF952104,4196,4249;HF952106,4196,4249;HF952105,4196,4249;CP007482,4196,4249;CP007565,4196,4249;HG939456,4196,4249;CP007631,4196,4249;CP007632,4196,4249;CP006910,4196,4249;CP007572,4196,4249;CP007571,4196,4249;CP007570,4196,4249;FO393392,4196,4249;CP010867,4196,4249;CP011326,4196,4249;CP011327,4196,4249;…
CP011325	Mauve	SHARED	16175	16195	.	.	.	Notes=Lenght20	AL732656,16175,16195;AE009948,16175,16195;CP000114,16175,16195;CP003810,16175,16195;CP003919,16175,16195;HF952104,16175,16195;HF952106,16175,16195;HF952105,16175,16195;CP007482,16175,16195;HG939456,16175,16195;CP007631,16175,16195;CP007632,16175,16195;CP006910,16175,16195;CP007572,16175,16195;CP007571,16175,16195;CP007570,16175,16195;FO393392,16175,16195;CP010867,16175,16195;CP011326,16175,16195;…
CP011325	Mauve	SHARED	16197	16213	.	.	.	Notes=Lenght16	AL732656,16197,16213;AE009948,16197,16213;CP000114,16197,16213;CP003810,16197,16213;CP003919,16197,16213;HF952104,16197,16213;HF952106,16197,16213;HF952105,16197,16213;CP007482,16197,16213;CP007565,16197,16213;HG939456,16197,16213;CP007631,16197,16213;CP007632,16197,16213;CP007572,16197,16213;CP007571,16197,16213;CP007570,16197,16213;FO393392,16197,16213;CP010867,16197,16213;CP011326,16197,16213;…
CP011325	Mauve	SHARED	16272	16676	.	.	.	Notes=Lenght404	AL732656,16272,16676;AE009948,16272,16676;CP000114,16272,16676;CP003810,16272,16676;CP003919,16272,16676;HF952104,16272,16676;HF952106,16272,16676;HF952105,16272,16676;CP007482,16272,16676;CP007565,16272,16676;HG939456,16272,16676;CP007631,16272,16676;CP007632,16272,16676;CP007572,16272,16676;CP007571,16272,16676;CP007570,16272,16676;FO393392,16272,16676;CP010867,16272,16676;CP011326,16272,16676;…
CP011325	Mauve	SHARED	16677	16707	.	.	.	Notes=Lenght30	AL732656,16677,16707;AE009948,16677,16707;CP000114,16677,16707;CP003810,16677,16707;CP003919,16677,16707;HF952104,16677,16707;HF952106,16677,16707;HF952105,16677,16707;CP007565,16677,16707;HG939456,16677,16707;CP007631,16677,16707;CP007632,16677,16707;CP007572,16677,16707;CP007571,16677,16707;CP007570,16677,16707;FO393392,16677,16707;CP010867,16677,16707;CP011326,16677,16707;CP011327,16677,16707;…
CP011325	Mauve	SHARED	16708	16722	.	.	.	Notes=Lenght14	AL732656,16708,16722;AE009948,16708,16722;CP000114,16708,16722;CP003810,16708,16722;CP003919,16708,16722;HF952104,16708,16722;HF952106,16708,16722;HF952105,16708,16722;CP007565,16708,16722;HG939456,16708,16722;CP007631,16708,16722;CP007632,16708,16722;CP006910,16708,16722;CP007572,16708,16722;CP007571,16708,16722;CP007570,16708,16722;FO393392,16708,16722;CP010867,16708,16722;CP011326,16708,16722;…
CP011325	Mauve	SHARED	16723	16829	.	.	.	Notes=Lenght106	AL732656,16723,16829;AE009948,16723,16829;CP000114,16723,16829;CP003810,16723,16829;CP003919,16723,16829;HF952104,16723,16829;HF952106,16723,16829;HF952105,16723,16829;CP007565,16723,16829;HG939456,16723,16829;CP007631,16723,16829;CP007632,16723,16829;CP006910,16723,16829;CP007572,16723,16829;CP007571,16723,16829;CP007570,16723,16829;CP010867,16723,16829;CP011326,16723,16829;CP011327,16723,16829;…
CP011325	Mauve	SHARED	16830	17238	.	.	.	Notes=Lenght408	AL732656,16830,17238;AE009948,16830,17238;CP000114,16830,17238;CP003810,16830,17238;CP003919,16830,17238;HF952104,16830,17238;HF952106,16830,17238;HF952105,16830,17238;HG939456,16830,17238;CP007631,16830,17238;CP007632,16830,17238;CP006910,16830,17238;CP007572,16830,17238;CP007571,16830,17238;CP007570,16830,17238;CP010867,16830,17238;CP011326,16830,17238;CP011327,16830,17238;CP011328,16830,17238;…
CP011325	Mauve	SHARED	17240	17606	.	.	.	Notes=Lenght366	AL732656,17240,17606;AE009948,17240,17606;CP000114,17240,17606;CP003810,17240,17606;CP003919,17240,17606;HF952104,17240,17606;HF952106,17240,17606;HF952105,17240,17606;HG939456,17240,17606;CP007631,17240,17606;CP007632,17240,17606;CP006910,17240,17606;CP007572,17240,17606;CP007571,17240,17606;CP007570,17240,17606;CP010867,17240,17606;CP011326,17240,17606;CP011327,17240,17606;CP011328,17240,17606;…
CP011325	Mauve	SHARED	17607	18018	.	.	.	Notes=Lenght411	AL732656,17607,18018;AE009948,17607,18018;CP000114,17607,18018;CP003810,17607,18018;CP003919,17607,18018;HF952104,17607,18018;HG939456,17607,18018;CP007631,17607,18018;CP007632,17607,18018;CP006910,17607,18018;CP007572,17607,18018;CP007571,17607,18018;CP007570,17607,18018;CP010867,17607,18018;CP011326,17607,18018;CP011327,17607,18018;CP011328,17607,18018;CP011329,17607,18018;CP012419,17607,18018;…
CP011325	Mauve	SHARED	18019	18306	.	.	.	Notes=Lenght287	AL732656,18019,18306;AE009948,18019,18306;CP000114,18019,18306;CP003810,18019,18306;CP003919,18019,18306;HF952104,18019,18306;HG939456,18019,18306;CP007631,18019,18306;CP007632,18019,18306;CP006910,18019,18306;CP007572,18019,18306;CP007571,18019,18306;CP007570,18019,18306;CP010867,18019,18306;CP011326,18019,18306;CP011327,18019,18306;CP011329,18019,18306;CP012419,18019,18306;CP013202,18019,18306;
CP011325	Mauve	SHARED	18308	18451	.	.	.	Notes=Lenght143	AL732656,18308,18451;AE009948,18308,18451;CP000114,18308,18451;CP003810,18308,18451;HF952104,18308,18451;HF952106,18308,18451;HF952105,18308,18451;HG939456,18308,18451;CP007631,18308,18451;CP007632,18308,18451;CP006910,18308,18451;CP007572,18308,18451;CP007571,18308,18451;CP007570,18308,18451;CP010867,18308,18451;CP011326,18308,18451;CP011327,18308,18451;CP011329,18308,18451;CP010319,18308,18451;…
CP011325	Mauve	SHARED	18460	18486	.	.	.	Notes=Lenght26	AL732656,18460,18486;AE009948,18460,18486;CP000114,18460,18486;CP003810,18460,18486;HF952104,18460,18486;CP007631,18460,18486;CP006910,18460,18486;CP007572,18460,18486;CP007571,18460,18486;CP007570,18460,18486;CP010867,18460,18486;CP011326,18460,18486;CP011327,18460,18486;CP011329,18460,18486;CP012419,18460,18486;CP013202,18460,18486;
CP011325	Mauve	SHARED	18488	18768	.	.	.	Notes=Lenght280	AL732656,18488,18768;AE009948,18488,18768;CP000114,18488,18768;CP003810,18488,18768;HF952104,18488,18768;HG939456,18488,18768;CP007631,18488,18768;CP007632,18488,18768;CP006910,18488,18768;CP007572,18488,18768;CP007571,18488,18768;CP007570,18488,18768;CP010867,18488,18768;CP011326,18488,18768;CP011327,18488,18768;CP011329,18488,18768;CP012419,18488,18768;CP013202,18488,18768;
CP011325	Mauve	SHARED	18770	19074	.	.	.	Notes=Lenght304	AL732656,18770,19074;AE009948,18770,19074;CP000114,18770,19074;CP003810,18770,19074;HF952104,18770,19074;HG939456,18770,19074;CP007631,18770,19074;CP007632,18770,19074;CP006910,18770,19074;CP007572,18770,19074;CP007571,18770,19074;CP007570,18770,19074;CP010867,18770,19074;CP011326,18770,19074;CP011327,18770,19074;CP011329,18770,19074;CP012419,18770,19074;CP013202,18770,19074;
CP011325	Mauve	SHARED	19075	19121	.	.	.	Notes=Lenght46	AL732656,19075,19121;AE009948,19075,19121;CP000114,19075,19121;CP003810,19075,19121;HF952104,19075,19121;CP007631,19075,19121;CP006910,19075,19121;CP007572,19075,19121;CP007571,19075,19121;CP007570,19075,19121;CP010867,19075,19121;CP011326,19075,19121;CP011327,19075,19121;CP011329,19075,19121;CP012419,19075,19121;CP013202,19075,19121;
CP011325	Mauve	SHARED	19122	19423	.	.	.	Notes=Lenght301	AL732656,19122,19423;AE009948,19122,19423;CP000114,19122,19423;CP003810,19122,19423;HF952104,19122,19423;CP007631,19122,19423;CP007572,19122,19423;CP007571,19122,19423;CP007570,19122,19423;CP010867,19122,19423;CP011326,19122,19423;CP011327,19122,19423;CP011329,19122,19423;CP012419,19122,19423;CP013202,19122,19423;
CP011325	Mauve	SHARED	19424	19499	.	.	.	Notes=Lenght75	AL732656,19424,19499;AE009948,19424,19499;CP000114,19424,19499;CP003810,19424,19499;HF952104,19424,19499;CP007631,19424,19499;CP007572,19424,19499;CP007571,19424,19499;CP007570,19424,19499;CP010867,19424,19499;CP011326,19424,19499;CP011327,19424,19499;CP011329,19424,19499;CP012419,19424,19499;CP013202,19424,19499;
CP011325	Mauve	SHARED	19500	21241	.	.	.	Notes=Lenght1741	AE009948,19500,21241;CP000114,19500,21241;CP003810,19500,21241;HF952104,19500,21241;CP007631,19500,21241;CP010867,19500,21241;CP011326,19500,21241;CP011327,19500,21241;CP011329,19500,21241;CP012419,19500,21241;CP013202,19500,21241;
CP011325	Mauve	SHARED	21242	21263	.	.	.	Notes=Lenght21	AE009948,21242,21263;CP003810,21242,21263;HF952104,21242,21263;CP007631,21242,21263;CP010867,21242,21263;CP011326,21242,21263;CP011329,21242,21263;CP012419,21242,21263;CP013202,21242,21263;
CP011325	Mauve	SHARED	21404	21503	.	.	.	Notes=Lenght99	AE009948,21404,21503;CP000114,21404,21503;CP003810,21404,21503;HF952104,21404,21503;CP007631,21404,21503;CP010867,21404,21503;CP011326,21404,21503;CP011327,21404,21503;CP011329,21404,21503;CP012419,21404,21503;CP013202,21404,21503;
CP011325	Mauve	SHARED	27554	27920	.	.	.	Notes=Lenght366	AE009948,27554,27920;CP000114,27554,27920;CP003810,27554,27920;HF952104,27554,27920;CP007631,27554,27920;CP010867,27554,27920;CP011326,27554,27920;CP011327,27554,27920;CP011329,27554,27920;CP012419,27554,27920;CP013202,27554,27920;
CP011325	Mauve	SHARED	33586	33623	.	.	.	Notes=Lenght37	AL732656,33586,33623;AE009948,33586,33623;CP000114,33586,33623;CP003810,33586,33623;CP003919,33586,33623;HF952104,33586,33623;CP007482,33586,33623;CP007565,33586,33623;HG939456,33586,33623;CP007631,33586,33623;CP007632,33586,33623;CP006910,33586,33623;CP007572,33586,33623;CP007571,33586,33623;CP007570,33586,33623;FO393392,33586,33623;CP010867,33586,33623;CP011326,33586,33623;CP011327,33586,33623;…
CP011325	Mauve	SHARED	40294	40310	.	.	.	Notes=Lenght16	CP000114,40294,40310;CP003810,40294,40310;CP003919,40294,40310;HF952104,40294,40310;HF952106,40294,40310;HF952105,40294,40310;CP007482,40294,40310;CP007565,40294,40310;HG939456,40294,40310;CP007631,40294,40310;FO393392,40294,40310;CP010867,40294,40310;CP011326,40294,40310;CP011327,40294,40310;CP011328,40294,40310;CP012419,40294,40310;CP013202,40294,40310;
CP011325	Mauve	SHARED	40311	40329	.	.	.	Notes=Lenght18	AL732656,40311,40329;CP000114,40311,40329;CP003810,40311,40329;CP003919,40311,40329;HF952104,40311,40329;HF952106,40311,40329;HF952105,40311,40329;CP007482,40311,40329;CP007565,40311,40329;HG939456,40311,40329;CP007631,40311,40329;FO393392,40311,40329;CP010867,40311,40329;CP011326,40311,40329;CP011327,40311,40329;CP011328,40311,40329;CP012419,40311,40329;CP013202,40311,40329;
CP011325	Mauve	SHARED	40330	40500	.	.	.	Notes=Lenght170	AL732656,40330,40500;AE009948,40330,40500;CP000114,40330,40500;CP003810,40330,40500;CP003919,40330,40500;HF952104,40330,40500;HF952106,40330,40500;HF952105,40330,40500;CP007482,40330,40500;CP007565,40330,40500;HG939456,40330,40500;CP007631,40330,40500;CP007632,40330,40500;FO393392,40330,40500;CP010867,40330,40500;CP011326,40330,40500;CP011327,40330,40500;CP011328,40330,40500;CP011329,40330,40500;…
CP011325	Mauve	SHARED	43798	44479	.	.	.	Notes=Lenght681	AL732656,43798,44479;AE009948,43798,44479;CP000114,43798,44479;CP003810,43798,44479;CP003919,43798,44479;HF952104,43798,44479;HF952106,43798,44479;HF952105,43798,44479;CP007482,43798,44479;CP007565,43798,44479;HG939456,43798,44479;CP007631,43798,44479;CP006910,43798,44479;CP007572,43798,44479;CP007571,43798,44479;CP007570,43798,44479;FO393392,43798,44479;CP010867,43798,44479;CP011326,43798,44479;…
CP011325	Mauve	SHARED	48246	48266	.	.	.	Notes=Lenght20	AL732656,48246,48266;AE009948,48246,48266;CP000114,48246,48266;CP003810,48246,48266;CP003919,48246,48266;HF952104,48246,48266;CP007482,48246,48266;CP007565,48246,48266;HG939456,48246,48266;CP007631,48246,48266;CP007632,48246,48266;CP006910,48246,48266;CP007572,48246,48266;CP007571,48246,48266;CP007570,48246,48266;FO393392,48246,48266;CP010867,48246,48266;CP011326,48246,48266;CP011327,48246,48266;…
CP011325	Mauve	SHARED	59063	59080	.	.	.	Notes=Lenght17	AL732656,59063,59080;AE009948,59063,59080;CP000114,59063,59080;CP003810,59063,59080;HF952104,59063,59080;CP007631,59063,59080;CP007572,59063,59080;CP007571,59063,59080;CP007570,59063,59080;CP010867,59063,59080;CP011326,59063,59080;CP011327,59063,59080;CP011329,59063,59080;CP012419,59063,59080;CP013202,59063,59080;
CP011325	Mauve	SHARED	59081	59111	.	.	.	Notes=Lenght30	AL732656,59081,59111;AE009948,59081,59111;CP000114,59081,59111;CP003810,59081,59111;CP003919,59081,59111;HF952104,59081,59111;HF952105,59081,59111;CP007482,59081,59111;CP007565,59081,59111;HG939456,59081,59111;CP007631,59081,59111;CP007632,59081,59111;CP007572,59081,59111;CP007571,59081,59111;CP007570,59081,59111;FO393392,59081,59111;CP010867,59081,59111;CP011326,59081,59111;CP011327,59081,59111;…
CP011325	Mauve	SHARED	59112	59205	.	.	.	Notes=Lenght93	AL732656,59112,59205;AE009948,59112,59205;CP000114,59112,59205;CP003810,59112,59205;CP003919,59112,59205;HF952104,59112,59205;HF952105,59112,59205;CP007482,59112,59205;CP007565,59112,59205;HG939456,59112,59205;CP007631,59112,59205;CP007632,59112,59205;CP006910,59112,59205;CP007572,59112,59205;CP007571,59112,59205;CP007570,59112,59205;FO393392,59112,59205;CP010867,59112,59205;CP011326,59112,59205;…
CP011325	Mauve	SHARED	59206	59288	.	.	.	Notes=Lenght82	AL732656,59206,59288;AE009948,59206,59288;CP000114,59206,59288;CP003810,59206,59288;CP003919,59206,59288;HF952104,59206,59288;HF952105,59206,59288;CP007482,59206,59288;CP007565,59206,59288;HG939456,59206,59288;CP007631,59206,59288;CP007632,59206,59288;CP007572,59206,59288;CP007571,59206,59288;CP007570,59206,59288;FO393392,59206,59288;CP010867,59206,59288;CP011326,59206,59288;CP011327,59206,59288;…
CP011325	Mauve	SHARED	59289	59338	.	.	.	Notes=Lenght49	AL732656,59289,59338;AE009948,59289,59338;CP000114,59289,59338;CP003810,59289,59338;CP003919,59289,59338;HF952104,59289,59338;HF952105,59289,59338;CP007482,59289,59338;CP007565,59289,59338;HG939456,59289,59338;CP007631,59289,59338;CP007632,59289,59338;CP006910,59289,59338;CP007572,59289,59338;CP007571,59289,59338;CP007570,59289,59338;FO393392,59289,59338;CP010867,59289,59338;CP011326,59289,59338;…
CP011325	Mauve	SHARED	60910	61247	.	.	.	Notes=Lenght337	AE009948,60910,61247;CP000114,60910,61247;CP003810,60910,61247;HF952104,60910,61247;CP007631,60910,61247;CP010867,60910,61247;CP011326,60910,61247;CP011327,60910,61247;CP011329,60910,61247;CP012419,60910,61247;CP013202,60910,61247;
CP011325	Mauve	SHARED	61326	61367	.	.	.	Notes=Lenght41	AE009948,61326,61367;CP000114,61326,61367;CP003810,61326,61367;HF952104,61326,61367;CP007631,61326,61367;CP010867,61326,61367;CP011326,61326,61367;CP011327,61326,61367;CP011329,61326,61367;CP012419,61326,61367;CP013202,61326,61367;
CP011325	Mauve	SHARED	61389	62377	.	.	.	Notes=Lenght988	AE009948,61389,62377;CP000114,61389,62377;CP003810,61389,62377;HF952104,61389,62377;CP007631,61389,62377;CP010867,61389,62377;CP011326,61389,62377;CP011327,61389,62377;CP011329,61389,62377;CP012419,61389,62377;CP013202,61389,62377;
CP011325	Mauve	SHARED	72111	72274	.	.	.	Notes=Lenght163	AL732656,72111,72274;AE009948,72111,72274;CP000114,72111,72274;CP003810,72111,72274;CP003919,72111,72274;HF952104,72111,72274;HF952106,72111,72274;HF952105,72111,72274;HG939456,72111,72274;CP007631,72111,72274;CP007632,72111,72274;CP006910,72111,72274;CP007572,72111,72274;CP007571,72111,72274;CP007570,72111,72274;CP010867,72111,72274;CP011326,72111,72274;CP011327,72111,72274;CP011329,72111,72274;…
CP011325	Mauve	SHARED	76329	76340	.	.	.	Notes=Lenght11	AL732656,76329,76340;AE009948,76329,76340;CP000114,76329,76340;CP003810,76329,76340;CP003919,76329,76340;HF952104,76329,76340;HF952106,76329,76340;CP007482,76329,76340;CP007565,76329,76340;CP007631,76329,76340;CP007632,76329,76340;CP006910,76329,76340;FO393392,76329,76340;CP010867,76329,76340;CP011326,76329,76340;CP011327,76329,76340;CP011328,76329,76340;CP011329,76329,76340;CP010319,76329,76340;…
CP011325	Mauve	SHARED	76341	76360	.	.	.	Notes=Lenght19	AL732656,76341,76360;AE009948,76341,76360;CP000114,76341,76360;CP003810,76341,76360;CP003919,76341,76360;HF952104,76341,76360;HF952106,76341,76360;CP007482,76341,76360;CP007565,76341,76360;CP007631,76341,76360;CP007632,76341,76360;CP006910,76341,76360;FO393392,76341,76360;CP010867,76341,76360;CP011326,76341,76360;CP011327,76341,76360;CP011328,76341,76360;CP011329,76341,76360;CP010319,76341,76360;…
CP011325	Mauve	SHARED	91831	92088	.	.	.	Notes=Lenght257	AL732656,91831,92088;AE009948,91831,92088;CP000114,91831,92088;CP003810,91831,92088;CP003919,91831,92088;HF952104,91831,92088;HF952106,91831,92088;HF952105,91831,92088;CP007482,91831,92088;CP007565,91831,92088;HG939456,91831,92088;CP007631,91831,92088;CP007632,91831,92088;CP006910,91831,92088;CP007572,91831,92088;FO393392,91831,92088;CP010867,91831,92088;CP011326,91831,92088;CP011328,91831,92088;…
CP011325	Mauve	SHARED	92236	92580	.	.	.	Notes=Lenght344	AL732656,92236,92580;AE009948,92236,92580;CP000114,92236,92580;CP003810,92236,92580;CP003919,92236,92580;HF952104,92236,92580;HF952106,92236,92580;HF952105,92236,92580;CP007482,92236,92580;CP007565,92236,92580;HG939456,92236,92580;CP007631,92236,92580;CP007632,92236,92580;CP006910,92236,92580;CP007572,92236,92580;FO393392,92236,92580;CP010867,92236,92580;CP011326,92236,92580;CP011328,92236,92580;…
CP011325	Mauve	SHARED	93129	93377	.	.	.	Notes=Lenght248	AE009948,93129,93377;HF952104,93129,93377;CP007631,93129,93377;CP010867,93129,93377;CP011329,93129,93377;CP013202,93129,93377;
CP011325	Mauve	SHARED	93378	93780	.	.	.	Notes=Lenght402	AE009948,93378,93780;CP003810,93378,93780;HF952104,93378,93780;CP007631,93378,93780;CP010867,93378,93780;CP011329,93378,93780;CP012419,93378,93780;CP013202,93378,93780;
CP011325	Mauve	SHARED	93781	95174	.	.	.	Notes=Lenght1393	AL732656,93781,95174;AE009948,93781,95174;CP000114,93781,95174;CP003810,93781,95174;CP003919,93781,95174;HF952104,93781,95174;HF952106,93781,95174;HF952105,93781,95174;CP007482,93781,95174;HG939456,93781,95174;CP007631,93781,95174;CP007632,93781,95174;CP006910,93781,95174;CP007572,93781,95174;CP007571,93781,95174;CP007570,93781,95174;CP010867,93781,95174;CP011328,93781,95174;CP011329,93781,95174;…
CP011325	Mauve	SHARED	95175	95727	.	.	.	Notes=Lenght552	AL732656,95175,95727;AE009948,95175,95727;CP000114,95175,95727;CP003810,95175,95727;CP003919,95175,95727;HF952104,95175,95727;HF952106,95175,95727;HF952105,95175,95727;CP007482,95175,95727;HG939456,95175,95727;CP007631,95175,95727;CP007632,95175,95727;CP006910,95175,95727;CP007572,95175,95727;CP007571,95175,95727;CP007570,95175,95727;CP010867,95175,95727;CP011326,95175,95727;CP011327,95175,95727;…
CP011325	Mauve	SHARED	95728	95767	.	.	.	Notes=Lenght39	AL732656,95728,95767;AE009948,95728,95767;CP000114,95728,95767;CP003810,95728,95767;CP003919,95728,95767;HF952104,95728,95767;HF952106,95728,95767;HF952105,95728,95767;HG939456,95728,95767;CP007631,95728,95767;CP007632,95728,95767;CP006910,95728,95767;CP007572,95728,95767;CP007571,95728,95767;CP007570,95728,95767;CP010867,95728,95767;CP011326,95728,95767;CP011327,95728,95767;CP011328,95728,95767;…
CP011325	Mauve	SHARED	95768	95916	.	.	.	Notes=Lenght148	AL732656,95768,95916;AE009948,95768,95916;CP000114,95768,95916;CP003810,95768,95916;CP003919,95768,95916;HF952104,95768,95916;HF952106,95768,95916;HF952105,95768,95916;CP007482,95768,95916;HG939456,95768,95916;CP007631,95768,95916;CP007632,95768,95916;CP006910,95768,95916;CP007572,95768,95916;CP007571,95768,95916;CP007570,95768,95916;CP010867,95768,95916;CP011326,95768,95916;CP011327,95768,95916;…
CP011325	Mauve	SHARED	95917	95930	.	.	.	Notes=Lenght13	AE009948,95917,95930;CP000114,95917,95930;CP003919,95917,95930;HF952104,95917,95930;HF952106,95917,95930;HF952105,95917,95930;CP007482,95917,95930;CP007631,95917,95930;CP006910,95917,95930;CP010867,95917,95930;CP011326,95917,95930;CP011328,95917,95930;CP011329,95917,95930;CP012419,95917,95930;CP013202,95917,95930;
CP011325	Mauve	SHARED	95931	96163	.	.	.	Notes=Lenght232	AE009948,95931,96163;CP000114,95931,96163;CP003919,95931,96163;HF952104,95931,96163;HF952106,95931,96163;HF952105,95931,96163;CP007631,95931,96163;CP006910,95931,96163;CP010867,95931,96163;CP011326,95931,96163;CP011328,95931,96163;CP011329,95931,96163;CP012419,95931,96163;CP013202,95931,96163;
CP011325	Mauve	SHARED	96175	96233	.	.	.	Notes=Lenght58	AL732656,96175,96233;AE009948,96175,96233;CP000114,96175,96233;CP003810,96175,96233;CP003919,96175,96233;HF952104,96175,96233;HF952106,96175,96233;HF952105,96175,96233;CP007482,96175,96233;CP007565,96175,96233;HG939456,96175,96233;CP007631,96175,96233;CP007632,96175,96233;CP006910,96175,96233;CP007572,96175,96233;CP007571,96175,96233;CP007570,96175,96233;FO393392,96175,96233;CP010867,96175,96233;…
CP011325	Mauve	SHARED	96242	96281	.	.	.	Notes=Lenght39	AL732656,96242,96281;AE009948,96242,96281;CP000114,96242,96281;CP003810,96242,96281;CP003919,96242,96281;HF952104,96242,96281;HF952106,96242,96281;HF952105,96242,96281;HG939456,96242,96281;CP007631,96242,96281;CP007632,96242,96281;CP006910,96242,96281;CP007572,96242,96281;CP007571,96242,96281;CP007570,96242,96281;CP010867,96242,96281;CP011326,96242,96281;CP011328,96242,96281;CP011329,96242,96281;…
CP011325	Mauve	SHARED	96282	96391	.	.	.	Notes=Lenght109	AL732656,96282,96391;AE009948,96282,96391;CP000114,96282,96391;CP003810,96282,96391;CP003919,96282,96391;HF952104,96282,96391;HF952106,96282,96391;HF952105,96282,96391;CP007482,96282,96391;CP007565,96282,96391;HG939456,96282,96391;CP007631,96282,96391;CP007632,96282,96391;CP006910,96282,96391;CP007572,96282,96391;CP007571,96282,96391;CP007570,96282,96391;FO393392,96282,96391;CP010867,96282,96391;…
CP011325	Mauve	SHARED	96392	96450	.	.	.	Notes=Lenght58	AL732656,96392,96450;AE009948,96392,96450;CP000114,96392,96450;CP003810,96392,96450;CP003919,96392,96450;HF952104,96392,96450;HF952106,96392,96450;HF952105,96392,96450;HG939456,96392,96450;CP007631,96392,96450;CP007632,96392,96450;CP006910,96392,96450;CP007572,96392,96450;CP007571,96392,96450;CP007570,96392,96450;CP010867,96392,96450;CP011326,96392,96450;CP011328,96392,96450;CP011329,96392,96450;…
CP011325	Mauve	SHARED	96451	96495	.	.	.	Notes=Lenght44	AL732656,96451,96495;AE009948,96451,96495;CP000114,96451,96495;CP003810,96451,96495;CP003919,96451,96495;HF952104,96451,96495;HF952106,96451,96495;HF952105,96451,96495;CP007482,96451,96495;CP007565,96451,96495;HG939456,96451,96495;CP007631,96451,96495;CP007632,96451,96495;CP006910,96451,96495;CP007572,96451,96495;CP007571,96451,96495;CP007570,96451,96495;FO393392,96451,96495;CP010867,96451,96495;…
CP011325	Mauve	SHARED	96496	96536	.	.	.	Notes=Lenght40	AL732656,96496,96536;AE009948,96496,96536;CP000114,96496,96536;CP003810,96496,96536;CP003919,96496,96536;HF952104,96496,96536;HF952106,96496,96536;HF952105,96496,96536;CP007482,96496,96536;HG939456,96496,96536;CP007631,96496,96536;CP007632,96496,96536;CP006910,96496,96536;CP007572,96496,96536;CP007571,96496,96536;CP007570,96496,96536;FO393392,96496,96536;CP010867,96496,96536;CP011326,96496,96536;…
CP011325	Mauve	SHARED	96537	96697	.	.	.	Notes=Lenght160	AL732656,96537,96697;AE009948,96537,96697;CP000114,96537,96697;CP003810,96537,96697;CP003919,96537,96697;HF952104,96537,96697;HF952106,96537,96697;HF952105,96537,96697;CP007482,96537,96697;CP007565,96537,96697;HG939456,96537,96697;CP007631,96537,96697;CP007632,96537,96697;CP006910,96537,96697;CP007572,96537,96697;CP007571,96537,96697;CP007570,96537,96697;FO393392,96537,96697;CP010867,96537,96697;…
CP011325	Mauve	SHARED	96698	96747	.	.	.	Notes=Lenght49	AL732656,96698,96747;AE009948,96698,96747;CP000114,96698,96747;CP003810,96698,96747;CP003919,96698,96747;HF952104,96698,96747;HF952106,96698,96747;HF952105,96698,96747;CP007482,96698,96747;HG939456,96698,96747;CP007631,96698,96747;CP007632,96698,96747;CP006910,96698,96747;CP007572,96698,96747;CP007571,96698,96747;CP007570,96698,96747;CP010867,96698,96747;CP011326,96698,96747;CP011328,96698,96747;…
CP011325	Mauve	SHARED	96748	97064	.	.	.	Notes=Lenght316	AL732656,96748,97064;AE009948,96748,97064;CP000114,96748,97064;CP003810,96748,97064;CP003919,96748,97064;HF952104,96748,97064;HF952106,96748,97064;HF952105,96748,97064;CP007482,96748,97064;CP007565,96748,97064;HG939456,96748,97064;CP007631,96748,97064;CP007632,96748,97064;CP006910,96748,97064;CP007572,96748,97064;CP007571,96748,97064;CP007570,96748,97064;FO393392,96748,97064;CP010867,96748,97064;…
CP011325	Mauve	SHARED	99009	99319	.	.	.	Notes=Lenght310	AL732656,99009,99319;AE009948,99009,99319;CP000114,99009,99319;CP003810,99009,99319;CP003919,99009,99319;HF952104,99009,99319;HF952106,99009,99319;HF952105,99009,99319;CP007482,99009,99319;CP007565,99009,99319;HG939456,99009,99319;CP007631,99009,99319;CP007632,99009,99319;CP006910,99009,99319;CP007572,99009,99319;CP007571,99009,99319;CP007570,99009,99319;FO393392,99009,99319;CP010867,99009,99319;…
CP011325	Mauve	SHARED	99518	99593	.	.	.	Notes=Lenght75	AL732656,99518,99593;AE009948,99518,99593;CP000114,99518,99593;CP003810,99518,99593;CP003919,99518,99593;HF952104,99518,99593;HF952106,99518,99593;HF952105,99518,99593;CP007482,99518,99593;CP007565,99518,99593;HG939456,99518,99593;CP007631,99518,99593;CP006910,99518,99593;CP007572,99518,99593;CP007571,99518,99593;CP007570,99518,99593;FO393392,99518,99593;CP010867,99518,99593;CP011326,99518,99593;…
CP011325	Mauve	SHARED	99595	99673	.	.	.	Notes=Lenght78	AL732656,99595,99673;AE009948,99595,99673;CP000114,99595,99673;CP003810,99595,99673;CP003919,99595,99673;HF952104,99595,99673;HF952106,99595,99673;HF952105,99595,99673;HG939456,99595,99673;CP007631,99595,99673;CP006910,99595,99673;CP007572,99595,99673;CP007571,99595,99673;CP007570,99595,99673;CP010867,99595,99673;CP011326,99595,99673;CP011329,99595,99673;CP010319,99595,99673;CP012419,99595,99673;…
CP011325	Mauve	SHARED	99676	99757	.	.	.	Notes=Lenght81	AE009948,99676,99757;CP000114,99676,99757;CP003810,99676,99757;HF952104,99676,99757;HF952106,99676,99757;HF952105,99676,99757;HG939456,99676,99757;CP007631,99676,99757;CP006910,99676,99757;CP007572,99676,99757;CP007571,99676,99757;CP007570,99676,99757;CP010867,99676,99757;CP011326,99676,99757;CP011329,99676,99757;CP010319,99676,99757;CP012419,99676,99757;CP013202,99676,99757;
CP011325	Mauve	SHARED	99758	99882	.	.	.	Notes=Lenght124	AL732656,99758,99882;AE009948,99758,99882;CP000114,99758,99882;CP003810,99758,99882;HF952104,99758,99882;HF952106,99758,99882;HF952105,99758,99882;HG939456,99758,99882;CP007631,99758,99882;CP006910,99758,99882;CP007572,99758,99882;CP007571,99758,99882;CP007570,99758,99882;CP010867,99758,99882;CP011326,99758,99882;CP011329,99758,99882;CP010319,99758,99882;CP012419,99758,99882;CP013202,99758,99882;
CP011325	Mauve	SHARED	99883	99924	.	.	.	Notes=Lenght41	AE009948,99883,99924;CP000114,99883,99924;CP003810,99883,99924;HF952104,99883,99924;HF952106,99883,99924;HF952105,99883,99924;HG939456,99883,99924;CP007631,99883,99924;CP006910,99883,99924;CP007572,99883,99924;CP007571,99883,99924;CP007570,99883,99924;CP010867,99883,99924;CP011326,99883,99924;CP011329,99883,99924;CP010319,99883,99924;CP012419,99883,99924;CP013202,99883,99924;
CP011325	Mauve	SHARED	99925	102207	.	.	.	Notes=Lenght2282	AE009948,99925,102207;CP000114,99925,102207;CP003810,99925,102207;HF952104,99925,102207;CP007631,99925,102207;CP010867,99925,102207;CP011326,99925,102207;CP011329,99925,102207;CP012419,99925,102207;CP013202,99925,102207;
CP011325	Mauve	SHARED	110592	110852	.	.	.	Notes=Lenght260	AL732656,110592,110852;AE009948,110592,110852;CP000114,110592,110852;CP003810,110592,110852;CP003919,110592,110852;HF952104,110592,110852;HF952106,110592,110852;HF952105,110592,110852;CP007482,110592,110852;CP007565,110592,110852;HG939456,110592,110852;CP007631,110592,110852;CP007632,110592,110852;CP007572,110592,110852;CP007571,110592,110852;CP007570,110592,110852;FO393392,110592,110852;CP010867…
CP011325	Mauve	SHARED	137684	137747	.	.	.	Notes=Lenght63	AL732656,137684,137747;AE009948,137684,137747;CP000114,137684,137747;CP003810,137684,137747;HF952104,137684,137747;HF952106,137684,137747;HF952105,137684,137747;HG939456,137684,137747;CP007631,137684,137747;CP007632,137684,137747;CP006910,137684,137747;CP007572,137684,137747;CP007571,137684,137747;CP007570,137684,137747;CP010867,137684,137747;CP011326,137684,137747;CP011327,137684,137747;CP011329…
CP011325	Mauve	SHARED	138934	138991	.	.	.	Notes=Lenght57	AL732656,138934,138991;AE009948,138934,138991;CP000114,138934,138991;CP003810,138934,138991;CP003919,138934,138991;HF952104,138934,138991;HF952106,138934,138991;HF952105,138934,138991;HG939456,138934,138991;CP007631,138934,138991;CP007632,138934,138991;CP006910,138934,138991;CP007572,138934,138991;CP007571,138934,138991;CP007570,138934,138991;CP010867,138934,138991;CP011326,138934,138991;CP011327…
CP011325	Mauve	SHARED	179029	179131	.	.	.	Notes=Lenght102	AL732656,179029,179131;CP000114,179029,179131;CP003810,179029,179131;CP003919,179029,179131;HF952106,179029,179131;HF952105,179029,179131;CP007482,179029,179131;CP007565,179029,179131;HG939456,179029,179131;CP007631,179029,179131;CP007632,179029,179131;CP006910,179029,179131;CP007572,179029,179131;CP007571,179029,179131;CP007570,179029,179131;FO393392,179029,179131;CP011326,179029,179131;CP011327…
CP011325	Mauve	SHARED	180278	180378	.	.	.	Notes=Lenght100	AL732656,180278,180378;AE009948,180278,180378;CP000114,180278,180378;CP003810,180278,180378;CP003919,180278,180378;HF952106,180278,180378;HF952105,180278,180378;CP007482,180278,180378;CP007565,180278,180378;HG939456,180278,180378;CP007631,180278,180378;CP007632,180278,180378;CP006910,180278,180378;CP007572,180278,180378;CP007571,180278,180378;CP007570,180278,180378;FO393392,180278,180378;CP010867…
CP011325	Mauve	SHARED	180379	182174	.	.	.	Notes=Lenght1795	AL732656,180379,182174;AE009948,180379,182174;CP000114,180379,182174;CP003810,180379,182174;CP003919,180379,182174;HF952106,180379,182174;HF952105,180379,182174;CP007482,180379,182174;CP007565,180379,182174;HG939456,180379,182174;CP007632,180379,182174;CP006910,180379,182174;CP007572,180379,182174;CP007571,180379,182174;CP007570,180379,182174;FO393392,180379,182174;CP011326,180379,182174;CP011327…
CP011325	Mauve	SHARED	182879	183628	.	.	.	Notes=Lenght749	AL732656,182879,183628;CP003810,182879,183628;CP003919,182879,183628;HF952104,182879,183628;HF952106,182879,183628;HF952105,182879,183628;CP007482,182879,183628;CP007565,182879,183628;HG939456,182879,183628;CP006910,182879,183628;CP007572,182879,183628;CP007571,182879,183628;CP007570,182879,183628;FO393392,182879,183628;CP010867,182879,183628;CP011327,182879,183628;CP011328,182879,183628;CP011329…
CP011325	Mauve	SHARED	202860	202870	.	.	.	Notes=Lenght10	AL732656,202860,202870;AE009948,202860,202870;CP000114,202860,202870;CP003810,202860,202870;CP003919,202860,202870;HF952104,202860,202870;HF952106,202860,202870;HF952105,202860,202870;CP007482,202860,202870;CP007565,202860,202870;CP007631,202860,202870;CP007632,202860,202870;CP006910,202860,202870;CP007572,202860,202870;CP007571,202860,202870;CP007570,202860,202870;FO393392,202860,202870;CP010867…
CP011325	Mauve	SHARED	203377	203524	.	.	.	Notes=Lenght147	AL732656,203377,203524;AE009948,203377,203524;CP000114,203377,203524;CP003810,203377,203524;CP003919,203377,203524;HF952104,203377,203524;HF952106,203377,203524;HF952105,203377,203524;CP007482,203377,203524;CP007565,203377,203524;CP007631,203377,203524;CP007632,203377,203524;CP006910,203377,203524;CP007572,203377,203524;CP007571,203377,203524;CP007570,203377,203524;FO393392,203377,203524;CP010867…
CP011325	Mauve	SHARED	206045	206064	.	.	.	Notes=Lenght19	AL732656,206045,206064;AE009948,206045,206064;CP000114,206045,206064;CP003810,206045,206064;CP003919,206045,206064;HF952104,206045,206064;CP007482,206045,206064;CP007565,206045,206064;HG939456,206045,206064;CP007631,206045,206064;CP007632,206045,206064;FO393392,206045,206064;CP010867,206045,206064;CP011326,206045,206064;CP011327,206045,206064;CP011328,206045,206064;CP011329,206045,206064;CP010319…
CP011325	Mauve	SHARED	206262	206720	.	.	.	Notes=Lenght458	AL732656,206262,206720;AE009948,206262,206720;CP000114,206262,206720;CP003810,206262,206720;CP003919,206262,206720;HF952104,206262,206720;HF952106,206262,206720;HF952105,206262,206720;CP007482,206262,206720;CP007565,206262,206720;HG939456,206262,206720;CP007631,206262,206720;CP007632,206262,206720;FO393392,206262,206720;CP010867,206262,206720;CP011326,206262,206720;CP011327,206262,206720;CP011328…
CP011325	Mauve	SHARED	207271	207288	.	.	.	Notes=Lenght17	AL732656,207271,207288;AE009948,207271,207288;CP000114,207271,207288;CP003810,207271,207288;CP003919,207271,207288;HF952104,207271,207288;HF952106,207271,207288;HF952105,207271,207288;HG939456,207271,207288;CP007631,207271,207288;CP007632,207271,207288;CP006910,207271,207288;CP007572,207271,207288;CP007571,207271,207288;CP007570,207271,207288;CP010867,207271,207288;CP011326,207271,207288;CP011327…
CP011325	Mauve	SHARED	213947	214330	.	.	.	Notes=Lenght383	AL732656,213947,214330;AE009948,213947,214330;CP000114,213947,214330;CP003810,213947,214330;CP003919,213947,214330;HF952104,213947,214330;HF952106,213947,214330;HF952105,213947,214330;HG939456,213947,214330;CP007631,213947,214330;CP007632,213947,214330;CP006910,213947,214330;CP007572,213947,214330;CP007571,213947,214330;CP007570,213947,214330;CP010867,213947,214330;CP011326,213947,214330;CP011327…
CP011325	Mauve	SHARED	215451	215468	.	.	.	Notes=Lenght17	AE009948,215451,215468;CP000114,215451,215468;CP003810,215451,215468;CP003919,215451,215468;HF952104,215451,215468;HF952106,215451,215468;HF952105,215451,215468;CP007482,215451,215468;CP007565,215451,215468;HG939456,215451,215468;CP007631,215451,215468;CP007632,215451,215468;CP006910,215451,215468;FO393392,215451,215468;CP010867,215451,215468;CP011326,215451,215468;CP011327,215451,215468;CP011328…
CP011325	Mauve	SHARED	226657	227393	.	.	.	Notes=Lenght736	AL732656,226657,227393;AE009948,226657,227393;CP000114,226657,227393;CP003810,226657,227393;HF952104,226657,227393;HF952106,226657,227393;HF952105,226657,227393;CP007482,226657,227393;CP007565,226657,227393;HG939456,226657,227393;CP007631,226657,227393;CP007632,226657,227393;CP006910,226657,227393;CP007572,226657,227393;CP007571,226657,227393;CP007570,226657,227393;FO393392,226657,227393;CP010867…
CP011325	Mauve	SHARED	243929	244582	.	.	.	Notes=Lenght653	AL732656,243929,244582;AE009948,243929,244582;CP000114,243929,244582;CP003810,243929,244582;HF952104,243929,244582;CP007631,243929,244582;CP007572,243929,244582;CP007571,243929,244582;CP007570,243929,244582;CP010867,243929,244582;CP011326,243929,244582;CP011327,243929,244582;CP011329,243929,244582;CP012419,243929,244582;CP013202,243929,244582;
CP011325	Mauve	SHARED	244583	244634	.	.	.	Notes=Lenght51	AE009948,244583,244634;CP000114,244583,244634;CP003810,244583,244634;HF952104,244583,244634;CP007631,244583,244634;CP010867,244583,244634;CP011326,244583,244634;CP011327,244583,244634;CP011329,244583,244634;CP012419,244583,244634;CP013202,244583,244634;
CP011325	Mauve	SHARED	244635	244788	.	.	.	Notes=Lenght153	AL732656,244635,244788;AE009948,244635,244788;CP000114,244635,244788;CP003810,244635,244788;HF952104,244635,244788;CP007631,244635,244788;CP007572,244635,244788;CP007571,244635,244788;CP007570,244635,244788;CP010867,244635,244788;CP011326,244635,244788;CP011327,244635,244788;CP011329,244635,244788;CP012419,244635,244788;CP013202,244635,244788;
CP011325	Mauve	SHARED	244789	244838	.	.	.	Notes=Lenght49	AE009948,244789,244838;CP000114,244789,244838;CP003810,244789,244838;HF952104,244789,244838;CP007631,244789,244838;CP010867,244789,244838;CP011326,244789,244838;CP011327,244789,244838;CP011329,244789,244838;CP012419,244789,244838;CP013202,244789,244838;
CP011325	Mauve	SHARED	244839	245334	.	.	.	Notes=Lenght495	AL732656,244839,245334;AE009948,244839,245334;CP000114,244839,245334;CP003810,244839,245334;HF952104,244839,245334;CP007631,244839,245334;CP007572,244839,245334;CP007571,244839,245334;CP007570,244839,245334;CP010867,244839,245334;CP011326,244839,245334;CP011327,244839,245334;CP011329,244839,245334;CP012419,244839,245334;CP013202,244839,245334;
CP011325	Mauve	SHARED	245616	245654	.	.	.	Notes=Lenght38	AL732656,245616,245654;CP000114,245616,245654;CP003810,245616,245654;HF952104,245616,245654;CP007631,245616,245654;CP007572,245616,245654;CP007571,245616,245654;CP007570,245616,245654;CP010867,245616,245654;CP011326,245616,245654;CP011327,245616,245654;CP011329,245616,245654;CP012419,245616,245654;CP013202,245616,245654;
CP011325	Mauve	SHARED	245655	246751	.	.	.	Notes=Lenght1096	AL732656,245655,246751;AE009948,245655,246751;CP000114,245655,246751;CP003810,245655,246751;HF952104,245655,246751;CP007631,245655,246751;CP007572,245655,246751;CP007571,245655,246751;CP007570,245655,246751;CP010867,245655,246751;CP011326,245655,246751;CP011327,245655,246751;CP011329,245655,246751;CP012419,245655,246751;CP013202,245655,246751;
CP011325	Mauve	SHARED	246752	247833	.	.	.	Notes=Lenght1081	AL732656,246752,247833;AE009948,246752,247833;CP000114,246752,247833;CP003810,246752,247833;HF952104,246752,247833;CP007631,246752,247833;CP007572,246752,247833;CP007571,246752,247833;CP007570,246752,247833;CP010867,246752,247833;CP011326,246752,247833;CP011327,246752,247833;CP011329,246752,247833;CP012419,246752,247833;CP013202,246752,247833;
CP011325	Mauve	SHARED	247834	252753	.	.	.	Notes=Lenght4919	AL732656,247834,252753;AE009948,247834,252753;CP000114,247834,252753;CP003810,247834,252753;HF952104,247834,252753;CP007631,247834,252753;CP007572,247834,252753;CP007571,247834,252753;CP007570,247834,252753;CP010867,247834,252753;CP011326,247834,252753;CP011327,247834,252753;CP011329,247834,252753;CP012419,247834,252753;CP013202,247834,252753;
CP011325	Mauve	SHARED	252754	252781	.	.	.	Notes=Lenght27	AE009948,252754,252781;CP000114,252754,252781;CP003810,252754,252781;HF952104,252754,252781;CP007631,252754,252781;CP010867,252754,252781;CP011326,252754,252781;CP011327,252754,252781;CP011329,252754,252781;CP012419,252754,252781;CP013202,252754,252781;
CP011325	Mauve	SHARED	252789	253357	.	.	.	Notes=Lenght568	AL732656,252789,253357;AE009948,252789,253357;CP000114,252789,253357;CP003810,252789,253357;HF952104,252789,253357;CP007631,252789,253357;CP007572,252789,253357;CP007571,252789,253357;CP007570,252789,253357;CP010867,252789,253357;CP011326,252789,253357;CP011327,252789,253357;CP011329,252789,253357;CP012419,252789,253357;CP013202,252789,253357;
CP011325	Mauve	SHARED	253358	253623	.	.	.	Notes=Lenght265	AL732656,253358,253623;AE009948,253358,253623;CP000114,253358,253623;CP003810,253358,253623;HF952104,253358,253623;CP007631,253358,253623;CP007572,253358,253623;CP007571,253358,253623;CP007570,253358,253623;CP010867,253358,253623;CP011326,253358,253623;CP011327,253358,253623;CP011329,253358,253623;CP012419,253358,253623;CP013202,253358,253623;
CP011325	Mauve	SHARED	253625	256109	.	.	.	Notes=Lenght2484	AL732656,253625,256109;AE009948,253625,256109;CP000114,253625,256109;CP003810,253625,256109;HF952104,253625,256109;CP007631,253625,256109;CP007572,253625,256109;CP007571,253625,256109;CP007570,253625,256109;CP010867,253625,256109;CP011326,253625,256109;CP011327,253625,256109;CP011329,253625,256109;CP012419,253625,256109;CP013202,253625,256109;
CP011325	Mauve	SHARED	257790	257855	.	.	.	Notes=Lenght65	AL732656,257790,257855;AE009948,257790,257855;CP000114,257790,257855;CP003810,257790,257855;HF952104,257790,257855;HF952106,257790,257855;HF952105,257790,257855;CP007482,257790,257855;CP007565,257790,257855;HG939456,257790,257855;CP007631,257790,257855;CP007632,257790,257855;CP006910,257790,257855;CP007572,257790,257855;CP007571,257790,257855;CP007570,257790,257855;FO393392,257790,257855;CP010867…
CP011325	Mauve	SHARED	258423	258721	.	.	.	Notes=Lenght298	AL732656,258423,258721;AE009948,258423,258721;CP000114,258423,258721;CP003810,258423,258721;CP003919,258423,258721;HF952104,258423,258721;HF952106,258423,258721;HF952105,258423,258721;HG939456,258423,258721;CP007631,258423,258721;CP007632,258423,258721;CP006910,258423,258721;CP007572,258423,258721;CP007571,258423,258721;CP007570,258423,258721;CP010867,258423,258721;CP011326,258423,258721;CP011327…
CP011325	Mauve	SHARED	264054	264416	.	.	.	Notes=Lenght362	AL732656,264054,264416;AE009948,264054,264416;CP000114,264054,264416;CP003810,264054,264416;CP003919,264054,264416;HF952104,264054,264416;HF952106,264054,264416;HF952105,264054,264416;CP007482,264054,264416;CP007565,264054,264416;HG939456,264054,264416;CP007631,264054,264416;CP007632,264054,264416;CP006910,264054,264416;CP007572,264054,264416;CP007571,264054,264416;CP007570,264054,264416;FO393392…
CP011325	Mauve	SHARED	264417	264758	.	.	.	Notes=Lenght341	AL732656,264417,264758;AE009948,264417,264758;CP000114,264417,264758;CP003810,264417,264758;CP003919,264417,264758;HF952104,264417,264758;HF952106,264417,264758;HF952105,264417,264758;HG939456,264417,264758;CP007631,264417,264758;CP007632,264417,264758;CP006910,264417,264758;CP007572,264417,264758;CP007571,264417,264758;CP007570,264417,264758;CP010867,264417,264758;CP011326,264417,264758;CP011327…
CP011325	Mauve	SHARED	264760	264876	.	.	.	Notes=Lenght116	AL732656,264760,264876;AE009948,264760,264876;CP000114,264760,264876;CP003810,264760,264876;HF952104,264760,264876;HG939456,264760,264876;CP007631,264760,264876;CP007632,264760,264876;CP006910,264760,264876;CP007572,264760,264876;CP007571,264760,264876;CP007570,264760,264876;CP010867,264760,264876;CP011326,264760,264876;CP011327,264760,264876;CP011329,264760,264876;CP012419,264760,264876;CP013202…
CP011325	Mauve	SHARED	264878	265162	.	.	.	Notes=Lenght284	AL732656,264878,265162;AE009948,264878,265162;CP000114,264878,265162;CP003810,264878,265162;CP003919,264878,265162;HF952104,264878,265162;HF952106,264878,265162;HF952105,264878,265162;HG939456,264878,265162;CP007631,264878,265162;CP007632,264878,265162;CP006910,264878,265162;CP007572,264878,265162;CP007571,264878,265162;CP007570,264878,265162;CP010867,264878,265162;CP011326,264878,265162;CP011327…
CP011325	Mauve	SHARED	265163	265908	.	.	.	Notes=Lenght745	AL732656,265163,265908;AE009948,265163,265908;CP000114,265163,265908;CP003810,265163,265908;CP003919,265163,265908;HF952104,265163,265908;HF952106,265163,265908;HF952105,265163,265908;HG939456,265163,265908;CP007631,265163,265908;CP007632,265163,265908;CP006910,265163,265908;CP007572,265163,265908;CP007571,265163,265908;CP007570,265163,265908;CP010867,265163,265908;CP011326,265163,265908;CP011327…
CP011325	Mauve	SHARED	265909	265961	.	.	.	Notes=Lenght52	AE009948,265909,265961;CP000114,265909,265961;CP003810,265909,265961;CP003919,265909,265961;HF952104,265909,265961;HF952106,265909,265961;HF952105,265909,265961;HG939456,265909,265961;CP007631,265909,265961;CP007632,265909,265961;CP006910,265909,265961;CP007572,265909,265961;CP007571,265909,265961;CP007570,265909,265961;CP010867,265909,265961;CP011326,265909,265961;CP011327,265909,265961;CP011329…
CP011325	Mauve	SHARED	265962	266358	.	.	.	Notes=Lenght396	AE009948,265962,266358;CP000114,265962,266358;CP003810,265962,266358;CP003919,265962,266358;HF952104,265962,266358;HF952106,265962,266358;HF952105,265962,266358;HG939456,265962,266358;CP007631,265962,266358;CP006910,265962,266358;CP007572,265962,266358;CP007571,265962,266358;CP007570,265962,266358;CP010867,265962,266358;CP011326,265962,266358;CP011327,265962,266358;CP011329,265962,266358;CP010319…
CP011325	Mauve	SHARED	266959	267158	.	.	.	Notes=Lenght199	AE009948,266959,267158;CP000114,266959,267158;CP003810,266959,267158;HF952104,266959,267158;HG939456,266959,267158;CP007631,266959,267158;CP007632,266959,267158;CP010867,266959,267158;CP011326,266959,267158;CP011327,266959,267158;CP011329,266959,267158;CP012419,266959,267158;CP013202,266959,267158;
CP011325	Mauve	SHARED	267208	268416	.	.	.	Notes=Lenght1208	AE009948,267208,268416;CP000114,267208,268416;CP003810,267208,268416;HF952104,267208,268416;CP007631,267208,268416;CP010867,267208,268416;CP011326,267208,268416;CP011327,267208,268416;CP011329,267208,268416;CP012419,267208,268416;CP013202,267208,268416;
CP011325	Mauve	SHARED	268417	268466	.	.	.	Notes=Lenght49	CP000114,268417,268466;CP003810,268417,268466;HF952104,268417,268466;CP007631,268417,268466;CP010867,268417,268466;CP011326,268417,268466;CP011327,268417,268466;CP011329,268417,268466;CP012419,268417,268466;CP013202,268417,268466;
CP011325	Mauve	SHARED	270065	270420	.	.	.	Notes=Lenght355	AE009948,270065,270420;CP000114,270065,270420;CP003810,270065,270420;HF952104,270065,270420;CP007631,270065,270420;CP010867,270065,270420;CP011326,270065,270420;CP011327,270065,270420;CP011329,270065,270420;CP012419,270065,270420;CP013202,270065,270420;
CP011325	Mauve	SHARED	270421	270654	.	.	.	Notes=Lenght233	AE009948,270421,270654;CP000114,270421,270654;CP003810,270421,270654;HF952104,270421,270654;HG939456,270421,270654;CP007631,270421,270654;CP010867,270421,270654;CP011326,270421,270654;CP011327,270421,270654;CP011329,270421,270654;CP012419,270421,270654;CP013202,270421,270654;
CP011325	Mauve	SHARED	270655	270668	.	.	.	Notes=Lenght13	AE009948,270655,270668;CP000114,270655,270668;CP003810,270655,270668;HF952104,270655,270668;CP007631,270655,270668;CP010867,270655,270668;CP011326,270655,270668;CP011327,270655,270668;CP011329,270655,270668;CP012419,270655,270668;CP013202,270655,270668;
CP011325	Mauve	SHARED	270669	271686	.	.	.	Notes=Lenght1017	AE009948,270669,271686;CP000114,270669,271686;CP003810,270669,271686;HF952104,270669,271686;HF952106,270669,271686;HF952105,270669,271686;CP007631,270669,271686;CP010867,270669,271686;CP011326,270669,271686;CP011327,270669,271686;CP011329,270669,271686;CP010319,270669,271686;CP012419,270669,271686;CP013202,270669,271686;
CP011325	Mauve	SHARED	271687	271848	.	.	.	Notes=Lenght161	AE009948,271687,271848;CP000114,271687,271848;CP003810,271687,271848;CP003919,271687,271848;HF952104,271687,271848;HF952106,271687,271848;HF952105,271687,271848;CP007631,271687,271848;CP010867,271687,271848;CP011326,271687,271848;CP011327,271687,271848;CP011329,271687,271848;CP010319,271687,271848;CP012419,271687,271848;CP013202,271687,271848;
CP011325	Mauve	SHARED	271849	273158	.	.	.	Notes=Lenght1309	AE009948,271849,273158;CP000114,271849,273158;CP003810,271849,273158;CP003919,271849,273158;HF952104,271849,273158;HF952106,271849,273158;HF952105,271849,273158;HG939456,271849,273158;CP007631,271849,273158;CP010867,271849,273158;CP011326,271849,273158;CP011327,271849,273158;CP011329,271849,273158;CP010319,271849,273158;CP012419,271849,273158;CP013202,271849,273158;
CP011325	Mauve	SHARED	273159	273318	.	.	.	Notes=Lenght159	AE009948,273159,273318;CP000114,273159,273318;CP003810,273159,273318;CP003919,273159,273318;HF952104,273159,273318;HF952106,273159,273318;HF952105,273159,273318;CP007482,273159,273318;CP007565,273159,273318;HG939456,273159,273318;CP007631,273159,273318;FO393392,273159,273318;CP010867,273159,273318;CP011326,273159,273318;CP011327,273159,273318;CP011328,273159,273318;CP011329,273159,273318;CP010319…
CP011325	Mauve	SHARED	273327	275114	.	.	.	Notes=Lenght1787	AE009948,273327,275114;CP000114,273327,275114;CP003810,273327,275114;HF952104,273327,275114;CP007631,273327,275114;CP010867,273327,275114;CP011326,273327,275114;CP011327,273327,275114;CP011329,273327,275114;CP012419,273327,275114;CP013202,273327,275114;
CP011325	Mauve	SHARED	275115	275159	.	.	.	Notes=Lenght44	AE009948,275115,275159;CP000114,275115,275159;CP003810,275115,275159;CP003919,275115,275159;HF952104,275115,275159;HF952106,275115,275159;HF952105,275115,275159;CP007482,275115,275159;CP007565,275115,275159;HG939456,275115,275159;CP007631,275115,275159;FO393392,275115,275159;CP010867,275115,275159;CP011326,275115,275159;CP011327,275115,275159;CP011328,275115,275159;CP011329,275115,275159;CP010319…
CP011325	Mauve	SHARED	275160	275181	.	.	.	Notes=Lenght21	AE009948,275160,275181;CP000114,275160,275181;CP003810,275160,275181;CP003919,275160,275181;HF952104,275160,275181;HF952106,275160,275181;HF952105,275160,275181;CP007482,275160,275181;CP007565,275160,275181;HG939456,275160,275181;CP007631,275160,275181;CP007632,275160,275181;FO393392,275160,275181;CP010867,275160,275181;CP011326,275160,275181;CP011327,275160,275181;CP011328,275160,275181;CP011329…
CP011325	Mauve	SHARED	275182	275218	.	.	.	Notes=Lenght36	AL732656,275182,275218;AE009948,275182,275218;CP000114,275182,275218;CP003810,275182,275218;CP003919,275182,275218;HF952104,275182,275218;HF952106,275182,275218;HF952105,275182,275218;CP007482,275182,275218;CP007565,275182,275218;HG939456,275182,275218;CP007631,275182,275218;CP007632,275182,275218;CP007572,275182,275218;CP007571,275182,275218;CP007570,275182,275218;FO393392,275182,275218;CP010867…
CP011325	Mauve	SHARED	277672	279593	.	.	.	Notes=Lenght1921	AL732656,277672,279593;AE009948,277672,279593;CP000114,277672,279593;CP003810,277672,279593;HF952104,277672,279593;HF952106,277672,279593;HF952105,277672,279593;HG939456,277672,279593;CP007631,277672,279593;CP007632,277672,279593;CP006910,277672,279593;CP007572,277672,279593;CP007571,277672,279593;CP007570,277672,279593;CP010867,277672,279593;CP011326,277672,279593;CP011327,277672,279593;CP011329…
CP011325	Mauve	SHARED	281250	281273	.	.	.	Notes=Lenght23	AL732656,281250,281273;AE009948,281250,281273;CP000114,281250,281273;CP003810,281250,281273;HF952104,281250,281273;HF952106,281250,281273;HF952105,281250,281273;CP007482,281250,281273;CP007565,281250,281273;HG939456,281250,281273;CP007631,281250,281273;CP007632,281250,281273;CP006910,281250,281273;CP007572,281250,281273;CP007571,281250,281273;CP007570,281250,281273;FO393392,281250,281273;CP010867…
CP011325	Mauve	SHARED	292097	292669	.	.	.	Notes=Lenght572	AL732656,292097,292669;AE009948,292097,292669;CP000114,292097,292669;CP003810,292097,292669;HF952104,292097,292669;HF952106,292097,292669;HF952105,292097,292669;HG939456,292097,292669;CP007631,292097,292669;CP007632,292097,292669;CP006910,292097,292669;CP007572,292097,292669;CP007571,292097,292669;CP007570,292097,292669;CP010867,292097,292669;CP011326,292097,292669;CP011327,292097,292669;CP011329…
CP011325	Mauve	SHARED	295972	296339	.	.	.	Notes=Lenght367	AL732656,295972,296339;AE009948,295972,296339;CP000114,295972,296339;CP003810,295972,296339;HF952104,295972,296339;HF952106,295972,296339;HF952105,295972,296339;CP007482,295972,296339;CP007565,295972,296339;HG939456,295972,296339;CP007631,295972,296339;CP007632,295972,296339;CP006910,295972,296339;CP007572,295972,296339;CP007571,295972,296339;CP007570,295972,296339;FO393392,295972,296339;CP010867…
CP011325	Mauve	SHARED	296340	296495	.	.	.	Notes=Lenght155	AL732656,296340,296495;AE009948,296340,296495;CP000114,296340,296495;CP003810,296340,296495;HF952104,296340,296495;HF952106,296340,296495;HF952105,296340,296495;HG939456,296340,296495;CP007631,296340,296495;CP007632,296340,296495;CP006910,296340,296495;CP007572,296340,296495;CP007571,296340,296495;CP007570,296340,296495;CP010867,296340,296495;CP011326,296340,296495;CP011327,296340,296495;CP011329…
CP011325	Mauve	SHARED	302216	303323	.	.	.	Notes=Lenght1107	AL732656,302216,303323;AE009948,302216,303323;CP000114,302216,303323;CP003810,302216,303323;CP003919,302216,303323;HF952104,302216,303323;HF952106,302216,303323;HF952105,302216,303323;HG939456,302216,303323;CP007631,302216,303323;CP007632,302216,303323;CP006910,302216,303323;CP007572,302216,303323;CP007571,302216,303323;CP007570,302216,303323;CP010867,302216,303323;CP011326,302216,303323;CP011327…
CP011325	Mauve	SHARED	319342	319432	.	.	.	Notes=Lenght90	AL732656,319342,319432;AE009948,319342,319432;CP000114,319342,319432;CP003810,319342,319432;HF952104,319342,319432;HF952106,319342,319432;HF952105,319342,319432;CP007482,319342,319432;CP007565,319342,319432;HG939456,319342,319432;CP007631,319342,319432;CP007632,319342,319432;CP006910,319342,319432;CP007572,319342,319432;CP007571,319342,319432;CP007570,319342,319432;FO393392,319342,319432;CP010867…
CP011325	Mauve	SHARED	330702	332055	.	.	.	Notes=Lenght1353	AL732656,330702,332055;AE009948,330702,332055;CP000114,330702,332055;CP003810,330702,332055;CP003919,330702,332055;HF952104,330702,332055;HF952106,330702,332055;HF952105,330702,332055;CP007482,330702,332055;CP007565,330702,332055;HG939456,330702,332055;CP007631,330702,332055;CP006910,330702,332055;CP007572,330702,332055;CP007571,330702,332055;CP007570,330702,332055;FO393392,330702,332055;CP010867…
CP011325	Mauve	SHARED	332056	332212	.	.	.	Notes=Lenght156	AL732656,332056,332212;AE009948,332056,332212;CP000114,332056,332212;CP003810,332056,332212;CP003919,332056,332212;HF952104,332056,332212;HF952106,332056,332212;HF952105,332056,332212;CP007482,332056,332212;CP007565,332056,332212;HG939456,332056,332212;CP007631,332056,332212;CP006910,332056,332212;CP007572,332056,332212;CP007571,332056,332212;CP007570,332056,332212;FO393392,332056,332212;CP010867…
CP011325	Mauve	SHARED	332377	332418	.	.	.	Notes=Lenght41	AL732656,332377,332418;AE009948,332377,332418;CP000114,332377,332418;CP003810,332377,332418;CP003919,332377,332418;HF952104,332377,332418;HF952106,332377,332418;CP007482,332377,332418;CP007565,332377,332418;HG939456,332377,332418;CP007631,332377,332418;CP007632,332377,332418;CP006910,332377,332418;CP007572,332377,332418;CP007571,332377,332418;CP007570,332377,332418;FO393392,332377,332418;CP010867…
CP011325	Mauve	SHARED	332419	332454	.	.	.	Notes=Lenght35	AL732656,332419,332454;AE009948,332419,332454;CP000114,332419,332454;CP003810,332419,332454;CP003919,332419,332454;HF952104,332419,332454;HF952106,332419,332454;CP007482,332419,332454;CP007565,332419,332454;CP007631,332419,332454;CP006910,332419,332454;CP007572,332419,332454;CP007571,332419,332454;CP007570,332419,332454;FO393392,332419,332454;CP010867,332419,332454;CP011326,332419,332454;CP011327…
CP011325	Mauve	SHARED	332472	332483	.	.	.	Notes=Lenght11	AL732656,332472,332483;AE009948,332472,332483;CP000114,332472,332483;CP003810,332472,332483;HF952104,332472,332483;HF952106,332472,332483;HF952105,332472,332483;CP007482,332472,332483;CP007565,332472,332483;HG939456,332472,332483;CP007631,332472,332483;CP007632,332472,332483;CP006910,332472,332483;CP007572,332472,332483;CP007571,332472,332483;CP007570,332472,332483;FO393392,332472,332483;CP010867…
CP011325	Mauve	SHARED	350996	356573	.	.	.	Notes=Lenght5577	AL732656,350996,356573;AE009948,350996,356573;CP000114,350996,356573;CP003810,350996,356573;HF952104,350996,356573;HF952106,350996,356573;HF952105,350996,356573;HG939456,350996,356573;CP007631,350996,356573;CP007632,350996,356573;CP006910,350996,356573;CP007572,350996,356573;CP007571,350996,356573;CP007570,350996,356573;CP010867,350996,356573;CP011326,350996,356573;CP011327,350996,356573;CP011329…
CP011325	Mauve	SHARED	362310	362345	.	.	.	Notes=Lenght35	AL732656,362310,362345;AE009948,362310,362345;CP000114,362310,362345;CP003810,362310,362345;CP003919,362310,362345;HF952104,362310,362345;HF952106,362310,362345;HF952105,362310,362345;CP007482,362310,362345;CP007565,362310,362345;HG939456,362310,362345;CP007631,362310,362345;CP007632,362310,362345;CP006910,362310,362345;CP007572,362310,362345;CP007571,362310,362345;CP007570,362310,362345;FO393392…
CP011325	Mauve	SHARED	362835	362928	.	.	.	Notes=Lenght93	AL732656,362835,362928;AE009948,362835,362928;CP000114,362835,362928;CP003810,362835,362928;CP003919,362835,362928;HF952104,362835,362928;HF952106,362835,362928;HF952105,362835,362928;CP007482,362835,362928;CP007565,362835,362928;HG939456,362835,362928;CP007631,362835,362928;CP007632,362835,362928;CP006910,362835,362928;CP007572,362835,362928;CP007571,362835,362928;CP007570,362835,362928;FO393392…
CP011325	Mauve	SHARED	362929	363044	.	.	.	Notes=Lenght115	AL732656,362929,363044;AE009948,362929,363044;CP000114,362929,363044;CP003810,362929,363044;CP003919,362929,363044;HF952104,362929,363044;HF952106,362929,363044;HF952105,362929,363044;CP007482,362929,363044;CP007565,362929,363044;HG939456,362929,363044;CP007631,362929,363044;CP007632,362929,363044;CP006910,362929,363044;CP007572,362929,363044;CP007571,362929,363044;CP007570,362929,363044;FO393392…
CP011325	Mauve	SHARED	363095	363126	.	.	.	Notes=Lenght31	AL732656,363095,363126;AE009948,363095,363126;CP000114,363095,363126;CP003810,363095,363126;CP003919,363095,363126;HF952104,363095,363126;HF952106,363095,363126;HF952105,363095,363126;CP007482,363095,363126;HG939456,363095,363126;CP007631,363095,363126;CP007632,363095,363126;CP006910,363095,363126;CP007572,363095,363126;CP007571,363095,363126;CP007570,363095,363126;FO393392,363095,363126;CP010867…
CP011325	Mauve	SHARED	363247	363448	.	.	.	Notes=Lenght201	AL732656,363247,363448;AE009948,363247,363448;CP000114,363247,363448;CP003810,363247,363448;CP003919,363247,363448;HF952104,363247,363448;HF952106,363247,363448;HF952105,363247,363448;CP007482,363247,363448;CP007565,363247,363448;HG939456,363247,363448;CP007631,363247,363448;CP007632,363247,363448;CP006910,363247,363448;CP007572,363247,363448;CP007571,363247,363448;CP007570,363247,363448;FO393392…
CP011325	Mauve	SHARED	363449	363477	.	.	.	Notes=Lenght28	AE009948,363449,363477;CP000114,363449,363477;CP003810,363449,363477;CP003919,363449,363477;HF952104,363449,363477;HF952106,363449,363477;HF952105,363449,363477;CP007482,363449,363477;CP007565,363449,363477;HG939456,363449,363477;CP007631,363449,363477;CP007632,363449,363477;CP006910,363449,363477;FO393392,363449,363477;CP010867,363449,363477;CP011326,363449,363477;CP011328,363449,363477;CP011329…
CP011325	Mauve	SHARED	363478	363496	.	.	.	Notes=Lenght18	AE009948,363478,363496;CP000114,363478,363496;CP003810,363478,363496;HF952104,363478,363496;CP007631,363478,363496;CP010867,363478,363496;CP011326,363478,363496;CP011329,363478,363496;CP013202,363478,363496;
CP011325	Mauve	SHARED	363645	363846	.	.	.	Notes=Lenght201	AL732656,363645,363846;AE009948,363645,363846;CP003810,363645,363846;CP003919,363645,363846;HF952104,363645,363846;HF952106,363645,363846;HF952105,363645,363846;CP007482,363645,363846;CP007565,363645,363846;HG939456,363645,363846;CP007631,363645,363846;CP007632,363645,363846;CP006910,363645,363846;CP007572,363645,363846;CP007571,363645,363846;CP007570,363645,363846;FO393392,363645,363846;CP010867…
CP011325	Mauve	SHARED	364347	364392	.	.	.	Notes=Lenght45	AE009948,364347,364392;CP003919,364347,364392;HF952104,364347,364392;HF952106,364347,364392;HF952105,364347,364392;CP007482,364347,364392;CP007565,364347,364392;HG939456,364347,364392;CP007631,364347,364392;CP007632,364347,364392;CP006910,364347,364392;FO393392,364347,364392;CP010867,364347,364392;CP011326,364347,364392;CP011328,364347,364392;CP011329,364347,364392;CP010319,364347,364392;CP013202…
CP011325	Mauve	SHARED	364393	364413	.	.	.	Notes=Lenght20	AL732656,364393,364413;AE009948,364393,364413;CP000114,364393,364413;CP003919,364393,364413;HF952104,364393,364413;HF952106,364393,364413;HF952105,364393,364413;CP007482,364393,364413;CP007565,364393,364413;HG939456,364393,364413;CP007631,364393,364413;CP007632,364393,364413;CP006910,364393,364413;CP007572,364393,364413;CP007571,364393,364413;CP007570,364393,364413;FO393392,364393,364413;CP010867…
CP011325	Mauve	SHARED	364514	364575	.	.	.	Notes=Lenght61	AL732656,364514,364575;AE009948,364514,364575;CP000114,364514,364575;CP003919,364514,364575;HF952104,364514,364575;HF952106,364514,364575;HF952105,364514,364575;CP007482,364514,364575;CP007565,364514,364575;HG939456,364514,364575;CP007631,364514,364575;CP007632,364514,364575;CP006910,364514,364575;CP007572,364514,364575;CP007571,364514,364575;CP007570,364514,364575;FO393392,364514,364575;CP010867…
CP011325	Mauve	SHARED	364947	365095	.	.	.	Notes=Lenght148	AL732656,364947,365095;AE009948,364947,365095;CP000114,364947,365095;CP003810,364947,365095;CP003919,364947,365095;HF952104,364947,365095;HF952106,364947,365095;HF952105,364947,365095;CP007482,364947,365095;CP007565,364947,365095;HG939456,364947,365095;CP007631,364947,365095;CP007632,364947,365095;CP006910,364947,365095;CP007572,364947,365095;CP007571,364947,365095;CP007570,364947,365095;FO393392…
CP011325	Mauve	SHARED	365346	365365	.	.	.	Notes=Lenght19	AL732656,365346,365365;AE009948,365346,365365;CP000114,365346,365365;CP003810,365346,365365;CP003919,365346,365365;HF952104,365346,365365;HF952106,365346,365365;HF952105,365346,365365;CP007482,365346,365365;HG939456,365346,365365;CP007631,365346,365365;CP007632,365346,365365;CP006910,365346,365365;CP007572,365346,365365;CP007571,365346,365365;CP007570,365346,365365;FO393392,365346,365365;CP010867…
CP011325	Mauve	SHARED	365747	365834	.	.	.	Notes=Lenght87	AL732656,365747,365834;AE009948,365747,365834;CP000114,365747,365834;CP003919,365747,365834;HF952104,365747,365834;HF952106,365747,365834;HF952105,365747,365834;CP007482,365747,365834;CP007565,365747,365834;HG939456,365747,365834;CP007631,365747,365834;CP007632,365747,365834;CP006910,365747,365834;CP007572,365747,365834;CP007571,365747,365834;CP007570,365747,365834;FO393392,365747,365834;CP010867…
CP011325	Mauve	SHARED	365847	365946	.	.	.	Notes=Lenght99	AL732656,365847,365946;AE009948,365847,365946;CP000114,365847,365946;CP003919,365847,365946;HF952104,365847,365946;HF952106,365847,365946;HF952105,365847,365946;CP007482,365847,365946;CP007565,365847,365946;HG939456,365847,365946;CP007631,365847,365946;CP007632,365847,365946;CP006910,365847,365946;CP007572,365847,365946;CP007571,365847,365946;CP007570,365847,365946;FO393392,365847,365946;CP010867…
CP011325	Mauve	SHARED	379510	380583	.	.	.	Notes=Lenght1073	AL732656,379510,380583;AE009948,379510,380583;CP000114,379510,380583;CP003810,379510,380583;CP003919,379510,380583;HF952104,379510,380583;HF952106,379510,380583;HF952105,379510,380583;CP007482,379510,380583;CP007565,379510,380583;HG939456,379510,380583;CP007631,379510,380583;CP007632,379510,380583;CP006910,379510,380583;CP007571,379510,380583;CP007570,379510,380583;FO393392,379510,380583;CP010867…
CP011325	Mauve	SHARED	382789	382813	.	.	.	Notes=Lenght24	AL732656,382789,382813;AE009948,382789,382813;CP000114,382789,382813;CP003810,382789,382813;CP003919,382789,382813;HF952104,382789,382813;HF952106,382789,382813;HF952105,382789,382813;HG939456,382789,382813;CP007631,382789,382813;CP007632,382789,382813;CP006910,382789,382813;CP007572,382789,382813;CP007571,382789,382813;CP007570,382789,382813;CP010867,382789,382813;CP011326,382789,382813;CP011327…
CP011325	Mauve	SHARED	386090	386101	.	.	.	Notes=Lenght11	AL732656,386090,386101;AE009948,386090,386101;CP000114,386090,386101;CP003810,386090,386101;CP003919,386090,386101;HF952104,386090,386101;HF952106,386090,386101;HF952105,386090,386101;CP007482,386090,386101;CP007565,386090,386101;HG939456,386090,386101;CP007631,386090,386101;CP007632,386090,386101;CP006910,386090,386101;CP007572,386090,386101;CP007571,386090,386101;CP007570,386090,386101;FO393392…
CP011325	Mauve	SHARED	409111	409566	.	.	.	Notes=Lenght455	AL732656,409111,409566;AE009948,409111,409566;CP000114,409111,409566;CP003810,409111,409566;HF952104,409111,409566;HF952106,409111,409566;HF952105,409111,409566;CP007482,409111,409566;CP007565,409111,409566;HG939456,409111,409566;CP007631,409111,409566;CP007632,409111,409566;CP006910,409111,409566;CP007572,409111,409566;CP007571,409111,409566;CP007570,409111,409566;FO393392,409111,409566;CP010867…
CP011325	Mauve	SHARED	414309	414758	.	.	.	Notes=Lenght449	AL732656,414309,414758;AE009948,414309,414758;CP000114,414309,414758;CP003810,414309,414758;CP003919,414309,414758;HF952104,414309,414758;HF952106,414309,414758;HF952105,414309,414758;CP007482,414309,414758;CP007565,414309,414758;HG939456,414309,414758;CP007631,414309,414758;CP006910,414309,414758;CP007572,414309,414758;CP007571,414309,414758;CP007570,414309,414758;FO393392,414309,414758;CP010867…
CP011325	Mauve	SHARED	415508	417085	.	.	.	Notes=Lenght1577	AL732656,415508,417085;AE009948,415508,417085;CP000114,415508,417085;CP003810,415508,417085;HF952104,415508,417085;HF952106,415508,417085;HF952105,415508,417085;CP007482,415508,417085;CP007565,415508,417085;HG939456,415508,417085;CP007631,415508,417085;CP007632,415508,417085;CP006910,415508,417085;CP007572,415508,417085;CP007571,415508,417085;CP007570,415508,417085;FO393392,415508,417085;CP010867…
CP011325	Mauve	SHARED	420302	420327	.	.	.	Notes=Lenght25	AL732656,420302,420327;AE009948,420302,420327;CP000114,420302,420327;CP003810,420302,420327;HF952104,420302,420327;HF952106,420302,420327;HF952105,420302,420327;CP007482,420302,420327;CP007565,420302,420327;HG939456,420302,420327;CP007631,420302,420327;CP007632,420302,420327;CP006910,420302,420327;CP007572,420302,420327;CP007571,420302,420327;CP007570,420302,420327;FO393392,420302,420327;CP010867…
CP011325	Mauve	SHARED	423345	423394	.	.	.	Notes=Lenght49	AL732656,423345,423394;AE009948,423345,423394;CP000114,423345,423394;CP003810,423345,423394;HF952104,423345,423394;HF952106,423345,423394;HF952105,423345,423394;CP007482,423345,423394;CP007565,423345,423394;HG939456,423345,423394;CP007631,423345,423394;CP007632,423345,423394;CP006910,423345,423394;CP007572,423345,423394;CP007571,423345,423394;CP007570,423345,423394;FO393392,423345,423394;CP010867…
CP011325	Mauve	SHARED	425420	425518	.	.	.	Notes=Lenght98	AL732656,425420,425518;AE009948,425420,425518;CP000114,425420,425518;CP003810,425420,425518;CP003919,425420,425518;HF952104,425420,425518;HF952106,425420,425518;HF952105,425420,425518;CP007482,425420,425518;CP007565,425420,425518;CP007631,425420,425518;CP007632,425420,425518;CP006910,425420,425518;CP007572,425420,425518;CP007571,425420,425518;CP007570,425420,425518;FO393392,425420,425518;CP010867…
CP011325	Mauve	SHARED	430292	430383	.	.	.	Notes=Lenght91	AL732656,430292,430383;AE009948,430292,430383;CP000114,430292,430383;CP003810,430292,430383;CP003919,430292,430383;HF952104,430292,430383;HF952106,430292,430383;HF952105,430292,430383;HG939456,430292,430383;CP007631,430292,430383;CP007632,430292,430383;CP006910,430292,430383;CP007572,430292,430383;CP007571,430292,430383;CP007570,430292,430383;CP010867,430292,430383;CP011326,430292,430383;CP011327…
CP011325	Mauve	SHARED	432985	433053	.	.	.	Notes=Lenght68	AL732656,432985,433053;AE009948,432985,433053;CP000114,432985,433053;CP003810,432985,433053;HF952104,432985,433053;HF952106,432985,433053;HF952105,432985,433053;CP007482,432985,433053;CP007565,432985,433053;HG939456,432985,433053;CP007631,432985,433053;CP007632,432985,433053;CP006910,432985,433053;CP007572,432985,433053;CP007571,432985,433053;CP007570,432985,433053;FO393392,432985,433053;CP010867…
CP011325	Mauve	SHARED	433055	433216	.	.	.	Notes=Lenght161	AL732656,433055,433216;AE009948,433055,433216;CP000114,433055,433216;CP003810,433055,433216;HF952104,433055,433216;HG939456,433055,433216;CP007631,433055,433216;CP007632,433055,433216;CP006910,433055,433216;CP007572,433055,433216;CP007571,433055,433216;CP007570,433055,433216;CP010867,433055,433216;CP011326,433055,433216;CP011327,433055,433216;CP011329,433055,433216;CP012419,433055,433216;CP013202…
CP011325	Mauve	SHARED	433217	435667	.	.	.	Notes=Lenght2450	AE009948,433217,435667;CP000114,433217,435667;CP003810,433217,435667;CP003919,433217,435667;HF952104,433217,435667;HF952106,433217,435667;HF952105,433217,435667;CP007482,433217,435667;CP007565,433217,435667;CP007631,433217,435667;FO393392,433217,435667;CP010867,433217,435667;CP011326,433217,435667;CP011327,433217,435667;CP011328,433217,435667;CP011329,433217,435667;CP010319,433217,435667;CP012419…
CP011325	Mauve	SHARED	435668	435827	.	.	.	Notes=Lenght159	AE009948,435668,435827;CP000114,435668,435827;CP003810,435668,435827;CP003919,435668,435827;HF952104,435668,435827;HF952106,435668,435827;HF952105,435668,435827;CP007482,435668,435827;CP007565,435668,435827;CP007631,435668,435827;CP006910,435668,435827;FO393392,435668,435827;CP010867,435668,435827;CP011326,435668,435827;CP011327,435668,435827;CP011328,435668,435827;CP011329,435668,435827;CP010319…
CP011325	Mauve	SHARED	439269	439492	.	.	.	Notes=Lenght223	AL732656,439269,439492;AE009948,439269,439492;CP000114,439269,439492;CP003810,439269,439492;CP003919,439269,439492;HF952104,439269,439492;HF952106,439269,439492;HF952105,439269,439492;CP007482,439269,439492;CP007565,439269,439492;CP007631,439269,439492;CP007632,439269,439492;CP006910,439269,439492;CP007572,439269,439492;CP007571,439269,439492;CP007570,439269,439492;FO393392,439269,439492;CP010867…
CP011325	Mauve	SHARED	439687	439941	.	.	.	Notes=Lenght254	AL732656,439687,439941;AE009948,439687,439941;CP000114,439687,439941;CP003810,439687,439941;CP003919,439687,439941;HF952104,439687,439941;HF952106,439687,439941;HF952105,439687,439941;CP007482,439687,439941;CP007565,439687,439941;CP007631,439687,439941;CP007632,439687,439941;CP006910,439687,439941;CP007572,439687,439941;CP007571,439687,439941;CP007570,439687,439941;FO393392,439687,439941;CP010867…
CP011325	Mauve	SHARED	440167	440265	.	.	.	Notes=Lenght98	AL732656,440167,440265;AE009948,440167,440265;CP000114,440167,440265;CP003810,440167,440265;CP003919,440167,440265;HF952104,440167,440265;HF952106,440167,440265;HF952105,440167,440265;CP007482,440167,440265;CP007565,440167,440265;HG939456,440167,440265;CP007631,440167,440265;CP006910,440167,440265;CP007572,440167,440265;CP007571,440167,440265;CP007570,440167,440265;FO393392,440167,440265;CP010867…
CP011325	Mauve	SHARED	444405	444416	.	.	.	Notes=Lenght11	AL732656,444405,444416;AE009948,444405,444416;CP000114,444405,444416;CP003810,444405,444416;CP003919,444405,444416;HF952104,444405,444416;HF952105,444405,444416;CP007482,444405,444416;CP007565,444405,444416;HG939456,444405,444416;CP007631,444405,444416;CP007632,444405,444416;CP006910,444405,444416;CP007572,444405,444416;CP007571,444405,444416;CP007570,444405,444416;FO393392,444405,444416;CP010867…
CP011325	Mauve	SHARED	444417	445067	.	.	.	Notes=Lenght650	AL732656,444417,445067;AE009948,444417,445067;CP000114,444417,445067;CP003810,444417,445067;CP003919,444417,445067;HF952104,444417,445067;CP007482,444417,445067;CP007565,444417,445067;HG939456,444417,445067;CP007631,444417,445067;CP007632,444417,445067;CP006910,444417,445067;CP007572,444417,445067;CP007571,444417,445067;CP007570,444417,445067;FO393392,444417,445067;CP010867,444417,445067;CP011326…
CP011325	Mauve	SHARED	450728	450749	.	.	.	Notes=Lenght21	AL732656,450728,450749;AE009948,450728,450749;CP000114,450728,450749;CP003810,450728,450749;CP003919,450728,450749;HF952104,450728,450749;HF952106,450728,450749;HF952105,450728,450749;CP007482,450728,450749;HG939456,450728,450749;CP007631,450728,450749;CP007632,450728,450749;CP006910,450728,450749;CP007572,450728,450749;CP007571,450728,450749;CP007570,450728,450749;FO393392,450728,450749;CP010867…
CP011325	Mauve	SHARED	450930	451343	.	.	.	Notes=Lenght413	AL732656,450930,451343;AE009948,450930,451343;CP000114,450930,451343;CP003810,450930,451343;CP003919,450930,451343;HF952104,450930,451343;HF952106,450930,451343;HF952105,450930,451343;HG939456,450930,451343;CP007631,450930,451343;CP007632,450930,451343;CP006910,450930,451343;CP007572,450930,451343;CP007571,450930,451343;CP007570,450930,451343;CP010867,450930,451343;CP011326,450930,451343;CP011327…
CP011325	Mauve	SHARED	452932	453074	.	.	.	Notes=Lenght142	AL732656,452932,453074;AE009948,452932,453074;CP000114,452932,453074;CP003810,452932,453074;CP003919,452932,453074;HF952104,452932,453074;HF952106,452932,453074;HF952105,452932,453074;HG939456,452932,453074;CP007631,452932,453074;CP007632,452932,453074;CP006910,452932,453074;CP007572,452932,453074;CP007571,452932,453074;CP007570,452932,453074;CP010867,452932,453074;CP011326,452932,453074;CP011327…
CP011325	Mauve	SHARED	454780	454892	.	.	.	Notes=Lenght112	AL732656,454780,454892;AE009948,454780,454892;CP000114,454780,454892;CP003810,454780,454892;CP003919,454780,454892;HF952104,454780,454892;HF952106,454780,454892;CP007482,454780,454892;CP007565,454780,454892;HG939456,454780,454892;CP007631,454780,454892;CP007632,454780,454892;CP006910,454780,454892;CP007572,454780,454892;CP007571,454780,454892;CP007570,454780,454892;FO393392,454780,454892;CP010867…
CP011325	Mauve	SHARED	454893	454952	.	.	.	Notes=Lenght59	AL732656,454893,454952;CP000114,454893,454952;CP003810,454893,454952;CP003919,454893,454952;HF952104,454893,454952;HF952106,454893,454952;CP007482,454893,454952;CP007565,454893,454952;HG939456,454893,454952;CP007632,454893,454952;CP006910,454893,454952;CP007572,454893,454952;CP007571,454893,454952;CP007570,454893,454952;FO393392,454893,454952;CP010867,454893,454952;CP011326,454893,454952;CP011327…
CP011325	Mauve	SHARED	454953	455651	.	.	.	Notes=Lenght698	AL732656,454953,455651;AE009948,454953,455651;CP000114,454953,455651;CP003810,454953,455651;CP003919,454953,455651;HF952104,454953,455651;HF952106,454953,455651;CP007482,454953,455651;CP007565,454953,455651;HG939456,454953,455651;CP007631,454953,455651;CP007632,454953,455651;CP006910,454953,455651;CP007572,454953,455651;CP007571,454953,455651;CP007570,454953,455651;FO393392,454953,455651;CP010867…
CP011325	Mauve	SHARED	455652	455791	.	.	.	Notes=Lenght139	AL732656,455652,455791;AE009948,455652,455791;CP000114,455652,455791;CP003810,455652,455791;HF952104,455652,455791;HF952106,455652,455791;CP007482,455652,455791;CP007565,455652,455791;HG939456,455652,455791;CP007631,455652,455791;CP007632,455652,455791;CP006910,455652,455791;CP007572,455652,455791;CP007571,455652,455791;CP007570,455652,455791;FO393392,455652,455791;CP010867,455652,455791;CP011326…
CP011325	Mauve	SHARED	455792	458502	.	.	.	Notes=Lenght2710	AL732656,455792,458502;AE009948,455792,458502;CP000114,455792,458502;CP003810,455792,458502;CP003919,455792,458502;HF952104,455792,458502;HF952106,455792,458502;CP007482,455792,458502;CP007565,455792,458502;HG939456,455792,458502;CP007631,455792,458502;CP007632,455792,458502;CP006910,455792,458502;CP007572,455792,458502;CP007571,455792,458502;CP007570,455792,458502;FO393392,455792,458502;CP010867…
CP011325	Mauve	SHARED	460566	462694	.	.	.	Notes=Lenght2128	AL732656,460566,462694;AE009948,460566,462694;CP000114,460566,462694;CP003810,460566,462694;HF952104,460566,462694;HG939456,460566,462694;CP007631,460566,462694;CP007632,460566,462694;CP007572,460566,462694;CP007571,460566,462694;CP007570,460566,462694;CP010867,460566,462694;CP011326,460566,462694;CP011327,460566,462694;CP011329,460566,462694;CP012419,460566,462694;CP013202,460566,462694;
CP011325	Mauve	SHARED	462948	463001	.	.	.	Notes=Lenght53	AL732656,462948,463001;AE009948,462948,463001;CP000114,462948,463001;HF952104,462948,463001;CP007631,462948,463001;CP007632,462948,463001;CP007572,462948,463001;CP007571,462948,463001;CP007570,462948,463001;CP010867,462948,463001;CP012419,462948,463001;CP013202,462948,463001;
CP011325	Mauve	SHARED	463085	463186	.	.	.	Notes=Lenght101	AE009948,463085,463186;CP000114,463085,463186;HF952104,463085,463186;HG939456,463085,463186;CP007631,463085,463186;CP007632,463085,463186;CP010867,463085,463186;CP011329,463085,463186;CP012419,463085,463186;CP013202,463085,463186;
CP011325	Mauve	SHARED	463196	463484	.	.	.	Notes=Lenght288	AE009948,463196,463484;CP000114,463196,463484;CP003810,463196,463484;HF952104,463196,463484;HG939456,463196,463484;CP007631,463196,463484;CP007632,463196,463484;CP010867,463196,463484;CP011326,463196,463484;CP011327,463196,463484;CP011329,463196,463484;CP012419,463196,463484;CP013202,463196,463484;
CP011325	Mauve	SHARED	463485	463498	.	.	.	Notes=Lenght13	CP000114,463485,463498;CP003810,463485,463498;HF952104,463485,463498;HG939456,463485,463498;CP007631,463485,463498;CP007632,463485,463498;CP010867,463485,463498;CP011326,463485,463498;CP011327,463485,463498;CP012419,463485,463498;CP013202,463485,463498;
CP011325	Mauve	SHARED	463499	463533	.	.	.	Notes=Lenght34	AE009948,463499,463533;CP000114,463499,463533;CP003810,463499,463533;HF952104,463499,463533;HG939456,463499,463533;CP007631,463499,463533;CP007632,463499,463533;CP010867,463499,463533;CP011326,463499,463533;CP011327,463499,463533;CP011329,463499,463533;CP012419,463499,463533;CP013202,463499,463533;
CP011325	Mauve	SHARED	463534	463739	.	.	.	Notes=Lenght205	AE009948,463534,463739;CP000114,463534,463739;CP003810,463534,463739;HF952104,463534,463739;HG939456,463534,463739;CP007631,463534,463739;CP007632,463534,463739;CP010867,463534,463739;CP011326,463534,463739;CP011327,463534,463739;CP011329,463534,463739;CP012419,463534,463739;CP013202,463534,463739;
CP011325	Mauve	SHARED	463975	464864	.	.	.	Notes=Lenght889	AE009948,463975,464864;CP000114,463975,464864;CP003810,463975,464864;HF952104,463975,464864;CP007631,463975,464864;CP010867,463975,464864;CP011326,463975,464864;CP011327,463975,464864;CP011329,463975,464864;CP012419,463975,464864;CP013202,463975,464864;
CP011325	Mauve	SHARED	465447	466247	.	.	.	Notes=Lenght800	AE009948,465447,466247;CP000114,465447,466247;CP003810,465447,466247;HF952104,465447,466247;CP007631,465447,466247;CP010867,465447,466247;CP011326,465447,466247;CP011327,465447,466247;CP011329,465447,466247;CP012419,465447,466247;CP013202,465447,466247;
CP011325	Mauve	SHARED	485223	486905	.	.	.	Notes=Lenght1682	AE009948,485223,486905;CP000114,485223,486905;CP003810,485223,486905;HF952104,485223,486905;CP007631,485223,486905;CP010867,485223,486905;CP011326,485223,486905;CP011327,485223,486905;CP011329,485223,486905;CP012419,485223,486905;CP013202,485223,486905;
CP011325	Mauve	SHARED	487603	490266	.	.	.	Notes=Lenght2663	AE009948,487603,490266;CP000114,487603,490266;CP003810,487603,490266;HF952104,487603,490266;CP007631,487603,490266;CP010867,487603,490266;CP011326,487603,490266;CP011327,487603,490266;CP011329,487603,490266;CP012419,487603,490266;CP013202,487603,490266;
CP011325	Mauve	SHARED	490267	490341	.	.	.	Notes=Lenght74	CP000114,490267,490341;CP003810,490267,490341;HF952104,490267,490341;CP010867,490267,490341;CP011326,490267,490341;CP011327,490267,490341;CP012419,490267,490341;CP013202,490267,490341;
CP011325	Mauve	SHARED	490342	491821	.	.	.	Notes=Lenght1479	CP000114,490342,491821;CP003810,490342,491821;HF952104,490342,491821;CP010867,490342,491821;CP011326,490342,491821;CP011327,490342,491821;CP013202,490342,491821;
CP011325	Mauve	SHARED	491822	491846	.	.	.	Notes=Lenght24	AE009948,491822,491846;CP000114,491822,491846;CP003810,491822,491846;HF952104,491822,491846;CP007631,491822,491846;CP010867,491822,491846;CP011326,491822,491846;CP011327,491822,491846;CP011329,491822,491846;CP013202,491822,491846;
CP011325	Mauve	SHARED	491878	492377	.	.	.	Notes=Lenght499	AL732656,491878,492377;AE009948,491878,492377;CP000114,491878,492377;CP003810,491878,492377;CP003919,491878,492377;HF952104,491878,492377;HF952106,491878,492377;HF952105,491878,492377;CP007482,491878,492377;CP007565,491878,492377;HG939456,491878,492377;CP007631,491878,492377;CP006910,491878,492377;CP007572,491878,492377;CP007571,491878,492377;CP007570,491878,492377;FO393392,491878,492377;CP010867…
CP011325	Mauve	SHARED	496612	498139	.	.	.	Notes=Lenght1527	AE009948,496612,498139;CP000114,496612,498139;CP003810,496612,498139;HF952104,496612,498139;CP007631,496612,498139;CP010867,496612,498139;CP011326,496612,498139;CP011327,496612,498139;CP011329,496612,498139;CP012419,496612,498139;CP013202,496612,498139;
CP011325	Mauve	SHARED	498511	498678	.	.	.	Notes=Lenght167	AL732656,498511,498678;AE009948,498511,498678;CP000114,498511,498678;CP003810,498511,498678;HF952104,498511,498678;HF952106,498511,498678;HF952105,498511,498678;HG939456,498511,498678;CP007631,498511,498678;CP007632,498511,498678;CP006910,498511,498678;CP007572,498511,498678;CP007571,498511,498678;CP007570,498511,498678;CP010867,498511,498678;CP011326,498511,498678;CP011327,498511,498678;CP011329…
CP011325	Mauve	SHARED	502158	502572	.	.	.	Notes=Lenght414	AL732656,502158,502572;AE009948,502158,502572;CP000114,502158,502572;CP003810,502158,502572;HF952104,502158,502572;HF952106,502158,502572;HF952105,502158,502572;CP007482,502158,502572;CP007565,502158,502572;HG939456,502158,502572;CP007631,502158,502572;CP007632,502158,502572;CP006910,502158,502572;CP007572,502158,502572;CP007571,502158,502572;CP007570,502158,502572;FO393392,502158,502572;CP010867…
CP011325	Mauve	SHARED	515439	515698	.	.	.	Notes=Lenght259	AL732656,515439,515698;AE009948,515439,515698;CP000114,515439,515698;CP003810,515439,515698;HF952104,515439,515698;HF952106,515439,515698;HF952105,515439,515698;CP007482,515439,515698;CP007565,515439,515698;HG939456,515439,515698;CP007631,515439,515698;CP007632,515439,515698;CP006910,515439,515698;CP007572,515439,515698;CP007571,515439,515698;CP007570,515439,515698;FO393392,515439,515698;CP010867…
CP011325	Mauve	SHARED	515699	515884	.	.	.	Notes=Lenght185	AL732656,515699,515884;AE009948,515699,515884;CP000114,515699,515884;CP003810,515699,515884;HF952104,515699,515884;HF952106,515699,515884;HF952105,515699,515884;HG939456,515699,515884;CP007631,515699,515884;CP007632,515699,515884;CP006910,515699,515884;CP007572,515699,515884;CP007571,515699,515884;CP007570,515699,515884;CP010867,515699,515884;CP011326,515699,515884;CP011327,515699,515884;CP011329…
CP011325	Mauve	SHARED	515885	515978	.	.	.	Notes=Lenght93	AL732656,515885,515978;AE009948,515885,515978;CP000114,515885,515978;CP003810,515885,515978;HF952104,515885,515978;HF952106,515885,515978;HF952105,515885,515978;CP007482,515885,515978;CP007565,515885,515978;HG939456,515885,515978;CP007631,515885,515978;CP007632,515885,515978;CP006910,515885,515978;CP007572,515885,515978;CP007571,515885,515978;CP007570,515885,515978;FO393392,515885,515978;CP010867…
CP011325	Mauve	SHARED	533413	533459	.	.	.	Notes=Lenght46	AL732656,533413,533459;AE009948,533413,533459;CP000114,533413,533459;CP003810,533413,533459;CP003919,533413,533459;HF952104,533413,533459;HF952106,533413,533459;HF952105,533413,533459;CP007482,533413,533459;CP007565,533413,533459;CP007631,533413,533459;CP007632,533413,533459;CP006910,533413,533459;FO393392,533413,533459;CP010867,533413,533459;CP011326,533413,533459;CP011327,533413,533459;CP011328…
CP011325	Mauve	SHARED	534212	534400	.	.	.	Notes=Lenght188	AL732656,534212,534400;AE009948,534212,534400;CP000114,534212,534400;CP003810,534212,534400;HF952104,534212,534400;HF952106,534212,534400;HF952105,534212,534400;HG939456,534212,534400;CP007631,534212,534400;CP007632,534212,534400;CP006910,534212,534400;CP007572,534212,534400;CP007571,534212,534400;CP007570,534212,534400;CP010867,534212,534400;CP011326,534212,534400;CP011327,534212,534400;CP011329…
CP011325	Mauve	SHARED	552713	552793	.	.	.	Notes=Lenght80	AE009948,552713,552793;CP000114,552713,552793;CP003810,552713,552793;CP003919,552713,552793;HF952104,552713,552793;HF952106,552713,552793;HF952105,552713,552793;CP007482,552713,552793;CP007565,552713,552793;HG939456,552713,552793;CP007631,552713,552793;CP007632,552713,552793;CP006910,552713,552793;FO393392,552713,552793;CP010867,552713,552793;CP011326,552713,552793;CP011327,552713,552793;CP011328…
CP011325	Mauve	SHARED	554250	554288	.	.	.	Notes=Lenght38	AL732656,554250,554288;AE009948,554250,554288;CP000114,554250,554288;CP003810,554250,554288;HF952104,554250,554288;HF952106,554250,554288;HF952105,554250,554288;CP007482,554250,554288;CP007565,554250,554288;HG939456,554250,554288;CP007631,554250,554288;CP007632,554250,554288;CP006910,554250,554288;CP007572,554250,554288;CP007571,554250,554288;CP007570,554250,554288;FO393392,554250,554288;CP010867…
CP011325	Mauve	SHARED	557744	557784	.	.	.	Notes=Lenght40	AL732656,557744,557784;AE009948,557744,557784;CP000114,557744,557784;CP003810,557744,557784;HF952104,557744,557784;HF952106,557744,557784;HF952105,557744,557784;CP007482,557744,557784;CP007565,557744,557784;HG939456,557744,557784;CP007631,557744,557784;CP007632,557744,557784;CP006910,557744,557784;CP007572,557744,557784;CP007571,557744,557784;CP007570,557744,557784;FO393392,557744,557784;CP010867…
CP011325	Mauve	SHARED	557785	557846	.	.	.	Notes=Lenght61	AL732656,557785,557846;AE009948,557785,557846;CP000114,557785,557846;CP003810,557785,557846;HF952104,557785,557846;HF952106,557785,557846;HF952105,557785,557846;HG939456,557785,557846;CP007631,557785,557846;CP007632,557785,557846;CP006910,557785,557846;CP007572,557785,557846;CP007571,557785,557846;CP007570,557785,557846;CP010867,557785,557846;CP011326,557785,557846;CP011327,557785,557846;CP011329…
CP011325	Mauve	SHARED	561551	561606	.	.	.	Notes=Lenght55	AE009948,561551,561606;CP000114,561551,561606;CP003810,561551,561606;CP003919,561551,561606;HF952104,561551,561606;HF952106,561551,561606;HF952105,561551,561606;CP007482,561551,561606;CP007565,561551,561606;HG939456,561551,561606;CP007631,561551,561606;CP007632,561551,561606;CP006910,561551,561606;FO393392,561551,561606;CP010867,561551,561606;CP011326,561551,561606;CP011327,561551,561606;CP011328…
CP011325	Mauve	SHARED	563680	563722	.	.	.	Notes=Lenght42	AL732656,563680,563722;AE009948,563680,563722;CP000114,563680,563722;CP003810,563680,563722;HF952104,563680,563722;HF952106,563680,563722;HF952105,563680,563722;HG939456,563680,563722;CP007631,563680,563722;CP007632,563680,563722;CP006910,563680,563722;CP007572,563680,563722;CP007571,563680,563722;CP007570,563680,563722;CP010867,563680,563722;CP011326,563680,563722;CP011327,563680,563722;CP011329…
CP011325	Mauve	SHARED	589428	589457	.	.	.	Notes=Lenght29	AL732656,589428,589457;AE009948,589428,589457;CP000114,589428,589457;CP003810,589428,589457;CP003919,589428,589457;HF952104,589428,589457;HF952106,589428,589457;HF952105,589428,589457;HG939456,589428,589457;CP007631,589428,589457;CP007632,589428,589457;CP006910,589428,589457;CP007572,589428,589457;CP007571,589428,589457;CP007570,589428,589457;CP010867,589428,589457;CP011326,589428,589457;CP011327…
CP011325	Mauve	SHARED	595844	602955	.	.	.	Notes=Lenght7111	AL732656,595844,602955;AE009948,595844,602955;CP000114,595844,602955;CP003810,595844,602955;HF952104,595844,602955;HG939456,595844,602955;CP007631,595844,602955;CP007632,595844,602955;CP006910,595844,602955;CP007572,595844,602955;CP007571,595844,602955;CP007570,595844,602955;CP010867,595844,602955;CP011326,595844,602955;CP011327,595844,602955;CP011329,595844,602955;CP012419,595844,602955;CP013202…
CP011325	Mauve	SHARED	602956	602979	.	.	.	Notes=Lenght23	AL732656,602956,602979;AE009948,602956,602979;CP000114,602956,602979;CP003810,602956,602979;HF952104,602956,602979;CP007631,602956,602979;CP007572,602956,602979;CP007571,602956,602979;CP007570,602956,602979;CP010867,602956,602979;CP011326,602956,602979;CP011327,602956,602979;CP011329,602956,602979;CP012419,602956,602979;CP013202,602956,602979;
CP011325	Mauve	SHARED	602980	605538	.	.	.	Notes=Lenght2558	AL732656,602980,605538;AE009948,602980,605538;CP000114,602980,605538;CP003810,602980,605538;HF952104,602980,605538;HG939456,602980,605538;CP007631,602980,605538;CP007632,602980,605538;CP006910,602980,605538;CP007572,602980,605538;CP007571,602980,605538;CP007570,602980,605538;CP010867,602980,605538;CP011326,602980,605538;CP011327,602980,605538;CP011329,602980,605538;CP012419,602980,605538;CP013202…
CP011325	Mauve	SHARED	605539	605921	.	.	.	Notes=Lenght382	AL732656,605539,605921;AE009948,605539,605921;CP000114,605539,605921;CP003810,605539,605921;HF952104,605539,605921;HG939456,605539,605921;CP007631,605539,605921;CP007632,605539,605921;CP006910,605539,605921;CP007572,605539,605921;CP007571,605539,605921;CP007570,605539,605921;CP010867,605539,605921;CP011326,605539,605921;CP011327,605539,605921;CP011329,605539,605921;CP012419,605539,605921;CP013202…
CP011325	Mauve	SHARED	606011	606023	.	.	.	Notes=Lenght12	AE009948,606011,606023;CP000114,606011,606023;CP003810,606011,606023;CP003919,606011,606023;HF952104,606011,606023;HF952106,606011,606023;HF952105,606011,606023;CP007482,606011,606023;CP007565,606011,606023;HG939456,606011,606023;CP007631,606011,606023;CP007632,606011,606023;CP006910,606011,606023;CP007572,606011,606023;CP007571,606011,606023;CP007570,606011,606023;FO393392,606011,606023;CP010867…
CP011325	Mauve	SHARED	606024	606144	.	.	.	Notes=Lenght120	AE009948,606024,606144;CP000114,606024,606144;CP003810,606024,606144;CP003919,606024,606144;HF952104,606024,606144;HF952106,606024,606144;HF952105,606024,606144;CP007482,606024,606144;CP007565,606024,606144;HG939456,606024,606144;CP007631,606024,606144;CP007632,606024,606144;CP006910,606024,606144;FO393392,606024,606144;CP010867,606024,606144;CP011326,606024,606144;CP011327,606024,606144;CP011328…
CP011325	Mauve	SHARED	615218	615343	.	.	.	Notes=Lenght125	AL732656,615218,615343;AE009948,615218,615343;CP000114,615218,615343;CP003810,615218,615343;CP003919,615218,615343;HF952104,615218,615343;HF952106,615218,615343;HF952105,615218,615343;HG939456,615218,615343;CP007631,615218,615343;CP007632,615218,615343;CP006910,615218,615343;CP007572,615218,615343;CP007571,615218,615343;CP007570,615218,615343;CP010867,615218,615343;CP011326,615218,615343;CP011327…
CP011325	Mauve	SHARED	615346	615433	.	.	.	Notes=Lenght87	AL732656,615346,615433;AE009948,615346,615433;CP000114,615346,615433;CP003810,615346,615433;HF952104,615346,615433;HF952105,615346,615433;HG939456,615346,615433;CP007631,615346,615433;CP007632,615346,615433;CP006910,615346,615433;CP007572,615346,615433;CP007571,615346,615433;CP007570,615346,615433;CP010867,615346,615433;CP011326,615346,615433;CP011327,615346,615433;CP011329,615346,615433;CP010319…
CP011325	Mauve	SHARED	621139	621200	.	.	.	Notes=Lenght61	CP000114,621139,621200;CP003810,621139,621200;HF952104,621139,621200;CP007631,621139,621200;CP010867,621139,621200;CP011326,621139,621200;CP011327,621139,621200;CP011329,621139,621200;CP012419,621139,621200;CP013202,621139,621200;
CP011325	Mauve	SHARED	621201	621666	.	.	.	Notes=Lenght465	CP000114,621201,621666;CP003810,621201,621666;HF952104,621201,621666;CP007631,621201,621666;CP010867,621201,621666;CP011326,621201,621666;CP011327,621201,621666;CP011329,621201,621666;CP013202,621201,621666;
CP011325	Mauve	SHARED	621667	621717	.	.	.	Notes=Lenght50	CP000114,621667,621717;CP003810,621667,621717;HF952104,621667,621717;CP007631,621667,621717;CP010867,621667,621717;CP011326,621667,621717;CP011327,621667,621717;CP011329,621667,621717;CP012419,621667,621717;CP013202,621667,621717;
CP011325	Mauve	SHARED	621718	621739	.	.	.	Notes=Lenght21	CP000114,621718,621739;CP003810,621718,621739;HF952104,621718,621739;CP007631,621718,621739;CP010867,621718,621739;CP011326,621718,621739;CP011327,621718,621739;CP012419,621718,621739;CP013202,621718,621739;
CP011325	Mauve	SHARED	621740	622219	.	.	.	Notes=Lenght479	CP000114,621740,622219;CP003810,621740,622219;HF952104,621740,622219;CP007631,621740,622219;CP010867,621740,622219;CP011326,621740,622219;CP011327,621740,622219;CP011329,621740,622219;CP012419,621740,622219;CP013202,621740,622219;
CP011325	Mauve	SHARED	622227	622281	.	.	.	Notes=Lenght54	CP000114,622227,622281;CP003810,622227,622281;HF952104,622227,622281;CP007631,622227,622281;CP010867,622227,622281;CP011326,622227,622281;CP011327,622227,622281;CP011329,622227,622281;CP012419,622227,622281;CP013202,622227,622281;
CP011325	Mauve	SHARED	622282	622375	.	.	.	Notes=Lenght93	CP000114,622282,622375;CP003810,622282,622375;HF952104,622282,622375;CP007631,622282,622375;CP010867,622282,622375;CP011326,622282,622375;CP011327,622282,622375;CP011329,622282,622375;CP013202,622282,622375;
CP011325	Mauve	SHARED	622376	622446	.	.	.	Notes=Lenght70	CP000114,622376,622446;CP003810,622376,622446;HF952104,622376,622446;CP007631,622376,622446;CP010867,622376,622446;CP011326,622376,622446;CP011327,622376,622446;CP013202,622376,622446;
CP011325	Mauve	SHARED	622447	623527	.	.	.	Notes=Lenght1080	CP000114,622447,623527;CP003810,622447,623527;HF952104,622447,623527;CP007631,622447,623527;CP010867,622447,623527;CP011326,622447,623527;CP011327,622447,623527;CP011329,622447,623527;CP012419,622447,623527;CP013202,622447,623527;
CP011325	Mauve	SHARED	623528	623574	.	.	.	Notes=Lenght46	CP000114,623528,623574;CP003810,623528,623574;HF952104,623528,623574;CP007631,623528,623574;CP010867,623528,623574;CP011326,623528,623574;CP011327,623528,623574;CP011329,623528,623574;CP013202,623528,623574;
CP011325	Mauve	SHARED	624332	624448	.	.	.	Notes=Lenght116	CP000114,624332,624448;CP003810,624332,624448;HF952104,624332,624448;CP007631,624332,624448;CP010867,624332,624448;CP011326,624332,624448;CP011327,624332,624448;CP011329,624332,624448;CP013202,624332,624448;
CP011325	Mauve	SHARED	625547	625708	.	.	.	Notes=Lenght161	CP000114,625547,625708;CP003810,625547,625708;HF952104,625547,625708;CP007631,625547,625708;CP010867,625547,625708;CP011326,625547,625708;CP011327,625547,625708;CP011329,625547,625708;CP013202,625547,625708;
CP011325	Mauve	SHARED	627030	627271	.	.	.	Notes=Lenght241	CP000114,627030,627271;CP003810,627030,627271;HF952104,627030,627271;CP007631,627030,627271;CP010867,627030,627271;CP011326,627030,627271;CP011327,627030,627271;CP011329,627030,627271;CP013202,627030,627271;
CP011325	Mauve	SHARED	627273	627482	.	.	.	Notes=Lenght209	CP000114,627273,627482;CP003810,627273,627482;HF952104,627273,627482;CP007631,627273,627482;CP010867,627273,627482;CP011326,627273,627482;CP011327,627273,627482;CP011329,627273,627482;CP013202,627273,627482;
CP011325	Mauve	SHARED	627483	629793	.	.	.	Notes=Lenght2310	CP000114,627483,629793;CP003810,627483,629793;HF952104,627483,629793;CP007631,627483,629793;CP010867,627483,629793;CP011326,627483,629793;CP011327,627483,629793;CP011329,627483,629793;CP013202,627483,629793;
CP011325	Mauve	SHARED	629836	631513	.	.	.	Notes=Lenght1677	CP000114,629836,631513;CP003810,629836,631513;HF952104,629836,631513;CP007631,629836,631513;CP010867,629836,631513;CP011326,629836,631513;CP011327,629836,631513;CP011329,629836,631513;CP013202,629836,631513;
CP011325	Mauve	SHARED	631514	631846	.	.	.	Notes=Lenght332	AE009948,631514,631846;CP000114,631514,631846;CP003810,631514,631846;HF952104,631514,631846;CP007631,631514,631846;CP010867,631514,631846;CP011326,631514,631846;CP011327,631514,631846;CP011329,631514,631846;CP013202,631514,631846;
CP011325	Mauve	SHARED	631847	632042	.	.	.	Notes=Lenght195	CP000114,631847,632042;CP003810,631847,632042;HF952104,631847,632042;CP007631,631847,632042;CP010867,631847,632042;CP011326,631847,632042;CP011327,631847,632042;CP011329,631847,632042;CP013202,631847,632042;
CP011325	Mauve	SHARED	632043	632058	.	.	.	Notes=Lenght15	HF952104,632043,632058;CP007631,632043,632058;CP010867,632043,632058;CP011326,632043,632058;CP011327,632043,632058;CP011329,632043,632058;CP013202,632043,632058;
CP011325	Mauve	SHARED	632059	632619	.	.	.	Notes=Lenght560	CP000114,632059,632619;CP003810,632059,632619;HF952104,632059,632619;CP007631,632059,632619;CP010867,632059,632619;CP011326,632059,632619;CP011327,632059,632619;CP011329,632059,632619;CP013202,632059,632619;
CP011325	Mauve	SHARED	632620	633048	.	.	.	Notes=Lenght428	AE009948,632620,633048;CP000114,632620,633048;CP003810,632620,633048;HF952104,632620,633048;CP007631,632620,633048;CP010867,632620,633048;CP011326,632620,633048;CP011327,632620,633048;CP011329,632620,633048;CP013202,632620,633048;
CP011325	Mauve	SHARED	633049	634793	.	.	.	Notes=Lenght1744	CP000114,633049,634793;CP003810,633049,634793;HF952104,633049,634793;CP007631,633049,634793;CP010867,633049,634793;CP011326,633049,634793;CP011327,633049,634793;CP011329,633049,634793;CP013202,633049,634793;
CP011325	Mauve	SHARED	634794	635031	.	.	.	Notes=Lenght237	HF952104,634794,635031;CP007631,634794,635031;CP010867,634794,635031;CP011326,634794,635031;CP011327,634794,635031;CP011329,634794,635031;CP013202,634794,635031;
CP011325	Mauve	SHARED	635032	637732	.	.	.	Notes=Lenght2700	CP000114,635032,637732;CP003810,635032,637732;HF952104,635032,637732;CP007631,635032,637732;CP010867,635032,637732;CP011326,635032,637732;CP011327,635032,637732;CP011329,635032,637732;CP013202,635032,637732;
CP011325	Mauve	SHARED	637817	639616	.	.	.	Notes=Lenght1799	CP000114,637817,639616;CP003810,637817,639616;HF952104,637817,639616;CP007631,637817,639616;CP010867,637817,639616;CP011326,637817,639616;CP011327,637817,639616;CP011329,637817,639616;CP013202,637817,639616;
CP011325	Mauve	SHARED	639617	639806	.	.	.	Notes=Lenght189	AE009948,639617,639806;CP000114,639617,639806;CP003810,639617,639806;HF952104,639617,639806;CP007631,639617,639806;CP010867,639617,639806;CP011326,639617,639806;CP011327,639617,639806;CP011329,639617,639806;CP013202,639617,639806;
CP011325	Mauve	SHARED	639807	647986	.	.	.	Notes=Lenght8179	CP000114,639807,647986;CP003810,639807,647986;HF952104,639807,647986;CP007631,639807,647986;CP010867,639807,647986;CP011326,639807,647986;CP011327,639807,647986;CP011329,639807,647986;CP013202,639807,647986;
CP011325	Mauve	SHARED	648810	648949	.	.	.	Notes=Lenght139	CP000114,648810,648949;CP003810,648810,648949;HF952104,648810,648949;CP007631,648810,648949;CP010867,648810,648949;CP011326,648810,648949;CP011327,648810,648949;CP011329,648810,648949;CP013202,648810,648949;
CP011325	Mauve	SHARED	648966	657023	.	.	.	Notes=Lenght8057	CP000114,648966,657023;CP003810,648966,657023;HF952104,648966,657023;CP007631,648966,657023;CP010867,648966,657023;CP011326,648966,657023;CP011327,648966,657023;CP011329,648966,657023;CP013202,648966,657023;
CP011325	Mauve	SHARED	658211	659845	.	.	.	Notes=Lenght1634	CP000114,658211,659845;CP003810,658211,659845;HF952104,658211,659845;CP007631,658211,659845;CP010867,658211,659845;CP011326,658211,659845;CP011327,658211,659845;CP011329,658211,659845;CP013202,658211,659845;
CP011325	Mauve	SHARED	670987	671109	.	.	.	Notes=Lenght122	AE009948,670987,671109;CP000114,670987,671109;CP003810,670987,671109;HF952104,670987,671109;HG939456,670987,671109;CP007631,670987,671109;CP007632,670987,671109;CP010867,670987,671109;CP011326,670987,671109;CP011327,670987,671109;CP011329,670987,671109;CP012419,670987,671109;CP013202,670987,671109;
CP011325	Mauve	SHARED	671110	671544	.	.	.	Notes=Lenght434	AL732656,671110,671544;AE009948,671110,671544;CP000114,671110,671544;CP003810,671110,671544;HF952104,671110,671544;HG939456,671110,671544;CP007631,671110,671544;CP007632,671110,671544;CP007572,671110,671544;CP007571,671110,671544;CP007570,671110,671544;CP010867,671110,671544;CP011326,671110,671544;CP011327,671110,671544;CP011329,671110,671544;CP012419,671110,671544;CP013202,671110,671544;
CP011325	Mauve	SHARED	671545	671674	.	.	.	Notes=Lenght129	AL732656,671545,671674;AE009948,671545,671674;CP000114,671545,671674;CP003810,671545,671674;CP003919,671545,671674;HF952104,671545,671674;CP007482,671545,671674;CP007565,671545,671674;HG939456,671545,671674;CP007631,671545,671674;CP007632,671545,671674;CP007572,671545,671674;CP007571,671545,671674;CP007570,671545,671674;FO393392,671545,671674;CP010867,671545,671674;CP011326,671545,671674;CP011327…
CP011325	Mauve	SHARED	671675	671728	.	.	.	Notes=Lenght53	AL732656,671675,671728;AE009948,671675,671728;CP000114,671675,671728;CP003810,671675,671728;CP003919,671675,671728;HF952104,671675,671728;CP007482,671675,671728;CP007565,671675,671728;HG939456,671675,671728;CP007631,671675,671728;CP007632,671675,671728;CP007572,671675,671728;CP007571,671675,671728;CP007570,671675,671728;FO393392,671675,671728;CP010867,671675,671728;CP011326,671675,671728;CP011327…
CP011325	Mauve	SHARED	671732	671810	.	.	.	Notes=Lenght78	AL732656,671732,671810;AE009948,671732,671810;CP000114,671732,671810;CP003810,671732,671810;HF952104,671732,671810;CP007482,671732,671810;CP007565,671732,671810;HG939456,671732,671810;CP007631,671732,671810;CP007632,671732,671810;CP006910,671732,671810;CP007572,671732,671810;CP007571,671732,671810;CP007570,671732,671810;FO393392,671732,671810;CP010867,671732,671810;CP011326,671732,671810;CP011327…
CP011325	Mauve	SHARED	671811	671993	.	.	.	Notes=Lenght182	AL732656,671811,671993;AE009948,671811,671993;CP000114,671811,671993;CP003810,671811,671993;CP003919,671811,671993;HF952104,671811,671993;CP007482,671811,671993;CP007565,671811,671993;HG939456,671811,671993;CP007631,671811,671993;CP007632,671811,671993;CP006910,671811,671993;CP007572,671811,671993;CP007571,671811,671993;CP007570,671811,671993;FO393392,671811,671993;CP010867,671811,671993;CP011326…
CP011325	Mauve	SHARED	671994	672108	.	.	.	Notes=Lenght114	AL732656,671994,672108;AE009948,671994,672108;CP000114,671994,672108;CP003810,671994,672108;HF952104,671994,672108;CP007482,671994,672108;CP007565,671994,672108;HG939456,671994,672108;CP007631,671994,672108;CP007632,671994,672108;CP006910,671994,672108;CP007572,671994,672108;CP007571,671994,672108;CP007570,671994,672108;FO393392,671994,672108;CP010867,671994,672108;CP011326,671994,672108;CP011327…
CP011325	Mauve	SHARED	672109	673136	.	.	.	Notes=Lenght1027	AL732656,672109,673136;AE009948,672109,673136;CP000114,672109,673136;CP003810,672109,673136;HF952104,672109,673136;HG939456,672109,673136;CP007631,672109,673136;CP007632,672109,673136;CP006910,672109,673136;CP007572,672109,673136;CP007571,672109,673136;CP007570,672109,673136;CP010867,672109,673136;CP011326,672109,673136;CP011327,672109,673136;CP011329,672109,673136;CP012419,672109,673136;CP013202…
CP011325	Mauve	SHARED	673137	673158	.	.	.	Notes=Lenght21	AE009948,673137,673158;CP000114,673137,673158;CP003810,673137,673158;HF952104,673137,673158;HG939456,673137,673158;CP007631,673137,673158;CP007632,673137,673158;CP010867,673137,673158;CP011326,673137,673158;CP011327,673137,673158;CP011329,673137,673158;CP012419,673137,673158;CP013202,673137,673158;
CP011325	Mauve	SHARED	673160	673830	.	.	.	Notes=Lenght670	AE009948,673160,673830;CP000114,673160,673830;CP003810,673160,673830;HF952104,673160,673830;HG939456,673160,673830;CP007631,673160,673830;CP007632,673160,673830;CP010867,673160,673830;CP011326,673160,673830;CP011327,673160,673830;CP011329,673160,673830;CP012419,673160,673830;CP013202,673160,673830;
CP011325	Mauve	SHARED	673832	674333	.	.	.	Notes=Lenght501	AE009948,673832,674333;CP000114,673832,674333;CP003810,673832,674333;HF952104,673832,674333;HG939456,673832,674333;CP007631,673832,674333;CP007632,673832,674333;CP010867,673832,674333;CP011326,673832,674333;CP011327,673832,674333;CP011329,673832,674333;CP012419,673832,674333;CP013202,673832,674333;
CP011325	Mauve	SHARED	674338	676959	.	.	.	Notes=Lenght2621	AE009948,674338,676959;CP000114,674338,676959;CP003810,674338,676959;HF952104,674338,676959;HG939456,674338,676959;CP007631,674338,676959;CP007632,674338,676959;CP010867,674338,676959;CP011326,674338,676959;CP011327,674338,676959;CP011329,674338,676959;CP012419,674338,676959;CP013202,674338,676959;
CP011325	Mauve	SHARED	676960	678078	.	.	.	Notes=Lenght1118	AE009948,676960,678078;CP000114,676960,678078;CP003810,676960,678078;HF952104,676960,678078;CP007631,676960,678078;CP010867,676960,678078;CP011326,676960,678078;CP011327,676960,678078;CP011329,676960,678078;CP012419,676960,678078;CP013202,676960,678078;
CP011325	Mauve	SHARED	678079	681200	.	.	.	Notes=Lenght3121	AL732656,678079,681200;AE009948,678079,681200;CP000114,678079,681200;CP003810,678079,681200;HF952104,678079,681200;HF952106,678079,681200;HF952105,678079,681200;HG939456,678079,681200;CP007631,678079,681200;CP007632,678079,681200;CP006910,678079,681200;CP007572,678079,681200;CP007571,678079,681200;CP007570,678079,681200;CP010867,678079,681200;CP011326,678079,681200;CP011327,678079,681200;CP011329…
CP011325	Mauve	SHARED	681201	681227	.	.	.	Notes=Lenght26	AL732656,681201,681227;AE009948,681201,681227;CP000114,681201,681227;CP003810,681201,681227;HF952104,681201,681227;CP007631,681201,681227;CP007572,681201,681227;CP007571,681201,681227;CP007570,681201,681227;CP010867,681201,681227;CP011326,681201,681227;CP011327,681201,681227;CP011329,681201,681227;CP012419,681201,681227;CP013202,681201,681227;
CP011325	Mauve	SHARED	681228	681427	.	.	.	Notes=Lenght199	AL732656,681228,681427;AE009948,681228,681427;CP000114,681228,681427;CP003810,681228,681427;HF952104,681228,681427;HF952106,681228,681427;HF952105,681228,681427;HG939456,681228,681427;CP007631,681228,681427;CP007632,681228,681427;CP006910,681228,681427;CP007572,681228,681427;CP007571,681228,681427;CP007570,681228,681427;CP010867,681228,681427;CP011326,681228,681427;CP011327,681228,681427;CP011329…
CP011325	Mauve	SHARED	681428	681500	.	.	.	Notes=Lenght72	AL732656,681428,681500;AE009948,681428,681500;CP000114,681428,681500;CP003810,681428,681500;HF952104,681428,681500;CP007631,681428,681500;CP007572,681428,681500;CP007571,681428,681500;CP007570,681428,681500;CP010867,681428,681500;CP011326,681428,681500;CP011327,681428,681500;CP011329,681428,681500;CP012419,681428,681500;CP013202,681428,681500;
CP011325	Mauve	SHARED	681501	681626	.	.	.	Notes=Lenght125	AL732656,681501,681626;AE009948,681501,681626;CP000114,681501,681626;CP003810,681501,681626;HF952104,681501,681626;HF952106,681501,681626;HF952105,681501,681626;HG939456,681501,681626;CP007631,681501,681626;CP007632,681501,681626;CP006910,681501,681626;CP007572,681501,681626;CP007571,681501,681626;CP007570,681501,681626;CP010867,681501,681626;CP011326,681501,681626;CP011327,681501,681626;CP011329…
CP011325	Mauve	SHARED	681627	681800	.	.	.	Notes=Lenght173	AL732656,681627,681800;AE009948,681627,681800;CP000114,681627,681800;CP003810,681627,681800;HF952104,681627,681800;CP007631,681627,681800;CP007572,681627,681800;CP007571,681627,681800;CP007570,681627,681800;CP010867,681627,681800;CP011326,681627,681800;CP011327,681627,681800;CP011329,681627,681800;CP012419,681627,681800;CP013202,681627,681800;
CP011325	Mauve	SHARED	681801	681926	.	.	.	Notes=Lenght125	AL732656,681801,681926;AE009948,681801,681926;CP000114,681801,681926;CP003810,681801,681926;HF952104,681801,681926;HF952106,681801,681926;HF952105,681801,681926;HG939456,681801,681926;CP007631,681801,681926;CP007632,681801,681926;CP006910,681801,681926;CP007572,681801,681926;CP007571,681801,681926;CP007570,681801,681926;CP010867,681801,681926;CP011326,681801,681926;CP011327,681801,681926;CP011329…
CP011325	Mauve	SHARED	681927	682000	.	.	.	Notes=Lenght73	AL732656,681927,682000;AE009948,681927,682000;CP000114,681927,682000;CP003810,681927,682000;HF952104,681927,682000;CP007631,681927,682000;CP007572,681927,682000;CP007571,681927,682000;CP007570,681927,682000;CP010867,681927,682000;CP011326,681927,682000;CP011327,681927,682000;CP011329,681927,682000;CP012419,681927,682000;CP013202,681927,682000;
CP011325	Mauve	SHARED	682001	682177	.	.	.	Notes=Lenght176	AL732656,682001,682177;AE009948,682001,682177;CP000114,682001,682177;CP003810,682001,682177;HF952104,682001,682177;HF952106,682001,682177;HF952105,682001,682177;HG939456,682001,682177;CP007631,682001,682177;CP007632,682001,682177;CP006910,682001,682177;CP007572,682001,682177;CP007571,682001,682177;CP007570,682001,682177;CP010867,682001,682177;CP011326,682001,682177;CP011327,682001,682177;CP011329…
CP011325	Mauve	SHARED	682178	682248	.	.	.	Notes=Lenght70	AL732656,682178,682248;AE009948,682178,682248;CP000114,682178,682248;CP003810,682178,682248;HF952104,682178,682248;CP007631,682178,682248;CP007572,682178,682248;CP007571,682178,682248;CP007570,682178,682248;CP010867,682178,682248;CP011326,682178,682248;CP011327,682178,682248;CP011329,682178,682248;CP012419,682178,682248;CP013202,682178,682248;
CP011325	Mauve	SHARED	682249	682450	.	.	.	Notes=Lenght201	AL732656,682249,682450;AE009948,682249,682450;CP000114,682249,682450;CP003810,682249,682450;HF952104,682249,682450;HF952106,682249,682450;HF952105,682249,682450;HG939456,682249,682450;CP007631,682249,682450;CP007632,682249,682450;CP006910,682249,682450;CP007572,682249,682450;CP007571,682249,682450;CP007570,682249,682450;CP010867,682249,682450;CP011326,682249,682450;CP011327,682249,682450;CP011329…
CP011325	Mauve	SHARED	682451	682475	.	.	.	Notes=Lenght24	AL732656,682451,682475;AE009948,682451,682475;CP000114,682451,682475;CP003810,682451,682475;HF952104,682451,682475;CP007631,682451,682475;CP007572,682451,682475;CP007571,682451,682475;CP007570,682451,682475;CP010867,682451,682475;CP011326,682451,682475;CP011327,682451,682475;CP011329,682451,682475;CP012419,682451,682475;CP013202,682451,682475;
CP011325	Mauve	SHARED	682476	682675	.	.	.	Notes=Lenght199	AL732656,682476,682675;AE009948,682476,682675;CP000114,682476,682675;CP003810,682476,682675;HF952104,682476,682675;HF952106,682476,682675;HF952105,682476,682675;HG939456,682476,682675;CP007631,682476,682675;CP007632,682476,682675;CP006910,682476,682675;CP007572,682476,682675;CP007571,682476,682675;CP007570,682476,682675;CP010867,682476,682675;CP011326,682476,682675;CP011327,682476,682675;CP011329…
CP011325	Mauve	SHARED	682676	682750	.	.	.	Notes=Lenght74	AL732656,682676,682750;AE009948,682676,682750;CP000114,682676,682750;CP003810,682676,682750;HF952104,682676,682750;CP007631,682676,682750;CP007572,682676,682750;CP007571,682676,682750;CP007570,682676,682750;CP010867,682676,682750;CP011326,682676,682750;CP011327,682676,682750;CP011329,682676,682750;CP012419,682676,682750;CP013202,682676,682750;
CP011325	Mauve	SHARED	682751	682898	.	.	.	Notes=Lenght147	AL732656,682751,682898;AE009948,682751,682898;CP000114,682751,682898;CP003810,682751,682898;HF952104,682751,682898;HF952106,682751,682898;HF952105,682751,682898;HG939456,682751,682898;CP007631,682751,682898;CP007632,682751,682898;CP006910,682751,682898;CP007572,682751,682898;CP007571,682751,682898;CP007570,682751,682898;CP010867,682751,682898;CP011326,682751,682898;CP011327,682751,682898;CP011329…
CP011325	Mauve	SHARED	682899	683027	.	.	.	Notes=Lenght128	AL732656,682899,683027;AE009948,682899,683027;CP000114,682899,683027;CP003810,682899,683027;HF952104,682899,683027;CP007631,682899,683027;CP007572,682899,683027;CP007571,682899,683027;CP007570,682899,683027;CP010867,682899,683027;CP011326,682899,683027;CP011327,682899,683027;CP011329,682899,683027;CP012419,682899,683027;CP013202,682899,683027;
CP011325	Mauve	SHARED	683028	683148	.	.	.	Notes=Lenght120	AL732656,683028,683148;AE009948,683028,683148;CP000114,683028,683148;CP003810,683028,683148;HF952104,683028,683148;HF952106,683028,683148;HF952105,683028,683148;HG939456,683028,683148;CP007631,683028,683148;CP007632,683028,683148;CP006910,683028,683148;CP007572,683028,683148;CP007571,683028,683148;CP007570,683028,683148;CP010867,683028,683148;CP011326,683028,683148;CP011327,683028,683148;CP011329…
CP011325	Mauve	SHARED	683149	683277	.	.	.	Notes=Lenght128	AL732656,683149,683277;AE009948,683149,683277;CP000114,683149,683277;CP003810,683149,683277;HF952104,683149,683277;CP007631,683149,683277;CP007572,683149,683277;CP007571,683149,683277;CP007570,683149,683277;CP010867,683149,683277;CP011326,683149,683277;CP011327,683149,683277;CP011329,683149,683277;CP012419,683149,683277;CP013202,683149,683277;
CP011325	Mauve	SHARED	683278	683403	.	.	.	Notes=Lenght125	AL732656,683278,683403;AE009948,683278,683403;CP000114,683278,683403;CP003810,683278,683403;HF952104,683278,683403;HF952106,683278,683403;HF952105,683278,683403;HG939456,683278,683403;CP007631,683278,683403;CP007632,683278,683403;CP006910,683278,683403;CP007572,683278,683403;CP007571,683278,683403;CP007570,683278,683403;CP010867,683278,683403;CP011326,683278,683403;CP011327,683278,683403;CP011329…
CP011325	Mauve	SHARED	683404	683522	.	.	.	Notes=Lenght118	AL732656,683404,683522;AE009948,683404,683522;CP000114,683404,683522;CP003810,683404,683522;HF952104,683404,683522;CP007631,683404,683522;CP007572,683404,683522;CP007571,683404,683522;CP007570,683404,683522;CP010867,683404,683522;CP011326,683404,683522;CP011327,683404,683522;CP011329,683404,683522;CP012419,683404,683522;CP013202,683404,683522;
CP011325	Mauve	SHARED	683523	689950	.	.	.	Notes=Lenght6427	AL732656,683523,689950;AE009948,683523,689950;CP000114,683523,689950;CP003810,683523,689950;HF952104,683523,689950;HF952106,683523,689950;HF952105,683523,689950;HG939456,683523,689950;CP007631,683523,689950;CP007632,683523,689950;CP006910,683523,689950;CP007572,683523,689950;CP007571,683523,689950;CP007570,683523,689950;CP010867,683523,689950;CP011326,683523,689950;CP011327,683523,689950;CP011329…
CP011325	Mauve	SHARED	689952	694204	.	.	.	Notes=Lenght4252	AE009948,689952,694204;CP000114,689952,694204;CP003810,689952,694204;HF952104,689952,694204;HF952106,689952,694204;HF952105,689952,694204;HG939456,689952,694204;CP007631,689952,694204;CP007632,689952,694204;CP010867,689952,694204;CP011326,689952,694204;CP011327,689952,694204;CP011329,689952,694204;CP010319,689952,694204;CP012419,689952,694204;CP013202,689952,694204;
CP011325	Mauve	SHARED	694205	694271	.	.	.	Notes=Lenght66	AE009948,694205,694271;CP000114,694205,694271;CP003810,694205,694271;HF952104,694205,694271;HF952106,694205,694271;HF952105,694205,694271;HG939456,694205,694271;CP007631,694205,694271;CP007632,694205,694271;CP010867,694205,694271;CP011326,694205,694271;CP011327,694205,694271;CP011329,694205,694271;CP010319,694205,694271;CP012419,694205,694271;CP013202,694205,694271;
CP011325	Mauve	SHARED	694272	696739	.	.	.	Notes=Lenght2467	AE009948,694272,696739;CP000114,694272,696739;CP003810,694272,696739;HF952104,694272,696739;HF952106,694272,696739;HF952105,694272,696739;HG939456,694272,696739;CP007631,694272,696739;CP007632,694272,696739;CP010867,694272,696739;CP011326,694272,696739;CP011327,694272,696739;CP011329,694272,696739;CP010319,694272,696739;CP012419,694272,696739;CP013202,694272,696739;
CP011325	Mauve	SHARED	696794	696844	.	.	.	Notes=Lenght50	AE009948,696794,696844;CP000114,696794,696844;CP003810,696794,696844;HF952104,696794,696844;HF952106,696794,696844;HF952105,696794,696844;HG939456,696794,696844;CP007631,696794,696844;CP007632,696794,696844;CP010867,696794,696844;CP011326,696794,696844;CP011327,696794,696844;CP011329,696794,696844;CP010319,696794,696844;CP012419,696794,696844;CP013202,696794,696844;
CP011325	Mauve	SHARED	696845	697474	.	.	.	Notes=Lenght629	AE009948,696845,697474;CP000114,696845,697474;CP003810,696845,697474;HF952104,696845,697474;HF952106,696845,697474;HF952105,696845,697474;HG939456,696845,697474;CP007631,696845,697474;CP007632,696845,697474;CP010867,696845,697474;CP011326,696845,697474;CP011327,696845,697474;CP011329,696845,697474;CP010319,696845,697474;CP012419,696845,697474;CP013202,696845,697474;
CP011325	Mauve	SHARED	697476	697879	.	.	.	Notes=Lenght403	AE009948,697476,697879;CP000114,697476,697879;CP003810,697476,697879;HF952104,697476,697879;HF952106,697476,697879;HF952105,697476,697879;HG939456,697476,697879;CP007631,697476,697879;CP007632,697476,697879;CP010867,697476,697879;CP011326,697476,697879;CP011327,697476,697879;CP011329,697476,697879;CP010319,697476,697879;CP012419,697476,697879;CP013202,697476,697879;
CP011325	Mauve	SHARED	697880	698396	.	.	.	Notes=Lenght516	AE009948,697880,698396;CP000114,697880,698396;CP003810,697880,698396;HF952104,697880,698396;HG939456,697880,698396;CP007631,697880,698396;CP007632,697880,698396;CP010867,697880,698396;CP011326,697880,698396;CP011327,697880,698396;CP011329,697880,698396;CP010319,697880,698396;CP012419,697880,698396;CP013202,697880,698396;
CP011325	Mauve	SHARED	698397	698435	.	.	.	Notes=Lenght38	AE009948,698397,698435;CP000114,698397,698435;CP003810,698397,698435;HF952104,698397,698435;CP007631,698397,698435;CP010867,698397,698435;CP011326,698397,698435;CP011327,698397,698435;CP011329,698397,698435;CP010319,698397,698435;CP012419,698397,698435;CP013202,698397,698435;
CP011325	Mauve	SHARED	698436	698448	.	.	.	Notes=Lenght12	AE009948,698436,698448;CP000114,698436,698448;CP003810,698436,698448;HF952104,698436,698448;CP007631,698436,698448;CP010867,698436,698448;CP011326,698436,698448;CP011327,698436,698448;CP011329,698436,698448;CP012419,698436,698448;CP013202,698436,698448;
CP011325	Mauve	SHARED	698449	698476	.	.	.	Notes=Lenght27	AE009948,698449,698476;CP000114,698449,698476;CP003810,698449,698476;HF952104,698449,698476;CP007631,698449,698476;CP010867,698449,698476;CP011326,698449,698476;CP011327,698449,698476;CP011329,698449,698476;CP010319,698449,698476;CP012419,698449,698476;CP013202,698449,698476;
CP011325	Mauve	SHARED	698477	698557	.	.	.	Notes=Lenght80	AE009948,698477,698557;CP000114,698477,698557;CP003810,698477,698557;HF952104,698477,698557;HG939456,698477,698557;CP007631,698477,698557;CP007632,698477,698557;CP010867,698477,698557;CP011326,698477,698557;CP011327,698477,698557;CP011329,698477,698557;CP010319,698477,698557;CP012419,698477,698557;CP013202,698477,698557;
CP011325	Mauve	SHARED	698558	698639	.	.	.	Notes=Lenght81	AE009948,698558,698639;CP000114,698558,698639;CP003810,698558,698639;CP003919,698558,698639;HF952104,698558,698639;CP007482,698558,698639;CP007565,698558,698639;HG939456,698558,698639;CP007631,698558,698639;CP007632,698558,698639;FO393392,698558,698639;CP010867,698558,698639;CP011326,698558,698639;CP011327,698558,698639;CP011328,698558,698639;CP011329,698558,698639;CP012419,698558,698639;CP013202…
CP011325	Mauve	SHARED	698640	698878	.	.	.	Notes=Lenght238	AE009948,698640,698878;CP000114,698640,698878;CP003810,698640,698878;HF952104,698640,698878;HG939456,698640,698878;CP007631,698640,698878;CP007632,698640,698878;CP010867,698640,698878;CP011326,698640,698878;CP011327,698640,698878;CP011329,698640,698878;CP010319,698640,698878;CP012419,698640,698878;CP013202,698640,698878;
CP011325	Mauve	SHARED	698879	699089	.	.	.	Notes=Lenght210	AE009948,698879,699089;CP000114,698879,699089;CP003810,698879,699089;CP003919,698879,699089;HF952104,698879,699089;CP007482,698879,699089;CP007565,698879,699089;CP007631,698879,699089;FO393392,698879,699089;CP010867,698879,699089;CP011326,698879,699089;CP011327,698879,699089;CP011328,698879,699089;CP011329,698879,699089;CP012419,698879,699089;CP013202,698879,699089;
CP011325	Mauve	SHARED	699091	699133	.	.	.	Notes=Lenght42	AE009948,699091,699133;CP000114,699091,699133;CP003810,699091,699133;HF952104,699091,699133;CP007631,699091,699133;CP010867,699091,699133;CP011326,699091,699133;CP011327,699091,699133;CP011329,699091,699133;CP010319,699091,699133;CP012419,699091,699133;CP013202,699091,699133;
CP011325	Mauve	SHARED	699134	699535	.	.	.	Notes=Lenght401	AE009948,699134,699535;CP000114,699134,699535;CP003810,699134,699535;CP003919,699134,699535;HF952104,699134,699535;CP007482,699134,699535;CP007565,699134,699535;HG939456,699134,699535;CP007631,699134,699535;CP007632,699134,699535;FO393392,699134,699535;CP010867,699134,699535;CP011326,699134,699535;CP011327,699134,699535;CP011328,699134,699535;CP011329,699134,699535;CP012419,699134,699535;CP013202…
CP011325	Mauve	SHARED	699536	699613	.	.	.	Notes=Lenght77	AE009948,699536,699613;CP000114,699536,699613;CP003810,699536,699613;HF952104,699536,699613;CP007631,699536,699613;CP010867,699536,699613;CP011326,699536,699613;CP011327,699536,699613;CP011329,699536,699613;CP010319,699536,699613;CP012419,699536,699613;CP013202,699536,699613;
CP011325	Mauve	SHARED	699614	700634	.	.	.	Notes=Lenght1020	AE009948,699614,700634;CP000114,699614,700634;CP003810,699614,700634;CP003919,699614,700634;HF952104,699614,700634;CP007482,699614,700634;CP007565,699614,700634;HG939456,699614,700634;CP007631,699614,700634;CP007632,699614,700634;FO393392,699614,700634;CP010867,699614,700634;CP011326,699614,700634;CP011327,699614,700634;CP011328,699614,700634;CP011329,699614,700634;CP012419,699614,700634;CP013202…
CP011325	Mauve	SHARED	700635	700657	.	.	.	Notes=Lenght22	AE009948,700635,700657;CP000114,700635,700657;CP003810,700635,700657;CP003919,700635,700657;HF952104,700635,700657;HF952105,700635,700657;CP007482,700635,700657;CP007565,700635,700657;HG939456,700635,700657;CP007631,700635,700657;CP007632,700635,700657;FO393392,700635,700657;CP010867,700635,700657;CP011326,700635,700657;CP011327,700635,700657;CP011328,700635,700657;CP011329,700635,700657;CP012419…
CP011325	Mauve	SHARED	700672	700904	.	.	.	Notes=Lenght232	AE009948,700672,700904;CP000114,700672,700904;CP003810,700672,700904;CP003919,700672,700904;HF952104,700672,700904;CP007482,700672,700904;CP007565,700672,700904;HG939456,700672,700904;CP007631,700672,700904;CP007632,700672,700904;FO393392,700672,700904;CP010867,700672,700904;CP011326,700672,700904;CP011327,700672,700904;CP011328,700672,700904;CP011329,700672,700904;CP010319,700672,700904;CP012419…
CP011325	Mauve	SHARED	700905	700924	.	.	.	Notes=Lenght19	AE009948,700905,700924;CP000114,700905,700924;CP003810,700905,700924;CP003919,700905,700924;HF952104,700905,700924;CP007482,700905,700924;CP007565,700905,700924;CP007631,700905,700924;CP007632,700905,700924;FO393392,700905,700924;CP010867,700905,700924;CP011326,700905,700924;CP011327,700905,700924;CP011328,700905,700924;CP011329,700905,700924;CP010319,700905,700924;CP012419,700905,700924;CP013202…
CP011325	Mauve	SHARED	700925	703056	.	.	.	Notes=Lenght2131	AE009948,700925,703056;CP000114,700925,703056;CP003810,700925,703056;CP003919,700925,703056;HF952104,700925,703056;CP007482,700925,703056;CP007565,700925,703056;HG939456,700925,703056;CP007631,700925,703056;CP007632,700925,703056;FO393392,700925,703056;CP010867,700925,703056;CP011326,700925,703056;CP011327,700925,703056;CP011328,700925,703056;CP011329,700925,703056;CP010319,700925,703056;CP012419…
CP011325	Mauve	SHARED	703057	703204	.	.	.	Notes=Lenght147	AE009948,703057,703204;CP000114,703057,703204;CP003810,703057,703204;CP003919,703057,703204;HF952104,703057,703204;HF952106,703057,703204;HF952105,703057,703204;CP007482,703057,703204;CP007565,703057,703204;HG939456,703057,703204;CP007631,703057,703204;CP007632,703057,703204;FO393392,703057,703204;CP010867,703057,703204;CP011326,703057,703204;CP011327,703057,703204;CP011328,703057,703204;CP011329…
CP011325	Mauve	SHARED	712312	712356	.	.	.	Notes=Lenght44	AL732656,712312,712356;AE009948,712312,712356;CP000114,712312,712356;CP003810,712312,712356;HF952104,712312,712356;HF952106,712312,712356;HF952105,712312,712356;CP007482,712312,712356;CP007565,712312,712356;HG939456,712312,712356;CP007631,712312,712356;CP007632,712312,712356;CP006910,712312,712356;CP007572,712312,712356;CP007571,712312,712356;CP007570,712312,712356;FO393392,712312,712356;CP010867…
CP011325	Mauve	SHARED	717390	719109	.	.	.	Notes=Lenght1719	AL732656,717390,719109;AE009948,717390,719109;CP000114,717390,719109;CP003810,717390,719109;HF952104,717390,719109;HF952106,717390,719109;HF952105,717390,719109;CP007482,717390,719109;CP007565,717390,719109;HG939456,717390,719109;CP007631,717390,719109;CP007632,717390,719109;CP006910,717390,719109;CP007572,717390,719109;CP007571,717390,719109;CP007570,717390,719109;FO393392,717390,719109;CP010867…
CP011325	Mauve	SHARED	720313	720534	.	.	.	Notes=Lenght221	AL732656,720313,720534;AE009948,720313,720534;CP000114,720313,720534;CP003810,720313,720534;CP003919,720313,720534;HF952104,720313,720534;HF952106,720313,720534;HF952105,720313,720534;HG939456,720313,720534;CP007631,720313,720534;CP007632,720313,720534;CP006910,720313,720534;CP007572,720313,720534;CP007571,720313,720534;CP007570,720313,720534;CP010867,720313,720534;CP011326,720313,720534;CP011327…
CP011325	Mauve	SHARED	720586	720687	.	.	.	Notes=Lenght101	AL732656,720586,720687;AE009948,720586,720687;CP000114,720586,720687;CP003810,720586,720687;CP003919,720586,720687;HF952104,720586,720687;HF952106,720586,720687;HF952105,720586,720687;CP007482,720586,720687;CP007565,720586,720687;HG939456,720586,720687;CP007631,720586,720687;CP007632,720586,720687;CP006910,720586,720687;FO393392,720586,720687;CP010867,720586,720687;CP011326,720586,720687;CP011327…
CP011325	Mauve	SHARED	721028	721109	.	.	.	Notes=Lenght81	AL732656,721028,721109;AE009948,721028,721109;CP000114,721028,721109;CP003810,721028,721109;HF952104,721028,721109;HF952106,721028,721109;HF952105,721028,721109;CP007482,721028,721109;CP007565,721028,721109;HG939456,721028,721109;CP007631,721028,721109;CP007632,721028,721109;CP006910,721028,721109;CP007572,721028,721109;CP007571,721028,721109;CP007570,721028,721109;FO393392,721028,721109;CP010867…
CP011325	Mauve	SHARED	721459	726205	.	.	.	Notes=Lenght4746	AL732656,721459,726205;AE009948,721459,726205;CP000114,721459,726205;CP003810,721459,726205;HF952104,721459,726205;HF952106,721459,726205;HF952105,721459,726205;CP007482,721459,726205;CP007565,721459,726205;HG939456,721459,726205;CP007631,721459,726205;CP007632,721459,726205;CP006910,721459,726205;CP007572,721459,726205;CP007571,721459,726205;CP007570,721459,726205;FO393392,721459,726205;CP010867…
CP011325	Mauve	SHARED	726206	726355	.	.	.	Notes=Lenght149	AL732656,726206,726355;AE009948,726206,726355;CP000114,726206,726355;CP003810,726206,726355;HF952104,726206,726355;HF952106,726206,726355;HF952105,726206,726355;HG939456,726206,726355;CP007631,726206,726355;CP007632,726206,726355;CP006910,726206,726355;CP007572,726206,726355;CP007571,726206,726355;CP007570,726206,726355;CP010867,726206,726355;CP011326,726206,726355;CP011327,726206,726355;CP011329…
CP011325	Mauve	SHARED	726356	727443	.	.	.	Notes=Lenght1087	AL732656,726356,727443;AE009948,726356,727443;CP000114,726356,727443;CP003810,726356,727443;HF952104,726356,727443;HF952106,726356,727443;HF952105,726356,727443;CP007482,726356,727443;CP007565,726356,727443;HG939456,726356,727443;CP007631,726356,727443;CP007632,726356,727443;CP006910,726356,727443;CP007572,726356,727443;CP007571,726356,727443;CP007570,726356,727443;FO393392,726356,727443;CP010867…
CP011325	Mauve	SHARED	727444	727458	.	.	.	Notes=Lenght14	AL732656,727444,727458;AE009948,727444,727458;CP000114,727444,727458;CP003810,727444,727458;HF952104,727444,727458;HF952106,727444,727458;HF952105,727444,727458;HG939456,727444,727458;CP007631,727444,727458;CP007632,727444,727458;CP006910,727444,727458;CP007572,727444,727458;CP007571,727444,727458;CP007570,727444,727458;CP010867,727444,727458;CP011326,727444,727458;CP011327,727444,727458;CP011329…
CP011325	Mauve	SHARED	729019	729038	.	.	.	Notes=Lenght19	AL732656,729019,729038;AE009948,729019,729038;CP000114,729019,729038;CP003810,729019,729038;HF952104,729019,729038;HF952106,729019,729038;HF952105,729019,729038;HG939456,729019,729038;CP007631,729019,729038;CP007632,729019,729038;CP006910,729019,729038;CP007572,729019,729038;CP007571,729019,729038;CP007570,729019,729038;CP010867,729019,729038;CP011326,729019,729038;CP011327,729019,729038;CP010319…
CP011325	Mauve	SHARED	729039	730069	.	.	.	Notes=Lenght1030	AL732656,729039,730069;AE009948,729039,730069;CP000114,729039,730069;CP003810,729039,730069;HF952104,729039,730069;HF952106,729039,730069;HF952105,729039,730069;CP007482,729039,730069;CP007565,729039,730069;HG939456,729039,730069;CP007631,729039,730069;CP007632,729039,730069;CP006910,729039,730069;CP007572,729039,730069;CP007571,729039,730069;CP007570,729039,730069;FO393392,729039,730069;CP010867…
CP011325	Mauve	SHARED	731685	731705	.	.	.	Notes=Lenght20	AL732656,731685,731705;AE009948,731685,731705;CP000114,731685,731705;CP003810,731685,731705;CP003919,731685,731705;HF952104,731685,731705;HF952106,731685,731705;HF952105,731685,731705;CP007482,731685,731705;CP007565,731685,731705;HG939456,731685,731705;CP007631,731685,731705;CP007632,731685,731705;CP006910,731685,731705;CP007572,731685,731705;CP007571,731685,731705;CP007570,731685,731705;FO393392…
CP011325	Mauve	SHARED	742029	742042	.	.	.	Notes=Lenght13	AL732656,742029,742042;AE009948,742029,742042;CP000114,742029,742042;CP003810,742029,742042;CP003919,742029,742042;HF952104,742029,742042;HF952106,742029,742042;HF952105,742029,742042;CP007482,742029,742042;CP007565,742029,742042;CP007631,742029,742042;CP006910,742029,742042;CP007572,742029,742042;CP007571,742029,742042;CP007570,742029,742042;FO393392,742029,742042;CP010867,742029,742042;CP011326…
CP011325	Mauve	SHARED	742537	742705	.	.	.	Notes=Lenght168	AL732656,742537,742705;AE009948,742537,742705;CP000114,742537,742705;CP003810,742537,742705;CP003919,742537,742705;HF952104,742537,742705;HF952106,742537,742705;HF952105,742537,742705;HG939456,742537,742705;CP007631,742537,742705;CP007632,742537,742705;CP006910,742537,742705;CP007572,742537,742705;CP007571,742537,742705;CP007570,742537,742705;CP010867,742537,742705;CP011326,742537,742705;CP011327…
CP011325	Mauve	SHARED	747032	747109	.	.	.	Notes=Lenght77	AL732656,747032,747109;AE009948,747032,747109;CP000114,747032,747109;CP003810,747032,747109;HF952104,747032,747109;HF952106,747032,747109;HF952105,747032,747109;CP007482,747032,747109;CP007565,747032,747109;HG939456,747032,747109;CP007631,747032,747109;CP007632,747032,747109;CP006910,747032,747109;CP007572,747032,747109;CP007571,747032,747109;CP007570,747032,747109;FO393392,747032,747109;CP010867…
CP011325	Mauve	SHARED	752216	752775	.	.	.	Notes=Lenght559	AL732656,752216,752775;AE009948,752216,752775;CP000114,752216,752775;CP003810,752216,752775;HF952104,752216,752775;HF952106,752216,752775;HF952105,752216,752775;CP007482,752216,752775;CP007565,752216,752775;HG939456,752216,752775;CP007631,752216,752775;CP007632,752216,752775;CP006910,752216,752775;CP007572,752216,752775;CP007571,752216,752775;CP007570,752216,752775;FO393392,752216,752775;CP010867…
CP011325	Mauve	SHARED	773110	773164	.	.	.	Notes=Lenght54	AL732656,773110,773164;AE009948,773110,773164;CP000114,773110,773164;CP003810,773110,773164;HF952104,773110,773164;HF952106,773110,773164;HF952105,773110,773164;CP007482,773110,773164;CP007565,773110,773164;HG939456,773110,773164;CP007631,773110,773164;CP007632,773110,773164;CP006910,773110,773164;CP007572,773110,773164;CP007571,773110,773164;CP007570,773110,773164;FO393392,773110,773164;CP010867…
CP011325	Mauve	SHARED	773808	773986	.	.	.	Notes=Lenght178	AL732656,773808,773986;AE009948,773808,773986;CP000114,773808,773986;CP003810,773808,773986;CP003919,773808,773986;HF952104,773808,773986;HF952106,773808,773986;HF952105,773808,773986;CP007482,773808,773986;CP007565,773808,773986;HG939456,773808,773986;CP007631,773808,773986;CP007632,773808,773986;CP006910,773808,773986;CP007572,773808,773986;CP007571,773808,773986;CP007570,773808,773986;FO393392…
CP011325	Mauve	SHARED	783064	783137	.	.	.	Notes=Lenght73	AL732656,783064,783137;AE009948,783064,783137;CP000114,783064,783137;CP003810,783064,783137;CP003919,783064,783137;HF952104,783064,783137;HF952106,783064,783137;HF952105,783064,783137;HG939456,783064,783137;CP007631,783064,783137;CP007632,783064,783137;CP006910,783064,783137;CP007572,783064,783137;CP007571,783064,783137;CP007570,783064,783137;CP010867,783064,783137;CP011326,783064,783137;CP011327…
CP011325	Mauve	SHARED	783237	783397	.	.	.	Notes=Lenght160	AL732656,783237,783397;AE009948,783237,783397;CP000114,783237,783397;CP003810,783237,783397;CP003919,783237,783397;HF952104,783237,783397;HF952106,783237,783397;HF952105,783237,783397;HG939456,783237,783397;CP007631,783237,783397;CP007632,783237,783397;CP006910,783237,783397;CP007572,783237,783397;CP007571,783237,783397;CP007570,783237,783397;CP010867,783237,783397;CP011326,783237,783397;CP011327…
CP011325	Mauve	SHARED	804169	804592	.	.	.	Notes=Lenght423	AL732656,804169,804592;AE009948,804169,804592;CP000114,804169,804592;CP003810,804169,804592;HF952104,804169,804592;HF952106,804169,804592;HF952105,804169,804592;CP007482,804169,804592;CP007565,804169,804592;HG939456,804169,804592;CP007631,804169,804592;CP007632,804169,804592;CP006910,804169,804592;CP007572,804169,804592;CP007571,804169,804592;CP007570,804169,804592;FO393392,804169,804592;CP010867…
CP011325	Mauve	SHARED	804593	804922	.	.	.	Notes=Lenght329	AL732656,804593,804922;AE009948,804593,804922;CP000114,804593,804922;CP003810,804593,804922;HF952104,804593,804922;HF952106,804593,804922;HF952105,804593,804922;CP007482,804593,804922;CP007565,804593,804922;HG939456,804593,804922;CP007631,804593,804922;CP007632,804593,804922;CP006910,804593,804922;CP007572,804593,804922;CP007571,804593,804922;CP007570,804593,804922;FO393392,804593,804922;CP010867…
CP011325	Mauve	SHARED	808591	808626	.	.	.	Notes=Lenght35	AL732656,808591,808626;AE009948,808591,808626;CP000114,808591,808626;CP003810,808591,808626;HF952104,808591,808626;HF952106,808591,808626;HF952105,808591,808626;HG939456,808591,808626;CP007631,808591,808626;CP007632,808591,808626;CP006910,808591,808626;CP007572,808591,808626;CP007571,808591,808626;CP007570,808591,808626;CP010867,808591,808626;CP011326,808591,808626;CP011327,808591,808626;CP011329…
CP011325	Mauve	SHARED	815418	815765	.	.	.	Notes=Lenght347	AL732656,815418,815765;AE009948,815418,815765;CP000114,815418,815765;CP003810,815418,815765;CP003919,815418,815765;HF952104,815418,815765;HF952106,815418,815765;HF952105,815418,815765;HG939456,815418,815765;CP007631,815418,815765;CP007632,815418,815765;CP006910,815418,815765;CP007572,815418,815765;CP007571,815418,815765;CP007570,815418,815765;CP010867,815418,815765;CP011326,815418,815765;CP011327…
CP011325	Mauve	SHARED	817056	817292	.	.	.	Notes=Lenght236	AL732656,817056,817292;AE009948,817056,817292;CP000114,817056,817292;CP003810,817056,817292;HF952104,817056,817292;HF952106,817056,817292;HF952105,817056,817292;CP007482,817056,817292;CP007565,817056,817292;HG939456,817056,817292;CP007631,817056,817292;CP007632,817056,817292;CP006910,817056,817292;CP007572,817056,817292;CP007571,817056,817292;CP007570,817056,817292;FO393392,817056,817292;CP010867…
CP011325	Mauve	SHARED	820210	821532	.	.	.	Notes=Lenght1322	AL732656,820210,821532;AE009948,820210,821532;CP000114,820210,821532;CP003810,820210,821532;CP003919,820210,821532;HF952104,820210,821532;HF952106,820210,821532;HF952105,820210,821532;HG939456,820210,821532;CP007631,820210,821532;CP007632,820210,821532;CP006910,820210,821532;CP007572,820210,821532;CP007571,820210,821532;CP007570,820210,821532;CP010867,820210,821532;CP011326,820210,821532;CP011327…
CP011325	Mauve	SHARED	826011	826656	.	.	.	Notes=Lenght645	AL732656,826011,826656;AE009948,826011,826656;CP000114,826011,826656;CP003810,826011,826656;CP003919,826011,826656;HF952104,826011,826656;HF952106,826011,826656;HF952105,826011,826656;CP007482,826011,826656;CP007565,826011,826656;HG939456,826011,826656;CP007631,826011,826656;CP007632,826011,826656;CP006910,826011,826656;CP007572,826011,826656;FO393392,826011,826656;CP010867,826011,826656;CP011326…
CP011325	Mauve	SHARED	826657	827183	.	.	.	Notes=Lenght526	AL732656,826657,827183;AE009948,826657,827183;CP000114,826657,827183;CP003810,826657,827183;CP003919,826657,827183;HF952104,826657,827183;HF952106,826657,827183;HF952105,826657,827183;CP007482,826657,827183;CP007565,826657,827183;HG939456,826657,827183;CP007631,826657,827183;CP007632,826657,827183;CP006910,826657,827183;CP007572,826657,827183;CP007570,826657,827183;FO393392,826657,827183;CP010867…
CP011325	Mauve	SHARED	844709	845048	.	.	.	Notes=Lenght339	AL732656,844709,845048;AE009948,844709,845048;CP000114,844709,845048;CP003810,844709,845048;CP003919,844709,845048;HF952104,844709,845048;HF952106,844709,845048;HF952105,844709,845048;HG939456,844709,845048;CP007631,844709,845048;CP007632,844709,845048;CP006910,844709,845048;CP007572,844709,845048;CP007571,844709,845048;CP007570,844709,845048;CP010867,844709,845048;CP011326,844709,845048;CP011327…
CP011325	Mauve	SHARED	846115	846388	.	.	.	Notes=Lenght273	AL732656,846115,846388;AE009948,846115,846388;CP000114,846115,846388;CP003810,846115,846388;CP003919,846115,846388;HF952104,846115,846388;HF952106,846115,846388;HF952105,846115,846388;HG939456,846115,846388;CP007631,846115,846388;CP007632,846115,846388;CP006910,846115,846388;CP007572,846115,846388;CP007571,846115,846388;CP007570,846115,846388;CP010867,846115,846388;CP011326,846115,846388;CP011327…
CP011325	Mauve	SHARED	847448	847493	.	.	.	Notes=Lenght45	AL732656,847448,847493;AE009948,847448,847493;CP000114,847448,847493;CP003810,847448,847493;CP003919,847448,847493;HF952104,847448,847493;HF952106,847448,847493;HF952105,847448,847493;HG939456,847448,847493;CP007631,847448,847493;CP007632,847448,847493;CP006910,847448,847493;CP007572,847448,847493;CP007571,847448,847493;CP007570,847448,847493;CP010867,847448,847493;CP011326,847448,847493;CP011327…
CP011325	Mauve	SHARED	847735	848004	.	.	.	Notes=Lenght269	AL732656,847735,848004;AE009948,847735,848004;CP000114,847735,848004;CP003810,847735,848004;HF952104,847735,848004;HF952106,847735,848004;HF952105,847735,848004;HG939456,847735,848004;CP007631,847735,848004;CP007632,847735,848004;CP006910,847735,848004;CP007572,847735,848004;CP007571,847735,848004;CP007570,847735,848004;CP010867,847735,848004;CP011326,847735,848004;CP011327,847735,848004;CP011329…
CP011325	Mauve	SHARED	855878	855934	.	.	.	Notes=Lenght56	AL732656,855878,855934;AE009948,855878,855934;CP000114,855878,855934;CP003810,855878,855934;HF952104,855878,855934;HF952106,855878,855934;HF952105,855878,855934;CP007482,855878,855934;CP007565,855878,855934;HG939456,855878,855934;CP007631,855878,855934;CP007632,855878,855934;CP006910,855878,855934;CP007572,855878,855934;CP007571,855878,855934;CP007570,855878,855934;FO393392,855878,855934;CP010867…
CP011325	Mauve	SHARED	855935	855988	.	.	.	Notes=Lenght53	AL732656,855935,855988;AE009948,855935,855988;CP000114,855935,855988;CP003810,855935,855988;HF952104,855935,855988;HF952106,855935,855988;HF952105,855935,855988;HG939456,855935,855988;CP007631,855935,855988;CP007632,855935,855988;CP006910,855935,855988;CP007572,855935,855988;CP007571,855935,855988;CP007570,855935,855988;CP010867,855935,855988;CP011326,855935,855988;CP011327,855935,855988;CP011329…
CP011325	Mauve	SHARED	864632	866104	.	.	.	Notes=Lenght1472	AE009948,864632,866104;CP000114,864632,866104;CP003810,864632,866104;HF952104,864632,866104;CP007631,864632,866104;CP010867,864632,866104;CP011326,864632,866104;CP011327,864632,866104;CP011329,864632,866104;CP012419,864632,866104;CP013202,864632,866104;
CP011325	Mauve	SHARED	866113	866140	.	.	.	Notes=Lenght27	AL732656,866113,866140;AE009948,866113,866140;CP000114,866113,866140;CP003810,866113,866140;HF952104,866113,866140;HF952106,866113,866140;HF952105,866113,866140;HG939456,866113,866140;CP007631,866113,866140;CP007632,866113,866140;CP006910,866113,866140;CP007572,866113,866140;CP007571,866113,866140;CP007570,866113,866140;CP010867,866113,866140;CP011326,866113,866140;CP011327,866113,866140;CP011329…
CP011325	Mauve	SHARED	867638	867728	.	.	.	Notes=Lenght90	AL732656,867638,867728;AE009948,867638,867728;CP000114,867638,867728;CP003810,867638,867728;CP003919,867638,867728;HF952104,867638,867728;HF952106,867638,867728;HF952105,867638,867728;CP007482,867638,867728;CP007565,867638,867728;HG939456,867638,867728;CP007631,867638,867728;CP007632,867638,867728;CP006910,867638,867728;CP007572,867638,867728;CP007571,867638,867728;CP007570,867638,867728;FO393392…
CP011325	Mauve	SHARED	870908	873460	.	.	.	Notes=Lenght2552	AL732656,870908,873460;AE009948,870908,873460;CP000114,870908,873460;CP003810,870908,873460;CP003919,870908,873460;HF952104,870908,873460;HF952106,870908,873460;CP007482,870908,873460;CP007565,870908,873460;HG939456,870908,873460;CP007631,870908,873460;CP007632,870908,873460;CP006910,870908,873460;CP007572,870908,873460;CP007571,870908,873460;CP007570,870908,873460;FO393392,870908,873460;CP010867…
CP011325	Mauve	SHARED	885676	885714	.	.	.	Notes=Lenght38	AE009948,885676,885714;CP000114,885676,885714;CP003810,885676,885714;CP003919,885676,885714;HF952104,885676,885714;HF952106,885676,885714;HF952105,885676,885714;CP007482,885676,885714;CP007565,885676,885714;HG939456,885676,885714;CP007631,885676,885714;CP007632,885676,885714;CP006910,885676,885714;FO393392,885676,885714;CP010867,885676,885714;CP011326,885676,885714;CP011327,885676,885714;CP011328…
CP011325	Mauve	SHARED	886729	887052	.	.	.	Notes=Lenght323	AL732656,886729,887052;AE009948,886729,887052;CP000114,886729,887052;CP003810,886729,887052;HF952104,886729,887052;HF952106,886729,887052;HF952105,886729,887052;CP007482,886729,887052;CP007565,886729,887052;HG939456,886729,887052;CP007631,886729,887052;CP007632,886729,887052;CP006910,886729,887052;CP007572,886729,887052;CP007571,886729,887052;CP007570,886729,887052;FO393392,886729,887052;CP010867…
CP011325	Mauve	SHARED	905207	905234	.	.	.	Notes=Lenght27	AL732656,905207,905234;AE009948,905207,905234;CP000114,905207,905234;CP003810,905207,905234;HF952104,905207,905234;HF952106,905207,905234;HF952105,905207,905234;CP007482,905207,905234;CP007565,905207,905234;HG939456,905207,905234;CP007631,905207,905234;CP007632,905207,905234;CP006910,905207,905234;CP007572,905207,905234;CP007571,905207,905234;CP007570,905207,905234;FO393392,905207,905234;CP010867…
CP011325	Mauve	SHARED	905236	905259	.	.	.	Notes=Lenght23	AE009948,905236,905259;CP000114,905236,905259;CP003810,905236,905259;HF952104,905236,905259;HF952106,905236,905259;HF952105,905236,905259;CP007482,905236,905259;CP007565,905236,905259;HG939456,905236,905259;CP007631,905236,905259;CP007632,905236,905259;CP006910,905236,905259;CP007572,905236,905259;CP007570,905236,905259;FO393392,905236,905259;CP010867,905236,905259;CP011326,905236,905259;CP011327…
CP011325	Mauve	SHARED	905260	905273	.	.	.	Notes=Lenght13	AE009948,905260,905273;CP000114,905260,905273;CP003810,905260,905273;HF952104,905260,905273;HF952106,905260,905273;HF952105,905260,905273;CP007482,905260,905273;CP007565,905260,905273;HG939456,905260,905273;CP007631,905260,905273;CP007632,905260,905273;CP006910,905260,905273;FO393392,905260,905273;CP010867,905260,905273;CP011326,905260,905273;CP011327,905260,905273;CP011328,905260,905273;CP011329…
CP011325	Mauve	SHARED	905877	906177	.	.	.	Notes=Lenght300	AE009948,905877,906177;CP000114,905877,906177;CP003810,905877,906177;CP003919,905877,906177;HF952104,905877,906177;HF952106,905877,906177;HF952105,905877,906177;CP007482,905877,906177;CP007565,905877,906177;HG939456,905877,906177;CP007631,905877,906177;CP007632,905877,906177;CP006910,905877,906177;CP007572,905877,906177;CP007571,905877,906177;CP007570,905877,906177;FO393392,905877,906177;CP010867…
CP011325	Mauve	SHARED	914115	914163	.	.	.	Notes=Lenght48	AE009948,914115,914163;CP000114,914115,914163;CP003810,914115,914163;CP003919,914115,914163;HF952104,914115,914163;HF952106,914115,914163;HF952105,914115,914163;CP007482,914115,914163;CP007565,914115,914163;HG939456,914115,914163;CP007631,914115,914163;CP007632,914115,914163;CP006910,914115,914163;CP007572,914115,914163;CP007571,914115,914163;CP007570,914115,914163;FO393392,914115,914163;CP010867…
CP011325	Mauve	SHARED	915630	915651	.	.	.	Notes=Lenght21	AL732656,915630,915651;AE009948,915630,915651;CP000114,915630,915651;CP003810,915630,915651;CP003919,915630,915651;HF952104,915630,915651;HF952106,915630,915651;HF952105,915630,915651;CP007482,915630,915651;CP007565,915630,915651;HG939456,915630,915651;CP007631,915630,915651;CP007632,915630,915651;CP007572,915630,915651;CP007571,915630,915651;CP007570,915630,915651;FO393392,915630,915651;CP010867…
CP011325	Mauve	SHARED	924257	924271	.	.	.	Notes=Lenght14	AL732656,924257,924271;AE009948,924257,924271;CP000114,924257,924271;CP003810,924257,924271;HF952104,924257,924271;HG939456,924257,924271;CP007631,924257,924271;CP007632,924257,924271;CP007572,924257,924271;CP007571,924257,924271;CP007570,924257,924271;CP010867,924257,924271;CP011326,924257,924271;CP011327,924257,924271;CP011329,924257,924271;CP012419,924257,924271;CP013202,924257,924271;
CP011325	Mauve	SHARED	924272	924294	.	.	.	Notes=Lenght22	AL732656,924272,924294;AE009948,924272,924294;CP000114,924272,924294;CP003810,924272,924294;HF952104,924272,924294;CP007631,924272,924294;CP007572,924272,924294;CP007571,924272,924294;CP007570,924272,924294;CP010867,924272,924294;CP011326,924272,924294;CP011327,924272,924294;CP011329,924272,924294;CP012419,924272,924294;CP013202,924272,924294;
CP011325	Mauve	SHARED	936163	936267	.	.	.	Notes=Lenght104	AL732656,936163,936267;AE009948,936163,936267;CP000114,936163,936267;CP003810,936163,936267;CP003919,936163,936267;HF952104,936163,936267;CP007482,936163,936267;CP007565,936163,936267;CP007631,936163,936267;CP006910,936163,936267;CP007572,936163,936267;CP007571,936163,936267;CP007570,936163,936267;FO393392,936163,936267;CP010867,936163,936267;CP011326,936163,936267;CP011327,936163,936267;CP011328…
CP011325	Mauve	SHARED	939354	939367	.	.	.	Notes=Lenght13	AE009948,939354,939367;CP000114,939354,939367;CP003810,939354,939367;CP003919,939354,939367;HF952104,939354,939367;HF952106,939354,939367;HF952105,939354,939367;CP007482,939354,939367;CP007565,939354,939367;HG939456,939354,939367;CP007631,939354,939367;CP007632,939354,939367;CP007572,939354,939367;CP007571,939354,939367;CP007570,939354,939367;FO393392,939354,939367;CP010867,939354,939367;CP011326…
CP011325	Mauve	SHARED	942380	942402	.	.	.	Notes=Lenght22	AL732656,942380,942402;AE009948,942380,942402;CP000114,942380,942402;CP003810,942380,942402;CP003919,942380,942402;HF952104,942380,942402;HF952106,942380,942402;HF952105,942380,942402;CP007482,942380,942402;CP007565,942380,942402;HG939456,942380,942402;CP007631,942380,942402;CP007632,942380,942402;CP006910,942380,942402;CP007572,942380,942402;CP007571,942380,942402;CP007570,942380,942402;FO393392…
CP011325	Mauve	SHARED	942403	942415	.	.	.	Notes=Lenght12	AL732656,942403,942415;AE009948,942403,942415;CP000114,942403,942415;CP003810,942403,942415;CP003919,942403,942415;HF952104,942403,942415;HF952106,942403,942415;HF952105,942403,942415;CP007482,942403,942415;CP007565,942403,942415;HG939456,942403,942415;CP007631,942403,942415;CP007632,942403,942415;CP006910,942403,942415;CP007572,942403,942415;CP007571,942403,942415;CP007570,942403,942415;FO393392…
CP011325	Mauve	SHARED	942446	942482	.	.	.	Notes=Lenght36	AL732656,942446,942482;AE009948,942446,942482;CP000114,942446,942482;CP003810,942446,942482;HF952106,942446,942482;HG939456,942446,942482;CP007631,942446,942482;CP007632,942446,942482;CP006910,942446,942482;CP011326,942446,942482;CP011327,942446,942482;CP011329,942446,942482;CP010319,942446,942482;CP012419,942446,942482;CP013202,942446,942482;
CP011325	Mauve	SHARED	943366	943386	.	.	.	Notes=Lenght20	AL732656,943366,943386;AE009948,943366,943386;CP000114,943366,943386;CP003810,943366,943386;CP003919,943366,943386;HF952104,943366,943386;HF952106,943366,943386;HF952105,943366,943386;CP007482,943366,943386;CP007565,943366,943386;HG939456,943366,943386;CP007631,943366,943386;CP007632,943366,943386;CP006910,943366,943386;FO393392,943366,943386;CP010867,943366,943386;CP011326,943366,943386;CP011327…
CP011325	Mauve	SHARED	946706	946725	.	.	.	Notes=Lenght19	AL732656,946706,946725;AE009948,946706,946725;CP000114,946706,946725;CP003810,946706,946725;HF952104,946706,946725;HF952106,946706,946725;HF952105,946706,946725;HG939456,946706,946725;CP007631,946706,946725;CP007632,946706,946725;CP006910,946706,946725;CP007572,946706,946725;CP007571,946706,946725;CP007570,946706,946725;CP010867,946706,946725;CP011326,946706,946725;CP011327,946706,946725;CP011329…
CP011325	Mauve	SHARED	948729	948904	.	.	.	Notes=Lenght175	AL732656,948729,948904;AE009948,948729,948904;CP000114,948729,948904;CP003810,948729,948904;HF952104,948729,948904;HF952106,948729,948904;HF952105,948729,948904;CP007482,948729,948904;CP007565,948729,948904;HG939456,948729,948904;CP007631,948729,948904;CP007632,948729,948904;CP006910,948729,948904;CP007572,948729,948904;CP007571,948729,948904;CP007570,948729,948904;FO393392,948729,948904;CP010867…
CP011325	Mauve	SHARED	950307	950351	.	.	.	Notes=Lenght44	AL732656,950307,950351;AE009948,950307,950351;CP000114,950307,950351;CP003810,950307,950351;CP003919,950307,950351;HF952104,950307,950351;HF952106,950307,950351;HF952105,950307,950351;CP007482,950307,950351;CP007565,950307,950351;HG939456,950307,950351;CP007631,950307,950351;CP007632,950307,950351;CP006910,950307,950351;CP007572,950307,950351;CP007571,950307,950351;CP007570,950307,950351;FO393392…
CP011325	Mauve	SHARED	951591	952250	.	.	.	Notes=Lenght659	AL732656,951591,952250;AE009948,951591,952250;CP000114,951591,952250;CP003810,951591,952250;CP003919,951591,952250;HF952104,951591,952250;HF952106,951591,952250;HF952105,951591,952250;HG939456,951591,952250;CP007631,951591,952250;CP007632,951591,952250;CP006910,951591,952250;CP007572,951591,952250;CP007571,951591,952250;CP007570,951591,952250;CP010867,951591,952250;CP011326,951591,952250;CP011327…
CP011325	Mauve	SHARED	954507	954653	.	.	.	Notes=Lenght146	AL732656,954507,954653;AE009948,954507,954653;CP000114,954507,954653;CP003810,954507,954653;HF952104,954507,954653;HF952106,954507,954653;HF952105,954507,954653;HG939456,954507,954653;CP007631,954507,954653;CP007632,954507,954653;CP006910,954507,954653;CP007572,954507,954653;CP007571,954507,954653;CP007570,954507,954653;CP010867,954507,954653;CP011326,954507,954653;CP011327,954507,954653;CP011329…
CP011325	Mauve	SHARED	955271	955364	.	.	.	Notes=Lenght93	AL732656,955271,955364;AE009948,955271,955364;CP000114,955271,955364;CP003810,955271,955364;CP003919,955271,955364;HF952104,955271,955364;HF952106,955271,955364;HF952105,955271,955364;CP007482,955271,955364;CP007565,955271,955364;HG939456,955271,955364;CP007631,955271,955364;CP007632,955271,955364;CP007572,955271,955364;CP007571,955271,955364;CP007570,955271,955364;FO393392,955271,955364;CP010867…
CP011325	Mauve	SHARED	955391	955415	.	.	.	Notes=Lenght24	AL732656,955391,955415;AE009948,955391,955415;CP000114,955391,955415;CP003810,955391,955415;CP003919,955391,955415;HF952104,955391,955415;HF952106,955391,955415;HF952105,955391,955415;CP007482,955391,955415;CP007565,955391,955415;HG939456,955391,955415;CP007631,955391,955415;CP007632,955391,955415;CP006910,955391,955415;FO393392,955391,955415;CP010867,955391,955415;CP011326,955391,955415;CP011327…
CP011325	Mauve	SHARED	969997	970014	.	.	.	Notes=Lenght17	AL732656,969997,970014;AE009948,969997,970014;CP000114,969997,970014;CP003810,969997,970014;HF952104,969997,970014;HF952106,969997,970014;HF952105,969997,970014;CP007482,969997,970014;CP007565,969997,970014;HG939456,969997,970014;CP007631,969997,970014;CP007632,969997,970014;CP006910,969997,970014;CP007572,969997,970014;CP007571,969997,970014;CP007570,969997,970014;FO393392,969997,970014;CP010867…
CP011325	Mauve	SHARED	970015	970048	.	.	.	Notes=Lenght33	AL732656,970015,970048;AE009948,970015,970048;CP000114,970015,970048;CP003810,970015,970048;HF952104,970015,970048;HF952106,970015,970048;HF952105,970015,970048;CP007482,970015,970048;CP007565,970015,970048;HG939456,970015,970048;CP007631,970015,970048;CP007632,970015,970048;CP006910,970015,970048;CP007571,970015,970048;CP007570,970015,970048;FO393392,970015,970048;CP010867,970015,970048;CP011326…
CP011325	Mauve	SHARED	972416	973559	.	.	.	Notes=Lenght1143	AL732656,972416,973559;AE009948,972416,973559;CP000114,972416,973559;CP003810,972416,973559;HF952104,972416,973559;HF952106,972416,973559;HF952105,972416,973559;HG939456,972416,973559;CP007631,972416,973559;CP007632,972416,973559;CP006910,972416,973559;CP007572,972416,973559;CP007571,972416,973559;CP007570,972416,973559;CP010867,972416,973559;CP011326,972416,973559;CP011327,972416,973559;CP011329…
CP011325	Mauve	SHARED	973898	974098	.	.	.	Notes=Lenght200	AL732656,973898,974098;AE009948,973898,974098;CP000114,973898,974098;CP003810,973898,974098;HF952104,973898,974098;HF952106,973898,974098;HF952105,973898,974098;HG939456,973898,974098;CP007631,973898,974098;CP007632,973898,974098;CP006910,973898,974098;CP007572,973898,974098;CP007571,973898,974098;CP007570,973898,974098;CP010867,973898,974098;CP011326,973898,974098;CP011327,973898,974098;CP011329…
CP011325	Mauve	SHARED	976328	976349	.	.	.	Notes=Lenght21	AL732656,976328,976349;AE009948,976328,976349;CP000114,976328,976349;CP003810,976328,976349;HF952104,976328,976349;HF952106,976328,976349;HF952105,976328,976349;HG939456,976328,976349;CP007631,976328,976349;CP007632,976328,976349;CP006910,976328,976349;CP007572,976328,976349;CP007571,976328,976349;CP007570,976328,976349;CP010867,976328,976349;CP011326,976328,976349;CP011327,976328,976349;CP011329…
CP011325	Mauve	SHARED	976619	976716	.	.	.	Notes=Lenght97	AL732656,976619,976716;AE009948,976619,976716;CP000114,976619,976716;CP003810,976619,976716;HF952104,976619,976716;HF952106,976619,976716;HF952105,976619,976716;CP007482,976619,976716;CP007565,976619,976716;HG939456,976619,976716;CP007631,976619,976716;CP007632,976619,976716;CP006910,976619,976716;CP007572,976619,976716;CP007571,976619,976716;CP007570,976619,976716;FO393392,976619,976716;CP010867…
CP011325	Mauve	SHARED	984075	984111	.	.	.	Notes=Lenght36	AL732656,984075,984111;AE009948,984075,984111;CP000114,984075,984111;CP003810,984075,984111;CP003919,984075,984111;HF952104,984075,984111;HF952106,984075,984111;HF952105,984075,984111;CP007482,984075,984111;CP007565,984075,984111;HG939456,984075,984111;CP007631,984075,984111;CP007632,984075,984111;CP007572,984075,984111;CP007571,984075,984111;CP007570,984075,984111;FO393392,984075,984111;CP010867…
CP011325	Mauve	SHARED	984122	985197	.	.	.	Notes=Lenght1075	AL732656,984122,985197;AE009948,984122,985197;CP000114,984122,985197;CP003810,984122,985197;CP003919,984122,985197;HF952104,984122,985197;HF952106,984122,985197;HF952105,984122,985197;CP007482,984122,985197;CP007565,984122,985197;HG939456,984122,985197;CP007631,984122,985197;CP007632,984122,985197;CP006910,984122,985197;FO393392,984122,985197;CP010867,984122,985197;CP011326,984122,985197;CP011327…
CP011325	Mauve	SHARED	986218	986361	.	.	.	Notes=Lenght143	AL732656,986218,986361;AE009948,986218,986361;CP000114,986218,986361;CP003810,986218,986361;HF952104,986218,986361;HF952106,986218,986361;HF952105,986218,986361;HG939456,986218,986361;CP007631,986218,986361;CP007632,986218,986361;CP006910,986218,986361;CP007572,986218,986361;CP007571,986218,986361;CP007570,986218,986361;CP010867,986218,986361;CP011326,986218,986361;CP011327,986218,986361;CP011329…
CP011325	Mauve	SHARED	986611	986674	.	.	.	Notes=Lenght63	AE009948,986611,986674;CP000114,986611,986674;CP003810,986611,986674;CP007631,986611,986674;CP010867,986611,986674;CP011326,986611,986674;CP011327,986611,986674;CP011329,986611,986674;CP012419,986611,986674;CP013202,986611,986674;
CP011325	Mauve	SHARED	992279	992396	.	.	.	Notes=Lenght117	AL732656,992279,992396;AE009948,992279,992396;CP000114,992279,992396;CP003810,992279,992396;CP003919,992279,992396;HF952104,992279,992396;HF952106,992279,992396;HF952105,992279,992396;HG939456,992279,992396;CP007631,992279,992396;CP007632,992279,992396;CP006910,992279,992396;CP007572,992279,992396;CP007571,992279,992396;CP007570,992279,992396;CP010867,992279,992396;CP011326,992279,992396;CP011327…
CP011325	Mauve	SHARED	993281	993395	.	.	.	Notes=Lenght114	AL732656,993281,993395;AE009948,993281,993395;CP000114,993281,993395;CP003810,993281,993395;HF952104,993281,993395;HF952106,993281,993395;HF952105,993281,993395;CP007482,993281,993395;CP007565,993281,993395;HG939456,993281,993395;CP007631,993281,993395;CP007632,993281,993395;CP006910,993281,993395;CP007572,993281,993395;CP007571,993281,993395;CP007570,993281,993395;FO393392,993281,993395;CP010867…
CP011325	Mauve	SHARED	998002	998021	.	.	.	Notes=Lenght19	AL732656,998002,998021;AE009948,998002,998021;CP000114,998002,998021;CP003810,998002,998021;CP003919,998002,998021;HF952104,998002,998021;HF952106,998002,998021;HF952105,998002,998021;CP007482,998002,998021;HG939456,998002,998021;CP007631,998002,998021;CP007632,998002,998021;CP006910,998002,998021;CP007572,998002,998021;CP007571,998002,998021;CP007570,998002,998021;FO393392,998002,998021;CP010867…
CP011325	Mauve	SHARED	999341	999371	.	.	.	Notes=Lenght30	AL732656,999341,999371;AE009948,999341,999371;CP000114,999341,999371;CP003810,999341,999371;CP003919,999341,999371;HF952104,999341,999371;HF952106,999341,999371;HF952105,999341,999371;HG939456,999341,999371;CP007631,999341,999371;CP007632,999341,999371;CP006910,999341,999371;CP007572,999341,999371;CP007571,999341,999371;CP007570,999341,999371;CP010867,999341,999371;CP011326,999341,999371;CP011327…
CP011325	Mauve	SHARED	1000526	1000577	.	.	.	Notes=Lenght51	AL732656,1000526,1000577;AE009948,1000526,1000577;CP000114,1000526,1000577;CP003810,1000526,1000577;CP003919,1000526,1000577;HF952104,1000526,1000577;HF952106,1000526,1000577;HF952105,1000526,1000577;HG939456,1000526,1000577;CP007631,1000526,1000577;CP007632,1000526,1000577;CP006910,1000526,1000577;CP007572,1000526,1000577;CP007571,1000526,1000577;CP007570,1000526,1000577;CP010867,1000526,1000577…
CP011325	Mauve	SHARED	1000699	1000723	.	.	.	Notes=Lenght24	AL732656,1000699,1000723;AE009948,1000699,1000723;CP000114,1000699,1000723;CP003810,1000699,1000723;HF952104,1000699,1000723;HF952106,1000699,1000723;HF952105,1000699,1000723;CP007482,1000699,1000723;CP007565,1000699,1000723;HG939456,1000699,1000723;CP007631,1000699,1000723;CP007632,1000699,1000723;CP006910,1000699,1000723;CP007572,1000699,1000723;CP007571,1000699,1000723;CP007570,1000699,1000723…
CP011325	Mauve	SHARED	1000724	1000805	.	.	.	Notes=Lenght81	AL732656,1000724,1000805;AE009948,1000724,1000805;CP000114,1000724,1000805;CP003810,1000724,1000805;HF952104,1000724,1000805;HF952106,1000724,1000805;HF952105,1000724,1000805;HG939456,1000724,1000805;CP007631,1000724,1000805;CP007632,1000724,1000805;CP006910,1000724,1000805;CP007572,1000724,1000805;CP007571,1000724,1000805;CP007570,1000724,1000805;CP010867,1000724,1000805;CP011326,1000724,1000805…
CP011325	Mauve	SHARED	1000806	1000873	.	.	.	Notes=Lenght67	AL732656,1000806,1000873;AE009948,1000806,1000873;CP000114,1000806,1000873;CP003810,1000806,1000873;HF952104,1000806,1000873;HF952106,1000806,1000873;HF952105,1000806,1000873;CP007631,1000806,1000873;CP006910,1000806,1000873;CP007572,1000806,1000873;CP007571,1000806,1000873;CP007570,1000806,1000873;CP010867,1000806,1000873;CP011326,1000806,1000873;CP011327,1000806,1000873;CP011329,1000806,1000873…
CP011325	Mauve	SHARED	1000874	1000926	.	.	.	Notes=Lenght52	AL732656,1000874,1000926;AE009948,1000874,1000926;CP000114,1000874,1000926;CP003810,1000874,1000926;HF952104,1000874,1000926;HF952106,1000874,1000926;HF952105,1000874,1000926;HG939456,1000874,1000926;CP007631,1000874,1000926;CP007632,1000874,1000926;CP006910,1000874,1000926;CP007572,1000874,1000926;CP007571,1000874,1000926;CP007570,1000874,1000926;CP010867,1000874,1000926;CP011326,1000874,1000926…
CP011325	Mauve	SHARED	1000927	1001095	.	.	.	Notes=Lenght168	AL732656,1000927,1001095;AE009948,1000927,1001095;CP000114,1000927,1001095;CP003810,1000927,1001095;HF952104,1000927,1001095;HF952106,1000927,1001095;HG939456,1000927,1001095;CP007631,1000927,1001095;CP007632,1000927,1001095;CP006910,1000927,1001095;CP007572,1000927,1001095;CP007571,1000927,1001095;CP007570,1000927,1001095;CP010867,1000927,1001095;CP011326,1000927,1001095;CP011327,1000927,1001095…
CP011325	Mauve	SHARED	1001096	1001338	.	.	.	Notes=Lenght242	AL732656,1001096,1001338;AE009948,1001096,1001338;CP000114,1001096,1001338;CP003810,1001096,1001338;HF952104,1001096,1001338;HF952106,1001096,1001338;CP007482,1001096,1001338;CP007565,1001096,1001338;HG939456,1001096,1001338;CP007631,1001096,1001338;CP007632,1001096,1001338;CP006910,1001096,1001338;CP007572,1001096,1001338;CP007571,1001096,1001338;CP007570,1001096,1001338;FO393392,1001096,1001338…
CP011325	Mauve	SHARED	1001339	1001700	.	.	.	Notes=Lenght361	AL732656,1001339,1001700;AE009948,1001339,1001700;CP000114,1001339,1001700;CP003810,1001339,1001700;HF952104,1001339,1001700;HF952106,1001339,1001700;HF952105,1001339,1001700;CP007482,1001339,1001700;CP007565,1001339,1001700;HG939456,1001339,1001700;CP007631,1001339,1001700;CP007632,1001339,1001700;CP006910,1001339,1001700;CP007572,1001339,1001700;CP007571,1001339,1001700;CP007570,1001339,1001700…
CP011325	Mauve	SHARED	1001738	1001752	.	.	.	Notes=Lenght14	AE009948,1001738,1001752;CP000114,1001738,1001752;CP003810,1001738,1001752;CP003919,1001738,1001752;HF952104,1001738,1001752;HF952106,1001738,1001752;HF952105,1001738,1001752;CP007482,1001738,1001752;CP007565,1001738,1001752;HG939456,1001738,1001752;CP007631,1001738,1001752;CP007632,1001738,1001752;CP006910,1001738,1001752;CP007572,1001738,1001752;CP007571,1001738,1001752;CP007570,1001738,1001752…
CP011325	Mauve	SHARED	1001753	1001781	.	.	.	Notes=Lenght28	AE009948,1001753,1001781;CP000114,1001753,1001781;CP003810,1001753,1001781;CP003919,1001753,1001781;HF952104,1001753,1001781;HF952106,1001753,1001781;HF952105,1001753,1001781;CP007482,1001753,1001781;CP007565,1001753,1001781;CP007631,1001753,1001781;CP007632,1001753,1001781;CP006910,1001753,1001781;CP007572,1001753,1001781;CP007571,1001753,1001781;CP007570,1001753,1001781;FO393392,1001753,1001781…
CP011325	Mauve	SHARED	1001782	1001803	.	.	.	Notes=Lenght21	AE009948,1001782,1001803;CP000114,1001782,1001803;CP003810,1001782,1001803;CP003919,1001782,1001803;HF952104,1001782,1001803;HF952106,1001782,1001803;HF952105,1001782,1001803;CP007482,1001782,1001803;CP007565,1001782,1001803;CP007631,1001782,1001803;CP006910,1001782,1001803;CP007572,1001782,1001803;CP007571,1001782,1001803;CP007570,1001782,1001803;FO393392,1001782,1001803;CP010867,1001782,1001803…
CP011325	Mauve	SHARED	1001804	1001860	.	.	.	Notes=Lenght56	AL732656,1001804,1001860;AE009948,1001804,1001860;CP000114,1001804,1001860;CP003810,1001804,1001860;CP003919,1001804,1001860;HF952104,1001804,1001860;HF952106,1001804,1001860;HF952105,1001804,1001860;CP007482,1001804,1001860;CP007565,1001804,1001860;CP007631,1001804,1001860;CP006910,1001804,1001860;CP007572,1001804,1001860;CP007571,1001804,1001860;CP007570,1001804,1001860;FO393392,1001804,1001860…
CP011325	Mauve	SHARED	1001861	1001925	.	.	.	Notes=Lenght64	AL732656,1001861,1001925;AE009948,1001861,1001925;CP000114,1001861,1001925;CP003810,1001861,1001925;CP003919,1001861,1001925;HF952104,1001861,1001925;HF952106,1001861,1001925;HF952105,1001861,1001925;CP007482,1001861,1001925;CP007565,1001861,1001925;HG939456,1001861,1001925;CP007631,1001861,1001925;CP006910,1001861,1001925;CP007572,1001861,1001925;CP007571,1001861,1001925;CP007570,1001861,1001925…
CP011325	Mauve	SHARED	1002117	1002178	.	.	.	Notes=Lenght61	AL732656,1002117,1002178;AE009948,1002117,1002178;CP000114,1002117,1002178;CP003810,1002117,1002178;CP003919,1002117,1002178;HF952104,1002117,1002178;HF952106,1002117,1002178;HF952105,1002117,1002178;CP007482,1002117,1002178;CP007565,1002117,1002178;HG939456,1002117,1002178;CP007631,1002117,1002178;CP007632,1002117,1002178;CP006910,1002117,1002178;CP007571,1002117,1002178;CP007570,1002117,1002178…
CP011325	Mauve	SHARED	1002179	1002215	.	.	.	Notes=Lenght36	AL732656,1002179,1002215;AE009948,1002179,1002215;CP000114,1002179,1002215;CP003810,1002179,1002215;CP003919,1002179,1002215;HF952104,1002179,1002215;HF952106,1002179,1002215;HF952105,1002179,1002215;HG939456,1002179,1002215;CP007631,1002179,1002215;CP007632,1002179,1002215;CP006910,1002179,1002215;CP007571,1002179,1002215;CP007570,1002179,1002215;CP010867,1002179,1002215;CP011326,1002179,1002215…
CP011325	Mauve	SHARED	1002216	1002279	.	.	.	Notes=Lenght63	AL732656,1002216,1002279;AE009948,1002216,1002279;CP000114,1002216,1002279;CP003810,1002216,1002279;CP003919,1002216,1002279;HF952104,1002216,1002279;HF952106,1002216,1002279;HF952105,1002216,1002279;HG939456,1002216,1002279;CP007631,1002216,1002279;CP007632,1002216,1002279;CP006910,1002216,1002279;CP007572,1002216,1002279;CP007571,1002216,1002279;CP007570,1002216,1002279;CP010867,1002216,1002279…
CP011325	Mauve	SHARED	1016519	1016539	.	.	.	Notes=Lenght20	AL732656,1016519,1016539;AE009948,1016519,1016539;CP000114,1016519,1016539;CP003810,1016519,1016539;HF952104,1016519,1016539;HF952106,1016519,1016539;HF952105,1016519,1016539;CP007482,1016519,1016539;CP007565,1016519,1016539;HG939456,1016519,1016539;CP007631,1016519,1016539;CP007632,1016519,1016539;CP006910,1016519,1016539;CP007572,1016519,1016539;CP007571,1016519,1016539;CP007570,1016519,1016539…
CP011325	Mauve	SHARED	1021548	1021703	.	.	.	Notes=Lenght155	AL732656,1021548,1021703;AE009948,1021548,1021703;CP000114,1021548,1021703;CP003810,1021548,1021703;HF952104,1021548,1021703;HF952106,1021548,1021703;HF952105,1021548,1021703;HG939456,1021548,1021703;CP007631,1021548,1021703;CP007632,1021548,1021703;CP006910,1021548,1021703;CP007572,1021548,1021703;CP007571,1021548,1021703;CP007570,1021548,1021703;CP010867,1021548,1021703;CP011326,1021548,1021703…
CP011325	Mauve	SHARED	1037128	1037147	.	.	.	Notes=Lenght19	AE009948,1037128,1037147;CP000114,1037128,1037147;CP003810,1037128,1037147;CP003919,1037128,1037147;HF952104,1037128,1037147;HF952106,1037128,1037147;HF952105,1037128,1037147;CP007482,1037128,1037147;CP007565,1037128,1037147;HG939456,1037128,1037147;CP007631,1037128,1037147;CP007632,1037128,1037147;CP006910,1037128,1037147;FO393392,1037128,1037147;CP010867,1037128,1037147;CP011326,1037128,1037147…
CP011325	Mauve	SHARED	1037287	1037371	.	.	.	Notes=Lenght84	AL732656,1037287,1037371;AE009948,1037287,1037371;CP000114,1037287,1037371;CP003810,1037287,1037371;CP003919,1037287,1037371;HF952104,1037287,1037371;HF952106,1037287,1037371;HF952105,1037287,1037371;CP007482,1037287,1037371;CP007565,1037287,1037371;HG939456,1037287,1037371;CP007631,1037287,1037371;CP007632,1037287,1037371;CP007572,1037287,1037371;CP007571,1037287,1037371;CP007570,1037287,1037371…
CP011325	Mauve	SHARED	1037987	1038082	.	.	.	Notes=Lenght95	AL732656,1037987,1038082;AE009948,1037987,1038082;CP000114,1037987,1038082;CP003810,1037987,1038082;HF952104,1037987,1038082;HF952106,1037987,1038082;HF952105,1037987,1038082;CP007482,1037987,1038082;CP007565,1037987,1038082;HG939456,1037987,1038082;CP007631,1037987,1038082;CP007632,1037987,1038082;CP006910,1037987,1038082;CP007572,1037987,1038082;CP007571,1037987,1038082;CP007570,1037987,1038082…
CP011325	Mauve	SHARED	1043296	1043479	.	.	.	Notes=Lenght183	CP000114,1043296,1043479;CP003810,1043296,1043479;HF952104,1043296,1043479;HF952105,1043296,1043479;HG939456,1043296,1043479;CP007631,1043296,1043479;CP007632,1043296,1043479;CP006910,1043296,1043479;CP010867,1043296,1043479;CP011326,1043296,1043479;CP011327,1043296,1043479;CP012419,1043296,1043479;CP013202,1043296,1043479;
CP011325	Mauve	SHARED	1043480	1043512	.	.	.	Notes=Lenght32	AL732656,1043480,1043512;AE009948,1043480,1043512;CP000114,1043480,1043512;CP003810,1043480,1043512;HF952104,1043480,1043512;HF952106,1043480,1043512;HF952105,1043480,1043512;HG939456,1043480,1043512;CP007631,1043480,1043512;CP007632,1043480,1043512;CP006910,1043480,1043512;CP007572,1043480,1043512;CP007571,1043480,1043512;CP007570,1043480,1043512;CP010867,1043480,1043512;CP011326,1043480,1043512…
CP011325	Mauve	SHARED	1043513	1043526	.	.	.	Notes=Lenght13	AL732656,1043513,1043526;AE009948,1043513,1043526;CP000114,1043513,1043526;CP003810,1043513,1043526;HF952104,1043513,1043526;HF952106,1043513,1043526;HF952105,1043513,1043526;HG939456,1043513,1043526;CP007631,1043513,1043526;CP007632,1043513,1043526;CP006910,1043513,1043526;CP007572,1043513,1043526;CP007571,1043513,1043526;CP007570,1043513,1043526;CP010867,1043513,1043526;CP011326,1043513,1043526…
CP011325	Mauve	SHARED	1043535	1043547	.	.	.	Notes=Lenght12	AL732656,1043535,1043547;AE009948,1043535,1043547;CP000114,1043535,1043547;CP003810,1043535,1043547;CP003919,1043535,1043547;HF952104,1043535,1043547;HF952106,1043535,1043547;HF952105,1043535,1043547;CP007482,1043535,1043547;CP007565,1043535,1043547;CP007631,1043535,1043547;CP006910,1043535,1043547;CP007572,1043535,1043547;CP007571,1043535,1043547;CP007570,1043535,1043547;FO393392,1043535,1043547…
CP011325	Mauve	SHARED	1043554	1043564	.	.	.	Notes=Lenght10	AL732656,1043554,1043564;AE009948,1043554,1043564;CP000114,1043554,1043564;CP003810,1043554,1043564;CP003919,1043554,1043564;HF952104,1043554,1043564;HF952106,1043554,1043564;HF952105,1043554,1043564;CP007482,1043554,1043564;CP007565,1043554,1043564;CP007631,1043554,1043564;CP007572,1043554,1043564;CP007571,1043554,1043564;CP007570,1043554,1043564;FO393392,1043554,1043564;CP010867,1043554,1043564…
CP011325	Mauve	SHARED	1043565	1043692	.	.	.	Notes=Lenght127	AL732656,1043565,1043692;AE009948,1043565,1043692;CP000114,1043565,1043692;CP003810,1043565,1043692;CP003919,1043565,1043692;HF952104,1043565,1043692;HF952106,1043565,1043692;HF952105,1043565,1043692;CP007482,1043565,1043692;CP007565,1043565,1043692;HG939456,1043565,1043692;CP007631,1043565,1043692;CP007632,1043565,1043692;CP007572,1043565,1043692;CP007571,1043565,1043692;CP007570,1043565,1043692…
CP011325	Mauve	SHARED	1043693	1043706	.	.	.	Notes=Lenght13	AL732656,1043693,1043706;AE009948,1043693,1043706;CP000114,1043693,1043706;CP003810,1043693,1043706;CP003919,1043693,1043706;HF952104,1043693,1043706;HF952106,1043693,1043706;HF952105,1043693,1043706;CP007482,1043693,1043706;CP007565,1043693,1043706;HG939456,1043693,1043706;CP007631,1043693,1043706;CP007632,1043693,1043706;CP006910,1043693,1043706;CP007572,1043693,1043706;CP007571,1043693,1043706…
CP011325	Mauve	SHARED	1045226	1045332	.	.	.	Notes=Lenght106	AE009948,1045226,1045332;CP000114,1045226,1045332;CP003810,1045226,1045332;HF952104,1045226,1045332;HF952106,1045226,1045332;HF952105,1045226,1045332;CP007631,1045226,1045332;CP010867,1045226,1045332;CP011326,1045226,1045332;CP011327,1045226,1045332;CP011329,1045226,1045332;CP010319,1045226,1045332;CP012419,1045226,1045332;CP013202,1045226,1045332;
CP011325	Mauve	SHARED	1046994	1047131	.	.	.	Notes=Lenght137	AE009948,1046994,1047131;CP000114,1046994,1047131;CP003810,1046994,1047131;HF952104,1046994,1047131;CP007631,1046994,1047131;CP010867,1046994,1047131;CP011326,1046994,1047131;CP011327,1046994,1047131;CP011329,1046994,1047131;CP012419,1046994,1047131;CP013202,1046994,1047131;
CP011325	Mauve	SHARED	1048979	1049124	.	.	.	Notes=Lenght145	AL732656,1048979,1049124;AE009948,1048979,1049124;CP000114,1048979,1049124;CP003810,1048979,1049124;HF952104,1048979,1049124;HF952105,1048979,1049124;CP007631,1048979,1049124;CP007572,1048979,1049124;CP007571,1048979,1049124;CP007570,1048979,1049124;CP010867,1048979,1049124;CP011326,1048979,1049124;CP011327,1048979,1049124;CP010319,1048979,1049124;CP012419,1048979,1049124;CP013202,1048979,1049124;
CP011325	Mauve	SHARED	1049125	1049264	.	.	.	Notes=Lenght139	AE009948,1049125,1049264;CP000114,1049125,1049264;CP003810,1049125,1049264;HF952104,1049125,1049264;HF952105,1049125,1049264;CP007631,1049125,1049264;CP010867,1049125,1049264;CP011326,1049125,1049264;CP011327,1049125,1049264;CP010319,1049125,1049264;CP012419,1049125,1049264;CP013202,1049125,1049264;
CP011325	Mauve	SHARED	1049265	1049625	.	.	.	Notes=Lenght360	AL732656,1049265,1049625;AE009948,1049265,1049625;CP000114,1049265,1049625;CP003810,1049265,1049625;HF952104,1049265,1049625;HF952105,1049265,1049625;CP007631,1049265,1049625;CP007572,1049265,1049625;CP007571,1049265,1049625;CP007570,1049265,1049625;CP010867,1049265,1049625;CP011326,1049265,1049625;CP011327,1049265,1049625;CP010319,1049265,1049625;CP012419,1049265,1049625;CP013202,1049265,1049625;
CP011325	Mauve	SHARED	1049626	1049647	.	.	.	Notes=Lenght21	AE009948,1049626,1049647;CP000114,1049626,1049647;CP003810,1049626,1049647;HF952104,1049626,1049647;CP007631,1049626,1049647;CP010867,1049626,1049647;CP011326,1049626,1049647;CP011327,1049626,1049647;CP012419,1049626,1049647;CP013202,1049626,1049647;
CP011325	Mauve	SHARED	1049648	1049682	.	.	.	Notes=Lenght34	AL732656,1049648,1049682;AE009948,1049648,1049682;CP000114,1049648,1049682;CP003810,1049648,1049682;HF952104,1049648,1049682;CP007631,1049648,1049682;CP006910,1049648,1049682;CP007572,1049648,1049682;CP007571,1049648,1049682;CP007570,1049648,1049682;CP010867,1049648,1049682;CP011326,1049648,1049682;CP011327,1049648,1049682;CP012419,1049648,1049682;CP013202,1049648,1049682;
CP011325	Mauve	SHARED	1049684	1049696	.	.	.	Notes=Lenght12	AL732656,1049684,1049696;AE009948,1049684,1049696;CP000114,1049684,1049696;CP003810,1049684,1049696;HF952104,1049684,1049696;CP007631,1049684,1049696;CP007572,1049684,1049696;CP007571,1049684,1049696;CP007570,1049684,1049696;CP010867,1049684,1049696;CP011326,1049684,1049696;CP011327,1049684,1049696;CP012419,1049684,1049696;CP013202,1049684,1049696;
CP011325	Mauve	SHARED	1049697	1049711	.	.	.	Notes=Lenght14	AE009948,1049697,1049711;CP000114,1049697,1049711;CP003810,1049697,1049711;HF952104,1049697,1049711;HF952105,1049697,1049711;HG939456,1049697,1049711;CP007631,1049697,1049711;CP007632,1049697,1049711;CP010867,1049697,1049711;CP011326,1049697,1049711;CP011327,1049697,1049711;CP010319,1049697,1049711;CP012419,1049697,1049711;CP013202,1049697,1049711;
CP011325	Mauve	SHARED	1049712	1049817	.	.	.	Notes=Lenght105	AL732656,1049712,1049817;AE009948,1049712,1049817;CP000114,1049712,1049817;CP003810,1049712,1049817;HF952104,1049712,1049817;HF952105,1049712,1049817;HG939456,1049712,1049817;CP007631,1049712,1049817;CP007632,1049712,1049817;CP007572,1049712,1049817;CP007571,1049712,1049817;CP007570,1049712,1049817;CP010867,1049712,1049817;CP011326,1049712,1049817;CP011327,1049712,1049817;CP010319,1049712,1049817…
CP011325	Mauve	SHARED	1049818	1050085	.	.	.	Notes=Lenght267	AE009948,1049818,1050085;CP000114,1049818,1050085;CP003810,1049818,1050085;HF952104,1049818,1050085;HF952105,1049818,1050085;CP007631,1049818,1050085;CP010867,1049818,1050085;CP011326,1049818,1050085;CP011327,1049818,1050085;CP010319,1049818,1050085;CP012419,1049818,1050085;CP013202,1049818,1050085;
CP011325	Mauve	SHARED	1050091	1050154	.	.	.	Notes=Lenght63	AE009948,1050091,1050154;CP000114,1050091,1050154;CP003810,1050091,1050154;HF952104,1050091,1050154;HG939456,1050091,1050154;CP007631,1050091,1050154;CP007632,1050091,1050154;CP006910,1050091,1050154;CP010867,1050091,1050154;CP011326,1050091,1050154;CP011327,1050091,1050154;CP012419,1050091,1050154;CP013202,1050091,1050154;
CP011325	Mauve	SHARED	1050155	1050201	.	.	.	Notes=Lenght46	AL732656,1050155,1050201;AE009948,1050155,1050201;CP000114,1050155,1050201;CP003810,1050155,1050201;HF952104,1050155,1050201;HF952105,1050155,1050201;CP007631,1050155,1050201;CP007572,1050155,1050201;CP007571,1050155,1050201;CP007570,1050155,1050201;CP010867,1050155,1050201;CP011326,1050155,1050201;CP011327,1050155,1050201;CP010319,1050155,1050201;CP012419,1050155,1050201;CP013202,1050155,1050201;
CP011325	Mauve	SHARED	1050202	1050222	.	.	.	Notes=Lenght20	AE009948,1050202,1050222;CP000114,1050202,1050222;CP003810,1050202,1050222;HF952104,1050202,1050222;HF952105,1050202,1050222;CP007631,1050202,1050222;CP010867,1050202,1050222;CP011326,1050202,1050222;CP011327,1050202,1050222;CP010319,1050202,1050222;CP012419,1050202,1050222;CP013202,1050202,1050222;
CP011325	Mauve	SHARED	1050227	1050290	.	.	.	Notes=Lenght63	AE009948,1050227,1050290;CP000114,1050227,1050290;CP003810,1050227,1050290;HF952104,1050227,1050290;HF952105,1050227,1050290;CP007631,1050227,1050290;CP010867,1050227,1050290;CP011326,1050227,1050290;CP011327,1050227,1050290;CP010319,1050227,1050290;CP012419,1050227,1050290;CP013202,1050227,1050290;
CP011325	Mauve	SHARED	1050291	1050324	.	.	.	Notes=Lenght33	AL732656,1050291,1050324;AE009948,1050291,1050324;CP000114,1050291,1050324;CP003810,1050291,1050324;HF952104,1050291,1050324;HF952105,1050291,1050324;CP007631,1050291,1050324;CP007572,1050291,1050324;CP007571,1050291,1050324;CP007570,1050291,1050324;CP010867,1050291,1050324;CP011326,1050291,1050324;CP011327,1050291,1050324;CP010319,1050291,1050324;CP012419,1050291,1050324;CP013202,1050291,1050324;
CP011325	Mauve	SHARED	1050325	1050354	.	.	.	Notes=Lenght29	AE009948,1050325,1050354;CP000114,1050325,1050354;CP003810,1050325,1050354;HF952104,1050325,1050354;HF952105,1050325,1050354;CP007631,1050325,1050354;CP010867,1050325,1050354;CP011326,1050325,1050354;CP011327,1050325,1050354;CP010319,1050325,1050354;CP012419,1050325,1050354;CP013202,1050325,1050354;
CP011325	Mauve	SHARED	1050365	1050480	.	.	.	Notes=Lenght115	AE009948,1050365,1050480;CP000114,1050365,1050480;CP003810,1050365,1050480;HF952104,1050365,1050480;CP007631,1050365,1050480;CP006910,1050365,1050480;CP010867,1050365,1050480;CP011326,1050365,1050480;CP011327,1050365,1050480;CP012419,1050365,1050480;CP013202,1050365,1050480;
CP011325	Mauve	SHARED	1050481	1050997	.	.	.	Notes=Lenght516	AL732656,1050481,1050997;AE009948,1050481,1050997;CP000114,1050481,1050997;CP003810,1050481,1050997;HF952104,1050481,1050997;CP007631,1050481,1050997;CP006910,1050481,1050997;CP007572,1050481,1050997;CP007571,1050481,1050997;CP007570,1050481,1050997;CP010867,1050481,1050997;CP011326,1050481,1050997;CP011327,1050481,1050997;CP012419,1050481,1050997;CP013202,1050481,1050997;
CP011325	Mauve	SHARED	1050998	1051680	.	.	.	Notes=Lenght682	AE009948,1050998,1051680;CP000114,1050998,1051680;CP003810,1050998,1051680;HF952104,1050998,1051680;CP007631,1050998,1051680;CP006910,1050998,1051680;CP010867,1050998,1051680;CP011326,1050998,1051680;CP011327,1050998,1051680;CP012419,1050998,1051680;CP013202,1050998,1051680;
CP011325	Mauve	SHARED	1051681	1051722	.	.	.	Notes=Lenght41	AL732656,1051681,1051722;AE009948,1051681,1051722;CP000114,1051681,1051722;CP003810,1051681,1051722;HF952104,1051681,1051722;HF952105,1051681,1051722;HG939456,1051681,1051722;CP007631,1051681,1051722;CP007572,1051681,1051722;CP007571,1051681,1051722;CP007570,1051681,1051722;CP010867,1051681,1051722;CP011326,1051681,1051722;CP011327,1051681,1051722;CP010319,1051681,1051722;CP012419,1051681,1051722…
CP011325	Mauve	SHARED	1051723	1051896	.	.	.	Notes=Lenght173	AE009948,1051723,1051896;CP000114,1051723,1051896;CP003810,1051723,1051896;HF952104,1051723,1051896;CP007631,1051723,1051896;CP006910,1051723,1051896;CP010867,1051723,1051896;CP011326,1051723,1051896;CP011327,1051723,1051896;CP012419,1051723,1051896;CP013202,1051723,1051896;
CP011325	Mauve	SHARED	1051897	1051928	.	.	.	Notes=Lenght31	AL732656,1051897,1051928;AE009948,1051897,1051928;CP000114,1051897,1051928;CP003810,1051897,1051928;HF952104,1051897,1051928;CP007631,1051897,1051928;CP006910,1051897,1051928;CP007572,1051897,1051928;CP007571,1051897,1051928;CP007570,1051897,1051928;CP010867,1051897,1051928;CP011326,1051897,1051928;CP011327,1051897,1051928;CP012419,1051897,1051928;CP013202,1051897,1051928;
CP011325	Mauve	SHARED	1051929	1052071	.	.	.	Notes=Lenght142	AE009948,1051929,1052071;CP000114,1051929,1052071;CP003810,1051929,1052071;HF952104,1051929,1052071;CP007631,1051929,1052071;CP006910,1051929,1052071;CP010867,1051929,1052071;CP011326,1051929,1052071;CP011327,1051929,1052071;CP012419,1051929,1052071;CP013202,1051929,1052071;
CP011325	Mauve	SHARED	1052072	1052199	.	.	.	Notes=Lenght127	AL732656,1052072,1052199;AE009948,1052072,1052199;CP000114,1052072,1052199;CP003810,1052072,1052199;HF952104,1052072,1052199;HF952105,1052072,1052199;HG939456,1052072,1052199;CP007631,1052072,1052199;CP007572,1052072,1052199;CP007571,1052072,1052199;CP007570,1052072,1052199;CP010867,1052072,1052199;CP011326,1052072,1052199;CP011327,1052072,1052199;CP010319,1052072,1052199;CP012419,1052072,1052199…
CP011325	Mauve	SHARED	1052201	1052910	.	.	.	Notes=Lenght709	AL732656,1052201,1052910;AE009948,1052201,1052910;CP000114,1052201,1052910;CP003810,1052201,1052910;HF952104,1052201,1052910;CP007631,1052201,1052910;CP006910,1052201,1052910;CP007572,1052201,1052910;CP007571,1052201,1052910;CP007570,1052201,1052910;CP010867,1052201,1052910;CP011326,1052201,1052910;CP011327,1052201,1052910;CP012419,1052201,1052910;CP013202,1052201,1052910;
CP011325	Mauve	SHARED	1052911	1052922	.	.	.	Notes=Lenght11	AE009948,1052911,1052922;CP000114,1052911,1052922;CP003810,1052911,1052922;HF952104,1052911,1052922;HF952105,1052911,1052922;HG939456,1052911,1052922;CP007631,1052911,1052922;CP010867,1052911,1052922;CP011326,1052911,1052922;CP011327,1052911,1052922;CP010319,1052911,1052922;CP012419,1052911,1052922;CP013202,1052911,1052922;
CP011325	Mauve	SHARED	1052923	1052960	.	.	.	Notes=Lenght37	AL732656,1052923,1052960;AE009948,1052923,1052960;CP000114,1052923,1052960;CP003810,1052923,1052960;HF952104,1052923,1052960;HF952105,1052923,1052960;HG939456,1052923,1052960;CP007631,1052923,1052960;CP007572,1052923,1052960;CP007571,1052923,1052960;CP007570,1052923,1052960;CP010867,1052923,1052960;CP011326,1052923,1052960;CP011327,1052923,1052960;CP010319,1052923,1052960;CP012419,1052923,1052960…
CP011325	Mauve	SHARED	1052961	1053005	.	.	.	Notes=Lenght44	AE009948,1052961,1053005;CP000114,1052961,1053005;CP003810,1052961,1053005;HF952104,1052961,1053005;CP007631,1052961,1053005;CP006910,1052961,1053005;CP010867,1052961,1053005;CP011326,1052961,1053005;CP011327,1052961,1053005;CP012419,1052961,1053005;CP013202,1052961,1053005;
CP011325	Mauve	SHARED	1053010	1053072	.	.	.	Notes=Lenght62	AL732656,1053010,1053072;AE009948,1053010,1053072;CP000114,1053010,1053072;CP003810,1053010,1053072;HF952104,1053010,1053072;HF952105,1053010,1053072;HG939456,1053010,1053072;CP007631,1053010,1053072;CP007572,1053010,1053072;CP007571,1053010,1053072;CP007570,1053010,1053072;CP010867,1053010,1053072;CP011326,1053010,1053072;CP011327,1053010,1053072;CP010319,1053010,1053072;CP012419,1053010,1053072…
CP011325	Mauve	SHARED	1053073	1053119	.	.	.	Notes=Lenght46	AL732656,1053073,1053119;AE009948,1053073,1053119;CP000114,1053073,1053119;CP003810,1053073,1053119;HF952104,1053073,1053119;HF952105,1053073,1053119;CP007631,1053073,1053119;CP007572,1053073,1053119;CP007571,1053073,1053119;CP007570,1053073,1053119;CP010867,1053073,1053119;CP011326,1053073,1053119;CP011327,1053073,1053119;CP010319,1053073,1053119;CP012419,1053073,1053119;CP013202,1053073,1053119;
CP011325	Mauve	SHARED	1053120	1053132	.	.	.	Notes=Lenght12	AE009948,1053120,1053132;CP000114,1053120,1053132;CP003810,1053120,1053132;HF952104,1053120,1053132;HF952105,1053120,1053132;CP007631,1053120,1053132;CP010867,1053120,1053132;CP011326,1053120,1053132;CP011327,1053120,1053132;CP010319,1053120,1053132;CP012419,1053120,1053132;CP013202,1053120,1053132;
CP011325	Mauve	SHARED	1053133	1053195	.	.	.	Notes=Lenght62	AL732656,1053133,1053195;AE009948,1053133,1053195;CP000114,1053133,1053195;CP003810,1053133,1053195;HF952104,1053133,1053195;HG939456,1053133,1053195;CP007631,1053133,1053195;CP006910,1053133,1053195;CP007572,1053133,1053195;CP007571,1053133,1053195;CP007570,1053133,1053195;CP010867,1053133,1053195;CP011326,1053133,1053195;CP011327,1053133,1053195;CP012419,1053133,1053195;CP013202,1053133,1053195;
CP011325	Mauve	SHARED	1053196	1053326	.	.	.	Notes=Lenght130	AL732656,1053196,1053326;AE009948,1053196,1053326;CP000114,1053196,1053326;CP003810,1053196,1053326;HF952104,1053196,1053326;CP007631,1053196,1053326;CP006910,1053196,1053326;CP007572,1053196,1053326;CP007571,1053196,1053326;CP007570,1053196,1053326;CP010867,1053196,1053326;CP011326,1053196,1053326;CP011327,1053196,1053326;CP012419,1053196,1053326;CP013202,1053196,1053326;
CP011325	Mauve	SHARED	1053327	1053345	.	.	.	Notes=Lenght18	AE009948,1053327,1053345;CP000114,1053327,1053345;CP003810,1053327,1053345;HF952104,1053327,1053345;CP007631,1053327,1053345;CP010867,1053327,1053345;CP011326,1053327,1053345;CP011327,1053327,1053345;CP012419,1053327,1053345;CP013202,1053327,1053345;
CP011325	Mauve	SHARED	1053346	1053431	.	.	.	Notes=Lenght85	AL732656,1053346,1053431;AE009948,1053346,1053431;CP000114,1053346,1053431;CP003810,1053346,1053431;HF952104,1053346,1053431;CP007631,1053346,1053431;CP006910,1053346,1053431;CP007572,1053346,1053431;CP007571,1053346,1053431;CP007570,1053346,1053431;CP010867,1053346,1053431;CP011326,1053346,1053431;CP011327,1053346,1053431;CP012419,1053346,1053431;CP013202,1053346,1053431;
CP011325	Mauve	SHARED	1053433	1053483	.	.	.	Notes=Lenght50	AL732656,1053433,1053483;AE009948,1053433,1053483;CP000114,1053433,1053483;CP003810,1053433,1053483;HF952104,1053433,1053483;CP007631,1053433,1053483;CP006910,1053433,1053483;CP007572,1053433,1053483;CP007571,1053433,1053483;CP007570,1053433,1053483;CP010867,1053433,1053483;CP011326,1053433,1053483;CP011327,1053433,1053483;CP012419,1053433,1053483;CP013202,1053433,1053483;
CP011325	Mauve	SHARED	1053490	1053523	.	.	.	Notes=Lenght33	AL732656,1053490,1053523;AE009948,1053490,1053523;CP000114,1053490,1053523;CP003810,1053490,1053523;HF952104,1053490,1053523;HF952105,1053490,1053523;CP007631,1053490,1053523;CP007572,1053490,1053523;CP007571,1053490,1053523;CP007570,1053490,1053523;CP010867,1053490,1053523;CP011326,1053490,1053523;CP011327,1053490,1053523;CP010319,1053490,1053523;CP012419,1053490,1053523;CP013202,1053490,1053523;
CP011325	Mauve	SHARED	1053524	1053564	.	.	.	Notes=Lenght40	AE009948,1053524,1053564;CP000114,1053524,1053564;CP003810,1053524,1053564;HF952104,1053524,1053564;HF952105,1053524,1053564;CP007631,1053524,1053564;CP010867,1053524,1053564;CP011326,1053524,1053564;CP011327,1053524,1053564;CP010319,1053524,1053564;CP012419,1053524,1053564;CP013202,1053524,1053564;
CP011325	Mauve	SHARED	1053565	1053672	.	.	.	Notes=Lenght107	AE009948,1053565,1053672;CP000114,1053565,1053672;CP003810,1053565,1053672;HF952104,1053565,1053672;HG939456,1053565,1053672;CP007631,1053565,1053672;CP006910,1053565,1053672;CP010867,1053565,1053672;CP011326,1053565,1053672;CP011327,1053565,1053672;CP012419,1053565,1053672;CP013202,1053565,1053672;
CP011325	Mauve	SHARED	1053673	1054221	.	.	.	Notes=Lenght548	AE009948,1053673,1054221;CP000114,1053673,1054221;CP003810,1053673,1054221;HF952104,1053673,1054221;CP007631,1053673,1054221;CP006910,1053673,1054221;CP010867,1053673,1054221;CP011326,1053673,1054221;CP011327,1053673,1054221;CP012419,1053673,1054221;CP013202,1053673,1054221;
CP011325	Mauve	SHARED	1054222	1054317	.	.	.	Notes=Lenght95	AL732656,1054222,1054317;AE009948,1054222,1054317;CP000114,1054222,1054317;CP003810,1054222,1054317;HF952104,1054222,1054317;CP007631,1054222,1054317;CP006910,1054222,1054317;CP007572,1054222,1054317;CP007571,1054222,1054317;CP007570,1054222,1054317;CP010867,1054222,1054317;CP011326,1054222,1054317;CP011327,1054222,1054317;CP012419,1054222,1054317;CP013202,1054222,1054317;
CP011325	Mauve	SHARED	1054318	1054412	.	.	.	Notes=Lenght94	AE009948,1054318,1054412;CP000114,1054318,1054412;CP003810,1054318,1054412;HF952104,1054318,1054412;CP007631,1054318,1054412;CP006910,1054318,1054412;CP010867,1054318,1054412;CP011326,1054318,1054412;CP011327,1054318,1054412;CP012419,1054318,1054412;CP013202,1054318,1054412;
CP011325	Mauve	SHARED	1054415	1054436	.	.	.	Notes=Lenght21	AL732656,1054415,1054436;AE009948,1054415,1054436;CP000114,1054415,1054436;CP003810,1054415,1054436;HF952104,1054415,1054436;CP007631,1054415,1054436;CP006910,1054415,1054436;CP007572,1054415,1054436;CP007571,1054415,1054436;CP007570,1054415,1054436;CP010867,1054415,1054436;CP011326,1054415,1054436;CP011327,1054415,1054436;CP012419,1054415,1054436;CP013202,1054415,1054436;
CP011325	Mauve	SHARED	1054437	1055629	.	.	.	Notes=Lenght1192	AE009948,1054437,1055629;CP000114,1054437,1055629;CP003810,1054437,1055629;HF952104,1054437,1055629;HF952105,1054437,1055629;HG939456,1054437,1055629;CP007631,1054437,1055629;CP010867,1054437,1055629;CP011326,1054437,1055629;CP011327,1054437,1055629;CP010319,1054437,1055629;CP012419,1054437,1055629;CP013202,1054437,1055629;
CP011325	Mauve	SHARED	1055630	1056003	.	.	.	Notes=Lenght373	AL732656,1055630,1056003;AE009948,1055630,1056003;CP000114,1055630,1056003;CP003810,1055630,1056003;HF952104,1055630,1056003;HF952105,1055630,1056003;HG939456,1055630,1056003;CP007631,1055630,1056003;CP007572,1055630,1056003;CP007571,1055630,1056003;CP007570,1055630,1056003;CP010867,1055630,1056003;CP011326,1055630,1056003;CP011327,1055630,1056003;CP010319,1055630,1056003;CP012419,1055630,1056003…
CP011325	Mauve	SHARED	1056004	1057889	.	.	.	Notes=Lenght1885	AL732656,1056004,1057889;AE009948,1056004,1057889;CP000114,1056004,1057889;CP003810,1056004,1057889;HF952104,1056004,1057889;HF952106,1056004,1057889;HF952105,1056004,1057889;HG939456,1056004,1057889;CP007631,1056004,1057889;CP006910,1056004,1057889;CP007572,1056004,1057889;CP007571,1056004,1057889;CP007570,1056004,1057889;CP010867,1056004,1057889;CP011326,1056004,1057889;CP011327,1056004,1057889…
CP011325	Mauve	SHARED	1057890	1058465	.	.	.	Notes=Lenght575	AL732656,1057890,1058465;AE009948,1057890,1058465;CP000114,1057890,1058465;CP003810,1057890,1058465;HF952104,1057890,1058465;HF952106,1057890,1058465;HF952105,1057890,1058465;CP007631,1057890,1058465;CP006910,1057890,1058465;CP007572,1057890,1058465;CP007571,1057890,1058465;CP007570,1057890,1058465;CP010867,1057890,1058465;CP011326,1057890,1058465;CP011327,1057890,1058465;CP010319,1057890,1058465…
CP011325	Mauve	SHARED	1058466	1058629	.	.	.	Notes=Lenght163	AL732656,1058466,1058629;AE009948,1058466,1058629;CP000114,1058466,1058629;CP003810,1058466,1058629;HF952104,1058466,1058629;HF952106,1058466,1058629;HF952105,1058466,1058629;CP007631,1058466,1058629;CP006910,1058466,1058629;CP007571,1058466,1058629;CP010867,1058466,1058629;CP011326,1058466,1058629;CP011327,1058466,1058629;CP010319,1058466,1058629;CP012419,1058466,1058629;CP013202,1058466,1058629;
CP011325	Mauve	SHARED	1058630	1058679	.	.	.	Notes=Lenght49	AL732656,1058630,1058679;AE009948,1058630,1058679;CP000114,1058630,1058679;CP003810,1058630,1058679;HF952104,1058630,1058679;HF952106,1058630,1058679;HF952105,1058630,1058679;CP007482,1058630,1058679;CP007565,1058630,1058679;CP007631,1058630,1058679;CP006910,1058630,1058679;CP007571,1058630,1058679;FO393392,1058630,1058679;CP010867,1058630,1058679;CP011326,1058630,1058679;CP011327,1058630,1058679…
CP011325	Mauve	SHARED	1058680	1058941	.	.	.	Notes=Lenght261	CP000114,1058680,1058941;CP003810,1058680,1058941;HF952104,1058680,1058941;HF952106,1058680,1058941;HF952105,1058680,1058941;CP007482,1058680,1058941;CP007565,1058680,1058941;CP007631,1058680,1058941;CP006910,1058680,1058941;FO393392,1058680,1058941;CP010867,1058680,1058941;CP011326,1058680,1058941;CP011327,1058680,1058941;CP011328,1058680,1058941;CP010319,1058680,1058941;CP012419,1058680,1058941…
CP011325	Mauve	SHARED	1058942	1059086	.	.	.	Notes=Lenght144	CP000114,1058942,1059086;CP003810,1058942,1059086;HF952104,1058942,1059086;HF952106,1058942,1059086;HF952105,1058942,1059086;CP007482,1058942,1059086;CP007565,1058942,1059086;CP007631,1058942,1059086;CP006910,1058942,1059086;CP007572,1058942,1059086;CP007570,1058942,1059086;FO393392,1058942,1059086;CP010867,1058942,1059086;CP011326,1058942,1059086;CP011327,1058942,1059086;CP011328,1058942,1059086…
CP011325	Mauve	SHARED	1059087	1059136	.	.	.	Notes=Lenght49	CP000114,1059087,1059136;CP003810,1059087,1059136;CP003919,1059087,1059136;HF952104,1059087,1059136;HF952106,1059087,1059136;HF952105,1059087,1059136;CP007482,1059087,1059136;CP007565,1059087,1059136;CP007631,1059087,1059136;CP006910,1059087,1059136;CP007572,1059087,1059136;CP007570,1059087,1059136;FO393392,1059087,1059136;CP010867,1059087,1059136;CP011326,1059087,1059136;CP011327,1059087,1059136…
CP011325	Mauve	SHARED	1059137	1059178	.	.	.	Notes=Lenght41	AL732656,1059137,1059178;AE009948,1059137,1059178;CP000114,1059137,1059178;CP003810,1059137,1059178;CP003919,1059137,1059178;HF952104,1059137,1059178;HF952106,1059137,1059178;HF952105,1059137,1059178;CP007482,1059137,1059178;CP007565,1059137,1059178;CP007631,1059137,1059178;CP006910,1059137,1059178;CP007572,1059137,1059178;CP007571,1059137,1059178;CP007570,1059137,1059178;FO393392,1059137,1059178…
CP011325	Mauve	SHARED	1059179	1059276	.	.	.	Notes=Lenght97	AL732656,1059179,1059276;AE009948,1059179,1059276;CP000114,1059179,1059276;CP003810,1059179,1059276;HF952104,1059179,1059276;HF952106,1059179,1059276;HF952105,1059179,1059276;CP007482,1059179,1059276;CP007565,1059179,1059276;CP007631,1059179,1059276;CP006910,1059179,1059276;CP007572,1059179,1059276;CP007571,1059179,1059276;CP007570,1059179,1059276;FO393392,1059179,1059276;CP010867,1059179,1059276…
CP011325	Mauve	SHARED	1059277	1059709	.	.	.	Notes=Lenght432	AL732656,1059277,1059709;AE009948,1059277,1059709;CP000114,1059277,1059709;CP003810,1059277,1059709;CP003919,1059277,1059709;HF952104,1059277,1059709;HF952106,1059277,1059709;HF952105,1059277,1059709;CP007482,1059277,1059709;CP007565,1059277,1059709;CP007631,1059277,1059709;CP006910,1059277,1059709;CP007572,1059277,1059709;CP007571,1059277,1059709;CP007570,1059277,1059709;FO393392,1059277,1059709…
CP011325	Mauve	SHARED	1059710	1060493	.	.	.	Notes=Lenght783	AL732656,1059710,1060493;AE009948,1059710,1060493;CP000114,1059710,1060493;CP003810,1059710,1060493;CP003919,1059710,1060493;HF952104,1059710,1060493;HF952106,1059710,1060493;HF952105,1059710,1060493;CP007482,1059710,1060493;CP007565,1059710,1060493;HG939456,1059710,1060493;CP007631,1059710,1060493;CP006910,1059710,1060493;CP007572,1059710,1060493;CP007571,1059710,1060493;CP007570,1059710,1060493…
CP011325	Mauve	SHARED	1060494	1060525	.	.	.	Notes=Lenght31	AL732656,1060494,1060525;AE009948,1060494,1060525;CP000114,1060494,1060525;CP003810,1060494,1060525;CP003919,1060494,1060525;HF952104,1060494,1060525;HF952106,1060494,1060525;HF952105,1060494,1060525;CP007565,1060494,1060525;HG939456,1060494,1060525;CP007631,1060494,1060525;CP006910,1060494,1060525;CP007572,1060494,1060525;CP007571,1060494,1060525;CP007570,1060494,1060525;FO393392,1060494,1060525…
CP011325	Mauve	SHARED	1060527	1064269	.	.	.	Notes=Lenght3742	AL732656,1060527,1064269;AE009948,1060527,1064269;CP000114,1060527,1064269;CP003810,1060527,1064269;CP003919,1060527,1064269;HF952104,1060527,1064269;HF952106,1060527,1064269;HF952105,1060527,1064269;CP007482,1060527,1064269;CP007565,1060527,1064269;HG939456,1060527,1064269;CP007631,1060527,1064269;CP006910,1060527,1064269;CP007572,1060527,1064269;CP007571,1060527,1064269;CP007570,1060527,1064269…
CP011325	Mauve	SHARED	1064270	1066618	.	.	.	Notes=Lenght2348	AL732656,1064270,1066618;AE009948,1064270,1066618;CP000114,1064270,1066618;CP003810,1064270,1066618;CP003919,1064270,1066618;HF952104,1064270,1066618;HF952106,1064270,1066618;HF952105,1064270,1066618;CP007482,1064270,1066618;CP007565,1064270,1066618;HG939456,1064270,1066618;CP007631,1064270,1066618;CP007632,1064270,1066618;CP006910,1064270,1066618;CP007572,1064270,1066618;CP007571,1064270,1066618…
CP011325	Mauve	SHARED	1070024	1070078	.	.	.	Notes=Lenght54	AL732656,1070024,1070078;AE009948,1070024,1070078;CP000114,1070024,1070078;CP003810,1070024,1070078;HF952104,1070024,1070078;HF952106,1070024,1070078;HF952105,1070024,1070078;HG939456,1070024,1070078;CP007631,1070024,1070078;CP007632,1070024,1070078;CP006910,1070024,1070078;CP007572,1070024,1070078;CP007571,1070024,1070078;CP007570,1070024,1070078;CP010867,1070024,1070078;CP011326,1070024,1070078…
CP011325	Mauve	SHARED	1073879	1073897	.	.	.	Notes=Lenght18	AL732656,1073879,1073897;AE009948,1073879,1073897;CP000114,1073879,1073897;CP003810,1073879,1073897;CP003919,1073879,1073897;HF952104,1073879,1073897;HF952106,1073879,1073897;HF952105,1073879,1073897;CP007482,1073879,1073897;CP007565,1073879,1073897;HG939456,1073879,1073897;CP007631,1073879,1073897;CP007632,1073879,1073897;CP006910,1073879,1073897;CP007572,1073879,1073897;CP007571,1073879,1073897…
CP011325	Mauve	SHARED	1074045	1074062	.	.	.	Notes=Lenght17	CP000114,1074045,1074062;HF952104,1074045,1074062;CP007631,1074045,1074062;CP010867,1074045,1074062;CP011326,1074045,1074062;CP011327,1074045,1074062;CP013202,1074045,1074062;
CP011325	Mauve	SHARED	1074063	1074092	.	.	.	Notes=Lenght29	CP000114,1074063,1074092;CP003810,1074063,1074092;HF952104,1074063,1074092;CP007631,1074063,1074092;CP010867,1074063,1074092;CP011326,1074063,1074092;CP011327,1074063,1074092;CP013202,1074063,1074092;
CP011325	Mauve	SHARED	1074093	1074103	.	.	.	Notes=Lenght10	AL732656,1074093,1074103;CP000114,1074093,1074103;CP003810,1074093,1074103;CP003919,1074093,1074103;HF952104,1074093,1074103;HF952106,1074093,1074103;HF952105,1074093,1074103;HG939456,1074093,1074103;CP007631,1074093,1074103;CP007632,1074093,1074103;CP006910,1074093,1074103;CP007572,1074093,1074103;CP007571,1074093,1074103;CP007570,1074093,1074103;CP010867,1074093,1074103;CP011326,1074093,1074103…
CP011325	Mauve	SHARED	1074104	1074137	.	.	.	Notes=Lenght33	CP000114,1074104,1074137;CP003810,1074104,1074137;CP003919,1074104,1074137;HF952104,1074104,1074137;HF952106,1074104,1074137;HF952105,1074104,1074137;HG939456,1074104,1074137;CP007631,1074104,1074137;CP007632,1074104,1074137;CP006910,1074104,1074137;CP010867,1074104,1074137;CP011326,1074104,1074137;CP011327,1074104,1074137;CP010319,1074104,1074137;CP013202,1074104,1074137;
CP011325	Mauve	SHARED	1074138	1074155	.	.	.	Notes=Lenght17	CP000114,1074138,1074155;CP003810,1074138,1074155;CP003919,1074138,1074155;HF952104,1074138,1074155;HF952106,1074138,1074155;HF952105,1074138,1074155;CP007482,1074138,1074155;CP007565,1074138,1074155;HG939456,1074138,1074155;CP007631,1074138,1074155;CP007632,1074138,1074155;CP006910,1074138,1074155;FO393392,1074138,1074155;CP010867,1074138,1074155;CP011326,1074138,1074155;CP011327,1074138,1074155…
CP011325	Mauve	SHARED	1074156	1074209	.	.	.	Notes=Lenght53	CP000114,1074156,1074209;CP003810,1074156,1074209;HF952104,1074156,1074209;HF952106,1074156,1074209;HF952105,1074156,1074209;HG939456,1074156,1074209;CP007631,1074156,1074209;CP007632,1074156,1074209;CP006910,1074156,1074209;CP010867,1074156,1074209;CP011326,1074156,1074209;CP011327,1074156,1074209;CP010319,1074156,1074209;CP013202,1074156,1074209;
CP011325	Mauve	SHARED	1074210	1074240	.	.	.	Notes=Lenght30	CP000114,1074210,1074240;CP003810,1074210,1074240;HF952104,1074210,1074240;CP007631,1074210,1074240;CP007632,1074210,1074240;CP006910,1074210,1074240;CP010867,1074210,1074240;CP011326,1074210,1074240;CP011327,1074210,1074240;CP013202,1074210,1074240;
CP011325	Mauve	SHARED	1074241	1074282	.	.	.	Notes=Lenght41	CP000114,1074241,1074282;CP003810,1074241,1074282;HF952104,1074241,1074282;CP007631,1074241,1074282;CP011326,1074241,1074282;CP011327,1074241,1074282;CP013202,1074241,1074282;
CP011325	Mauve	SHARED	1074283	1074311	.	.	.	Notes=Lenght28	CP000114,1074283,1074311;CP003810,1074283,1074311;HF952104,1074283,1074311;CP007631,1074283,1074311;CP011326,1074283,1074311;CP011327,1074283,1074311;CP012419,1074283,1074311;CP013202,1074283,1074311;
CP011325	Mauve	SHARED	1074322	1074336	.	.	.	Notes=Lenght14	AL732656,1074322,1074336;CP000114,1074322,1074336;CP003810,1074322,1074336;HF952104,1074322,1074336;HF952106,1074322,1074336;HF952105,1074322,1074336;HG939456,1074322,1074336;CP007631,1074322,1074336;CP007632,1074322,1074336;CP006910,1074322,1074336;CP011326,1074322,1074336;CP011327,1074322,1074336;CP010319,1074322,1074336;CP012419,1074322,1074336;CP013202,1074322,1074336;
CP011325	Mauve	SHARED	1074337	1074380	.	.	.	Notes=Lenght43	AL732656,1074337,1074380;CP000114,1074337,1074380;CP003810,1074337,1074380;HF952104,1074337,1074380;HF952106,1074337,1074380;HF952105,1074337,1074380;HG939456,1074337,1074380;CP007631,1074337,1074380;CP007632,1074337,1074380;CP006910,1074337,1074380;CP010867,1074337,1074380;CP011326,1074337,1074380;CP011327,1074337,1074380;CP010319,1074337,1074380;CP012419,1074337,1074380;CP013202,1074337,1074380;
CP011325	Mauve	SHARED	1074381	1074395	.	.	.	Notes=Lenght14	AL732656,1074381,1074395;AE009948,1074381,1074395;CP000114,1074381,1074395;CP003810,1074381,1074395;HF952104,1074381,1074395;HF952106,1074381,1074395;HF952105,1074381,1074395;HG939456,1074381,1074395;CP007631,1074381,1074395;CP007632,1074381,1074395;CP006910,1074381,1074395;CP010867,1074381,1074395;CP011326,1074381,1074395;CP011327,1074381,1074395;CP011329,1074381,1074395;CP010319,1074381,1074395…
CP011325	Mauve	SHARED	1074418	1074506	.	.	.	Notes=Lenght88	AL732656,1074418,1074506;CP000114,1074418,1074506;CP003810,1074418,1074506;CP003919,1074418,1074506;HF952104,1074418,1074506;HF952106,1074418,1074506;HF952105,1074418,1074506;CP007482,1074418,1074506;CP007565,1074418,1074506;HG939456,1074418,1074506;CP007631,1074418,1074506;CP007632,1074418,1074506;CP006910,1074418,1074506;CP007572,1074418,1074506;CP007571,1074418,1074506;CP007570,1074418,1074506…
CP011325	Mauve	SHARED	1074698	1074733	.	.	.	Notes=Lenght35	AL732656,1074698,1074733;AE009948,1074698,1074733;CP000114,1074698,1074733;CP003810,1074698,1074733;HF952104,1074698,1074733;HF952106,1074698,1074733;HF952105,1074698,1074733;CP007482,1074698,1074733;CP007565,1074698,1074733;HG939456,1074698,1074733;CP007631,1074698,1074733;CP007632,1074698,1074733;CP006910,1074698,1074733;CP007572,1074698,1074733;CP007571,1074698,1074733;CP007570,1074698,1074733…
CP011325	Mauve	SHARED	1080726	1080787	.	.	.	Notes=Lenght61	AL732656,1080726,1080787;AE009948,1080726,1080787;CP000114,1080726,1080787;CP003810,1080726,1080787;HF952104,1080726,1080787;HF952106,1080726,1080787;HF952105,1080726,1080787;CP007482,1080726,1080787;CP007565,1080726,1080787;HG939456,1080726,1080787;CP007631,1080726,1080787;CP007632,1080726,1080787;CP006910,1080726,1080787;CP007572,1080726,1080787;CP007571,1080726,1080787;CP007570,1080726,1080787…
CP011325	Mauve	SHARED	1089061	1089083	.	.	.	Notes=Lenght22	AL732656,1089061,1089083;AE009948,1089061,1089083;CP000114,1089061,1089083;CP003810,1089061,1089083;HF952104,1089061,1089083;HF952106,1089061,1089083;HF952105,1089061,1089083;HG939456,1089061,1089083;CP007631,1089061,1089083;CP007632,1089061,1089083;CP006910,1089061,1089083;CP007572,1089061,1089083;CP007571,1089061,1089083;CP007570,1089061,1089083;CP010867,1089061,1089083;CP011326,1089061,1089083…
CP011325	Mauve	SHARED	1089825	1089839	.	.	.	Notes=Lenght14	AL732656,1089825,1089839;AE009948,1089825,1089839;CP000114,1089825,1089839;CP003810,1089825,1089839;CP003919,1089825,1089839;HF952104,1089825,1089839;HF952106,1089825,1089839;HF952105,1089825,1089839;HG939456,1089825,1089839;CP007631,1089825,1089839;CP007632,1089825,1089839;CP006910,1089825,1089839;CP007572,1089825,1089839;CP007571,1089825,1089839;CP007570,1089825,1089839;CP010867,1089825,1089839…
CP011325	Mauve	SHARED	1089840	1090206	.	.	.	Notes=Lenght366	AL732656,1089840,1090206;AE009948,1089840,1090206;CP000114,1089840,1090206;CP003810,1089840,1090206;HF952104,1089840,1090206;HF952106,1089840,1090206;HF952105,1089840,1090206;HG939456,1089840,1090206;CP007631,1089840,1090206;CP007632,1089840,1090206;CP006910,1089840,1090206;CP007572,1089840,1090206;CP007571,1089840,1090206;CP007570,1089840,1090206;CP010867,1089840,1090206;CP011326,1089840,1090206…
CP011325	Mauve	SHARED	1090207	1091883	.	.	.	Notes=Lenght1676	AL732656,1090207,1091883;AE009948,1090207,1091883;CP000114,1090207,1091883;CP003810,1090207,1091883;CP003919,1090207,1091883;HF952104,1090207,1091883;HF952106,1090207,1091883;HF952105,1090207,1091883;HG939456,1090207,1091883;CP007631,1090207,1091883;CP007632,1090207,1091883;CP006910,1090207,1091883;CP007572,1090207,1091883;CP007571,1090207,1091883;CP007570,1090207,1091883;CP010867,1090207,1091883…
CP011325	Mauve	SHARED	1100989	1101149	.	.	.	Notes=Lenght160	AL732656,1100989,1101149;AE009948,1100989,1101149;CP000114,1100989,1101149;CP003810,1100989,1101149;HF952104,1100989,1101149;HF952106,1100989,1101149;HF952105,1100989,1101149;HG939456,1100989,1101149;CP007631,1100989,1101149;CP007632,1100989,1101149;CP006910,1100989,1101149;CP007572,1100989,1101149;CP007571,1100989,1101149;CP007570,1100989,1101149;CP010867,1100989,1101149;CP011326,1100989,1101149…
CP011325	Mauve	SHARED	1101150	1101287	.	.	.	Notes=Lenght137	AL732656,1101150,1101287;AE009948,1101150,1101287;CP000114,1101150,1101287;CP003810,1101150,1101287;HF952104,1101150,1101287;HF952106,1101150,1101287;HF952105,1101150,1101287;CP007482,1101150,1101287;CP007565,1101150,1101287;HG939456,1101150,1101287;CP007631,1101150,1101287;CP007632,1101150,1101287;CP006910,1101150,1101287;CP007572,1101150,1101287;CP007571,1101150,1101287;CP007570,1101150,1101287…
CP011325	Mauve	SHARED	1101635	1101761	.	.	.	Notes=Lenght126	AL732656,1101635,1101761;AE009948,1101635,1101761;CP000114,1101635,1101761;CP003810,1101635,1101761;HF952104,1101635,1101761;HF952106,1101635,1101761;HF952105,1101635,1101761;HG939456,1101635,1101761;CP007631,1101635,1101761;CP007632,1101635,1101761;CP006910,1101635,1101761;CP007572,1101635,1101761;CP007571,1101635,1101761;CP007570,1101635,1101761;CP010867,1101635,1101761;CP011326,1101635,1101761…
CP011325	Mauve	SHARED	1105888	1105925	.	.	.	Notes=Lenght37	AL732656,1105888,1105925;AE009948,1105888,1105925;CP000114,1105888,1105925;CP003810,1105888,1105925;HF952104,1105888,1105925;HF952106,1105888,1105925;CP007482,1105888,1105925;CP007565,1105888,1105925;HG939456,1105888,1105925;CP007631,1105888,1105925;CP007632,1105888,1105925;CP006910,1105888,1105925;CP007572,1105888,1105925;CP007571,1105888,1105925;CP007570,1105888,1105925;FO393392,1105888,1105925…
CP011325	Mauve	SHARED	1105926	1106150	.	.	.	Notes=Lenght224	AL732656,1105926,1106150;AE009948,1105926,1106150;CP000114,1105926,1106150;CP003810,1105926,1106150;HF952104,1105926,1106150;HF952106,1105926,1106150;HF952105,1105926,1106150;CP007482,1105926,1106150;CP007565,1105926,1106150;HG939456,1105926,1106150;CP007631,1105926,1106150;CP007632,1105926,1106150;CP006910,1105926,1106150;CP007572,1105926,1106150;CP007571,1105926,1106150;CP007570,1105926,1106150…
CP011325	Mauve	SHARED	1110012	1110196	.	.	.	Notes=Lenght184	AL732656,1110012,1110196;AE009948,1110012,1110196;CP000114,1110012,1110196;CP003810,1110012,1110196;HF952104,1110012,1110196;HF952106,1110012,1110196;HF952105,1110012,1110196;HG939456,1110012,1110196;CP007631,1110012,1110196;CP007632,1110012,1110196;CP006910,1110012,1110196;CP007572,1110012,1110196;CP007571,1110012,1110196;CP007570,1110012,1110196;CP010867,1110012,1110196;CP011326,1110012,1110196…
CP011325	Mauve	SHARED	1111151	1111529	.	.	.	Notes=Lenght378	AL732656,1111151,1111529;AE009948,1111151,1111529;CP000114,1111151,1111529;CP003810,1111151,1111529;HF952104,1111151,1111529;HF952106,1111151,1111529;HF952105,1111151,1111529;CP007482,1111151,1111529;CP007565,1111151,1111529;HG939456,1111151,1111529;CP007631,1111151,1111529;CP007632,1111151,1111529;CP006910,1111151,1111529;CP007572,1111151,1111529;CP007571,1111151,1111529;CP007570,1111151,1111529…
CP011325	Mauve	SHARED	1111588	1111683	.	.	.	Notes=Lenght95	AL732656,1111588,1111683;AE009948,1111588,1111683;CP000114,1111588,1111683;CP003810,1111588,1111683;CP003919,1111588,1111683;HF952104,1111588,1111683;HF952106,1111588,1111683;HF952105,1111588,1111683;HG939456,1111588,1111683;CP007631,1111588,1111683;CP007632,1111588,1111683;CP006910,1111588,1111683;CP007572,1111588,1111683;CP007571,1111588,1111683;CP007570,1111588,1111683;CP010867,1111588,1111683…
CP011325	Mauve	SHARED	1120911	1121000	.	.	.	Notes=Lenght89	AL732656,1120911,1121000;AE009948,1120911,1121000;CP000114,1120911,1121000;CP003810,1120911,1121000;CP003919,1120911,1121000;HF952104,1120911,1121000;HF952106,1120911,1121000;HF952105,1120911,1121000;CP007482,1120911,1121000;CP007565,1120911,1121000;HG939456,1120911,1121000;CP007632,1120911,1121000;CP006910,1120911,1121000;CP007572,1120911,1121000;CP007571,1120911,1121000;CP007570,1120911,1121000…
CP011325	Mauve	SHARED	1122040	1122077	.	.	.	Notes=Lenght37	AL732656,1122040,1122077;AE009948,1122040,1122077;CP000114,1122040,1122077;CP003810,1122040,1122077;HF952104,1122040,1122077;CP007631,1122040,1122077;CP007572,1122040,1122077;CP007571,1122040,1122077;CP007570,1122040,1122077;CP010867,1122040,1122077;CP011326,1122040,1122077;CP011327,1122040,1122077;CP011329,1122040,1122077;CP012419,1122040,1122077;CP013202,1122040,1122077;
CP011325	Mauve	SHARED	1122078	1122116	.	.	.	Notes=Lenght38	AE009948,1122078,1122116;CP000114,1122078,1122116;CP003810,1122078,1122116;HF952104,1122078,1122116;CP010867,1122078,1122116;CP011326,1122078,1122116;CP011327,1122078,1122116;CP011329,1122078,1122116;CP012419,1122078,1122116;CP013202,1122078,1122116;
CP011325	Mauve	SHARED	1123851	1123924	.	.	.	Notes=Lenght73	AL732656,1123851,1123924;AE009948,1123851,1123924;CP000114,1123851,1123924;CP003810,1123851,1123924;HF952104,1123851,1123924;HF952106,1123851,1123924;HF952105,1123851,1123924;CP007482,1123851,1123924;CP007565,1123851,1123924;HG939456,1123851,1123924;CP007631,1123851,1123924;CP007632,1123851,1123924;CP006910,1123851,1123924;CP007572,1123851,1123924;CP007571,1123851,1123924;CP007570,1123851,1123924…
CP011325	Mauve	SHARED	1124434	1124479	.	.	.	Notes=Lenght45	AL732656,1124434,1124479;AE009948,1124434,1124479;CP000114,1124434,1124479;CP003810,1124434,1124479;HF952104,1124434,1124479;HF952106,1124434,1124479;HF952105,1124434,1124479;CP007482,1124434,1124479;CP007565,1124434,1124479;HG939456,1124434,1124479;CP007631,1124434,1124479;CP007632,1124434,1124479;CP006910,1124434,1124479;CP007572,1124434,1124479;CP007571,1124434,1124479;CP007570,1124434,1124479…
CP011325	Mauve	SHARED	1138886	1138906	.	.	.	Notes=Lenght20	AL732656,1138886,1138906;AE009948,1138886,1138906;CP000114,1138886,1138906;CP003810,1138886,1138906;CP003919,1138886,1138906;HF952104,1138886,1138906;HF952106,1138886,1138906;CP007482,1138886,1138906;CP007565,1138886,1138906;HG939456,1138886,1138906;CP007631,1138886,1138906;CP007632,1138886,1138906;CP006910,1138886,1138906;CP007572,1138886,1138906;CP007571,1138886,1138906;CP007570,1138886,1138906…
CP011325	Mauve	SHARED	1147283	1147295	.	.	.	Notes=Lenght12	AL732656,1147283,1147295;AE009948,1147283,1147295;CP000114,1147283,1147295;CP003810,1147283,1147295;HF952104,1147283,1147295;HF952106,1147283,1147295;HF952105,1147283,1147295;CP007482,1147283,1147295;CP007565,1147283,1147295;HG939456,1147283,1147295;CP007631,1147283,1147295;CP007632,1147283,1147295;CP006910,1147283,1147295;CP007572,1147283,1147295;CP007571,1147283,1147295;CP007570,1147283,1147295…
CP011325	Mauve	SHARED	1148746	1148893	.	.	.	Notes=Lenght147	AL732656,1148746,1148893;AE009948,1148746,1148893;CP000114,1148746,1148893;CP003810,1148746,1148893;HF952104,1148746,1148893;HF952106,1148746,1148893;HF952105,1148746,1148893;CP007482,1148746,1148893;CP007565,1148746,1148893;HG939456,1148746,1148893;CP007631,1148746,1148893;CP007632,1148746,1148893;CP006910,1148746,1148893;CP007572,1148746,1148893;CP007571,1148746,1148893;CP007570,1148746,1148893…
CP011325	Mauve	SHARED	1148894	1148986	.	.	.	Notes=Lenght92	AL732656,1148894,1148986;AE009948,1148894,1148986;CP000114,1148894,1148986;CP003810,1148894,1148986;HF952104,1148894,1148986;HF952106,1148894,1148986;HF952105,1148894,1148986;CP007482,1148894,1148986;HG939456,1148894,1148986;CP007631,1148894,1148986;CP007632,1148894,1148986;CP006910,1148894,1148986;CP007572,1148894,1148986;CP007571,1148894,1148986;CP007570,1148894,1148986;CP010867,1148894,1148986…
CP011325	Mauve	SHARED	1149055	1149124	.	.	.	Notes=Lenght69	AL732656,1149055,1149124;AE009948,1149055,1149124;CP000114,1149055,1149124;CP003810,1149055,1149124;HF952104,1149055,1149124;HF952106,1149055,1149124;HF952105,1149055,1149124;HG939456,1149055,1149124;CP007631,1149055,1149124;CP007632,1149055,1149124;CP006910,1149055,1149124;CP007572,1149055,1149124;CP007571,1149055,1149124;CP007570,1149055,1149124;CP010867,1149055,1149124;CP011326,1149055,1149124…
CP011325	Mauve	SHARED	1153358	1153625	.	.	.	Notes=Lenght267	AL732656,1153358,1153625;AE009948,1153358,1153625;CP000114,1153358,1153625;CP003810,1153358,1153625;HF952104,1153358,1153625;CP007631,1153358,1153625;CP010867,1153358,1153625;CP011326,1153358,1153625;CP011327,1153358,1153625;CP011329,1153358,1153625;CP012419,1153358,1153625;CP013202,1153358,1153625;
CP011325	Mauve	SHARED	1153626	1153650	.	.	.	Notes=Lenght24	AL732656,1153626,1153650;AE009948,1153626,1153650;CP000114,1153626,1153650;CP003810,1153626,1153650;CP003919,1153626,1153650;HF952104,1153626,1153650;HF952106,1153626,1153650;HF952105,1153626,1153650;HG939456,1153626,1153650;CP007631,1153626,1153650;CP007632,1153626,1153650;CP010867,1153626,1153650;CP011326,1153626,1153650;CP011327,1153626,1153650;CP011328,1153626,1153650;CP011329,1153626,1153650…
CP011325	Mauve	SHARED	1153872	1153943	.	.	.	Notes=Lenght71	AL732656,1153872,1153943;AE009948,1153872,1153943;CP000114,1153872,1153943;CP003810,1153872,1153943;CP003919,1153872,1153943;HF952104,1153872,1153943;HF952106,1153872,1153943;HF952105,1153872,1153943;CP007482,1153872,1153943;CP007565,1153872,1153943;HG939456,1153872,1153943;CP007632,1153872,1153943;CP006910,1153872,1153943;CP007572,1153872,1153943;CP007571,1153872,1153943;CP007570,1153872,1153943…
CP011325	Mauve	SHARED	1153944	1153973	.	.	.	Notes=Lenght29	AL732656,1153944,1153973;AE009948,1153944,1153973;CP000114,1153944,1153973;CP003810,1153944,1153973;HF952104,1153944,1153973;HF952106,1153944,1153973;HF952105,1153944,1153973;HG939456,1153944,1153973;CP007632,1153944,1153973;CP006910,1153944,1153973;CP007572,1153944,1153973;CP007571,1153944,1153973;CP007570,1153944,1153973;CP010867,1153944,1153973;CP011326,1153944,1153973;CP011327,1153944,1153973…
CP011325	Mauve	SHARED	1153974	1154103	.	.	.	Notes=Lenght129	AL732656,1153974,1154103;AE009948,1153974,1154103;CP000114,1153974,1154103;CP003810,1153974,1154103;HF952104,1153974,1154103;HF952106,1153974,1154103;HF952105,1153974,1154103;HG939456,1153974,1154103;CP007631,1153974,1154103;CP007632,1153974,1154103;CP006910,1153974,1154103;CP007572,1153974,1154103;CP007571,1153974,1154103;CP007570,1153974,1154103;CP010867,1153974,1154103;CP011326,1153974,1154103…
CP011325	Mauve	SHARED	1158953	1158994	.	.	.	Notes=Lenght41	AL732656,1158953,1158994;AE009948,1158953,1158994;CP000114,1158953,1158994;CP003810,1158953,1158994;CP003919,1158953,1158994;HF952104,1158953,1158994;HF952106,1158953,1158994;HF952105,1158953,1158994;HG939456,1158953,1158994;CP007631,1158953,1158994;CP007632,1158953,1158994;CP006910,1158953,1158994;CP007572,1158953,1158994;CP007571,1158953,1158994;CP007570,1158953,1158994;CP010867,1158953,1158994…
CP011325	Mauve	SHARED	1163834	1163865	.	.	.	Notes=Lenght31	AE009948,1163834,1163865;CP000114,1163834,1163865;CP003810,1163834,1163865;HF952104,1163834,1163865;HF952106,1163834,1163865;CP007631,1163834,1163865;CP010867,1163834,1163865;CP011326,1163834,1163865;CP011327,1163834,1163865;CP011329,1163834,1163865;CP012419,1163834,1163865;CP013202,1163834,1163865;
CP011325	Mauve	SHARED	1163866	1163881	.	.	.	Notes=Lenght15	CP000114,1163866,1163881;CP003810,1163866,1163881;HF952104,1163866,1163881;HF952106,1163866,1163881;CP010867,1163866,1163881;CP011326,1163866,1163881;CP011327,1163866,1163881;CP012419,1163866,1163881;CP013202,1163866,1163881;
CP011325	Mauve	SHARED	1172304	1172322	.	.	.	Notes=Lenght18	AE009948,1172304,1172322;CP003810,1172304,1172322;HF952104,1172304,1172322;HF952106,1172304,1172322;HF952105,1172304,1172322;CP007482,1172304,1172322;CP007565,1172304,1172322;HG939456,1172304,1172322;CP007631,1172304,1172322;CP007632,1172304,1172322;CP006910,1172304,1172322;FO393392,1172304,1172322;CP010867,1172304,1172322;CP011326,1172304,1172322;CP011327,1172304,1172322;CP011328,1172304,1172322…
CP011325	Mauve	SHARED	1173182	1173202	.	.	.	Notes=Lenght20	AL732656,1173182,1173202;AE009948,1173182,1173202;CP000114,1173182,1173202;CP003810,1173182,1173202;CP003919,1173182,1173202;HF952104,1173182,1173202;HF952106,1173182,1173202;CP007482,1173182,1173202;CP007565,1173182,1173202;HG939456,1173182,1173202;CP007631,1173182,1173202;CP007632,1173182,1173202;CP006910,1173182,1173202;CP007572,1173182,1173202;CP007571,1173182,1173202;CP007570,1173182,1173202…
CP011325	Mauve	SHARED	1179485	1179592	.	.	.	Notes=Lenght107	AL732656,1179485,1179592;AE009948,1179485,1179592;CP000114,1179485,1179592;CP003810,1179485,1179592;CP003919,1179485,1179592;HF952104,1179485,1179592;HF952106,1179485,1179592;HF952105,1179485,1179592;CP007482,1179485,1179592;CP007565,1179485,1179592;HG939456,1179485,1179592;CP007631,1179485,1179592;CP007632,1179485,1179592;CP006910,1179485,1179592;FO393392,1179485,1179592;CP010867,1179485,1179592…
CP011325	Mauve	SHARED	1179593	1179637	.	.	.	Notes=Lenght44	AL732656,1179593,1179637;AE009948,1179593,1179637;CP000114,1179593,1179637;CP003810,1179593,1179637;HF952104,1179593,1179637;HF952105,1179593,1179637;HG939456,1179593,1179637;CP007631,1179593,1179637;CP007632,1179593,1179637;CP006910,1179593,1179637;CP010867,1179593,1179637;CP011326,1179593,1179637;CP011327,1179593,1179637;CP011329,1179593,1179637;CP010319,1179593,1179637;CP012419,1179593,1179637…
CP011325	Mauve	SHARED	1179638	1179739	.	.	.	Notes=Lenght101	AL732656,1179638,1179739;AE009948,1179638,1179739;CP000114,1179638,1179739;CP003810,1179638,1179739;CP003919,1179638,1179739;HF952104,1179638,1179739;HF952106,1179638,1179739;HF952105,1179638,1179739;CP007482,1179638,1179739;CP007565,1179638,1179739;HG939456,1179638,1179739;CP007631,1179638,1179739;CP007632,1179638,1179739;CP006910,1179638,1179739;FO393392,1179638,1179739;CP010867,1179638,1179739…
CP011325	Mauve	SHARED	1179740	1179909	.	.	.	Notes=Lenght169	AL732656,1179740,1179909;AE009948,1179740,1179909;CP000114,1179740,1179909;CP003810,1179740,1179909;HF952104,1179740,1179909;HF952105,1179740,1179909;HG939456,1179740,1179909;CP007631,1179740,1179909;CP007632,1179740,1179909;CP006910,1179740,1179909;CP010867,1179740,1179909;CP011326,1179740,1179909;CP011327,1179740,1179909;CP011329,1179740,1179909;CP010319,1179740,1179909;CP012419,1179740,1179909…
CP011325	Mauve	SHARED	1179910	1180033	.	.	.	Notes=Lenght123	AL732656,1179910,1180033;AE009948,1179910,1180033;CP000114,1179910,1180033;CP003810,1179910,1180033;HF952104,1179910,1180033;HF952105,1179910,1180033;HG939456,1179910,1180033;CP006910,1179910,1180033;CP010867,1179910,1180033;CP011326,1179910,1180033;CP011327,1179910,1180033;CP011329,1179910,1180033;CP010319,1179910,1180033;CP012419,1179910,1180033;CP013202,1179910,1180033;
CP011325	Mauve	SHARED	1180034	1180047	.	.	.	Notes=Lenght13	AL732656,1180034,1180047;AE009948,1180034,1180047;CP000114,1180034,1180047;CP003810,1180034,1180047;CP003919,1180034,1180047;HF952104,1180034,1180047;HF952106,1180034,1180047;HF952105,1180034,1180047;CP007482,1180034,1180047;CP007565,1180034,1180047;HG939456,1180034,1180047;CP006910,1180034,1180047;FO393392,1180034,1180047;CP010867,1180034,1180047;CP011326,1180034,1180047;CP011327,1180034,1180047…
CP011325	Mauve	SHARED	1180049	1180070	.	.	.	Notes=Lenght21	AL732656,1180049,1180070;AE009948,1180049,1180070;CP000114,1180049,1180070;CP003810,1180049,1180070;CP003919,1180049,1180070;HF952104,1180049,1180070;HF952105,1180049,1180070;CP007482,1180049,1180070;CP007565,1180049,1180070;HG939456,1180049,1180070;CP006910,1180049,1180070;FO393392,1180049,1180070;CP010867,1180049,1180070;CP011326,1180049,1180070;CP011327,1180049,1180070;CP011328,1180049,1180070…
CP011325	Mauve	SHARED	1180071	1180215	.	.	.	Notes=Lenght144	AL732656,1180071,1180215;AE009948,1180071,1180215;CP000114,1180071,1180215;CP003810,1180071,1180215;CP003919,1180071,1180215;HF952104,1180071,1180215;HF952106,1180071,1180215;HF952105,1180071,1180215;CP007482,1180071,1180215;CP007565,1180071,1180215;HG939456,1180071,1180215;CP006910,1180071,1180215;FO393392,1180071,1180215;CP010867,1180071,1180215;CP011326,1180071,1180215;CP011327,1180071,1180215…
CP011325	Mauve	SHARED	1180559	1180792	.	.	.	Notes=Lenght233	AE009948,1180559,1180792;CP000114,1180559,1180792;CP003810,1180559,1180792;HF952104,1180559,1180792;CP010867,1180559,1180792;CP011326,1180559,1180792;CP011327,1180559,1180792;CP011329,1180559,1180792;CP012419,1180559,1180792;CP013202,1180559,1180792;
CP011325	Mauve	SHARED	1180939	1181202	.	.	.	Notes=Lenght263	AE009948,1180939,1181202;CP000114,1180939,1181202;CP003810,1180939,1181202;HF952104,1180939,1181202;HG939456,1180939,1181202;CP007631,1180939,1181202;CP007632,1180939,1181202;CP010867,1180939,1181202;CP011326,1180939,1181202;CP011327,1180939,1181202;CP011329,1180939,1181202;CP012419,1180939,1181202;CP013202,1180939,1181202;
CP011325	Mauve	SHARED	1183615	1183634	.	.	.	Notes=Lenght19	AL732656,1183615,1183634;AE009948,1183615,1183634;CP000114,1183615,1183634;CP003810,1183615,1183634;CP003919,1183615,1183634;HF952104,1183615,1183634;HF952105,1183615,1183634;CP007482,1183615,1183634;CP007565,1183615,1183634;HG939456,1183615,1183634;CP007631,1183615,1183634;CP007632,1183615,1183634;CP007572,1183615,1183634;CP007571,1183615,1183634;CP007570,1183615,1183634;FO393392,1183615,1183634…
CP011325	Mauve	SHARED	1191721	1193477	.	.	.	Notes=Lenght1756	AL732656,1191721,1193477;AE009948,1191721,1193477;CP000114,1191721,1193477;CP003810,1191721,1193477;HF952104,1191721,1193477;HF952106,1191721,1193477;HF952105,1191721,1193477;HG939456,1191721,1193477;CP007631,1191721,1193477;CP007632,1191721,1193477;CP006910,1191721,1193477;CP007572,1191721,1193477;CP007571,1191721,1193477;CP007570,1191721,1193477;CP010867,1191721,1193477;CP011326,1191721,1193477…
CP011325	Mauve	SHARED	1195228	1195543	.	.	.	Notes=Lenght315	AL732656,1195228,1195543;AE009948,1195228,1195543;CP000114,1195228,1195543;CP003810,1195228,1195543;CP003919,1195228,1195543;HF952104,1195228,1195543;HF952106,1195228,1195543;HF952105,1195228,1195543;HG939456,1195228,1195543;CP007631,1195228,1195543;CP007632,1195228,1195543;CP006910,1195228,1195543;CP007572,1195228,1195543;CP007571,1195228,1195543;CP007570,1195228,1195543;CP010867,1195228,1195543…
CP011325	Mauve	SHARED	1200673	1200873	.	.	.	Notes=Lenght200	AL732656,1200673,1200873;AE009948,1200673,1200873;CP000114,1200673,1200873;CP003810,1200673,1200873;CP003919,1200673,1200873;HF952104,1200673,1200873;HF952106,1200673,1200873;HF952105,1200673,1200873;HG939456,1200673,1200873;CP007631,1200673,1200873;CP007632,1200673,1200873;CP006910,1200673,1200873;CP007572,1200673,1200873;CP007571,1200673,1200873;CP007570,1200673,1200873;CP010867,1200673,1200873…
CP011325	Mauve	SHARED	1212532	1212545	.	.	.	Notes=Lenght13	AE009948,1212532,1212545;CP000114,1212532,1212545;CP003810,1212532,1212545;CP003919,1212532,1212545;HF952104,1212532,1212545;HF952106,1212532,1212545;HF952105,1212532,1212545;CP007482,1212532,1212545;CP007565,1212532,1212545;HG939456,1212532,1212545;CP007631,1212532,1212545;CP007632,1212532,1212545;CP006910,1212532,1212545;FO393392,1212532,1212545;CP010867,1212532,1212545;CP011326,1212532,1212545…
CP011325	Mauve	SHARED	1213679	1213696	.	.	.	Notes=Lenght17	AE009948,1213679,1213696;CP000114,1213679,1213696;CP003810,1213679,1213696;CP003919,1213679,1213696;HF952106,1213679,1213696;HF952105,1213679,1213696;CP007565,1213679,1213696;CP007632,1213679,1213696;CP006910,1213679,1213696;CP007571,1213679,1213696;CP007570,1213679,1213696;FO393392,1213679,1213696;CP010867,1213679,1213696;CP011326,1213679,1213696;CP011327,1213679,1213696;CP011329,1213679,1213696…
CP011325	Mauve	SHARED	1215587	1215790	.	.	.	Notes=Lenght203	AL732656,1215587,1215790;AE009948,1215587,1215790;CP000114,1215587,1215790;CP003810,1215587,1215790;CP003919,1215587,1215790;HF952104,1215587,1215790;HF952106,1215587,1215790;HF952105,1215587,1215790;CP007482,1215587,1215790;CP007565,1215587,1215790;HG939456,1215587,1215790;CP007631,1215587,1215790;CP007632,1215587,1215790;CP006910,1215587,1215790;CP007572,1215587,1215790;CP007571,1215587,1215790…
CP011325	Mauve	SHARED	1233010	1233064	.	.	.	Notes=Lenght54	AL732656,1233010,1233064;AE009948,1233010,1233064;CP000114,1233010,1233064;CP003810,1233010,1233064;CP003919,1233010,1233064;HF952104,1233010,1233064;HF952106,1233010,1233064;HF952105,1233010,1233064;HG939456,1233010,1233064;CP007631,1233010,1233064;CP007632,1233010,1233064;CP006910,1233010,1233064;CP007572,1233010,1233064;CP007571,1233010,1233064;CP007570,1233010,1233064;CP010867,1233010,1233064…
CP011325	Mauve	SHARED	1247846	1251198	.	.	.	Notes=Lenght3352	AL732656,1247846,1251198;CP000114,1247846,1251198;CP003810,1247846,1251198;HF952104,1247846,1251198;CP007631,1247846,1251198;CP007572,1247846,1251198;CP007571,1247846,1251198;CP007570,1247846,1251198;CP010867,1247846,1251198;CP011326,1247846,1251198;CP011327,1247846,1251198;CP011329,1247846,1251198;CP012419,1247846,1251198;CP013202,1247846,1251198;
CP011325	Mauve	SHARED	1251199	1252676	.	.	.	Notes=Lenght1477	AL732656,1251199,1252676;AE009948,1251199,1252676;CP000114,1251199,1252676;CP003810,1251199,1252676;HF952104,1251199,1252676;HG939456,1251199,1252676;CP007631,1251199,1252676;CP007632,1251199,1252676;CP007572,1251199,1252676;CP007571,1251199,1252676;CP007570,1251199,1252676;CP010867,1251199,1252676;CP011326,1251199,1252676;CP011327,1251199,1252676;CP011329,1251199,1252676;CP012419,1251199,1252676…
CP011325	Mauve	SHARED	1252677	1252695	.	.	.	Notes=Lenght18	AL732656,1252677,1252695;AE009948,1252677,1252695;CP000114,1252677,1252695;CP003810,1252677,1252695;HF952104,1252677,1252695;HG939456,1252677,1252695;CP007631,1252677,1252695;CP007572,1252677,1252695;CP007571,1252677,1252695;CP007570,1252677,1252695;CP010867,1252677,1252695;CP011326,1252677,1252695;CP011327,1252677,1252695;CP011329,1252677,1252695;CP012419,1252677,1252695;CP013202,1252677,1252695;
CP011325	Mauve	SHARED	1252696	1253001	.	.	.	Notes=Lenght305	AL732656,1252696,1253001;AE009948,1252696,1253001;CP000114,1252696,1253001;CP003810,1252696,1253001;HF952104,1252696,1253001;CP007631,1252696,1253001;CP007572,1252696,1253001;CP007571,1252696,1253001;CP007570,1252696,1253001;CP010867,1252696,1253001;CP011326,1252696,1253001;CP011327,1252696,1253001;CP011329,1252696,1253001;CP012419,1252696,1253001;CP013202,1252696,1253001;
CP011325	Mauve	SHARED	1253003	1253267	.	.	.	Notes=Lenght264	AL732656,1253003,1253267;AE009948,1253003,1253267;CP000114,1253003,1253267;CP003810,1253003,1253267;HF952104,1253003,1253267;CP007631,1253003,1253267;CP007572,1253003,1253267;CP007571,1253003,1253267;CP007570,1253003,1253267;CP010867,1253003,1253267;CP011326,1253003,1253267;CP011327,1253003,1253267;CP011329,1253003,1253267;CP012419,1253003,1253267;CP013202,1253003,1253267;
CP011325	Mauve	SHARED	1253268	1255812	.	.	.	Notes=Lenght2544	AL732656,1253268,1255812;AE009948,1253268,1255812;CP000114,1253268,1255812;CP003810,1253268,1255812;HF952104,1253268,1255812;CP007631,1253268,1255812;CP007572,1253268,1255812;CP007571,1253268,1255812;CP007570,1253268,1255812;CP010867,1253268,1255812;CP011326,1253268,1255812;CP011327,1253268,1255812;CP011329,1253268,1255812;CP012419,1253268,1255812;CP013202,1253268,1255812;
CP011325	Mauve	SHARED	1255813	1258451	.	.	.	Notes=Lenght2638	AL732656,1255813,1258451;CP000114,1255813,1258451;CP003810,1255813,1258451;HF952104,1255813,1258451;CP007631,1255813,1258451;CP007572,1255813,1258451;CP007571,1255813,1258451;CP007570,1255813,1258451;CP010867,1255813,1258451;CP011326,1255813,1258451;CP011327,1255813,1258451;CP012419,1255813,1258451;CP013202,1255813,1258451;
CP011325	Mauve	SHARED	1258517	1258911	.	.	.	Notes=Lenght394	AL732656,1258517,1258911;CP000114,1258517,1258911;CP003810,1258517,1258911;HF952104,1258517,1258911;CP007631,1258517,1258911;CP007572,1258517,1258911;CP007571,1258517,1258911;CP007570,1258517,1258911;CP010867,1258517,1258911;CP011326,1258517,1258911;CP011327,1258517,1258911;CP012419,1258517,1258911;CP013202,1258517,1258911;
CP011325	Mauve	SHARED	1259404	1259523	.	.	.	Notes=Lenght119	AL732656,1259404,1259523;CP000114,1259404,1259523;CP003810,1259404,1259523;HF952104,1259404,1259523;CP007631,1259404,1259523;CP007572,1259404,1259523;CP007571,1259404,1259523;CP007570,1259404,1259523;CP010867,1259404,1259523;CP011326,1259404,1259523;CP011327,1259404,1259523;CP012419,1259404,1259523;CP013202,1259404,1259523;
CP011325	Mauve	SHARED	1259524	1259824	.	.	.	Notes=Lenght300	AL732656,1259524,1259824;AE009948,1259524,1259824;CP000114,1259524,1259824;CP003810,1259524,1259824;HF952104,1259524,1259824;CP007631,1259524,1259824;CP007572,1259524,1259824;CP007571,1259524,1259824;CP007570,1259524,1259824;CP010867,1259524,1259824;CP011326,1259524,1259824;CP011327,1259524,1259824;CP011329,1259524,1259824;CP012419,1259524,1259824;CP013202,1259524,1259824;
CP011325	Mauve	SHARED	1259825	1259868	.	.	.	Notes=Lenght43	AL732656,1259825,1259868;CP000114,1259825,1259868;CP003810,1259825,1259868;HF952104,1259825,1259868;CP007631,1259825,1259868;CP007572,1259825,1259868;CP007571,1259825,1259868;CP007570,1259825,1259868;CP010867,1259825,1259868;CP011326,1259825,1259868;CP011327,1259825,1259868;CP012419,1259825,1259868;CP013202,1259825,1259868;
CP011325	Mauve	SHARED	1259869	1260271	.	.	.	Notes=Lenght402	AL732656,1259869,1260271;AE009948,1259869,1260271;CP000114,1259869,1260271;CP003810,1259869,1260271;HF952104,1259869,1260271;CP007631,1259869,1260271;CP007572,1259869,1260271;CP007571,1259869,1260271;CP007570,1259869,1260271;CP010867,1259869,1260271;CP011326,1259869,1260271;CP011327,1259869,1260271;CP011329,1259869,1260271;CP012419,1259869,1260271;CP013202,1259869,1260271;
CP011325	Mauve	SHARED	1260272	1260872	.	.	.	Notes=Lenght600	AL732656,1260272,1260872;AE009948,1260272,1260872;CP000114,1260272,1260872;CP003810,1260272,1260872;HF952104,1260272,1260872;CP007631,1260272,1260872;CP007572,1260272,1260872;CP007571,1260272,1260872;CP007570,1260272,1260872;CP010867,1260272,1260872;CP011326,1260272,1260872;CP011327,1260272,1260872;CP011329,1260272,1260872;CP012419,1260272,1260872;CP013202,1260272,1260872;
CP011325	Mauve	SHARED	1260873	1262553	.	.	.	Notes=Lenght1680	AL732656,1260873,1262553;CP000114,1260873,1262553;CP003810,1260873,1262553;HF952104,1260873,1262553;CP007572,1260873,1262553;CP007571,1260873,1262553;CP007570,1260873,1262553;CP010867,1260873,1262553;CP011326,1260873,1262553;CP011327,1260873,1262553;CP012419,1260873,1262553;CP013202,1260873,1262553;
CP011325	Mauve	SHARED	1262590	1262770	.	.	.	Notes=Lenght180	AL732656,1262590,1262770;CP000114,1262590,1262770;CP003810,1262590,1262770;HF952104,1262590,1262770;CP007572,1262590,1262770;CP007571,1262590,1262770;CP007570,1262590,1262770;CP010867,1262590,1262770;CP011326,1262590,1262770;CP011327,1262590,1262770;CP012419,1262590,1262770;CP013202,1262590,1262770;
CP011325	Mauve	SHARED	1266926	1267035	.	.	.	Notes=Lenght109	AL732656,1266926,1267035;AE009948,1266926,1267035;CP000114,1266926,1267035;CP003810,1266926,1267035;HF952104,1266926,1267035;HF952106,1266926,1267035;HF952105,1266926,1267035;CP007482,1266926,1267035;CP007565,1266926,1267035;HG939456,1266926,1267035;CP007631,1266926,1267035;CP007632,1266926,1267035;CP006910,1266926,1267035;CP007572,1266926,1267035;CP007571,1266926,1267035;CP007570,1266926,1267035…
CP011325	Mauve	SHARED	1276854	1276903	.	.	.	Notes=Lenght49	AL732656,1276854,1276903;AE009948,1276854,1276903;CP000114,1276854,1276903;CP003810,1276854,1276903;HF952104,1276854,1276903;HF952106,1276854,1276903;HF952105,1276854,1276903;HG939456,1276854,1276903;CP007631,1276854,1276903;CP007632,1276854,1276903;CP006910,1276854,1276903;CP007572,1276854,1276903;CP007571,1276854,1276903;CP007570,1276854,1276903;CP010867,1276854,1276903;CP011326,1276854,1276903…
CP011325	Mauve	SHARED	1279366	1279569	.	.	.	Notes=Lenght203	AL732656,1279366,1279569;AE009948,1279366,1279569;CP000114,1279366,1279569;CP003810,1279366,1279569;HF952104,1279366,1279569;HF952106,1279366,1279569;HF952105,1279366,1279569;HG939456,1279366,1279569;CP007631,1279366,1279569;CP007632,1279366,1279569;CP006910,1279366,1279569;CP007572,1279366,1279569;CP007571,1279366,1279569;CP007570,1279366,1279569;CP010867,1279366,1279569;CP011326,1279366,1279569…
CP011325	Mauve	SHARED	1286862	1287153	.	.	.	Notes=Lenght291	AL732656,1286862,1287153;CP000114,1286862,1287153;CP003810,1286862,1287153;CP003919,1286862,1287153;HF952104,1286862,1287153;HF952106,1286862,1287153;HF952105,1286862,1287153;CP007482,1286862,1287153;CP007565,1286862,1287153;HG939456,1286862,1287153;CP007631,1286862,1287153;CP007572,1286862,1287153;CP007571,1286862,1287153;CP007570,1286862,1287153;FO393392,1286862,1287153;CP010867,1286862,1287153…
CP011325	Mauve	SHARED	1287154	1287760	.	.	.	Notes=Lenght606	CP000114,1287154,1287760;CP003810,1287154,1287760;HF952104,1287154,1287760;CP007631,1287154,1287760;CP010867,1287154,1287760;CP011326,1287154,1287760;CP011327,1287154,1287760;CP011329,1287154,1287760;CP012419,1287154,1287760;CP013202,1287154,1287760;
CP011325	Mauve	SHARED	1287761	1287800	.	.	.	Notes=Lenght39	CP000114,1287761,1287800;CP003810,1287761,1287800;HF952104,1287761,1287800;HG939456,1287761,1287800;CP007631,1287761,1287800;CP010867,1287761,1287800;CP011326,1287761,1287800;CP011327,1287761,1287800;CP011329,1287761,1287800;CP012419,1287761,1287800;CP013202,1287761,1287800;
CP011325	Mauve	SHARED	1287801	1287834	.	.	.	Notes=Lenght33	CP000114,1287801,1287834;CP003810,1287801,1287834;HF952104,1287801,1287834;CP007631,1287801,1287834;CP010867,1287801,1287834;CP011326,1287801,1287834;CP011327,1287801,1287834;CP011329,1287801,1287834;CP012419,1287801,1287834;CP013202,1287801,1287834;
CP011325	Mauve	SHARED	1287835	1287937	.	.	.	Notes=Lenght102	CP000114,1287835,1287937;CP003810,1287835,1287937;HF952104,1287835,1287937;HG939456,1287835,1287937;CP007631,1287835,1287937;CP010867,1287835,1287937;CP011326,1287835,1287937;CP011327,1287835,1287937;CP011329,1287835,1287937;CP012419,1287835,1287937;CP013202,1287835,1287937;
CP011325	Mauve	SHARED	1287938	1288037	.	.	.	Notes=Lenght99	CP000114,1287938,1288037;CP003810,1287938,1288037;HF952104,1287938,1288037;CP007631,1287938,1288037;CP010867,1287938,1288037;CP011326,1287938,1288037;CP011327,1287938,1288037;CP011329,1287938,1288037;CP012419,1287938,1288037;CP013202,1287938,1288037;
CP011325	Mauve	SHARED	1288038	1288080	.	.	.	Notes=Lenght42	CP000114,1288038,1288080;CP003810,1288038,1288080;HF952104,1288038,1288080;CP007631,1288038,1288080;CP007572,1288038,1288080;CP007571,1288038,1288080;CP007570,1288038,1288080;CP010867,1288038,1288080;CP011326,1288038,1288080;CP011327,1288038,1288080;CP011329,1288038,1288080;CP012419,1288038,1288080;CP013202,1288038,1288080;
CP011325	Mauve	SHARED	1288081	1288292	.	.	.	Notes=Lenght211	AL732656,1288081,1288292;CP000114,1288081,1288292;CP003810,1288081,1288292;HF952104,1288081,1288292;HG939456,1288081,1288292;CP007631,1288081,1288292;CP007572,1288081,1288292;CP007571,1288081,1288292;CP007570,1288081,1288292;CP010867,1288081,1288292;CP011326,1288081,1288292;CP011327,1288081,1288292;CP011329,1288081,1288292;CP012419,1288081,1288292;CP013202,1288081,1288292;
CP011325	Mauve	SHARED	1288293	1288573	.	.	.	Notes=Lenght280	CP000114,1288293,1288573;CP003810,1288293,1288573;HF952104,1288293,1288573;CP007631,1288293,1288573;CP010867,1288293,1288573;CP011326,1288293,1288573;CP011327,1288293,1288573;CP011329,1288293,1288573;CP012419,1288293,1288573;CP013202,1288293,1288573;
CP011325	Mauve	SHARED	1288574	1288711	.	.	.	Notes=Lenght137	AL732656,1288574,1288711;CP000114,1288574,1288711;CP003810,1288574,1288711;HF952104,1288574,1288711;CP007631,1288574,1288711;CP007572,1288574,1288711;CP007571,1288574,1288711;CP007570,1288574,1288711;CP010867,1288574,1288711;CP011326,1288574,1288711;CP011327,1288574,1288711;CP011329,1288574,1288711;CP012419,1288574,1288711;CP013202,1288574,1288711;
CP011325	Mauve	SHARED	1288712	1289167	.	.	.	Notes=Lenght455	AL732656,1288712,1289167;CP000114,1288712,1289167;CP003810,1288712,1289167;HF952104,1288712,1289167;HG939456,1288712,1289167;CP007631,1288712,1289167;CP007572,1288712,1289167;CP007571,1288712,1289167;CP007570,1288712,1289167;CP010867,1288712,1289167;CP011326,1288712,1289167;CP011327,1288712,1289167;CP011329,1288712,1289167;CP012419,1288712,1289167;CP013202,1288712,1289167;
CP011325	Mauve	SHARED	1289168	1289478	.	.	.	Notes=Lenght310	AL732656,1289168,1289478;CP000114,1289168,1289478;CP003810,1289168,1289478;HF952104,1289168,1289478;HG939456,1289168,1289478;CP007631,1289168,1289478;CP007572,1289168,1289478;CP007571,1289168,1289478;CP007570,1289168,1289478;CP010867,1289168,1289478;CP011327,1289168,1289478;CP011329,1289168,1289478;CP012419,1289168,1289478;CP013202,1289168,1289478;
CP011325	Mauve	SHARED	1289479	1289521	.	.	.	Notes=Lenght42	AL732656,1289479,1289521;CP000114,1289479,1289521;CP003810,1289479,1289521;HF952104,1289479,1289521;CP007631,1289479,1289521;CP007572,1289479,1289521;CP007571,1289479,1289521;CP007570,1289479,1289521;CP010867,1289479,1289521;CP011327,1289479,1289521;CP011329,1289479,1289521;CP012419,1289479,1289521;CP013202,1289479,1289521;
CP011325	Mauve	SHARED	1289522	1289550	.	.	.	Notes=Lenght28	CP000114,1289522,1289550;CP003810,1289522,1289550;HF952104,1289522,1289550;HG939456,1289522,1289550;CP007631,1289522,1289550;CP010867,1289522,1289550;CP011327,1289522,1289550;CP011329,1289522,1289550;CP012419,1289522,1289550;CP013202,1289522,1289550;
CP011325	Mauve	SHARED	1289551	1289569	.	.	.	Notes=Lenght18	AL732656,1289551,1289569;CP000114,1289551,1289569;CP003810,1289551,1289569;HF952104,1289551,1289569;HG939456,1289551,1289569;CP007631,1289551,1289569;CP007572,1289551,1289569;CP007571,1289551,1289569;CP007570,1289551,1289569;CP010867,1289551,1289569;CP011327,1289551,1289569;CP011329,1289551,1289569;CP012419,1289551,1289569;CP013202,1289551,1289569;
CP011325	Mauve	SHARED	1289570	1289665	.	.	.	Notes=Lenght95	CP000114,1289570,1289665;CP003810,1289570,1289665;HF952104,1289570,1289665;HF952106,1289570,1289665;HF952105,1289570,1289665;CP007631,1289570,1289665;CP010867,1289570,1289665;CP011327,1289570,1289665;CP011329,1289570,1289665;CP010319,1289570,1289665;CP012419,1289570,1289665;CP013202,1289570,1289665;
CP011325	Mauve	SHARED	1289822	1290046	.	.	.	Notes=Lenght224	CP003810,1289822,1290046;HF952104,1289822,1290046;CP007631,1289822,1290046;CP010867,1289822,1290046;CP011327,1289822,1290046;CP011329,1289822,1290046;CP012419,1289822,1290046;CP013202,1289822,1290046;
CP011325	Mauve	SHARED	1290047	1290106	.	.	.	Notes=Lenght59	AL732656,1290047,1290106;CP003810,1290047,1290106;HF952104,1290047,1290106;CP007631,1290047,1290106;CP007572,1290047,1290106;CP007571,1290047,1290106;CP007570,1290047,1290106;CP010867,1290047,1290106;CP011327,1290047,1290106;CP011329,1290047,1290106;CP012419,1290047,1290106;CP013202,1290047,1290106;
CP011325	Mauve	SHARED	1290107	1290148	.	.	.	Notes=Lenght41	CP003810,1290107,1290148;HF952104,1290107,1290148;CP007631,1290107,1290148;CP010867,1290107,1290148;CP011327,1290107,1290148;CP011329,1290107,1290148;CP012419,1290107,1290148;CP013202,1290107,1290148;
CP011325	Mauve	SHARED	1290149	1290495	.	.	.	Notes=Lenght346	CP003810,1290149,1290495;HF952104,1290149,1290495;HG939456,1290149,1290495;CP007631,1290149,1290495;CP010867,1290149,1290495;CP011327,1290149,1290495;CP011329,1290149,1290495;CP012419,1290149,1290495;CP013202,1290149,1290495;
CP011325	Mauve	SHARED	1290496	1290692	.	.	.	Notes=Lenght196	AE009948,1290496,1290692;CP003810,1290496,1290692;HF952104,1290496,1290692;HG939456,1290496,1290692;CP007631,1290496,1290692;CP007632,1290496,1290692;CP010867,1290496,1290692;CP011327,1290496,1290692;CP011329,1290496,1290692;CP012419,1290496,1290692;CP013202,1290496,1290692;
CP011325	Mauve	SHARED	1290693	1290725	.	.	.	Notes=Lenght32	AL732656,1290693,1290725;AE009948,1290693,1290725;CP003810,1290693,1290725;HF952104,1290693,1290725;HG939456,1290693,1290725;CP007631,1290693,1290725;CP007632,1290693,1290725;CP007572,1290693,1290725;CP007571,1290693,1290725;CP007570,1290693,1290725;CP010867,1290693,1290725;CP011327,1290693,1290725;CP011329,1290693,1290725;CP012419,1290693,1290725;CP013202,1290693,1290725;
CP011325	Mauve	SHARED	1290726	1290936	.	.	.	Notes=Lenght210	AE009948,1290726,1290936;CP003810,1290726,1290936;HF952104,1290726,1290936;HG939456,1290726,1290936;CP007631,1290726,1290936;CP007632,1290726,1290936;CP010867,1290726,1290936;CP011327,1290726,1290936;CP011329,1290726,1290936;CP012419,1290726,1290936;CP013202,1290726,1290936;
CP011325	Mauve	SHARED	1290937	1291509	.	.	.	Notes=Lenght572	AL732656,1290937,1291509;AE009948,1290937,1291509;CP003810,1290937,1291509;HF952104,1290937,1291509;HG939456,1290937,1291509;CP007631,1290937,1291509;CP007632,1290937,1291509;CP007572,1290937,1291509;CP007571,1290937,1291509;CP007570,1290937,1291509;CP010867,1290937,1291509;CP011327,1290937,1291509;CP011329,1290937,1291509;CP012419,1290937,1291509;CP013202,1290937,1291509;
CP011325	Mauve	SHARED	1291510	1291550	.	.	.	Notes=Lenght40	AE009948,1291510,1291550;CP003810,1291510,1291550;HF952104,1291510,1291550;HG939456,1291510,1291550;CP007631,1291510,1291550;CP007632,1291510,1291550;CP010867,1291510,1291550;CP011327,1291510,1291550;CP011329,1291510,1291550;CP012419,1291510,1291550;CP013202,1291510,1291550;
CP011325	Mauve	SHARED	1291551	1291720	.	.	.	Notes=Lenght169	AL732656,1291551,1291720;AE009948,1291551,1291720;CP003810,1291551,1291720;HF952104,1291551,1291720;HG939456,1291551,1291720;CP007631,1291551,1291720;CP007632,1291551,1291720;CP007572,1291551,1291720;CP007571,1291551,1291720;CP007570,1291551,1291720;CP010867,1291551,1291720;CP011327,1291551,1291720;CP011329,1291551,1291720;CP012419,1291551,1291720;CP013202,1291551,1291720;
CP011325	Mauve	SHARED	1291788	1291803	.	.	.	Notes=Lenght15	AE009948,1291788,1291803;CP003810,1291788,1291803;HF952104,1291788,1291803;CP007631,1291788,1291803;CP010867,1291788,1291803;CP011327,1291788,1291803;CP011329,1291788,1291803;CP012419,1291788,1291803;CP013202,1291788,1291803;
CP011325	Mauve	SHARED	1291804	1291858	.	.	.	Notes=Lenght54	AL732656,1291804,1291858;AE009948,1291804,1291858;CP003810,1291804,1291858;HF952104,1291804,1291858;CP007631,1291804,1291858;CP007572,1291804,1291858;CP007571,1291804,1291858;CP007570,1291804,1291858;CP010867,1291804,1291858;CP011327,1291804,1291858;CP011329,1291804,1291858;CP012419,1291804,1291858;CP013202,1291804,1291858;
CP011325	Mauve	SHARED	1294356	1294635	.	.	.	Notes=Lenght279	AE009948,1294356,1294635;CP003810,1294356,1294635;HF952104,1294356,1294635;CP007631,1294356,1294635;CP010867,1294356,1294635;CP011327,1294356,1294635;CP011329,1294356,1294635;CP012419,1294356,1294635;CP013202,1294356,1294635;
CP011325	Mauve	SHARED	1294636	1294695	.	.	.	Notes=Lenght59	AE009948,1294636,1294695;CP003810,1294636,1294695;HF952104,1294636,1294695;HG939456,1294636,1294695;CP007631,1294636,1294695;CP007632,1294636,1294695;CP010867,1294636,1294695;CP011327,1294636,1294695;CP011329,1294636,1294695;CP012419,1294636,1294695;CP013202,1294636,1294695;
CP011325	Mauve	SHARED	1294696	1294733	.	.	.	Notes=Lenght37	AL732656,1294696,1294733;AE009948,1294696,1294733;CP003810,1294696,1294733;HF952104,1294696,1294733;HG939456,1294696,1294733;CP007631,1294696,1294733;CP007632,1294696,1294733;CP007572,1294696,1294733;CP007571,1294696,1294733;CP007570,1294696,1294733;CP010867,1294696,1294733;CP011327,1294696,1294733;CP011329,1294696,1294733;CP012419,1294696,1294733;CP013202,1294696,1294733;
CP011325	Mauve	SHARED	1294734	1295025	.	.	.	Notes=Lenght291	AL732656,1294734,1295025;AE009948,1294734,1295025;CP003810,1294734,1295025;HF952104,1294734,1295025;CP007631,1294734,1295025;CP007572,1294734,1295025;CP007571,1294734,1295025;CP007570,1294734,1295025;CP010867,1294734,1295025;CP011327,1294734,1295025;CP011329,1294734,1295025;CP012419,1294734,1295025;CP013202,1294734,1295025;
CP011325	Mauve	SHARED	1295026	1295155	.	.	.	Notes=Lenght129	AE009948,1295026,1295155;CP003810,1295026,1295155;HF952104,1295026,1295155;CP007631,1295026,1295155;CP010867,1295026,1295155;CP011327,1295026,1295155;CP011329,1295026,1295155;CP012419,1295026,1295155;CP013202,1295026,1295155;
CP011325	Mauve	SHARED	1295816	1296590	.	.	.	Notes=Lenght774	AL732656,1295816,1296590;AE009948,1295816,1296590;CP003810,1295816,1296590;HF952104,1295816,1296590;CP007631,1295816,1296590;CP007572,1295816,1296590;CP007571,1295816,1296590;CP007570,1295816,1296590;CP010867,1295816,1296590;CP011327,1295816,1296590;CP011329,1295816,1296590;CP012419,1295816,1296590;CP013202,1295816,1296590;
CP011325	Mauve	SHARED	1296591	1296619	.	.	.	Notes=Lenght28	AL732656,1296591,1296619;AE009948,1296591,1296619;CP003810,1296591,1296619;CP003919,1296591,1296619;HF952104,1296591,1296619;HF952106,1296591,1296619;HF952105,1296591,1296619;CP007482,1296591,1296619;CP007565,1296591,1296619;HG939456,1296591,1296619;CP007631,1296591,1296619;CP007632,1296591,1296619;CP006910,1296591,1296619;CP007572,1296591,1296619;CP007571,1296591,1296619;CP007570,1296591,1296619…
CP011325	Mauve	SHARED	1296620	1296994	.	.	.	Notes=Lenght374	AL732656,1296620,1296994;AE009948,1296620,1296994;CP003810,1296620,1296994;HF952104,1296620,1296994;CP007631,1296620,1296994;CP007572,1296620,1296994;CP007571,1296620,1296994;CP007570,1296620,1296994;CP010867,1296620,1296994;CP011327,1296620,1296994;CP011329,1296620,1296994;CP012419,1296620,1296994;CP013202,1296620,1296994;
CP011325	Mauve	SHARED	1296995	1297123	.	.	.	Notes=Lenght128	AE009948,1296995,1297123;CP003810,1296995,1297123;HF952104,1296995,1297123;CP007631,1296995,1297123;CP010867,1296995,1297123;CP011327,1296995,1297123;CP011329,1296995,1297123;CP012419,1296995,1297123;CP013202,1296995,1297123;
CP011325	Mauve	SHARED	1297124	1297230	.	.	.	Notes=Lenght106	AE009948,1297124,1297230;CP003810,1297124,1297230;CP003919,1297124,1297230;HF952104,1297124,1297230;HF952106,1297124,1297230;HF952105,1297124,1297230;CP007482,1297124,1297230;CP007565,1297124,1297230;HG939456,1297124,1297230;CP007631,1297124,1297230;CP007632,1297124,1297230;CP006910,1297124,1297230;FO393392,1297124,1297230;CP010867,1297124,1297230;CP011327,1297124,1297230;CP011328,1297124,1297230…
CP011325	Mauve	SHARED	1297231	1297365	.	.	.	Notes=Lenght134	AE009948,1297231,1297365;CP003810,1297231,1297365;HF952104,1297231,1297365;CP007631,1297231,1297365;CP010867,1297231,1297365;CP011327,1297231,1297365;CP011329,1297231,1297365;CP012419,1297231,1297365;CP013202,1297231,1297365;
CP011325	Mauve	SHARED	1298872	1298984	.	.	.	Notes=Lenght112	AL732656,1298872,1298984;AE009948,1298872,1298984;CP003810,1298872,1298984;CP003919,1298872,1298984;HF952104,1298872,1298984;HF952106,1298872,1298984;HF952105,1298872,1298984;CP007482,1298872,1298984;CP007565,1298872,1298984;HG939456,1298872,1298984;CP007631,1298872,1298984;CP007632,1298872,1298984;CP006910,1298872,1298984;CP007572,1298872,1298984;CP007571,1298872,1298984;CP007570,1298872,1298984…
CP011325	Mauve	SHARED	1298985	1299099	.	.	.	Notes=Lenght114	AE009948,1298985,1299099;CP003810,1298985,1299099;CP003919,1298985,1299099;HF952104,1298985,1299099;HF952106,1298985,1299099;HF952105,1298985,1299099;CP007482,1298985,1299099;CP007565,1298985,1299099;HG939456,1298985,1299099;CP007631,1298985,1299099;CP007632,1298985,1299099;CP006910,1298985,1299099;FO393392,1298985,1299099;CP010867,1298985,1299099;CP011327,1298985,1299099;CP011328,1298985,1299099…
CP011325	Mauve	SHARED	1299101	1299329	.	.	.	Notes=Lenght228	AL732656,1299101,1299329;AE009948,1299101,1299329;CP003810,1299101,1299329;HF952104,1299101,1299329;CP007631,1299101,1299329;CP007572,1299101,1299329;CP007571,1299101,1299329;CP007570,1299101,1299329;CP010867,1299101,1299329;CP011327,1299101,1299329;CP011329,1299101,1299329;CP012419,1299101,1299329;CP013202,1299101,1299329;
CP011325	Mauve	SHARED	1299823	1300294	.	.	.	Notes=Lenght471	AL732656,1299823,1300294;AE009948,1299823,1300294;CP003810,1299823,1300294;CP003919,1299823,1300294;HF952104,1299823,1300294;HF952106,1299823,1300294;HF952105,1299823,1300294;CP007482,1299823,1300294;CP007565,1299823,1300294;HG939456,1299823,1300294;CP007631,1299823,1300294;CP007632,1299823,1300294;CP006910,1299823,1300294;CP007572,1299823,1300294;CP007571,1299823,1300294;CP007570,1299823,1300294…
CP011325	Mauve	SHARED	1310929	1311003	.	.	.	Notes=Lenght74	AL732656,1310929,1311003;AE009948,1310929,1311003;CP000114,1310929,1311003;CP003810,1310929,1311003;HF952104,1310929,1311003;HF952106,1310929,1311003;HF952105,1310929,1311003;CP007482,1310929,1311003;CP007565,1310929,1311003;HG939456,1310929,1311003;CP007631,1310929,1311003;CP007632,1310929,1311003;CP006910,1310929,1311003;CP007572,1310929,1311003;CP007571,1310929,1311003;CP007570,1310929,1311003…
CP011325	Mauve	SHARED	1311004	1311190	.	.	.	Notes=Lenght186	AL732656,1311004,1311190;AE009948,1311004,1311190;CP000114,1311004,1311190;CP003810,1311004,1311190;HF952104,1311004,1311190;HF952106,1311004,1311190;HF952105,1311004,1311190;HG939456,1311004,1311190;CP007631,1311004,1311190;CP007632,1311004,1311190;CP006910,1311004,1311190;CP007572,1311004,1311190;CP007571,1311004,1311190;CP007570,1311004,1311190;CP010867,1311004,1311190;CP011326,1311004,1311190…
CP011325	Mauve	SHARED	1311191	1312044	.	.	.	Notes=Lenght853	AL732656,1311191,1312044;AE009948,1311191,1312044;CP000114,1311191,1312044;CP003810,1311191,1312044;HF952104,1311191,1312044;HF952106,1311191,1312044;HF952105,1311191,1312044;CP007482,1311191,1312044;CP007565,1311191,1312044;HG939456,1311191,1312044;CP007631,1311191,1312044;CP007632,1311191,1312044;CP006910,1311191,1312044;CP007572,1311191,1312044;CP007571,1311191,1312044;CP007570,1311191,1312044…
CP011325	Mauve	SHARED	1322610	1322878	.	.	.	Notes=Lenght268	AL732656,1322610,1322878;AE009948,1322610,1322878;CP000114,1322610,1322878;CP003810,1322610,1322878;CP003919,1322610,1322878;HF952104,1322610,1322878;HF952106,1322610,1322878;HF952105,1322610,1322878;HG939456,1322610,1322878;CP007631,1322610,1322878;CP007632,1322610,1322878;CP006910,1322610,1322878;CP007572,1322610,1322878;CP007571,1322610,1322878;CP007570,1322610,1322878;CP010867,1322610,1322878…
CP011325	Mauve	SHARED	1330781	1330911	.	.	.	Notes=Lenght130	AL732656,1330781,1330911;AE009948,1330781,1330911;CP000114,1330781,1330911;CP003810,1330781,1330911;HF952104,1330781,1330911;HF952106,1330781,1330911;HF952105,1330781,1330911;CP007482,1330781,1330911;CP007565,1330781,1330911;HG939456,1330781,1330911;CP007631,1330781,1330911;CP007632,1330781,1330911;CP006910,1330781,1330911;CP007572,1330781,1330911;CP007571,1330781,1330911;CP007570,1330781,1330911…
CP011325	Mauve	SHARED	1336065	1336128	.	.	.	Notes=Lenght63	AL732656,1336065,1336128;AE009948,1336065,1336128;CP000114,1336065,1336128;CP003810,1336065,1336128;CP003919,1336065,1336128;HF952104,1336065,1336128;HF952106,1336065,1336128;HF952105,1336065,1336128;CP007482,1336065,1336128;CP007565,1336065,1336128;CP007631,1336065,1336128;CP006910,1336065,1336128;CP007572,1336065,1336128;CP007571,1336065,1336128;CP007570,1336065,1336128;FO393392,1336065,1336128…
CP011325	Mauve	SHARED	1357717	1357750	.	.	.	Notes=Lenght33	AL732656,1357717,1357750;AE009948,1357717,1357750;CP000114,1357717,1357750;CP003810,1357717,1357750;CP003919,1357717,1357750;HF952104,1357717,1357750;HF952106,1357717,1357750;HF952105,1357717,1357750;CP007482,1357717,1357750;CP007565,1357717,1357750;HG939456,1357717,1357750;CP007631,1357717,1357750;CP007632,1357717,1357750;CP006910,1357717,1357750;FO393392,1357717,1357750;CP010867,1357717,1357750…
CP011325	Mauve	SHARED	1363787	1363955	.	.	.	Notes=Lenght168	AE009948,1363787,1363955;CP000114,1363787,1363955;CP003810,1363787,1363955;HF952104,1363787,1363955;HG939456,1363787,1363955;CP007631,1363787,1363955;CP007632,1363787,1363955;CP010867,1363787,1363955;CP011326,1363787,1363955;CP011327,1363787,1363955;CP011329,1363787,1363955;CP012419,1363787,1363955;CP013202,1363787,1363955;
CP011325	Mauve	SHARED	1367438	1367730	.	.	.	Notes=Lenght292	AE009948,1367438,1367730;CP000114,1367438,1367730;CP003810,1367438,1367730;CP003919,1367438,1367730;HF952104,1367438,1367730;HF952106,1367438,1367730;HF952105,1367438,1367730;CP007482,1367438,1367730;CP007565,1367438,1367730;HG939456,1367438,1367730;CP007631,1367438,1367730;CP007632,1367438,1367730;FO393392,1367438,1367730;CP010867,1367438,1367730;CP011326,1367438,1367730;CP011327,1367438,1367730…
CP011325	Mauve	SHARED	1367957	1368310	.	.	.	Notes=Lenght353	AE009948,1367957,1368310;CP000114,1367957,1368310;CP003810,1367957,1368310;CP003919,1367957,1368310;HF952104,1367957,1368310;HF952106,1367957,1368310;HF952105,1367957,1368310;CP007482,1367957,1368310;CP007565,1367957,1368310;HG939456,1367957,1368310;CP007631,1367957,1368310;CP007632,1367957,1368310;FO393392,1367957,1368310;CP010867,1367957,1368310;CP011326,1367957,1368310;CP011327,1367957,1368310…
CP011325	Mauve	SHARED	1368586	1368775	.	.	.	Notes=Lenght189	AE009948,1368586,1368775;CP000114,1368586,1368775;CP003810,1368586,1368775;CP003919,1368586,1368775;HF952104,1368586,1368775;HF952106,1368586,1368775;HF952105,1368586,1368775;CP007482,1368586,1368775;CP007565,1368586,1368775;HG939456,1368586,1368775;CP007631,1368586,1368775;CP007632,1368586,1368775;FO393392,1368586,1368775;CP010867,1368586,1368775;CP011326,1368586,1368775;CP011327,1368586,1368775…
CP011325	Mauve	SHARED	1369809	1369873	.	.	.	Notes=Lenght64	AE009948,1369809,1369873;CP000114,1369809,1369873;CP003810,1369809,1369873;CP003919,1369809,1369873;HF952104,1369809,1369873;HF952106,1369809,1369873;HF952105,1369809,1369873;CP007482,1369809,1369873;CP007565,1369809,1369873;HG939456,1369809,1369873;CP007631,1369809,1369873;CP007632,1369809,1369873;FO393392,1369809,1369873;CP010867,1369809,1369873;CP011326,1369809,1369873;CP011327,1369809,1369873…
CP011325	Mauve	SHARED	1371451	1371464	.	.	.	Notes=Lenght13	AL732656,1371451,1371464;AE009948,1371451,1371464;CP000114,1371451,1371464;CP003810,1371451,1371464;CP003919,1371451,1371464;HF952104,1371451,1371464;HF952106,1371451,1371464;HF952105,1371451,1371464;CP007482,1371451,1371464;CP007565,1371451,1371464;HG939456,1371451,1371464;CP007631,1371451,1371464;CP007632,1371451,1371464;CP007572,1371451,1371464;CP007571,1371451,1371464;CP007570,1371451,1371464…
CP011325	Mauve	SHARED	1392687	1392700	.	.	.	Notes=Lenght13	AL732656,1392687,1392700;AE009948,1392687,1392700;CP000114,1392687,1392700;CP003810,1392687,1392700;CP003919,1392687,1392700;HF952104,1392687,1392700;HF952106,1392687,1392700;HF952105,1392687,1392700;CP007482,1392687,1392700;CP007565,1392687,1392700;HG939456,1392687,1392700;CP007631,1392687,1392700;CP007632,1392687,1392700;CP006910,1392687,1392700;FO393392,1392687,1392700;CP010867,1392687,1392700…
CP011325	Mauve	SHARED	1392745	1393591	.	.	.	Notes=Lenght846	AL732656,1392745,1393591;AE009948,1392745,1393591;CP000114,1392745,1393591;CP003810,1392745,1393591;CP003919,1392745,1393591;HF952104,1392745,1393591;HF952106,1392745,1393591;HF952105,1392745,1393591;CP007482,1392745,1393591;CP007565,1392745,1393591;HG939456,1392745,1393591;CP007631,1392745,1393591;CP007632,1392745,1393591;CP006910,1392745,1393591;FO393392,1392745,1393591;CP010867,1392745,1393591…
CP011325	Mauve	SHARED	1393592	1393675	.	.	.	Notes=Lenght83	AL732656,1393592,1393675;AE009948,1393592,1393675;CP000114,1393592,1393675;CP003810,1393592,1393675;HF952104,1393592,1393675;HF952106,1393592,1393675;HF952105,1393592,1393675;CP007482,1393592,1393675;CP007565,1393592,1393675;HG939456,1393592,1393675;CP007631,1393592,1393675;CP007632,1393592,1393675;CP006910,1393592,1393675;FO393392,1393592,1393675;CP010867,1393592,1393675;CP011326,1393592,1393675…
CP011325	Mauve	SHARED	1393676	1394976	.	.	.	Notes=Lenght1300	AL732656,1393676,1394976;AE009948,1393676,1394976;CP000114,1393676,1394976;CP003810,1393676,1394976;CP003919,1393676,1394976;HF952104,1393676,1394976;HF952106,1393676,1394976;HF952105,1393676,1394976;CP007482,1393676,1394976;CP007565,1393676,1394976;HG939456,1393676,1394976;CP007631,1393676,1394976;CP007632,1393676,1394976;CP006910,1393676,1394976;FO393392,1393676,1394976;CP010867,1393676,1394976…
CP011325	Mauve	SHARED	1409424	1409584	.	.	.	Notes=Lenght160	AL732656,1409424,1409584;AE009948,1409424,1409584;CP000114,1409424,1409584;CP003810,1409424,1409584;CP003919,1409424,1409584;HF952104,1409424,1409584;HF952106,1409424,1409584;HF952105,1409424,1409584;CP007482,1409424,1409584;CP007565,1409424,1409584;CP007631,1409424,1409584;CP006910,1409424,1409584;CP007572,1409424,1409584;CP007571,1409424,1409584;CP007570,1409424,1409584;FO393392,1409424,1409584…
CP011325	Mauve	SHARED	1409585	1409611	.	.	.	Notes=Lenght26	AE009948,1409585,1409611;CP000114,1409585,1409611;CP003810,1409585,1409611;CP003919,1409585,1409611;HF952104,1409585,1409611;HF952106,1409585,1409611;HF952105,1409585,1409611;CP007482,1409585,1409611;CP007565,1409585,1409611;CP007631,1409585,1409611;CP006910,1409585,1409611;FO393392,1409585,1409611;CP010867,1409585,1409611;CP011326,1409585,1409611;CP011327,1409585,1409611;CP011328,1409585,1409611…
CP011325	Mauve	SHARED	1409612	1409751	.	.	.	Notes=Lenght139	AE009948,1409612,1409751;CP000114,1409612,1409751;CP003810,1409612,1409751;CP003919,1409612,1409751;HF952104,1409612,1409751;HF952106,1409612,1409751;HF952105,1409612,1409751;CP007482,1409612,1409751;CP007565,1409612,1409751;HG939456,1409612,1409751;CP007631,1409612,1409751;CP007632,1409612,1409751;CP006910,1409612,1409751;FO393392,1409612,1409751;CP010867,1409612,1409751;CP011326,1409612,1409751…
CP011325	Mauve	SHARED	1409867	1410471	.	.	.	Notes=Lenght604	AL732656,1409867,1410471;AE009948,1409867,1410471;CP000114,1409867,1410471;CP003810,1409867,1410471;CP003919,1409867,1410471;HF952104,1409867,1410471;HF952106,1409867,1410471;HF952105,1409867,1410471;CP007482,1409867,1410471;CP007565,1409867,1410471;CP007631,1409867,1410471;CP006910,1409867,1410471;CP007572,1409867,1410471;CP007571,1409867,1410471;CP007570,1409867,1410471;FO393392,1409867,1410471…
CP011325	Mauve	SHARED	1410566	1410948	.	.	.	Notes=Lenght382	AL732656,1410566,1410948;AE009948,1410566,1410948;CP000114,1410566,1410948;CP003810,1410566,1410948;CP003919,1410566,1410948;HF952104,1410566,1410948;HF952106,1410566,1410948;HF952105,1410566,1410948;CP007482,1410566,1410948;CP007565,1410566,1410948;CP007631,1410566,1410948;CP006910,1410566,1410948;CP007572,1410566,1410948;CP007571,1410566,1410948;CP007570,1410566,1410948;FO393392,1410566,1410948…
CP011325	Mauve	SHARED	1411039	1411103	.	.	.	Notes=Lenght64	AL732656,1411039,1411103;AE009948,1411039,1411103;CP000114,1411039,1411103;CP003810,1411039,1411103;CP003919,1411039,1411103;HF952104,1411039,1411103;HF952106,1411039,1411103;HF952105,1411039,1411103;HG939456,1411039,1411103;CP007631,1411039,1411103;CP007632,1411039,1411103;CP006910,1411039,1411103;CP007572,1411039,1411103;CP007571,1411039,1411103;CP007570,1411039,1411103;CP010867,1411039,1411103…
CP011325	Mauve	SHARED	1411104	1411224	.	.	.	Notes=Lenght120	AL732656,1411104,1411224;AE009948,1411104,1411224;CP000114,1411104,1411224;CP003810,1411104,1411224;CP003919,1411104,1411224;HF952104,1411104,1411224;HF952106,1411104,1411224;HF952105,1411104,1411224;CP007631,1411104,1411224;CP006910,1411104,1411224;CP007572,1411104,1411224;CP007571,1411104,1411224;CP007570,1411104,1411224;CP010867,1411104,1411224;CP011326,1411104,1411224;CP011327,1411104,1411224…
CP011325	Mauve	SHARED	1411225	1413066	.	.	.	Notes=Lenght1841	AL732656,1411225,1413066;AE009948,1411225,1413066;CP000114,1411225,1413066;CP003810,1411225,1413066;CP003919,1411225,1413066;HF952104,1411225,1413066;HF952106,1411225,1413066;HF952105,1411225,1413066;CP007482,1411225,1413066;CP007565,1411225,1413066;CP007631,1411225,1413066;CP006910,1411225,1413066;CP007572,1411225,1413066;CP007571,1411225,1413066;CP007570,1411225,1413066;FO393392,1411225,1413066…
CP011325	Mauve	SHARED	1413067	1413351	.	.	.	Notes=Lenght284	AL732656,1413067,1413351;AE009948,1413067,1413351;CP000114,1413067,1413351;CP003810,1413067,1413351;HF952104,1413067,1413351;HF952106,1413067,1413351;HF952105,1413067,1413351;CP007482,1413067,1413351;CP007565,1413067,1413351;CP007631,1413067,1413351;CP006910,1413067,1413351;CP007572,1413067,1413351;CP007571,1413067,1413351;CP007570,1413067,1413351;FO393392,1413067,1413351;CP010867,1413067,1413351…
CP011325	Mauve	SHARED	1413352	1413515	.	.	.	Notes=Lenght163	AL732656,1413352,1413515;AE009948,1413352,1413515;CP000114,1413352,1413515;CP003810,1413352,1413515;CP003919,1413352,1413515;HF952104,1413352,1413515;HF952106,1413352,1413515;HF952105,1413352,1413515;CP007482,1413352,1413515;CP007565,1413352,1413515;CP007631,1413352,1413515;CP006910,1413352,1413515;CP007572,1413352,1413515;CP007571,1413352,1413515;CP007570,1413352,1413515;FO393392,1413352,1413515…
CP011325	Mauve	SHARED	1413516	1414162	.	.	.	Notes=Lenght646	AL732656,1413516,1414162;AE009948,1413516,1414162;CP000114,1413516,1414162;CP003810,1413516,1414162;CP003919,1413516,1414162;HF952104,1413516,1414162;HF952106,1413516,1414162;HF952105,1413516,1414162;CP007482,1413516,1414162;CP007565,1413516,1414162;CP007631,1413516,1414162;CP006910,1413516,1414162;CP007572,1413516,1414162;CP007571,1413516,1414162;CP007570,1413516,1414162;FO393392,1413516,1414162…
CP011325	Mauve	SHARED	1414163	1414251	.	.	.	Notes=Lenght88	AL732656,1414163,1414251;CP000114,1414163,1414251;CP003810,1414163,1414251;CP003919,1414163,1414251;HF952104,1414163,1414251;HF952106,1414163,1414251;HF952105,1414163,1414251;CP007482,1414163,1414251;CP007565,1414163,1414251;CP007631,1414163,1414251;CP006910,1414163,1414251;CP007572,1414163,1414251;CP007571,1414163,1414251;CP007570,1414163,1414251;FO393392,1414163,1414251;CP010867,1414163,1414251…
CP011325	Mauve	SHARED	1414252	1414327	.	.	.	Notes=Lenght75	CP000114,1414252,1414327;CP003810,1414252,1414327;CP003919,1414252,1414327;HF952104,1414252,1414327;HF952106,1414252,1414327;HF952105,1414252,1414327;CP007482,1414252,1414327;CP007565,1414252,1414327;CP007631,1414252,1414327;CP006910,1414252,1414327;FO393392,1414252,1414327;CP010867,1414252,1414327;CP011326,1414252,1414327;CP011327,1414252,1414327;CP011328,1414252,1414327;CP010319,1414252,1414327…
CP011325	Mauve	SHARED	1414329	1415208	.	.	.	Notes=Lenght879	AL732656,1414329,1415208;AE009948,1414329,1415208;CP000114,1414329,1415208;CP003810,1414329,1415208;CP003919,1414329,1415208;HF952104,1414329,1415208;HF952106,1414329,1415208;HF952105,1414329,1415208;CP007482,1414329,1415208;CP007565,1414329,1415208;CP007631,1414329,1415208;CP006910,1414329,1415208;CP007572,1414329,1415208;CP007571,1414329,1415208;CP007570,1414329,1415208;FO393392,1414329,1415208…
CP011325	Mauve	SHARED	1415293	1418543	.	.	.	Notes=Lenght3250	AL732656,1415293,1418543;AE009948,1415293,1418543;CP000114,1415293,1418543;CP003810,1415293,1418543;CP003919,1415293,1418543;HF952104,1415293,1418543;HF952106,1415293,1418543;HF952105,1415293,1418543;CP007482,1415293,1418543;CP007565,1415293,1418543;CP007631,1415293,1418543;CP006910,1415293,1418543;CP007572,1415293,1418543;CP007571,1415293,1418543;CP007570,1415293,1418543;FO393392,1415293,1418543…
CP011325	Mauve	SHARED	1418544	1418693	.	.	.	Notes=Lenght149	AL732656,1418544,1418693;AE009948,1418544,1418693;CP000114,1418544,1418693;CP003810,1418544,1418693;HF952104,1418544,1418693;CP007631,1418544,1418693;CP006910,1418544,1418693;CP007572,1418544,1418693;CP007571,1418544,1418693;CP007570,1418544,1418693;CP010867,1418544,1418693;CP011326,1418544,1418693;CP011327,1418544,1418693;CP012419,1418544,1418693;CP013202,1418544,1418693;
CP011325	Mauve	SHARED	1418694	1419426	.	.	.	Notes=Lenght732	AE009948,1418694,1419426;CP000114,1418694,1419426;CP003810,1418694,1419426;HF952104,1418694,1419426;HF952106,1418694,1419426;HF952105,1418694,1419426;CP007482,1418694,1419426;CP007565,1418694,1419426;CP007631,1418694,1419426;FO393392,1418694,1419426;CP010867,1418694,1419426;CP011326,1418694,1419426;CP011327,1418694,1419426;CP011328,1418694,1419426;CP010319,1418694,1419426;CP012419,1418694,1419426…
CP011325	Mauve	SHARED	1419427	1419463	.	.	.	Notes=Lenght36	AL732656,1419427,1419463;AE009948,1419427,1419463;CP000114,1419427,1419463;CP003810,1419427,1419463;HF952104,1419427,1419463;HF952106,1419427,1419463;HF952105,1419427,1419463;CP007482,1419427,1419463;CP007565,1419427,1419463;CP007631,1419427,1419463;CP007572,1419427,1419463;CP007571,1419427,1419463;CP007570,1419427,1419463;FO393392,1419427,1419463;CP010867,1419427,1419463;CP011326,1419427,1419463…
CP011325	Mauve	SHARED	1419464	1419898	.	.	.	Notes=Lenght434	AE009948,1419464,1419898;CP000114,1419464,1419898;CP003810,1419464,1419898;HF952104,1419464,1419898;HF952106,1419464,1419898;HF952105,1419464,1419898;CP007482,1419464,1419898;CP007565,1419464,1419898;CP007631,1419464,1419898;FO393392,1419464,1419898;CP010867,1419464,1419898;CP011326,1419464,1419898;CP011327,1419464,1419898;CP011328,1419464,1419898;CP010319,1419464,1419898;CP012419,1419464,1419898…
CP011325	Mauve	SHARED	1419960	1423504	.	.	.	Notes=Lenght3544	AE009948,1419960,1423504;CP000114,1419960,1423504;CP003810,1419960,1423504;HF952104,1419960,1423504;HF952106,1419960,1423504;HF952105,1419960,1423504;CP007482,1419960,1423504;CP007565,1419960,1423504;CP007631,1419960,1423504;FO393392,1419960,1423504;CP010867,1419960,1423504;CP011326,1419960,1423504;CP011327,1419960,1423504;CP011328,1419960,1423504;CP010319,1419960,1423504;CP012419,1419960,1423504…
CP011325	Mauve	SHARED	1423505	1423610	.	.	.	Notes=Lenght105	AE009948,1423505,1423610;CP000114,1423505,1423610;CP003810,1423505,1423610;HF952104,1423505,1423610;HF952106,1423505,1423610;HF952105,1423505,1423610;CP007482,1423505,1423610;CP007565,1423505,1423610;CP007631,1423505,1423610;FO393392,1423505,1423610;CP010867,1423505,1423610;CP011326,1423505,1423610;CP011327,1423505,1423610;CP011328,1423505,1423610;CP010319,1423505,1423610;CP012419,1423505,1423610…
CP011325	Mauve	SHARED	1423611	1425420	.	.	.	Notes=Lenght1809	AL732656,1423611,1425420;AE009948,1423611,1425420;CP000114,1423611,1425420;CP003810,1423611,1425420;HF952104,1423611,1425420;HF952106,1423611,1425420;HF952105,1423611,1425420;CP007482,1423611,1425420;CP007565,1423611,1425420;CP007631,1423611,1425420;CP007572,1423611,1425420;CP007571,1423611,1425420;CP007570,1423611,1425420;FO393392,1423611,1425420;CP010867,1423611,1425420;CP011326,1423611,1425420…
CP011325	Mauve	SHARED	1425421	1427554	.	.	.	Notes=Lenght2133	AL732656,1425421,1427554;AE009948,1425421,1427554;CP000114,1425421,1427554;CP003810,1425421,1427554;CP003919,1425421,1427554;HF952104,1425421,1427554;HF952106,1425421,1427554;HF952105,1425421,1427554;CP007482,1425421,1427554;CP007565,1425421,1427554;CP007631,1425421,1427554;CP006910,1425421,1427554;CP007572,1425421,1427554;CP007571,1425421,1427554;CP007570,1425421,1427554;FO393392,1425421,1427554…
CP011325	Mauve	SHARED	1427555	1427573	.	.	.	Notes=Lenght18	AL732656,1427555,1427573;AE009948,1427555,1427573;CP000114,1427555,1427573;CP003810,1427555,1427573;CP003919,1427555,1427573;HF952104,1427555,1427573;HF952106,1427555,1427573;HF952105,1427555,1427573;CP007482,1427555,1427573;CP007565,1427555,1427573;CP007631,1427555,1427573;CP006910,1427555,1427573;CP007572,1427555,1427573;CP007571,1427555,1427573;CP007570,1427555,1427573;FO393392,1427555,1427573…
CP011325	Mauve	SHARED	1427574	1427611	.	.	.	Notes=Lenght37	AL732656,1427574,1427611;AE009948,1427574,1427611;CP000114,1427574,1427611;CP003810,1427574,1427611;HF952104,1427574,1427611;HF952106,1427574,1427611;HF952105,1427574,1427611;CP007631,1427574,1427611;CP006910,1427574,1427611;CP007572,1427574,1427611;CP007571,1427574,1427611;CP007570,1427574,1427611;CP010867,1427574,1427611;CP011326,1427574,1427611;CP011327,1427574,1427611;CP012419,1427574,1427611…
CP011325	Mauve	SHARED	1427612	1427624	.	.	.	Notes=Lenght12	AL732656,1427612,1427624;AE009948,1427612,1427624;CP000114,1427612,1427624;CP003810,1427612,1427624;HF952104,1427612,1427624;CP007631,1427612,1427624;CP006910,1427612,1427624;CP007572,1427612,1427624;CP007571,1427612,1427624;CP007570,1427612,1427624;CP010867,1427612,1427624;CP011326,1427612,1427624;CP011327,1427612,1427624;CP012419,1427612,1427624;CP013202,1427612,1427624;
CP011325	Mauve	SHARED	1427628	1427658	.	.	.	Notes=Lenght30	AL732656,1427628,1427658;AE009948,1427628,1427658;CP000114,1427628,1427658;CP003810,1427628,1427658;HF952104,1427628,1427658;CP007631,1427628,1427658;CP006910,1427628,1427658;CP010867,1427628,1427658;CP011326,1427628,1427658;CP011327,1427628,1427658;CP012419,1427628,1427658;CP013202,1427628,1427658;
CP011325	Mauve	SHARED	1427659	1427697	.	.	.	Notes=Lenght38	AE009948,1427659,1427697;CP000114,1427659,1427697;CP003810,1427659,1427697;HF952104,1427659,1427697;HF952106,1427659,1427697;CP007631,1427659,1427697;CP010867,1427659,1427697;CP011326,1427659,1427697;CP011327,1427659,1427697;CP012419,1427659,1427697;CP013202,1427659,1427697;
CP011325	Mauve	SHARED	1427702	1427715	.	.	.	Notes=Lenght13	AE009948,1427702,1427715;CP000114,1427702,1427715;CP003810,1427702,1427715;HF952104,1427702,1427715;HF952106,1427702,1427715;CP007631,1427702,1427715;CP006910,1427702,1427715;CP010867,1427702,1427715;CP011327,1427702,1427715;CP012419,1427702,1427715;CP013202,1427702,1427715;
CP011325	Mauve	SHARED	1427868	1427879	.	.	.	Notes=Lenght11	AE009948,1427868,1427879;CP000114,1427868,1427879;CP003810,1427868,1427879;HF952104,1427868,1427879;HF952106,1427868,1427879;CP007631,1427868,1427879;CP006910,1427868,1427879;CP010867,1427868,1427879;CP011326,1427868,1427879;CP011327,1427868,1427879;CP012419,1427868,1427879;CP013202,1427868,1427879;
CP011325	Mauve	SHARED	1427880	1427891	.	.	.	Notes=Lenght11	AE009948,1427880,1427891;CP000114,1427880,1427891;CP003810,1427880,1427891;HF952104,1427880,1427891;HF952106,1427880,1427891;CP007631,1427880,1427891;CP010867,1427880,1427891;CP011326,1427880,1427891;CP011327,1427880,1427891;CP012419,1427880,1427891;CP013202,1427880,1427891;
CP011325	Mauve	SHARED	1428508	1428523	.	.	.	Notes=Lenght15	CP000114,1428508,1428523;CP003810,1428508,1428523;HF952104,1428508,1428523;HF952105,1428508,1428523;CP007631,1428508,1428523;CP010867,1428508,1428523;CP011326,1428508,1428523;CP011327,1428508,1428523;CP010319,1428508,1428523;CP012419,1428508,1428523;CP013202,1428508,1428523;
CP011325	Mauve	SHARED	1428524	1428537	.	.	.	Notes=Lenght13	AE009948,1428524,1428537;CP000114,1428524,1428537;CP003810,1428524,1428537;HF952104,1428524,1428537;HF952105,1428524,1428537;CP007631,1428524,1428537;CP006910,1428524,1428537;CP010867,1428524,1428537;CP011326,1428524,1428537;CP011327,1428524,1428537;CP010319,1428524,1428537;CP012419,1428524,1428537;CP013202,1428524,1428537;
CP011325	Mauve	SHARED	1428538	1428556	.	.	.	Notes=Lenght18	AL732656,1428538,1428556;AE009948,1428538,1428556;CP000114,1428538,1428556;CP003810,1428538,1428556;HF952104,1428538,1428556;HF952105,1428538,1428556;CP007631,1428538,1428556;CP006910,1428538,1428556;CP007572,1428538,1428556;CP007571,1428538,1428556;CP007570,1428538,1428556;CP010867,1428538,1428556;CP011326,1428538,1428556;CP011327,1428538,1428556;CP010319,1428538,1428556;CP012419,1428538,1428556…
CP011325	Mauve	SHARED	1428557	1428571	.	.	.	Notes=Lenght14	AL732656,1428557,1428571;AE009948,1428557,1428571;CP000114,1428557,1428571;CP003810,1428557,1428571;CP003919,1428557,1428571;HF952104,1428557,1428571;HF952105,1428557,1428571;CP007482,1428557,1428571;CP007631,1428557,1428571;CP006910,1428557,1428571;CP007572,1428557,1428571;CP007571,1428557,1428571;CP007570,1428557,1428571;CP010867,1428557,1428571;CP011326,1428557,1428571;CP011327,1428557,1428571…
CP011325	Mauve	SHARED	1428572	1428585	.	.	.	Notes=Lenght13	AL732656,1428572,1428585;AE009948,1428572,1428585;CP000114,1428572,1428585;CP003810,1428572,1428585;CP003919,1428572,1428585;HF952104,1428572,1428585;HF952106,1428572,1428585;HF952105,1428572,1428585;CP007482,1428572,1428585;CP007631,1428572,1428585;CP006910,1428572,1428585;CP007572,1428572,1428585;CP007571,1428572,1428585;CP007570,1428572,1428585;CP010867,1428572,1428585;CP011326,1428572,1428585…
CP011325	Mauve	SHARED	1428586	1431126	.	.	.	Notes=Lenght2540	AL732656,1428586,1431126;AE009948,1428586,1431126;CP000114,1428586,1431126;CP003810,1428586,1431126;CP003919,1428586,1431126;HF952104,1428586,1431126;HF952106,1428586,1431126;HF952105,1428586,1431126;CP007482,1428586,1431126;CP007565,1428586,1431126;CP007631,1428586,1431126;CP006910,1428586,1431126;CP007572,1428586,1431126;CP007571,1428586,1431126;CP007570,1428586,1431126;FO393392,1428586,1431126…
CP011325	Mauve	SHARED	1431127	1431213	.	.	.	Notes=Lenght86	AL732656,1431127,1431213;AE009948,1431127,1431213;CP000114,1431127,1431213;CP003810,1431127,1431213;CP003919,1431127,1431213;HF952104,1431127,1431213;HF952106,1431127,1431213;HF952105,1431127,1431213;CP007482,1431127,1431213;CP007565,1431127,1431213;HG939456,1431127,1431213;CP007631,1431127,1431213;CP007632,1431127,1431213;CP006910,1431127,1431213;CP007572,1431127,1431213;CP007571,1431127,1431213…
CP011325	Mauve	SHARED	1431214	1431887	.	.	.	Notes=Lenght673	AL732656,1431214,1431887;AE009948,1431214,1431887;CP000114,1431214,1431887;CP003810,1431214,1431887;CP003919,1431214,1431887;HF952104,1431214,1431887;HF952106,1431214,1431887;HF952105,1431214,1431887;CP007482,1431214,1431887;CP007565,1431214,1431887;CP007631,1431214,1431887;CP006910,1431214,1431887;CP007572,1431214,1431887;CP007571,1431214,1431887;CP007570,1431214,1431887;FO393392,1431214,1431887…
CP011325	Mauve	SHARED	1431888	1432499	.	.	.	Notes=Lenght611	AL732656,1431888,1432499;AE009948,1431888,1432499;CP000114,1431888,1432499;CP003810,1431888,1432499;CP003919,1431888,1432499;HF952104,1431888,1432499;HF952106,1431888,1432499;HF952105,1431888,1432499;CP007482,1431888,1432499;CP007565,1431888,1432499;CP007631,1431888,1432499;CP006910,1431888,1432499;CP007572,1431888,1432499;CP007571,1431888,1432499;CP007570,1431888,1432499;FO393392,1431888,1432499…
CP011325	Mauve	SHARED	1440965	1441183	.	.	.	Notes=Lenght218	AL732656,1440965,1441183;AE009948,1440965,1441183;CP000114,1440965,1441183;CP003810,1440965,1441183;CP003919,1440965,1441183;HF952104,1440965,1441183;HF952106,1440965,1441183;HF952105,1440965,1441183;HG939456,1440965,1441183;CP007631,1440965,1441183;CP007632,1440965,1441183;CP006910,1440965,1441183;CP007572,1440965,1441183;CP007571,1440965,1441183;CP007570,1440965,1441183;CP010867,1440965,1441183…
CP011325	Mauve	SHARED	1462639	1462682	.	.	.	Notes=Lenght43	AE009948,1462639,1462682;CP000114,1462639,1462682;CP003810,1462639,1462682;CP003919,1462639,1462682;HF952104,1462639,1462682;HF952106,1462639,1462682;HF952105,1462639,1462682;HG939456,1462639,1462682;CP007631,1462639,1462682;CP007632,1462639,1462682;CP006910,1462639,1462682;CP007572,1462639,1462682;CP007571,1462639,1462682;CP007570,1462639,1462682;CP010867,1462639,1462682;CP011326,1462639,1462682…
CP011325	Mauve	SHARED	1463531	1463673	.	.	.	Notes=Lenght142	AL732656,1463531,1463673;AE009948,1463531,1463673;CP000114,1463531,1463673;CP003810,1463531,1463673;CP003919,1463531,1463673;HF952104,1463531,1463673;HF952106,1463531,1463673;HF952105,1463531,1463673;HG939456,1463531,1463673;CP007631,1463531,1463673;CP007632,1463531,1463673;CP006910,1463531,1463673;CP007572,1463531,1463673;CP007571,1463531,1463673;CP007570,1463531,1463673;CP010867,1463531,1463673…
CP011325	Mauve	SHARED	1464838	1464874	.	.	.	Notes=Lenght36	AL732656,1464838,1464874;AE009948,1464838,1464874;CP000114,1464838,1464874;CP003810,1464838,1464874;HF952104,1464838,1464874;HF952106,1464838,1464874;HF952105,1464838,1464874;CP007482,1464838,1464874;CP007565,1464838,1464874;HG939456,1464838,1464874;CP007631,1464838,1464874;CP007632,1464838,1464874;CP006910,1464838,1464874;CP007572,1464838,1464874;CP007571,1464838,1464874;CP007570,1464838,1464874…
CP011325	Mauve	SHARED	1468413	1468423	.	.	.	Notes=Lenght10	AE009948,1468413,1468423;CP000114,1468413,1468423;CP003810,1468413,1468423;CP003919,1468413,1468423;HF952104,1468413,1468423;HF952106,1468413,1468423;HF952105,1468413,1468423;CP007482,1468413,1468423;CP007565,1468413,1468423;HG939456,1468413,1468423;CP007631,1468413,1468423;CP007632,1468413,1468423;CP006910,1468413,1468423;FO393392,1468413,1468423;CP010867,1468413,1468423;CP011326,1468413,1468423…
CP011325	Mauve	SHARED	1468481	1468655	.	.	.	Notes=Lenght174	AL732656,1468481,1468655;AE009948,1468481,1468655;CP000114,1468481,1468655;CP003810,1468481,1468655;CP003919,1468481,1468655;HF952104,1468481,1468655;HF952105,1468481,1468655;CP007482,1468481,1468655;CP007565,1468481,1468655;HG939456,1468481,1468655;CP007631,1468481,1468655;CP007632,1468481,1468655;CP006910,1468481,1468655;CP007572,1468481,1468655;CP007571,1468481,1468655;CP007570,1468481,1468655…
CP011325	Mauve	SHARED	1501938	1502162	.	.	.	Notes=Lenght224	AL732656,1501938,1502162;AE009948,1501938,1502162;CP000114,1501938,1502162;CP003810,1501938,1502162;CP003919,1501938,1502162;HF952104,1501938,1502162;HF952106,1501938,1502162;HF952105,1501938,1502162;CP007482,1501938,1502162;CP007565,1501938,1502162;HG939456,1501938,1502162;CP007631,1501938,1502162;CP007632,1501938,1502162;CP006910,1501938,1502162;CP007572,1501938,1502162;CP007571,1501938,1502162…
CP011325	Mauve	SHARED	1505552	1505647	.	.	.	Notes=Lenght95	AL732656,1505552,1505647;AE009948,1505552,1505647;CP000114,1505552,1505647;CP003810,1505552,1505647;CP003919,1505552,1505647;HF952104,1505552,1505647;HF952106,1505552,1505647;CP007482,1505552,1505647;CP007565,1505552,1505647;HG939456,1505552,1505647;CP007631,1505552,1505647;CP007632,1505552,1505647;CP006910,1505552,1505647;CP007572,1505552,1505647;CP007571,1505552,1505647;CP007570,1505552,1505647…
CP011325	Mauve	SHARED	1506622	1506662	.	.	.	Notes=Lenght40	AL732656,1506622,1506662;AE009948,1506622,1506662;CP000114,1506622,1506662;CP003810,1506622,1506662;HF952104,1506622,1506662;HF952106,1506622,1506662;HF952105,1506622,1506662;CP007482,1506622,1506662;CP007565,1506622,1506662;HG939456,1506622,1506662;CP007631,1506622,1506662;CP007632,1506622,1506662;CP006910,1506622,1506662;CP007572,1506622,1506662;CP007571,1506622,1506662;CP007570,1506622,1506662…
CP011325	Mauve	SHARED	1508406	1508799	.	.	.	Notes=Lenght393	AL732656,1508406,1508799;AE009948,1508406,1508799;CP000114,1508406,1508799;CP003810,1508406,1508799;CP003919,1508406,1508799;HF952104,1508406,1508799;HF952106,1508406,1508799;HF952105,1508406,1508799;CP007482,1508406,1508799;CP007565,1508406,1508799;HG939456,1508406,1508799;CP007631,1508406,1508799;CP007632,1508406,1508799;CP006910,1508406,1508799;CP007572,1508406,1508799;CP007571,1508406,1508799…
CP011325	Mauve	SHARED	1508800	1508896	.	.	.	Notes=Lenght96	AL732656,1508800,1508896;AE009948,1508800,1508896;CP000114,1508800,1508896;CP003810,1508800,1508896;CP003919,1508800,1508896;HF952104,1508800,1508896;HF952106,1508800,1508896;HF952105,1508800,1508896;CP007482,1508800,1508896;CP007565,1508800,1508896;HG939456,1508800,1508896;CP007631,1508800,1508896;CP007632,1508800,1508896;CP006910,1508800,1508896;CP007572,1508800,1508896;CP007571,1508800,1508896…
CP011325	Mauve	SHARED	1511275	1511384	.	.	.	Notes=Lenght109	AL732656,1511275,1511384;AE009948,1511275,1511384;CP000114,1511275,1511384;CP003810,1511275,1511384;HF952104,1511275,1511384;HF952106,1511275,1511384;HF952105,1511275,1511384;HG939456,1511275,1511384;CP007631,1511275,1511384;CP007632,1511275,1511384;CP006910,1511275,1511384;CP007572,1511275,1511384;CP007571,1511275,1511384;CP007570,1511275,1511384;CP010867,1511275,1511384;CP011326,1511275,1511384…
CP011325	Mauve	SHARED	1527145	1527164	.	.	.	Notes=Lenght19	AL732656,1527145,1527164;AE009948,1527145,1527164;CP000114,1527145,1527164;CP003810,1527145,1527164;CP003919,1527145,1527164;HF952104,1527145,1527164;HF952106,1527145,1527164;HF952105,1527145,1527164;CP007482,1527145,1527164;CP007565,1527145,1527164;CP007631,1527145,1527164;CP007632,1527145,1527164;CP006910,1527145,1527164;CP007572,1527145,1527164;CP007571,1527145,1527164;CP007570,1527145,1527164…
CP011325	Mauve	SHARED	1529924	1529965	.	.	.	Notes=Lenght41	AL732656,1529924,1529965;AE009948,1529924,1529965;CP000114,1529924,1529965;CP003810,1529924,1529965;HF952104,1529924,1529965;HF952106,1529924,1529965;HF952105,1529924,1529965;CP007482,1529924,1529965;CP007565,1529924,1529965;HG939456,1529924,1529965;CP007631,1529924,1529965;CP007632,1529924,1529965;CP006910,1529924,1529965;CP007572,1529924,1529965;CP007571,1529924,1529965;CP007570,1529924,1529965…
CP011325	Mauve	SHARED	1536132	1536200	.	.	.	Notes=Lenght68	AL732656,1536132,1536200;AE009948,1536132,1536200;CP000114,1536132,1536200;CP003810,1536132,1536200;CP003919,1536132,1536200;HF952104,1536132,1536200;HF952106,1536132,1536200;HF952105,1536132,1536200;HG939456,1536132,1536200;CP007631,1536132,1536200;CP007632,1536132,1536200;CP006910,1536132,1536200;CP007572,1536132,1536200;CP007571,1536132,1536200;CP007570,1536132,1536200;CP010867,1536132,1536200…
CP011325	Mauve	SHARED	1584962	1585556	.	.	.	Notes=Lenght594	AL732656,1584962,1585556;AE009948,1584962,1585556;CP000114,1584962,1585556;CP003810,1584962,1585556;HF952104,1584962,1585556;HF952106,1584962,1585556;HF952105,1584962,1585556;CP007482,1584962,1585556;CP007565,1584962,1585556;HG939456,1584962,1585556;CP007631,1584962,1585556;CP007632,1584962,1585556;CP006910,1584962,1585556;CP007572,1584962,1585556;CP007571,1584962,1585556;CP007570,1584962,1585556…
CP011325	Mauve	SHARED	1593828	1593893	.	.	.	Notes=Lenght65	AL732656,1593828,1593893;AE009948,1593828,1593893;CP000114,1593828,1593893;CP003810,1593828,1593893;CP003919,1593828,1593893;HF952104,1593828,1593893;HF952106,1593828,1593893;HF952105,1593828,1593893;HG939456,1593828,1593893;CP007631,1593828,1593893;CP007632,1593828,1593893;CP006910,1593828,1593893;CP007572,1593828,1593893;CP007571,1593828,1593893;CP007570,1593828,1593893;CP010867,1593828,1593893…
CP011325	Mauve	SHARED	1597158	1597236	.	.	.	Notes=Lenght78	AL732656,1597158,1597236;AE009948,1597158,1597236;CP000114,1597158,1597236;CP003810,1597158,1597236;HF952104,1597158,1597236;HF952106,1597158,1597236;HF952105,1597158,1597236;HG939456,1597158,1597236;CP007631,1597158,1597236;CP007632,1597158,1597236;CP006910,1597158,1597236;CP007572,1597158,1597236;CP007571,1597158,1597236;CP007570,1597158,1597236;CP010867,1597158,1597236;CP011326,1597158,1597236…
CP011325	Mauve	SHARED	1598516	1598580	.	.	.	Notes=Lenght64	AL732656,1598516,1598580;AE009948,1598516,1598580;CP000114,1598516,1598580;CP003810,1598516,1598580;CP003919,1598516,1598580;HF952104,1598516,1598580;HF952106,1598516,1598580;HF952105,1598516,1598580;HG939456,1598516,1598580;CP007631,1598516,1598580;CP007632,1598516,1598580;CP006910,1598516,1598580;CP007572,1598516,1598580;CP007571,1598516,1598580;CP007570,1598516,1598580;CP010867,1598516,1598580…
CP011325	Mauve	SHARED	1598581	1598797	.	.	.	Notes=Lenght216	AL732656,1598581,1598797;AE009948,1598581,1598797;CP000114,1598581,1598797;CP003810,1598581,1598797;CP003919,1598581,1598797;HF952104,1598581,1598797;HF952106,1598581,1598797;HF952105,1598581,1598797;HG939456,1598581,1598797;CP007631,1598581,1598797;CP007632,1598581,1598797;CP007572,1598581,1598797;CP007571,1598581,1598797;CP007570,1598581,1598797;CP010867,1598581,1598797;CP011326,1598581,1598797…
CP011325	Mauve	SHARED	1598798	1600634	.	.	.	Notes=Lenght1836	AL732656,1598798,1600634;AE009948,1598798,1600634;CP000114,1598798,1600634;CP003810,1598798,1600634;CP003919,1598798,1600634;HF952104,1598798,1600634;HF952106,1598798,1600634;HF952105,1598798,1600634;HG939456,1598798,1600634;CP007631,1598798,1600634;CP007632,1598798,1600634;CP006910,1598798,1600634;CP007572,1598798,1600634;CP007571,1598798,1600634;CP007570,1598798,1600634;CP010867,1598798,1600634…
CP011325	Mauve	SHARED	1620418	1620459	.	.	.	Notes=Lenght41	AL732656,1620418,1620459;AE009948,1620418,1620459;CP000114,1620418,1620459;CP003810,1620418,1620459;HF952104,1620418,1620459;HF952106,1620418,1620459;HF952105,1620418,1620459;HG939456,1620418,1620459;CP007631,1620418,1620459;CP007632,1620418,1620459;CP006910,1620418,1620459;CP007572,1620418,1620459;CP007571,1620418,1620459;CP007570,1620418,1620459;CP010867,1620418,1620459;CP011326,1620418,1620459…
CP011325	Mauve	SHARED	1630689	1630745	.	.	.	Notes=Lenght56	AE009948,1630689,1630745;CP000114,1630689,1630745;CP003810,1630689,1630745;CP003919,1630689,1630745;HF952104,1630689,1630745;HF952106,1630689,1630745;HF952105,1630689,1630745;CP007482,1630689,1630745;CP007565,1630689,1630745;HG939456,1630689,1630745;CP007631,1630689,1630745;CP007632,1630689,1630745;CP006910,1630689,1630745;FO393392,1630689,1630745;CP010867,1630689,1630745;CP011326,1630689,1630745…
CP011325	Mauve	SHARED	1639174	1639360	.	.	.	Notes=Lenght186	AL732656,1639174,1639360;AE009948,1639174,1639360;CP000114,1639174,1639360;CP003810,1639174,1639360;CP003919,1639174,1639360;HF952104,1639174,1639360;HF952105,1639174,1639360;CP007482,1639174,1639360;CP007565,1639174,1639360;HG939456,1639174,1639360;CP007631,1639174,1639360;CP007632,1639174,1639360;CP006910,1639174,1639360;CP007572,1639174,1639360;CP007571,1639174,1639360;CP007570,1639174,1639360…
CP011325	Mauve	SHARED	1644143	1644179	.	.	.	Notes=Lenght36	AL732656,1644143,1644179;AE009948,1644143,1644179;CP000114,1644143,1644179;CP003810,1644143,1644179;HF952104,1644143,1644179;HF952106,1644143,1644179;HF952105,1644143,1644179;CP007482,1644143,1644179;CP007565,1644143,1644179;HG939456,1644143,1644179;CP007631,1644143,1644179;CP007632,1644143,1644179;CP006910,1644143,1644179;CP007572,1644143,1644179;CP007571,1644143,1644179;CP007570,1644143,1644179…
CP011325	Mauve	SHARED	1645831	1646525	.	.	.	Notes=Lenght694	AE009948,1645831,1646525;CP000114,1645831,1646525;CP003810,1645831,1646525;CP003919,1645831,1646525;HF952104,1645831,1646525;HF952106,1645831,1646525;HF952105,1645831,1646525;CP007482,1645831,1646525;CP007565,1645831,1646525;HG939456,1645831,1646525;CP007631,1645831,1646525;CP006910,1645831,1646525;FO393392,1645831,1646525;CP010867,1645831,1646525;CP011326,1645831,1646525;CP011327,1645831,1646525…
CP011325	Mauve	SHARED	1646526	1646589	.	.	.	Notes=Lenght63	AE009948,1646526,1646589;CP000114,1646526,1646589;CP003810,1646526,1646589;HF952104,1646526,1646589;HF952106,1646526,1646589;HF952105,1646526,1646589;CP007482,1646526,1646589;CP007565,1646526,1646589;HG939456,1646526,1646589;CP007631,1646526,1646589;CP006910,1646526,1646589;FO393392,1646526,1646589;CP010867,1646526,1646589;CP011326,1646526,1646589;CP011327,1646526,1646589;CP011328,1646526,1646589…
CP011325	Mauve	SHARED	1646590	1646631	.	.	.	Notes=Lenght41	AL732656,1646590,1646631;AE009948,1646590,1646631;CP000114,1646590,1646631;CP003810,1646590,1646631;HF952104,1646590,1646631;HF952106,1646590,1646631;HF952105,1646590,1646631;CP007482,1646590,1646631;CP007565,1646590,1646631;HG939456,1646590,1646631;CP007631,1646590,1646631;CP007632,1646590,1646631;CP006910,1646590,1646631;CP007572,1646590,1646631;CP007571,1646590,1646631;CP007570,1646590,1646631…
CP011325	Mauve	SHARED	1646764	1646963	.	.	.	Notes=Lenght199	AE009948,1646764,1646963;CP000114,1646764,1646963;CP003810,1646764,1646963;CP003919,1646764,1646963;HF952104,1646764,1646963;HF952106,1646764,1646963;HF952105,1646764,1646963;CP007482,1646764,1646963;CP007565,1646764,1646963;HG939456,1646764,1646963;CP007631,1646764,1646963;CP006910,1646764,1646963;FO393392,1646764,1646963;CP010867,1646764,1646963;CP011326,1646764,1646963;CP011327,1646764,1646963…
CP011325	Mauve	SHARED	1646964	1646998	.	.	.	Notes=Lenght34	AE009948,1646964,1646998;CP000114,1646964,1646998;CP003810,1646964,1646998;HF952104,1646964,1646998;HF952106,1646964,1646998;HF952105,1646964,1646998;CP007482,1646964,1646998;CP007565,1646964,1646998;HG939456,1646964,1646998;CP006910,1646964,1646998;FO393392,1646964,1646998;CP010867,1646964,1646998;CP011326,1646964,1646998;CP011327,1646964,1646998;CP011328,1646964,1646998;CP011329,1646964,1646998…
CP011325	Mauve	SHARED	1646999	1647038	.	.	.	Notes=Lenght39	AE009948,1646999,1647038;CP000114,1646999,1647038;CP003810,1646999,1647038;HF952104,1646999,1647038;HF952106,1646999,1647038;HF952105,1646999,1647038;CP007482,1646999,1647038;CP007565,1646999,1647038;CP006910,1646999,1647038;FO393392,1646999,1647038;CP010867,1646999,1647038;CP011326,1646999,1647038;CP011327,1646999,1647038;CP011328,1646999,1647038;CP011329,1646999,1647038;CP010319,1646999,1647038…
CP011325	Mauve	SHARED	1647039	1648146	.	.	.	Notes=Lenght1107	AE009948,1647039,1648146;CP000114,1647039,1648146;CP003810,1647039,1648146;HF952104,1647039,1648146;HF952106,1647039,1648146;HF952105,1647039,1648146;CP007482,1647039,1648146;CP007565,1647039,1648146;CP007631,1647039,1648146;CP006910,1647039,1648146;FO393392,1647039,1648146;CP010867,1647039,1648146;CP011326,1647039,1648146;CP011327,1647039,1648146;CP011328,1647039,1648146;CP011329,1647039,1648146…
CP011325	Mauve	SHARED	1648147	1648349	.	.	.	Notes=Lenght202	AE009948,1648147,1648349;CP000114,1648147,1648349;CP003810,1648147,1648349;HF952104,1648147,1648349;CP007631,1648147,1648349;CP010867,1648147,1648349;CP011326,1648147,1648349;CP011327,1648147,1648349;CP011329,1648147,1648349;CP012419,1648147,1648349;CP013202,1648147,1648349;
CP011325	Mauve	SHARED	1648350	1648540	.	.	.	Notes=Lenght190	AE009948,1648350,1648540;CP000114,1648350,1648540;CP003810,1648350,1648540;HF952104,1648350,1648540;HG939456,1648350,1648540;CP007631,1648350,1648540;CP010867,1648350,1648540;CP011326,1648350,1648540;CP011327,1648350,1648540;CP011329,1648350,1648540;CP012419,1648350,1648540;CP013202,1648350,1648540;
CP011325	Mauve	SHARED	1648541	1648675	.	.	.	Notes=Lenght134	AE009948,1648541,1648675;CP000114,1648541,1648675;CP003810,1648541,1648675;CP003919,1648541,1648675;HF952104,1648541,1648675;HF952106,1648541,1648675;HF952105,1648541,1648675;CP007482,1648541,1648675;CP007565,1648541,1648675;HG939456,1648541,1648675;CP007631,1648541,1648675;CP006910,1648541,1648675;FO393392,1648541,1648675;CP010867,1648541,1648675;CP011326,1648541,1648675;CP011327,1648541,1648675…
CP011325	Mauve	SHARED	1648676	1648701	.	.	.	Notes=Lenght25	AE009948,1648676,1648701;CP000114,1648676,1648701;CP003810,1648676,1648701;HF952104,1648676,1648701;HG939456,1648676,1648701;CP007631,1648676,1648701;CP010867,1648676,1648701;CP011326,1648676,1648701;CP011327,1648676,1648701;CP011329,1648676,1648701;CP012419,1648676,1648701;CP013202,1648676,1648701;
CP011325	Mauve	SHARED	1648702	1648742	.	.	.	Notes=Lenght40	AE009948,1648702,1648742;CP000114,1648702,1648742;CP003810,1648702,1648742;CP003919,1648702,1648742;HF952104,1648702,1648742;HF952106,1648702,1648742;HF952105,1648702,1648742;CP007482,1648702,1648742;CP007565,1648702,1648742;CP007631,1648702,1648742;CP006910,1648702,1648742;FO393392,1648702,1648742;CP010867,1648702,1648742;CP011326,1648702,1648742;CP011327,1648702,1648742;CP011328,1648702,1648742…
CP011325	Mauve	SHARED	1652726	1652817	.	.	.	Notes=Lenght91	AL732656,1652726,1652817;AE009948,1652726,1652817;CP000114,1652726,1652817;CP003810,1652726,1652817;HF952104,1652726,1652817;HF952106,1652726,1652817;HF952105,1652726,1652817;CP007482,1652726,1652817;CP007565,1652726,1652817;HG939456,1652726,1652817;CP007631,1652726,1652817;CP007632,1652726,1652817;CP006910,1652726,1652817;CP007572,1652726,1652817;CP007571,1652726,1652817;CP007570,1652726,1652817…
CP011325	Mauve	SHARED	1680233	1680278	.	.	.	Notes=Lenght45	AL732656,1680233,1680278;AE009948,1680233,1680278;CP000114,1680233,1680278;CP003810,1680233,1680278;HF952104,1680233,1680278;HF952106,1680233,1680278;HF952105,1680233,1680278;HG939456,1680233,1680278;CP007631,1680233,1680278;CP007632,1680233,1680278;CP006910,1680233,1680278;CP007572,1680233,1680278;CP007571,1680233,1680278;CP007570,1680233,1680278;CP010867,1680233,1680278;CP011326,1680233,1680278…
CP011325	Mauve	SHARED	1693874	1694170	.	.	.	Notes=Lenght296	AL732656,1693874,1694170;AE009948,1693874,1694170;CP000114,1693874,1694170;CP003810,1693874,1694170;HF952104,1693874,1694170;HF952106,1693874,1694170;HF952105,1693874,1694170;CP007482,1693874,1694170;CP007565,1693874,1694170;HG939456,1693874,1694170;CP007631,1693874,1694170;CP007632,1693874,1694170;CP007572,1693874,1694170;CP007571,1693874,1694170;CP007570,1693874,1694170;FO393392,1693874,1694170…
CP011325	Mauve	SHARED	1694171	1694863	.	.	.	Notes=Lenght692	AL732656,1694171,1694863;AE009948,1694171,1694863;CP000114,1694171,1694863;CP003810,1694171,1694863;HF952104,1694171,1694863;HF952106,1694171,1694863;HF952105,1694171,1694863;HG939456,1694171,1694863;CP007631,1694171,1694863;CP007632,1694171,1694863;CP007572,1694171,1694863;CP007571,1694171,1694863;CP007570,1694171,1694863;CP010867,1694171,1694863;CP011326,1694171,1694863;CP011327,1694171,1694863…
CP011325	Mauve	SHARED	1694864	1695117	.	.	.	Notes=Lenght253	AE009948,1694864,1695117;CP000114,1694864,1695117;CP003810,1694864,1695117;HF952104,1694864,1695117;HF952106,1694864,1695117;HF952105,1694864,1695117;HG939456,1694864,1695117;CP007631,1694864,1695117;CP007632,1694864,1695117;CP010867,1694864,1695117;CP011326,1694864,1695117;CP011327,1694864,1695117;CP011329,1694864,1695117;CP010319,1694864,1695117;CP012419,1694864,1695117;CP013202,1694864,1695117;
CP011325	Mauve	SHARED	1695122	1695136	.	.	.	Notes=Lenght14	CP000114,1695122,1695136;CP003810,1695122,1695136;HF952104,1695122,1695136;HF952106,1695122,1695136;HF952105,1695122,1695136;HG939456,1695122,1695136;CP007631,1695122,1695136;CP007632,1695122,1695136;CP010867,1695122,1695136;CP011326,1695122,1695136;CP011327,1695122,1695136;CP012419,1695122,1695136;CP013202,1695122,1695136;
CP011325	Mauve	SHARED	1695137	1695192	.	.	.	Notes=Lenght55	CP000114,1695137,1695192;CP003810,1695137,1695192;HF952104,1695137,1695192;HF952106,1695137,1695192;HF952105,1695137,1695192;HG939456,1695137,1695192;CP007631,1695137,1695192;CP007632,1695137,1695192;CP010867,1695137,1695192;CP011326,1695137,1695192;CP011327,1695137,1695192;CP012419,1695137,1695192;CP013202,1695137,1695192;
CP011325	Mauve	SHARED	1695673	1695688	.	.	.	Notes=Lenght15	CP000114,1695673,1695688;HF952104,1695673,1695688;HF952105,1695673,1695688;CP007631,1695673,1695688;CP007632,1695673,1695688;CP010867,1695673,1695688;CP011326,1695673,1695688;CP011327,1695673,1695688;CP012419,1695673,1695688;CP013202,1695673,1695688;
CP011325	Mauve	SHARED	1695689	1695721	.	.	.	Notes=Lenght32	CP000114,1695689,1695721;CP003810,1695689,1695721;HF952104,1695689,1695721;HF952105,1695689,1695721;CP007631,1695689,1695721;CP007632,1695689,1695721;CP010867,1695689,1695721;CP011326,1695689,1695721;CP011327,1695689,1695721;CP012419,1695689,1695721;CP013202,1695689,1695721;
CP011325	Mauve	SHARED	1695722	1695772	.	.	.	Notes=Lenght50	CP000114,1695722,1695772;CP003810,1695722,1695772;HF952104,1695722,1695772;HF952105,1695722,1695772;HG939456,1695722,1695772;CP007631,1695722,1695772;CP007632,1695722,1695772;CP010867,1695722,1695772;CP011326,1695722,1695772;CP011327,1695722,1695772;CP012419,1695722,1695772;CP013202,1695722,1695772;
CP011325	Mauve	SHARED	1695773	1695785	.	.	.	Notes=Lenght12	AE009948,1695773,1695785;CP000114,1695773,1695785;CP003810,1695773,1695785;HF952104,1695773,1695785;HF952106,1695773,1695785;HF952105,1695773,1695785;HG939456,1695773,1695785;CP007631,1695773,1695785;CP007632,1695773,1695785;CP010867,1695773,1695785;CP011326,1695773,1695785;CP011327,1695773,1695785;CP011329,1695773,1695785;CP012419,1695773,1695785;CP013202,1695773,1695785;
CP011325	Mauve	SHARED	1695786	1695798	.	.	.	Notes=Lenght12	AE009948,1695786,1695798;CP000114,1695786,1695798;CP003810,1695786,1695798;HF952104,1695786,1695798;HF952106,1695786,1695798;HF952105,1695786,1695798;HG939456,1695786,1695798;CP007631,1695786,1695798;CP007632,1695786,1695798;CP010867,1695786,1695798;CP011326,1695786,1695798;CP011327,1695786,1695798;CP011329,1695786,1695798;CP010319,1695786,1695798;CP012419,1695786,1695798;CP013202,1695786,1695798;
CP011325	Mauve	SHARED	1695806	1696166	.	.	.	Notes=Lenght360	AE009948,1695806,1696166;CP000114,1695806,1696166;CP003810,1695806,1696166;HF952104,1695806,1696166;HG939456,1695806,1696166;CP007631,1695806,1696166;CP007632,1695806,1696166;CP006910,1695806,1696166;CP010867,1695806,1696166;CP011326,1695806,1696166;CP011327,1695806,1696166;CP011329,1695806,1696166;CP012419,1695806,1696166;CP013202,1695806,1696166;
CP011325	Mauve	SHARED	1696167	1708114	.	.	.	Notes=Lenght11947	CP000114,1696167,1708114;CP003810,1696167,1708114;HF952104,1696167,1708114;CP007631,1696167,1708114;CP010867,1696167,1708114;CP011326,1696167,1708114;CP011327,1696167,1708114;CP012419,1696167,1708114;CP013202,1696167,1708114;
CP011325	Mauve	SHARED	1708196	1712917	.	.	.	Notes=Lenght4721	CP000114,1708196,1712917;CP003810,1708196,1712917;HF952104,1708196,1712917;CP007631,1708196,1712917;CP010867,1708196,1712917;CP011326,1708196,1712917;CP011327,1708196,1712917;CP012419,1708196,1712917;CP013202,1708196,1712917;
CP011325	Mauve	SHARED	1712918	1713666	.	.	.	Notes=Lenght748	CP000114,1712918,1713666;CP003810,1712918,1713666;CP003919,1712918,1713666;HF952104,1712918,1713666;HF952105,1712918,1713666;CP007482,1712918,1713666;CP007565,1712918,1713666;CP007631,1712918,1713666;FO393392,1712918,1713666;CP010867,1712918,1713666;CP011326,1712918,1713666;CP011327,1712918,1713666;CP011328,1712918,1713666;CP012419,1712918,1713666;CP013202,1712918,1713666;
CP011325	Mauve	SHARED	1713667	1713719	.	.	.	Notes=Lenght52	AL732656,1713667,1713719;AE009948,1713667,1713719;CP000114,1713667,1713719;CP003810,1713667,1713719;CP003919,1713667,1713719;HF952104,1713667,1713719;HF952105,1713667,1713719;CP007482,1713667,1713719;CP007565,1713667,1713719;HG939456,1713667,1713719;CP007631,1713667,1713719;CP007632,1713667,1713719;CP006910,1713667,1713719;CP007572,1713667,1713719;CP007571,1713667,1713719;CP007570,1713667,1713719…
CP011325	Mauve	SHARED	1714031	1714073	.	.	.	Notes=Lenght42	AL732656,1714031,1714073;AE009948,1714031,1714073;CP000114,1714031,1714073;CP003810,1714031,1714073;HF952104,1714031,1714073;HF952106,1714031,1714073;HF952105,1714031,1714073;HG939456,1714031,1714073;CP007631,1714031,1714073;CP007632,1714031,1714073;CP006910,1714031,1714073;CP007572,1714031,1714073;CP007571,1714031,1714073;CP007570,1714031,1714073;CP010867,1714031,1714073;CP011326,1714031,1714073…
CP011325	Mauve	SHARED	1743472	1743822	.	.	.	Notes=Lenght350	AL732656,1743472,1743822;CP000114,1743472,1743822;CP003810,1743472,1743822;HF952104,1743472,1743822;HF952106,1743472,1743822;CP007631,1743472,1743822;CP007632,1743472,1743822;CP007572,1743472,1743822;CP007571,1743472,1743822;CP007570,1743472,1743822;CP010867,1743472,1743822;CP011326,1743472,1743822;CP011327,1743472,1743822;CP012419,1743472,1743822;CP013202,1743472,1743822;
CP011325	Mauve	SHARED	1743823	1743836	.	.	.	Notes=Lenght13	CP000114,1743823,1743836;CP003810,1743823,1743836;HF952104,1743823,1743836;CP007631,1743823,1743836;CP007632,1743823,1743836;CP010867,1743823,1743836;CP011326,1743823,1743836;CP011327,1743823,1743836;CP012419,1743823,1743836;CP013202,1743823,1743836;
CP011325	Mauve	SHARED	1743837	1743867	.	.	.	Notes=Lenght30	AL732656,1743837,1743867;CP000114,1743837,1743867;CP003810,1743837,1743867;HF952104,1743837,1743867;CP007631,1743837,1743867;CP007632,1743837,1743867;CP007572,1743837,1743867;CP007571,1743837,1743867;CP007570,1743837,1743867;CP010867,1743837,1743867;CP011326,1743837,1743867;CP011327,1743837,1743867;CP012419,1743837,1743867;CP013202,1743837,1743867;
CP011325	Mauve	SHARED	1743868	1743878	.	.	.	Notes=Lenght10	AL732656,1743868,1743878;CP000114,1743868,1743878;CP003810,1743868,1743878;HF952104,1743868,1743878;HF952106,1743868,1743878;CP007631,1743868,1743878;CP007632,1743868,1743878;CP007572,1743868,1743878;CP007571,1743868,1743878;CP007570,1743868,1743878;CP010867,1743868,1743878;CP011326,1743868,1743878;CP011327,1743868,1743878;CP012419,1743868,1743878;CP013202,1743868,1743878;
CP011325	Mauve	SHARED	1743879	1743894	.	.	.	Notes=Lenght15	CP000114,1743879,1743894;CP003810,1743879,1743894;HF952104,1743879,1743894;CP007631,1743879,1743894;CP010867,1743879,1743894;CP011326,1743879,1743894;CP011327,1743879,1743894;CP012419,1743879,1743894;CP013202,1743879,1743894;
CP011325	Mauve	SHARED	1743896	1743933	.	.	.	Notes=Lenght37	AL732656,1743896,1743933;CP000114,1743896,1743933;CP003810,1743896,1743933;HF952104,1743896,1743933;HF952106,1743896,1743933;CP007631,1743896,1743933;CP007632,1743896,1743933;CP007572,1743896,1743933;CP007571,1743896,1743933;CP007570,1743896,1743933;CP010867,1743896,1743933;CP011326,1743896,1743933;CP011327,1743896,1743933;CP012419,1743896,1743933;CP013202,1743896,1743933;
CP011325	Mauve	SHARED	1760761	1760797	.	.	.	Notes=Lenght36	AL732656,1760761,1760797;AE009948,1760761,1760797;CP000114,1760761,1760797;CP003810,1760761,1760797;CP003919,1760761,1760797;HF952104,1760761,1760797;HF952106,1760761,1760797;HF952105,1760761,1760797;HG939456,1760761,1760797;CP007631,1760761,1760797;CP007632,1760761,1760797;CP006910,1760761,1760797;CP007572,1760761,1760797;CP007571,1760761,1760797;CP007570,1760761,1760797;CP010867,1760761,1760797…
CP011325	Mauve	SHARED	1761065	1761345	.	.	.	Notes=Lenght280	AL732656,1761065,1761345;AE009948,1761065,1761345;CP000114,1761065,1761345;CP003810,1761065,1761345;HF952104,1761065,1761345;HF952106,1761065,1761345;HF952105,1761065,1761345;CP007482,1761065,1761345;CP007565,1761065,1761345;HG939456,1761065,1761345;CP007631,1761065,1761345;CP007632,1761065,1761345;CP006910,1761065,1761345;CP007572,1761065,1761345;CP007571,1761065,1761345;CP007570,1761065,1761345…
CP011325	Mauve	SHARED	1770137	1770267	.	.	.	Notes=Lenght130	AL732656,1770137,1770267;AE009948,1770137,1770267;CP000114,1770137,1770267;CP003810,1770137,1770267;CP003919,1770137,1770267;HF952104,1770137,1770267;HF952106,1770137,1770267;HF952105,1770137,1770267;HG939456,1770137,1770267;CP007631,1770137,1770267;CP007632,1770137,1770267;CP006910,1770137,1770267;CP007572,1770137,1770267;CP007571,1770137,1770267;CP007570,1770137,1770267;CP010867,1770137,1770267…
CP011325	Mauve	SHARED	1771660	1771805	.	.	.	Notes=Lenght145	AL732656,1771660,1771805;AE009948,1771660,1771805;CP000114,1771660,1771805;CP003810,1771660,1771805;HF952104,1771660,1771805;HF952106,1771660,1771805;HF952105,1771660,1771805;HG939456,1771660,1771805;CP007631,1771660,1771805;CP007632,1771660,1771805;CP006910,1771660,1771805;CP007572,1771660,1771805;CP007571,1771660,1771805;CP007570,1771660,1771805;CP010867,1771660,1771805;CP011326,1771660,1771805…
CP011325	Mauve	SHARED	1771806	1772168	.	.	.	Notes=Lenght362	AL732656,1771806,1772168;AE009948,1771806,1772168;CP000114,1771806,1772168;CP003810,1771806,1772168;HF952104,1771806,1772168;HF952106,1771806,1772168;HF952105,1771806,1772168;CP007482,1771806,1772168;CP007565,1771806,1772168;HG939456,1771806,1772168;CP007631,1771806,1772168;CP007632,1771806,1772168;CP006910,1771806,1772168;CP007572,1771806,1772168;CP007571,1771806,1772168;CP007570,1771806,1772168…
CP011325	Mauve	SHARED	1811308	1811318	.	.	.	Notes=Lenght10	AL732656,1811308,1811318;AE009948,1811308,1811318;CP000114,1811308,1811318;CP003810,1811308,1811318;CP003919,1811308,1811318;HF952104,1811308,1811318;HF952106,1811308,1811318;HF952105,1811308,1811318;CP007482,1811308,1811318;CP007565,1811308,1811318;HG939456,1811308,1811318;CP007631,1811308,1811318;CP007632,1811308,1811318;CP006910,1811308,1811318;CP007572,1811308,1811318;CP007571,1811308,1811318…
CP011325	Mauve	SHARED	1811940	1811950	.	.	.	Notes=Lenght10	AL732656,1811940,1811950;AE009948,1811940,1811950;CP000114,1811940,1811950;CP003810,1811940,1811950;HF952104,1811940,1811950;CP007631,1811940,1811950;CP007572,1811940,1811950;CP007571,1811940,1811950;CP007570,1811940,1811950;CP010867,1811940,1811950;CP011326,1811940,1811950;CP011327,1811940,1811950;CP011329,1811940,1811950;CP012419,1811940,1811950;CP013202,1811940,1811950;
CP011325	Mauve	SHARED	1826377	1827448	.	.	.	Notes=Lenght1071	AL732656,1826377,1827448;AE009948,1826377,1827448;CP000114,1826377,1827448;CP003810,1826377,1827448;CP003919,1826377,1827448;HF952104,1826377,1827448;HF952106,1826377,1827448;HF952105,1826377,1827448;CP007482,1826377,1827448;CP007565,1826377,1827448;HG939456,1826377,1827448;CP007631,1826377,1827448;CP007632,1826377,1827448;CP006910,1826377,1827448;CP007572,1826377,1827448;CP007571,1826377,1827448…
CP011325	Mauve	SHARED	1827449	1828070	.	.	.	Notes=Lenght621	AL732656,1827449,1828070;AE009948,1827449,1828070;CP000114,1827449,1828070;CP003810,1827449,1828070;HF952104,1827449,1828070;HF952106,1827449,1828070;HF952105,1827449,1828070;CP007482,1827449,1828070;CP007565,1827449,1828070;HG939456,1827449,1828070;CP007631,1827449,1828070;CP007632,1827449,1828070;CP006910,1827449,1828070;CP007572,1827449,1828070;CP007571,1827449,1828070;CP007570,1827449,1828070…
CP011325	Mauve	SHARED	1828080	1828573	.	.	.	Notes=Lenght493	AL732656,1828080,1828573;AE009948,1828080,1828573;CP000114,1828080,1828573;CP003810,1828080,1828573;HF952104,1828080,1828573;HF952106,1828080,1828573;HF952105,1828080,1828573;HG939456,1828080,1828573;CP007631,1828080,1828573;CP007632,1828080,1828573;CP006910,1828080,1828573;CP007572,1828080,1828573;CP007571,1828080,1828573;CP007570,1828080,1828573;CP010867,1828080,1828573;CP011326,1828080,1828573…
CP011325	Mauve	SHARED	1828574	1831282	.	.	.	Notes=Lenght2708	AL732656,1828574,1831282;AE009948,1828574,1831282;CP000114,1828574,1831282;CP003810,1828574,1831282;CP003919,1828574,1831282;HF952104,1828574,1831282;HF952106,1828574,1831282;HF952105,1828574,1831282;CP007482,1828574,1831282;CP007565,1828574,1831282;HG939456,1828574,1831282;CP007631,1828574,1831282;CP007632,1828574,1831282;CP006910,1828574,1831282;CP007572,1828574,1831282;CP007571,1828574,1831282…
CP011325	Mauve	SHARED	1839948	1840109	.	.	.	Notes=Lenght161	AL732656,1839948,1840109;AE009948,1839948,1840109;CP000114,1839948,1840109;CP003810,1839948,1840109;HF952104,1839948,1840109;HF952106,1839948,1840109;HF952105,1839948,1840109;CP007482,1839948,1840109;CP007565,1839948,1840109;HG939456,1839948,1840109;CP007631,1839948,1840109;CP007632,1839948,1840109;CP006910,1839948,1840109;CP007572,1839948,1840109;CP007571,1839948,1840109;CP007570,1839948,1840109…
CP011325	Mauve	SHARED	1840241	1840262	.	.	.	Notes=Lenght21	AL732656,1840241,1840262;AE009948,1840241,1840262;CP000114,1840241,1840262;CP003810,1840241,1840262;HF952104,1840241,1840262;HF952106,1840241,1840262;HF952105,1840241,1840262;CP007482,1840241,1840262;CP007565,1840241,1840262;HG939456,1840241,1840262;CP007631,1840241,1840262;CP007632,1840241,1840262;CP006910,1840241,1840262;CP007572,1840241,1840262;CP007571,1840241,1840262;CP007570,1840241,1840262…
CP011325	Mauve	SHARED	1841760	1843127	.	.	.	Notes=Lenght1367	AL732656,1841760,1843127;AE009948,1841760,1843127;CP000114,1841760,1843127;CP003810,1841760,1843127;CP003919,1841760,1843127;HF952104,1841760,1843127;HF952106,1841760,1843127;HF952105,1841760,1843127;HG939456,1841760,1843127;CP007631,1841760,1843127;CP007632,1841760,1843127;CP006910,1841760,1843127;CP007572,1841760,1843127;CP007571,1841760,1843127;CP007570,1841760,1843127;CP010867,1841760,1843127…
CP011325	Mauve	SHARED	1843128	1843323	.	.	.	Notes=Lenght195	AL732656,1843128,1843323;AE009948,1843128,1843323;CP000114,1843128,1843323;CP003810,1843128,1843323;CP003919,1843128,1843323;HF952104,1843128,1843323;HF952106,1843128,1843323;HF952105,1843128,1843323;CP007631,1843128,1843323;CP007632,1843128,1843323;CP006910,1843128,1843323;CP007572,1843128,1843323;CP007571,1843128,1843323;CP007570,1843128,1843323;CP010867,1843128,1843323;CP011326,1843128,1843323…
CP011325	Mauve	SHARED	1843324	1844090	.	.	.	Notes=Lenght766	AL732656,1843324,1844090;AE009948,1843324,1844090;CP000114,1843324,1844090;CP003810,1843324,1844090;CP003919,1843324,1844090;HF952104,1843324,1844090;HF952106,1843324,1844090;HF952105,1843324,1844090;CP007482,1843324,1844090;CP007565,1843324,1844090;CP007631,1843324,1844090;CP007632,1843324,1844090;CP006910,1843324,1844090;CP007572,1843324,1844090;CP007571,1843324,1844090;CP007570,1843324,1844090…
CP011325	Mauve	SHARED	1847171	1847759	.	.	.	Notes=Lenght588	AL732656,1847171,1847759;AE009948,1847171,1847759;CP000114,1847171,1847759;CP003810,1847171,1847759;HF952104,1847171,1847759;HF952106,1847171,1847759;HF952105,1847171,1847759;CP007482,1847171,1847759;CP007565,1847171,1847759;HG939456,1847171,1847759;CP007631,1847171,1847759;CP007632,1847171,1847759;CP006910,1847171,1847759;CP007572,1847171,1847759;CP007571,1847171,1847759;CP007570,1847171,1847759…
CP011325	Mauve	SHARED	1847767	1847811	.	.	.	Notes=Lenght44	AL732656,1847767,1847811;CP000114,1847767,1847811;CP003810,1847767,1847811;HF952104,1847767,1847811;HF952106,1847767,1847811;HF952105,1847767,1847811;CP007482,1847767,1847811;CP007565,1847767,1847811;HG939456,1847767,1847811;CP007631,1847767,1847811;CP007632,1847767,1847811;CP006910,1847767,1847811;CP007572,1847767,1847811;CP007571,1847767,1847811;CP007570,1847767,1847811;FO393392,1847767,1847811…
CP011325	Mauve	SHARED	1847812	1847857	.	.	.	Notes=Lenght45	AL732656,1847812,1847857;AE009948,1847812,1847857;CP000114,1847812,1847857;CP003810,1847812,1847857;HF952104,1847812,1847857;HF952106,1847812,1847857;HF952105,1847812,1847857;CP007482,1847812,1847857;CP007565,1847812,1847857;HG939456,1847812,1847857;CP007631,1847812,1847857;CP007632,1847812,1847857;CP006910,1847812,1847857;CP007572,1847812,1847857;CP007571,1847812,1847857;CP007570,1847812,1847857…
CP011325	Mauve	SHARED	1853422	1853458	.	.	.	Notes=Lenght36	AE009948,1853422,1853458;CP000114,1853422,1853458;CP003810,1853422,1853458;CP003919,1853422,1853458;HF952104,1853422,1853458;HF952106,1853422,1853458;HF952105,1853422,1853458;CP007482,1853422,1853458;CP007565,1853422,1853458;HG939456,1853422,1853458;CP007631,1853422,1853458;CP007632,1853422,1853458;CP006910,1853422,1853458;FO393392,1853422,1853458;CP010867,1853422,1853458;CP011326,1853422,1853458…
CP011325	Mauve	SHARED	1857087	1857234	.	.	.	Notes=Lenght147	AL732656,1857087,1857234;AE009948,1857087,1857234;CP000114,1857087,1857234;CP003810,1857087,1857234;CP003919,1857087,1857234;HF952104,1857087,1857234;HF952106,1857087,1857234;HF952105,1857087,1857234;HG939456,1857087,1857234;CP007631,1857087,1857234;CP007632,1857087,1857234;CP006910,1857087,1857234;CP007572,1857087,1857234;CP007571,1857087,1857234;CP007570,1857087,1857234;CP010867,1857087,1857234…
CP011325	Mauve	SHARED	1864821	1864885	.	.	.	Notes=Lenght64	AL732656,1864821,1864885;AE009948,1864821,1864885;CP000114,1864821,1864885;CP003810,1864821,1864885;HF952104,1864821,1864885;HF952106,1864821,1864885;HF952105,1864821,1864885;HG939456,1864821,1864885;CP007631,1864821,1864885;CP007632,1864821,1864885;CP006910,1864821,1864885;CP007572,1864821,1864885;CP007571,1864821,1864885;CP007570,1864821,1864885;CP010867,1864821,1864885;CP011326,1864821,1864885…
CP011325	Mauve	SHARED	1865063	1865451	.	.	.	Notes=Lenght388	AL732656,1865063,1865451;AE009948,1865063,1865451;CP000114,1865063,1865451;CP003810,1865063,1865451;CP003919,1865063,1865451;HF952104,1865063,1865451;CP007482,1865063,1865451;CP007565,1865063,1865451;HG939456,1865063,1865451;CP007631,1865063,1865451;CP007632,1865063,1865451;CP006910,1865063,1865451;CP007572,1865063,1865451;CP007571,1865063,1865451;CP007570,1865063,1865451;FO393392,1865063,1865451…
CP011325	Mauve	SHARED	1865452	1865501	.	.	.	Notes=Lenght49	AL732656,1865452,1865501;AE009948,1865452,1865501;CP000114,1865452,1865501;CP003810,1865452,1865501;CP003919,1865452,1865501;HF952104,1865452,1865501;HF952106,1865452,1865501;CP007482,1865452,1865501;CP007565,1865452,1865501;HG939456,1865452,1865501;CP007631,1865452,1865501;CP007632,1865452,1865501;CP006910,1865452,1865501;CP007572,1865452,1865501;CP007571,1865452,1865501;CP007570,1865452,1865501…
CP011325	Mauve	SHARED	1866649	1866722	.	.	.	Notes=Lenght73	AL732656,1866649,1866722;AE009948,1866649,1866722;CP000114,1866649,1866722;CP003810,1866649,1866722;CP003919,1866649,1866722;HF952104,1866649,1866722;HF952106,1866649,1866722;HF952105,1866649,1866722;CP007482,1866649,1866722;CP007565,1866649,1866722;HG939456,1866649,1866722;CP007631,1866649,1866722;CP007632,1866649,1866722;CP007572,1866649,1866722;CP007571,1866649,1866722;CP007570,1866649,1866722…
CP011325	Mauve	SHARED	1867844	1868508	.	.	.	Notes=Lenght664	CP000114,1867844,1868508;CP003810,1867844,1868508;CP003919,1867844,1868508;HF952104,1867844,1868508;HF952106,1867844,1868508;HF952105,1867844,1868508;CP007482,1867844,1868508;CP007565,1867844,1868508;HG939456,1867844,1868508;CP007631,1867844,1868508;FO393392,1867844,1868508;CP010867,1867844,1868508;CP011326,1867844,1868508;CP011327,1867844,1868508;CP011328,1867844,1868508;CP012419,1867844,1868508…
CP011325	Mauve	SHARED	1868509	1868608	.	.	.	Notes=Lenght99	CP000114,1868509,1868608;CP003810,1868509,1868608;CP003919,1868509,1868608;HF952104,1868509,1868608;HF952106,1868509,1868608;HF952105,1868509,1868608;CP007482,1868509,1868608;CP007565,1868509,1868608;HG939456,1868509,1868608;CP007631,1868509,1868608;FO393392,1868509,1868608;CP010867,1868509,1868608;CP011326,1868509,1868608;CP011327,1868509,1868608;CP011328,1868509,1868608;CP012419,1868509,1868608…
CP011325	Mauve	SHARED	1868786	1868877	.	.	.	Notes=Lenght91	AL732656,1868786,1868877;AE009948,1868786,1868877;CP000114,1868786,1868877;CP003810,1868786,1868877;CP003919,1868786,1868877;HF952104,1868786,1868877;HF952106,1868786,1868877;HF952105,1868786,1868877;CP007482,1868786,1868877;CP007565,1868786,1868877;HG939456,1868786,1868877;CP007631,1868786,1868877;CP007572,1868786,1868877;CP007571,1868786,1868877;CP007570,1868786,1868877;FO393392,1868786,1868877…
CP011325	Mauve	SHARED	1868879	1868890	.	.	.	Notes=Lenght11	CP000114,1868879,1868890;CP003810,1868879,1868890;CP003919,1868879,1868890;HF952104,1868879,1868890;HF952106,1868879,1868890;HF952105,1868879,1868890;CP007482,1868879,1868890;CP007565,1868879,1868890;HG939456,1868879,1868890;CP007631,1868879,1868890;FO393392,1868879,1868890;CP010867,1868879,1868890;CP011326,1868879,1868890;CP011327,1868879,1868890;CP011328,1868879,1868890;CP012419,1868879,1868890…
CP011325	Mauve	SHARED	1868891	1869138	.	.	.	Notes=Lenght247	CP000114,1868891,1869138;CP003810,1868891,1869138;CP003919,1868891,1869138;HF952104,1868891,1869138;HF952106,1868891,1869138;HF952105,1868891,1869138;CP007482,1868891,1869138;CP007565,1868891,1869138;CP007631,1868891,1869138;FO393392,1868891,1869138;CP010867,1868891,1869138;CP011326,1868891,1869138;CP011327,1868891,1869138;CP011328,1868891,1869138;CP012419,1868891,1869138;CP013202,1868891,1869138;
CP011325	Mauve	SHARED	1869139	1869211	.	.	.	Notes=Lenght72	CP000114,1869139,1869211;CP003810,1869139,1869211;CP003919,1869139,1869211;HF952104,1869139,1869211;HF952106,1869139,1869211;HF952105,1869139,1869211;CP007482,1869139,1869211;CP007565,1869139,1869211;HG939456,1869139,1869211;CP007631,1869139,1869211;FO393392,1869139,1869211;CP010867,1869139,1869211;CP011326,1869139,1869211;CP011327,1869139,1869211;CP011328,1869139,1869211;CP012419,1869139,1869211…
CP011325	Mauve	SHARED	1869317	1869557	.	.	.	Notes=Lenght240	CP000114,1869317,1869557;CP003810,1869317,1869557;CP003919,1869317,1869557;HF952104,1869317,1869557;HF952106,1869317,1869557;HF952105,1869317,1869557;CP007482,1869317,1869557;CP007565,1869317,1869557;HG939456,1869317,1869557;CP007631,1869317,1869557;FO393392,1869317,1869557;CP010867,1869317,1869557;CP011326,1869317,1869557;CP011327,1869317,1869557;CP011328,1869317,1869557;CP012419,1869317,1869557…
CP011325	Mauve	SHARED	1869558	1869819	.	.	.	Notes=Lenght261	CP000114,1869558,1869819;CP003810,1869558,1869819;HF952104,1869558,1869819;HG939456,1869558,1869819;CP007631,1869558,1869819;CP010867,1869558,1869819;CP011326,1869558,1869819;CP011327,1869558,1869819;CP012419,1869558,1869819;CP013202,1869558,1869819;
CP011325	Mauve	SHARED	1869820	1869929	.	.	.	Notes=Lenght109	CP000114,1869820,1869929;CP003810,1869820,1869929;CP003919,1869820,1869929;HF952104,1869820,1869929;HF952105,1869820,1869929;CP007482,1869820,1869929;CP007565,1869820,1869929;HG939456,1869820,1869929;CP007631,1869820,1869929;FO393392,1869820,1869929;CP010867,1869820,1869929;CP011326,1869820,1869929;CP011327,1869820,1869929;CP011328,1869820,1869929;CP012419,1869820,1869929;CP013202,1869820,1869929;
CP011325	Mauve	SHARED	1869935	1869945	.	.	.	Notes=Lenght10	AL732656,1869935,1869945;AE009948,1869935,1869945;CP000114,1869935,1869945;CP003810,1869935,1869945;CP003919,1869935,1869945;HF952104,1869935,1869945;HF952105,1869935,1869945;CP007482,1869935,1869945;CP007565,1869935,1869945;HG939456,1869935,1869945;CP007631,1869935,1869945;CP007632,1869935,1869945;CP007572,1869935,1869945;CP007571,1869935,1869945;CP007570,1869935,1869945;FO393392,1869935,1869945…
CP011325	Mauve	SHARED	1869946	1870127	.	.	.	Notes=Lenght181	AL732656,1869946,1870127;AE009948,1869946,1870127;CP000114,1869946,1870127;CP003810,1869946,1870127;CP003919,1869946,1870127;HF952104,1869946,1870127;HF952105,1869946,1870127;CP007482,1869946,1870127;CP007565,1869946,1870127;HG939456,1869946,1870127;CP007631,1869946,1870127;CP007632,1869946,1870127;CP006910,1869946,1870127;CP007572,1869946,1870127;CP007571,1869946,1870127;CP007570,1869946,1870127…
CP011325	Mauve	SHARED	1870706	1870908	.	.	.	Notes=Lenght202	CP000114,1870706,1870908;CP003810,1870706,1870908;CP003919,1870706,1870908;HF952104,1870706,1870908;HF952106,1870706,1870908;HF952105,1870706,1870908;CP007482,1870706,1870908;CP007565,1870706,1870908;HG939456,1870706,1870908;CP007631,1870706,1870908;FO393392,1870706,1870908;CP010867,1870706,1870908;CP011326,1870706,1870908;CP011327,1870706,1870908;CP011328,1870706,1870908;CP012419,1870706,1870908…
CP011325	Mauve	SHARED	1882846	1884600	.	.	.	Notes=Lenght1754	AL732656,1882846,1884600;AE009948,1882846,1884600;CP000114,1882846,1884600;CP003810,1882846,1884600;CP003919,1882846,1884600;HF952104,1882846,1884600;HF952106,1882846,1884600;HF952105,1882846,1884600;CP007482,1882846,1884600;CP007565,1882846,1884600;HG939456,1882846,1884600;CP007631,1882846,1884600;CP007632,1882846,1884600;FO393392,1882846,1884600;CP010867,1882846,1884600;CP011326,1882846,1884600…
CP011325	Mauve	SHARED	1884601	1884989	.	.	.	Notes=Lenght388	AL732656,1884601,1884989;AE009948,1884601,1884989;CP000114,1884601,1884989;CP003810,1884601,1884989;CP003919,1884601,1884989;HF952104,1884601,1884989;HF952106,1884601,1884989;HF952105,1884601,1884989;CP007482,1884601,1884989;CP007565,1884601,1884989;HG939456,1884601,1884989;CP007631,1884601,1884989;CP007632,1884601,1884989;CP007572,1884601,1884989;CP007571,1884601,1884989;CP007570,1884601,1884989…
CP011325	Mauve	SHARED	1885055	1885098	.	.	.	Notes=Lenght43	AL732656,1885055,1885098;AE009948,1885055,1885098;CP000114,1885055,1885098;CP003810,1885055,1885098;CP003919,1885055,1885098;HF952104,1885055,1885098;HF952106,1885055,1885098;HF952105,1885055,1885098;CP007482,1885055,1885098;CP007565,1885055,1885098;HG939456,1885055,1885098;CP007631,1885055,1885098;CP007632,1885055,1885098;CP006910,1885055,1885098;FO393392,1885055,1885098;CP010867,1885055,1885098…
[truncated: 79 more rows]
