# Supplementary material for: Functional annotation and distribution overview of RNA families in 27 Streptococcus agalactiae genomes
Source: BMC Genomics. 2018 Jul 28;19:556. doi: 10.1186/s12864-018-4951-z (PMC6064168; doi:10.1186/s12864-018-4951-z)
Supplement: Supplementary file 4 — GFF3 annotations for all classified Regions and ncRNAs. (ZIP 1638 kb) [file 12864_2018_4951_MOESM4_ESM.zip › Additional file 4/Core_Shared_and_Exclusive_Regions/SHARED_CP011326.gff]

CP011326	Mauve	SHARED	642289	643111	.	.	.	Notes=Lenght822	CP000114,642289,643111;CP003810,642289,643111;CP007631,642289,643111;CP011325,642289,643111;CP011327,642289,643111;
CP011326	Mauve	SHARED	643252	643267	.	.	.	Notes=Lenght15	CP000114,643252,643267;CP003810,643252,643267;CP007631,643252,643267;CP011325,643252,643267;CP011327,643252,643267;
CP011326	Mauve	SHARED	618751	619364	.	.	.	Notes=Lenght613	CP000114,618751,619364;CP003810,618751,619364;CP011325,618751,619364;CP011327,618751,619364;
CP011326	Mauve	SHARED	619677	619848	.	.	.	Notes=Lenght171	CP000114,619677,619848;CP003810,619677,619848;CP011325,619677,619848;CP011327,619677,619848;
CP011326	Mauve	SHARED	617877	618633	.	.	.	Notes=Lenght756	CP000114,617877,618633;CP003810,617877,618633;CP011325,617877,618633;CP011327,617877,618633;
CP011326	Mauve	SHARED	936697	936708	.	.	.	Notes=Lenght11	CP003810,936697,936708;CP011325,936697,936708;CP011327,936697,936708;
CP011326	Mauve	SHARED	620574	620602	.	.	.	Notes=Lenght28	CP000114,620574,620602;CP003810,620574,620602;CP011325,620574,620602;CP011327,620574,620602;
CP011326	Mauve	SHARED	620603	621331	.	.	.	Notes=Lenght728	CP000114,620603,621331;CP003810,620603,621331;CP011325,620603,621331;CP011327,620603,621331;
CP011326	Mauve	SHARED	759842	761404	.	.	.	Notes=Lenght1562	CP003810,759842,761404;CP011325,759842,761404;CP011327,759842,761404;
CP011326	Mauve	SHARED	749130	750986	.	.	.	Notes=Lenght1856	CP003810,749130,750986;HG939456,749130,750986;CP007632,749130,750986;CP007572,749130,750986;CP007571,749130,750986;CP007570,749130,750986;CP011325,749130,750986;CP011327,749130,750986;
CP011326	Mauve	SHARED	722859	723320	.	.	.	Notes=Lenght461	CP003810,722859,723320;CP007572,722859,723320;CP007571,722859,723320;CP007570,722859,723320;CP011325,722859,723320;CP011327,722859,723320;
CP011326	Mauve	SHARED	721783	722858	.	.	.	Notes=Lenght1075	CP003810,721783,722858;CP011325,721783,722858;CP011327,721783,722858;
CP011326	Mauve	SHARED	1411376	1411388	.	.	.	Notes=Lenght12	CP000114,1411376,1411388;CP003810,1411376,1411388;CP011325,1411376,1411388;CP011327,1411376,1411388;
CP011326	Mauve	SHARED	1411389	1411408	.	.	.	Notes=Lenght19	CP003810,1411389,1411408;CP011325,1411389,1411408;CP011327,1411389,1411408;
CP011326	Mauve	SHARED	1489987	1490843	.	.	.	Notes=Lenght856	CP003810,1489987,1490843;CP011325,1489987,1490843;CP011327,1489987,1490843;
CP011326	Mauve	SHARED	1497364	1499220	.	.	.	Notes=Lenght1856	CP003810,1497364,1499220;CP007572,1497364,1499220;CP007571,1497364,1499220;CP007570,1497364,1499220;CP011325,1497364,1499220;CP011327,1497364,1499220;
CP011326	Mauve	SHARED	1550248	1552104	.	.	.	Notes=Lenght1856	CP003810,1550248,1552104;CP011325,1550248,1552104;CP011327,1550248,1552104;
CP011326	Mauve	SHARED	654148	665288	.	.	.	Notes=Lenght11140	CP000114,654148,665288;CP003810,654148,665288;CP011325,654148,665288;CP011327,654148,665288;
CP011326	Mauve	SHARED	1976766	1977055	.	.	.	Notes=Lenght289	CP003810,1976766,1977055;CP007572,1976766,1977055;CP007571,1976766,1977055;CP007570,1976766,1977055;CP011325,1976766,1977055;CP011327,1976766,1977055;
CP011326	Mauve	SHARED	1976394	1976765	.	.	.	Notes=Lenght371	CP003810,1976394,1976765;CP011325,1976394,1976765;CP011327,1976394,1976765;
CP011326	Mauve	SHARED	1975765	1975895	.	.	.	Notes=Lenght130	CP003810,1975765,1975895;CP011325,1975765,1975895;CP011327,1975765,1975895;
CP011326	Mauve	SHARED	1888653	1889513	.	.	.	Notes=Lenght860	CP003810,1888653,1889513;CP011325,1888653,1889513;CP011327,1888653,1889513;
CP011326	Mauve	SHARED	936894	936919	.	.	.	Notes=Lenght25	CP003810,936894,936919;CP011325,936894,936919;CP011327,936894,936919;
CP011326	Mauve	SHARED	936825	936849	.	.	.	Notes=Lenght24	CP003810,936825,936849;CP011325,936825,936849;CP011327,936825,936849;
CP011326	Mauve	SHARED	620033	620572	.	.	.	Notes=Lenght539	CP000114,620033,620572;CP011327,620033,620572;
CP011326	Mauve	SHARED	619578	619676	.	.	.	Notes=Lenght98	CP000114,619578,619676;CP003810,619578,619676;CP011325,619578,619676;CP011327,619578,619676;
CP011326	Mauve	SHARED	619549	619577	.	.	.	Notes=Lenght28	CP011327,619549,619577;
CP011326	Mauve	SHARED	936626	936655	.	.	.	Notes=Lenght29	CP003810,936626,936655;CP011325,936626,936655;CP011327,936626,936655;
CP011326	Mauve	SHARED	918527	920361	.	.	.	Notes=Lenght1834	CP003810,918527,920361;HG939456,918527,920361;CP007632,918527,920361;CP007572,918527,920361;CP007571,918527,920361;CP007570,918527,920361;CP011325,918527,920361;CP011327,918527,920361;
CP011326	Mauve	SHARED	918505	918526	.	.	.	Notes=Lenght21	CP003810,918505,918526;CP007572,918505,918526;CP007571,918505,918526;CP007570,918505,918526;CP011325,918505,918526;CP011327,918505,918526;
CP011326	Mauve	SHARED	620011	620032	.	.	.	Notes=Lenght21	CP000114,620011,620032;CP003810,620011,620032;CP011325,620011,620032;CP011327,620011,620032;
CP011326	Mauve	SHARED	1176362	1176537	.	.	.	Notes=Lenght175	CP000114,1176362,1176537;CP003810,1176362,1176537;CP011325,1176362,1176537;CP011327,1176362,1176537;
CP011326	Mauve	SHARED	651326	652512	.	.	.	Notes=Lenght1186	CP000114,651326,652512;CP003810,651326,652512;CP011325,651326,652512;CP011327,651326,652512;
CP011326	Mauve	SHARED	531643	533499	.	.	.	Notes=Lenght1856	CP003810,531643,533499;CP007571,531643,533499;CP011325,531643,533499;CP011327,531643,533499;
CP011326	Mauve	SHARED	564986	566544	.	.	.	Notes=Lenght1558	CP000114,564986,566544;CP003810,564986,566544;CP011325,564986,566544;CP011327,564986,566544;
CP011326	Mauve	SHARED	448763	448813	.	.	.	Notes=Lenght50	CP000114,448763,448813;CP003810,448763,448813;HG939456,448763,448813;CP007572,448763,448813;CP007571,448763,448813;CP007570,448763,448813;CP011325,448763,448813;CP011327,448763,448813;
CP011326	Mauve	SHARED	87949	89342	.	.	.	Notes=Lenght1393	CP011327,87949,89342;
CP011326	Mauve	SHARED	91284	91549	.	.	.	Notes=Lenght265	CP011327,91284,91549;
CP011326	Mauve	SHARED	144541	144611	.	.	.	Notes=Lenght70	CP000114,144541,144611;CP003810,144541,144611;CP011325,144541,144611;CP011327,144541,144611;
CP011326	Mauve	SHARED	145503	150023	.	.	.	Notes=Lenght4520	CP000114,145503,150023;CP003810,145503,150023;CP011325,145503,150023;CP011327,145503,150023;
CP011326	Mauve	SHARED	1411110	1411160	.	.	.	Notes=Lenght50	CP011325,1411110,1411160;CP011327,1411110,1411160;
CP011326	Mauve	SHARED	1653689	1653726	.	.	.	Notes=Lenght37	CP003810,1653689,1653726;CP007572,1653689,1653726;CP007571,1653689,1653726;CP007570,1653689,1653726;CP011325,1653689,1653726;CP011327,1653689,1653726;
CP011326	Mauve	SHARED	1653727	1653839	.	.	.	Notes=Lenght112	CP003810,1653727,1653839;CP011325,1653727,1653839;CP011327,1653727,1653839;
CP011326	Mauve	SHARED	1653840	1655175	.	.	.	Notes=Lenght1335	CP003810,1653840,1655175;CP007572,1653840,1655175;CP007571,1653840,1655175;CP007570,1653840,1655175;CP011325,1653840,1655175;CP011327,1653840,1655175;
CP011326	Mauve	SHARED	1655176	1655207	.	.	.	Notes=Lenght31	CP003810,1655176,1655207;CP011325,1655176,1655207;CP011327,1655176,1655207;
CP011326	Mauve	SHARED	1655208	1655246	.	.	.	Notes=Lenght38	CP003810,1655208,1655246;CP007572,1655208,1655246;CP007571,1655208,1655246;CP007570,1655208,1655246;CP011325,1655208,1655246;CP011327,1655208,1655246;
CP011326	Mauve	SHARED	691062	691077	.	.	.	Notes=Lenght15	CP000114,691062,691077;CP003810,691062,691077;HF952104,691062,691077;HF952106,691062,691077;HF952105,691062,691077;HG939456,691062,691077;CP007632,691062,691077;CP010867,691062,691077;CP011325,691062,691077;CP010319,691062,691077;
CP011326	Mauve	SHARED	691042	691053	.	.	.	Notes=Lenght11	CP000114,691042,691053;CP003810,691042,691053;HF952104,691042,691053;HF952106,691042,691053;HF952105,691042,691053;HG939456,691042,691053;CP007632,691042,691053;CP010867,691042,691053;CP011325,691042,691053;CP011327,691042,691053;CP010319,691042,691053;
CP011326	Mauve	SHARED	91234	91283	.	.	.	Notes=Lenght49	AL732656,91234,91283;CP000114,91234,91283;CP003810,91234,91283;CP003919,91234,91283;HF952106,91234,91283;HF952105,91234,91283;CP007482,91234,91283;CP007565,91234,91283;HG939456,91234,91283;CP007632,91234,91283;CP006910,91234,91283;CP007572,91234,91283;CP007571,91234,91283;CP007570,91234,91283;FO393392,91234,91283;CP011325,91234,91283;CP011328,91234,91283;CP010319,91234,91283;
CP011326	Mauve	SHARED	359595	359620	.	.	.	Notes=Lenght25	AL732656,359595,359620;CP000114,359595,359620;CP003919,359595,359620;HF952106,359595,359620;HF952105,359595,359620;CP007482,359595,359620;CP007565,359595,359620;HG939456,359595,359620;CP007632,359595,359620;CP006910,359595,359620;CP007572,359595,359620;CP007571,359595,359620;CP007570,359595,359620;FO393392,359595,359620;CP011325,359595,359620;CP011328,359595,359620;CP010319,359595,359620;
CP011326	Mauve	SHARED	359621	359647	.	.	.	Notes=Lenght26	AL732656,359621,359647;CP000114,359621,359647;CP003919,359621,359647;HF952106,359621,359647;HF952105,359621,359647;CP007482,359621,359647;CP007565,359621,359647;HG939456,359621,359647;CP007632,359621,359647;CP006910,359621,359647;CP007572,359621,359647;CP007571,359621,359647;CP007570,359621,359647;FO393392,359621,359647;CP011325,359621,359647;CP011327,359621,359647;CP011328,359621,359647;CP010319…
CP011326	Mauve	SHARED	359993	360050	.	.	.	Notes=Lenght57	AL732656,359993,360050;CP000114,359993,360050;CP003919,359993,360050;HF952106,359993,360050;HF952105,359993,360050;CP007482,359993,360050;CP007565,359993,360050;HG939456,359993,360050;CP007632,359993,360050;CP006910,359993,360050;CP007572,359993,360050;CP007571,359993,360050;CP007570,359993,360050;FO393392,359993,360050;CP011325,359993,360050;CP011328,359993,360050;CP010319,359993,360050;
CP011326	Mauve	SHARED	360436	360449	.	.	.	Notes=Lenght13	CP003919,360436,360449;HF952106,360436,360449;HF952105,360436,360449;CP007482,360436,360449;CP007565,360436,360449;HG939456,360436,360449;CP007632,360436,360449;CP006910,360436,360449;FO393392,360436,360449;CP011328,360436,360449;CP010319,360436,360449;
CP011326	Mauve	SHARED	87546	87948	.	.	.	Notes=Lenght402	AL732656,87546,87948;CP000114,87546,87948;CP003919,87546,87948;HF952106,87546,87948;HF952105,87546,87948;CP007482,87546,87948;CP007565,87546,87948;HG939456,87546,87948;CP007632,87546,87948;CP006910,87546,87948;CP007572,87546,87948;CP007571,87546,87948;CP007570,87546,87948;FO393392,87546,87948;CP011327,87546,87948;CP011328,87546,87948;CP010319,87546,87948;
CP011326	Mauve	SHARED	262809	264345	.	.	.	Notes=Lenght1536	CP000114,262809,264345;CP003810,262809,264345;CP011325,262809,264345;CP011327,262809,264345;
CP011326	Mauve	SHARED	358718	358817	.	.	.	Notes=Lenght99	AL732656,358718,358817;CP000114,358718,358817;CP007572,358718,358817;CP007571,358718,358817;CP007570,358718,358817;CP011325,358718,358817;CP011327,358718,358817;
CP011326	Mauve	SHARED	447381	447438	.	.	.	Notes=Lenght57	CP000114,447381,447438;CP003810,447381,447438;HG939456,447381,447438;CP007572,447381,447438;CP007571,447381,447438;CP007570,447381,447438;CP011325,447381,447438;CP011327,447381,447438;
CP011326	Mauve	SHARED	447439	447739	.	.	.	Notes=Lenght300	CP000114,447439,447739;CP003810,447439,447739;CP007572,447439,447739;CP007571,447439,447739;CP007570,447439,447739;CP011325,447439,447739;CP011327,447439,447739;
CP011326	Mauve	SHARED	447740	447858	.	.	.	Notes=Lenght118	CP000114,447740,447858;CP003810,447740,447858;HG939456,447740,447858;CP007572,447740,447858;CP007571,447740,447858;CP007570,447740,447858;CP011325,447740,447858;CP011327,447740,447858;
CP011326	Mauve	SHARED	447859	448762	.	.	.	Notes=Lenght903	CP000114,447859,448762;CP003810,447859,448762;CP007572,447859,448762;CP007571,447859,448762;CP007570,447859,448762;CP011325,447859,448762;CP011327,447859,448762;
CP011326	Mauve	SHARED	359401	359464	.	.	.	Notes=Lenght63	AL732656,359401,359464;CP000114,359401,359464;CP003919,359401,359464;HF952106,359401,359464;HF952105,359401,359464;CP007482,359401,359464;CP007565,359401,359464;HG939456,359401,359464;CP007632,359401,359464;CP006910,359401,359464;CP007572,359401,359464;CP007571,359401,359464;CP007570,359401,359464;FO393392,359401,359464;CP011325,359401,359464;CP011328,359401,359464;CP010319,359401,359464;
CP011326	Mauve	SHARED	501662	503222	.	.	.	Notes=Lenght1560	CP000114,501662,503222;CP003810,501662,503222;CP011325,501662,503222;CP011327,501662,503222;
CP011326	Mauve	SHARED	516726	518582	.	.	.	Notes=Lenght1856	CP003810,516726,518582;CP011325,516726,518582;CP011327,516726,518582;
CP011326	Mauve	SHARED	356759	356840	.	.	.	Notes=Lenght81	CP000114,356759,356840;CP011325,356759,356840;CP011327,356759,356840;
CP011326	Mauve	SHARED	356841	356885	.	.	.	Notes=Lenght44	CP000114,356841,356885;CP011327,356841,356885;
CP011326	Mauve	SHARED	1345589	1345808	.	.	.	Notes=Lenght219	CP000114,1345589,1345808;CP003810,1345589,1345808;CP011325,1345589,1345808;CP011327,1345589,1345808;
CP011326	Mauve	SHARED	1345809	1346813	.	.	.	Notes=Lenght1004	CP000114,1345809,1346813;CP003810,1345809,1346813;HG939456,1345809,1346813;CP007632,1345809,1346813;CP011325,1345809,1346813;CP011327,1345809,1346813;
CP011326	Mauve	SHARED	1346983	1349031	.	.	.	Notes=Lenght2048	CP000114,1346983,1349031;CP003810,1346983,1349031;HG939456,1346983,1349031;CP007632,1346983,1349031;CP011325,1346983,1349031;CP011327,1346983,1349031;
CP011326	Mauve	SHARED	1354077	1354088	.	.	.	Notes=Lenght11	CP000114,1354077,1354088;CP003810,1354077,1354088;CP011325,1354077,1354088;CP011327,1354077,1354088;
CP011326	Mauve	SHARED	1375728	1375771	.	.	.	Notes=Lenght43	AL732656,1375728,1375771;AE009948,1375728,1375771;CP000114,1375728,1375771;CP003810,1375728,1375771;CP003919,1375728,1375771;HF952104,1375728,1375771;HF952106,1375728,1375771;HF952105,1375728,1375771;CP007482,1375728,1375771;CP007565,1375728,1375771;HG939456,1375728,1375771;CP007631,1375728,1375771;CP007632,1375728,1375771;CP006910,1375728,1375771;FO393392,1375728,1375771;CP010867,1375728,1375771…
CP011326	Mauve	SHARED	1398236	1398274	.	.	.	Notes=Lenght38	AE009948,1398236,1398274;CP000114,1398236,1398274;CP003810,1398236,1398274;CP003919,1398236,1398274;HF952106,1398236,1398274;HF952105,1398236,1398274;CP007482,1398236,1398274;CP007565,1398236,1398274;CP006910,1398236,1398274;FO393392,1398236,1398274;CP011325,1398236,1398274;CP011327,1398236,1398274;CP011328,1398236,1398274;CP010319,1398236,1398274;CP012419,1398236,1398274;
CP011326	Mauve	SHARED	1398275	1398307	.	.	.	Notes=Lenght32	AE009948,1398275,1398307;CP000114,1398275,1398307;CP003810,1398275,1398307;CP011325,1398275,1398307;CP011327,1398275,1398307;CP012419,1398275,1398307;
CP011326	Mauve	SHARED	1398308	1398319	.	.	.	Notes=Lenght11	AL732656,1398308,1398319;AE009948,1398308,1398319;CP000114,1398308,1398319;CP003810,1398308,1398319;CP003919,1398308,1398319;HF952106,1398308,1398319;HF952105,1398308,1398319;CP007482,1398308,1398319;CP007565,1398308,1398319;CP006910,1398308,1398319;CP007572,1398308,1398319;CP007571,1398308,1398319;CP007570,1398308,1398319;FO393392,1398308,1398319;CP011325,1398308,1398319;CP011327,1398308,1398319…
CP011326	Mauve	SHARED	1402926	1402986	.	.	.	Notes=Lenght60	AE009948,1402926,1402986;CP000114,1402926,1402986;CP003810,1402926,1402986;HF952106,1402926,1402986;HF952105,1402926,1402986;CP007482,1402926,1402986;CP007565,1402926,1402986;FO393392,1402926,1402986;CP011325,1402926,1402986;CP011327,1402926,1402986;CP011328,1402926,1402986;CP010319,1402926,1402986;CP012419,1402926,1402986;
CP011326	Mauve	SHARED	1410729	1410762	.	.	.	Notes=Lenght33	AE009948,1410729,1410762;CP000114,1410729,1410762;CP003810,1410729,1410762;HF952104,1410729,1410762;CP010867,1410729,1410762;CP011325,1410729,1410762;CP011327,1410729,1410762;CP012419,1410729,1410762;
CP011326	Mauve	SHARED	1410763	1410779	.	.	.	Notes=Lenght16	AE009948,1410763,1410779;CP000114,1410763,1410779;CP003810,1410763,1410779;CP011325,1410763,1410779;CP011327,1410763,1410779;CP012419,1410763,1410779;
CP011326	Mauve	SHARED	1410818	1410834	.	.	.	Notes=Lenght16	AE009948,1410818,1410834;CP000114,1410818,1410834;CP003810,1410818,1410834;HF952104,1410818,1410834;CP007631,1410818,1410834;CP010867,1410818,1410834;CP011325,1410818,1410834;CP011327,1410818,1410834;CP012419,1410818,1410834;
CP011326	Mauve	SHARED	1410835	1410870	.	.	.	Notes=Lenght35	CP000114,1410835,1410870;CP003810,1410835,1410870;CP011325,1410835,1410870;CP011327,1410835,1410870;CP012419,1410835,1410870;
CP011326	Mauve	SHARED	1410871	1410884	.	.	.	Notes=Lenght13	AL732656,1410871,1410884;AE009948,1410871,1410884;CP000114,1410871,1410884;CP003810,1410871,1410884;HF952104,1410871,1410884;HF952106,1410871,1410884;CP007631,1410871,1410884;CP006910,1410871,1410884;CP007572,1410871,1410884;CP007571,1410871,1410884;CP007570,1410871,1410884;CP010867,1410871,1410884;CP011325,1410871,1410884;CP011327,1410871,1410884;CP010319,1410871,1410884;CP012419,1410871,1410884;
CP011326	Mauve	SHARED	1352737	1352835	.	.	.	Notes=Lenght98	CP000114,1352737,1352835;CP003810,1352737,1352835;CP003919,1352737,1352835;HF952106,1352737,1352835;HF952105,1352737,1352835;CP007482,1352737,1352835;CP007565,1352737,1352835;HG939456,1352737,1352835;CP007632,1352737,1352835;FO393392,1352737,1352835;CP011325,1352737,1352835;CP011327,1352737,1352835;CP011328,1352737,1352835;CP010319,1352737,1352835;CP012419,1352737,1352835;
CP011326	Mauve	SHARED	1410909	1410922	.	.	.	Notes=Lenght13	AE009948,1410909,1410922;CP000114,1410909,1410922;CP003810,1410909,1410922;HF952104,1410909,1410922;HF952105,1410909,1410922;CP007631,1410909,1410922;CP006910,1410909,1410922;CP010867,1410909,1410922;CP011325,1410909,1410922;CP011327,1410909,1410922;CP010319,1410909,1410922;CP012419,1410909,1410922;
CP011326	Mauve	SHARED	1410923	1410945	.	.	.	Notes=Lenght22	CP000114,1410923,1410945;CP003810,1410923,1410945;HF952104,1410923,1410945;HF952105,1410923,1410945;CP007631,1410923,1410945;CP006910,1410923,1410945;CP010867,1410923,1410945;CP011325,1410923,1410945;CP011327,1410923,1410945;CP010319,1410923,1410945;CP012419,1410923,1410945;
CP011326	Mauve	SHARED	1410947	1410958	.	.	.	Notes=Lenght11	CP000114,1410947,1410958;CP003810,1410947,1410958;HF952105,1410947,1410958;CP006910,1410947,1410958;CP011325,1410947,1410958;CP011327,1410947,1410958;CP012419,1410947,1410958;
CP011326	Mauve	SHARED	1410959	1410977	.	.	.	Notes=Lenght18	CP000114,1410959,1410977;HF952105,1410959,1410977;CP006910,1410959,1410977;CP011325,1410959,1410977;CP011327,1410959,1410977;CP012419,1410959,1410977;
CP011326	Mauve	SHARED	1410980	1411003	.	.	.	Notes=Lenght23	HF952105,1410980,1411003;CP011325,1410980,1411003;CP012419,1410980,1411003;
CP011326	Mauve	SHARED	1411004	1411041	.	.	.	Notes=Lenght37	CP011325,1411004,1411041;CP012419,1411004,1411041;
CP011326	Mauve	SHARED	1411161	1411174	.	.	.	Notes=Lenght13	CP011325,1411161,1411174;CP011327,1411161,1411174;CP012419,1411161,1411174;
CP011326	Mauve	SHARED	1411175	1411185	.	.	.	Notes=Lenght10	CP003810,1411175,1411185;CP011325,1411175,1411185;CP011327,1411175,1411185;CP012419,1411175,1411185;
CP011326	Mauve	SHARED	1411186	1411217	.	.	.	Notes=Lenght31	CP000114,1411186,1411217;CP003810,1411186,1411217;CP011325,1411186,1411217;CP011327,1411186,1411217;CP012419,1411186,1411217;
CP011326	Mauve	SHARED	1411230	1411258	.	.	.	Notes=Lenght28	AL732656,1411230,1411258;CP000114,1411230,1411258;CP003810,1411230,1411258;HF952106,1411230,1411258;CP007631,1411230,1411258;CP011325,1411230,1411258;CP011327,1411230,1411258;CP012419,1411230,1411258;
CP011326	Mauve	SHARED	1411259	1411271	.	.	.	Notes=Lenght12	AL732656,1411259,1411271;CP000114,1411259,1411271;CP003810,1411259,1411271;HF952106,1411259,1411271;CP007631,1411259,1411271;CP011325,1411259,1411271;CP011327,1411259,1411271;CP012419,1411259,1411271;
CP011326	Mauve	SHARED	1252598	1252661	.	.	.	Notes=Lenght63	AL732656,1252598,1252661;AE009948,1252598,1252661;CP000114,1252598,1252661;CP003810,1252598,1252661;HF952106,1252598,1252661;CP007482,1252598,1252661;CP007565,1252598,1252661;CP007572,1252598,1252661;CP007571,1252598,1252661;CP007570,1252598,1252661;FO393392,1252598,1252661;CP011325,1252598,1252661;CP011327,1252598,1252661;CP011328,1252598,1252661;CP011329,1252598,1252661;CP010319,1252598,1252661…
CP011326	Mauve	SHARED	1253060	1253548	.	.	.	Notes=Lenght488	AL732656,1253060,1253548;CP000114,1253060,1253548;CP003810,1253060,1253548;CP007572,1253060,1253548;CP007571,1253060,1253548;CP007570,1253060,1253548;CP011325,1253060,1253548;CP011327,1253060,1253548;CP012419,1253060,1253548;
CP011326	Mauve	SHARED	1256699	1256734	.	.	.	Notes=Lenght35	AL732656,1256699,1256734;CP003810,1256699,1256734;CP011325,1256699,1256734;CP012419,1256699,1256734;
CP011326	Mauve	SHARED	1926918	1926941	.	.	.	Notes=Lenght23	AL732656,1926918,1926941;AE009948,1926918,1926941;CP000114,1926918,1926941;CP003810,1926918,1926941;HF952104,1926918,1926941;HF952106,1926918,1926941;HG939456,1926918,1926941;CP007631,1926918,1926941;CP007632,1926918,1926941;CP006910,1926918,1926941;CP007572,1926918,1926941;CP007571,1926918,1926941;CP007570,1926918,1926941;CP010867,1926918,1926941;CP011325,1926918,1926941;CP011327,1926918,1926941…
CP011326	Mauve	SHARED	1926994	1927006	.	.	.	Notes=Lenght12	AL732656,1926994,1927006;AE009948,1926994,1927006;CP000114,1926994,1927006;CP003810,1926994,1927006;HF952104,1926994,1927006;HF952106,1926994,1927006;HF952105,1926994,1927006;HG939456,1926994,1927006;CP007631,1926994,1927006;CP007632,1926994,1927006;CP006910,1926994,1927006;CP007572,1926994,1927006;CP007571,1926994,1927006;CP007570,1926994,1927006;CP010867,1926994,1927006;CP011325,1926994,1927006…
CP011326	Mauve	SHARED	1927007	1927032	.	.	.	Notes=Lenght25	AL732656,1927007,1927032;AE009948,1927007,1927032;CP000114,1927007,1927032;CP003810,1927007,1927032;HF952104,1927007,1927032;HF952106,1927007,1927032;HF952105,1927007,1927032;CP007631,1927007,1927032;CP007632,1927007,1927032;CP006910,1927007,1927032;CP007572,1927007,1927032;CP007571,1927007,1927032;CP007570,1927007,1927032;CP010867,1927007,1927032;CP011325,1927007,1927032;CP011327,1927007,1927032…
CP011326	Mauve	SHARED	1927035	1927046	.	.	.	Notes=Lenght11	AE009948,1927035,1927046;CP000114,1927035,1927046;CP003810,1927035,1927046;HF952104,1927035,1927046;CP007631,1927035,1927046;CP007632,1927035,1927046;CP006910,1927035,1927046;CP007572,1927035,1927046;CP007571,1927035,1927046;CP007570,1927035,1927046;CP010867,1927035,1927046;CP011325,1927035,1927046;CP011327,1927035,1927046;CP011329,1927035,1927046;CP012419,1927035,1927046;
CP011326	Mauve	SHARED	1927047	1927065	.	.	.	Notes=Lenght18	AL732656,1927047,1927065;AE009948,1927047,1927065;CP000114,1927047,1927065;CP003810,1927047,1927065;HF952104,1927047,1927065;HF952106,1927047,1927065;CP007631,1927047,1927065;CP007632,1927047,1927065;CP006910,1927047,1927065;CP007572,1927047,1927065;CP007571,1927047,1927065;CP007570,1927047,1927065;CP010867,1927047,1927065;CP011325,1927047,1927065;CP011327,1927047,1927065;CP011329,1927047,1927065…
CP011326	Mauve	SHARED	1975175	1975764	.	.	.	Notes=Lenght589	CP003810,1975175,1975764;CP011325,1975175,1975764;CP011327,1975175,1975764;CP012419,1975175,1975764;
CP011326	Mauve	SHARED	1977138	1977495	.	.	.	Notes=Lenght357	CP003810,1977138,1977495;CP011325,1977138,1977495;CP011327,1977138,1977495;CP012419,1977138,1977495;
CP011326	Mauve	SHARED	1977496	1977781	.	.	.	Notes=Lenght285	CP003810,1977496,1977781;CP007571,1977496,1977781;CP011325,1977496,1977781;CP011327,1977496,1977781;CP012419,1977496,1977781;
CP011326	Mauve	SHARED	1977782	1978500	.	.	.	Notes=Lenght718	CP003810,1977782,1978500;CP011325,1977782,1978500;CP011327,1977782,1978500;CP012419,1977782,1978500;
CP011326	Mauve	SHARED	1982300	1987226	.	.	.	Notes=Lenght4926	CP003810,1982300,1987226;CP011325,1982300,1987226;CP011327,1982300,1987226;CP012419,1982300,1987226;
CP011326	Mauve	SHARED	1890561	1890573	.	.	.	Notes=Lenght12	CP000114,1890561,1890573;CP003810,1890561,1890573;CP011325,1890561,1890573;CP011327,1890561,1890573;CP012419,1890561,1890573;
CP011326	Mauve	SHARED	1890574	1890622	.	.	.	Notes=Lenght48	CP000114,1890574,1890622;CP003810,1890574,1890622;CP003919,1890574,1890622;CP007482,1890574,1890622;CP007565,1890574,1890622;CP006910,1890574,1890622;FO393392,1890574,1890622;CP011325,1890574,1890622;CP011327,1890574,1890622;CP011328,1890574,1890622;CP012419,1890574,1890622;
CP011326	Mauve	SHARED	1890623	1890653	.	.	.	Notes=Lenght30	CP000114,1890623,1890653;CP003810,1890623,1890653;CP011325,1890623,1890653;CP011327,1890623,1890653;CP012419,1890623,1890653;
CP011326	Mauve	SHARED	1890654	1890826	.	.	.	Notes=Lenght172	CP000114,1890654,1890826;CP003810,1890654,1890826;HG939456,1890654,1890826;CP007632,1890654,1890826;CP011325,1890654,1890826;CP011327,1890654,1890826;CP012419,1890654,1890826;
CP011326	Mauve	SHARED	1890827	1890843	.	.	.	Notes=Lenght16	CP000114,1890827,1890843;CP003810,1890827,1890843;CP011325,1890827,1890843;CP011327,1890827,1890843;CP012419,1890827,1890843;
CP011326	Mauve	SHARED	1890844	1890926	.	.	.	Notes=Lenght82	CP000114,1890844,1890926;CP003810,1890844,1890926;CP003919,1890844,1890926;CP007482,1890844,1890926;CP007565,1890844,1890926;CP006910,1890844,1890926;FO393392,1890844,1890926;CP011325,1890844,1890926;CP011327,1890844,1890926;CP011328,1890844,1890926;CP012419,1890844,1890926;
CP011326	Mauve	SHARED	1890931	1891289	.	.	.	Notes=Lenght358	AL732656,1890931,1891289;AE009948,1890931,1891289;CP000114,1890931,1891289;CP003810,1890931,1891289;CP003919,1890931,1891289;HF952106,1890931,1891289;HF952105,1890931,1891289;CP007482,1890931,1891289;CP007565,1890931,1891289;HG939456,1890931,1891289;CP007631,1890931,1891289;CP007632,1890931,1891289;CP006910,1890931,1891289;CP007572,1890931,1891289;CP007571,1890931,1891289;CP007570,1890931,1891289…
CP011326	Mauve	SHARED	1926868	1926888	.	.	.	Notes=Lenght20	AE009948,1926868,1926888;CP000114,1926868,1926888;CP003810,1926868,1926888;HF952104,1926868,1926888;HF952105,1926868,1926888;HG939456,1926868,1926888;CP007631,1926868,1926888;CP007632,1926868,1926888;CP006910,1926868,1926888;CP007572,1926868,1926888;CP007571,1926868,1926888;CP007570,1926868,1926888;CP010867,1926868,1926888;CP011325,1926868,1926888;CP011327,1926868,1926888;CP011329,1926868,1926888…
CP011326	Mauve	SHARED	1926889	1926901	.	.	.	Notes=Lenght12	AL732656,1926889,1926901;AE009948,1926889,1926901;CP000114,1926889,1926901;CP003810,1926889,1926901;HF952104,1926889,1926901;HF952105,1926889,1926901;HG939456,1926889,1926901;CP007631,1926889,1926901;CP007632,1926889,1926901;CP006910,1926889,1926901;CP007572,1926889,1926901;CP007571,1926889,1926901;CP007570,1926889,1926901;CP010867,1926889,1926901;CP011325,1926889,1926901;CP011327,1926889,1926901…
CP011326	Mauve	SHARED	2017740	2017769	.	.	.	Notes=Lenght29	AL732656,2017740,2017769;AE009948,2017740,2017769;CP000114,2017740,2017769;CP003810,2017740,2017769;CP003919,2017740,2017769;HF952106,2017740,2017769;HF952105,2017740,2017769;CP007482,2017740,2017769;CP007565,2017740,2017769;HG939456,2017740,2017769;CP007632,2017740,2017769;CP006910,2017740,2017769;CP007572,2017740,2017769;CP007571,2017740,2017769;CP007570,2017740,2017769;FO393392,2017740,2017769…
CP011326	Mauve	SHARED	2047935	2047957	.	.	.	Notes=Lenght22	CP000114,2047935,2047957;CP003810,2047935,2047957;CP011325,2047935,2047957;CP011327,2047935,2047957;CP012419,2047935,2047957;
CP011326	Mauve	SHARED	1987227	1987250	.	.	.	Notes=Lenght23	CP000114,1987227,1987250;CP003810,1987227,1987250;CP006910,1987227,1987250;CP011325,1987227,1987250;CP011327,1987227,1987250;CP012419,1987227,1987250;
CP011326	Mauve	SHARED	1987251	1987418	.	.	.	Notes=Lenght167	CP000114,1987251,1987418;CP003810,1987251,1987418;CP011325,1987251,1987418;CP011327,1987251,1987418;CP012419,1987251,1987418;
CP011326	Mauve	SHARED	1987419	1987532	.	.	.	Notes=Lenght113	CP000114,1987419,1987532;CP003810,1987419,1987532;CP011325,1987419,1987532;CP011327,1987419,1987532;CP012419,1987419,1987532;
CP011326	Mauve	SHARED	1987537	1987554	.	.	.	Notes=Lenght17	AE009948,1987537,1987554;CP000114,1987537,1987554;CP003810,1987537,1987554;CP007572,1987537,1987554;CP007571,1987537,1987554;CP007570,1987537,1987554;CP011325,1987537,1987554;CP011327,1987537,1987554;CP011329,1987537,1987554;CP012419,1987537,1987554;
CP011326	Mauve	SHARED	1678112	1678146	.	.	.	Notes=Lenght34	CP000114,1678112,1678146;CP003810,1678112,1678146;HF952104,1678112,1678146;HF952106,1678112,1678146;HF952105,1678112,1678146;HG939456,1678112,1678146;CP007632,1678112,1678146;CP010867,1678112,1678146;CP011325,1678112,1678146;CP011327,1678112,1678146;CP012419,1678112,1678146;
CP011326	Mauve	SHARED	1678465	1678501	.	.	.	Notes=Lenght36	CP000114,1678465,1678501;CP003810,1678465,1678501;HF952104,1678465,1678501;HF952106,1678465,1678501;HF952105,1678465,1678501;HG939456,1678465,1678501;CP007632,1678465,1678501;CP010867,1678465,1678501;CP011325,1678465,1678501;CP011327,1678465,1678501;CP012419,1678465,1678501;
CP011326	Mauve	SHARED	1678502	1678528	.	.	.	Notes=Lenght26	CP000114,1678502,1678528;CP003810,1678502,1678528;HF952104,1678502,1678528;HF952106,1678502,1678528;HF952105,1678502,1678528;CP007632,1678502,1678528;CP010867,1678502,1678528;CP011325,1678502,1678528;CP011327,1678502,1678528;CP012419,1678502,1678528;
CP011326	Mauve	SHARED	1678529	1678588	.	.	.	Notes=Lenght59	CP000114,1678529,1678588;CP003810,1678529,1678588;HF952106,1678529,1678588;HF952105,1678529,1678588;CP007632,1678529,1678588;CP011325,1678529,1678588;CP011327,1678529,1678588;CP012419,1678529,1678588;
CP011326	Mauve	SHARED	1678589	1678660	.	.	.	Notes=Lenght71	CP000114,1678589,1678660;CP003810,1678589,1678660;HF952106,1678589,1678660;HF952105,1678589,1678660;CP007631,1678589,1678660;CP007632,1678589,1678660;CP011325,1678589,1678660;CP011327,1678589,1678660;CP012419,1678589,1678660;
CP011326	Mauve	SHARED	1678661	1678687	.	.	.	Notes=Lenght26	CP000114,1678661,1678687;CP003810,1678661,1678687;HF952106,1678661,1678687;HF952105,1678661,1678687;HG939456,1678661,1678687;CP007631,1678661,1678687;CP007632,1678661,1678687;CP011325,1678661,1678687;CP011327,1678661,1678687;CP012419,1678661,1678687;
CP011326	Mauve	SHARED	1678688	1678729	.	.	.	Notes=Lenght41	CP000114,1678688,1678729;CP003810,1678688,1678729;HF952104,1678688,1678729;HF952106,1678688,1678729;HF952105,1678688,1678729;HG939456,1678688,1678729;CP007631,1678688,1678729;CP007632,1678688,1678729;CP010867,1678688,1678729;CP011325,1678688,1678729;CP011327,1678688,1678729;CP012419,1678688,1678729;
CP011326	Mauve	SHARED	1678730	1678747	.	.	.	Notes=Lenght17	CP000114,1678730,1678747;CP003810,1678730,1678747;HF952104,1678730,1678747;HF952106,1678730,1678747;HF952105,1678730,1678747;HG939456,1678730,1678747;CP007632,1678730,1678747;CP010867,1678730,1678747;CP011325,1678730,1678747;CP011327,1678730,1678747;CP012419,1678730,1678747;
CP011326	Mauve	SHARED	1678751	1678766	.	.	.	Notes=Lenght15	CP000114,1678751,1678766;CP003810,1678751,1678766;HF952106,1678751,1678766;HF952105,1678751,1678766;HG939456,1678751,1678766;CP007632,1678751,1678766;CP011325,1678751,1678766;CP011327,1678751,1678766;CP012419,1678751,1678766;
CP011326	Mauve	SHARED	1678767	1678799	.	.	.	Notes=Lenght32	CP000114,1678767,1678799;HF952106,1678767,1678799;HF952105,1678767,1678799;HG939456,1678767,1678799;CP007632,1678767,1678799;CP011325,1678767,1678799;CP011327,1678767,1678799;CP012419,1678767,1678799;
CP011326	Mauve	SHARED	1678800	1678850	.	.	.	Notes=Lenght50	CP000114,1678800,1678850;HF952106,1678800,1678850;HF952105,1678800,1678850;CP007632,1678800,1678850;CP011325,1678800,1678850;CP011327,1678800,1678850;CP012419,1678800,1678850;
CP011326	Mauve	SHARED	1678851	1678888	.	.	.	Notes=Lenght37	CP000114,1678851,1678888;HF952105,1678851,1678888;CP007632,1678851,1678888;CP011325,1678851,1678888;CP011327,1678851,1678888;CP012419,1678851,1678888;
CP011326	Mauve	SHARED	1678889	1678909	.	.	.	Notes=Lenght20	CP000114,1678889,1678909;HF952105,1678889,1678909;CP007631,1678889,1678909;CP007632,1678889,1678909;CP011325,1678889,1678909;CP011327,1678889,1678909;CP012419,1678889,1678909;
CP011326	Mauve	SHARED	1691352	1691432	.	.	.	Notes=Lenght80	CP000114,1691352,1691432;CP003810,1691352,1691432;CP007631,1691352,1691432;CP011325,1691352,1691432;CP011327,1691352,1691432;CP012419,1691352,1691432;
CP011326	Mauve	SHARED	1783817	1783837	.	.	.	Notes=Lenght20	AL732656,1783817,1783837;AE009948,1783817,1783837;CP000114,1783817,1783837;CP003810,1783817,1783837;CP003919,1783817,1783837;HF952106,1783817,1783837;HF952105,1783817,1783837;CP007482,1783817,1783837;CP007565,1783817,1783837;HG939456,1783817,1783837;CP007632,1783817,1783837;CP006910,1783817,1783837;CP007572,1783817,1783837;CP007571,1783817,1783837;CP007570,1783817,1783837;FO393392,1783817,1783837…
CP011326	Mauve	SHARED	1795188	1795198	.	.	.	Notes=Lenght10	AE009948,1795188,1795198;CP000114,1795188,1795198;CP003810,1795188,1795198;CP003919,1795188,1795198;HF952106,1795188,1795198;HF952105,1795188,1795198;CP007482,1795188,1795198;CP007565,1795188,1795198;HG939456,1795188,1795198;CP007632,1795188,1795198;FO393392,1795188,1795198;CP011325,1795188,1795198;CP011327,1795188,1795198;CP011328,1795188,1795198;CP011329,1795188,1795198;CP010319,1795188,1795198…
CP011326	Mauve	SHARED	1411281	1411352	.	.	.	Notes=Lenght71	AL732656,1411281,1411352;CP000114,1411281,1411352;CP003810,1411281,1411352;CP011325,1411281,1411352;CP011327,1411281,1411352;CP012419,1411281,1411352;
CP011326	Mauve	SHARED	1411353	1411374	.	.	.	Notes=Lenght21	AL732656,1411353,1411374;CP000114,1411353,1411374;CP003810,1411353,1411374;CP007572,1411353,1411374;CP007571,1411353,1411374;CP007570,1411353,1411374;CP011325,1411353,1411374;CP011327,1411353,1411374;CP012419,1411353,1411374;
CP011326	Mauve	SHARED	1877840	1878357	.	.	.	Notes=Lenght517	AL732656,1877840,1878357;CP000114,1877840,1878357;CP003810,1877840,1878357;CP011325,1877840,1878357;CP011327,1877840,1878357;CP012419,1877840,1878357;
CP011326	Mauve	SHARED	1878358	1878512	.	.	.	Notes=Lenght154	AL732656,1878358,1878512;CP000114,1878358,1878512;CP003810,1878358,1878512;HF952106,1878358,1878512;CP011325,1878358,1878512;CP011327,1878358,1878512;CP012419,1878358,1878512;
CP011326	Mauve	SHARED	1878513	1879074	.	.	.	Notes=Lenght561	AL732656,1878513,1879074;CP000114,1878513,1879074;CP003810,1878513,1879074;CP011325,1878513,1879074;CP011327,1878513,1879074;CP012419,1878513,1879074;
CP011326	Mauve	SHARED	1879075	1881055	.	.	.	Notes=Lenght1980	CP000114,1879075,1881055;CP003810,1879075,1881055;CP011325,1879075,1881055;CP011327,1879075,1881055;CP012419,1879075,1881055;
CP011326	Mauve	SHARED	1884348	1884987	.	.	.	Notes=Lenght639	CP000114,1884348,1884987;CP003810,1884348,1884987;CP011325,1884348,1884987;CP011327,1884348,1884987;CP012419,1884348,1884987;
CP011326	Mauve	SHARED	1887104	1887151	.	.	.	Notes=Lenght47	AL732656,1887104,1887151;CP000114,1887104,1887151;CP003810,1887104,1887151;CP007631,1887104,1887151;CP011325,1887104,1887151;CP011327,1887104,1887151;CP012419,1887104,1887151;
CP011326	Mauve	SHARED	1887152	1887431	.	.	.	Notes=Lenght279	AL732656,1887152,1887431;CP000114,1887152,1887431;CP003810,1887152,1887431;CP007631,1887152,1887431;CP007572,1887152,1887431;CP007571,1887152,1887431;CP007570,1887152,1887431;CP011325,1887152,1887431;CP011327,1887152,1887431;CP012419,1887152,1887431;
CP011326	Mauve	SHARED	1887432	1887459	.	.	.	Notes=Lenght27	AL732656,1887432,1887459;CP000114,1887432,1887459;CP003810,1887432,1887459;CP007572,1887432,1887459;CP007571,1887432,1887459;CP007570,1887432,1887459;CP011325,1887432,1887459;CP011327,1887432,1887459;CP012419,1887432,1887459;
CP011326	Mauve	SHARED	1887460	1887576	.	.	.	Notes=Lenght116	AL732656,1887460,1887576;CP000114,1887460,1887576;CP003810,1887460,1887576;CP007631,1887460,1887576;CP007572,1887460,1887576;CP007571,1887460,1887576;CP007570,1887460,1887576;CP011325,1887460,1887576;CP011327,1887460,1887576;CP012419,1887460,1887576;
CP011326	Mauve	SHARED	1887577	1888032	.	.	.	Notes=Lenght455	CP000114,1887577,1888032;CP003810,1887577,1888032;CP007631,1887577,1888032;CP011325,1887577,1888032;CP011327,1887577,1888032;CP012419,1887577,1888032;
CP011326	Mauve	SHARED	1888033	1888085	.	.	.	Notes=Lenght52	CP000114,1888033,1888085;CP003810,1888033,1888085;CP011325,1888033,1888085;CP011327,1888033,1888085;CP012419,1888033,1888085;
CP011326	Mauve	SHARED	1888086	1888652	.	.	.	Notes=Lenght566	CP000114,1888086,1888652;CP003810,1888086,1888652;HG939456,1888086,1888652;CP007632,1888086,1888652;CP011325,1888086,1888652;CP011327,1888086,1888652;CP012419,1888086,1888652;
CP011326	Mauve	SHARED	1889514	1890309	.	.	.	Notes=Lenght795	CP000114,1889514,1890309;CP003810,1889514,1890309;HG939456,1889514,1890309;CP007632,1889514,1890309;CP011325,1889514,1890309;CP011327,1889514,1890309;CP012419,1889514,1890309;
CP011326	Mauve	SHARED	1890310	1890342	.	.	.	Notes=Lenght32	CP000114,1890310,1890342;CP003810,1890310,1890342;CP011325,1890310,1890342;CP011327,1890310,1890342;CP012419,1890310,1890342;
CP011326	Mauve	SHARED	1890343	1890386	.	.	.	Notes=Lenght43	CP000114,1890343,1890386;CP003810,1890343,1890386;HG939456,1890343,1890386;CP007632,1890343,1890386;CP011325,1890343,1890386;CP011327,1890343,1890386;CP012419,1890343,1890386;
CP011326	Mauve	SHARED	1890395	1890459	.	.	.	Notes=Lenght64	CP000114,1890395,1890459;CP003810,1890395,1890459;CP003919,1890395,1890459;CP007482,1890395,1890459;CP007565,1890395,1890459;CP006910,1890395,1890459;FO393392,1890395,1890459;CP011325,1890395,1890459;CP011327,1890395,1890459;CP011328,1890395,1890459;CP012419,1890395,1890459;
CP011326	Mauve	SHARED	1890460	1890551	.	.	.	Notes=Lenght91	CP000114,1890460,1890551;CP003810,1890460,1890551;HG939456,1890460,1890551;CP007632,1890460,1890551;CP011325,1890460,1890551;CP011327,1890460,1890551;CP012419,1890460,1890551;
CP011326	Mauve	SHARED	1795199	1795600	.	.	.	Notes=Lenght401	AL732656,1795199,1795600;AE009948,1795199,1795600;CP000114,1795199,1795600;CP003810,1795199,1795600;CP003919,1795199,1795600;HF952106,1795199,1795600;HF952105,1795199,1795600;CP007482,1795199,1795600;CP007565,1795199,1795600;HG939456,1795199,1795600;CP007632,1795199,1795600;CP007572,1795199,1795600;CP007571,1795199,1795600;CP007570,1795199,1795600;FO393392,1795199,1795600;CP011325,1795199,1795600…
CP011326	Mauve	SHARED	1869170	1869264	.	.	.	Notes=Lenght94	AL732656,1869170,1869264;AE009948,1869170,1869264;CP000114,1869170,1869264;CP003810,1869170,1869264;HF952105,1869170,1869264;HG939456,1869170,1869264;CP007632,1869170,1869264;CP011325,1869170,1869264;CP011327,1869170,1869264;CP011329,1869170,1869264;CP012419,1869170,1869264;
CP011326	Mauve	SHARED	1871562	1871603	.	.	.	Notes=Lenght41	AL732656,1871562,1871603;AE009948,1871562,1871603;CP000114,1871562,1871603;CP003810,1871562,1871603;HG939456,1871562,1871603;CP006910,1871562,1871603;CP007572,1871562,1871603;CP007571,1871562,1871603;CP007570,1871562,1871603;CP011325,1871562,1871603;CP011327,1871562,1871603;CP012419,1871562,1871603;
CP011326	Mauve	SHARED	1871606	1871858	.	.	.	Notes=Lenght252	CP000114,1871606,1871858;CP003810,1871606,1871858;CP011325,1871606,1871858;CP011327,1871606,1871858;CP012419,1871606,1871858;
CP011326	Mauve	SHARED	1871859	1871974	.	.	.	Notes=Lenght115	AE009948,1871859,1871974;CP000114,1871859,1871974;CP003810,1871859,1871974;CP011325,1871859,1871974;CP011327,1871859,1871974;CP012419,1871859,1871974;
CP011326	Mauve	SHARED	1871975	1873351	.	.	.	Notes=Lenght1376	CP000114,1871975,1873351;CP003810,1871975,1873351;CP011325,1871975,1873351;CP011327,1871975,1873351;CP012419,1871975,1873351;
CP011326	Mauve	SHARED	1873352	1874147	.	.	.	Notes=Lenght795	AE009948,1873352,1874147;CP000114,1873352,1874147;CP003810,1873352,1874147;CP011325,1873352,1874147;CP011327,1873352,1874147;CP012419,1873352,1874147;
CP011326	Mauve	SHARED	1874148	1874404	.	.	.	Notes=Lenght256	AL732656,1874148,1874404;AE009948,1874148,1874404;CP000114,1874148,1874404;CP003810,1874148,1874404;CP011325,1874148,1874404;CP011327,1874148,1874404;CP012419,1874148,1874404;
CP011326	Mauve	SHARED	1874405	1876372	.	.	.	Notes=Lenght1967	AE009948,1874405,1876372;CP000114,1874405,1876372;CP003810,1874405,1876372;CP011325,1874405,1876372;CP011327,1874405,1876372;CP012419,1874405,1876372;
CP011326	Mauve	SHARED	1876373	1876783	.	.	.	Notes=Lenght410	AL732656,1876373,1876783;AE009948,1876373,1876783;CP000114,1876373,1876783;CP003810,1876373,1876783;CP011325,1876373,1876783;CP011327,1876373,1876783;CP012419,1876373,1876783;
CP011326	Mauve	SHARED	1876784	1876811	.	.	.	Notes=Lenght27	AE009948,1876784,1876811;CP000114,1876784,1876811;CP003810,1876784,1876811;CP011325,1876784,1876811;CP011327,1876784,1876811;CP012419,1876784,1876811;
CP011326	Mauve	SHARED	1876812	1877130	.	.	.	Notes=Lenght318	AL732656,1876812,1877130;AE009948,1876812,1877130;CP000114,1876812,1877130;CP003810,1876812,1877130;CP011325,1876812,1877130;CP011327,1876812,1877130;CP012419,1876812,1877130;
CP011326	Mauve	SHARED	1877131	1877302	.	.	.	Notes=Lenght171	AL732656,1877131,1877302;CP000114,1877131,1877302;CP003810,1877131,1877302;CP011325,1877131,1877302;CP011327,1877131,1877302;CP012419,1877131,1877302;
CP011326	Mauve	SHARED	1877303	1877514	.	.	.	Notes=Lenght211	AL732656,1877303,1877514;AE009948,1877303,1877514;CP000114,1877303,1877514;CP003810,1877303,1877514;CP011325,1877303,1877514;CP011327,1877303,1877514;CP012419,1877303,1877514;
CP011326	Mauve	SHARED	1877515	1877836	.	.	.	Notes=Lenght321	AL732656,1877515,1877836;CP000114,1877515,1877836;CP003810,1877515,1877836;CP011325,1877515,1877836;CP011327,1877515,1877836;CP012419,1877515,1877836;
CP011326	Mauve	SHARED	936709	936721	.	.	.	Notes=Lenght12	AE009948,936709,936721;CP000114,936709,936721;CP003810,936709,936721;CP007631,936709,936721;CP011325,936709,936721;CP011327,936709,936721;CP011329,936709,936721;
CP011326	Mauve	SHARED	1465679	1467221	.	.	.	Notes=Lenght1542	AE009948,1465679,1467221;CP000114,1465679,1467221;CP003810,1465679,1467221;HF952106,1465679,1467221;HG939456,1465679,1467221;CP007632,1465679,1467221;CP007572,1465679,1467221;CP007571,1465679,1467221;CP007570,1465679,1467221;CP011325,1465679,1467221;CP011327,1465679,1467221;CP011329,1465679,1467221;
CP011326	Mauve	SHARED	1471497	1472928	.	.	.	Notes=Lenght1431	AE009948,1471497,1472928;CP000114,1471497,1472928;CP003810,1471497,1472928;HG939456,1471497,1472928;CP007632,1471497,1472928;CP011325,1471497,1472928;CP011327,1471497,1472928;CP011329,1471497,1472928;
CP011326	Mauve	SHARED	1515711	1517261	.	.	.	Notes=Lenght1550	AE009948,1515711,1517261;CP000114,1515711,1517261;CP003810,1515711,1517261;HG939456,1515711,1517261;CP011325,1515711,1517261;CP011327,1515711,1517261;CP011329,1515711,1517261;
CP011326	Mauve	SHARED	624107	624137	.	.	.	Notes=Lenght30	CP000114,624107,624137;CP003810,624107,624137;HF952104,624107,624137;CP007631,624107,624137;CP011325,624107,624137;CP011327,624107,624137;CP011329,624107,624137;
CP011326	Mauve	SHARED	632035	632118	.	.	.	Notes=Lenght83	CP000114,632035,632118;CP003810,632035,632118;CP007631,632035,632118;CP011325,632035,632118;CP011327,632035,632118;CP011329,632035,632118;
CP011326	Mauve	SHARED	721762	721782	.	.	.	Notes=Lenght20	CP003810,721762,721782;CP011325,721762,721782;CP011327,721762,721782;CP011329,721762,721782;
CP011326	Mauve	SHARED	30572	30604	.	.	.	Notes=Lenght32	CP000114,30572,30604;CP003810,30572,30604;CP011325,30572,30604;CP011327,30572,30604;CP012419,30572,30604;
CP011326	Mauve	SHARED	55536	55556	.	.	.	Notes=Lenght20	AE009948,55536,55556;CP000114,55536,55556;CP003810,55536,55556;CP007631,55536,55556;CP011325,55536,55556;CP011327,55536,55556;CP011329,55536,55556;CP012419,55536,55556;
CP011326	Mauve	SHARED	58516	58699	.	.	.	Notes=Lenght183	CP000114,58516,58699;CP003810,58516,58699;HF952105,58516,58699;CP011325,58516,58699;CP011327,58516,58699;CP012419,58516,58699;
CP011326	Mauve	SHARED	58969	59086	.	.	.	Notes=Lenght117	CP000114,58969,59086;CP003810,58969,59086;HF952105,58969,59086;CP011325,58969,59086;CP011327,58969,59086;CP012419,58969,59086;
CP011326	Mauve	SHARED	87297	87545	.	.	.	Notes=Lenght248	AL732656,87297,87545;CP000114,87297,87545;CP003810,87297,87545;CP003919,87297,87545;HF952106,87297,87545;HF952105,87297,87545;CP007482,87297,87545;CP007565,87297,87545;HG939456,87297,87545;CP007632,87297,87545;CP006910,87297,87545;CP007572,87297,87545;CP007571,87297,87545;CP007570,87297,87545;FO393392,87297,87545;CP011327,87297,87545;CP011328,87297,87545;CP010319,87297,87545;CP012419,87297,87545;
CP011326	Mauve	SHARED	619506	619548	.	.	.	Notes=Lenght42	CP011325,619506,619548;CP011327,619506,619548;
CP011326	Mauve	SHARED	619437	619505	.	.	.	Notes=Lenght68	CP000114,619437,619505;CP003810,619437,619505;CP011325,619437,619505;CP011327,619437,619505;
CP011326	Mauve	SHARED	619365	619436	.	.	.	Notes=Lenght71	CP011327,619365,619436;
CP011326	Mauve	SHARED	1809547	1809612	.	.	.	Notes=Lenght65	CP000114,1809547,1809612;CP003810,1809547,1809612;CP011325,1809547,1809612;CP011327,1809547,1809612;
CP011326	Mauve	SHARED	1809058	1809546	.	.	.	Notes=Lenght488	CP003810,1809058,1809546;CP011325,1809058,1809546;CP011327,1809058,1809546;
CP011326	Mauve	SHARED	1808889	1809048	.	.	.	Notes=Lenght159	CP000114,1808889,1809048;CP003810,1808889,1809048;CP011325,1808889,1809048;CP011327,1808889,1809048;
CP011326	Mauve	SHARED	1808387	1808888	.	.	.	Notes=Lenght501	CP003810,1808387,1808888;CP011325,1808387,1808888;CP011327,1808387,1808888;
CP011326	Mauve	SHARED	1808159	1808386	.	.	.	Notes=Lenght227	CP011325,1808159,1808386;CP011327,1808159,1808386;
CP011326	Mauve	SHARED	1808087	1808158	.	.	.	Notes=Lenght71	CP000114,1808087,1808158;CP007572,1808087,1808158;CP011325,1808087,1808158;CP011327,1808087,1808158;
CP011326	Mauve	SHARED	1808053	1808086	.	.	.	Notes=Lenght33	CP000114,1808053,1808086;CP003810,1808053,1808086;CP007572,1808053,1808086;CP011325,1808053,1808086;CP011327,1808053,1808086;
CP011326	Mauve	SHARED	1892634	1893494	.	.	.	Notes=Lenght860	CP000114,1892634,1893494;CP003810,1892634,1893494;HF952104,1892634,1893494;CP011325,1892634,1893494;CP011327,1892634,1893494;
CP011326	Mauve	SHARED	1038229	1038272	.	.	.	Notes=Lenght43	CP003810,1038229,1038272;CP011325,1038229,1038272;CP011327,1038229,1038272;
CP011326	Mauve	SHARED	1037900	1038228	.	.	.	Notes=Lenght328	CP000114,1037900,1038228;CP003810,1037900,1038228;CP011325,1037900,1038228;CP011327,1037900,1038228;
CP011326	Mauve	SHARED	1037852	1037899	.	.	.	Notes=Lenght47	CP000114,1037852,1037899;CP003810,1037852,1037899;HF952104,1037852,1037899;CP011325,1037852,1037899;CP011327,1037852,1037899;
CP011326	Mauve	SHARED	568975	570831	.	.	.	Notes=Lenght1856	CP003810,568975,570831;CP007572,568975,570831;CP007571,568975,570831;CP007570,568975,570831;CP011325,568975,570831;CP011327,568975,570831;
CP011326	Mauve	SHARED	1068159	1068188	.	.	.	Notes=Lenght29	CP000114,1068159,1068188;CP007631,1068159,1068188;CP011325,1068159,1068188;CP011327,1068159,1068188;
CP011326	Mauve	SHARED	264346	264366	.	.	.	Notes=Lenght20	AE009948,264346,264366;CP000114,264346,264366;CP003810,264346,264366;CP011325,264346,264366;CP011327,264346,264366;CP011329,264346,264366;
CP011326	Mauve	SHARED	1977056	1977137	.	.	.	Notes=Lenght81	CP003810,1977056,1977137;CP011325,1977056,1977137;CP011327,1977056,1977137;
CP011326	Mauve	SHARED	1068045	1068110	.	.	.	Notes=Lenght65	CP000114,1068045,1068110;CP003810,1068045,1068110;CP007631,1068045,1068110;CP011325,1068045,1068110;CP011327,1068045,1068110;
CP011326	Mauve	SHARED	1068111	1068158	.	.	.	Notes=Lenght47	CP000114,1068111,1068158;CP007631,1068111,1068158;CP011327,1068111,1068158;
CP011326	Mauve	SHARED	1978501	1982299	.	.	.	Notes=Lenght3798	CP003810,1978501,1982299;CP011325,1978501,1982299;CP011327,1978501,1982299;
CP011326	Mauve	SHARED	1176829	1177420	.	.	.	Notes=Lenght591	CP000114,1176829,1177420;CP003810,1176829,1177420;CP011325,1176829,1177420;CP011327,1176829,1177420;
CP011326	Mauve	SHARED	1177719	1177758	.	.	.	Notes=Lenght39	CP000114,1177719,1177758;CP003810,1177719,1177758;CP011325,1177719,1177758;CP011327,1177719,1177758;
CP011326	Mauve	SHARED	936855	936866	.	.	.	Notes=Lenght11	CP000114,936855,936866;CP003810,936855,936866;CP007631,936855,936866;CP011325,936855,936866;CP011327,936855,936866;CP012419,936855,936866;
CP011326	Mauve	SHARED	936867	936890	.	.	.	Notes=Lenght23	CP000114,936867,936890;CP003810,936867,936890;HF952106,936867,936890;HG939456,936867,936890;CP007631,936867,936890;CP007632,936867,936890;CP006910,936867,936890;CP011325,936867,936890;CP011327,936867,936890;CP010319,936867,936890;CP012419,936867,936890;
CP011326	Mauve	SHARED	936925	936954	.	.	.	Notes=Lenght29	AE009948,936925,936954;CP000114,936925,936954;CP003810,936925,936954;CP007631,936925,936954;CP006910,936925,936954;CP011325,936925,936954;CP011327,936925,936954;CP011329,936925,936954;CP012419,936925,936954;
CP011326	Mauve	SHARED	936955	936976	.	.	.	Notes=Lenght21	AE009948,936955,936976;CP000114,936955,936976;CP003810,936955,936976;CP007631,936955,936976;CP011325,936955,936976;CP011327,936955,936976;CP011329,936955,936976;CP012419,936955,936976;
CP011326	Mauve	SHARED	936977	936997	.	.	.	Notes=Lenght20	AE009948,936977,936997;CP000114,936977,936997;CP003810,936977,936997;CP007631,936977,936997;CP011325,936977,936997;CP011327,936977,936997;CP012419,936977,936997;
CP011326	Mauve	SHARED	936998	937052	.	.	.	Notes=Lenght54	CP000114,936998,937052;CP003810,936998,937052;CP011325,936998,937052;CP011327,936998,937052;CP012419,936998,937052;
CP011326	Mauve	SHARED	937058	937095	.	.	.	Notes=Lenght37	AL732656,937058,937095;AE009948,937058,937095;CP000114,937058,937095;CP003810,937058,937095;CP007631,937058,937095;CP011325,937058,937095;CP011327,937058,937095;CP011329,937058,937095;CP012419,937058,937095;
CP011326	Mauve	SHARED	937105	937118	.	.	.	Notes=Lenght13	CP000114,937105,937118;CP003810,937105,937118;CP011325,937105,937118;CP011327,937105,937118;CP012419,937105,937118;
CP011326	Mauve	SHARED	691080	691091	.	.	.	Notes=Lenght11	AE009948,691080,691091;CP000114,691080,691091;CP003810,691080,691091;HF952104,691080,691091;HF952106,691080,691091;HF952105,691080,691091;HG939456,691080,691091;CP007631,691080,691091;CP007632,691080,691091;CP010867,691080,691091;CP011325,691080,691091;CP011327,691080,691091;CP012419,691080,691091;
CP011326	Mauve	SHARED	936723	936758	.	.	.	Notes=Lenght35	AE009948,936723,936758;CP000114,936723,936758;CP003810,936723,936758;HF952104,936723,936758;CP007631,936723,936758;CP010867,936723,936758;CP011325,936723,936758;CP011327,936723,936758;CP011329,936723,936758;CP012419,936723,936758;
CP011326	Mauve	SHARED	936759	936787	.	.	.	Notes=Lenght28	CP000114,936759,936787;CP003810,936759,936787;CP011325,936759,936787;CP011327,936759,936787;CP012419,936759,936787;
CP011326	Mauve	SHARED	936788	936817	.	.	.	Notes=Lenght29	CP000114,936788,936817;CP003810,936788,936817;CP011325,936788,936817;CP011327,936788,936817;CP012419,936788,936817;
CP011326	Mauve	SHARED	1174373	1174505	.	.	.	Notes=Lenght132	CP000114,1174373,1174505;CP003810,1174373,1174505;HG939456,1174373,1174505;CP011325,1174373,1174505;CP011327,1174373,1174505;CP011329,1174373,1174505;CP010319,1174373,1174505;CP012419,1174373,1174505;
CP011326	Mauve	SHARED	1174506	1174584	.	.	.	Notes=Lenght78	CP000114,1174506,1174584;CP003810,1174506,1174584;CP011325,1174506,1174584;CP011327,1174506,1174584;CP011329,1174506,1174584;CP012419,1174506,1174584;
CP011326	Mauve	SHARED	1174585	1174642	.	.	.	Notes=Lenght57	CP000114,1174585,1174642;CP003810,1174585,1174642;HG939456,1174585,1174642;CP011325,1174585,1174642;CP011327,1174585,1174642;CP011329,1174585,1174642;CP010319,1174585,1174642;CP012419,1174585,1174642;
CP011326	Mauve	SHARED	1174643	1174695	.	.	.	Notes=Lenght52	CP000114,1174643,1174695;CP003810,1174643,1174695;HG939456,1174643,1174695;CP011325,1174643,1174695;CP011327,1174643,1174695;CP011329,1174643,1174695;CP012419,1174643,1174695;
CP011326	Mauve	SHARED	1174941	1174987	.	.	.	Notes=Lenght46	CP000114,1174941,1174987;CP003810,1174941,1174987;HG939456,1174941,1174987;CP011325,1174941,1174987;CP011327,1174941,1174987;CP011329,1174941,1174987;CP012419,1174941,1174987;
CP011326	Mauve	SHARED	1174988	1175050	.	.	.	Notes=Lenght62	CP000114,1174988,1175050;CP003810,1174988,1175050;CP011325,1174988,1175050;CP011327,1174988,1175050;CP011329,1174988,1175050;CP012419,1174988,1175050;
CP011326	Mauve	SHARED	1175051	1175082	.	.	.	Notes=Lenght31	CP000114,1175051,1175082;CP003810,1175051,1175082;HG939456,1175051,1175082;CP007631,1175051,1175082;CP007632,1175051,1175082;CP011325,1175051,1175082;CP011327,1175051,1175082;CP011329,1175051,1175082;CP012419,1175051,1175082;
CP011326	Mauve	SHARED	1175347	1175371	.	.	.	Notes=Lenght24	CP000114,1175347,1175371;CP003810,1175347,1175371;HG939456,1175347,1175371;CP007632,1175347,1175371;CP011325,1175347,1175371;CP011327,1175347,1175371;CP011329,1175347,1175371;CP012419,1175347,1175371;
CP011326	Mauve	SHARED	1175372	1175389	.	.	.	Notes=Lenght17	CP000114,1175372,1175389;CP003810,1175372,1175389;CP007632,1175372,1175389;CP011325,1175372,1175389;CP011327,1175372,1175389;CP011329,1175372,1175389;CP012419,1175372,1175389;
CP011326	Mauve	SHARED	1175390	1176361	.	.	.	Notes=Lenght971	CP000114,1175390,1176361;CP003810,1175390,1176361;CP011325,1175390,1176361;CP011327,1175390,1176361;CP011329,1175390,1176361;CP012419,1175390,1176361;
CP011326	Mauve	SHARED	1176538	1176828	.	.	.	Notes=Lenght290	CP000114,1176538,1176828;CP003810,1176538,1176828;CP011325,1176538,1176828;CP011327,1176538,1176828;CP011329,1176538,1176828;CP012419,1176538,1176828;
CP011326	Mauve	SHARED	980819	981186	.	.	.	Notes=Lenght367	AE009948,980819,981186;CP000114,980819,981186;CP003810,980819,981186;CP007631,980819,981186;CP011325,980819,981186;CP011327,980819,981186;CP011329,980819,981186;CP012419,980819,981186;
CP011326	Mauve	SHARED	981187	981285	.	.	.	Notes=Lenght98	AE009948,981187,981285;CP000114,981187,981285;CP003810,981187,981285;CP007631,981187,981285;CP007572,981187,981285;CP007571,981187,981285;CP007570,981187,981285;CP011325,981187,981285;CP011327,981187,981285;CP011329,981187,981285;CP012419,981187,981285;
CP011326	Mauve	SHARED	981286	981314	.	.	.	Notes=Lenght28	AE009948,981286,981314;CP000114,981286,981314;CP003810,981286,981314;CP007631,981286,981314;CP011325,981286,981314;CP011327,981286,981314;CP011329,981286,981314;CP012419,981286,981314;
CP011326	Mauve	SHARED	981315	981626	.	.	.	Notes=Lenght311	AE009948,981315,981626;CP000114,981315,981626;CP003810,981315,981626;HF952104,981315,981626;CP007631,981315,981626;CP011325,981315,981626;CP011327,981315,981626;CP011329,981315,981626;CP012419,981315,981626;
CP011326	Mauve	SHARED	981628	981656	.	.	.	Notes=Lenght28	AL732656,981628,981656;AE009948,981628,981656;CP000114,981628,981656;CP003810,981628,981656;CP003919,981628,981656;HF952104,981628,981656;HF952106,981628,981656;HF952105,981628,981656;CP007482,981628,981656;CP007565,981628,981656;HG939456,981628,981656;CP007631,981628,981656;CP007632,981628,981656;CP007572,981628,981656;CP007571,981628,981656;CP007570,981628,981656;FO393392,981628,981656;CP011325…
CP011326	Mauve	SHARED	1037297	1037353	.	.	.	Notes=Lenght56	CP000114,1037297,1037353;CP003810,1037297,1037353;CP003919,1037297,1037353;HF952105,1037297,1037353;CP007482,1037297,1037353;CP007565,1037297,1037353;HG939456,1037297,1037353;CP007632,1037297,1037353;CP006910,1037297,1037353;FO393392,1037297,1037353;CP011325,1037297,1037353;CP011327,1037297,1037353;CP011328,1037297,1037353;CP010319,1037297,1037353;CP012419,1037297,1037353;
CP011326	Mauve	SHARED	1038273	1039369	.	.	.	Notes=Lenght1096	CP000114,1038273,1039369;CP003810,1038273,1039369;CP011325,1038273,1039369;CP011327,1038273,1039369;CP012419,1038273,1039369;
CP011326	Mauve	SHARED	1039477	1041137	.	.	.	Notes=Lenght1660	CP000114,1039477,1041137;CP003810,1039477,1041137;CP011325,1039477,1041137;CP011327,1039477,1041137;CP012419,1039477,1041137;
CP011326	Mauve	SHARED	1041276	1043121	.	.	.	Notes=Lenght1845	AE009948,1041276,1043121;CP000114,1041276,1043121;CP003810,1041276,1043121;CP011325,1041276,1043121;CP011327,1041276,1043121;CP012419,1041276,1043121;
CP011326	Mauve	SHARED	1134510	1135370	.	.	.	Notes=Lenght860	CP000114,1134510,1135370;CP003810,1134510,1135370;HF952104,1134510,1135370;CP011325,1134510,1135370;CP011327,1134510,1135370;CP012419,1134510,1135370;
CP011326	Mauve	SHARED	1158026	1158124	.	.	.	Notes=Lenght98	CP000114,1158026,1158124;CP003810,1158026,1158124;CP011325,1158026,1158124;CP011327,1158026,1158124;CP012419,1158026,1158124;
CP011326	Mauve	SHARED	173783	173983	.	.	.	Notes=Lenght200	AL732656,173783,173983;AE009948,173783,173983;CP000114,173783,173983;CP003810,173783,173983;CP003919,173783,173983;HF952104,173783,173983;HF952106,173783,173983;HF952105,173783,173983;CP007482,173783,173983;CP007565,173783,173983;HG939456,173783,173983;CP007631,173783,173983;CP007632,173783,173983;CP006910,173783,173983;CP007572,173783,173983;CP007571,173783,173983;CP007570,173783,173983;FO393392…
CP011326	Mauve	SHARED	177184	177933	.	.	.	Notes=Lenght749	CP007631,177184,177933;CP007632,177184,177933;CP012419,177184,177933;
CP011326	Mauve	SHARED	239640	239920	.	.	.	Notes=Lenght280	AL732656,239640,239920;CP000114,239640,239920;CP003810,239640,239920;CP007572,239640,239920;CP007571,239640,239920;CP007570,239640,239920;CP011325,239640,239920;CP011327,239640,239920;CP011329,239640,239920;CP012419,239640,239920;
CP011326	Mauve	SHARED	260670	260714	.	.	.	Notes=Lenght44	AE009948,260670,260714;CP000114,260670,260714;CP003810,260670,260714;HF952104,260670,260714;CP007631,260670,260714;CP007632,260670,260714;CP007571,260670,260714;CP007570,260670,260714;CP010867,260670,260714;CP011325,260670,260714;CP011327,260670,260714;CP011329,260670,260714;CP012419,260670,260714;
CP011326	Mauve	SHARED	260715	261163	.	.	.	Notes=Lenght448	AE009948,260715,261163;CP000114,260715,261163;CP003810,260715,261163;HF952104,260715,261163;CP007631,260715,261163;CP007632,260715,261163;CP010867,260715,261163;CP011325,260715,261163;CP011327,260715,261163;CP011329,260715,261163;CP012419,260715,261163;
CP011326	Mauve	SHARED	261164	261263	.	.	.	Notes=Lenght99	AE009948,261164,261263;CP000114,261164,261263;CP003810,261164,261263;HF952104,261164,261263;HG939456,261164,261263;CP007631,261164,261263;CP007632,261164,261263;CP010867,261164,261263;CP011325,261164,261263;CP011327,261164,261263;CP011329,261164,261263;CP012419,261164,261263;
CP011326	Mauve	SHARED	261464	261511	.	.	.	Notes=Lenght47	AE009948,261464,261511;CP000114,261464,261511;CP003810,261464,261511;HF952104,261464,261511;CP007631,261464,261511;CP007632,261464,261511;CP010867,261464,261511;CP011325,261464,261511;CP011327,261464,261511;CP011329,261464,261511;CP012419,261464,261511;
CP011326	Mauve	SHARED	262772	262808	.	.	.	Notes=Lenght36	CP000114,262772,262808;CP003810,262772,262808;CP011325,262772,262808;CP011327,262772,262808;CP011329,262772,262808;CP012419,262772,262808;
CP011326	Mauve	SHARED	359147	359217	.	.	.	Notes=Lenght70	AL732656,359147,359217;CP000114,359147,359217;CP003810,359147,359217;CP003919,359147,359217;HF952106,359147,359217;HF952105,359147,359217;CP007482,359147,359217;CP007565,359147,359217;HG939456,359147,359217;CP007632,359147,359217;CP006910,359147,359217;CP007572,359147,359217;CP007571,359147,359217;CP007570,359147,359217;FO393392,359147,359217;CP011325,359147,359217;CP011327,359147,359217;CP011328…
CP011326	Mauve	SHARED	359851	359950	.	.	.	Notes=Lenght99	AL732656,359851,359950;CP000114,359851,359950;CP003810,359851,359950;CP003919,359851,359950;HF952106,359851,359950;HF952105,359851,359950;CP007482,359851,359950;CP007565,359851,359950;HG939456,359851,359950;CP007632,359851,359950;CP006910,359851,359950;CP007572,359851,359950;CP007571,359851,359950;CP007570,359851,359950;FO393392,359851,359950;CP011325,359851,359950;CP011327,359851,359950;CP011328…
CP011326	Mauve	SHARED	359951	359992	.	.	.	Notes=Lenght41	AL732656,359951,359992;CP000114,359951,359992;CP003810,359951,359992;CP003919,359951,359992;HF952106,359951,359992;HF952105,359951,359992;CP007482,359951,359992;CP007565,359951,359992;HG939456,359951,359992;CP007632,359951,359992;CP006910,359951,359992;CP007572,359951,359992;CP007571,359951,359992;CP007570,359951,359992;FO393392,359951,359992;CP011325,359951,359992;CP011328,359951,359992;CP010319…
CP011326	Mauve	SHARED	120581	120677	.	.	.	Notes=Lenght96	CP000114,120581,120677;CP003810,120581,120677;HG939456,120581,120677;CP011325,120581,120677;CP011327,120581,120677;CP012419,120581,120677;
CP011326	Mauve	SHARED	120678	120781	.	.	.	Notes=Lenght103	CP000114,120678,120781;CP003810,120678,120781;CP011325,120678,120781;CP011327,120678,120781;CP012419,120678,120781;
CP011326	Mauve	SHARED	120782	122127	.	.	.	Notes=Lenght1345	CP000114,120782,122127;CP003810,120782,122127;HG939456,120782,122127;CP011325,120782,122127;CP011327,120782,122127;CP012419,120782,122127;
CP011326	Mauve	SHARED	142007	144540	.	.	.	Notes=Lenght2533	CP000114,142007,144540;CP003810,142007,144540;CP011325,142007,144540;CP011327,142007,144540;CP012419,142007,144540;
CP011326	Mauve	SHARED	144612	145502	.	.	.	Notes=Lenght890	CP000114,144612,145502;CP003810,144612,145502;CP011325,144612,145502;CP011327,144612,145502;CP012419,144612,145502;
CP011326	Mauve	SHARED	150024	150947	.	.	.	Notes=Lenght923	CP000114,150024,150947;CP003810,150024,150947;CP011325,150024,150947;CP011327,150024,150947;CP012419,150024,150947;
CP011326	Mauve	SHARED	173442	173776	.	.	.	Notes=Lenght334	AL732656,173442,173776;AE009948,173442,173776;CP000114,173442,173776;CP003810,173442,173776;CP003919,173442,173776;HF952106,173442,173776;HF952105,173442,173776;CP007482,173442,173776;CP007565,173442,173776;HG939456,173442,173776;CP007632,173442,173776;CP006910,173442,173776;CP007572,173442,173776;CP007571,173442,173776;CP007570,173442,173776;FO393392,173442,173776;CP010867,173442,173776;CP011325…
CP011326	Mauve	SHARED	458045	458276	.	.	.	Notes=Lenght231	CP000114,458045,458276;CP003810,458045,458276;CP007631,458045,458276;CP011325,458045,458276;CP011327,458045,458276;CP012419,458045,458276;
CP011326	Mauve	SHARED	459167	459748	.	.	.	Notes=Lenght581	CP000114,459167,459748;CP003810,459167,459748;CP011325,459167,459748;CP011327,459167,459748;CP012419,459167,459748;
CP011326	Mauve	SHARED	460550	469081	.	.	.	Notes=Lenght8531	CP000114,460550,469081;CP003810,460550,469081;CP011325,460550,469081;CP011327,460550,469081;CP012419,460550,469081;
CP011326	Mauve	SHARED	469082	479311	.	.	.	Notes=Lenght10229	CP000114,469082,479311;CP003810,469082,479311;CP011325,469082,479311;CP011327,469082,479311;CP012419,469082,479311;
CP011326	Mauve	SHARED	479312	479524	.	.	.	Notes=Lenght212	CP000114,479312,479524;CP003810,479312,479524;CP011325,479312,479524;CP011327,479312,479524;CP012419,479312,479524;
CP011326	Mauve	SHARED	481208	481904	.	.	.	Notes=Lenght696	CP000114,481208,481904;CP003810,481208,481904;CP011325,481208,481904;CP011327,481208,481904;CP012419,481208,481904;
CP011326	Mauve	SHARED	590123	590140	.	.	.	Notes=Lenght17	AE009948,590123,590140;CP000114,590123,590140;CP003810,590123,590140;HG939456,590123,590140;CP007631,590123,590140;CP007632,590123,590140;CP007572,590123,590140;CP007571,590123,590140;CP011325,590123,590140;CP011327,590123,590140;CP011329,590123,590140;CP012419,590123,590140;
CP011326	Mauve	SHARED	433796	433989	.	.	.	Notes=Lenght193	AL732656,433796,433989;CP000114,433796,433989;CP003810,433796,433989;CP003919,433796,433989;HF952106,433796,433989;HF952105,433796,433989;CP007482,433796,433989;CP007565,433796,433989;CP007632,433796,433989;CP006910,433796,433989;CP007572,433796,433989;CP007571,433796,433989;CP007570,433796,433989;FO393392,433796,433989;CP011325,433796,433989;CP011327,433796,433989;CP011328,433796,433989;CP010319…
CP011326	Mauve	SHARED	457108	457122	.	.	.	Notes=Lenght14	AL732656,457108,457122;AE009948,457108,457122;CP000114,457108,457122;CP007631,457108,457122;CP007632,457108,457122;CP011327,457108,457122;CP012419,457108,457122;
CP011326	Mauve	SHARED	457123	457143	.	.	.	Notes=Lenght20	AL732656,457123,457143;AE009948,457123,457143;CP000114,457123,457143;HG939456,457123,457143;CP007631,457123,457143;CP007632,457123,457143;CP011327,457123,457143;CP012419,457123,457143;
CP011326	Mauve	SHARED	457144	457216	.	.	.	Notes=Lenght72	AL732656,457144,457216;AE009948,457144,457216;CP000114,457144,457216;HG939456,457144,457216;CP007631,457144,457216;CP007632,457144,457216;CP007572,457144,457216;CP007571,457144,457216;CP007570,457144,457216;CP011327,457144,457216;CP012419,457144,457216;
CP011326	Mauve	SHARED	457217	457228	.	.	.	Notes=Lenght11	AE009948,457217,457228;CP000114,457217,457228;HG939456,457217,457228;CP007631,457217,457228;CP007632,457217,457228;CP007572,457217,457228;CP007571,457217,457228;CP007570,457217,457228;CP011327,457217,457228;CP012419,457217,457228;
CP011326	Mauve	SHARED	457232	457242	.	.	.	Notes=Lenght10	AE009948,457232,457242;CP000114,457232,457242;HG939456,457232,457242;CP007631,457232,457242;CP007632,457232,457242;CP007572,457232,457242;CP007571,457232,457242;CP007570,457232,457242;CP011327,457232,457242;CP012419,457232,457242;
CP011326	Mauve	SHARED	457243	457273	.	.	.	Notes=Lenght30	AE009948,457243,457273;CP000114,457243,457273;CP003810,457243,457273;HG939456,457243,457273;CP007631,457243,457273;CP007632,457243,457273;CP007572,457243,457273;CP007571,457243,457273;CP007570,457243,457273;CP011325,457243,457273;CP011327,457243,457273;CP012419,457243,457273;
CP011326	Mauve	SHARED	457274	457385	.	.	.	Notes=Lenght111	CP000114,457274,457385;CP003810,457274,457385;CP007631,457274,457385;CP007632,457274,457385;CP007572,457274,457385;CP007571,457274,457385;CP007570,457274,457385;CP011325,457274,457385;CP011327,457274,457385;CP012419,457274,457385;
CP011326	Mauve	SHARED	457386	457482	.	.	.	Notes=Lenght96	AL732656,457386,457482;AE009948,457386,457482;CP000114,457386,457482;CP003810,457386,457482;CP007631,457386,457482;CP007632,457386,457482;CP007572,457386,457482;CP007571,457386,457482;CP007570,457386,457482;CP011325,457386,457482;CP011327,457386,457482;CP012419,457386,457482;
CP011326	Mauve	SHARED	356886	357138	.	.	.	Notes=Lenght252	CP000114,356886,357138;CP011325,356886,357138;
CP011326	Mauve	SHARED	96513	98369	.	.	.	Notes=Lenght1856	CP003810,96513,98369;CP011325,96513,98369;
CP011326	Mauve	SHARED	1411042	1411109	.	.	.	Notes=Lenght67	CP011325,1411042,1411109;
CP011326	Mauve	SHARED	357949	358150	.	.	.	Notes=Lenght201	CP000114,357949,358150;
CP011326	Mauve	SHARED	1177421	1177718	.	.	.	Notes=Lenght297	CP000114,1177421,1177718;CP003810,1177421,1177718;CP003919,1177421,1177718;CP007482,1177421,1177718;CP007565,1177421,1177718;FO393392,1177421,1177718;CP011325,1177421,1177718;CP011327,1177421,1177718;CP011328,1177421,1177718;CP010319,1177421,1177718;
CP011326	Mauve	SHARED	21504	21529	.	.	.	Notes=Lenght25	CP003810,21504,21529;CP011325,21504,21529;
CP011326	Mauve	SHARED	92422	93307	.	.	.	Notes=Lenght885	CP003810,92422,93307;CP011325,92422,93307;
CP011326	Mauve	SHARED	1349643	1350464	.	.	.	Notes=Lenght821	CP000114,1349643,1350464;CP003810,1349643,1350464;CP003919,1349643,1350464;HF952106,1349643,1350464;HF952105,1349643,1350464;CP007482,1349643,1350464;CP007565,1349643,1350464;HG939456,1349643,1350464;CP007632,1349643,1350464;FO393392,1349643,1350464;CP011325,1349643,1350464;CP011327,1349643,1350464;CP011328,1349643,1350464;CP010319,1349643,1350464;
CP011326	Mauve	SHARED	1349033	1349642	.	.	.	Notes=Lenght609	CP000114,1349033,1349642;CP003810,1349033,1349642;CP003919,1349033,1349642;HF952106,1349033,1349642;HF952105,1349033,1349642;CP011325,1349033,1349642;CP011327,1349033,1349642;CP010319,1349033,1349642;
CP011326	Mauve	SHARED	1345448	1345588	.	.	.	Notes=Lenght140	CP000114,1345448,1345588;CP003810,1345448,1345588;CP003919,1345448,1345588;HF952106,1345448,1345588;HF952105,1345448,1345588;CP007482,1345448,1345588;CP007565,1345448,1345588;HG939456,1345448,1345588;CP007632,1345448,1345588;FO393392,1345448,1345588;CP011325,1345448,1345588;CP011327,1345448,1345588;CP011328,1345448,1345588;CP010319,1345448,1345588;
CP011326	Mauve	SHARED	1351592	1351612	.	.	.	Notes=Lenght20	CP000114,1351592,1351612;CP003810,1351592,1351612;CP003919,1351592,1351612;HF952106,1351592,1351612;HF952105,1351592,1351612;CP007482,1351592,1351612;CP007565,1351592,1351612;HG939456,1351592,1351612;CP007632,1351592,1351612;FO393392,1351592,1351612;CP011325,1351592,1351612;CP011327,1351592,1351612;CP011328,1351592,1351612;CP010319,1351592,1351612;
CP011326	Mauve	SHARED	1351571	1351591	.	.	.	Notes=Lenght20	CP000114,1351571,1351591;CP003810,1351571,1351591;HF952106,1351571,1351591;HF952105,1351571,1351591;CP007482,1351571,1351591;CP007565,1351571,1351591;HG939456,1351571,1351591;CP007632,1351571,1351591;FO393392,1351571,1351591;CP011325,1351571,1351591;CP011327,1351571,1351591;CP011328,1351571,1351591;CP010319,1351571,1351591;
CP011326	Mauve	SHARED	1351338	1351570	.	.	.	Notes=Lenght232	CP000114,1351338,1351570;CP003810,1351338,1351570;CP003919,1351338,1351570;HF952106,1351338,1351570;HF952105,1351338,1351570;CP007482,1351338,1351570;CP007565,1351338,1351570;HG939456,1351338,1351570;CP007632,1351338,1351570;FO393392,1351338,1351570;CP011325,1351338,1351570;CP011327,1351338,1351570;CP011328,1351338,1351570;CP010319,1351338,1351570;
CP011326	Mauve	SHARED	1350758	1350983	.	.	.	Notes=Lenght225	CP000114,1350758,1350983;CP003810,1350758,1350983;CP003919,1350758,1350983;HF952106,1350758,1350983;HF952105,1350758,1350983;CP007482,1350758,1350983;CP007565,1350758,1350983;HG939456,1350758,1350983;CP007632,1350758,1350983;FO393392,1350758,1350983;CP011325,1350758,1350983;CP011327,1350758,1350983;CP011328,1350758,1350983;CP010319,1350758,1350983;
CP011326	Mauve	SHARED	1354415	1354477	.	.	.	Notes=Lenght62	CP000114,1354415,1354477;CP003810,1354415,1354477;CP003919,1354415,1354477;HF952106,1354415,1354477;HF952105,1354415,1354477;CP007482,1354415,1354477;CP007565,1354415,1354477;HG939456,1354415,1354477;CP007632,1354415,1354477;FO393392,1354415,1354477;CP011325,1354415,1354477;CP011327,1354415,1354477;CP011328,1354415,1354477;CP010319,1354415,1354477;
CP011326	Mauve	SHARED	1354159	1354414	.	.	.	Notes=Lenght255	CP000114,1354159,1354414;CP003810,1354159,1354414;CP003919,1354159,1354414;HF952106,1354159,1354414;HF952105,1354159,1354414;CP007482,1354159,1354414;CP007565,1354159,1354414;HG939456,1354159,1354414;CP007632,1354159,1354414;FO393392,1354159,1354414;CP011325,1354159,1354414;CP011327,1354159,1354414;CP011328,1354159,1354414;CP010319,1354159,1354414;
CP011326	Mauve	SHARED	1354089	1354156	.	.	.	Notes=Lenght67	CP000114,1354089,1354156;CP003810,1354089,1354156;CP003919,1354089,1354156;HF952106,1354089,1354156;HF952105,1354089,1354156;CP007482,1354089,1354156;CP007565,1354089,1354156;HG939456,1354089,1354156;CP007632,1354089,1354156;FO393392,1354089,1354156;CP011325,1354089,1354156;CP011327,1354089,1354156;CP011328,1354089,1354156;CP010319,1354089,1354156;
CP011326	Mauve	SHARED	1353989	1354076	.	.	.	Notes=Lenght87	CP000114,1353989,1354076;CP003810,1353989,1354076;CP003919,1353989,1354076;HF952106,1353989,1354076;HF952105,1353989,1354076;CP007482,1353989,1354076;CP007565,1353989,1354076;FO393392,1353989,1354076;CP011325,1353989,1354076;CP011327,1353989,1354076;CP011328,1353989,1354076;CP010319,1353989,1354076;
CP011326	Mauve	SHARED	1352901	1353988	.	.	.	Notes=Lenght1087	CP000114,1352901,1353988;CP003810,1352901,1353988;CP003919,1352901,1353988;HF952106,1352901,1353988;HF952105,1352901,1353988;CP007482,1352901,1353988;CP007565,1352901,1353988;HG939456,1352901,1353988;CP007632,1352901,1353988;FO393392,1352901,1353988;CP011325,1352901,1353988;CP011327,1352901,1353988;CP011328,1352901,1353988;CP010319,1352901,1353988;
CP011326	Mauve	SHARED	1351803	1352736	.	.	.	Notes=Lenght933	CP000114,1351803,1352736;CP003810,1351803,1352736;CP003919,1351803,1352736;HF952106,1351803,1352736;HF952105,1351803,1352736;CP007482,1351803,1352736;CP007565,1351803,1352736;HG939456,1351803,1352736;CP007632,1351803,1352736;FO393392,1351803,1352736;CP011325,1351803,1352736;CP011327,1351803,1352736;CP011328,1351803,1352736;CP010319,1351803,1352736;
CP011326	Mauve	SHARED	4058	4159	.	.	.	Notes=Lenght101	AL732656,4058,4159;AE009948,4058,4159;CP000114,4058,4159;CP003810,4058,4159;CP003919,4058,4159;HF952104,4058,4159;HF952106,4058,4159;HF952105,4058,4159;CP007482,4058,4159;CP007565,4058,4159;HG939456,4058,4159;CP007631,4058,4159;CP007632,4058,4159;CP006910,4058,4159;CP007572,4058,4159;CP007571,4058,4159;CP007570,4058,4159;FO393392,4058,4159;CP010867,4058,4159;CP011325,4058,4159;CP011327,4058,4159;…
CP011326	Mauve	SHARED	4160	4195	.	.	.	Notes=Lenght35	AL732656,4160,4195;AE009948,4160,4195;CP000114,4160,4195;CP003810,4160,4195;HF952104,4160,4195;HF952106,4160,4195;HF952105,4160,4195;CP007482,4160,4195;CP007565,4160,4195;HG939456,4160,4195;CP007631,4160,4195;CP007632,4160,4195;CP006910,4160,4195;CP007572,4160,4195;CP007571,4160,4195;CP007570,4160,4195;FO393392,4160,4195;CP010867,4160,4195;CP011325,4160,4195;CP011327,4160,4195;CP011328,4160,4195;…
CP011326	Mauve	SHARED	4196	4249	.	.	.	Notes=Lenght53	AL732656,4196,4249;AE009948,4196,4249;CP000114,4196,4249;CP003810,4196,4249;CP003919,4196,4249;HF952104,4196,4249;HF952106,4196,4249;HF952105,4196,4249;CP007482,4196,4249;CP007565,4196,4249;HG939456,4196,4249;CP007631,4196,4249;CP007632,4196,4249;CP006910,4196,4249;CP007572,4196,4249;CP007571,4196,4249;CP007570,4196,4249;FO393392,4196,4249;CP010867,4196,4249;CP011325,4196,4249;CP011327,4196,4249;…
CP011326	Mauve	SHARED	16175	16195	.	.	.	Notes=Lenght20	AL732656,16175,16195;AE009948,16175,16195;CP000114,16175,16195;CP003810,16175,16195;CP003919,16175,16195;HF952104,16175,16195;HF952106,16175,16195;HF952105,16175,16195;CP007482,16175,16195;HG939456,16175,16195;CP007631,16175,16195;CP007632,16175,16195;CP006910,16175,16195;CP007572,16175,16195;CP007571,16175,16195;CP007570,16175,16195;FO393392,16175,16195;CP010867,16175,16195;CP011325,16175,16195;…
CP011326	Mauve	SHARED	16197	16213	.	.	.	Notes=Lenght16	AL732656,16197,16213;AE009948,16197,16213;CP000114,16197,16213;CP003810,16197,16213;CP003919,16197,16213;HF952104,16197,16213;HF952106,16197,16213;HF952105,16197,16213;CP007482,16197,16213;CP007565,16197,16213;HG939456,16197,16213;CP007631,16197,16213;CP007632,16197,16213;CP007572,16197,16213;CP007571,16197,16213;CP007570,16197,16213;FO393392,16197,16213;CP010867,16197,16213;CP011325,16197,16213;…
CP011326	Mauve	SHARED	16272	16676	.	.	.	Notes=Lenght404	AL732656,16272,16676;AE009948,16272,16676;CP000114,16272,16676;CP003810,16272,16676;CP003919,16272,16676;HF952104,16272,16676;HF952106,16272,16676;HF952105,16272,16676;CP007482,16272,16676;CP007565,16272,16676;HG939456,16272,16676;CP007631,16272,16676;CP007632,16272,16676;CP007572,16272,16676;CP007571,16272,16676;CP007570,16272,16676;FO393392,16272,16676;CP010867,16272,16676;CP011325,16272,16676;…
CP011326	Mauve	SHARED	16677	16707	.	.	.	Notes=Lenght30	AL732656,16677,16707;AE009948,16677,16707;CP000114,16677,16707;CP003810,16677,16707;CP003919,16677,16707;HF952104,16677,16707;HF952106,16677,16707;HF952105,16677,16707;CP007565,16677,16707;HG939456,16677,16707;CP007631,16677,16707;CP007632,16677,16707;CP007572,16677,16707;CP007571,16677,16707;CP007570,16677,16707;FO393392,16677,16707;CP010867,16677,16707;CP011325,16677,16707;CP011327,16677,16707;…
CP011326	Mauve	SHARED	16708	16722	.	.	.	Notes=Lenght14	AL732656,16708,16722;AE009948,16708,16722;CP000114,16708,16722;CP003810,16708,16722;CP003919,16708,16722;HF952104,16708,16722;HF952106,16708,16722;HF952105,16708,16722;CP007565,16708,16722;HG939456,16708,16722;CP007631,16708,16722;CP007632,16708,16722;CP006910,16708,16722;CP007572,16708,16722;CP007571,16708,16722;CP007570,16708,16722;FO393392,16708,16722;CP010867,16708,16722;CP011325,16708,16722;…
CP011326	Mauve	SHARED	16723	16829	.	.	.	Notes=Lenght106	AL732656,16723,16829;AE009948,16723,16829;CP000114,16723,16829;CP003810,16723,16829;CP003919,16723,16829;HF952104,16723,16829;HF952106,16723,16829;HF952105,16723,16829;CP007565,16723,16829;HG939456,16723,16829;CP007631,16723,16829;CP007632,16723,16829;CP006910,16723,16829;CP007572,16723,16829;CP007571,16723,16829;CP007570,16723,16829;CP010867,16723,16829;CP011325,16723,16829;CP011327,16723,16829;…
CP011326	Mauve	SHARED	16830	17238	.	.	.	Notes=Lenght408	AL732656,16830,17238;AE009948,16830,17238;CP000114,16830,17238;CP003810,16830,17238;CP003919,16830,17238;HF952104,16830,17238;HF952106,16830,17238;HF952105,16830,17238;HG939456,16830,17238;CP007631,16830,17238;CP007632,16830,17238;CP006910,16830,17238;CP007572,16830,17238;CP007571,16830,17238;CP007570,16830,17238;CP010867,16830,17238;CP011325,16830,17238;CP011327,16830,17238;CP011328,16830,17238;…
CP011326	Mauve	SHARED	17240	17606	.	.	.	Notes=Lenght366	AL732656,17240,17606;AE009948,17240,17606;CP000114,17240,17606;CP003810,17240,17606;CP003919,17240,17606;HF952104,17240,17606;HF952106,17240,17606;HF952105,17240,17606;HG939456,17240,17606;CP007631,17240,17606;CP007632,17240,17606;CP006910,17240,17606;CP007572,17240,17606;CP007571,17240,17606;CP007570,17240,17606;CP010867,17240,17606;CP011325,17240,17606;CP011327,17240,17606;CP011328,17240,17606;…
CP011326	Mauve	SHARED	17607	18018	.	.	.	Notes=Lenght411	AL732656,17607,18018;AE009948,17607,18018;CP000114,17607,18018;CP003810,17607,18018;CP003919,17607,18018;HF952104,17607,18018;HG939456,17607,18018;CP007631,17607,18018;CP007632,17607,18018;CP006910,17607,18018;CP007572,17607,18018;CP007571,17607,18018;CP007570,17607,18018;CP010867,17607,18018;CP011325,17607,18018;CP011327,17607,18018;CP011328,17607,18018;CP011329,17607,18018;CP012419,17607,18018;…
CP011326	Mauve	SHARED	18019	18306	.	.	.	Notes=Lenght287	AL732656,18019,18306;AE009948,18019,18306;CP000114,18019,18306;CP003810,18019,18306;CP003919,18019,18306;HF952104,18019,18306;HG939456,18019,18306;CP007631,18019,18306;CP007632,18019,18306;CP006910,18019,18306;CP007572,18019,18306;CP007571,18019,18306;CP007570,18019,18306;CP010867,18019,18306;CP011325,18019,18306;CP011327,18019,18306;CP011329,18019,18306;CP012419,18019,18306;CP013202,18019,18306;
CP011326	Mauve	SHARED	18308	18451	.	.	.	Notes=Lenght143	AL732656,18308,18451;AE009948,18308,18451;CP000114,18308,18451;CP003810,18308,18451;HF952104,18308,18451;HF952106,18308,18451;HF952105,18308,18451;HG939456,18308,18451;CP007631,18308,18451;CP007632,18308,18451;CP006910,18308,18451;CP007572,18308,18451;CP007571,18308,18451;CP007570,18308,18451;CP010867,18308,18451;CP011325,18308,18451;CP011327,18308,18451;CP011329,18308,18451;CP010319,18308,18451;…
CP011326	Mauve	SHARED	18460	18486	.	.	.	Notes=Lenght26	AL732656,18460,18486;AE009948,18460,18486;CP000114,18460,18486;CP003810,18460,18486;HF952104,18460,18486;CP007631,18460,18486;CP006910,18460,18486;CP007572,18460,18486;CP007571,18460,18486;CP007570,18460,18486;CP010867,18460,18486;CP011325,18460,18486;CP011327,18460,18486;CP011329,18460,18486;CP012419,18460,18486;CP013202,18460,18486;
CP011326	Mauve	SHARED	18488	18768	.	.	.	Notes=Lenght280	AL732656,18488,18768;AE009948,18488,18768;CP000114,18488,18768;CP003810,18488,18768;HF952104,18488,18768;HG939456,18488,18768;CP007631,18488,18768;CP007632,18488,18768;CP006910,18488,18768;CP007572,18488,18768;CP007571,18488,18768;CP007570,18488,18768;CP010867,18488,18768;CP011325,18488,18768;CP011327,18488,18768;CP011329,18488,18768;CP012419,18488,18768;CP013202,18488,18768;
CP011326	Mauve	SHARED	18770	19074	.	.	.	Notes=Lenght304	AL732656,18770,19074;AE009948,18770,19074;CP000114,18770,19074;CP003810,18770,19074;HF952104,18770,19074;HG939456,18770,19074;CP007631,18770,19074;CP007632,18770,19074;CP006910,18770,19074;CP007572,18770,19074;CP007571,18770,19074;CP007570,18770,19074;CP010867,18770,19074;CP011325,18770,19074;CP011327,18770,19074;CP011329,18770,19074;CP012419,18770,19074;CP013202,18770,19074;
CP011326	Mauve	SHARED	19075	19121	.	.	.	Notes=Lenght46	AL732656,19075,19121;AE009948,19075,19121;CP000114,19075,19121;CP003810,19075,19121;HF952104,19075,19121;CP007631,19075,19121;CP006910,19075,19121;CP007572,19075,19121;CP007571,19075,19121;CP007570,19075,19121;CP010867,19075,19121;CP011325,19075,19121;CP011327,19075,19121;CP011329,19075,19121;CP012419,19075,19121;CP013202,19075,19121;
CP011326	Mauve	SHARED	19122	19423	.	.	.	Notes=Lenght301	AL732656,19122,19423;AE009948,19122,19423;CP000114,19122,19423;CP003810,19122,19423;HF952104,19122,19423;CP007631,19122,19423;CP007572,19122,19423;CP007571,19122,19423;CP007570,19122,19423;CP010867,19122,19423;CP011325,19122,19423;CP011327,19122,19423;CP011329,19122,19423;CP012419,19122,19423;CP013202,19122,19423;
CP011326	Mauve	SHARED	19424	19499	.	.	.	Notes=Lenght75	AL732656,19424,19499;AE009948,19424,19499;CP000114,19424,19499;CP003810,19424,19499;HF952104,19424,19499;CP007631,19424,19499;CP007572,19424,19499;CP007571,19424,19499;CP007570,19424,19499;CP010867,19424,19499;CP011325,19424,19499;CP011327,19424,19499;CP011329,19424,19499;CP012419,19424,19499;CP013202,19424,19499;
CP011326	Mauve	SHARED	19500	21241	.	.	.	Notes=Lenght1741	AE009948,19500,21241;CP000114,19500,21241;CP003810,19500,21241;HF952104,19500,21241;CP007631,19500,21241;CP010867,19500,21241;CP011325,19500,21241;CP011327,19500,21241;CP011329,19500,21241;CP012419,19500,21241;CP013202,19500,21241;
CP011326	Mauve	SHARED	21242	21263	.	.	.	Notes=Lenght21	AE009948,21242,21263;CP003810,21242,21263;HF952104,21242,21263;CP007631,21242,21263;CP010867,21242,21263;CP011325,21242,21263;CP011329,21242,21263;CP012419,21242,21263;CP013202,21242,21263;
CP011326	Mauve	SHARED	21264	21391	.	.	.	Notes=Lenght127	AE009948,21264,21391;CP000114,21264,21391;HF952104,21264,21391;CP007631,21264,21391;CP010867,21264,21391;CP011327,21264,21391;CP011329,21264,21391;CP012419,21264,21391;CP013202,21264,21391;
CP011326	Mauve	SHARED	21392	21403	.	.	.	Notes=Lenght11	AE009948,21392,21403;CP000114,21392,21403;CP003810,21392,21403;HF952104,21392,21403;CP007631,21392,21403;CP010867,21392,21403;CP011327,21392,21403;CP011329,21392,21403;CP012419,21392,21403;CP013202,21392,21403;
CP011326	Mauve	SHARED	21404	21503	.	.	.	Notes=Lenght99	AE009948,21404,21503;CP000114,21404,21503;CP003810,21404,21503;HF952104,21404,21503;CP007631,21404,21503;CP010867,21404,21503;CP011325,21404,21503;CP011327,21404,21503;CP011329,21404,21503;CP012419,21404,21503;CP013202,21404,21503;
CP011326	Mauve	SHARED	21530	21721	.	.	.	Notes=Lenght191	AE009948,21530,21721;HF952104,21530,21721;CP007631,21530,21721;CP010867,21530,21721;CP011327,21530,21721;CP011329,21530,21721;CP013202,21530,21721;
CP011326	Mauve	SHARED	21722	22088	.	.	.	Notes=Lenght366	AE009948,21722,22088;CP000114,21722,22088;CP003810,21722,22088;HF952104,21722,22088;CP007631,21722,22088;CP010867,21722,22088;CP011325,21722,22088;CP011327,21722,22088;CP011329,21722,22088;CP012419,21722,22088;CP013202,21722,22088;
CP011326	Mauve	SHARED	27754	27791	.	.	.	Notes=Lenght37	AL732656,27754,27791;AE009948,27754,27791;CP000114,27754,27791;CP003810,27754,27791;CP003919,27754,27791;HF952104,27754,27791;CP007482,27754,27791;CP007565,27754,27791;HG939456,27754,27791;CP007631,27754,27791;CP007632,27754,27791;CP006910,27754,27791;CP007572,27754,27791;CP007571,27754,27791;CP007570,27754,27791;FO393392,27754,27791;CP010867,27754,27791;CP011325,27754,27791;CP011327,27754,27791;…
CP011326	Mauve	SHARED	34462	34478	.	.	.	Notes=Lenght16	CP000114,34462,34478;CP003810,34462,34478;CP003919,34462,34478;HF952104,34462,34478;HF952106,34462,34478;HF952105,34462,34478;CP007482,34462,34478;CP007565,34462,34478;HG939456,34462,34478;CP007631,34462,34478;FO393392,34462,34478;CP010867,34462,34478;CP011325,34462,34478;CP011327,34462,34478;CP011328,34462,34478;CP012419,34462,34478;CP013202,34462,34478;
CP011326	Mauve	SHARED	34479	34497	.	.	.	Notes=Lenght18	AL732656,34479,34497;CP000114,34479,34497;CP003810,34479,34497;CP003919,34479,34497;HF952104,34479,34497;HF952106,34479,34497;HF952105,34479,34497;CP007482,34479,34497;CP007565,34479,34497;HG939456,34479,34497;CP007631,34479,34497;FO393392,34479,34497;CP010867,34479,34497;CP011325,34479,34497;CP011327,34479,34497;CP011328,34479,34497;CP012419,34479,34497;CP013202,34479,34497;
CP011326	Mauve	SHARED	34498	34668	.	.	.	Notes=Lenght170	AL732656,34498,34668;AE009948,34498,34668;CP000114,34498,34668;CP003810,34498,34668;CP003919,34498,34668;HF952104,34498,34668;HF952106,34498,34668;HF952105,34498,34668;CP007482,34498,34668;CP007565,34498,34668;HG939456,34498,34668;CP007631,34498,34668;CP007632,34498,34668;FO393392,34498,34668;CP010867,34498,34668;CP011325,34498,34668;CP011327,34498,34668;CP011328,34498,34668;CP011329,34498,34668;…
CP011326	Mauve	SHARED	37966	38647	.	.	.	Notes=Lenght681	AL732656,37966,38647;AE009948,37966,38647;CP000114,37966,38647;CP003810,37966,38647;CP003919,37966,38647;HF952104,37966,38647;HF952106,37966,38647;HF952105,37966,38647;CP007482,37966,38647;CP007565,37966,38647;HG939456,37966,38647;CP007631,37966,38647;CP006910,37966,38647;CP007572,37966,38647;CP007571,37966,38647;CP007570,37966,38647;FO393392,37966,38647;CP010867,37966,38647;CP011325,37966,38647;…
CP011326	Mauve	SHARED	42414	42434	.	.	.	Notes=Lenght20	AL732656,42414,42434;AE009948,42414,42434;CP000114,42414,42434;CP003810,42414,42434;CP003919,42414,42434;HF952104,42414,42434;CP007482,42414,42434;CP007565,42414,42434;HG939456,42414,42434;CP007631,42414,42434;CP007632,42414,42434;CP006910,42414,42434;CP007572,42414,42434;CP007571,42414,42434;CP007570,42414,42434;FO393392,42414,42434;CP010867,42414,42434;CP011325,42414,42434;CP011327,42414,42434;…
CP011326	Mauve	SHARED	53231	53248	.	.	.	Notes=Lenght17	AL732656,53231,53248;AE009948,53231,53248;CP000114,53231,53248;CP003810,53231,53248;HF952104,53231,53248;CP007631,53231,53248;CP007572,53231,53248;CP007571,53231,53248;CP007570,53231,53248;CP010867,53231,53248;CP011325,53231,53248;CP011327,53231,53248;CP011329,53231,53248;CP012419,53231,53248;CP013202,53231,53248;
CP011326	Mauve	SHARED	53249	53279	.	.	.	Notes=Lenght30	AL732656,53249,53279;AE009948,53249,53279;CP000114,53249,53279;CP003810,53249,53279;CP003919,53249,53279;HF952104,53249,53279;HF952105,53249,53279;CP007482,53249,53279;CP007565,53249,53279;HG939456,53249,53279;CP007631,53249,53279;CP007632,53249,53279;CP007572,53249,53279;CP007571,53249,53279;CP007570,53249,53279;FO393392,53249,53279;CP010867,53249,53279;CP011325,53249,53279;CP011327,53249,53279;…
CP011326	Mauve	SHARED	53280	53373	.	.	.	Notes=Lenght93	AL732656,53280,53373;AE009948,53280,53373;CP000114,53280,53373;CP003810,53280,53373;CP003919,53280,53373;HF952104,53280,53373;HF952105,53280,53373;CP007482,53280,53373;CP007565,53280,53373;HG939456,53280,53373;CP007631,53280,53373;CP007632,53280,53373;CP006910,53280,53373;CP007572,53280,53373;CP007571,53280,53373;CP007570,53280,53373;FO393392,53280,53373;CP010867,53280,53373;CP011325,53280,53373;…
CP011326	Mauve	SHARED	53374	53456	.	.	.	Notes=Lenght82	AL732656,53374,53456;AE009948,53374,53456;CP000114,53374,53456;CP003810,53374,53456;CP003919,53374,53456;HF952104,53374,53456;HF952105,53374,53456;CP007482,53374,53456;CP007565,53374,53456;HG939456,53374,53456;CP007631,53374,53456;CP007632,53374,53456;CP007572,53374,53456;CP007571,53374,53456;CP007570,53374,53456;FO393392,53374,53456;CP010867,53374,53456;CP011325,53374,53456;CP011327,53374,53456;…
CP011326	Mauve	SHARED	53457	53506	.	.	.	Notes=Lenght49	AL732656,53457,53506;AE009948,53457,53506;CP000114,53457,53506;CP003810,53457,53506;CP003919,53457,53506;HF952104,53457,53506;HF952105,53457,53506;CP007482,53457,53506;CP007565,53457,53506;HG939456,53457,53506;CP007631,53457,53506;CP007632,53457,53506;CP006910,53457,53506;CP007572,53457,53506;CP007571,53457,53506;CP007570,53457,53506;FO393392,53457,53506;CP010867,53457,53506;CP011325,53457,53506;…
CP011326	Mauve	SHARED	55078	55415	.	.	.	Notes=Lenght337	AE009948,55078,55415;CP000114,55078,55415;CP003810,55078,55415;HF952104,55078,55415;CP007631,55078,55415;CP010867,55078,55415;CP011325,55078,55415;CP011327,55078,55415;CP011329,55078,55415;CP012419,55078,55415;CP013202,55078,55415;
CP011326	Mauve	SHARED	55416	55493	.	.	.	Notes=Lenght77	CP011327,55416,55493;CP012419,55416,55493;CP013202,55416,55493;
CP011326	Mauve	SHARED	55494	55535	.	.	.	Notes=Lenght41	AE009948,55494,55535;CP000114,55494,55535;CP003810,55494,55535;HF952104,55494,55535;CP007631,55494,55535;CP010867,55494,55535;CP011325,55494,55535;CP011327,55494,55535;CP011329,55494,55535;CP012419,55494,55535;CP013202,55494,55535;
CP011326	Mauve	SHARED	55557	56545	.	.	.	Notes=Lenght988	AE009948,55557,56545;CP000114,55557,56545;CP003810,55557,56545;HF952104,55557,56545;CP007631,55557,56545;CP010867,55557,56545;CP011325,55557,56545;CP011327,55557,56545;CP011329,55557,56545;CP012419,55557,56545;CP013202,55557,56545;
CP011326	Mauve	SHARED	66279	66442	.	.	.	Notes=Lenght163	AL732656,66279,66442;AE009948,66279,66442;CP000114,66279,66442;CP003810,66279,66442;CP003919,66279,66442;HF952104,66279,66442;HF952106,66279,66442;HF952105,66279,66442;HG939456,66279,66442;CP007631,66279,66442;CP007632,66279,66442;CP006910,66279,66442;CP007572,66279,66442;CP007571,66279,66442;CP007570,66279,66442;CP010867,66279,66442;CP011325,66279,66442;CP011327,66279,66442;CP011329,66279,66442;…
CP011326	Mauve	SHARED	70497	70508	.	.	.	Notes=Lenght11	AL732656,70497,70508;AE009948,70497,70508;CP000114,70497,70508;CP003810,70497,70508;CP003919,70497,70508;HF952104,70497,70508;HF952106,70497,70508;CP007482,70497,70508;CP007565,70497,70508;CP007631,70497,70508;CP007632,70497,70508;CP006910,70497,70508;FO393392,70497,70508;CP010867,70497,70508;CP011325,70497,70508;CP011327,70497,70508;CP011328,70497,70508;CP011329,70497,70508;CP010319,70497,70508;…
CP011326	Mauve	SHARED	70509	70528	.	.	.	Notes=Lenght19	AL732656,70509,70528;AE009948,70509,70528;CP000114,70509,70528;CP003810,70509,70528;CP003919,70509,70528;HF952104,70509,70528;HF952106,70509,70528;CP007482,70509,70528;CP007565,70509,70528;CP007631,70509,70528;CP007632,70509,70528;CP006910,70509,70528;FO393392,70509,70528;CP010867,70509,70528;CP011325,70509,70528;CP011327,70509,70528;CP011328,70509,70528;CP011329,70509,70528;CP010319,70509,70528;…
CP011326	Mauve	SHARED	85999	86256	.	.	.	Notes=Lenght257	AL732656,85999,86256;AE009948,85999,86256;CP000114,85999,86256;CP003810,85999,86256;CP003919,85999,86256;HF952104,85999,86256;HF952106,85999,86256;HF952105,85999,86256;CP007482,85999,86256;CP007565,85999,86256;HG939456,85999,86256;CP007631,85999,86256;CP007632,85999,86256;CP006910,85999,86256;CP007572,85999,86256;FO393392,85999,86256;CP010867,85999,86256;CP011325,85999,86256;CP011328,85999,86256;…
CP011326	Mauve	SHARED	86404	86748	.	.	.	Notes=Lenght344	AL732656,86404,86748;AE009948,86404,86748;CP000114,86404,86748;CP003810,86404,86748;CP003919,86404,86748;HF952104,86404,86748;HF952106,86404,86748;HF952105,86404,86748;CP007482,86404,86748;CP007565,86404,86748;HG939456,86404,86748;CP007631,86404,86748;CP007632,86404,86748;CP006910,86404,86748;CP007572,86404,86748;FO393392,86404,86748;CP010867,86404,86748;CP011325,86404,86748;CP011328,86404,86748;…
CP011326	Mauve	SHARED	89343	89895	.	.	.	Notes=Lenght552	AL732656,89343,89895;AE009948,89343,89895;CP000114,89343,89895;CP003810,89343,89895;CP003919,89343,89895;HF952104,89343,89895;HF952106,89343,89895;HF952105,89343,89895;CP007482,89343,89895;HG939456,89343,89895;CP007631,89343,89895;CP007632,89343,89895;CP006910,89343,89895;CP007572,89343,89895;CP007571,89343,89895;CP007570,89343,89895;CP010867,89343,89895;CP011325,89343,89895;CP011327,89343,89895;…
CP011326	Mauve	SHARED	89896	89935	.	.	.	Notes=Lenght39	AL732656,89896,89935;AE009948,89896,89935;CP000114,89896,89935;CP003810,89896,89935;CP003919,89896,89935;HF952104,89896,89935;HF952106,89896,89935;HF952105,89896,89935;HG939456,89896,89935;CP007631,89896,89935;CP007632,89896,89935;CP006910,89896,89935;CP007572,89896,89935;CP007571,89896,89935;CP007570,89896,89935;CP010867,89896,89935;CP011325,89896,89935;CP011327,89896,89935;CP011328,89896,89935;…
CP011326	Mauve	SHARED	89936	90084	.	.	.	Notes=Lenght148	AL732656,89936,90084;AE009948,89936,90084;CP000114,89936,90084;CP003810,89936,90084;CP003919,89936,90084;HF952104,89936,90084;HF952106,89936,90084;HF952105,89936,90084;CP007482,89936,90084;HG939456,89936,90084;CP007631,89936,90084;CP007632,89936,90084;CP006910,89936,90084;CP007572,89936,90084;CP007571,89936,90084;CP007570,89936,90084;CP010867,89936,90084;CP011325,89936,90084;CP011327,89936,90084;…
CP011326	Mauve	SHARED	90085	90098	.	.	.	Notes=Lenght13	AE009948,90085,90098;CP000114,90085,90098;CP003919,90085,90098;HF952104,90085,90098;HF952106,90085,90098;HF952105,90085,90098;CP007482,90085,90098;CP007631,90085,90098;CP006910,90085,90098;CP010867,90085,90098;CP011325,90085,90098;CP011328,90085,90098;CP011329,90085,90098;CP012419,90085,90098;CP013202,90085,90098;
CP011326	Mauve	SHARED	90099	90331	.	.	.	Notes=Lenght232	AE009948,90099,90331;CP000114,90099,90331;CP003919,90099,90331;HF952104,90099,90331;HF952106,90099,90331;HF952105,90099,90331;CP007631,90099,90331;CP006910,90099,90331;CP010867,90099,90331;CP011325,90099,90331;CP011328,90099,90331;CP011329,90099,90331;CP012419,90099,90331;CP013202,90099,90331;
CP011326	Mauve	SHARED	90343	90401	.	.	.	Notes=Lenght58	AL732656,90343,90401;AE009948,90343,90401;CP000114,90343,90401;CP003810,90343,90401;CP003919,90343,90401;HF952104,90343,90401;HF952106,90343,90401;HF952105,90343,90401;CP007482,90343,90401;CP007565,90343,90401;HG939456,90343,90401;CP007631,90343,90401;CP007632,90343,90401;CP006910,90343,90401;CP007572,90343,90401;CP007571,90343,90401;CP007570,90343,90401;FO393392,90343,90401;CP010867,90343,90401;…
CP011326	Mauve	SHARED	90410	90449	.	.	.	Notes=Lenght39	AL732656,90410,90449;AE009948,90410,90449;CP000114,90410,90449;CP003810,90410,90449;CP003919,90410,90449;HF952104,90410,90449;HF952106,90410,90449;HF952105,90410,90449;HG939456,90410,90449;CP007631,90410,90449;CP007632,90410,90449;CP006910,90410,90449;CP007572,90410,90449;CP007571,90410,90449;CP007570,90410,90449;CP010867,90410,90449;CP011325,90410,90449;CP011328,90410,90449;CP011329,90410,90449;…
CP011326	Mauve	SHARED	90450	90559	.	.	.	Notes=Lenght109	AL732656,90450,90559;AE009948,90450,90559;CP000114,90450,90559;CP003810,90450,90559;CP003919,90450,90559;HF952104,90450,90559;HF952106,90450,90559;HF952105,90450,90559;CP007482,90450,90559;CP007565,90450,90559;HG939456,90450,90559;CP007631,90450,90559;CP007632,90450,90559;CP006910,90450,90559;CP007572,90450,90559;CP007571,90450,90559;CP007570,90450,90559;FO393392,90450,90559;CP010867,90450,90559;…
CP011326	Mauve	SHARED	90560	90618	.	.	.	Notes=Lenght58	AL732656,90560,90618;AE009948,90560,90618;CP000114,90560,90618;CP003810,90560,90618;CP003919,90560,90618;HF952104,90560,90618;HF952106,90560,90618;HF952105,90560,90618;HG939456,90560,90618;CP007631,90560,90618;CP007632,90560,90618;CP006910,90560,90618;CP007572,90560,90618;CP007571,90560,90618;CP007570,90560,90618;CP010867,90560,90618;CP011325,90560,90618;CP011328,90560,90618;CP011329,90560,90618;…
CP011326	Mauve	SHARED	90619	90663	.	.	.	Notes=Lenght44	AL732656,90619,90663;AE009948,90619,90663;CP000114,90619,90663;CP003810,90619,90663;CP003919,90619,90663;HF952104,90619,90663;HF952106,90619,90663;HF952105,90619,90663;CP007482,90619,90663;CP007565,90619,90663;HG939456,90619,90663;CP007631,90619,90663;CP007632,90619,90663;CP006910,90619,90663;CP007572,90619,90663;CP007571,90619,90663;CP007570,90619,90663;FO393392,90619,90663;CP010867,90619,90663;…
CP011326	Mauve	SHARED	90664	90704	.	.	.	Notes=Lenght40	AL732656,90664,90704;AE009948,90664,90704;CP000114,90664,90704;CP003810,90664,90704;CP003919,90664,90704;HF952104,90664,90704;HF952106,90664,90704;HF952105,90664,90704;CP007482,90664,90704;HG939456,90664,90704;CP007631,90664,90704;CP007632,90664,90704;CP006910,90664,90704;CP007572,90664,90704;CP007571,90664,90704;CP007570,90664,90704;FO393392,90664,90704;CP010867,90664,90704;CP011325,90664,90704;…
CP011326	Mauve	SHARED	90705	90865	.	.	.	Notes=Lenght160	AL732656,90705,90865;AE009948,90705,90865;CP000114,90705,90865;CP003810,90705,90865;CP003919,90705,90865;HF952104,90705,90865;HF952106,90705,90865;HF952105,90705,90865;CP007482,90705,90865;CP007565,90705,90865;HG939456,90705,90865;CP007631,90705,90865;CP007632,90705,90865;CP006910,90705,90865;CP007572,90705,90865;CP007571,90705,90865;CP007570,90705,90865;FO393392,90705,90865;CP010867,90705,90865;…
CP011326	Mauve	SHARED	90866	90915	.	.	.	Notes=Lenght49	AL732656,90866,90915;AE009948,90866,90915;CP000114,90866,90915;CP003810,90866,90915;CP003919,90866,90915;HF952104,90866,90915;HF952106,90866,90915;HF952105,90866,90915;CP007482,90866,90915;HG939456,90866,90915;CP007631,90866,90915;CP007632,90866,90915;CP006910,90866,90915;CP007572,90866,90915;CP007571,90866,90915;CP007570,90866,90915;CP010867,90866,90915;CP011325,90866,90915;CP011328,90866,90915;…
CP011326	Mauve	SHARED	90916	91232	.	.	.	Notes=Lenght316	AL732656,90916,91232;AE009948,90916,91232;CP000114,90916,91232;CP003810,90916,91232;CP003919,90916,91232;HF952104,90916,91232;HF952106,90916,91232;HF952105,90916,91232;CP007482,90916,91232;CP007565,90916,91232;HG939456,90916,91232;CP007631,90916,91232;CP007632,90916,91232;CP006910,90916,91232;CP007572,90916,91232;CP007571,90916,91232;CP007570,90916,91232;FO393392,90916,91232;CP010867,90916,91232;…
CP011326	Mauve	SHARED	93314	93624	.	.	.	Notes=Lenght310	AL732656,93314,93624;AE009948,93314,93624;CP000114,93314,93624;CP003810,93314,93624;CP003919,93314,93624;HF952104,93314,93624;HF952106,93314,93624;HF952105,93314,93624;CP007482,93314,93624;CP007565,93314,93624;HG939456,93314,93624;CP007631,93314,93624;CP007632,93314,93624;CP006910,93314,93624;CP007572,93314,93624;CP007571,93314,93624;CP007570,93314,93624;FO393392,93314,93624;CP010867,93314,93624;…
CP011326	Mauve	SHARED	93823	93898	.	.	.	Notes=Lenght75	AL732656,93823,93898;AE009948,93823,93898;CP000114,93823,93898;CP003810,93823,93898;CP003919,93823,93898;HF952104,93823,93898;HF952106,93823,93898;HF952105,93823,93898;CP007482,93823,93898;CP007565,93823,93898;HG939456,93823,93898;CP007631,93823,93898;CP006910,93823,93898;CP007572,93823,93898;CP007571,93823,93898;CP007570,93823,93898;FO393392,93823,93898;CP010867,93823,93898;CP011325,93823,93898;…
CP011326	Mauve	SHARED	93900	93978	.	.	.	Notes=Lenght78	AL732656,93900,93978;AE009948,93900,93978;CP000114,93900,93978;CP003810,93900,93978;CP003919,93900,93978;HF952104,93900,93978;HF952106,93900,93978;HF952105,93900,93978;HG939456,93900,93978;CP007631,93900,93978;CP006910,93900,93978;CP007572,93900,93978;CP007571,93900,93978;CP007570,93900,93978;CP010867,93900,93978;CP011325,93900,93978;CP011329,93900,93978;CP010319,93900,93978;CP012419,93900,93978;…
CP011326	Mauve	SHARED	93981	94062	.	.	.	Notes=Lenght81	AE009948,93981,94062;CP000114,93981,94062;CP003810,93981,94062;HF952104,93981,94062;HF952106,93981,94062;HF952105,93981,94062;HG939456,93981,94062;CP007631,93981,94062;CP006910,93981,94062;CP007572,93981,94062;CP007571,93981,94062;CP007570,93981,94062;CP010867,93981,94062;CP011325,93981,94062;CP011329,93981,94062;CP010319,93981,94062;CP012419,93981,94062;CP013202,93981,94062;
CP011326	Mauve	SHARED	94063	94187	.	.	.	Notes=Lenght124	AL732656,94063,94187;AE009948,94063,94187;CP000114,94063,94187;CP003810,94063,94187;HF952104,94063,94187;HF952106,94063,94187;HF952105,94063,94187;HG939456,94063,94187;CP007631,94063,94187;CP006910,94063,94187;CP007572,94063,94187;CP007571,94063,94187;CP007570,94063,94187;CP010867,94063,94187;CP011325,94063,94187;CP011329,94063,94187;CP010319,94063,94187;CP012419,94063,94187;CP013202,94063,94187;
CP011326	Mauve	SHARED	94188	94229	.	.	.	Notes=Lenght41	AE009948,94188,94229;CP000114,94188,94229;CP003810,94188,94229;HF952104,94188,94229;HF952106,94188,94229;HF952105,94188,94229;HG939456,94188,94229;CP007631,94188,94229;CP006910,94188,94229;CP007572,94188,94229;CP007571,94188,94229;CP007570,94188,94229;CP010867,94188,94229;CP011325,94188,94229;CP011329,94188,94229;CP010319,94188,94229;CP012419,94188,94229;CP013202,94188,94229;
CP011326	Mauve	SHARED	94230	96512	.	.	.	Notes=Lenght2282	AE009948,94230,96512;CP000114,94230,96512;CP003810,94230,96512;HF952104,94230,96512;CP007631,94230,96512;CP010867,94230,96512;CP011325,94230,96512;CP011329,94230,96512;CP012419,94230,96512;CP013202,94230,96512;
CP011326	Mauve	SHARED	104897	105157	.	.	.	Notes=Lenght260	AL732656,104897,105157;AE009948,104897,105157;CP000114,104897,105157;CP003810,104897,105157;CP003919,104897,105157;HF952104,104897,105157;HF952106,104897,105157;HF952105,104897,105157;CP007482,104897,105157;CP007565,104897,105157;HG939456,104897,105157;CP007631,104897,105157;CP007632,104897,105157;CP007572,104897,105157;CP007571,104897,105157;CP007570,104897,105157;FO393392,104897,105157;CP010867…
CP011326	Mauve	SHARED	131989	132052	.	.	.	Notes=Lenght63	AL732656,131989,132052;AE009948,131989,132052;CP000114,131989,132052;CP003810,131989,132052;HF952104,131989,132052;HF952106,131989,132052;HF952105,131989,132052;HG939456,131989,132052;CP007631,131989,132052;CP007632,131989,132052;CP006910,131989,132052;CP007572,131989,132052;CP007571,131989,132052;CP007570,131989,132052;CP010867,131989,132052;CP011325,131989,132052;CP011327,131989,132052;CP011329…
CP011326	Mauve	SHARED	133239	133296	.	.	.	Notes=Lenght57	AL732656,133239,133296;AE009948,133239,133296;CP000114,133239,133296;CP003810,133239,133296;CP003919,133239,133296;HF952104,133239,133296;HF952106,133239,133296;HF952105,133239,133296;HG939456,133239,133296;CP007631,133239,133296;CP007632,133239,133296;CP006910,133239,133296;CP007572,133239,133296;CP007571,133239,133296;CP007570,133239,133296;CP010867,133239,133296;CP011325,133239,133296;CP011327…
CP011326	Mauve	SHARED	173334	173436	.	.	.	Notes=Lenght102	AL732656,173334,173436;CP000114,173334,173436;CP003810,173334,173436;CP003919,173334,173436;HF952106,173334,173436;HF952105,173334,173436;CP007482,173334,173436;CP007565,173334,173436;HG939456,173334,173436;CP007631,173334,173436;CP007632,173334,173436;CP006910,173334,173436;CP007572,173334,173436;CP007571,173334,173436;CP007570,173334,173436;FO393392,173334,173436;CP011325,173334,173436;CP011327…
CP011326	Mauve	SHARED	174583	174683	.	.	.	Notes=Lenght100	AL732656,174583,174683;AE009948,174583,174683;CP000114,174583,174683;CP003810,174583,174683;CP003919,174583,174683;HF952106,174583,174683;HF952105,174583,174683;CP007482,174583,174683;CP007565,174583,174683;HG939456,174583,174683;CP007631,174583,174683;CP007632,174583,174683;CP006910,174583,174683;CP007572,174583,174683;CP007571,174583,174683;CP007570,174583,174683;FO393392,174583,174683;CP010867…
CP011326	Mauve	SHARED	174684	176479	.	.	.	Notes=Lenght1795	AL732656,174684,176479;AE009948,174684,176479;CP000114,174684,176479;CP003810,174684,176479;CP003919,174684,176479;HF952106,174684,176479;HF952105,174684,176479;CP007482,174684,176479;CP007565,174684,176479;HG939456,174684,176479;CP007632,174684,176479;CP006910,174684,176479;CP007572,174684,176479;CP007571,174684,176479;CP007570,174684,176479;FO393392,174684,176479;CP011325,174684,176479;CP011327…
CP011326	Mauve	SHARED	197165	197175	.	.	.	Notes=Lenght10	AL732656,197165,197175;AE009948,197165,197175;CP000114,197165,197175;CP003810,197165,197175;CP003919,197165,197175;HF952104,197165,197175;HF952106,197165,197175;HF952105,197165,197175;CP007482,197165,197175;CP007565,197165,197175;CP007631,197165,197175;CP007632,197165,197175;CP006910,197165,197175;CP007572,197165,197175;CP007571,197165,197175;CP007570,197165,197175;FO393392,197165,197175;CP010867…
CP011326	Mauve	SHARED	197682	197829	.	.	.	Notes=Lenght147	AL732656,197682,197829;AE009948,197682,197829;CP000114,197682,197829;CP003810,197682,197829;CP003919,197682,197829;HF952104,197682,197829;HF952106,197682,197829;HF952105,197682,197829;CP007482,197682,197829;CP007565,197682,197829;CP007631,197682,197829;CP007632,197682,197829;CP006910,197682,197829;CP007572,197682,197829;CP007571,197682,197829;CP007570,197682,197829;FO393392,197682,197829;CP010867…
CP011326	Mauve	SHARED	200350	200369	.	.	.	Notes=Lenght19	AL732656,200350,200369;AE009948,200350,200369;CP000114,200350,200369;CP003810,200350,200369;CP003919,200350,200369;HF952104,200350,200369;CP007482,200350,200369;CP007565,200350,200369;HG939456,200350,200369;CP007631,200350,200369;CP007632,200350,200369;FO393392,200350,200369;CP010867,200350,200369;CP011325,200350,200369;CP011327,200350,200369;CP011328,200350,200369;CP011329,200350,200369;CP010319…
CP011326	Mauve	SHARED	200567	201025	.	.	.	Notes=Lenght458	AL732656,200567,201025;AE009948,200567,201025;CP000114,200567,201025;CP003810,200567,201025;CP003919,200567,201025;HF952104,200567,201025;HF952106,200567,201025;HF952105,200567,201025;CP007482,200567,201025;CP007565,200567,201025;HG939456,200567,201025;CP007631,200567,201025;CP007632,200567,201025;FO393392,200567,201025;CP010867,200567,201025;CP011325,200567,201025;CP011327,200567,201025;CP011328…
CP011326	Mauve	SHARED	201576	201593	.	.	.	Notes=Lenght17	AL732656,201576,201593;AE009948,201576,201593;CP000114,201576,201593;CP003810,201576,201593;CP003919,201576,201593;HF952104,201576,201593;HF952106,201576,201593;HF952105,201576,201593;HG939456,201576,201593;CP007631,201576,201593;CP007632,201576,201593;CP006910,201576,201593;CP007572,201576,201593;CP007571,201576,201593;CP007570,201576,201593;CP010867,201576,201593;CP011325,201576,201593;CP011327…
CP011326	Mauve	SHARED	208252	208635	.	.	.	Notes=Lenght383	AL732656,208252,208635;AE009948,208252,208635;CP000114,208252,208635;CP003810,208252,208635;CP003919,208252,208635;HF952104,208252,208635;HF952106,208252,208635;HF952105,208252,208635;HG939456,208252,208635;CP007631,208252,208635;CP007632,208252,208635;CP006910,208252,208635;CP007572,208252,208635;CP007571,208252,208635;CP007570,208252,208635;CP010867,208252,208635;CP011325,208252,208635;CP011327…
CP011326	Mauve	SHARED	209756	209773	.	.	.	Notes=Lenght17	AE009948,209756,209773;CP000114,209756,209773;CP003810,209756,209773;CP003919,209756,209773;HF952104,209756,209773;HF952106,209756,209773;HF952105,209756,209773;CP007482,209756,209773;CP007565,209756,209773;HG939456,209756,209773;CP007631,209756,209773;CP007632,209756,209773;CP006910,209756,209773;FO393392,209756,209773;CP010867,209756,209773;CP011325,209756,209773;CP011327,209756,209773;CP011328…
CP011326	Mauve	SHARED	220962	221698	.	.	.	Notes=Lenght736	AL732656,220962,221698;AE009948,220962,221698;CP000114,220962,221698;CP003810,220962,221698;HF952104,220962,221698;HF952106,220962,221698;HF952105,220962,221698;CP007482,220962,221698;CP007565,220962,221698;HG939456,220962,221698;CP007631,220962,221698;CP007632,220962,221698;CP006910,220962,221698;CP007572,220962,221698;CP007571,220962,221698;CP007570,220962,221698;FO393392,220962,221698;CP010867…
CP011326	Mauve	SHARED	238234	238887	.	.	.	Notes=Lenght653	AL732656,238234,238887;AE009948,238234,238887;CP000114,238234,238887;CP003810,238234,238887;HF952104,238234,238887;CP007631,238234,238887;CP007572,238234,238887;CP007571,238234,238887;CP007570,238234,238887;CP010867,238234,238887;CP011325,238234,238887;CP011327,238234,238887;CP011329,238234,238887;CP012419,238234,238887;CP013202,238234,238887;
CP011326	Mauve	SHARED	238888	238939	.	.	.	Notes=Lenght51	AE009948,238888,238939;CP000114,238888,238939;CP003810,238888,238939;HF952104,238888,238939;CP007631,238888,238939;CP010867,238888,238939;CP011325,238888,238939;CP011327,238888,238939;CP011329,238888,238939;CP012419,238888,238939;CP013202,238888,238939;
CP011326	Mauve	SHARED	238940	239093	.	.	.	Notes=Lenght153	AL732656,238940,239093;AE009948,238940,239093;CP000114,238940,239093;CP003810,238940,239093;HF952104,238940,239093;CP007631,238940,239093;CP007572,238940,239093;CP007571,238940,239093;CP007570,238940,239093;CP010867,238940,239093;CP011325,238940,239093;CP011327,238940,239093;CP011329,238940,239093;CP012419,238940,239093;CP013202,238940,239093;
CP011326	Mauve	SHARED	239094	239143	.	.	.	Notes=Lenght49	AE009948,239094,239143;CP000114,239094,239143;CP003810,239094,239143;HF952104,239094,239143;CP007631,239094,239143;CP010867,239094,239143;CP011325,239094,239143;CP011327,239094,239143;CP011329,239094,239143;CP012419,239094,239143;CP013202,239094,239143;
CP011326	Mauve	SHARED	239144	239639	.	.	.	Notes=Lenght495	AL732656,239144,239639;AE009948,239144,239639;CP000114,239144,239639;CP003810,239144,239639;HF952104,239144,239639;CP007631,239144,239639;CP007572,239144,239639;CP007571,239144,239639;CP007570,239144,239639;CP010867,239144,239639;CP011325,239144,239639;CP011327,239144,239639;CP011329,239144,239639;CP012419,239144,239639;CP013202,239144,239639;
CP011326	Mauve	SHARED	239921	239959	.	.	.	Notes=Lenght38	AL732656,239921,239959;CP000114,239921,239959;CP003810,239921,239959;HF952104,239921,239959;CP007631,239921,239959;CP007572,239921,239959;CP007571,239921,239959;CP007570,239921,239959;CP010867,239921,239959;CP011325,239921,239959;CP011327,239921,239959;CP011329,239921,239959;CP012419,239921,239959;CP013202,239921,239959;
CP011326	Mauve	SHARED	239960	241056	.	.	.	Notes=Lenght1096	AL732656,239960,241056;AE009948,239960,241056;CP000114,239960,241056;CP003810,239960,241056;HF952104,239960,241056;CP007631,239960,241056;CP007572,239960,241056;CP007571,239960,241056;CP007570,239960,241056;CP010867,239960,241056;CP011325,239960,241056;CP011327,239960,241056;CP011329,239960,241056;CP012419,239960,241056;CP013202,239960,241056;
CP011326	Mauve	SHARED	241057	242138	.	.	.	Notes=Lenght1081	AL732656,241057,242138;AE009948,241057,242138;CP000114,241057,242138;CP003810,241057,242138;HF952104,241057,242138;CP007631,241057,242138;CP007572,241057,242138;CP007571,241057,242138;CP007570,241057,242138;CP010867,241057,242138;CP011325,241057,242138;CP011327,241057,242138;CP011329,241057,242138;CP012419,241057,242138;CP013202,241057,242138;
CP011326	Mauve	SHARED	242139	247058	.	.	.	Notes=Lenght4919	AL732656,242139,247058;AE009948,242139,247058;CP000114,242139,247058;CP003810,242139,247058;HF952104,242139,247058;CP007631,242139,247058;CP007572,242139,247058;CP007571,242139,247058;CP007570,242139,247058;CP010867,242139,247058;CP011325,242139,247058;CP011327,242139,247058;CP011329,242139,247058;CP012419,242139,247058;CP013202,242139,247058;
CP011326	Mauve	SHARED	247059	247086	.	.	.	Notes=Lenght27	AE009948,247059,247086;CP000114,247059,247086;CP003810,247059,247086;HF952104,247059,247086;CP007631,247059,247086;CP010867,247059,247086;CP011325,247059,247086;CP011327,247059,247086;CP011329,247059,247086;CP012419,247059,247086;CP013202,247059,247086;
CP011326	Mauve	SHARED	247094	247662	.	.	.	Notes=Lenght568	AL732656,247094,247662;AE009948,247094,247662;CP000114,247094,247662;CP003810,247094,247662;HF952104,247094,247662;CP007631,247094,247662;CP007572,247094,247662;CP007571,247094,247662;CP007570,247094,247662;CP010867,247094,247662;CP011325,247094,247662;CP011327,247094,247662;CP011329,247094,247662;CP012419,247094,247662;CP013202,247094,247662;
CP011326	Mauve	SHARED	247663	247928	.	.	.	Notes=Lenght265	AL732656,247663,247928;AE009948,247663,247928;CP000114,247663,247928;CP003810,247663,247928;HF952104,247663,247928;CP007631,247663,247928;CP007572,247663,247928;CP007571,247663,247928;CP007570,247663,247928;CP010867,247663,247928;CP011325,247663,247928;CP011327,247663,247928;CP011329,247663,247928;CP012419,247663,247928;CP013202,247663,247928;
CP011326	Mauve	SHARED	247930	250414	.	.	.	Notes=Lenght2484	AL732656,247930,250414;AE009948,247930,250414;CP000114,247930,250414;CP003810,247930,250414;HF952104,247930,250414;CP007631,247930,250414;CP007572,247930,250414;CP007571,247930,250414;CP007570,247930,250414;CP010867,247930,250414;CP011325,247930,250414;CP011327,247930,250414;CP011329,247930,250414;CP012419,247930,250414;CP013202,247930,250414;
CP011326	Mauve	SHARED	252095	252160	.	.	.	Notes=Lenght65	AL732656,252095,252160;AE009948,252095,252160;CP000114,252095,252160;CP003810,252095,252160;HF952104,252095,252160;HF952106,252095,252160;HF952105,252095,252160;CP007482,252095,252160;CP007565,252095,252160;HG939456,252095,252160;CP007631,252095,252160;CP007632,252095,252160;CP006910,252095,252160;CP007572,252095,252160;CP007571,252095,252160;CP007570,252095,252160;FO393392,252095,252160;CP010867…
CP011326	Mauve	SHARED	252728	253026	.	.	.	Notes=Lenght298	AL732656,252728,253026;AE009948,252728,253026;CP000114,252728,253026;CP003810,252728,253026;CP003919,252728,253026;HF952104,252728,253026;HF952106,252728,253026;HF952105,252728,253026;HG939456,252728,253026;CP007631,252728,253026;CP007632,252728,253026;CP006910,252728,253026;CP007572,252728,253026;CP007571,252728,253026;CP007570,252728,253026;CP010867,252728,253026;CP011325,252728,253026;CP011327…
CP011326	Mauve	SHARED	258359	258721	.	.	.	Notes=Lenght362	AL732656,258359,258721;AE009948,258359,258721;CP000114,258359,258721;CP003810,258359,258721;CP003919,258359,258721;HF952104,258359,258721;HF952106,258359,258721;HF952105,258359,258721;CP007482,258359,258721;CP007565,258359,258721;HG939456,258359,258721;CP007631,258359,258721;CP007632,258359,258721;CP006910,258359,258721;CP007572,258359,258721;CP007571,258359,258721;CP007570,258359,258721;FO393392…
CP011326	Mauve	SHARED	258722	259063	.	.	.	Notes=Lenght341	AL732656,258722,259063;AE009948,258722,259063;CP000114,258722,259063;CP003810,258722,259063;CP003919,258722,259063;HF952104,258722,259063;HF952106,258722,259063;HF952105,258722,259063;HG939456,258722,259063;CP007631,258722,259063;CP007632,258722,259063;CP006910,258722,259063;CP007572,258722,259063;CP007571,258722,259063;CP007570,258722,259063;CP010867,258722,259063;CP011325,258722,259063;CP011327…
CP011326	Mauve	SHARED	259065	259181	.	.	.	Notes=Lenght116	AL732656,259065,259181;AE009948,259065,259181;CP000114,259065,259181;CP003810,259065,259181;HF952104,259065,259181;HG939456,259065,259181;CP007631,259065,259181;CP007632,259065,259181;CP006910,259065,259181;CP007572,259065,259181;CP007571,259065,259181;CP007570,259065,259181;CP010867,259065,259181;CP011325,259065,259181;CP011327,259065,259181;CP011329,259065,259181;CP012419,259065,259181;CP013202…
CP011326	Mauve	SHARED	259183	259467	.	.	.	Notes=Lenght284	AL732656,259183,259467;AE009948,259183,259467;CP000114,259183,259467;CP003810,259183,259467;CP003919,259183,259467;HF952104,259183,259467;HF952106,259183,259467;HF952105,259183,259467;HG939456,259183,259467;CP007631,259183,259467;CP007632,259183,259467;CP006910,259183,259467;CP007572,259183,259467;CP007571,259183,259467;CP007570,259183,259467;CP010867,259183,259467;CP011325,259183,259467;CP011327…
CP011326	Mauve	SHARED	259468	260213	.	.	.	Notes=Lenght745	AL732656,259468,260213;AE009948,259468,260213;CP000114,259468,260213;CP003810,259468,260213;CP003919,259468,260213;HF952104,259468,260213;HF952106,259468,260213;HF952105,259468,260213;HG939456,259468,260213;CP007631,259468,260213;CP007632,259468,260213;CP006910,259468,260213;CP007572,259468,260213;CP007571,259468,260213;CP007570,259468,260213;CP010867,259468,260213;CP011325,259468,260213;CP011327…
CP011326	Mauve	SHARED	260214	260266	.	.	.	Notes=Lenght52	AE009948,260214,260266;CP000114,260214,260266;CP003810,260214,260266;CP003919,260214,260266;HF952104,260214,260266;HF952106,260214,260266;HF952105,260214,260266;HG939456,260214,260266;CP007631,260214,260266;CP007632,260214,260266;CP006910,260214,260266;CP007572,260214,260266;CP007571,260214,260266;CP007570,260214,260266;CP010867,260214,260266;CP011325,260214,260266;CP011327,260214,260266;CP011329…
CP011326	Mauve	SHARED	260267	260663	.	.	.	Notes=Lenght396	AE009948,260267,260663;CP000114,260267,260663;CP003810,260267,260663;CP003919,260267,260663;HF952104,260267,260663;HF952106,260267,260663;HF952105,260267,260663;HG939456,260267,260663;CP007631,260267,260663;CP006910,260267,260663;CP007572,260267,260663;CP007571,260267,260663;CP007570,260267,260663;CP010867,260267,260663;CP011325,260267,260663;CP011327,260267,260663;CP011329,260267,260663;CP010319…
CP011326	Mauve	SHARED	261264	261463	.	.	.	Notes=Lenght199	AE009948,261264,261463;CP000114,261264,261463;CP003810,261264,261463;HF952104,261264,261463;HG939456,261264,261463;CP007631,261264,261463;CP007632,261264,261463;CP010867,261264,261463;CP011325,261264,261463;CP011327,261264,261463;CP011329,261264,261463;CP012419,261264,261463;CP013202,261264,261463;
CP011326	Mauve	SHARED	261513	262721	.	.	.	Notes=Lenght1208	AE009948,261513,262721;CP000114,261513,262721;CP003810,261513,262721;HF952104,261513,262721;CP007631,261513,262721;CP010867,261513,262721;CP011325,261513,262721;CP011327,261513,262721;CP011329,261513,262721;CP012419,261513,262721;CP013202,261513,262721;
CP011326	Mauve	SHARED	262722	262771	.	.	.	Notes=Lenght49	CP000114,262722,262771;CP003810,262722,262771;HF952104,262722,262771;CP007631,262722,262771;CP010867,262722,262771;CP011325,262722,262771;CP011327,262722,262771;CP011329,262722,262771;CP012419,262722,262771;CP013202,262722,262771;
CP011326	Mauve	SHARED	264370	264725	.	.	.	Notes=Lenght355	AE009948,264370,264725;CP000114,264370,264725;CP003810,264370,264725;HF952104,264370,264725;CP007631,264370,264725;CP010867,264370,264725;CP011325,264370,264725;CP011327,264370,264725;CP011329,264370,264725;CP012419,264370,264725;CP013202,264370,264725;
CP011326	Mauve	SHARED	264726	264959	.	.	.	Notes=Lenght233	AE009948,264726,264959;CP000114,264726,264959;CP003810,264726,264959;HF952104,264726,264959;HG939456,264726,264959;CP007631,264726,264959;CP010867,264726,264959;CP011325,264726,264959;CP011327,264726,264959;CP011329,264726,264959;CP012419,264726,264959;CP013202,264726,264959;
CP011326	Mauve	SHARED	264960	264973	.	.	.	Notes=Lenght13	AE009948,264960,264973;CP000114,264960,264973;CP003810,264960,264973;HF952104,264960,264973;CP007631,264960,264973;CP010867,264960,264973;CP011325,264960,264973;CP011327,264960,264973;CP011329,264960,264973;CP012419,264960,264973;CP013202,264960,264973;
CP011326	Mauve	SHARED	264974	265991	.	.	.	Notes=Lenght1017	AE009948,264974,265991;CP000114,264974,265991;CP003810,264974,265991;HF952104,264974,265991;HF952106,264974,265991;HF952105,264974,265991;CP007631,264974,265991;CP010867,264974,265991;CP011325,264974,265991;CP011327,264974,265991;CP011329,264974,265991;CP010319,264974,265991;CP012419,264974,265991;CP013202,264974,265991;
CP011326	Mauve	SHARED	265992	266153	.	.	.	Notes=Lenght161	AE009948,265992,266153;CP000114,265992,266153;CP003810,265992,266153;CP003919,265992,266153;HF952104,265992,266153;HF952106,265992,266153;HF952105,265992,266153;CP007631,265992,266153;CP010867,265992,266153;CP011325,265992,266153;CP011327,265992,266153;CP011329,265992,266153;CP010319,265992,266153;CP012419,265992,266153;CP013202,265992,266153;
CP011326	Mauve	SHARED	266154	267463	.	.	.	Notes=Lenght1309	AE009948,266154,267463;CP000114,266154,267463;CP003810,266154,267463;CP003919,266154,267463;HF952104,266154,267463;HF952106,266154,267463;HF952105,266154,267463;HG939456,266154,267463;CP007631,266154,267463;CP010867,266154,267463;CP011325,266154,267463;CP011327,266154,267463;CP011329,266154,267463;CP010319,266154,267463;CP012419,266154,267463;CP013202,266154,267463;
CP011326	Mauve	SHARED	267464	267623	.	.	.	Notes=Lenght159	AE009948,267464,267623;CP000114,267464,267623;CP003810,267464,267623;CP003919,267464,267623;HF952104,267464,267623;HF952106,267464,267623;HF952105,267464,267623;CP007482,267464,267623;CP007565,267464,267623;HG939456,267464,267623;CP007631,267464,267623;FO393392,267464,267623;CP010867,267464,267623;CP011325,267464,267623;CP011327,267464,267623;CP011328,267464,267623;CP011329,267464,267623;CP010319…
CP011326	Mauve	SHARED	267632	269419	.	.	.	Notes=Lenght1787	AE009948,267632,269419;CP000114,267632,269419;CP003810,267632,269419;HF952104,267632,269419;CP007631,267632,269419;CP010867,267632,269419;CP011325,267632,269419;CP011327,267632,269419;CP011329,267632,269419;CP012419,267632,269419;CP013202,267632,269419;
CP011326	Mauve	SHARED	269420	269464	.	.	.	Notes=Lenght44	AE009948,269420,269464;CP000114,269420,269464;CP003810,269420,269464;CP003919,269420,269464;HF952104,269420,269464;HF952106,269420,269464;HF952105,269420,269464;CP007482,269420,269464;CP007565,269420,269464;HG939456,269420,269464;CP007631,269420,269464;FO393392,269420,269464;CP010867,269420,269464;CP011325,269420,269464;CP011327,269420,269464;CP011328,269420,269464;CP011329,269420,269464;CP010319…
CP011326	Mauve	SHARED	269465	269486	.	.	.	Notes=Lenght21	AE009948,269465,269486;CP000114,269465,269486;CP003810,269465,269486;CP003919,269465,269486;HF952104,269465,269486;HF952106,269465,269486;HF952105,269465,269486;CP007482,269465,269486;CP007565,269465,269486;HG939456,269465,269486;CP007631,269465,269486;CP007632,269465,269486;FO393392,269465,269486;CP010867,269465,269486;CP011325,269465,269486;CP011327,269465,269486;CP011328,269465,269486;CP011329…
CP011326	Mauve	SHARED	269487	269523	.	.	.	Notes=Lenght36	AL732656,269487,269523;AE009948,269487,269523;CP000114,269487,269523;CP003810,269487,269523;CP003919,269487,269523;HF952104,269487,269523;HF952106,269487,269523;HF952105,269487,269523;CP007482,269487,269523;CP007565,269487,269523;HG939456,269487,269523;CP007631,269487,269523;CP007632,269487,269523;CP007572,269487,269523;CP007571,269487,269523;CP007570,269487,269523;FO393392,269487,269523;CP010867…
CP011326	Mauve	SHARED	271977	273898	.	.	.	Notes=Lenght1921	AL732656,271977,273898;AE009948,271977,273898;CP000114,271977,273898;CP003810,271977,273898;HF952104,271977,273898;HF952106,271977,273898;HF952105,271977,273898;HG939456,271977,273898;CP007631,271977,273898;CP007632,271977,273898;CP006910,271977,273898;CP007572,271977,273898;CP007571,271977,273898;CP007570,271977,273898;CP010867,271977,273898;CP011325,271977,273898;CP011327,271977,273898;CP011329…
CP011326	Mauve	SHARED	275555	275578	.	.	.	Notes=Lenght23	AL732656,275555,275578;AE009948,275555,275578;CP000114,275555,275578;CP003810,275555,275578;HF952104,275555,275578;HF952106,275555,275578;HF952105,275555,275578;CP007482,275555,275578;CP007565,275555,275578;HG939456,275555,275578;CP007631,275555,275578;CP007632,275555,275578;CP006910,275555,275578;CP007572,275555,275578;CP007571,275555,275578;CP007570,275555,275578;FO393392,275555,275578;CP010867…
CP011326	Mauve	SHARED	286402	286974	.	.	.	Notes=Lenght572	AL732656,286402,286974;AE009948,286402,286974;CP000114,286402,286974;CP003810,286402,286974;HF952104,286402,286974;HF952106,286402,286974;HF952105,286402,286974;HG939456,286402,286974;CP007631,286402,286974;CP007632,286402,286974;CP006910,286402,286974;CP007572,286402,286974;CP007571,286402,286974;CP007570,286402,286974;CP010867,286402,286974;CP011325,286402,286974;CP011327,286402,286974;CP011329…
CP011326	Mauve	SHARED	290277	290644	.	.	.	Notes=Lenght367	AL732656,290277,290644;AE009948,290277,290644;CP000114,290277,290644;CP003810,290277,290644;HF952104,290277,290644;HF952106,290277,290644;HF952105,290277,290644;CP007482,290277,290644;CP007565,290277,290644;HG939456,290277,290644;CP007631,290277,290644;CP007632,290277,290644;CP006910,290277,290644;CP007572,290277,290644;CP007571,290277,290644;CP007570,290277,290644;FO393392,290277,290644;CP010867…
CP011326	Mauve	SHARED	290645	290800	.	.	.	Notes=Lenght155	AL732656,290645,290800;AE009948,290645,290800;CP000114,290645,290800;CP003810,290645,290800;HF952104,290645,290800;HF952106,290645,290800;HF952105,290645,290800;HG939456,290645,290800;CP007631,290645,290800;CP007632,290645,290800;CP006910,290645,290800;CP007572,290645,290800;CP007571,290645,290800;CP007570,290645,290800;CP010867,290645,290800;CP011325,290645,290800;CP011327,290645,290800;CP011329…
CP011326	Mauve	SHARED	296521	297628	.	.	.	Notes=Lenght1107	AL732656,296521,297628;AE009948,296521,297628;CP000114,296521,297628;CP003810,296521,297628;CP003919,296521,297628;HF952104,296521,297628;HF952106,296521,297628;HF952105,296521,297628;HG939456,296521,297628;CP007631,296521,297628;CP007632,296521,297628;CP006910,296521,297628;CP007572,296521,297628;CP007571,296521,297628;CP007570,296521,297628;CP010867,296521,297628;CP011325,296521,297628;CP011327…
CP011326	Mauve	SHARED	313646	313736	.	.	.	Notes=Lenght90	AL732656,313646,313736;AE009948,313646,313736;CP000114,313646,313736;CP003810,313646,313736;HF952104,313646,313736;HF952106,313646,313736;HF952105,313646,313736;CP007482,313646,313736;CP007565,313646,313736;HG939456,313646,313736;CP007631,313646,313736;CP007632,313646,313736;CP006910,313646,313736;CP007572,313646,313736;CP007571,313646,313736;CP007570,313646,313736;FO393392,313646,313736;CP010867…
CP011326	Mauve	SHARED	325006	326359	.	.	.	Notes=Lenght1353	AL732656,325006,326359;AE009948,325006,326359;CP000114,325006,326359;CP003810,325006,326359;CP003919,325006,326359;HF952104,325006,326359;HF952106,325006,326359;HF952105,325006,326359;CP007482,325006,326359;CP007565,325006,326359;HG939456,325006,326359;CP007631,325006,326359;CP006910,325006,326359;CP007572,325006,326359;CP007571,325006,326359;CP007570,325006,326359;FO393392,325006,326359;CP010867…
CP011326	Mauve	SHARED	326360	326516	.	.	.	Notes=Lenght156	AL732656,326360,326516;AE009948,326360,326516;CP000114,326360,326516;CP003810,326360,326516;CP003919,326360,326516;HF952104,326360,326516;HF952106,326360,326516;HF952105,326360,326516;CP007482,326360,326516;CP007565,326360,326516;HG939456,326360,326516;CP007631,326360,326516;CP006910,326360,326516;CP007572,326360,326516;CP007571,326360,326516;CP007570,326360,326516;FO393392,326360,326516;CP010867…
CP011326	Mauve	SHARED	326681	326722	.	.	.	Notes=Lenght41	AL732656,326681,326722;AE009948,326681,326722;CP000114,326681,326722;CP003810,326681,326722;CP003919,326681,326722;HF952104,326681,326722;HF952106,326681,326722;CP007482,326681,326722;CP007565,326681,326722;HG939456,326681,326722;CP007631,326681,326722;CP007632,326681,326722;CP006910,326681,326722;CP007572,326681,326722;CP007571,326681,326722;CP007570,326681,326722;FO393392,326681,326722;CP010867…
CP011326	Mauve	SHARED	326723	326758	.	.	.	Notes=Lenght35	AL732656,326723,326758;AE009948,326723,326758;CP000114,326723,326758;CP003810,326723,326758;CP003919,326723,326758;HF952104,326723,326758;HF952106,326723,326758;CP007482,326723,326758;CP007565,326723,326758;CP007631,326723,326758;CP006910,326723,326758;CP007572,326723,326758;CP007571,326723,326758;CP007570,326723,326758;FO393392,326723,326758;CP010867,326723,326758;CP011325,326723,326758;CP011327…
CP011326	Mauve	SHARED	326776	326787	.	.	.	Notes=Lenght11	AL732656,326776,326787;AE009948,326776,326787;CP000114,326776,326787;CP003810,326776,326787;HF952104,326776,326787;HF952106,326776,326787;HF952105,326776,326787;CP007482,326776,326787;CP007565,326776,326787;HG939456,326776,326787;CP007631,326776,326787;CP007632,326776,326787;CP006910,326776,326787;CP007572,326776,326787;CP007571,326776,326787;CP007570,326776,326787;FO393392,326776,326787;CP010867…
CP011326	Mauve	SHARED	345300	350877	.	.	.	Notes=Lenght5577	AL732656,345300,350877;AE009948,345300,350877;CP000114,345300,350877;CP003810,345300,350877;HF952104,345300,350877;HF952106,345300,350877;HF952105,345300,350877;HG939456,345300,350877;CP007631,345300,350877;CP007632,345300,350877;CP006910,345300,350877;CP007572,345300,350877;CP007571,345300,350877;CP007570,345300,350877;CP010867,345300,350877;CP011325,345300,350877;CP011327,345300,350877;CP011329…
CP011326	Mauve	SHARED	356614	356649	.	.	.	Notes=Lenght35	AL732656,356614,356649;AE009948,356614,356649;CP000114,356614,356649;CP003810,356614,356649;CP003919,356614,356649;HF952104,356614,356649;HF952106,356614,356649;HF952105,356614,356649;CP007482,356614,356649;CP007565,356614,356649;HG939456,356614,356649;CP007631,356614,356649;CP007632,356614,356649;CP006910,356614,356649;CP007572,356614,356649;CP007571,356614,356649;CP007570,356614,356649;FO393392…
CP011326	Mauve	SHARED	356650	356700	.	.	.	Notes=Lenght50	AL732656,356650,356700;AE009948,356650,356700;CP000114,356650,356700;CP003810,356650,356700;CP003919,356650,356700;HF952104,356650,356700;HF952106,356650,356700;HF952105,356650,356700;CP007482,356650,356700;CP007565,356650,356700;HG939456,356650,356700;CP007631,356650,356700;CP007632,356650,356700;CP006910,356650,356700;CP007572,356650,356700;CP007571,356650,356700;CP007570,356650,356700;FO393392…
CP011326	Mauve	SHARED	356701	356758	.	.	.	Notes=Lenght57	AL732656,356701,356758;AE009948,356701,356758;CP003810,356701,356758;CP003919,356701,356758;HF952104,356701,356758;HF952106,356701,356758;HF952105,356701,356758;CP007482,356701,356758;CP007565,356701,356758;HG939456,356701,356758;CP007631,356701,356758;CP007632,356701,356758;CP006910,356701,356758;CP007572,356701,356758;CP007571,356701,356758;CP007570,356701,356758;FO393392,356701,356758;CP010867…
CP011326	Mauve	SHARED	357139	357232	.	.	.	Notes=Lenght93	AL732656,357139,357232;AE009948,357139,357232;CP000114,357139,357232;CP003810,357139,357232;CP003919,357139,357232;HF952104,357139,357232;HF952106,357139,357232;HF952105,357139,357232;CP007482,357139,357232;CP007565,357139,357232;HG939456,357139,357232;CP007631,357139,357232;CP007632,357139,357232;CP006910,357139,357232;CP007572,357139,357232;CP007571,357139,357232;CP007570,357139,357232;FO393392…
CP011326	Mauve	SHARED	357233	357348	.	.	.	Notes=Lenght115	AL732656,357233,357348;AE009948,357233,357348;CP000114,357233,357348;CP003810,357233,357348;CP003919,357233,357348;HF952104,357233,357348;HF952106,357233,357348;HF952105,357233,357348;CP007482,357233,357348;CP007565,357233,357348;HG939456,357233,357348;CP007631,357233,357348;CP007632,357233,357348;CP006910,357233,357348;CP007572,357233,357348;CP007571,357233,357348;CP007570,357233,357348;FO393392…
CP011326	Mauve	SHARED	357385	357398	.	.	.	Notes=Lenght13	AE009948,357385,357398;HF952104,357385,357398;CP007631,357385,357398;CP010867,357385,357398;CP011329,357385,357398;CP012419,357385,357398;CP013202,357385,357398;
CP011326	Mauve	SHARED	357399	357430	.	.	.	Notes=Lenght31	AL732656,357399,357430;AE009948,357399,357430;CP000114,357399,357430;CP003810,357399,357430;CP003919,357399,357430;HF952104,357399,357430;HF952106,357399,357430;HF952105,357399,357430;CP007482,357399,357430;HG939456,357399,357430;CP007631,357399,357430;CP007632,357399,357430;CP006910,357399,357430;CP007572,357399,357430;CP007571,357399,357430;CP007570,357399,357430;FO393392,357399,357430;CP010867…
CP011326	Mauve	SHARED	357551	357752	.	.	.	Notes=Lenght201	AL732656,357551,357752;AE009948,357551,357752;CP000114,357551,357752;CP003810,357551,357752;CP003919,357551,357752;HF952104,357551,357752;HF952106,357551,357752;HF952105,357551,357752;CP007482,357551,357752;CP007565,357551,357752;HG939456,357551,357752;CP007631,357551,357752;CP007632,357551,357752;CP006910,357551,357752;CP007572,357551,357752;CP007571,357551,357752;CP007570,357551,357752;FO393392…
CP011326	Mauve	SHARED	357753	357781	.	.	.	Notes=Lenght28	AE009948,357753,357781;CP000114,357753,357781;CP003810,357753,357781;CP003919,357753,357781;HF952104,357753,357781;HF952106,357753,357781;HF952105,357753,357781;CP007482,357753,357781;CP007565,357753,357781;HG939456,357753,357781;CP007631,357753,357781;CP007632,357753,357781;CP006910,357753,357781;FO393392,357753,357781;CP010867,357753,357781;CP011325,357753,357781;CP011328,357753,357781;CP011329…
CP011326	Mauve	SHARED	357782	357800	.	.	.	Notes=Lenght18	AE009948,357782,357800;CP000114,357782,357800;CP003810,357782,357800;HF952104,357782,357800;CP007631,357782,357800;CP010867,357782,357800;CP011325,357782,357800;CP011329,357782,357800;CP013202,357782,357800;
CP011326	Mauve	SHARED	357801	357882	.	.	.	Notes=Lenght81	AE009948,357801,357882;CP000114,357801,357882;CP003810,357801,357882;HF952104,357801,357882;CP007631,357801,357882;CP010867,357801,357882;CP011329,357801,357882;CP013202,357801,357882;
CP011326	Mauve	SHARED	357883	357948	.	.	.	Notes=Lenght65	AL732656,357883,357948;AE009948,357883,357948;CP000114,357883,357948;CP003810,357883,357948;CP003919,357883,357948;HF952104,357883,357948;HF952106,357883,357948;HF952105,357883,357948;CP007482,357883,357948;CP007565,357883,357948;HG939456,357883,357948;CP007631,357883,357948;CP007632,357883,357948;CP006910,357883,357948;CP007572,357883,357948;CP007571,357883,357948;CP007570,357883,357948;FO393392…
CP011326	Mauve	SHARED	358401	358646	.	.	.	Notes=Lenght245	AL732656,358401,358646;AE009948,358401,358646;CP000114,358401,358646;CP003810,358401,358646;CP003919,358401,358646;HF952104,358401,358646;HF952106,358401,358646;HF952105,358401,358646;CP007482,358401,358646;CP007565,358401,358646;HG939456,358401,358646;CP007631,358401,358646;CP007632,358401,358646;CP006910,358401,358646;CP007572,358401,358646;CP007571,358401,358646;CP007570,358401,358646;FO393392…
CP011326	Mauve	SHARED	358651	358696	.	.	.	Notes=Lenght45	AE009948,358651,358696;CP003919,358651,358696;HF952104,358651,358696;HF952106,358651,358696;HF952105,358651,358696;CP007482,358651,358696;CP007565,358651,358696;HG939456,358651,358696;CP007631,358651,358696;CP007632,358651,358696;CP006910,358651,358696;FO393392,358651,358696;CP010867,358651,358696;CP011325,358651,358696;CP011328,358651,358696;CP011329,358651,358696;CP010319,358651,358696;CP013202…
CP011326	Mauve	SHARED	358697	358717	.	.	.	Notes=Lenght20	AL732656,358697,358717;AE009948,358697,358717;CP000114,358697,358717;CP003919,358697,358717;HF952104,358697,358717;HF952106,358697,358717;HF952105,358697,358717;CP007482,358697,358717;CP007565,358697,358717;HG939456,358697,358717;CP007631,358697,358717;CP007632,358697,358717;CP006910,358697,358717;CP007572,358697,358717;CP007571,358697,358717;CP007570,358697,358717;FO393392,358697,358717;CP010867…
CP011326	Mauve	SHARED	358818	358879	.	.	.	Notes=Lenght61	AL732656,358818,358879;AE009948,358818,358879;CP000114,358818,358879;CP003919,358818,358879;HF952104,358818,358879;HF952106,358818,358879;HF952105,358818,358879;CP007482,358818,358879;CP007565,358818,358879;HG939456,358818,358879;CP007631,358818,358879;CP007632,358818,358879;CP006910,358818,358879;CP007572,358818,358879;CP007571,358818,358879;CP007570,358818,358879;FO393392,358818,358879;CP010867…
CP011326	Mauve	SHARED	359650	359669	.	.	.	Notes=Lenght19	AL732656,359650,359669;AE009948,359650,359669;CP000114,359650,359669;CP003810,359650,359669;CP003919,359650,359669;HF952104,359650,359669;HF952106,359650,359669;HF952105,359650,359669;CP007482,359650,359669;HG939456,359650,359669;CP007631,359650,359669;CP007632,359650,359669;CP006910,359650,359669;CP007572,359650,359669;CP007571,359650,359669;CP007570,359650,359669;FO393392,359650,359669;CP010867…
CP011326	Mauve	SHARED	360450	360654	.	.	.	Notes=Lenght204	AE009948,360450,360654;CP000114,360450,360654;CP003919,360450,360654;HF952104,360450,360654;HF952106,360450,360654;HF952105,360450,360654;CP007482,360450,360654;CP007565,360450,360654;HG939456,360450,360654;CP007631,360450,360654;CP007632,360450,360654;CP006910,360450,360654;FO393392,360450,360654;CP010867,360450,360654;CP011327,360450,360654;CP011328,360450,360654;CP011329,360450,360654;CP010319…
CP011326	Mauve	SHARED	373814	374887	.	.	.	Notes=Lenght1073	AL732656,373814,374887;AE009948,373814,374887;CP000114,373814,374887;CP003810,373814,374887;CP003919,373814,374887;HF952104,373814,374887;HF952106,373814,374887;HF952105,373814,374887;CP007482,373814,374887;CP007565,373814,374887;HG939456,373814,374887;CP007631,373814,374887;CP007632,373814,374887;CP006910,373814,374887;CP007571,373814,374887;CP007570,373814,374887;FO393392,373814,374887;CP010867…
CP011326	Mauve	SHARED	377093	377117	.	.	.	Notes=Lenght24	AL732656,377093,377117;AE009948,377093,377117;CP000114,377093,377117;CP003810,377093,377117;CP003919,377093,377117;HF952104,377093,377117;HF952106,377093,377117;HF952105,377093,377117;HG939456,377093,377117;CP007631,377093,377117;CP007632,377093,377117;CP006910,377093,377117;CP007572,377093,377117;CP007571,377093,377117;CP007570,377093,377117;CP010867,377093,377117;CP011325,377093,377117;CP011327…
CP011326	Mauve	SHARED	380394	380405	.	.	.	Notes=Lenght11	AL732656,380394,380405;AE009948,380394,380405;CP000114,380394,380405;CP003810,380394,380405;CP003919,380394,380405;HF952104,380394,380405;HF952106,380394,380405;HF952105,380394,380405;CP007482,380394,380405;CP007565,380394,380405;HG939456,380394,380405;CP007631,380394,380405;CP007632,380394,380405;CP006910,380394,380405;CP007572,380394,380405;CP007571,380394,380405;CP007570,380394,380405;FO393392…
CP011326	Mauve	SHARED	403414	403869	.	.	.	Notes=Lenght455	AL732656,403414,403869;AE009948,403414,403869;CP000114,403414,403869;CP003810,403414,403869;HF952104,403414,403869;HF952106,403414,403869;HF952105,403414,403869;CP007482,403414,403869;CP007565,403414,403869;HG939456,403414,403869;CP007631,403414,403869;CP007632,403414,403869;CP006910,403414,403869;CP007572,403414,403869;CP007571,403414,403869;CP007570,403414,403869;FO393392,403414,403869;CP010867…
CP011326	Mauve	SHARED	408612	409061	.	.	.	Notes=Lenght449	AL732656,408612,409061;AE009948,408612,409061;CP000114,408612,409061;CP003810,408612,409061;CP003919,408612,409061;HF952104,408612,409061;HF952106,408612,409061;HF952105,408612,409061;CP007482,408612,409061;CP007565,408612,409061;HG939456,408612,409061;CP007631,408612,409061;CP006910,408612,409061;CP007572,408612,409061;CP007571,408612,409061;CP007570,408612,409061;FO393392,408612,409061;CP010867…
CP011326	Mauve	SHARED	409811	411388	.	.	.	Notes=Lenght1577	AL732656,409811,411388;AE009948,409811,411388;CP000114,409811,411388;CP003810,409811,411388;HF952104,409811,411388;HF952106,409811,411388;HF952105,409811,411388;CP007482,409811,411388;CP007565,409811,411388;HG939456,409811,411388;CP007631,409811,411388;CP007632,409811,411388;CP006910,409811,411388;CP007572,409811,411388;CP007571,409811,411388;CP007570,409811,411388;FO393392,409811,411388;CP010867…
CP011326	Mauve	SHARED	414605	414630	.	.	.	Notes=Lenght25	AL732656,414605,414630;AE009948,414605,414630;CP000114,414605,414630;CP003810,414605,414630;HF952104,414605,414630;HF952106,414605,414630;HF952105,414605,414630;CP007482,414605,414630;CP007565,414605,414630;HG939456,414605,414630;CP007631,414605,414630;CP007632,414605,414630;CP006910,414605,414630;CP007572,414605,414630;CP007571,414605,414630;CP007570,414605,414630;FO393392,414605,414630;CP010867…
CP011326	Mauve	SHARED	417648	417697	.	.	.	Notes=Lenght49	AL732656,417648,417697;AE009948,417648,417697;CP000114,417648,417697;CP003810,417648,417697;HF952104,417648,417697;HF952106,417648,417697;HF952105,417648,417697;CP007482,417648,417697;CP007565,417648,417697;HG939456,417648,417697;CP007631,417648,417697;CP007632,417648,417697;CP006910,417648,417697;CP007572,417648,417697;CP007571,417648,417697;CP007570,417648,417697;FO393392,417648,417697;CP010867…
CP011326	Mauve	SHARED	419723	419821	.	.	.	Notes=Lenght98	AL732656,419723,419821;AE009948,419723,419821;CP000114,419723,419821;CP003810,419723,419821;CP003919,419723,419821;HF952104,419723,419821;HF952106,419723,419821;HF952105,419723,419821;CP007482,419723,419821;CP007565,419723,419821;CP007631,419723,419821;CP007632,419723,419821;CP006910,419723,419821;CP007572,419723,419821;CP007571,419723,419821;CP007570,419723,419821;FO393392,419723,419821;CP010867…
CP011326	Mauve	SHARED	424595	424686	.	.	.	Notes=Lenght91	AL732656,424595,424686;AE009948,424595,424686;CP000114,424595,424686;CP003810,424595,424686;CP003919,424595,424686;HF952104,424595,424686;HF952106,424595,424686;HF952105,424595,424686;HG939456,424595,424686;CP007631,424595,424686;CP007632,424595,424686;CP006910,424595,424686;CP007572,424595,424686;CP007571,424595,424686;CP007570,424595,424686;CP010867,424595,424686;CP011325,424595,424686;CP011327…
CP011326	Mauve	SHARED	427288	427356	.	.	.	Notes=Lenght68	AL732656,427288,427356;AE009948,427288,427356;CP000114,427288,427356;CP003810,427288,427356;HF952104,427288,427356;HF952106,427288,427356;HF952105,427288,427356;CP007482,427288,427356;CP007565,427288,427356;HG939456,427288,427356;CP007631,427288,427356;CP007632,427288,427356;CP006910,427288,427356;CP007572,427288,427356;CP007571,427288,427356;CP007570,427288,427356;FO393392,427288,427356;CP010867…
CP011326	Mauve	SHARED	427358	427519	.	.	.	Notes=Lenght161	AL732656,427358,427519;AE009948,427358,427519;CP000114,427358,427519;CP003810,427358,427519;HF952104,427358,427519;HG939456,427358,427519;CP007631,427358,427519;CP007632,427358,427519;CP006910,427358,427519;CP007572,427358,427519;CP007571,427358,427519;CP007570,427358,427519;CP010867,427358,427519;CP011325,427358,427519;CP011327,427358,427519;CP011329,427358,427519;CP012419,427358,427519;CP013202…
CP011326	Mauve	SHARED	427520	429970	.	.	.	Notes=Lenght2450	AE009948,427520,429970;CP000114,427520,429970;CP003810,427520,429970;CP003919,427520,429970;HF952104,427520,429970;HF952106,427520,429970;HF952105,427520,429970;CP007482,427520,429970;CP007565,427520,429970;CP007631,427520,429970;FO393392,427520,429970;CP010867,427520,429970;CP011325,427520,429970;CP011327,427520,429970;CP011328,427520,429970;CP011329,427520,429970;CP010319,427520,429970;CP012419…
CP011326	Mauve	SHARED	429971	430130	.	.	.	Notes=Lenght159	AE009948,429971,430130;CP000114,429971,430130;CP003810,429971,430130;CP003919,429971,430130;HF952104,429971,430130;HF952106,429971,430130;HF952105,429971,430130;CP007482,429971,430130;CP007565,429971,430130;CP007631,429971,430130;CP006910,429971,430130;FO393392,429971,430130;CP010867,429971,430130;CP011325,429971,430130;CP011327,429971,430130;CP011328,429971,430130;CP011329,429971,430130;CP010319…
CP011326	Mauve	SHARED	433572	433795	.	.	.	Notes=Lenght223	AL732656,433572,433795;AE009948,433572,433795;CP000114,433572,433795;CP003810,433572,433795;CP003919,433572,433795;HF952104,433572,433795;HF952106,433572,433795;HF952105,433572,433795;CP007482,433572,433795;CP007565,433572,433795;CP007631,433572,433795;CP007632,433572,433795;CP006910,433572,433795;CP007572,433572,433795;CP007571,433572,433795;CP007570,433572,433795;FO393392,433572,433795;CP010867…
CP011326	Mauve	SHARED	433990	434244	.	.	.	Notes=Lenght254	AL732656,433990,434244;AE009948,433990,434244;CP000114,433990,434244;CP003810,433990,434244;CP003919,433990,434244;HF952104,433990,434244;HF952106,433990,434244;HF952105,433990,434244;CP007482,433990,434244;CP007565,433990,434244;CP007631,433990,434244;CP007632,433990,434244;CP006910,433990,434244;CP007572,433990,434244;CP007571,433990,434244;CP007570,433990,434244;FO393392,433990,434244;CP010867…
CP011326	Mauve	SHARED	434470	434568	.	.	.	Notes=Lenght98	AL732656,434470,434568;AE009948,434470,434568;CP000114,434470,434568;CP003810,434470,434568;CP003919,434470,434568;HF952104,434470,434568;HF952106,434470,434568;HF952105,434470,434568;CP007482,434470,434568;CP007565,434470,434568;HG939456,434470,434568;CP007631,434470,434568;CP006910,434470,434568;CP007572,434470,434568;CP007571,434470,434568;CP007570,434470,434568;FO393392,434470,434568;CP010867…
CP011326	Mauve	SHARED	438708	438719	.	.	.	Notes=Lenght11	AL732656,438708,438719;AE009948,438708,438719;CP000114,438708,438719;CP003810,438708,438719;CP003919,438708,438719;HF952104,438708,438719;HF952105,438708,438719;CP007482,438708,438719;CP007565,438708,438719;HG939456,438708,438719;CP007631,438708,438719;CP007632,438708,438719;CP006910,438708,438719;CP007572,438708,438719;CP007571,438708,438719;CP007570,438708,438719;FO393392,438708,438719;CP010867…
CP011326	Mauve	SHARED	438720	439370	.	.	.	Notes=Lenght650	AL732656,438720,439370;AE009948,438720,439370;CP000114,438720,439370;CP003810,438720,439370;CP003919,438720,439370;HF952104,438720,439370;CP007482,438720,439370;CP007565,438720,439370;HG939456,438720,439370;CP007631,438720,439370;CP007632,438720,439370;CP006910,438720,439370;CP007572,438720,439370;CP007571,438720,439370;CP007570,438720,439370;FO393392,438720,439370;CP010867,438720,439370;CP011325…
CP011326	Mauve	SHARED	445031	445052	.	.	.	Notes=Lenght21	AL732656,445031,445052;AE009948,445031,445052;CP000114,445031,445052;CP003810,445031,445052;CP003919,445031,445052;HF952104,445031,445052;HF952106,445031,445052;HF952105,445031,445052;CP007482,445031,445052;HG939456,445031,445052;CP007631,445031,445052;CP007632,445031,445052;CP006910,445031,445052;CP007572,445031,445052;CP007571,445031,445052;CP007570,445031,445052;FO393392,445031,445052;CP010867…
CP011326	Mauve	SHARED	445233	445646	.	.	.	Notes=Lenght413	AL732656,445233,445646;AE009948,445233,445646;CP000114,445233,445646;CP003810,445233,445646;CP003919,445233,445646;HF952104,445233,445646;HF952106,445233,445646;HF952105,445233,445646;HG939456,445233,445646;CP007631,445233,445646;CP007632,445233,445646;CP006910,445233,445646;CP007572,445233,445646;CP007571,445233,445646;CP007570,445233,445646;CP010867,445233,445646;CP011325,445233,445646;CP011327…
CP011326	Mauve	SHARED	447235	447377	.	.	.	Notes=Lenght142	AL732656,447235,447377;AE009948,447235,447377;CP000114,447235,447377;CP003810,447235,447377;CP003919,447235,447377;HF952104,447235,447377;HF952106,447235,447377;HF952105,447235,447377;HG939456,447235,447377;CP007631,447235,447377;CP007632,447235,447377;CP006910,447235,447377;CP007572,447235,447377;CP007571,447235,447377;CP007570,447235,447377;CP010867,447235,447377;CP011325,447235,447377;CP011327…
CP011326	Mauve	SHARED	449083	449195	.	.	.	Notes=Lenght112	AL732656,449083,449195;AE009948,449083,449195;CP000114,449083,449195;CP003810,449083,449195;CP003919,449083,449195;HF952104,449083,449195;HF952106,449083,449195;CP007482,449083,449195;CP007565,449083,449195;HG939456,449083,449195;CP007631,449083,449195;CP007632,449083,449195;CP006910,449083,449195;CP007572,449083,449195;CP007571,449083,449195;CP007570,449083,449195;FO393392,449083,449195;CP010867…
CP011326	Mauve	SHARED	449196	449255	.	.	.	Notes=Lenght59	AL732656,449196,449255;CP000114,449196,449255;CP003810,449196,449255;CP003919,449196,449255;HF952104,449196,449255;HF952106,449196,449255;CP007482,449196,449255;CP007565,449196,449255;HG939456,449196,449255;CP007632,449196,449255;CP006910,449196,449255;CP007572,449196,449255;CP007571,449196,449255;CP007570,449196,449255;FO393392,449196,449255;CP010867,449196,449255;CP011325,449196,449255;CP011327…
CP011326	Mauve	SHARED	449256	449954	.	.	.	Notes=Lenght698	AL732656,449256,449954;AE009948,449256,449954;CP000114,449256,449954;CP003810,449256,449954;CP003919,449256,449954;HF952104,449256,449954;HF952106,449256,449954;CP007482,449256,449954;CP007565,449256,449954;HG939456,449256,449954;CP007631,449256,449954;CP007632,449256,449954;CP006910,449256,449954;CP007572,449256,449954;CP007571,449256,449954;CP007570,449256,449954;FO393392,449256,449954;CP010867…
CP011326	Mauve	SHARED	449955	450094	.	.	.	Notes=Lenght139	AL732656,449955,450094;AE009948,449955,450094;CP000114,449955,450094;CP003810,449955,450094;HF952104,449955,450094;HF952106,449955,450094;CP007482,449955,450094;CP007565,449955,450094;HG939456,449955,450094;CP007631,449955,450094;CP007632,449955,450094;CP006910,449955,450094;CP007572,449955,450094;CP007571,449955,450094;CP007570,449955,450094;FO393392,449955,450094;CP010867,449955,450094;CP011325…
CP011326	Mauve	SHARED	450095	452805	.	.	.	Notes=Lenght2710	AL732656,450095,452805;AE009948,450095,452805;CP000114,450095,452805;CP003810,450095,452805;CP003919,450095,452805;HF952104,450095,452805;HF952106,450095,452805;CP007482,450095,452805;CP007565,450095,452805;HG939456,450095,452805;CP007631,450095,452805;CP007632,450095,452805;CP006910,450095,452805;CP007572,450095,452805;CP007571,450095,452805;CP007570,450095,452805;FO393392,450095,452805;CP010867…
CP011326	Mauve	SHARED	454869	456996	.	.	.	Notes=Lenght2127	AL732656,454869,456996;AE009948,454869,456996;CP000114,454869,456996;CP003810,454869,456996;HF952104,454869,456996;HG939456,454869,456996;CP007631,454869,456996;CP007632,454869,456996;CP007572,454869,456996;CP007571,454869,456996;CP007570,454869,456996;CP010867,454869,456996;CP011325,454869,456996;CP011327,454869,456996;CP011329,454869,456996;CP012419,454869,456996;CP013202,454869,456996;
CP011326	Mauve	SHARED	456997	457107	.	.	.	Notes=Lenght110	AL732656,456997,457107;AE009948,456997,457107;CP000114,456997,457107;HF952104,456997,457107;HG939456,456997,457107;CP007631,456997,457107;CP007632,456997,457107;CP007572,456997,457107;CP007571,456997,457107;CP007570,456997,457107;CP010867,456997,457107;CP011327,456997,457107;CP011329,456997,457107;CP012419,456997,457107;CP013202,456997,457107;
CP011326	Mauve	SHARED	457498	457786	.	.	.	Notes=Lenght288	AE009948,457498,457786;CP000114,457498,457786;CP003810,457498,457786;HF952104,457498,457786;HG939456,457498,457786;CP007631,457498,457786;CP007632,457498,457786;CP010867,457498,457786;CP011325,457498,457786;CP011327,457498,457786;CP011329,457498,457786;CP012419,457498,457786;CP013202,457498,457786;
CP011326	Mauve	SHARED	457787	457800	.	.	.	Notes=Lenght13	CP000114,457787,457800;CP003810,457787,457800;HF952104,457787,457800;HG939456,457787,457800;CP007631,457787,457800;CP007632,457787,457800;CP010867,457787,457800;CP011325,457787,457800;CP011327,457787,457800;CP012419,457787,457800;CP013202,457787,457800;
CP011326	Mauve	SHARED	457801	457835	.	.	.	Notes=Lenght34	AE009948,457801,457835;CP000114,457801,457835;CP003810,457801,457835;HF952104,457801,457835;HG939456,457801,457835;CP007631,457801,457835;CP007632,457801,457835;CP010867,457801,457835;CP011325,457801,457835;CP011327,457801,457835;CP011329,457801,457835;CP012419,457801,457835;CP013202,457801,457835;
CP011326	Mauve	SHARED	457836	458041	.	.	.	Notes=Lenght205	AE009948,457836,458041;CP000114,457836,458041;CP003810,457836,458041;HF952104,457836,458041;HG939456,457836,458041;CP007631,457836,458041;CP007632,457836,458041;CP010867,457836,458041;CP011325,457836,458041;CP011327,457836,458041;CP011329,457836,458041;CP012419,457836,458041;CP013202,457836,458041;
CP011326	Mauve	SHARED	458277	459166	.	.	.	Notes=Lenght889	AE009948,458277,459166;CP000114,458277,459166;CP003810,458277,459166;HF952104,458277,459166;CP007631,458277,459166;CP010867,458277,459166;CP011325,458277,459166;CP011327,458277,459166;CP011329,458277,459166;CP012419,458277,459166;CP013202,458277,459166;
CP011326	Mauve	SHARED	459749	460549	.	.	.	Notes=Lenght800	AE009948,459749,460549;CP000114,459749,460549;CP003810,459749,460549;HF952104,459749,460549;CP007631,459749,460549;CP010867,459749,460549;CP011325,459749,460549;CP011327,459749,460549;CP011329,459749,460549;CP012419,459749,460549;CP013202,459749,460549;
CP011326	Mauve	SHARED	479525	481207	.	.	.	Notes=Lenght1682	AE009948,479525,481207;CP000114,479525,481207;CP003810,479525,481207;HF952104,479525,481207;CP007631,479525,481207;CP010867,479525,481207;CP011325,479525,481207;CP011327,479525,481207;CP011329,479525,481207;CP012419,479525,481207;CP013202,479525,481207;
CP011326	Mauve	SHARED	481905	484568	.	.	.	Notes=Lenght2663	AE009948,481905,484568;CP000114,481905,484568;CP003810,481905,484568;HF952104,481905,484568;CP007631,481905,484568;CP010867,481905,484568;CP011325,481905,484568;CP011327,481905,484568;CP011329,481905,484568;CP012419,481905,484568;CP013202,481905,484568;
CP011326	Mauve	SHARED	484569	484643	.	.	.	Notes=Lenght74	CP000114,484569,484643;CP003810,484569,484643;HF952104,484569,484643;CP010867,484569,484643;CP011325,484569,484643;CP011327,484569,484643;CP012419,484569,484643;CP013202,484569,484643;
CP011326	Mauve	SHARED	484644	486123	.	.	.	Notes=Lenght1479	CP000114,484644,486123;CP003810,484644,486123;HF952104,484644,486123;CP010867,484644,486123;CP011325,484644,486123;CP011327,484644,486123;CP013202,484644,486123;
CP011326	Mauve	SHARED	486124	486148	.	.	.	Notes=Lenght24	AE009948,486124,486148;CP000114,486124,486148;CP003810,486124,486148;HF952104,486124,486148;CP007631,486124,486148;CP010867,486124,486148;CP011325,486124,486148;CP011327,486124,486148;CP011329,486124,486148;CP013202,486124,486148;
CP011326	Mauve	SHARED	486180	486679	.	.	.	Notes=Lenght499	AL732656,486180,486679;AE009948,486180,486679;CP000114,486180,486679;CP003810,486180,486679;CP003919,486180,486679;HF952104,486180,486679;HF952106,486180,486679;HF952105,486180,486679;CP007482,486180,486679;CP007565,486180,486679;HG939456,486180,486679;CP007631,486180,486679;CP006910,486180,486679;CP007572,486180,486679;CP007571,486180,486679;CP007570,486180,486679;FO393392,486180,486679;CP010867…
CP011326	Mauve	SHARED	490914	492441	.	.	.	Notes=Lenght1527	AE009948,490914,492441;CP000114,490914,492441;CP003810,490914,492441;HF952104,490914,492441;CP007631,490914,492441;CP010867,490914,492441;CP011325,490914,492441;CP011327,490914,492441;CP011329,490914,492441;CP012419,490914,492441;CP013202,490914,492441;
CP011326	Mauve	SHARED	492813	492980	.	.	.	Notes=Lenght167	AL732656,492813,492980;AE009948,492813,492980;CP000114,492813,492980;CP003810,492813,492980;HF952104,492813,492980;HF952106,492813,492980;HF952105,492813,492980;HG939456,492813,492980;CP007631,492813,492980;CP007632,492813,492980;CP006910,492813,492980;CP007572,492813,492980;CP007571,492813,492980;CP007570,492813,492980;CP010867,492813,492980;CP011325,492813,492980;CP011327,492813,492980;CP011329…
CP011326	Mauve	SHARED	496460	496874	.	.	.	Notes=Lenght414	AL732656,496460,496874;AE009948,496460,496874;CP000114,496460,496874;CP003810,496460,496874;HF952104,496460,496874;HF952106,496460,496874;HF952105,496460,496874;CP007482,496460,496874;CP007565,496460,496874;HG939456,496460,496874;CP007631,496460,496874;CP007632,496460,496874;CP006910,496460,496874;CP007572,496460,496874;CP007571,496460,496874;CP007570,496460,496874;FO393392,496460,496874;CP010867…
CP011326	Mauve	SHARED	509741	510000	.	.	.	Notes=Lenght259	AL732656,509741,510000;AE009948,509741,510000;CP000114,509741,510000;CP003810,509741,510000;HF952104,509741,510000;HF952106,509741,510000;HF952105,509741,510000;CP007482,509741,510000;CP007565,509741,510000;HG939456,509741,510000;CP007631,509741,510000;CP007632,509741,510000;CP006910,509741,510000;CP007572,509741,510000;CP007571,509741,510000;CP007570,509741,510000;FO393392,509741,510000;CP010867…
CP011326	Mauve	SHARED	510001	510186	.	.	.	Notes=Lenght185	AL732656,510001,510186;AE009948,510001,510186;CP000114,510001,510186;CP003810,510001,510186;HF952104,510001,510186;HF952106,510001,510186;HF952105,510001,510186;HG939456,510001,510186;CP007631,510001,510186;CP007632,510001,510186;CP006910,510001,510186;CP007572,510001,510186;CP007571,510001,510186;CP007570,510001,510186;CP010867,510001,510186;CP011325,510001,510186;CP011327,510001,510186;CP011329…
CP011326	Mauve	SHARED	510187	510280	.	.	.	Notes=Lenght93	AL732656,510187,510280;AE009948,510187,510280;CP000114,510187,510280;CP003810,510187,510280;HF952104,510187,510280;HF952106,510187,510280;HF952105,510187,510280;CP007482,510187,510280;CP007565,510187,510280;HG939456,510187,510280;CP007631,510187,510280;CP007632,510187,510280;CP006910,510187,510280;CP007572,510187,510280;CP007571,510187,510280;CP007570,510187,510280;FO393392,510187,510280;CP010867…
CP011326	Mauve	SHARED	527715	527761	.	.	.	Notes=Lenght46	AL732656,527715,527761;AE009948,527715,527761;CP000114,527715,527761;CP003810,527715,527761;CP003919,527715,527761;HF952104,527715,527761;HF952106,527715,527761;HF952105,527715,527761;CP007482,527715,527761;CP007565,527715,527761;CP007631,527715,527761;CP007632,527715,527761;CP006910,527715,527761;FO393392,527715,527761;CP010867,527715,527761;CP011325,527715,527761;CP011327,527715,527761;CP011328…
CP011326	Mauve	SHARED	528514	528702	.	.	.	Notes=Lenght188	AL732656,528514,528702;AE009948,528514,528702;CP000114,528514,528702;CP003810,528514,528702;HF952104,528514,528702;HF952106,528514,528702;HF952105,528514,528702;HG939456,528514,528702;CP007631,528514,528702;CP007632,528514,528702;CP006910,528514,528702;CP007572,528514,528702;CP007571,528514,528702;CP007570,528514,528702;CP010867,528514,528702;CP011325,528514,528702;CP011327,528514,528702;CP011329…
CP011326	Mauve	SHARED	547015	547095	.	.	.	Notes=Lenght80	AE009948,547015,547095;CP000114,547015,547095;CP003810,547015,547095;CP003919,547015,547095;HF952104,547015,547095;HF952106,547015,547095;HF952105,547015,547095;CP007482,547015,547095;CP007565,547015,547095;HG939456,547015,547095;CP007631,547015,547095;CP007632,547015,547095;CP006910,547015,547095;FO393392,547015,547095;CP010867,547015,547095;CP011325,547015,547095;CP011327,547015,547095;CP011328…
CP011326	Mauve	SHARED	548552	548590	.	.	.	Notes=Lenght38	AL732656,548552,548590;AE009948,548552,548590;CP000114,548552,548590;CP003810,548552,548590;HF952104,548552,548590;HF952106,548552,548590;HF952105,548552,548590;CP007482,548552,548590;CP007565,548552,548590;HG939456,548552,548590;CP007631,548552,548590;CP007632,548552,548590;CP006910,548552,548590;CP007572,548552,548590;CP007571,548552,548590;CP007570,548552,548590;FO393392,548552,548590;CP010867…
CP011326	Mauve	SHARED	552046	552086	.	.	.	Notes=Lenght40	AL732656,552046,552086;AE009948,552046,552086;CP000114,552046,552086;CP003810,552046,552086;HF952104,552046,552086;HF952106,552046,552086;HF952105,552046,552086;CP007482,552046,552086;CP007565,552046,552086;HG939456,552046,552086;CP007631,552046,552086;CP007632,552046,552086;CP006910,552046,552086;CP007572,552046,552086;CP007571,552046,552086;CP007570,552046,552086;FO393392,552046,552086;CP010867…
CP011326	Mauve	SHARED	552087	552148	.	.	.	Notes=Lenght61	AL732656,552087,552148;AE009948,552087,552148;CP000114,552087,552148;CP003810,552087,552148;HF952104,552087,552148;HF952106,552087,552148;HF952105,552087,552148;HG939456,552087,552148;CP007631,552087,552148;CP007632,552087,552148;CP006910,552087,552148;CP007572,552087,552148;CP007571,552087,552148;CP007570,552087,552148;CP010867,552087,552148;CP011325,552087,552148;CP011327,552087,552148;CP011329…
CP011326	Mauve	SHARED	555853	555908	.	.	.	Notes=Lenght55	AE009948,555853,555908;CP000114,555853,555908;CP003810,555853,555908;CP003919,555853,555908;HF952104,555853,555908;HF952106,555853,555908;HF952105,555853,555908;CP007482,555853,555908;CP007565,555853,555908;HG939456,555853,555908;CP007631,555853,555908;CP007632,555853,555908;CP006910,555853,555908;FO393392,555853,555908;CP010867,555853,555908;CP011325,555853,555908;CP011327,555853,555908;CP011328…
CP011326	Mauve	SHARED	557982	558024	.	.	.	Notes=Lenght42	AL732656,557982,558024;AE009948,557982,558024;CP000114,557982,558024;CP003810,557982,558024;HF952104,557982,558024;HF952106,557982,558024;HF952105,557982,558024;HG939456,557982,558024;CP007631,557982,558024;CP007632,557982,558024;CP006910,557982,558024;CP007572,557982,558024;CP007571,557982,558024;CP007570,557982,558024;CP010867,557982,558024;CP011325,557982,558024;CP011327,557982,558024;CP011329…
CP011326	Mauve	SHARED	583730	583759	.	.	.	Notes=Lenght29	AL732656,583730,583759;AE009948,583730,583759;CP000114,583730,583759;CP003810,583730,583759;CP003919,583730,583759;HF952104,583730,583759;HF952106,583730,583759;HF952105,583730,583759;HG939456,583730,583759;CP007631,583730,583759;CP007632,583730,583759;CP006910,583730,583759;CP007572,583730,583759;CP007571,583730,583759;CP007570,583730,583759;CP010867,583730,583759;CP011325,583730,583759;CP011327…
CP011326	Mauve	SHARED	590146	597257	.	.	.	Notes=Lenght7111	AL732656,590146,597257;AE009948,590146,597257;CP000114,590146,597257;CP003810,590146,597257;HF952104,590146,597257;HG939456,590146,597257;CP007631,590146,597257;CP007632,590146,597257;CP006910,590146,597257;CP007572,590146,597257;CP007571,590146,597257;CP007570,590146,597257;CP010867,590146,597257;CP011325,590146,597257;CP011327,590146,597257;CP011329,590146,597257;CP012419,590146,597257;CP013202…
CP011326	Mauve	SHARED	597258	597281	.	.	.	Notes=Lenght23	AL732656,597258,597281;AE009948,597258,597281;CP000114,597258,597281;CP003810,597258,597281;HF952104,597258,597281;CP007631,597258,597281;CP007572,597258,597281;CP007571,597258,597281;CP007570,597258,597281;CP010867,597258,597281;CP011325,597258,597281;CP011327,597258,597281;CP011329,597258,597281;CP012419,597258,597281;CP013202,597258,597281;
CP011326	Mauve	SHARED	597282	599840	.	.	.	Notes=Lenght2558	AL732656,597282,599840;AE009948,597282,599840;CP000114,597282,599840;CP003810,597282,599840;HF952104,597282,599840;HG939456,597282,599840;CP007631,597282,599840;CP007632,597282,599840;CP006910,597282,599840;CP007572,597282,599840;CP007571,597282,599840;CP007570,597282,599840;CP010867,597282,599840;CP011325,597282,599840;CP011327,597282,599840;CP011329,597282,599840;CP012419,597282,599840;CP013202…
CP011326	Mauve	SHARED	599841	600223	.	.	.	Notes=Lenght382	AL732656,599841,600223;AE009948,599841,600223;CP000114,599841,600223;CP003810,599841,600223;HF952104,599841,600223;HG939456,599841,600223;CP007631,599841,600223;CP007632,599841,600223;CP006910,599841,600223;CP007572,599841,600223;CP007571,599841,600223;CP007570,599841,600223;CP010867,599841,600223;CP011325,599841,600223;CP011327,599841,600223;CP011329,599841,600223;CP012419,599841,600223;CP013202…
CP011326	Mauve	SHARED	600313	600325	.	.	.	Notes=Lenght12	AE009948,600313,600325;CP000114,600313,600325;CP003810,600313,600325;CP003919,600313,600325;HF952104,600313,600325;HF952106,600313,600325;HF952105,600313,600325;CP007482,600313,600325;CP007565,600313,600325;HG939456,600313,600325;CP007631,600313,600325;CP007632,600313,600325;CP006910,600313,600325;CP007572,600313,600325;CP007571,600313,600325;CP007570,600313,600325;FO393392,600313,600325;CP010867…
CP011326	Mauve	SHARED	600326	600446	.	.	.	Notes=Lenght120	AE009948,600326,600446;CP000114,600326,600446;CP003810,600326,600446;CP003919,600326,600446;HF952104,600326,600446;HF952106,600326,600446;HF952105,600326,600446;CP007482,600326,600446;CP007565,600326,600446;HG939456,600326,600446;CP007631,600326,600446;CP007632,600326,600446;CP006910,600326,600446;FO393392,600326,600446;CP010867,600326,600446;CP011325,600326,600446;CP011327,600326,600446;CP011328…
CP011326	Mauve	SHARED	609520	609645	.	.	.	Notes=Lenght125	AL732656,609520,609645;AE009948,609520,609645;CP000114,609520,609645;CP003810,609520,609645;CP003919,609520,609645;HF952104,609520,609645;HF952106,609520,609645;HF952105,609520,609645;HG939456,609520,609645;CP007631,609520,609645;CP007632,609520,609645;CP006910,609520,609645;CP007572,609520,609645;CP007571,609520,609645;CP007570,609520,609645;CP010867,609520,609645;CP011325,609520,609645;CP011327…
CP011326	Mauve	SHARED	609648	609735	.	.	.	Notes=Lenght87	AL732656,609648,609735;AE009948,609648,609735;CP000114,609648,609735;CP003810,609648,609735;HF952104,609648,609735;HF952105,609648,609735;HG939456,609648,609735;CP007631,609648,609735;CP007632,609648,609735;CP006910,609648,609735;CP007572,609648,609735;CP007571,609648,609735;CP007570,609648,609735;CP010867,609648,609735;CP011325,609648,609735;CP011327,609648,609735;CP011329,609648,609735;CP010319…
CP011326	Mauve	SHARED	615441	615502	.	.	.	Notes=Lenght61	CP000114,615441,615502;CP003810,615441,615502;HF952104,615441,615502;CP007631,615441,615502;CP010867,615441,615502;CP011325,615441,615502;CP011327,615441,615502;CP011329,615441,615502;CP012419,615441,615502;CP013202,615441,615502;
CP011326	Mauve	SHARED	615503	615968	.	.	.	Notes=Lenght465	CP000114,615503,615968;CP003810,615503,615968;HF952104,615503,615968;CP007631,615503,615968;CP010867,615503,615968;CP011325,615503,615968;CP011327,615503,615968;CP011329,615503,615968;CP013202,615503,615968;
CP011326	Mauve	SHARED	615969	616019	.	.	.	Notes=Lenght50	CP000114,615969,616019;CP003810,615969,616019;HF952104,615969,616019;CP007631,615969,616019;CP010867,615969,616019;CP011325,615969,616019;CP011327,615969,616019;CP011329,615969,616019;CP012419,615969,616019;CP013202,615969,616019;
CP011326	Mauve	SHARED	616020	616041	.	.	.	Notes=Lenght21	CP000114,616020,616041;CP003810,616020,616041;HF952104,616020,616041;CP007631,616020,616041;CP010867,616020,616041;CP011325,616020,616041;CP011327,616020,616041;CP012419,616020,616041;CP013202,616020,616041;
CP011326	Mauve	SHARED	616042	616521	.	.	.	Notes=Lenght479	CP000114,616042,616521;CP003810,616042,616521;HF952104,616042,616521;CP007631,616042,616521;CP010867,616042,616521;CP011325,616042,616521;CP011327,616042,616521;CP011329,616042,616521;CP012419,616042,616521;CP013202,616042,616521;
CP011326	Mauve	SHARED	616529	616583	.	.	.	Notes=Lenght54	CP000114,616529,616583;CP003810,616529,616583;HF952104,616529,616583;CP007631,616529,616583;CP010867,616529,616583;CP011325,616529,616583;CP011327,616529,616583;CP011329,616529,616583;CP012419,616529,616583;CP013202,616529,616583;
CP011326	Mauve	SHARED	616584	616677	.	.	.	Notes=Lenght93	CP000114,616584,616677;CP003810,616584,616677;HF952104,616584,616677;CP007631,616584,616677;CP010867,616584,616677;CP011325,616584,616677;CP011327,616584,616677;CP011329,616584,616677;CP013202,616584,616677;
CP011326	Mauve	SHARED	616678	616748	.	.	.	Notes=Lenght70	CP000114,616678,616748;CP003810,616678,616748;HF952104,616678,616748;CP007631,616678,616748;CP010867,616678,616748;CP011325,616678,616748;CP011327,616678,616748;CP013202,616678,616748;
CP011326	Mauve	SHARED	616749	617829	.	.	.	Notes=Lenght1080	CP000114,616749,617829;CP003810,616749,617829;HF952104,616749,617829;CP007631,616749,617829;CP010867,616749,617829;CP011325,616749,617829;CP011327,616749,617829;CP011329,616749,617829;CP012419,616749,617829;CP013202,616749,617829;
CP011326	Mauve	SHARED	617830	617876	.	.	.	Notes=Lenght46	CP000114,617830,617876;CP003810,617830,617876;HF952104,617830,617876;CP007631,617830,617876;CP010867,617830,617876;CP011325,617830,617876;CP011327,617830,617876;CP011329,617830,617876;CP013202,617830,617876;
CP011326	Mauve	SHARED	618634	618750	.	.	.	Notes=Lenght116	CP000114,618634,618750;CP003810,618634,618750;HF952104,618634,618750;CP007631,618634,618750;CP010867,618634,618750;CP011325,618634,618750;CP011327,618634,618750;CP011329,618634,618750;CP013202,618634,618750;
CP011326	Mauve	SHARED	619849	620010	.	.	.	Notes=Lenght161	CP000114,619849,620010;CP003810,619849,620010;HF952104,619849,620010;CP007631,619849,620010;CP010867,619849,620010;CP011325,619849,620010;CP011327,619849,620010;CP011329,619849,620010;CP013202,619849,620010;
CP011326	Mauve	SHARED	621332	621573	.	.	.	Notes=Lenght241	CP000114,621332,621573;CP003810,621332,621573;HF952104,621332,621573;CP007631,621332,621573;CP010867,621332,621573;CP011325,621332,621573;CP011327,621332,621573;CP011329,621332,621573;CP013202,621332,621573;
CP011326	Mauve	SHARED	621575	621784	.	.	.	Notes=Lenght209	CP000114,621575,621784;CP003810,621575,621784;HF952104,621575,621784;CP007631,621575,621784;CP010867,621575,621784;CP011325,621575,621784;CP011327,621575,621784;CP011329,621575,621784;CP013202,621575,621784;
CP011326	Mauve	SHARED	621785	624095	.	.	.	Notes=Lenght2310	CP000114,621785,624095;CP003810,621785,624095;HF952104,621785,624095;CP007631,621785,624095;CP010867,621785,624095;CP011325,621785,624095;CP011327,621785,624095;CP011329,621785,624095;CP013202,621785,624095;
CP011326	Mauve	SHARED	624138	625815	.	.	.	Notes=Lenght1677	CP000114,624138,625815;CP003810,624138,625815;HF952104,624138,625815;CP007631,624138,625815;CP010867,624138,625815;CP011325,624138,625815;CP011327,624138,625815;CP011329,624138,625815;CP013202,624138,625815;
CP011326	Mauve	SHARED	625816	626148	.	.	.	Notes=Lenght332	AE009948,625816,626148;CP000114,625816,626148;CP003810,625816,626148;HF952104,625816,626148;CP007631,625816,626148;CP010867,625816,626148;CP011325,625816,626148;CP011327,625816,626148;CP011329,625816,626148;CP013202,625816,626148;
CP011326	Mauve	SHARED	626149	626344	.	.	.	Notes=Lenght195	CP000114,626149,626344;CP003810,626149,626344;HF952104,626149,626344;CP007631,626149,626344;CP010867,626149,626344;CP011325,626149,626344;CP011327,626149,626344;CP011329,626149,626344;CP013202,626149,626344;
CP011326	Mauve	SHARED	626345	626360	.	.	.	Notes=Lenght15	HF952104,626345,626360;CP007631,626345,626360;CP010867,626345,626360;CP011325,626345,626360;CP011327,626345,626360;CP011329,626345,626360;CP013202,626345,626360;
CP011326	Mauve	SHARED	626361	626921	.	.	.	Notes=Lenght560	CP000114,626361,626921;CP003810,626361,626921;HF952104,626361,626921;CP007631,626361,626921;CP010867,626361,626921;CP011325,626361,626921;CP011327,626361,626921;CP011329,626361,626921;CP013202,626361,626921;
CP011326	Mauve	SHARED	626922	627350	.	.	.	Notes=Lenght428	AE009948,626922,627350;CP000114,626922,627350;CP003810,626922,627350;HF952104,626922,627350;CP007631,626922,627350;CP010867,626922,627350;CP011325,626922,627350;CP011327,626922,627350;CP011329,626922,627350;CP013202,626922,627350;
CP011326	Mauve	SHARED	627351	629095	.	.	.	Notes=Lenght1744	CP000114,627351,629095;CP003810,627351,629095;HF952104,627351,629095;CP007631,627351,629095;CP010867,627351,629095;CP011325,627351,629095;CP011327,627351,629095;CP011329,627351,629095;CP013202,627351,629095;
CP011326	Mauve	SHARED	629096	629333	.	.	.	Notes=Lenght237	HF952104,629096,629333;CP007631,629096,629333;CP010867,629096,629333;CP011325,629096,629333;CP011327,629096,629333;CP011329,629096,629333;CP013202,629096,629333;
CP011326	Mauve	SHARED	629334	632034	.	.	.	Notes=Lenght2700	CP000114,629334,632034;CP003810,629334,632034;HF952104,629334,632034;CP007631,629334,632034;CP010867,629334,632034;CP011325,629334,632034;CP011327,629334,632034;CP011329,629334,632034;CP013202,629334,632034;
CP011326	Mauve	SHARED	632119	633918	.	.	.	Notes=Lenght1799	CP000114,632119,633918;CP003810,632119,633918;HF952104,632119,633918;CP007631,632119,633918;CP010867,632119,633918;CP011325,632119,633918;CP011327,632119,633918;CP011329,632119,633918;CP013202,632119,633918;
CP011326	Mauve	SHARED	633919	634108	.	.	.	Notes=Lenght189	AE009948,633919,634108;CP000114,633919,634108;CP003810,633919,634108;HF952104,633919,634108;CP007631,633919,634108;CP010867,633919,634108;CP011325,633919,634108;CP011327,633919,634108;CP011329,633919,634108;CP013202,633919,634108;
CP011326	Mauve	SHARED	634109	642288	.	.	.	Notes=Lenght8179	CP000114,634109,642288;CP003810,634109,642288;HF952104,634109,642288;CP007631,634109,642288;CP010867,634109,642288;CP011325,634109,642288;CP011327,634109,642288;CP011329,634109,642288;CP013202,634109,642288;
CP011326	Mauve	SHARED	643112	643251	.	.	.	Notes=Lenght139	CP000114,643112,643251;CP003810,643112,643251;HF952104,643112,643251;CP007631,643112,643251;CP010867,643112,643251;CP011325,643112,643251;CP011327,643112,643251;CP011329,643112,643251;CP013202,643112,643251;
CP011326	Mauve	SHARED	643268	651325	.	.	.	Notes=Lenght8057	CP000114,643268,651325;CP003810,643268,651325;HF952104,643268,651325;CP007631,643268,651325;CP010867,643268,651325;CP011325,643268,651325;CP011327,643268,651325;CP011329,643268,651325;CP013202,643268,651325;
CP011326	Mauve	SHARED	652513	654147	.	.	.	Notes=Lenght1634	CP000114,652513,654147;CP003810,652513,654147;HF952104,652513,654147;CP007631,652513,654147;CP010867,652513,654147;CP011325,652513,654147;CP011327,652513,654147;CP011329,652513,654147;CP013202,652513,654147;
CP011326	Mauve	SHARED	665289	665411	.	.	.	Notes=Lenght122	AE009948,665289,665411;CP000114,665289,665411;CP003810,665289,665411;HF952104,665289,665411;HG939456,665289,665411;CP007631,665289,665411;CP007632,665289,665411;CP010867,665289,665411;CP011325,665289,665411;CP011327,665289,665411;CP011329,665289,665411;CP012419,665289,665411;CP013202,665289,665411;
CP011326	Mauve	SHARED	665412	665846	.	.	.	Notes=Lenght434	AL732656,665412,665846;AE009948,665412,665846;CP000114,665412,665846;CP003810,665412,665846;HF952104,665412,665846;HG939456,665412,665846;CP007631,665412,665846;CP007632,665412,665846;CP007572,665412,665846;CP007571,665412,665846;CP007570,665412,665846;CP010867,665412,665846;CP011325,665412,665846;CP011327,665412,665846;CP011329,665412,665846;CP012419,665412,665846;CP013202,665412,665846;
CP011326	Mauve	SHARED	665847	665976	.	.	.	Notes=Lenght129	AL732656,665847,665976;AE009948,665847,665976;CP000114,665847,665976;CP003810,665847,665976;CP003919,665847,665976;HF952104,665847,665976;CP007482,665847,665976;CP007565,665847,665976;HG939456,665847,665976;CP007631,665847,665976;CP007632,665847,665976;CP007572,665847,665976;CP007571,665847,665976;CP007570,665847,665976;FO393392,665847,665976;CP010867,665847,665976;CP011325,665847,665976;CP011327…
CP011326	Mauve	SHARED	665977	666030	.	.	.	Notes=Lenght53	AL732656,665977,666030;AE009948,665977,666030;CP000114,665977,666030;CP003810,665977,666030;CP003919,665977,666030;HF952104,665977,666030;CP007482,665977,666030;CP007565,665977,666030;HG939456,665977,666030;CP007631,665977,666030;CP007632,665977,666030;CP007572,665977,666030;CP007571,665977,666030;CP007570,665977,666030;FO393392,665977,666030;CP010867,665977,666030;CP011325,665977,666030;CP011327…
CP011326	Mauve	SHARED	666034	666112	.	.	.	Notes=Lenght78	AL732656,666034,666112;AE009948,666034,666112;CP000114,666034,666112;CP003810,666034,666112;HF952104,666034,666112;CP007482,666034,666112;CP007565,666034,666112;HG939456,666034,666112;CP007631,666034,666112;CP007632,666034,666112;CP006910,666034,666112;CP007572,666034,666112;CP007571,666034,666112;CP007570,666034,666112;FO393392,666034,666112;CP010867,666034,666112;CP011325,666034,666112;CP011327…
CP011326	Mauve	SHARED	666113	666295	.	.	.	Notes=Lenght182	AL732656,666113,666295;AE009948,666113,666295;CP000114,666113,666295;CP003810,666113,666295;CP003919,666113,666295;HF952104,666113,666295;CP007482,666113,666295;CP007565,666113,666295;HG939456,666113,666295;CP007631,666113,666295;CP007632,666113,666295;CP006910,666113,666295;CP007572,666113,666295;CP007571,666113,666295;CP007570,666113,666295;FO393392,666113,666295;CP010867,666113,666295;CP011325…
CP011326	Mauve	SHARED	666296	666410	.	.	.	Notes=Lenght114	AL732656,666296,666410;AE009948,666296,666410;CP000114,666296,666410;CP003810,666296,666410;HF952104,666296,666410;CP007482,666296,666410;CP007565,666296,666410;HG939456,666296,666410;CP007631,666296,666410;CP007632,666296,666410;CP006910,666296,666410;CP007572,666296,666410;CP007571,666296,666410;CP007570,666296,666410;FO393392,666296,666410;CP010867,666296,666410;CP011325,666296,666410;CP011327…
CP011326	Mauve	SHARED	666411	667438	.	.	.	Notes=Lenght1027	AL732656,666411,667438;AE009948,666411,667438;CP000114,666411,667438;CP003810,666411,667438;HF952104,666411,667438;HG939456,666411,667438;CP007631,666411,667438;CP007632,666411,667438;CP006910,666411,667438;CP007572,666411,667438;CP007571,666411,667438;CP007570,666411,667438;CP010867,666411,667438;CP011325,666411,667438;CP011327,666411,667438;CP011329,666411,667438;CP012419,666411,667438;CP013202…
CP011326	Mauve	SHARED	667439	667460	.	.	.	Notes=Lenght21	AE009948,667439,667460;CP000114,667439,667460;CP003810,667439,667460;HF952104,667439,667460;HG939456,667439,667460;CP007631,667439,667460;CP007632,667439,667460;CP010867,667439,667460;CP011325,667439,667460;CP011327,667439,667460;CP011329,667439,667460;CP012419,667439,667460;CP013202,667439,667460;
CP011326	Mauve	SHARED	667462	668132	.	.	.	Notes=Lenght670	AE009948,667462,668132;CP000114,667462,668132;CP003810,667462,668132;HF952104,667462,668132;HG939456,667462,668132;CP007631,667462,668132;CP007632,667462,668132;CP010867,667462,668132;CP011325,667462,668132;CP011327,667462,668132;CP011329,667462,668132;CP012419,667462,668132;CP013202,667462,668132;
CP011326	Mauve	SHARED	668134	668635	.	.	.	Notes=Lenght501	AE009948,668134,668635;CP000114,668134,668635;CP003810,668134,668635;HF952104,668134,668635;HG939456,668134,668635;CP007631,668134,668635;CP007632,668134,668635;CP010867,668134,668635;CP011325,668134,668635;CP011327,668134,668635;CP011329,668134,668635;CP012419,668134,668635;CP013202,668134,668635;
CP011326	Mauve	SHARED	668640	671261	.	.	.	Notes=Lenght2621	AE009948,668640,671261;CP000114,668640,671261;CP003810,668640,671261;HF952104,668640,671261;HG939456,668640,671261;CP007631,668640,671261;CP007632,668640,671261;CP010867,668640,671261;CP011325,668640,671261;CP011327,668640,671261;CP011329,668640,671261;CP012419,668640,671261;CP013202,668640,671261;
CP011326	Mauve	SHARED	671262	672380	.	.	.	Notes=Lenght1118	AE009948,671262,672380;CP000114,671262,672380;CP003810,671262,672380;HF952104,671262,672380;CP007631,671262,672380;CP010867,671262,672380;CP011325,671262,672380;CP011327,671262,672380;CP011329,671262,672380;CP012419,671262,672380;CP013202,671262,672380;
CP011326	Mauve	SHARED	672381	675502	.	.	.	Notes=Lenght3121	AL732656,672381,675502;AE009948,672381,675502;CP000114,672381,675502;CP003810,672381,675502;HF952104,672381,675502;HF952106,672381,675502;HF952105,672381,675502;HG939456,672381,675502;CP007631,672381,675502;CP007632,672381,675502;CP006910,672381,675502;CP007572,672381,675502;CP007571,672381,675502;CP007570,672381,675502;CP010867,672381,675502;CP011325,672381,675502;CP011327,672381,675502;CP011329…
CP011326	Mauve	SHARED	675503	675529	.	.	.	Notes=Lenght26	AL732656,675503,675529;AE009948,675503,675529;CP000114,675503,675529;CP003810,675503,675529;HF952104,675503,675529;CP007631,675503,675529;CP007572,675503,675529;CP007571,675503,675529;CP007570,675503,675529;CP010867,675503,675529;CP011325,675503,675529;CP011327,675503,675529;CP011329,675503,675529;CP012419,675503,675529;CP013202,675503,675529;
CP011326	Mauve	SHARED	675530	675729	.	.	.	Notes=Lenght199	AL732656,675530,675729;AE009948,675530,675729;CP000114,675530,675729;CP003810,675530,675729;HF952104,675530,675729;HF952106,675530,675729;HF952105,675530,675729;HG939456,675530,675729;CP007631,675530,675729;CP007632,675530,675729;CP006910,675530,675729;CP007572,675530,675729;CP007571,675530,675729;CP007570,675530,675729;CP010867,675530,675729;CP011325,675530,675729;CP011327,675530,675729;CP011329…
CP011326	Mauve	SHARED	675730	675802	.	.	.	Notes=Lenght72	AL732656,675730,675802;AE009948,675730,675802;CP000114,675730,675802;CP003810,675730,675802;HF952104,675730,675802;CP007631,675730,675802;CP007572,675730,675802;CP007571,675730,675802;CP007570,675730,675802;CP010867,675730,675802;CP011325,675730,675802;CP011327,675730,675802;CP011329,675730,675802;CP012419,675730,675802;CP013202,675730,675802;
CP011326	Mauve	SHARED	675803	675928	.	.	.	Notes=Lenght125	AL732656,675803,675928;AE009948,675803,675928;CP000114,675803,675928;CP003810,675803,675928;HF952104,675803,675928;HF952106,675803,675928;HF952105,675803,675928;HG939456,675803,675928;CP007631,675803,675928;CP007632,675803,675928;CP006910,675803,675928;CP007572,675803,675928;CP007571,675803,675928;CP007570,675803,675928;CP010867,675803,675928;CP011325,675803,675928;CP011327,675803,675928;CP011329…
CP011326	Mauve	SHARED	675929	676102	.	.	.	Notes=Lenght173	AL732656,675929,676102;AE009948,675929,676102;CP000114,675929,676102;CP003810,675929,676102;HF952104,675929,676102;CP007631,675929,676102;CP007572,675929,676102;CP007571,675929,676102;CP007570,675929,676102;CP010867,675929,676102;CP011325,675929,676102;CP011327,675929,676102;CP011329,675929,676102;CP012419,675929,676102;CP013202,675929,676102;
CP011326	Mauve	SHARED	676103	676228	.	.	.	Notes=Lenght125	AL732656,676103,676228;AE009948,676103,676228;CP000114,676103,676228;CP003810,676103,676228;HF952104,676103,676228;HF952106,676103,676228;HF952105,676103,676228;HG939456,676103,676228;CP007631,676103,676228;CP007632,676103,676228;CP006910,676103,676228;CP007572,676103,676228;CP007571,676103,676228;CP007570,676103,676228;CP010867,676103,676228;CP011325,676103,676228;CP011327,676103,676228;CP011329…
CP011326	Mauve	SHARED	676229	676302	.	.	.	Notes=Lenght73	AL732656,676229,676302;AE009948,676229,676302;CP000114,676229,676302;CP003810,676229,676302;HF952104,676229,676302;CP007631,676229,676302;CP007572,676229,676302;CP007571,676229,676302;CP007570,676229,676302;CP010867,676229,676302;CP011325,676229,676302;CP011327,676229,676302;CP011329,676229,676302;CP012419,676229,676302;CP013202,676229,676302;
CP011326	Mauve	SHARED	676303	676479	.	.	.	Notes=Lenght176	AL732656,676303,676479;AE009948,676303,676479;CP000114,676303,676479;CP003810,676303,676479;HF952104,676303,676479;HF952106,676303,676479;HF952105,676303,676479;HG939456,676303,676479;CP007631,676303,676479;CP007632,676303,676479;CP006910,676303,676479;CP007572,676303,676479;CP007571,676303,676479;CP007570,676303,676479;CP010867,676303,676479;CP011325,676303,676479;CP011327,676303,676479;CP011329…
CP011326	Mauve	SHARED	676480	676550	.	.	.	Notes=Lenght70	AL732656,676480,676550;AE009948,676480,676550;CP000114,676480,676550;CP003810,676480,676550;HF952104,676480,676550;CP007631,676480,676550;CP007572,676480,676550;CP007571,676480,676550;CP007570,676480,676550;CP010867,676480,676550;CP011325,676480,676550;CP011327,676480,676550;CP011329,676480,676550;CP012419,676480,676550;CP013202,676480,676550;
CP011326	Mauve	SHARED	676551	676752	.	.	.	Notes=Lenght201	AL732656,676551,676752;AE009948,676551,676752;CP000114,676551,676752;CP003810,676551,676752;HF952104,676551,676752;HF952106,676551,676752;HF952105,676551,676752;HG939456,676551,676752;CP007631,676551,676752;CP007632,676551,676752;CP006910,676551,676752;CP007572,676551,676752;CP007571,676551,676752;CP007570,676551,676752;CP010867,676551,676752;CP011325,676551,676752;CP011327,676551,676752;CP011329…
CP011326	Mauve	SHARED	676753	676777	.	.	.	Notes=Lenght24	AL732656,676753,676777;AE009948,676753,676777;CP000114,676753,676777;CP003810,676753,676777;HF952104,676753,676777;CP007631,676753,676777;CP007572,676753,676777;CP007571,676753,676777;CP007570,676753,676777;CP010867,676753,676777;CP011325,676753,676777;CP011327,676753,676777;CP011329,676753,676777;CP012419,676753,676777;CP013202,676753,676777;
CP011326	Mauve	SHARED	676778	676977	.	.	.	Notes=Lenght199	AL732656,676778,676977;AE009948,676778,676977;CP000114,676778,676977;CP003810,676778,676977;HF952104,676778,676977;HF952106,676778,676977;HF952105,676778,676977;HG939456,676778,676977;CP007631,676778,676977;CP007632,676778,676977;CP006910,676778,676977;CP007572,676778,676977;CP007571,676778,676977;CP007570,676778,676977;CP010867,676778,676977;CP011325,676778,676977;CP011327,676778,676977;CP011329…
CP011326	Mauve	SHARED	676978	677052	.	.	.	Notes=Lenght74	AL732656,676978,677052;AE009948,676978,677052;CP000114,676978,677052;CP003810,676978,677052;HF952104,676978,677052;CP007631,676978,677052;CP007572,676978,677052;CP007571,676978,677052;CP007570,676978,677052;CP010867,676978,677052;CP011325,676978,677052;CP011327,676978,677052;CP011329,676978,677052;CP012419,676978,677052;CP013202,676978,677052;
CP011326	Mauve	SHARED	677053	677200	.	.	.	Notes=Lenght147	AL732656,677053,677200;AE009948,677053,677200;CP000114,677053,677200;CP003810,677053,677200;HF952104,677053,677200;HF952106,677053,677200;HF952105,677053,677200;HG939456,677053,677200;CP007631,677053,677200;CP007632,677053,677200;CP006910,677053,677200;CP007572,677053,677200;CP007571,677053,677200;CP007570,677053,677200;CP010867,677053,677200;CP011325,677053,677200;CP011327,677053,677200;CP011329…
CP011326	Mauve	SHARED	677201	677329	.	.	.	Notes=Lenght128	AL732656,677201,677329;AE009948,677201,677329;CP000114,677201,677329;CP003810,677201,677329;HF952104,677201,677329;CP007631,677201,677329;CP007572,677201,677329;CP007571,677201,677329;CP007570,677201,677329;CP010867,677201,677329;CP011325,677201,677329;CP011327,677201,677329;CP011329,677201,677329;CP012419,677201,677329;CP013202,677201,677329;
CP011326	Mauve	SHARED	677330	677450	.	.	.	Notes=Lenght120	AL732656,677330,677450;AE009948,677330,677450;CP000114,677330,677450;CP003810,677330,677450;HF952104,677330,677450;HF952106,677330,677450;HF952105,677330,677450;HG939456,677330,677450;CP007631,677330,677450;CP007632,677330,677450;CP006910,677330,677450;CP007572,677330,677450;CP007571,677330,677450;CP007570,677330,677450;CP010867,677330,677450;CP011325,677330,677450;CP011327,677330,677450;CP011329…
CP011326	Mauve	SHARED	677451	677579	.	.	.	Notes=Lenght128	AL732656,677451,677579;AE009948,677451,677579;CP000114,677451,677579;CP003810,677451,677579;HF952104,677451,677579;CP007631,677451,677579;CP007572,677451,677579;CP007571,677451,677579;CP007570,677451,677579;CP010867,677451,677579;CP011325,677451,677579;CP011327,677451,677579;CP011329,677451,677579;CP012419,677451,677579;CP013202,677451,677579;
CP011326	Mauve	SHARED	677580	677705	.	.	.	Notes=Lenght125	AL732656,677580,677705;AE009948,677580,677705;CP000114,677580,677705;CP003810,677580,677705;HF952104,677580,677705;HF952106,677580,677705;HF952105,677580,677705;HG939456,677580,677705;CP007631,677580,677705;CP007632,677580,677705;CP006910,677580,677705;CP007572,677580,677705;CP007571,677580,677705;CP007570,677580,677705;CP010867,677580,677705;CP011325,677580,677705;CP011327,677580,677705;CP011329…
CP011326	Mauve	SHARED	677706	677824	.	.	.	Notes=Lenght118	AL732656,677706,677824;AE009948,677706,677824;CP000114,677706,677824;CP003810,677706,677824;HF952104,677706,677824;CP007631,677706,677824;CP007572,677706,677824;CP007571,677706,677824;CP007570,677706,677824;CP010867,677706,677824;CP011325,677706,677824;CP011327,677706,677824;CP011329,677706,677824;CP012419,677706,677824;CP013202,677706,677824;
CP011326	Mauve	SHARED	677825	684252	.	.	.	Notes=Lenght6427	AL732656,677825,684252;AE009948,677825,684252;CP000114,677825,684252;CP003810,677825,684252;HF952104,677825,684252;HF952106,677825,684252;HF952105,677825,684252;HG939456,677825,684252;CP007631,677825,684252;CP007632,677825,684252;CP006910,677825,684252;CP007572,677825,684252;CP007571,677825,684252;CP007570,677825,684252;CP010867,677825,684252;CP011325,677825,684252;CP011327,677825,684252;CP011329…
CP011326	Mauve	SHARED	684254	688506	.	.	.	Notes=Lenght4252	AE009948,684254,688506;CP000114,684254,688506;CP003810,684254,688506;HF952104,684254,688506;HF952106,684254,688506;HF952105,684254,688506;HG939456,684254,688506;CP007631,684254,688506;CP007632,684254,688506;CP010867,684254,688506;CP011325,684254,688506;CP011327,684254,688506;CP011329,684254,688506;CP010319,684254,688506;CP012419,684254,688506;CP013202,684254,688506;
CP011326	Mauve	SHARED	688507	688573	.	.	.	Notes=Lenght66	AE009948,688507,688573;CP000114,688507,688573;CP003810,688507,688573;HF952104,688507,688573;HF952106,688507,688573;HF952105,688507,688573;HG939456,688507,688573;CP007631,688507,688573;CP007632,688507,688573;CP010867,688507,688573;CP011325,688507,688573;CP011327,688507,688573;CP011329,688507,688573;CP010319,688507,688573;CP012419,688507,688573;CP013202,688507,688573;
CP011326	Mauve	SHARED	688574	691041	.	.	.	Notes=Lenght2467	AE009948,688574,691041;CP000114,688574,691041;CP003810,688574,691041;HF952104,688574,691041;HF952106,688574,691041;HF952105,688574,691041;HG939456,688574,691041;CP007631,688574,691041;CP007632,688574,691041;CP010867,688574,691041;CP011325,688574,691041;CP011327,688574,691041;CP011329,688574,691041;CP010319,688574,691041;CP012419,688574,691041;CP013202,688574,691041;
CP011326	Mauve	SHARED	691096	691146	.	.	.	Notes=Lenght50	AE009948,691096,691146;CP000114,691096,691146;CP003810,691096,691146;HF952104,691096,691146;HF952106,691096,691146;HF952105,691096,691146;HG939456,691096,691146;CP007631,691096,691146;CP007632,691096,691146;CP010867,691096,691146;CP011325,691096,691146;CP011327,691096,691146;CP011329,691096,691146;CP010319,691096,691146;CP012419,691096,691146;CP013202,691096,691146;
CP011326	Mauve	SHARED	691147	691776	.	.	.	Notes=Lenght629	AE009948,691147,691776;CP000114,691147,691776;CP003810,691147,691776;HF952104,691147,691776;HF952106,691147,691776;HF952105,691147,691776;HG939456,691147,691776;CP007631,691147,691776;CP007632,691147,691776;CP010867,691147,691776;CP011325,691147,691776;CP011327,691147,691776;CP011329,691147,691776;CP010319,691147,691776;CP012419,691147,691776;CP013202,691147,691776;
CP011326	Mauve	SHARED	691778	692181	.	.	.	Notes=Lenght403	AE009948,691778,692181;CP000114,691778,692181;CP003810,691778,692181;HF952104,691778,692181;HF952106,691778,692181;HF952105,691778,692181;HG939456,691778,692181;CP007631,691778,692181;CP007632,691778,692181;CP010867,691778,692181;CP011325,691778,692181;CP011327,691778,692181;CP011329,691778,692181;CP010319,691778,692181;CP012419,691778,692181;CP013202,691778,692181;
CP011326	Mauve	SHARED	692182	692698	.	.	.	Notes=Lenght516	AE009948,692182,692698;CP000114,692182,692698;CP003810,692182,692698;HF952104,692182,692698;HG939456,692182,692698;CP007631,692182,692698;CP007632,692182,692698;CP010867,692182,692698;CP011325,692182,692698;CP011327,692182,692698;CP011329,692182,692698;CP010319,692182,692698;CP012419,692182,692698;CP013202,692182,692698;
CP011326	Mauve	SHARED	692699	692737	.	.	.	Notes=Lenght38	AE009948,692699,692737;CP000114,692699,692737;CP003810,692699,692737;HF952104,692699,692737;CP007631,692699,692737;CP010867,692699,692737;CP011325,692699,692737;CP011327,692699,692737;CP011329,692699,692737;CP010319,692699,692737;CP012419,692699,692737;CP013202,692699,692737;
CP011326	Mauve	SHARED	692738	692750	.	.	.	Notes=Lenght12	AE009948,692738,692750;CP000114,692738,692750;CP003810,692738,692750;HF952104,692738,692750;CP007631,692738,692750;CP010867,692738,692750;CP011325,692738,692750;CP011327,692738,692750;CP011329,692738,692750;CP012419,692738,692750;CP013202,692738,692750;
CP011326	Mauve	SHARED	692751	692778	.	.	.	Notes=Lenght27	AE009948,692751,692778;CP000114,692751,692778;CP003810,692751,692778;HF952104,692751,692778;CP007631,692751,692778;CP010867,692751,692778;CP011325,692751,692778;CP011327,692751,692778;CP011329,692751,692778;CP010319,692751,692778;CP012419,692751,692778;CP013202,692751,692778;
CP011326	Mauve	SHARED	692779	692859	.	.	.	Notes=Lenght80	AE009948,692779,692859;CP000114,692779,692859;CP003810,692779,692859;HF952104,692779,692859;HG939456,692779,692859;CP007631,692779,692859;CP007632,692779,692859;CP010867,692779,692859;CP011325,692779,692859;CP011327,692779,692859;CP011329,692779,692859;CP010319,692779,692859;CP012419,692779,692859;CP013202,692779,692859;
CP011326	Mauve	SHARED	692860	692941	.	.	.	Notes=Lenght81	AE009948,692860,692941;CP000114,692860,692941;CP003810,692860,692941;CP003919,692860,692941;HF952104,692860,692941;CP007482,692860,692941;CP007565,692860,692941;HG939456,692860,692941;CP007631,692860,692941;CP007632,692860,692941;FO393392,692860,692941;CP010867,692860,692941;CP011325,692860,692941;CP011327,692860,692941;CP011328,692860,692941;CP011329,692860,692941;CP012419,692860,692941;CP013202…
CP011326	Mauve	SHARED	692942	693180	.	.	.	Notes=Lenght238	AE009948,692942,693180;CP000114,692942,693180;CP003810,692942,693180;HF952104,692942,693180;HG939456,692942,693180;CP007631,692942,693180;CP007632,692942,693180;CP010867,692942,693180;CP011325,692942,693180;CP011327,692942,693180;CP011329,692942,693180;CP010319,692942,693180;CP012419,692942,693180;CP013202,692942,693180;
CP011326	Mauve	SHARED	693181	693391	.	.	.	Notes=Lenght210	AE009948,693181,693391;CP000114,693181,693391;CP003810,693181,693391;CP003919,693181,693391;HF952104,693181,693391;CP007482,693181,693391;CP007565,693181,693391;CP007631,693181,693391;FO393392,693181,693391;CP010867,693181,693391;CP011325,693181,693391;CP011327,693181,693391;CP011328,693181,693391;CP011329,693181,693391;CP012419,693181,693391;CP013202,693181,693391;
CP011326	Mauve	SHARED	693393	693435	.	.	.	Notes=Lenght42	AE009948,693393,693435;CP000114,693393,693435;CP003810,693393,693435;HF952104,693393,693435;CP007631,693393,693435;CP010867,693393,693435;CP011325,693393,693435;CP011327,693393,693435;CP011329,693393,693435;CP010319,693393,693435;CP012419,693393,693435;CP013202,693393,693435;
CP011326	Mauve	SHARED	693436	693837	.	.	.	Notes=Lenght401	AE009948,693436,693837;CP000114,693436,693837;CP003810,693436,693837;CP003919,693436,693837;HF952104,693436,693837;CP007482,693436,693837;CP007565,693436,693837;HG939456,693436,693837;CP007631,693436,693837;CP007632,693436,693837;FO393392,693436,693837;CP010867,693436,693837;CP011325,693436,693837;CP011327,693436,693837;CP011328,693436,693837;CP011329,693436,693837;CP012419,693436,693837;CP013202…
CP011326	Mauve	SHARED	693838	693915	.	.	.	Notes=Lenght77	AE009948,693838,693915;CP000114,693838,693915;CP003810,693838,693915;HF952104,693838,693915;CP007631,693838,693915;CP010867,693838,693915;CP011325,693838,693915;CP011327,693838,693915;CP011329,693838,693915;CP010319,693838,693915;CP012419,693838,693915;CP013202,693838,693915;
CP011326	Mauve	SHARED	693916	694936	.	.	.	Notes=Lenght1020	AE009948,693916,694936;CP000114,693916,694936;CP003810,693916,694936;CP003919,693916,694936;HF952104,693916,694936;CP007482,693916,694936;CP007565,693916,694936;HG939456,693916,694936;CP007631,693916,694936;CP007632,693916,694936;FO393392,693916,694936;CP010867,693916,694936;CP011325,693916,694936;CP011327,693916,694936;CP011328,693916,694936;CP011329,693916,694936;CP012419,693916,694936;CP013202…
CP011326	Mauve	SHARED	694937	694959	.	.	.	Notes=Lenght22	AE009948,694937,694959;CP000114,694937,694959;CP003810,694937,694959;CP003919,694937,694959;HF952104,694937,694959;HF952105,694937,694959;CP007482,694937,694959;CP007565,694937,694959;HG939456,694937,694959;CP007631,694937,694959;CP007632,694937,694959;FO393392,694937,694959;CP010867,694937,694959;CP011325,694937,694959;CP011327,694937,694959;CP011328,694937,694959;CP011329,694937,694959;CP012419…
CP011326	Mauve	SHARED	694974	695206	.	.	.	Notes=Lenght232	AE009948,694974,695206;CP000114,694974,695206;CP003810,694974,695206;CP003919,694974,695206;HF952104,694974,695206;CP007482,694974,695206;CP007565,694974,695206;HG939456,694974,695206;CP007631,694974,695206;CP007632,694974,695206;FO393392,694974,695206;CP010867,694974,695206;CP011325,694974,695206;CP011327,694974,695206;CP011328,694974,695206;CP011329,694974,695206;CP010319,694974,695206;CP012419…
CP011326	Mauve	SHARED	695207	695226	.	.	.	Notes=Lenght19	AE009948,695207,695226;CP000114,695207,695226;CP003810,695207,695226;CP003919,695207,695226;HF952104,695207,695226;CP007482,695207,695226;CP007565,695207,695226;CP007631,695207,695226;CP007632,695207,695226;FO393392,695207,695226;CP010867,695207,695226;CP011325,695207,695226;CP011327,695207,695226;CP011328,695207,695226;CP011329,695207,695226;CP010319,695207,695226;CP012419,695207,695226;CP013202…
CP011326	Mauve	SHARED	695227	697358	.	.	.	Notes=Lenght2131	AE009948,695227,697358;CP000114,695227,697358;CP003810,695227,697358;CP003919,695227,697358;HF952104,695227,697358;CP007482,695227,697358;CP007565,695227,697358;HG939456,695227,697358;CP007631,695227,697358;CP007632,695227,697358;FO393392,695227,697358;CP010867,695227,697358;CP011325,695227,697358;CP011327,695227,697358;CP011328,695227,697358;CP011329,695227,697358;CP010319,695227,697358;CP012419…
CP011326	Mauve	SHARED	697359	697506	.	.	.	Notes=Lenght147	AE009948,697359,697506;CP000114,697359,697506;CP003810,697359,697506;CP003919,697359,697506;HF952104,697359,697506;HF952106,697359,697506;HF952105,697359,697506;CP007482,697359,697506;CP007565,697359,697506;HG939456,697359,697506;CP007631,697359,697506;CP007632,697359,697506;FO393392,697359,697506;CP010867,697359,697506;CP011325,697359,697506;CP011327,697359,697506;CP011328,697359,697506;CP011329…
CP011326	Mauve	SHARED	706614	706658	.	.	.	Notes=Lenght44	AL732656,706614,706658;AE009948,706614,706658;CP000114,706614,706658;CP003810,706614,706658;HF952104,706614,706658;HF952106,706614,706658;HF952105,706614,706658;CP007482,706614,706658;CP007565,706614,706658;HG939456,706614,706658;CP007631,706614,706658;CP007632,706614,706658;CP006910,706614,706658;CP007572,706614,706658;CP007571,706614,706658;CP007570,706614,706658;FO393392,706614,706658;CP010867…
CP011326	Mauve	SHARED	711692	713411	.	.	.	Notes=Lenght1719	AL732656,711692,713411;AE009948,711692,713411;CP000114,711692,713411;CP003810,711692,713411;HF952104,711692,713411;HF952106,711692,713411;HF952105,711692,713411;CP007482,711692,713411;CP007565,711692,713411;HG939456,711692,713411;CP007631,711692,713411;CP007632,711692,713411;CP006910,711692,713411;CP007572,711692,713411;CP007571,711692,713411;CP007570,711692,713411;FO393392,711692,713411;CP010867…
CP011326	Mauve	SHARED	714615	714836	.	.	.	Notes=Lenght221	AL732656,714615,714836;AE009948,714615,714836;CP000114,714615,714836;CP003810,714615,714836;CP003919,714615,714836;HF952104,714615,714836;HF952106,714615,714836;HF952105,714615,714836;HG939456,714615,714836;CP007631,714615,714836;CP007632,714615,714836;CP006910,714615,714836;CP007572,714615,714836;CP007571,714615,714836;CP007570,714615,714836;CP010867,714615,714836;CP011325,714615,714836;CP011327…
CP011326	Mauve	SHARED	714888	714989	.	.	.	Notes=Lenght101	AL732656,714888,714989;AE009948,714888,714989;CP000114,714888,714989;CP003810,714888,714989;CP003919,714888,714989;HF952104,714888,714989;HF952106,714888,714989;HF952105,714888,714989;CP007482,714888,714989;CP007565,714888,714989;HG939456,714888,714989;CP007631,714888,714989;CP007632,714888,714989;CP006910,714888,714989;FO393392,714888,714989;CP010867,714888,714989;CP011325,714888,714989;CP011327…
CP011326	Mauve	SHARED	715330	715411	.	.	.	Notes=Lenght81	AL732656,715330,715411;AE009948,715330,715411;CP000114,715330,715411;CP003810,715330,715411;HF952104,715330,715411;HF952106,715330,715411;HF952105,715330,715411;CP007482,715330,715411;CP007565,715330,715411;HG939456,715330,715411;CP007631,715330,715411;CP007632,715330,715411;CP006910,715330,715411;CP007572,715330,715411;CP007571,715330,715411;CP007570,715330,715411;FO393392,715330,715411;CP010867…
CP011326	Mauve	SHARED	715761	720507	.	.	.	Notes=Lenght4746	AL732656,715761,720507;AE009948,715761,720507;CP000114,715761,720507;CP003810,715761,720507;HF952104,715761,720507;HF952106,715761,720507;HF952105,715761,720507;CP007482,715761,720507;CP007565,715761,720507;HG939456,715761,720507;CP007631,715761,720507;CP007632,715761,720507;CP006910,715761,720507;CP007572,715761,720507;CP007571,715761,720507;CP007570,715761,720507;FO393392,715761,720507;CP010867…
CP011326	Mauve	SHARED	720508	720657	.	.	.	Notes=Lenght149	AL732656,720508,720657;AE009948,720508,720657;CP000114,720508,720657;CP003810,720508,720657;HF952104,720508,720657;HF952106,720508,720657;HF952105,720508,720657;HG939456,720508,720657;CP007631,720508,720657;CP007632,720508,720657;CP006910,720508,720657;CP007572,720508,720657;CP007571,720508,720657;CP007570,720508,720657;CP010867,720508,720657;CP011325,720508,720657;CP011327,720508,720657;CP011329…
CP011326	Mauve	SHARED	720658	721745	.	.	.	Notes=Lenght1087	AL732656,720658,721745;AE009948,720658,721745;CP000114,720658,721745;CP003810,720658,721745;HF952104,720658,721745;HF952106,720658,721745;HF952105,720658,721745;CP007482,720658,721745;CP007565,720658,721745;HG939456,720658,721745;CP007631,720658,721745;CP007632,720658,721745;CP006910,720658,721745;CP007572,720658,721745;CP007571,720658,721745;CP007570,720658,721745;FO393392,720658,721745;CP010867…
CP011326	Mauve	SHARED	721746	721760	.	.	.	Notes=Lenght14	AL732656,721746,721760;AE009948,721746,721760;CP000114,721746,721760;CP003810,721746,721760;HF952104,721746,721760;HF952106,721746,721760;HF952105,721746,721760;HG939456,721746,721760;CP007631,721746,721760;CP007632,721746,721760;CP006910,721746,721760;CP007572,721746,721760;CP007571,721746,721760;CP007570,721746,721760;CP010867,721746,721760;CP011325,721746,721760;CP011327,721746,721760;CP011329…
CP011326	Mauve	SHARED	723321	723340	.	.	.	Notes=Lenght19	AL732656,723321,723340;AE009948,723321,723340;CP000114,723321,723340;CP003810,723321,723340;HF952104,723321,723340;HF952106,723321,723340;HF952105,723321,723340;HG939456,723321,723340;CP007631,723321,723340;CP007632,723321,723340;CP006910,723321,723340;CP007572,723321,723340;CP007571,723321,723340;CP007570,723321,723340;CP010867,723321,723340;CP011325,723321,723340;CP011327,723321,723340;CP010319…
CP011326	Mauve	SHARED	723341	724371	.	.	.	Notes=Lenght1030	AL732656,723341,724371;AE009948,723341,724371;CP000114,723341,724371;CP003810,723341,724371;HF952104,723341,724371;HF952106,723341,724371;HF952105,723341,724371;CP007482,723341,724371;CP007565,723341,724371;HG939456,723341,724371;CP007631,723341,724371;CP007632,723341,724371;CP006910,723341,724371;CP007572,723341,724371;CP007571,723341,724371;CP007570,723341,724371;FO393392,723341,724371;CP010867…
CP011326	Mauve	SHARED	725987	726007	.	.	.	Notes=Lenght20	AL732656,725987,726007;AE009948,725987,726007;CP000114,725987,726007;CP003810,725987,726007;CP003919,725987,726007;HF952104,725987,726007;HF952106,725987,726007;HF952105,725987,726007;CP007482,725987,726007;CP007565,725987,726007;HG939456,725987,726007;CP007631,725987,726007;CP007632,725987,726007;CP006910,725987,726007;CP007572,725987,726007;CP007571,725987,726007;CP007570,725987,726007;FO393392…
CP011326	Mauve	SHARED	736331	736344	.	.	.	Notes=Lenght13	AL732656,736331,736344;AE009948,736331,736344;CP000114,736331,736344;CP003810,736331,736344;CP003919,736331,736344;HF952104,736331,736344;HF952106,736331,736344;HF952105,736331,736344;CP007482,736331,736344;CP007565,736331,736344;CP007631,736331,736344;CP006910,736331,736344;CP007572,736331,736344;CP007571,736331,736344;CP007570,736331,736344;FO393392,736331,736344;CP010867,736331,736344;CP011325…
CP011326	Mauve	SHARED	736839	737007	.	.	.	Notes=Lenght168	AL732656,736839,737007;AE009948,736839,737007;CP000114,736839,737007;CP003810,736839,737007;CP003919,736839,737007;HF952104,736839,737007;HF952106,736839,737007;HF952105,736839,737007;HG939456,736839,737007;CP007631,736839,737007;CP007632,736839,737007;CP006910,736839,737007;CP007572,736839,737007;CP007571,736839,737007;CP007570,736839,737007;CP010867,736839,737007;CP011325,736839,737007;CP011327…
CP011326	Mauve	SHARED	741334	741411	.	.	.	Notes=Lenght77	AL732656,741334,741411;AE009948,741334,741411;CP000114,741334,741411;CP003810,741334,741411;HF952104,741334,741411;HF952106,741334,741411;HF952105,741334,741411;CP007482,741334,741411;CP007565,741334,741411;HG939456,741334,741411;CP007631,741334,741411;CP007632,741334,741411;CP006910,741334,741411;CP007572,741334,741411;CP007571,741334,741411;CP007570,741334,741411;FO393392,741334,741411;CP010867…
CP011326	Mauve	SHARED	746517	747076	.	.	.	Notes=Lenght559	AL732656,746517,747076;AE009948,746517,747076;CP000114,746517,747076;CP003810,746517,747076;HF952104,746517,747076;HF952106,746517,747076;HF952105,746517,747076;CP007482,746517,747076;CP007565,746517,747076;HG939456,746517,747076;CP007631,746517,747076;CP007632,746517,747076;CP006910,746517,747076;CP007572,746517,747076;CP007571,746517,747076;CP007570,746517,747076;FO393392,746517,747076;CP010867…
CP011326	Mauve	SHARED	767411	767465	.	.	.	Notes=Lenght54	AL732656,767411,767465;AE009948,767411,767465;CP000114,767411,767465;CP003810,767411,767465;HF952104,767411,767465;HF952106,767411,767465;HF952105,767411,767465;CP007482,767411,767465;CP007565,767411,767465;HG939456,767411,767465;CP007631,767411,767465;CP007632,767411,767465;CP006910,767411,767465;CP007572,767411,767465;CP007571,767411,767465;CP007570,767411,767465;FO393392,767411,767465;CP010867…
CP011326	Mauve	SHARED	768109	768287	.	.	.	Notes=Lenght178	AL732656,768109,768287;AE009948,768109,768287;CP000114,768109,768287;CP003810,768109,768287;CP003919,768109,768287;HF952104,768109,768287;HF952106,768109,768287;HF952105,768109,768287;CP007482,768109,768287;CP007565,768109,768287;HG939456,768109,768287;CP007631,768109,768287;CP007632,768109,768287;CP006910,768109,768287;CP007572,768109,768287;CP007571,768109,768287;CP007570,768109,768287;FO393392…
CP011326	Mauve	SHARED	777365	777438	.	.	.	Notes=Lenght73	AL732656,777365,777438;AE009948,777365,777438;CP000114,777365,777438;CP003810,777365,777438;CP003919,777365,777438;HF952104,777365,777438;HF952106,777365,777438;HF952105,777365,777438;HG939456,777365,777438;CP007631,777365,777438;CP007632,777365,777438;CP006910,777365,777438;CP007572,777365,777438;CP007571,777365,777438;CP007570,777365,777438;CP010867,777365,777438;CP011325,777365,777438;CP011327…
CP011326	Mauve	SHARED	777538	777698	.	.	.	Notes=Lenght160	AL732656,777538,777698;AE009948,777538,777698;CP000114,777538,777698;CP003810,777538,777698;CP003919,777538,777698;HF952104,777538,777698;HF952106,777538,777698;HF952105,777538,777698;HG939456,777538,777698;CP007631,777538,777698;CP007632,777538,777698;CP006910,777538,777698;CP007572,777538,777698;CP007571,777538,777698;CP007570,777538,777698;CP010867,777538,777698;CP011325,777538,777698;CP011327…
CP011326	Mauve	SHARED	798469	798892	.	.	.	Notes=Lenght423	AL732656,798469,798892;AE009948,798469,798892;CP000114,798469,798892;CP003810,798469,798892;HF952104,798469,798892;HF952106,798469,798892;HF952105,798469,798892;CP007482,798469,798892;CP007565,798469,798892;HG939456,798469,798892;CP007631,798469,798892;CP007632,798469,798892;CP006910,798469,798892;CP007572,798469,798892;CP007571,798469,798892;CP007570,798469,798892;FO393392,798469,798892;CP010867…
CP011326	Mauve	SHARED	798893	799222	.	.	.	Notes=Lenght329	AL732656,798893,799222;AE009948,798893,799222;CP000114,798893,799222;CP003810,798893,799222;HF952104,798893,799222;HF952106,798893,799222;HF952105,798893,799222;CP007482,798893,799222;CP007565,798893,799222;HG939456,798893,799222;CP007631,798893,799222;CP007632,798893,799222;CP006910,798893,799222;CP007572,798893,799222;CP007571,798893,799222;CP007570,798893,799222;FO393392,798893,799222;CP010867…
CP011326	Mauve	SHARED	802891	802926	.	.	.	Notes=Lenght35	AL732656,802891,802926;AE009948,802891,802926;CP000114,802891,802926;CP003810,802891,802926;HF952104,802891,802926;HF952106,802891,802926;HF952105,802891,802926;HG939456,802891,802926;CP007631,802891,802926;CP007632,802891,802926;CP006910,802891,802926;CP007572,802891,802926;CP007571,802891,802926;CP007570,802891,802926;CP010867,802891,802926;CP011325,802891,802926;CP011327,802891,802926;CP011329…
CP011326	Mauve	SHARED	809718	810065	.	.	.	Notes=Lenght347	AL732656,809718,810065;AE009948,809718,810065;CP000114,809718,810065;CP003810,809718,810065;CP003919,809718,810065;HF952104,809718,810065;HF952106,809718,810065;HF952105,809718,810065;HG939456,809718,810065;CP007631,809718,810065;CP007632,809718,810065;CP006910,809718,810065;CP007572,809718,810065;CP007571,809718,810065;CP007570,809718,810065;CP010867,809718,810065;CP011325,809718,810065;CP011327…
CP011326	Mauve	SHARED	811356	811592	.	.	.	Notes=Lenght236	AL732656,811356,811592;AE009948,811356,811592;CP000114,811356,811592;CP003810,811356,811592;HF952104,811356,811592;HF952106,811356,811592;HF952105,811356,811592;CP007482,811356,811592;CP007565,811356,811592;HG939456,811356,811592;CP007631,811356,811592;CP007632,811356,811592;CP006910,811356,811592;CP007572,811356,811592;CP007571,811356,811592;CP007570,811356,811592;FO393392,811356,811592;CP010867…
CP011326	Mauve	SHARED	814510	815832	.	.	.	Notes=Lenght1322	AL732656,814510,815832;AE009948,814510,815832;CP000114,814510,815832;CP003810,814510,815832;CP003919,814510,815832;HF952104,814510,815832;HF952106,814510,815832;HF952105,814510,815832;HG939456,814510,815832;CP007631,814510,815832;CP007632,814510,815832;CP006910,814510,815832;CP007572,814510,815832;CP007571,814510,815832;CP007570,814510,815832;CP010867,814510,815832;CP011325,814510,815832;CP011327…
CP011326	Mauve	SHARED	820311	820956	.	.	.	Notes=Lenght645	AL732656,820311,820956;AE009948,820311,820956;CP000114,820311,820956;CP003810,820311,820956;CP003919,820311,820956;HF952104,820311,820956;HF952106,820311,820956;HF952105,820311,820956;CP007482,820311,820956;CP007565,820311,820956;HG939456,820311,820956;CP007631,820311,820956;CP007632,820311,820956;CP006910,820311,820956;CP007572,820311,820956;FO393392,820311,820956;CP010867,820311,820956;CP011325…
CP011326	Mauve	SHARED	820957	821483	.	.	.	Notes=Lenght526	AL732656,820957,821483;AE009948,820957,821483;CP000114,820957,821483;CP003810,820957,821483;CP003919,820957,821483;HF952104,820957,821483;HF952106,820957,821483;HF952105,820957,821483;CP007482,820957,821483;CP007565,820957,821483;HG939456,820957,821483;CP007631,820957,821483;CP007632,820957,821483;CP006910,820957,821483;CP007572,820957,821483;CP007570,820957,821483;FO393392,820957,821483;CP010867…
CP011326	Mauve	SHARED	839009	839348	.	.	.	Notes=Lenght339	AL732656,839009,839348;AE009948,839009,839348;CP000114,839009,839348;CP003810,839009,839348;CP003919,839009,839348;HF952104,839009,839348;HF952106,839009,839348;HF952105,839009,839348;HG939456,839009,839348;CP007631,839009,839348;CP007632,839009,839348;CP006910,839009,839348;CP007572,839009,839348;CP007571,839009,839348;CP007570,839009,839348;CP010867,839009,839348;CP011325,839009,839348;CP011327…
CP011326	Mauve	SHARED	840415	840688	.	.	.	Notes=Lenght273	AL732656,840415,840688;AE009948,840415,840688;CP000114,840415,840688;CP003810,840415,840688;CP003919,840415,840688;HF952104,840415,840688;HF952106,840415,840688;HF952105,840415,840688;HG939456,840415,840688;CP007631,840415,840688;CP007632,840415,840688;CP006910,840415,840688;CP007572,840415,840688;CP007571,840415,840688;CP007570,840415,840688;CP010867,840415,840688;CP011325,840415,840688;CP011327…
CP011326	Mauve	SHARED	841748	841793	.	.	.	Notes=Lenght45	AL732656,841748,841793;AE009948,841748,841793;CP000114,841748,841793;CP003810,841748,841793;CP003919,841748,841793;HF952104,841748,841793;HF952106,841748,841793;HF952105,841748,841793;HG939456,841748,841793;CP007631,841748,841793;CP007632,841748,841793;CP006910,841748,841793;CP007572,841748,841793;CP007571,841748,841793;CP007570,841748,841793;CP010867,841748,841793;CP011325,841748,841793;CP011327…
CP011326	Mauve	SHARED	842035	842304	.	.	.	Notes=Lenght269	AL732656,842035,842304;AE009948,842035,842304;CP000114,842035,842304;CP003810,842035,842304;HF952104,842035,842304;HF952106,842035,842304;HF952105,842035,842304;HG939456,842035,842304;CP007631,842035,842304;CP007632,842035,842304;CP006910,842035,842304;CP007572,842035,842304;CP007571,842035,842304;CP007570,842035,842304;CP010867,842035,842304;CP011325,842035,842304;CP011327,842035,842304;CP011329…
CP011326	Mauve	SHARED	850178	850234	.	.	.	Notes=Lenght56	AL732656,850178,850234;AE009948,850178,850234;CP000114,850178,850234;CP003810,850178,850234;HF952104,850178,850234;HF952106,850178,850234;HF952105,850178,850234;CP007482,850178,850234;CP007565,850178,850234;HG939456,850178,850234;CP007631,850178,850234;CP007632,850178,850234;CP006910,850178,850234;CP007572,850178,850234;CP007571,850178,850234;CP007570,850178,850234;FO393392,850178,850234;CP010867…
CP011326	Mauve	SHARED	850235	850288	.	.	.	Notes=Lenght53	AL732656,850235,850288;AE009948,850235,850288;CP000114,850235,850288;CP003810,850235,850288;HF952104,850235,850288;HF952106,850235,850288;HF952105,850235,850288;HG939456,850235,850288;CP007631,850235,850288;CP007632,850235,850288;CP006910,850235,850288;CP007572,850235,850288;CP007571,850235,850288;CP007570,850235,850288;CP010867,850235,850288;CP011325,850235,850288;CP011327,850235,850288;CP011329…
CP011326	Mauve	SHARED	858932	860404	.	.	.	Notes=Lenght1472	AE009948,858932,860404;CP000114,858932,860404;CP003810,858932,860404;HF952104,858932,860404;CP007631,858932,860404;CP010867,858932,860404;CP011325,858932,860404;CP011327,858932,860404;CP011329,858932,860404;CP012419,858932,860404;CP013202,858932,860404;
CP011326	Mauve	SHARED	860413	860440	.	.	.	Notes=Lenght27	AL732656,860413,860440;AE009948,860413,860440;CP000114,860413,860440;CP003810,860413,860440;HF952104,860413,860440;HF952106,860413,860440;HF952105,860413,860440;HG939456,860413,860440;CP007631,860413,860440;CP007632,860413,860440;CP006910,860413,860440;CP007572,860413,860440;CP007571,860413,860440;CP007570,860413,860440;CP010867,860413,860440;CP011325,860413,860440;CP011327,860413,860440;CP011329…
CP011326	Mauve	SHARED	865117	867670	.	.	.	Notes=Lenght2553	AL732656,865117,867670;AE009948,865117,867670;CP000114,865117,867670;CP003810,865117,867670;CP003919,865117,867670;HF952104,865117,867670;HF952106,865117,867670;CP007482,865117,867670;CP007565,865117,867670;HG939456,865117,867670;CP007631,865117,867670;CP007632,865117,867670;CP006910,865117,867670;CP007572,865117,867670;CP007571,865117,867670;CP007570,865117,867670;FO393392,865117,867670;CP010867…
CP011326	Mauve	SHARED	879886	879924	.	.	.	Notes=Lenght38	AE009948,879886,879924;CP000114,879886,879924;CP003810,879886,879924;CP003919,879886,879924;HF952104,879886,879924;HF952106,879886,879924;HF952105,879886,879924;CP007482,879886,879924;CP007565,879886,879924;HG939456,879886,879924;CP007631,879886,879924;CP007632,879886,879924;CP006910,879886,879924;FO393392,879886,879924;CP010867,879886,879924;CP011325,879886,879924;CP011327,879886,879924;CP011328…
CP011326	Mauve	SHARED	880939	881262	.	.	.	Notes=Lenght323	AL732656,880939,881262;AE009948,880939,881262;CP000114,880939,881262;CP003810,880939,881262;HF952104,880939,881262;HF952106,880939,881262;HF952105,880939,881262;CP007482,880939,881262;CP007565,880939,881262;HG939456,880939,881262;CP007631,880939,881262;CP007632,880939,881262;CP006910,880939,881262;CP007572,880939,881262;CP007571,880939,881262;CP007570,880939,881262;FO393392,880939,881262;CP010867…
CP011326	Mauve	SHARED	899417	899444	.	.	.	Notes=Lenght27	AL732656,899417,899444;AE009948,899417,899444;CP000114,899417,899444;CP003810,899417,899444;HF952104,899417,899444;HF952106,899417,899444;HF952105,899417,899444;CP007482,899417,899444;CP007565,899417,899444;HG939456,899417,899444;CP007631,899417,899444;CP007632,899417,899444;CP006910,899417,899444;CP007572,899417,899444;CP007571,899417,899444;CP007570,899417,899444;FO393392,899417,899444;CP010867…
CP011326	Mauve	SHARED	899446	899469	.	.	.	Notes=Lenght23	AE009948,899446,899469;CP000114,899446,899469;CP003810,899446,899469;HF952104,899446,899469;HF952106,899446,899469;HF952105,899446,899469;CP007482,899446,899469;CP007565,899446,899469;HG939456,899446,899469;CP007631,899446,899469;CP007632,899446,899469;CP006910,899446,899469;CP007572,899446,899469;CP007570,899446,899469;FO393392,899446,899469;CP010867,899446,899469;CP011325,899446,899469;CP011327…
CP011326	Mauve	SHARED	899470	899483	.	.	.	Notes=Lenght13	AE009948,899470,899483;CP000114,899470,899483;CP003810,899470,899483;HF952104,899470,899483;HF952106,899470,899483;HF952105,899470,899483;CP007482,899470,899483;CP007565,899470,899483;HG939456,899470,899483;CP007631,899470,899483;CP007632,899470,899483;CP006910,899470,899483;FO393392,899470,899483;CP010867,899470,899483;CP011325,899470,899483;CP011327,899470,899483;CP011328,899470,899483;CP011329…
CP011326	Mauve	SHARED	900087	900387	.	.	.	Notes=Lenght300	AE009948,900087,900387;CP000114,900087,900387;CP003810,900087,900387;CP003919,900087,900387;HF952104,900087,900387;HF952106,900087,900387;HF952105,900087,900387;CP007482,900087,900387;CP007565,900087,900387;HG939456,900087,900387;CP007631,900087,900387;CP007632,900087,900387;CP006910,900087,900387;CP007572,900087,900387;CP007571,900087,900387;CP007570,900087,900387;FO393392,900087,900387;CP010867…
CP011326	Mauve	SHARED	908325	908373	.	.	.	Notes=Lenght48	AE009948,908325,908373;CP000114,908325,908373;CP003810,908325,908373;CP003919,908325,908373;HF952104,908325,908373;HF952106,908325,908373;HF952105,908325,908373;CP007482,908325,908373;CP007565,908325,908373;HG939456,908325,908373;CP007631,908325,908373;CP007632,908325,908373;CP006910,908325,908373;CP007572,908325,908373;CP007571,908325,908373;CP007570,908325,908373;FO393392,908325,908373;CP010867…
CP011326	Mauve	SHARED	909840	909861	.	.	.	Notes=Lenght21	AL732656,909840,909861;AE009948,909840,909861;CP000114,909840,909861;CP003810,909840,909861;CP003919,909840,909861;HF952104,909840,909861;HF952106,909840,909861;HF952105,909840,909861;CP007482,909840,909861;CP007565,909840,909861;HG939456,909840,909861;CP007631,909840,909861;CP007632,909840,909861;CP007572,909840,909861;CP007571,909840,909861;CP007570,909840,909861;FO393392,909840,909861;CP010867…
CP011326	Mauve	SHARED	918467	918481	.	.	.	Notes=Lenght14	AL732656,918467,918481;AE009948,918467,918481;CP000114,918467,918481;CP003810,918467,918481;HF952104,918467,918481;HG939456,918467,918481;CP007631,918467,918481;CP007632,918467,918481;CP007572,918467,918481;CP007571,918467,918481;CP007570,918467,918481;CP010867,918467,918481;CP011325,918467,918481;CP011327,918467,918481;CP011329,918467,918481;CP012419,918467,918481;CP013202,918467,918481;
CP011326	Mauve	SHARED	918482	918504	.	.	.	Notes=Lenght22	AL732656,918482,918504;AE009948,918482,918504;CP000114,918482,918504;CP003810,918482,918504;HF952104,918482,918504;CP007631,918482,918504;CP007572,918482,918504;CP007571,918482,918504;CP007570,918482,918504;CP010867,918482,918504;CP011325,918482,918504;CP011327,918482,918504;CP011329,918482,918504;CP012419,918482,918504;CP013202,918482,918504;
CP011326	Mauve	SHARED	930373	930477	.	.	.	Notes=Lenght104	AL732656,930373,930477;AE009948,930373,930477;CP000114,930373,930477;CP003810,930373,930477;CP003919,930373,930477;HF952104,930373,930477;CP007482,930373,930477;CP007565,930373,930477;CP007631,930373,930477;CP006910,930373,930477;CP007572,930373,930477;CP007571,930373,930477;CP007570,930373,930477;FO393392,930373,930477;CP010867,930373,930477;CP011325,930373,930477;CP011327,930373,930477;CP011328…
CP011326	Mauve	SHARED	933564	933577	.	.	.	Notes=Lenght13	AE009948,933564,933577;CP000114,933564,933577;CP003810,933564,933577;CP003919,933564,933577;HF952104,933564,933577;HF952106,933564,933577;HF952105,933564,933577;CP007482,933564,933577;CP007565,933564,933577;HG939456,933564,933577;CP007631,933564,933577;CP007632,933564,933577;CP007572,933564,933577;CP007571,933564,933577;CP007570,933564,933577;FO393392,933564,933577;CP010867,933564,933577;CP011325…
CP011326	Mauve	SHARED	936590	936612	.	.	.	Notes=Lenght22	AL732656,936590,936612;AE009948,936590,936612;CP000114,936590,936612;CP003810,936590,936612;CP003919,936590,936612;HF952104,936590,936612;HF952106,936590,936612;HF952105,936590,936612;CP007482,936590,936612;CP007565,936590,936612;HG939456,936590,936612;CP007631,936590,936612;CP007632,936590,936612;CP006910,936590,936612;CP007572,936590,936612;CP007571,936590,936612;CP007570,936590,936612;FO393392…
CP011326	Mauve	SHARED	936613	936625	.	.	.	Notes=Lenght12	AL732656,936613,936625;AE009948,936613,936625;CP000114,936613,936625;CP003810,936613,936625;CP003919,936613,936625;HF952104,936613,936625;HF952106,936613,936625;HF952105,936613,936625;CP007482,936613,936625;CP007565,936613,936625;HG939456,936613,936625;CP007631,936613,936625;CP007632,936613,936625;CP006910,936613,936625;CP007572,936613,936625;CP007571,936613,936625;CP007570,936613,936625;FO393392…
CP011326	Mauve	SHARED	936656	936692	.	.	.	Notes=Lenght36	AL732656,936656,936692;AE009948,936656,936692;CP000114,936656,936692;CP003810,936656,936692;HF952106,936656,936692;HG939456,936656,936692;CP007631,936656,936692;CP007632,936656,936692;CP006910,936656,936692;CP011325,936656,936692;CP011327,936656,936692;CP011329,936656,936692;CP010319,936656,936692;CP012419,936656,936692;CP013202,936656,936692;
CP011326	Mauve	SHARED	937510	937530	.	.	.	Notes=Lenght20	AL732656,937510,937530;AE009948,937510,937530;CP000114,937510,937530;CP003810,937510,937530;CP003919,937510,937530;HF952104,937510,937530;HF952106,937510,937530;HF952105,937510,937530;CP007482,937510,937530;CP007565,937510,937530;HG939456,937510,937530;CP007631,937510,937530;CP007632,937510,937530;CP006910,937510,937530;FO393392,937510,937530;CP010867,937510,937530;CP011325,937510,937530;CP011327…
CP011326	Mauve	SHARED	940850	940869	.	.	.	Notes=Lenght19	AL732656,940850,940869;AE009948,940850,940869;CP000114,940850,940869;CP003810,940850,940869;HF952104,940850,940869;HF952106,940850,940869;HF952105,940850,940869;HG939456,940850,940869;CP007631,940850,940869;CP007632,940850,940869;CP006910,940850,940869;CP007572,940850,940869;CP007571,940850,940869;CP007570,940850,940869;CP010867,940850,940869;CP011325,940850,940869;CP011327,940850,940869;CP011329…
CP011326	Mauve	SHARED	942873	943048	.	.	.	Notes=Lenght175	AL732656,942873,943048;AE009948,942873,943048;CP000114,942873,943048;CP003810,942873,943048;HF952104,942873,943048;HF952106,942873,943048;HF952105,942873,943048;CP007482,942873,943048;CP007565,942873,943048;HG939456,942873,943048;CP007631,942873,943048;CP007632,942873,943048;CP006910,942873,943048;CP007572,942873,943048;CP007571,942873,943048;CP007570,942873,943048;FO393392,942873,943048;CP010867…
CP011326	Mauve	SHARED	944451	944495	.	.	.	Notes=Lenght44	AL732656,944451,944495;AE009948,944451,944495;CP000114,944451,944495;CP003810,944451,944495;CP003919,944451,944495;HF952104,944451,944495;HF952106,944451,944495;HF952105,944451,944495;CP007482,944451,944495;CP007565,944451,944495;HG939456,944451,944495;CP007631,944451,944495;CP007632,944451,944495;CP006910,944451,944495;CP007572,944451,944495;CP007571,944451,944495;CP007570,944451,944495;FO393392…
CP011326	Mauve	SHARED	945735	946394	.	.	.	Notes=Lenght659	AL732656,945735,946394;AE009948,945735,946394;CP000114,945735,946394;CP003810,945735,946394;CP003919,945735,946394;HF952104,945735,946394;HF952106,945735,946394;HF952105,945735,946394;HG939456,945735,946394;CP007631,945735,946394;CP007632,945735,946394;CP006910,945735,946394;CP007572,945735,946394;CP007571,945735,946394;CP007570,945735,946394;CP010867,945735,946394;CP011325,945735,946394;CP011327…
CP011326	Mauve	SHARED	948651	948797	.	.	.	Notes=Lenght146	AL732656,948651,948797;AE009948,948651,948797;CP000114,948651,948797;CP003810,948651,948797;HF952104,948651,948797;HF952106,948651,948797;HF952105,948651,948797;HG939456,948651,948797;CP007631,948651,948797;CP007632,948651,948797;CP006910,948651,948797;CP007572,948651,948797;CP007571,948651,948797;CP007570,948651,948797;CP010867,948651,948797;CP011325,948651,948797;CP011327,948651,948797;CP011329…
CP011326	Mauve	SHARED	949415	949508	.	.	.	Notes=Lenght93	AL732656,949415,949508;AE009948,949415,949508;CP000114,949415,949508;CP003810,949415,949508;CP003919,949415,949508;HF952104,949415,949508;HF952106,949415,949508;HF952105,949415,949508;CP007482,949415,949508;CP007565,949415,949508;HG939456,949415,949508;CP007631,949415,949508;CP007632,949415,949508;CP007572,949415,949508;CP007571,949415,949508;CP007570,949415,949508;FO393392,949415,949508;CP010867…
CP011326	Mauve	SHARED	949535	949559	.	.	.	Notes=Lenght24	AL732656,949535,949559;AE009948,949535,949559;CP000114,949535,949559;CP003810,949535,949559;CP003919,949535,949559;HF952104,949535,949559;HF952106,949535,949559;HF952105,949535,949559;CP007482,949535,949559;CP007565,949535,949559;HG939456,949535,949559;CP007631,949535,949559;CP007632,949535,949559;CP006910,949535,949559;FO393392,949535,949559;CP010867,949535,949559;CP011325,949535,949559;CP011327…
CP011326	Mauve	SHARED	964141	964158	.	.	.	Notes=Lenght17	AL732656,964141,964158;AE009948,964141,964158;CP000114,964141,964158;CP003810,964141,964158;HF952104,964141,964158;HF952106,964141,964158;HF952105,964141,964158;CP007482,964141,964158;CP007565,964141,964158;HG939456,964141,964158;CP007631,964141,964158;CP007632,964141,964158;CP006910,964141,964158;CP007572,964141,964158;CP007571,964141,964158;CP007570,964141,964158;FO393392,964141,964158;CP010867…
CP011326	Mauve	SHARED	964159	964192	.	.	.	Notes=Lenght33	AL732656,964159,964192;AE009948,964159,964192;CP000114,964159,964192;CP003810,964159,964192;HF952104,964159,964192;HF952106,964159,964192;HF952105,964159,964192;CP007482,964159,964192;CP007565,964159,964192;HG939456,964159,964192;CP007631,964159,964192;CP007632,964159,964192;CP006910,964159,964192;CP007571,964159,964192;CP007570,964159,964192;FO393392,964159,964192;CP010867,964159,964192;CP011325…
CP011326	Mauve	SHARED	966560	967703	.	.	.	Notes=Lenght1143	AL732656,966560,967703;AE009948,966560,967703;CP000114,966560,967703;CP003810,966560,967703;HF952104,966560,967703;HF952106,966560,967703;HF952105,966560,967703;HG939456,966560,967703;CP007631,966560,967703;CP007632,966560,967703;CP006910,966560,967703;CP007572,966560,967703;CP007571,966560,967703;CP007570,966560,967703;CP010867,966560,967703;CP011325,966560,967703;CP011327,966560,967703;CP011329…
CP011326	Mauve	SHARED	968042	968242	.	.	.	Notes=Lenght200	AL732656,968042,968242;AE009948,968042,968242;CP000114,968042,968242;CP003810,968042,968242;HF952104,968042,968242;HF952106,968042,968242;HF952105,968042,968242;HG939456,968042,968242;CP007631,968042,968242;CP007632,968042,968242;CP006910,968042,968242;CP007572,968042,968242;CP007571,968042,968242;CP007570,968042,968242;CP010867,968042,968242;CP011325,968042,968242;CP011327,968042,968242;CP011329…
CP011326	Mauve	SHARED	970472	970493	.	.	.	Notes=Lenght21	AL732656,970472,970493;AE009948,970472,970493;CP000114,970472,970493;CP003810,970472,970493;HF952104,970472,970493;HF952106,970472,970493;HF952105,970472,970493;HG939456,970472,970493;CP007631,970472,970493;CP007632,970472,970493;CP006910,970472,970493;CP007572,970472,970493;CP007571,970472,970493;CP007570,970472,970493;CP010867,970472,970493;CP011325,970472,970493;CP011327,970472,970493;CP011329…
CP011326	Mauve	SHARED	970763	970860	.	.	.	Notes=Lenght97	AL732656,970763,970860;AE009948,970763,970860;CP000114,970763,970860;CP003810,970763,970860;HF952104,970763,970860;HF952106,970763,970860;HF952105,970763,970860;CP007482,970763,970860;CP007565,970763,970860;HG939456,970763,970860;CP007631,970763,970860;CP007632,970763,970860;CP006910,970763,970860;CP007572,970763,970860;CP007571,970763,970860;CP007570,970763,970860;FO393392,970763,970860;CP010867…
CP011326	Mauve	SHARED	978219	978255	.	.	.	Notes=Lenght36	AL732656,978219,978255;AE009948,978219,978255;CP000114,978219,978255;CP003810,978219,978255;CP003919,978219,978255;HF952104,978219,978255;HF952106,978219,978255;HF952105,978219,978255;CP007482,978219,978255;CP007565,978219,978255;HG939456,978219,978255;CP007631,978219,978255;CP007632,978219,978255;CP007572,978219,978255;CP007571,978219,978255;CP007570,978219,978255;FO393392,978219,978255;CP010867…
CP011326	Mauve	SHARED	978266	979341	.	.	.	Notes=Lenght1075	AL732656,978266,979341;AE009948,978266,979341;CP000114,978266,979341;CP003810,978266,979341;CP003919,978266,979341;HF952104,978266,979341;HF952106,978266,979341;HF952105,978266,979341;CP007482,978266,979341;CP007565,978266,979341;HG939456,978266,979341;CP007631,978266,979341;CP007632,978266,979341;CP006910,978266,979341;FO393392,978266,979341;CP010867,978266,979341;CP011325,978266,979341;CP011327…
CP011326	Mauve	SHARED	980362	980505	.	.	.	Notes=Lenght143	AL732656,980362,980505;AE009948,980362,980505;CP000114,980362,980505;CP003810,980362,980505;HF952104,980362,980505;HF952106,980362,980505;HF952105,980362,980505;HG939456,980362,980505;CP007631,980362,980505;CP007632,980362,980505;CP006910,980362,980505;CP007572,980362,980505;CP007571,980362,980505;CP007570,980362,980505;CP010867,980362,980505;CP011325,980362,980505;CP011327,980362,980505;CP011329…
CP011326	Mauve	SHARED	980755	980818	.	.	.	Notes=Lenght63	AE009948,980755,980818;CP000114,980755,980818;CP003810,980755,980818;CP007631,980755,980818;CP010867,980755,980818;CP011325,980755,980818;CP011327,980755,980818;CP011329,980755,980818;CP012419,980755,980818;CP013202,980755,980818;
CP011326	Mauve	SHARED	986423	986540	.	.	.	Notes=Lenght117	AL732656,986423,986540;AE009948,986423,986540;CP000114,986423,986540;CP003810,986423,986540;CP003919,986423,986540;HF952104,986423,986540;HF952106,986423,986540;HF952105,986423,986540;HG939456,986423,986540;CP007631,986423,986540;CP007632,986423,986540;CP006910,986423,986540;CP007572,986423,986540;CP007571,986423,986540;CP007570,986423,986540;CP010867,986423,986540;CP011325,986423,986540;CP011327…
CP011326	Mauve	SHARED	987425	987539	.	.	.	Notes=Lenght114	AL732656,987425,987539;AE009948,987425,987539;CP000114,987425,987539;CP003810,987425,987539;HF952104,987425,987539;HF952106,987425,987539;HF952105,987425,987539;CP007482,987425,987539;CP007565,987425,987539;HG939456,987425,987539;CP007631,987425,987539;CP007632,987425,987539;CP006910,987425,987539;CP007572,987425,987539;CP007571,987425,987539;CP007570,987425,987539;FO393392,987425,987539;CP010867…
CP011326	Mauve	SHARED	992146	992165	.	.	.	Notes=Lenght19	AL732656,992146,992165;AE009948,992146,992165;CP000114,992146,992165;CP003810,992146,992165;CP003919,992146,992165;HF952104,992146,992165;HF952106,992146,992165;HF952105,992146,992165;CP007482,992146,992165;HG939456,992146,992165;CP007631,992146,992165;CP007632,992146,992165;CP006910,992146,992165;CP007572,992146,992165;CP007571,992146,992165;CP007570,992146,992165;FO393392,992146,992165;CP010867…
CP011326	Mauve	SHARED	993485	993515	.	.	.	Notes=Lenght30	AL732656,993485,993515;AE009948,993485,993515;CP000114,993485,993515;CP003810,993485,993515;CP003919,993485,993515;HF952104,993485,993515;HF952106,993485,993515;HF952105,993485,993515;HG939456,993485,993515;CP007631,993485,993515;CP007632,993485,993515;CP006910,993485,993515;CP007572,993485,993515;CP007571,993485,993515;CP007570,993485,993515;CP010867,993485,993515;CP011325,993485,993515;CP011327…
CP011326	Mauve	SHARED	994670	994721	.	.	.	Notes=Lenght51	AL732656,994670,994721;AE009948,994670,994721;CP000114,994670,994721;CP003810,994670,994721;CP003919,994670,994721;HF952104,994670,994721;HF952106,994670,994721;HF952105,994670,994721;HG939456,994670,994721;CP007631,994670,994721;CP007632,994670,994721;CP006910,994670,994721;CP007572,994670,994721;CP007571,994670,994721;CP007570,994670,994721;CP010867,994670,994721;CP011325,994670,994721;CP011327…
CP011326	Mauve	SHARED	994843	994867	.	.	.	Notes=Lenght24	AL732656,994843,994867;AE009948,994843,994867;CP000114,994843,994867;CP003810,994843,994867;HF952104,994843,994867;HF952106,994843,994867;HF952105,994843,994867;CP007482,994843,994867;CP007565,994843,994867;HG939456,994843,994867;CP007631,994843,994867;CP007632,994843,994867;CP006910,994843,994867;CP007572,994843,994867;CP007571,994843,994867;CP007570,994843,994867;FO393392,994843,994867;CP010867…
CP011326	Mauve	SHARED	994868	994949	.	.	.	Notes=Lenght81	AL732656,994868,994949;AE009948,994868,994949;CP000114,994868,994949;CP003810,994868,994949;HF952104,994868,994949;HF952106,994868,994949;HF952105,994868,994949;HG939456,994868,994949;CP007631,994868,994949;CP007632,994868,994949;CP006910,994868,994949;CP007572,994868,994949;CP007571,994868,994949;CP007570,994868,994949;CP010867,994868,994949;CP011325,994868,994949;CP011327,994868,994949;CP011329…
CP011326	Mauve	SHARED	994950	995017	.	.	.	Notes=Lenght67	AL732656,994950,995017;AE009948,994950,995017;CP000114,994950,995017;CP003810,994950,995017;HF952104,994950,995017;HF952106,994950,995017;HF952105,994950,995017;CP007631,994950,995017;CP006910,994950,995017;CP007572,994950,995017;CP007571,994950,995017;CP007570,994950,995017;CP010867,994950,995017;CP011325,994950,995017;CP011327,994950,995017;CP011329,994950,995017;CP010319,994950,995017;CP012419…
CP011326	Mauve	SHARED	995018	995070	.	.	.	Notes=Lenght52	AL732656,995018,995070;AE009948,995018,995070;CP000114,995018,995070;CP003810,995018,995070;HF952104,995018,995070;HF952106,995018,995070;HF952105,995018,995070;HG939456,995018,995070;CP007631,995018,995070;CP007632,995018,995070;CP006910,995018,995070;CP007572,995018,995070;CP007571,995018,995070;CP007570,995018,995070;CP010867,995018,995070;CP011325,995018,995070;CP011327,995018,995070;CP011329…
CP011326	Mauve	SHARED	995071	995239	.	.	.	Notes=Lenght168	AL732656,995071,995239;AE009948,995071,995239;CP000114,995071,995239;CP003810,995071,995239;HF952104,995071,995239;HF952106,995071,995239;HG939456,995071,995239;CP007631,995071,995239;CP007632,995071,995239;CP006910,995071,995239;CP007572,995071,995239;CP007571,995071,995239;CP007570,995071,995239;CP010867,995071,995239;CP011325,995071,995239;CP011327,995071,995239;CP011329,995071,995239;CP010319…
CP011326	Mauve	SHARED	995240	995482	.	.	.	Notes=Lenght242	AL732656,995240,995482;AE009948,995240,995482;CP000114,995240,995482;CP003810,995240,995482;HF952104,995240,995482;HF952106,995240,995482;CP007482,995240,995482;CP007565,995240,995482;HG939456,995240,995482;CP007631,995240,995482;CP007632,995240,995482;CP006910,995240,995482;CP007572,995240,995482;CP007571,995240,995482;CP007570,995240,995482;FO393392,995240,995482;CP010867,995240,995482;CP011325…
CP011326	Mauve	SHARED	995483	995844	.	.	.	Notes=Lenght361	AL732656,995483,995844;AE009948,995483,995844;CP000114,995483,995844;CP003810,995483,995844;HF952104,995483,995844;HF952106,995483,995844;HF952105,995483,995844;CP007482,995483,995844;CP007565,995483,995844;HG939456,995483,995844;CP007631,995483,995844;CP007632,995483,995844;CP006910,995483,995844;CP007572,995483,995844;CP007571,995483,995844;CP007570,995483,995844;FO393392,995483,995844;CP010867…
CP011326	Mauve	SHARED	995882	995896	.	.	.	Notes=Lenght14	AE009948,995882,995896;CP000114,995882,995896;CP003810,995882,995896;CP003919,995882,995896;HF952104,995882,995896;HF952106,995882,995896;HF952105,995882,995896;CP007482,995882,995896;CP007565,995882,995896;HG939456,995882,995896;CP007631,995882,995896;CP007632,995882,995896;CP006910,995882,995896;CP007572,995882,995896;CP007571,995882,995896;CP007570,995882,995896;FO393392,995882,995896;CP010867…
CP011326	Mauve	SHARED	995897	995925	.	.	.	Notes=Lenght28	AE009948,995897,995925;CP000114,995897,995925;CP003810,995897,995925;CP003919,995897,995925;HF952104,995897,995925;HF952106,995897,995925;HF952105,995897,995925;CP007482,995897,995925;CP007565,995897,995925;CP007631,995897,995925;CP007632,995897,995925;CP006910,995897,995925;CP007572,995897,995925;CP007571,995897,995925;CP007570,995897,995925;FO393392,995897,995925;CP010867,995897,995925;CP011325…
CP011326	Mauve	SHARED	995926	995947	.	.	.	Notes=Lenght21	AE009948,995926,995947;CP000114,995926,995947;CP003810,995926,995947;CP003919,995926,995947;HF952104,995926,995947;HF952106,995926,995947;HF952105,995926,995947;CP007482,995926,995947;CP007565,995926,995947;CP007631,995926,995947;CP006910,995926,995947;CP007572,995926,995947;CP007571,995926,995947;CP007570,995926,995947;FO393392,995926,995947;CP010867,995926,995947;CP011325,995926,995947;CP011327…
CP011326	Mauve	SHARED	995948	996004	.	.	.	Notes=Lenght56	AL732656,995948,996004;AE009948,995948,996004;CP000114,995948,996004;CP003810,995948,996004;CP003919,995948,996004;HF952104,995948,996004;HF952106,995948,996004;HF952105,995948,996004;CP007482,995948,996004;CP007565,995948,996004;CP007631,995948,996004;CP006910,995948,996004;CP007572,995948,996004;CP007571,995948,996004;CP007570,995948,996004;FO393392,995948,996004;CP010867,995948,996004;CP011325…
CP011326	Mauve	SHARED	996005	996069	.	.	.	Notes=Lenght64	AL732656,996005,996069;AE009948,996005,996069;CP000114,996005,996069;CP003810,996005,996069;CP003919,996005,996069;HF952104,996005,996069;HF952106,996005,996069;HF952105,996005,996069;CP007482,996005,996069;CP007565,996005,996069;HG939456,996005,996069;CP007631,996005,996069;CP006910,996005,996069;CP007572,996005,996069;CP007571,996005,996069;CP007570,996005,996069;FO393392,996005,996069;CP010867…
CP011326	Mauve	SHARED	996261	996322	.	.	.	Notes=Lenght61	AL732656,996261,996322;AE009948,996261,996322;CP000114,996261,996322;CP003810,996261,996322;CP003919,996261,996322;HF952104,996261,996322;HF952106,996261,996322;HF952105,996261,996322;CP007482,996261,996322;CP007565,996261,996322;HG939456,996261,996322;CP007631,996261,996322;CP007632,996261,996322;CP006910,996261,996322;CP007571,996261,996322;CP007570,996261,996322;FO393392,996261,996322;CP010867…
CP011326	Mauve	SHARED	996323	996359	.	.	.	Notes=Lenght36	AL732656,996323,996359;AE009948,996323,996359;CP000114,996323,996359;CP003810,996323,996359;CP003919,996323,996359;HF952104,996323,996359;HF952106,996323,996359;HF952105,996323,996359;HG939456,996323,996359;CP007631,996323,996359;CP007632,996323,996359;CP006910,996323,996359;CP007571,996323,996359;CP007570,996323,996359;CP010867,996323,996359;CP011325,996323,996359;CP011327,996323,996359;CP011329…
CP011326	Mauve	SHARED	996360	996423	.	.	.	Notes=Lenght63	AL732656,996360,996423;AE009948,996360,996423;CP000114,996360,996423;CP003810,996360,996423;CP003919,996360,996423;HF952104,996360,996423;HF952106,996360,996423;HF952105,996360,996423;HG939456,996360,996423;CP007631,996360,996423;CP007632,996360,996423;CP006910,996360,996423;CP007572,996360,996423;CP007571,996360,996423;CP007570,996360,996423;CP010867,996360,996423;CP011325,996360,996423;CP011327…
CP011326	Mauve	SHARED	1010663	1010683	.	.	.	Notes=Lenght20	AL732656,1010663,1010683;AE009948,1010663,1010683;CP000114,1010663,1010683;CP003810,1010663,1010683;HF952104,1010663,1010683;HF952106,1010663,1010683;HF952105,1010663,1010683;CP007482,1010663,1010683;CP007565,1010663,1010683;HG939456,1010663,1010683;CP007631,1010663,1010683;CP007632,1010663,1010683;CP006910,1010663,1010683;CP007572,1010663,1010683;CP007571,1010663,1010683;CP007570,1010663,1010683…
CP011326	Mauve	SHARED	1015692	1015847	.	.	.	Notes=Lenght155	AL732656,1015692,1015847;AE009948,1015692,1015847;CP000114,1015692,1015847;CP003810,1015692,1015847;HF952104,1015692,1015847;HF952106,1015692,1015847;HF952105,1015692,1015847;HG939456,1015692,1015847;CP007631,1015692,1015847;CP007632,1015692,1015847;CP006910,1015692,1015847;CP007572,1015692,1015847;CP007571,1015692,1015847;CP007570,1015692,1015847;CP010867,1015692,1015847;CP011325,1015692,1015847…
CP011326	Mauve	SHARED	1031272	1031291	.	.	.	Notes=Lenght19	AE009948,1031272,1031291;CP000114,1031272,1031291;CP003810,1031272,1031291;CP003919,1031272,1031291;HF952104,1031272,1031291;HF952106,1031272,1031291;HF952105,1031272,1031291;CP007482,1031272,1031291;CP007565,1031272,1031291;HG939456,1031272,1031291;CP007631,1031272,1031291;CP007632,1031272,1031291;CP006910,1031272,1031291;FO393392,1031272,1031291;CP010867,1031272,1031291;CP011325,1031272,1031291…
CP011326	Mauve	SHARED	1031431	1031515	.	.	.	Notes=Lenght84	AL732656,1031431,1031515;AE009948,1031431,1031515;CP000114,1031431,1031515;CP003810,1031431,1031515;CP003919,1031431,1031515;HF952104,1031431,1031515;HF952106,1031431,1031515;HF952105,1031431,1031515;CP007482,1031431,1031515;CP007565,1031431,1031515;HG939456,1031431,1031515;CP007631,1031431,1031515;CP007632,1031431,1031515;CP007572,1031431,1031515;CP007571,1031431,1031515;CP007570,1031431,1031515…
CP011326	Mauve	SHARED	1032131	1032226	.	.	.	Notes=Lenght95	AL732656,1032131,1032226;AE009948,1032131,1032226;CP000114,1032131,1032226;CP003810,1032131,1032226;HF952104,1032131,1032226;HF952106,1032131,1032226;HF952105,1032131,1032226;CP007482,1032131,1032226;CP007565,1032131,1032226;HG939456,1032131,1032226;CP007631,1032131,1032226;CP007632,1032131,1032226;CP006910,1032131,1032226;CP007572,1032131,1032226;CP007571,1032131,1032226;CP007570,1032131,1032226…
CP011326	Mauve	SHARED	1037440	1037623	.	.	.	Notes=Lenght183	CP000114,1037440,1037623;CP003810,1037440,1037623;HF952104,1037440,1037623;HF952105,1037440,1037623;HG939456,1037440,1037623;CP007631,1037440,1037623;CP007632,1037440,1037623;CP006910,1037440,1037623;CP010867,1037440,1037623;CP011325,1037440,1037623;CP011327,1037440,1037623;CP012419,1037440,1037623;CP013202,1037440,1037623;
CP011326	Mauve	SHARED	1037624	1037656	.	.	.	Notes=Lenght32	AL732656,1037624,1037656;AE009948,1037624,1037656;CP000114,1037624,1037656;CP003810,1037624,1037656;HF952104,1037624,1037656;HF952106,1037624,1037656;HF952105,1037624,1037656;HG939456,1037624,1037656;CP007631,1037624,1037656;CP007632,1037624,1037656;CP006910,1037624,1037656;CP007572,1037624,1037656;CP007571,1037624,1037656;CP007570,1037624,1037656;CP010867,1037624,1037656;CP011325,1037624,1037656…
CP011326	Mauve	SHARED	1037657	1037670	.	.	.	Notes=Lenght13	AL732656,1037657,1037670;AE009948,1037657,1037670;CP000114,1037657,1037670;CP003810,1037657,1037670;HF952104,1037657,1037670;HF952106,1037657,1037670;HF952105,1037657,1037670;HG939456,1037657,1037670;CP007631,1037657,1037670;CP007632,1037657,1037670;CP006910,1037657,1037670;CP007572,1037657,1037670;CP007571,1037657,1037670;CP007570,1037657,1037670;CP010867,1037657,1037670;CP011325,1037657,1037670…
CP011326	Mauve	SHARED	1037679	1037691	.	.	.	Notes=Lenght12	AL732656,1037679,1037691;AE009948,1037679,1037691;CP000114,1037679,1037691;CP003810,1037679,1037691;CP003919,1037679,1037691;HF952104,1037679,1037691;HF952106,1037679,1037691;HF952105,1037679,1037691;CP007482,1037679,1037691;CP007565,1037679,1037691;CP007631,1037679,1037691;CP006910,1037679,1037691;CP007572,1037679,1037691;CP007571,1037679,1037691;CP007570,1037679,1037691;FO393392,1037679,1037691…
CP011326	Mauve	SHARED	1037698	1037708	.	.	.	Notes=Lenght10	AL732656,1037698,1037708;AE009948,1037698,1037708;CP000114,1037698,1037708;CP003810,1037698,1037708;CP003919,1037698,1037708;HF952104,1037698,1037708;HF952106,1037698,1037708;HF952105,1037698,1037708;CP007482,1037698,1037708;CP007565,1037698,1037708;CP007631,1037698,1037708;CP007572,1037698,1037708;CP007571,1037698,1037708;CP007570,1037698,1037708;FO393392,1037698,1037708;CP010867,1037698,1037708…
CP011326	Mauve	SHARED	1037709	1037836	.	.	.	Notes=Lenght127	AL732656,1037709,1037836;AE009948,1037709,1037836;CP000114,1037709,1037836;CP003810,1037709,1037836;CP003919,1037709,1037836;HF952104,1037709,1037836;HF952106,1037709,1037836;HF952105,1037709,1037836;CP007482,1037709,1037836;CP007565,1037709,1037836;HG939456,1037709,1037836;CP007631,1037709,1037836;CP007632,1037709,1037836;CP007572,1037709,1037836;CP007571,1037709,1037836;CP007570,1037709,1037836…
CP011326	Mauve	SHARED	1037837	1037850	.	.	.	Notes=Lenght13	AL732656,1037837,1037850;AE009948,1037837,1037850;CP000114,1037837,1037850;CP003810,1037837,1037850;CP003919,1037837,1037850;HF952104,1037837,1037850;HF952106,1037837,1037850;HF952105,1037837,1037850;CP007482,1037837,1037850;CP007565,1037837,1037850;HG939456,1037837,1037850;CP007631,1037837,1037850;CP007632,1037837,1037850;CP006910,1037837,1037850;CP007572,1037837,1037850;CP007571,1037837,1037850…
CP011326	Mauve	SHARED	1039370	1039476	.	.	.	Notes=Lenght106	AE009948,1039370,1039476;CP000114,1039370,1039476;CP003810,1039370,1039476;HF952104,1039370,1039476;HF952106,1039370,1039476;HF952105,1039370,1039476;CP007631,1039370,1039476;CP010867,1039370,1039476;CP011325,1039370,1039476;CP011327,1039370,1039476;CP011329,1039370,1039476;CP010319,1039370,1039476;CP012419,1039370,1039476;CP013202,1039370,1039476;
CP011326	Mauve	SHARED	1041138	1041275	.	.	.	Notes=Lenght137	AE009948,1041138,1041275;CP000114,1041138,1041275;CP003810,1041138,1041275;HF952104,1041138,1041275;CP007631,1041138,1041275;CP010867,1041138,1041275;CP011325,1041138,1041275;CP011327,1041138,1041275;CP011329,1041138,1041275;CP012419,1041138,1041275;CP013202,1041138,1041275;
CP011326	Mauve	SHARED	1043123	1043268	.	.	.	Notes=Lenght145	AL732656,1043123,1043268;AE009948,1043123,1043268;CP000114,1043123,1043268;CP003810,1043123,1043268;HF952104,1043123,1043268;HF952105,1043123,1043268;CP007631,1043123,1043268;CP007572,1043123,1043268;CP007571,1043123,1043268;CP007570,1043123,1043268;CP010867,1043123,1043268;CP011325,1043123,1043268;CP011327,1043123,1043268;CP010319,1043123,1043268;CP012419,1043123,1043268;CP013202,1043123,1043268;
CP011326	Mauve	SHARED	1043269	1043408	.	.	.	Notes=Lenght139	AE009948,1043269,1043408;CP000114,1043269,1043408;CP003810,1043269,1043408;HF952104,1043269,1043408;HF952105,1043269,1043408;CP007631,1043269,1043408;CP010867,1043269,1043408;CP011325,1043269,1043408;CP011327,1043269,1043408;CP010319,1043269,1043408;CP012419,1043269,1043408;CP013202,1043269,1043408;
CP011326	Mauve	SHARED	1043409	1043769	.	.	.	Notes=Lenght360	AL732656,1043409,1043769;AE009948,1043409,1043769;CP000114,1043409,1043769;CP003810,1043409,1043769;HF952104,1043409,1043769;HF952105,1043409,1043769;CP007631,1043409,1043769;CP007572,1043409,1043769;CP007571,1043409,1043769;CP007570,1043409,1043769;CP010867,1043409,1043769;CP011325,1043409,1043769;CP011327,1043409,1043769;CP010319,1043409,1043769;CP012419,1043409,1043769;CP013202,1043409,1043769;
CP011326	Mauve	SHARED	1043770	1043791	.	.	.	Notes=Lenght21	AE009948,1043770,1043791;CP000114,1043770,1043791;CP003810,1043770,1043791;HF952104,1043770,1043791;CP007631,1043770,1043791;CP010867,1043770,1043791;CP011325,1043770,1043791;CP011327,1043770,1043791;CP012419,1043770,1043791;CP013202,1043770,1043791;
CP011326	Mauve	SHARED	1043792	1043826	.	.	.	Notes=Lenght34	AL732656,1043792,1043826;AE009948,1043792,1043826;CP000114,1043792,1043826;CP003810,1043792,1043826;HF952104,1043792,1043826;CP007631,1043792,1043826;CP006910,1043792,1043826;CP007572,1043792,1043826;CP007571,1043792,1043826;CP007570,1043792,1043826;CP010867,1043792,1043826;CP011325,1043792,1043826;CP011327,1043792,1043826;CP012419,1043792,1043826;CP013202,1043792,1043826;
CP011326	Mauve	SHARED	1043828	1043840	.	.	.	Notes=Lenght12	AL732656,1043828,1043840;AE009948,1043828,1043840;CP000114,1043828,1043840;CP003810,1043828,1043840;HF952104,1043828,1043840;CP007631,1043828,1043840;CP007572,1043828,1043840;CP007571,1043828,1043840;CP007570,1043828,1043840;CP010867,1043828,1043840;CP011325,1043828,1043840;CP011327,1043828,1043840;CP012419,1043828,1043840;CP013202,1043828,1043840;
CP011326	Mauve	SHARED	1043841	1043855	.	.	.	Notes=Lenght14	AE009948,1043841,1043855;CP000114,1043841,1043855;CP003810,1043841,1043855;HF952104,1043841,1043855;HF952105,1043841,1043855;HG939456,1043841,1043855;CP007631,1043841,1043855;CP007632,1043841,1043855;CP010867,1043841,1043855;CP011325,1043841,1043855;CP011327,1043841,1043855;CP010319,1043841,1043855;CP012419,1043841,1043855;CP013202,1043841,1043855;
CP011326	Mauve	SHARED	1043856	1043961	.	.	.	Notes=Lenght105	AL732656,1043856,1043961;AE009948,1043856,1043961;CP000114,1043856,1043961;CP003810,1043856,1043961;HF952104,1043856,1043961;HF952105,1043856,1043961;HG939456,1043856,1043961;CP007631,1043856,1043961;CP007632,1043856,1043961;CP007572,1043856,1043961;CP007571,1043856,1043961;CP007570,1043856,1043961;CP010867,1043856,1043961;CP011325,1043856,1043961;CP011327,1043856,1043961;CP010319,1043856,1043961…
CP011326	Mauve	SHARED	1043962	1044229	.	.	.	Notes=Lenght267	AE009948,1043962,1044229;CP000114,1043962,1044229;CP003810,1043962,1044229;HF952104,1043962,1044229;HF952105,1043962,1044229;CP007631,1043962,1044229;CP010867,1043962,1044229;CP011325,1043962,1044229;CP011327,1043962,1044229;CP010319,1043962,1044229;CP012419,1043962,1044229;CP013202,1043962,1044229;
CP011326	Mauve	SHARED	1044235	1044298	.	.	.	Notes=Lenght63	AE009948,1044235,1044298;CP000114,1044235,1044298;CP003810,1044235,1044298;HF952104,1044235,1044298;HG939456,1044235,1044298;CP007631,1044235,1044298;CP007632,1044235,1044298;CP006910,1044235,1044298;CP010867,1044235,1044298;CP011325,1044235,1044298;CP011327,1044235,1044298;CP012419,1044235,1044298;CP013202,1044235,1044298;
CP011326	Mauve	SHARED	1044299	1044345	.	.	.	Notes=Lenght46	AL732656,1044299,1044345;AE009948,1044299,1044345;CP000114,1044299,1044345;CP003810,1044299,1044345;HF952104,1044299,1044345;HF952105,1044299,1044345;CP007631,1044299,1044345;CP007572,1044299,1044345;CP007571,1044299,1044345;CP007570,1044299,1044345;CP010867,1044299,1044345;CP011325,1044299,1044345;CP011327,1044299,1044345;CP010319,1044299,1044345;CP012419,1044299,1044345;CP013202,1044299,1044345;
CP011326	Mauve	SHARED	1044346	1044366	.	.	.	Notes=Lenght20	AE009948,1044346,1044366;CP000114,1044346,1044366;CP003810,1044346,1044366;HF952104,1044346,1044366;HF952105,1044346,1044366;CP007631,1044346,1044366;CP010867,1044346,1044366;CP011325,1044346,1044366;CP011327,1044346,1044366;CP010319,1044346,1044366;CP012419,1044346,1044366;CP013202,1044346,1044366;
CP011326	Mauve	SHARED	1044371	1044434	.	.	.	Notes=Lenght63	AE009948,1044371,1044434;CP000114,1044371,1044434;CP003810,1044371,1044434;HF952104,1044371,1044434;HF952105,1044371,1044434;CP007631,1044371,1044434;CP010867,1044371,1044434;CP011325,1044371,1044434;CP011327,1044371,1044434;CP010319,1044371,1044434;CP012419,1044371,1044434;CP013202,1044371,1044434;
CP011326	Mauve	SHARED	1044435	1044468	.	.	.	Notes=Lenght33	AL732656,1044435,1044468;AE009948,1044435,1044468;CP000114,1044435,1044468;CP003810,1044435,1044468;HF952104,1044435,1044468;HF952105,1044435,1044468;CP007631,1044435,1044468;CP007572,1044435,1044468;CP007571,1044435,1044468;CP007570,1044435,1044468;CP010867,1044435,1044468;CP011325,1044435,1044468;CP011327,1044435,1044468;CP010319,1044435,1044468;CP012419,1044435,1044468;CP013202,1044435,1044468;
CP011326	Mauve	SHARED	1044469	1044498	.	.	.	Notes=Lenght29	AE009948,1044469,1044498;CP000114,1044469,1044498;CP003810,1044469,1044498;HF952104,1044469,1044498;HF952105,1044469,1044498;CP007631,1044469,1044498;CP010867,1044469,1044498;CP011325,1044469,1044498;CP011327,1044469,1044498;CP010319,1044469,1044498;CP012419,1044469,1044498;CP013202,1044469,1044498;
CP011326	Mauve	SHARED	1044509	1044624	.	.	.	Notes=Lenght115	AE009948,1044509,1044624;CP000114,1044509,1044624;CP003810,1044509,1044624;HF952104,1044509,1044624;CP007631,1044509,1044624;CP006910,1044509,1044624;CP010867,1044509,1044624;CP011325,1044509,1044624;CP011327,1044509,1044624;CP012419,1044509,1044624;CP013202,1044509,1044624;
CP011326	Mauve	SHARED	1044625	1045141	.	.	.	Notes=Lenght516	AL732656,1044625,1045141;AE009948,1044625,1045141;CP000114,1044625,1045141;CP003810,1044625,1045141;HF952104,1044625,1045141;CP007631,1044625,1045141;CP006910,1044625,1045141;CP007572,1044625,1045141;CP007571,1044625,1045141;CP007570,1044625,1045141;CP010867,1044625,1045141;CP011325,1044625,1045141;CP011327,1044625,1045141;CP012419,1044625,1045141;CP013202,1044625,1045141;
CP011326	Mauve	SHARED	1045142	1045824	.	.	.	Notes=Lenght682	AE009948,1045142,1045824;CP000114,1045142,1045824;CP003810,1045142,1045824;HF952104,1045142,1045824;CP007631,1045142,1045824;CP006910,1045142,1045824;CP010867,1045142,1045824;CP011325,1045142,1045824;CP011327,1045142,1045824;CP012419,1045142,1045824;CP013202,1045142,1045824;
CP011326	Mauve	SHARED	1045825	1045866	.	.	.	Notes=Lenght41	AL732656,1045825,1045866;AE009948,1045825,1045866;CP000114,1045825,1045866;CP003810,1045825,1045866;HF952104,1045825,1045866;HF952105,1045825,1045866;HG939456,1045825,1045866;CP007631,1045825,1045866;CP007572,1045825,1045866;CP007571,1045825,1045866;CP007570,1045825,1045866;CP010867,1045825,1045866;CP011325,1045825,1045866;CP011327,1045825,1045866;CP010319,1045825,1045866;CP012419,1045825,1045866…
CP011326	Mauve	SHARED	1045867	1046040	.	.	.	Notes=Lenght173	AE009948,1045867,1046040;CP000114,1045867,1046040;CP003810,1045867,1046040;HF952104,1045867,1046040;CP007631,1045867,1046040;CP006910,1045867,1046040;CP010867,1045867,1046040;CP011325,1045867,1046040;CP011327,1045867,1046040;CP012419,1045867,1046040;CP013202,1045867,1046040;
CP011326	Mauve	SHARED	1046041	1046072	.	.	.	Notes=Lenght31	AL732656,1046041,1046072;AE009948,1046041,1046072;CP000114,1046041,1046072;CP003810,1046041,1046072;HF952104,1046041,1046072;CP007631,1046041,1046072;CP006910,1046041,1046072;CP007572,1046041,1046072;CP007571,1046041,1046072;CP007570,1046041,1046072;CP010867,1046041,1046072;CP011325,1046041,1046072;CP011327,1046041,1046072;CP012419,1046041,1046072;CP013202,1046041,1046072;
CP011326	Mauve	SHARED	1046073	1046215	.	.	.	Notes=Lenght142	AE009948,1046073,1046215;CP000114,1046073,1046215;CP003810,1046073,1046215;HF952104,1046073,1046215;CP007631,1046073,1046215;CP006910,1046073,1046215;CP010867,1046073,1046215;CP011325,1046073,1046215;CP011327,1046073,1046215;CP012419,1046073,1046215;CP013202,1046073,1046215;
CP011326	Mauve	SHARED	1046216	1046343	.	.	.	Notes=Lenght127	AL732656,1046216,1046343;AE009948,1046216,1046343;CP000114,1046216,1046343;CP003810,1046216,1046343;HF952104,1046216,1046343;HF952105,1046216,1046343;HG939456,1046216,1046343;CP007631,1046216,1046343;CP007572,1046216,1046343;CP007571,1046216,1046343;CP007570,1046216,1046343;CP010867,1046216,1046343;CP011325,1046216,1046343;CP011327,1046216,1046343;CP010319,1046216,1046343;CP012419,1046216,1046343…
CP011326	Mauve	SHARED	1046345	1047054	.	.	.	Notes=Lenght709	AL732656,1046345,1047054;AE009948,1046345,1047054;CP000114,1046345,1047054;CP003810,1046345,1047054;HF952104,1046345,1047054;CP007631,1046345,1047054;CP006910,1046345,1047054;CP007572,1046345,1047054;CP007571,1046345,1047054;CP007570,1046345,1047054;CP010867,1046345,1047054;CP011325,1046345,1047054;CP011327,1046345,1047054;CP012419,1046345,1047054;CP013202,1046345,1047054;
CP011326	Mauve	SHARED	1047055	1047066	.	.	.	Notes=Lenght11	AE009948,1047055,1047066;CP000114,1047055,1047066;CP003810,1047055,1047066;HF952104,1047055,1047066;HF952105,1047055,1047066;HG939456,1047055,1047066;CP007631,1047055,1047066;CP010867,1047055,1047066;CP011325,1047055,1047066;CP011327,1047055,1047066;CP010319,1047055,1047066;CP012419,1047055,1047066;CP013202,1047055,1047066;
CP011326	Mauve	SHARED	1047067	1047104	.	.	.	Notes=Lenght37	AL732656,1047067,1047104;AE009948,1047067,1047104;CP000114,1047067,1047104;CP003810,1047067,1047104;HF952104,1047067,1047104;HF952105,1047067,1047104;HG939456,1047067,1047104;CP007631,1047067,1047104;CP007572,1047067,1047104;CP007571,1047067,1047104;CP007570,1047067,1047104;CP010867,1047067,1047104;CP011325,1047067,1047104;CP011327,1047067,1047104;CP010319,1047067,1047104;CP012419,1047067,1047104…
CP011326	Mauve	SHARED	1047105	1047149	.	.	.	Notes=Lenght44	AE009948,1047105,1047149;CP000114,1047105,1047149;CP003810,1047105,1047149;HF952104,1047105,1047149;CP007631,1047105,1047149;CP006910,1047105,1047149;CP010867,1047105,1047149;CP011325,1047105,1047149;CP011327,1047105,1047149;CP012419,1047105,1047149;CP013202,1047105,1047149;
CP011326	Mauve	SHARED	1047154	1047216	.	.	.	Notes=Lenght62	AL732656,1047154,1047216;AE009948,1047154,1047216;CP000114,1047154,1047216;CP003810,1047154,1047216;HF952104,1047154,1047216;HF952105,1047154,1047216;HG939456,1047154,1047216;CP007631,1047154,1047216;CP007572,1047154,1047216;CP007571,1047154,1047216;CP007570,1047154,1047216;CP010867,1047154,1047216;CP011325,1047154,1047216;CP011327,1047154,1047216;CP010319,1047154,1047216;CP012419,1047154,1047216…
CP011326	Mauve	SHARED	1047217	1047263	.	.	.	Notes=Lenght46	AL732656,1047217,1047263;AE009948,1047217,1047263;CP000114,1047217,1047263;CP003810,1047217,1047263;HF952104,1047217,1047263;HF952105,1047217,1047263;CP007631,1047217,1047263;CP007572,1047217,1047263;CP007571,1047217,1047263;CP007570,1047217,1047263;CP010867,1047217,1047263;CP011325,1047217,1047263;CP011327,1047217,1047263;CP010319,1047217,1047263;CP012419,1047217,1047263;CP013202,1047217,1047263;
CP011326	Mauve	SHARED	1047264	1047276	.	.	.	Notes=Lenght12	AE009948,1047264,1047276;CP000114,1047264,1047276;CP003810,1047264,1047276;HF952104,1047264,1047276;HF952105,1047264,1047276;CP007631,1047264,1047276;CP010867,1047264,1047276;CP011325,1047264,1047276;CP011327,1047264,1047276;CP010319,1047264,1047276;CP012419,1047264,1047276;CP013202,1047264,1047276;
CP011326	Mauve	SHARED	1047277	1047339	.	.	.	Notes=Lenght62	AL732656,1047277,1047339;AE009948,1047277,1047339;CP000114,1047277,1047339;CP003810,1047277,1047339;HF952104,1047277,1047339;HG939456,1047277,1047339;CP007631,1047277,1047339;CP006910,1047277,1047339;CP007572,1047277,1047339;CP007571,1047277,1047339;CP007570,1047277,1047339;CP010867,1047277,1047339;CP011325,1047277,1047339;CP011327,1047277,1047339;CP012419,1047277,1047339;CP013202,1047277,1047339;
CP011326	Mauve	SHARED	1047340	1047470	.	.	.	Notes=Lenght130	AL732656,1047340,1047470;AE009948,1047340,1047470;CP000114,1047340,1047470;CP003810,1047340,1047470;HF952104,1047340,1047470;CP007631,1047340,1047470;CP006910,1047340,1047470;CP007572,1047340,1047470;CP007571,1047340,1047470;CP007570,1047340,1047470;CP010867,1047340,1047470;CP011325,1047340,1047470;CP011327,1047340,1047470;CP012419,1047340,1047470;CP013202,1047340,1047470;
CP011326	Mauve	SHARED	1047471	1047489	.	.	.	Notes=Lenght18	AE009948,1047471,1047489;CP000114,1047471,1047489;CP003810,1047471,1047489;HF952104,1047471,1047489;CP007631,1047471,1047489;CP010867,1047471,1047489;CP011325,1047471,1047489;CP011327,1047471,1047489;CP012419,1047471,1047489;CP013202,1047471,1047489;
CP011326	Mauve	SHARED	1047490	1047575	.	.	.	Notes=Lenght85	AL732656,1047490,1047575;AE009948,1047490,1047575;CP000114,1047490,1047575;CP003810,1047490,1047575;HF952104,1047490,1047575;CP007631,1047490,1047575;CP006910,1047490,1047575;CP007572,1047490,1047575;CP007571,1047490,1047575;CP007570,1047490,1047575;CP010867,1047490,1047575;CP011325,1047490,1047575;CP011327,1047490,1047575;CP012419,1047490,1047575;CP013202,1047490,1047575;
CP011326	Mauve	SHARED	1047577	1047627	.	.	.	Notes=Lenght50	AL732656,1047577,1047627;AE009948,1047577,1047627;CP000114,1047577,1047627;CP003810,1047577,1047627;HF952104,1047577,1047627;CP007631,1047577,1047627;CP006910,1047577,1047627;CP007572,1047577,1047627;CP007571,1047577,1047627;CP007570,1047577,1047627;CP010867,1047577,1047627;CP011325,1047577,1047627;CP011327,1047577,1047627;CP012419,1047577,1047627;CP013202,1047577,1047627;
CP011326	Mauve	SHARED	1047634	1047667	.	.	.	Notes=Lenght33	AL732656,1047634,1047667;AE009948,1047634,1047667;CP000114,1047634,1047667;CP003810,1047634,1047667;HF952104,1047634,1047667;HF952105,1047634,1047667;CP007631,1047634,1047667;CP007572,1047634,1047667;CP007571,1047634,1047667;CP007570,1047634,1047667;CP010867,1047634,1047667;CP011325,1047634,1047667;CP011327,1047634,1047667;CP010319,1047634,1047667;CP012419,1047634,1047667;CP013202,1047634,1047667;
CP011326	Mauve	SHARED	1047668	1047708	.	.	.	Notes=Lenght40	AE009948,1047668,1047708;CP000114,1047668,1047708;CP003810,1047668,1047708;HF952104,1047668,1047708;HF952105,1047668,1047708;CP007631,1047668,1047708;CP010867,1047668,1047708;CP011325,1047668,1047708;CP011327,1047668,1047708;CP010319,1047668,1047708;CP012419,1047668,1047708;CP013202,1047668,1047708;
CP011326	Mauve	SHARED	1047709	1047816	.	.	.	Notes=Lenght107	AE009948,1047709,1047816;CP000114,1047709,1047816;CP003810,1047709,1047816;HF952104,1047709,1047816;HG939456,1047709,1047816;CP007631,1047709,1047816;CP006910,1047709,1047816;CP010867,1047709,1047816;CP011325,1047709,1047816;CP011327,1047709,1047816;CP012419,1047709,1047816;CP013202,1047709,1047816;
CP011326	Mauve	SHARED	1047817	1048365	.	.	.	Notes=Lenght548	AE009948,1047817,1048365;CP000114,1047817,1048365;CP003810,1047817,1048365;HF952104,1047817,1048365;CP007631,1047817,1048365;CP006910,1047817,1048365;CP010867,1047817,1048365;CP011325,1047817,1048365;CP011327,1047817,1048365;CP012419,1047817,1048365;CP013202,1047817,1048365;
CP011326	Mauve	SHARED	1048366	1048461	.	.	.	Notes=Lenght95	AL732656,1048366,1048461;AE009948,1048366,1048461;CP000114,1048366,1048461;CP003810,1048366,1048461;HF952104,1048366,1048461;CP007631,1048366,1048461;CP006910,1048366,1048461;CP007572,1048366,1048461;CP007571,1048366,1048461;CP007570,1048366,1048461;CP010867,1048366,1048461;CP011325,1048366,1048461;CP011327,1048366,1048461;CP012419,1048366,1048461;CP013202,1048366,1048461;
CP011326	Mauve	SHARED	1048462	1048556	.	.	.	Notes=Lenght94	AE009948,1048462,1048556;CP000114,1048462,1048556;CP003810,1048462,1048556;HF952104,1048462,1048556;CP007631,1048462,1048556;CP006910,1048462,1048556;CP010867,1048462,1048556;CP011325,1048462,1048556;CP011327,1048462,1048556;CP012419,1048462,1048556;CP013202,1048462,1048556;
CP011326	Mauve	SHARED	1048559	1048580	.	.	.	Notes=Lenght21	AL732656,1048559,1048580;AE009948,1048559,1048580;CP000114,1048559,1048580;CP003810,1048559,1048580;HF952104,1048559,1048580;CP007631,1048559,1048580;CP006910,1048559,1048580;CP007572,1048559,1048580;CP007571,1048559,1048580;CP007570,1048559,1048580;CP010867,1048559,1048580;CP011325,1048559,1048580;CP011327,1048559,1048580;CP012419,1048559,1048580;CP013202,1048559,1048580;
CP011326	Mauve	SHARED	1048581	1049773	.	.	.	Notes=Lenght1192	AE009948,1048581,1049773;CP000114,1048581,1049773;CP003810,1048581,1049773;HF952104,1048581,1049773;HF952105,1048581,1049773;HG939456,1048581,1049773;CP007631,1048581,1049773;CP010867,1048581,1049773;CP011325,1048581,1049773;CP011327,1048581,1049773;CP010319,1048581,1049773;CP012419,1048581,1049773;CP013202,1048581,1049773;
CP011326	Mauve	SHARED	1049774	1050147	.	.	.	Notes=Lenght373	AL732656,1049774,1050147;AE009948,1049774,1050147;CP000114,1049774,1050147;CP003810,1049774,1050147;HF952104,1049774,1050147;HF952105,1049774,1050147;HG939456,1049774,1050147;CP007631,1049774,1050147;CP007572,1049774,1050147;CP007571,1049774,1050147;CP007570,1049774,1050147;CP010867,1049774,1050147;CP011325,1049774,1050147;CP011327,1049774,1050147;CP010319,1049774,1050147;CP012419,1049774,1050147…
CP011326	Mauve	SHARED	1050148	1052033	.	.	.	Notes=Lenght1885	AL732656,1050148,1052033;AE009948,1050148,1052033;CP000114,1050148,1052033;CP003810,1050148,1052033;HF952104,1050148,1052033;HF952106,1050148,1052033;HF952105,1050148,1052033;HG939456,1050148,1052033;CP007631,1050148,1052033;CP006910,1050148,1052033;CP007572,1050148,1052033;CP007571,1050148,1052033;CP007570,1050148,1052033;CP010867,1050148,1052033;CP011325,1050148,1052033;CP011327,1050148,1052033…
CP011326	Mauve	SHARED	1052034	1052609	.	.	.	Notes=Lenght575	AL732656,1052034,1052609;AE009948,1052034,1052609;CP000114,1052034,1052609;CP003810,1052034,1052609;HF952104,1052034,1052609;HF952106,1052034,1052609;HF952105,1052034,1052609;CP007631,1052034,1052609;CP006910,1052034,1052609;CP007572,1052034,1052609;CP007571,1052034,1052609;CP007570,1052034,1052609;CP010867,1052034,1052609;CP011325,1052034,1052609;CP011327,1052034,1052609;CP010319,1052034,1052609…
CP011326	Mauve	SHARED	1052610	1052773	.	.	.	Notes=Lenght163	AL732656,1052610,1052773;AE009948,1052610,1052773;CP000114,1052610,1052773;CP003810,1052610,1052773;HF952104,1052610,1052773;HF952106,1052610,1052773;HF952105,1052610,1052773;CP007631,1052610,1052773;CP006910,1052610,1052773;CP007571,1052610,1052773;CP010867,1052610,1052773;CP011325,1052610,1052773;CP011327,1052610,1052773;CP010319,1052610,1052773;CP012419,1052610,1052773;CP013202,1052610,1052773;
CP011326	Mauve	SHARED	1052774	1052823	.	.	.	Notes=Lenght49	AL732656,1052774,1052823;AE009948,1052774,1052823;CP000114,1052774,1052823;CP003810,1052774,1052823;HF952104,1052774,1052823;HF952106,1052774,1052823;HF952105,1052774,1052823;CP007482,1052774,1052823;CP007565,1052774,1052823;CP007631,1052774,1052823;CP006910,1052774,1052823;CP007571,1052774,1052823;FO393392,1052774,1052823;CP010867,1052774,1052823;CP011325,1052774,1052823;CP011327,1052774,1052823…
CP011326	Mauve	SHARED	1052824	1053085	.	.	.	Notes=Lenght261	CP000114,1052824,1053085;CP003810,1052824,1053085;HF952104,1052824,1053085;HF952106,1052824,1053085;HF952105,1052824,1053085;CP007482,1052824,1053085;CP007565,1052824,1053085;CP007631,1052824,1053085;CP006910,1052824,1053085;FO393392,1052824,1053085;CP010867,1052824,1053085;CP011325,1052824,1053085;CP011327,1052824,1053085;CP011328,1052824,1053085;CP010319,1052824,1053085;CP012419,1052824,1053085…
CP011326	Mauve	SHARED	1053086	1053230	.	.	.	Notes=Lenght144	CP000114,1053086,1053230;CP003810,1053086,1053230;HF952104,1053086,1053230;HF952106,1053086,1053230;HF952105,1053086,1053230;CP007482,1053086,1053230;CP007565,1053086,1053230;CP007631,1053086,1053230;CP006910,1053086,1053230;CP007572,1053086,1053230;CP007570,1053086,1053230;FO393392,1053086,1053230;CP010867,1053086,1053230;CP011325,1053086,1053230;CP011327,1053086,1053230;CP011328,1053086,1053230…
CP011326	Mauve	SHARED	1053231	1053280	.	.	.	Notes=Lenght49	CP000114,1053231,1053280;CP003810,1053231,1053280;CP003919,1053231,1053280;HF952104,1053231,1053280;HF952106,1053231,1053280;HF952105,1053231,1053280;CP007482,1053231,1053280;CP007565,1053231,1053280;CP007631,1053231,1053280;CP006910,1053231,1053280;CP007572,1053231,1053280;CP007570,1053231,1053280;FO393392,1053231,1053280;CP010867,1053231,1053280;CP011325,1053231,1053280;CP011327,1053231,1053280…
CP011326	Mauve	SHARED	1053281	1053322	.	.	.	Notes=Lenght41	AL732656,1053281,1053322;AE009948,1053281,1053322;CP000114,1053281,1053322;CP003810,1053281,1053322;CP003919,1053281,1053322;HF952104,1053281,1053322;HF952106,1053281,1053322;HF952105,1053281,1053322;CP007482,1053281,1053322;CP007565,1053281,1053322;CP007631,1053281,1053322;CP006910,1053281,1053322;CP007572,1053281,1053322;CP007571,1053281,1053322;CP007570,1053281,1053322;FO393392,1053281,1053322…
CP011326	Mauve	SHARED	1053323	1053420	.	.	.	Notes=Lenght97	AL732656,1053323,1053420;AE009948,1053323,1053420;CP000114,1053323,1053420;CP003810,1053323,1053420;HF952104,1053323,1053420;HF952106,1053323,1053420;HF952105,1053323,1053420;CP007482,1053323,1053420;CP007565,1053323,1053420;CP007631,1053323,1053420;CP006910,1053323,1053420;CP007572,1053323,1053420;CP007571,1053323,1053420;CP007570,1053323,1053420;FO393392,1053323,1053420;CP010867,1053323,1053420…
CP011326	Mauve	SHARED	1053421	1053853	.	.	.	Notes=Lenght432	AL732656,1053421,1053853;AE009948,1053421,1053853;CP000114,1053421,1053853;CP003810,1053421,1053853;CP003919,1053421,1053853;HF952104,1053421,1053853;HF952106,1053421,1053853;HF952105,1053421,1053853;CP007482,1053421,1053853;CP007565,1053421,1053853;CP007631,1053421,1053853;CP006910,1053421,1053853;CP007572,1053421,1053853;CP007571,1053421,1053853;CP007570,1053421,1053853;FO393392,1053421,1053853…
CP011326	Mauve	SHARED	1053854	1054637	.	.	.	Notes=Lenght783	AL732656,1053854,1054637;AE009948,1053854,1054637;CP000114,1053854,1054637;CP003810,1053854,1054637;CP003919,1053854,1054637;HF952104,1053854,1054637;HF952106,1053854,1054637;HF952105,1053854,1054637;CP007482,1053854,1054637;CP007565,1053854,1054637;HG939456,1053854,1054637;CP007631,1053854,1054637;CP006910,1053854,1054637;CP007572,1053854,1054637;CP007571,1053854,1054637;CP007570,1053854,1054637…
CP011326	Mauve	SHARED	1054638	1054669	.	.	.	Notes=Lenght31	AL732656,1054638,1054669;AE009948,1054638,1054669;CP000114,1054638,1054669;CP003810,1054638,1054669;CP003919,1054638,1054669;HF952104,1054638,1054669;HF952106,1054638,1054669;HF952105,1054638,1054669;CP007565,1054638,1054669;HG939456,1054638,1054669;CP007631,1054638,1054669;CP006910,1054638,1054669;CP007572,1054638,1054669;CP007571,1054638,1054669;CP007570,1054638,1054669;FO393392,1054638,1054669…
CP011326	Mauve	SHARED	1054671	1058413	.	.	.	Notes=Lenght3742	AL732656,1054671,1058413;AE009948,1054671,1058413;CP000114,1054671,1058413;CP003810,1054671,1058413;CP003919,1054671,1058413;HF952104,1054671,1058413;HF952106,1054671,1058413;HF952105,1054671,1058413;CP007482,1054671,1058413;CP007565,1054671,1058413;HG939456,1054671,1058413;CP007631,1054671,1058413;CP006910,1054671,1058413;CP007572,1054671,1058413;CP007571,1054671,1058413;CP007570,1054671,1058413…
CP011326	Mauve	SHARED	1058414	1060762	.	.	.	Notes=Lenght2348	AL732656,1058414,1060762;AE009948,1058414,1060762;CP000114,1058414,1060762;CP003810,1058414,1060762;CP003919,1058414,1060762;HF952104,1058414,1060762;HF952106,1058414,1060762;HF952105,1058414,1060762;CP007482,1058414,1060762;CP007565,1058414,1060762;HG939456,1058414,1060762;CP007631,1058414,1060762;CP007632,1058414,1060762;CP006910,1058414,1060762;CP007572,1058414,1060762;CP007571,1058414,1060762…
CP011326	Mauve	SHARED	1064168	1064222	.	.	.	Notes=Lenght54	AL732656,1064168,1064222;AE009948,1064168,1064222;CP000114,1064168,1064222;CP003810,1064168,1064222;HF952104,1064168,1064222;HF952106,1064168,1064222;HF952105,1064168,1064222;HG939456,1064168,1064222;CP007631,1064168,1064222;CP007632,1064168,1064222;CP006910,1064168,1064222;CP007572,1064168,1064222;CP007571,1064168,1064222;CP007570,1064168,1064222;CP010867,1064168,1064222;CP011325,1064168,1064222…
CP011326	Mauve	SHARED	1068023	1068041	.	.	.	Notes=Lenght18	AL732656,1068023,1068041;AE009948,1068023,1068041;CP000114,1068023,1068041;CP003810,1068023,1068041;CP003919,1068023,1068041;HF952104,1068023,1068041;HF952106,1068023,1068041;HF952105,1068023,1068041;CP007482,1068023,1068041;CP007565,1068023,1068041;HG939456,1068023,1068041;CP007631,1068023,1068041;CP007632,1068023,1068041;CP006910,1068023,1068041;CP007572,1068023,1068041;CP007571,1068023,1068041…
CP011326	Mauve	SHARED	1068189	1068206	.	.	.	Notes=Lenght17	CP000114,1068189,1068206;HF952104,1068189,1068206;CP007631,1068189,1068206;CP010867,1068189,1068206;CP011325,1068189,1068206;CP011327,1068189,1068206;CP013202,1068189,1068206;
CP011326	Mauve	SHARED	1068207	1068236	.	.	.	Notes=Lenght29	CP000114,1068207,1068236;CP003810,1068207,1068236;HF952104,1068207,1068236;CP007631,1068207,1068236;CP010867,1068207,1068236;CP011325,1068207,1068236;CP011327,1068207,1068236;CP013202,1068207,1068236;
CP011326	Mauve	SHARED	1068237	1068247	.	.	.	Notes=Lenght10	AL732656,1068237,1068247;CP000114,1068237,1068247;CP003810,1068237,1068247;CP003919,1068237,1068247;HF952104,1068237,1068247;HF952106,1068237,1068247;HF952105,1068237,1068247;HG939456,1068237,1068247;CP007631,1068237,1068247;CP007632,1068237,1068247;CP006910,1068237,1068247;CP007572,1068237,1068247;CP007571,1068237,1068247;CP007570,1068237,1068247;CP010867,1068237,1068247;CP011325,1068237,1068247…
CP011326	Mauve	SHARED	1068248	1068281	.	.	.	Notes=Lenght33	CP000114,1068248,1068281;CP003810,1068248,1068281;CP003919,1068248,1068281;HF952104,1068248,1068281;HF952106,1068248,1068281;HF952105,1068248,1068281;HG939456,1068248,1068281;CP007631,1068248,1068281;CP007632,1068248,1068281;CP006910,1068248,1068281;CP010867,1068248,1068281;CP011325,1068248,1068281;CP011327,1068248,1068281;CP010319,1068248,1068281;CP013202,1068248,1068281;
CP011326	Mauve	SHARED	1068282	1068299	.	.	.	Notes=Lenght17	CP000114,1068282,1068299;CP003810,1068282,1068299;CP003919,1068282,1068299;HF952104,1068282,1068299;HF952106,1068282,1068299;HF952105,1068282,1068299;CP007482,1068282,1068299;CP007565,1068282,1068299;HG939456,1068282,1068299;CP007631,1068282,1068299;CP007632,1068282,1068299;CP006910,1068282,1068299;FO393392,1068282,1068299;CP010867,1068282,1068299;CP011325,1068282,1068299;CP011327,1068282,1068299…
CP011326	Mauve	SHARED	1068300	1068353	.	.	.	Notes=Lenght53	CP000114,1068300,1068353;CP003810,1068300,1068353;HF952104,1068300,1068353;HF952106,1068300,1068353;HF952105,1068300,1068353;HG939456,1068300,1068353;CP007631,1068300,1068353;CP007632,1068300,1068353;CP006910,1068300,1068353;CP010867,1068300,1068353;CP011325,1068300,1068353;CP011327,1068300,1068353;CP010319,1068300,1068353;CP013202,1068300,1068353;
CP011326	Mauve	SHARED	1068354	1068384	.	.	.	Notes=Lenght30	CP000114,1068354,1068384;CP003810,1068354,1068384;HF952104,1068354,1068384;CP007631,1068354,1068384;CP007632,1068354,1068384;CP006910,1068354,1068384;CP010867,1068354,1068384;CP011325,1068354,1068384;CP011327,1068354,1068384;CP013202,1068354,1068384;
CP011326	Mauve	SHARED	1068385	1068426	.	.	.	Notes=Lenght41	CP000114,1068385,1068426;CP003810,1068385,1068426;HF952104,1068385,1068426;CP007631,1068385,1068426;CP011325,1068385,1068426;CP011327,1068385,1068426;CP013202,1068385,1068426;
CP011326	Mauve	SHARED	1068427	1068455	.	.	.	Notes=Lenght28	CP000114,1068427,1068455;CP003810,1068427,1068455;HF952104,1068427,1068455;CP007631,1068427,1068455;CP011325,1068427,1068455;CP011327,1068427,1068455;CP012419,1068427,1068455;CP013202,1068427,1068455;
CP011326	Mauve	SHARED	1068466	1068480	.	.	.	Notes=Lenght14	AL732656,1068466,1068480;CP000114,1068466,1068480;CP003810,1068466,1068480;HF952104,1068466,1068480;HF952106,1068466,1068480;HF952105,1068466,1068480;HG939456,1068466,1068480;CP007631,1068466,1068480;CP007632,1068466,1068480;CP006910,1068466,1068480;CP011325,1068466,1068480;CP011327,1068466,1068480;CP010319,1068466,1068480;CP012419,1068466,1068480;CP013202,1068466,1068480;
CP011326	Mauve	SHARED	1068481	1068524	.	.	.	Notes=Lenght43	AL732656,1068481,1068524;CP000114,1068481,1068524;CP003810,1068481,1068524;HF952104,1068481,1068524;HF952106,1068481,1068524;HF952105,1068481,1068524;HG939456,1068481,1068524;CP007631,1068481,1068524;CP007632,1068481,1068524;CP006910,1068481,1068524;CP010867,1068481,1068524;CP011325,1068481,1068524;CP011327,1068481,1068524;CP010319,1068481,1068524;CP012419,1068481,1068524;CP013202,1068481,1068524;
CP011326	Mauve	SHARED	1068525	1068539	.	.	.	Notes=Lenght14	AL732656,1068525,1068539;AE009948,1068525,1068539;CP000114,1068525,1068539;CP003810,1068525,1068539;HF952104,1068525,1068539;HF952106,1068525,1068539;HF952105,1068525,1068539;HG939456,1068525,1068539;CP007631,1068525,1068539;CP007632,1068525,1068539;CP006910,1068525,1068539;CP010867,1068525,1068539;CP011325,1068525,1068539;CP011327,1068525,1068539;CP011329,1068525,1068539;CP010319,1068525,1068539…
CP011326	Mauve	SHARED	1068562	1068650	.	.	.	Notes=Lenght88	AL732656,1068562,1068650;CP000114,1068562,1068650;CP003810,1068562,1068650;CP003919,1068562,1068650;HF952104,1068562,1068650;HF952106,1068562,1068650;HF952105,1068562,1068650;CP007482,1068562,1068650;CP007565,1068562,1068650;HG939456,1068562,1068650;CP007631,1068562,1068650;CP007632,1068562,1068650;CP006910,1068562,1068650;CP007572,1068562,1068650;CP007571,1068562,1068650;CP007570,1068562,1068650…
CP011326	Mauve	SHARED	1068842	1068877	.	.	.	Notes=Lenght35	AL732656,1068842,1068877;AE009948,1068842,1068877;CP000114,1068842,1068877;CP003810,1068842,1068877;HF952104,1068842,1068877;HF952106,1068842,1068877;HF952105,1068842,1068877;CP007482,1068842,1068877;CP007565,1068842,1068877;HG939456,1068842,1068877;CP007631,1068842,1068877;CP007632,1068842,1068877;CP006910,1068842,1068877;CP007572,1068842,1068877;CP007571,1068842,1068877;CP007570,1068842,1068877…
CP011326	Mauve	SHARED	1074870	1074931	.	.	.	Notes=Lenght61	AL732656,1074870,1074931;AE009948,1074870,1074931;CP000114,1074870,1074931;CP003810,1074870,1074931;HF952104,1074870,1074931;HF952106,1074870,1074931;HF952105,1074870,1074931;CP007482,1074870,1074931;CP007565,1074870,1074931;HG939456,1074870,1074931;CP007631,1074870,1074931;CP007632,1074870,1074931;CP006910,1074870,1074931;CP007572,1074870,1074931;CP007571,1074870,1074931;CP007570,1074870,1074931…
CP011326	Mauve	SHARED	1083205	1083227	.	.	.	Notes=Lenght22	AL732656,1083205,1083227;AE009948,1083205,1083227;CP000114,1083205,1083227;CP003810,1083205,1083227;HF952104,1083205,1083227;HF952106,1083205,1083227;HF952105,1083205,1083227;HG939456,1083205,1083227;CP007631,1083205,1083227;CP007632,1083205,1083227;CP006910,1083205,1083227;CP007572,1083205,1083227;CP007571,1083205,1083227;CP007570,1083205,1083227;CP010867,1083205,1083227;CP011325,1083205,1083227…
CP011326	Mauve	SHARED	1083969	1083983	.	.	.	Notes=Lenght14	AL732656,1083969,1083983;AE009948,1083969,1083983;CP000114,1083969,1083983;CP003810,1083969,1083983;CP003919,1083969,1083983;HF952104,1083969,1083983;HF952106,1083969,1083983;HF952105,1083969,1083983;HG939456,1083969,1083983;CP007631,1083969,1083983;CP007632,1083969,1083983;CP006910,1083969,1083983;CP007572,1083969,1083983;CP007571,1083969,1083983;CP007570,1083969,1083983;CP010867,1083969,1083983…
CP011326	Mauve	SHARED	1083984	1084350	.	.	.	Notes=Lenght366	AL732656,1083984,1084350;AE009948,1083984,1084350;CP000114,1083984,1084350;CP003810,1083984,1084350;HF952104,1083984,1084350;HF952106,1083984,1084350;HF952105,1083984,1084350;HG939456,1083984,1084350;CP007631,1083984,1084350;CP007632,1083984,1084350;CP006910,1083984,1084350;CP007572,1083984,1084350;CP007571,1083984,1084350;CP007570,1083984,1084350;CP010867,1083984,1084350;CP011325,1083984,1084350…
CP011326	Mauve	SHARED	1084351	1086027	.	.	.	Notes=Lenght1676	AL732656,1084351,1086027;AE009948,1084351,1086027;CP000114,1084351,1086027;CP003810,1084351,1086027;CP003919,1084351,1086027;HF952104,1084351,1086027;HF952106,1084351,1086027;HF952105,1084351,1086027;HG939456,1084351,1086027;CP007631,1084351,1086027;CP007632,1084351,1086027;CP006910,1084351,1086027;CP007572,1084351,1086027;CP007571,1084351,1086027;CP007570,1084351,1086027;CP010867,1084351,1086027…
CP011326	Mauve	SHARED	1095133	1095293	.	.	.	Notes=Lenght160	AL732656,1095133,1095293;AE009948,1095133,1095293;CP000114,1095133,1095293;CP003810,1095133,1095293;HF952104,1095133,1095293;HF952106,1095133,1095293;HF952105,1095133,1095293;HG939456,1095133,1095293;CP007631,1095133,1095293;CP007632,1095133,1095293;CP006910,1095133,1095293;CP007572,1095133,1095293;CP007571,1095133,1095293;CP007570,1095133,1095293;CP010867,1095133,1095293;CP011325,1095133,1095293…
CP011326	Mauve	SHARED	1095294	1095431	.	.	.	Notes=Lenght137	AL732656,1095294,1095431;AE009948,1095294,1095431;CP000114,1095294,1095431;CP003810,1095294,1095431;HF952104,1095294,1095431;HF952106,1095294,1095431;HF952105,1095294,1095431;CP007482,1095294,1095431;CP007565,1095294,1095431;HG939456,1095294,1095431;CP007631,1095294,1095431;CP007632,1095294,1095431;CP006910,1095294,1095431;CP007572,1095294,1095431;CP007571,1095294,1095431;CP007570,1095294,1095431…
CP011326	Mauve	SHARED	1095779	1095905	.	.	.	Notes=Lenght126	AL732656,1095779,1095905;AE009948,1095779,1095905;CP000114,1095779,1095905;CP003810,1095779,1095905;HF952104,1095779,1095905;HF952106,1095779,1095905;HF952105,1095779,1095905;HG939456,1095779,1095905;CP007631,1095779,1095905;CP007632,1095779,1095905;CP006910,1095779,1095905;CP007572,1095779,1095905;CP007571,1095779,1095905;CP007570,1095779,1095905;CP010867,1095779,1095905;CP011325,1095779,1095905…
CP011326	Mauve	SHARED	1100032	1100069	.	.	.	Notes=Lenght37	AL732656,1100032,1100069;AE009948,1100032,1100069;CP000114,1100032,1100069;CP003810,1100032,1100069;HF952104,1100032,1100069;HF952106,1100032,1100069;CP007482,1100032,1100069;CP007565,1100032,1100069;HG939456,1100032,1100069;CP007631,1100032,1100069;CP007632,1100032,1100069;CP006910,1100032,1100069;CP007572,1100032,1100069;CP007571,1100032,1100069;CP007570,1100032,1100069;FO393392,1100032,1100069…
CP011326	Mauve	SHARED	1100070	1100294	.	.	.	Notes=Lenght224	AL732656,1100070,1100294;AE009948,1100070,1100294;CP000114,1100070,1100294;CP003810,1100070,1100294;HF952104,1100070,1100294;HF952106,1100070,1100294;HF952105,1100070,1100294;CP007482,1100070,1100294;CP007565,1100070,1100294;HG939456,1100070,1100294;CP007631,1100070,1100294;CP007632,1100070,1100294;CP006910,1100070,1100294;CP007572,1100070,1100294;CP007571,1100070,1100294;CP007570,1100070,1100294…
CP011326	Mauve	SHARED	1104156	1104340	.	.	.	Notes=Lenght184	AL732656,1104156,1104340;AE009948,1104156,1104340;CP000114,1104156,1104340;CP003810,1104156,1104340;HF952104,1104156,1104340;HF952106,1104156,1104340;HF952105,1104156,1104340;HG939456,1104156,1104340;CP007631,1104156,1104340;CP007632,1104156,1104340;CP006910,1104156,1104340;CP007572,1104156,1104340;CP007571,1104156,1104340;CP007570,1104156,1104340;CP010867,1104156,1104340;CP011325,1104156,1104340…
CP011326	Mauve	SHARED	1105295	1105673	.	.	.	Notes=Lenght378	AL732656,1105295,1105673;AE009948,1105295,1105673;CP000114,1105295,1105673;CP003810,1105295,1105673;HF952104,1105295,1105673;HF952106,1105295,1105673;HF952105,1105295,1105673;CP007482,1105295,1105673;CP007565,1105295,1105673;HG939456,1105295,1105673;CP007631,1105295,1105673;CP007632,1105295,1105673;CP006910,1105295,1105673;CP007572,1105295,1105673;CP007571,1105295,1105673;CP007570,1105295,1105673…
CP011326	Mauve	SHARED	1105732	1105827	.	.	.	Notes=Lenght95	AL732656,1105732,1105827;AE009948,1105732,1105827;CP000114,1105732,1105827;CP003810,1105732,1105827;CP003919,1105732,1105827;HF952104,1105732,1105827;HF952106,1105732,1105827;HF952105,1105732,1105827;HG939456,1105732,1105827;CP007631,1105732,1105827;CP007632,1105732,1105827;CP006910,1105732,1105827;CP007572,1105732,1105827;CP007571,1105732,1105827;CP007570,1105732,1105827;CP010867,1105732,1105827…
CP011326	Mauve	SHARED	1115055	1115144	.	.	.	Notes=Lenght89	AL732656,1115055,1115144;AE009948,1115055,1115144;CP000114,1115055,1115144;CP003810,1115055,1115144;CP003919,1115055,1115144;HF952104,1115055,1115144;HF952106,1115055,1115144;HF952105,1115055,1115144;CP007482,1115055,1115144;CP007565,1115055,1115144;HG939456,1115055,1115144;CP007632,1115055,1115144;CP006910,1115055,1115144;CP007572,1115055,1115144;CP007571,1115055,1115144;CP007570,1115055,1115144…
CP011326	Mauve	SHARED	1116184	1116221	.	.	.	Notes=Lenght37	AL732656,1116184,1116221;AE009948,1116184,1116221;CP000114,1116184,1116221;CP003810,1116184,1116221;HF952104,1116184,1116221;CP007631,1116184,1116221;CP007572,1116184,1116221;CP007571,1116184,1116221;CP007570,1116184,1116221;CP010867,1116184,1116221;CP011325,1116184,1116221;CP011327,1116184,1116221;CP011329,1116184,1116221;CP012419,1116184,1116221;CP013202,1116184,1116221;
CP011326	Mauve	SHARED	1116222	1116260	.	.	.	Notes=Lenght38	AE009948,1116222,1116260;CP000114,1116222,1116260;CP003810,1116222,1116260;HF952104,1116222,1116260;CP010867,1116222,1116260;CP011325,1116222,1116260;CP011327,1116222,1116260;CP011329,1116222,1116260;CP012419,1116222,1116260;CP013202,1116222,1116260;
CP011326	Mauve	SHARED	1117995	1118068	.	.	.	Notes=Lenght73	AL732656,1117995,1118068;AE009948,1117995,1118068;CP000114,1117995,1118068;CP003810,1117995,1118068;HF952104,1117995,1118068;HF952106,1117995,1118068;HF952105,1117995,1118068;CP007482,1117995,1118068;CP007565,1117995,1118068;HG939456,1117995,1118068;CP007631,1117995,1118068;CP007632,1117995,1118068;CP006910,1117995,1118068;CP007572,1117995,1118068;CP007571,1117995,1118068;CP007570,1117995,1118068…
CP011326	Mauve	SHARED	1118578	1118623	.	.	.	Notes=Lenght45	AL732656,1118578,1118623;AE009948,1118578,1118623;CP000114,1118578,1118623;CP003810,1118578,1118623;HF952104,1118578,1118623;HF952106,1118578,1118623;HF952105,1118578,1118623;CP007482,1118578,1118623;CP007565,1118578,1118623;HG939456,1118578,1118623;CP007631,1118578,1118623;CP007632,1118578,1118623;CP006910,1118578,1118623;CP007572,1118578,1118623;CP007571,1118578,1118623;CP007570,1118578,1118623…
CP011326	Mauve	SHARED	1133030	1133050	.	.	.	Notes=Lenght20	AL732656,1133030,1133050;AE009948,1133030,1133050;CP000114,1133030,1133050;CP003810,1133030,1133050;CP003919,1133030,1133050;HF952104,1133030,1133050;HF952106,1133030,1133050;CP007482,1133030,1133050;CP007565,1133030,1133050;HG939456,1133030,1133050;CP007631,1133030,1133050;CP007632,1133030,1133050;CP006910,1133030,1133050;CP007572,1133030,1133050;CP007571,1133030,1133050;CP007570,1133030,1133050…
CP011326	Mauve	SHARED	1141427	1141439	.	.	.	Notes=Lenght12	AL732656,1141427,1141439;AE009948,1141427,1141439;CP000114,1141427,1141439;CP003810,1141427,1141439;HF952104,1141427,1141439;HF952106,1141427,1141439;HF952105,1141427,1141439;CP007482,1141427,1141439;CP007565,1141427,1141439;HG939456,1141427,1141439;CP007631,1141427,1141439;CP007632,1141427,1141439;CP006910,1141427,1141439;CP007572,1141427,1141439;CP007571,1141427,1141439;CP007570,1141427,1141439…
CP011326	Mauve	SHARED	1142890	1143037	.	.	.	Notes=Lenght147	AL732656,1142890,1143037;AE009948,1142890,1143037;CP000114,1142890,1143037;CP003810,1142890,1143037;HF952104,1142890,1143037;HF952106,1142890,1143037;HF952105,1142890,1143037;CP007482,1142890,1143037;CP007565,1142890,1143037;HG939456,1142890,1143037;CP007631,1142890,1143037;CP007632,1142890,1143037;CP006910,1142890,1143037;CP007572,1142890,1143037;CP007571,1142890,1143037;CP007570,1142890,1143037…
CP011326	Mauve	SHARED	1143038	1143130	.	.	.	Notes=Lenght92	AL732656,1143038,1143130;AE009948,1143038,1143130;CP000114,1143038,1143130;CP003810,1143038,1143130;HF952104,1143038,1143130;HF952106,1143038,1143130;HF952105,1143038,1143130;CP007482,1143038,1143130;HG939456,1143038,1143130;CP007631,1143038,1143130;CP007632,1143038,1143130;CP006910,1143038,1143130;CP007572,1143038,1143130;CP007571,1143038,1143130;CP007570,1143038,1143130;CP010867,1143038,1143130…
CP011326	Mauve	SHARED	1143199	1143268	.	.	.	Notes=Lenght69	AL732656,1143199,1143268;AE009948,1143199,1143268;CP000114,1143199,1143268;CP003810,1143199,1143268;HF952104,1143199,1143268;HF952106,1143199,1143268;HF952105,1143199,1143268;HG939456,1143199,1143268;CP007631,1143199,1143268;CP007632,1143199,1143268;CP006910,1143199,1143268;CP007572,1143199,1143268;CP007571,1143199,1143268;CP007570,1143199,1143268;CP010867,1143199,1143268;CP011325,1143199,1143268…
CP011326	Mauve	SHARED	1147502	1147769	.	.	.	Notes=Lenght267	AL732656,1147502,1147769;AE009948,1147502,1147769;CP000114,1147502,1147769;CP003810,1147502,1147769;HF952104,1147502,1147769;CP007631,1147502,1147769;CP010867,1147502,1147769;CP011325,1147502,1147769;CP011327,1147502,1147769;CP011329,1147502,1147769;CP012419,1147502,1147769;CP013202,1147502,1147769;
CP011326	Mauve	SHARED	1147770	1147794	.	.	.	Notes=Lenght24	AL732656,1147770,1147794;AE009948,1147770,1147794;CP000114,1147770,1147794;CP003810,1147770,1147794;CP003919,1147770,1147794;HF952104,1147770,1147794;HF952106,1147770,1147794;HF952105,1147770,1147794;HG939456,1147770,1147794;CP007631,1147770,1147794;CP007632,1147770,1147794;CP010867,1147770,1147794;CP011325,1147770,1147794;CP011327,1147770,1147794;CP011328,1147770,1147794;CP011329,1147770,1147794…
CP011326	Mauve	SHARED	1148016	1148087	.	.	.	Notes=Lenght71	AL732656,1148016,1148087;AE009948,1148016,1148087;CP000114,1148016,1148087;CP003810,1148016,1148087;CP003919,1148016,1148087;HF952104,1148016,1148087;HF952106,1148016,1148087;HF952105,1148016,1148087;CP007482,1148016,1148087;CP007565,1148016,1148087;HG939456,1148016,1148087;CP007632,1148016,1148087;CP006910,1148016,1148087;CP007572,1148016,1148087;CP007571,1148016,1148087;CP007570,1148016,1148087…
CP011326	Mauve	SHARED	1148088	1148117	.	.	.	Notes=Lenght29	AL732656,1148088,1148117;AE009948,1148088,1148117;CP000114,1148088,1148117;CP003810,1148088,1148117;HF952104,1148088,1148117;HF952106,1148088,1148117;HF952105,1148088,1148117;HG939456,1148088,1148117;CP007632,1148088,1148117;CP006910,1148088,1148117;CP007572,1148088,1148117;CP007571,1148088,1148117;CP007570,1148088,1148117;CP010867,1148088,1148117;CP011325,1148088,1148117;CP011327,1148088,1148117…
CP011326	Mauve	SHARED	1148118	1148247	.	.	.	Notes=Lenght129	AL732656,1148118,1148247;AE009948,1148118,1148247;CP000114,1148118,1148247;CP003810,1148118,1148247;HF952104,1148118,1148247;HF952106,1148118,1148247;HF952105,1148118,1148247;HG939456,1148118,1148247;CP007631,1148118,1148247;CP007632,1148118,1148247;CP006910,1148118,1148247;CP007572,1148118,1148247;CP007571,1148118,1148247;CP007570,1148118,1148247;CP010867,1148118,1148247;CP011325,1148118,1148247…
CP011326	Mauve	SHARED	1153097	1153138	.	.	.	Notes=Lenght41	AL732656,1153097,1153138;AE009948,1153097,1153138;CP000114,1153097,1153138;CP003810,1153097,1153138;CP003919,1153097,1153138;HF952104,1153097,1153138;HF952106,1153097,1153138;HF952105,1153097,1153138;HG939456,1153097,1153138;CP007631,1153097,1153138;CP007632,1153097,1153138;CP006910,1153097,1153138;CP007572,1153097,1153138;CP007571,1153097,1153138;CP007570,1153097,1153138;CP010867,1153097,1153138…
CP011326	Mauve	SHARED	1157978	1158009	.	.	.	Notes=Lenght31	AE009948,1157978,1158009;CP000114,1157978,1158009;CP003810,1157978,1158009;HF952104,1157978,1158009;HF952106,1157978,1158009;CP007631,1157978,1158009;CP010867,1157978,1158009;CP011325,1157978,1158009;CP011327,1157978,1158009;CP011329,1157978,1158009;CP012419,1157978,1158009;CP013202,1157978,1158009;
CP011326	Mauve	SHARED	1158010	1158025	.	.	.	Notes=Lenght15	CP000114,1158010,1158025;CP003810,1158010,1158025;HF952104,1158010,1158025;HF952106,1158010,1158025;CP010867,1158010,1158025;CP011325,1158010,1158025;CP011327,1158010,1158025;CP012419,1158010,1158025;CP013202,1158010,1158025;
CP011326	Mauve	SHARED	1166448	1166466	.	.	.	Notes=Lenght18	AE009948,1166448,1166466;CP003810,1166448,1166466;HF952104,1166448,1166466;HF952106,1166448,1166466;HF952105,1166448,1166466;CP007482,1166448,1166466;CP007565,1166448,1166466;HG939456,1166448,1166466;CP007631,1166448,1166466;CP007632,1166448,1166466;CP006910,1166448,1166466;FO393392,1166448,1166466;CP010867,1166448,1166466;CP011325,1166448,1166466;CP011327,1166448,1166466;CP011328,1166448,1166466…
CP011326	Mauve	SHARED	1167326	1167346	.	.	.	Notes=Lenght20	AL732656,1167326,1167346;AE009948,1167326,1167346;CP000114,1167326,1167346;CP003810,1167326,1167346;CP003919,1167326,1167346;HF952104,1167326,1167346;HF952106,1167326,1167346;CP007482,1167326,1167346;CP007565,1167326,1167346;HG939456,1167326,1167346;CP007631,1167326,1167346;CP007632,1167326,1167346;CP006910,1167326,1167346;CP007572,1167326,1167346;CP007571,1167326,1167346;CP007570,1167326,1167346…
CP011326	Mauve	SHARED	1173629	1173736	.	.	.	Notes=Lenght107	AL732656,1173629,1173736;AE009948,1173629,1173736;CP000114,1173629,1173736;CP003810,1173629,1173736;CP003919,1173629,1173736;HF952104,1173629,1173736;HF952106,1173629,1173736;HF952105,1173629,1173736;CP007482,1173629,1173736;CP007565,1173629,1173736;HG939456,1173629,1173736;CP007631,1173629,1173736;CP007632,1173629,1173736;CP006910,1173629,1173736;FO393392,1173629,1173736;CP010867,1173629,1173736…
CP011326	Mauve	SHARED	1173737	1173781	.	.	.	Notes=Lenght44	AL732656,1173737,1173781;AE009948,1173737,1173781;CP000114,1173737,1173781;CP003810,1173737,1173781;HF952104,1173737,1173781;HF952105,1173737,1173781;HG939456,1173737,1173781;CP007631,1173737,1173781;CP007632,1173737,1173781;CP006910,1173737,1173781;CP010867,1173737,1173781;CP011325,1173737,1173781;CP011327,1173737,1173781;CP011329,1173737,1173781;CP010319,1173737,1173781;CP012419,1173737,1173781…
CP011326	Mauve	SHARED	1173782	1173883	.	.	.	Notes=Lenght101	AL732656,1173782,1173883;AE009948,1173782,1173883;CP000114,1173782,1173883;CP003810,1173782,1173883;CP003919,1173782,1173883;HF952104,1173782,1173883;HF952106,1173782,1173883;HF952105,1173782,1173883;CP007482,1173782,1173883;CP007565,1173782,1173883;HG939456,1173782,1173883;CP007631,1173782,1173883;CP007632,1173782,1173883;CP006910,1173782,1173883;FO393392,1173782,1173883;CP010867,1173782,1173883…
CP011326	Mauve	SHARED	1173884	1174053	.	.	.	Notes=Lenght169	AL732656,1173884,1174053;AE009948,1173884,1174053;CP000114,1173884,1174053;CP003810,1173884,1174053;HF952104,1173884,1174053;HF952105,1173884,1174053;HG939456,1173884,1174053;CP007631,1173884,1174053;CP007632,1173884,1174053;CP006910,1173884,1174053;CP010867,1173884,1174053;CP011325,1173884,1174053;CP011327,1173884,1174053;CP011329,1173884,1174053;CP010319,1173884,1174053;CP012419,1173884,1174053…
CP011326	Mauve	SHARED	1174054	1174177	.	.	.	Notes=Lenght123	AL732656,1174054,1174177;AE009948,1174054,1174177;CP000114,1174054,1174177;CP003810,1174054,1174177;HF952104,1174054,1174177;HF952105,1174054,1174177;HG939456,1174054,1174177;CP006910,1174054,1174177;CP010867,1174054,1174177;CP011325,1174054,1174177;CP011327,1174054,1174177;CP011329,1174054,1174177;CP010319,1174054,1174177;CP012419,1174054,1174177;CP013202,1174054,1174177;
CP011326	Mauve	SHARED	1174178	1174191	.	.	.	Notes=Lenght13	AL732656,1174178,1174191;AE009948,1174178,1174191;CP000114,1174178,1174191;CP003810,1174178,1174191;CP003919,1174178,1174191;HF952104,1174178,1174191;HF952106,1174178,1174191;HF952105,1174178,1174191;CP007482,1174178,1174191;CP007565,1174178,1174191;HG939456,1174178,1174191;CP006910,1174178,1174191;FO393392,1174178,1174191;CP010867,1174178,1174191;CP011325,1174178,1174191;CP011327,1174178,1174191…
CP011326	Mauve	SHARED	1174193	1174214	.	.	.	Notes=Lenght21	AL732656,1174193,1174214;AE009948,1174193,1174214;CP000114,1174193,1174214;CP003810,1174193,1174214;CP003919,1174193,1174214;HF952104,1174193,1174214;HF952105,1174193,1174214;CP007482,1174193,1174214;CP007565,1174193,1174214;HG939456,1174193,1174214;CP006910,1174193,1174214;FO393392,1174193,1174214;CP010867,1174193,1174214;CP011325,1174193,1174214;CP011327,1174193,1174214;CP011328,1174193,1174214…
CP011326	Mauve	SHARED	1174215	1174359	.	.	.	Notes=Lenght144	AL732656,1174215,1174359;AE009948,1174215,1174359;CP000114,1174215,1174359;CP003810,1174215,1174359;CP003919,1174215,1174359;HF952104,1174215,1174359;HF952106,1174215,1174359;HF952105,1174215,1174359;CP007482,1174215,1174359;CP007565,1174215,1174359;HG939456,1174215,1174359;CP006910,1174215,1174359;FO393392,1174215,1174359;CP010867,1174215,1174359;CP011325,1174215,1174359;CP011327,1174215,1174359…
CP011326	Mauve	SHARED	1174703	1174936	.	.	.	Notes=Lenght233	AE009948,1174703,1174936;CP000114,1174703,1174936;CP003810,1174703,1174936;HF952104,1174703,1174936;CP010867,1174703,1174936;CP011325,1174703,1174936;CP011327,1174703,1174936;CP011329,1174703,1174936;CP012419,1174703,1174936;CP013202,1174703,1174936;
CP011326	Mauve	SHARED	1175083	1175346	.	.	.	Notes=Lenght263	AE009948,1175083,1175346;CP000114,1175083,1175346;CP003810,1175083,1175346;HF952104,1175083,1175346;HG939456,1175083,1175346;CP007631,1175083,1175346;CP007632,1175083,1175346;CP010867,1175083,1175346;CP011325,1175083,1175346;CP011327,1175083,1175346;CP011329,1175083,1175346;CP012419,1175083,1175346;CP013202,1175083,1175346;
CP011326	Mauve	SHARED	1177759	1177778	.	.	.	Notes=Lenght19	AL732656,1177759,1177778;AE009948,1177759,1177778;CP000114,1177759,1177778;CP003810,1177759,1177778;CP003919,1177759,1177778;HF952104,1177759,1177778;HF952105,1177759,1177778;CP007482,1177759,1177778;CP007565,1177759,1177778;HG939456,1177759,1177778;CP007631,1177759,1177778;CP007632,1177759,1177778;CP007572,1177759,1177778;CP007571,1177759,1177778;CP007570,1177759,1177778;FO393392,1177759,1177778…
CP011326	Mauve	SHARED	1185865	1187621	.	.	.	Notes=Lenght1756	AL732656,1185865,1187621;AE009948,1185865,1187621;CP000114,1185865,1187621;CP003810,1185865,1187621;HF952104,1185865,1187621;HF952106,1185865,1187621;HF952105,1185865,1187621;HG939456,1185865,1187621;CP007631,1185865,1187621;CP007632,1185865,1187621;CP006910,1185865,1187621;CP007572,1185865,1187621;CP007571,1185865,1187621;CP007570,1185865,1187621;CP010867,1185865,1187621;CP011325,1185865,1187621…
CP011326	Mauve	SHARED	1189372	1189687	.	.	.	Notes=Lenght315	AL732656,1189372,1189687;AE009948,1189372,1189687;CP000114,1189372,1189687;CP003810,1189372,1189687;CP003919,1189372,1189687;HF952104,1189372,1189687;HF952106,1189372,1189687;HF952105,1189372,1189687;HG939456,1189372,1189687;CP007631,1189372,1189687;CP007632,1189372,1189687;CP006910,1189372,1189687;CP007572,1189372,1189687;CP007571,1189372,1189687;CP007570,1189372,1189687;CP010867,1189372,1189687…
CP011326	Mauve	SHARED	1194817	1195017	.	.	.	Notes=Lenght200	AL732656,1194817,1195017;AE009948,1194817,1195017;CP000114,1194817,1195017;CP003810,1194817,1195017;CP003919,1194817,1195017;HF952104,1194817,1195017;HF952106,1194817,1195017;HF952105,1194817,1195017;HG939456,1194817,1195017;CP007631,1194817,1195017;CP007632,1194817,1195017;CP006910,1194817,1195017;CP007572,1194817,1195017;CP007571,1194817,1195017;CP007570,1194817,1195017;CP010867,1194817,1195017…
CP011326	Mauve	SHARED	1206677	1206690	.	.	.	Notes=Lenght13	AE009948,1206677,1206690;CP000114,1206677,1206690;CP003810,1206677,1206690;CP003919,1206677,1206690;HF952104,1206677,1206690;HF952106,1206677,1206690;HF952105,1206677,1206690;CP007482,1206677,1206690;CP007565,1206677,1206690;HG939456,1206677,1206690;CP007631,1206677,1206690;CP007632,1206677,1206690;CP006910,1206677,1206690;FO393392,1206677,1206690;CP010867,1206677,1206690;CP011325,1206677,1206690…
CP011326	Mauve	SHARED	1207824	1207841	.	.	.	Notes=Lenght17	AE009948,1207824,1207841;CP000114,1207824,1207841;CP003810,1207824,1207841;CP003919,1207824,1207841;HF952106,1207824,1207841;HF952105,1207824,1207841;CP007565,1207824,1207841;CP007632,1207824,1207841;CP006910,1207824,1207841;CP007571,1207824,1207841;CP007570,1207824,1207841;FO393392,1207824,1207841;CP010867,1207824,1207841;CP011325,1207824,1207841;CP011327,1207824,1207841;CP011329,1207824,1207841…
CP011326	Mauve	SHARED	1209732	1209935	.	.	.	Notes=Lenght203	AL732656,1209732,1209935;AE009948,1209732,1209935;CP000114,1209732,1209935;CP003810,1209732,1209935;CP003919,1209732,1209935;HF952104,1209732,1209935;HF952106,1209732,1209935;HF952105,1209732,1209935;CP007482,1209732,1209935;CP007565,1209732,1209935;HG939456,1209732,1209935;CP007631,1209732,1209935;CP007632,1209732,1209935;CP006910,1209732,1209935;CP007572,1209732,1209935;CP007571,1209732,1209935…
CP011326	Mauve	SHARED	1227155	1227209	.	.	.	Notes=Lenght54	AL732656,1227155,1227209;AE009948,1227155,1227209;CP000114,1227155,1227209;CP003810,1227155,1227209;CP003919,1227155,1227209;HF952104,1227155,1227209;HF952106,1227155,1227209;HF952105,1227155,1227209;HG939456,1227155,1227209;CP007631,1227155,1227209;CP007632,1227155,1227209;CP006910,1227155,1227209;CP007572,1227155,1227209;CP007571,1227155,1227209;CP007570,1227155,1227209;CP010867,1227155,1227209…
CP011326	Mauve	SHARED	1241991	1245343	.	.	.	Notes=Lenght3352	AL732656,1241991,1245343;CP000114,1241991,1245343;CP003810,1241991,1245343;HF952104,1241991,1245343;CP007631,1241991,1245343;CP007572,1241991,1245343;CP007571,1241991,1245343;CP007570,1241991,1245343;CP010867,1241991,1245343;CP011325,1241991,1245343;CP011327,1241991,1245343;CP011329,1241991,1245343;CP012419,1241991,1245343;CP013202,1241991,1245343;
CP011326	Mauve	SHARED	1245344	1246821	.	.	.	Notes=Lenght1477	AL732656,1245344,1246821;AE009948,1245344,1246821;CP000114,1245344,1246821;CP003810,1245344,1246821;HF952104,1245344,1246821;HG939456,1245344,1246821;CP007631,1245344,1246821;CP007632,1245344,1246821;CP007572,1245344,1246821;CP007571,1245344,1246821;CP007570,1245344,1246821;CP010867,1245344,1246821;CP011325,1245344,1246821;CP011327,1245344,1246821;CP011329,1245344,1246821;CP012419,1245344,1246821…
CP011326	Mauve	SHARED	1246822	1246840	.	.	.	Notes=Lenght18	AL732656,1246822,1246840;AE009948,1246822,1246840;CP000114,1246822,1246840;CP003810,1246822,1246840;HF952104,1246822,1246840;HG939456,1246822,1246840;CP007631,1246822,1246840;CP007572,1246822,1246840;CP007571,1246822,1246840;CP007570,1246822,1246840;CP010867,1246822,1246840;CP011325,1246822,1246840;CP011327,1246822,1246840;CP011329,1246822,1246840;CP012419,1246822,1246840;CP013202,1246822,1246840;
CP011326	Mauve	SHARED	1246841	1247146	.	.	.	Notes=Lenght305	AL732656,1246841,1247146;AE009948,1246841,1247146;CP000114,1246841,1247146;CP003810,1246841,1247146;HF952104,1246841,1247146;CP007631,1246841,1247146;CP007572,1246841,1247146;CP007571,1246841,1247146;CP007570,1246841,1247146;CP010867,1246841,1247146;CP011325,1246841,1247146;CP011327,1246841,1247146;CP011329,1246841,1247146;CP012419,1246841,1247146;CP013202,1246841,1247146;
CP011326	Mauve	SHARED	1247148	1247412	.	.	.	Notes=Lenght264	AL732656,1247148,1247412;AE009948,1247148,1247412;CP000114,1247148,1247412;CP003810,1247148,1247412;HF952104,1247148,1247412;CP007631,1247148,1247412;CP007572,1247148,1247412;CP007571,1247148,1247412;CP007570,1247148,1247412;CP010867,1247148,1247412;CP011325,1247148,1247412;CP011327,1247148,1247412;CP011329,1247148,1247412;CP012419,1247148,1247412;CP013202,1247148,1247412;
CP011326	Mauve	SHARED	1247413	1249957	.	.	.	Notes=Lenght2544	AL732656,1247413,1249957;AE009948,1247413,1249957;CP000114,1247413,1249957;CP003810,1247413,1249957;HF952104,1247413,1249957;CP007631,1247413,1249957;CP007572,1247413,1249957;CP007571,1247413,1249957;CP007570,1247413,1249957;CP010867,1247413,1249957;CP011325,1247413,1249957;CP011327,1247413,1249957;CP011329,1247413,1249957;CP012419,1247413,1249957;CP013202,1247413,1249957;
CP011326	Mauve	SHARED	1249958	1252596	.	.	.	Notes=Lenght2638	AL732656,1249958,1252596;CP000114,1249958,1252596;CP003810,1249958,1252596;HF952104,1249958,1252596;CP007631,1249958,1252596;CP007572,1249958,1252596;CP007571,1249958,1252596;CP007570,1249958,1252596;CP010867,1249958,1252596;CP011325,1249958,1252596;CP011327,1249958,1252596;CP012419,1249958,1252596;CP013202,1249958,1252596;
CP011326	Mauve	SHARED	1252662	1253056	.	.	.	Notes=Lenght394	AL732656,1252662,1253056;CP000114,1252662,1253056;CP003810,1252662,1253056;HF952104,1252662,1253056;CP007631,1252662,1253056;CP007572,1252662,1253056;CP007571,1252662,1253056;CP007570,1252662,1253056;CP010867,1252662,1253056;CP011325,1252662,1253056;CP011327,1252662,1253056;CP012419,1252662,1253056;CP013202,1252662,1253056;
CP011326	Mauve	SHARED	1253549	1253668	.	.	.	Notes=Lenght119	AL732656,1253549,1253668;CP000114,1253549,1253668;CP003810,1253549,1253668;HF952104,1253549,1253668;CP007631,1253549,1253668;CP007572,1253549,1253668;CP007571,1253549,1253668;CP007570,1253549,1253668;CP010867,1253549,1253668;CP011325,1253549,1253668;CP011327,1253549,1253668;CP012419,1253549,1253668;CP013202,1253549,1253668;
CP011326	Mauve	SHARED	1253669	1253969	.	.	.	Notes=Lenght300	AL732656,1253669,1253969;AE009948,1253669,1253969;CP000114,1253669,1253969;CP003810,1253669,1253969;HF952104,1253669,1253969;CP007631,1253669,1253969;CP007572,1253669,1253969;CP007571,1253669,1253969;CP007570,1253669,1253969;CP010867,1253669,1253969;CP011325,1253669,1253969;CP011327,1253669,1253969;CP011329,1253669,1253969;CP012419,1253669,1253969;CP013202,1253669,1253969;
CP011326	Mauve	SHARED	1253970	1254013	.	.	.	Notes=Lenght43	AL732656,1253970,1254013;CP000114,1253970,1254013;CP003810,1253970,1254013;HF952104,1253970,1254013;CP007631,1253970,1254013;CP007572,1253970,1254013;CP007571,1253970,1254013;CP007570,1253970,1254013;CP010867,1253970,1254013;CP011325,1253970,1254013;CP011327,1253970,1254013;CP012419,1253970,1254013;CP013202,1253970,1254013;
CP011326	Mauve	SHARED	1254014	1254416	.	.	.	Notes=Lenght402	AL732656,1254014,1254416;AE009948,1254014,1254416;CP000114,1254014,1254416;CP003810,1254014,1254416;HF952104,1254014,1254416;CP007631,1254014,1254416;CP007572,1254014,1254416;CP007571,1254014,1254416;CP007570,1254014,1254416;CP010867,1254014,1254416;CP011325,1254014,1254416;CP011327,1254014,1254416;CP011329,1254014,1254416;CP012419,1254014,1254416;CP013202,1254014,1254416;
CP011326	Mauve	SHARED	1254417	1255017	.	.	.	Notes=Lenght600	AL732656,1254417,1255017;AE009948,1254417,1255017;CP000114,1254417,1255017;CP003810,1254417,1255017;HF952104,1254417,1255017;CP007631,1254417,1255017;CP007572,1254417,1255017;CP007571,1254417,1255017;CP007570,1254417,1255017;CP010867,1254417,1255017;CP011325,1254417,1255017;CP011327,1254417,1255017;CP011329,1254417,1255017;CP012419,1254417,1255017;CP013202,1254417,1255017;
CP011326	Mauve	SHARED	1255018	1256698	.	.	.	Notes=Lenght1680	AL732656,1255018,1256698;CP000114,1255018,1256698;CP003810,1255018,1256698;HF952104,1255018,1256698;CP007572,1255018,1256698;CP007571,1255018,1256698;CP007570,1255018,1256698;CP010867,1255018,1256698;CP011325,1255018,1256698;CP011327,1255018,1256698;CP012419,1255018,1256698;CP013202,1255018,1256698;
CP011326	Mauve	SHARED	1256735	1256915	.	.	.	Notes=Lenght180	AL732656,1256735,1256915;CP000114,1256735,1256915;CP003810,1256735,1256915;HF952104,1256735,1256915;CP007572,1256735,1256915;CP007571,1256735,1256915;CP007570,1256735,1256915;CP010867,1256735,1256915;CP011325,1256735,1256915;CP011327,1256735,1256915;CP012419,1256735,1256915;CP013202,1256735,1256915;
CP011326	Mauve	SHARED	1261071	1261180	.	.	.	Notes=Lenght109	AL732656,1261071,1261180;AE009948,1261071,1261180;CP000114,1261071,1261180;CP003810,1261071,1261180;HF952104,1261071,1261180;HF952106,1261071,1261180;HF952105,1261071,1261180;CP007482,1261071,1261180;CP007565,1261071,1261180;HG939456,1261071,1261180;CP007631,1261071,1261180;CP007632,1261071,1261180;CP006910,1261071,1261180;CP007572,1261071,1261180;CP007571,1261071,1261180;CP007570,1261071,1261180…
CP011326	Mauve	SHARED	1270999	1271048	.	.	.	Notes=Lenght49	AL732656,1270999,1271048;AE009948,1270999,1271048;CP000114,1270999,1271048;CP003810,1270999,1271048;HF952104,1270999,1271048;HF952106,1270999,1271048;HF952105,1270999,1271048;HG939456,1270999,1271048;CP007631,1270999,1271048;CP007632,1270999,1271048;CP006910,1270999,1271048;CP007572,1270999,1271048;CP007571,1270999,1271048;CP007570,1270999,1271048;CP010867,1270999,1271048;CP011325,1270999,1271048…
CP011326	Mauve	SHARED	1273510	1273713	.	.	.	Notes=Lenght203	AL732656,1273510,1273713;AE009948,1273510,1273713;CP000114,1273510,1273713;CP003810,1273510,1273713;HF952104,1273510,1273713;HF952106,1273510,1273713;HF952105,1273510,1273713;HG939456,1273510,1273713;CP007631,1273510,1273713;CP007632,1273510,1273713;CP006910,1273510,1273713;CP007572,1273510,1273713;CP007571,1273510,1273713;CP007570,1273510,1273713;CP010867,1273510,1273713;CP011325,1273510,1273713…
CP011326	Mauve	SHARED	1281006	1281297	.	.	.	Notes=Lenght291	AL732656,1281006,1281297;CP000114,1281006,1281297;CP003810,1281006,1281297;CP003919,1281006,1281297;HF952104,1281006,1281297;HF952106,1281006,1281297;HF952105,1281006,1281297;CP007482,1281006,1281297;CP007565,1281006,1281297;HG939456,1281006,1281297;CP007631,1281006,1281297;CP007572,1281006,1281297;CP007571,1281006,1281297;CP007570,1281006,1281297;FO393392,1281006,1281297;CP010867,1281006,1281297…
CP011326	Mauve	SHARED	1281298	1281904	.	.	.	Notes=Lenght606	CP000114,1281298,1281904;CP003810,1281298,1281904;HF952104,1281298,1281904;CP007631,1281298,1281904;CP010867,1281298,1281904;CP011325,1281298,1281904;CP011327,1281298,1281904;CP011329,1281298,1281904;CP012419,1281298,1281904;CP013202,1281298,1281904;
CP011326	Mauve	SHARED	1281905	1281944	.	.	.	Notes=Lenght39	CP000114,1281905,1281944;CP003810,1281905,1281944;HF952104,1281905,1281944;HG939456,1281905,1281944;CP007631,1281905,1281944;CP010867,1281905,1281944;CP011325,1281905,1281944;CP011327,1281905,1281944;CP011329,1281905,1281944;CP012419,1281905,1281944;CP013202,1281905,1281944;
CP011326	Mauve	SHARED	1281945	1281978	.	.	.	Notes=Lenght33	CP000114,1281945,1281978;CP003810,1281945,1281978;HF952104,1281945,1281978;CP007631,1281945,1281978;CP010867,1281945,1281978;CP011325,1281945,1281978;CP011327,1281945,1281978;CP011329,1281945,1281978;CP012419,1281945,1281978;CP013202,1281945,1281978;
CP011326	Mauve	SHARED	1281979	1282081	.	.	.	Notes=Lenght102	CP000114,1281979,1282081;CP003810,1281979,1282081;HF952104,1281979,1282081;HG939456,1281979,1282081;CP007631,1281979,1282081;CP010867,1281979,1282081;CP011325,1281979,1282081;CP011327,1281979,1282081;CP011329,1281979,1282081;CP012419,1281979,1282081;CP013202,1281979,1282081;
CP011326	Mauve	SHARED	1282082	1282181	.	.	.	Notes=Lenght99	CP000114,1282082,1282181;CP003810,1282082,1282181;HF952104,1282082,1282181;CP007631,1282082,1282181;CP010867,1282082,1282181;CP011325,1282082,1282181;CP011327,1282082,1282181;CP011329,1282082,1282181;CP012419,1282082,1282181;CP013202,1282082,1282181;
CP011326	Mauve	SHARED	1282182	1282224	.	.	.	Notes=Lenght42	CP000114,1282182,1282224;CP003810,1282182,1282224;HF952104,1282182,1282224;CP007631,1282182,1282224;CP007572,1282182,1282224;CP007571,1282182,1282224;CP007570,1282182,1282224;CP010867,1282182,1282224;CP011325,1282182,1282224;CP011327,1282182,1282224;CP011329,1282182,1282224;CP012419,1282182,1282224;CP013202,1282182,1282224;
CP011326	Mauve	SHARED	1282225	1282436	.	.	.	Notes=Lenght211	AL732656,1282225,1282436;CP000114,1282225,1282436;CP003810,1282225,1282436;HF952104,1282225,1282436;HG939456,1282225,1282436;CP007631,1282225,1282436;CP007572,1282225,1282436;CP007571,1282225,1282436;CP007570,1282225,1282436;CP010867,1282225,1282436;CP011325,1282225,1282436;CP011327,1282225,1282436;CP011329,1282225,1282436;CP012419,1282225,1282436;CP013202,1282225,1282436;
CP011326	Mauve	SHARED	1282437	1282717	.	.	.	Notes=Lenght280	CP000114,1282437,1282717;CP003810,1282437,1282717;HF952104,1282437,1282717;CP007631,1282437,1282717;CP010867,1282437,1282717;CP011325,1282437,1282717;CP011327,1282437,1282717;CP011329,1282437,1282717;CP012419,1282437,1282717;CP013202,1282437,1282717;
CP011326	Mauve	SHARED	1282718	1282855	.	.	.	Notes=Lenght137	AL732656,1282718,1282855;CP000114,1282718,1282855;CP003810,1282718,1282855;HF952104,1282718,1282855;CP007631,1282718,1282855;CP007572,1282718,1282855;CP007571,1282718,1282855;CP007570,1282718,1282855;CP010867,1282718,1282855;CP011325,1282718,1282855;CP011327,1282718,1282855;CP011329,1282718,1282855;CP012419,1282718,1282855;CP013202,1282718,1282855;
CP011326	Mauve	SHARED	1282856	1283311	.	.	.	Notes=Lenght455	AL732656,1282856,1283311;CP000114,1282856,1283311;CP003810,1282856,1283311;HF952104,1282856,1283311;HG939456,1282856,1283311;CP007631,1282856,1283311;CP007572,1282856,1283311;CP007571,1282856,1283311;CP007570,1282856,1283311;CP010867,1282856,1283311;CP011325,1282856,1283311;CP011327,1282856,1283311;CP011329,1282856,1283311;CP012419,1282856,1283311;CP013202,1282856,1283311;
CP011326	Mauve	SHARED	1293956	1294030	.	.	.	Notes=Lenght74	AL732656,1293956,1294030;AE009948,1293956,1294030;CP000114,1293956,1294030;CP003810,1293956,1294030;HF952104,1293956,1294030;HF952106,1293956,1294030;HF952105,1293956,1294030;CP007482,1293956,1294030;CP007565,1293956,1294030;HG939456,1293956,1294030;CP007631,1293956,1294030;CP007632,1293956,1294030;CP006910,1293956,1294030;CP007572,1293956,1294030;CP007571,1293956,1294030;CP007570,1293956,1294030…
CP011326	Mauve	SHARED	1294031	1294217	.	.	.	Notes=Lenght186	AL732656,1294031,1294217;AE009948,1294031,1294217;CP000114,1294031,1294217;CP003810,1294031,1294217;HF952104,1294031,1294217;HF952106,1294031,1294217;HF952105,1294031,1294217;HG939456,1294031,1294217;CP007631,1294031,1294217;CP007632,1294031,1294217;CP006910,1294031,1294217;CP007572,1294031,1294217;CP007571,1294031,1294217;CP007570,1294031,1294217;CP010867,1294031,1294217;CP011325,1294031,1294217…
CP011326	Mauve	SHARED	1294218	1295071	.	.	.	Notes=Lenght853	AL732656,1294218,1295071;AE009948,1294218,1295071;CP000114,1294218,1295071;CP003810,1294218,1295071;HF952104,1294218,1295071;HF952106,1294218,1295071;HF952105,1294218,1295071;CP007482,1294218,1295071;CP007565,1294218,1295071;HG939456,1294218,1295071;CP007631,1294218,1295071;CP007632,1294218,1295071;CP006910,1294218,1295071;CP007572,1294218,1295071;CP007571,1294218,1295071;CP007570,1294218,1295071…
CP011326	Mauve	SHARED	1305637	1305905	.	.	.	Notes=Lenght268	AL732656,1305637,1305905;AE009948,1305637,1305905;CP000114,1305637,1305905;CP003810,1305637,1305905;CP003919,1305637,1305905;HF952104,1305637,1305905;HF952106,1305637,1305905;HF952105,1305637,1305905;HG939456,1305637,1305905;CP007631,1305637,1305905;CP007632,1305637,1305905;CP006910,1305637,1305905;CP007572,1305637,1305905;CP007571,1305637,1305905;CP007570,1305637,1305905;CP010867,1305637,1305905…
CP011326	Mauve	SHARED	1313808	1313938	.	.	.	Notes=Lenght130	AL732656,1313808,1313938;AE009948,1313808,1313938;CP000114,1313808,1313938;CP003810,1313808,1313938;HF952104,1313808,1313938;HF952106,1313808,1313938;HF952105,1313808,1313938;CP007482,1313808,1313938;CP007565,1313808,1313938;HG939456,1313808,1313938;CP007631,1313808,1313938;CP007632,1313808,1313938;CP006910,1313808,1313938;CP007572,1313808,1313938;CP007571,1313808,1313938;CP007570,1313808,1313938…
CP011326	Mauve	SHARED	1319092	1319155	.	.	.	Notes=Lenght63	AL732656,1319092,1319155;AE009948,1319092,1319155;CP000114,1319092,1319155;CP003810,1319092,1319155;CP003919,1319092,1319155;HF952104,1319092,1319155;HF952106,1319092,1319155;HF952105,1319092,1319155;CP007482,1319092,1319155;CP007565,1319092,1319155;CP007631,1319092,1319155;CP006910,1319092,1319155;CP007572,1319092,1319155;CP007571,1319092,1319155;CP007570,1319092,1319155;FO393392,1319092,1319155…
CP011326	Mauve	SHARED	1340744	1340777	.	.	.	Notes=Lenght33	AL732656,1340744,1340777;AE009948,1340744,1340777;CP000114,1340744,1340777;CP003810,1340744,1340777;CP003919,1340744,1340777;HF952104,1340744,1340777;HF952106,1340744,1340777;HF952105,1340744,1340777;CP007482,1340744,1340777;CP007565,1340744,1340777;HG939456,1340744,1340777;CP007631,1340744,1340777;CP007632,1340744,1340777;CP006910,1340744,1340777;FO393392,1340744,1340777;CP010867,1340744,1340777…
CP011326	Mauve	SHARED	1346814	1346982	.	.	.	Notes=Lenght168	AE009948,1346814,1346982;CP000114,1346814,1346982;CP003810,1346814,1346982;HF952104,1346814,1346982;HG939456,1346814,1346982;CP007631,1346814,1346982;CP007632,1346814,1346982;CP010867,1346814,1346982;CP011325,1346814,1346982;CP011327,1346814,1346982;CP011329,1346814,1346982;CP012419,1346814,1346982;CP013202,1346814,1346982;
CP011326	Mauve	SHARED	1350465	1350757	.	.	.	Notes=Lenght292	AE009948,1350465,1350757;CP000114,1350465,1350757;CP003810,1350465,1350757;CP003919,1350465,1350757;HF952104,1350465,1350757;HF952106,1350465,1350757;HF952105,1350465,1350757;CP007482,1350465,1350757;CP007565,1350465,1350757;HG939456,1350465,1350757;CP007631,1350465,1350757;CP007632,1350465,1350757;FO393392,1350465,1350757;CP010867,1350465,1350757;CP011325,1350465,1350757;CP011327,1350465,1350757…
CP011326	Mauve	SHARED	1350984	1351337	.	.	.	Notes=Lenght353	AE009948,1350984,1351337;CP000114,1350984,1351337;CP003810,1350984,1351337;CP003919,1350984,1351337;HF952104,1350984,1351337;HF952106,1350984,1351337;HF952105,1350984,1351337;CP007482,1350984,1351337;CP007565,1350984,1351337;HG939456,1350984,1351337;CP007631,1350984,1351337;CP007632,1350984,1351337;FO393392,1350984,1351337;CP010867,1350984,1351337;CP011325,1350984,1351337;CP011327,1350984,1351337…
CP011326	Mauve	SHARED	1351613	1351802	.	.	.	Notes=Lenght189	AE009948,1351613,1351802;CP000114,1351613,1351802;CP003810,1351613,1351802;CP003919,1351613,1351802;HF952104,1351613,1351802;HF952106,1351613,1351802;HF952105,1351613,1351802;CP007482,1351613,1351802;CP007565,1351613,1351802;HG939456,1351613,1351802;CP007631,1351613,1351802;CP007632,1351613,1351802;FO393392,1351613,1351802;CP010867,1351613,1351802;CP011325,1351613,1351802;CP011327,1351613,1351802…
CP011326	Mauve	SHARED	1352836	1352900	.	.	.	Notes=Lenght64	AE009948,1352836,1352900;CP000114,1352836,1352900;CP003810,1352836,1352900;CP003919,1352836,1352900;HF952104,1352836,1352900;HF952106,1352836,1352900;HF952105,1352836,1352900;CP007482,1352836,1352900;CP007565,1352836,1352900;HG939456,1352836,1352900;CP007631,1352836,1352900;CP007632,1352836,1352900;FO393392,1352836,1352900;CP010867,1352836,1352900;CP011325,1352836,1352900;CP011327,1352836,1352900…
CP011326	Mauve	SHARED	1354478	1354491	.	.	.	Notes=Lenght13	AL732656,1354478,1354491;AE009948,1354478,1354491;CP000114,1354478,1354491;CP003810,1354478,1354491;CP003919,1354478,1354491;HF952104,1354478,1354491;HF952106,1354478,1354491;HF952105,1354478,1354491;CP007482,1354478,1354491;CP007565,1354478,1354491;HG939456,1354478,1354491;CP007631,1354478,1354491;CP007632,1354478,1354491;CP007572,1354478,1354491;CP007571,1354478,1354491;CP007570,1354478,1354491…
CP011326	Mauve	SHARED	1375714	1375727	.	.	.	Notes=Lenght13	AL732656,1375714,1375727;AE009948,1375714,1375727;CP000114,1375714,1375727;CP003810,1375714,1375727;CP003919,1375714,1375727;HF952104,1375714,1375727;HF952106,1375714,1375727;HF952105,1375714,1375727;CP007482,1375714,1375727;CP007565,1375714,1375727;HG939456,1375714,1375727;CP007631,1375714,1375727;CP007632,1375714,1375727;CP006910,1375714,1375727;FO393392,1375714,1375727;CP010867,1375714,1375727…
CP011326	Mauve	SHARED	1375772	1376618	.	.	.	Notes=Lenght846	AL732656,1375772,1376618;AE009948,1375772,1376618;CP000114,1375772,1376618;CP003810,1375772,1376618;CP003919,1375772,1376618;HF952104,1375772,1376618;HF952106,1375772,1376618;HF952105,1375772,1376618;CP007482,1375772,1376618;CP007565,1375772,1376618;HG939456,1375772,1376618;CP007631,1375772,1376618;CP007632,1375772,1376618;CP006910,1375772,1376618;FO393392,1375772,1376618;CP010867,1375772,1376618…
CP011326	Mauve	SHARED	1376619	1376702	.	.	.	Notes=Lenght83	AL732656,1376619,1376702;AE009948,1376619,1376702;CP000114,1376619,1376702;CP003810,1376619,1376702;HF952104,1376619,1376702;HF952106,1376619,1376702;HF952105,1376619,1376702;CP007482,1376619,1376702;CP007565,1376619,1376702;HG939456,1376619,1376702;CP007631,1376619,1376702;CP007632,1376619,1376702;CP006910,1376619,1376702;FO393392,1376619,1376702;CP010867,1376619,1376702;CP011325,1376619,1376702…
CP011326	Mauve	SHARED	1376703	1378003	.	.	.	Notes=Lenght1300	AL732656,1376703,1378003;AE009948,1376703,1378003;CP000114,1376703,1378003;CP003810,1376703,1378003;CP003919,1376703,1378003;HF952104,1376703,1378003;HF952106,1376703,1378003;HF952105,1376703,1378003;CP007482,1376703,1378003;CP007565,1376703,1378003;HG939456,1376703,1378003;CP007631,1376703,1378003;CP007632,1376703,1378003;CP006910,1376703,1378003;FO393392,1376703,1378003;CP010867,1376703,1378003…
CP011326	Mauve	SHARED	1392451	1392611	.	.	.	Notes=Lenght160	AL732656,1392451,1392611;AE009948,1392451,1392611;CP000114,1392451,1392611;CP003810,1392451,1392611;CP003919,1392451,1392611;HF952104,1392451,1392611;HF952106,1392451,1392611;HF952105,1392451,1392611;CP007482,1392451,1392611;CP007565,1392451,1392611;CP007631,1392451,1392611;CP006910,1392451,1392611;CP007572,1392451,1392611;CP007571,1392451,1392611;CP007570,1392451,1392611;FO393392,1392451,1392611…
CP011326	Mauve	SHARED	1392612	1392638	.	.	.	Notes=Lenght26	AE009948,1392612,1392638;CP000114,1392612,1392638;CP003810,1392612,1392638;CP003919,1392612,1392638;HF952104,1392612,1392638;HF952106,1392612,1392638;HF952105,1392612,1392638;CP007482,1392612,1392638;CP007565,1392612,1392638;CP007631,1392612,1392638;CP006910,1392612,1392638;FO393392,1392612,1392638;CP010867,1392612,1392638;CP011325,1392612,1392638;CP011327,1392612,1392638;CP011328,1392612,1392638…
CP011326	Mauve	SHARED	1392639	1392778	.	.	.	Notes=Lenght139	AE009948,1392639,1392778;CP000114,1392639,1392778;CP003810,1392639,1392778;CP003919,1392639,1392778;HF952104,1392639,1392778;HF952106,1392639,1392778;HF952105,1392639,1392778;CP007482,1392639,1392778;CP007565,1392639,1392778;HG939456,1392639,1392778;CP007631,1392639,1392778;CP007632,1392639,1392778;CP006910,1392639,1392778;FO393392,1392639,1392778;CP010867,1392639,1392778;CP011325,1392639,1392778…
CP011326	Mauve	SHARED	1392894	1393498	.	.	.	Notes=Lenght604	AL732656,1392894,1393498;AE009948,1392894,1393498;CP000114,1392894,1393498;CP003810,1392894,1393498;CP003919,1392894,1393498;HF952104,1392894,1393498;HF952106,1392894,1393498;HF952105,1392894,1393498;CP007482,1392894,1393498;CP007565,1392894,1393498;CP007631,1392894,1393498;CP006910,1392894,1393498;CP007572,1392894,1393498;CP007571,1392894,1393498;CP007570,1392894,1393498;FO393392,1392894,1393498…
CP011326	Mauve	SHARED	1393593	1393975	.	.	.	Notes=Lenght382	AL732656,1393593,1393975;AE009948,1393593,1393975;CP000114,1393593,1393975;CP003810,1393593,1393975;CP003919,1393593,1393975;HF952104,1393593,1393975;HF952106,1393593,1393975;HF952105,1393593,1393975;CP007482,1393593,1393975;CP007565,1393593,1393975;CP007631,1393593,1393975;CP006910,1393593,1393975;CP007572,1393593,1393975;CP007571,1393593,1393975;CP007570,1393593,1393975;FO393392,1393593,1393975…
CP011326	Mauve	SHARED	1394066	1394130	.	.	.	Notes=Lenght64	AL732656,1394066,1394130;AE009948,1394066,1394130;CP000114,1394066,1394130;CP003810,1394066,1394130;CP003919,1394066,1394130;HF952104,1394066,1394130;HF952106,1394066,1394130;HF952105,1394066,1394130;HG939456,1394066,1394130;CP007631,1394066,1394130;CP007632,1394066,1394130;CP006910,1394066,1394130;CP007572,1394066,1394130;CP007571,1394066,1394130;CP007570,1394066,1394130;CP010867,1394066,1394130…
CP011326	Mauve	SHARED	1394131	1394251	.	.	.	Notes=Lenght120	AL732656,1394131,1394251;AE009948,1394131,1394251;CP000114,1394131,1394251;CP003810,1394131,1394251;CP003919,1394131,1394251;HF952104,1394131,1394251;HF952106,1394131,1394251;HF952105,1394131,1394251;CP007631,1394131,1394251;CP006910,1394131,1394251;CP007572,1394131,1394251;CP007571,1394131,1394251;CP007570,1394131,1394251;CP010867,1394131,1394251;CP011325,1394131,1394251;CP011327,1394131,1394251…
CP011326	Mauve	SHARED	1394252	1396093	.	.	.	Notes=Lenght1841	AL732656,1394252,1396093;AE009948,1394252,1396093;CP000114,1394252,1396093;CP003810,1394252,1396093;CP003919,1394252,1396093;HF952104,1394252,1396093;HF952106,1394252,1396093;HF952105,1394252,1396093;CP007482,1394252,1396093;CP007565,1394252,1396093;CP007631,1394252,1396093;CP006910,1394252,1396093;CP007572,1394252,1396093;CP007571,1394252,1396093;CP007570,1394252,1396093;FO393392,1394252,1396093…
CP011326	Mauve	SHARED	1396094	1396378	.	.	.	Notes=Lenght284	AL732656,1396094,1396378;AE009948,1396094,1396378;CP000114,1396094,1396378;CP003810,1396094,1396378;HF952104,1396094,1396378;HF952106,1396094,1396378;HF952105,1396094,1396378;CP007482,1396094,1396378;CP007565,1396094,1396378;CP007631,1396094,1396378;CP006910,1396094,1396378;CP007572,1396094,1396378;CP007571,1396094,1396378;CP007570,1396094,1396378;FO393392,1396094,1396378;CP010867,1396094,1396378…
CP011326	Mauve	SHARED	1396379	1396542	.	.	.	Notes=Lenght163	AL732656,1396379,1396542;AE009948,1396379,1396542;CP000114,1396379,1396542;CP003810,1396379,1396542;CP003919,1396379,1396542;HF952104,1396379,1396542;HF952106,1396379,1396542;HF952105,1396379,1396542;CP007482,1396379,1396542;CP007565,1396379,1396542;CP007631,1396379,1396542;CP006910,1396379,1396542;CP007572,1396379,1396542;CP007571,1396379,1396542;CP007570,1396379,1396542;FO393392,1396379,1396542…
CP011326	Mauve	SHARED	1396543	1397189	.	.	.	Notes=Lenght646	AL732656,1396543,1397189;AE009948,1396543,1397189;CP000114,1396543,1397189;CP003810,1396543,1397189;CP003919,1396543,1397189;HF952104,1396543,1397189;HF952106,1396543,1397189;HF952105,1396543,1397189;CP007482,1396543,1397189;CP007565,1396543,1397189;CP007631,1396543,1397189;CP006910,1396543,1397189;CP007572,1396543,1397189;CP007571,1396543,1397189;CP007570,1396543,1397189;FO393392,1396543,1397189…
CP011326	Mauve	SHARED	1397190	1397278	.	.	.	Notes=Lenght88	AL732656,1397190,1397278;CP000114,1397190,1397278;CP003810,1397190,1397278;CP003919,1397190,1397278;HF952104,1397190,1397278;HF952106,1397190,1397278;HF952105,1397190,1397278;CP007482,1397190,1397278;CP007565,1397190,1397278;CP007631,1397190,1397278;CP006910,1397190,1397278;CP007572,1397190,1397278;CP007571,1397190,1397278;CP007570,1397190,1397278;FO393392,1397190,1397278;CP010867,1397190,1397278…
CP011326	Mauve	SHARED	1397279	1397354	.	.	.	Notes=Lenght75	CP000114,1397279,1397354;CP003810,1397279,1397354;CP003919,1397279,1397354;HF952104,1397279,1397354;HF952106,1397279,1397354;HF952105,1397279,1397354;CP007482,1397279,1397354;CP007565,1397279,1397354;CP007631,1397279,1397354;CP006910,1397279,1397354;FO393392,1397279,1397354;CP010867,1397279,1397354;CP011325,1397279,1397354;CP011327,1397279,1397354;CP011328,1397279,1397354;CP010319,1397279,1397354…
CP011326	Mauve	SHARED	1397356	1398235	.	.	.	Notes=Lenght879	AL732656,1397356,1398235;AE009948,1397356,1398235;CP000114,1397356,1398235;CP003810,1397356,1398235;CP003919,1397356,1398235;HF952104,1397356,1398235;HF952106,1397356,1398235;HF952105,1397356,1398235;CP007482,1397356,1398235;CP007565,1397356,1398235;CP007631,1397356,1398235;CP006910,1397356,1398235;CP007572,1397356,1398235;CP007571,1397356,1398235;CP007570,1397356,1398235;FO393392,1397356,1398235…
CP011326	Mauve	SHARED	1398320	1401570	.	.	.	Notes=Lenght3250	AL732656,1398320,1401570;AE009948,1398320,1401570;CP000114,1398320,1401570;CP003810,1398320,1401570;CP003919,1398320,1401570;HF952104,1398320,1401570;HF952106,1398320,1401570;HF952105,1398320,1401570;CP007482,1398320,1401570;CP007565,1398320,1401570;CP007631,1398320,1401570;CP006910,1398320,1401570;CP007572,1398320,1401570;CP007571,1398320,1401570;CP007570,1398320,1401570;FO393392,1398320,1401570…
CP011326	Mauve	SHARED	1401571	1401720	.	.	.	Notes=Lenght149	AL732656,1401571,1401720;AE009948,1401571,1401720;CP000114,1401571,1401720;CP003810,1401571,1401720;HF952104,1401571,1401720;CP007631,1401571,1401720;CP006910,1401571,1401720;CP007572,1401571,1401720;CP007571,1401571,1401720;CP007570,1401571,1401720;CP010867,1401571,1401720;CP011325,1401571,1401720;CP011327,1401571,1401720;CP012419,1401571,1401720;CP013202,1401571,1401720;
CP011326	Mauve	SHARED	1401721	1402453	.	.	.	Notes=Lenght732	AE009948,1401721,1402453;CP000114,1401721,1402453;CP003810,1401721,1402453;HF952104,1401721,1402453;HF952106,1401721,1402453;HF952105,1401721,1402453;CP007482,1401721,1402453;CP007565,1401721,1402453;CP007631,1401721,1402453;FO393392,1401721,1402453;CP010867,1401721,1402453;CP011325,1401721,1402453;CP011327,1401721,1402453;CP011328,1401721,1402453;CP010319,1401721,1402453;CP012419,1401721,1402453…
CP011326	Mauve	SHARED	1402454	1402490	.	.	.	Notes=Lenght36	AL732656,1402454,1402490;AE009948,1402454,1402490;CP000114,1402454,1402490;CP003810,1402454,1402490;HF952104,1402454,1402490;HF952106,1402454,1402490;HF952105,1402454,1402490;CP007482,1402454,1402490;CP007565,1402454,1402490;CP007631,1402454,1402490;CP007572,1402454,1402490;CP007571,1402454,1402490;CP007570,1402454,1402490;FO393392,1402454,1402490;CP010867,1402454,1402490;CP011325,1402454,1402490…
CP011326	Mauve	SHARED	1402491	1402925	.	.	.	Notes=Lenght434	AE009948,1402491,1402925;CP000114,1402491,1402925;CP003810,1402491,1402925;HF952104,1402491,1402925;HF952106,1402491,1402925;HF952105,1402491,1402925;CP007482,1402491,1402925;CP007565,1402491,1402925;CP007631,1402491,1402925;FO393392,1402491,1402925;CP010867,1402491,1402925;CP011325,1402491,1402925;CP011327,1402491,1402925;CP011328,1402491,1402925;CP010319,1402491,1402925;CP012419,1402491,1402925…
CP011326	Mauve	SHARED	1402987	1406531	.	.	.	Notes=Lenght3544	AE009948,1402987,1406531;CP000114,1402987,1406531;CP003810,1402987,1406531;HF952104,1402987,1406531;HF952106,1402987,1406531;HF952105,1402987,1406531;CP007482,1402987,1406531;CP007565,1402987,1406531;CP007631,1402987,1406531;FO393392,1402987,1406531;CP010867,1402987,1406531;CP011325,1402987,1406531;CP011327,1402987,1406531;CP011328,1402987,1406531;CP010319,1402987,1406531;CP012419,1402987,1406531…
CP011326	Mauve	SHARED	1406532	1406637	.	.	.	Notes=Lenght105	AE009948,1406532,1406637;CP000114,1406532,1406637;CP003810,1406532,1406637;HF952104,1406532,1406637;HF952106,1406532,1406637;HF952105,1406532,1406637;CP007482,1406532,1406637;CP007565,1406532,1406637;CP007631,1406532,1406637;FO393392,1406532,1406637;CP010867,1406532,1406637;CP011325,1406532,1406637;CP011327,1406532,1406637;CP011328,1406532,1406637;CP010319,1406532,1406637;CP012419,1406532,1406637…
CP011326	Mauve	SHARED	1406638	1408447	.	.	.	Notes=Lenght1809	AL732656,1406638,1408447;AE009948,1406638,1408447;CP000114,1406638,1408447;CP003810,1406638,1408447;HF952104,1406638,1408447;HF952106,1406638,1408447;HF952105,1406638,1408447;CP007482,1406638,1408447;CP007565,1406638,1408447;CP007631,1406638,1408447;CP007572,1406638,1408447;CP007571,1406638,1408447;CP007570,1406638,1408447;FO393392,1406638,1408447;CP010867,1406638,1408447;CP011325,1406638,1408447…
CP011326	Mauve	SHARED	1408448	1410581	.	.	.	Notes=Lenght2133	AL732656,1408448,1410581;AE009948,1408448,1410581;CP000114,1408448,1410581;CP003810,1408448,1410581;CP003919,1408448,1410581;HF952104,1408448,1410581;HF952106,1408448,1410581;HF952105,1408448,1410581;CP007482,1408448,1410581;CP007565,1408448,1410581;CP007631,1408448,1410581;CP006910,1408448,1410581;CP007572,1408448,1410581;CP007571,1408448,1410581;CP007570,1408448,1410581;FO393392,1408448,1410581…
CP011326	Mauve	SHARED	1410582	1410600	.	.	.	Notes=Lenght18	AL732656,1410582,1410600;AE009948,1410582,1410600;CP000114,1410582,1410600;CP003810,1410582,1410600;CP003919,1410582,1410600;HF952104,1410582,1410600;HF952106,1410582,1410600;HF952105,1410582,1410600;CP007482,1410582,1410600;CP007565,1410582,1410600;CP007631,1410582,1410600;CP006910,1410582,1410600;CP007572,1410582,1410600;CP007571,1410582,1410600;CP007570,1410582,1410600;FO393392,1410582,1410600…
CP011326	Mauve	SHARED	1410601	1410638	.	.	.	Notes=Lenght37	AL732656,1410601,1410638;AE009948,1410601,1410638;CP000114,1410601,1410638;CP003810,1410601,1410638;HF952104,1410601,1410638;HF952106,1410601,1410638;HF952105,1410601,1410638;CP007631,1410601,1410638;CP006910,1410601,1410638;CP007572,1410601,1410638;CP007571,1410601,1410638;CP007570,1410601,1410638;CP010867,1410601,1410638;CP011325,1410601,1410638;CP011327,1410601,1410638;CP012419,1410601,1410638…
CP011326	Mauve	SHARED	1410639	1410651	.	.	.	Notes=Lenght12	AL732656,1410639,1410651;AE009948,1410639,1410651;CP000114,1410639,1410651;CP003810,1410639,1410651;HF952104,1410639,1410651;CP007631,1410639,1410651;CP006910,1410639,1410651;CP007572,1410639,1410651;CP007571,1410639,1410651;CP007570,1410639,1410651;CP010867,1410639,1410651;CP011325,1410639,1410651;CP011327,1410639,1410651;CP012419,1410639,1410651;CP013202,1410639,1410651;
CP011326	Mauve	SHARED	1410655	1410685	.	.	.	Notes=Lenght30	AL732656,1410655,1410685;AE009948,1410655,1410685;CP000114,1410655,1410685;CP003810,1410655,1410685;HF952104,1410655,1410685;CP007631,1410655,1410685;CP006910,1410655,1410685;CP010867,1410655,1410685;CP011325,1410655,1410685;CP011327,1410655,1410685;CP012419,1410655,1410685;CP013202,1410655,1410685;
CP011326	Mauve	SHARED	1410686	1410724	.	.	.	Notes=Lenght38	AE009948,1410686,1410724;CP000114,1410686,1410724;CP003810,1410686,1410724;HF952104,1410686,1410724;HF952106,1410686,1410724;CP007631,1410686,1410724;CP010867,1410686,1410724;CP011325,1410686,1410724;CP011327,1410686,1410724;CP012419,1410686,1410724;CP013202,1410686,1410724;
CP011326	Mauve	SHARED	1410787	1410798	.	.	.	Notes=Lenght11	AE009948,1410787,1410798;CP000114,1410787,1410798;CP003810,1410787,1410798;HF952104,1410787,1410798;HF952106,1410787,1410798;CP007631,1410787,1410798;CP006910,1410787,1410798;CP010867,1410787,1410798;CP011325,1410787,1410798;CP011327,1410787,1410798;CP012419,1410787,1410798;CP013202,1410787,1410798;
CP011326	Mauve	SHARED	1410799	1410810	.	.	.	Notes=Lenght11	AE009948,1410799,1410810;CP000114,1410799,1410810;CP003810,1410799,1410810;HF952104,1410799,1410810;HF952106,1410799,1410810;CP007631,1410799,1410810;CP010867,1410799,1410810;CP011325,1410799,1410810;CP011327,1410799,1410810;CP012419,1410799,1410810;CP013202,1410799,1410810;
CP011326	Mauve	SHARED	1411427	1411442	.	.	.	Notes=Lenght15	CP000114,1411427,1411442;CP003810,1411427,1411442;HF952104,1411427,1411442;HF952105,1411427,1411442;CP007631,1411427,1411442;CP010867,1411427,1411442;CP011325,1411427,1411442;CP011327,1411427,1411442;CP010319,1411427,1411442;CP012419,1411427,1411442;CP013202,1411427,1411442;
CP011326	Mauve	SHARED	1411443	1411456	.	.	.	Notes=Lenght13	AE009948,1411443,1411456;CP000114,1411443,1411456;CP003810,1411443,1411456;HF952104,1411443,1411456;HF952105,1411443,1411456;CP007631,1411443,1411456;CP006910,1411443,1411456;CP010867,1411443,1411456;CP011325,1411443,1411456;CP011327,1411443,1411456;CP010319,1411443,1411456;CP012419,1411443,1411456;CP013202,1411443,1411456;
CP011326	Mauve	SHARED	1411457	1411475	.	.	.	Notes=Lenght18	AL732656,1411457,1411475;AE009948,1411457,1411475;CP000114,1411457,1411475;CP003810,1411457,1411475;HF952104,1411457,1411475;HF952105,1411457,1411475;CP007631,1411457,1411475;CP006910,1411457,1411475;CP007572,1411457,1411475;CP007571,1411457,1411475;CP007570,1411457,1411475;CP010867,1411457,1411475;CP011325,1411457,1411475;CP011327,1411457,1411475;CP010319,1411457,1411475;CP012419,1411457,1411475…
CP011326	Mauve	SHARED	1411476	1411490	.	.	.	Notes=Lenght14	AL732656,1411476,1411490;AE009948,1411476,1411490;CP000114,1411476,1411490;CP003810,1411476,1411490;CP003919,1411476,1411490;HF952104,1411476,1411490;HF952105,1411476,1411490;CP007482,1411476,1411490;CP007631,1411476,1411490;CP006910,1411476,1411490;CP007572,1411476,1411490;CP007571,1411476,1411490;CP007570,1411476,1411490;CP010867,1411476,1411490;CP011325,1411476,1411490;CP011327,1411476,1411490…
CP011326	Mauve	SHARED	1411491	1411504	.	.	.	Notes=Lenght13	AL732656,1411491,1411504;AE009948,1411491,1411504;CP000114,1411491,1411504;CP003810,1411491,1411504;CP003919,1411491,1411504;HF952104,1411491,1411504;HF952106,1411491,1411504;HF952105,1411491,1411504;CP007482,1411491,1411504;CP007631,1411491,1411504;CP006910,1411491,1411504;CP007572,1411491,1411504;CP007571,1411491,1411504;CP007570,1411491,1411504;CP010867,1411491,1411504;CP011325,1411491,1411504…
CP011326	Mauve	SHARED	1411505	1414045	.	.	.	Notes=Lenght2540	AL732656,1411505,1414045;AE009948,1411505,1414045;CP000114,1411505,1414045;CP003810,1411505,1414045;CP003919,1411505,1414045;HF952104,1411505,1414045;HF952106,1411505,1414045;HF952105,1411505,1414045;CP007482,1411505,1414045;CP007565,1411505,1414045;CP007631,1411505,1414045;CP006910,1411505,1414045;CP007572,1411505,1414045;CP007571,1411505,1414045;CP007570,1411505,1414045;FO393392,1411505,1414045…
CP011326	Mauve	SHARED	1414046	1414132	.	.	.	Notes=Lenght86	AL732656,1414046,1414132;AE009948,1414046,1414132;CP000114,1414046,1414132;CP003810,1414046,1414132;CP003919,1414046,1414132;HF952104,1414046,1414132;HF952106,1414046,1414132;HF952105,1414046,1414132;CP007482,1414046,1414132;CP007565,1414046,1414132;HG939456,1414046,1414132;CP007631,1414046,1414132;CP007632,1414046,1414132;CP006910,1414046,1414132;CP007572,1414046,1414132;CP007571,1414046,1414132…
CP011326	Mauve	SHARED	1414133	1414806	.	.	.	Notes=Lenght673	AL732656,1414133,1414806;AE009948,1414133,1414806;CP000114,1414133,1414806;CP003810,1414133,1414806;CP003919,1414133,1414806;HF952104,1414133,1414806;HF952106,1414133,1414806;HF952105,1414133,1414806;CP007482,1414133,1414806;CP007565,1414133,1414806;CP007631,1414133,1414806;CP006910,1414133,1414806;CP007572,1414133,1414806;CP007571,1414133,1414806;CP007570,1414133,1414806;FO393392,1414133,1414806…
CP011326	Mauve	SHARED	1414807	1415418	.	.	.	Notes=Lenght611	AL732656,1414807,1415418;AE009948,1414807,1415418;CP000114,1414807,1415418;CP003810,1414807,1415418;CP003919,1414807,1415418;HF952104,1414807,1415418;HF952106,1414807,1415418;HF952105,1414807,1415418;CP007482,1414807,1415418;CP007565,1414807,1415418;CP007631,1414807,1415418;CP006910,1414807,1415418;CP007572,1414807,1415418;CP007571,1414807,1415418;CP007570,1414807,1415418;FO393392,1414807,1415418…
CP011326	Mauve	SHARED	1423884	1424102	.	.	.	Notes=Lenght218	AL732656,1423884,1424102;AE009948,1423884,1424102;CP000114,1423884,1424102;CP003810,1423884,1424102;CP003919,1423884,1424102;HF952104,1423884,1424102;HF952106,1423884,1424102;HF952105,1423884,1424102;HG939456,1423884,1424102;CP007631,1423884,1424102;CP007632,1423884,1424102;CP006910,1423884,1424102;CP007572,1423884,1424102;CP007571,1423884,1424102;CP007570,1423884,1424102;CP010867,1423884,1424102…
CP011326	Mauve	SHARED	1445558	1445601	.	.	.	Notes=Lenght43	AE009948,1445558,1445601;CP000114,1445558,1445601;CP003810,1445558,1445601;CP003919,1445558,1445601;HF952104,1445558,1445601;HF952106,1445558,1445601;HF952105,1445558,1445601;HG939456,1445558,1445601;CP007631,1445558,1445601;CP007632,1445558,1445601;CP006910,1445558,1445601;CP007572,1445558,1445601;CP007571,1445558,1445601;CP007570,1445558,1445601;CP010867,1445558,1445601;CP011325,1445558,1445601…
CP011326	Mauve	SHARED	1446450	1446592	.	.	.	Notes=Lenght142	AL732656,1446450,1446592;AE009948,1446450,1446592;CP000114,1446450,1446592;CP003810,1446450,1446592;CP003919,1446450,1446592;HF952104,1446450,1446592;HF952106,1446450,1446592;HF952105,1446450,1446592;HG939456,1446450,1446592;CP007631,1446450,1446592;CP007632,1446450,1446592;CP006910,1446450,1446592;CP007572,1446450,1446592;CP007571,1446450,1446592;CP007570,1446450,1446592;CP010867,1446450,1446592…
CP011326	Mauve	SHARED	1447757	1447793	.	.	.	Notes=Lenght36	AL732656,1447757,1447793;AE009948,1447757,1447793;CP000114,1447757,1447793;CP003810,1447757,1447793;HF952104,1447757,1447793;HF952106,1447757,1447793;HF952105,1447757,1447793;CP007482,1447757,1447793;CP007565,1447757,1447793;HG939456,1447757,1447793;CP007631,1447757,1447793;CP007632,1447757,1447793;CP006910,1447757,1447793;CP007572,1447757,1447793;CP007571,1447757,1447793;CP007570,1447757,1447793…
CP011326	Mauve	SHARED	1451332	1451342	.	.	.	Notes=Lenght10	AE009948,1451332,1451342;CP000114,1451332,1451342;CP003810,1451332,1451342;CP003919,1451332,1451342;HF952104,1451332,1451342;HF952106,1451332,1451342;HF952105,1451332,1451342;CP007482,1451332,1451342;CP007565,1451332,1451342;HG939456,1451332,1451342;CP007631,1451332,1451342;CP007632,1451332,1451342;CP006910,1451332,1451342;FO393392,1451332,1451342;CP010867,1451332,1451342;CP011325,1451332,1451342…
CP011326	Mauve	SHARED	1451400	1451574	.	.	.	Notes=Lenght174	AL732656,1451400,1451574;AE009948,1451400,1451574;CP000114,1451400,1451574;CP003810,1451400,1451574;CP003919,1451400,1451574;HF952104,1451400,1451574;HF952105,1451400,1451574;CP007482,1451400,1451574;CP007565,1451400,1451574;HG939456,1451400,1451574;CP007631,1451400,1451574;CP007632,1451400,1451574;CP006910,1451400,1451574;CP007572,1451400,1451574;CP007571,1451400,1451574;CP007570,1451400,1451574…
CP011326	Mauve	SHARED	1484857	1485081	.	.	.	Notes=Lenght224	AL732656,1484857,1485081;AE009948,1484857,1485081;CP000114,1484857,1485081;CP003810,1484857,1485081;CP003919,1484857,1485081;HF952104,1484857,1485081;HF952106,1484857,1485081;HF952105,1484857,1485081;CP007482,1484857,1485081;CP007565,1484857,1485081;HG939456,1484857,1485081;CP007631,1484857,1485081;CP007632,1484857,1485081;CP006910,1484857,1485081;CP007572,1484857,1485081;CP007571,1484857,1485081…
CP011326	Mauve	SHARED	1488471	1488566	.	.	.	Notes=Lenght95	AL732656,1488471,1488566;AE009948,1488471,1488566;CP000114,1488471,1488566;CP003810,1488471,1488566;CP003919,1488471,1488566;HF952104,1488471,1488566;HF952106,1488471,1488566;CP007482,1488471,1488566;CP007565,1488471,1488566;HG939456,1488471,1488566;CP007631,1488471,1488566;CP007632,1488471,1488566;CP006910,1488471,1488566;CP007572,1488471,1488566;CP007571,1488471,1488566;CP007570,1488471,1488566…
CP011326	Mauve	SHARED	1489541	1489581	.	.	.	Notes=Lenght40	AL732656,1489541,1489581;AE009948,1489541,1489581;CP000114,1489541,1489581;CP003810,1489541,1489581;HF952104,1489541,1489581;HF952106,1489541,1489581;HF952105,1489541,1489581;CP007482,1489541,1489581;CP007565,1489541,1489581;HG939456,1489541,1489581;CP007631,1489541,1489581;CP007632,1489541,1489581;CP006910,1489541,1489581;CP007572,1489541,1489581;CP007571,1489541,1489581;CP007570,1489541,1489581…
CP011326	Mauve	SHARED	1491325	1491718	.	.	.	Notes=Lenght393	AL732656,1491325,1491718;AE009948,1491325,1491718;CP000114,1491325,1491718;CP003810,1491325,1491718;CP003919,1491325,1491718;HF952104,1491325,1491718;HF952106,1491325,1491718;HF952105,1491325,1491718;CP007482,1491325,1491718;CP007565,1491325,1491718;HG939456,1491325,1491718;CP007631,1491325,1491718;CP007632,1491325,1491718;CP006910,1491325,1491718;CP007572,1491325,1491718;CP007571,1491325,1491718…
CP011326	Mauve	SHARED	1491719	1491815	.	.	.	Notes=Lenght96	AL732656,1491719,1491815;AE009948,1491719,1491815;CP000114,1491719,1491815;CP003810,1491719,1491815;CP003919,1491719,1491815;HF952104,1491719,1491815;HF952106,1491719,1491815;HF952105,1491719,1491815;CP007482,1491719,1491815;CP007565,1491719,1491815;HG939456,1491719,1491815;CP007631,1491719,1491815;CP007632,1491719,1491815;CP006910,1491719,1491815;CP007572,1491719,1491815;CP007571,1491719,1491815…
CP011326	Mauve	SHARED	1494194	1494303	.	.	.	Notes=Lenght109	AL732656,1494194,1494303;AE009948,1494194,1494303;CP000114,1494194,1494303;CP003810,1494194,1494303;HF952104,1494194,1494303;HF952106,1494194,1494303;HF952105,1494194,1494303;HG939456,1494194,1494303;CP007631,1494194,1494303;CP007632,1494194,1494303;CP006910,1494194,1494303;CP007572,1494194,1494303;CP007571,1494194,1494303;CP007570,1494194,1494303;CP010867,1494194,1494303;CP011325,1494194,1494303…
CP011326	Mauve	SHARED	1510064	1510083	.	.	.	Notes=Lenght19	AL732656,1510064,1510083;AE009948,1510064,1510083;CP000114,1510064,1510083;CP003810,1510064,1510083;CP003919,1510064,1510083;HF952104,1510064,1510083;HF952106,1510064,1510083;HF952105,1510064,1510083;CP007482,1510064,1510083;CP007565,1510064,1510083;CP007631,1510064,1510083;CP007632,1510064,1510083;CP006910,1510064,1510083;CP007572,1510064,1510083;CP007571,1510064,1510083;CP007570,1510064,1510083…
CP011326	Mauve	SHARED	1512843	1512884	.	.	.	Notes=Lenght41	AL732656,1512843,1512884;AE009948,1512843,1512884;CP000114,1512843,1512884;CP003810,1512843,1512884;HF952104,1512843,1512884;HF952106,1512843,1512884;HF952105,1512843,1512884;CP007482,1512843,1512884;CP007565,1512843,1512884;HG939456,1512843,1512884;CP007631,1512843,1512884;CP007632,1512843,1512884;CP006910,1512843,1512884;CP007572,1512843,1512884;CP007571,1512843,1512884;CP007570,1512843,1512884…
CP011326	Mauve	SHARED	1519051	1519119	.	.	.	Notes=Lenght68	AL732656,1519051,1519119;AE009948,1519051,1519119;CP000114,1519051,1519119;CP003810,1519051,1519119;CP003919,1519051,1519119;HF952104,1519051,1519119;HF952106,1519051,1519119;HF952105,1519051,1519119;HG939456,1519051,1519119;CP007631,1519051,1519119;CP007632,1519051,1519119;CP006910,1519051,1519119;CP007572,1519051,1519119;CP007571,1519051,1519119;CP007570,1519051,1519119;CP010867,1519051,1519119…
CP011326	Mauve	SHARED	1567881	1568475	.	.	.	Notes=Lenght594	AL732656,1567881,1568475;AE009948,1567881,1568475;CP000114,1567881,1568475;CP003810,1567881,1568475;HF952104,1567881,1568475;HF952106,1567881,1568475;HF952105,1567881,1568475;CP007482,1567881,1568475;CP007565,1567881,1568475;HG939456,1567881,1568475;CP007631,1567881,1568475;CP007632,1567881,1568475;CP006910,1567881,1568475;CP007572,1567881,1568475;CP007571,1567881,1568475;CP007570,1567881,1568475…
CP011326	Mauve	SHARED	1576747	1576812	.	.	.	Notes=Lenght65	AL732656,1576747,1576812;AE009948,1576747,1576812;CP000114,1576747,1576812;CP003810,1576747,1576812;CP003919,1576747,1576812;HF952104,1576747,1576812;HF952106,1576747,1576812;HF952105,1576747,1576812;HG939456,1576747,1576812;CP007631,1576747,1576812;CP007632,1576747,1576812;CP006910,1576747,1576812;CP007572,1576747,1576812;CP007571,1576747,1576812;CP007570,1576747,1576812;CP010867,1576747,1576812…
CP011326	Mauve	SHARED	1580077	1580155	.	.	.	Notes=Lenght78	AL732656,1580077,1580155;AE009948,1580077,1580155;CP000114,1580077,1580155;CP003810,1580077,1580155;HF952104,1580077,1580155;HF952106,1580077,1580155;HF952105,1580077,1580155;HG939456,1580077,1580155;CP007631,1580077,1580155;CP007632,1580077,1580155;CP006910,1580077,1580155;CP007572,1580077,1580155;CP007571,1580077,1580155;CP007570,1580077,1580155;CP010867,1580077,1580155;CP011325,1580077,1580155…
CP011326	Mauve	SHARED	1581435	1581499	.	.	.	Notes=Lenght64	AL732656,1581435,1581499;AE009948,1581435,1581499;CP000114,1581435,1581499;CP003810,1581435,1581499;CP003919,1581435,1581499;HF952104,1581435,1581499;HF952106,1581435,1581499;HF952105,1581435,1581499;HG939456,1581435,1581499;CP007631,1581435,1581499;CP007632,1581435,1581499;CP006910,1581435,1581499;CP007572,1581435,1581499;CP007571,1581435,1581499;CP007570,1581435,1581499;CP010867,1581435,1581499…
CP011326	Mauve	SHARED	1581500	1581716	.	.	.	Notes=Lenght216	AL732656,1581500,1581716;AE009948,1581500,1581716;CP000114,1581500,1581716;CP003810,1581500,1581716;CP003919,1581500,1581716;HF952104,1581500,1581716;HF952106,1581500,1581716;HF952105,1581500,1581716;HG939456,1581500,1581716;CP007631,1581500,1581716;CP007632,1581500,1581716;CP007572,1581500,1581716;CP007571,1581500,1581716;CP007570,1581500,1581716;CP010867,1581500,1581716;CP011325,1581500,1581716…
CP011326	Mauve	SHARED	1581717	1583553	.	.	.	Notes=Lenght1836	AL732656,1581717,1583553;AE009948,1581717,1583553;CP000114,1581717,1583553;CP003810,1581717,1583553;CP003919,1581717,1583553;HF952104,1581717,1583553;HF952106,1581717,1583553;HF952105,1581717,1583553;HG939456,1581717,1583553;CP007631,1581717,1583553;CP007632,1581717,1583553;CP006910,1581717,1583553;CP007572,1581717,1583553;CP007571,1581717,1583553;CP007570,1581717,1583553;CP010867,1581717,1583553…
CP011326	Mauve	SHARED	1603337	1603378	.	.	.	Notes=Lenght41	AL732656,1603337,1603378;AE009948,1603337,1603378;CP000114,1603337,1603378;CP003810,1603337,1603378;HF952104,1603337,1603378;HF952106,1603337,1603378;HF952105,1603337,1603378;HG939456,1603337,1603378;CP007631,1603337,1603378;CP007632,1603337,1603378;CP006910,1603337,1603378;CP007572,1603337,1603378;CP007571,1603337,1603378;CP007570,1603337,1603378;CP010867,1603337,1603378;CP011325,1603337,1603378…
CP011326	Mauve	SHARED	1613608	1613664	.	.	.	Notes=Lenght56	AE009948,1613608,1613664;CP000114,1613608,1613664;CP003810,1613608,1613664;CP003919,1613608,1613664;HF952104,1613608,1613664;HF952106,1613608,1613664;HF952105,1613608,1613664;CP007482,1613608,1613664;CP007565,1613608,1613664;HG939456,1613608,1613664;CP007631,1613608,1613664;CP007632,1613608,1613664;CP006910,1613608,1613664;FO393392,1613608,1613664;CP010867,1613608,1613664;CP011325,1613608,1613664…
CP011326	Mauve	SHARED	1622093	1622279	.	.	.	Notes=Lenght186	AL732656,1622093,1622279;AE009948,1622093,1622279;CP000114,1622093,1622279;CP003810,1622093,1622279;CP003919,1622093,1622279;HF952104,1622093,1622279;HF952105,1622093,1622279;CP007482,1622093,1622279;CP007565,1622093,1622279;HG939456,1622093,1622279;CP007631,1622093,1622279;CP007632,1622093,1622279;CP006910,1622093,1622279;CP007572,1622093,1622279;CP007571,1622093,1622279;CP007570,1622093,1622279…
CP011326	Mauve	SHARED	1627062	1627098	.	.	.	Notes=Lenght36	AL732656,1627062,1627098;AE009948,1627062,1627098;CP000114,1627062,1627098;CP003810,1627062,1627098;HF952104,1627062,1627098;HF952106,1627062,1627098;HF952105,1627062,1627098;CP007482,1627062,1627098;CP007565,1627062,1627098;HG939456,1627062,1627098;CP007631,1627062,1627098;CP007632,1627062,1627098;CP006910,1627062,1627098;CP007572,1627062,1627098;CP007571,1627062,1627098;CP007570,1627062,1627098…
CP011326	Mauve	SHARED	1628750	1629444	.	.	.	Notes=Lenght694	AE009948,1628750,1629444;CP000114,1628750,1629444;CP003810,1628750,1629444;CP003919,1628750,1629444;HF952104,1628750,1629444;HF952106,1628750,1629444;HF952105,1628750,1629444;CP007482,1628750,1629444;CP007565,1628750,1629444;HG939456,1628750,1629444;CP007631,1628750,1629444;CP006910,1628750,1629444;FO393392,1628750,1629444;CP010867,1628750,1629444;CP011325,1628750,1629444;CP011327,1628750,1629444…
CP011326	Mauve	SHARED	1629445	1629508	.	.	.	Notes=Lenght63	AE009948,1629445,1629508;CP000114,1629445,1629508;CP003810,1629445,1629508;HF952104,1629445,1629508;HF952106,1629445,1629508;HF952105,1629445,1629508;CP007482,1629445,1629508;CP007565,1629445,1629508;HG939456,1629445,1629508;CP007631,1629445,1629508;CP006910,1629445,1629508;FO393392,1629445,1629508;CP010867,1629445,1629508;CP011325,1629445,1629508;CP011327,1629445,1629508;CP011328,1629445,1629508…
CP011326	Mauve	SHARED	1629509	1629550	.	.	.	Notes=Lenght41	AL732656,1629509,1629550;AE009948,1629509,1629550;CP000114,1629509,1629550;CP003810,1629509,1629550;HF952104,1629509,1629550;HF952106,1629509,1629550;HF952105,1629509,1629550;CP007482,1629509,1629550;CP007565,1629509,1629550;HG939456,1629509,1629550;CP007631,1629509,1629550;CP007632,1629509,1629550;CP006910,1629509,1629550;CP007572,1629509,1629550;CP007571,1629509,1629550;CP007570,1629509,1629550…
CP011326	Mauve	SHARED	1629683	1629882	.	.	.	Notes=Lenght199	AE009948,1629683,1629882;CP000114,1629683,1629882;CP003810,1629683,1629882;CP003919,1629683,1629882;HF952104,1629683,1629882;HF952106,1629683,1629882;HF952105,1629683,1629882;CP007482,1629683,1629882;CP007565,1629683,1629882;HG939456,1629683,1629882;CP007631,1629683,1629882;CP006910,1629683,1629882;FO393392,1629683,1629882;CP010867,1629683,1629882;CP011325,1629683,1629882;CP011327,1629683,1629882…
CP011326	Mauve	SHARED	1629883	1629917	.	.	.	Notes=Lenght34	AE009948,1629883,1629917;CP000114,1629883,1629917;CP003810,1629883,1629917;HF952104,1629883,1629917;HF952106,1629883,1629917;HF952105,1629883,1629917;CP007482,1629883,1629917;CP007565,1629883,1629917;HG939456,1629883,1629917;CP006910,1629883,1629917;FO393392,1629883,1629917;CP010867,1629883,1629917;CP011325,1629883,1629917;CP011327,1629883,1629917;CP011328,1629883,1629917;CP011329,1629883,1629917…
CP011326	Mauve	SHARED	1629918	1629957	.	.	.	Notes=Lenght39	AE009948,1629918,1629957;CP000114,1629918,1629957;CP003810,1629918,1629957;HF952104,1629918,1629957;HF952106,1629918,1629957;HF952105,1629918,1629957;CP007482,1629918,1629957;CP007565,1629918,1629957;CP006910,1629918,1629957;FO393392,1629918,1629957;CP010867,1629918,1629957;CP011325,1629918,1629957;CP011327,1629918,1629957;CP011328,1629918,1629957;CP011329,1629918,1629957;CP010319,1629918,1629957…
CP011326	Mauve	SHARED	1629958	1631065	.	.	.	Notes=Lenght1107	AE009948,1629958,1631065;CP000114,1629958,1631065;CP003810,1629958,1631065;HF952104,1629958,1631065;HF952106,1629958,1631065;HF952105,1629958,1631065;CP007482,1629958,1631065;CP007565,1629958,1631065;CP007631,1629958,1631065;CP006910,1629958,1631065;FO393392,1629958,1631065;CP010867,1629958,1631065;CP011325,1629958,1631065;CP011327,1629958,1631065;CP011328,1629958,1631065;CP011329,1629958,1631065…
CP011326	Mauve	SHARED	1631066	1631268	.	.	.	Notes=Lenght202	AE009948,1631066,1631268;CP000114,1631066,1631268;CP003810,1631066,1631268;HF952104,1631066,1631268;CP007631,1631066,1631268;CP010867,1631066,1631268;CP011325,1631066,1631268;CP011327,1631066,1631268;CP011329,1631066,1631268;CP012419,1631066,1631268;CP013202,1631066,1631268;
CP011326	Mauve	SHARED	1631269	1631459	.	.	.	Notes=Lenght190	AE009948,1631269,1631459;CP000114,1631269,1631459;CP003810,1631269,1631459;HF952104,1631269,1631459;HG939456,1631269,1631459;CP007631,1631269,1631459;CP010867,1631269,1631459;CP011325,1631269,1631459;CP011327,1631269,1631459;CP011329,1631269,1631459;CP012419,1631269,1631459;CP013202,1631269,1631459;
CP011326	Mauve	SHARED	1631460	1631594	.	.	.	Notes=Lenght134	AE009948,1631460,1631594;CP000114,1631460,1631594;CP003810,1631460,1631594;CP003919,1631460,1631594;HF952104,1631460,1631594;HF952106,1631460,1631594;HF952105,1631460,1631594;CP007482,1631460,1631594;CP007565,1631460,1631594;HG939456,1631460,1631594;CP007631,1631460,1631594;CP006910,1631460,1631594;FO393392,1631460,1631594;CP010867,1631460,1631594;CP011325,1631460,1631594;CP011327,1631460,1631594…
CP011326	Mauve	SHARED	1631595	1631620	.	.	.	Notes=Lenght25	AE009948,1631595,1631620;CP000114,1631595,1631620;CP003810,1631595,1631620;HF952104,1631595,1631620;HG939456,1631595,1631620;CP007631,1631595,1631620;CP010867,1631595,1631620;CP011325,1631595,1631620;CP011327,1631595,1631620;CP011329,1631595,1631620;CP012419,1631595,1631620;CP013202,1631595,1631620;
CP011326	Mauve	SHARED	1631621	1631661	.	.	.	Notes=Lenght40	AE009948,1631621,1631661;CP000114,1631621,1631661;CP003810,1631621,1631661;CP003919,1631621,1631661;HF952104,1631621,1631661;HF952106,1631621,1631661;HF952105,1631621,1631661;CP007482,1631621,1631661;CP007565,1631621,1631661;CP007631,1631621,1631661;CP006910,1631621,1631661;FO393392,1631621,1631661;CP010867,1631621,1631661;CP011325,1631621,1631661;CP011327,1631621,1631661;CP011328,1631621,1631661…
CP011326	Mauve	SHARED	1635645	1635736	.	.	.	Notes=Lenght91	AL732656,1635645,1635736;AE009948,1635645,1635736;CP000114,1635645,1635736;CP003810,1635645,1635736;HF952104,1635645,1635736;HF952106,1635645,1635736;HF952105,1635645,1635736;CP007482,1635645,1635736;CP007565,1635645,1635736;HG939456,1635645,1635736;CP007631,1635645,1635736;CP007632,1635645,1635736;CP006910,1635645,1635736;CP007572,1635645,1635736;CP007571,1635645,1635736;CP007570,1635645,1635736…
CP011326	Mauve	SHARED	1663152	1663197	.	.	.	Notes=Lenght45	AL732656,1663152,1663197;AE009948,1663152,1663197;CP000114,1663152,1663197;CP003810,1663152,1663197;HF952104,1663152,1663197;HF952106,1663152,1663197;HF952105,1663152,1663197;HG939456,1663152,1663197;CP007631,1663152,1663197;CP007632,1663152,1663197;CP006910,1663152,1663197;CP007572,1663152,1663197;CP007571,1663152,1663197;CP007570,1663152,1663197;CP010867,1663152,1663197;CP011325,1663152,1663197…
CP011326	Mauve	SHARED	1676793	1677089	.	.	.	Notes=Lenght296	AL732656,1676793,1677089;AE009948,1676793,1677089;CP000114,1676793,1677089;CP003810,1676793,1677089;HF952104,1676793,1677089;HF952106,1676793,1677089;HF952105,1676793,1677089;CP007482,1676793,1677089;CP007565,1676793,1677089;HG939456,1676793,1677089;CP007631,1676793,1677089;CP007632,1676793,1677089;CP007572,1676793,1677089;CP007571,1676793,1677089;CP007570,1676793,1677089;FO393392,1676793,1677089…
CP011326	Mauve	SHARED	1677090	1677782	.	.	.	Notes=Lenght692	AL732656,1677090,1677782;AE009948,1677090,1677782;CP000114,1677090,1677782;CP003810,1677090,1677782;HF952104,1677090,1677782;HF952106,1677090,1677782;HF952105,1677090,1677782;HG939456,1677090,1677782;CP007631,1677090,1677782;CP007632,1677090,1677782;CP007572,1677090,1677782;CP007571,1677090,1677782;CP007570,1677090,1677782;CP010867,1677090,1677782;CP011325,1677090,1677782;CP011327,1677090,1677782…
CP011326	Mauve	SHARED	1677783	1678036	.	.	.	Notes=Lenght253	AE009948,1677783,1678036;CP000114,1677783,1678036;CP003810,1677783,1678036;HF952104,1677783,1678036;HF952106,1677783,1678036;HF952105,1677783,1678036;HG939456,1677783,1678036;CP007631,1677783,1678036;CP007632,1677783,1678036;CP010867,1677783,1678036;CP011325,1677783,1678036;CP011327,1677783,1678036;CP011329,1677783,1678036;CP010319,1677783,1678036;CP012419,1677783,1678036;CP013202,1677783,1678036;
CP011326	Mauve	SHARED	1678041	1678055	.	.	.	Notes=Lenght14	CP000114,1678041,1678055;CP003810,1678041,1678055;HF952104,1678041,1678055;HF952106,1678041,1678055;HF952105,1678041,1678055;HG939456,1678041,1678055;CP007631,1678041,1678055;CP007632,1678041,1678055;CP010867,1678041,1678055;CP011325,1678041,1678055;CP011327,1678041,1678055;CP012419,1678041,1678055;CP013202,1678041,1678055;
CP011326	Mauve	SHARED	1678056	1678111	.	.	.	Notes=Lenght55	CP000114,1678056,1678111;CP003810,1678056,1678111;HF952104,1678056,1678111;HF952106,1678056,1678111;HF952105,1678056,1678111;HG939456,1678056,1678111;CP007631,1678056,1678111;CP007632,1678056,1678111;CP010867,1678056,1678111;CP011325,1678056,1678111;CP011327,1678056,1678111;CP012419,1678056,1678111;CP013202,1678056,1678111;
CP011326	Mauve	SHARED	1678910	1678925	.	.	.	Notes=Lenght15	CP000114,1678910,1678925;HF952104,1678910,1678925;HF952105,1678910,1678925;CP007631,1678910,1678925;CP007632,1678910,1678925;CP010867,1678910,1678925;CP011325,1678910,1678925;CP011327,1678910,1678925;CP012419,1678910,1678925;CP013202,1678910,1678925;
CP011326	Mauve	SHARED	1678926	1678958	.	.	.	Notes=Lenght32	CP000114,1678926,1678958;CP003810,1678926,1678958;HF952104,1678926,1678958;HF952105,1678926,1678958;CP007631,1678926,1678958;CP007632,1678926,1678958;CP010867,1678926,1678958;CP011325,1678926,1678958;CP011327,1678926,1678958;CP012419,1678926,1678958;CP013202,1678926,1678958;
CP011326	Mauve	SHARED	1678959	1679009	.	.	.	Notes=Lenght50	CP000114,1678959,1679009;CP003810,1678959,1679009;HF952104,1678959,1679009;HF952105,1678959,1679009;HG939456,1678959,1679009;CP007631,1678959,1679009;CP007632,1678959,1679009;CP010867,1678959,1679009;CP011325,1678959,1679009;CP011327,1678959,1679009;CP012419,1678959,1679009;CP013202,1678959,1679009;
CP011326	Mauve	SHARED	1679010	1679022	.	.	.	Notes=Lenght12	AE009948,1679010,1679022;CP000114,1679010,1679022;CP003810,1679010,1679022;HF952104,1679010,1679022;HF952106,1679010,1679022;HF952105,1679010,1679022;HG939456,1679010,1679022;CP007631,1679010,1679022;CP007632,1679010,1679022;CP010867,1679010,1679022;CP011325,1679010,1679022;CP011327,1679010,1679022;CP011329,1679010,1679022;CP012419,1679010,1679022;CP013202,1679010,1679022;
CP011326	Mauve	SHARED	1679023	1679035	.	.	.	Notes=Lenght12	AE009948,1679023,1679035;CP000114,1679023,1679035;CP003810,1679023,1679035;HF952104,1679023,1679035;HF952106,1679023,1679035;HF952105,1679023,1679035;HG939456,1679023,1679035;CP007631,1679023,1679035;CP007632,1679023,1679035;CP010867,1679023,1679035;CP011325,1679023,1679035;CP011327,1679023,1679035;CP011329,1679023,1679035;CP010319,1679023,1679035;CP012419,1679023,1679035;CP013202,1679023,1679035;
CP011326	Mauve	SHARED	1679043	1679403	.	.	.	Notes=Lenght360	AE009948,1679043,1679403;CP000114,1679043,1679403;CP003810,1679043,1679403;HF952104,1679043,1679403;HG939456,1679043,1679403;CP007631,1679043,1679403;CP007632,1679043,1679403;CP006910,1679043,1679403;CP010867,1679043,1679403;CP011325,1679043,1679403;CP011327,1679043,1679403;CP011329,1679043,1679403;CP012419,1679043,1679403;CP013202,1679043,1679403;
CP011326	Mauve	SHARED	1679404	1691351	.	.	.	Notes=Lenght11947	CP000114,1679404,1691351;CP003810,1679404,1691351;HF952104,1679404,1691351;CP007631,1679404,1691351;CP010867,1679404,1691351;CP011325,1679404,1691351;CP011327,1679404,1691351;CP012419,1679404,1691351;CP013202,1679404,1691351;
CP011326	Mauve	SHARED	1691433	1696154	.	.	.	Notes=Lenght4721	CP000114,1691433,1696154;CP003810,1691433,1696154;HF952104,1691433,1696154;CP007631,1691433,1696154;CP010867,1691433,1696154;CP011325,1691433,1696154;CP011327,1691433,1696154;CP012419,1691433,1696154;CP013202,1691433,1696154;
CP011326	Mauve	SHARED	1696155	1696903	.	.	.	Notes=Lenght748	CP000114,1696155,1696903;CP003810,1696155,1696903;CP003919,1696155,1696903;HF952104,1696155,1696903;HF952105,1696155,1696903;CP007482,1696155,1696903;CP007565,1696155,1696903;CP007631,1696155,1696903;FO393392,1696155,1696903;CP010867,1696155,1696903;CP011325,1696155,1696903;CP011327,1696155,1696903;CP011328,1696155,1696903;CP012419,1696155,1696903;CP013202,1696155,1696903;
CP011326	Mauve	SHARED	1696904	1696956	.	.	.	Notes=Lenght52	AL732656,1696904,1696956;AE009948,1696904,1696956;CP000114,1696904,1696956;CP003810,1696904,1696956;CP003919,1696904,1696956;HF952104,1696904,1696956;HF952105,1696904,1696956;CP007482,1696904,1696956;CP007565,1696904,1696956;HG939456,1696904,1696956;CP007631,1696904,1696956;CP007632,1696904,1696956;CP006910,1696904,1696956;CP007572,1696904,1696956;CP007571,1696904,1696956;CP007570,1696904,1696956…
CP011326	Mauve	SHARED	1697268	1697310	.	.	.	Notes=Lenght42	AL732656,1697268,1697310;AE009948,1697268,1697310;CP000114,1697268,1697310;CP003810,1697268,1697310;HF952104,1697268,1697310;HF952106,1697268,1697310;HF952105,1697268,1697310;HG939456,1697268,1697310;CP007631,1697268,1697310;CP007632,1697268,1697310;CP006910,1697268,1697310;CP007572,1697268,1697310;CP007571,1697268,1697310;CP007570,1697268,1697310;CP010867,1697268,1697310;CP011325,1697268,1697310…
CP011326	Mauve	SHARED	1726709	1727059	.	.	.	Notes=Lenght350	AL732656,1726709,1727059;CP000114,1726709,1727059;CP003810,1726709,1727059;HF952104,1726709,1727059;HF952106,1726709,1727059;CP007631,1726709,1727059;CP007632,1726709,1727059;CP007572,1726709,1727059;CP007571,1726709,1727059;CP007570,1726709,1727059;CP010867,1726709,1727059;CP011325,1726709,1727059;CP011327,1726709,1727059;CP012419,1726709,1727059;CP013202,1726709,1727059;
CP011326	Mauve	SHARED	1727060	1727073	.	.	.	Notes=Lenght13	CP000114,1727060,1727073;CP003810,1727060,1727073;HF952104,1727060,1727073;CP007631,1727060,1727073;CP007632,1727060,1727073;CP010867,1727060,1727073;CP011325,1727060,1727073;CP011327,1727060,1727073;CP012419,1727060,1727073;CP013202,1727060,1727073;
CP011326	Mauve	SHARED	1727074	1727104	.	.	.	Notes=Lenght30	AL732656,1727074,1727104;CP000114,1727074,1727104;CP003810,1727074,1727104;HF952104,1727074,1727104;CP007631,1727074,1727104;CP007632,1727074,1727104;CP007572,1727074,1727104;CP007571,1727074,1727104;CP007570,1727074,1727104;CP010867,1727074,1727104;CP011325,1727074,1727104;CP011327,1727074,1727104;CP012419,1727074,1727104;CP013202,1727074,1727104;
CP011326	Mauve	SHARED	1727105	1727115	.	.	.	Notes=Lenght10	AL732656,1727105,1727115;CP000114,1727105,1727115;CP003810,1727105,1727115;HF952104,1727105,1727115;HF952106,1727105,1727115;CP007631,1727105,1727115;CP007632,1727105,1727115;CP007572,1727105,1727115;CP007571,1727105,1727115;CP007570,1727105,1727115;CP010867,1727105,1727115;CP011325,1727105,1727115;CP011327,1727105,1727115;CP012419,1727105,1727115;CP013202,1727105,1727115;
CP011326	Mauve	SHARED	1727116	1727131	.	.	.	Notes=Lenght15	CP000114,1727116,1727131;CP003810,1727116,1727131;HF952104,1727116,1727131;CP007631,1727116,1727131;CP010867,1727116,1727131;CP011325,1727116,1727131;CP011327,1727116,1727131;CP012419,1727116,1727131;CP013202,1727116,1727131;
CP011326	Mauve	SHARED	1727133	1727170	.	.	.	Notes=Lenght37	AL732656,1727133,1727170;CP000114,1727133,1727170;CP003810,1727133,1727170;HF952104,1727133,1727170;HF952106,1727133,1727170;CP007631,1727133,1727170;CP007632,1727133,1727170;CP007572,1727133,1727170;CP007571,1727133,1727170;CP007570,1727133,1727170;CP010867,1727133,1727170;CP011325,1727133,1727170;CP011327,1727133,1727170;CP012419,1727133,1727170;CP013202,1727133,1727170;
CP011326	Mauve	SHARED	1743998	1744034	.	.	.	Notes=Lenght36	AL732656,1743998,1744034;AE009948,1743998,1744034;CP000114,1743998,1744034;CP003810,1743998,1744034;CP003919,1743998,1744034;HF952104,1743998,1744034;HF952106,1743998,1744034;HF952105,1743998,1744034;HG939456,1743998,1744034;CP007631,1743998,1744034;CP007632,1743998,1744034;CP006910,1743998,1744034;CP007572,1743998,1744034;CP007571,1743998,1744034;CP007570,1743998,1744034;CP010867,1743998,1744034…
CP011326	Mauve	SHARED	1744302	1744582	.	.	.	Notes=Lenght280	AL732656,1744302,1744582;AE009948,1744302,1744582;CP000114,1744302,1744582;CP003810,1744302,1744582;HF952104,1744302,1744582;HF952106,1744302,1744582;HF952105,1744302,1744582;CP007482,1744302,1744582;CP007565,1744302,1744582;HG939456,1744302,1744582;CP007631,1744302,1744582;CP007632,1744302,1744582;CP006910,1744302,1744582;CP007572,1744302,1744582;CP007571,1744302,1744582;CP007570,1744302,1744582…
CP011326	Mauve	SHARED	1753374	1753504	.	.	.	Notes=Lenght130	AL732656,1753374,1753504;AE009948,1753374,1753504;CP000114,1753374,1753504;CP003810,1753374,1753504;CP003919,1753374,1753504;HF952104,1753374,1753504;HF952106,1753374,1753504;HF952105,1753374,1753504;HG939456,1753374,1753504;CP007631,1753374,1753504;CP007632,1753374,1753504;CP006910,1753374,1753504;CP007572,1753374,1753504;CP007571,1753374,1753504;CP007570,1753374,1753504;CP010867,1753374,1753504…
CP011326	Mauve	SHARED	1754897	1755042	.	.	.	Notes=Lenght145	AL732656,1754897,1755042;AE009948,1754897,1755042;CP000114,1754897,1755042;CP003810,1754897,1755042;HF952104,1754897,1755042;HF952106,1754897,1755042;HF952105,1754897,1755042;HG939456,1754897,1755042;CP007631,1754897,1755042;CP007632,1754897,1755042;CP006910,1754897,1755042;CP007572,1754897,1755042;CP007571,1754897,1755042;CP007570,1754897,1755042;CP010867,1754897,1755042;CP011325,1754897,1755042…
CP011326	Mauve	SHARED	1755043	1755405	.	.	.	Notes=Lenght362	AL732656,1755043,1755405;AE009948,1755043,1755405;CP000114,1755043,1755405;CP003810,1755043,1755405;HF952104,1755043,1755405;HF952106,1755043,1755405;HF952105,1755043,1755405;CP007482,1755043,1755405;CP007565,1755043,1755405;HG939456,1755043,1755405;CP007631,1755043,1755405;CP007632,1755043,1755405;CP006910,1755043,1755405;CP007572,1755043,1755405;CP007571,1755043,1755405;CP007570,1755043,1755405…
CP011326	Mauve	SHARED	1794545	1794555	.	.	.	Notes=Lenght10	AL732656,1794545,1794555;AE009948,1794545,1794555;CP000114,1794545,1794555;CP003810,1794545,1794555;CP003919,1794545,1794555;HF952104,1794545,1794555;HF952106,1794545,1794555;HF952105,1794545,1794555;CP007482,1794545,1794555;CP007565,1794545,1794555;HG939456,1794545,1794555;CP007631,1794545,1794555;CP007632,1794545,1794555;CP006910,1794545,1794555;CP007572,1794545,1794555;CP007571,1794545,1794555…
CP011326	Mauve	SHARED	1795177	1795187	.	.	.	Notes=Lenght10	AL732656,1795177,1795187;AE009948,1795177,1795187;CP000114,1795177,1795187;CP003810,1795177,1795187;HF952104,1795177,1795187;CP007631,1795177,1795187;CP007572,1795177,1795187;CP007571,1795177,1795187;CP007570,1795177,1795187;CP010867,1795177,1795187;CP011325,1795177,1795187;CP011327,1795177,1795187;CP011329,1795177,1795187;CP012419,1795177,1795187;CP013202,1795177,1795187;
CP011326	Mauve	SHARED	1809614	1810685	.	.	.	Notes=Lenght1071	AL732656,1809614,1810685;AE009948,1809614,1810685;CP000114,1809614,1810685;CP003810,1809614,1810685;CP003919,1809614,1810685;HF952104,1809614,1810685;HF952106,1809614,1810685;HF952105,1809614,1810685;CP007482,1809614,1810685;CP007565,1809614,1810685;HG939456,1809614,1810685;CP007631,1809614,1810685;CP007632,1809614,1810685;CP006910,1809614,1810685;CP007572,1809614,1810685;CP007571,1809614,1810685…
CP011326	Mauve	SHARED	1810686	1811307	.	.	.	Notes=Lenght621	AL732656,1810686,1811307;AE009948,1810686,1811307;CP000114,1810686,1811307;CP003810,1810686,1811307;HF952104,1810686,1811307;HF952106,1810686,1811307;HF952105,1810686,1811307;CP007482,1810686,1811307;CP007565,1810686,1811307;HG939456,1810686,1811307;CP007631,1810686,1811307;CP007632,1810686,1811307;CP006910,1810686,1811307;CP007572,1810686,1811307;CP007571,1810686,1811307;CP007570,1810686,1811307…
CP011326	Mauve	SHARED	1811317	1811810	.	.	.	Notes=Lenght493	AL732656,1811317,1811810;AE009948,1811317,1811810;CP000114,1811317,1811810;CP003810,1811317,1811810;HF952104,1811317,1811810;HF952106,1811317,1811810;HF952105,1811317,1811810;HG939456,1811317,1811810;CP007631,1811317,1811810;CP007632,1811317,1811810;CP006910,1811317,1811810;CP007572,1811317,1811810;CP007571,1811317,1811810;CP007570,1811317,1811810;CP010867,1811317,1811810;CP011325,1811317,1811810…
CP011326	Mauve	SHARED	1811811	1814519	.	.	.	Notes=Lenght2708	AL732656,1811811,1814519;AE009948,1811811,1814519;CP000114,1811811,1814519;CP003810,1811811,1814519;CP003919,1811811,1814519;HF952104,1811811,1814519;HF952106,1811811,1814519;HF952105,1811811,1814519;CP007482,1811811,1814519;CP007565,1811811,1814519;HG939456,1811811,1814519;CP007631,1811811,1814519;CP007632,1811811,1814519;CP006910,1811811,1814519;CP007572,1811811,1814519;CP007571,1811811,1814519…
CP011326	Mauve	SHARED	1823185	1823346	.	.	.	Notes=Lenght161	AL732656,1823185,1823346;AE009948,1823185,1823346;CP000114,1823185,1823346;CP003810,1823185,1823346;HF952104,1823185,1823346;HF952106,1823185,1823346;HF952105,1823185,1823346;CP007482,1823185,1823346;CP007565,1823185,1823346;HG939456,1823185,1823346;CP007631,1823185,1823346;CP007632,1823185,1823346;CP006910,1823185,1823346;CP007572,1823185,1823346;CP007571,1823185,1823346;CP007570,1823185,1823346…
CP011326	Mauve	SHARED	1823478	1823499	.	.	.	Notes=Lenght21	AL732656,1823478,1823499;AE009948,1823478,1823499;CP000114,1823478,1823499;CP003810,1823478,1823499;HF952104,1823478,1823499;HF952106,1823478,1823499;HF952105,1823478,1823499;CP007482,1823478,1823499;CP007565,1823478,1823499;HG939456,1823478,1823499;CP007631,1823478,1823499;CP007632,1823478,1823499;CP006910,1823478,1823499;CP007572,1823478,1823499;CP007571,1823478,1823499;CP007570,1823478,1823499…
CP011326	Mauve	SHARED	1824997	1826364	.	.	.	Notes=Lenght1367	AL732656,1824997,1826364;AE009948,1824997,1826364;CP000114,1824997,1826364;CP003810,1824997,1826364;CP003919,1824997,1826364;HF952104,1824997,1826364;HF952106,1824997,1826364;HF952105,1824997,1826364;HG939456,1824997,1826364;CP007631,1824997,1826364;CP007632,1824997,1826364;CP006910,1824997,1826364;CP007572,1824997,1826364;CP007571,1824997,1826364;CP007570,1824997,1826364;CP010867,1824997,1826364…
CP011326	Mauve	SHARED	1826365	1826560	.	.	.	Notes=Lenght195	AL732656,1826365,1826560;AE009948,1826365,1826560;CP000114,1826365,1826560;CP003810,1826365,1826560;CP003919,1826365,1826560;HF952104,1826365,1826560;HF952106,1826365,1826560;HF952105,1826365,1826560;CP007631,1826365,1826560;CP007632,1826365,1826560;CP006910,1826365,1826560;CP007572,1826365,1826560;CP007571,1826365,1826560;CP007570,1826365,1826560;CP010867,1826365,1826560;CP011325,1826365,1826560…
CP011326	Mauve	SHARED	1826561	1827327	.	.	.	Notes=Lenght766	AL732656,1826561,1827327;AE009948,1826561,1827327;CP000114,1826561,1827327;CP003810,1826561,1827327;CP003919,1826561,1827327;HF952104,1826561,1827327;HF952106,1826561,1827327;HF952105,1826561,1827327;CP007482,1826561,1827327;CP007565,1826561,1827327;CP007631,1826561,1827327;CP007632,1826561,1827327;CP006910,1826561,1827327;CP007572,1826561,1827327;CP007571,1826561,1827327;CP007570,1826561,1827327…
CP011326	Mauve	SHARED	1830408	1830996	.	.	.	Notes=Lenght588	AL732656,1830408,1830996;AE009948,1830408,1830996;CP000114,1830408,1830996;CP003810,1830408,1830996;HF952104,1830408,1830996;HF952106,1830408,1830996;HF952105,1830408,1830996;CP007482,1830408,1830996;CP007565,1830408,1830996;HG939456,1830408,1830996;CP007631,1830408,1830996;CP007632,1830408,1830996;CP006910,1830408,1830996;CP007572,1830408,1830996;CP007571,1830408,1830996;CP007570,1830408,1830996…
CP011326	Mauve	SHARED	1831004	1831048	.	.	.	Notes=Lenght44	AL732656,1831004,1831048;CP000114,1831004,1831048;CP003810,1831004,1831048;HF952104,1831004,1831048;HF952106,1831004,1831048;HF952105,1831004,1831048;CP007482,1831004,1831048;CP007565,1831004,1831048;HG939456,1831004,1831048;CP007631,1831004,1831048;CP007632,1831004,1831048;CP006910,1831004,1831048;CP007572,1831004,1831048;CP007571,1831004,1831048;CP007570,1831004,1831048;FO393392,1831004,1831048…
CP011326	Mauve	SHARED	1831049	1831094	.	.	.	Notes=Lenght45	AL732656,1831049,1831094;AE009948,1831049,1831094;CP000114,1831049,1831094;CP003810,1831049,1831094;HF952104,1831049,1831094;HF952106,1831049,1831094;HF952105,1831049,1831094;CP007482,1831049,1831094;CP007565,1831049,1831094;HG939456,1831049,1831094;CP007631,1831049,1831094;CP007632,1831049,1831094;CP006910,1831049,1831094;CP007572,1831049,1831094;CP007571,1831049,1831094;CP007570,1831049,1831094…
CP011326	Mauve	SHARED	1836659	1836695	.	.	.	Notes=Lenght36	AE009948,1836659,1836695;CP000114,1836659,1836695;CP003810,1836659,1836695;CP003919,1836659,1836695;HF952104,1836659,1836695;HF952106,1836659,1836695;HF952105,1836659,1836695;CP007482,1836659,1836695;CP007565,1836659,1836695;HG939456,1836659,1836695;CP007631,1836659,1836695;CP007632,1836659,1836695;CP006910,1836659,1836695;FO393392,1836659,1836695;CP010867,1836659,1836695;CP011325,1836659,1836695…
CP011326	Mauve	SHARED	1840324	1840471	.	.	.	Notes=Lenght147	AL732656,1840324,1840471;AE009948,1840324,1840471;CP000114,1840324,1840471;CP003810,1840324,1840471;CP003919,1840324,1840471;HF952104,1840324,1840471;HF952106,1840324,1840471;HF952105,1840324,1840471;HG939456,1840324,1840471;CP007631,1840324,1840471;CP007632,1840324,1840471;CP006910,1840324,1840471;CP007572,1840324,1840471;CP007571,1840324,1840471;CP007570,1840324,1840471;CP010867,1840324,1840471…
CP011326	Mauve	SHARED	1848058	1848122	.	.	.	Notes=Lenght64	AL732656,1848058,1848122;AE009948,1848058,1848122;CP000114,1848058,1848122;CP003810,1848058,1848122;HF952104,1848058,1848122;HF952106,1848058,1848122;HF952105,1848058,1848122;HG939456,1848058,1848122;CP007631,1848058,1848122;CP007632,1848058,1848122;CP006910,1848058,1848122;CP007572,1848058,1848122;CP007571,1848058,1848122;CP007570,1848058,1848122;CP010867,1848058,1848122;CP011325,1848058,1848122…
CP011326	Mauve	SHARED	1848300	1848688	.	.	.	Notes=Lenght388	AL732656,1848300,1848688;AE009948,1848300,1848688;CP000114,1848300,1848688;CP003810,1848300,1848688;CP003919,1848300,1848688;HF952104,1848300,1848688;CP007482,1848300,1848688;CP007565,1848300,1848688;HG939456,1848300,1848688;CP007631,1848300,1848688;CP007632,1848300,1848688;CP006910,1848300,1848688;CP007572,1848300,1848688;CP007571,1848300,1848688;CP007570,1848300,1848688;FO393392,1848300,1848688…
CP011326	Mauve	SHARED	1848689	1848738	.	.	.	Notes=Lenght49	AL732656,1848689,1848738;AE009948,1848689,1848738;CP000114,1848689,1848738;CP003810,1848689,1848738;CP003919,1848689,1848738;HF952104,1848689,1848738;HF952106,1848689,1848738;CP007482,1848689,1848738;CP007565,1848689,1848738;HG939456,1848689,1848738;CP007631,1848689,1848738;CP007632,1848689,1848738;CP006910,1848689,1848738;CP007572,1848689,1848738;CP007571,1848689,1848738;CP007570,1848689,1848738…
CP011326	Mauve	SHARED	1849886	1849959	.	.	.	Notes=Lenght73	AL732656,1849886,1849959;AE009948,1849886,1849959;CP000114,1849886,1849959;CP003810,1849886,1849959;CP003919,1849886,1849959;HF952104,1849886,1849959;HF952106,1849886,1849959;HF952105,1849886,1849959;CP007482,1849886,1849959;CP007565,1849886,1849959;HG939456,1849886,1849959;CP007631,1849886,1849959;CP007632,1849886,1849959;CP007572,1849886,1849959;CP007571,1849886,1849959;CP007570,1849886,1849959…
CP011326	Mauve	SHARED	1851081	1851745	.	.	.	Notes=Lenght664	CP000114,1851081,1851745;CP003810,1851081,1851745;CP003919,1851081,1851745;HF952104,1851081,1851745;HF952106,1851081,1851745;HF952105,1851081,1851745;CP007482,1851081,1851745;CP007565,1851081,1851745;HG939456,1851081,1851745;CP007631,1851081,1851745;FO393392,1851081,1851745;CP010867,1851081,1851745;CP011325,1851081,1851745;CP011327,1851081,1851745;CP011328,1851081,1851745;CP012419,1851081,1851745…
CP011326	Mauve	SHARED	1851746	1851845	.	.	.	Notes=Lenght99	CP000114,1851746,1851845;CP003810,1851746,1851845;CP003919,1851746,1851845;HF952104,1851746,1851845;HF952106,1851746,1851845;HF952105,1851746,1851845;CP007482,1851746,1851845;CP007565,1851746,1851845;HG939456,1851746,1851845;CP007631,1851746,1851845;FO393392,1851746,1851845;CP010867,1851746,1851845;CP011325,1851746,1851845;CP011327,1851746,1851845;CP011328,1851746,1851845;CP012419,1851746,1851845…
CP011326	Mauve	SHARED	1852023	1852114	.	.	.	Notes=Lenght91	AL732656,1852023,1852114;AE009948,1852023,1852114;CP000114,1852023,1852114;CP003810,1852023,1852114;CP003919,1852023,1852114;HF952104,1852023,1852114;HF952106,1852023,1852114;HF952105,1852023,1852114;CP007482,1852023,1852114;CP007565,1852023,1852114;HG939456,1852023,1852114;CP007631,1852023,1852114;CP007572,1852023,1852114;CP007571,1852023,1852114;CP007570,1852023,1852114;FO393392,1852023,1852114…
CP011326	Mauve	SHARED	1852116	1852127	.	.	.	Notes=Lenght11	CP000114,1852116,1852127;CP003810,1852116,1852127;CP003919,1852116,1852127;HF952104,1852116,1852127;HF952106,1852116,1852127;HF952105,1852116,1852127;CP007482,1852116,1852127;CP007565,1852116,1852127;HG939456,1852116,1852127;CP007631,1852116,1852127;FO393392,1852116,1852127;CP010867,1852116,1852127;CP011325,1852116,1852127;CP011327,1852116,1852127;CP011328,1852116,1852127;CP012419,1852116,1852127…
CP011326	Mauve	SHARED	1852128	1852375	.	.	.	Notes=Lenght247	CP000114,1852128,1852375;CP003810,1852128,1852375;CP003919,1852128,1852375;HF952104,1852128,1852375;HF952106,1852128,1852375;HF952105,1852128,1852375;CP007482,1852128,1852375;CP007565,1852128,1852375;CP007631,1852128,1852375;FO393392,1852128,1852375;CP010867,1852128,1852375;CP011325,1852128,1852375;CP011327,1852128,1852375;CP011328,1852128,1852375;CP012419,1852128,1852375;CP013202,1852128,1852375;
CP011326	Mauve	SHARED	1852376	1852448	.	.	.	Notes=Lenght72	CP000114,1852376,1852448;CP003810,1852376,1852448;CP003919,1852376,1852448;HF952104,1852376,1852448;HF952106,1852376,1852448;HF952105,1852376,1852448;CP007482,1852376,1852448;CP007565,1852376,1852448;HG939456,1852376,1852448;CP007631,1852376,1852448;FO393392,1852376,1852448;CP010867,1852376,1852448;CP011325,1852376,1852448;CP011327,1852376,1852448;CP011328,1852376,1852448;CP012419,1852376,1852448…
CP011326	Mauve	SHARED	1852554	1852794	.	.	.	Notes=Lenght240	CP000114,1852554,1852794;CP003810,1852554,1852794;CP003919,1852554,1852794;HF952104,1852554,1852794;HF952106,1852554,1852794;HF952105,1852554,1852794;CP007482,1852554,1852794;CP007565,1852554,1852794;HG939456,1852554,1852794;CP007631,1852554,1852794;FO393392,1852554,1852794;CP010867,1852554,1852794;CP011325,1852554,1852794;CP011327,1852554,1852794;CP011328,1852554,1852794;CP012419,1852554,1852794…
CP011326	Mauve	SHARED	1852795	1853056	.	.	.	Notes=Lenght261	CP000114,1852795,1853056;CP003810,1852795,1853056;HF952104,1852795,1853056;HG939456,1852795,1853056;CP007631,1852795,1853056;CP010867,1852795,1853056;CP011325,1852795,1853056;CP011327,1852795,1853056;CP012419,1852795,1853056;CP013202,1852795,1853056;
CP011326	Mauve	SHARED	1853057	1853166	.	.	.	Notes=Lenght109	CP000114,1853057,1853166;CP003810,1853057,1853166;CP003919,1853057,1853166;HF952104,1853057,1853166;HF952105,1853057,1853166;CP007482,1853057,1853166;CP007565,1853057,1853166;HG939456,1853057,1853166;CP007631,1853057,1853166;FO393392,1853057,1853166;CP010867,1853057,1853166;CP011325,1853057,1853166;CP011327,1853057,1853166;CP011328,1853057,1853166;CP012419,1853057,1853166;CP013202,1853057,1853166;
CP011326	Mauve	SHARED	1853172	1853182	.	.	.	Notes=Lenght10	AL732656,1853172,1853182;AE009948,1853172,1853182;CP000114,1853172,1853182;CP003810,1853172,1853182;CP003919,1853172,1853182;HF952104,1853172,1853182;HF952105,1853172,1853182;CP007482,1853172,1853182;CP007565,1853172,1853182;HG939456,1853172,1853182;CP007631,1853172,1853182;CP007632,1853172,1853182;CP007572,1853172,1853182;CP007571,1853172,1853182;CP007570,1853172,1853182;FO393392,1853172,1853182…
CP011326	Mauve	SHARED	1853183	1853364	.	.	.	Notes=Lenght181	AL732656,1853183,1853364;AE009948,1853183,1853364;CP000114,1853183,1853364;CP003810,1853183,1853364;CP003919,1853183,1853364;HF952104,1853183,1853364;HF952105,1853183,1853364;CP007482,1853183,1853364;CP007565,1853183,1853364;HG939456,1853183,1853364;CP007631,1853183,1853364;CP007632,1853183,1853364;CP006910,1853183,1853364;CP007572,1853183,1853364;CP007571,1853183,1853364;CP007570,1853183,1853364…
CP011326	Mauve	SHARED	1853943	1854145	.	.	.	Notes=Lenght202	CP000114,1853943,1854145;CP003810,1853943,1854145;CP003919,1853943,1854145;HF952104,1853943,1854145;HF952106,1853943,1854145;HF952105,1853943,1854145;CP007482,1853943,1854145;CP007565,1853943,1854145;HG939456,1853943,1854145;CP007631,1853943,1854145;FO393392,1853943,1854145;CP010867,1853943,1854145;CP011325,1853943,1854145;CP011327,1853943,1854145;CP011328,1853943,1854145;CP012419,1853943,1854145…
CP011326	Mauve	SHARED	1866082	1867836	.	.	.	Notes=Lenght1754	AL732656,1866082,1867836;AE009948,1866082,1867836;CP000114,1866082,1867836;CP003810,1866082,1867836;CP003919,1866082,1867836;HF952104,1866082,1867836;HF952106,1866082,1867836;HF952105,1866082,1867836;CP007482,1866082,1867836;CP007565,1866082,1867836;HG939456,1866082,1867836;CP007631,1866082,1867836;CP007632,1866082,1867836;FO393392,1866082,1867836;CP010867,1866082,1867836;CP011325,1866082,1867836…
CP011326	Mauve	SHARED	1867837	1868225	.	.	.	Notes=Lenght388	AL732656,1867837,1868225;AE009948,1867837,1868225;CP000114,1867837,1868225;CP003810,1867837,1868225;CP003919,1867837,1868225;HF952104,1867837,1868225;HF952106,1867837,1868225;HF952105,1867837,1868225;CP007482,1867837,1868225;CP007565,1867837,1868225;HG939456,1867837,1868225;CP007631,1867837,1868225;CP007632,1867837,1868225;CP007572,1867837,1868225;CP007571,1867837,1868225;CP007570,1867837,1868225…
CP011326	Mauve	SHARED	1868291	1868334	.	.	.	Notes=Lenght43	AL732656,1868291,1868334;AE009948,1868291,1868334;CP000114,1868291,1868334;CP003810,1868291,1868334;CP003919,1868291,1868334;HF952104,1868291,1868334;HF952106,1868291,1868334;HF952105,1868291,1868334;CP007482,1868291,1868334;CP007565,1868291,1868334;HG939456,1868291,1868334;CP007631,1868291,1868334;CP007632,1868291,1868334;CP006910,1868291,1868334;FO393392,1868291,1868334;CP010867,1868291,1868334…
CP011326	Mauve	SHARED	1868335	1868427	.	.	.	Notes=Lenght92	AL732656,1868335,1868427;AE009948,1868335,1868427;CP000114,1868335,1868427;CP003810,1868335,1868427;CP003919,1868335,1868427;HF952104,1868335,1868427;HF952106,1868335,1868427;HF952105,1868335,1868427;CP007482,1868335,1868427;CP007565,1868335,1868427;HG939456,1868335,1868427;CP007631,1868335,1868427;CP007632,1868335,1868427;FO393392,1868335,1868427;CP010867,1868335,1868427;CP011325,1868335,1868427…
CP011326	Mauve	SHARED	1868428	1868438	.	.	.	Notes=Lenght10	AL732656,1868428,1868438;AE009948,1868428,1868438;CP000114,1868428,1868438;CP003810,1868428,1868438;CP003919,1868428,1868438;HF952104,1868428,1868438;HF952106,1868428,1868438;HF952105,1868428,1868438;CP007482,1868428,1868438;CP007565,1868428,1868438;HG939456,1868428,1868438;CP007631,1868428,1868438;CP007632,1868428,1868438;CP007572,1868428,1868438;CP007571,1868428,1868438;CP007570,1868428,1868438…
CP011326	Mauve	SHARED	1868439	1868653	.	.	.	Notes=Lenght214	CP000114,1868439,1868653;CP003810,1868439,1868653;HF952104,1868439,1868653;HF952106,1868439,1868653;CP007631,1868439,1868653;CP010867,1868439,1868653;CP011325,1868439,1868653;CP011327,1868439,1868653;CP010319,1868439,1868653;CP012419,1868439,1868653;CP013202,1868439,1868653;
CP011326	Mauve	SHARED	1869350	1869419	.	.	.	Notes=Lenght69	AL732656,1869350,1869419;AE009948,1869350,1869419;CP000114,1869350,1869419;CP003810,1869350,1869419;CP003919,1869350,1869419;HF952104,1869350,1869419;HF952106,1869350,1869419;HF952105,1869350,1869419;CP007482,1869350,1869419;CP007565,1869350,1869419;HG939456,1869350,1869419;CP007631,1869350,1869419;CP007632,1869350,1869419;CP006910,1869350,1869419;CP007572,1869350,1869419;CP007571,1869350,1869419…
CP011326	Mauve	SHARED	1881056	1882114	.	.	.	Notes=Lenght1058	CP000114,1881056,1882114;CP003810,1881056,1882114;HF952104,1881056,1882114;CP007631,1881056,1882114;CP010867,1881056,1882114;CP011325,1881056,1882114;CP011327,1881056,1882114;CP012419,1881056,1882114;CP013202,1881056,1882114;
CP011326	Mauve	SHARED	1882115	1882367	.	.	.	Notes=Lenght252	CP000114,1882115,1882367;CP003810,1882115,1882367;HF952104,1882115,1882367;CP007631,1882115,1882367;CP006910,1882115,1882367;CP010867,1882115,1882367;CP011325,1882115,1882367;CP011327,1882115,1882367;CP012419,1882115,1882367;CP013202,1882115,1882367;
CP011326	Mauve	SHARED	1882368	1882420	.	.	.	Notes=Lenght52	CP000114,1882368,1882420;CP003810,1882368,1882420;CP003919,1882368,1882420;HF952104,1882368,1882420;HF952106,1882368,1882420;HF952105,1882368,1882420;CP007482,1882368,1882420;CP007565,1882368,1882420;CP007631,1882368,1882420;CP006910,1882368,1882420;FO393392,1882368,1882420;CP010867,1882368,1882420;CP011325,1882368,1882420;CP011327,1882368,1882420;CP011328,1882368,1882420;CP010319,1882368,1882420…
CP011326	Mauve	SHARED	1882421	1882442	.	.	.	Notes=Lenght21	CP000114,1882421,1882442;CP003810,1882421,1882442;CP003919,1882421,1882442;HF952104,1882421,1882442;HF952106,1882421,1882442;HF952105,1882421,1882442;CP007482,1882421,1882442;CP007565,1882421,1882442;CP007631,1882421,1882442;CP006910,1882421,1882442;FO393392,1882421,1882442;CP010867,1882421,1882442;CP011325,1882421,1882442;CP011327,1882421,1882442;CP011328,1882421,1882442;CP012419,1882421,1882442…
CP011326	Mauve	SHARED	1882443	1882687	.	.	.	Notes=Lenght244	CP000114,1882443,1882687;CP003810,1882443,1882687;CP003919,1882443,1882687;HF952104,1882443,1882687;HF952105,1882443,1882687;CP007482,1882443,1882687;CP007565,1882443,1882687;CP007631,1882443,1882687;CP006910,1882443,1882687;FO393392,1882443,1882687;CP010867,1882443,1882687;CP011325,1882443,1882687;CP011327,1882443,1882687;CP011328,1882443,1882687;CP012419,1882443,1882687;CP013202,1882443,1882687;
CP011326	Mauve	SHARED	1882688	1883320	.	.	.	Notes=Lenght632	CP000114,1882688,1883320;CP003810,1882688,1883320;CP003919,1882688,1883320;HF952104,1882688,1883320;CP007482,1882688,1883320;CP007565,1882688,1883320;CP007631,1882688,1883320;CP006910,1882688,1883320;FO393392,1882688,1883320;CP010867,1882688,1883320;CP011325,1882688,1883320;CP011327,1882688,1883320;CP011328,1882688,1883320;CP012419,1882688,1883320;CP013202,1882688,1883320;
CP011326	Mauve	SHARED	1883321	1883489	.	.	.	Notes=Lenght168	CP000114,1883321,1883489;CP003810,1883321,1883489;CP003919,1883321,1883489;HF952104,1883321,1883489;CP007482,1883321,1883489;CP007565,1883321,1883489;CP007631,1883321,1883489;CP006910,1883321,1883489;FO393392,1883321,1883489;CP010867,1883321,1883489;CP011325,1883321,1883489;CP011327,1883321,1883489;CP011328,1883321,1883489;CP012419,1883321,1883489;CP013202,1883321,1883489;
CP011326	Mauve	SHARED	1883490	1883942	.	.	.	Notes=Lenght452	CP000114,1883490,1883942;CP003810,1883490,1883942;HF952104,1883490,1883942;CP007631,1883490,1883942;CP010867,1883490,1883942;CP011325,1883490,1883942;CP011327,1883490,1883942;CP012419,1883490,1883942;CP013202,1883490,1883942;
CP011326	Mauve	SHARED	1883943	1884347	.	.	.	Notes=Lenght404	CP000114,1883943,1884347;CP003810,1883943,1884347;HF952104,1883943,1884347;CP007631,1883943,1884347;CP010867,1883943,1884347;CP011325,1883943,1884347;CP011327,1883943,1884347;CP012419,1883943,1884347;CP013202,1883943,1884347;
CP011326	Mauve	SHARED	1884988	1885743	.	.	.	Notes=Lenght755	CP000114,1884988,1885743;CP003810,1884988,1885743;HF952104,1884988,1885743;CP007631,1884988,1885743;CP010867,1884988,1885743;CP011325,1884988,1885743;CP011327,1884988,1885743;CP012419,1884988,1885743;CP013202,1884988,1885743;
CP011326	Mauve	SHARED	1885744	1886054	.	.	.	Notes=Lenght310	AL732656,1885744,1886054;CP000114,1885744,1886054;CP003810,1885744,1886054;HF952104,1885744,1886054;CP007631,1885744,1886054;CP010867,1885744,1886054;CP011325,1885744,1886054;CP011327,1885744,1886054;CP012419,1885744,1886054;CP013202,1885744,1886054;
CP011326	Mauve	SHARED	1886055	1886070	.	.	.	Notes=Lenght15	CP000114,1886055,1886070;CP003810,1886055,1886070;HF952104,1886055,1886070;CP007631,1886055,1886070;CP010867,1886055,1886070;CP011325,1886055,1886070;CP011327,1886055,1886070;CP012419,1886055,1886070;CP013202,1886055,1886070;
CP011326	Mauve	SHARED	1886071	1887103	.	.	.	Notes=Lenght1032	AL732656,1886071,1887103;CP000114,1886071,1887103;CP003810,1886071,1887103;HF952104,1886071,1887103;CP007631,1886071,1887103;CP010867,1886071,1887103;CP011325,1886071,1887103;CP011327,1886071,1887103;CP012419,1886071,1887103;CP013202,1886071,1887103;
CP011326	Mauve	SHARED	1891900	1891927	.	.	.	Notes=Lenght27	AL732656,1891900,1891927;AE009948,1891900,1891927;CP000114,1891900,1891927;CP003810,1891900,1891927;HF952104,1891900,1891927;HF952106,1891900,1891927;HF952105,1891900,1891927;HG939456,1891900,1891927;CP007631,1891900,1891927;CP007632,1891900,1891927;CP006910,1891900,1891927;CP007572,1891900,1891927;CP007571,1891900,1891927;CP007570,1891900,1891927;CP010867,1891900,1891927;CP011325,1891900,1891927…
CP011326	Mauve	SHARED	1892075	1892633	.	.	.	Notes=Lenght558	AL732656,1892075,1892633;AE009948,1892075,1892633;CP000114,1892075,1892633;CP003810,1892075,1892633;CP003919,1892075,1892633;HF952104,1892075,1892633;HF952105,1892075,1892633;CP007482,1892075,1892633;CP007565,1892075,1892633;HG939456,1892075,1892633;CP007631,1892075,1892633;CP007632,1892075,1892633;CP007572,1892075,1892633;CP007571,1892075,1892633;CP007570,1892075,1892633;FO393392,1892075,1892633…
CP011326	Mauve	SHARED	1893495	1893710	.	.	.	Notes=Lenght215	AL732656,1893495,1893710;AE009948,1893495,1893710;CP000114,1893495,1893710;CP003810,1893495,1893710;CP003919,1893495,1893710;HF952104,1893495,1893710;HF952105,1893495,1893710;CP007482,1893495,1893710;CP007565,1893495,1893710;HG939456,1893495,1893710;CP007631,1893495,1893710;CP007632,1893495,1893710;CP007572,1893495,1893710;CP007571,1893495,1893710;CP007570,1893495,1893710;FO393392,1893495,1893710…
CP011326	Mauve	SHARED	1893711	1894016	.	.	.	Notes=Lenght305	AL732656,1893711,1894016;AE009948,1893711,1894016;CP000114,1893711,1894016;CP003810,1893711,1894016;CP003919,1893711,1894016;HF952104,1893711,1894016;HF952105,1893711,1894016;HG939456,1893711,1894016;CP007631,1893711,1894016;CP007632,1893711,1894016;CP007572,1893711,1894016;CP007571,1893711,1894016;CP007570,1893711,1894016;CP010867,1893711,1894016;CP011325,1893711,1894016;CP011327,1893711,1894016…
CP011326	Mauve	SHARED	1894017	1894059	.	.	.	Notes=Lenght42	AL732656,1894017,1894059;AE009948,1894017,1894059;CP000114,1894017,1894059;CP003810,1894017,1894059;CP003919,1894017,1894059;HF952104,1894017,1894059;HF952105,1894017,1894059;HG939456,1894017,1894059;CP007631,1894017,1894059;CP007572,1894017,1894059;CP007571,1894017,1894059;CP007570,1894017,1894059;CP010867,1894017,1894059;CP011325,1894017,1894059;CP011327,1894017,1894059;CP011329,1894017,1894059…
CP011326	Mauve	SHARED	1894060	1894196	.	.	.	Notes=Lenght136	AL732656,1894060,1894196;AE009948,1894060,1894196;CP000114,1894060,1894196;CP003810,1894060,1894196;CP003919,1894060,1894196;HF952104,1894060,1894196;HF952106,1894060,1894196;HF952105,1894060,1894196;HG939456,1894060,1894196;CP007631,1894060,1894196;CP006910,1894060,1894196;CP007572,1894060,1894196;CP007571,1894060,1894196;CP007570,1894060,1894196;CP010867,1894060,1894196;CP011325,1894060,1894196…
CP011326	Mauve	SHARED	1894197	1894241	.	.	.	Notes=Lenght44	AL732656,1894197,1894241;AE009948,1894197,1894241;CP000114,1894197,1894241;CP003810,1894197,1894241;CP003919,1894197,1894241;HF952104,1894197,1894241;HF952106,1894197,1894241;HF952105,1894197,1894241;HG939456,1894197,1894241;CP007631,1894197,1894241;CP007632,1894197,1894241;CP006910,1894197,1894241;CP007572,1894197,1894241;CP007571,1894197,1894241;CP007570,1894197,1894241;CP010867,1894197,1894241…
CP011326	Mauve	SHARED	1894242	1894314	.	.	.	Notes=Lenght72	AL732656,1894242,1894314;AE009948,1894242,1894314;CP000114,1894242,1894314;CP003810,1894242,1894314;CP003919,1894242,1894314;HF952104,1894242,1894314;HF952105,1894242,1894314;HG939456,1894242,1894314;CP007631,1894242,1894314;CP007632,1894242,1894314;CP007572,1894242,1894314;CP007571,1894242,1894314;CP007570,1894242,1894314;CP010867,1894242,1894314;CP011325,1894242,1894314;CP011327,1894242,1894314…
CP011326	Mauve	SHARED	1894315	1897129	.	.	.	Notes=Lenght2814	AL732656,1894315,1897129;AE009948,1894315,1897129;CP000114,1894315,1897129;CP003810,1894315,1897129;CP003919,1894315,1897129;HF952104,1894315,1897129;HF952106,1894315,1897129;HF952105,1894315,1897129;HG939456,1894315,1897129;CP007631,1894315,1897129;CP007632,1894315,1897129;CP006910,1894315,1897129;CP007572,1894315,1897129;CP007571,1894315,1897129;CP007570,1894315,1897129;CP010867,1894315,1897129…
CP011326	Mauve	SHARED	1897945	1897965	.	.	.	Notes=Lenght20	AL732656,1897945,1897965;AE009948,1897945,1897965;CP000114,1897945,1897965;CP003810,1897945,1897965;HF952104,1897945,1897965;HF952106,1897945,1897965;HF952105,1897945,1897965;HG939456,1897945,1897965;CP007631,1897945,1897965;CP007632,1897945,1897965;CP006910,1897945,1897965;CP007572,1897945,1897965;CP007571,1897945,1897965;CP007570,1897945,1897965;CP010867,1897945,1897965;CP011325,1897945,1897965…
CP011326	Mauve	SHARED	1898919	1898934	.	.	.	Notes=Lenght15	AL732656,1898919,1898934;AE009948,1898919,1898934;CP000114,1898919,1898934;CP003810,1898919,1898934;CP003919,1898919,1898934;HF952104,1898919,1898934;HF952106,1898919,1898934;HF952105,1898919,1898934;HG939456,1898919,1898934;CP007631,1898919,1898934;CP007632,1898919,1898934;CP006910,1898919,1898934;CP010867,1898919,1898934;CP011325,1898919,1898934;CP011327,1898919,1898934;CP011329,1898919,1898934…
CP011326	Mauve	SHARED	1898986	1899012	.	.	.	Notes=Lenght26	AL732656,1898986,1899012;AE009948,1898986,1899012;CP000114,1898986,1899012;CP003810,1898986,1899012;HF952104,1898986,1899012;HF952106,1898986,1899012;HF952105,1898986,1899012;HG939456,1898986,1899012;CP007631,1898986,1899012;CP007632,1898986,1899012;CP006910,1898986,1899012;CP007572,1898986,1899012;CP007571,1898986,1899012;CP007570,1898986,1899012;CP010867,1898986,1899012;CP011325,1898986,1899012…
CP011326	Mauve	SHARED	1899013	1899039	.	.	.	Notes=Lenght26	AL732656,1899013,1899039;AE009948,1899013,1899039;CP000114,1899013,1899039;CP003810,1899013,1899039;HF952104,1899013,1899039;HF952106,1899013,1899039;HF952105,1899013,1899039;HG939456,1899013,1899039;CP007631,1899013,1899039;CP007632,1899013,1899039;CP006910,1899013,1899039;CP007572,1899013,1899039;CP007571,1899013,1899039;CP007570,1899013,1899039;CP010867,1899013,1899039;CP011325,1899013,1899039…
CP011326	Mauve	SHARED	1899947	1901034	.	.	.	Notes=Lenght1087	AL732656,1899947,1901034;AE009948,1899947,1901034;CP000114,1899947,1901034;CP003810,1899947,1901034;HF952104,1899947,1901034;HF952106,1899947,1901034;HF952105,1899947,1901034;HG939456,1899947,1901034;CP007631,1899947,1901034;CP007632,1899947,1901034;CP006910,1899947,1901034;CP007572,1899947,1901034;CP007571,1899947,1901034;CP007570,1899947,1901034;CP010867,1899947,1901034;CP011325,1899947,1901034…
CP011326	Mauve	SHARED	1901881	1901936	.	.	.	Notes=Lenght55	AL732656,1901881,1901936;AE009948,1901881,1901936;CP000114,1901881,1901936;CP003810,1901881,1901936;HF952104,1901881,1901936;HF952106,1901881,1901936;HF952105,1901881,1901936;CP007482,1901881,1901936;CP007565,1901881,1901936;HG939456,1901881,1901936;CP007631,1901881,1901936;CP007632,1901881,1901936;CP006910,1901881,1901936;CP007572,1901881,1901936;CP007571,1901881,1901936;CP007570,1901881,1901936…
CP011326	Mauve	SHARED	1901937	1901971	.	.	.	Notes=Lenght34	AL732656,1901937,1901971;AE009948,1901937,1901971;CP000114,1901937,1901971;CP003810,1901937,1901971;HF952104,1901937,1901971;HF952106,1901937,1901971;CP007482,1901937,1901971;CP007565,1901937,1901971;HG939456,1901937,1901971;CP007631,1901937,1901971;CP007632,1901937,1901971;CP006910,1901937,1901971;CP007572,1901937,1901971;CP007571,1901937,1901971;CP007570,1901937,1901971;FO393392,1901937,1901971…
CP011326	Mauve	SHARED	1901972	1901983	.	.	.	Notes=Lenght11	AL732656,1901972,1901983;AE009948,1901972,1901983;CP000114,1901972,1901983;CP003810,1901972,1901983;CP003919,1901972,1901983;HF952104,1901972,1901983;HF952106,1901972,1901983;CP007482,1901972,1901983;CP007565,1901972,1901983;HG939456,1901972,1901983;CP007631,1901972,1901983;CP007632,1901972,1901983;CP006910,1901972,1901983;CP007572,1901972,1901983;CP007571,1901972,1901983;CP007570,1901972,1901983…
CP011326	Mauve	SHARED	1903538	1903671	.	.	.	Notes=Lenght133	AL732656,1903538,1903671;AE009948,1903538,1903671;CP000114,1903538,1903671;CP003810,1903538,1903671;HF952104,1903538,1903671;HF952106,1903538,1903671;HF952105,1903538,1903671;CP007482,1903538,1903671;CP007565,1903538,1903671;HG939456,1903538,1903671;CP007631,1903538,1903671;CP007632,1903538,1903671;CP006910,1903538,1903671;CP007572,1903538,1903671;CP007571,1903538,1903671;CP007570,1903538,1903671…
CP011326	Mauve	SHARED	1903850	1903908	.	.	.	Notes=Lenght58	AL732656,1903850,1903908;AE009948,1903850,1903908;CP000114,1903850,1903908;CP003810,1903850,1903908;CP003919,1903850,1903908;HF952104,1903850,1903908;HF952106,1903850,1903908;HF952105,1903850,1903908;CP007482,1903850,1903908;CP007565,1903850,1903908;HG939456,1903850,1903908;CP007631,1903850,1903908;CP007632,1903850,1903908;CP007572,1903850,1903908;CP007571,1903850,1903908;CP007570,1903850,1903908…
CP011326	Mauve	SHARED	1908033	1908059	.	.	.	Notes=Lenght26	AL732656,1908033,1908059;AE009948,1908033,1908059;CP000114,1908033,1908059;CP003810,1908033,1908059;HF952104,1908033,1908059;HF952106,1908033,1908059;HF952105,1908033,1908059;HG939456,1908033,1908059;CP007631,1908033,1908059;CP007632,1908033,1908059;CP006910,1908033,1908059;CP007572,1908033,1908059;CP007571,1908033,1908059;CP007570,1908033,1908059;CP010867,1908033,1908059;CP011325,1908033,1908059…
CP011326	Mauve	SHARED	1908060	1908940	.	.	.	Notes=Lenght880	AL732656,1908060,1908940;AE009948,1908060,1908940;CP000114,1908060,1908940;CP003810,1908060,1908940;HF952104,1908060,1908940;HF952106,1908060,1908940;HF952105,1908060,1908940;HG939456,1908060,1908940;CP007631,1908060,1908940;CP007632,1908060,1908940;CP007572,1908060,1908940;CP007571,1908060,1908940;CP007570,1908060,1908940;CP010867,1908060,1908940;CP011325,1908060,1908940;CP011327,1908060,1908940…
CP011326	Mauve	SHARED	1912352	1912477	.	.	.	Notes=Lenght125	AL732656,1912352,1912477;AE009948,1912352,1912477;CP000114,1912352,1912477;CP003810,1912352,1912477;HF952104,1912352,1912477;HF952106,1912352,1912477;HF952105,1912352,1912477;CP007482,1912352,1912477;CP007565,1912352,1912477;HG939456,1912352,1912477;CP007631,1912352,1912477;CP007632,1912352,1912477;CP006910,1912352,1912477;CP007572,1912352,1912477;CP007571,1912352,1912477;CP007570,1912352,1912477…
CP011326	Mauve	SHARED	1916694	1917052	.	.	.	Notes=Lenght358	AL732656,1916694,1917052;AE009948,1916694,1917052;CP000114,1916694,1917052;CP003810,1916694,1917052;HF952104,1916694,1917052;HF952106,1916694,1917052;HF952105,1916694,1917052;CP007482,1916694,1917052;CP007565,1916694,1917052;HG939456,1916694,1917052;CP007631,1916694,1917052;CP007632,1916694,1917052;CP006910,1916694,1917052;CP007572,1916694,1917052;CP007571,1916694,1917052;CP007570,1916694,1917052…
CP011326	Mauve	SHARED	1925845	1925890	.	.	.	Notes=Lenght45	CP000114,1925845,1925890;CP003810,1925845,1925890;CP003919,1925845,1925890;HF952104,1925845,1925890;HF952106,1925845,1925890;HF952105,1925845,1925890;CP007482,1925845,1925890;CP007565,1925845,1925890;CP007631,1925845,1925890;CP006910,1925845,1925890;CP007572,1925845,1925890;CP007571,1925845,1925890;CP007570,1925845,1925890;FO393392,1925845,1925890;CP010867,1925845,1925890;CP011325,1925845,1925890…
CP011326	Mauve	SHARED	1925891	1925904	.	.	.	Notes=Lenght13	CP000114,1925891,1925904;CP003810,1925891,1925904;CP003919,1925891,1925904;HF952104,1925891,1925904;HF952106,1925891,1925904;HF952105,1925891,1925904;CP007482,1925891,1925904;CP007565,1925891,1925904;CP007631,1925891,1925904;CP006910,1925891,1925904;FO393392,1925891,1925904;CP010867,1925891,1925904;CP011325,1925891,1925904;CP011327,1925891,1925904;CP011328,1925891,1925904;CP010319,1925891,1925904…
CP011326	Mauve	SHARED	1926812	1926836	.	.	.	Notes=Lenght24	AL732656,1926812,1926836;AE009948,1926812,1926836;CP000114,1926812,1926836;CP003810,1926812,1926836;CP003919,1926812,1926836;HF952104,1926812,1926836;HF952106,1926812,1926836;HF952105,1926812,1926836;CP007565,1926812,1926836;HG939456,1926812,1926836;CP007631,1926812,1926836;CP007632,1926812,1926836;CP006910,1926812,1926836;CP007572,1926812,1926836;CP007571,1926812,1926836;CP007570,1926812,1926836…
CP011326	Mauve	SHARED	1926846	1926857	.	.	.	Notes=Lenght11	AL732656,1926846,1926857;AE009948,1926846,1926857;CP000114,1926846,1926857;CP003810,1926846,1926857;HF952104,1926846,1926857;HF952106,1926846,1926857;HF952105,1926846,1926857;HG939456,1926846,1926857;CP007631,1926846,1926857;CP007632,1926846,1926857;CP006910,1926846,1926857;CP007572,1926846,1926857;CP007571,1926846,1926857;CP007570,1926846,1926857;CP010867,1926846,1926857;CP011325,1926846,1926857…
CP011326	Mauve	SHARED	1926942	1926993	.	.	.	Notes=Lenght51	AL732656,1926942,1926993;AE009948,1926942,1926993;CP000114,1926942,1926993;CP003810,1926942,1926993;HF952104,1926942,1926993;HF952106,1926942,1926993;HF952105,1926942,1926993;HG939456,1926942,1926993;CP007631,1926942,1926993;CP007632,1926942,1926993;CP006910,1926942,1926993;CP007572,1926942,1926993;CP007571,1926942,1926993;CP007570,1926942,1926993;CP010867,1926942,1926993;CP011325,1926942,1926993…
CP011326	Mauve	SHARED	1927066	1927082	.	.	.	Notes=Lenght16	AL732656,1927066,1927082;AE009948,1927066,1927082;CP000114,1927066,1927082;CP003810,1927066,1927082;HF952104,1927066,1927082;HF952106,1927066,1927082;CP007631,1927066,1927082;CP007632,1927066,1927082;CP006910,1927066,1927082;CP007572,1927066,1927082;CP007571,1927066,1927082;CP007570,1927066,1927082;CP010867,1927066,1927082;CP011325,1927066,1927082;CP011327,1927066,1927082;CP011329,1927066,1927082…
CP011326	Mauve	SHARED	1927083	1927102	.	.	.	Notes=Lenght19	AE009948,1927083,1927102;CP000114,1927083,1927102;CP003810,1927083,1927102;HF952104,1927083,1927102;HF952106,1927083,1927102;CP007631,1927083,1927102;CP007632,1927083,1927102;CP006910,1927083,1927102;CP007572,1927083,1927102;CP007571,1927083,1927102;CP007570,1927083,1927102;CP010867,1927083,1927102;CP011325,1927083,1927102;CP011327,1927083,1927102;CP011329,1927083,1927102;CP012419,1927083,1927102…
CP011326	Mauve	SHARED	1927103	1927132	.	.	.	Notes=Lenght29	AE009948,1927103,1927132;CP000114,1927103,1927132;CP003810,1927103,1927132;HF952104,1927103,1927132;CP007631,1927103,1927132;CP006910,1927103,1927132;CP007572,1927103,1927132;CP007571,1927103,1927132;CP007570,1927103,1927132;CP010867,1927103,1927132;CP011325,1927103,1927132;CP011327,1927103,1927132;CP011329,1927103,1927132;CP012419,1927103,1927132;CP013202,1927103,1927132;
CP011326	Mauve	SHARED	1927143	1927387	.	.	.	Notes=Lenght244	AL732656,1927143,1927387;CP000114,1927143,1927387;CP003810,1927143,1927387;HF952104,1927143,1927387;HF952106,1927143,1927387;HG939456,1927143,1927387;CP007631,1927143,1927387;CP007632,1927143,1927387;CP007572,1927143,1927387;CP007571,1927143,1927387;CP007570,1927143,1927387;CP010867,1927143,1927387;CP011325,1927143,1927387;CP011327,1927143,1927387;CP010319,1927143,1927387;CP012419,1927143,1927387…
CP011326	Mauve	SHARED	1927388	1927400	.	.	.	Notes=Lenght12	AL732656,1927388,1927400;AE009948,1927388,1927400;CP000114,1927388,1927400;CP003810,1927388,1927400;HF952104,1927388,1927400;HF952106,1927388,1927400;HG939456,1927388,1927400;CP007631,1927388,1927400;CP007632,1927388,1927400;CP007572,1927388,1927400;CP007571,1927388,1927400;CP007570,1927388,1927400;CP010867,1927388,1927400;CP011325,1927388,1927400;CP011327,1927388,1927400;CP010319,1927388,1927400…
[truncated: 29 more rows]
