# Supplementary material for: Functional annotation and distribution overview of RNA families in 27 Streptococcus agalactiae genomes
Source: BMC Genomics. 2018 Jul 28;19:556. doi: 10.1186/s12864-018-4951-z (PMC6064168; doi:10.1186/s12864-018-4951-z)
Supplement: Supplementary file 4 — GFF3 annotations for all classified Regions and ncRNAs. (ZIP 1638 kb) [file 12864_2018_4951_MOESM4_ESM.zip › Additional file 4/Core_Shared_and_Exclusive_Regions/SHARED_CP011327.gff]

CP011327	Mauve	SHARED	647751	648573	.	.	.	Notes=Lenght822	CP000114,647751,648573;CP003810,647751,648573;CP007631,647751,648573;CP011325,647751,648573;CP011326,647751,648573;
CP011327	Mauve	SHARED	648714	648729	.	.	.	Notes=Lenght15	CP000114,648714,648729;CP003810,648714,648729;CP007631,648714,648729;CP011325,648714,648729;CP011326,648714,648729;
CP011327	Mauve	SHARED	624213	624826	.	.	.	Notes=Lenght613	CP000114,624213,624826;CP003810,624213,624826;CP011325,624213,624826;CP011326,624213,624826;
CP011327	Mauve	SHARED	625139	625310	.	.	.	Notes=Lenght171	CP000114,625139,625310;CP003810,625139,625310;CP011325,625139,625310;CP011326,625139,625310;
CP011327	Mauve	SHARED	623339	624095	.	.	.	Notes=Lenght756	CP000114,623339,624095;CP003810,623339,624095;CP011325,623339,624095;CP011326,623339,624095;
CP011327	Mauve	SHARED	942233	942244	.	.	.	Notes=Lenght11	CP003810,942233,942244;CP011325,942233,942244;CP011326,942233,942244;
CP011327	Mauve	SHARED	626036	626064	.	.	.	Notes=Lenght28	CP000114,626036,626064;CP003810,626036,626064;CP011325,626036,626064;CP011326,626036,626064;
CP011327	Mauve	SHARED	626065	626793	.	.	.	Notes=Lenght728	CP000114,626065,626793;CP003810,626065,626793;CP011325,626065,626793;CP011326,626065,626793;
CP011327	Mauve	SHARED	765287	766849	.	.	.	Notes=Lenght1562	CP003810,765287,766849;CP011325,765287,766849;CP011326,765287,766849;
CP011327	Mauve	SHARED	754575	756431	.	.	.	Notes=Lenght1856	CP003810,754575,756431;HG939456,754575,756431;CP007632,754575,756431;CP007572,754575,756431;CP007571,754575,756431;CP007570,754575,756431;CP011325,754575,756431;CP011326,754575,756431;
CP011327	Mauve	SHARED	728303	728764	.	.	.	Notes=Lenght461	CP003810,728303,728764;CP007572,728303,728764;CP007571,728303,728764;CP007570,728303,728764;CP011325,728303,728764;CP011326,728303,728764;
CP011327	Mauve	SHARED	727227	728302	.	.	.	Notes=Lenght1075	CP003810,727227,728302;CP011325,727227,728302;CP011326,727227,728302;
CP011327	Mauve	SHARED	1428085	1428097	.	.	.	Notes=Lenght12	CP000114,1428085,1428097;CP003810,1428085,1428097;CP011325,1428085,1428097;CP011326,1428085,1428097;
CP011327	Mauve	SHARED	1428098	1428117	.	.	.	Notes=Lenght19	CP003810,1428098,1428117;CP011325,1428098,1428117;CP011326,1428098,1428117;
CP011327	Mauve	SHARED	1506696	1507552	.	.	.	Notes=Lenght856	CP003810,1506696,1507552;CP011325,1506696,1507552;CP011326,1506696,1507552;
CP011327	Mauve	SHARED	1514073	1515929	.	.	.	Notes=Lenght1856	CP003810,1514073,1515929;CP007572,1514073,1515929;CP007571,1514073,1515929;CP007570,1514073,1515929;CP011325,1514073,1515929;CP011326,1514073,1515929;
CP011327	Mauve	SHARED	1566957	1568813	.	.	.	Notes=Lenght1856	CP003810,1566957,1568813;CP011325,1566957,1568813;CP011326,1566957,1568813;
CP011327	Mauve	SHARED	659610	670750	.	.	.	Notes=Lenght11140	CP000114,659610,670750;CP003810,659610,670750;CP011325,659610,670750;CP011326,659610,670750;
CP011327	Mauve	SHARED	1993159	1993448	.	.	.	Notes=Lenght289	CP003810,1993159,1993448;CP007572,1993159,1993448;CP007571,1993159,1993448;CP007570,1993159,1993448;CP011325,1993159,1993448;CP011326,1993159,1993448;
CP011327	Mauve	SHARED	1992787	1993158	.	.	.	Notes=Lenght371	CP003810,1992787,1993158;CP011325,1992787,1993158;CP011326,1992787,1993158;
CP011327	Mauve	SHARED	1992158	1992288	.	.	.	Notes=Lenght130	CP003810,1992158,1992288;CP011325,1992158,1992288;CP011326,1992158,1992288;
CP011327	Mauve	SHARED	1905045	1905905	.	.	.	Notes=Lenght860	CP003810,1905045,1905905;CP011325,1905045,1905905;CP011326,1905045,1905905;
CP011327	Mauve	SHARED	942430	942455	.	.	.	Notes=Lenght25	CP003810,942430,942455;CP011325,942430,942455;CP011326,942430,942455;
CP011327	Mauve	SHARED	942361	942385	.	.	.	Notes=Lenght24	CP003810,942361,942385;CP011325,942361,942385;CP011326,942361,942385;
CP011327	Mauve	SHARED	625495	626034	.	.	.	Notes=Lenght539	CP000114,625495,626034;CP011326,625495,626034;
CP011327	Mauve	SHARED	625040	625138	.	.	.	Notes=Lenght98	CP000114,625040,625138;CP003810,625040,625138;CP011325,625040,625138;CP011326,625040,625138;
CP011327	Mauve	SHARED	625011	625039	.	.	.	Notes=Lenght28	CP011326,625011,625039;
CP011327	Mauve	SHARED	942162	942191	.	.	.	Notes=Lenght29	CP003810,942162,942191;CP011325,942162,942191;CP011326,942162,942191;
CP011327	Mauve	SHARED	924063	925897	.	.	.	Notes=Lenght1834	CP003810,924063,925897;HG939456,924063,925897;CP007632,924063,925897;CP007572,924063,925897;CP007571,924063,925897;CP007570,924063,925897;CP011325,924063,925897;CP011326,924063,925897;
CP011327	Mauve	SHARED	924041	924062	.	.	.	Notes=Lenght21	CP003810,924041,924062;CP007572,924041,924062;CP007571,924041,924062;CP007570,924041,924062;CP011325,924041,924062;CP011326,924041,924062;
CP011327	Mauve	SHARED	625473	625494	.	.	.	Notes=Lenght21	CP000114,625473,625494;CP003810,625473,625494;CP011325,625473,625494;CP011326,625473,625494;
CP011327	Mauve	SHARED	1182014	1182189	.	.	.	Notes=Lenght175	CP000114,1182014,1182189;CP003810,1182014,1182189;CP011325,1182014,1182189;CP011326,1182014,1182189;
CP011327	Mauve	SHARED	656788	657974	.	.	.	Notes=Lenght1186	CP000114,656788,657974;CP003810,656788,657974;CP011325,656788,657974;CP011326,656788,657974;
CP011327	Mauve	SHARED	21242	21263	.	.	.	Notes=Lenght21	CP000114,21242,21263;
CP011327	Mauve	SHARED	537105	538961	.	.	.	Notes=Lenght1856	CP003810,537105,538961;CP007571,537105,538961;CP011325,537105,538961;CP011326,537105,538961;
CP011327	Mauve	SHARED	570448	572006	.	.	.	Notes=Lenght1558	CP000114,570448,572006;CP003810,570448,572006;CP011325,570448,572006;CP011326,570448,572006;
CP011327	Mauve	SHARED	454224	454274	.	.	.	Notes=Lenght50	CP000114,454224,454274;CP003810,454224,454274;HG939456,454224,454274;CP007572,454224,454274;CP007571,454224,454274;CP007570,454224,454274;CP011325,454224,454274;CP011326,454224,454274;
CP011327	Mauve	SHARED	91832	91857	.	.	.	Notes=Lenght25	CP007571,91832,91857;CP007570,91832,91857;
CP011327	Mauve	SHARED	92006	92581	.	.	.	Notes=Lenght575	CP007571,92006,92581;CP007570,92006,92581;
CP011327	Mauve	SHARED	93782	95175	.	.	.	Notes=Lenght1393	CP011326,93782,95175;
CP011327	Mauve	SHARED	101801	102065	.	.	.	Notes=Lenght264	CP011326,101801,102065;
CP011327	Mauve	SHARED	150002	150072	.	.	.	Notes=Lenght70	CP000114,150002,150072;CP003810,150002,150072;CP011325,150002,150072;CP011326,150002,150072;
CP011327	Mauve	SHARED	150964	155484	.	.	.	Notes=Lenght4520	CP000114,150964,155484;CP003810,150964,155484;CP011325,150964,155484;CP011326,150964,155484;
CP011327	Mauve	SHARED	1427819	1427869	.	.	.	Notes=Lenght50	CP011325,1427819,1427869;CP011326,1427819,1427869;
CP011327	Mauve	SHARED	1670398	1670435	.	.	.	Notes=Lenght37	CP003810,1670398,1670435;CP007572,1670398,1670435;CP007571,1670398,1670435;CP007570,1670398,1670435;CP011325,1670398,1670435;CP011326,1670398,1670435;
CP011327	Mauve	SHARED	1670436	1670548	.	.	.	Notes=Lenght112	CP003810,1670436,1670548;CP011325,1670436,1670548;CP011326,1670436,1670548;
CP011327	Mauve	SHARED	1670549	1671884	.	.	.	Notes=Lenght1335	CP003810,1670549,1671884;CP007572,1670549,1671884;CP007571,1670549,1671884;CP007570,1670549,1671884;CP011325,1670549,1671884;CP011326,1670549,1671884;
CP011327	Mauve	SHARED	1671885	1671916	.	.	.	Notes=Lenght31	CP003810,1671885,1671916;CP011325,1671885,1671916;CP011326,1671885,1671916;
CP011327	Mauve	SHARED	1671917	1671955	.	.	.	Notes=Lenght38	CP003810,1671917,1671955;CP007572,1671917,1671955;CP007571,1671917,1671955;CP007570,1671917,1671955;CP011325,1671917,1671955;CP011326,1671917,1671955;
CP011327	Mauve	SHARED	696504	696515	.	.	.	Notes=Lenght11	CP000114,696504,696515;CP003810,696504,696515;HF952104,696504,696515;HF952106,696504,696515;HF952105,696504,696515;HG939456,696504,696515;CP007632,696504,696515;CP010867,696504,696515;CP011325,696504,696515;CP011326,696504,696515;CP010319,696504,696515;
CP011327	Mauve	SHARED	365083	365109	.	.	.	Notes=Lenght26	AL732656,365083,365109;CP000114,365083,365109;CP003919,365083,365109;HF952106,365083,365109;HF952105,365083,365109;CP007482,365083,365109;CP007565,365083,365109;HG939456,365083,365109;CP007632,365083,365109;CP006910,365083,365109;CP007572,365083,365109;CP007571,365083,365109;CP007570,365083,365109;FO393392,365083,365109;CP011325,365083,365109;CP011326,365083,365109;CP011328,365083,365109;CP010319…
CP011327	Mauve	SHARED	365601	365612	.	.	.	Notes=Lenght11	AL732656,365601,365612;CP000114,365601,365612;CP003919,365601,365612;HF952106,365601,365612;HF952105,365601,365612;CP007482,365601,365612;CP007565,365601,365612;HG939456,365601,365612;CP007632,365601,365612;CP006910,365601,365612;CP007572,365601,365612;CP007571,365601,365612;CP007570,365601,365612;FO393392,365601,365612;CP011325,365601,365612;CP011328,365601,365612;CP010319,365601,365612;
CP011327	Mauve	SHARED	93379	93781	.	.	.	Notes=Lenght402	AL732656,93379,93781;CP000114,93379,93781;CP003919,93379,93781;HF952106,93379,93781;HF952105,93379,93781;CP007482,93379,93781;CP007565,93379,93781;HG939456,93379,93781;CP007632,93379,93781;CP006910,93379,93781;CP007572,93379,93781;CP007571,93379,93781;CP007570,93379,93781;FO393392,93379,93781;CP011326,93379,93781;CP011328,93379,93781;CP010319,93379,93781;
CP011327	Mauve	SHARED	268270	269806	.	.	.	Notes=Lenght1536	CP000114,268270,269806;CP003810,268270,269806;CP011325,268270,269806;CP011326,268270,269806;
CP011327	Mauve	SHARED	362112	362162	.	.	.	Notes=Lenght50	CP011325,362112,362162;
CP011327	Mauve	SHARED	362163	362220	.	.	.	Notes=Lenght57	CP000114,362163,362220;CP011325,362163,362220;
CP011327	Mauve	SHARED	364180	364279	.	.	.	Notes=Lenght99	AL732656,364180,364279;CP000114,364180,364279;CP007572,364180,364279;CP007571,364180,364279;CP007570,364180,364279;CP011325,364180,364279;CP011326,364180,364279;
CP011327	Mauve	SHARED	452842	452899	.	.	.	Notes=Lenght57	CP000114,452842,452899;CP003810,452842,452899;HG939456,452842,452899;CP007572,452842,452899;CP007571,452842,452899;CP007570,452842,452899;CP011325,452842,452899;CP011326,452842,452899;
CP011327	Mauve	SHARED	452900	453200	.	.	.	Notes=Lenght300	CP000114,452900,453200;CP003810,452900,453200;CP007572,452900,453200;CP007571,452900,453200;CP007570,452900,453200;CP011325,452900,453200;CP011326,452900,453200;
CP011327	Mauve	SHARED	453201	453319	.	.	.	Notes=Lenght118	CP000114,453201,453319;CP003810,453201,453319;HG939456,453201,453319;CP007572,453201,453319;CP007571,453201,453319;CP007570,453201,453319;CP011325,453201,453319;CP011326,453201,453319;
CP011327	Mauve	SHARED	453320	454223	.	.	.	Notes=Lenght903	CP000114,453320,454223;CP003810,453320,454223;CP007572,453320,454223;CP007571,453320,454223;CP007570,453320,454223;CP011325,453320,454223;CP011326,453320,454223;
CP011327	Mauve	SHARED	363263	363410	.	.	.	Notes=Lenght147	CP011325,363263,363410;
CP011327	Mauve	SHARED	362847	362860	.	.	.	Notes=Lenght13	AL732656,362847,362860;CP000114,362847,362860;CP003810,362847,362860;CP003919,362847,362860;HF952106,362847,362860;HF952105,362847,362860;CP007482,362847,362860;HG939456,362847,362860;CP007632,362847,362860;CP006910,362847,362860;CP007572,362847,362860;CP007571,362847,362860;CP007570,362847,362860;FO393392,362847,362860;CP011325,362847,362860;CP011328,362847,362860;CP010319,362847,362860;
CP011327	Mauve	SHARED	507124	508684	.	.	.	Notes=Lenght1560	CP000114,507124,508684;CP003810,507124,508684;CP011325,507124,508684;CP011326,507124,508684;
CP011327	Mauve	SHARED	522188	524044	.	.	.	Notes=Lenght1856	CP003810,522188,524044;CP011325,522188,524044;CP011326,522188,524044;
CP011327	Mauve	SHARED	362221	362302	.	.	.	Notes=Lenght81	CP000114,362221,362302;CP011325,362221,362302;CP011326,362221,362302;
CP011327	Mauve	SHARED	362303	362347	.	.	.	Notes=Lenght44	CP000114,362303,362347;CP011326,362303,362347;
CP011327	Mauve	SHARED	1362322	1362541	.	.	.	Notes=Lenght219	CP000114,1362322,1362541;CP003810,1362322,1362541;CP011325,1362322,1362541;CP011326,1362322,1362541;
CP011327	Mauve	SHARED	1362542	1363546	.	.	.	Notes=Lenght1004	CP000114,1362542,1363546;CP003810,1362542,1363546;HG939456,1362542,1363546;CP007632,1362542,1363546;CP011325,1362542,1363546;CP011326,1362542,1363546;
CP011327	Mauve	SHARED	1363716	1365764	.	.	.	Notes=Lenght2048	CP000114,1363716,1365764;CP003810,1363716,1365764;HG939456,1363716,1365764;CP007632,1363716,1365764;CP011325,1363716,1365764;CP011326,1363716,1365764;
CP011327	Mauve	SHARED	1370810	1370821	.	.	.	Notes=Lenght11	CP000114,1370810,1370821;CP003810,1370810,1370821;CP011325,1370810,1370821;CP011326,1370810,1370821;
CP011327	Mauve	SHARED	1392461	1392504	.	.	.	Notes=Lenght43	AL732656,1392461,1392504;AE009948,1392461,1392504;CP000114,1392461,1392504;CP003810,1392461,1392504;CP003919,1392461,1392504;HF952104,1392461,1392504;HF952106,1392461,1392504;HF952105,1392461,1392504;CP007482,1392461,1392504;CP007565,1392461,1392504;HG939456,1392461,1392504;CP007631,1392461,1392504;CP007632,1392461,1392504;CP006910,1392461,1392504;FO393392,1392461,1392504;CP010867,1392461,1392504…
CP011327	Mauve	SHARED	1414969	1415007	.	.	.	Notes=Lenght38	AE009948,1414969,1415007;CP000114,1414969,1415007;CP003810,1414969,1415007;CP003919,1414969,1415007;HF952106,1414969,1415007;HF952105,1414969,1415007;CP007482,1414969,1415007;CP007565,1414969,1415007;CP006910,1414969,1415007;FO393392,1414969,1415007;CP011325,1414969,1415007;CP011326,1414969,1415007;CP011328,1414969,1415007;CP010319,1414969,1415007;CP012419,1414969,1415007;
CP011327	Mauve	SHARED	1415008	1415040	.	.	.	Notes=Lenght32	AE009948,1415008,1415040;CP000114,1415008,1415040;CP003810,1415008,1415040;CP011325,1415008,1415040;CP011326,1415008,1415040;CP012419,1415008,1415040;
CP011327	Mauve	SHARED	1415041	1415052	.	.	.	Notes=Lenght11	AL732656,1415041,1415052;AE009948,1415041,1415052;CP000114,1415041,1415052;CP003810,1415041,1415052;CP003919,1415041,1415052;HF952106,1415041,1415052;HF952105,1415041,1415052;CP007482,1415041,1415052;CP007565,1415041,1415052;CP006910,1415041,1415052;CP007572,1415041,1415052;CP007571,1415041,1415052;CP007570,1415041,1415052;FO393392,1415041,1415052;CP011325,1415041,1415052;CP011326,1415041,1415052…
CP011327	Mauve	SHARED	1419659	1419719	.	.	.	Notes=Lenght60	AE009948,1419659,1419719;CP000114,1419659,1419719;CP003810,1419659,1419719;HF952106,1419659,1419719;HF952105,1419659,1419719;CP007482,1419659,1419719;CP007565,1419659,1419719;FO393392,1419659,1419719;CP011325,1419659,1419719;CP011326,1419659,1419719;CP011328,1419659,1419719;CP010319,1419659,1419719;CP012419,1419659,1419719;
CP011327	Mauve	SHARED	1427477	1427523	.	.	.	Notes=Lenght46	CP000114,1427477,1427523;CP003810,1427477,1427523;HF952104,1427477,1427523;CP010867,1427477,1427523;CP011325,1427477,1427523;CP012419,1427477,1427523;
CP011327	Mauve	SHARED	1427524	1427569	.	.	.	Notes=Lenght45	AE009948,1427524,1427569;CP000114,1427524,1427569;CP003810,1427524,1427569;HF952104,1427524,1427569;CP010867,1427524,1427569;CP011325,1427524,1427569;CP012419,1427524,1427569;
CP011327	Mauve	SHARED	1427570	1427603	.	.	.	Notes=Lenght33	AE009948,1427570,1427603;CP000114,1427570,1427603;CP003810,1427570,1427603;HF952104,1427570,1427603;CP010867,1427570,1427603;CP011325,1427570,1427603;CP011326,1427570,1427603;CP012419,1427570,1427603;
CP011327	Mauve	SHARED	1427604	1427620	.	.	.	Notes=Lenght16	AE009948,1427604,1427620;CP000114,1427604,1427620;CP003810,1427604,1427620;CP011325,1427604,1427620;CP011326,1427604,1427620;CP012419,1427604,1427620;
CP011327	Mauve	SHARED	1427659	1427675	.	.	.	Notes=Lenght16	AE009948,1427659,1427675;CP000114,1427659,1427675;CP003810,1427659,1427675;HF952104,1427659,1427675;CP007631,1427659,1427675;CP010867,1427659,1427675;CP011325,1427659,1427675;CP011326,1427659,1427675;CP012419,1427659,1427675;
CP011327	Mauve	SHARED	1427676	1427711	.	.	.	Notes=Lenght35	CP000114,1427676,1427711;CP003810,1427676,1427711;CP011325,1427676,1427711;CP011326,1427676,1427711;CP012419,1427676,1427711;
CP011327	Mauve	SHARED	1427712	1427725	.	.	.	Notes=Lenght13	AL732656,1427712,1427725;AE009948,1427712,1427725;CP000114,1427712,1427725;CP003810,1427712,1427725;HF952104,1427712,1427725;HF952106,1427712,1427725;CP007631,1427712,1427725;CP006910,1427712,1427725;CP007572,1427712,1427725;CP007571,1427712,1427725;CP007570,1427712,1427725;CP010867,1427712,1427725;CP011325,1427712,1427725;CP011326,1427712,1427725;CP010319,1427712,1427725;CP012419,1427712,1427725;
CP011327	Mauve	SHARED	1295190	1295321	.	.	.	Notes=Lenght131	CP003810,1295190,1295321;CP003919,1295190,1295321;HF952106,1295190,1295321;HF952105,1295190,1295321;CP007482,1295190,1295321;CP007565,1295190,1295321;HG939456,1295190,1295321;CP007632,1295190,1295321;CP006910,1295190,1295321;FO393392,1295190,1295321;CP011325,1295190,1295321;CP011328,1295190,1295321;CP010319,1295190,1295321;CP012419,1295190,1295321;
CP011327	Mauve	SHARED	1295322	1295371	.	.	.	Notes=Lenght49	AL732656,1295322,1295371;CP003810,1295322,1295371;CP003919,1295322,1295371;HF952106,1295322,1295371;HF952105,1295322,1295371;CP007482,1295322,1295371;CP007565,1295322,1295371;HG939456,1295322,1295371;CP007632,1295322,1295371;CP006910,1295322,1295371;CP007572,1295322,1295371;CP007571,1295322,1295371;CP007570,1295322,1295371;FO393392,1295322,1295371;CP011325,1295322,1295371;CP011328,1295322,1295371…
CP011327	Mauve	SHARED	1295372	1295454	.	.	.	Notes=Lenght82	CP003810,1295372,1295454;CP003919,1295372,1295454;HF952106,1295372,1295454;HF952105,1295372,1295454;CP007482,1295372,1295454;CP007565,1295372,1295454;HG939456,1295372,1295454;CP007632,1295372,1295454;CP006910,1295372,1295454;FO393392,1295372,1295454;CP011325,1295372,1295454;CP011328,1295372,1295454;CP010319,1295372,1295454;CP012419,1295372,1295454;
CP011327	Mauve	SHARED	1295455	1295515	.	.	.	Notes=Lenght60	CP003810,1295455,1295515;CP011325,1295455,1295515;CP012419,1295455,1295515;
CP011327	Mauve	SHARED	1295516	1295575	.	.	.	Notes=Lenght59	AL732656,1295516,1295575;CP003810,1295516,1295575;CP007572,1295516,1295575;CP007571,1295516,1295575;CP007570,1295516,1295575;CP011325,1295516,1295575;CP012419,1295516,1295575;
CP011327	Mauve	SHARED	1297126	1297502	.	.	.	Notes=Lenght376	CP003810,1297126,1297502;CP011325,1297126,1297502;CP012419,1297126,1297502;
CP011327	Mauve	SHARED	1297503	1297834	.	.	.	Notes=Lenght331	AL732656,1297503,1297834;CP003810,1297503,1297834;CP003919,1297503,1297834;HF952106,1297503,1297834;HF952105,1297503,1297834;CP007482,1297503,1297834;CP007565,1297503,1297834;HG939456,1297503,1297834;CP007632,1297503,1297834;CP006910,1297503,1297834;CP007572,1297503,1297834;CP007571,1297503,1297834;CP007570,1297503,1297834;FO393392,1297503,1297834;CP011325,1297503,1297834;CP011328,1297503,1297834…
CP011327	Mauve	SHARED	1297835	1297878	.	.	.	Notes=Lenght43	CP003810,1297835,1297878;CP003919,1297835,1297878;HF952106,1297835,1297878;HF952105,1297835,1297878;CP007482,1297835,1297878;CP007565,1297835,1297878;HG939456,1297835,1297878;CP007632,1297835,1297878;CP006910,1297835,1297878;FO393392,1297835,1297878;CP011325,1297835,1297878;CP011328,1297835,1297878;CP010319,1297835,1297878;CP012419,1297835,1297878;
CP011327	Mauve	SHARED	1297879	1298253	.	.	.	Notes=Lenght374	AL732656,1297879,1298253;CP003810,1297879,1298253;CP007572,1297879,1298253;CP007571,1297879,1298253;CP007570,1297879,1298253;CP011325,1297879,1298253;CP012419,1297879,1298253;
CP011327	Mauve	SHARED	1298254	1298577	.	.	.	Notes=Lenght323	CP003810,1298254,1298577;CP011325,1298254,1298577;CP012419,1298254,1298577;
CP011327	Mauve	SHARED	1298578	1298629	.	.	.	Notes=Lenght51	AL732656,1298578,1298629;CP003810,1298578,1298629;CP007572,1298578,1298629;CP007571,1298578,1298629;CP007570,1298578,1298629;CP011325,1298578,1298629;CP012419,1298578,1298629;
CP011327	Mauve	SHARED	1299090	1299131	.	.	.	Notes=Lenght41	AL732656,1299090,1299131;CP003810,1299090,1299131;CP007572,1299090,1299131;CP007571,1299090,1299131;CP007570,1299090,1299131;CP011325,1299090,1299131;CP012419,1299090,1299131;
CP011327	Mauve	SHARED	1299132	1299181	.	.	.	Notes=Lenght49	CP003810,1299132,1299181;CP011325,1299132,1299181;CP012419,1299132,1299181;
CP011327	Mauve	SHARED	1299182	1299403	.	.	.	Notes=Lenght221	AL732656,1299182,1299403;CP003810,1299182,1299403;CP007572,1299182,1299403;CP007571,1299182,1299403;CP007570,1299182,1299403;CP011325,1299182,1299403;CP012419,1299182,1299403;
CP011327	Mauve	SHARED	1299404	1299548	.	.	.	Notes=Lenght144	AL732656,1299404,1299548;CP003810,1299404,1299548;CP003919,1299404,1299548;HF952106,1299404,1299548;HF952105,1299404,1299548;CP007482,1299404,1299548;CP007565,1299404,1299548;HG939456,1299404,1299548;CP007632,1299404,1299548;CP006910,1299404,1299548;CP007572,1299404,1299548;CP007571,1299404,1299548;CP007570,1299404,1299548;FO393392,1299404,1299548;CP011325,1299404,1299548;CP011328,1299404,1299548…
CP011327	Mauve	SHARED	1299549	1299572	.	.	.	Notes=Lenght23	CP003810,1299549,1299572;CP011325,1299549,1299572;CP012419,1299549,1299572;
CP011327	Mauve	SHARED	1369470	1369568	.	.	.	Notes=Lenght98	CP000114,1369470,1369568;CP003810,1369470,1369568;CP003919,1369470,1369568;HF952106,1369470,1369568;HF952105,1369470,1369568;CP007482,1369470,1369568;CP007565,1369470,1369568;HG939456,1369470,1369568;CP007632,1369470,1369568;FO393392,1369470,1369568;CP011325,1369470,1369568;CP011326,1369470,1369568;CP011328,1369470,1369568;CP010319,1369470,1369568;CP012419,1369470,1369568;
CP011327	Mauve	SHARED	1427750	1427763	.	.	.	Notes=Lenght13	AE009948,1427750,1427763;CP000114,1427750,1427763;CP003810,1427750,1427763;HF952104,1427750,1427763;HF952105,1427750,1427763;CP007631,1427750,1427763;CP006910,1427750,1427763;CP010867,1427750,1427763;CP011325,1427750,1427763;CP011326,1427750,1427763;CP010319,1427750,1427763;CP012419,1427750,1427763;
CP011327	Mauve	SHARED	1427764	1427786	.	.	.	Notes=Lenght22	CP000114,1427764,1427786;CP003810,1427764,1427786;HF952104,1427764,1427786;HF952105,1427764,1427786;CP007631,1427764,1427786;CP006910,1427764,1427786;CP010867,1427764,1427786;CP011325,1427764,1427786;CP011326,1427764,1427786;CP010319,1427764,1427786;CP012419,1427764,1427786;
CP011327	Mauve	SHARED	1427788	1427799	.	.	.	Notes=Lenght11	CP000114,1427788,1427799;CP003810,1427788,1427799;HF952105,1427788,1427799;CP006910,1427788,1427799;CP011325,1427788,1427799;CP011326,1427788,1427799;CP012419,1427788,1427799;
CP011327	Mauve	SHARED	1427800	1427818	.	.	.	Notes=Lenght18	CP000114,1427800,1427818;HF952105,1427800,1427818;CP006910,1427800,1427818;CP011325,1427800,1427818;CP011326,1427800,1427818;CP012419,1427800,1427818;
CP011327	Mauve	SHARED	1427870	1427883	.	.	.	Notes=Lenght13	CP011325,1427870,1427883;CP011326,1427870,1427883;CP012419,1427870,1427883;
CP011327	Mauve	SHARED	1427884	1427894	.	.	.	Notes=Lenght10	CP003810,1427884,1427894;CP011325,1427884,1427894;CP011326,1427884,1427894;CP012419,1427884,1427894;
CP011327	Mauve	SHARED	1427895	1427926	.	.	.	Notes=Lenght31	CP000114,1427895,1427926;CP003810,1427895,1427926;CP011325,1427895,1427926;CP011326,1427895,1427926;CP012419,1427895,1427926;
CP011327	Mauve	SHARED	1427939	1427967	.	.	.	Notes=Lenght28	AL732656,1427939,1427967;CP000114,1427939,1427967;CP003810,1427939,1427967;HF952106,1427939,1427967;CP007631,1427939,1427967;CP011325,1427939,1427967;CP011326,1427939,1427967;CP012419,1427939,1427967;
CP011327	Mauve	SHARED	1427968	1427980	.	.	.	Notes=Lenght12	AL732656,1427968,1427980;CP000114,1427968,1427980;CP003810,1427968,1427980;HF952106,1427968,1427980;CP007631,1427968,1427980;CP011325,1427968,1427980;CP011326,1427968,1427980;CP012419,1427968,1427980;
CP011327	Mauve	SHARED	1291619	1291741	.	.	.	Notes=Lenght122	AL732656,1291619,1291741;CP003810,1291619,1291741;CP007572,1291619,1291741;CP007571,1291619,1291741;CP007570,1291619,1291741;CP011325,1291619,1291741;CP012419,1291619,1291741;
CP011327	Mauve	SHARED	1291742	1291756	.	.	.	Notes=Lenght14	CP003810,1291742,1291756;HG939456,1291742,1291756;CP007632,1291742,1291756;CP011325,1291742,1291756;CP012419,1291742,1291756;
CP011327	Mauve	SHARED	1291757	1291920	.	.	.	Notes=Lenght163	AL732656,1291757,1291920;CP003810,1291757,1291920;HG939456,1291757,1291920;CP007632,1291757,1291920;CP007572,1291757,1291920;CP007571,1291757,1291920;CP007570,1291757,1291920;CP011325,1291757,1291920;CP012419,1291757,1291920;
CP011327	Mauve	SHARED	1291921	1291941	.	.	.	Notes=Lenght20	CP003810,1291921,1291941;HG939456,1291921,1291941;CP007632,1291921,1291941;CP011325,1291921,1291941;CP012419,1291921,1291941;
CP011327	Mauve	SHARED	1291942	1292003	.	.	.	Notes=Lenght61	AL732656,1291942,1292003;CP003810,1291942,1292003;CP007572,1291942,1292003;CP007571,1291942,1292003;CP007570,1291942,1292003;CP011325,1291942,1292003;CP012419,1291942,1292003;
CP011327	Mauve	SHARED	1292011	1292660	.	.	.	Notes=Lenght649	CP003810,1292011,1292660;HF952106,1292011,1292660;HF952105,1292011,1292660;CP006910,1292011,1292660;CP011325,1292011,1292660;CP010319,1292011,1292660;CP012419,1292011,1292660;
CP011327	Mauve	SHARED	1292661	1293026	.	.	.	Notes=Lenght365	AL732656,1292661,1293026;CP003810,1292661,1293026;HF952106,1292661,1293026;HF952105,1292661,1293026;CP006910,1292661,1293026;CP007572,1292661,1293026;CP007571,1292661,1293026;CP007570,1292661,1293026;CP011325,1292661,1293026;CP010319,1292661,1293026;CP012419,1292661,1293026;
CP011327	Mauve	SHARED	1293027	1293280	.	.	.	Notes=Lenght253	AL732656,1293027,1293280;CP003810,1293027,1293280;CP007572,1293027,1293280;CP007571,1293027,1293280;CP007570,1293027,1293280;CP011325,1293027,1293280;CP012419,1293027,1293280;
CP011327	Mauve	SHARED	1293282	1293794	.	.	.	Notes=Lenght512	CP003810,1293282,1293794;HG939456,1293282,1293794;CP007632,1293282,1293794;CP011325,1293282,1293794;CP012419,1293282,1293794;
CP011327	Mauve	SHARED	1293795	1293910	.	.	.	Notes=Lenght115	AL732656,1293795,1293910;CP003810,1293795,1293910;HG939456,1293795,1293910;CP007632,1293795,1293910;CP007572,1293795,1293910;CP007571,1293795,1293910;CP007570,1293795,1293910;CP011325,1293795,1293910;CP012419,1293795,1293910;
CP011327	Mauve	SHARED	1293911	1293928	.	.	.	Notes=Lenght17	CP003810,1293911,1293928;HG939456,1293911,1293928;CP007632,1293911,1293928;CP011325,1293911,1293928;CP012419,1293911,1293928;
CP011327	Mauve	SHARED	1293929	1294115	.	.	.	Notes=Lenght186	CP003810,1293929,1294115;CP011325,1293929,1294115;CP012419,1293929,1294115;
CP011327	Mauve	SHARED	1294925	1294985	.	.	.	Notes=Lenght60	CP003810,1294925,1294985;HG939456,1294925,1294985;CP007632,1294925,1294985;CP011325,1294925,1294985;CP012419,1294925,1294985;
CP011327	Mauve	SHARED	1294986	1295099	.	.	.	Notes=Lenght113	AL732656,1294986,1295099;CP003810,1294986,1295099;HG939456,1294986,1295099;CP007632,1294986,1295099;CP007572,1294986,1295099;CP007571,1294986,1295099;CP007570,1294986,1295099;CP011325,1294986,1295099;CP012419,1294986,1295099;
CP011327	Mauve	SHARED	1295100	1295117	.	.	.	Notes=Lenght17	AL732656,1295100,1295117;CP003810,1295100,1295117;CP003919,1295100,1295117;HF952106,1295100,1295117;HF952105,1295100,1295117;CP007482,1295100,1295117;CP007565,1295100,1295117;HG939456,1295100,1295117;CP007632,1295100,1295117;CP006910,1295100,1295117;CP007572,1295100,1295117;CP007571,1295100,1295117;CP007570,1295100,1295117;FO393392,1295100,1295117;CP011325,1295100,1295117;CP011328,1295100,1295117…
CP011327	Mauve	SHARED	1295118	1295187	.	.	.	Notes=Lenght69	CP003810,1295118,1295187;CP003919,1295118,1295187;HF952106,1295118,1295187;HF952105,1295118,1295187;CP007482,1295118,1295187;CP007565,1295118,1295187;HG939456,1295118,1295187;CP007632,1295118,1295187;CP006910,1295118,1295187;FO393392,1295118,1295187;CP011325,1295118,1295187;CP011328,1295118,1295187;CP010319,1295118,1295187;CP012419,1295118,1295187;
CP011327	Mauve	SHARED	1258249	1258312	.	.	.	Notes=Lenght63	AL732656,1258249,1258312;AE009948,1258249,1258312;CP000114,1258249,1258312;CP003810,1258249,1258312;HF952106,1258249,1258312;CP007482,1258249,1258312;CP007565,1258249,1258312;CP007572,1258249,1258312;CP007571,1258249,1258312;CP007570,1258249,1258312;FO393392,1258249,1258312;CP011325,1258249,1258312;CP011326,1258249,1258312;CP011328,1258249,1258312;CP011329,1258249,1258312;CP010319,1258249,1258312…
CP011327	Mauve	SHARED	1258711	1259199	.	.	.	Notes=Lenght488	AL732656,1258711,1259199;CP000114,1258711,1259199;CP003810,1258711,1259199;CP007572,1258711,1259199;CP007571,1258711,1259199;CP007570,1258711,1259199;CP011325,1258711,1259199;CP011326,1258711,1259199;CP012419,1258711,1259199;
CP011327	Mauve	SHARED	1289426	1289581	.	.	.	Notes=Lenght155	CP003810,1289426,1289581;CP011325,1289426,1289581;CP012419,1289426,1289581;
CP011327	Mauve	SHARED	1291481	1291513	.	.	.	Notes=Lenght32	AL732656,1291481,1291513;CP003810,1291481,1291513;HG939456,1291481,1291513;CP007632,1291481,1291513;CP007572,1291481,1291513;CP007571,1291481,1291513;CP007570,1291481,1291513;CP011325,1291481,1291513;CP012419,1291481,1291513;
CP011327	Mauve	SHARED	1291514	1291547	.	.	.	Notes=Lenght33	CP003810,1291514,1291547;HG939456,1291514,1291547;CP007632,1291514,1291547;CP011325,1291514,1291547;CP012419,1291514,1291547;
CP011327	Mauve	SHARED	1943310	1943333	.	.	.	Notes=Lenght23	AL732656,1943310,1943333;AE009948,1943310,1943333;CP000114,1943310,1943333;CP003810,1943310,1943333;HF952104,1943310,1943333;HF952106,1943310,1943333;HG939456,1943310,1943333;CP007631,1943310,1943333;CP007632,1943310,1943333;CP006910,1943310,1943333;CP007572,1943310,1943333;CP007571,1943310,1943333;CP007570,1943310,1943333;CP010867,1943310,1943333;CP011325,1943310,1943333;CP011326,1943310,1943333…
CP011327	Mauve	SHARED	1943386	1943398	.	.	.	Notes=Lenght12	AL732656,1943386,1943398;AE009948,1943386,1943398;CP000114,1943386,1943398;CP003810,1943386,1943398;HF952104,1943386,1943398;HF952106,1943386,1943398;HF952105,1943386,1943398;HG939456,1943386,1943398;CP007631,1943386,1943398;CP007632,1943386,1943398;CP006910,1943386,1943398;CP007572,1943386,1943398;CP007571,1943386,1943398;CP007570,1943386,1943398;CP010867,1943386,1943398;CP011325,1943386,1943398…
CP011327	Mauve	SHARED	1943399	1943424	.	.	.	Notes=Lenght25	AL732656,1943399,1943424;AE009948,1943399,1943424;CP000114,1943399,1943424;CP003810,1943399,1943424;HF952104,1943399,1943424;HF952106,1943399,1943424;HF952105,1943399,1943424;CP007631,1943399,1943424;CP007632,1943399,1943424;CP006910,1943399,1943424;CP007572,1943399,1943424;CP007571,1943399,1943424;CP007570,1943399,1943424;CP010867,1943399,1943424;CP011325,1943399,1943424;CP011326,1943399,1943424…
CP011327	Mauve	SHARED	1943427	1943438	.	.	.	Notes=Lenght11	AE009948,1943427,1943438;CP000114,1943427,1943438;CP003810,1943427,1943438;HF952104,1943427,1943438;CP007631,1943427,1943438;CP007632,1943427,1943438;CP006910,1943427,1943438;CP007572,1943427,1943438;CP007571,1943427,1943438;CP007570,1943427,1943438;CP010867,1943427,1943438;CP011325,1943427,1943438;CP011326,1943427,1943438;CP011329,1943427,1943438;CP012419,1943427,1943438;
CP011327	Mauve	SHARED	1943439	1943457	.	.	.	Notes=Lenght18	AL732656,1943439,1943457;AE009948,1943439,1943457;CP000114,1943439,1943457;CP003810,1943439,1943457;HF952104,1943439,1943457;HF952106,1943439,1943457;CP007631,1943439,1943457;CP007632,1943439,1943457;CP006910,1943439,1943457;CP007572,1943439,1943457;CP007571,1943439,1943457;CP007570,1943439,1943457;CP010867,1943439,1943457;CP011325,1943439,1943457;CP011326,1943439,1943457;CP011329,1943439,1943457…
CP011327	Mauve	SHARED	1991568	1992157	.	.	.	Notes=Lenght589	CP003810,1991568,1992157;CP011325,1991568,1992157;CP011326,1991568,1992157;CP012419,1991568,1992157;
CP011327	Mauve	SHARED	1993531	1993888	.	.	.	Notes=Lenght357	CP003810,1993531,1993888;CP011325,1993531,1993888;CP011326,1993531,1993888;CP012419,1993531,1993888;
CP011327	Mauve	SHARED	1993889	1994174	.	.	.	Notes=Lenght285	CP003810,1993889,1994174;CP007571,1993889,1994174;CP011325,1993889,1994174;CP011326,1993889,1994174;CP012419,1993889,1994174;
CP011327	Mauve	SHARED	1994175	1994893	.	.	.	Notes=Lenght718	CP003810,1994175,1994893;CP011325,1994175,1994893;CP011326,1994175,1994893;CP012419,1994175,1994893;
CP011327	Mauve	SHARED	1998693	2003619	.	.	.	Notes=Lenght4926	CP003810,1998693,2003619;CP011325,1998693,2003619;CP011326,1998693,2003619;CP012419,1998693,2003619;
CP011327	Mauve	SHARED	1906953	1906965	.	.	.	Notes=Lenght12	CP000114,1906953,1906965;CP003810,1906953,1906965;CP011325,1906953,1906965;CP011326,1906953,1906965;CP012419,1906953,1906965;
CP011327	Mauve	SHARED	1906966	1907014	.	.	.	Notes=Lenght48	CP000114,1906966,1907014;CP003810,1906966,1907014;CP003919,1906966,1907014;CP007482,1906966,1907014;CP007565,1906966,1907014;CP006910,1906966,1907014;FO393392,1906966,1907014;CP011325,1906966,1907014;CP011326,1906966,1907014;CP011328,1906966,1907014;CP012419,1906966,1907014;
CP011327	Mauve	SHARED	1907015	1907045	.	.	.	Notes=Lenght30	CP000114,1907015,1907045;CP003810,1907015,1907045;CP011325,1907015,1907045;CP011326,1907015,1907045;CP012419,1907015,1907045;
CP011327	Mauve	SHARED	1907046	1907218	.	.	.	Notes=Lenght172	CP000114,1907046,1907218;CP003810,1907046,1907218;HG939456,1907046,1907218;CP007632,1907046,1907218;CP011325,1907046,1907218;CP011326,1907046,1907218;CP012419,1907046,1907218;
CP011327	Mauve	SHARED	1907219	1907235	.	.	.	Notes=Lenght16	CP000114,1907219,1907235;CP003810,1907219,1907235;CP011325,1907219,1907235;CP011326,1907219,1907235;CP012419,1907219,1907235;
CP011327	Mauve	SHARED	1907236	1907318	.	.	.	Notes=Lenght82	CP000114,1907236,1907318;CP003810,1907236,1907318;CP003919,1907236,1907318;CP007482,1907236,1907318;CP007565,1907236,1907318;CP006910,1907236,1907318;FO393392,1907236,1907318;CP011325,1907236,1907318;CP011326,1907236,1907318;CP011328,1907236,1907318;CP012419,1907236,1907318;
CP011327	Mauve	SHARED	1907323	1907681	.	.	.	Notes=Lenght358	AL732656,1907323,1907681;AE009948,1907323,1907681;CP000114,1907323,1907681;CP003810,1907323,1907681;CP003919,1907323,1907681;HF952106,1907323,1907681;HF952105,1907323,1907681;CP007482,1907323,1907681;CP007565,1907323,1907681;HG939456,1907323,1907681;CP007631,1907323,1907681;CP007632,1907323,1907681;CP006910,1907323,1907681;CP007572,1907323,1907681;CP007571,1907323,1907681;CP007570,1907323,1907681…
CP011327	Mauve	SHARED	1943260	1943280	.	.	.	Notes=Lenght20	AE009948,1943260,1943280;CP000114,1943260,1943280;CP003810,1943260,1943280;HF952104,1943260,1943280;HF952105,1943260,1943280;HG939456,1943260,1943280;CP007631,1943260,1943280;CP007632,1943260,1943280;CP006910,1943260,1943280;CP007572,1943260,1943280;CP007571,1943260,1943280;CP007570,1943260,1943280;CP010867,1943260,1943280;CP011325,1943260,1943280;CP011326,1943260,1943280;CP011329,1943260,1943280…
CP011327	Mauve	SHARED	1943281	1943293	.	.	.	Notes=Lenght12	AL732656,1943281,1943293;AE009948,1943281,1943293;CP000114,1943281,1943293;CP003810,1943281,1943293;HF952104,1943281,1943293;HF952105,1943281,1943293;HG939456,1943281,1943293;CP007631,1943281,1943293;CP007632,1943281,1943293;CP006910,1943281,1943293;CP007572,1943281,1943293;CP007571,1943281,1943293;CP007570,1943281,1943293;CP010867,1943281,1943293;CP011325,1943281,1943293;CP011326,1943281,1943293…
CP011327	Mauve	SHARED	2034133	2034162	.	.	.	Notes=Lenght29	AL732656,2034133,2034162;AE009948,2034133,2034162;CP000114,2034133,2034162;CP003810,2034133,2034162;CP003919,2034133,2034162;HF952106,2034133,2034162;HF952105,2034133,2034162;CP007482,2034133,2034162;CP007565,2034133,2034162;HG939456,2034133,2034162;CP007632,2034133,2034162;CP006910,2034133,2034162;CP007572,2034133,2034162;CP007571,2034133,2034162;CP007570,2034133,2034162;FO393392,2034133,2034162…
CP011327	Mauve	SHARED	2064328	2064350	.	.	.	Notes=Lenght22	CP000114,2064328,2064350;CP003810,2064328,2064350;CP011325,2064328,2064350;CP011326,2064328,2064350;CP012419,2064328,2064350;
CP011327	Mauve	SHARED	2003620	2003643	.	.	.	Notes=Lenght23	CP000114,2003620,2003643;CP003810,2003620,2003643;CP006910,2003620,2003643;CP011325,2003620,2003643;CP011326,2003620,2003643;CP012419,2003620,2003643;
CP011327	Mauve	SHARED	2003644	2003811	.	.	.	Notes=Lenght167	CP000114,2003644,2003811;CP003810,2003644,2003811;CP011325,2003644,2003811;CP011326,2003644,2003811;CP012419,2003644,2003811;
CP011327	Mauve	SHARED	2003812	2003925	.	.	.	Notes=Lenght113	CP000114,2003812,2003925;CP003810,2003812,2003925;CP011325,2003812,2003925;CP011326,2003812,2003925;CP012419,2003812,2003925;
CP011327	Mauve	SHARED	2003930	2003947	.	.	.	Notes=Lenght17	AE009948,2003930,2003947;CP000114,2003930,2003947;CP003810,2003930,2003947;CP007572,2003930,2003947;CP007571,2003930,2003947;CP007570,2003930,2003947;CP011325,2003930,2003947;CP011326,2003930,2003947;CP011329,2003930,2003947;CP012419,2003930,2003947;
CP011327	Mauve	SHARED	1694821	1694855	.	.	.	Notes=Lenght34	CP000114,1694821,1694855;CP003810,1694821,1694855;HF952104,1694821,1694855;HF952106,1694821,1694855;HF952105,1694821,1694855;HG939456,1694821,1694855;CP007632,1694821,1694855;CP010867,1694821,1694855;CP011325,1694821,1694855;CP011326,1694821,1694855;CP012419,1694821,1694855;
CP011327	Mauve	SHARED	1694856	1694892	.	.	.	Notes=Lenght36	CP000114,1694856,1694892;CP003810,1694856,1694892;HF952104,1694856,1694892;HF952106,1694856,1694892;HF952105,1694856,1694892;HG939456,1694856,1694892;CP007632,1694856,1694892;CP010867,1694856,1694892;CP011325,1694856,1694892;CP011326,1694856,1694892;CP012419,1694856,1694892;
CP011327	Mauve	SHARED	1694893	1694919	.	.	.	Notes=Lenght26	CP000114,1694893,1694919;CP003810,1694893,1694919;HF952104,1694893,1694919;HF952106,1694893,1694919;HF952105,1694893,1694919;CP007632,1694893,1694919;CP010867,1694893,1694919;CP011325,1694893,1694919;CP011326,1694893,1694919;CP012419,1694893,1694919;
CP011327	Mauve	SHARED	1694920	1694979	.	.	.	Notes=Lenght59	CP000114,1694920,1694979;CP003810,1694920,1694979;HF952106,1694920,1694979;HF952105,1694920,1694979;CP007632,1694920,1694979;CP011325,1694920,1694979;CP011326,1694920,1694979;CP012419,1694920,1694979;
CP011327	Mauve	SHARED	1694980	1695051	.	.	.	Notes=Lenght71	CP000114,1694980,1695051;CP003810,1694980,1695051;HF952106,1694980,1695051;HF952105,1694980,1695051;CP007631,1694980,1695051;CP007632,1694980,1695051;CP011325,1694980,1695051;CP011326,1694980,1695051;CP012419,1694980,1695051;
CP011327	Mauve	SHARED	1695052	1695078	.	.	.	Notes=Lenght26	CP000114,1695052,1695078;CP003810,1695052,1695078;HF952106,1695052,1695078;HF952105,1695052,1695078;HG939456,1695052,1695078;CP007631,1695052,1695078;CP007632,1695052,1695078;CP011325,1695052,1695078;CP011326,1695052,1695078;CP012419,1695052,1695078;
CP011327	Mauve	SHARED	1695079	1695120	.	.	.	Notes=Lenght41	CP000114,1695079,1695120;CP003810,1695079,1695120;HF952104,1695079,1695120;HF952106,1695079,1695120;HF952105,1695079,1695120;HG939456,1695079,1695120;CP007631,1695079,1695120;CP007632,1695079,1695120;CP010867,1695079,1695120;CP011325,1695079,1695120;CP011326,1695079,1695120;CP012419,1695079,1695120;
CP011327	Mauve	SHARED	1695121	1695138	.	.	.	Notes=Lenght17	CP000114,1695121,1695138;CP003810,1695121,1695138;HF952104,1695121,1695138;HF952106,1695121,1695138;HF952105,1695121,1695138;HG939456,1695121,1695138;CP007632,1695121,1695138;CP010867,1695121,1695138;CP011325,1695121,1695138;CP011326,1695121,1695138;CP012419,1695121,1695138;
CP011327	Mauve	SHARED	1695142	1695157	.	.	.	Notes=Lenght15	CP000114,1695142,1695157;CP003810,1695142,1695157;HF952106,1695142,1695157;HF952105,1695142,1695157;HG939456,1695142,1695157;CP007632,1695142,1695157;CP011325,1695142,1695157;CP011326,1695142,1695157;CP012419,1695142,1695157;
CP011327	Mauve	SHARED	1695158	1695190	.	.	.	Notes=Lenght32	CP000114,1695158,1695190;HF952106,1695158,1695190;HF952105,1695158,1695190;HG939456,1695158,1695190;CP007632,1695158,1695190;CP011325,1695158,1695190;CP011326,1695158,1695190;CP012419,1695158,1695190;
CP011327	Mauve	SHARED	1695191	1695241	.	.	.	Notes=Lenght50	CP000114,1695191,1695241;HF952106,1695191,1695241;HF952105,1695191,1695241;CP007632,1695191,1695241;CP011325,1695191,1695241;CP011326,1695191,1695241;CP012419,1695191,1695241;
CP011327	Mauve	SHARED	1695242	1695279	.	.	.	Notes=Lenght37	CP000114,1695242,1695279;HF952105,1695242,1695279;CP007632,1695242,1695279;CP011325,1695242,1695279;CP011326,1695242,1695279;CP012419,1695242,1695279;
CP011327	Mauve	SHARED	1695280	1695300	.	.	.	Notes=Lenght20	CP000114,1695280,1695300;HF952105,1695280,1695300;CP007631,1695280,1695300;CP007632,1695280,1695300;CP011325,1695280,1695300;CP011326,1695280,1695300;CP012419,1695280,1695300;
CP011327	Mauve	SHARED	1707743	1707823	.	.	.	Notes=Lenght80	CP000114,1707743,1707823;CP003810,1707743,1707823;CP007631,1707743,1707823;CP011325,1707743,1707823;CP011326,1707743,1707823;CP012419,1707743,1707823;
CP011327	Mauve	SHARED	1800208	1800228	.	.	.	Notes=Lenght20	AL732656,1800208,1800228;AE009948,1800208,1800228;CP000114,1800208,1800228;CP003810,1800208,1800228;CP003919,1800208,1800228;HF952106,1800208,1800228;HF952105,1800208,1800228;CP007482,1800208,1800228;CP007565,1800208,1800228;HG939456,1800208,1800228;CP007632,1800208,1800228;CP006910,1800208,1800228;CP007572,1800208,1800228;CP007571,1800208,1800228;CP007570,1800208,1800228;FO393392,1800208,1800228…
CP011327	Mauve	SHARED	1811579	1811589	.	.	.	Notes=Lenght10	AE009948,1811579,1811589;CP000114,1811579,1811589;CP003810,1811579,1811589;CP003919,1811579,1811589;HF952106,1811579,1811589;HF952105,1811579,1811589;CP007482,1811579,1811589;CP007565,1811579,1811589;HG939456,1811579,1811589;CP007632,1811579,1811589;FO393392,1811579,1811589;CP011325,1811579,1811589;CP011326,1811579,1811589;CP011328,1811579,1811589;CP011329,1811579,1811589;CP010319,1811579,1811589…
CP011327	Mauve	SHARED	1427990	1428061	.	.	.	Notes=Lenght71	AL732656,1427990,1428061;CP000114,1427990,1428061;CP003810,1427990,1428061;CP011325,1427990,1428061;CP011326,1427990,1428061;CP012419,1427990,1428061;
CP011327	Mauve	SHARED	1428062	1428083	.	.	.	Notes=Lenght21	AL732656,1428062,1428083;CP000114,1428062,1428083;CP003810,1428062,1428083;CP007572,1428062,1428083;CP007571,1428062,1428083;CP007570,1428062,1428083;CP011325,1428062,1428083;CP011326,1428062,1428083;CP012419,1428062,1428083;
CP011327	Mauve	SHARED	1894232	1894749	.	.	.	Notes=Lenght517	AL732656,1894232,1894749;CP000114,1894232,1894749;CP003810,1894232,1894749;CP011325,1894232,1894749;CP011326,1894232,1894749;CP012419,1894232,1894749;
CP011327	Mauve	SHARED	1894750	1894904	.	.	.	Notes=Lenght154	AL732656,1894750,1894904;CP000114,1894750,1894904;CP003810,1894750,1894904;HF952106,1894750,1894904;CP011325,1894750,1894904;CP011326,1894750,1894904;CP012419,1894750,1894904;
CP011327	Mauve	SHARED	1894905	1895466	.	.	.	Notes=Lenght561	AL732656,1894905,1895466;CP000114,1894905,1895466;CP003810,1894905,1895466;CP011325,1894905,1895466;CP011326,1894905,1895466;CP012419,1894905,1895466;
CP011327	Mauve	SHARED	1895467	1897447	.	.	.	Notes=Lenght1980	CP000114,1895467,1897447;CP003810,1895467,1897447;CP011325,1895467,1897447;CP011326,1895467,1897447;CP012419,1895467,1897447;
CP011327	Mauve	SHARED	1900740	1901379	.	.	.	Notes=Lenght639	CP000114,1900740,1901379;CP003810,1900740,1901379;CP011325,1900740,1901379;CP011326,1900740,1901379;CP012419,1900740,1901379;
CP011327	Mauve	SHARED	1903496	1903543	.	.	.	Notes=Lenght47	AL732656,1903496,1903543;CP000114,1903496,1903543;CP003810,1903496,1903543;CP007631,1903496,1903543;CP011325,1903496,1903543;CP011326,1903496,1903543;CP012419,1903496,1903543;
CP011327	Mauve	SHARED	1903544	1903823	.	.	.	Notes=Lenght279	AL732656,1903544,1903823;CP000114,1903544,1903823;CP003810,1903544,1903823;CP007631,1903544,1903823;CP007572,1903544,1903823;CP007571,1903544,1903823;CP007570,1903544,1903823;CP011325,1903544,1903823;CP011326,1903544,1903823;CP012419,1903544,1903823;
CP011327	Mauve	SHARED	1903824	1903851	.	.	.	Notes=Lenght27	AL732656,1903824,1903851;CP000114,1903824,1903851;CP003810,1903824,1903851;CP007572,1903824,1903851;CP007571,1903824,1903851;CP007570,1903824,1903851;CP011325,1903824,1903851;CP011326,1903824,1903851;CP012419,1903824,1903851;
CP011327	Mauve	SHARED	1903852	1903968	.	.	.	Notes=Lenght116	AL732656,1903852,1903968;CP000114,1903852,1903968;CP003810,1903852,1903968;CP007631,1903852,1903968;CP007572,1903852,1903968;CP007571,1903852,1903968;CP007570,1903852,1903968;CP011325,1903852,1903968;CP011326,1903852,1903968;CP012419,1903852,1903968;
CP011327	Mauve	SHARED	1903969	1904424	.	.	.	Notes=Lenght455	CP000114,1903969,1904424;CP003810,1903969,1904424;CP007631,1903969,1904424;CP011325,1903969,1904424;CP011326,1903969,1904424;CP012419,1903969,1904424;
CP011327	Mauve	SHARED	1904425	1904477	.	.	.	Notes=Lenght52	CP000114,1904425,1904477;CP003810,1904425,1904477;CP011325,1904425,1904477;CP011326,1904425,1904477;CP012419,1904425,1904477;
CP011327	Mauve	SHARED	1904478	1905044	.	.	.	Notes=Lenght566	CP000114,1904478,1905044;CP003810,1904478,1905044;HG939456,1904478,1905044;CP007632,1904478,1905044;CP011325,1904478,1905044;CP011326,1904478,1905044;CP012419,1904478,1905044;
CP011327	Mauve	SHARED	1905906	1906701	.	.	.	Notes=Lenght795	CP000114,1905906,1906701;CP003810,1905906,1906701;HG939456,1905906,1906701;CP007632,1905906,1906701;CP011325,1905906,1906701;CP011326,1905906,1906701;CP012419,1905906,1906701;
CP011327	Mauve	SHARED	1906702	1906734	.	.	.	Notes=Lenght32	CP000114,1906702,1906734;CP003810,1906702,1906734;CP011325,1906702,1906734;CP011326,1906702,1906734;CP012419,1906702,1906734;
CP011327	Mauve	SHARED	1906735	1906778	.	.	.	Notes=Lenght43	CP000114,1906735,1906778;CP003810,1906735,1906778;HG939456,1906735,1906778;CP007632,1906735,1906778;CP011325,1906735,1906778;CP011326,1906735,1906778;CP012419,1906735,1906778;
CP011327	Mauve	SHARED	1906787	1906851	.	.	.	Notes=Lenght64	CP000114,1906787,1906851;CP003810,1906787,1906851;CP003919,1906787,1906851;CP007482,1906787,1906851;CP007565,1906787,1906851;CP006910,1906787,1906851;FO393392,1906787,1906851;CP011325,1906787,1906851;CP011326,1906787,1906851;CP011328,1906787,1906851;CP012419,1906787,1906851;
CP011327	Mauve	SHARED	1906852	1906943	.	.	.	Notes=Lenght91	CP000114,1906852,1906943;CP003810,1906852,1906943;HG939456,1906852,1906943;CP007632,1906852,1906943;CP011325,1906852,1906943;CP011326,1906852,1906943;CP012419,1906852,1906943;
CP011327	Mauve	SHARED	1811590	1811991	.	.	.	Notes=Lenght401	AL732656,1811590,1811991;AE009948,1811590,1811991;CP000114,1811590,1811991;CP003810,1811590,1811991;CP003919,1811590,1811991;HF952106,1811590,1811991;HF952105,1811590,1811991;CP007482,1811590,1811991;CP007565,1811590,1811991;HG939456,1811590,1811991;CP007632,1811590,1811991;CP007572,1811590,1811991;CP007571,1811590,1811991;CP007570,1811590,1811991;FO393392,1811590,1811991;CP011325,1811590,1811991…
CP011327	Mauve	SHARED	1885562	1885656	.	.	.	Notes=Lenght94	AL732656,1885562,1885656;AE009948,1885562,1885656;CP000114,1885562,1885656;CP003810,1885562,1885656;HF952105,1885562,1885656;HG939456,1885562,1885656;CP007632,1885562,1885656;CP011325,1885562,1885656;CP011326,1885562,1885656;CP011329,1885562,1885656;CP012419,1885562,1885656;
CP011327	Mauve	SHARED	1887954	1887995	.	.	.	Notes=Lenght41	AL732656,1887954,1887995;AE009948,1887954,1887995;CP000114,1887954,1887995;CP003810,1887954,1887995;HG939456,1887954,1887995;CP006910,1887954,1887995;CP007572,1887954,1887995;CP007571,1887954,1887995;CP007570,1887954,1887995;CP011325,1887954,1887995;CP011326,1887954,1887995;CP012419,1887954,1887995;
CP011327	Mauve	SHARED	1887998	1888250	.	.	.	Notes=Lenght252	CP000114,1887998,1888250;CP003810,1887998,1888250;CP011325,1887998,1888250;CP011326,1887998,1888250;CP012419,1887998,1888250;
CP011327	Mauve	SHARED	1888251	1888366	.	.	.	Notes=Lenght115	AE009948,1888251,1888366;CP000114,1888251,1888366;CP003810,1888251,1888366;CP011325,1888251,1888366;CP011326,1888251,1888366;CP012419,1888251,1888366;
CP011327	Mauve	SHARED	1888367	1889743	.	.	.	Notes=Lenght1376	CP000114,1888367,1889743;CP003810,1888367,1889743;CP011325,1888367,1889743;CP011326,1888367,1889743;CP012419,1888367,1889743;
CP011327	Mauve	SHARED	1889744	1890539	.	.	.	Notes=Lenght795	AE009948,1889744,1890539;CP000114,1889744,1890539;CP003810,1889744,1890539;CP011325,1889744,1890539;CP011326,1889744,1890539;CP012419,1889744,1890539;
CP011327	Mauve	SHARED	1890540	1890796	.	.	.	Notes=Lenght256	AL732656,1890540,1890796;AE009948,1890540,1890796;CP000114,1890540,1890796;CP003810,1890540,1890796;CP011325,1890540,1890796;CP011326,1890540,1890796;CP012419,1890540,1890796;
CP011327	Mauve	SHARED	1890797	1892764	.	.	.	Notes=Lenght1967	AE009948,1890797,1892764;CP000114,1890797,1892764;CP003810,1890797,1892764;CP011325,1890797,1892764;CP011326,1890797,1892764;CP012419,1890797,1892764;
CP011327	Mauve	SHARED	1892765	1893175	.	.	.	Notes=Lenght410	AL732656,1892765,1893175;AE009948,1892765,1893175;CP000114,1892765,1893175;CP003810,1892765,1893175;CP011325,1892765,1893175;CP011326,1892765,1893175;CP012419,1892765,1893175;
CP011327	Mauve	SHARED	1893176	1893203	.	.	.	Notes=Lenght27	AE009948,1893176,1893203;CP000114,1893176,1893203;CP003810,1893176,1893203;CP011325,1893176,1893203;CP011326,1893176,1893203;CP012419,1893176,1893203;
CP011327	Mauve	SHARED	1893204	1893522	.	.	.	Notes=Lenght318	AL732656,1893204,1893522;AE009948,1893204,1893522;CP000114,1893204,1893522;CP003810,1893204,1893522;CP011325,1893204,1893522;CP011326,1893204,1893522;CP012419,1893204,1893522;
CP011327	Mauve	SHARED	1893523	1893694	.	.	.	Notes=Lenght171	AL732656,1893523,1893694;CP000114,1893523,1893694;CP003810,1893523,1893694;CP011325,1893523,1893694;CP011326,1893523,1893694;CP012419,1893523,1893694;
CP011327	Mauve	SHARED	1893695	1893906	.	.	.	Notes=Lenght211	AL732656,1893695,1893906;AE009948,1893695,1893906;CP000114,1893695,1893906;CP003810,1893695,1893906;CP011325,1893695,1893906;CP011326,1893695,1893906;CP012419,1893695,1893906;
CP011327	Mauve	SHARED	1893907	1894228	.	.	.	Notes=Lenght321	AL732656,1893907,1894228;CP000114,1893907,1894228;CP003810,1893907,1894228;CP011325,1893907,1894228;CP011326,1893907,1894228;CP012419,1893907,1894228;
CP011327	Mauve	SHARED	942245	942257	.	.	.	Notes=Lenght12	AE009948,942245,942257;CP000114,942245,942257;CP003810,942245,942257;CP007631,942245,942257;CP011325,942245,942257;CP011326,942245,942257;CP011329,942245,942257;
CP011327	Mauve	SHARED	1482388	1483930	.	.	.	Notes=Lenght1542	AE009948,1482388,1483930;CP000114,1482388,1483930;CP003810,1482388,1483930;HF952106,1482388,1483930;HG939456,1482388,1483930;CP007632,1482388,1483930;CP007572,1482388,1483930;CP007571,1482388,1483930;CP007570,1482388,1483930;CP011325,1482388,1483930;CP011326,1482388,1483930;CP011329,1482388,1483930;
CP011327	Mauve	SHARED	1488206	1489637	.	.	.	Notes=Lenght1431	AE009948,1488206,1489637;CP000114,1488206,1489637;CP003810,1488206,1489637;HG939456,1488206,1489637;CP007632,1488206,1489637;CP011325,1488206,1489637;CP011326,1488206,1489637;CP011329,1488206,1489637;
CP011327	Mauve	SHARED	1532420	1533970	.	.	.	Notes=Lenght1550	AE009948,1532420,1533970;CP000114,1532420,1533970;CP003810,1532420,1533970;HG939456,1532420,1533970;CP011325,1532420,1533970;CP011326,1532420,1533970;CP011329,1532420,1533970;
CP011327	Mauve	SHARED	629569	629599	.	.	.	Notes=Lenght30	CP000114,629569,629599;CP003810,629569,629599;HF952104,629569,629599;CP007631,629569,629599;CP011325,629569,629599;CP011326,629569,629599;CP011329,629569,629599;
CP011327	Mauve	SHARED	637497	637580	.	.	.	Notes=Lenght83	CP000114,637497,637580;CP003810,637497,637580;CP007631,637497,637580;CP011325,637497,637580;CP011326,637497,637580;CP011329,637497,637580;
CP011327	Mauve	SHARED	727206	727226	.	.	.	Notes=Lenght20	CP003810,727206,727226;CP011325,727206,727226;CP011326,727206,727226;CP011329,727206,727226;
CP011327	Mauve	SHARED	36405	36437	.	.	.	Notes=Lenght32	CP000114,36405,36437;CP003810,36405,36437;CP011325,36405,36437;CP011326,36405,36437;CP012419,36405,36437;
CP011327	Mauve	SHARED	61369	61389	.	.	.	Notes=Lenght20	AE009948,61369,61389;CP000114,61369,61389;CP003810,61369,61389;CP007631,61369,61389;CP011325,61369,61389;CP011326,61369,61389;CP011329,61369,61389;CP012419,61369,61389;
CP011327	Mauve	SHARED	64349	64532	.	.	.	Notes=Lenght183	CP000114,64349,64532;CP003810,64349,64532;HF952105,64349,64532;CP011325,64349,64532;CP011326,64349,64532;CP012419,64349,64532;
CP011327	Mauve	SHARED	64802	64919	.	.	.	Notes=Lenght117	CP000114,64802,64919;CP003810,64802,64919;HF952105,64802,64919;CP011325,64802,64919;CP011326,64802,64919;CP012419,64802,64919;
CP011327	Mauve	SHARED	93130	93378	.	.	.	Notes=Lenght248	AL732656,93130,93378;CP000114,93130,93378;CP003810,93130,93378;CP003919,93130,93378;HF952106,93130,93378;HF952105,93130,93378;CP007482,93130,93378;CP007565,93130,93378;HG939456,93130,93378;CP007632,93130,93378;CP006910,93130,93378;CP007572,93130,93378;CP007571,93130,93378;CP007570,93130,93378;FO393392,93130,93378;CP011326,93130,93378;CP011328,93130,93378;CP010319,93130,93378;CP012419,93130,93378;
CP011327	Mauve	SHARED	624968	625010	.	.	.	Notes=Lenght42	CP011325,624968,625010;CP011326,624968,625010;
CP011327	Mauve	SHARED	624899	624967	.	.	.	Notes=Lenght68	CP000114,624899,624967;CP003810,624899,624967;CP011325,624899,624967;CP011326,624899,624967;
CP011327	Mauve	SHARED	624827	624898	.	.	.	Notes=Lenght71	CP011326,624827,624898;
CP011327	Mauve	SHARED	1825938	1826003	.	.	.	Notes=Lenght65	CP000114,1825938,1826003;CP003810,1825938,1826003;CP011325,1825938,1826003;CP011326,1825938,1826003;
CP011327	Mauve	SHARED	1825449	1825937	.	.	.	Notes=Lenght488	CP003810,1825449,1825937;CP011325,1825449,1825937;CP011326,1825449,1825937;
CP011327	Mauve	SHARED	1825280	1825439	.	.	.	Notes=Lenght159	CP000114,1825280,1825439;CP003810,1825280,1825439;CP011325,1825280,1825439;CP011326,1825280,1825439;
CP011327	Mauve	SHARED	1824778	1825279	.	.	.	Notes=Lenght501	CP003810,1824778,1825279;CP011325,1824778,1825279;CP011326,1824778,1825279;
CP011327	Mauve	SHARED	1824550	1824777	.	.	.	Notes=Lenght227	CP011325,1824550,1824777;CP011326,1824550,1824777;
CP011327	Mauve	SHARED	1824478	1824549	.	.	.	Notes=Lenght71	CP000114,1824478,1824549;CP007572,1824478,1824549;CP011325,1824478,1824549;CP011326,1824478,1824549;
CP011327	Mauve	SHARED	1824444	1824477	.	.	.	Notes=Lenght33	CP000114,1824444,1824477;CP003810,1824444,1824477;CP007572,1824444,1824477;CP011325,1824444,1824477;CP011326,1824444,1824477;
CP011327	Mauve	SHARED	1909026	1909886	.	.	.	Notes=Lenght860	CP000114,1909026,1909886;CP003810,1909026,1909886;HF952104,1909026,1909886;CP011325,1909026,1909886;CP011326,1909026,1909886;
CP011327	Mauve	SHARED	1043831	1043874	.	.	.	Notes=Lenght43	CP003810,1043831,1043874;CP011325,1043831,1043874;CP011326,1043831,1043874;
CP011327	Mauve	SHARED	1043502	1043830	.	.	.	Notes=Lenght328	CP000114,1043502,1043830;CP003810,1043502,1043830;CP011325,1043502,1043830;CP011326,1043502,1043830;
CP011327	Mauve	SHARED	1043454	1043501	.	.	.	Notes=Lenght47	CP000114,1043454,1043501;CP003810,1043454,1043501;HF952104,1043454,1043501;CP011325,1043454,1043501;CP011326,1043454,1043501;
CP011327	Mauve	SHARED	574437	576293	.	.	.	Notes=Lenght1856	CP003810,574437,576293;CP007572,574437,576293;CP007571,574437,576293;CP007570,574437,576293;CP011325,574437,576293;CP011326,574437,576293;
CP011327	Mauve	SHARED	1073809	1073856	.	.	.	Notes=Lenght47	CP000114,1073809,1073856;CP007631,1073809,1073856;CP011325,1073809,1073856;
CP011327	Mauve	SHARED	1073857	1073886	.	.	.	Notes=Lenght29	CP000114,1073857,1073886;CP007631,1073857,1073886;CP011325,1073857,1073886;CP011326,1073857,1073886;
CP011327	Mauve	SHARED	269807	269827	.	.	.	Notes=Lenght20	AE009948,269807,269827;CP000114,269807,269827;CP003810,269807,269827;CP011325,269807,269827;CP011326,269807,269827;CP011329,269807,269827;
CP011327	Mauve	SHARED	1993449	1993530	.	.	.	Notes=Lenght81	CP003810,1993449,1993530;CP011325,1993449,1993530;CP011326,1993449,1993530;
CP011327	Mauve	SHARED	1073761	1073808	.	.	.	Notes=Lenght47	CP000114,1073761,1073808;CP007631,1073761,1073808;
CP011327	Mauve	SHARED	1073647	1073712	.	.	.	Notes=Lenght65	CP000114,1073647,1073712;CP003810,1073647,1073712;CP007631,1073647,1073712;CP011325,1073647,1073712;CP011326,1073647,1073712;
CP011327	Mauve	SHARED	1073713	1073760	.	.	.	Notes=Lenght47	CP000114,1073713,1073760;CP007631,1073713,1073760;CP011326,1073713,1073760;
CP011327	Mauve	SHARED	1994894	1998692	.	.	.	Notes=Lenght3798	CP003810,1994894,1998692;CP011325,1994894,1998692;CP011326,1994894,1998692;
CP011327	Mauve	SHARED	1182481	1183072	.	.	.	Notes=Lenght591	CP000114,1182481,1183072;CP003810,1182481,1183072;CP011325,1182481,1183072;CP011326,1182481,1183072;
CP011327	Mauve	SHARED	1183371	1183410	.	.	.	Notes=Lenght39	CP000114,1183371,1183410;CP003810,1183371,1183410;CP011325,1183371,1183410;CP011326,1183371,1183410;
CP011327	Mauve	SHARED	942391	942402	.	.	.	Notes=Lenght11	CP000114,942391,942402;CP003810,942391,942402;CP007631,942391,942402;CP011325,942391,942402;CP011326,942391,942402;CP012419,942391,942402;
CP011327	Mauve	SHARED	942403	942426	.	.	.	Notes=Lenght23	CP000114,942403,942426;CP003810,942403,942426;HF952106,942403,942426;HG939456,942403,942426;CP007631,942403,942426;CP007632,942403,942426;CP006910,942403,942426;CP011325,942403,942426;CP011326,942403,942426;CP010319,942403,942426;CP012419,942403,942426;
CP011327	Mauve	SHARED	942461	942490	.	.	.	Notes=Lenght29	AE009948,942461,942490;CP000114,942461,942490;CP003810,942461,942490;CP007631,942461,942490;CP006910,942461,942490;CP011325,942461,942490;CP011326,942461,942490;CP011329,942461,942490;CP012419,942461,942490;
CP011327	Mauve	SHARED	942491	942512	.	.	.	Notes=Lenght21	AE009948,942491,942512;CP000114,942491,942512;CP003810,942491,942512;CP007631,942491,942512;CP011325,942491,942512;CP011326,942491,942512;CP011329,942491,942512;CP012419,942491,942512;
CP011327	Mauve	SHARED	942513	942533	.	.	.	Notes=Lenght20	AE009948,942513,942533;CP000114,942513,942533;CP003810,942513,942533;CP007631,942513,942533;CP011325,942513,942533;CP011326,942513,942533;CP012419,942513,942533;
CP011327	Mauve	SHARED	942534	942588	.	.	.	Notes=Lenght54	CP000114,942534,942588;CP003810,942534,942588;CP011325,942534,942588;CP011326,942534,942588;CP012419,942534,942588;
CP011327	Mauve	SHARED	942596	942654	.	.	.	Notes=Lenght58	AE009948,942596,942654;CP000114,942596,942654;CP003810,942596,942654;CP011325,942596,942654;CP012419,942596,942654;
CP011327	Mauve	SHARED	942660	942697	.	.	.	Notes=Lenght37	AL732656,942660,942697;AE009948,942660,942697;CP000114,942660,942697;CP003810,942660,942697;CP007631,942660,942697;CP011325,942660,942697;CP011326,942660,942697;CP011329,942660,942697;CP012419,942660,942697;
CP011327	Mauve	SHARED	942707	942720	.	.	.	Notes=Lenght13	CP000114,942707,942720;CP003810,942707,942720;CP011325,942707,942720;CP011326,942707,942720;CP012419,942707,942720;
CP011327	Mauve	SHARED	696524	696535	.	.	.	Notes=Lenght11	AE009948,696524,696535;CP000114,696524,696535;CP003810,696524,696535;HF952104,696524,696535;HF952106,696524,696535;HF952105,696524,696535;HG939456,696524,696535;CP007631,696524,696535;CP007632,696524,696535;CP010867,696524,696535;CP011325,696524,696535;CP011326,696524,696535;CP012419,696524,696535;
CP011327	Mauve	SHARED	942259	942294	.	.	.	Notes=Lenght35	AE009948,942259,942294;CP000114,942259,942294;CP003810,942259,942294;HF952104,942259,942294;CP007631,942259,942294;CP010867,942259,942294;CP011325,942259,942294;CP011326,942259,942294;CP011329,942259,942294;CP012419,942259,942294;
CP011327	Mauve	SHARED	942295	942323	.	.	.	Notes=Lenght28	CP000114,942295,942323;CP003810,942295,942323;CP011325,942295,942323;CP011326,942295,942323;CP012419,942295,942323;
CP011327	Mauve	SHARED	942324	942353	.	.	.	Notes=Lenght29	CP000114,942324,942353;CP003810,942324,942353;CP011325,942324,942353;CP011326,942324,942353;CP012419,942324,942353;
CP011327	Mauve	SHARED	1180025	1180157	.	.	.	Notes=Lenght132	CP000114,1180025,1180157;CP003810,1180025,1180157;HG939456,1180025,1180157;CP011325,1180025,1180157;CP011326,1180025,1180157;CP011329,1180025,1180157;CP010319,1180025,1180157;CP012419,1180025,1180157;
CP011327	Mauve	SHARED	1180158	1180236	.	.	.	Notes=Lenght78	CP000114,1180158,1180236;CP003810,1180158,1180236;CP011325,1180158,1180236;CP011326,1180158,1180236;CP011329,1180158,1180236;CP012419,1180158,1180236;
CP011327	Mauve	SHARED	1180237	1180294	.	.	.	Notes=Lenght57	CP000114,1180237,1180294;CP003810,1180237,1180294;HG939456,1180237,1180294;CP011325,1180237,1180294;CP011326,1180237,1180294;CP011329,1180237,1180294;CP010319,1180237,1180294;CP012419,1180237,1180294;
CP011327	Mauve	SHARED	1180295	1180347	.	.	.	Notes=Lenght52	CP000114,1180295,1180347;CP003810,1180295,1180347;HG939456,1180295,1180347;CP011325,1180295,1180347;CP011326,1180295,1180347;CP011329,1180295,1180347;CP012419,1180295,1180347;
CP011327	Mauve	SHARED	1180593	1180639	.	.	.	Notes=Lenght46	CP000114,1180593,1180639;CP003810,1180593,1180639;HG939456,1180593,1180639;CP011325,1180593,1180639;CP011326,1180593,1180639;CP011329,1180593,1180639;CP012419,1180593,1180639;
CP011327	Mauve	SHARED	1180640	1180702	.	.	.	Notes=Lenght62	CP000114,1180640,1180702;CP003810,1180640,1180702;CP011325,1180640,1180702;CP011326,1180640,1180702;CP011329,1180640,1180702;CP012419,1180640,1180702;
CP011327	Mauve	SHARED	1180703	1180734	.	.	.	Notes=Lenght31	CP000114,1180703,1180734;CP003810,1180703,1180734;HG939456,1180703,1180734;CP007631,1180703,1180734;CP007632,1180703,1180734;CP011325,1180703,1180734;CP011326,1180703,1180734;CP011329,1180703,1180734;CP012419,1180703,1180734;
CP011327	Mauve	SHARED	1180999	1181023	.	.	.	Notes=Lenght24	CP000114,1180999,1181023;CP003810,1180999,1181023;HG939456,1180999,1181023;CP007632,1180999,1181023;CP011325,1180999,1181023;CP011326,1180999,1181023;CP011329,1180999,1181023;CP012419,1180999,1181023;
CP011327	Mauve	SHARED	1181024	1181041	.	.	.	Notes=Lenght17	CP000114,1181024,1181041;CP003810,1181024,1181041;CP007632,1181024,1181041;CP011325,1181024,1181041;CP011326,1181024,1181041;CP011329,1181024,1181041;CP012419,1181024,1181041;
CP011327	Mauve	SHARED	1181042	1182013	.	.	.	Notes=Lenght971	CP000114,1181042,1182013;CP003810,1181042,1182013;CP011325,1181042,1182013;CP011326,1181042,1182013;CP011329,1181042,1182013;CP012419,1181042,1182013;
CP011327	Mauve	SHARED	1182190	1182480	.	.	.	Notes=Lenght290	CP000114,1182190,1182480;CP003810,1182190,1182480;CP011325,1182190,1182480;CP011326,1182190,1182480;CP011329,1182190,1182480;CP012419,1182190,1182480;
CP011327	Mauve	SHARED	986421	986788	.	.	.	Notes=Lenght367	AE009948,986421,986788;CP000114,986421,986788;CP003810,986421,986788;CP007631,986421,986788;CP011325,986421,986788;CP011326,986421,986788;CP011329,986421,986788;CP012419,986421,986788;
CP011327	Mauve	SHARED	986789	986887	.	.	.	Notes=Lenght98	AE009948,986789,986887;CP000114,986789,986887;CP003810,986789,986887;CP007631,986789,986887;CP007572,986789,986887;CP007571,986789,986887;CP007570,986789,986887;CP011325,986789,986887;CP011326,986789,986887;CP011329,986789,986887;CP012419,986789,986887;
CP011327	Mauve	SHARED	986888	986916	.	.	.	Notes=Lenght28	AE009948,986888,986916;CP000114,986888,986916;CP003810,986888,986916;CP007631,986888,986916;CP011325,986888,986916;CP011326,986888,986916;CP011329,986888,986916;CP012419,986888,986916;
CP011327	Mauve	SHARED	986917	987228	.	.	.	Notes=Lenght311	AE009948,986917,987228;CP000114,986917,987228;CP003810,986917,987228;HF952104,986917,987228;CP007631,986917,987228;CP011325,986917,987228;CP011326,986917,987228;CP011329,986917,987228;CP012419,986917,987228;
CP011327	Mauve	SHARED	987230	987258	.	.	.	Notes=Lenght28	AL732656,987230,987258;AE009948,987230,987258;CP000114,987230,987258;CP003810,987230,987258;CP003919,987230,987258;HF952104,987230,987258;HF952106,987230,987258;HF952105,987230,987258;CP007482,987230,987258;CP007565,987230,987258;HG939456,987230,987258;CP007631,987230,987258;CP007632,987230,987258;CP007572,987230,987258;CP007571,987230,987258;CP007570,987230,987258;FO393392,987230,987258;CP011325…
CP011327	Mauve	SHARED	1042899	1042955	.	.	.	Notes=Lenght56	CP000114,1042899,1042955;CP003810,1042899,1042955;CP003919,1042899,1042955;HF952105,1042899,1042955;CP007482,1042899,1042955;CP007565,1042899,1042955;HG939456,1042899,1042955;CP007632,1042899,1042955;CP006910,1042899,1042955;FO393392,1042899,1042955;CP011325,1042899,1042955;CP011326,1042899,1042955;CP011328,1042899,1042955;CP010319,1042899,1042955;CP012419,1042899,1042955;
CP011327	Mauve	SHARED	1043875	1044971	.	.	.	Notes=Lenght1096	CP000114,1043875,1044971;CP003810,1043875,1044971;CP011325,1043875,1044971;CP011326,1043875,1044971;CP012419,1043875,1044971;
CP011327	Mauve	SHARED	1045079	1046739	.	.	.	Notes=Lenght1660	CP000114,1045079,1046739;CP003810,1045079,1046739;CP011325,1045079,1046739;CP011326,1045079,1046739;CP012419,1045079,1046739;
CP011327	Mauve	SHARED	1046878	1048723	.	.	.	Notes=Lenght1845	AE009948,1046878,1048723;CP000114,1046878,1048723;CP003810,1046878,1048723;CP011325,1046878,1048723;CP011326,1046878,1048723;CP012419,1046878,1048723;
CP011327	Mauve	SHARED	1140162	1141022	.	.	.	Notes=Lenght860	CP000114,1140162,1141022;CP003810,1140162,1141022;HF952104,1140162,1141022;CP011325,1140162,1141022;CP011326,1140162,1141022;CP012419,1140162,1141022;
CP011327	Mauve	SHARED	1163678	1163776	.	.	.	Notes=Lenght98	CP000114,1163678,1163776;CP003810,1163678,1163776;CP011325,1163678,1163776;CP011326,1163678,1163776;CP012419,1163678,1163776;
CP011327	Mauve	SHARED	179244	179444	.	.	.	Notes=Lenght200	AL732656,179244,179444;AE009948,179244,179444;CP000114,179244,179444;CP003810,179244,179444;CP003919,179244,179444;HF952104,179244,179444;HF952106,179244,179444;HF952105,179244,179444;CP007482,179244,179444;CP007565,179244,179444;HG939456,179244,179444;CP007631,179244,179444;CP007632,179244,179444;CP006910,179244,179444;CP007572,179244,179444;CP007571,179244,179444;CP007570,179244,179444;FO393392…
CP011327	Mauve	SHARED	245101	245381	.	.	.	Notes=Lenght280	AL732656,245101,245381;CP000114,245101,245381;CP003810,245101,245381;CP007572,245101,245381;CP007571,245101,245381;CP007570,245101,245381;CP011325,245101,245381;CP011326,245101,245381;CP011329,245101,245381;CP012419,245101,245381;
CP011327	Mauve	SHARED	266131	266175	.	.	.	Notes=Lenght44	AE009948,266131,266175;CP000114,266131,266175;CP003810,266131,266175;HF952104,266131,266175;CP007631,266131,266175;CP007632,266131,266175;CP007571,266131,266175;CP007570,266131,266175;CP010867,266131,266175;CP011325,266131,266175;CP011326,266131,266175;CP011329,266131,266175;CP012419,266131,266175;
CP011327	Mauve	SHARED	266176	266624	.	.	.	Notes=Lenght448	AE009948,266176,266624;CP000114,266176,266624;CP003810,266176,266624;HF952104,266176,266624;CP007631,266176,266624;CP007632,266176,266624;CP010867,266176,266624;CP011325,266176,266624;CP011326,266176,266624;CP011329,266176,266624;CP012419,266176,266624;
CP011327	Mauve	SHARED	266625	266724	.	.	.	Notes=Lenght99	AE009948,266625,266724;CP000114,266625,266724;CP003810,266625,266724;HF952104,266625,266724;HG939456,266625,266724;CP007631,266625,266724;CP007632,266625,266724;CP010867,266625,266724;CP011325,266625,266724;CP011326,266625,266724;CP011329,266625,266724;CP012419,266625,266724;
CP011327	Mauve	SHARED	266925	266972	.	.	.	Notes=Lenght47	AE009948,266925,266972;CP000114,266925,266972;CP003810,266925,266972;HF952104,266925,266972;CP007631,266925,266972;CP007632,266925,266972;CP010867,266925,266972;CP011325,266925,266972;CP011326,266925,266972;CP011329,266925,266972;CP012419,266925,266972;
CP011327	Mauve	SHARED	268233	268269	.	.	.	Notes=Lenght36	CP000114,268233,268269;CP003810,268233,268269;CP011325,268233,268269;CP011326,268233,268269;CP011329,268233,268269;CP012419,268233,268269;
CP011327	Mauve	SHARED	364113	364158	.	.	.	Notes=Lenght45	AL732656,364113,364158;CP000114,364113,364158;CP003810,364113,364158;CP007572,364113,364158;CP007571,364113,364158;CP007570,364113,364158;CP012419,364113,364158;
CP011327	Mauve	SHARED	364609	364679	.	.	.	Notes=Lenght70	AL732656,364609,364679;CP000114,364609,364679;CP003810,364609,364679;CP003919,364609,364679;HF952106,364609,364679;HF952105,364609,364679;CP007482,364609,364679;CP007565,364609,364679;HG939456,364609,364679;CP007632,364609,364679;CP006910,364609,364679;CP007572,364609,364679;CP007571,364609,364679;CP007570,364609,364679;FO393392,364609,364679;CP011325,364609,364679;CP011326,364609,364679;CP011328…
CP011327	Mauve	SHARED	365313	365412	.	.	.	Notes=Lenght99	AL732656,365313,365412;CP000114,365313,365412;CP003810,365313,365412;CP003919,365313,365412;HF952106,365313,365412;HF952105,365313,365412;CP007482,365313,365412;CP007565,365313,365412;HG939456,365313,365412;CP007632,365313,365412;CP006910,365313,365412;CP007572,365313,365412;CP007571,365313,365412;CP007570,365313,365412;FO393392,365313,365412;CP011325,365313,365412;CP011326,365313,365412;CP011328…
CP011327	Mauve	SHARED	126042	126138	.	.	.	Notes=Lenght96	CP000114,126042,126138;CP003810,126042,126138;HG939456,126042,126138;CP011325,126042,126138;CP011326,126042,126138;CP012419,126042,126138;
CP011327	Mauve	SHARED	126139	126242	.	.	.	Notes=Lenght103	CP000114,126139,126242;CP003810,126139,126242;CP011325,126139,126242;CP011326,126139,126242;CP012419,126139,126242;
CP011327	Mauve	SHARED	126243	127588	.	.	.	Notes=Lenght1345	CP000114,126243,127588;CP003810,126243,127588;HG939456,126243,127588;CP011325,126243,127588;CP011326,126243,127588;CP012419,126243,127588;
CP011327	Mauve	SHARED	147468	150001	.	.	.	Notes=Lenght2533	CP000114,147468,150001;CP003810,147468,150001;CP011325,147468,150001;CP011326,147468,150001;CP012419,147468,150001;
CP011327	Mauve	SHARED	150073	150963	.	.	.	Notes=Lenght890	CP000114,150073,150963;CP003810,150073,150963;CP011325,150073,150963;CP011326,150073,150963;CP012419,150073,150963;
CP011327	Mauve	SHARED	155485	156408	.	.	.	Notes=Lenght923	CP000114,155485,156408;CP003810,155485,156408;CP011325,155485,156408;CP011326,155485,156408;CP012419,155485,156408;
CP011327	Mauve	SHARED	178903	179237	.	.	.	Notes=Lenght334	AL732656,178903,179237;AE009948,178903,179237;CP000114,178903,179237;CP003810,178903,179237;CP003919,178903,179237;HF952106,178903,179237;HF952105,178903,179237;CP007482,178903,179237;CP007565,178903,179237;HG939456,178903,179237;CP007632,178903,179237;CP006910,178903,179237;CP007572,178903,179237;CP007571,178903,179237;CP007570,178903,179237;FO393392,178903,179237;CP010867,178903,179237;CP011325…
CP011327	Mauve	SHARED	463507	463738	.	.	.	Notes=Lenght231	CP000114,463507,463738;CP003810,463507,463738;CP007631,463507,463738;CP011325,463507,463738;CP011326,463507,463738;CP012419,463507,463738;
CP011327	Mauve	SHARED	464629	465210	.	.	.	Notes=Lenght581	CP000114,464629,465210;CP003810,464629,465210;CP011325,464629,465210;CP011326,464629,465210;CP012419,464629,465210;
CP011327	Mauve	SHARED	466012	474543	.	.	.	Notes=Lenght8531	CP000114,466012,474543;CP003810,466012,474543;CP011325,466012,474543;CP011326,466012,474543;CP012419,466012,474543;
CP011327	Mauve	SHARED	474544	484773	.	.	.	Notes=Lenght10229	CP000114,474544,484773;CP003810,474544,484773;CP011325,474544,484773;CP011326,474544,484773;CP012419,474544,484773;
CP011327	Mauve	SHARED	484774	484986	.	.	.	Notes=Lenght212	CP000114,484774,484986;CP003810,484774,484986;CP011325,484774,484986;CP011326,484774,484986;CP012419,484774,484986;
CP011327	Mauve	SHARED	486670	487366	.	.	.	Notes=Lenght696	CP000114,486670,487366;CP003810,486670,487366;CP011325,486670,487366;CP011326,486670,487366;CP012419,486670,487366;
CP011327	Mauve	SHARED	595585	595602	.	.	.	Notes=Lenght17	AE009948,595585,595602;CP000114,595585,595602;CP003810,595585,595602;HG939456,595585,595602;CP007631,595585,595602;CP007632,595585,595602;CP007572,595585,595602;CP007571,595585,595602;CP011325,595585,595602;CP011326,595585,595602;CP011329,595585,595602;CP012419,595585,595602;
CP011327	Mauve	SHARED	439257	439450	.	.	.	Notes=Lenght193	AL732656,439257,439450;CP000114,439257,439450;CP003810,439257,439450;CP003919,439257,439450;HF952106,439257,439450;HF952105,439257,439450;CP007482,439257,439450;CP007565,439257,439450;CP007632,439257,439450;CP006910,439257,439450;CP007572,439257,439450;CP007571,439257,439450;CP007570,439257,439450;FO393392,439257,439450;CP011325,439257,439450;CP011326,439257,439450;CP011328,439257,439450;CP010319…
CP011327	Mauve	SHARED	462570	462584	.	.	.	Notes=Lenght14	AL732656,462570,462584;AE009948,462570,462584;CP000114,462570,462584;CP007631,462570,462584;CP007632,462570,462584;CP011326,462570,462584;CP012419,462570,462584;
CP011327	Mauve	SHARED	462585	462605	.	.	.	Notes=Lenght20	AL732656,462585,462605;AE009948,462585,462605;CP000114,462585,462605;HG939456,462585,462605;CP007631,462585,462605;CP007632,462585,462605;CP011326,462585,462605;CP012419,462585,462605;
CP011327	Mauve	SHARED	462606	462678	.	.	.	Notes=Lenght72	AL732656,462606,462678;AE009948,462606,462678;CP000114,462606,462678;HG939456,462606,462678;CP007631,462606,462678;CP007632,462606,462678;CP007572,462606,462678;CP007571,462606,462678;CP007570,462606,462678;CP011326,462606,462678;CP012419,462606,462678;
CP011327	Mauve	SHARED	462679	462690	.	.	.	Notes=Lenght11	AE009948,462679,462690;CP000114,462679,462690;HG939456,462679,462690;CP007631,462679,462690;CP007632,462679,462690;CP007572,462679,462690;CP007571,462679,462690;CP007570,462679,462690;CP011326,462679,462690;CP012419,462679,462690;
CP011327	Mauve	SHARED	462694	462704	.	.	.	Notes=Lenght10	AE009948,462694,462704;CP000114,462694,462704;HG939456,462694,462704;CP007631,462694,462704;CP007632,462694,462704;CP007572,462694,462704;CP007571,462694,462704;CP007570,462694,462704;CP011326,462694,462704;CP012419,462694,462704;
CP011327	Mauve	SHARED	462705	462735	.	.	.	Notes=Lenght30	AE009948,462705,462735;CP000114,462705,462735;CP003810,462705,462735;HG939456,462705,462735;CP007631,462705,462735;CP007632,462705,462735;CP007572,462705,462735;CP007571,462705,462735;CP007570,462705,462735;CP011325,462705,462735;CP011326,462705,462735;CP012419,462705,462735;
CP011327	Mauve	SHARED	462736	462847	.	.	.	Notes=Lenght111	CP000114,462736,462847;CP003810,462736,462847;CP007631,462736,462847;CP007632,462736,462847;CP007572,462736,462847;CP007571,462736,462847;CP007570,462736,462847;CP011325,462736,462847;CP011326,462736,462847;CP012419,462736,462847;
CP011327	Mauve	SHARED	462848	462944	.	.	.	Notes=Lenght96	AL732656,462848,462944;AE009948,462848,462944;CP000114,462848,462944;CP003810,462848,462944;CP007631,462848,462944;CP007632,462848,462944;CP007572,462848,462944;CP007571,462848,462944;CP007570,462848,462944;CP011325,462848,462944;CP011326,462848,462944;CP012419,462848,462944;
CP011327	Mauve	SHARED	1183073	1183370	.	.	.	Notes=Lenght297	CP000114,1183073,1183370;CP003810,1183073,1183370;CP003919,1183073,1183370;CP007482,1183073,1183370;CP007565,1183073,1183370;FO393392,1183073,1183370;CP011325,1183073,1183370;CP011326,1183073,1183370;CP011328,1183073,1183370;CP010319,1183073,1183370;
CP011327	Mauve	SHARED	1366376	1367197	.	.	.	Notes=Lenght821	CP000114,1366376,1367197;CP003810,1366376,1367197;CP003919,1366376,1367197;HF952106,1366376,1367197;HF952105,1366376,1367197;CP007482,1366376,1367197;CP007565,1366376,1367197;HG939456,1366376,1367197;CP007632,1366376,1367197;FO393392,1366376,1367197;CP011325,1366376,1367197;CP011326,1366376,1367197;CP011328,1366376,1367197;CP010319,1366376,1367197;
CP011327	Mauve	SHARED	1365766	1366375	.	.	.	Notes=Lenght609	CP000114,1365766,1366375;CP003810,1365766,1366375;CP003919,1365766,1366375;HF952106,1365766,1366375;HF952105,1365766,1366375;CP011325,1365766,1366375;CP011326,1365766,1366375;CP010319,1365766,1366375;
CP011327	Mauve	SHARED	1362181	1362321	.	.	.	Notes=Lenght140	CP000114,1362181,1362321;CP003810,1362181,1362321;CP003919,1362181,1362321;HF952106,1362181,1362321;HF952105,1362181,1362321;CP007482,1362181,1362321;CP007565,1362181,1362321;HG939456,1362181,1362321;CP007632,1362181,1362321;FO393392,1362181,1362321;CP011325,1362181,1362321;CP011326,1362181,1362321;CP011328,1362181,1362321;CP010319,1362181,1362321;
CP011327	Mauve	SHARED	1368325	1368345	.	.	.	Notes=Lenght20	CP000114,1368325,1368345;CP003810,1368325,1368345;CP003919,1368325,1368345;HF952106,1368325,1368345;HF952105,1368325,1368345;CP007482,1368325,1368345;CP007565,1368325,1368345;HG939456,1368325,1368345;CP007632,1368325,1368345;FO393392,1368325,1368345;CP011325,1368325,1368345;CP011326,1368325,1368345;CP011328,1368325,1368345;CP010319,1368325,1368345;
CP011327	Mauve	SHARED	1368304	1368324	.	.	.	Notes=Lenght20	CP000114,1368304,1368324;CP003810,1368304,1368324;HF952106,1368304,1368324;HF952105,1368304,1368324;CP007482,1368304,1368324;CP007565,1368304,1368324;HG939456,1368304,1368324;CP007632,1368304,1368324;FO393392,1368304,1368324;CP011325,1368304,1368324;CP011326,1368304,1368324;CP011328,1368304,1368324;CP010319,1368304,1368324;
CP011327	Mauve	SHARED	1368071	1368303	.	.	.	Notes=Lenght232	CP000114,1368071,1368303;CP003810,1368071,1368303;CP003919,1368071,1368303;HF952106,1368071,1368303;HF952105,1368071,1368303;CP007482,1368071,1368303;CP007565,1368071,1368303;HG939456,1368071,1368303;CP007632,1368071,1368303;FO393392,1368071,1368303;CP011325,1368071,1368303;CP011326,1368071,1368303;CP011328,1368071,1368303;CP010319,1368071,1368303;
CP011327	Mauve	SHARED	1367491	1367716	.	.	.	Notes=Lenght225	CP000114,1367491,1367716;CP003810,1367491,1367716;CP003919,1367491,1367716;HF952106,1367491,1367716;HF952105,1367491,1367716;CP007482,1367491,1367716;CP007565,1367491,1367716;HG939456,1367491,1367716;CP007632,1367491,1367716;FO393392,1367491,1367716;CP011325,1367491,1367716;CP011326,1367491,1367716;CP011328,1367491,1367716;CP010319,1367491,1367716;
CP011327	Mauve	SHARED	1371148	1371210	.	.	.	Notes=Lenght62	CP000114,1371148,1371210;CP003810,1371148,1371210;CP003919,1371148,1371210;HF952106,1371148,1371210;HF952105,1371148,1371210;CP007482,1371148,1371210;CP007565,1371148,1371210;HG939456,1371148,1371210;CP007632,1371148,1371210;FO393392,1371148,1371210;CP011325,1371148,1371210;CP011326,1371148,1371210;CP011328,1371148,1371210;CP010319,1371148,1371210;
CP011327	Mauve	SHARED	1370892	1371147	.	.	.	Notes=Lenght255	CP000114,1370892,1371147;CP003810,1370892,1371147;CP003919,1370892,1371147;HF952106,1370892,1371147;HF952105,1370892,1371147;CP007482,1370892,1371147;CP007565,1370892,1371147;HG939456,1370892,1371147;CP007632,1370892,1371147;FO393392,1370892,1371147;CP011325,1370892,1371147;CP011326,1370892,1371147;CP011328,1370892,1371147;CP010319,1370892,1371147;
CP011327	Mauve	SHARED	1370822	1370889	.	.	.	Notes=Lenght67	CP000114,1370822,1370889;CP003810,1370822,1370889;CP003919,1370822,1370889;HF952106,1370822,1370889;HF952105,1370822,1370889;CP007482,1370822,1370889;CP007565,1370822,1370889;HG939456,1370822,1370889;CP007632,1370822,1370889;FO393392,1370822,1370889;CP011325,1370822,1370889;CP011326,1370822,1370889;CP011328,1370822,1370889;CP010319,1370822,1370889;
CP011327	Mauve	SHARED	1370722	1370809	.	.	.	Notes=Lenght87	CP000114,1370722,1370809;CP003810,1370722,1370809;CP003919,1370722,1370809;HF952106,1370722,1370809;HF952105,1370722,1370809;CP007482,1370722,1370809;CP007565,1370722,1370809;FO393392,1370722,1370809;CP011325,1370722,1370809;CP011326,1370722,1370809;CP011328,1370722,1370809;CP010319,1370722,1370809;
CP011327	Mauve	SHARED	1369634	1370721	.	.	.	Notes=Lenght1087	CP000114,1369634,1370721;CP003810,1369634,1370721;CP003919,1369634,1370721;HF952106,1369634,1370721;HF952105,1369634,1370721;CP007482,1369634,1370721;CP007565,1369634,1370721;HG939456,1369634,1370721;CP007632,1369634,1370721;FO393392,1369634,1370721;CP011325,1369634,1370721;CP011326,1369634,1370721;CP011328,1369634,1370721;CP010319,1369634,1370721;
CP011327	Mauve	SHARED	1368536	1369469	.	.	.	Notes=Lenght933	CP000114,1368536,1369469;CP003810,1368536,1369469;CP003919,1368536,1369469;HF952106,1368536,1369469;HF952105,1368536,1369469;CP007482,1368536,1369469;CP007565,1368536,1369469;HG939456,1368536,1369469;CP007632,1368536,1369469;FO393392,1368536,1369469;CP011325,1368536,1369469;CP011326,1368536,1369469;CP011328,1368536,1369469;CP010319,1368536,1369469;
CP011327	Mauve	SHARED	4058	4159	.	.	.	Notes=Lenght101	AL732656,4058,4159;AE009948,4058,4159;CP000114,4058,4159;CP003810,4058,4159;CP003919,4058,4159;HF952104,4058,4159;HF952106,4058,4159;HF952105,4058,4159;CP007482,4058,4159;CP007565,4058,4159;HG939456,4058,4159;CP007631,4058,4159;CP007632,4058,4159;CP006910,4058,4159;CP007572,4058,4159;CP007571,4058,4159;CP007570,4058,4159;FO393392,4058,4159;CP010867,4058,4159;CP011325,4058,4159;CP011326,4058,4159;…
CP011327	Mauve	SHARED	4160	4195	.	.	.	Notes=Lenght35	AL732656,4160,4195;AE009948,4160,4195;CP000114,4160,4195;CP003810,4160,4195;HF952104,4160,4195;HF952106,4160,4195;HF952105,4160,4195;CP007482,4160,4195;CP007565,4160,4195;HG939456,4160,4195;CP007631,4160,4195;CP007632,4160,4195;CP006910,4160,4195;CP007572,4160,4195;CP007571,4160,4195;CP007570,4160,4195;FO393392,4160,4195;CP010867,4160,4195;CP011325,4160,4195;CP011326,4160,4195;CP011328,4160,4195;…
CP011327	Mauve	SHARED	4196	4249	.	.	.	Notes=Lenght53	AL732656,4196,4249;AE009948,4196,4249;CP000114,4196,4249;CP003810,4196,4249;CP003919,4196,4249;HF952104,4196,4249;HF952106,4196,4249;HF952105,4196,4249;CP007482,4196,4249;CP007565,4196,4249;HG939456,4196,4249;CP007631,4196,4249;CP007632,4196,4249;CP006910,4196,4249;CP007572,4196,4249;CP007571,4196,4249;CP007570,4196,4249;FO393392,4196,4249;CP010867,4196,4249;CP011325,4196,4249;CP011326,4196,4249;…
CP011327	Mauve	SHARED	16175	16195	.	.	.	Notes=Lenght20	AL732656,16175,16195;AE009948,16175,16195;CP000114,16175,16195;CP003810,16175,16195;CP003919,16175,16195;HF952104,16175,16195;HF952106,16175,16195;HF952105,16175,16195;CP007482,16175,16195;HG939456,16175,16195;CP007631,16175,16195;CP007632,16175,16195;CP006910,16175,16195;CP007572,16175,16195;CP007571,16175,16195;CP007570,16175,16195;FO393392,16175,16195;CP010867,16175,16195;CP011325,16175,16195;…
CP011327	Mauve	SHARED	16197	16213	.	.	.	Notes=Lenght16	AL732656,16197,16213;AE009948,16197,16213;CP000114,16197,16213;CP003810,16197,16213;CP003919,16197,16213;HF952104,16197,16213;HF952106,16197,16213;HF952105,16197,16213;CP007482,16197,16213;CP007565,16197,16213;HG939456,16197,16213;CP007631,16197,16213;CP007632,16197,16213;CP007572,16197,16213;CP007571,16197,16213;CP007570,16197,16213;FO393392,16197,16213;CP010867,16197,16213;CP011325,16197,16213;…
CP011327	Mauve	SHARED	16272	16676	.	.	.	Notes=Lenght404	AL732656,16272,16676;AE009948,16272,16676;CP000114,16272,16676;CP003810,16272,16676;CP003919,16272,16676;HF952104,16272,16676;HF952106,16272,16676;HF952105,16272,16676;CP007482,16272,16676;CP007565,16272,16676;HG939456,16272,16676;CP007631,16272,16676;CP007632,16272,16676;CP007572,16272,16676;CP007571,16272,16676;CP007570,16272,16676;FO393392,16272,16676;CP010867,16272,16676;CP011325,16272,16676;…
CP011327	Mauve	SHARED	16677	16707	.	.	.	Notes=Lenght30	AL732656,16677,16707;AE009948,16677,16707;CP000114,16677,16707;CP003810,16677,16707;CP003919,16677,16707;HF952104,16677,16707;HF952106,16677,16707;HF952105,16677,16707;CP007565,16677,16707;HG939456,16677,16707;CP007631,16677,16707;CP007632,16677,16707;CP007572,16677,16707;CP007571,16677,16707;CP007570,16677,16707;FO393392,16677,16707;CP010867,16677,16707;CP011325,16677,16707;CP011326,16677,16707;…
CP011327	Mauve	SHARED	16708	16722	.	.	.	Notes=Lenght14	AL732656,16708,16722;AE009948,16708,16722;CP000114,16708,16722;CP003810,16708,16722;CP003919,16708,16722;HF952104,16708,16722;HF952106,16708,16722;HF952105,16708,16722;CP007565,16708,16722;HG939456,16708,16722;CP007631,16708,16722;CP007632,16708,16722;CP006910,16708,16722;CP007572,16708,16722;CP007571,16708,16722;CP007570,16708,16722;FO393392,16708,16722;CP010867,16708,16722;CP011325,16708,16722;…
CP011327	Mauve	SHARED	16723	16829	.	.	.	Notes=Lenght106	AL732656,16723,16829;AE009948,16723,16829;CP000114,16723,16829;CP003810,16723,16829;CP003919,16723,16829;HF952104,16723,16829;HF952106,16723,16829;HF952105,16723,16829;CP007565,16723,16829;HG939456,16723,16829;CP007631,16723,16829;CP007632,16723,16829;CP006910,16723,16829;CP007572,16723,16829;CP007571,16723,16829;CP007570,16723,16829;CP010867,16723,16829;CP011325,16723,16829;CP011326,16723,16829;…
CP011327	Mauve	SHARED	16830	17238	.	.	.	Notes=Lenght408	AL732656,16830,17238;AE009948,16830,17238;CP000114,16830,17238;CP003810,16830,17238;CP003919,16830,17238;HF952104,16830,17238;HF952106,16830,17238;HF952105,16830,17238;HG939456,16830,17238;CP007631,16830,17238;CP007632,16830,17238;CP006910,16830,17238;CP007572,16830,17238;CP007571,16830,17238;CP007570,16830,17238;CP010867,16830,17238;CP011325,16830,17238;CP011326,16830,17238;CP011328,16830,17238;…
CP011327	Mauve	SHARED	17240	17606	.	.	.	Notes=Lenght366	AL732656,17240,17606;AE009948,17240,17606;CP000114,17240,17606;CP003810,17240,17606;CP003919,17240,17606;HF952104,17240,17606;HF952106,17240,17606;HF952105,17240,17606;HG939456,17240,17606;CP007631,17240,17606;CP007632,17240,17606;CP006910,17240,17606;CP007572,17240,17606;CP007571,17240,17606;CP007570,17240,17606;CP010867,17240,17606;CP011325,17240,17606;CP011326,17240,17606;CP011328,17240,17606;…
CP011327	Mauve	SHARED	17607	18018	.	.	.	Notes=Lenght411	AL732656,17607,18018;AE009948,17607,18018;CP000114,17607,18018;CP003810,17607,18018;CP003919,17607,18018;HF952104,17607,18018;HG939456,17607,18018;CP007631,17607,18018;CP007632,17607,18018;CP006910,17607,18018;CP007572,17607,18018;CP007571,17607,18018;CP007570,17607,18018;CP010867,17607,18018;CP011325,17607,18018;CP011326,17607,18018;CP011328,17607,18018;CP011329,17607,18018;CP012419,17607,18018;…
CP011327	Mauve	SHARED	18019	18306	.	.	.	Notes=Lenght287	AL732656,18019,18306;AE009948,18019,18306;CP000114,18019,18306;CP003810,18019,18306;CP003919,18019,18306;HF952104,18019,18306;HG939456,18019,18306;CP007631,18019,18306;CP007632,18019,18306;CP006910,18019,18306;CP007572,18019,18306;CP007571,18019,18306;CP007570,18019,18306;CP010867,18019,18306;CP011325,18019,18306;CP011326,18019,18306;CP011329,18019,18306;CP012419,18019,18306;CP013202,18019,18306;
CP011327	Mauve	SHARED	18308	18451	.	.	.	Notes=Lenght143	AL732656,18308,18451;AE009948,18308,18451;CP000114,18308,18451;CP003810,18308,18451;HF952104,18308,18451;HF952106,18308,18451;HF952105,18308,18451;HG939456,18308,18451;CP007631,18308,18451;CP007632,18308,18451;CP006910,18308,18451;CP007572,18308,18451;CP007571,18308,18451;CP007570,18308,18451;CP010867,18308,18451;CP011325,18308,18451;CP011326,18308,18451;CP011329,18308,18451;CP010319,18308,18451;…
CP011327	Mauve	SHARED	18460	18486	.	.	.	Notes=Lenght26	AL732656,18460,18486;AE009948,18460,18486;CP000114,18460,18486;CP003810,18460,18486;HF952104,18460,18486;CP007631,18460,18486;CP006910,18460,18486;CP007572,18460,18486;CP007571,18460,18486;CP007570,18460,18486;CP010867,18460,18486;CP011325,18460,18486;CP011326,18460,18486;CP011329,18460,18486;CP012419,18460,18486;CP013202,18460,18486;
CP011327	Mauve	SHARED	18488	18768	.	.	.	Notes=Lenght280	AL732656,18488,18768;AE009948,18488,18768;CP000114,18488,18768;CP003810,18488,18768;HF952104,18488,18768;HG939456,18488,18768;CP007631,18488,18768;CP007632,18488,18768;CP006910,18488,18768;CP007572,18488,18768;CP007571,18488,18768;CP007570,18488,18768;CP010867,18488,18768;CP011325,18488,18768;CP011326,18488,18768;CP011329,18488,18768;CP012419,18488,18768;CP013202,18488,18768;
CP011327	Mauve	SHARED	18770	19074	.	.	.	Notes=Lenght304	AL732656,18770,19074;AE009948,18770,19074;CP000114,18770,19074;CP003810,18770,19074;HF952104,18770,19074;HG939456,18770,19074;CP007631,18770,19074;CP007632,18770,19074;CP006910,18770,19074;CP007572,18770,19074;CP007571,18770,19074;CP007570,18770,19074;CP010867,18770,19074;CP011325,18770,19074;CP011326,18770,19074;CP011329,18770,19074;CP012419,18770,19074;CP013202,18770,19074;
CP011327	Mauve	SHARED	19075	19121	.	.	.	Notes=Lenght46	AL732656,19075,19121;AE009948,19075,19121;CP000114,19075,19121;CP003810,19075,19121;HF952104,19075,19121;CP007631,19075,19121;CP006910,19075,19121;CP007572,19075,19121;CP007571,19075,19121;CP007570,19075,19121;CP010867,19075,19121;CP011325,19075,19121;CP011326,19075,19121;CP011329,19075,19121;CP012419,19075,19121;CP013202,19075,19121;
CP011327	Mauve	SHARED	19122	19423	.	.	.	Notes=Lenght301	AL732656,19122,19423;AE009948,19122,19423;CP000114,19122,19423;CP003810,19122,19423;HF952104,19122,19423;CP007631,19122,19423;CP007572,19122,19423;CP007571,19122,19423;CP007570,19122,19423;CP010867,19122,19423;CP011325,19122,19423;CP011326,19122,19423;CP011329,19122,19423;CP012419,19122,19423;CP013202,19122,19423;
CP011327	Mauve	SHARED	19424	19499	.	.	.	Notes=Lenght75	AL732656,19424,19499;AE009948,19424,19499;CP000114,19424,19499;CP003810,19424,19499;HF952104,19424,19499;CP007631,19424,19499;CP007572,19424,19499;CP007571,19424,19499;CP007570,19424,19499;CP010867,19424,19499;CP011325,19424,19499;CP011326,19424,19499;CP011329,19424,19499;CP012419,19424,19499;CP013202,19424,19499;
CP011327	Mauve	SHARED	19500	21241	.	.	.	Notes=Lenght1741	AE009948,19500,21241;CP000114,19500,21241;CP003810,19500,21241;HF952104,19500,21241;CP007631,19500,21241;CP010867,19500,21241;CP011325,19500,21241;CP011326,19500,21241;CP011329,19500,21241;CP012419,19500,21241;CP013202,19500,21241;
CP011327	Mauve	SHARED	21264	21391	.	.	.	Notes=Lenght127	AE009948,21264,21391;CP000114,21264,21391;HF952104,21264,21391;CP007631,21264,21391;CP010867,21264,21391;CP011326,21264,21391;CP011329,21264,21391;CP012419,21264,21391;CP013202,21264,21391;
CP011327	Mauve	SHARED	21392	21403	.	.	.	Notes=Lenght11	AE009948,21392,21403;CP000114,21392,21403;CP003810,21392,21403;HF952104,21392,21403;CP007631,21392,21403;CP010867,21392,21403;CP011326,21392,21403;CP011329,21392,21403;CP012419,21392,21403;CP013202,21392,21403;
CP011327	Mauve	SHARED	21404	21503	.	.	.	Notes=Lenght99	AE009948,21404,21503;CP000114,21404,21503;CP003810,21404,21503;HF952104,21404,21503;CP007631,21404,21503;CP010867,21404,21503;CP011325,21404,21503;CP011326,21404,21503;CP011329,21404,21503;CP012419,21404,21503;CP013202,21404,21503;
CP011327	Mauve	SHARED	21514	21529	.	.	.	Notes=Lenght15	AE009948,21514,21529;CP000114,21514,21529;HF952104,21514,21529;CP007631,21514,21529;CP010867,21514,21529;CP011329,21514,21529;CP013202,21514,21529;
CP011327	Mauve	SHARED	27363	27554	.	.	.	Notes=Lenght191	AE009948,27363,27554;HF952104,27363,27554;CP007631,27363,27554;CP010867,27363,27554;CP011326,27363,27554;CP011329,27363,27554;CP013202,27363,27554;
CP011327	Mauve	SHARED	27555	27921	.	.	.	Notes=Lenght366	AE009948,27555,27921;CP000114,27555,27921;CP003810,27555,27921;HF952104,27555,27921;CP007631,27555,27921;CP010867,27555,27921;CP011325,27555,27921;CP011326,27555,27921;CP011329,27555,27921;CP012419,27555,27921;CP013202,27555,27921;
CP011327	Mauve	SHARED	33587	33624	.	.	.	Notes=Lenght37	AL732656,33587,33624;AE009948,33587,33624;CP000114,33587,33624;CP003810,33587,33624;CP003919,33587,33624;HF952104,33587,33624;CP007482,33587,33624;CP007565,33587,33624;HG939456,33587,33624;CP007631,33587,33624;CP007632,33587,33624;CP006910,33587,33624;CP007572,33587,33624;CP007571,33587,33624;CP007570,33587,33624;FO393392,33587,33624;CP010867,33587,33624;CP011325,33587,33624;CP011326,33587,33624;…
CP011327	Mauve	SHARED	40295	40311	.	.	.	Notes=Lenght16	CP000114,40295,40311;CP003810,40295,40311;CP003919,40295,40311;HF952104,40295,40311;HF952106,40295,40311;HF952105,40295,40311;CP007482,40295,40311;CP007565,40295,40311;HG939456,40295,40311;CP007631,40295,40311;FO393392,40295,40311;CP010867,40295,40311;CP011325,40295,40311;CP011326,40295,40311;CP011328,40295,40311;CP012419,40295,40311;CP013202,40295,40311;
CP011327	Mauve	SHARED	40312	40330	.	.	.	Notes=Lenght18	AL732656,40312,40330;CP000114,40312,40330;CP003810,40312,40330;CP003919,40312,40330;HF952104,40312,40330;HF952106,40312,40330;HF952105,40312,40330;CP007482,40312,40330;CP007565,40312,40330;HG939456,40312,40330;CP007631,40312,40330;FO393392,40312,40330;CP010867,40312,40330;CP011325,40312,40330;CP011326,40312,40330;CP011328,40312,40330;CP012419,40312,40330;CP013202,40312,40330;
CP011327	Mauve	SHARED	40331	40501	.	.	.	Notes=Lenght170	AL732656,40331,40501;AE009948,40331,40501;CP000114,40331,40501;CP003810,40331,40501;CP003919,40331,40501;HF952104,40331,40501;HF952106,40331,40501;HF952105,40331,40501;CP007482,40331,40501;CP007565,40331,40501;HG939456,40331,40501;CP007631,40331,40501;CP007632,40331,40501;FO393392,40331,40501;CP010867,40331,40501;CP011325,40331,40501;CP011326,40331,40501;CP011328,40331,40501;CP011329,40331,40501;…
CP011327	Mauve	SHARED	43799	44480	.	.	.	Notes=Lenght681	AL732656,43799,44480;AE009948,43799,44480;CP000114,43799,44480;CP003810,43799,44480;CP003919,43799,44480;HF952104,43799,44480;HF952106,43799,44480;HF952105,43799,44480;CP007482,43799,44480;CP007565,43799,44480;HG939456,43799,44480;CP007631,43799,44480;CP006910,43799,44480;CP007572,43799,44480;CP007571,43799,44480;CP007570,43799,44480;FO393392,43799,44480;CP010867,43799,44480;CP011325,43799,44480;…
CP011327	Mauve	SHARED	48247	48267	.	.	.	Notes=Lenght20	AL732656,48247,48267;AE009948,48247,48267;CP000114,48247,48267;CP003810,48247,48267;CP003919,48247,48267;HF952104,48247,48267;CP007482,48247,48267;CP007565,48247,48267;HG939456,48247,48267;CP007631,48247,48267;CP007632,48247,48267;CP006910,48247,48267;CP007572,48247,48267;CP007571,48247,48267;CP007570,48247,48267;FO393392,48247,48267;CP010867,48247,48267;CP011325,48247,48267;CP011326,48247,48267;…
CP011327	Mauve	SHARED	59064	59081	.	.	.	Notes=Lenght17	AL732656,59064,59081;AE009948,59064,59081;CP000114,59064,59081;CP003810,59064,59081;HF952104,59064,59081;CP007631,59064,59081;CP007572,59064,59081;CP007571,59064,59081;CP007570,59064,59081;CP010867,59064,59081;CP011325,59064,59081;CP011326,59064,59081;CP011329,59064,59081;CP012419,59064,59081;CP013202,59064,59081;
CP011327	Mauve	SHARED	59082	59112	.	.	.	Notes=Lenght30	AL732656,59082,59112;AE009948,59082,59112;CP000114,59082,59112;CP003810,59082,59112;CP003919,59082,59112;HF952104,59082,59112;HF952105,59082,59112;CP007482,59082,59112;CP007565,59082,59112;HG939456,59082,59112;CP007631,59082,59112;CP007632,59082,59112;CP007572,59082,59112;CP007571,59082,59112;CP007570,59082,59112;FO393392,59082,59112;CP010867,59082,59112;CP011325,59082,59112;CP011326,59082,59112;…
CP011327	Mauve	SHARED	59113	59206	.	.	.	Notes=Lenght93	AL732656,59113,59206;AE009948,59113,59206;CP000114,59113,59206;CP003810,59113,59206;CP003919,59113,59206;HF952104,59113,59206;HF952105,59113,59206;CP007482,59113,59206;CP007565,59113,59206;HG939456,59113,59206;CP007631,59113,59206;CP007632,59113,59206;CP006910,59113,59206;CP007572,59113,59206;CP007571,59113,59206;CP007570,59113,59206;FO393392,59113,59206;CP010867,59113,59206;CP011325,59113,59206;…
CP011327	Mauve	SHARED	59207	59289	.	.	.	Notes=Lenght82	AL732656,59207,59289;AE009948,59207,59289;CP000114,59207,59289;CP003810,59207,59289;CP003919,59207,59289;HF952104,59207,59289;HF952105,59207,59289;CP007482,59207,59289;CP007565,59207,59289;HG939456,59207,59289;CP007631,59207,59289;CP007632,59207,59289;CP007572,59207,59289;CP007571,59207,59289;CP007570,59207,59289;FO393392,59207,59289;CP010867,59207,59289;CP011325,59207,59289;CP011326,59207,59289;…
CP011327	Mauve	SHARED	59290	59339	.	.	.	Notes=Lenght49	AL732656,59290,59339;AE009948,59290,59339;CP000114,59290,59339;CP003810,59290,59339;CP003919,59290,59339;HF952104,59290,59339;HF952105,59290,59339;CP007482,59290,59339;CP007565,59290,59339;HG939456,59290,59339;CP007631,59290,59339;CP007632,59290,59339;CP006910,59290,59339;CP007572,59290,59339;CP007571,59290,59339;CP007570,59290,59339;FO393392,59290,59339;CP010867,59290,59339;CP011325,59290,59339;…
CP011327	Mauve	SHARED	60911	61248	.	.	.	Notes=Lenght337	AE009948,60911,61248;CP000114,60911,61248;CP003810,60911,61248;HF952104,60911,61248;CP007631,60911,61248;CP010867,60911,61248;CP011325,60911,61248;CP011326,60911,61248;CP011329,60911,61248;CP012419,60911,61248;CP013202,60911,61248;
CP011327	Mauve	SHARED	61249	61326	.	.	.	Notes=Lenght77	CP011326,61249,61326;CP012419,61249,61326;CP013202,61249,61326;
CP011327	Mauve	SHARED	61327	61368	.	.	.	Notes=Lenght41	AE009948,61327,61368;CP000114,61327,61368;CP003810,61327,61368;HF952104,61327,61368;CP007631,61327,61368;CP010867,61327,61368;CP011325,61327,61368;CP011326,61327,61368;CP011329,61327,61368;CP012419,61327,61368;CP013202,61327,61368;
CP011327	Mauve	SHARED	61390	62378	.	.	.	Notes=Lenght988	AE009948,61390,62378;CP000114,61390,62378;CP003810,61390,62378;HF952104,61390,62378;CP007631,61390,62378;CP010867,61390,62378;CP011325,61390,62378;CP011326,61390,62378;CP011329,61390,62378;CP012419,61390,62378;CP013202,61390,62378;
CP011327	Mauve	SHARED	72112	72275	.	.	.	Notes=Lenght163	AL732656,72112,72275;AE009948,72112,72275;CP000114,72112,72275;CP003810,72112,72275;CP003919,72112,72275;HF952104,72112,72275;HF952106,72112,72275;HF952105,72112,72275;HG939456,72112,72275;CP007631,72112,72275;CP007632,72112,72275;CP006910,72112,72275;CP007572,72112,72275;CP007571,72112,72275;CP007570,72112,72275;CP010867,72112,72275;CP011325,72112,72275;CP011326,72112,72275;CP011329,72112,72275;…
CP011327	Mauve	SHARED	76330	76341	.	.	.	Notes=Lenght11	AL732656,76330,76341;AE009948,76330,76341;CP000114,76330,76341;CP003810,76330,76341;CP003919,76330,76341;HF952104,76330,76341;HF952106,76330,76341;CP007482,76330,76341;CP007565,76330,76341;CP007631,76330,76341;CP007632,76330,76341;CP006910,76330,76341;FO393392,76330,76341;CP010867,76330,76341;CP011325,76330,76341;CP011326,76330,76341;CP011328,76330,76341;CP011329,76330,76341;CP010319,76330,76341;…
CP011327	Mauve	SHARED	76342	76361	.	.	.	Notes=Lenght19	AL732656,76342,76361;AE009948,76342,76361;CP000114,76342,76361;CP003810,76342,76361;CP003919,76342,76361;HF952104,76342,76361;HF952106,76342,76361;CP007482,76342,76361;CP007565,76342,76361;CP007631,76342,76361;CP007632,76342,76361;CP006910,76342,76361;FO393392,76342,76361;CP010867,76342,76361;CP011325,76342,76361;CP011326,76342,76361;CP011328,76342,76361;CP011329,76342,76361;CP010319,76342,76361;…
CP011327	Mauve	SHARED	95176	95728	.	.	.	Notes=Lenght552	AL732656,95176,95728;AE009948,95176,95728;CP000114,95176,95728;CP003810,95176,95728;CP003919,95176,95728;HF952104,95176,95728;HF952106,95176,95728;HF952105,95176,95728;CP007482,95176,95728;HG939456,95176,95728;CP007631,95176,95728;CP007632,95176,95728;CP006910,95176,95728;CP007572,95176,95728;CP007571,95176,95728;CP007570,95176,95728;CP010867,95176,95728;CP011325,95176,95728;CP011326,95176,95728;…
CP011327	Mauve	SHARED	95729	95768	.	.	.	Notes=Lenght39	AL732656,95729,95768;AE009948,95729,95768;CP000114,95729,95768;CP003810,95729,95768;CP003919,95729,95768;HF952104,95729,95768;HF952106,95729,95768;HF952105,95729,95768;HG939456,95729,95768;CP007631,95729,95768;CP007632,95729,95768;CP006910,95729,95768;CP007572,95729,95768;CP007571,95729,95768;CP007570,95729,95768;CP010867,95729,95768;CP011325,95729,95768;CP011326,95729,95768;CP011328,95729,95768;…
CP011327	Mauve	SHARED	95769	95917	.	.	.	Notes=Lenght148	AL732656,95769,95917;AE009948,95769,95917;CP000114,95769,95917;CP003810,95769,95917;CP003919,95769,95917;HF952104,95769,95917;HF952106,95769,95917;HF952105,95769,95917;CP007482,95769,95917;HG939456,95769,95917;CP007631,95769,95917;CP007632,95769,95917;CP006910,95769,95917;CP007572,95769,95917;CP007571,95769,95917;CP007570,95769,95917;CP010867,95769,95917;CP011325,95769,95917;CP011326,95769,95917;…
CP011327	Mauve	SHARED	110358	110618	.	.	.	Notes=Lenght260	AL732656,110358,110618;AE009948,110358,110618;CP000114,110358,110618;CP003810,110358,110618;CP003919,110358,110618;HF952104,110358,110618;HF952106,110358,110618;HF952105,110358,110618;CP007482,110358,110618;CP007565,110358,110618;HG939456,110358,110618;CP007631,110358,110618;CP007632,110358,110618;CP007572,110358,110618;CP007571,110358,110618;CP007570,110358,110618;FO393392,110358,110618;CP010867…
CP011327	Mauve	SHARED	137450	137513	.	.	.	Notes=Lenght63	AL732656,137450,137513;AE009948,137450,137513;CP000114,137450,137513;CP003810,137450,137513;HF952104,137450,137513;HF952106,137450,137513;HF952105,137450,137513;HG939456,137450,137513;CP007631,137450,137513;CP007632,137450,137513;CP006910,137450,137513;CP007572,137450,137513;CP007571,137450,137513;CP007570,137450,137513;CP010867,137450,137513;CP011325,137450,137513;CP011326,137450,137513;CP011329…
CP011327	Mauve	SHARED	138700	138757	.	.	.	Notes=Lenght57	AL732656,138700,138757;AE009948,138700,138757;CP000114,138700,138757;CP003810,138700,138757;CP003919,138700,138757;HF952104,138700,138757;HF952106,138700,138757;HF952105,138700,138757;HG939456,138700,138757;CP007631,138700,138757;CP007632,138700,138757;CP006910,138700,138757;CP007572,138700,138757;CP007571,138700,138757;CP007570,138700,138757;CP010867,138700,138757;CP011325,138700,138757;CP011326…
CP011327	Mauve	SHARED	178795	178897	.	.	.	Notes=Lenght102	AL732656,178795,178897;CP000114,178795,178897;CP003810,178795,178897;CP003919,178795,178897;HF952106,178795,178897;HF952105,178795,178897;CP007482,178795,178897;CP007565,178795,178897;HG939456,178795,178897;CP007631,178795,178897;CP007632,178795,178897;CP006910,178795,178897;CP007572,178795,178897;CP007571,178795,178897;CP007570,178795,178897;FO393392,178795,178897;CP011325,178795,178897;CP011326…
CP011327	Mauve	SHARED	180044	180144	.	.	.	Notes=Lenght100	AL732656,180044,180144;AE009948,180044,180144;CP000114,180044,180144;CP003810,180044,180144;CP003919,180044,180144;HF952106,180044,180144;HF952105,180044,180144;CP007482,180044,180144;CP007565,180044,180144;HG939456,180044,180144;CP007631,180044,180144;CP007632,180044,180144;CP006910,180044,180144;CP007572,180044,180144;CP007571,180044,180144;CP007570,180044,180144;FO393392,180044,180144;CP010867…
CP011327	Mauve	SHARED	180145	181940	.	.	.	Notes=Lenght1795	AL732656,180145,181940;AE009948,180145,181940;CP000114,180145,181940;CP003810,180145,181940;CP003919,180145,181940;HF952106,180145,181940;HF952105,180145,181940;CP007482,180145,181940;CP007565,180145,181940;HG939456,180145,181940;CP007632,180145,181940;CP006910,180145,181940;CP007572,180145,181940;CP007571,180145,181940;CP007570,180145,181940;FO393392,180145,181940;CP011325,180145,181940;CP011326…
CP011327	Mauve	SHARED	182645	183394	.	.	.	Notes=Lenght749	AL732656,182645,183394;CP003810,182645,183394;CP003919,182645,183394;HF952104,182645,183394;HF952106,182645,183394;HF952105,182645,183394;CP007482,182645,183394;CP007565,182645,183394;HG939456,182645,183394;CP006910,182645,183394;CP007572,182645,183394;CP007571,182645,183394;CP007570,182645,183394;FO393392,182645,183394;CP010867,182645,183394;CP011325,182645,183394;CP011328,182645,183394;CP011329…
CP011327	Mauve	SHARED	202626	202636	.	.	.	Notes=Lenght10	AL732656,202626,202636;AE009948,202626,202636;CP000114,202626,202636;CP003810,202626,202636;CP003919,202626,202636;HF952104,202626,202636;HF952106,202626,202636;HF952105,202626,202636;CP007482,202626,202636;CP007565,202626,202636;CP007631,202626,202636;CP007632,202626,202636;CP006910,202626,202636;CP007572,202626,202636;CP007571,202626,202636;CP007570,202626,202636;FO393392,202626,202636;CP010867…
CP011327	Mauve	SHARED	203143	203290	.	.	.	Notes=Lenght147	AL732656,203143,203290;AE009948,203143,203290;CP000114,203143,203290;CP003810,203143,203290;CP003919,203143,203290;HF952104,203143,203290;HF952106,203143,203290;HF952105,203143,203290;CP007482,203143,203290;CP007565,203143,203290;CP007631,203143,203290;CP007632,203143,203290;CP006910,203143,203290;CP007572,203143,203290;CP007571,203143,203290;CP007570,203143,203290;FO393392,203143,203290;CP010867…
CP011327	Mauve	SHARED	205811	205830	.	.	.	Notes=Lenght19	AL732656,205811,205830;AE009948,205811,205830;CP000114,205811,205830;CP003810,205811,205830;CP003919,205811,205830;HF952104,205811,205830;CP007482,205811,205830;CP007565,205811,205830;HG939456,205811,205830;CP007631,205811,205830;CP007632,205811,205830;FO393392,205811,205830;CP010867,205811,205830;CP011325,205811,205830;CP011326,205811,205830;CP011328,205811,205830;CP011329,205811,205830;CP010319…
CP011327	Mauve	SHARED	206028	206486	.	.	.	Notes=Lenght458	AL732656,206028,206486;AE009948,206028,206486;CP000114,206028,206486;CP003810,206028,206486;CP003919,206028,206486;HF952104,206028,206486;HF952106,206028,206486;HF952105,206028,206486;CP007482,206028,206486;CP007565,206028,206486;HG939456,206028,206486;CP007631,206028,206486;CP007632,206028,206486;FO393392,206028,206486;CP010867,206028,206486;CP011325,206028,206486;CP011326,206028,206486;CP011328…
CP011327	Mauve	SHARED	207037	207054	.	.	.	Notes=Lenght17	AL732656,207037,207054;AE009948,207037,207054;CP000114,207037,207054;CP003810,207037,207054;CP003919,207037,207054;HF952104,207037,207054;HF952106,207037,207054;HF952105,207037,207054;HG939456,207037,207054;CP007631,207037,207054;CP007632,207037,207054;CP006910,207037,207054;CP007572,207037,207054;CP007571,207037,207054;CP007570,207037,207054;CP010867,207037,207054;CP011325,207037,207054;CP011326…
CP011327	Mauve	SHARED	213713	214096	.	.	.	Notes=Lenght383	AL732656,213713,214096;AE009948,213713,214096;CP000114,213713,214096;CP003810,213713,214096;CP003919,213713,214096;HF952104,213713,214096;HF952106,213713,214096;HF952105,213713,214096;HG939456,213713,214096;CP007631,213713,214096;CP007632,213713,214096;CP006910,213713,214096;CP007572,213713,214096;CP007571,213713,214096;CP007570,213713,214096;CP010867,213713,214096;CP011325,213713,214096;CP011326…
CP011327	Mauve	SHARED	215217	215234	.	.	.	Notes=Lenght17	AE009948,215217,215234;CP000114,215217,215234;CP003810,215217,215234;CP003919,215217,215234;HF952104,215217,215234;HF952106,215217,215234;HF952105,215217,215234;CP007482,215217,215234;CP007565,215217,215234;HG939456,215217,215234;CP007631,215217,215234;CP007632,215217,215234;CP006910,215217,215234;FO393392,215217,215234;CP010867,215217,215234;CP011325,215217,215234;CP011326,215217,215234;CP011328…
CP011327	Mauve	SHARED	226423	227159	.	.	.	Notes=Lenght736	AL732656,226423,227159;AE009948,226423,227159;CP000114,226423,227159;CP003810,226423,227159;HF952104,226423,227159;HF952106,226423,227159;HF952105,226423,227159;CP007482,226423,227159;CP007565,226423,227159;HG939456,226423,227159;CP007631,226423,227159;CP007632,226423,227159;CP006910,226423,227159;CP007572,226423,227159;CP007571,226423,227159;CP007570,226423,227159;FO393392,226423,227159;CP010867…
CP011327	Mauve	SHARED	243695	244348	.	.	.	Notes=Lenght653	AL732656,243695,244348;AE009948,243695,244348;CP000114,243695,244348;CP003810,243695,244348;HF952104,243695,244348;CP007631,243695,244348;CP007572,243695,244348;CP007571,243695,244348;CP007570,243695,244348;CP010867,243695,244348;CP011325,243695,244348;CP011326,243695,244348;CP011329,243695,244348;CP012419,243695,244348;CP013202,243695,244348;
CP011327	Mauve	SHARED	244349	244400	.	.	.	Notes=Lenght51	AE009948,244349,244400;CP000114,244349,244400;CP003810,244349,244400;HF952104,244349,244400;CP007631,244349,244400;CP010867,244349,244400;CP011325,244349,244400;CP011326,244349,244400;CP011329,244349,244400;CP012419,244349,244400;CP013202,244349,244400;
CP011327	Mauve	SHARED	244401	244554	.	.	.	Notes=Lenght153	AL732656,244401,244554;AE009948,244401,244554;CP000114,244401,244554;CP003810,244401,244554;HF952104,244401,244554;CP007631,244401,244554;CP007572,244401,244554;CP007571,244401,244554;CP007570,244401,244554;CP010867,244401,244554;CP011325,244401,244554;CP011326,244401,244554;CP011329,244401,244554;CP012419,244401,244554;CP013202,244401,244554;
CP011327	Mauve	SHARED	244555	244604	.	.	.	Notes=Lenght49	AE009948,244555,244604;CP000114,244555,244604;CP003810,244555,244604;HF952104,244555,244604;CP007631,244555,244604;CP010867,244555,244604;CP011325,244555,244604;CP011326,244555,244604;CP011329,244555,244604;CP012419,244555,244604;CP013202,244555,244604;
CP011327	Mauve	SHARED	244605	245100	.	.	.	Notes=Lenght495	AL732656,244605,245100;AE009948,244605,245100;CP000114,244605,245100;CP003810,244605,245100;HF952104,244605,245100;CP007631,244605,245100;CP007572,244605,245100;CP007571,244605,245100;CP007570,244605,245100;CP010867,244605,245100;CP011325,244605,245100;CP011326,244605,245100;CP011329,244605,245100;CP012419,244605,245100;CP013202,244605,245100;
CP011327	Mauve	SHARED	245382	245420	.	.	.	Notes=Lenght38	AL732656,245382,245420;CP000114,245382,245420;CP003810,245382,245420;HF952104,245382,245420;CP007631,245382,245420;CP007572,245382,245420;CP007571,245382,245420;CP007570,245382,245420;CP010867,245382,245420;CP011325,245382,245420;CP011326,245382,245420;CP011329,245382,245420;CP012419,245382,245420;CP013202,245382,245420;
CP011327	Mauve	SHARED	245421	246517	.	.	.	Notes=Lenght1096	AL732656,245421,246517;AE009948,245421,246517;CP000114,245421,246517;CP003810,245421,246517;HF952104,245421,246517;CP007631,245421,246517;CP007572,245421,246517;CP007571,245421,246517;CP007570,245421,246517;CP010867,245421,246517;CP011325,245421,246517;CP011326,245421,246517;CP011329,245421,246517;CP012419,245421,246517;CP013202,245421,246517;
CP011327	Mauve	SHARED	246518	247599	.	.	.	Notes=Lenght1081	AL732656,246518,247599;AE009948,246518,247599;CP000114,246518,247599;CP003810,246518,247599;HF952104,246518,247599;CP007631,246518,247599;CP007572,246518,247599;CP007571,246518,247599;CP007570,246518,247599;CP010867,246518,247599;CP011325,246518,247599;CP011326,246518,247599;CP011329,246518,247599;CP012419,246518,247599;CP013202,246518,247599;
CP011327	Mauve	SHARED	247600	252519	.	.	.	Notes=Lenght4919	AL732656,247600,252519;AE009948,247600,252519;CP000114,247600,252519;CP003810,247600,252519;HF952104,247600,252519;CP007631,247600,252519;CP007572,247600,252519;CP007571,247600,252519;CP007570,247600,252519;CP010867,247600,252519;CP011325,247600,252519;CP011326,247600,252519;CP011329,247600,252519;CP012419,247600,252519;CP013202,247600,252519;
CP011327	Mauve	SHARED	252520	252547	.	.	.	Notes=Lenght27	AE009948,252520,252547;CP000114,252520,252547;CP003810,252520,252547;HF952104,252520,252547;CP007631,252520,252547;CP010867,252520,252547;CP011325,252520,252547;CP011326,252520,252547;CP011329,252520,252547;CP012419,252520,252547;CP013202,252520,252547;
CP011327	Mauve	SHARED	252555	253123	.	.	.	Notes=Lenght568	AL732656,252555,253123;AE009948,252555,253123;CP000114,252555,253123;CP003810,252555,253123;HF952104,252555,253123;CP007631,252555,253123;CP007572,252555,253123;CP007571,252555,253123;CP007570,252555,253123;CP010867,252555,253123;CP011325,252555,253123;CP011326,252555,253123;CP011329,252555,253123;CP012419,252555,253123;CP013202,252555,253123;
CP011327	Mauve	SHARED	253124	253389	.	.	.	Notes=Lenght265	AL732656,253124,253389;AE009948,253124,253389;CP000114,253124,253389;CP003810,253124,253389;HF952104,253124,253389;CP007631,253124,253389;CP007572,253124,253389;CP007571,253124,253389;CP007570,253124,253389;CP010867,253124,253389;CP011325,253124,253389;CP011326,253124,253389;CP011329,253124,253389;CP012419,253124,253389;CP013202,253124,253389;
CP011327	Mauve	SHARED	253391	255875	.	.	.	Notes=Lenght2484	AL732656,253391,255875;AE009948,253391,255875;CP000114,253391,255875;CP003810,253391,255875;HF952104,253391,255875;CP007631,253391,255875;CP007572,253391,255875;CP007571,253391,255875;CP007570,253391,255875;CP010867,253391,255875;CP011325,253391,255875;CP011326,253391,255875;CP011329,253391,255875;CP012419,253391,255875;CP013202,253391,255875;
CP011327	Mauve	SHARED	257556	257621	.	.	.	Notes=Lenght65	AL732656,257556,257621;AE009948,257556,257621;CP000114,257556,257621;CP003810,257556,257621;HF952104,257556,257621;HF952106,257556,257621;HF952105,257556,257621;CP007482,257556,257621;CP007565,257556,257621;HG939456,257556,257621;CP007631,257556,257621;CP007632,257556,257621;CP006910,257556,257621;CP007572,257556,257621;CP007571,257556,257621;CP007570,257556,257621;FO393392,257556,257621;CP010867…
CP011327	Mauve	SHARED	258189	258487	.	.	.	Notes=Lenght298	AL732656,258189,258487;AE009948,258189,258487;CP000114,258189,258487;CP003810,258189,258487;CP003919,258189,258487;HF952104,258189,258487;HF952106,258189,258487;HF952105,258189,258487;HG939456,258189,258487;CP007631,258189,258487;CP007632,258189,258487;CP006910,258189,258487;CP007572,258189,258487;CP007571,258189,258487;CP007570,258189,258487;CP010867,258189,258487;CP011325,258189,258487;CP011326…
CP011327	Mauve	SHARED	263820	264182	.	.	.	Notes=Lenght362	AL732656,263820,264182;AE009948,263820,264182;CP000114,263820,264182;CP003810,263820,264182;CP003919,263820,264182;HF952104,263820,264182;HF952106,263820,264182;HF952105,263820,264182;CP007482,263820,264182;CP007565,263820,264182;HG939456,263820,264182;CP007631,263820,264182;CP007632,263820,264182;CP006910,263820,264182;CP007572,263820,264182;CP007571,263820,264182;CP007570,263820,264182;FO393392…
CP011327	Mauve	SHARED	264183	264524	.	.	.	Notes=Lenght341	AL732656,264183,264524;AE009948,264183,264524;CP000114,264183,264524;CP003810,264183,264524;CP003919,264183,264524;HF952104,264183,264524;HF952106,264183,264524;HF952105,264183,264524;HG939456,264183,264524;CP007631,264183,264524;CP007632,264183,264524;CP006910,264183,264524;CP007572,264183,264524;CP007571,264183,264524;CP007570,264183,264524;CP010867,264183,264524;CP011325,264183,264524;CP011326…
CP011327	Mauve	SHARED	264526	264642	.	.	.	Notes=Lenght116	AL732656,264526,264642;AE009948,264526,264642;CP000114,264526,264642;CP003810,264526,264642;HF952104,264526,264642;HG939456,264526,264642;CP007631,264526,264642;CP007632,264526,264642;CP006910,264526,264642;CP007572,264526,264642;CP007571,264526,264642;CP007570,264526,264642;CP010867,264526,264642;CP011325,264526,264642;CP011326,264526,264642;CP011329,264526,264642;CP012419,264526,264642;CP013202…
CP011327	Mauve	SHARED	264644	264928	.	.	.	Notes=Lenght284	AL732656,264644,264928;AE009948,264644,264928;CP000114,264644,264928;CP003810,264644,264928;CP003919,264644,264928;HF952104,264644,264928;HF952106,264644,264928;HF952105,264644,264928;HG939456,264644,264928;CP007631,264644,264928;CP007632,264644,264928;CP006910,264644,264928;CP007572,264644,264928;CP007571,264644,264928;CP007570,264644,264928;CP010867,264644,264928;CP011325,264644,264928;CP011326…
CP011327	Mauve	SHARED	264929	265674	.	.	.	Notes=Lenght745	AL732656,264929,265674;AE009948,264929,265674;CP000114,264929,265674;CP003810,264929,265674;CP003919,264929,265674;HF952104,264929,265674;HF952106,264929,265674;HF952105,264929,265674;HG939456,264929,265674;CP007631,264929,265674;CP007632,264929,265674;CP006910,264929,265674;CP007572,264929,265674;CP007571,264929,265674;CP007570,264929,265674;CP010867,264929,265674;CP011325,264929,265674;CP011326…
CP011327	Mauve	SHARED	265675	265727	.	.	.	Notes=Lenght52	AE009948,265675,265727;CP000114,265675,265727;CP003810,265675,265727;CP003919,265675,265727;HF952104,265675,265727;HF952106,265675,265727;HF952105,265675,265727;HG939456,265675,265727;CP007631,265675,265727;CP007632,265675,265727;CP006910,265675,265727;CP007572,265675,265727;CP007571,265675,265727;CP007570,265675,265727;CP010867,265675,265727;CP011325,265675,265727;CP011326,265675,265727;CP011329…
CP011327	Mauve	SHARED	265728	266124	.	.	.	Notes=Lenght396	AE009948,265728,266124;CP000114,265728,266124;CP003810,265728,266124;CP003919,265728,266124;HF952104,265728,266124;HF952106,265728,266124;HF952105,265728,266124;HG939456,265728,266124;CP007631,265728,266124;CP006910,265728,266124;CP007572,265728,266124;CP007571,265728,266124;CP007570,265728,266124;CP010867,265728,266124;CP011325,265728,266124;CP011326,265728,266124;CP011329,265728,266124;CP010319…
CP011327	Mauve	SHARED	266725	266924	.	.	.	Notes=Lenght199	AE009948,266725,266924;CP000114,266725,266924;CP003810,266725,266924;HF952104,266725,266924;HG939456,266725,266924;CP007631,266725,266924;CP007632,266725,266924;CP010867,266725,266924;CP011325,266725,266924;CP011326,266725,266924;CP011329,266725,266924;CP012419,266725,266924;CP013202,266725,266924;
CP011327	Mauve	SHARED	266974	268182	.	.	.	Notes=Lenght1208	AE009948,266974,268182;CP000114,266974,268182;CP003810,266974,268182;HF952104,266974,268182;CP007631,266974,268182;CP010867,266974,268182;CP011325,266974,268182;CP011326,266974,268182;CP011329,266974,268182;CP012419,266974,268182;CP013202,266974,268182;
CP011327	Mauve	SHARED	268183	268232	.	.	.	Notes=Lenght49	CP000114,268183,268232;CP003810,268183,268232;HF952104,268183,268232;CP007631,268183,268232;CP010867,268183,268232;CP011325,268183,268232;CP011326,268183,268232;CP011329,268183,268232;CP012419,268183,268232;CP013202,268183,268232;
CP011327	Mauve	SHARED	269831	270186	.	.	.	Notes=Lenght355	AE009948,269831,270186;CP000114,269831,270186;CP003810,269831,270186;HF952104,269831,270186;CP007631,269831,270186;CP010867,269831,270186;CP011325,269831,270186;CP011326,269831,270186;CP011329,269831,270186;CP012419,269831,270186;CP013202,269831,270186;
CP011327	Mauve	SHARED	270187	270420	.	.	.	Notes=Lenght233	AE009948,270187,270420;CP000114,270187,270420;CP003810,270187,270420;HF952104,270187,270420;HG939456,270187,270420;CP007631,270187,270420;CP010867,270187,270420;CP011325,270187,270420;CP011326,270187,270420;CP011329,270187,270420;CP012419,270187,270420;CP013202,270187,270420;
CP011327	Mauve	SHARED	270421	270434	.	.	.	Notes=Lenght13	AE009948,270421,270434;CP000114,270421,270434;CP003810,270421,270434;HF952104,270421,270434;CP007631,270421,270434;CP010867,270421,270434;CP011325,270421,270434;CP011326,270421,270434;CP011329,270421,270434;CP012419,270421,270434;CP013202,270421,270434;
CP011327	Mauve	SHARED	270435	271452	.	.	.	Notes=Lenght1017	AE009948,270435,271452;CP000114,270435,271452;CP003810,270435,271452;HF952104,270435,271452;HF952106,270435,271452;HF952105,270435,271452;CP007631,270435,271452;CP010867,270435,271452;CP011325,270435,271452;CP011326,270435,271452;CP011329,270435,271452;CP010319,270435,271452;CP012419,270435,271452;CP013202,270435,271452;
CP011327	Mauve	SHARED	271453	271614	.	.	.	Notes=Lenght161	AE009948,271453,271614;CP000114,271453,271614;CP003810,271453,271614;CP003919,271453,271614;HF952104,271453,271614;HF952106,271453,271614;HF952105,271453,271614;CP007631,271453,271614;CP010867,271453,271614;CP011325,271453,271614;CP011326,271453,271614;CP011329,271453,271614;CP010319,271453,271614;CP012419,271453,271614;CP013202,271453,271614;
CP011327	Mauve	SHARED	271615	272924	.	.	.	Notes=Lenght1309	AE009948,271615,272924;CP000114,271615,272924;CP003810,271615,272924;CP003919,271615,272924;HF952104,271615,272924;HF952106,271615,272924;HF952105,271615,272924;HG939456,271615,272924;CP007631,271615,272924;CP010867,271615,272924;CP011325,271615,272924;CP011326,271615,272924;CP011329,271615,272924;CP010319,271615,272924;CP012419,271615,272924;CP013202,271615,272924;
CP011327	Mauve	SHARED	272925	273084	.	.	.	Notes=Lenght159	AE009948,272925,273084;CP000114,272925,273084;CP003810,272925,273084;CP003919,272925,273084;HF952104,272925,273084;HF952106,272925,273084;HF952105,272925,273084;CP007482,272925,273084;CP007565,272925,273084;HG939456,272925,273084;CP007631,272925,273084;FO393392,272925,273084;CP010867,272925,273084;CP011325,272925,273084;CP011326,272925,273084;CP011328,272925,273084;CP011329,272925,273084;CP010319…
CP011327	Mauve	SHARED	273093	274880	.	.	.	Notes=Lenght1787	AE009948,273093,274880;CP000114,273093,274880;CP003810,273093,274880;HF952104,273093,274880;CP007631,273093,274880;CP010867,273093,274880;CP011325,273093,274880;CP011326,273093,274880;CP011329,273093,274880;CP012419,273093,274880;CP013202,273093,274880;
CP011327	Mauve	SHARED	274881	274925	.	.	.	Notes=Lenght44	AE009948,274881,274925;CP000114,274881,274925;CP003810,274881,274925;CP003919,274881,274925;HF952104,274881,274925;HF952106,274881,274925;HF952105,274881,274925;CP007482,274881,274925;CP007565,274881,274925;HG939456,274881,274925;CP007631,274881,274925;FO393392,274881,274925;CP010867,274881,274925;CP011325,274881,274925;CP011326,274881,274925;CP011328,274881,274925;CP011329,274881,274925;CP010319…
CP011327	Mauve	SHARED	274926	274947	.	.	.	Notes=Lenght21	AE009948,274926,274947;CP000114,274926,274947;CP003810,274926,274947;CP003919,274926,274947;HF952104,274926,274947;HF952106,274926,274947;HF952105,274926,274947;CP007482,274926,274947;CP007565,274926,274947;HG939456,274926,274947;CP007631,274926,274947;CP007632,274926,274947;FO393392,274926,274947;CP010867,274926,274947;CP011325,274926,274947;CP011326,274926,274947;CP011328,274926,274947;CP011329…
CP011327	Mauve	SHARED	274948	274984	.	.	.	Notes=Lenght36	AL732656,274948,274984;AE009948,274948,274984;CP000114,274948,274984;CP003810,274948,274984;CP003919,274948,274984;HF952104,274948,274984;HF952106,274948,274984;HF952105,274948,274984;CP007482,274948,274984;CP007565,274948,274984;HG939456,274948,274984;CP007631,274948,274984;CP007632,274948,274984;CP007572,274948,274984;CP007571,274948,274984;CP007570,274948,274984;FO393392,274948,274984;CP010867…
CP011327	Mauve	SHARED	277438	279359	.	.	.	Notes=Lenght1921	AL732656,277438,279359;AE009948,277438,279359;CP000114,277438,279359;CP003810,277438,279359;HF952104,277438,279359;HF952106,277438,279359;HF952105,277438,279359;HG939456,277438,279359;CP007631,277438,279359;CP007632,277438,279359;CP006910,277438,279359;CP007572,277438,279359;CP007571,277438,279359;CP007570,277438,279359;CP010867,277438,279359;CP011325,277438,279359;CP011326,277438,279359;CP011329…
CP011327	Mauve	SHARED	281016	281039	.	.	.	Notes=Lenght23	AL732656,281016,281039;AE009948,281016,281039;CP000114,281016,281039;CP003810,281016,281039;HF952104,281016,281039;HF952106,281016,281039;HF952105,281016,281039;CP007482,281016,281039;CP007565,281016,281039;HG939456,281016,281039;CP007631,281016,281039;CP007632,281016,281039;CP006910,281016,281039;CP007572,281016,281039;CP007571,281016,281039;CP007570,281016,281039;FO393392,281016,281039;CP010867…
CP011327	Mauve	SHARED	291863	292435	.	.	.	Notes=Lenght572	AL732656,291863,292435;AE009948,291863,292435;CP000114,291863,292435;CP003810,291863,292435;HF952104,291863,292435;HF952106,291863,292435;HF952105,291863,292435;HG939456,291863,292435;CP007631,291863,292435;CP007632,291863,292435;CP006910,291863,292435;CP007572,291863,292435;CP007571,291863,292435;CP007570,291863,292435;CP010867,291863,292435;CP011325,291863,292435;CP011326,291863,292435;CP011329…
CP011327	Mauve	SHARED	295738	296105	.	.	.	Notes=Lenght367	AL732656,295738,296105;AE009948,295738,296105;CP000114,295738,296105;CP003810,295738,296105;HF952104,295738,296105;HF952106,295738,296105;HF952105,295738,296105;CP007482,295738,296105;CP007565,295738,296105;HG939456,295738,296105;CP007631,295738,296105;CP007632,295738,296105;CP006910,295738,296105;CP007572,295738,296105;CP007571,295738,296105;CP007570,295738,296105;FO393392,295738,296105;CP010867…
CP011327	Mauve	SHARED	296106	296261	.	.	.	Notes=Lenght155	AL732656,296106,296261;AE009948,296106,296261;CP000114,296106,296261;CP003810,296106,296261;HF952104,296106,296261;HF952106,296106,296261;HF952105,296106,296261;HG939456,296106,296261;CP007631,296106,296261;CP007632,296106,296261;CP006910,296106,296261;CP007572,296106,296261;CP007571,296106,296261;CP007570,296106,296261;CP010867,296106,296261;CP011325,296106,296261;CP011326,296106,296261;CP011329…
CP011327	Mauve	SHARED	301982	303089	.	.	.	Notes=Lenght1107	AL732656,301982,303089;AE009948,301982,303089;CP000114,301982,303089;CP003810,301982,303089;CP003919,301982,303089;HF952104,301982,303089;HF952106,301982,303089;HF952105,301982,303089;HG939456,301982,303089;CP007631,301982,303089;CP007632,301982,303089;CP006910,301982,303089;CP007572,301982,303089;CP007571,301982,303089;CP007570,301982,303089;CP010867,301982,303089;CP011325,301982,303089;CP011326…
CP011327	Mauve	SHARED	319108	319198	.	.	.	Notes=Lenght90	AL732656,319108,319198;AE009948,319108,319198;CP000114,319108,319198;CP003810,319108,319198;HF952104,319108,319198;HF952106,319108,319198;HF952105,319108,319198;CP007482,319108,319198;CP007565,319108,319198;HG939456,319108,319198;CP007631,319108,319198;CP007632,319108,319198;CP006910,319108,319198;CP007572,319108,319198;CP007571,319108,319198;CP007570,319108,319198;FO393392,319108,319198;CP010867…
CP011327	Mauve	SHARED	330468	331821	.	.	.	Notes=Lenght1353	AL732656,330468,331821;AE009948,330468,331821;CP000114,330468,331821;CP003810,330468,331821;CP003919,330468,331821;HF952104,330468,331821;HF952106,330468,331821;HF952105,330468,331821;CP007482,330468,331821;CP007565,330468,331821;HG939456,330468,331821;CP007631,330468,331821;CP006910,330468,331821;CP007572,330468,331821;CP007571,330468,331821;CP007570,330468,331821;FO393392,330468,331821;CP010867…
CP011327	Mauve	SHARED	331822	331978	.	.	.	Notes=Lenght156	AL732656,331822,331978;AE009948,331822,331978;CP000114,331822,331978;CP003810,331822,331978;CP003919,331822,331978;HF952104,331822,331978;HF952106,331822,331978;HF952105,331822,331978;CP007482,331822,331978;CP007565,331822,331978;HG939456,331822,331978;CP007631,331822,331978;CP006910,331822,331978;CP007572,331822,331978;CP007571,331822,331978;CP007570,331822,331978;FO393392,331822,331978;CP010867…
CP011327	Mauve	SHARED	332143	332184	.	.	.	Notes=Lenght41	AL732656,332143,332184;AE009948,332143,332184;CP000114,332143,332184;CP003810,332143,332184;CP003919,332143,332184;HF952104,332143,332184;HF952106,332143,332184;CP007482,332143,332184;CP007565,332143,332184;HG939456,332143,332184;CP007631,332143,332184;CP007632,332143,332184;CP006910,332143,332184;CP007572,332143,332184;CP007571,332143,332184;CP007570,332143,332184;FO393392,332143,332184;CP010867…
CP011327	Mauve	SHARED	332185	332220	.	.	.	Notes=Lenght35	AL732656,332185,332220;AE009948,332185,332220;CP000114,332185,332220;CP003810,332185,332220;CP003919,332185,332220;HF952104,332185,332220;HF952106,332185,332220;CP007482,332185,332220;CP007565,332185,332220;CP007631,332185,332220;CP006910,332185,332220;CP007572,332185,332220;CP007571,332185,332220;CP007570,332185,332220;FO393392,332185,332220;CP010867,332185,332220;CP011325,332185,332220;CP011326…
CP011327	Mauve	SHARED	332238	332249	.	.	.	Notes=Lenght11	AL732656,332238,332249;AE009948,332238,332249;CP000114,332238,332249;CP003810,332238,332249;HF952104,332238,332249;HF952106,332238,332249;HF952105,332238,332249;CP007482,332238,332249;CP007565,332238,332249;HG939456,332238,332249;CP007631,332238,332249;CP007632,332238,332249;CP006910,332238,332249;CP007572,332238,332249;CP007571,332238,332249;CP007570,332238,332249;FO393392,332238,332249;CP010867…
CP011327	Mauve	SHARED	350762	356339	.	.	.	Notes=Lenght5577	AL732656,350762,356339;AE009948,350762,356339;CP000114,350762,356339;CP003810,350762,356339;HF952104,350762,356339;HF952106,350762,356339;HF952105,350762,356339;HG939456,350762,356339;CP007631,350762,356339;CP007632,350762,356339;CP006910,350762,356339;CP007572,350762,356339;CP007571,350762,356339;CP007570,350762,356339;CP010867,350762,356339;CP011325,350762,356339;CP011326,350762,356339;CP011329…
CP011327	Mauve	SHARED	362695	362810	.	.	.	Notes=Lenght115	AL732656,362695,362810;AE009948,362695,362810;CP000114,362695,362810;CP003810,362695,362810;CP003919,362695,362810;HF952104,362695,362810;HF952106,362695,362810;HF952105,362695,362810;CP007482,362695,362810;CP007565,362695,362810;HG939456,362695,362810;CP007631,362695,362810;CP007632,362695,362810;CP006910,362695,362810;CP007572,362695,362810;CP007571,362695,362810;CP007570,362695,362810;FO393392…
CP011327	Mauve	SHARED	362861	362892	.	.	.	Notes=Lenght31	AL732656,362861,362892;AE009948,362861,362892;CP000114,362861,362892;CP003810,362861,362892;CP003919,362861,362892;HF952104,362861,362892;HF952106,362861,362892;HF952105,362861,362892;CP007482,362861,362892;HG939456,362861,362892;CP007631,362861,362892;CP007632,362861,362892;CP006910,362861,362892;CP007572,362861,362892;CP007571,362861,362892;CP007570,362861,362892;FO393392,362861,362892;CP010867…
CP011327	Mauve	SHARED	363411	363612	.	.	.	Notes=Lenght201	AL732656,363411,363612;AE009948,363411,363612;CP003810,363411,363612;CP003919,363411,363612;HF952104,363411,363612;HF952106,363411,363612;HF952105,363411,363612;CP007482,363411,363612;CP007565,363411,363612;HG939456,363411,363612;CP007631,363411,363612;CP007632,363411,363612;CP006910,363411,363612;CP007572,363411,363612;CP007571,363411,363612;CP007570,363411,363612;FO393392,363411,363612;CP010867…
CP011327	Mauve	SHARED	363863	364108	.	.	.	Notes=Lenght245	AL732656,363863,364108;AE009948,363863,364108;CP000114,363863,364108;CP003810,363863,364108;CP003919,363863,364108;HF952104,363863,364108;HF952106,363863,364108;HF952105,363863,364108;CP007482,363863,364108;CP007565,363863,364108;HG939456,363863,364108;CP007631,363863,364108;CP007632,363863,364108;CP006910,363863,364108;CP007572,363863,364108;CP007571,363863,364108;CP007570,363863,364108;FO393392…
CP011327	Mauve	SHARED	364159	364179	.	.	.	Notes=Lenght20	AL732656,364159,364179;AE009948,364159,364179;CP000114,364159,364179;CP003919,364159,364179;HF952104,364159,364179;HF952106,364159,364179;HF952105,364159,364179;CP007482,364159,364179;CP007565,364159,364179;HG939456,364159,364179;CP007631,364159,364179;CP007632,364159,364179;CP006910,364159,364179;CP007572,364159,364179;CP007571,364159,364179;CP007570,364159,364179;FO393392,364159,364179;CP010867…
CP011327	Mauve	SHARED	364280	364341	.	.	.	Notes=Lenght61	AL732656,364280,364341;AE009948,364280,364341;CP000114,364280,364341;CP003919,364280,364341;HF952104,364280,364341;HF952106,364280,364341;HF952105,364280,364341;CP007482,364280,364341;CP007565,364280,364341;HG939456,364280,364341;CP007631,364280,364341;CP007632,364280,364341;CP006910,364280,364341;CP007572,364280,364341;CP007571,364280,364341;CP007570,364280,364341;FO393392,364280,364341;CP010867…
CP011327	Mauve	SHARED	364713	364861	.	.	.	Notes=Lenght148	AL732656,364713,364861;AE009948,364713,364861;CP000114,364713,364861;CP003810,364713,364861;CP003919,364713,364861;HF952104,364713,364861;HF952106,364713,364861;HF952105,364713,364861;CP007482,364713,364861;CP007565,364713,364861;HG939456,364713,364861;CP007631,364713,364861;CP007632,364713,364861;CP006910,364713,364861;CP007572,364713,364861;CP007571,364713,364861;CP007570,364713,364861;FO393392…
CP011327	Mauve	SHARED	364863	364926	.	.	.	Notes=Lenght63	AE009948,364863,364926;CP003810,364863,364926;HF952104,364863,364926;CP007631,364863,364926;CP010867,364863,364926;CP011329,364863,364926;CP012419,364863,364926;CP013202,364863,364926;
CP011327	Mauve	SHARED	365057	365082	.	.	.	Notes=Lenght25	AE009948,365057,365082;CP003810,365057,365082;HF952104,365057,365082;CP007631,365057,365082;CP010867,365057,365082;CP011329,365057,365082;CP012419,365057,365082;CP013202,365057,365082;
CP011327	Mauve	SHARED	365112	365131	.	.	.	Notes=Lenght19	AL732656,365112,365131;AE009948,365112,365131;CP000114,365112,365131;CP003810,365112,365131;CP003919,365112,365131;HF952104,365112,365131;HF952106,365112,365131;HF952105,365112,365131;CP007482,365112,365131;HG939456,365112,365131;CP007631,365112,365131;CP007632,365112,365131;CP006910,365112,365131;CP007572,365112,365131;CP007571,365112,365131;CP007570,365112,365131;FO393392,365112,365131;CP010867…
CP011327	Mauve	SHARED	365463	365512	.	.	.	Notes=Lenght49	AE009948,365463,365512;HF952104,365463,365512;CP007631,365463,365512;CP010867,365463,365512;CP011329,365463,365512;CP013202,365463,365512;
CP011327	Mauve	SHARED	365513	365600	.	.	.	Notes=Lenght87	AL732656,365513,365600;AE009948,365513,365600;CP000114,365513,365600;CP003919,365513,365600;HF952104,365513,365600;HF952106,365513,365600;HF952105,365513,365600;CP007482,365513,365600;CP007565,365513,365600;HG939456,365513,365600;CP007631,365513,365600;CP007632,365513,365600;CP006910,365513,365600;CP007572,365513,365600;CP007571,365513,365600;CP007570,365513,365600;FO393392,365513,365600;CP010867…
CP011327	Mauve	SHARED	365613	365712	.	.	.	Notes=Lenght99	AL732656,365613,365712;AE009948,365613,365712;CP000114,365613,365712;CP003919,365613,365712;HF952104,365613,365712;HF952106,365613,365712;HF952105,365613,365712;CP007482,365613,365712;CP007565,365613,365712;HG939456,365613,365712;CP007631,365613,365712;CP007632,365613,365712;CP006910,365613,365712;CP007572,365613,365712;CP007571,365613,365712;CP007570,365613,365712;FO393392,365613,365712;CP010867…
CP011327	Mauve	SHARED	365713	365862	.	.	.	Notes=Lenght149	AL732656,365713,365862;AE009948,365713,365862;CP000114,365713,365862;CP003919,365713,365862;HF952104,365713,365862;HF952106,365713,365862;HF952105,365713,365862;CP007482,365713,365862;CP007565,365713,365862;HG939456,365713,365862;CP007631,365713,365862;CP007632,365713,365862;CP006910,365713,365862;CP007572,365713,365862;CP007571,365713,365862;CP007570,365713,365862;FO393392,365713,365862;CP010867…
CP011327	Mauve	SHARED	365863	365897	.	.	.	Notes=Lenght34	AE009948,365863,365897;CP000114,365863,365897;CP003919,365863,365897;HF952104,365863,365897;HF952106,365863,365897;HF952105,365863,365897;CP007482,365863,365897;CP007565,365863,365897;HG939456,365863,365897;CP007631,365863,365897;CP007632,365863,365897;CP006910,365863,365897;FO393392,365863,365897;CP010867,365863,365897;CP011328,365863,365897;CP011329,365863,365897;CP010319,365863,365897;CP013202…
CP011327	Mauve	SHARED	365898	365911	.	.	.	Notes=Lenght13	AE009948,365898,365911;CP000114,365898,365911;HF952104,365898,365911;CP007631,365898,365911;CP010867,365898,365911;CP011329,365898,365911;CP013202,365898,365911;
CP011327	Mauve	SHARED	365912	366114	.	.	.	Notes=Lenght202	AE009948,365912,366114;CP000114,365912,366114;CP003919,365912,366114;HF952104,365912,366114;HF952106,365912,366114;HF952105,365912,366114;CP007482,365912,366114;CP007565,365912,366114;HG939456,365912,366114;CP007631,365912,366114;CP007632,365912,366114;CP006910,365912,366114;FO393392,365912,366114;CP010867,365912,366114;CP011326,365912,366114;CP011328,365912,366114;CP011329,365912,366114;CP010319…
CP011327	Mauve	SHARED	379274	380347	.	.	.	Notes=Lenght1073	AL732656,379274,380347;AE009948,379274,380347;CP000114,379274,380347;CP003810,379274,380347;CP003919,379274,380347;HF952104,379274,380347;HF952106,379274,380347;HF952105,379274,380347;CP007482,379274,380347;CP007565,379274,380347;HG939456,379274,380347;CP007631,379274,380347;CP007632,379274,380347;CP006910,379274,380347;CP007571,379274,380347;CP007570,379274,380347;FO393392,379274,380347;CP010867…
CP011327	Mauve	SHARED	382553	382577	.	.	.	Notes=Lenght24	AL732656,382553,382577;AE009948,382553,382577;CP000114,382553,382577;CP003810,382553,382577;CP003919,382553,382577;HF952104,382553,382577;HF952106,382553,382577;HF952105,382553,382577;HG939456,382553,382577;CP007631,382553,382577;CP007632,382553,382577;CP006910,382553,382577;CP007572,382553,382577;CP007571,382553,382577;CP007570,382553,382577;CP010867,382553,382577;CP011325,382553,382577;CP011326…
CP011327	Mauve	SHARED	385854	385865	.	.	.	Notes=Lenght11	AL732656,385854,385865;AE009948,385854,385865;CP000114,385854,385865;CP003810,385854,385865;CP003919,385854,385865;HF952104,385854,385865;HF952106,385854,385865;HF952105,385854,385865;CP007482,385854,385865;CP007565,385854,385865;HG939456,385854,385865;CP007631,385854,385865;CP007632,385854,385865;CP006910,385854,385865;CP007572,385854,385865;CP007571,385854,385865;CP007570,385854,385865;FO393392…
CP011327	Mauve	SHARED	408875	409330	.	.	.	Notes=Lenght455	AL732656,408875,409330;AE009948,408875,409330;CP000114,408875,409330;CP003810,408875,409330;HF952104,408875,409330;HF952106,408875,409330;HF952105,408875,409330;CP007482,408875,409330;CP007565,408875,409330;HG939456,408875,409330;CP007631,408875,409330;CP007632,408875,409330;CP006910,408875,409330;CP007572,408875,409330;CP007571,408875,409330;CP007570,408875,409330;FO393392,408875,409330;CP010867…
CP011327	Mauve	SHARED	414073	414522	.	.	.	Notes=Lenght449	AL732656,414073,414522;AE009948,414073,414522;CP000114,414073,414522;CP003810,414073,414522;CP003919,414073,414522;HF952104,414073,414522;HF952106,414073,414522;HF952105,414073,414522;CP007482,414073,414522;CP007565,414073,414522;HG939456,414073,414522;CP007631,414073,414522;CP006910,414073,414522;CP007572,414073,414522;CP007571,414073,414522;CP007570,414073,414522;FO393392,414073,414522;CP010867…
CP011327	Mauve	SHARED	415272	416849	.	.	.	Notes=Lenght1577	AL732656,415272,416849;AE009948,415272,416849;CP000114,415272,416849;CP003810,415272,416849;HF952104,415272,416849;HF952106,415272,416849;HF952105,415272,416849;CP007482,415272,416849;CP007565,415272,416849;HG939456,415272,416849;CP007631,415272,416849;CP007632,415272,416849;CP006910,415272,416849;CP007572,415272,416849;CP007571,415272,416849;CP007570,415272,416849;FO393392,415272,416849;CP010867…
CP011327	Mauve	SHARED	420066	420091	.	.	.	Notes=Lenght25	AL732656,420066,420091;AE009948,420066,420091;CP000114,420066,420091;CP003810,420066,420091;HF952104,420066,420091;HF952106,420066,420091;HF952105,420066,420091;CP007482,420066,420091;CP007565,420066,420091;HG939456,420066,420091;CP007631,420066,420091;CP007632,420066,420091;CP006910,420066,420091;CP007572,420066,420091;CP007571,420066,420091;CP007570,420066,420091;FO393392,420066,420091;CP010867…
CP011327	Mauve	SHARED	423109	423158	.	.	.	Notes=Lenght49	AL732656,423109,423158;AE009948,423109,423158;CP000114,423109,423158;CP003810,423109,423158;HF952104,423109,423158;HF952106,423109,423158;HF952105,423109,423158;CP007482,423109,423158;CP007565,423109,423158;HG939456,423109,423158;CP007631,423109,423158;CP007632,423109,423158;CP006910,423109,423158;CP007572,423109,423158;CP007571,423109,423158;CP007570,423109,423158;FO393392,423109,423158;CP010867…
CP011327	Mauve	SHARED	425184	425282	.	.	.	Notes=Lenght98	AL732656,425184,425282;AE009948,425184,425282;CP000114,425184,425282;CP003810,425184,425282;CP003919,425184,425282;HF952104,425184,425282;HF952106,425184,425282;HF952105,425184,425282;CP007482,425184,425282;CP007565,425184,425282;CP007631,425184,425282;CP007632,425184,425282;CP006910,425184,425282;CP007572,425184,425282;CP007571,425184,425282;CP007570,425184,425282;FO393392,425184,425282;CP010867…
CP011327	Mauve	SHARED	430056	430147	.	.	.	Notes=Lenght91	AL732656,430056,430147;AE009948,430056,430147;CP000114,430056,430147;CP003810,430056,430147;CP003919,430056,430147;HF952104,430056,430147;HF952106,430056,430147;HF952105,430056,430147;HG939456,430056,430147;CP007631,430056,430147;CP007632,430056,430147;CP006910,430056,430147;CP007572,430056,430147;CP007571,430056,430147;CP007570,430056,430147;CP010867,430056,430147;CP011325,430056,430147;CP011326…
CP011327	Mauve	SHARED	432749	432817	.	.	.	Notes=Lenght68	AL732656,432749,432817;AE009948,432749,432817;CP000114,432749,432817;CP003810,432749,432817;HF952104,432749,432817;HF952106,432749,432817;HF952105,432749,432817;CP007482,432749,432817;CP007565,432749,432817;HG939456,432749,432817;CP007631,432749,432817;CP007632,432749,432817;CP006910,432749,432817;CP007572,432749,432817;CP007571,432749,432817;CP007570,432749,432817;FO393392,432749,432817;CP010867…
CP011327	Mauve	SHARED	432819	432980	.	.	.	Notes=Lenght161	AL732656,432819,432980;AE009948,432819,432980;CP000114,432819,432980;CP003810,432819,432980;HF952104,432819,432980;HG939456,432819,432980;CP007631,432819,432980;CP007632,432819,432980;CP006910,432819,432980;CP007572,432819,432980;CP007571,432819,432980;CP007570,432819,432980;CP010867,432819,432980;CP011325,432819,432980;CP011326,432819,432980;CP011329,432819,432980;CP012419,432819,432980;CP013202…
CP011327	Mauve	SHARED	432981	435431	.	.	.	Notes=Lenght2450	AE009948,432981,435431;CP000114,432981,435431;CP003810,432981,435431;CP003919,432981,435431;HF952104,432981,435431;HF952106,432981,435431;HF952105,432981,435431;CP007482,432981,435431;CP007565,432981,435431;CP007631,432981,435431;FO393392,432981,435431;CP010867,432981,435431;CP011325,432981,435431;CP011326,432981,435431;CP011328,432981,435431;CP011329,432981,435431;CP010319,432981,435431;CP012419…
CP011327	Mauve	SHARED	435432	435591	.	.	.	Notes=Lenght159	AE009948,435432,435591;CP000114,435432,435591;CP003810,435432,435591;CP003919,435432,435591;HF952104,435432,435591;HF952106,435432,435591;HF952105,435432,435591;CP007482,435432,435591;CP007565,435432,435591;CP007631,435432,435591;CP006910,435432,435591;FO393392,435432,435591;CP010867,435432,435591;CP011325,435432,435591;CP011326,435432,435591;CP011328,435432,435591;CP011329,435432,435591;CP010319…
CP011327	Mauve	SHARED	439033	439256	.	.	.	Notes=Lenght223	AL732656,439033,439256;AE009948,439033,439256;CP000114,439033,439256;CP003810,439033,439256;CP003919,439033,439256;HF952104,439033,439256;HF952106,439033,439256;HF952105,439033,439256;CP007482,439033,439256;CP007565,439033,439256;CP007631,439033,439256;CP007632,439033,439256;CP006910,439033,439256;CP007572,439033,439256;CP007571,439033,439256;CP007570,439033,439256;FO393392,439033,439256;CP010867…
CP011327	Mauve	SHARED	439451	439705	.	.	.	Notes=Lenght254	AL732656,439451,439705;AE009948,439451,439705;CP000114,439451,439705;CP003810,439451,439705;CP003919,439451,439705;HF952104,439451,439705;HF952106,439451,439705;HF952105,439451,439705;CP007482,439451,439705;CP007565,439451,439705;CP007631,439451,439705;CP007632,439451,439705;CP006910,439451,439705;CP007572,439451,439705;CP007571,439451,439705;CP007570,439451,439705;FO393392,439451,439705;CP010867…
CP011327	Mauve	SHARED	439931	440029	.	.	.	Notes=Lenght98	AL732656,439931,440029;AE009948,439931,440029;CP000114,439931,440029;CP003810,439931,440029;CP003919,439931,440029;HF952104,439931,440029;HF952106,439931,440029;HF952105,439931,440029;CP007482,439931,440029;CP007565,439931,440029;HG939456,439931,440029;CP007631,439931,440029;CP006910,439931,440029;CP007572,439931,440029;CP007571,439931,440029;CP007570,439931,440029;FO393392,439931,440029;CP010867…
CP011327	Mauve	SHARED	444169	444180	.	.	.	Notes=Lenght11	AL732656,444169,444180;AE009948,444169,444180;CP000114,444169,444180;CP003810,444169,444180;CP003919,444169,444180;HF952104,444169,444180;HF952105,444169,444180;CP007482,444169,444180;CP007565,444169,444180;HG939456,444169,444180;CP007631,444169,444180;CP007632,444169,444180;CP006910,444169,444180;CP007572,444169,444180;CP007571,444169,444180;CP007570,444169,444180;FO393392,444169,444180;CP010867…
CP011327	Mauve	SHARED	444181	444831	.	.	.	Notes=Lenght650	AL732656,444181,444831;AE009948,444181,444831;CP000114,444181,444831;CP003810,444181,444831;CP003919,444181,444831;HF952104,444181,444831;CP007482,444181,444831;CP007565,444181,444831;HG939456,444181,444831;CP007631,444181,444831;CP007632,444181,444831;CP006910,444181,444831;CP007572,444181,444831;CP007571,444181,444831;CP007570,444181,444831;FO393392,444181,444831;CP010867,444181,444831;CP011325…
CP011327	Mauve	SHARED	450492	450513	.	.	.	Notes=Lenght21	AL732656,450492,450513;AE009948,450492,450513;CP000114,450492,450513;CP003810,450492,450513;CP003919,450492,450513;HF952104,450492,450513;HF952106,450492,450513;HF952105,450492,450513;CP007482,450492,450513;HG939456,450492,450513;CP007631,450492,450513;CP007632,450492,450513;CP006910,450492,450513;CP007572,450492,450513;CP007571,450492,450513;CP007570,450492,450513;FO393392,450492,450513;CP010867…
CP011327	Mauve	SHARED	450694	451107	.	.	.	Notes=Lenght413	AL732656,450694,451107;AE009948,450694,451107;CP000114,450694,451107;CP003810,450694,451107;CP003919,450694,451107;HF952104,450694,451107;HF952106,450694,451107;HF952105,450694,451107;HG939456,450694,451107;CP007631,450694,451107;CP007632,450694,451107;CP006910,450694,451107;CP007572,450694,451107;CP007571,450694,451107;CP007570,450694,451107;CP010867,450694,451107;CP011325,450694,451107;CP011326…
CP011327	Mauve	SHARED	452696	452838	.	.	.	Notes=Lenght142	AL732656,452696,452838;AE009948,452696,452838;CP000114,452696,452838;CP003810,452696,452838;CP003919,452696,452838;HF952104,452696,452838;HF952106,452696,452838;HF952105,452696,452838;HG939456,452696,452838;CP007631,452696,452838;CP007632,452696,452838;CP006910,452696,452838;CP007572,452696,452838;CP007571,452696,452838;CP007570,452696,452838;CP010867,452696,452838;CP011325,452696,452838;CP011326…
CP011327	Mauve	SHARED	454544	454656	.	.	.	Notes=Lenght112	AL732656,454544,454656;AE009948,454544,454656;CP000114,454544,454656;CP003810,454544,454656;CP003919,454544,454656;HF952104,454544,454656;HF952106,454544,454656;CP007482,454544,454656;CP007565,454544,454656;HG939456,454544,454656;CP007631,454544,454656;CP007632,454544,454656;CP006910,454544,454656;CP007572,454544,454656;CP007571,454544,454656;CP007570,454544,454656;FO393392,454544,454656;CP010867…
CP011327	Mauve	SHARED	454657	454716	.	.	.	Notes=Lenght59	AL732656,454657,454716;CP000114,454657,454716;CP003810,454657,454716;CP003919,454657,454716;HF952104,454657,454716;HF952106,454657,454716;CP007482,454657,454716;CP007565,454657,454716;HG939456,454657,454716;CP007632,454657,454716;CP006910,454657,454716;CP007572,454657,454716;CP007571,454657,454716;CP007570,454657,454716;FO393392,454657,454716;CP010867,454657,454716;CP011325,454657,454716;CP011326…
CP011327	Mauve	SHARED	454717	455415	.	.	.	Notes=Lenght698	AL732656,454717,455415;AE009948,454717,455415;CP000114,454717,455415;CP003810,454717,455415;CP003919,454717,455415;HF952104,454717,455415;HF952106,454717,455415;CP007482,454717,455415;CP007565,454717,455415;HG939456,454717,455415;CP007631,454717,455415;CP007632,454717,455415;CP006910,454717,455415;CP007572,454717,455415;CP007571,454717,455415;CP007570,454717,455415;FO393392,454717,455415;CP010867…
CP011327	Mauve	SHARED	455416	455555	.	.	.	Notes=Lenght139	AL732656,455416,455555;AE009948,455416,455555;CP000114,455416,455555;CP003810,455416,455555;HF952104,455416,455555;HF952106,455416,455555;CP007482,455416,455555;CP007565,455416,455555;HG939456,455416,455555;CP007631,455416,455555;CP007632,455416,455555;CP006910,455416,455555;CP007572,455416,455555;CP007571,455416,455555;CP007570,455416,455555;FO393392,455416,455555;CP010867,455416,455555;CP011325…
CP011327	Mauve	SHARED	455556	458266	.	.	.	Notes=Lenght2710	AL732656,455556,458266;AE009948,455556,458266;CP000114,455556,458266;CP003810,455556,458266;CP003919,455556,458266;HF952104,455556,458266;HF952106,455556,458266;CP007482,455556,458266;CP007565,455556,458266;HG939456,455556,458266;CP007631,455556,458266;CP007632,455556,458266;CP006910,455556,458266;CP007572,455556,458266;CP007571,455556,458266;CP007570,455556,458266;FO393392,455556,458266;CP010867…
CP011327	Mauve	SHARED	460330	462458	.	.	.	Notes=Lenght2128	AL732656,460330,462458;AE009948,460330,462458;CP000114,460330,462458;CP003810,460330,462458;HF952104,460330,462458;HG939456,460330,462458;CP007631,460330,462458;CP007632,460330,462458;CP007572,460330,462458;CP007571,460330,462458;CP007570,460330,462458;CP010867,460330,462458;CP011325,460330,462458;CP011326,460330,462458;CP011329,460330,462458;CP012419,460330,462458;CP013202,460330,462458;
CP011327	Mauve	SHARED	462459	462569	.	.	.	Notes=Lenght110	AL732656,462459,462569;AE009948,462459,462569;CP000114,462459,462569;HF952104,462459,462569;HG939456,462459,462569;CP007631,462459,462569;CP007632,462459,462569;CP007572,462459,462569;CP007571,462459,462569;CP007570,462459,462569;CP010867,462459,462569;CP011326,462459,462569;CP011329,462459,462569;CP012419,462459,462569;CP013202,462459,462569;
CP011327	Mauve	SHARED	462960	463248	.	.	.	Notes=Lenght288	AE009948,462960,463248;CP000114,462960,463248;CP003810,462960,463248;HF952104,462960,463248;HG939456,462960,463248;CP007631,462960,463248;CP007632,462960,463248;CP010867,462960,463248;CP011325,462960,463248;CP011326,462960,463248;CP011329,462960,463248;CP012419,462960,463248;CP013202,462960,463248;
CP011327	Mauve	SHARED	463249	463262	.	.	.	Notes=Lenght13	CP000114,463249,463262;CP003810,463249,463262;HF952104,463249,463262;HG939456,463249,463262;CP007631,463249,463262;CP007632,463249,463262;CP010867,463249,463262;CP011325,463249,463262;CP011326,463249,463262;CP012419,463249,463262;CP013202,463249,463262;
CP011327	Mauve	SHARED	463263	463297	.	.	.	Notes=Lenght34	AE009948,463263,463297;CP000114,463263,463297;CP003810,463263,463297;HF952104,463263,463297;HG939456,463263,463297;CP007631,463263,463297;CP007632,463263,463297;CP010867,463263,463297;CP011325,463263,463297;CP011326,463263,463297;CP011329,463263,463297;CP012419,463263,463297;CP013202,463263,463297;
CP011327	Mauve	SHARED	463298	463503	.	.	.	Notes=Lenght205	AE009948,463298,463503;CP000114,463298,463503;CP003810,463298,463503;HF952104,463298,463503;HG939456,463298,463503;CP007631,463298,463503;CP007632,463298,463503;CP010867,463298,463503;CP011325,463298,463503;CP011326,463298,463503;CP011329,463298,463503;CP012419,463298,463503;CP013202,463298,463503;
CP011327	Mauve	SHARED	463739	464628	.	.	.	Notes=Lenght889	AE009948,463739,464628;CP000114,463739,464628;CP003810,463739,464628;HF952104,463739,464628;CP007631,463739,464628;CP010867,463739,464628;CP011325,463739,464628;CP011326,463739,464628;CP011329,463739,464628;CP012419,463739,464628;CP013202,463739,464628;
CP011327	Mauve	SHARED	465211	466011	.	.	.	Notes=Lenght800	AE009948,465211,466011;CP000114,465211,466011;CP003810,465211,466011;HF952104,465211,466011;CP007631,465211,466011;CP010867,465211,466011;CP011325,465211,466011;CP011326,465211,466011;CP011329,465211,466011;CP012419,465211,466011;CP013202,465211,466011;
CP011327	Mauve	SHARED	484987	486669	.	.	.	Notes=Lenght1682	AE009948,484987,486669;CP000114,484987,486669;CP003810,484987,486669;HF952104,484987,486669;CP007631,484987,486669;CP010867,484987,486669;CP011325,484987,486669;CP011326,484987,486669;CP011329,484987,486669;CP012419,484987,486669;CP013202,484987,486669;
CP011327	Mauve	SHARED	487367	490030	.	.	.	Notes=Lenght2663	AE009948,487367,490030;CP000114,487367,490030;CP003810,487367,490030;HF952104,487367,490030;CP007631,487367,490030;CP010867,487367,490030;CP011325,487367,490030;CP011326,487367,490030;CP011329,487367,490030;CP012419,487367,490030;CP013202,487367,490030;
CP011327	Mauve	SHARED	490031	490105	.	.	.	Notes=Lenght74	CP000114,490031,490105;CP003810,490031,490105;HF952104,490031,490105;CP010867,490031,490105;CP011325,490031,490105;CP011326,490031,490105;CP012419,490031,490105;CP013202,490031,490105;
CP011327	Mauve	SHARED	490106	491585	.	.	.	Notes=Lenght1479	CP000114,490106,491585;CP003810,490106,491585;HF952104,490106,491585;CP010867,490106,491585;CP011325,490106,491585;CP011326,490106,491585;CP013202,490106,491585;
CP011327	Mauve	SHARED	491586	491610	.	.	.	Notes=Lenght24	AE009948,491586,491610;CP000114,491586,491610;CP003810,491586,491610;HF952104,491586,491610;CP007631,491586,491610;CP010867,491586,491610;CP011325,491586,491610;CP011326,491586,491610;CP011329,491586,491610;CP013202,491586,491610;
CP011327	Mauve	SHARED	491642	492141	.	.	.	Notes=Lenght499	AL732656,491642,492141;AE009948,491642,492141;CP000114,491642,492141;CP003810,491642,492141;CP003919,491642,492141;HF952104,491642,492141;HF952106,491642,492141;HF952105,491642,492141;CP007482,491642,492141;CP007565,491642,492141;HG939456,491642,492141;CP007631,491642,492141;CP006910,491642,492141;CP007572,491642,492141;CP007571,491642,492141;CP007570,491642,492141;FO393392,491642,492141;CP010867…
CP011327	Mauve	SHARED	496376	497903	.	.	.	Notes=Lenght1527	AE009948,496376,497903;CP000114,496376,497903;CP003810,496376,497903;HF952104,496376,497903;CP007631,496376,497903;CP010867,496376,497903;CP011325,496376,497903;CP011326,496376,497903;CP011329,496376,497903;CP012419,496376,497903;CP013202,496376,497903;
CP011327	Mauve	SHARED	498275	498442	.	.	.	Notes=Lenght167	AL732656,498275,498442;AE009948,498275,498442;CP000114,498275,498442;CP003810,498275,498442;HF952104,498275,498442;HF952106,498275,498442;HF952105,498275,498442;HG939456,498275,498442;CP007631,498275,498442;CP007632,498275,498442;CP006910,498275,498442;CP007572,498275,498442;CP007571,498275,498442;CP007570,498275,498442;CP010867,498275,498442;CP011325,498275,498442;CP011326,498275,498442;CP011329…
CP011327	Mauve	SHARED	501922	502336	.	.	.	Notes=Lenght414	AL732656,501922,502336;AE009948,501922,502336;CP000114,501922,502336;CP003810,501922,502336;HF952104,501922,502336;HF952106,501922,502336;HF952105,501922,502336;CP007482,501922,502336;CP007565,501922,502336;HG939456,501922,502336;CP007631,501922,502336;CP007632,501922,502336;CP006910,501922,502336;CP007572,501922,502336;CP007571,501922,502336;CP007570,501922,502336;FO393392,501922,502336;CP010867…
CP011327	Mauve	SHARED	515203	515462	.	.	.	Notes=Lenght259	AL732656,515203,515462;AE009948,515203,515462;CP000114,515203,515462;CP003810,515203,515462;HF952104,515203,515462;HF952106,515203,515462;HF952105,515203,515462;CP007482,515203,515462;CP007565,515203,515462;HG939456,515203,515462;CP007631,515203,515462;CP007632,515203,515462;CP006910,515203,515462;CP007572,515203,515462;CP007571,515203,515462;CP007570,515203,515462;FO393392,515203,515462;CP010867…
CP011327	Mauve	SHARED	515463	515648	.	.	.	Notes=Lenght185	AL732656,515463,515648;AE009948,515463,515648;CP000114,515463,515648;CP003810,515463,515648;HF952104,515463,515648;HF952106,515463,515648;HF952105,515463,515648;HG939456,515463,515648;CP007631,515463,515648;CP007632,515463,515648;CP006910,515463,515648;CP007572,515463,515648;CP007571,515463,515648;CP007570,515463,515648;CP010867,515463,515648;CP011325,515463,515648;CP011326,515463,515648;CP011329…
CP011327	Mauve	SHARED	515649	515742	.	.	.	Notes=Lenght93	AL732656,515649,515742;AE009948,515649,515742;CP000114,515649,515742;CP003810,515649,515742;HF952104,515649,515742;HF952106,515649,515742;HF952105,515649,515742;CP007482,515649,515742;CP007565,515649,515742;HG939456,515649,515742;CP007631,515649,515742;CP007632,515649,515742;CP006910,515649,515742;CP007572,515649,515742;CP007571,515649,515742;CP007570,515649,515742;FO393392,515649,515742;CP010867…
CP011327	Mauve	SHARED	533177	533223	.	.	.	Notes=Lenght46	AL732656,533177,533223;AE009948,533177,533223;CP000114,533177,533223;CP003810,533177,533223;CP003919,533177,533223;HF952104,533177,533223;HF952106,533177,533223;HF952105,533177,533223;CP007482,533177,533223;CP007565,533177,533223;CP007631,533177,533223;CP007632,533177,533223;CP006910,533177,533223;FO393392,533177,533223;CP010867,533177,533223;CP011325,533177,533223;CP011326,533177,533223;CP011328…
CP011327	Mauve	SHARED	533976	534164	.	.	.	Notes=Lenght188	AL732656,533976,534164;AE009948,533976,534164;CP000114,533976,534164;CP003810,533976,534164;HF952104,533976,534164;HF952106,533976,534164;HF952105,533976,534164;HG939456,533976,534164;CP007631,533976,534164;CP007632,533976,534164;CP006910,533976,534164;CP007572,533976,534164;CP007571,533976,534164;CP007570,533976,534164;CP010867,533976,534164;CP011325,533976,534164;CP011326,533976,534164;CP011329…
CP011327	Mauve	SHARED	552477	552557	.	.	.	Notes=Lenght80	AE009948,552477,552557;CP000114,552477,552557;CP003810,552477,552557;CP003919,552477,552557;HF952104,552477,552557;HF952106,552477,552557;HF952105,552477,552557;CP007482,552477,552557;CP007565,552477,552557;HG939456,552477,552557;CP007631,552477,552557;CP007632,552477,552557;CP006910,552477,552557;FO393392,552477,552557;CP010867,552477,552557;CP011325,552477,552557;CP011326,552477,552557;CP011328…
CP011327	Mauve	SHARED	554014	554052	.	.	.	Notes=Lenght38	AL732656,554014,554052;AE009948,554014,554052;CP000114,554014,554052;CP003810,554014,554052;HF952104,554014,554052;HF952106,554014,554052;HF952105,554014,554052;CP007482,554014,554052;CP007565,554014,554052;HG939456,554014,554052;CP007631,554014,554052;CP007632,554014,554052;CP006910,554014,554052;CP007572,554014,554052;CP007571,554014,554052;CP007570,554014,554052;FO393392,554014,554052;CP010867…
CP011327	Mauve	SHARED	557508	557548	.	.	.	Notes=Lenght40	AL732656,557508,557548;AE009948,557508,557548;CP000114,557508,557548;CP003810,557508,557548;HF952104,557508,557548;HF952106,557508,557548;HF952105,557508,557548;CP007482,557508,557548;CP007565,557508,557548;HG939456,557508,557548;CP007631,557508,557548;CP007632,557508,557548;CP006910,557508,557548;CP007572,557508,557548;CP007571,557508,557548;CP007570,557508,557548;FO393392,557508,557548;CP010867…
CP011327	Mauve	SHARED	557549	557610	.	.	.	Notes=Lenght61	AL732656,557549,557610;AE009948,557549,557610;CP000114,557549,557610;CP003810,557549,557610;HF952104,557549,557610;HF952106,557549,557610;HF952105,557549,557610;HG939456,557549,557610;CP007631,557549,557610;CP007632,557549,557610;CP006910,557549,557610;CP007572,557549,557610;CP007571,557549,557610;CP007570,557549,557610;CP010867,557549,557610;CP011325,557549,557610;CP011326,557549,557610;CP011329…
CP011327	Mauve	SHARED	561315	561370	.	.	.	Notes=Lenght55	AE009948,561315,561370;CP000114,561315,561370;CP003810,561315,561370;CP003919,561315,561370;HF952104,561315,561370;HF952106,561315,561370;HF952105,561315,561370;CP007482,561315,561370;CP007565,561315,561370;HG939456,561315,561370;CP007631,561315,561370;CP007632,561315,561370;CP006910,561315,561370;FO393392,561315,561370;CP010867,561315,561370;CP011325,561315,561370;CP011326,561315,561370;CP011328…
CP011327	Mauve	SHARED	563444	563486	.	.	.	Notes=Lenght42	AL732656,563444,563486;AE009948,563444,563486;CP000114,563444,563486;CP003810,563444,563486;HF952104,563444,563486;HF952106,563444,563486;HF952105,563444,563486;HG939456,563444,563486;CP007631,563444,563486;CP007632,563444,563486;CP006910,563444,563486;CP007572,563444,563486;CP007571,563444,563486;CP007570,563444,563486;CP010867,563444,563486;CP011325,563444,563486;CP011326,563444,563486;CP011329…
CP011327	Mauve	SHARED	589192	589221	.	.	.	Notes=Lenght29	AL732656,589192,589221;AE009948,589192,589221;CP000114,589192,589221;CP003810,589192,589221;CP003919,589192,589221;HF952104,589192,589221;HF952106,589192,589221;HF952105,589192,589221;HG939456,589192,589221;CP007631,589192,589221;CP007632,589192,589221;CP006910,589192,589221;CP007572,589192,589221;CP007571,589192,589221;CP007570,589192,589221;CP010867,589192,589221;CP011325,589192,589221;CP011326…
CP011327	Mauve	SHARED	595608	602719	.	.	.	Notes=Lenght7111	AL732656,595608,602719;AE009948,595608,602719;CP000114,595608,602719;CP003810,595608,602719;HF952104,595608,602719;HG939456,595608,602719;CP007631,595608,602719;CP007632,595608,602719;CP006910,595608,602719;CP007572,595608,602719;CP007571,595608,602719;CP007570,595608,602719;CP010867,595608,602719;CP011325,595608,602719;CP011326,595608,602719;CP011329,595608,602719;CP012419,595608,602719;CP013202…
CP011327	Mauve	SHARED	602720	602743	.	.	.	Notes=Lenght23	AL732656,602720,602743;AE009948,602720,602743;CP000114,602720,602743;CP003810,602720,602743;HF952104,602720,602743;CP007631,602720,602743;CP007572,602720,602743;CP007571,602720,602743;CP007570,602720,602743;CP010867,602720,602743;CP011325,602720,602743;CP011326,602720,602743;CP011329,602720,602743;CP012419,602720,602743;CP013202,602720,602743;
CP011327	Mauve	SHARED	602744	605302	.	.	.	Notes=Lenght2558	AL732656,602744,605302;AE009948,602744,605302;CP000114,602744,605302;CP003810,602744,605302;HF952104,602744,605302;HG939456,602744,605302;CP007631,602744,605302;CP007632,602744,605302;CP006910,602744,605302;CP007572,602744,605302;CP007571,602744,605302;CP007570,602744,605302;CP010867,602744,605302;CP011325,602744,605302;CP011326,602744,605302;CP011329,602744,605302;CP012419,602744,605302;CP013202…
CP011327	Mauve	SHARED	605303	605685	.	.	.	Notes=Lenght382	AL732656,605303,605685;AE009948,605303,605685;CP000114,605303,605685;CP003810,605303,605685;HF952104,605303,605685;HG939456,605303,605685;CP007631,605303,605685;CP007632,605303,605685;CP006910,605303,605685;CP007572,605303,605685;CP007571,605303,605685;CP007570,605303,605685;CP010867,605303,605685;CP011325,605303,605685;CP011326,605303,605685;CP011329,605303,605685;CP012419,605303,605685;CP013202…
CP011327	Mauve	SHARED	605775	605787	.	.	.	Notes=Lenght12	AE009948,605775,605787;CP000114,605775,605787;CP003810,605775,605787;CP003919,605775,605787;HF952104,605775,605787;HF952106,605775,605787;HF952105,605775,605787;CP007482,605775,605787;CP007565,605775,605787;HG939456,605775,605787;CP007631,605775,605787;CP007632,605775,605787;CP006910,605775,605787;CP007572,605775,605787;CP007571,605775,605787;CP007570,605775,605787;FO393392,605775,605787;CP010867…
CP011327	Mauve	SHARED	605788	605908	.	.	.	Notes=Lenght120	AE009948,605788,605908;CP000114,605788,605908;CP003810,605788,605908;CP003919,605788,605908;HF952104,605788,605908;HF952106,605788,605908;HF952105,605788,605908;CP007482,605788,605908;CP007565,605788,605908;HG939456,605788,605908;CP007631,605788,605908;CP007632,605788,605908;CP006910,605788,605908;FO393392,605788,605908;CP010867,605788,605908;CP011325,605788,605908;CP011326,605788,605908;CP011328…
CP011327	Mauve	SHARED	614982	615107	.	.	.	Notes=Lenght125	AL732656,614982,615107;AE009948,614982,615107;CP000114,614982,615107;CP003810,614982,615107;CP003919,614982,615107;HF952104,614982,615107;HF952106,614982,615107;HF952105,614982,615107;HG939456,614982,615107;CP007631,614982,615107;CP007632,614982,615107;CP006910,614982,615107;CP007572,614982,615107;CP007571,614982,615107;CP007570,614982,615107;CP010867,614982,615107;CP011325,614982,615107;CP011326…
CP011327	Mauve	SHARED	615110	615197	.	.	.	Notes=Lenght87	AL732656,615110,615197;AE009948,615110,615197;CP000114,615110,615197;CP003810,615110,615197;HF952104,615110,615197;HF952105,615110,615197;HG939456,615110,615197;CP007631,615110,615197;CP007632,615110,615197;CP006910,615110,615197;CP007572,615110,615197;CP007571,615110,615197;CP007570,615110,615197;CP010867,615110,615197;CP011325,615110,615197;CP011326,615110,615197;CP011329,615110,615197;CP010319…
CP011327	Mauve	SHARED	620903	620964	.	.	.	Notes=Lenght61	CP000114,620903,620964;CP003810,620903,620964;HF952104,620903,620964;CP007631,620903,620964;CP010867,620903,620964;CP011325,620903,620964;CP011326,620903,620964;CP011329,620903,620964;CP012419,620903,620964;CP013202,620903,620964;
CP011327	Mauve	SHARED	620965	621430	.	.	.	Notes=Lenght465	CP000114,620965,621430;CP003810,620965,621430;HF952104,620965,621430;CP007631,620965,621430;CP010867,620965,621430;CP011325,620965,621430;CP011326,620965,621430;CP011329,620965,621430;CP013202,620965,621430;
CP011327	Mauve	SHARED	621431	621481	.	.	.	Notes=Lenght50	CP000114,621431,621481;CP003810,621431,621481;HF952104,621431,621481;CP007631,621431,621481;CP010867,621431,621481;CP011325,621431,621481;CP011326,621431,621481;CP011329,621431,621481;CP012419,621431,621481;CP013202,621431,621481;
CP011327	Mauve	SHARED	621482	621503	.	.	.	Notes=Lenght21	CP000114,621482,621503;CP003810,621482,621503;HF952104,621482,621503;CP007631,621482,621503;CP010867,621482,621503;CP011325,621482,621503;CP011326,621482,621503;CP012419,621482,621503;CP013202,621482,621503;
CP011327	Mauve	SHARED	621504	621983	.	.	.	Notes=Lenght479	CP000114,621504,621983;CP003810,621504,621983;HF952104,621504,621983;CP007631,621504,621983;CP010867,621504,621983;CP011325,621504,621983;CP011326,621504,621983;CP011329,621504,621983;CP012419,621504,621983;CP013202,621504,621983;
CP011327	Mauve	SHARED	621991	622045	.	.	.	Notes=Lenght54	CP000114,621991,622045;CP003810,621991,622045;HF952104,621991,622045;CP007631,621991,622045;CP010867,621991,622045;CP011325,621991,622045;CP011326,621991,622045;CP011329,621991,622045;CP012419,621991,622045;CP013202,621991,622045;
CP011327	Mauve	SHARED	622046	622139	.	.	.	Notes=Lenght93	CP000114,622046,622139;CP003810,622046,622139;HF952104,622046,622139;CP007631,622046,622139;CP010867,622046,622139;CP011325,622046,622139;CP011326,622046,622139;CP011329,622046,622139;CP013202,622046,622139;
CP011327	Mauve	SHARED	622140	622210	.	.	.	Notes=Lenght70	CP000114,622140,622210;CP003810,622140,622210;HF952104,622140,622210;CP007631,622140,622210;CP010867,622140,622210;CP011325,622140,622210;CP011326,622140,622210;CP013202,622140,622210;
CP011327	Mauve	SHARED	622211	623291	.	.	.	Notes=Lenght1080	CP000114,622211,623291;CP003810,622211,623291;HF952104,622211,623291;CP007631,622211,623291;CP010867,622211,623291;CP011325,622211,623291;CP011326,622211,623291;CP011329,622211,623291;CP012419,622211,623291;CP013202,622211,623291;
CP011327	Mauve	SHARED	623292	623338	.	.	.	Notes=Lenght46	CP000114,623292,623338;CP003810,623292,623338;HF952104,623292,623338;CP007631,623292,623338;CP010867,623292,623338;CP011325,623292,623338;CP011326,623292,623338;CP011329,623292,623338;CP013202,623292,623338;
CP011327	Mauve	SHARED	624096	624212	.	.	.	Notes=Lenght116	CP000114,624096,624212;CP003810,624096,624212;HF952104,624096,624212;CP007631,624096,624212;CP010867,624096,624212;CP011325,624096,624212;CP011326,624096,624212;CP011329,624096,624212;CP013202,624096,624212;
CP011327	Mauve	SHARED	625311	625472	.	.	.	Notes=Lenght161	CP000114,625311,625472;CP003810,625311,625472;HF952104,625311,625472;CP007631,625311,625472;CP010867,625311,625472;CP011325,625311,625472;CP011326,625311,625472;CP011329,625311,625472;CP013202,625311,625472;
CP011327	Mauve	SHARED	626794	627035	.	.	.	Notes=Lenght241	CP000114,626794,627035;CP003810,626794,627035;HF952104,626794,627035;CP007631,626794,627035;CP010867,626794,627035;CP011325,626794,627035;CP011326,626794,627035;CP011329,626794,627035;CP013202,626794,627035;
CP011327	Mauve	SHARED	627037	627246	.	.	.	Notes=Lenght209	CP000114,627037,627246;CP003810,627037,627246;HF952104,627037,627246;CP007631,627037,627246;CP010867,627037,627246;CP011325,627037,627246;CP011326,627037,627246;CP011329,627037,627246;CP013202,627037,627246;
CP011327	Mauve	SHARED	627247	629557	.	.	.	Notes=Lenght2310	CP000114,627247,629557;CP003810,627247,629557;HF952104,627247,629557;CP007631,627247,629557;CP010867,627247,629557;CP011325,627247,629557;CP011326,627247,629557;CP011329,627247,629557;CP013202,627247,629557;
CP011327	Mauve	SHARED	629600	631277	.	.	.	Notes=Lenght1677	CP000114,629600,631277;CP003810,629600,631277;HF952104,629600,631277;CP007631,629600,631277;CP010867,629600,631277;CP011325,629600,631277;CP011326,629600,631277;CP011329,629600,631277;CP013202,629600,631277;
CP011327	Mauve	SHARED	631278	631610	.	.	.	Notes=Lenght332	AE009948,631278,631610;CP000114,631278,631610;CP003810,631278,631610;HF952104,631278,631610;CP007631,631278,631610;CP010867,631278,631610;CP011325,631278,631610;CP011326,631278,631610;CP011329,631278,631610;CP013202,631278,631610;
CP011327	Mauve	SHARED	631611	631806	.	.	.	Notes=Lenght195	CP000114,631611,631806;CP003810,631611,631806;HF952104,631611,631806;CP007631,631611,631806;CP010867,631611,631806;CP011325,631611,631806;CP011326,631611,631806;CP011329,631611,631806;CP013202,631611,631806;
CP011327	Mauve	SHARED	631807	631822	.	.	.	Notes=Lenght15	HF952104,631807,631822;CP007631,631807,631822;CP010867,631807,631822;CP011325,631807,631822;CP011326,631807,631822;CP011329,631807,631822;CP013202,631807,631822;
CP011327	Mauve	SHARED	631823	632383	.	.	.	Notes=Lenght560	CP000114,631823,632383;CP003810,631823,632383;HF952104,631823,632383;CP007631,631823,632383;CP010867,631823,632383;CP011325,631823,632383;CP011326,631823,632383;CP011329,631823,632383;CP013202,631823,632383;
CP011327	Mauve	SHARED	632384	632812	.	.	.	Notes=Lenght428	AE009948,632384,632812;CP000114,632384,632812;CP003810,632384,632812;HF952104,632384,632812;CP007631,632384,632812;CP010867,632384,632812;CP011325,632384,632812;CP011326,632384,632812;CP011329,632384,632812;CP013202,632384,632812;
CP011327	Mauve	SHARED	632813	634557	.	.	.	Notes=Lenght1744	CP000114,632813,634557;CP003810,632813,634557;HF952104,632813,634557;CP007631,632813,634557;CP010867,632813,634557;CP011325,632813,634557;CP011326,632813,634557;CP011329,632813,634557;CP013202,632813,634557;
CP011327	Mauve	SHARED	634558	634795	.	.	.	Notes=Lenght237	HF952104,634558,634795;CP007631,634558,634795;CP010867,634558,634795;CP011325,634558,634795;CP011326,634558,634795;CP011329,634558,634795;CP013202,634558,634795;
CP011327	Mauve	SHARED	634796	637496	.	.	.	Notes=Lenght2700	CP000114,634796,637496;CP003810,634796,637496;HF952104,634796,637496;CP007631,634796,637496;CP010867,634796,637496;CP011325,634796,637496;CP011326,634796,637496;CP011329,634796,637496;CP013202,634796,637496;
CP011327	Mauve	SHARED	637581	639380	.	.	.	Notes=Lenght1799	CP000114,637581,639380;CP003810,637581,639380;HF952104,637581,639380;CP007631,637581,639380;CP010867,637581,639380;CP011325,637581,639380;CP011326,637581,639380;CP011329,637581,639380;CP013202,637581,639380;
CP011327	Mauve	SHARED	639381	639570	.	.	.	Notes=Lenght189	AE009948,639381,639570;CP000114,639381,639570;CP003810,639381,639570;HF952104,639381,639570;CP007631,639381,639570;CP010867,639381,639570;CP011325,639381,639570;CP011326,639381,639570;CP011329,639381,639570;CP013202,639381,639570;
CP011327	Mauve	SHARED	639571	647750	.	.	.	Notes=Lenght8179	CP000114,639571,647750;CP003810,639571,647750;HF952104,639571,647750;CP007631,639571,647750;CP010867,639571,647750;CP011325,639571,647750;CP011326,639571,647750;CP011329,639571,647750;CP013202,639571,647750;
CP011327	Mauve	SHARED	648574	648713	.	.	.	Notes=Lenght139	CP000114,648574,648713;CP003810,648574,648713;HF952104,648574,648713;CP007631,648574,648713;CP010867,648574,648713;CP011325,648574,648713;CP011326,648574,648713;CP011329,648574,648713;CP013202,648574,648713;
CP011327	Mauve	SHARED	648730	656787	.	.	.	Notes=Lenght8057	CP000114,648730,656787;CP003810,648730,656787;HF952104,648730,656787;CP007631,648730,656787;CP010867,648730,656787;CP011325,648730,656787;CP011326,648730,656787;CP011329,648730,656787;CP013202,648730,656787;
CP011327	Mauve	SHARED	657975	659609	.	.	.	Notes=Lenght1634	CP000114,657975,659609;CP003810,657975,659609;HF952104,657975,659609;CP007631,657975,659609;CP010867,657975,659609;CP011325,657975,659609;CP011326,657975,659609;CP011329,657975,659609;CP013202,657975,659609;
CP011327	Mauve	SHARED	670751	670873	.	.	.	Notes=Lenght122	AE009948,670751,670873;CP000114,670751,670873;CP003810,670751,670873;HF952104,670751,670873;HG939456,670751,670873;CP007631,670751,670873;CP007632,670751,670873;CP010867,670751,670873;CP011325,670751,670873;CP011326,670751,670873;CP011329,670751,670873;CP012419,670751,670873;CP013202,670751,670873;
CP011327	Mauve	SHARED	670874	671308	.	.	.	Notes=Lenght434	AL732656,670874,671308;AE009948,670874,671308;CP000114,670874,671308;CP003810,670874,671308;HF952104,670874,671308;HG939456,670874,671308;CP007631,670874,671308;CP007632,670874,671308;CP007572,670874,671308;CP007571,670874,671308;CP007570,670874,671308;CP010867,670874,671308;CP011325,670874,671308;CP011326,670874,671308;CP011329,670874,671308;CP012419,670874,671308;CP013202,670874,671308;
CP011327	Mauve	SHARED	671309	671438	.	.	.	Notes=Lenght129	AL732656,671309,671438;AE009948,671309,671438;CP000114,671309,671438;CP003810,671309,671438;CP003919,671309,671438;HF952104,671309,671438;CP007482,671309,671438;CP007565,671309,671438;HG939456,671309,671438;CP007631,671309,671438;CP007632,671309,671438;CP007572,671309,671438;CP007571,671309,671438;CP007570,671309,671438;FO393392,671309,671438;CP010867,671309,671438;CP011325,671309,671438;CP011326…
CP011327	Mauve	SHARED	671439	671492	.	.	.	Notes=Lenght53	AL732656,671439,671492;AE009948,671439,671492;CP000114,671439,671492;CP003810,671439,671492;CP003919,671439,671492;HF952104,671439,671492;CP007482,671439,671492;CP007565,671439,671492;HG939456,671439,671492;CP007631,671439,671492;CP007632,671439,671492;CP007572,671439,671492;CP007571,671439,671492;CP007570,671439,671492;FO393392,671439,671492;CP010867,671439,671492;CP011325,671439,671492;CP011326…
CP011327	Mauve	SHARED	671496	671574	.	.	.	Notes=Lenght78	AL732656,671496,671574;AE009948,671496,671574;CP000114,671496,671574;CP003810,671496,671574;HF952104,671496,671574;CP007482,671496,671574;CP007565,671496,671574;HG939456,671496,671574;CP007631,671496,671574;CP007632,671496,671574;CP006910,671496,671574;CP007572,671496,671574;CP007571,671496,671574;CP007570,671496,671574;FO393392,671496,671574;CP010867,671496,671574;CP011325,671496,671574;CP011326…
CP011327	Mauve	SHARED	671575	671757	.	.	.	Notes=Lenght182	AL732656,671575,671757;AE009948,671575,671757;CP000114,671575,671757;CP003810,671575,671757;CP003919,671575,671757;HF952104,671575,671757;CP007482,671575,671757;CP007565,671575,671757;HG939456,671575,671757;CP007631,671575,671757;CP007632,671575,671757;CP006910,671575,671757;CP007572,671575,671757;CP007571,671575,671757;CP007570,671575,671757;FO393392,671575,671757;CP010867,671575,671757;CP011325…
CP011327	Mauve	SHARED	671758	671872	.	.	.	Notes=Lenght114	AL732656,671758,671872;AE009948,671758,671872;CP000114,671758,671872;CP003810,671758,671872;HF952104,671758,671872;CP007482,671758,671872;CP007565,671758,671872;HG939456,671758,671872;CP007631,671758,671872;CP007632,671758,671872;CP006910,671758,671872;CP007572,671758,671872;CP007571,671758,671872;CP007570,671758,671872;FO393392,671758,671872;CP010867,671758,671872;CP011325,671758,671872;CP011326…
CP011327	Mauve	SHARED	671873	672900	.	.	.	Notes=Lenght1027	AL732656,671873,672900;AE009948,671873,672900;CP000114,671873,672900;CP003810,671873,672900;HF952104,671873,672900;HG939456,671873,672900;CP007631,671873,672900;CP007632,671873,672900;CP006910,671873,672900;CP007572,671873,672900;CP007571,671873,672900;CP007570,671873,672900;CP010867,671873,672900;CP011325,671873,672900;CP011326,671873,672900;CP011329,671873,672900;CP012419,671873,672900;CP013202…
CP011327	Mauve	SHARED	672901	672922	.	.	.	Notes=Lenght21	AE009948,672901,672922;CP000114,672901,672922;CP003810,672901,672922;HF952104,672901,672922;HG939456,672901,672922;CP007631,672901,672922;CP007632,672901,672922;CP010867,672901,672922;CP011325,672901,672922;CP011326,672901,672922;CP011329,672901,672922;CP012419,672901,672922;CP013202,672901,672922;
CP011327	Mauve	SHARED	672924	673594	.	.	.	Notes=Lenght670	AE009948,672924,673594;CP000114,672924,673594;CP003810,672924,673594;HF952104,672924,673594;HG939456,672924,673594;CP007631,672924,673594;CP007632,672924,673594;CP010867,672924,673594;CP011325,672924,673594;CP011326,672924,673594;CP011329,672924,673594;CP012419,672924,673594;CP013202,672924,673594;
CP011327	Mauve	SHARED	673596	674097	.	.	.	Notes=Lenght501	AE009948,673596,674097;CP000114,673596,674097;CP003810,673596,674097;HF952104,673596,674097;HG939456,673596,674097;CP007631,673596,674097;CP007632,673596,674097;CP010867,673596,674097;CP011325,673596,674097;CP011326,673596,674097;CP011329,673596,674097;CP012419,673596,674097;CP013202,673596,674097;
CP011327	Mauve	SHARED	674102	676723	.	.	.	Notes=Lenght2621	AE009948,674102,676723;CP000114,674102,676723;CP003810,674102,676723;HF952104,674102,676723;HG939456,674102,676723;CP007631,674102,676723;CP007632,674102,676723;CP010867,674102,676723;CP011325,674102,676723;CP011326,674102,676723;CP011329,674102,676723;CP012419,674102,676723;CP013202,674102,676723;
CP011327	Mauve	SHARED	676724	677842	.	.	.	Notes=Lenght1118	AE009948,676724,677842;CP000114,676724,677842;CP003810,676724,677842;HF952104,676724,677842;CP007631,676724,677842;CP010867,676724,677842;CP011325,676724,677842;CP011326,676724,677842;CP011329,676724,677842;CP012419,676724,677842;CP013202,676724,677842;
CP011327	Mauve	SHARED	677843	680964	.	.	.	Notes=Lenght3121	AL732656,677843,680964;AE009948,677843,680964;CP000114,677843,680964;CP003810,677843,680964;HF952104,677843,680964;HF952106,677843,680964;HF952105,677843,680964;HG939456,677843,680964;CP007631,677843,680964;CP007632,677843,680964;CP006910,677843,680964;CP007572,677843,680964;CP007571,677843,680964;CP007570,677843,680964;CP010867,677843,680964;CP011325,677843,680964;CP011326,677843,680964;CP011329…
CP011327	Mauve	SHARED	680965	680991	.	.	.	Notes=Lenght26	AL732656,680965,680991;AE009948,680965,680991;CP000114,680965,680991;CP003810,680965,680991;HF952104,680965,680991;CP007631,680965,680991;CP007572,680965,680991;CP007571,680965,680991;CP007570,680965,680991;CP010867,680965,680991;CP011325,680965,680991;CP011326,680965,680991;CP011329,680965,680991;CP012419,680965,680991;CP013202,680965,680991;
CP011327	Mauve	SHARED	680992	681191	.	.	.	Notes=Lenght199	AL732656,680992,681191;AE009948,680992,681191;CP000114,680992,681191;CP003810,680992,681191;HF952104,680992,681191;HF952106,680992,681191;HF952105,680992,681191;HG939456,680992,681191;CP007631,680992,681191;CP007632,680992,681191;CP006910,680992,681191;CP007572,680992,681191;CP007571,680992,681191;CP007570,680992,681191;CP010867,680992,681191;CP011325,680992,681191;CP011326,680992,681191;CP011329…
CP011327	Mauve	SHARED	681192	681264	.	.	.	Notes=Lenght72	AL732656,681192,681264;AE009948,681192,681264;CP000114,681192,681264;CP003810,681192,681264;HF952104,681192,681264;CP007631,681192,681264;CP007572,681192,681264;CP007571,681192,681264;CP007570,681192,681264;CP010867,681192,681264;CP011325,681192,681264;CP011326,681192,681264;CP011329,681192,681264;CP012419,681192,681264;CP013202,681192,681264;
CP011327	Mauve	SHARED	681265	681390	.	.	.	Notes=Lenght125	AL732656,681265,681390;AE009948,681265,681390;CP000114,681265,681390;CP003810,681265,681390;HF952104,681265,681390;HF952106,681265,681390;HF952105,681265,681390;HG939456,681265,681390;CP007631,681265,681390;CP007632,681265,681390;CP006910,681265,681390;CP007572,681265,681390;CP007571,681265,681390;CP007570,681265,681390;CP010867,681265,681390;CP011325,681265,681390;CP011326,681265,681390;CP011329…
CP011327	Mauve	SHARED	681391	681564	.	.	.	Notes=Lenght173	AL732656,681391,681564;AE009948,681391,681564;CP000114,681391,681564;CP003810,681391,681564;HF952104,681391,681564;CP007631,681391,681564;CP007572,681391,681564;CP007571,681391,681564;CP007570,681391,681564;CP010867,681391,681564;CP011325,681391,681564;CP011326,681391,681564;CP011329,681391,681564;CP012419,681391,681564;CP013202,681391,681564;
CP011327	Mauve	SHARED	681565	681690	.	.	.	Notes=Lenght125	AL732656,681565,681690;AE009948,681565,681690;CP000114,681565,681690;CP003810,681565,681690;HF952104,681565,681690;HF952106,681565,681690;HF952105,681565,681690;HG939456,681565,681690;CP007631,681565,681690;CP007632,681565,681690;CP006910,681565,681690;CP007572,681565,681690;CP007571,681565,681690;CP007570,681565,681690;CP010867,681565,681690;CP011325,681565,681690;CP011326,681565,681690;CP011329…
CP011327	Mauve	SHARED	681691	681764	.	.	.	Notes=Lenght73	AL732656,681691,681764;AE009948,681691,681764;CP000114,681691,681764;CP003810,681691,681764;HF952104,681691,681764;CP007631,681691,681764;CP007572,681691,681764;CP007571,681691,681764;CP007570,681691,681764;CP010867,681691,681764;CP011325,681691,681764;CP011326,681691,681764;CP011329,681691,681764;CP012419,681691,681764;CP013202,681691,681764;
CP011327	Mauve	SHARED	681765	681941	.	.	.	Notes=Lenght176	AL732656,681765,681941;AE009948,681765,681941;CP000114,681765,681941;CP003810,681765,681941;HF952104,681765,681941;HF952106,681765,681941;HF952105,681765,681941;HG939456,681765,681941;CP007631,681765,681941;CP007632,681765,681941;CP006910,681765,681941;CP007572,681765,681941;CP007571,681765,681941;CP007570,681765,681941;CP010867,681765,681941;CP011325,681765,681941;CP011326,681765,681941;CP011329…
CP011327	Mauve	SHARED	681942	682012	.	.	.	Notes=Lenght70	AL732656,681942,682012;AE009948,681942,682012;CP000114,681942,682012;CP003810,681942,682012;HF952104,681942,682012;CP007631,681942,682012;CP007572,681942,682012;CP007571,681942,682012;CP007570,681942,682012;CP010867,681942,682012;CP011325,681942,682012;CP011326,681942,682012;CP011329,681942,682012;CP012419,681942,682012;CP013202,681942,682012;
CP011327	Mauve	SHARED	682013	682214	.	.	.	Notes=Lenght201	AL732656,682013,682214;AE009948,682013,682214;CP000114,682013,682214;CP003810,682013,682214;HF952104,682013,682214;HF952106,682013,682214;HF952105,682013,682214;HG939456,682013,682214;CP007631,682013,682214;CP007632,682013,682214;CP006910,682013,682214;CP007572,682013,682214;CP007571,682013,682214;CP007570,682013,682214;CP010867,682013,682214;CP011325,682013,682214;CP011326,682013,682214;CP011329…
CP011327	Mauve	SHARED	682215	682239	.	.	.	Notes=Lenght24	AL732656,682215,682239;AE009948,682215,682239;CP000114,682215,682239;CP003810,682215,682239;HF952104,682215,682239;CP007631,682215,682239;CP007572,682215,682239;CP007571,682215,682239;CP007570,682215,682239;CP010867,682215,682239;CP011325,682215,682239;CP011326,682215,682239;CP011329,682215,682239;CP012419,682215,682239;CP013202,682215,682239;
CP011327	Mauve	SHARED	682240	682439	.	.	.	Notes=Lenght199	AL732656,682240,682439;AE009948,682240,682439;CP000114,682240,682439;CP003810,682240,682439;HF952104,682240,682439;HF952106,682240,682439;HF952105,682240,682439;HG939456,682240,682439;CP007631,682240,682439;CP007632,682240,682439;CP006910,682240,682439;CP007572,682240,682439;CP007571,682240,682439;CP007570,682240,682439;CP010867,682240,682439;CP011325,682240,682439;CP011326,682240,682439;CP011329…
CP011327	Mauve	SHARED	682440	682514	.	.	.	Notes=Lenght74	AL732656,682440,682514;AE009948,682440,682514;CP000114,682440,682514;CP003810,682440,682514;HF952104,682440,682514;CP007631,682440,682514;CP007572,682440,682514;CP007571,682440,682514;CP007570,682440,682514;CP010867,682440,682514;CP011325,682440,682514;CP011326,682440,682514;CP011329,682440,682514;CP012419,682440,682514;CP013202,682440,682514;
CP011327	Mauve	SHARED	682515	682662	.	.	.	Notes=Lenght147	AL732656,682515,682662;AE009948,682515,682662;CP000114,682515,682662;CP003810,682515,682662;HF952104,682515,682662;HF952106,682515,682662;HF952105,682515,682662;HG939456,682515,682662;CP007631,682515,682662;CP007632,682515,682662;CP006910,682515,682662;CP007572,682515,682662;CP007571,682515,682662;CP007570,682515,682662;CP010867,682515,682662;CP011325,682515,682662;CP011326,682515,682662;CP011329…
CP011327	Mauve	SHARED	682663	682791	.	.	.	Notes=Lenght128	AL732656,682663,682791;AE009948,682663,682791;CP000114,682663,682791;CP003810,682663,682791;HF952104,682663,682791;CP007631,682663,682791;CP007572,682663,682791;CP007571,682663,682791;CP007570,682663,682791;CP010867,682663,682791;CP011325,682663,682791;CP011326,682663,682791;CP011329,682663,682791;CP012419,682663,682791;CP013202,682663,682791;
CP011327	Mauve	SHARED	682792	682912	.	.	.	Notes=Lenght120	AL732656,682792,682912;AE009948,682792,682912;CP000114,682792,682912;CP003810,682792,682912;HF952104,682792,682912;HF952106,682792,682912;HF952105,682792,682912;HG939456,682792,682912;CP007631,682792,682912;CP007632,682792,682912;CP006910,682792,682912;CP007572,682792,682912;CP007571,682792,682912;CP007570,682792,682912;CP010867,682792,682912;CP011325,682792,682912;CP011326,682792,682912;CP011329…
CP011327	Mauve	SHARED	682913	683041	.	.	.	Notes=Lenght128	AL732656,682913,683041;AE009948,682913,683041;CP000114,682913,683041;CP003810,682913,683041;HF952104,682913,683041;CP007631,682913,683041;CP007572,682913,683041;CP007571,682913,683041;CP007570,682913,683041;CP010867,682913,683041;CP011325,682913,683041;CP011326,682913,683041;CP011329,682913,683041;CP012419,682913,683041;CP013202,682913,683041;
CP011327	Mauve	SHARED	683042	683167	.	.	.	Notes=Lenght125	AL732656,683042,683167;AE009948,683042,683167;CP000114,683042,683167;CP003810,683042,683167;HF952104,683042,683167;HF952106,683042,683167;HF952105,683042,683167;HG939456,683042,683167;CP007631,683042,683167;CP007632,683042,683167;CP006910,683042,683167;CP007572,683042,683167;CP007571,683042,683167;CP007570,683042,683167;CP010867,683042,683167;CP011325,683042,683167;CP011326,683042,683167;CP011329…
CP011327	Mauve	SHARED	683168	683286	.	.	.	Notes=Lenght118	AL732656,683168,683286;AE009948,683168,683286;CP000114,683168,683286;CP003810,683168,683286;HF952104,683168,683286;CP007631,683168,683286;CP007572,683168,683286;CP007571,683168,683286;CP007570,683168,683286;CP010867,683168,683286;CP011325,683168,683286;CP011326,683168,683286;CP011329,683168,683286;CP012419,683168,683286;CP013202,683168,683286;
CP011327	Mauve	SHARED	683287	689714	.	.	.	Notes=Lenght6427	AL732656,683287,689714;AE009948,683287,689714;CP000114,683287,689714;CP003810,683287,689714;HF952104,683287,689714;HF952106,683287,689714;HF952105,683287,689714;HG939456,683287,689714;CP007631,683287,689714;CP007632,683287,689714;CP006910,683287,689714;CP007572,683287,689714;CP007571,683287,689714;CP007570,683287,689714;CP010867,683287,689714;CP011325,683287,689714;CP011326,683287,689714;CP011329…
CP011327	Mauve	SHARED	689716	693968	.	.	.	Notes=Lenght4252	AE009948,689716,693968;CP000114,689716,693968;CP003810,689716,693968;HF952104,689716,693968;HF952106,689716,693968;HF952105,689716,693968;HG939456,689716,693968;CP007631,689716,693968;CP007632,689716,693968;CP010867,689716,693968;CP011325,689716,693968;CP011326,689716,693968;CP011329,689716,693968;CP010319,689716,693968;CP012419,689716,693968;CP013202,689716,693968;
CP011327	Mauve	SHARED	693969	694035	.	.	.	Notes=Lenght66	AE009948,693969,694035;CP000114,693969,694035;CP003810,693969,694035;HF952104,693969,694035;HF952106,693969,694035;HF952105,693969,694035;HG939456,693969,694035;CP007631,693969,694035;CP007632,693969,694035;CP010867,693969,694035;CP011325,693969,694035;CP011326,693969,694035;CP011329,693969,694035;CP010319,693969,694035;CP012419,693969,694035;CP013202,693969,694035;
CP011327	Mauve	SHARED	694036	696503	.	.	.	Notes=Lenght2467	AE009948,694036,696503;CP000114,694036,696503;CP003810,694036,696503;HF952104,694036,696503;HF952106,694036,696503;HF952105,694036,696503;HG939456,694036,696503;CP007631,694036,696503;CP007632,694036,696503;CP010867,694036,696503;CP011325,694036,696503;CP011326,694036,696503;CP011329,694036,696503;CP010319,694036,696503;CP012419,694036,696503;CP013202,694036,696503;
CP011327	Mauve	SHARED	696540	696590	.	.	.	Notes=Lenght50	AE009948,696540,696590;CP000114,696540,696590;CP003810,696540,696590;HF952104,696540,696590;HF952106,696540,696590;HF952105,696540,696590;HG939456,696540,696590;CP007631,696540,696590;CP007632,696540,696590;CP010867,696540,696590;CP011325,696540,696590;CP011326,696540,696590;CP011329,696540,696590;CP010319,696540,696590;CP012419,696540,696590;CP013202,696540,696590;
CP011327	Mauve	SHARED	696591	697220	.	.	.	Notes=Lenght629	AE009948,696591,697220;CP000114,696591,697220;CP003810,696591,697220;HF952104,696591,697220;HF952106,696591,697220;HF952105,696591,697220;HG939456,696591,697220;CP007631,696591,697220;CP007632,696591,697220;CP010867,696591,697220;CP011325,696591,697220;CP011326,696591,697220;CP011329,696591,697220;CP010319,696591,697220;CP012419,696591,697220;CP013202,696591,697220;
CP011327	Mauve	SHARED	697222	697625	.	.	.	Notes=Lenght403	AE009948,697222,697625;CP000114,697222,697625;CP003810,697222,697625;HF952104,697222,697625;HF952106,697222,697625;HF952105,697222,697625;HG939456,697222,697625;CP007631,697222,697625;CP007632,697222,697625;CP010867,697222,697625;CP011325,697222,697625;CP011326,697222,697625;CP011329,697222,697625;CP010319,697222,697625;CP012419,697222,697625;CP013202,697222,697625;
CP011327	Mauve	SHARED	697626	698142	.	.	.	Notes=Lenght516	AE009948,697626,698142;CP000114,697626,698142;CP003810,697626,698142;HF952104,697626,698142;HG939456,697626,698142;CP007631,697626,698142;CP007632,697626,698142;CP010867,697626,698142;CP011325,697626,698142;CP011326,697626,698142;CP011329,697626,698142;CP010319,697626,698142;CP012419,697626,698142;CP013202,697626,698142;
CP011327	Mauve	SHARED	698143	698181	.	.	.	Notes=Lenght38	AE009948,698143,698181;CP000114,698143,698181;CP003810,698143,698181;HF952104,698143,698181;CP007631,698143,698181;CP010867,698143,698181;CP011325,698143,698181;CP011326,698143,698181;CP011329,698143,698181;CP010319,698143,698181;CP012419,698143,698181;CP013202,698143,698181;
CP011327	Mauve	SHARED	698182	698194	.	.	.	Notes=Lenght12	AE009948,698182,698194;CP000114,698182,698194;CP003810,698182,698194;HF952104,698182,698194;CP007631,698182,698194;CP010867,698182,698194;CP011325,698182,698194;CP011326,698182,698194;CP011329,698182,698194;CP012419,698182,698194;CP013202,698182,698194;
CP011327	Mauve	SHARED	698195	698222	.	.	.	Notes=Lenght27	AE009948,698195,698222;CP000114,698195,698222;CP003810,698195,698222;HF952104,698195,698222;CP007631,698195,698222;CP010867,698195,698222;CP011325,698195,698222;CP011326,698195,698222;CP011329,698195,698222;CP010319,698195,698222;CP012419,698195,698222;CP013202,698195,698222;
CP011327	Mauve	SHARED	698223	698303	.	.	.	Notes=Lenght80	AE009948,698223,698303;CP000114,698223,698303;CP003810,698223,698303;HF952104,698223,698303;HG939456,698223,698303;CP007631,698223,698303;CP007632,698223,698303;CP010867,698223,698303;CP011325,698223,698303;CP011326,698223,698303;CP011329,698223,698303;CP010319,698223,698303;CP012419,698223,698303;CP013202,698223,698303;
CP011327	Mauve	SHARED	698304	698385	.	.	.	Notes=Lenght81	AE009948,698304,698385;CP000114,698304,698385;CP003810,698304,698385;CP003919,698304,698385;HF952104,698304,698385;CP007482,698304,698385;CP007565,698304,698385;HG939456,698304,698385;CP007631,698304,698385;CP007632,698304,698385;FO393392,698304,698385;CP010867,698304,698385;CP011325,698304,698385;CP011326,698304,698385;CP011328,698304,698385;CP011329,698304,698385;CP012419,698304,698385;CP013202…
CP011327	Mauve	SHARED	698386	698624	.	.	.	Notes=Lenght238	AE009948,698386,698624;CP000114,698386,698624;CP003810,698386,698624;HF952104,698386,698624;HG939456,698386,698624;CP007631,698386,698624;CP007632,698386,698624;CP010867,698386,698624;CP011325,698386,698624;CP011326,698386,698624;CP011329,698386,698624;CP010319,698386,698624;CP012419,698386,698624;CP013202,698386,698624;
CP011327	Mauve	SHARED	698625	698835	.	.	.	Notes=Lenght210	AE009948,698625,698835;CP000114,698625,698835;CP003810,698625,698835;CP003919,698625,698835;HF952104,698625,698835;CP007482,698625,698835;CP007565,698625,698835;CP007631,698625,698835;FO393392,698625,698835;CP010867,698625,698835;CP011325,698625,698835;CP011326,698625,698835;CP011328,698625,698835;CP011329,698625,698835;CP012419,698625,698835;CP013202,698625,698835;
CP011327	Mauve	SHARED	698837	698879	.	.	.	Notes=Lenght42	AE009948,698837,698879;CP000114,698837,698879;CP003810,698837,698879;HF952104,698837,698879;CP007631,698837,698879;CP010867,698837,698879;CP011325,698837,698879;CP011326,698837,698879;CP011329,698837,698879;CP010319,698837,698879;CP012419,698837,698879;CP013202,698837,698879;
CP011327	Mauve	SHARED	698880	699281	.	.	.	Notes=Lenght401	AE009948,698880,699281;CP000114,698880,699281;CP003810,698880,699281;CP003919,698880,699281;HF952104,698880,699281;CP007482,698880,699281;CP007565,698880,699281;HG939456,698880,699281;CP007631,698880,699281;CP007632,698880,699281;FO393392,698880,699281;CP010867,698880,699281;CP011325,698880,699281;CP011326,698880,699281;CP011328,698880,699281;CP011329,698880,699281;CP012419,698880,699281;CP013202…
CP011327	Mauve	SHARED	699282	699359	.	.	.	Notes=Lenght77	AE009948,699282,699359;CP000114,699282,699359;CP003810,699282,699359;HF952104,699282,699359;CP007631,699282,699359;CP010867,699282,699359;CP011325,699282,699359;CP011326,699282,699359;CP011329,699282,699359;CP010319,699282,699359;CP012419,699282,699359;CP013202,699282,699359;
CP011327	Mauve	SHARED	699360	700380	.	.	.	Notes=Lenght1020	AE009948,699360,700380;CP000114,699360,700380;CP003810,699360,700380;CP003919,699360,700380;HF952104,699360,700380;CP007482,699360,700380;CP007565,699360,700380;HG939456,699360,700380;CP007631,699360,700380;CP007632,699360,700380;FO393392,699360,700380;CP010867,699360,700380;CP011325,699360,700380;CP011326,699360,700380;CP011328,699360,700380;CP011329,699360,700380;CP012419,699360,700380;CP013202…
CP011327	Mauve	SHARED	700381	700403	.	.	.	Notes=Lenght22	AE009948,700381,700403;CP000114,700381,700403;CP003810,700381,700403;CP003919,700381,700403;HF952104,700381,700403;HF952105,700381,700403;CP007482,700381,700403;CP007565,700381,700403;HG939456,700381,700403;CP007631,700381,700403;CP007632,700381,700403;FO393392,700381,700403;CP010867,700381,700403;CP011325,700381,700403;CP011326,700381,700403;CP011328,700381,700403;CP011329,700381,700403;CP012419…
CP011327	Mauve	SHARED	700418	700650	.	.	.	Notes=Lenght232	AE009948,700418,700650;CP000114,700418,700650;CP003810,700418,700650;CP003919,700418,700650;HF952104,700418,700650;CP007482,700418,700650;CP007565,700418,700650;HG939456,700418,700650;CP007631,700418,700650;CP007632,700418,700650;FO393392,700418,700650;CP010867,700418,700650;CP011325,700418,700650;CP011326,700418,700650;CP011328,700418,700650;CP011329,700418,700650;CP010319,700418,700650;CP012419…
CP011327	Mauve	SHARED	700651	700670	.	.	.	Notes=Lenght19	AE009948,700651,700670;CP000114,700651,700670;CP003810,700651,700670;CP003919,700651,700670;HF952104,700651,700670;CP007482,700651,700670;CP007565,700651,700670;CP007631,700651,700670;CP007632,700651,700670;FO393392,700651,700670;CP010867,700651,700670;CP011325,700651,700670;CP011326,700651,700670;CP011328,700651,700670;CP011329,700651,700670;CP010319,700651,700670;CP012419,700651,700670;CP013202…
CP011327	Mauve	SHARED	700671	702802	.	.	.	Notes=Lenght2131	AE009948,700671,702802;CP000114,700671,702802;CP003810,700671,702802;CP003919,700671,702802;HF952104,700671,702802;CP007482,700671,702802;CP007565,700671,702802;HG939456,700671,702802;CP007631,700671,702802;CP007632,700671,702802;FO393392,700671,702802;CP010867,700671,702802;CP011325,700671,702802;CP011326,700671,702802;CP011328,700671,702802;CP011329,700671,702802;CP010319,700671,702802;CP012419…
CP011327	Mauve	SHARED	702803	702950	.	.	.	Notes=Lenght147	AE009948,702803,702950;CP000114,702803,702950;CP003810,702803,702950;CP003919,702803,702950;HF952104,702803,702950;HF952106,702803,702950;HF952105,702803,702950;CP007482,702803,702950;CP007565,702803,702950;HG939456,702803,702950;CP007631,702803,702950;CP007632,702803,702950;FO393392,702803,702950;CP010867,702803,702950;CP011325,702803,702950;CP011326,702803,702950;CP011328,702803,702950;CP011329…
CP011327	Mauve	SHARED	712058	712102	.	.	.	Notes=Lenght44	AL732656,712058,712102;AE009948,712058,712102;CP000114,712058,712102;CP003810,712058,712102;HF952104,712058,712102;HF952106,712058,712102;HF952105,712058,712102;CP007482,712058,712102;CP007565,712058,712102;HG939456,712058,712102;CP007631,712058,712102;CP007632,712058,712102;CP006910,712058,712102;CP007572,712058,712102;CP007571,712058,712102;CP007570,712058,712102;FO393392,712058,712102;CP010867…
CP011327	Mauve	SHARED	717136	718855	.	.	.	Notes=Lenght1719	AL732656,717136,718855;AE009948,717136,718855;CP000114,717136,718855;CP003810,717136,718855;HF952104,717136,718855;HF952106,717136,718855;HF952105,717136,718855;CP007482,717136,718855;CP007565,717136,718855;HG939456,717136,718855;CP007631,717136,718855;CP007632,717136,718855;CP006910,717136,718855;CP007572,717136,718855;CP007571,717136,718855;CP007570,717136,718855;FO393392,717136,718855;CP010867…
CP011327	Mauve	SHARED	720059	720280	.	.	.	Notes=Lenght221	AL732656,720059,720280;AE009948,720059,720280;CP000114,720059,720280;CP003810,720059,720280;CP003919,720059,720280;HF952104,720059,720280;HF952106,720059,720280;HF952105,720059,720280;HG939456,720059,720280;CP007631,720059,720280;CP007632,720059,720280;CP006910,720059,720280;CP007572,720059,720280;CP007571,720059,720280;CP007570,720059,720280;CP010867,720059,720280;CP011325,720059,720280;CP011326…
CP011327	Mauve	SHARED	720332	720433	.	.	.	Notes=Lenght101	AL732656,720332,720433;AE009948,720332,720433;CP000114,720332,720433;CP003810,720332,720433;CP003919,720332,720433;HF952104,720332,720433;HF952106,720332,720433;HF952105,720332,720433;CP007482,720332,720433;CP007565,720332,720433;HG939456,720332,720433;CP007631,720332,720433;CP007632,720332,720433;CP006910,720332,720433;FO393392,720332,720433;CP010867,720332,720433;CP011325,720332,720433;CP011326…
CP011327	Mauve	SHARED	720774	720855	.	.	.	Notes=Lenght81	AL732656,720774,720855;AE009948,720774,720855;CP000114,720774,720855;CP003810,720774,720855;HF952104,720774,720855;HF952106,720774,720855;HF952105,720774,720855;CP007482,720774,720855;CP007565,720774,720855;HG939456,720774,720855;CP007631,720774,720855;CP007632,720774,720855;CP006910,720774,720855;CP007572,720774,720855;CP007571,720774,720855;CP007570,720774,720855;FO393392,720774,720855;CP010867…
CP011327	Mauve	SHARED	721205	725951	.	.	.	Notes=Lenght4746	AL732656,721205,725951;AE009948,721205,725951;CP000114,721205,725951;CP003810,721205,725951;HF952104,721205,725951;HF952106,721205,725951;HF952105,721205,725951;CP007482,721205,725951;CP007565,721205,725951;HG939456,721205,725951;CP007631,721205,725951;CP007632,721205,725951;CP006910,721205,725951;CP007572,721205,725951;CP007571,721205,725951;CP007570,721205,725951;FO393392,721205,725951;CP010867…
CP011327	Mauve	SHARED	725952	726101	.	.	.	Notes=Lenght149	AL732656,725952,726101;AE009948,725952,726101;CP000114,725952,726101;CP003810,725952,726101;HF952104,725952,726101;HF952106,725952,726101;HF952105,725952,726101;HG939456,725952,726101;CP007631,725952,726101;CP007632,725952,726101;CP006910,725952,726101;CP007572,725952,726101;CP007571,725952,726101;CP007570,725952,726101;CP010867,725952,726101;CP011325,725952,726101;CP011326,725952,726101;CP011329…
CP011327	Mauve	SHARED	726102	727189	.	.	.	Notes=Lenght1087	AL732656,726102,727189;AE009948,726102,727189;CP000114,726102,727189;CP003810,726102,727189;HF952104,726102,727189;HF952106,726102,727189;HF952105,726102,727189;CP007482,726102,727189;CP007565,726102,727189;HG939456,726102,727189;CP007631,726102,727189;CP007632,726102,727189;CP006910,726102,727189;CP007572,726102,727189;CP007571,726102,727189;CP007570,726102,727189;FO393392,726102,727189;CP010867…
CP011327	Mauve	SHARED	727190	727204	.	.	.	Notes=Lenght14	AL732656,727190,727204;AE009948,727190,727204;CP000114,727190,727204;CP003810,727190,727204;HF952104,727190,727204;HF952106,727190,727204;HF952105,727190,727204;HG939456,727190,727204;CP007631,727190,727204;CP007632,727190,727204;CP006910,727190,727204;CP007572,727190,727204;CP007571,727190,727204;CP007570,727190,727204;CP010867,727190,727204;CP011325,727190,727204;CP011326,727190,727204;CP011329…
CP011327	Mauve	SHARED	728765	728784	.	.	.	Notes=Lenght19	AL732656,728765,728784;AE009948,728765,728784;CP000114,728765,728784;CP003810,728765,728784;HF952104,728765,728784;HF952106,728765,728784;HF952105,728765,728784;HG939456,728765,728784;CP007631,728765,728784;CP007632,728765,728784;CP006910,728765,728784;CP007572,728765,728784;CP007571,728765,728784;CP007570,728765,728784;CP010867,728765,728784;CP011325,728765,728784;CP011326,728765,728784;CP010319…
CP011327	Mauve	SHARED	728785	729815	.	.	.	Notes=Lenght1030	AL732656,728785,729815;AE009948,728785,729815;CP000114,728785,729815;CP003810,728785,729815;HF952104,728785,729815;HF952106,728785,729815;HF952105,728785,729815;CP007482,728785,729815;CP007565,728785,729815;HG939456,728785,729815;CP007631,728785,729815;CP007632,728785,729815;CP006910,728785,729815;CP007572,728785,729815;CP007571,728785,729815;CP007570,728785,729815;FO393392,728785,729815;CP010867…
CP011327	Mauve	SHARED	731431	731451	.	.	.	Notes=Lenght20	AL732656,731431,731451;AE009948,731431,731451;CP000114,731431,731451;CP003810,731431,731451;CP003919,731431,731451;HF952104,731431,731451;HF952106,731431,731451;HF952105,731431,731451;CP007482,731431,731451;CP007565,731431,731451;HG939456,731431,731451;CP007631,731431,731451;CP007632,731431,731451;CP006910,731431,731451;CP007572,731431,731451;CP007571,731431,731451;CP007570,731431,731451;FO393392…
CP011327	Mauve	SHARED	741775	741788	.	.	.	Notes=Lenght13	AL732656,741775,741788;AE009948,741775,741788;CP000114,741775,741788;CP003810,741775,741788;CP003919,741775,741788;HF952104,741775,741788;HF952106,741775,741788;HF952105,741775,741788;CP007482,741775,741788;CP007565,741775,741788;CP007631,741775,741788;CP006910,741775,741788;CP007572,741775,741788;CP007571,741775,741788;CP007570,741775,741788;FO393392,741775,741788;CP010867,741775,741788;CP011325…
CP011327	Mauve	SHARED	742283	742451	.	.	.	Notes=Lenght168	AL732656,742283,742451;AE009948,742283,742451;CP000114,742283,742451;CP003810,742283,742451;CP003919,742283,742451;HF952104,742283,742451;HF952106,742283,742451;HF952105,742283,742451;HG939456,742283,742451;CP007631,742283,742451;CP007632,742283,742451;CP006910,742283,742451;CP007572,742283,742451;CP007571,742283,742451;CP007570,742283,742451;CP010867,742283,742451;CP011325,742283,742451;CP011326…
CP011327	Mauve	SHARED	746778	746855	.	.	.	Notes=Lenght77	AL732656,746778,746855;AE009948,746778,746855;CP000114,746778,746855;CP003810,746778,746855;HF952104,746778,746855;HF952106,746778,746855;HF952105,746778,746855;CP007482,746778,746855;CP007565,746778,746855;HG939456,746778,746855;CP007631,746778,746855;CP007632,746778,746855;CP006910,746778,746855;CP007572,746778,746855;CP007571,746778,746855;CP007570,746778,746855;FO393392,746778,746855;CP010867…
CP011327	Mauve	SHARED	751962	752521	.	.	.	Notes=Lenght559	AL732656,751962,752521;AE009948,751962,752521;CP000114,751962,752521;CP003810,751962,752521;HF952104,751962,752521;HF952106,751962,752521;HF952105,751962,752521;CP007482,751962,752521;CP007565,751962,752521;HG939456,751962,752521;CP007631,751962,752521;CP007632,751962,752521;CP006910,751962,752521;CP007572,751962,752521;CP007571,751962,752521;CP007570,751962,752521;FO393392,751962,752521;CP010867…
CP011327	Mauve	SHARED	772856	772910	.	.	.	Notes=Lenght54	AL732656,772856,772910;AE009948,772856,772910;CP000114,772856,772910;CP003810,772856,772910;HF952104,772856,772910;HF952106,772856,772910;HF952105,772856,772910;CP007482,772856,772910;CP007565,772856,772910;HG939456,772856,772910;CP007631,772856,772910;CP007632,772856,772910;CP006910,772856,772910;CP007572,772856,772910;CP007571,772856,772910;CP007570,772856,772910;FO393392,772856,772910;CP010867…
CP011327	Mauve	SHARED	773554	773732	.	.	.	Notes=Lenght178	AL732656,773554,773732;AE009948,773554,773732;CP000114,773554,773732;CP003810,773554,773732;CP003919,773554,773732;HF952104,773554,773732;HF952106,773554,773732;HF952105,773554,773732;CP007482,773554,773732;CP007565,773554,773732;HG939456,773554,773732;CP007631,773554,773732;CP007632,773554,773732;CP006910,773554,773732;CP007572,773554,773732;CP007571,773554,773732;CP007570,773554,773732;FO393392…
CP011327	Mauve	SHARED	782810	782883	.	.	.	Notes=Lenght73	AL732656,782810,782883;AE009948,782810,782883;CP000114,782810,782883;CP003810,782810,782883;CP003919,782810,782883;HF952104,782810,782883;HF952106,782810,782883;HF952105,782810,782883;HG939456,782810,782883;CP007631,782810,782883;CP007632,782810,782883;CP006910,782810,782883;CP007572,782810,782883;CP007571,782810,782883;CP007570,782810,782883;CP010867,782810,782883;CP011325,782810,782883;CP011326…
CP011327	Mauve	SHARED	782983	783143	.	.	.	Notes=Lenght160	AL732656,782983,783143;AE009948,782983,783143;CP000114,782983,783143;CP003810,782983,783143;CP003919,782983,783143;HF952104,782983,783143;HF952106,782983,783143;HF952105,782983,783143;HG939456,782983,783143;CP007631,782983,783143;CP007632,782983,783143;CP006910,782983,783143;CP007572,782983,783143;CP007571,782983,783143;CP007570,782983,783143;CP010867,782983,783143;CP011325,782983,783143;CP011326…
CP011327	Mauve	SHARED	803915	804338	.	.	.	Notes=Lenght423	AL732656,803915,804338;AE009948,803915,804338;CP000114,803915,804338;CP003810,803915,804338;HF952104,803915,804338;HF952106,803915,804338;HF952105,803915,804338;CP007482,803915,804338;CP007565,803915,804338;HG939456,803915,804338;CP007631,803915,804338;CP007632,803915,804338;CP006910,803915,804338;CP007572,803915,804338;CP007571,803915,804338;CP007570,803915,804338;FO393392,803915,804338;CP010867…
CP011327	Mauve	SHARED	804339	804668	.	.	.	Notes=Lenght329	AL732656,804339,804668;AE009948,804339,804668;CP000114,804339,804668;CP003810,804339,804668;HF952104,804339,804668;HF952106,804339,804668;HF952105,804339,804668;CP007482,804339,804668;CP007565,804339,804668;HG939456,804339,804668;CP007631,804339,804668;CP007632,804339,804668;CP006910,804339,804668;CP007572,804339,804668;CP007571,804339,804668;CP007570,804339,804668;FO393392,804339,804668;CP010867…
CP011327	Mauve	SHARED	808337	808372	.	.	.	Notes=Lenght35	AL732656,808337,808372;AE009948,808337,808372;CP000114,808337,808372;CP003810,808337,808372;HF952104,808337,808372;HF952106,808337,808372;HF952105,808337,808372;HG939456,808337,808372;CP007631,808337,808372;CP007632,808337,808372;CP006910,808337,808372;CP007572,808337,808372;CP007571,808337,808372;CP007570,808337,808372;CP010867,808337,808372;CP011325,808337,808372;CP011326,808337,808372;CP011329…
CP011327	Mauve	SHARED	815164	815511	.	.	.	Notes=Lenght347	AL732656,815164,815511;AE009948,815164,815511;CP000114,815164,815511;CP003810,815164,815511;CP003919,815164,815511;HF952104,815164,815511;HF952106,815164,815511;HF952105,815164,815511;HG939456,815164,815511;CP007631,815164,815511;CP007632,815164,815511;CP006910,815164,815511;CP007572,815164,815511;CP007571,815164,815511;CP007570,815164,815511;CP010867,815164,815511;CP011325,815164,815511;CP011326…
CP011327	Mauve	SHARED	816802	817038	.	.	.	Notes=Lenght236	AL732656,816802,817038;AE009948,816802,817038;CP000114,816802,817038;CP003810,816802,817038;HF952104,816802,817038;HF952106,816802,817038;HF952105,816802,817038;CP007482,816802,817038;CP007565,816802,817038;HG939456,816802,817038;CP007631,816802,817038;CP007632,816802,817038;CP006910,816802,817038;CP007572,816802,817038;CP007571,816802,817038;CP007570,816802,817038;FO393392,816802,817038;CP010867…
CP011327	Mauve	SHARED	819956	821278	.	.	.	Notes=Lenght1322	AL732656,819956,821278;AE009948,819956,821278;CP000114,819956,821278;CP003810,819956,821278;CP003919,819956,821278;HF952104,819956,821278;HF952106,819956,821278;HF952105,819956,821278;HG939456,819956,821278;CP007631,819956,821278;CP007632,819956,821278;CP006910,819956,821278;CP007572,819956,821278;CP007571,819956,821278;CP007570,819956,821278;CP010867,819956,821278;CP011325,819956,821278;CP011326…
CP011327	Mauve	SHARED	825757	826402	.	.	.	Notes=Lenght645	AL732656,825757,826402;AE009948,825757,826402;CP000114,825757,826402;CP003810,825757,826402;CP003919,825757,826402;HF952104,825757,826402;HF952106,825757,826402;HF952105,825757,826402;CP007482,825757,826402;CP007565,825757,826402;HG939456,825757,826402;CP007631,825757,826402;CP007632,825757,826402;CP006910,825757,826402;CP007572,825757,826402;FO393392,825757,826402;CP010867,825757,826402;CP011325…
CP011327	Mauve	SHARED	826403	826929	.	.	.	Notes=Lenght526	AL732656,826403,826929;AE009948,826403,826929;CP000114,826403,826929;CP003810,826403,826929;CP003919,826403,826929;HF952104,826403,826929;HF952106,826403,826929;HF952105,826403,826929;CP007482,826403,826929;CP007565,826403,826929;HG939456,826403,826929;CP007631,826403,826929;CP007632,826403,826929;CP006910,826403,826929;CP007572,826403,826929;CP007570,826403,826929;FO393392,826403,826929;CP010867…
CP011327	Mauve	SHARED	844455	844794	.	.	.	Notes=Lenght339	AL732656,844455,844794;AE009948,844455,844794;CP000114,844455,844794;CP003810,844455,844794;CP003919,844455,844794;HF952104,844455,844794;HF952106,844455,844794;HF952105,844455,844794;HG939456,844455,844794;CP007631,844455,844794;CP007632,844455,844794;CP006910,844455,844794;CP007572,844455,844794;CP007571,844455,844794;CP007570,844455,844794;CP010867,844455,844794;CP011325,844455,844794;CP011326…
CP011327	Mauve	SHARED	845861	846134	.	.	.	Notes=Lenght273	AL732656,845861,846134;AE009948,845861,846134;CP000114,845861,846134;CP003810,845861,846134;CP003919,845861,846134;HF952104,845861,846134;HF952106,845861,846134;HF952105,845861,846134;HG939456,845861,846134;CP007631,845861,846134;CP007632,845861,846134;CP006910,845861,846134;CP007572,845861,846134;CP007571,845861,846134;CP007570,845861,846134;CP010867,845861,846134;CP011325,845861,846134;CP011326…
CP011327	Mauve	SHARED	847194	847239	.	.	.	Notes=Lenght45	AL732656,847194,847239;AE009948,847194,847239;CP000114,847194,847239;CP003810,847194,847239;CP003919,847194,847239;HF952104,847194,847239;HF952106,847194,847239;HF952105,847194,847239;HG939456,847194,847239;CP007631,847194,847239;CP007632,847194,847239;CP006910,847194,847239;CP007572,847194,847239;CP007571,847194,847239;CP007570,847194,847239;CP010867,847194,847239;CP011325,847194,847239;CP011326…
CP011327	Mauve	SHARED	847481	847750	.	.	.	Notes=Lenght269	AL732656,847481,847750;AE009948,847481,847750;CP000114,847481,847750;CP003810,847481,847750;HF952104,847481,847750;HF952106,847481,847750;HF952105,847481,847750;HG939456,847481,847750;CP007631,847481,847750;CP007632,847481,847750;CP006910,847481,847750;CP007572,847481,847750;CP007571,847481,847750;CP007570,847481,847750;CP010867,847481,847750;CP011325,847481,847750;CP011326,847481,847750;CP011329…
CP011327	Mauve	SHARED	855624	855680	.	.	.	Notes=Lenght56	AL732656,855624,855680;AE009948,855624,855680;CP000114,855624,855680;CP003810,855624,855680;HF952104,855624,855680;HF952106,855624,855680;HF952105,855624,855680;CP007482,855624,855680;CP007565,855624,855680;HG939456,855624,855680;CP007631,855624,855680;CP007632,855624,855680;CP006910,855624,855680;CP007572,855624,855680;CP007571,855624,855680;CP007570,855624,855680;FO393392,855624,855680;CP010867…
CP011327	Mauve	SHARED	855681	855734	.	.	.	Notes=Lenght53	AL732656,855681,855734;AE009948,855681,855734;CP000114,855681,855734;CP003810,855681,855734;HF952104,855681,855734;HF952106,855681,855734;HF952105,855681,855734;HG939456,855681,855734;CP007631,855681,855734;CP007632,855681,855734;CP006910,855681,855734;CP007572,855681,855734;CP007571,855681,855734;CP007570,855681,855734;CP010867,855681,855734;CP011325,855681,855734;CP011326,855681,855734;CP011329…
CP011327	Mauve	SHARED	864378	865850	.	.	.	Notes=Lenght1472	AE009948,864378,865850;CP000114,864378,865850;CP003810,864378,865850;HF952104,864378,865850;CP007631,864378,865850;CP010867,864378,865850;CP011325,864378,865850;CP011326,864378,865850;CP011329,864378,865850;CP012419,864378,865850;CP013202,864378,865850;
CP011327	Mauve	SHARED	865859	865886	.	.	.	Notes=Lenght27	AL732656,865859,865886;AE009948,865859,865886;CP000114,865859,865886;CP003810,865859,865886;HF952104,865859,865886;HF952106,865859,865886;HF952105,865859,865886;HG939456,865859,865886;CP007631,865859,865886;CP007632,865859,865886;CP006910,865859,865886;CP007572,865859,865886;CP007571,865859,865886;CP007570,865859,865886;CP010867,865859,865886;CP011325,865859,865886;CP011326,865859,865886;CP011329…
CP011327	Mauve	SHARED	867384	867474	.	.	.	Notes=Lenght90	AL732656,867384,867474;AE009948,867384,867474;CP000114,867384,867474;CP003810,867384,867474;CP003919,867384,867474;HF952104,867384,867474;HF952106,867384,867474;HF952105,867384,867474;CP007482,867384,867474;CP007565,867384,867474;HG939456,867384,867474;CP007631,867384,867474;CP007632,867384,867474;CP006910,867384,867474;CP007572,867384,867474;CP007571,867384,867474;CP007570,867384,867474;FO393392…
CP011327	Mauve	SHARED	870654	873206	.	.	.	Notes=Lenght2552	AL732656,870654,873206;AE009948,870654,873206;CP000114,870654,873206;CP003810,870654,873206;CP003919,870654,873206;HF952104,870654,873206;HF952106,870654,873206;CP007482,870654,873206;CP007565,870654,873206;HG939456,870654,873206;CP007631,870654,873206;CP007632,870654,873206;CP006910,870654,873206;CP007572,870654,873206;CP007571,870654,873206;CP007570,870654,873206;FO393392,870654,873206;CP010867…
CP011327	Mauve	SHARED	885422	885460	.	.	.	Notes=Lenght38	AE009948,885422,885460;CP000114,885422,885460;CP003810,885422,885460;CP003919,885422,885460;HF952104,885422,885460;HF952106,885422,885460;HF952105,885422,885460;CP007482,885422,885460;CP007565,885422,885460;HG939456,885422,885460;CP007631,885422,885460;CP007632,885422,885460;CP006910,885422,885460;FO393392,885422,885460;CP010867,885422,885460;CP011325,885422,885460;CP011326,885422,885460;CP011328…
CP011327	Mauve	SHARED	886475	886798	.	.	.	Notes=Lenght323	AL732656,886475,886798;AE009948,886475,886798;CP000114,886475,886798;CP003810,886475,886798;HF952104,886475,886798;HF952106,886475,886798;HF952105,886475,886798;CP007482,886475,886798;CP007565,886475,886798;HG939456,886475,886798;CP007631,886475,886798;CP007632,886475,886798;CP006910,886475,886798;CP007572,886475,886798;CP007571,886475,886798;CP007570,886475,886798;FO393392,886475,886798;CP010867…
CP011327	Mauve	SHARED	904953	904980	.	.	.	Notes=Lenght27	AL732656,904953,904980;AE009948,904953,904980;CP000114,904953,904980;CP003810,904953,904980;HF952104,904953,904980;HF952106,904953,904980;HF952105,904953,904980;CP007482,904953,904980;CP007565,904953,904980;HG939456,904953,904980;CP007631,904953,904980;CP007632,904953,904980;CP006910,904953,904980;CP007572,904953,904980;CP007571,904953,904980;CP007570,904953,904980;FO393392,904953,904980;CP010867…
CP011327	Mauve	SHARED	904982	905005	.	.	.	Notes=Lenght23	AE009948,904982,905005;CP000114,904982,905005;CP003810,904982,905005;HF952104,904982,905005;HF952106,904982,905005;HF952105,904982,905005;CP007482,904982,905005;CP007565,904982,905005;HG939456,904982,905005;CP007631,904982,905005;CP007632,904982,905005;CP006910,904982,905005;CP007572,904982,905005;CP007570,904982,905005;FO393392,904982,905005;CP010867,904982,905005;CP011325,904982,905005;CP011326…
CP011327	Mauve	SHARED	905006	905019	.	.	.	Notes=Lenght13	AE009948,905006,905019;CP000114,905006,905019;CP003810,905006,905019;HF952104,905006,905019;HF952106,905006,905019;HF952105,905006,905019;CP007482,905006,905019;CP007565,905006,905019;HG939456,905006,905019;CP007631,905006,905019;CP007632,905006,905019;CP006910,905006,905019;FO393392,905006,905019;CP010867,905006,905019;CP011325,905006,905019;CP011326,905006,905019;CP011328,905006,905019;CP011329…
CP011327	Mauve	SHARED	905623	905923	.	.	.	Notes=Lenght300	AE009948,905623,905923;CP000114,905623,905923;CP003810,905623,905923;CP003919,905623,905923;HF952104,905623,905923;HF952106,905623,905923;HF952105,905623,905923;CP007482,905623,905923;CP007565,905623,905923;HG939456,905623,905923;CP007631,905623,905923;CP007632,905623,905923;CP006910,905623,905923;CP007572,905623,905923;CP007571,905623,905923;CP007570,905623,905923;FO393392,905623,905923;CP010867…
CP011327	Mauve	SHARED	913861	913909	.	.	.	Notes=Lenght48	AE009948,913861,913909;CP000114,913861,913909;CP003810,913861,913909;CP003919,913861,913909;HF952104,913861,913909;HF952106,913861,913909;HF952105,913861,913909;CP007482,913861,913909;CP007565,913861,913909;HG939456,913861,913909;CP007631,913861,913909;CP007632,913861,913909;CP006910,913861,913909;CP007572,913861,913909;CP007571,913861,913909;CP007570,913861,913909;FO393392,913861,913909;CP010867…
CP011327	Mauve	SHARED	915376	915397	.	.	.	Notes=Lenght21	AL732656,915376,915397;AE009948,915376,915397;CP000114,915376,915397;CP003810,915376,915397;CP003919,915376,915397;HF952104,915376,915397;HF952106,915376,915397;HF952105,915376,915397;CP007482,915376,915397;CP007565,915376,915397;HG939456,915376,915397;CP007631,915376,915397;CP007632,915376,915397;CP007572,915376,915397;CP007571,915376,915397;CP007570,915376,915397;FO393392,915376,915397;CP010867…
CP011327	Mauve	SHARED	924003	924017	.	.	.	Notes=Lenght14	AL732656,924003,924017;AE009948,924003,924017;CP000114,924003,924017;CP003810,924003,924017;HF952104,924003,924017;HG939456,924003,924017;CP007631,924003,924017;CP007632,924003,924017;CP007572,924003,924017;CP007571,924003,924017;CP007570,924003,924017;CP010867,924003,924017;CP011325,924003,924017;CP011326,924003,924017;CP011329,924003,924017;CP012419,924003,924017;CP013202,924003,924017;
CP011327	Mauve	SHARED	924018	924040	.	.	.	Notes=Lenght22	AL732656,924018,924040;AE009948,924018,924040;CP000114,924018,924040;CP003810,924018,924040;HF952104,924018,924040;CP007631,924018,924040;CP007572,924018,924040;CP007571,924018,924040;CP007570,924018,924040;CP010867,924018,924040;CP011325,924018,924040;CP011326,924018,924040;CP011329,924018,924040;CP012419,924018,924040;CP013202,924018,924040;
CP011327	Mauve	SHARED	935909	936013	.	.	.	Notes=Lenght104	AL732656,935909,936013;AE009948,935909,936013;CP000114,935909,936013;CP003810,935909,936013;CP003919,935909,936013;HF952104,935909,936013;CP007482,935909,936013;CP007565,935909,936013;CP007631,935909,936013;CP006910,935909,936013;CP007572,935909,936013;CP007571,935909,936013;CP007570,935909,936013;FO393392,935909,936013;CP010867,935909,936013;CP011325,935909,936013;CP011326,935909,936013;CP011328…
CP011327	Mauve	SHARED	939100	939113	.	.	.	Notes=Lenght13	AE009948,939100,939113;CP000114,939100,939113;CP003810,939100,939113;CP003919,939100,939113;HF952104,939100,939113;HF952106,939100,939113;HF952105,939100,939113;CP007482,939100,939113;CP007565,939100,939113;HG939456,939100,939113;CP007631,939100,939113;CP007632,939100,939113;CP007572,939100,939113;CP007571,939100,939113;CP007570,939100,939113;FO393392,939100,939113;CP010867,939100,939113;CP011325…
CP011327	Mauve	SHARED	942126	942148	.	.	.	Notes=Lenght22	AL732656,942126,942148;AE009948,942126,942148;CP000114,942126,942148;CP003810,942126,942148;CP003919,942126,942148;HF952104,942126,942148;HF952106,942126,942148;HF952105,942126,942148;CP007482,942126,942148;CP007565,942126,942148;HG939456,942126,942148;CP007631,942126,942148;CP007632,942126,942148;CP006910,942126,942148;CP007572,942126,942148;CP007571,942126,942148;CP007570,942126,942148;FO393392…
CP011327	Mauve	SHARED	942149	942161	.	.	.	Notes=Lenght12	AL732656,942149,942161;AE009948,942149,942161;CP000114,942149,942161;CP003810,942149,942161;CP003919,942149,942161;HF952104,942149,942161;HF952106,942149,942161;HF952105,942149,942161;CP007482,942149,942161;CP007565,942149,942161;HG939456,942149,942161;CP007631,942149,942161;CP007632,942149,942161;CP006910,942149,942161;CP007572,942149,942161;CP007571,942149,942161;CP007570,942149,942161;FO393392…
CP011327	Mauve	SHARED	942192	942228	.	.	.	Notes=Lenght36	AL732656,942192,942228;AE009948,942192,942228;CP000114,942192,942228;CP003810,942192,942228;HF952106,942192,942228;HG939456,942192,942228;CP007631,942192,942228;CP007632,942192,942228;CP006910,942192,942228;CP011325,942192,942228;CP011326,942192,942228;CP011329,942192,942228;CP010319,942192,942228;CP012419,942192,942228;CP013202,942192,942228;
CP011327	Mauve	SHARED	943112	943132	.	.	.	Notes=Lenght20	AL732656,943112,943132;AE009948,943112,943132;CP000114,943112,943132;CP003810,943112,943132;CP003919,943112,943132;HF952104,943112,943132;HF952106,943112,943132;HF952105,943112,943132;CP007482,943112,943132;CP007565,943112,943132;HG939456,943112,943132;CP007631,943112,943132;CP007632,943112,943132;CP006910,943112,943132;FO393392,943112,943132;CP010867,943112,943132;CP011325,943112,943132;CP011326…
CP011327	Mauve	SHARED	946452	946471	.	.	.	Notes=Lenght19	AL732656,946452,946471;AE009948,946452,946471;CP000114,946452,946471;CP003810,946452,946471;HF952104,946452,946471;HF952106,946452,946471;HF952105,946452,946471;HG939456,946452,946471;CP007631,946452,946471;CP007632,946452,946471;CP006910,946452,946471;CP007572,946452,946471;CP007571,946452,946471;CP007570,946452,946471;CP010867,946452,946471;CP011325,946452,946471;CP011326,946452,946471;CP011329…
CP011327	Mauve	SHARED	948475	948650	.	.	.	Notes=Lenght175	AL732656,948475,948650;AE009948,948475,948650;CP000114,948475,948650;CP003810,948475,948650;HF952104,948475,948650;HF952106,948475,948650;HF952105,948475,948650;CP007482,948475,948650;CP007565,948475,948650;HG939456,948475,948650;CP007631,948475,948650;CP007632,948475,948650;CP006910,948475,948650;CP007572,948475,948650;CP007571,948475,948650;CP007570,948475,948650;FO393392,948475,948650;CP010867…
CP011327	Mauve	SHARED	950053	950097	.	.	.	Notes=Lenght44	AL732656,950053,950097;AE009948,950053,950097;CP000114,950053,950097;CP003810,950053,950097;CP003919,950053,950097;HF952104,950053,950097;HF952106,950053,950097;HF952105,950053,950097;CP007482,950053,950097;CP007565,950053,950097;HG939456,950053,950097;CP007631,950053,950097;CP007632,950053,950097;CP006910,950053,950097;CP007572,950053,950097;CP007571,950053,950097;CP007570,950053,950097;FO393392…
CP011327	Mauve	SHARED	951337	951996	.	.	.	Notes=Lenght659	AL732656,951337,951996;AE009948,951337,951996;CP000114,951337,951996;CP003810,951337,951996;CP003919,951337,951996;HF952104,951337,951996;HF952106,951337,951996;HF952105,951337,951996;HG939456,951337,951996;CP007631,951337,951996;CP007632,951337,951996;CP006910,951337,951996;CP007572,951337,951996;CP007571,951337,951996;CP007570,951337,951996;CP010867,951337,951996;CP011325,951337,951996;CP011326…
CP011327	Mauve	SHARED	954253	954399	.	.	.	Notes=Lenght146	AL732656,954253,954399;AE009948,954253,954399;CP000114,954253,954399;CP003810,954253,954399;HF952104,954253,954399;HF952106,954253,954399;HF952105,954253,954399;HG939456,954253,954399;CP007631,954253,954399;CP007632,954253,954399;CP006910,954253,954399;CP007572,954253,954399;CP007571,954253,954399;CP007570,954253,954399;CP010867,954253,954399;CP011325,954253,954399;CP011326,954253,954399;CP011329…
CP011327	Mauve	SHARED	955017	955110	.	.	.	Notes=Lenght93	AL732656,955017,955110;AE009948,955017,955110;CP000114,955017,955110;CP003810,955017,955110;CP003919,955017,955110;HF952104,955017,955110;HF952106,955017,955110;HF952105,955017,955110;CP007482,955017,955110;CP007565,955017,955110;HG939456,955017,955110;CP007631,955017,955110;CP007632,955017,955110;CP007572,955017,955110;CP007571,955017,955110;CP007570,955017,955110;FO393392,955017,955110;CP010867…
CP011327	Mauve	SHARED	955137	955161	.	.	.	Notes=Lenght24	AL732656,955137,955161;AE009948,955137,955161;CP000114,955137,955161;CP003810,955137,955161;CP003919,955137,955161;HF952104,955137,955161;HF952106,955137,955161;HF952105,955137,955161;CP007482,955137,955161;CP007565,955137,955161;HG939456,955137,955161;CP007631,955137,955161;CP007632,955137,955161;CP006910,955137,955161;FO393392,955137,955161;CP010867,955137,955161;CP011325,955137,955161;CP011326…
CP011327	Mauve	SHARED	969743	969760	.	.	.	Notes=Lenght17	AL732656,969743,969760;AE009948,969743,969760;CP000114,969743,969760;CP003810,969743,969760;HF952104,969743,969760;HF952106,969743,969760;HF952105,969743,969760;CP007482,969743,969760;CP007565,969743,969760;HG939456,969743,969760;CP007631,969743,969760;CP007632,969743,969760;CP006910,969743,969760;CP007572,969743,969760;CP007571,969743,969760;CP007570,969743,969760;FO393392,969743,969760;CP010867…
CP011327	Mauve	SHARED	969761	969794	.	.	.	Notes=Lenght33	AL732656,969761,969794;AE009948,969761,969794;CP000114,969761,969794;CP003810,969761,969794;HF952104,969761,969794;HF952106,969761,969794;HF952105,969761,969794;CP007482,969761,969794;CP007565,969761,969794;HG939456,969761,969794;CP007631,969761,969794;CP007632,969761,969794;CP006910,969761,969794;CP007571,969761,969794;CP007570,969761,969794;FO393392,969761,969794;CP010867,969761,969794;CP011325…
CP011327	Mauve	SHARED	972162	973305	.	.	.	Notes=Lenght1143	AL732656,972162,973305;AE009948,972162,973305;CP000114,972162,973305;CP003810,972162,973305;HF952104,972162,973305;HF952106,972162,973305;HF952105,972162,973305;HG939456,972162,973305;CP007631,972162,973305;CP007632,972162,973305;CP006910,972162,973305;CP007572,972162,973305;CP007571,972162,973305;CP007570,972162,973305;CP010867,972162,973305;CP011325,972162,973305;CP011326,972162,973305;CP011329…
CP011327	Mauve	SHARED	973644	973844	.	.	.	Notes=Lenght200	AL732656,973644,973844;AE009948,973644,973844;CP000114,973644,973844;CP003810,973644,973844;HF952104,973644,973844;HF952106,973644,973844;HF952105,973644,973844;HG939456,973644,973844;CP007631,973644,973844;CP007632,973644,973844;CP006910,973644,973844;CP007572,973644,973844;CP007571,973644,973844;CP007570,973644,973844;CP010867,973644,973844;CP011325,973644,973844;CP011326,973644,973844;CP011329…
CP011327	Mauve	SHARED	976074	976095	.	.	.	Notes=Lenght21	AL732656,976074,976095;AE009948,976074,976095;CP000114,976074,976095;CP003810,976074,976095;HF952104,976074,976095;HF952106,976074,976095;HF952105,976074,976095;HG939456,976074,976095;CP007631,976074,976095;CP007632,976074,976095;CP006910,976074,976095;CP007572,976074,976095;CP007571,976074,976095;CP007570,976074,976095;CP010867,976074,976095;CP011325,976074,976095;CP011326,976074,976095;CP011329…
CP011327	Mauve	SHARED	976365	976462	.	.	.	Notes=Lenght97	AL732656,976365,976462;AE009948,976365,976462;CP000114,976365,976462;CP003810,976365,976462;HF952104,976365,976462;HF952106,976365,976462;HF952105,976365,976462;CP007482,976365,976462;CP007565,976365,976462;HG939456,976365,976462;CP007631,976365,976462;CP007632,976365,976462;CP006910,976365,976462;CP007572,976365,976462;CP007571,976365,976462;CP007570,976365,976462;FO393392,976365,976462;CP010867…
CP011327	Mauve	SHARED	983821	983857	.	.	.	Notes=Lenght36	AL732656,983821,983857;AE009948,983821,983857;CP000114,983821,983857;CP003810,983821,983857;CP003919,983821,983857;HF952104,983821,983857;HF952106,983821,983857;HF952105,983821,983857;CP007482,983821,983857;CP007565,983821,983857;HG939456,983821,983857;CP007631,983821,983857;CP007632,983821,983857;CP007572,983821,983857;CP007571,983821,983857;CP007570,983821,983857;FO393392,983821,983857;CP010867…
CP011327	Mauve	SHARED	983868	984943	.	.	.	Notes=Lenght1075	AL732656,983868,984943;AE009948,983868,984943;CP000114,983868,984943;CP003810,983868,984943;CP003919,983868,984943;HF952104,983868,984943;HF952106,983868,984943;HF952105,983868,984943;CP007482,983868,984943;CP007565,983868,984943;HG939456,983868,984943;CP007631,983868,984943;CP007632,983868,984943;CP006910,983868,984943;FO393392,983868,984943;CP010867,983868,984943;CP011325,983868,984943;CP011326…
CP011327	Mauve	SHARED	985964	986107	.	.	.	Notes=Lenght143	AL732656,985964,986107;AE009948,985964,986107;CP000114,985964,986107;CP003810,985964,986107;HF952104,985964,986107;HF952106,985964,986107;HF952105,985964,986107;HG939456,985964,986107;CP007631,985964,986107;CP007632,985964,986107;CP006910,985964,986107;CP007572,985964,986107;CP007571,985964,986107;CP007570,985964,986107;CP010867,985964,986107;CP011325,985964,986107;CP011326,985964,986107;CP011329…
CP011327	Mauve	SHARED	986357	986420	.	.	.	Notes=Lenght63	AE009948,986357,986420;CP000114,986357,986420;CP003810,986357,986420;CP007631,986357,986420;CP010867,986357,986420;CP011325,986357,986420;CP011326,986357,986420;CP011329,986357,986420;CP012419,986357,986420;CP013202,986357,986420;
CP011327	Mauve	SHARED	992025	992142	.	.	.	Notes=Lenght117	AL732656,992025,992142;AE009948,992025,992142;CP000114,992025,992142;CP003810,992025,992142;CP003919,992025,992142;HF952104,992025,992142;HF952106,992025,992142;HF952105,992025,992142;HG939456,992025,992142;CP007631,992025,992142;CP007632,992025,992142;CP006910,992025,992142;CP007572,992025,992142;CP007571,992025,992142;CP007570,992025,992142;CP010867,992025,992142;CP011325,992025,992142;CP011326…
CP011327	Mauve	SHARED	993027	993141	.	.	.	Notes=Lenght114	AL732656,993027,993141;AE009948,993027,993141;CP000114,993027,993141;CP003810,993027,993141;HF952104,993027,993141;HF952106,993027,993141;HF952105,993027,993141;CP007482,993027,993141;CP007565,993027,993141;HG939456,993027,993141;CP007631,993027,993141;CP007632,993027,993141;CP006910,993027,993141;CP007572,993027,993141;CP007571,993027,993141;CP007570,993027,993141;FO393392,993027,993141;CP010867…
CP011327	Mauve	SHARED	997748	997767	.	.	.	Notes=Lenght19	AL732656,997748,997767;AE009948,997748,997767;CP000114,997748,997767;CP003810,997748,997767;CP003919,997748,997767;HF952104,997748,997767;HF952106,997748,997767;HF952105,997748,997767;CP007482,997748,997767;HG939456,997748,997767;CP007631,997748,997767;CP007632,997748,997767;CP006910,997748,997767;CP007572,997748,997767;CP007571,997748,997767;CP007570,997748,997767;FO393392,997748,997767;CP010867…
CP011327	Mauve	SHARED	999087	999117	.	.	.	Notes=Lenght30	AL732656,999087,999117;AE009948,999087,999117;CP000114,999087,999117;CP003810,999087,999117;CP003919,999087,999117;HF952104,999087,999117;HF952106,999087,999117;HF952105,999087,999117;HG939456,999087,999117;CP007631,999087,999117;CP007632,999087,999117;CP006910,999087,999117;CP007572,999087,999117;CP007571,999087,999117;CP007570,999087,999117;CP010867,999087,999117;CP011325,999087,999117;CP011326…
CP011327	Mauve	SHARED	1000272	1000323	.	.	.	Notes=Lenght51	AL732656,1000272,1000323;AE009948,1000272,1000323;CP000114,1000272,1000323;CP003810,1000272,1000323;CP003919,1000272,1000323;HF952104,1000272,1000323;HF952106,1000272,1000323;HF952105,1000272,1000323;HG939456,1000272,1000323;CP007631,1000272,1000323;CP007632,1000272,1000323;CP006910,1000272,1000323;CP007572,1000272,1000323;CP007571,1000272,1000323;CP007570,1000272,1000323;CP010867,1000272,1000323…
CP011327	Mauve	SHARED	1000445	1000469	.	.	.	Notes=Lenght24	AL732656,1000445,1000469;AE009948,1000445,1000469;CP000114,1000445,1000469;CP003810,1000445,1000469;HF952104,1000445,1000469;HF952106,1000445,1000469;HF952105,1000445,1000469;CP007482,1000445,1000469;CP007565,1000445,1000469;HG939456,1000445,1000469;CP007631,1000445,1000469;CP007632,1000445,1000469;CP006910,1000445,1000469;CP007572,1000445,1000469;CP007571,1000445,1000469;CP007570,1000445,1000469…
CP011327	Mauve	SHARED	1000470	1000551	.	.	.	Notes=Lenght81	AL732656,1000470,1000551;AE009948,1000470,1000551;CP000114,1000470,1000551;CP003810,1000470,1000551;HF952104,1000470,1000551;HF952106,1000470,1000551;HF952105,1000470,1000551;HG939456,1000470,1000551;CP007631,1000470,1000551;CP007632,1000470,1000551;CP006910,1000470,1000551;CP007572,1000470,1000551;CP007571,1000470,1000551;CP007570,1000470,1000551;CP010867,1000470,1000551;CP011325,1000470,1000551…
CP011327	Mauve	SHARED	1000552	1000619	.	.	.	Notes=Lenght67	AL732656,1000552,1000619;AE009948,1000552,1000619;CP000114,1000552,1000619;CP003810,1000552,1000619;HF952104,1000552,1000619;HF952106,1000552,1000619;HF952105,1000552,1000619;CP007631,1000552,1000619;CP006910,1000552,1000619;CP007572,1000552,1000619;CP007571,1000552,1000619;CP007570,1000552,1000619;CP010867,1000552,1000619;CP011325,1000552,1000619;CP011326,1000552,1000619;CP011329,1000552,1000619…
CP011327	Mauve	SHARED	1000620	1000672	.	.	.	Notes=Lenght52	AL732656,1000620,1000672;AE009948,1000620,1000672;CP000114,1000620,1000672;CP003810,1000620,1000672;HF952104,1000620,1000672;HF952106,1000620,1000672;HF952105,1000620,1000672;HG939456,1000620,1000672;CP007631,1000620,1000672;CP007632,1000620,1000672;CP006910,1000620,1000672;CP007572,1000620,1000672;CP007571,1000620,1000672;CP007570,1000620,1000672;CP010867,1000620,1000672;CP011325,1000620,1000672…
CP011327	Mauve	SHARED	1000673	1000841	.	.	.	Notes=Lenght168	AL732656,1000673,1000841;AE009948,1000673,1000841;CP000114,1000673,1000841;CP003810,1000673,1000841;HF952104,1000673,1000841;HF952106,1000673,1000841;HG939456,1000673,1000841;CP007631,1000673,1000841;CP007632,1000673,1000841;CP006910,1000673,1000841;CP007572,1000673,1000841;CP007571,1000673,1000841;CP007570,1000673,1000841;CP010867,1000673,1000841;CP011325,1000673,1000841;CP011326,1000673,1000841…
CP011327	Mauve	SHARED	1000842	1001084	.	.	.	Notes=Lenght242	AL732656,1000842,1001084;AE009948,1000842,1001084;CP000114,1000842,1001084;CP003810,1000842,1001084;HF952104,1000842,1001084;HF952106,1000842,1001084;CP007482,1000842,1001084;CP007565,1000842,1001084;HG939456,1000842,1001084;CP007631,1000842,1001084;CP007632,1000842,1001084;CP006910,1000842,1001084;CP007572,1000842,1001084;CP007571,1000842,1001084;CP007570,1000842,1001084;FO393392,1000842,1001084…
CP011327	Mauve	SHARED	1001085	1001446	.	.	.	Notes=Lenght361	AL732656,1001085,1001446;AE009948,1001085,1001446;CP000114,1001085,1001446;CP003810,1001085,1001446;HF952104,1001085,1001446;HF952106,1001085,1001446;HF952105,1001085,1001446;CP007482,1001085,1001446;CP007565,1001085,1001446;HG939456,1001085,1001446;CP007631,1001085,1001446;CP007632,1001085,1001446;CP006910,1001085,1001446;CP007572,1001085,1001446;CP007571,1001085,1001446;CP007570,1001085,1001446…
CP011327	Mauve	SHARED	1001484	1001498	.	.	.	Notes=Lenght14	AE009948,1001484,1001498;CP000114,1001484,1001498;CP003810,1001484,1001498;CP003919,1001484,1001498;HF952104,1001484,1001498;HF952106,1001484,1001498;HF952105,1001484,1001498;CP007482,1001484,1001498;CP007565,1001484,1001498;HG939456,1001484,1001498;CP007631,1001484,1001498;CP007632,1001484,1001498;CP006910,1001484,1001498;CP007572,1001484,1001498;CP007571,1001484,1001498;CP007570,1001484,1001498…
CP011327	Mauve	SHARED	1001499	1001527	.	.	.	Notes=Lenght28	AE009948,1001499,1001527;CP000114,1001499,1001527;CP003810,1001499,1001527;CP003919,1001499,1001527;HF952104,1001499,1001527;HF952106,1001499,1001527;HF952105,1001499,1001527;CP007482,1001499,1001527;CP007565,1001499,1001527;CP007631,1001499,1001527;CP007632,1001499,1001527;CP006910,1001499,1001527;CP007572,1001499,1001527;CP007571,1001499,1001527;CP007570,1001499,1001527;FO393392,1001499,1001527…
CP011327	Mauve	SHARED	1001528	1001549	.	.	.	Notes=Lenght21	AE009948,1001528,1001549;CP000114,1001528,1001549;CP003810,1001528,1001549;CP003919,1001528,1001549;HF952104,1001528,1001549;HF952106,1001528,1001549;HF952105,1001528,1001549;CP007482,1001528,1001549;CP007565,1001528,1001549;CP007631,1001528,1001549;CP006910,1001528,1001549;CP007572,1001528,1001549;CP007571,1001528,1001549;CP007570,1001528,1001549;FO393392,1001528,1001549;CP010867,1001528,1001549…
CP011327	Mauve	SHARED	1001550	1001606	.	.	.	Notes=Lenght56	AL732656,1001550,1001606;AE009948,1001550,1001606;CP000114,1001550,1001606;CP003810,1001550,1001606;CP003919,1001550,1001606;HF952104,1001550,1001606;HF952106,1001550,1001606;HF952105,1001550,1001606;CP007482,1001550,1001606;CP007565,1001550,1001606;CP007631,1001550,1001606;CP006910,1001550,1001606;CP007572,1001550,1001606;CP007571,1001550,1001606;CP007570,1001550,1001606;FO393392,1001550,1001606…
CP011327	Mauve	SHARED	1001607	1001671	.	.	.	Notes=Lenght64	AL732656,1001607,1001671;AE009948,1001607,1001671;CP000114,1001607,1001671;CP003810,1001607,1001671;CP003919,1001607,1001671;HF952104,1001607,1001671;HF952106,1001607,1001671;HF952105,1001607,1001671;CP007482,1001607,1001671;CP007565,1001607,1001671;HG939456,1001607,1001671;CP007631,1001607,1001671;CP006910,1001607,1001671;CP007572,1001607,1001671;CP007571,1001607,1001671;CP007570,1001607,1001671…
CP011327	Mauve	SHARED	1001863	1001924	.	.	.	Notes=Lenght61	AL732656,1001863,1001924;AE009948,1001863,1001924;CP000114,1001863,1001924;CP003810,1001863,1001924;CP003919,1001863,1001924;HF952104,1001863,1001924;HF952106,1001863,1001924;HF952105,1001863,1001924;CP007482,1001863,1001924;CP007565,1001863,1001924;HG939456,1001863,1001924;CP007631,1001863,1001924;CP007632,1001863,1001924;CP006910,1001863,1001924;CP007571,1001863,1001924;CP007570,1001863,1001924…
CP011327	Mauve	SHARED	1001925	1001961	.	.	.	Notes=Lenght36	AL732656,1001925,1001961;AE009948,1001925,1001961;CP000114,1001925,1001961;CP003810,1001925,1001961;CP003919,1001925,1001961;HF952104,1001925,1001961;HF952106,1001925,1001961;HF952105,1001925,1001961;HG939456,1001925,1001961;CP007631,1001925,1001961;CP007632,1001925,1001961;CP006910,1001925,1001961;CP007571,1001925,1001961;CP007570,1001925,1001961;CP010867,1001925,1001961;CP011325,1001925,1001961…
CP011327	Mauve	SHARED	1001962	1002025	.	.	.	Notes=Lenght63	AL732656,1001962,1002025;AE009948,1001962,1002025;CP000114,1001962,1002025;CP003810,1001962,1002025;CP003919,1001962,1002025;HF952104,1001962,1002025;HF952106,1001962,1002025;HF952105,1001962,1002025;HG939456,1001962,1002025;CP007631,1001962,1002025;CP007632,1001962,1002025;CP006910,1001962,1002025;CP007572,1001962,1002025;CP007571,1001962,1002025;CP007570,1001962,1002025;CP010867,1001962,1002025…
CP011327	Mauve	SHARED	1016265	1016285	.	.	.	Notes=Lenght20	AL732656,1016265,1016285;AE009948,1016265,1016285;CP000114,1016265,1016285;CP003810,1016265,1016285;HF952104,1016265,1016285;HF952106,1016265,1016285;HF952105,1016265,1016285;CP007482,1016265,1016285;CP007565,1016265,1016285;HG939456,1016265,1016285;CP007631,1016265,1016285;CP007632,1016265,1016285;CP006910,1016265,1016285;CP007572,1016265,1016285;CP007571,1016265,1016285;CP007570,1016265,1016285…
CP011327	Mauve	SHARED	1021294	1021449	.	.	.	Notes=Lenght155	AL732656,1021294,1021449;AE009948,1021294,1021449;CP000114,1021294,1021449;CP003810,1021294,1021449;HF952104,1021294,1021449;HF952106,1021294,1021449;HF952105,1021294,1021449;HG939456,1021294,1021449;CP007631,1021294,1021449;CP007632,1021294,1021449;CP006910,1021294,1021449;CP007572,1021294,1021449;CP007571,1021294,1021449;CP007570,1021294,1021449;CP010867,1021294,1021449;CP011325,1021294,1021449…
CP011327	Mauve	SHARED	1036874	1036893	.	.	.	Notes=Lenght19	AE009948,1036874,1036893;CP000114,1036874,1036893;CP003810,1036874,1036893;CP003919,1036874,1036893;HF952104,1036874,1036893;HF952106,1036874,1036893;HF952105,1036874,1036893;CP007482,1036874,1036893;CP007565,1036874,1036893;HG939456,1036874,1036893;CP007631,1036874,1036893;CP007632,1036874,1036893;CP006910,1036874,1036893;FO393392,1036874,1036893;CP010867,1036874,1036893;CP011325,1036874,1036893…
CP011327	Mauve	SHARED	1037033	1037117	.	.	.	Notes=Lenght84	AL732656,1037033,1037117;AE009948,1037033,1037117;CP000114,1037033,1037117;CP003810,1037033,1037117;CP003919,1037033,1037117;HF952104,1037033,1037117;HF952106,1037033,1037117;HF952105,1037033,1037117;CP007482,1037033,1037117;CP007565,1037033,1037117;HG939456,1037033,1037117;CP007631,1037033,1037117;CP007632,1037033,1037117;CP007572,1037033,1037117;CP007571,1037033,1037117;CP007570,1037033,1037117…
CP011327	Mauve	SHARED	1037733	1037828	.	.	.	Notes=Lenght95	AL732656,1037733,1037828;AE009948,1037733,1037828;CP000114,1037733,1037828;CP003810,1037733,1037828;HF952104,1037733,1037828;HF952106,1037733,1037828;HF952105,1037733,1037828;CP007482,1037733,1037828;CP007565,1037733,1037828;HG939456,1037733,1037828;CP007631,1037733,1037828;CP007632,1037733,1037828;CP006910,1037733,1037828;CP007572,1037733,1037828;CP007571,1037733,1037828;CP007570,1037733,1037828…
CP011327	Mauve	SHARED	1043042	1043225	.	.	.	Notes=Lenght183	CP000114,1043042,1043225;CP003810,1043042,1043225;HF952104,1043042,1043225;HF952105,1043042,1043225;HG939456,1043042,1043225;CP007631,1043042,1043225;CP007632,1043042,1043225;CP006910,1043042,1043225;CP010867,1043042,1043225;CP011325,1043042,1043225;CP011326,1043042,1043225;CP012419,1043042,1043225;CP013202,1043042,1043225;
CP011327	Mauve	SHARED	1043226	1043258	.	.	.	Notes=Lenght32	AL732656,1043226,1043258;AE009948,1043226,1043258;CP000114,1043226,1043258;CP003810,1043226,1043258;HF952104,1043226,1043258;HF952106,1043226,1043258;HF952105,1043226,1043258;HG939456,1043226,1043258;CP007631,1043226,1043258;CP007632,1043226,1043258;CP006910,1043226,1043258;CP007572,1043226,1043258;CP007571,1043226,1043258;CP007570,1043226,1043258;CP010867,1043226,1043258;CP011325,1043226,1043258…
CP011327	Mauve	SHARED	1043259	1043272	.	.	.	Notes=Lenght13	AL732656,1043259,1043272;AE009948,1043259,1043272;CP000114,1043259,1043272;CP003810,1043259,1043272;HF952104,1043259,1043272;HF952106,1043259,1043272;HF952105,1043259,1043272;HG939456,1043259,1043272;CP007631,1043259,1043272;CP007632,1043259,1043272;CP006910,1043259,1043272;CP007572,1043259,1043272;CP007571,1043259,1043272;CP007570,1043259,1043272;CP010867,1043259,1043272;CP011325,1043259,1043272…
CP011327	Mauve	SHARED	1043281	1043293	.	.	.	Notes=Lenght12	AL732656,1043281,1043293;AE009948,1043281,1043293;CP000114,1043281,1043293;CP003810,1043281,1043293;CP003919,1043281,1043293;HF952104,1043281,1043293;HF952106,1043281,1043293;HF952105,1043281,1043293;CP007482,1043281,1043293;CP007565,1043281,1043293;CP007631,1043281,1043293;CP006910,1043281,1043293;CP007572,1043281,1043293;CP007571,1043281,1043293;CP007570,1043281,1043293;FO393392,1043281,1043293…
CP011327	Mauve	SHARED	1043300	1043310	.	.	.	Notes=Lenght10	AL732656,1043300,1043310;AE009948,1043300,1043310;CP000114,1043300,1043310;CP003810,1043300,1043310;CP003919,1043300,1043310;HF952104,1043300,1043310;HF952106,1043300,1043310;HF952105,1043300,1043310;CP007482,1043300,1043310;CP007565,1043300,1043310;CP007631,1043300,1043310;CP007572,1043300,1043310;CP007571,1043300,1043310;CP007570,1043300,1043310;FO393392,1043300,1043310;CP010867,1043300,1043310…
CP011327	Mauve	SHARED	1043311	1043438	.	.	.	Notes=Lenght127	AL732656,1043311,1043438;AE009948,1043311,1043438;CP000114,1043311,1043438;CP003810,1043311,1043438;CP003919,1043311,1043438;HF952104,1043311,1043438;HF952106,1043311,1043438;HF952105,1043311,1043438;CP007482,1043311,1043438;CP007565,1043311,1043438;HG939456,1043311,1043438;CP007631,1043311,1043438;CP007632,1043311,1043438;CP007572,1043311,1043438;CP007571,1043311,1043438;CP007570,1043311,1043438…
CP011327	Mauve	SHARED	1043439	1043452	.	.	.	Notes=Lenght13	AL732656,1043439,1043452;AE009948,1043439,1043452;CP000114,1043439,1043452;CP003810,1043439,1043452;CP003919,1043439,1043452;HF952104,1043439,1043452;HF952106,1043439,1043452;HF952105,1043439,1043452;CP007482,1043439,1043452;CP007565,1043439,1043452;HG939456,1043439,1043452;CP007631,1043439,1043452;CP007632,1043439,1043452;CP006910,1043439,1043452;CP007572,1043439,1043452;CP007571,1043439,1043452…
CP011327	Mauve	SHARED	1044972	1045078	.	.	.	Notes=Lenght106	AE009948,1044972,1045078;CP000114,1044972,1045078;CP003810,1044972,1045078;HF952104,1044972,1045078;HF952106,1044972,1045078;HF952105,1044972,1045078;CP007631,1044972,1045078;CP010867,1044972,1045078;CP011325,1044972,1045078;CP011326,1044972,1045078;CP011329,1044972,1045078;CP010319,1044972,1045078;CP012419,1044972,1045078;CP013202,1044972,1045078;
CP011327	Mauve	SHARED	1046740	1046877	.	.	.	Notes=Lenght137	AE009948,1046740,1046877;CP000114,1046740,1046877;CP003810,1046740,1046877;HF952104,1046740,1046877;CP007631,1046740,1046877;CP010867,1046740,1046877;CP011325,1046740,1046877;CP011326,1046740,1046877;CP011329,1046740,1046877;CP012419,1046740,1046877;CP013202,1046740,1046877;
CP011327	Mauve	SHARED	1048725	1048870	.	.	.	Notes=Lenght145	AL732656,1048725,1048870;AE009948,1048725,1048870;CP000114,1048725,1048870;CP003810,1048725,1048870;HF952104,1048725,1048870;HF952105,1048725,1048870;CP007631,1048725,1048870;CP007572,1048725,1048870;CP007571,1048725,1048870;CP007570,1048725,1048870;CP010867,1048725,1048870;CP011325,1048725,1048870;CP011326,1048725,1048870;CP010319,1048725,1048870;CP012419,1048725,1048870;CP013202,1048725,1048870;
CP011327	Mauve	SHARED	1048871	1049010	.	.	.	Notes=Lenght139	AE009948,1048871,1049010;CP000114,1048871,1049010;CP003810,1048871,1049010;HF952104,1048871,1049010;HF952105,1048871,1049010;CP007631,1048871,1049010;CP010867,1048871,1049010;CP011325,1048871,1049010;CP011326,1048871,1049010;CP010319,1048871,1049010;CP012419,1048871,1049010;CP013202,1048871,1049010;
CP011327	Mauve	SHARED	1049011	1049371	.	.	.	Notes=Lenght360	AL732656,1049011,1049371;AE009948,1049011,1049371;CP000114,1049011,1049371;CP003810,1049011,1049371;HF952104,1049011,1049371;HF952105,1049011,1049371;CP007631,1049011,1049371;CP007572,1049011,1049371;CP007571,1049011,1049371;CP007570,1049011,1049371;CP010867,1049011,1049371;CP011325,1049011,1049371;CP011326,1049011,1049371;CP010319,1049011,1049371;CP012419,1049011,1049371;CP013202,1049011,1049371;
CP011327	Mauve	SHARED	1049372	1049393	.	.	.	Notes=Lenght21	AE009948,1049372,1049393;CP000114,1049372,1049393;CP003810,1049372,1049393;HF952104,1049372,1049393;CP007631,1049372,1049393;CP010867,1049372,1049393;CP011325,1049372,1049393;CP011326,1049372,1049393;CP012419,1049372,1049393;CP013202,1049372,1049393;
CP011327	Mauve	SHARED	1049394	1049428	.	.	.	Notes=Lenght34	AL732656,1049394,1049428;AE009948,1049394,1049428;CP000114,1049394,1049428;CP003810,1049394,1049428;HF952104,1049394,1049428;CP007631,1049394,1049428;CP006910,1049394,1049428;CP007572,1049394,1049428;CP007571,1049394,1049428;CP007570,1049394,1049428;CP010867,1049394,1049428;CP011325,1049394,1049428;CP011326,1049394,1049428;CP012419,1049394,1049428;CP013202,1049394,1049428;
CP011327	Mauve	SHARED	1049430	1049442	.	.	.	Notes=Lenght12	AL732656,1049430,1049442;AE009948,1049430,1049442;CP000114,1049430,1049442;CP003810,1049430,1049442;HF952104,1049430,1049442;CP007631,1049430,1049442;CP007572,1049430,1049442;CP007571,1049430,1049442;CP007570,1049430,1049442;CP010867,1049430,1049442;CP011325,1049430,1049442;CP011326,1049430,1049442;CP012419,1049430,1049442;CP013202,1049430,1049442;
CP011327	Mauve	SHARED	1049443	1049457	.	.	.	Notes=Lenght14	AE009948,1049443,1049457;CP000114,1049443,1049457;CP003810,1049443,1049457;HF952104,1049443,1049457;HF952105,1049443,1049457;HG939456,1049443,1049457;CP007631,1049443,1049457;CP007632,1049443,1049457;CP010867,1049443,1049457;CP011325,1049443,1049457;CP011326,1049443,1049457;CP010319,1049443,1049457;CP012419,1049443,1049457;CP013202,1049443,1049457;
CP011327	Mauve	SHARED	1049458	1049563	.	.	.	Notes=Lenght105	AL732656,1049458,1049563;AE009948,1049458,1049563;CP000114,1049458,1049563;CP003810,1049458,1049563;HF952104,1049458,1049563;HF952105,1049458,1049563;HG939456,1049458,1049563;CP007631,1049458,1049563;CP007632,1049458,1049563;CP007572,1049458,1049563;CP007571,1049458,1049563;CP007570,1049458,1049563;CP010867,1049458,1049563;CP011325,1049458,1049563;CP011326,1049458,1049563;CP010319,1049458,1049563…
CP011327	Mauve	SHARED	1049564	1049831	.	.	.	Notes=Lenght267	AE009948,1049564,1049831;CP000114,1049564,1049831;CP003810,1049564,1049831;HF952104,1049564,1049831;HF952105,1049564,1049831;CP007631,1049564,1049831;CP010867,1049564,1049831;CP011325,1049564,1049831;CP011326,1049564,1049831;CP010319,1049564,1049831;CP012419,1049564,1049831;CP013202,1049564,1049831;
CP011327	Mauve	SHARED	1049837	1049900	.	.	.	Notes=Lenght63	AE009948,1049837,1049900;CP000114,1049837,1049900;CP003810,1049837,1049900;HF952104,1049837,1049900;HG939456,1049837,1049900;CP007631,1049837,1049900;CP007632,1049837,1049900;CP006910,1049837,1049900;CP010867,1049837,1049900;CP011325,1049837,1049900;CP011326,1049837,1049900;CP012419,1049837,1049900;CP013202,1049837,1049900;
CP011327	Mauve	SHARED	1049901	1049947	.	.	.	Notes=Lenght46	AL732656,1049901,1049947;AE009948,1049901,1049947;CP000114,1049901,1049947;CP003810,1049901,1049947;HF952104,1049901,1049947;HF952105,1049901,1049947;CP007631,1049901,1049947;CP007572,1049901,1049947;CP007571,1049901,1049947;CP007570,1049901,1049947;CP010867,1049901,1049947;CP011325,1049901,1049947;CP011326,1049901,1049947;CP010319,1049901,1049947;CP012419,1049901,1049947;CP013202,1049901,1049947;
CP011327	Mauve	SHARED	1049948	1049968	.	.	.	Notes=Lenght20	AE009948,1049948,1049968;CP000114,1049948,1049968;CP003810,1049948,1049968;HF952104,1049948,1049968;HF952105,1049948,1049968;CP007631,1049948,1049968;CP010867,1049948,1049968;CP011325,1049948,1049968;CP011326,1049948,1049968;CP010319,1049948,1049968;CP012419,1049948,1049968;CP013202,1049948,1049968;
CP011327	Mauve	SHARED	1049973	1050036	.	.	.	Notes=Lenght63	AE009948,1049973,1050036;CP000114,1049973,1050036;CP003810,1049973,1050036;HF952104,1049973,1050036;HF952105,1049973,1050036;CP007631,1049973,1050036;CP010867,1049973,1050036;CP011325,1049973,1050036;CP011326,1049973,1050036;CP010319,1049973,1050036;CP012419,1049973,1050036;CP013202,1049973,1050036;
CP011327	Mauve	SHARED	1050037	1050070	.	.	.	Notes=Lenght33	AL732656,1050037,1050070;AE009948,1050037,1050070;CP000114,1050037,1050070;CP003810,1050037,1050070;HF952104,1050037,1050070;HF952105,1050037,1050070;CP007631,1050037,1050070;CP007572,1050037,1050070;CP007571,1050037,1050070;CP007570,1050037,1050070;CP010867,1050037,1050070;CP011325,1050037,1050070;CP011326,1050037,1050070;CP010319,1050037,1050070;CP012419,1050037,1050070;CP013202,1050037,1050070;
CP011327	Mauve	SHARED	1050071	1050100	.	.	.	Notes=Lenght29	AE009948,1050071,1050100;CP000114,1050071,1050100;CP003810,1050071,1050100;HF952104,1050071,1050100;HF952105,1050071,1050100;CP007631,1050071,1050100;CP010867,1050071,1050100;CP011325,1050071,1050100;CP011326,1050071,1050100;CP010319,1050071,1050100;CP012419,1050071,1050100;CP013202,1050071,1050100;
CP011327	Mauve	SHARED	1050111	1050226	.	.	.	Notes=Lenght115	AE009948,1050111,1050226;CP000114,1050111,1050226;CP003810,1050111,1050226;HF952104,1050111,1050226;CP007631,1050111,1050226;CP006910,1050111,1050226;CP010867,1050111,1050226;CP011325,1050111,1050226;CP011326,1050111,1050226;CP012419,1050111,1050226;CP013202,1050111,1050226;
CP011327	Mauve	SHARED	1050227	1050743	.	.	.	Notes=Lenght516	AL732656,1050227,1050743;AE009948,1050227,1050743;CP000114,1050227,1050743;CP003810,1050227,1050743;HF952104,1050227,1050743;CP007631,1050227,1050743;CP006910,1050227,1050743;CP007572,1050227,1050743;CP007571,1050227,1050743;CP007570,1050227,1050743;CP010867,1050227,1050743;CP011325,1050227,1050743;CP011326,1050227,1050743;CP012419,1050227,1050743;CP013202,1050227,1050743;
CP011327	Mauve	SHARED	1050744	1051426	.	.	.	Notes=Lenght682	AE009948,1050744,1051426;CP000114,1050744,1051426;CP003810,1050744,1051426;HF952104,1050744,1051426;CP007631,1050744,1051426;CP006910,1050744,1051426;CP010867,1050744,1051426;CP011325,1050744,1051426;CP011326,1050744,1051426;CP012419,1050744,1051426;CP013202,1050744,1051426;
CP011327	Mauve	SHARED	1051427	1051468	.	.	.	Notes=Lenght41	AL732656,1051427,1051468;AE009948,1051427,1051468;CP000114,1051427,1051468;CP003810,1051427,1051468;HF952104,1051427,1051468;HF952105,1051427,1051468;HG939456,1051427,1051468;CP007631,1051427,1051468;CP007572,1051427,1051468;CP007571,1051427,1051468;CP007570,1051427,1051468;CP010867,1051427,1051468;CP011325,1051427,1051468;CP011326,1051427,1051468;CP010319,1051427,1051468;CP012419,1051427,1051468…
CP011327	Mauve	SHARED	1051469	1051642	.	.	.	Notes=Lenght173	AE009948,1051469,1051642;CP000114,1051469,1051642;CP003810,1051469,1051642;HF952104,1051469,1051642;CP007631,1051469,1051642;CP006910,1051469,1051642;CP010867,1051469,1051642;CP011325,1051469,1051642;CP011326,1051469,1051642;CP012419,1051469,1051642;CP013202,1051469,1051642;
CP011327	Mauve	SHARED	1051643	1051674	.	.	.	Notes=Lenght31	AL732656,1051643,1051674;AE009948,1051643,1051674;CP000114,1051643,1051674;CP003810,1051643,1051674;HF952104,1051643,1051674;CP007631,1051643,1051674;CP006910,1051643,1051674;CP007572,1051643,1051674;CP007571,1051643,1051674;CP007570,1051643,1051674;CP010867,1051643,1051674;CP011325,1051643,1051674;CP011326,1051643,1051674;CP012419,1051643,1051674;CP013202,1051643,1051674;
CP011327	Mauve	SHARED	1051675	1051817	.	.	.	Notes=Lenght142	AE009948,1051675,1051817;CP000114,1051675,1051817;CP003810,1051675,1051817;HF952104,1051675,1051817;CP007631,1051675,1051817;CP006910,1051675,1051817;CP010867,1051675,1051817;CP011325,1051675,1051817;CP011326,1051675,1051817;CP012419,1051675,1051817;CP013202,1051675,1051817;
CP011327	Mauve	SHARED	1051818	1051945	.	.	.	Notes=Lenght127	AL732656,1051818,1051945;AE009948,1051818,1051945;CP000114,1051818,1051945;CP003810,1051818,1051945;HF952104,1051818,1051945;HF952105,1051818,1051945;HG939456,1051818,1051945;CP007631,1051818,1051945;CP007572,1051818,1051945;CP007571,1051818,1051945;CP007570,1051818,1051945;CP010867,1051818,1051945;CP011325,1051818,1051945;CP011326,1051818,1051945;CP010319,1051818,1051945;CP012419,1051818,1051945…
CP011327	Mauve	SHARED	1051947	1052656	.	.	.	Notes=Lenght709	AL732656,1051947,1052656;AE009948,1051947,1052656;CP000114,1051947,1052656;CP003810,1051947,1052656;HF952104,1051947,1052656;CP007631,1051947,1052656;CP006910,1051947,1052656;CP007572,1051947,1052656;CP007571,1051947,1052656;CP007570,1051947,1052656;CP010867,1051947,1052656;CP011325,1051947,1052656;CP011326,1051947,1052656;CP012419,1051947,1052656;CP013202,1051947,1052656;
CP011327	Mauve	SHARED	1052657	1052668	.	.	.	Notes=Lenght11	AE009948,1052657,1052668;CP000114,1052657,1052668;CP003810,1052657,1052668;HF952104,1052657,1052668;HF952105,1052657,1052668;HG939456,1052657,1052668;CP007631,1052657,1052668;CP010867,1052657,1052668;CP011325,1052657,1052668;CP011326,1052657,1052668;CP010319,1052657,1052668;CP012419,1052657,1052668;CP013202,1052657,1052668;
CP011327	Mauve	SHARED	1052669	1052706	.	.	.	Notes=Lenght37	AL732656,1052669,1052706;AE009948,1052669,1052706;CP000114,1052669,1052706;CP003810,1052669,1052706;HF952104,1052669,1052706;HF952105,1052669,1052706;HG939456,1052669,1052706;CP007631,1052669,1052706;CP007572,1052669,1052706;CP007571,1052669,1052706;CP007570,1052669,1052706;CP010867,1052669,1052706;CP011325,1052669,1052706;CP011326,1052669,1052706;CP010319,1052669,1052706;CP012419,1052669,1052706…
CP011327	Mauve	SHARED	1052707	1052751	.	.	.	Notes=Lenght44	AE009948,1052707,1052751;CP000114,1052707,1052751;CP003810,1052707,1052751;HF952104,1052707,1052751;CP007631,1052707,1052751;CP006910,1052707,1052751;CP010867,1052707,1052751;CP011325,1052707,1052751;CP011326,1052707,1052751;CP012419,1052707,1052751;CP013202,1052707,1052751;
CP011327	Mauve	SHARED	1052756	1052818	.	.	.	Notes=Lenght62	AL732656,1052756,1052818;AE009948,1052756,1052818;CP000114,1052756,1052818;CP003810,1052756,1052818;HF952104,1052756,1052818;HF952105,1052756,1052818;HG939456,1052756,1052818;CP007631,1052756,1052818;CP007572,1052756,1052818;CP007571,1052756,1052818;CP007570,1052756,1052818;CP010867,1052756,1052818;CP011325,1052756,1052818;CP011326,1052756,1052818;CP010319,1052756,1052818;CP012419,1052756,1052818…
CP011327	Mauve	SHARED	1052819	1052865	.	.	.	Notes=Lenght46	AL732656,1052819,1052865;AE009948,1052819,1052865;CP000114,1052819,1052865;CP003810,1052819,1052865;HF952104,1052819,1052865;HF952105,1052819,1052865;CP007631,1052819,1052865;CP007572,1052819,1052865;CP007571,1052819,1052865;CP007570,1052819,1052865;CP010867,1052819,1052865;CP011325,1052819,1052865;CP011326,1052819,1052865;CP010319,1052819,1052865;CP012419,1052819,1052865;CP013202,1052819,1052865;
CP011327	Mauve	SHARED	1052866	1052878	.	.	.	Notes=Lenght12	AE009948,1052866,1052878;CP000114,1052866,1052878;CP003810,1052866,1052878;HF952104,1052866,1052878;HF952105,1052866,1052878;CP007631,1052866,1052878;CP010867,1052866,1052878;CP011325,1052866,1052878;CP011326,1052866,1052878;CP010319,1052866,1052878;CP012419,1052866,1052878;CP013202,1052866,1052878;
CP011327	Mauve	SHARED	1052879	1052941	.	.	.	Notes=Lenght62	AL732656,1052879,1052941;AE009948,1052879,1052941;CP000114,1052879,1052941;CP003810,1052879,1052941;HF952104,1052879,1052941;HG939456,1052879,1052941;CP007631,1052879,1052941;CP006910,1052879,1052941;CP007572,1052879,1052941;CP007571,1052879,1052941;CP007570,1052879,1052941;CP010867,1052879,1052941;CP011325,1052879,1052941;CP011326,1052879,1052941;CP012419,1052879,1052941;CP013202,1052879,1052941;
CP011327	Mauve	SHARED	1052942	1053072	.	.	.	Notes=Lenght130	AL732656,1052942,1053072;AE009948,1052942,1053072;CP000114,1052942,1053072;CP003810,1052942,1053072;HF952104,1052942,1053072;CP007631,1052942,1053072;CP006910,1052942,1053072;CP007572,1052942,1053072;CP007571,1052942,1053072;CP007570,1052942,1053072;CP010867,1052942,1053072;CP011325,1052942,1053072;CP011326,1052942,1053072;CP012419,1052942,1053072;CP013202,1052942,1053072;
CP011327	Mauve	SHARED	1053073	1053091	.	.	.	Notes=Lenght18	AE009948,1053073,1053091;CP000114,1053073,1053091;CP003810,1053073,1053091;HF952104,1053073,1053091;CP007631,1053073,1053091;CP010867,1053073,1053091;CP011325,1053073,1053091;CP011326,1053073,1053091;CP012419,1053073,1053091;CP013202,1053073,1053091;
CP011327	Mauve	SHARED	1053092	1053177	.	.	.	Notes=Lenght85	AL732656,1053092,1053177;AE009948,1053092,1053177;CP000114,1053092,1053177;CP003810,1053092,1053177;HF952104,1053092,1053177;CP007631,1053092,1053177;CP006910,1053092,1053177;CP007572,1053092,1053177;CP007571,1053092,1053177;CP007570,1053092,1053177;CP010867,1053092,1053177;CP011325,1053092,1053177;CP011326,1053092,1053177;CP012419,1053092,1053177;CP013202,1053092,1053177;
CP011327	Mauve	SHARED	1053179	1053229	.	.	.	Notes=Lenght50	AL732656,1053179,1053229;AE009948,1053179,1053229;CP000114,1053179,1053229;CP003810,1053179,1053229;HF952104,1053179,1053229;CP007631,1053179,1053229;CP006910,1053179,1053229;CP007572,1053179,1053229;CP007571,1053179,1053229;CP007570,1053179,1053229;CP010867,1053179,1053229;CP011325,1053179,1053229;CP011326,1053179,1053229;CP012419,1053179,1053229;CP013202,1053179,1053229;
CP011327	Mauve	SHARED	1053236	1053269	.	.	.	Notes=Lenght33	AL732656,1053236,1053269;AE009948,1053236,1053269;CP000114,1053236,1053269;CP003810,1053236,1053269;HF952104,1053236,1053269;HF952105,1053236,1053269;CP007631,1053236,1053269;CP007572,1053236,1053269;CP007571,1053236,1053269;CP007570,1053236,1053269;CP010867,1053236,1053269;CP011325,1053236,1053269;CP011326,1053236,1053269;CP010319,1053236,1053269;CP012419,1053236,1053269;CP013202,1053236,1053269;
CP011327	Mauve	SHARED	1053270	1053310	.	.	.	Notes=Lenght40	AE009948,1053270,1053310;CP000114,1053270,1053310;CP003810,1053270,1053310;HF952104,1053270,1053310;HF952105,1053270,1053310;CP007631,1053270,1053310;CP010867,1053270,1053310;CP011325,1053270,1053310;CP011326,1053270,1053310;CP010319,1053270,1053310;CP012419,1053270,1053310;CP013202,1053270,1053310;
CP011327	Mauve	SHARED	1053311	1053418	.	.	.	Notes=Lenght107	AE009948,1053311,1053418;CP000114,1053311,1053418;CP003810,1053311,1053418;HF952104,1053311,1053418;HG939456,1053311,1053418;CP007631,1053311,1053418;CP006910,1053311,1053418;CP010867,1053311,1053418;CP011325,1053311,1053418;CP011326,1053311,1053418;CP012419,1053311,1053418;CP013202,1053311,1053418;
CP011327	Mauve	SHARED	1053419	1053967	.	.	.	Notes=Lenght548	AE009948,1053419,1053967;CP000114,1053419,1053967;CP003810,1053419,1053967;HF952104,1053419,1053967;CP007631,1053419,1053967;CP006910,1053419,1053967;CP010867,1053419,1053967;CP011325,1053419,1053967;CP011326,1053419,1053967;CP012419,1053419,1053967;CP013202,1053419,1053967;
CP011327	Mauve	SHARED	1053968	1054063	.	.	.	Notes=Lenght95	AL732656,1053968,1054063;AE009948,1053968,1054063;CP000114,1053968,1054063;CP003810,1053968,1054063;HF952104,1053968,1054063;CP007631,1053968,1054063;CP006910,1053968,1054063;CP007572,1053968,1054063;CP007571,1053968,1054063;CP007570,1053968,1054063;CP010867,1053968,1054063;CP011325,1053968,1054063;CP011326,1053968,1054063;CP012419,1053968,1054063;CP013202,1053968,1054063;
CP011327	Mauve	SHARED	1054064	1054158	.	.	.	Notes=Lenght94	AE009948,1054064,1054158;CP000114,1054064,1054158;CP003810,1054064,1054158;HF952104,1054064,1054158;CP007631,1054064,1054158;CP006910,1054064,1054158;CP010867,1054064,1054158;CP011325,1054064,1054158;CP011326,1054064,1054158;CP012419,1054064,1054158;CP013202,1054064,1054158;
CP011327	Mauve	SHARED	1054161	1054182	.	.	.	Notes=Lenght21	AL732656,1054161,1054182;AE009948,1054161,1054182;CP000114,1054161,1054182;CP003810,1054161,1054182;HF952104,1054161,1054182;CP007631,1054161,1054182;CP006910,1054161,1054182;CP007572,1054161,1054182;CP007571,1054161,1054182;CP007570,1054161,1054182;CP010867,1054161,1054182;CP011325,1054161,1054182;CP011326,1054161,1054182;CP012419,1054161,1054182;CP013202,1054161,1054182;
CP011327	Mauve	SHARED	1054183	1055375	.	.	.	Notes=Lenght1192	AE009948,1054183,1055375;CP000114,1054183,1055375;CP003810,1054183,1055375;HF952104,1054183,1055375;HF952105,1054183,1055375;HG939456,1054183,1055375;CP007631,1054183,1055375;CP010867,1054183,1055375;CP011325,1054183,1055375;CP011326,1054183,1055375;CP010319,1054183,1055375;CP012419,1054183,1055375;CP013202,1054183,1055375;
CP011327	Mauve	SHARED	1055376	1055749	.	.	.	Notes=Lenght373	AL732656,1055376,1055749;AE009948,1055376,1055749;CP000114,1055376,1055749;CP003810,1055376,1055749;HF952104,1055376,1055749;HF952105,1055376,1055749;HG939456,1055376,1055749;CP007631,1055376,1055749;CP007572,1055376,1055749;CP007571,1055376,1055749;CP007570,1055376,1055749;CP010867,1055376,1055749;CP011325,1055376,1055749;CP011326,1055376,1055749;CP010319,1055376,1055749;CP012419,1055376,1055749…
CP011327	Mauve	SHARED	1055750	1057635	.	.	.	Notes=Lenght1885	AL732656,1055750,1057635;AE009948,1055750,1057635;CP000114,1055750,1057635;CP003810,1055750,1057635;HF952104,1055750,1057635;HF952106,1055750,1057635;HF952105,1055750,1057635;HG939456,1055750,1057635;CP007631,1055750,1057635;CP006910,1055750,1057635;CP007572,1055750,1057635;CP007571,1055750,1057635;CP007570,1055750,1057635;CP010867,1055750,1057635;CP011325,1055750,1057635;CP011326,1055750,1057635…
CP011327	Mauve	SHARED	1057636	1058211	.	.	.	Notes=Lenght575	AL732656,1057636,1058211;AE009948,1057636,1058211;CP000114,1057636,1058211;CP003810,1057636,1058211;HF952104,1057636,1058211;HF952106,1057636,1058211;HF952105,1057636,1058211;CP007631,1057636,1058211;CP006910,1057636,1058211;CP007572,1057636,1058211;CP007571,1057636,1058211;CP007570,1057636,1058211;CP010867,1057636,1058211;CP011325,1057636,1058211;CP011326,1057636,1058211;CP010319,1057636,1058211…
CP011327	Mauve	SHARED	1058212	1058375	.	.	.	Notes=Lenght163	AL732656,1058212,1058375;AE009948,1058212,1058375;CP000114,1058212,1058375;CP003810,1058212,1058375;HF952104,1058212,1058375;HF952106,1058212,1058375;HF952105,1058212,1058375;CP007631,1058212,1058375;CP006910,1058212,1058375;CP007571,1058212,1058375;CP010867,1058212,1058375;CP011325,1058212,1058375;CP011326,1058212,1058375;CP010319,1058212,1058375;CP012419,1058212,1058375;CP013202,1058212,1058375;
CP011327	Mauve	SHARED	1058376	1058425	.	.	.	Notes=Lenght49	AL732656,1058376,1058425;AE009948,1058376,1058425;CP000114,1058376,1058425;CP003810,1058376,1058425;HF952104,1058376,1058425;HF952106,1058376,1058425;HF952105,1058376,1058425;CP007482,1058376,1058425;CP007565,1058376,1058425;CP007631,1058376,1058425;CP006910,1058376,1058425;CP007571,1058376,1058425;FO393392,1058376,1058425;CP010867,1058376,1058425;CP011325,1058376,1058425;CP011326,1058376,1058425…
CP011327	Mauve	SHARED	1058426	1058687	.	.	.	Notes=Lenght261	CP000114,1058426,1058687;CP003810,1058426,1058687;HF952104,1058426,1058687;HF952106,1058426,1058687;HF952105,1058426,1058687;CP007482,1058426,1058687;CP007565,1058426,1058687;CP007631,1058426,1058687;CP006910,1058426,1058687;FO393392,1058426,1058687;CP010867,1058426,1058687;CP011325,1058426,1058687;CP011326,1058426,1058687;CP011328,1058426,1058687;CP010319,1058426,1058687;CP012419,1058426,1058687…
CP011327	Mauve	SHARED	1058688	1058832	.	.	.	Notes=Lenght144	CP000114,1058688,1058832;CP003810,1058688,1058832;HF952104,1058688,1058832;HF952106,1058688,1058832;HF952105,1058688,1058832;CP007482,1058688,1058832;CP007565,1058688,1058832;CP007631,1058688,1058832;CP006910,1058688,1058832;CP007572,1058688,1058832;CP007570,1058688,1058832;FO393392,1058688,1058832;CP010867,1058688,1058832;CP011325,1058688,1058832;CP011326,1058688,1058832;CP011328,1058688,1058832…
CP011327	Mauve	SHARED	1058833	1058882	.	.	.	Notes=Lenght49	CP000114,1058833,1058882;CP003810,1058833,1058882;CP003919,1058833,1058882;HF952104,1058833,1058882;HF952106,1058833,1058882;HF952105,1058833,1058882;CP007482,1058833,1058882;CP007565,1058833,1058882;CP007631,1058833,1058882;CP006910,1058833,1058882;CP007572,1058833,1058882;CP007570,1058833,1058882;FO393392,1058833,1058882;CP010867,1058833,1058882;CP011325,1058833,1058882;CP011326,1058833,1058882…
CP011327	Mauve	SHARED	1058883	1058924	.	.	.	Notes=Lenght41	AL732656,1058883,1058924;AE009948,1058883,1058924;CP000114,1058883,1058924;CP003810,1058883,1058924;CP003919,1058883,1058924;HF952104,1058883,1058924;HF952106,1058883,1058924;HF952105,1058883,1058924;CP007482,1058883,1058924;CP007565,1058883,1058924;CP007631,1058883,1058924;CP006910,1058883,1058924;CP007572,1058883,1058924;CP007571,1058883,1058924;CP007570,1058883,1058924;FO393392,1058883,1058924…
CP011327	Mauve	SHARED	1058925	1059022	.	.	.	Notes=Lenght97	AL732656,1058925,1059022;AE009948,1058925,1059022;CP000114,1058925,1059022;CP003810,1058925,1059022;HF952104,1058925,1059022;HF952106,1058925,1059022;HF952105,1058925,1059022;CP007482,1058925,1059022;CP007565,1058925,1059022;CP007631,1058925,1059022;CP006910,1058925,1059022;CP007572,1058925,1059022;CP007571,1058925,1059022;CP007570,1058925,1059022;FO393392,1058925,1059022;CP010867,1058925,1059022…
CP011327	Mauve	SHARED	1059023	1059455	.	.	.	Notes=Lenght432	AL732656,1059023,1059455;AE009948,1059023,1059455;CP000114,1059023,1059455;CP003810,1059023,1059455;CP003919,1059023,1059455;HF952104,1059023,1059455;HF952106,1059023,1059455;HF952105,1059023,1059455;CP007482,1059023,1059455;CP007565,1059023,1059455;CP007631,1059023,1059455;CP006910,1059023,1059455;CP007572,1059023,1059455;CP007571,1059023,1059455;CP007570,1059023,1059455;FO393392,1059023,1059455…
CP011327	Mauve	SHARED	1059456	1060239	.	.	.	Notes=Lenght783	AL732656,1059456,1060239;AE009948,1059456,1060239;CP000114,1059456,1060239;CP003810,1059456,1060239;CP003919,1059456,1060239;HF952104,1059456,1060239;HF952106,1059456,1060239;HF952105,1059456,1060239;CP007482,1059456,1060239;CP007565,1059456,1060239;HG939456,1059456,1060239;CP007631,1059456,1060239;CP006910,1059456,1060239;CP007572,1059456,1060239;CP007571,1059456,1060239;CP007570,1059456,1060239…
CP011327	Mauve	SHARED	1060240	1060271	.	.	.	Notes=Lenght31	AL732656,1060240,1060271;AE009948,1060240,1060271;CP000114,1060240,1060271;CP003810,1060240,1060271;CP003919,1060240,1060271;HF952104,1060240,1060271;HF952106,1060240,1060271;HF952105,1060240,1060271;CP007565,1060240,1060271;HG939456,1060240,1060271;CP007631,1060240,1060271;CP006910,1060240,1060271;CP007572,1060240,1060271;CP007571,1060240,1060271;CP007570,1060240,1060271;FO393392,1060240,1060271…
CP011327	Mauve	SHARED	1060273	1064015	.	.	.	Notes=Lenght3742	AL732656,1060273,1064015;AE009948,1060273,1064015;CP000114,1060273,1064015;CP003810,1060273,1064015;CP003919,1060273,1064015;HF952104,1060273,1064015;HF952106,1060273,1064015;HF952105,1060273,1064015;CP007482,1060273,1064015;CP007565,1060273,1064015;HG939456,1060273,1064015;CP007631,1060273,1064015;CP006910,1060273,1064015;CP007572,1060273,1064015;CP007571,1060273,1064015;CP007570,1060273,1064015…
CP011327	Mauve	SHARED	1064016	1066364	.	.	.	Notes=Lenght2348	AL732656,1064016,1066364;AE009948,1064016,1066364;CP000114,1064016,1066364;CP003810,1064016,1066364;CP003919,1064016,1066364;HF952104,1064016,1066364;HF952106,1064016,1066364;HF952105,1064016,1066364;CP007482,1064016,1066364;CP007565,1064016,1066364;HG939456,1064016,1066364;CP007631,1064016,1066364;CP007632,1064016,1066364;CP006910,1064016,1066364;CP007572,1064016,1066364;CP007571,1064016,1066364…
CP011327	Mauve	SHARED	1069770	1069824	.	.	.	Notes=Lenght54	AL732656,1069770,1069824;AE009948,1069770,1069824;CP000114,1069770,1069824;CP003810,1069770,1069824;HF952104,1069770,1069824;HF952106,1069770,1069824;HF952105,1069770,1069824;HG939456,1069770,1069824;CP007631,1069770,1069824;CP007632,1069770,1069824;CP006910,1069770,1069824;CP007572,1069770,1069824;CP007571,1069770,1069824;CP007570,1069770,1069824;CP010867,1069770,1069824;CP011325,1069770,1069824…
CP011327	Mauve	SHARED	1073625	1073643	.	.	.	Notes=Lenght18	AL732656,1073625,1073643;AE009948,1073625,1073643;CP000114,1073625,1073643;CP003810,1073625,1073643;CP003919,1073625,1073643;HF952104,1073625,1073643;HF952106,1073625,1073643;HF952105,1073625,1073643;CP007482,1073625,1073643;CP007565,1073625,1073643;HG939456,1073625,1073643;CP007631,1073625,1073643;CP007632,1073625,1073643;CP006910,1073625,1073643;CP007572,1073625,1073643;CP007571,1073625,1073643…
CP011327	Mauve	SHARED	1073887	1073904	.	.	.	Notes=Lenght17	CP000114,1073887,1073904;HF952104,1073887,1073904;CP007631,1073887,1073904;CP010867,1073887,1073904;CP011325,1073887,1073904;CP011326,1073887,1073904;CP013202,1073887,1073904;
CP011327	Mauve	SHARED	1073905	1073934	.	.	.	Notes=Lenght29	CP000114,1073905,1073934;CP003810,1073905,1073934;HF952104,1073905,1073934;CP007631,1073905,1073934;CP010867,1073905,1073934;CP011325,1073905,1073934;CP011326,1073905,1073934;CP013202,1073905,1073934;
CP011327	Mauve	SHARED	1073935	1073945	.	.	.	Notes=Lenght10	AL732656,1073935,1073945;CP000114,1073935,1073945;CP003810,1073935,1073945;CP003919,1073935,1073945;HF952104,1073935,1073945;HF952106,1073935,1073945;HF952105,1073935,1073945;HG939456,1073935,1073945;CP007631,1073935,1073945;CP007632,1073935,1073945;CP006910,1073935,1073945;CP007572,1073935,1073945;CP007571,1073935,1073945;CP007570,1073935,1073945;CP010867,1073935,1073945;CP011325,1073935,1073945…
CP011327	Mauve	SHARED	1073946	1073979	.	.	.	Notes=Lenght33	CP000114,1073946,1073979;CP003810,1073946,1073979;CP003919,1073946,1073979;HF952104,1073946,1073979;HF952106,1073946,1073979;HF952105,1073946,1073979;HG939456,1073946,1073979;CP007631,1073946,1073979;CP007632,1073946,1073979;CP006910,1073946,1073979;CP010867,1073946,1073979;CP011325,1073946,1073979;CP011326,1073946,1073979;CP010319,1073946,1073979;CP013202,1073946,1073979;
CP011327	Mauve	SHARED	1073980	1073997	.	.	.	Notes=Lenght17	CP000114,1073980,1073997;CP003810,1073980,1073997;CP003919,1073980,1073997;HF952104,1073980,1073997;HF952106,1073980,1073997;HF952105,1073980,1073997;CP007482,1073980,1073997;CP007565,1073980,1073997;HG939456,1073980,1073997;CP007631,1073980,1073997;CP007632,1073980,1073997;CP006910,1073980,1073997;FO393392,1073980,1073997;CP010867,1073980,1073997;CP011325,1073980,1073997;CP011326,1073980,1073997…
CP011327	Mauve	SHARED	1073998	1074051	.	.	.	Notes=Lenght53	CP000114,1073998,1074051;CP003810,1073998,1074051;HF952104,1073998,1074051;HF952106,1073998,1074051;HF952105,1073998,1074051;HG939456,1073998,1074051;CP007631,1073998,1074051;CP007632,1073998,1074051;CP006910,1073998,1074051;CP010867,1073998,1074051;CP011325,1073998,1074051;CP011326,1073998,1074051;CP010319,1073998,1074051;CP013202,1073998,1074051;
CP011327	Mauve	SHARED	1074052	1074082	.	.	.	Notes=Lenght30	CP000114,1074052,1074082;CP003810,1074052,1074082;HF952104,1074052,1074082;CP007631,1074052,1074082;CP007632,1074052,1074082;CP006910,1074052,1074082;CP010867,1074052,1074082;CP011325,1074052,1074082;CP011326,1074052,1074082;CP013202,1074052,1074082;
CP011327	Mauve	SHARED	1074083	1074124	.	.	.	Notes=Lenght41	CP000114,1074083,1074124;CP003810,1074083,1074124;HF952104,1074083,1074124;CP007631,1074083,1074124;CP011325,1074083,1074124;CP011326,1074083,1074124;CP013202,1074083,1074124;
CP011327	Mauve	SHARED	1074125	1074153	.	.	.	Notes=Lenght28	CP000114,1074125,1074153;CP003810,1074125,1074153;HF952104,1074125,1074153;CP007631,1074125,1074153;CP011325,1074125,1074153;CP011326,1074125,1074153;CP012419,1074125,1074153;CP013202,1074125,1074153;
CP011327	Mauve	SHARED	1074164	1074178	.	.	.	Notes=Lenght14	AL732656,1074164,1074178;CP000114,1074164,1074178;CP003810,1074164,1074178;HF952104,1074164,1074178;HF952106,1074164,1074178;HF952105,1074164,1074178;HG939456,1074164,1074178;CP007631,1074164,1074178;CP007632,1074164,1074178;CP006910,1074164,1074178;CP011325,1074164,1074178;CP011326,1074164,1074178;CP010319,1074164,1074178;CP012419,1074164,1074178;CP013202,1074164,1074178;
CP011327	Mauve	SHARED	1074179	1074222	.	.	.	Notes=Lenght43	AL732656,1074179,1074222;CP000114,1074179,1074222;CP003810,1074179,1074222;HF952104,1074179,1074222;HF952106,1074179,1074222;HF952105,1074179,1074222;HG939456,1074179,1074222;CP007631,1074179,1074222;CP007632,1074179,1074222;CP006910,1074179,1074222;CP010867,1074179,1074222;CP011325,1074179,1074222;CP011326,1074179,1074222;CP010319,1074179,1074222;CP012419,1074179,1074222;CP013202,1074179,1074222;
CP011327	Mauve	SHARED	1074223	1074237	.	.	.	Notes=Lenght14	AL732656,1074223,1074237;AE009948,1074223,1074237;CP000114,1074223,1074237;CP003810,1074223,1074237;HF952104,1074223,1074237;HF952106,1074223,1074237;HF952105,1074223,1074237;HG939456,1074223,1074237;CP007631,1074223,1074237;CP007632,1074223,1074237;CP006910,1074223,1074237;CP010867,1074223,1074237;CP011325,1074223,1074237;CP011326,1074223,1074237;CP011329,1074223,1074237;CP010319,1074223,1074237…
CP011327	Mauve	SHARED	1074260	1074348	.	.	.	Notes=Lenght88	AL732656,1074260,1074348;CP000114,1074260,1074348;CP003810,1074260,1074348;CP003919,1074260,1074348;HF952104,1074260,1074348;HF952106,1074260,1074348;HF952105,1074260,1074348;CP007482,1074260,1074348;CP007565,1074260,1074348;HG939456,1074260,1074348;CP007631,1074260,1074348;CP007632,1074260,1074348;CP006910,1074260,1074348;CP007572,1074260,1074348;CP007571,1074260,1074348;CP007570,1074260,1074348…
CP011327	Mauve	SHARED	1074540	1074575	.	.	.	Notes=Lenght35	AL732656,1074540,1074575;AE009948,1074540,1074575;CP000114,1074540,1074575;CP003810,1074540,1074575;HF952104,1074540,1074575;HF952106,1074540,1074575;HF952105,1074540,1074575;CP007482,1074540,1074575;CP007565,1074540,1074575;HG939456,1074540,1074575;CP007631,1074540,1074575;CP007632,1074540,1074575;CP006910,1074540,1074575;CP007572,1074540,1074575;CP007571,1074540,1074575;CP007570,1074540,1074575…
CP011327	Mauve	SHARED	1080568	1080629	.	.	.	Notes=Lenght61	AL732656,1080568,1080629;AE009948,1080568,1080629;CP000114,1080568,1080629;CP003810,1080568,1080629;HF952104,1080568,1080629;HF952106,1080568,1080629;HF952105,1080568,1080629;CP007482,1080568,1080629;CP007565,1080568,1080629;HG939456,1080568,1080629;CP007631,1080568,1080629;CP007632,1080568,1080629;CP006910,1080568,1080629;CP007572,1080568,1080629;CP007571,1080568,1080629;CP007570,1080568,1080629…
CP011327	Mauve	SHARED	1088903	1088925	.	.	.	Notes=Lenght22	AL732656,1088903,1088925;AE009948,1088903,1088925;CP000114,1088903,1088925;CP003810,1088903,1088925;HF952104,1088903,1088925;HF952106,1088903,1088925;HF952105,1088903,1088925;HG939456,1088903,1088925;CP007631,1088903,1088925;CP007632,1088903,1088925;CP006910,1088903,1088925;CP007572,1088903,1088925;CP007571,1088903,1088925;CP007570,1088903,1088925;CP010867,1088903,1088925;CP011325,1088903,1088925…
CP011327	Mauve	SHARED	1089667	1089681	.	.	.	Notes=Lenght14	AL732656,1089667,1089681;AE009948,1089667,1089681;CP000114,1089667,1089681;CP003810,1089667,1089681;CP003919,1089667,1089681;HF952104,1089667,1089681;HF952106,1089667,1089681;HF952105,1089667,1089681;HG939456,1089667,1089681;CP007631,1089667,1089681;CP007632,1089667,1089681;CP006910,1089667,1089681;CP007572,1089667,1089681;CP007571,1089667,1089681;CP007570,1089667,1089681;CP010867,1089667,1089681…
CP011327	Mauve	SHARED	1089682	1090048	.	.	.	Notes=Lenght366	AL732656,1089682,1090048;AE009948,1089682,1090048;CP000114,1089682,1090048;CP003810,1089682,1090048;HF952104,1089682,1090048;HF952106,1089682,1090048;HF952105,1089682,1090048;HG939456,1089682,1090048;CP007631,1089682,1090048;CP007632,1089682,1090048;CP006910,1089682,1090048;CP007572,1089682,1090048;CP007571,1089682,1090048;CP007570,1089682,1090048;CP010867,1089682,1090048;CP011325,1089682,1090048…
CP011327	Mauve	SHARED	1090049	1091725	.	.	.	Notes=Lenght1676	AL732656,1090049,1091725;AE009948,1090049,1091725;CP000114,1090049,1091725;CP003810,1090049,1091725;CP003919,1090049,1091725;HF952104,1090049,1091725;HF952106,1090049,1091725;HF952105,1090049,1091725;HG939456,1090049,1091725;CP007631,1090049,1091725;CP007632,1090049,1091725;CP006910,1090049,1091725;CP007572,1090049,1091725;CP007571,1090049,1091725;CP007570,1090049,1091725;CP010867,1090049,1091725…
CP011327	Mauve	SHARED	1100831	1100991	.	.	.	Notes=Lenght160	AL732656,1100831,1100991;AE009948,1100831,1100991;CP000114,1100831,1100991;CP003810,1100831,1100991;HF952104,1100831,1100991;HF952106,1100831,1100991;HF952105,1100831,1100991;HG939456,1100831,1100991;CP007631,1100831,1100991;CP007632,1100831,1100991;CP006910,1100831,1100991;CP007572,1100831,1100991;CP007571,1100831,1100991;CP007570,1100831,1100991;CP010867,1100831,1100991;CP011325,1100831,1100991…
CP011327	Mauve	SHARED	1100992	1101129	.	.	.	Notes=Lenght137	AL732656,1100992,1101129;AE009948,1100992,1101129;CP000114,1100992,1101129;CP003810,1100992,1101129;HF952104,1100992,1101129;HF952106,1100992,1101129;HF952105,1100992,1101129;CP007482,1100992,1101129;CP007565,1100992,1101129;HG939456,1100992,1101129;CP007631,1100992,1101129;CP007632,1100992,1101129;CP006910,1100992,1101129;CP007572,1100992,1101129;CP007571,1100992,1101129;CP007570,1100992,1101129…
CP011327	Mauve	SHARED	1101477	1101603	.	.	.	Notes=Lenght126	AL732656,1101477,1101603;AE009948,1101477,1101603;CP000114,1101477,1101603;CP003810,1101477,1101603;HF952104,1101477,1101603;HF952106,1101477,1101603;HF952105,1101477,1101603;HG939456,1101477,1101603;CP007631,1101477,1101603;CP007632,1101477,1101603;CP006910,1101477,1101603;CP007572,1101477,1101603;CP007571,1101477,1101603;CP007570,1101477,1101603;CP010867,1101477,1101603;CP011325,1101477,1101603…
CP011327	Mauve	SHARED	1105730	1105767	.	.	.	Notes=Lenght37	AL732656,1105730,1105767;AE009948,1105730,1105767;CP000114,1105730,1105767;CP003810,1105730,1105767;HF952104,1105730,1105767;HF952106,1105730,1105767;CP007482,1105730,1105767;CP007565,1105730,1105767;HG939456,1105730,1105767;CP007631,1105730,1105767;CP007632,1105730,1105767;CP006910,1105730,1105767;CP007572,1105730,1105767;CP007571,1105730,1105767;CP007570,1105730,1105767;FO393392,1105730,1105767…
CP011327	Mauve	SHARED	1105768	1105992	.	.	.	Notes=Lenght224	AL732656,1105768,1105992;AE009948,1105768,1105992;CP000114,1105768,1105992;CP003810,1105768,1105992;HF952104,1105768,1105992;HF952106,1105768,1105992;HF952105,1105768,1105992;CP007482,1105768,1105992;CP007565,1105768,1105992;HG939456,1105768,1105992;CP007631,1105768,1105992;CP007632,1105768,1105992;CP006910,1105768,1105992;CP007572,1105768,1105992;CP007571,1105768,1105992;CP007570,1105768,1105992…
CP011327	Mauve	SHARED	1109854	1110038	.	.	.	Notes=Lenght184	AL732656,1109854,1110038;AE009948,1109854,1110038;CP000114,1109854,1110038;CP003810,1109854,1110038;HF952104,1109854,1110038;HF952106,1109854,1110038;HF952105,1109854,1110038;HG939456,1109854,1110038;CP007631,1109854,1110038;CP007632,1109854,1110038;CP006910,1109854,1110038;CP007572,1109854,1110038;CP007571,1109854,1110038;CP007570,1109854,1110038;CP010867,1109854,1110038;CP011325,1109854,1110038…
CP011327	Mauve	SHARED	1110993	1111371	.	.	.	Notes=Lenght378	AL732656,1110993,1111371;AE009948,1110993,1111371;CP000114,1110993,1111371;CP003810,1110993,1111371;HF952104,1110993,1111371;HF952106,1110993,1111371;HF952105,1110993,1111371;CP007482,1110993,1111371;CP007565,1110993,1111371;HG939456,1110993,1111371;CP007631,1110993,1111371;CP007632,1110993,1111371;CP006910,1110993,1111371;CP007572,1110993,1111371;CP007571,1110993,1111371;CP007570,1110993,1111371…
CP011327	Mauve	SHARED	1111430	1111525	.	.	.	Notes=Lenght95	AL732656,1111430,1111525;AE009948,1111430,1111525;CP000114,1111430,1111525;CP003810,1111430,1111525;CP003919,1111430,1111525;HF952104,1111430,1111525;HF952106,1111430,1111525;HF952105,1111430,1111525;HG939456,1111430,1111525;CP007631,1111430,1111525;CP007632,1111430,1111525;CP006910,1111430,1111525;CP007572,1111430,1111525;CP007571,1111430,1111525;CP007570,1111430,1111525;CP010867,1111430,1111525…
CP011327	Mauve	SHARED	1120753	1120842	.	.	.	Notes=Lenght89	AL732656,1120753,1120842;AE009948,1120753,1120842;CP000114,1120753,1120842;CP003810,1120753,1120842;CP003919,1120753,1120842;HF952104,1120753,1120842;HF952106,1120753,1120842;HF952105,1120753,1120842;CP007482,1120753,1120842;CP007565,1120753,1120842;HG939456,1120753,1120842;CP007632,1120753,1120842;CP006910,1120753,1120842;CP007572,1120753,1120842;CP007571,1120753,1120842;CP007570,1120753,1120842…
CP011327	Mauve	SHARED	1121882	1121919	.	.	.	Notes=Lenght37	AL732656,1121882,1121919;AE009948,1121882,1121919;CP000114,1121882,1121919;CP003810,1121882,1121919;HF952104,1121882,1121919;CP007631,1121882,1121919;CP007572,1121882,1121919;CP007571,1121882,1121919;CP007570,1121882,1121919;CP010867,1121882,1121919;CP011325,1121882,1121919;CP011326,1121882,1121919;CP011329,1121882,1121919;CP012419,1121882,1121919;CP013202,1121882,1121919;
CP011327	Mauve	SHARED	1121920	1121958	.	.	.	Notes=Lenght38	AE009948,1121920,1121958;CP000114,1121920,1121958;CP003810,1121920,1121958;HF952104,1121920,1121958;CP010867,1121920,1121958;CP011325,1121920,1121958;CP011326,1121920,1121958;CP011329,1121920,1121958;CP012419,1121920,1121958;CP013202,1121920,1121958;
CP011327	Mauve	SHARED	1123693	1123766	.	.	.	Notes=Lenght73	AL732656,1123693,1123766;AE009948,1123693,1123766;CP000114,1123693,1123766;CP003810,1123693,1123766;HF952104,1123693,1123766;HF952106,1123693,1123766;HF952105,1123693,1123766;CP007482,1123693,1123766;CP007565,1123693,1123766;HG939456,1123693,1123766;CP007631,1123693,1123766;CP007632,1123693,1123766;CP006910,1123693,1123766;CP007572,1123693,1123766;CP007571,1123693,1123766;CP007570,1123693,1123766…
CP011327	Mauve	SHARED	1138682	1138702	.	.	.	Notes=Lenght20	AL732656,1138682,1138702;AE009948,1138682,1138702;CP000114,1138682,1138702;CP003810,1138682,1138702;CP003919,1138682,1138702;HF952104,1138682,1138702;HF952106,1138682,1138702;CP007482,1138682,1138702;CP007565,1138682,1138702;HG939456,1138682,1138702;CP007631,1138682,1138702;CP007632,1138682,1138702;CP006910,1138682,1138702;CP007572,1138682,1138702;CP007571,1138682,1138702;CP007570,1138682,1138702…
CP011327	Mauve	SHARED	1147079	1147091	.	.	.	Notes=Lenght12	AL732656,1147079,1147091;AE009948,1147079,1147091;CP000114,1147079,1147091;CP003810,1147079,1147091;HF952104,1147079,1147091;HF952106,1147079,1147091;HF952105,1147079,1147091;CP007482,1147079,1147091;CP007565,1147079,1147091;HG939456,1147079,1147091;CP007631,1147079,1147091;CP007632,1147079,1147091;CP006910,1147079,1147091;CP007572,1147079,1147091;CP007571,1147079,1147091;CP007570,1147079,1147091…
CP011327	Mauve	SHARED	1148542	1148689	.	.	.	Notes=Lenght147	AL732656,1148542,1148689;AE009948,1148542,1148689;CP000114,1148542,1148689;CP003810,1148542,1148689;HF952104,1148542,1148689;HF952106,1148542,1148689;HF952105,1148542,1148689;CP007482,1148542,1148689;CP007565,1148542,1148689;HG939456,1148542,1148689;CP007631,1148542,1148689;CP007632,1148542,1148689;CP006910,1148542,1148689;CP007572,1148542,1148689;CP007571,1148542,1148689;CP007570,1148542,1148689…
CP011327	Mauve	SHARED	1148690	1148782	.	.	.	Notes=Lenght92	AL732656,1148690,1148782;AE009948,1148690,1148782;CP000114,1148690,1148782;CP003810,1148690,1148782;HF952104,1148690,1148782;HF952106,1148690,1148782;HF952105,1148690,1148782;CP007482,1148690,1148782;HG939456,1148690,1148782;CP007631,1148690,1148782;CP007632,1148690,1148782;CP006910,1148690,1148782;CP007572,1148690,1148782;CP007571,1148690,1148782;CP007570,1148690,1148782;CP010867,1148690,1148782…
CP011327	Mauve	SHARED	1148851	1148920	.	.	.	Notes=Lenght69	AL732656,1148851,1148920;AE009948,1148851,1148920;CP000114,1148851,1148920;CP003810,1148851,1148920;HF952104,1148851,1148920;HF952106,1148851,1148920;HF952105,1148851,1148920;HG939456,1148851,1148920;CP007631,1148851,1148920;CP007632,1148851,1148920;CP006910,1148851,1148920;CP007572,1148851,1148920;CP007571,1148851,1148920;CP007570,1148851,1148920;CP010867,1148851,1148920;CP011325,1148851,1148920…
CP011327	Mauve	SHARED	1153154	1153421	.	.	.	Notes=Lenght267	AL732656,1153154,1153421;AE009948,1153154,1153421;CP000114,1153154,1153421;CP003810,1153154,1153421;HF952104,1153154,1153421;CP007631,1153154,1153421;CP010867,1153154,1153421;CP011325,1153154,1153421;CP011326,1153154,1153421;CP011329,1153154,1153421;CP012419,1153154,1153421;CP013202,1153154,1153421;
CP011327	Mauve	SHARED	1153422	1153446	.	.	.	Notes=Lenght24	AL732656,1153422,1153446;AE009948,1153422,1153446;CP000114,1153422,1153446;CP003810,1153422,1153446;CP003919,1153422,1153446;HF952104,1153422,1153446;HF952106,1153422,1153446;HF952105,1153422,1153446;HG939456,1153422,1153446;CP007631,1153422,1153446;CP007632,1153422,1153446;CP010867,1153422,1153446;CP011325,1153422,1153446;CP011326,1153422,1153446;CP011328,1153422,1153446;CP011329,1153422,1153446…
CP011327	Mauve	SHARED	1153668	1153739	.	.	.	Notes=Lenght71	AL732656,1153668,1153739;AE009948,1153668,1153739;CP000114,1153668,1153739;CP003810,1153668,1153739;CP003919,1153668,1153739;HF952104,1153668,1153739;HF952106,1153668,1153739;HF952105,1153668,1153739;CP007482,1153668,1153739;CP007565,1153668,1153739;HG939456,1153668,1153739;CP007632,1153668,1153739;CP006910,1153668,1153739;CP007572,1153668,1153739;CP007571,1153668,1153739;CP007570,1153668,1153739…
CP011327	Mauve	SHARED	1153740	1153769	.	.	.	Notes=Lenght29	AL732656,1153740,1153769;AE009948,1153740,1153769;CP000114,1153740,1153769;CP003810,1153740,1153769;HF952104,1153740,1153769;HF952106,1153740,1153769;HF952105,1153740,1153769;HG939456,1153740,1153769;CP007632,1153740,1153769;CP006910,1153740,1153769;CP007572,1153740,1153769;CP007571,1153740,1153769;CP007570,1153740,1153769;CP010867,1153740,1153769;CP011325,1153740,1153769;CP011326,1153740,1153769…
CP011327	Mauve	SHARED	1153770	1153899	.	.	.	Notes=Lenght129	AL732656,1153770,1153899;AE009948,1153770,1153899;CP000114,1153770,1153899;CP003810,1153770,1153899;HF952104,1153770,1153899;HF952106,1153770,1153899;HF952105,1153770,1153899;HG939456,1153770,1153899;CP007631,1153770,1153899;CP007632,1153770,1153899;CP006910,1153770,1153899;CP007572,1153770,1153899;CP007571,1153770,1153899;CP007570,1153770,1153899;CP010867,1153770,1153899;CP011325,1153770,1153899…
CP011327	Mauve	SHARED	1158749	1158790	.	.	.	Notes=Lenght41	AL732656,1158749,1158790;AE009948,1158749,1158790;CP000114,1158749,1158790;CP003810,1158749,1158790;CP003919,1158749,1158790;HF952104,1158749,1158790;HF952106,1158749,1158790;HF952105,1158749,1158790;HG939456,1158749,1158790;CP007631,1158749,1158790;CP007632,1158749,1158790;CP006910,1158749,1158790;CP007572,1158749,1158790;CP007571,1158749,1158790;CP007570,1158749,1158790;CP010867,1158749,1158790…
CP011327	Mauve	SHARED	1163630	1163661	.	.	.	Notes=Lenght31	AE009948,1163630,1163661;CP000114,1163630,1163661;CP003810,1163630,1163661;HF952104,1163630,1163661;HF952106,1163630,1163661;CP007631,1163630,1163661;CP010867,1163630,1163661;CP011325,1163630,1163661;CP011326,1163630,1163661;CP011329,1163630,1163661;CP012419,1163630,1163661;CP013202,1163630,1163661;
CP011327	Mauve	SHARED	1163662	1163677	.	.	.	Notes=Lenght15	CP000114,1163662,1163677;CP003810,1163662,1163677;HF952104,1163662,1163677;HF952106,1163662,1163677;CP010867,1163662,1163677;CP011325,1163662,1163677;CP011326,1163662,1163677;CP012419,1163662,1163677;CP013202,1163662,1163677;
CP011327	Mauve	SHARED	1172100	1172118	.	.	.	Notes=Lenght18	AE009948,1172100,1172118;CP003810,1172100,1172118;HF952104,1172100,1172118;HF952106,1172100,1172118;HF952105,1172100,1172118;CP007482,1172100,1172118;CP007565,1172100,1172118;HG939456,1172100,1172118;CP007631,1172100,1172118;CP007632,1172100,1172118;CP006910,1172100,1172118;FO393392,1172100,1172118;CP010867,1172100,1172118;CP011325,1172100,1172118;CP011326,1172100,1172118;CP011328,1172100,1172118…
CP011327	Mauve	SHARED	1172978	1172998	.	.	.	Notes=Lenght20	AL732656,1172978,1172998;AE009948,1172978,1172998;CP000114,1172978,1172998;CP003810,1172978,1172998;CP003919,1172978,1172998;HF952104,1172978,1172998;HF952106,1172978,1172998;CP007482,1172978,1172998;CP007565,1172978,1172998;HG939456,1172978,1172998;CP007631,1172978,1172998;CP007632,1172978,1172998;CP006910,1172978,1172998;CP007572,1172978,1172998;CP007571,1172978,1172998;CP007570,1172978,1172998…
CP011327	Mauve	SHARED	1179281	1179388	.	.	.	Notes=Lenght107	AL732656,1179281,1179388;AE009948,1179281,1179388;CP000114,1179281,1179388;CP003810,1179281,1179388;CP003919,1179281,1179388;HF952104,1179281,1179388;HF952106,1179281,1179388;HF952105,1179281,1179388;CP007482,1179281,1179388;CP007565,1179281,1179388;HG939456,1179281,1179388;CP007631,1179281,1179388;CP007632,1179281,1179388;CP006910,1179281,1179388;FO393392,1179281,1179388;CP010867,1179281,1179388…
CP011327	Mauve	SHARED	1179389	1179433	.	.	.	Notes=Lenght44	AL732656,1179389,1179433;AE009948,1179389,1179433;CP000114,1179389,1179433;CP003810,1179389,1179433;HF952104,1179389,1179433;HF952105,1179389,1179433;HG939456,1179389,1179433;CP007631,1179389,1179433;CP007632,1179389,1179433;CP006910,1179389,1179433;CP010867,1179389,1179433;CP011325,1179389,1179433;CP011326,1179389,1179433;CP011329,1179389,1179433;CP010319,1179389,1179433;CP012419,1179389,1179433…
CP011327	Mauve	SHARED	1179434	1179535	.	.	.	Notes=Lenght101	AL732656,1179434,1179535;AE009948,1179434,1179535;CP000114,1179434,1179535;CP003810,1179434,1179535;CP003919,1179434,1179535;HF952104,1179434,1179535;HF952106,1179434,1179535;HF952105,1179434,1179535;CP007482,1179434,1179535;CP007565,1179434,1179535;HG939456,1179434,1179535;CP007631,1179434,1179535;CP007632,1179434,1179535;CP006910,1179434,1179535;FO393392,1179434,1179535;CP010867,1179434,1179535…
CP011327	Mauve	SHARED	1179536	1179705	.	.	.	Notes=Lenght169	AL732656,1179536,1179705;AE009948,1179536,1179705;CP000114,1179536,1179705;CP003810,1179536,1179705;HF952104,1179536,1179705;HF952105,1179536,1179705;HG939456,1179536,1179705;CP007631,1179536,1179705;CP007632,1179536,1179705;CP006910,1179536,1179705;CP010867,1179536,1179705;CP011325,1179536,1179705;CP011326,1179536,1179705;CP011329,1179536,1179705;CP010319,1179536,1179705;CP012419,1179536,1179705…
CP011327	Mauve	SHARED	1179706	1179829	.	.	.	Notes=Lenght123	AL732656,1179706,1179829;AE009948,1179706,1179829;CP000114,1179706,1179829;CP003810,1179706,1179829;HF952104,1179706,1179829;HF952105,1179706,1179829;HG939456,1179706,1179829;CP006910,1179706,1179829;CP010867,1179706,1179829;CP011325,1179706,1179829;CP011326,1179706,1179829;CP011329,1179706,1179829;CP010319,1179706,1179829;CP012419,1179706,1179829;CP013202,1179706,1179829;
CP011327	Mauve	SHARED	1179830	1179843	.	.	.	Notes=Lenght13	AL732656,1179830,1179843;AE009948,1179830,1179843;CP000114,1179830,1179843;CP003810,1179830,1179843;CP003919,1179830,1179843;HF952104,1179830,1179843;HF952106,1179830,1179843;HF952105,1179830,1179843;CP007482,1179830,1179843;CP007565,1179830,1179843;HG939456,1179830,1179843;CP006910,1179830,1179843;FO393392,1179830,1179843;CP010867,1179830,1179843;CP011325,1179830,1179843;CP011326,1179830,1179843…
CP011327	Mauve	SHARED	1179845	1179866	.	.	.	Notes=Lenght21	AL732656,1179845,1179866;AE009948,1179845,1179866;CP000114,1179845,1179866;CP003810,1179845,1179866;CP003919,1179845,1179866;HF952104,1179845,1179866;HF952105,1179845,1179866;CP007482,1179845,1179866;CP007565,1179845,1179866;HG939456,1179845,1179866;CP006910,1179845,1179866;FO393392,1179845,1179866;CP010867,1179845,1179866;CP011325,1179845,1179866;CP011326,1179845,1179866;CP011328,1179845,1179866…
CP011327	Mauve	SHARED	1179867	1180011	.	.	.	Notes=Lenght144	AL732656,1179867,1180011;AE009948,1179867,1180011;CP000114,1179867,1180011;CP003810,1179867,1180011;CP003919,1179867,1180011;HF952104,1179867,1180011;HF952106,1179867,1180011;HF952105,1179867,1180011;CP007482,1179867,1180011;CP007565,1179867,1180011;HG939456,1179867,1180011;CP006910,1179867,1180011;FO393392,1179867,1180011;CP010867,1179867,1180011;CP011325,1179867,1180011;CP011326,1179867,1180011…
CP011327	Mauve	SHARED	1180355	1180588	.	.	.	Notes=Lenght233	AE009948,1180355,1180588;CP000114,1180355,1180588;CP003810,1180355,1180588;HF952104,1180355,1180588;CP010867,1180355,1180588;CP011325,1180355,1180588;CP011326,1180355,1180588;CP011329,1180355,1180588;CP012419,1180355,1180588;CP013202,1180355,1180588;
CP011327	Mauve	SHARED	1180735	1180998	.	.	.	Notes=Lenght263	AE009948,1180735,1180998;CP000114,1180735,1180998;CP003810,1180735,1180998;HF952104,1180735,1180998;HG939456,1180735,1180998;CP007631,1180735,1180998;CP007632,1180735,1180998;CP010867,1180735,1180998;CP011325,1180735,1180998;CP011326,1180735,1180998;CP011329,1180735,1180998;CP012419,1180735,1180998;CP013202,1180735,1180998;
CP011327	Mauve	SHARED	1183411	1183430	.	.	.	Notes=Lenght19	AL732656,1183411,1183430;AE009948,1183411,1183430;CP000114,1183411,1183430;CP003810,1183411,1183430;CP003919,1183411,1183430;HF952104,1183411,1183430;HF952105,1183411,1183430;CP007482,1183411,1183430;CP007565,1183411,1183430;HG939456,1183411,1183430;CP007631,1183411,1183430;CP007632,1183411,1183430;CP007572,1183411,1183430;CP007571,1183411,1183430;CP007570,1183411,1183430;FO393392,1183411,1183430…
CP011327	Mauve	SHARED	1191517	1193273	.	.	.	Notes=Lenght1756	AL732656,1191517,1193273;AE009948,1191517,1193273;CP000114,1191517,1193273;CP003810,1191517,1193273;HF952104,1191517,1193273;HF952106,1191517,1193273;HF952105,1191517,1193273;HG939456,1191517,1193273;CP007631,1191517,1193273;CP007632,1191517,1193273;CP006910,1191517,1193273;CP007572,1191517,1193273;CP007571,1191517,1193273;CP007570,1191517,1193273;CP010867,1191517,1193273;CP011325,1191517,1193273…
CP011327	Mauve	SHARED	1195024	1195339	.	.	.	Notes=Lenght315	AL732656,1195024,1195339;AE009948,1195024,1195339;CP000114,1195024,1195339;CP003810,1195024,1195339;CP003919,1195024,1195339;HF952104,1195024,1195339;HF952106,1195024,1195339;HF952105,1195024,1195339;HG939456,1195024,1195339;CP007631,1195024,1195339;CP007632,1195024,1195339;CP006910,1195024,1195339;CP007572,1195024,1195339;CP007571,1195024,1195339;CP007570,1195024,1195339;CP010867,1195024,1195339…
CP011327	Mauve	SHARED	1200469	1200669	.	.	.	Notes=Lenght200	AL732656,1200469,1200669;AE009948,1200469,1200669;CP000114,1200469,1200669;CP003810,1200469,1200669;CP003919,1200469,1200669;HF952104,1200469,1200669;HF952106,1200469,1200669;HF952105,1200469,1200669;HG939456,1200469,1200669;CP007631,1200469,1200669;CP007632,1200469,1200669;CP006910,1200469,1200669;CP007572,1200469,1200669;CP007571,1200469,1200669;CP007570,1200469,1200669;CP010867,1200469,1200669…
CP011327	Mauve	SHARED	1212328	1212341	.	.	.	Notes=Lenght13	AE009948,1212328,1212341;CP000114,1212328,1212341;CP003810,1212328,1212341;CP003919,1212328,1212341;HF952104,1212328,1212341;HF952106,1212328,1212341;HF952105,1212328,1212341;CP007482,1212328,1212341;CP007565,1212328,1212341;HG939456,1212328,1212341;CP007631,1212328,1212341;CP007632,1212328,1212341;CP006910,1212328,1212341;FO393392,1212328,1212341;CP010867,1212328,1212341;CP011325,1212328,1212341…
CP011327	Mauve	SHARED	1213475	1213492	.	.	.	Notes=Lenght17	AE009948,1213475,1213492;CP000114,1213475,1213492;CP003810,1213475,1213492;CP003919,1213475,1213492;HF952106,1213475,1213492;HF952105,1213475,1213492;CP007565,1213475,1213492;CP007632,1213475,1213492;CP006910,1213475,1213492;CP007571,1213475,1213492;CP007570,1213475,1213492;FO393392,1213475,1213492;CP010867,1213475,1213492;CP011325,1213475,1213492;CP011326,1213475,1213492;CP011329,1213475,1213492…
CP011327	Mauve	SHARED	1215383	1215586	.	.	.	Notes=Lenght203	AL732656,1215383,1215586;AE009948,1215383,1215586;CP000114,1215383,1215586;CP003810,1215383,1215586;CP003919,1215383,1215586;HF952104,1215383,1215586;HF952106,1215383,1215586;HF952105,1215383,1215586;CP007482,1215383,1215586;CP007565,1215383,1215586;HG939456,1215383,1215586;CP007631,1215383,1215586;CP007632,1215383,1215586;CP006910,1215383,1215586;CP007572,1215383,1215586;CP007571,1215383,1215586…
CP011327	Mauve	SHARED	1232806	1232860	.	.	.	Notes=Lenght54	AL732656,1232806,1232860;AE009948,1232806,1232860;CP000114,1232806,1232860;CP003810,1232806,1232860;CP003919,1232806,1232860;HF952104,1232806,1232860;HF952106,1232806,1232860;HF952105,1232806,1232860;HG939456,1232806,1232860;CP007631,1232806,1232860;CP007632,1232806,1232860;CP006910,1232806,1232860;CP007572,1232806,1232860;CP007571,1232806,1232860;CP007570,1232806,1232860;CP010867,1232806,1232860…
CP011327	Mauve	SHARED	1247642	1250994	.	.	.	Notes=Lenght3352	AL732656,1247642,1250994;CP000114,1247642,1250994;CP003810,1247642,1250994;HF952104,1247642,1250994;CP007631,1247642,1250994;CP007572,1247642,1250994;CP007571,1247642,1250994;CP007570,1247642,1250994;CP010867,1247642,1250994;CP011325,1247642,1250994;CP011326,1247642,1250994;CP011329,1247642,1250994;CP012419,1247642,1250994;CP013202,1247642,1250994;
CP011327	Mauve	SHARED	1250995	1252472	.	.	.	Notes=Lenght1477	AL732656,1250995,1252472;AE009948,1250995,1252472;CP000114,1250995,1252472;CP003810,1250995,1252472;HF952104,1250995,1252472;HG939456,1250995,1252472;CP007631,1250995,1252472;CP007632,1250995,1252472;CP007572,1250995,1252472;CP007571,1250995,1252472;CP007570,1250995,1252472;CP010867,1250995,1252472;CP011325,1250995,1252472;CP011326,1250995,1252472;CP011329,1250995,1252472;CP012419,1250995,1252472…
CP011327	Mauve	SHARED	1252473	1252491	.	.	.	Notes=Lenght18	AL732656,1252473,1252491;AE009948,1252473,1252491;CP000114,1252473,1252491;CP003810,1252473,1252491;HF952104,1252473,1252491;HG939456,1252473,1252491;CP007631,1252473,1252491;CP007572,1252473,1252491;CP007571,1252473,1252491;CP007570,1252473,1252491;CP010867,1252473,1252491;CP011325,1252473,1252491;CP011326,1252473,1252491;CP011329,1252473,1252491;CP012419,1252473,1252491;CP013202,1252473,1252491;
CP011327	Mauve	SHARED	1252492	1252797	.	.	.	Notes=Lenght305	AL732656,1252492,1252797;AE009948,1252492,1252797;CP000114,1252492,1252797;CP003810,1252492,1252797;HF952104,1252492,1252797;CP007631,1252492,1252797;CP007572,1252492,1252797;CP007571,1252492,1252797;CP007570,1252492,1252797;CP010867,1252492,1252797;CP011325,1252492,1252797;CP011326,1252492,1252797;CP011329,1252492,1252797;CP012419,1252492,1252797;CP013202,1252492,1252797;
CP011327	Mauve	SHARED	1252799	1253063	.	.	.	Notes=Lenght264	AL732656,1252799,1253063;AE009948,1252799,1253063;CP000114,1252799,1253063;CP003810,1252799,1253063;HF952104,1252799,1253063;CP007631,1252799,1253063;CP007572,1252799,1253063;CP007571,1252799,1253063;CP007570,1252799,1253063;CP010867,1252799,1253063;CP011325,1252799,1253063;CP011326,1252799,1253063;CP011329,1252799,1253063;CP012419,1252799,1253063;CP013202,1252799,1253063;
CP011327	Mauve	SHARED	1253064	1255608	.	.	.	Notes=Lenght2544	AL732656,1253064,1255608;AE009948,1253064,1255608;CP000114,1253064,1255608;CP003810,1253064,1255608;HF952104,1253064,1255608;CP007631,1253064,1255608;CP007572,1253064,1255608;CP007571,1253064,1255608;CP007570,1253064,1255608;CP010867,1253064,1255608;CP011325,1253064,1255608;CP011326,1253064,1255608;CP011329,1253064,1255608;CP012419,1253064,1255608;CP013202,1253064,1255608;
CP011327	Mauve	SHARED	1255609	1258247	.	.	.	Notes=Lenght2638	AL732656,1255609,1258247;CP000114,1255609,1258247;CP003810,1255609,1258247;HF952104,1255609,1258247;CP007631,1255609,1258247;CP007572,1255609,1258247;CP007571,1255609,1258247;CP007570,1255609,1258247;CP010867,1255609,1258247;CP011325,1255609,1258247;CP011326,1255609,1258247;CP012419,1255609,1258247;CP013202,1255609,1258247;
CP011327	Mauve	SHARED	1258313	1258707	.	.	.	Notes=Lenght394	AL732656,1258313,1258707;CP000114,1258313,1258707;CP003810,1258313,1258707;HF952104,1258313,1258707;CP007631,1258313,1258707;CP007572,1258313,1258707;CP007571,1258313,1258707;CP007570,1258313,1258707;CP010867,1258313,1258707;CP011325,1258313,1258707;CP011326,1258313,1258707;CP012419,1258313,1258707;CP013202,1258313,1258707;
CP011327	Mauve	SHARED	1259200	1259319	.	.	.	Notes=Lenght119	AL732656,1259200,1259319;CP000114,1259200,1259319;CP003810,1259200,1259319;HF952104,1259200,1259319;CP007631,1259200,1259319;CP007572,1259200,1259319;CP007571,1259200,1259319;CP007570,1259200,1259319;CP010867,1259200,1259319;CP011325,1259200,1259319;CP011326,1259200,1259319;CP012419,1259200,1259319;CP013202,1259200,1259319;
CP011327	Mauve	SHARED	1259320	1259620	.	.	.	Notes=Lenght300	AL732656,1259320,1259620;AE009948,1259320,1259620;CP000114,1259320,1259620;CP003810,1259320,1259620;HF952104,1259320,1259620;CP007631,1259320,1259620;CP007572,1259320,1259620;CP007571,1259320,1259620;CP007570,1259320,1259620;CP010867,1259320,1259620;CP011325,1259320,1259620;CP011326,1259320,1259620;CP011329,1259320,1259620;CP012419,1259320,1259620;CP013202,1259320,1259620;
CP011327	Mauve	SHARED	1259621	1259664	.	.	.	Notes=Lenght43	AL732656,1259621,1259664;CP000114,1259621,1259664;CP003810,1259621,1259664;HF952104,1259621,1259664;CP007631,1259621,1259664;CP007572,1259621,1259664;CP007571,1259621,1259664;CP007570,1259621,1259664;CP010867,1259621,1259664;CP011325,1259621,1259664;CP011326,1259621,1259664;CP012419,1259621,1259664;CP013202,1259621,1259664;
CP011327	Mauve	SHARED	1259665	1260067	.	.	.	Notes=Lenght402	AL732656,1259665,1260067;AE009948,1259665,1260067;CP000114,1259665,1260067;CP003810,1259665,1260067;HF952104,1259665,1260067;CP007631,1259665,1260067;CP007572,1259665,1260067;CP007571,1259665,1260067;CP007570,1259665,1260067;CP010867,1259665,1260067;CP011325,1259665,1260067;CP011326,1259665,1260067;CP011329,1259665,1260067;CP012419,1259665,1260067;CP013202,1259665,1260067;
CP011327	Mauve	SHARED	1260068	1260668	.	.	.	Notes=Lenght600	AL732656,1260068,1260668;AE009948,1260068,1260668;CP000114,1260068,1260668;CP003810,1260068,1260668;HF952104,1260068,1260668;CP007631,1260068,1260668;CP007572,1260068,1260668;CP007571,1260068,1260668;CP007570,1260068,1260668;CP010867,1260068,1260668;CP011325,1260068,1260668;CP011326,1260068,1260668;CP011329,1260068,1260668;CP012419,1260068,1260668;CP013202,1260068,1260668;
CP011327	Mauve	SHARED	1260669	1262349	.	.	.	Notes=Lenght1680	AL732656,1260669,1262349;CP000114,1260669,1262349;CP003810,1260669,1262349;HF952104,1260669,1262349;CP007572,1260669,1262349;CP007571,1260669,1262349;CP007570,1260669,1262349;CP010867,1260669,1262349;CP011325,1260669,1262349;CP011326,1260669,1262349;CP012419,1260669,1262349;CP013202,1260669,1262349;
CP011327	Mauve	SHARED	1262350	1262530	.	.	.	Notes=Lenght180	AL732656,1262350,1262530;CP000114,1262350,1262530;CP003810,1262350,1262530;HF952104,1262350,1262530;CP007572,1262350,1262530;CP007571,1262350,1262530;CP007570,1262350,1262530;CP010867,1262350,1262530;CP011325,1262350,1262530;CP011326,1262350,1262530;CP012419,1262350,1262530;CP013202,1262350,1262530;
CP011327	Mauve	SHARED	1266686	1266795	.	.	.	Notes=Lenght109	AL732656,1266686,1266795;AE009948,1266686,1266795;CP000114,1266686,1266795;CP003810,1266686,1266795;HF952104,1266686,1266795;HF952106,1266686,1266795;HF952105,1266686,1266795;CP007482,1266686,1266795;CP007565,1266686,1266795;HG939456,1266686,1266795;CP007631,1266686,1266795;CP007632,1266686,1266795;CP006910,1266686,1266795;CP007572,1266686,1266795;CP007571,1266686,1266795;CP007570,1266686,1266795…
CP011327	Mauve	SHARED	1276614	1276663	.	.	.	Notes=Lenght49	AL732656,1276614,1276663;AE009948,1276614,1276663;CP000114,1276614,1276663;CP003810,1276614,1276663;HF952104,1276614,1276663;HF952106,1276614,1276663;HF952105,1276614,1276663;HG939456,1276614,1276663;CP007631,1276614,1276663;CP007632,1276614,1276663;CP006910,1276614,1276663;CP007572,1276614,1276663;CP007571,1276614,1276663;CP007570,1276614,1276663;CP010867,1276614,1276663;CP011325,1276614,1276663…
CP011327	Mauve	SHARED	1279126	1279329	.	.	.	Notes=Lenght203	AL732656,1279126,1279329;AE009948,1279126,1279329;CP000114,1279126,1279329;CP003810,1279126,1279329;HF952104,1279126,1279329;HF952106,1279126,1279329;HF952105,1279126,1279329;HG939456,1279126,1279329;CP007631,1279126,1279329;CP007632,1279126,1279329;CP006910,1279126,1279329;CP007572,1279126,1279329;CP007571,1279126,1279329;CP007570,1279126,1279329;CP010867,1279126,1279329;CP011325,1279126,1279329…
CP011327	Mauve	SHARED	1286622	1286913	.	.	.	Notes=Lenght291	AL732656,1286622,1286913;CP000114,1286622,1286913;CP003810,1286622,1286913;CP003919,1286622,1286913;HF952104,1286622,1286913;HF952106,1286622,1286913;HF952105,1286622,1286913;CP007482,1286622,1286913;CP007565,1286622,1286913;HG939456,1286622,1286913;CP007631,1286622,1286913;CP007572,1286622,1286913;CP007571,1286622,1286913;CP007570,1286622,1286913;FO393392,1286622,1286913;CP010867,1286622,1286913…
CP011327	Mauve	SHARED	1286914	1287520	.	.	.	Notes=Lenght606	CP000114,1286914,1287520;CP003810,1286914,1287520;HF952104,1286914,1287520;CP007631,1286914,1287520;CP010867,1286914,1287520;CP011325,1286914,1287520;CP011326,1286914,1287520;CP011329,1286914,1287520;CP012419,1286914,1287520;CP013202,1286914,1287520;
CP011327	Mauve	SHARED	1287521	1287560	.	.	.	Notes=Lenght39	CP000114,1287521,1287560;CP003810,1287521,1287560;HF952104,1287521,1287560;HG939456,1287521,1287560;CP007631,1287521,1287560;CP010867,1287521,1287560;CP011325,1287521,1287560;CP011326,1287521,1287560;CP011329,1287521,1287560;CP012419,1287521,1287560;CP013202,1287521,1287560;
CP011327	Mauve	SHARED	1287561	1287594	.	.	.	Notes=Lenght33	CP000114,1287561,1287594;CP003810,1287561,1287594;HF952104,1287561,1287594;CP007631,1287561,1287594;CP010867,1287561,1287594;CP011325,1287561,1287594;CP011326,1287561,1287594;CP011329,1287561,1287594;CP012419,1287561,1287594;CP013202,1287561,1287594;
CP011327	Mauve	SHARED	1287595	1287697	.	.	.	Notes=Lenght102	CP000114,1287595,1287697;CP003810,1287595,1287697;HF952104,1287595,1287697;HG939456,1287595,1287697;CP007631,1287595,1287697;CP010867,1287595,1287697;CP011325,1287595,1287697;CP011326,1287595,1287697;CP011329,1287595,1287697;CP012419,1287595,1287697;CP013202,1287595,1287697;
CP011327	Mauve	SHARED	1287698	1287797	.	.	.	Notes=Lenght99	CP000114,1287698,1287797;CP003810,1287698,1287797;HF952104,1287698,1287797;CP007631,1287698,1287797;CP010867,1287698,1287797;CP011325,1287698,1287797;CP011326,1287698,1287797;CP011329,1287698,1287797;CP012419,1287698,1287797;CP013202,1287698,1287797;
CP011327	Mauve	SHARED	1287798	1287840	.	.	.	Notes=Lenght42	CP000114,1287798,1287840;CP003810,1287798,1287840;HF952104,1287798,1287840;CP007631,1287798,1287840;CP007572,1287798,1287840;CP007571,1287798,1287840;CP007570,1287798,1287840;CP010867,1287798,1287840;CP011325,1287798,1287840;CP011326,1287798,1287840;CP011329,1287798,1287840;CP012419,1287798,1287840;CP013202,1287798,1287840;
CP011327	Mauve	SHARED	1287841	1288052	.	.	.	Notes=Lenght211	AL732656,1287841,1288052;CP000114,1287841,1288052;CP003810,1287841,1288052;HF952104,1287841,1288052;HG939456,1287841,1288052;CP007631,1287841,1288052;CP007572,1287841,1288052;CP007571,1287841,1288052;CP007570,1287841,1288052;CP010867,1287841,1288052;CP011325,1287841,1288052;CP011326,1287841,1288052;CP011329,1287841,1288052;CP012419,1287841,1288052;CP013202,1287841,1288052;
CP011327	Mauve	SHARED	1288053	1288333	.	.	.	Notes=Lenght280	CP000114,1288053,1288333;CP003810,1288053,1288333;HF952104,1288053,1288333;CP007631,1288053,1288333;CP010867,1288053,1288333;CP011325,1288053,1288333;CP011326,1288053,1288333;CP011329,1288053,1288333;CP012419,1288053,1288333;CP013202,1288053,1288333;
CP011327	Mauve	SHARED	1288334	1288471	.	.	.	Notes=Lenght137	AL732656,1288334,1288471;CP000114,1288334,1288471;CP003810,1288334,1288471;HF952104,1288334,1288471;CP007631,1288334,1288471;CP007572,1288334,1288471;CP007571,1288334,1288471;CP007570,1288334,1288471;CP010867,1288334,1288471;CP011325,1288334,1288471;CP011326,1288334,1288471;CP011329,1288334,1288471;CP012419,1288334,1288471;CP013202,1288334,1288471;
CP011327	Mauve	SHARED	1288472	1288927	.	.	.	Notes=Lenght455	AL732656,1288472,1288927;CP000114,1288472,1288927;CP003810,1288472,1288927;HF952104,1288472,1288927;HG939456,1288472,1288927;CP007631,1288472,1288927;CP007572,1288472,1288927;CP007571,1288472,1288927;CP007570,1288472,1288927;CP010867,1288472,1288927;CP011325,1288472,1288927;CP011326,1288472,1288927;CP011329,1288472,1288927;CP012419,1288472,1288927;CP013202,1288472,1288927;
CP011327	Mauve	SHARED	1288928	1289238	.	.	.	Notes=Lenght310	AL732656,1288928,1289238;CP000114,1288928,1289238;CP003810,1288928,1289238;HF952104,1288928,1289238;HG939456,1288928,1289238;CP007631,1288928,1289238;CP007572,1288928,1289238;CP007571,1288928,1289238;CP007570,1288928,1289238;CP010867,1288928,1289238;CP011325,1288928,1289238;CP011329,1288928,1289238;CP012419,1288928,1289238;CP013202,1288928,1289238;
CP011327	Mauve	SHARED	1289239	1289281	.	.	.	Notes=Lenght42	AL732656,1289239,1289281;CP000114,1289239,1289281;CP003810,1289239,1289281;HF952104,1289239,1289281;CP007631,1289239,1289281;CP007572,1289239,1289281;CP007571,1289239,1289281;CP007570,1289239,1289281;CP010867,1289239,1289281;CP011325,1289239,1289281;CP011329,1289239,1289281;CP012419,1289239,1289281;CP013202,1289239,1289281;
CP011327	Mauve	SHARED	1289282	1289310	.	.	.	Notes=Lenght28	CP000114,1289282,1289310;CP003810,1289282,1289310;HF952104,1289282,1289310;HG939456,1289282,1289310;CP007631,1289282,1289310;CP010867,1289282,1289310;CP011325,1289282,1289310;CP011329,1289282,1289310;CP012419,1289282,1289310;CP013202,1289282,1289310;
CP011327	Mauve	SHARED	1289311	1289329	.	.	.	Notes=Lenght18	AL732656,1289311,1289329;CP000114,1289311,1289329;CP003810,1289311,1289329;HF952104,1289311,1289329;HG939456,1289311,1289329;CP007631,1289311,1289329;CP007572,1289311,1289329;CP007571,1289311,1289329;CP007570,1289311,1289329;CP010867,1289311,1289329;CP011325,1289311,1289329;CP011329,1289311,1289329;CP012419,1289311,1289329;CP013202,1289311,1289329;
CP011327	Mauve	SHARED	1289330	1289425	.	.	.	Notes=Lenght95	CP000114,1289330,1289425;CP003810,1289330,1289425;HF952104,1289330,1289425;HF952106,1289330,1289425;HF952105,1289330,1289425;CP007631,1289330,1289425;CP010867,1289330,1289425;CP011325,1289330,1289425;CP011329,1289330,1289425;CP010319,1289330,1289425;CP012419,1289330,1289425;CP013202,1289330,1289425;
CP011327	Mauve	SHARED	1289582	1289806	.	.	.	Notes=Lenght224	CP003810,1289582,1289806;HF952104,1289582,1289806;CP007631,1289582,1289806;CP010867,1289582,1289806;CP011325,1289582,1289806;CP011329,1289582,1289806;CP012419,1289582,1289806;CP013202,1289582,1289806;
CP011327	Mauve	SHARED	1289807	1289866	.	.	.	Notes=Lenght59	AL732656,1289807,1289866;CP003810,1289807,1289866;HF952104,1289807,1289866;CP007631,1289807,1289866;CP007572,1289807,1289866;CP007571,1289807,1289866;CP007570,1289807,1289866;CP010867,1289807,1289866;CP011325,1289807,1289866;CP011329,1289807,1289866;CP012419,1289807,1289866;CP013202,1289807,1289866;
CP011327	Mauve	SHARED	1289867	1289908	.	.	.	Notes=Lenght41	CP003810,1289867,1289908;HF952104,1289867,1289908;CP007631,1289867,1289908;CP010867,1289867,1289908;CP011325,1289867,1289908;CP011329,1289867,1289908;CP012419,1289867,1289908;CP013202,1289867,1289908;
CP011327	Mauve	SHARED	1289909	1290255	.	.	.	Notes=Lenght346	CP003810,1289909,1290255;HF952104,1289909,1290255;HG939456,1289909,1290255;CP007631,1289909,1290255;CP010867,1289909,1290255;CP011325,1289909,1290255;CP011329,1289909,1290255;CP012419,1289909,1290255;CP013202,1289909,1290255;
CP011327	Mauve	SHARED	1290256	1290452	.	.	.	Notes=Lenght196	AE009948,1290256,1290452;CP003810,1290256,1290452;HF952104,1290256,1290452;HG939456,1290256,1290452;CP007631,1290256,1290452;CP007632,1290256,1290452;CP010867,1290256,1290452;CP011325,1290256,1290452;CP011329,1290256,1290452;CP012419,1290256,1290452;CP013202,1290256,1290452;
CP011327	Mauve	SHARED	1290453	1290485	.	.	.	Notes=Lenght32	AL732656,1290453,1290485;AE009948,1290453,1290485;CP003810,1290453,1290485;HF952104,1290453,1290485;HG939456,1290453,1290485;CP007631,1290453,1290485;CP007632,1290453,1290485;CP007572,1290453,1290485;CP007571,1290453,1290485;CP007570,1290453,1290485;CP010867,1290453,1290485;CP011325,1290453,1290485;CP011329,1290453,1290485;CP012419,1290453,1290485;CP013202,1290453,1290485;
CP011327	Mauve	SHARED	1290486	1290696	.	.	.	Notes=Lenght210	AE009948,1290486,1290696;CP003810,1290486,1290696;HF952104,1290486,1290696;HG939456,1290486,1290696;CP007631,1290486,1290696;CP007632,1290486,1290696;CP010867,1290486,1290696;CP011325,1290486,1290696;CP011329,1290486,1290696;CP012419,1290486,1290696;CP013202,1290486,1290696;
CP011327	Mauve	SHARED	1290697	1291269	.	.	.	Notes=Lenght572	AL732656,1290697,1291269;AE009948,1290697,1291269;CP003810,1290697,1291269;HF952104,1290697,1291269;HG939456,1290697,1291269;CP007631,1290697,1291269;CP007632,1290697,1291269;CP007572,1290697,1291269;CP007571,1290697,1291269;CP007570,1290697,1291269;CP010867,1290697,1291269;CP011325,1290697,1291269;CP011329,1290697,1291269;CP012419,1290697,1291269;CP013202,1290697,1291269;
CP011327	Mauve	SHARED	1291270	1291310	.	.	.	Notes=Lenght40	AE009948,1291270,1291310;CP003810,1291270,1291310;HF952104,1291270,1291310;HG939456,1291270,1291310;CP007631,1291270,1291310;CP007632,1291270,1291310;CP010867,1291270,1291310;CP011325,1291270,1291310;CP011329,1291270,1291310;CP012419,1291270,1291310;CP013202,1291270,1291310;
CP011327	Mauve	SHARED	1291311	1291480	.	.	.	Notes=Lenght169	AL732656,1291311,1291480;AE009948,1291311,1291480;CP003810,1291311,1291480;HF952104,1291311,1291480;HG939456,1291311,1291480;CP007631,1291311,1291480;CP007632,1291311,1291480;CP007572,1291311,1291480;CP007571,1291311,1291480;CP007570,1291311,1291480;CP010867,1291311,1291480;CP011325,1291311,1291480;CP011329,1291311,1291480;CP012419,1291311,1291480;CP013202,1291311,1291480;
CP011327	Mauve	SHARED	1291548	1291563	.	.	.	Notes=Lenght15	AE009948,1291548,1291563;CP003810,1291548,1291563;HF952104,1291548,1291563;CP007631,1291548,1291563;CP010867,1291548,1291563;CP011325,1291548,1291563;CP011329,1291548,1291563;CP012419,1291548,1291563;CP013202,1291548,1291563;
CP011327	Mauve	SHARED	1291564	1291618	.	.	.	Notes=Lenght54	AL732656,1291564,1291618;AE009948,1291564,1291618;CP003810,1291564,1291618;HF952104,1291564,1291618;CP007631,1291564,1291618;CP007572,1291564,1291618;CP007571,1291564,1291618;CP007570,1291564,1291618;CP010867,1291564,1291618;CP011325,1291564,1291618;CP011329,1291564,1291618;CP012419,1291564,1291618;CP013202,1291564,1291618;
CP011327	Mauve	SHARED	1294116	1294395	.	.	.	Notes=Lenght279	AE009948,1294116,1294395;CP003810,1294116,1294395;HF952104,1294116,1294395;CP007631,1294116,1294395;CP010867,1294116,1294395;CP011325,1294116,1294395;CP011329,1294116,1294395;CP012419,1294116,1294395;CP013202,1294116,1294395;
CP011327	Mauve	SHARED	1294396	1294455	.	.	.	Notes=Lenght59	AE009948,1294396,1294455;CP003810,1294396,1294455;HF952104,1294396,1294455;HG939456,1294396,1294455;CP007631,1294396,1294455;CP007632,1294396,1294455;CP010867,1294396,1294455;CP011325,1294396,1294455;CP011329,1294396,1294455;CP012419,1294396,1294455;CP013202,1294396,1294455;
CP011327	Mauve	SHARED	1294456	1294493	.	.	.	Notes=Lenght37	AL732656,1294456,1294493;AE009948,1294456,1294493;CP003810,1294456,1294493;HF952104,1294456,1294493;HG939456,1294456,1294493;CP007631,1294456,1294493;CP007632,1294456,1294493;CP007572,1294456,1294493;CP007571,1294456,1294493;CP007570,1294456,1294493;CP010867,1294456,1294493;CP011325,1294456,1294493;CP011329,1294456,1294493;CP012419,1294456,1294493;CP013202,1294456,1294493;
CP011327	Mauve	SHARED	1294494	1294785	.	.	.	Notes=Lenght291	AL732656,1294494,1294785;AE009948,1294494,1294785;CP003810,1294494,1294785;HF952104,1294494,1294785;CP007631,1294494,1294785;CP007572,1294494,1294785;CP007571,1294494,1294785;CP007570,1294494,1294785;CP010867,1294494,1294785;CP011325,1294494,1294785;CP011329,1294494,1294785;CP012419,1294494,1294785;CP013202,1294494,1294785;
CP011327	Mauve	SHARED	1294786	1294915	.	.	.	Notes=Lenght129	AE009948,1294786,1294915;CP003810,1294786,1294915;HF952104,1294786,1294915;CP007631,1294786,1294915;CP010867,1294786,1294915;CP011325,1294786,1294915;CP011329,1294786,1294915;CP012419,1294786,1294915;CP013202,1294786,1294915;
CP011327	Mauve	SHARED	1295576	1296350	.	.	.	Notes=Lenght774	AL732656,1295576,1296350;AE009948,1295576,1296350;CP003810,1295576,1296350;HF952104,1295576,1296350;CP007631,1295576,1296350;CP007572,1295576,1296350;CP007571,1295576,1296350;CP007570,1295576,1296350;CP010867,1295576,1296350;CP011325,1295576,1296350;CP011329,1295576,1296350;CP012419,1295576,1296350;CP013202,1295576,1296350;
CP011327	Mauve	SHARED	1296351	1296379	.	.	.	Notes=Lenght28	AL732656,1296351,1296379;AE009948,1296351,1296379;CP003810,1296351,1296379;CP003919,1296351,1296379;HF952104,1296351,1296379;HF952106,1296351,1296379;HF952105,1296351,1296379;CP007482,1296351,1296379;CP007565,1296351,1296379;HG939456,1296351,1296379;CP007631,1296351,1296379;CP007632,1296351,1296379;CP006910,1296351,1296379;CP007572,1296351,1296379;CP007571,1296351,1296379;CP007570,1296351,1296379…
CP011327	Mauve	SHARED	1296380	1296754	.	.	.	Notes=Lenght374	AL732656,1296380,1296754;AE009948,1296380,1296754;CP003810,1296380,1296754;HF952104,1296380,1296754;CP007631,1296380,1296754;CP007572,1296380,1296754;CP007571,1296380,1296754;CP007570,1296380,1296754;CP010867,1296380,1296754;CP011325,1296380,1296754;CP011329,1296380,1296754;CP012419,1296380,1296754;CP013202,1296380,1296754;
CP011327	Mauve	SHARED	1296755	1296883	.	.	.	Notes=Lenght128	AE009948,1296755,1296883;CP003810,1296755,1296883;HF952104,1296755,1296883;CP007631,1296755,1296883;CP010867,1296755,1296883;CP011325,1296755,1296883;CP011329,1296755,1296883;CP012419,1296755,1296883;CP013202,1296755,1296883;
CP011327	Mauve	SHARED	1296884	1296990	.	.	.	Notes=Lenght106	AE009948,1296884,1296990;CP003810,1296884,1296990;CP003919,1296884,1296990;HF952104,1296884,1296990;HF952106,1296884,1296990;HF952105,1296884,1296990;CP007482,1296884,1296990;CP007565,1296884,1296990;HG939456,1296884,1296990;CP007631,1296884,1296990;CP007632,1296884,1296990;CP006910,1296884,1296990;FO393392,1296884,1296990;CP010867,1296884,1296990;CP011325,1296884,1296990;CP011328,1296884,1296990…
CP011327	Mauve	SHARED	1296991	1297125	.	.	.	Notes=Lenght134	AE009948,1296991,1297125;CP003810,1296991,1297125;HF952104,1296991,1297125;CP007631,1296991,1297125;CP010867,1296991,1297125;CP011325,1296991,1297125;CP011329,1296991,1297125;CP012419,1296991,1297125;CP013202,1296991,1297125;
CP011327	Mauve	SHARED	1298632	1298744	.	.	.	Notes=Lenght112	AL732656,1298632,1298744;AE009948,1298632,1298744;CP003810,1298632,1298744;CP003919,1298632,1298744;HF952104,1298632,1298744;HF952106,1298632,1298744;HF952105,1298632,1298744;CP007482,1298632,1298744;CP007565,1298632,1298744;HG939456,1298632,1298744;CP007631,1298632,1298744;CP007632,1298632,1298744;CP006910,1298632,1298744;CP007572,1298632,1298744;CP007571,1298632,1298744;CP007570,1298632,1298744…
CP011327	Mauve	SHARED	1298745	1298859	.	.	.	Notes=Lenght114	AE009948,1298745,1298859;CP003810,1298745,1298859;CP003919,1298745,1298859;HF952104,1298745,1298859;HF952106,1298745,1298859;HF952105,1298745,1298859;CP007482,1298745,1298859;CP007565,1298745,1298859;HG939456,1298745,1298859;CP007631,1298745,1298859;CP007632,1298745,1298859;CP006910,1298745,1298859;FO393392,1298745,1298859;CP010867,1298745,1298859;CP011325,1298745,1298859;CP011328,1298745,1298859…
CP011327	Mauve	SHARED	1298861	1299089	.	.	.	Notes=Lenght228	AL732656,1298861,1299089;AE009948,1298861,1299089;CP003810,1298861,1299089;HF952104,1298861,1299089;CP007631,1298861,1299089;CP007572,1298861,1299089;CP007571,1298861,1299089;CP007570,1298861,1299089;CP010867,1298861,1299089;CP011325,1298861,1299089;CP011329,1298861,1299089;CP012419,1298861,1299089;CP013202,1298861,1299089;
CP011327	Mauve	SHARED	1299583	1300054	.	.	.	Notes=Lenght471	AL732656,1299583,1300054;AE009948,1299583,1300054;CP003810,1299583,1300054;CP003919,1299583,1300054;HF952104,1299583,1300054;HF952106,1299583,1300054;HF952105,1299583,1300054;CP007482,1299583,1300054;CP007565,1299583,1300054;HG939456,1299583,1300054;CP007631,1299583,1300054;CP007632,1299583,1300054;CP006910,1299583,1300054;CP007572,1299583,1300054;CP007571,1299583,1300054;CP007570,1299583,1300054…
CP011327	Mauve	SHARED	1310689	1310763	.	.	.	Notes=Lenght74	AL732656,1310689,1310763;AE009948,1310689,1310763;CP000114,1310689,1310763;CP003810,1310689,1310763;HF952104,1310689,1310763;HF952106,1310689,1310763;HF952105,1310689,1310763;CP007482,1310689,1310763;CP007565,1310689,1310763;HG939456,1310689,1310763;CP007631,1310689,1310763;CP007632,1310689,1310763;CP006910,1310689,1310763;CP007572,1310689,1310763;CP007571,1310689,1310763;CP007570,1310689,1310763…
CP011327	Mauve	SHARED	1310764	1310950	.	.	.	Notes=Lenght186	AL732656,1310764,1310950;AE009948,1310764,1310950;CP000114,1310764,1310950;CP003810,1310764,1310950;HF952104,1310764,1310950;HF952106,1310764,1310950;HF952105,1310764,1310950;HG939456,1310764,1310950;CP007631,1310764,1310950;CP007632,1310764,1310950;CP006910,1310764,1310950;CP007572,1310764,1310950;CP007571,1310764,1310950;CP007570,1310764,1310950;CP010867,1310764,1310950;CP011325,1310764,1310950…
CP011327	Mauve	SHARED	1310951	1311804	.	.	.	Notes=Lenght853	AL732656,1310951,1311804;AE009948,1310951,1311804;CP000114,1310951,1311804;CP003810,1310951,1311804;HF952104,1310951,1311804;HF952106,1310951,1311804;HF952105,1310951,1311804;CP007482,1310951,1311804;CP007565,1310951,1311804;HG939456,1310951,1311804;CP007631,1310951,1311804;CP007632,1310951,1311804;CP006910,1310951,1311804;CP007572,1310951,1311804;CP007571,1310951,1311804;CP007570,1310951,1311804…
CP011327	Mauve	SHARED	1322370	1322638	.	.	.	Notes=Lenght268	AL732656,1322370,1322638;AE009948,1322370,1322638;CP000114,1322370,1322638;CP003810,1322370,1322638;CP003919,1322370,1322638;HF952104,1322370,1322638;HF952106,1322370,1322638;HF952105,1322370,1322638;HG939456,1322370,1322638;CP007631,1322370,1322638;CP007632,1322370,1322638;CP006910,1322370,1322638;CP007572,1322370,1322638;CP007571,1322370,1322638;CP007570,1322370,1322638;CP010867,1322370,1322638…
CP011327	Mauve	SHARED	1330541	1330671	.	.	.	Notes=Lenght130	AL732656,1330541,1330671;AE009948,1330541,1330671;CP000114,1330541,1330671;CP003810,1330541,1330671;HF952104,1330541,1330671;HF952106,1330541,1330671;HF952105,1330541,1330671;CP007482,1330541,1330671;CP007565,1330541,1330671;HG939456,1330541,1330671;CP007631,1330541,1330671;CP007632,1330541,1330671;CP006910,1330541,1330671;CP007572,1330541,1330671;CP007571,1330541,1330671;CP007570,1330541,1330671…
CP011327	Mauve	SHARED	1335825	1335888	.	.	.	Notes=Lenght63	AL732656,1335825,1335888;AE009948,1335825,1335888;CP000114,1335825,1335888;CP003810,1335825,1335888;CP003919,1335825,1335888;HF952104,1335825,1335888;HF952106,1335825,1335888;HF952105,1335825,1335888;CP007482,1335825,1335888;CP007565,1335825,1335888;CP007631,1335825,1335888;CP006910,1335825,1335888;CP007572,1335825,1335888;CP007571,1335825,1335888;CP007570,1335825,1335888;FO393392,1335825,1335888…
CP011327	Mauve	SHARED	1357477	1357510	.	.	.	Notes=Lenght33	AL732656,1357477,1357510;AE009948,1357477,1357510;CP000114,1357477,1357510;CP003810,1357477,1357510;CP003919,1357477,1357510;HF952104,1357477,1357510;HF952106,1357477,1357510;HF952105,1357477,1357510;CP007482,1357477,1357510;CP007565,1357477,1357510;HG939456,1357477,1357510;CP007631,1357477,1357510;CP007632,1357477,1357510;CP006910,1357477,1357510;FO393392,1357477,1357510;CP010867,1357477,1357510…
CP011327	Mauve	SHARED	1363547	1363715	.	.	.	Notes=Lenght168	AE009948,1363547,1363715;CP000114,1363547,1363715;CP003810,1363547,1363715;HF952104,1363547,1363715;HG939456,1363547,1363715;CP007631,1363547,1363715;CP007632,1363547,1363715;CP010867,1363547,1363715;CP011325,1363547,1363715;CP011326,1363547,1363715;CP011329,1363547,1363715;CP012419,1363547,1363715;CP013202,1363547,1363715;
CP011327	Mauve	SHARED	1367198	1367490	.	.	.	Notes=Lenght292	AE009948,1367198,1367490;CP000114,1367198,1367490;CP003810,1367198,1367490;CP003919,1367198,1367490;HF952104,1367198,1367490;HF952106,1367198,1367490;HF952105,1367198,1367490;CP007482,1367198,1367490;CP007565,1367198,1367490;HG939456,1367198,1367490;CP007631,1367198,1367490;CP007632,1367198,1367490;FO393392,1367198,1367490;CP010867,1367198,1367490;CP011325,1367198,1367490;CP011326,1367198,1367490…
CP011327	Mauve	SHARED	1367717	1368070	.	.	.	Notes=Lenght353	AE009948,1367717,1368070;CP000114,1367717,1368070;CP003810,1367717,1368070;CP003919,1367717,1368070;HF952104,1367717,1368070;HF952106,1367717,1368070;HF952105,1367717,1368070;CP007482,1367717,1368070;CP007565,1367717,1368070;HG939456,1367717,1368070;CP007631,1367717,1368070;CP007632,1367717,1368070;FO393392,1367717,1368070;CP010867,1367717,1368070;CP011325,1367717,1368070;CP011326,1367717,1368070…
CP011327	Mauve	SHARED	1368346	1368535	.	.	.	Notes=Lenght189	AE009948,1368346,1368535;CP000114,1368346,1368535;CP003810,1368346,1368535;CP003919,1368346,1368535;HF952104,1368346,1368535;HF952106,1368346,1368535;HF952105,1368346,1368535;CP007482,1368346,1368535;CP007565,1368346,1368535;HG939456,1368346,1368535;CP007631,1368346,1368535;CP007632,1368346,1368535;FO393392,1368346,1368535;CP010867,1368346,1368535;CP011325,1368346,1368535;CP011326,1368346,1368535…
CP011327	Mauve	SHARED	1369569	1369633	.	.	.	Notes=Lenght64	AE009948,1369569,1369633;CP000114,1369569,1369633;CP003810,1369569,1369633;CP003919,1369569,1369633;HF952104,1369569,1369633;HF952106,1369569,1369633;HF952105,1369569,1369633;CP007482,1369569,1369633;CP007565,1369569,1369633;HG939456,1369569,1369633;CP007631,1369569,1369633;CP007632,1369569,1369633;FO393392,1369569,1369633;CP010867,1369569,1369633;CP011325,1369569,1369633;CP011326,1369569,1369633…
CP011327	Mauve	SHARED	1371211	1371224	.	.	.	Notes=Lenght13	AL732656,1371211,1371224;AE009948,1371211,1371224;CP000114,1371211,1371224;CP003810,1371211,1371224;CP003919,1371211,1371224;HF952104,1371211,1371224;HF952106,1371211,1371224;HF952105,1371211,1371224;CP007482,1371211,1371224;CP007565,1371211,1371224;HG939456,1371211,1371224;CP007631,1371211,1371224;CP007632,1371211,1371224;CP007572,1371211,1371224;CP007571,1371211,1371224;CP007570,1371211,1371224…
CP011327	Mauve	SHARED	1392447	1392460	.	.	.	Notes=Lenght13	AL732656,1392447,1392460;AE009948,1392447,1392460;CP000114,1392447,1392460;CP003810,1392447,1392460;CP003919,1392447,1392460;HF952104,1392447,1392460;HF952106,1392447,1392460;HF952105,1392447,1392460;CP007482,1392447,1392460;CP007565,1392447,1392460;HG939456,1392447,1392460;CP007631,1392447,1392460;CP007632,1392447,1392460;CP006910,1392447,1392460;FO393392,1392447,1392460;CP010867,1392447,1392460…
CP011327	Mauve	SHARED	1392505	1393351	.	.	.	Notes=Lenght846	AL732656,1392505,1393351;AE009948,1392505,1393351;CP000114,1392505,1393351;CP003810,1392505,1393351;CP003919,1392505,1393351;HF952104,1392505,1393351;HF952106,1392505,1393351;HF952105,1392505,1393351;CP007482,1392505,1393351;CP007565,1392505,1393351;HG939456,1392505,1393351;CP007631,1392505,1393351;CP007632,1392505,1393351;CP006910,1392505,1393351;FO393392,1392505,1393351;CP010867,1392505,1393351…
CP011327	Mauve	SHARED	1393352	1393435	.	.	.	Notes=Lenght83	AL732656,1393352,1393435;AE009948,1393352,1393435;CP000114,1393352,1393435;CP003810,1393352,1393435;HF952104,1393352,1393435;HF952106,1393352,1393435;HF952105,1393352,1393435;CP007482,1393352,1393435;CP007565,1393352,1393435;HG939456,1393352,1393435;CP007631,1393352,1393435;CP007632,1393352,1393435;CP006910,1393352,1393435;FO393392,1393352,1393435;CP010867,1393352,1393435;CP011325,1393352,1393435…
CP011327	Mauve	SHARED	1393436	1394736	.	.	.	Notes=Lenght1300	AL732656,1393436,1394736;AE009948,1393436,1394736;CP000114,1393436,1394736;CP003810,1393436,1394736;CP003919,1393436,1394736;HF952104,1393436,1394736;HF952106,1393436,1394736;HF952105,1393436,1394736;CP007482,1393436,1394736;CP007565,1393436,1394736;HG939456,1393436,1394736;CP007631,1393436,1394736;CP007632,1393436,1394736;CP006910,1393436,1394736;FO393392,1393436,1394736;CP010867,1393436,1394736…
CP011327	Mauve	SHARED	1409184	1409344	.	.	.	Notes=Lenght160	AL732656,1409184,1409344;AE009948,1409184,1409344;CP000114,1409184,1409344;CP003810,1409184,1409344;CP003919,1409184,1409344;HF952104,1409184,1409344;HF952106,1409184,1409344;HF952105,1409184,1409344;CP007482,1409184,1409344;CP007565,1409184,1409344;CP007631,1409184,1409344;CP006910,1409184,1409344;CP007572,1409184,1409344;CP007571,1409184,1409344;CP007570,1409184,1409344;FO393392,1409184,1409344…
CP011327	Mauve	SHARED	1409345	1409371	.	.	.	Notes=Lenght26	AE009948,1409345,1409371;CP000114,1409345,1409371;CP003810,1409345,1409371;CP003919,1409345,1409371;HF952104,1409345,1409371;HF952106,1409345,1409371;HF952105,1409345,1409371;CP007482,1409345,1409371;CP007565,1409345,1409371;CP007631,1409345,1409371;CP006910,1409345,1409371;FO393392,1409345,1409371;CP010867,1409345,1409371;CP011325,1409345,1409371;CP011326,1409345,1409371;CP011328,1409345,1409371…
CP011327	Mauve	SHARED	1409372	1409511	.	.	.	Notes=Lenght139	AE009948,1409372,1409511;CP000114,1409372,1409511;CP003810,1409372,1409511;CP003919,1409372,1409511;HF952104,1409372,1409511;HF952106,1409372,1409511;HF952105,1409372,1409511;CP007482,1409372,1409511;CP007565,1409372,1409511;HG939456,1409372,1409511;CP007631,1409372,1409511;CP007632,1409372,1409511;CP006910,1409372,1409511;FO393392,1409372,1409511;CP010867,1409372,1409511;CP011325,1409372,1409511…
CP011327	Mauve	SHARED	1409627	1410231	.	.	.	Notes=Lenght604	AL732656,1409627,1410231;AE009948,1409627,1410231;CP000114,1409627,1410231;CP003810,1409627,1410231;CP003919,1409627,1410231;HF952104,1409627,1410231;HF952106,1409627,1410231;HF952105,1409627,1410231;CP007482,1409627,1410231;CP007565,1409627,1410231;CP007631,1409627,1410231;CP006910,1409627,1410231;CP007572,1409627,1410231;CP007571,1409627,1410231;CP007570,1409627,1410231;FO393392,1409627,1410231…
CP011327	Mauve	SHARED	1410326	1410708	.	.	.	Notes=Lenght382	AL732656,1410326,1410708;AE009948,1410326,1410708;CP000114,1410326,1410708;CP003810,1410326,1410708;CP003919,1410326,1410708;HF952104,1410326,1410708;HF952106,1410326,1410708;HF952105,1410326,1410708;CP007482,1410326,1410708;CP007565,1410326,1410708;CP007631,1410326,1410708;CP006910,1410326,1410708;CP007572,1410326,1410708;CP007571,1410326,1410708;CP007570,1410326,1410708;FO393392,1410326,1410708…
CP011327	Mauve	SHARED	1410799	1410863	.	.	.	Notes=Lenght64	AL732656,1410799,1410863;AE009948,1410799,1410863;CP000114,1410799,1410863;CP003810,1410799,1410863;CP003919,1410799,1410863;HF952104,1410799,1410863;HF952106,1410799,1410863;HF952105,1410799,1410863;HG939456,1410799,1410863;CP007631,1410799,1410863;CP007632,1410799,1410863;CP006910,1410799,1410863;CP007572,1410799,1410863;CP007571,1410799,1410863;CP007570,1410799,1410863;CP010867,1410799,1410863…
CP011327	Mauve	SHARED	1410864	1410984	.	.	.	Notes=Lenght120	AL732656,1410864,1410984;AE009948,1410864,1410984;CP000114,1410864,1410984;CP003810,1410864,1410984;CP003919,1410864,1410984;HF952104,1410864,1410984;HF952106,1410864,1410984;HF952105,1410864,1410984;CP007631,1410864,1410984;CP006910,1410864,1410984;CP007572,1410864,1410984;CP007571,1410864,1410984;CP007570,1410864,1410984;CP010867,1410864,1410984;CP011325,1410864,1410984;CP011326,1410864,1410984…
CP011327	Mauve	SHARED	1410985	1412826	.	.	.	Notes=Lenght1841	AL732656,1410985,1412826;AE009948,1410985,1412826;CP000114,1410985,1412826;CP003810,1410985,1412826;CP003919,1410985,1412826;HF952104,1410985,1412826;HF952106,1410985,1412826;HF952105,1410985,1412826;CP007482,1410985,1412826;CP007565,1410985,1412826;CP007631,1410985,1412826;CP006910,1410985,1412826;CP007572,1410985,1412826;CP007571,1410985,1412826;CP007570,1410985,1412826;FO393392,1410985,1412826…
CP011327	Mauve	SHARED	1412827	1413111	.	.	.	Notes=Lenght284	AL732656,1412827,1413111;AE009948,1412827,1413111;CP000114,1412827,1413111;CP003810,1412827,1413111;HF952104,1412827,1413111;HF952106,1412827,1413111;HF952105,1412827,1413111;CP007482,1412827,1413111;CP007565,1412827,1413111;CP007631,1412827,1413111;CP006910,1412827,1413111;CP007572,1412827,1413111;CP007571,1412827,1413111;CP007570,1412827,1413111;FO393392,1412827,1413111;CP010867,1412827,1413111…
CP011327	Mauve	SHARED	1413112	1413275	.	.	.	Notes=Lenght163	AL732656,1413112,1413275;AE009948,1413112,1413275;CP000114,1413112,1413275;CP003810,1413112,1413275;CP003919,1413112,1413275;HF952104,1413112,1413275;HF952106,1413112,1413275;HF952105,1413112,1413275;CP007482,1413112,1413275;CP007565,1413112,1413275;CP007631,1413112,1413275;CP006910,1413112,1413275;CP007572,1413112,1413275;CP007571,1413112,1413275;CP007570,1413112,1413275;FO393392,1413112,1413275…
CP011327	Mauve	SHARED	1413276	1413922	.	.	.	Notes=Lenght646	AL732656,1413276,1413922;AE009948,1413276,1413922;CP000114,1413276,1413922;CP003810,1413276,1413922;CP003919,1413276,1413922;HF952104,1413276,1413922;HF952106,1413276,1413922;HF952105,1413276,1413922;CP007482,1413276,1413922;CP007565,1413276,1413922;CP007631,1413276,1413922;CP006910,1413276,1413922;CP007572,1413276,1413922;CP007571,1413276,1413922;CP007570,1413276,1413922;FO393392,1413276,1413922…
CP011327	Mauve	SHARED	1413923	1414011	.	.	.	Notes=Lenght88	AL732656,1413923,1414011;CP000114,1413923,1414011;CP003810,1413923,1414011;CP003919,1413923,1414011;HF952104,1413923,1414011;HF952106,1413923,1414011;HF952105,1413923,1414011;CP007482,1413923,1414011;CP007565,1413923,1414011;CP007631,1413923,1414011;CP006910,1413923,1414011;CP007572,1413923,1414011;CP007571,1413923,1414011;CP007570,1413923,1414011;FO393392,1413923,1414011;CP010867,1413923,1414011…
CP011327	Mauve	SHARED	1414012	1414087	.	.	.	Notes=Lenght75	CP000114,1414012,1414087;CP003810,1414012,1414087;CP003919,1414012,1414087;HF952104,1414012,1414087;HF952106,1414012,1414087;HF952105,1414012,1414087;CP007482,1414012,1414087;CP007565,1414012,1414087;CP007631,1414012,1414087;CP006910,1414012,1414087;FO393392,1414012,1414087;CP010867,1414012,1414087;CP011325,1414012,1414087;CP011326,1414012,1414087;CP011328,1414012,1414087;CP010319,1414012,1414087…
CP011327	Mauve	SHARED	1414089	1414968	.	.	.	Notes=Lenght879	AL732656,1414089,1414968;AE009948,1414089,1414968;CP000114,1414089,1414968;CP003810,1414089,1414968;CP003919,1414089,1414968;HF952104,1414089,1414968;HF952106,1414089,1414968;HF952105,1414089,1414968;CP007482,1414089,1414968;CP007565,1414089,1414968;CP007631,1414089,1414968;CP006910,1414089,1414968;CP007572,1414089,1414968;CP007571,1414089,1414968;CP007570,1414089,1414968;FO393392,1414089,1414968…
CP011327	Mauve	SHARED	1415053	1418303	.	.	.	Notes=Lenght3250	AL732656,1415053,1418303;AE009948,1415053,1418303;CP000114,1415053,1418303;CP003810,1415053,1418303;CP003919,1415053,1418303;HF952104,1415053,1418303;HF952106,1415053,1418303;HF952105,1415053,1418303;CP007482,1415053,1418303;CP007565,1415053,1418303;CP007631,1415053,1418303;CP006910,1415053,1418303;CP007572,1415053,1418303;CP007571,1415053,1418303;CP007570,1415053,1418303;FO393392,1415053,1418303…
CP011327	Mauve	SHARED	1418304	1418453	.	.	.	Notes=Lenght149	AL732656,1418304,1418453;AE009948,1418304,1418453;CP000114,1418304,1418453;CP003810,1418304,1418453;HF952104,1418304,1418453;CP007631,1418304,1418453;CP006910,1418304,1418453;CP007572,1418304,1418453;CP007571,1418304,1418453;CP007570,1418304,1418453;CP010867,1418304,1418453;CP011325,1418304,1418453;CP011326,1418304,1418453;CP012419,1418304,1418453;CP013202,1418304,1418453;
CP011327	Mauve	SHARED	1418454	1419186	.	.	.	Notes=Lenght732	AE009948,1418454,1419186;CP000114,1418454,1419186;CP003810,1418454,1419186;HF952104,1418454,1419186;HF952106,1418454,1419186;HF952105,1418454,1419186;CP007482,1418454,1419186;CP007565,1418454,1419186;CP007631,1418454,1419186;FO393392,1418454,1419186;CP010867,1418454,1419186;CP011325,1418454,1419186;CP011326,1418454,1419186;CP011328,1418454,1419186;CP010319,1418454,1419186;CP012419,1418454,1419186…
CP011327	Mauve	SHARED	1419187	1419223	.	.	.	Notes=Lenght36	AL732656,1419187,1419223;AE009948,1419187,1419223;CP000114,1419187,1419223;CP003810,1419187,1419223;HF952104,1419187,1419223;HF952106,1419187,1419223;HF952105,1419187,1419223;CP007482,1419187,1419223;CP007565,1419187,1419223;CP007631,1419187,1419223;CP007572,1419187,1419223;CP007571,1419187,1419223;CP007570,1419187,1419223;FO393392,1419187,1419223;CP010867,1419187,1419223;CP011325,1419187,1419223…
CP011327	Mauve	SHARED	1419224	1419658	.	.	.	Notes=Lenght434	AE009948,1419224,1419658;CP000114,1419224,1419658;CP003810,1419224,1419658;HF952104,1419224,1419658;HF952106,1419224,1419658;HF952105,1419224,1419658;CP007482,1419224,1419658;CP007565,1419224,1419658;CP007631,1419224,1419658;FO393392,1419224,1419658;CP010867,1419224,1419658;CP011325,1419224,1419658;CP011326,1419224,1419658;CP011328,1419224,1419658;CP010319,1419224,1419658;CP012419,1419224,1419658…
CP011327	Mauve	SHARED	1419720	1423264	.	.	.	Notes=Lenght3544	AE009948,1419720,1423264;CP000114,1419720,1423264;CP003810,1419720,1423264;HF952104,1419720,1423264;HF952106,1419720,1423264;HF952105,1419720,1423264;CP007482,1419720,1423264;CP007565,1419720,1423264;CP007631,1419720,1423264;FO393392,1419720,1423264;CP010867,1419720,1423264;CP011325,1419720,1423264;CP011326,1419720,1423264;CP011328,1419720,1423264;CP010319,1419720,1423264;CP012419,1419720,1423264…
CP011327	Mauve	SHARED	1423265	1423370	.	.	.	Notes=Lenght105	AE009948,1423265,1423370;CP000114,1423265,1423370;CP003810,1423265,1423370;HF952104,1423265,1423370;HF952106,1423265,1423370;HF952105,1423265,1423370;CP007482,1423265,1423370;CP007565,1423265,1423370;CP007631,1423265,1423370;FO393392,1423265,1423370;CP010867,1423265,1423370;CP011325,1423265,1423370;CP011326,1423265,1423370;CP011328,1423265,1423370;CP010319,1423265,1423370;CP012419,1423265,1423370…
CP011327	Mauve	SHARED	1423371	1425180	.	.	.	Notes=Lenght1809	AL732656,1423371,1425180;AE009948,1423371,1425180;CP000114,1423371,1425180;CP003810,1423371,1425180;HF952104,1423371,1425180;HF952106,1423371,1425180;HF952105,1423371,1425180;CP007482,1423371,1425180;CP007565,1423371,1425180;CP007631,1423371,1425180;CP007572,1423371,1425180;CP007571,1423371,1425180;CP007570,1423371,1425180;FO393392,1423371,1425180;CP010867,1423371,1425180;CP011325,1423371,1425180…
CP011327	Mauve	SHARED	1425181	1427314	.	.	.	Notes=Lenght2133	AL732656,1425181,1427314;AE009948,1425181,1427314;CP000114,1425181,1427314;CP003810,1425181,1427314;CP003919,1425181,1427314;HF952104,1425181,1427314;HF952106,1425181,1427314;HF952105,1425181,1427314;CP007482,1425181,1427314;CP007565,1425181,1427314;CP007631,1425181,1427314;CP006910,1425181,1427314;CP007572,1425181,1427314;CP007571,1425181,1427314;CP007570,1425181,1427314;FO393392,1425181,1427314…
CP011327	Mauve	SHARED	1427315	1427333	.	.	.	Notes=Lenght18	AL732656,1427315,1427333;AE009948,1427315,1427333;CP000114,1427315,1427333;CP003810,1427315,1427333;CP003919,1427315,1427333;HF952104,1427315,1427333;HF952106,1427315,1427333;HF952105,1427315,1427333;CP007482,1427315,1427333;CP007565,1427315,1427333;CP007631,1427315,1427333;CP006910,1427315,1427333;CP007572,1427315,1427333;CP007571,1427315,1427333;CP007570,1427315,1427333;FO393392,1427315,1427333…
CP011327	Mauve	SHARED	1427334	1427371	.	.	.	Notes=Lenght37	AL732656,1427334,1427371;AE009948,1427334,1427371;CP000114,1427334,1427371;CP003810,1427334,1427371;HF952104,1427334,1427371;HF952106,1427334,1427371;HF952105,1427334,1427371;CP007631,1427334,1427371;CP006910,1427334,1427371;CP007572,1427334,1427371;CP007571,1427334,1427371;CP007570,1427334,1427371;CP010867,1427334,1427371;CP011325,1427334,1427371;CP011326,1427334,1427371;CP012419,1427334,1427371…
CP011327	Mauve	SHARED	1427372	1427384	.	.	.	Notes=Lenght12	AL732656,1427372,1427384;AE009948,1427372,1427384;CP000114,1427372,1427384;CP003810,1427372,1427384;HF952104,1427372,1427384;CP007631,1427372,1427384;CP006910,1427372,1427384;CP007572,1427372,1427384;CP007571,1427372,1427384;CP007570,1427372,1427384;CP010867,1427372,1427384;CP011325,1427372,1427384;CP011326,1427372,1427384;CP012419,1427372,1427384;CP013202,1427372,1427384;
CP011327	Mauve	SHARED	1427388	1427418	.	.	.	Notes=Lenght30	AL732656,1427388,1427418;AE009948,1427388,1427418;CP000114,1427388,1427418;CP003810,1427388,1427418;HF952104,1427388,1427418;CP007631,1427388,1427418;CP006910,1427388,1427418;CP010867,1427388,1427418;CP011325,1427388,1427418;CP011326,1427388,1427418;CP012419,1427388,1427418;CP013202,1427388,1427418;
CP011327	Mauve	SHARED	1427419	1427457	.	.	.	Notes=Lenght38	AE009948,1427419,1427457;CP000114,1427419,1427457;CP003810,1427419,1427457;HF952104,1427419,1427457;HF952106,1427419,1427457;CP007631,1427419,1427457;CP010867,1427419,1427457;CP011325,1427419,1427457;CP011326,1427419,1427457;CP012419,1427419,1427457;CP013202,1427419,1427457;
CP011327	Mauve	SHARED	1427462	1427475	.	.	.	Notes=Lenght13	AE009948,1427462,1427475;CP000114,1427462,1427475;CP003810,1427462,1427475;HF952104,1427462,1427475;HF952106,1427462,1427475;CP007631,1427462,1427475;CP006910,1427462,1427475;CP010867,1427462,1427475;CP011325,1427462,1427475;CP012419,1427462,1427475;CP013202,1427462,1427475;
CP011327	Mauve	SHARED	1427628	1427639	.	.	.	Notes=Lenght11	AE009948,1427628,1427639;CP000114,1427628,1427639;CP003810,1427628,1427639;HF952104,1427628,1427639;HF952106,1427628,1427639;CP007631,1427628,1427639;CP006910,1427628,1427639;CP010867,1427628,1427639;CP011325,1427628,1427639;CP011326,1427628,1427639;CP012419,1427628,1427639;CP013202,1427628,1427639;
CP011327	Mauve	SHARED	1427640	1427651	.	.	.	Notes=Lenght11	AE009948,1427640,1427651;CP000114,1427640,1427651;CP003810,1427640,1427651;HF952104,1427640,1427651;HF952106,1427640,1427651;CP007631,1427640,1427651;CP010867,1427640,1427651;CP011325,1427640,1427651;CP011326,1427640,1427651;CP012419,1427640,1427651;CP013202,1427640,1427651;
CP011327	Mauve	SHARED	1428136	1428151	.	.	.	Notes=Lenght15	CP000114,1428136,1428151;CP003810,1428136,1428151;HF952104,1428136,1428151;HF952105,1428136,1428151;CP007631,1428136,1428151;CP010867,1428136,1428151;CP011325,1428136,1428151;CP011326,1428136,1428151;CP010319,1428136,1428151;CP012419,1428136,1428151;CP013202,1428136,1428151;
CP011327	Mauve	SHARED	1428152	1428165	.	.	.	Notes=Lenght13	AE009948,1428152,1428165;CP000114,1428152,1428165;CP003810,1428152,1428165;HF952104,1428152,1428165;HF952105,1428152,1428165;CP007631,1428152,1428165;CP006910,1428152,1428165;CP010867,1428152,1428165;CP011325,1428152,1428165;CP011326,1428152,1428165;CP010319,1428152,1428165;CP012419,1428152,1428165;CP013202,1428152,1428165;
CP011327	Mauve	SHARED	1428166	1428184	.	.	.	Notes=Lenght18	AL732656,1428166,1428184;AE009948,1428166,1428184;CP000114,1428166,1428184;CP003810,1428166,1428184;HF952104,1428166,1428184;HF952105,1428166,1428184;CP007631,1428166,1428184;CP006910,1428166,1428184;CP007572,1428166,1428184;CP007571,1428166,1428184;CP007570,1428166,1428184;CP010867,1428166,1428184;CP011325,1428166,1428184;CP011326,1428166,1428184;CP010319,1428166,1428184;CP012419,1428166,1428184…
CP011327	Mauve	SHARED	1428185	1428199	.	.	.	Notes=Lenght14	AL732656,1428185,1428199;AE009948,1428185,1428199;CP000114,1428185,1428199;CP003810,1428185,1428199;CP003919,1428185,1428199;HF952104,1428185,1428199;HF952105,1428185,1428199;CP007482,1428185,1428199;CP007631,1428185,1428199;CP006910,1428185,1428199;CP007572,1428185,1428199;CP007571,1428185,1428199;CP007570,1428185,1428199;CP010867,1428185,1428199;CP011325,1428185,1428199;CP011326,1428185,1428199…
CP011327	Mauve	SHARED	1428200	1428213	.	.	.	Notes=Lenght13	AL732656,1428200,1428213;AE009948,1428200,1428213;CP000114,1428200,1428213;CP003810,1428200,1428213;CP003919,1428200,1428213;HF952104,1428200,1428213;HF952106,1428200,1428213;HF952105,1428200,1428213;CP007482,1428200,1428213;CP007631,1428200,1428213;CP006910,1428200,1428213;CP007572,1428200,1428213;CP007571,1428200,1428213;CP007570,1428200,1428213;CP010867,1428200,1428213;CP011325,1428200,1428213…
CP011327	Mauve	SHARED	1428214	1430754	.	.	.	Notes=Lenght2540	AL732656,1428214,1430754;AE009948,1428214,1430754;CP000114,1428214,1430754;CP003810,1428214,1430754;CP003919,1428214,1430754;HF952104,1428214,1430754;HF952106,1428214,1430754;HF952105,1428214,1430754;CP007482,1428214,1430754;CP007565,1428214,1430754;CP007631,1428214,1430754;CP006910,1428214,1430754;CP007572,1428214,1430754;CP007571,1428214,1430754;CP007570,1428214,1430754;FO393392,1428214,1430754…
CP011327	Mauve	SHARED	1430755	1430841	.	.	.	Notes=Lenght86	AL732656,1430755,1430841;AE009948,1430755,1430841;CP000114,1430755,1430841;CP003810,1430755,1430841;CP003919,1430755,1430841;HF952104,1430755,1430841;HF952106,1430755,1430841;HF952105,1430755,1430841;CP007482,1430755,1430841;CP007565,1430755,1430841;HG939456,1430755,1430841;CP007631,1430755,1430841;CP007632,1430755,1430841;CP006910,1430755,1430841;CP007572,1430755,1430841;CP007571,1430755,1430841…
CP011327	Mauve	SHARED	1430842	1431515	.	.	.	Notes=Lenght673	AL732656,1430842,1431515;AE009948,1430842,1431515;CP000114,1430842,1431515;CP003810,1430842,1431515;CP003919,1430842,1431515;HF952104,1430842,1431515;HF952106,1430842,1431515;HF952105,1430842,1431515;CP007482,1430842,1431515;CP007565,1430842,1431515;CP007631,1430842,1431515;CP006910,1430842,1431515;CP007572,1430842,1431515;CP007571,1430842,1431515;CP007570,1430842,1431515;FO393392,1430842,1431515…
CP011327	Mauve	SHARED	1431516	1432127	.	.	.	Notes=Lenght611	AL732656,1431516,1432127;AE009948,1431516,1432127;CP000114,1431516,1432127;CP003810,1431516,1432127;CP003919,1431516,1432127;HF952104,1431516,1432127;HF952106,1431516,1432127;HF952105,1431516,1432127;CP007482,1431516,1432127;CP007565,1431516,1432127;CP007631,1431516,1432127;CP006910,1431516,1432127;CP007572,1431516,1432127;CP007571,1431516,1432127;CP007570,1431516,1432127;FO393392,1431516,1432127…
CP011327	Mauve	SHARED	1440593	1440811	.	.	.	Notes=Lenght218	AL732656,1440593,1440811;AE009948,1440593,1440811;CP000114,1440593,1440811;CP003810,1440593,1440811;CP003919,1440593,1440811;HF952104,1440593,1440811;HF952106,1440593,1440811;HF952105,1440593,1440811;HG939456,1440593,1440811;CP007631,1440593,1440811;CP007632,1440593,1440811;CP006910,1440593,1440811;CP007572,1440593,1440811;CP007571,1440593,1440811;CP007570,1440593,1440811;CP010867,1440593,1440811…
CP011327	Mauve	SHARED	1462267	1462310	.	.	.	Notes=Lenght43	AE009948,1462267,1462310;CP000114,1462267,1462310;CP003810,1462267,1462310;CP003919,1462267,1462310;HF952104,1462267,1462310;HF952106,1462267,1462310;HF952105,1462267,1462310;HG939456,1462267,1462310;CP007631,1462267,1462310;CP007632,1462267,1462310;CP006910,1462267,1462310;CP007572,1462267,1462310;CP007571,1462267,1462310;CP007570,1462267,1462310;CP010867,1462267,1462310;CP011325,1462267,1462310…
CP011327	Mauve	SHARED	1463159	1463301	.	.	.	Notes=Lenght142	AL732656,1463159,1463301;AE009948,1463159,1463301;CP000114,1463159,1463301;CP003810,1463159,1463301;CP003919,1463159,1463301;HF952104,1463159,1463301;HF952106,1463159,1463301;HF952105,1463159,1463301;HG939456,1463159,1463301;CP007631,1463159,1463301;CP007632,1463159,1463301;CP006910,1463159,1463301;CP007572,1463159,1463301;CP007571,1463159,1463301;CP007570,1463159,1463301;CP010867,1463159,1463301…
CP011327	Mauve	SHARED	1464466	1464502	.	.	.	Notes=Lenght36	AL732656,1464466,1464502;AE009948,1464466,1464502;CP000114,1464466,1464502;CP003810,1464466,1464502;HF952104,1464466,1464502;HF952106,1464466,1464502;HF952105,1464466,1464502;CP007482,1464466,1464502;CP007565,1464466,1464502;HG939456,1464466,1464502;CP007631,1464466,1464502;CP007632,1464466,1464502;CP006910,1464466,1464502;CP007572,1464466,1464502;CP007571,1464466,1464502;CP007570,1464466,1464502…
CP011327	Mauve	SHARED	1468041	1468051	.	.	.	Notes=Lenght10	AE009948,1468041,1468051;CP000114,1468041,1468051;CP003810,1468041,1468051;CP003919,1468041,1468051;HF952104,1468041,1468051;HF952106,1468041,1468051;HF952105,1468041,1468051;CP007482,1468041,1468051;CP007565,1468041,1468051;HG939456,1468041,1468051;CP007631,1468041,1468051;CP007632,1468041,1468051;CP006910,1468041,1468051;FO393392,1468041,1468051;CP010867,1468041,1468051;CP011325,1468041,1468051…
CP011327	Mauve	SHARED	1468109	1468283	.	.	.	Notes=Lenght174	AL732656,1468109,1468283;AE009948,1468109,1468283;CP000114,1468109,1468283;CP003810,1468109,1468283;CP003919,1468109,1468283;HF952104,1468109,1468283;HF952105,1468109,1468283;CP007482,1468109,1468283;CP007565,1468109,1468283;HG939456,1468109,1468283;CP007631,1468109,1468283;CP007632,1468109,1468283;CP006910,1468109,1468283;CP007572,1468109,1468283;CP007571,1468109,1468283;CP007570,1468109,1468283…
CP011327	Mauve	SHARED	1501566	1501790	.	.	.	Notes=Lenght224	AL732656,1501566,1501790;AE009948,1501566,1501790;CP000114,1501566,1501790;CP003810,1501566,1501790;CP003919,1501566,1501790;HF952104,1501566,1501790;HF952106,1501566,1501790;HF952105,1501566,1501790;CP007482,1501566,1501790;CP007565,1501566,1501790;HG939456,1501566,1501790;CP007631,1501566,1501790;CP007632,1501566,1501790;CP006910,1501566,1501790;CP007572,1501566,1501790;CP007571,1501566,1501790…
CP011327	Mauve	SHARED	1505180	1505275	.	.	.	Notes=Lenght95	AL732656,1505180,1505275;AE009948,1505180,1505275;CP000114,1505180,1505275;CP003810,1505180,1505275;CP003919,1505180,1505275;HF952104,1505180,1505275;HF952106,1505180,1505275;CP007482,1505180,1505275;CP007565,1505180,1505275;HG939456,1505180,1505275;CP007631,1505180,1505275;CP007632,1505180,1505275;CP006910,1505180,1505275;CP007572,1505180,1505275;CP007571,1505180,1505275;CP007570,1505180,1505275…
CP011327	Mauve	SHARED	1506250	1506290	.	.	.	Notes=Lenght40	AL732656,1506250,1506290;AE009948,1506250,1506290;CP000114,1506250,1506290;CP003810,1506250,1506290;HF952104,1506250,1506290;HF952106,1506250,1506290;HF952105,1506250,1506290;CP007482,1506250,1506290;CP007565,1506250,1506290;HG939456,1506250,1506290;CP007631,1506250,1506290;CP007632,1506250,1506290;CP006910,1506250,1506290;CP007572,1506250,1506290;CP007571,1506250,1506290;CP007570,1506250,1506290…
CP011327	Mauve	SHARED	1508034	1508427	.	.	.	Notes=Lenght393	AL732656,1508034,1508427;AE009948,1508034,1508427;CP000114,1508034,1508427;CP003810,1508034,1508427;CP003919,1508034,1508427;HF952104,1508034,1508427;HF952106,1508034,1508427;HF952105,1508034,1508427;CP007482,1508034,1508427;CP007565,1508034,1508427;HG939456,1508034,1508427;CP007631,1508034,1508427;CP007632,1508034,1508427;CP006910,1508034,1508427;CP007572,1508034,1508427;CP007571,1508034,1508427…
CP011327	Mauve	SHARED	1508428	1508524	.	.	.	Notes=Lenght96	AL732656,1508428,1508524;AE009948,1508428,1508524;CP000114,1508428,1508524;CP003810,1508428,1508524;CP003919,1508428,1508524;HF952104,1508428,1508524;HF952106,1508428,1508524;HF952105,1508428,1508524;CP007482,1508428,1508524;CP007565,1508428,1508524;HG939456,1508428,1508524;CP007631,1508428,1508524;CP007632,1508428,1508524;CP006910,1508428,1508524;CP007572,1508428,1508524;CP007571,1508428,1508524…
CP011327	Mauve	SHARED	1510903	1511012	.	.	.	Notes=Lenght109	AL732656,1510903,1511012;AE009948,1510903,1511012;CP000114,1510903,1511012;CP003810,1510903,1511012;HF952104,1510903,1511012;HF952106,1510903,1511012;HF952105,1510903,1511012;HG939456,1510903,1511012;CP007631,1510903,1511012;CP007632,1510903,1511012;CP006910,1510903,1511012;CP007572,1510903,1511012;CP007571,1510903,1511012;CP007570,1510903,1511012;CP010867,1510903,1511012;CP011325,1510903,1511012…
CP011327	Mauve	SHARED	1526773	1526792	.	.	.	Notes=Lenght19	AL732656,1526773,1526792;AE009948,1526773,1526792;CP000114,1526773,1526792;CP003810,1526773,1526792;CP003919,1526773,1526792;HF952104,1526773,1526792;HF952106,1526773,1526792;HF952105,1526773,1526792;CP007482,1526773,1526792;CP007565,1526773,1526792;CP007631,1526773,1526792;CP007632,1526773,1526792;CP006910,1526773,1526792;CP007572,1526773,1526792;CP007571,1526773,1526792;CP007570,1526773,1526792…
CP011327	Mauve	SHARED	1529552	1529593	.	.	.	Notes=Lenght41	AL732656,1529552,1529593;AE009948,1529552,1529593;CP000114,1529552,1529593;CP003810,1529552,1529593;HF952104,1529552,1529593;HF952106,1529552,1529593;HF952105,1529552,1529593;CP007482,1529552,1529593;CP007565,1529552,1529593;HG939456,1529552,1529593;CP007631,1529552,1529593;CP007632,1529552,1529593;CP006910,1529552,1529593;CP007572,1529552,1529593;CP007571,1529552,1529593;CP007570,1529552,1529593…
CP011327	Mauve	SHARED	1535760	1535828	.	.	.	Notes=Lenght68	AL732656,1535760,1535828;AE009948,1535760,1535828;CP000114,1535760,1535828;CP003810,1535760,1535828;CP003919,1535760,1535828;HF952104,1535760,1535828;HF952106,1535760,1535828;HF952105,1535760,1535828;HG939456,1535760,1535828;CP007631,1535760,1535828;CP007632,1535760,1535828;CP006910,1535760,1535828;CP007572,1535760,1535828;CP007571,1535760,1535828;CP007570,1535760,1535828;CP010867,1535760,1535828…
CP011327	Mauve	SHARED	1584590	1585184	.	.	.	Notes=Lenght594	AL732656,1584590,1585184;AE009948,1584590,1585184;CP000114,1584590,1585184;CP003810,1584590,1585184;HF952104,1584590,1585184;HF952106,1584590,1585184;HF952105,1584590,1585184;CP007482,1584590,1585184;CP007565,1584590,1585184;HG939456,1584590,1585184;CP007631,1584590,1585184;CP007632,1584590,1585184;CP006910,1584590,1585184;CP007572,1584590,1585184;CP007571,1584590,1585184;CP007570,1584590,1585184…
CP011327	Mauve	SHARED	1593456	1593521	.	.	.	Notes=Lenght65	AL732656,1593456,1593521;AE009948,1593456,1593521;CP000114,1593456,1593521;CP003810,1593456,1593521;CP003919,1593456,1593521;HF952104,1593456,1593521;HF952106,1593456,1593521;HF952105,1593456,1593521;HG939456,1593456,1593521;CP007631,1593456,1593521;CP007632,1593456,1593521;CP006910,1593456,1593521;CP007572,1593456,1593521;CP007571,1593456,1593521;CP007570,1593456,1593521;CP010867,1593456,1593521…
CP011327	Mauve	SHARED	1596786	1596864	.	.	.	Notes=Lenght78	AL732656,1596786,1596864;AE009948,1596786,1596864;CP000114,1596786,1596864;CP003810,1596786,1596864;HF952104,1596786,1596864;HF952106,1596786,1596864;HF952105,1596786,1596864;HG939456,1596786,1596864;CP007631,1596786,1596864;CP007632,1596786,1596864;CP006910,1596786,1596864;CP007572,1596786,1596864;CP007571,1596786,1596864;CP007570,1596786,1596864;CP010867,1596786,1596864;CP011325,1596786,1596864…
CP011327	Mauve	SHARED	1598144	1598208	.	.	.	Notes=Lenght64	AL732656,1598144,1598208;AE009948,1598144,1598208;CP000114,1598144,1598208;CP003810,1598144,1598208;CP003919,1598144,1598208;HF952104,1598144,1598208;HF952106,1598144,1598208;HF952105,1598144,1598208;HG939456,1598144,1598208;CP007631,1598144,1598208;CP007632,1598144,1598208;CP006910,1598144,1598208;CP007572,1598144,1598208;CP007571,1598144,1598208;CP007570,1598144,1598208;CP010867,1598144,1598208…
CP011327	Mauve	SHARED	1598209	1598425	.	.	.	Notes=Lenght216	AL732656,1598209,1598425;AE009948,1598209,1598425;CP000114,1598209,1598425;CP003810,1598209,1598425;CP003919,1598209,1598425;HF952104,1598209,1598425;HF952106,1598209,1598425;HF952105,1598209,1598425;HG939456,1598209,1598425;CP007631,1598209,1598425;CP007632,1598209,1598425;CP007572,1598209,1598425;CP007571,1598209,1598425;CP007570,1598209,1598425;CP010867,1598209,1598425;CP011325,1598209,1598425…
CP011327	Mauve	SHARED	1598426	1600262	.	.	.	Notes=Lenght1836	AL732656,1598426,1600262;AE009948,1598426,1600262;CP000114,1598426,1600262;CP003810,1598426,1600262;CP003919,1598426,1600262;HF952104,1598426,1600262;HF952106,1598426,1600262;HF952105,1598426,1600262;HG939456,1598426,1600262;CP007631,1598426,1600262;CP007632,1598426,1600262;CP006910,1598426,1600262;CP007572,1598426,1600262;CP007571,1598426,1600262;CP007570,1598426,1600262;CP010867,1598426,1600262…
CP011327	Mauve	SHARED	1620046	1620087	.	.	.	Notes=Lenght41	AL732656,1620046,1620087;AE009948,1620046,1620087;CP000114,1620046,1620087;CP003810,1620046,1620087;HF952104,1620046,1620087;HF952106,1620046,1620087;HF952105,1620046,1620087;HG939456,1620046,1620087;CP007631,1620046,1620087;CP007632,1620046,1620087;CP006910,1620046,1620087;CP007572,1620046,1620087;CP007571,1620046,1620087;CP007570,1620046,1620087;CP010867,1620046,1620087;CP011325,1620046,1620087…
CP011327	Mauve	SHARED	1630317	1630373	.	.	.	Notes=Lenght56	AE009948,1630317,1630373;CP000114,1630317,1630373;CP003810,1630317,1630373;CP003919,1630317,1630373;HF952104,1630317,1630373;HF952106,1630317,1630373;HF952105,1630317,1630373;CP007482,1630317,1630373;CP007565,1630317,1630373;HG939456,1630317,1630373;CP007631,1630317,1630373;CP007632,1630317,1630373;CP006910,1630317,1630373;FO393392,1630317,1630373;CP010867,1630317,1630373;CP011325,1630317,1630373…
CP011327	Mauve	SHARED	1638802	1638988	.	.	.	Notes=Lenght186	AL732656,1638802,1638988;AE009948,1638802,1638988;CP000114,1638802,1638988;CP003810,1638802,1638988;CP003919,1638802,1638988;HF952104,1638802,1638988;HF952105,1638802,1638988;CP007482,1638802,1638988;CP007565,1638802,1638988;HG939456,1638802,1638988;CP007631,1638802,1638988;CP007632,1638802,1638988;CP006910,1638802,1638988;CP007572,1638802,1638988;CP007571,1638802,1638988;CP007570,1638802,1638988…
CP011327	Mauve	SHARED	1643771	1643807	.	.	.	Notes=Lenght36	AL732656,1643771,1643807;AE009948,1643771,1643807;CP000114,1643771,1643807;CP003810,1643771,1643807;HF952104,1643771,1643807;HF952106,1643771,1643807;HF952105,1643771,1643807;CP007482,1643771,1643807;CP007565,1643771,1643807;HG939456,1643771,1643807;CP007631,1643771,1643807;CP007632,1643771,1643807;CP006910,1643771,1643807;CP007572,1643771,1643807;CP007571,1643771,1643807;CP007570,1643771,1643807…
CP011327	Mauve	SHARED	1645459	1646153	.	.	.	Notes=Lenght694	AE009948,1645459,1646153;CP000114,1645459,1646153;CP003810,1645459,1646153;CP003919,1645459,1646153;HF952104,1645459,1646153;HF952106,1645459,1646153;HF952105,1645459,1646153;CP007482,1645459,1646153;CP007565,1645459,1646153;HG939456,1645459,1646153;CP007631,1645459,1646153;CP006910,1645459,1646153;FO393392,1645459,1646153;CP010867,1645459,1646153;CP011325,1645459,1646153;CP011326,1645459,1646153…
CP011327	Mauve	SHARED	1646154	1646217	.	.	.	Notes=Lenght63	AE009948,1646154,1646217;CP000114,1646154,1646217;CP003810,1646154,1646217;HF952104,1646154,1646217;HF952106,1646154,1646217;HF952105,1646154,1646217;CP007482,1646154,1646217;CP007565,1646154,1646217;HG939456,1646154,1646217;CP007631,1646154,1646217;CP006910,1646154,1646217;FO393392,1646154,1646217;CP010867,1646154,1646217;CP011325,1646154,1646217;CP011326,1646154,1646217;CP011328,1646154,1646217…
CP011327	Mauve	SHARED	1646218	1646259	.	.	.	Notes=Lenght41	AL732656,1646218,1646259;AE009948,1646218,1646259;CP000114,1646218,1646259;CP003810,1646218,1646259;HF952104,1646218,1646259;HF952106,1646218,1646259;HF952105,1646218,1646259;CP007482,1646218,1646259;CP007565,1646218,1646259;HG939456,1646218,1646259;CP007631,1646218,1646259;CP007632,1646218,1646259;CP006910,1646218,1646259;CP007572,1646218,1646259;CP007571,1646218,1646259;CP007570,1646218,1646259…
CP011327	Mauve	SHARED	1646392	1646591	.	.	.	Notes=Lenght199	AE009948,1646392,1646591;CP000114,1646392,1646591;CP003810,1646392,1646591;CP003919,1646392,1646591;HF952104,1646392,1646591;HF952106,1646392,1646591;HF952105,1646392,1646591;CP007482,1646392,1646591;CP007565,1646392,1646591;HG939456,1646392,1646591;CP007631,1646392,1646591;CP006910,1646392,1646591;FO393392,1646392,1646591;CP010867,1646392,1646591;CP011325,1646392,1646591;CP011326,1646392,1646591…
CP011327	Mauve	SHARED	1646592	1646626	.	.	.	Notes=Lenght34	AE009948,1646592,1646626;CP000114,1646592,1646626;CP003810,1646592,1646626;HF952104,1646592,1646626;HF952106,1646592,1646626;HF952105,1646592,1646626;CP007482,1646592,1646626;CP007565,1646592,1646626;HG939456,1646592,1646626;CP006910,1646592,1646626;FO393392,1646592,1646626;CP010867,1646592,1646626;CP011325,1646592,1646626;CP011326,1646592,1646626;CP011328,1646592,1646626;CP011329,1646592,1646626…
CP011327	Mauve	SHARED	1646627	1646666	.	.	.	Notes=Lenght39	AE009948,1646627,1646666;CP000114,1646627,1646666;CP003810,1646627,1646666;HF952104,1646627,1646666;HF952106,1646627,1646666;HF952105,1646627,1646666;CP007482,1646627,1646666;CP007565,1646627,1646666;CP006910,1646627,1646666;FO393392,1646627,1646666;CP010867,1646627,1646666;CP011325,1646627,1646666;CP011326,1646627,1646666;CP011328,1646627,1646666;CP011329,1646627,1646666;CP010319,1646627,1646666…
CP011327	Mauve	SHARED	1646667	1647774	.	.	.	Notes=Lenght1107	AE009948,1646667,1647774;CP000114,1646667,1647774;CP003810,1646667,1647774;HF952104,1646667,1647774;HF952106,1646667,1647774;HF952105,1646667,1647774;CP007482,1646667,1647774;CP007565,1646667,1647774;CP007631,1646667,1647774;CP006910,1646667,1647774;FO393392,1646667,1647774;CP010867,1646667,1647774;CP011325,1646667,1647774;CP011326,1646667,1647774;CP011328,1646667,1647774;CP011329,1646667,1647774…
CP011327	Mauve	SHARED	1647775	1647977	.	.	.	Notes=Lenght202	AE009948,1647775,1647977;CP000114,1647775,1647977;CP003810,1647775,1647977;HF952104,1647775,1647977;CP007631,1647775,1647977;CP010867,1647775,1647977;CP011325,1647775,1647977;CP011326,1647775,1647977;CP011329,1647775,1647977;CP012419,1647775,1647977;CP013202,1647775,1647977;
CP011327	Mauve	SHARED	1647978	1648168	.	.	.	Notes=Lenght190	AE009948,1647978,1648168;CP000114,1647978,1648168;CP003810,1647978,1648168;HF952104,1647978,1648168;HG939456,1647978,1648168;CP007631,1647978,1648168;CP010867,1647978,1648168;CP011325,1647978,1648168;CP011326,1647978,1648168;CP011329,1647978,1648168;CP012419,1647978,1648168;CP013202,1647978,1648168;
CP011327	Mauve	SHARED	1648169	1648303	.	.	.	Notes=Lenght134	AE009948,1648169,1648303;CP000114,1648169,1648303;CP003810,1648169,1648303;CP003919,1648169,1648303;HF952104,1648169,1648303;HF952106,1648169,1648303;HF952105,1648169,1648303;CP007482,1648169,1648303;CP007565,1648169,1648303;HG939456,1648169,1648303;CP007631,1648169,1648303;CP006910,1648169,1648303;FO393392,1648169,1648303;CP010867,1648169,1648303;CP011325,1648169,1648303;CP011326,1648169,1648303…
CP011327	Mauve	SHARED	1648304	1648329	.	.	.	Notes=Lenght25	AE009948,1648304,1648329;CP000114,1648304,1648329;CP003810,1648304,1648329;HF952104,1648304,1648329;HG939456,1648304,1648329;CP007631,1648304,1648329;CP010867,1648304,1648329;CP011325,1648304,1648329;CP011326,1648304,1648329;CP011329,1648304,1648329;CP012419,1648304,1648329;CP013202,1648304,1648329;
CP011327	Mauve	SHARED	1648330	1648370	.	.	.	Notes=Lenght40	AE009948,1648330,1648370;CP000114,1648330,1648370;CP003810,1648330,1648370;CP003919,1648330,1648370;HF952104,1648330,1648370;HF952106,1648330,1648370;HF952105,1648330,1648370;CP007482,1648330,1648370;CP007565,1648330,1648370;CP007631,1648330,1648370;CP006910,1648330,1648370;FO393392,1648330,1648370;CP010867,1648330,1648370;CP011325,1648330,1648370;CP011326,1648330,1648370;CP011328,1648330,1648370…
CP011327	Mauve	SHARED	1652354	1652445	.	.	.	Notes=Lenght91	AL732656,1652354,1652445;AE009948,1652354,1652445;CP000114,1652354,1652445;CP003810,1652354,1652445;HF952104,1652354,1652445;HF952106,1652354,1652445;HF952105,1652354,1652445;CP007482,1652354,1652445;CP007565,1652354,1652445;HG939456,1652354,1652445;CP007631,1652354,1652445;CP007632,1652354,1652445;CP006910,1652354,1652445;CP007572,1652354,1652445;CP007571,1652354,1652445;CP007570,1652354,1652445…
CP011327	Mauve	SHARED	1679861	1679906	.	.	.	Notes=Lenght45	AL732656,1679861,1679906;AE009948,1679861,1679906;CP000114,1679861,1679906;CP003810,1679861,1679906;HF952104,1679861,1679906;HF952106,1679861,1679906;HF952105,1679861,1679906;HG939456,1679861,1679906;CP007631,1679861,1679906;CP007632,1679861,1679906;CP006910,1679861,1679906;CP007572,1679861,1679906;CP007571,1679861,1679906;CP007570,1679861,1679906;CP010867,1679861,1679906;CP011325,1679861,1679906…
CP011327	Mauve	SHARED	1693502	1693798	.	.	.	Notes=Lenght296	AL732656,1693502,1693798;AE009948,1693502,1693798;CP000114,1693502,1693798;CP003810,1693502,1693798;HF952104,1693502,1693798;HF952106,1693502,1693798;HF952105,1693502,1693798;CP007482,1693502,1693798;CP007565,1693502,1693798;HG939456,1693502,1693798;CP007631,1693502,1693798;CP007632,1693502,1693798;CP007572,1693502,1693798;CP007571,1693502,1693798;CP007570,1693502,1693798;FO393392,1693502,1693798…
CP011327	Mauve	SHARED	1693799	1694491	.	.	.	Notes=Lenght692	AL732656,1693799,1694491;AE009948,1693799,1694491;CP000114,1693799,1694491;CP003810,1693799,1694491;HF952104,1693799,1694491;HF952106,1693799,1694491;HF952105,1693799,1694491;HG939456,1693799,1694491;CP007631,1693799,1694491;CP007632,1693799,1694491;CP007572,1693799,1694491;CP007571,1693799,1694491;CP007570,1693799,1694491;CP010867,1693799,1694491;CP011325,1693799,1694491;CP011326,1693799,1694491…
CP011327	Mauve	SHARED	1694492	1694745	.	.	.	Notes=Lenght253	AE009948,1694492,1694745;CP000114,1694492,1694745;CP003810,1694492,1694745;HF952104,1694492,1694745;HF952106,1694492,1694745;HF952105,1694492,1694745;HG939456,1694492,1694745;CP007631,1694492,1694745;CP007632,1694492,1694745;CP010867,1694492,1694745;CP011325,1694492,1694745;CP011326,1694492,1694745;CP011329,1694492,1694745;CP010319,1694492,1694745;CP012419,1694492,1694745;CP013202,1694492,1694745;
CP011327	Mauve	SHARED	1694750	1694764	.	.	.	Notes=Lenght14	CP000114,1694750,1694764;CP003810,1694750,1694764;HF952104,1694750,1694764;HF952106,1694750,1694764;HF952105,1694750,1694764;HG939456,1694750,1694764;CP007631,1694750,1694764;CP007632,1694750,1694764;CP010867,1694750,1694764;CP011325,1694750,1694764;CP011326,1694750,1694764;CP012419,1694750,1694764;CP013202,1694750,1694764;
CP011327	Mauve	SHARED	1694765	1694820	.	.	.	Notes=Lenght55	CP000114,1694765,1694820;CP003810,1694765,1694820;HF952104,1694765,1694820;HF952106,1694765,1694820;HF952105,1694765,1694820;HG939456,1694765,1694820;CP007631,1694765,1694820;CP007632,1694765,1694820;CP010867,1694765,1694820;CP011325,1694765,1694820;CP011326,1694765,1694820;CP012419,1694765,1694820;CP013202,1694765,1694820;
CP011327	Mauve	SHARED	1695301	1695316	.	.	.	Notes=Lenght15	CP000114,1695301,1695316;HF952104,1695301,1695316;HF952105,1695301,1695316;CP007631,1695301,1695316;CP007632,1695301,1695316;CP010867,1695301,1695316;CP011325,1695301,1695316;CP011326,1695301,1695316;CP012419,1695301,1695316;CP013202,1695301,1695316;
CP011327	Mauve	SHARED	1695317	1695349	.	.	.	Notes=Lenght32	CP000114,1695317,1695349;CP003810,1695317,1695349;HF952104,1695317,1695349;HF952105,1695317,1695349;CP007631,1695317,1695349;CP007632,1695317,1695349;CP010867,1695317,1695349;CP011325,1695317,1695349;CP011326,1695317,1695349;CP012419,1695317,1695349;CP013202,1695317,1695349;
CP011327	Mauve	SHARED	1695350	1695400	.	.	.	Notes=Lenght50	CP000114,1695350,1695400;CP003810,1695350,1695400;HF952104,1695350,1695400;HF952105,1695350,1695400;HG939456,1695350,1695400;CP007631,1695350,1695400;CP007632,1695350,1695400;CP010867,1695350,1695400;CP011325,1695350,1695400;CP011326,1695350,1695400;CP012419,1695350,1695400;CP013202,1695350,1695400;
CP011327	Mauve	SHARED	1695401	1695413	.	.	.	Notes=Lenght12	AE009948,1695401,1695413;CP000114,1695401,1695413;CP003810,1695401,1695413;HF952104,1695401,1695413;HF952106,1695401,1695413;HF952105,1695401,1695413;HG939456,1695401,1695413;CP007631,1695401,1695413;CP007632,1695401,1695413;CP010867,1695401,1695413;CP011325,1695401,1695413;CP011326,1695401,1695413;CP011329,1695401,1695413;CP012419,1695401,1695413;CP013202,1695401,1695413;
CP011327	Mauve	SHARED	1695414	1695426	.	.	.	Notes=Lenght12	AE009948,1695414,1695426;CP000114,1695414,1695426;CP003810,1695414,1695426;HF952104,1695414,1695426;HF952106,1695414,1695426;HF952105,1695414,1695426;HG939456,1695414,1695426;CP007631,1695414,1695426;CP007632,1695414,1695426;CP010867,1695414,1695426;CP011325,1695414,1695426;CP011326,1695414,1695426;CP011329,1695414,1695426;CP010319,1695414,1695426;CP012419,1695414,1695426;CP013202,1695414,1695426;
CP011327	Mauve	SHARED	1695434	1695794	.	.	.	Notes=Lenght360	AE009948,1695434,1695794;CP000114,1695434,1695794;CP003810,1695434,1695794;HF952104,1695434,1695794;HG939456,1695434,1695794;CP007631,1695434,1695794;CP007632,1695434,1695794;CP006910,1695434,1695794;CP010867,1695434,1695794;CP011325,1695434,1695794;CP011326,1695434,1695794;CP011329,1695434,1695794;CP012419,1695434,1695794;CP013202,1695434,1695794;
CP011327	Mauve	SHARED	1695795	1707742	.	.	.	Notes=Lenght11947	CP000114,1695795,1707742;CP003810,1695795,1707742;HF952104,1695795,1707742;CP007631,1695795,1707742;CP010867,1695795,1707742;CP011325,1695795,1707742;CP011326,1695795,1707742;CP012419,1695795,1707742;CP013202,1695795,1707742;
CP011327	Mauve	SHARED	1707824	1712545	.	.	.	Notes=Lenght4721	CP000114,1707824,1712545;CP003810,1707824,1712545;HF952104,1707824,1712545;CP007631,1707824,1712545;CP010867,1707824,1712545;CP011325,1707824,1712545;CP011326,1707824,1712545;CP012419,1707824,1712545;CP013202,1707824,1712545;
CP011327	Mauve	SHARED	1712546	1713294	.	.	.	Notes=Lenght748	CP000114,1712546,1713294;CP003810,1712546,1713294;CP003919,1712546,1713294;HF952104,1712546,1713294;HF952105,1712546,1713294;CP007482,1712546,1713294;CP007565,1712546,1713294;CP007631,1712546,1713294;FO393392,1712546,1713294;CP010867,1712546,1713294;CP011325,1712546,1713294;CP011326,1712546,1713294;CP011328,1712546,1713294;CP012419,1712546,1713294;CP013202,1712546,1713294;
CP011327	Mauve	SHARED	1713295	1713347	.	.	.	Notes=Lenght52	AL732656,1713295,1713347;AE009948,1713295,1713347;CP000114,1713295,1713347;CP003810,1713295,1713347;CP003919,1713295,1713347;HF952104,1713295,1713347;HF952105,1713295,1713347;CP007482,1713295,1713347;CP007565,1713295,1713347;HG939456,1713295,1713347;CP007631,1713295,1713347;CP007632,1713295,1713347;CP006910,1713295,1713347;CP007572,1713295,1713347;CP007571,1713295,1713347;CP007570,1713295,1713347…
CP011327	Mauve	SHARED	1713659	1713701	.	.	.	Notes=Lenght42	AL732656,1713659,1713701;AE009948,1713659,1713701;CP000114,1713659,1713701;CP003810,1713659,1713701;HF952104,1713659,1713701;HF952106,1713659,1713701;HF952105,1713659,1713701;HG939456,1713659,1713701;CP007631,1713659,1713701;CP007632,1713659,1713701;CP006910,1713659,1713701;CP007572,1713659,1713701;CP007571,1713659,1713701;CP007570,1713659,1713701;CP010867,1713659,1713701;CP011325,1713659,1713701…
CP011327	Mauve	SHARED	1743100	1743450	.	.	.	Notes=Lenght350	AL732656,1743100,1743450;CP000114,1743100,1743450;CP003810,1743100,1743450;HF952104,1743100,1743450;HF952106,1743100,1743450;CP007631,1743100,1743450;CP007632,1743100,1743450;CP007572,1743100,1743450;CP007571,1743100,1743450;CP007570,1743100,1743450;CP010867,1743100,1743450;CP011325,1743100,1743450;CP011326,1743100,1743450;CP012419,1743100,1743450;CP013202,1743100,1743450;
CP011327	Mauve	SHARED	1743451	1743464	.	.	.	Notes=Lenght13	CP000114,1743451,1743464;CP003810,1743451,1743464;HF952104,1743451,1743464;CP007631,1743451,1743464;CP007632,1743451,1743464;CP010867,1743451,1743464;CP011325,1743451,1743464;CP011326,1743451,1743464;CP012419,1743451,1743464;CP013202,1743451,1743464;
CP011327	Mauve	SHARED	1743465	1743495	.	.	.	Notes=Lenght30	AL732656,1743465,1743495;CP000114,1743465,1743495;CP003810,1743465,1743495;HF952104,1743465,1743495;CP007631,1743465,1743495;CP007632,1743465,1743495;CP007572,1743465,1743495;CP007571,1743465,1743495;CP007570,1743465,1743495;CP010867,1743465,1743495;CP011325,1743465,1743495;CP011326,1743465,1743495;CP012419,1743465,1743495;CP013202,1743465,1743495;
CP011327	Mauve	SHARED	1743496	1743506	.	.	.	Notes=Lenght10	AL732656,1743496,1743506;CP000114,1743496,1743506;CP003810,1743496,1743506;HF952104,1743496,1743506;HF952106,1743496,1743506;CP007631,1743496,1743506;CP007632,1743496,1743506;CP007572,1743496,1743506;CP007571,1743496,1743506;CP007570,1743496,1743506;CP010867,1743496,1743506;CP011325,1743496,1743506;CP011326,1743496,1743506;CP012419,1743496,1743506;CP013202,1743496,1743506;
CP011327	Mauve	SHARED	1743507	1743522	.	.	.	Notes=Lenght15	CP000114,1743507,1743522;CP003810,1743507,1743522;HF952104,1743507,1743522;CP007631,1743507,1743522;CP010867,1743507,1743522;CP011325,1743507,1743522;CP011326,1743507,1743522;CP012419,1743507,1743522;CP013202,1743507,1743522;
CP011327	Mauve	SHARED	1743524	1743561	.	.	.	Notes=Lenght37	AL732656,1743524,1743561;CP000114,1743524,1743561;CP003810,1743524,1743561;HF952104,1743524,1743561;HF952106,1743524,1743561;CP007631,1743524,1743561;CP007632,1743524,1743561;CP007572,1743524,1743561;CP007571,1743524,1743561;CP007570,1743524,1743561;CP010867,1743524,1743561;CP011325,1743524,1743561;CP011326,1743524,1743561;CP012419,1743524,1743561;CP013202,1743524,1743561;
CP011327	Mauve	SHARED	1760389	1760425	.	.	.	Notes=Lenght36	AL732656,1760389,1760425;AE009948,1760389,1760425;CP000114,1760389,1760425;CP003810,1760389,1760425;CP003919,1760389,1760425;HF952104,1760389,1760425;HF952106,1760389,1760425;HF952105,1760389,1760425;HG939456,1760389,1760425;CP007631,1760389,1760425;CP007632,1760389,1760425;CP006910,1760389,1760425;CP007572,1760389,1760425;CP007571,1760389,1760425;CP007570,1760389,1760425;CP010867,1760389,1760425…
CP011327	Mauve	SHARED	1760693	1760973	.	.	.	Notes=Lenght280	AL732656,1760693,1760973;AE009948,1760693,1760973;CP000114,1760693,1760973;CP003810,1760693,1760973;HF952104,1760693,1760973;HF952106,1760693,1760973;HF952105,1760693,1760973;CP007482,1760693,1760973;CP007565,1760693,1760973;HG939456,1760693,1760973;CP007631,1760693,1760973;CP007632,1760693,1760973;CP006910,1760693,1760973;CP007572,1760693,1760973;CP007571,1760693,1760973;CP007570,1760693,1760973…
CP011327	Mauve	SHARED	1769765	1769895	.	.	.	Notes=Lenght130	AL732656,1769765,1769895;AE009948,1769765,1769895;CP000114,1769765,1769895;CP003810,1769765,1769895;CP003919,1769765,1769895;HF952104,1769765,1769895;HF952106,1769765,1769895;HF952105,1769765,1769895;HG939456,1769765,1769895;CP007631,1769765,1769895;CP007632,1769765,1769895;CP006910,1769765,1769895;CP007572,1769765,1769895;CP007571,1769765,1769895;CP007570,1769765,1769895;CP010867,1769765,1769895…
CP011327	Mauve	SHARED	1771288	1771433	.	.	.	Notes=Lenght145	AL732656,1771288,1771433;AE009948,1771288,1771433;CP000114,1771288,1771433;CP003810,1771288,1771433;HF952104,1771288,1771433;HF952106,1771288,1771433;HF952105,1771288,1771433;HG939456,1771288,1771433;CP007631,1771288,1771433;CP007632,1771288,1771433;CP006910,1771288,1771433;CP007572,1771288,1771433;CP007571,1771288,1771433;CP007570,1771288,1771433;CP010867,1771288,1771433;CP011325,1771288,1771433…
CP011327	Mauve	SHARED	1771434	1771796	.	.	.	Notes=Lenght362	AL732656,1771434,1771796;AE009948,1771434,1771796;CP000114,1771434,1771796;CP003810,1771434,1771796;HF952104,1771434,1771796;HF952106,1771434,1771796;HF952105,1771434,1771796;CP007482,1771434,1771796;CP007565,1771434,1771796;HG939456,1771434,1771796;CP007631,1771434,1771796;CP007632,1771434,1771796;CP006910,1771434,1771796;CP007572,1771434,1771796;CP007571,1771434,1771796;CP007570,1771434,1771796…
CP011327	Mauve	SHARED	1810936	1810946	.	.	.	Notes=Lenght10	AL732656,1810936,1810946;AE009948,1810936,1810946;CP000114,1810936,1810946;CP003810,1810936,1810946;CP003919,1810936,1810946;HF952104,1810936,1810946;HF952106,1810936,1810946;HF952105,1810936,1810946;CP007482,1810936,1810946;CP007565,1810936,1810946;HG939456,1810936,1810946;CP007631,1810936,1810946;CP007632,1810936,1810946;CP006910,1810936,1810946;CP007572,1810936,1810946;CP007571,1810936,1810946…
CP011327	Mauve	SHARED	1811568	1811578	.	.	.	Notes=Lenght10	AL732656,1811568,1811578;AE009948,1811568,1811578;CP000114,1811568,1811578;CP003810,1811568,1811578;HF952104,1811568,1811578;CP007631,1811568,1811578;CP007572,1811568,1811578;CP007571,1811568,1811578;CP007570,1811568,1811578;CP010867,1811568,1811578;CP011325,1811568,1811578;CP011326,1811568,1811578;CP011329,1811568,1811578;CP012419,1811568,1811578;CP013202,1811568,1811578;
CP011327	Mauve	SHARED	1826005	1827076	.	.	.	Notes=Lenght1071	AL732656,1826005,1827076;AE009948,1826005,1827076;CP000114,1826005,1827076;CP003810,1826005,1827076;CP003919,1826005,1827076;HF952104,1826005,1827076;HF952106,1826005,1827076;HF952105,1826005,1827076;CP007482,1826005,1827076;CP007565,1826005,1827076;HG939456,1826005,1827076;CP007631,1826005,1827076;CP007632,1826005,1827076;CP006910,1826005,1827076;CP007572,1826005,1827076;CP007571,1826005,1827076…
CP011327	Mauve	SHARED	1827077	1827698	.	.	.	Notes=Lenght621	AL732656,1827077,1827698;AE009948,1827077,1827698;CP000114,1827077,1827698;CP003810,1827077,1827698;HF952104,1827077,1827698;HF952106,1827077,1827698;HF952105,1827077,1827698;CP007482,1827077,1827698;CP007565,1827077,1827698;HG939456,1827077,1827698;CP007631,1827077,1827698;CP007632,1827077,1827698;CP006910,1827077,1827698;CP007572,1827077,1827698;CP007571,1827077,1827698;CP007570,1827077,1827698…
CP011327	Mauve	SHARED	1827708	1828201	.	.	.	Notes=Lenght493	AL732656,1827708,1828201;AE009948,1827708,1828201;CP000114,1827708,1828201;CP003810,1827708,1828201;HF952104,1827708,1828201;HF952106,1827708,1828201;HF952105,1827708,1828201;HG939456,1827708,1828201;CP007631,1827708,1828201;CP007632,1827708,1828201;CP006910,1827708,1828201;CP007572,1827708,1828201;CP007571,1827708,1828201;CP007570,1827708,1828201;CP010867,1827708,1828201;CP011325,1827708,1828201…
CP011327	Mauve	SHARED	1828202	1830910	.	.	.	Notes=Lenght2708	AL732656,1828202,1830910;AE009948,1828202,1830910;CP000114,1828202,1830910;CP003810,1828202,1830910;CP003919,1828202,1830910;HF952104,1828202,1830910;HF952106,1828202,1830910;HF952105,1828202,1830910;CP007482,1828202,1830910;CP007565,1828202,1830910;HG939456,1828202,1830910;CP007631,1828202,1830910;CP007632,1828202,1830910;CP006910,1828202,1830910;CP007572,1828202,1830910;CP007571,1828202,1830910…
CP011327	Mauve	SHARED	1839576	1839737	.	.	.	Notes=Lenght161	AL732656,1839576,1839737;AE009948,1839576,1839737;CP000114,1839576,1839737;CP003810,1839576,1839737;HF952104,1839576,1839737;HF952106,1839576,1839737;HF952105,1839576,1839737;CP007482,1839576,1839737;CP007565,1839576,1839737;HG939456,1839576,1839737;CP007631,1839576,1839737;CP007632,1839576,1839737;CP006910,1839576,1839737;CP007572,1839576,1839737;CP007571,1839576,1839737;CP007570,1839576,1839737…
CP011327	Mauve	SHARED	1839869	1839890	.	.	.	Notes=Lenght21	AL732656,1839869,1839890;AE009948,1839869,1839890;CP000114,1839869,1839890;CP003810,1839869,1839890;HF952104,1839869,1839890;HF952106,1839869,1839890;HF952105,1839869,1839890;CP007482,1839869,1839890;CP007565,1839869,1839890;HG939456,1839869,1839890;CP007631,1839869,1839890;CP007632,1839869,1839890;CP006910,1839869,1839890;CP007572,1839869,1839890;CP007571,1839869,1839890;CP007570,1839869,1839890…
CP011327	Mauve	SHARED	1841388	1842755	.	.	.	Notes=Lenght1367	AL732656,1841388,1842755;AE009948,1841388,1842755;CP000114,1841388,1842755;CP003810,1841388,1842755;CP003919,1841388,1842755;HF952104,1841388,1842755;HF952106,1841388,1842755;HF952105,1841388,1842755;HG939456,1841388,1842755;CP007631,1841388,1842755;CP007632,1841388,1842755;CP006910,1841388,1842755;CP007572,1841388,1842755;CP007571,1841388,1842755;CP007570,1841388,1842755;CP010867,1841388,1842755…
CP011327	Mauve	SHARED	1842756	1842951	.	.	.	Notes=Lenght195	AL732656,1842756,1842951;AE009948,1842756,1842951;CP000114,1842756,1842951;CP003810,1842756,1842951;CP003919,1842756,1842951;HF952104,1842756,1842951;HF952106,1842756,1842951;HF952105,1842756,1842951;CP007631,1842756,1842951;CP007632,1842756,1842951;CP006910,1842756,1842951;CP007572,1842756,1842951;CP007571,1842756,1842951;CP007570,1842756,1842951;CP010867,1842756,1842951;CP011325,1842756,1842951…
CP011327	Mauve	SHARED	1842952	1843718	.	.	.	Notes=Lenght766	AL732656,1842952,1843718;AE009948,1842952,1843718;CP000114,1842952,1843718;CP003810,1842952,1843718;CP003919,1842952,1843718;HF952104,1842952,1843718;HF952106,1842952,1843718;HF952105,1842952,1843718;CP007482,1842952,1843718;CP007565,1842952,1843718;CP007631,1842952,1843718;CP007632,1842952,1843718;CP006910,1842952,1843718;CP007572,1842952,1843718;CP007571,1842952,1843718;CP007570,1842952,1843718…
CP011327	Mauve	SHARED	1846799	1847387	.	.	.	Notes=Lenght588	AL732656,1846799,1847387;AE009948,1846799,1847387;CP000114,1846799,1847387;CP003810,1846799,1847387;HF952104,1846799,1847387;HF952106,1846799,1847387;HF952105,1846799,1847387;CP007482,1846799,1847387;CP007565,1846799,1847387;HG939456,1846799,1847387;CP007631,1846799,1847387;CP007632,1846799,1847387;CP006910,1846799,1847387;CP007572,1846799,1847387;CP007571,1846799,1847387;CP007570,1846799,1847387…
CP011327	Mauve	SHARED	1847395	1847439	.	.	.	Notes=Lenght44	AL732656,1847395,1847439;CP000114,1847395,1847439;CP003810,1847395,1847439;HF952104,1847395,1847439;HF952106,1847395,1847439;HF952105,1847395,1847439;CP007482,1847395,1847439;CP007565,1847395,1847439;HG939456,1847395,1847439;CP007631,1847395,1847439;CP007632,1847395,1847439;CP006910,1847395,1847439;CP007572,1847395,1847439;CP007571,1847395,1847439;CP007570,1847395,1847439;FO393392,1847395,1847439…
CP011327	Mauve	SHARED	1847440	1847485	.	.	.	Notes=Lenght45	AL732656,1847440,1847485;AE009948,1847440,1847485;CP000114,1847440,1847485;CP003810,1847440,1847485;HF952104,1847440,1847485;HF952106,1847440,1847485;HF952105,1847440,1847485;CP007482,1847440,1847485;CP007565,1847440,1847485;HG939456,1847440,1847485;CP007631,1847440,1847485;CP007632,1847440,1847485;CP006910,1847440,1847485;CP007572,1847440,1847485;CP007571,1847440,1847485;CP007570,1847440,1847485…
CP011327	Mauve	SHARED	1853050	1853086	.	.	.	Notes=Lenght36	AE009948,1853050,1853086;CP000114,1853050,1853086;CP003810,1853050,1853086;CP003919,1853050,1853086;HF952104,1853050,1853086;HF952106,1853050,1853086;HF952105,1853050,1853086;CP007482,1853050,1853086;CP007565,1853050,1853086;HG939456,1853050,1853086;CP007631,1853050,1853086;CP007632,1853050,1853086;CP006910,1853050,1853086;FO393392,1853050,1853086;CP010867,1853050,1853086;CP011325,1853050,1853086…
CP011327	Mauve	SHARED	1856715	1856862	.	.	.	Notes=Lenght147	AL732656,1856715,1856862;AE009948,1856715,1856862;CP000114,1856715,1856862;CP003810,1856715,1856862;CP003919,1856715,1856862;HF952104,1856715,1856862;HF952106,1856715,1856862;HF952105,1856715,1856862;HG939456,1856715,1856862;CP007631,1856715,1856862;CP007632,1856715,1856862;CP006910,1856715,1856862;CP007572,1856715,1856862;CP007571,1856715,1856862;CP007570,1856715,1856862;CP010867,1856715,1856862…
CP011327	Mauve	SHARED	1864449	1864513	.	.	.	Notes=Lenght64	AL732656,1864449,1864513;AE009948,1864449,1864513;CP000114,1864449,1864513;CP003810,1864449,1864513;HF952104,1864449,1864513;HF952106,1864449,1864513;HF952105,1864449,1864513;HG939456,1864449,1864513;CP007631,1864449,1864513;CP007632,1864449,1864513;CP006910,1864449,1864513;CP007572,1864449,1864513;CP007571,1864449,1864513;CP007570,1864449,1864513;CP010867,1864449,1864513;CP011325,1864449,1864513…
CP011327	Mauve	SHARED	1864691	1865079	.	.	.	Notes=Lenght388	AL732656,1864691,1865079;AE009948,1864691,1865079;CP000114,1864691,1865079;CP003810,1864691,1865079;CP003919,1864691,1865079;HF952104,1864691,1865079;CP007482,1864691,1865079;CP007565,1864691,1865079;HG939456,1864691,1865079;CP007631,1864691,1865079;CP007632,1864691,1865079;CP006910,1864691,1865079;CP007572,1864691,1865079;CP007571,1864691,1865079;CP007570,1864691,1865079;FO393392,1864691,1865079…
CP011327	Mauve	SHARED	1865080	1865129	.	.	.	Notes=Lenght49	AL732656,1865080,1865129;AE009948,1865080,1865129;CP000114,1865080,1865129;CP003810,1865080,1865129;CP003919,1865080,1865129;HF952104,1865080,1865129;HF952106,1865080,1865129;CP007482,1865080,1865129;CP007565,1865080,1865129;HG939456,1865080,1865129;CP007631,1865080,1865129;CP007632,1865080,1865129;CP006910,1865080,1865129;CP007572,1865080,1865129;CP007571,1865080,1865129;CP007570,1865080,1865129…
CP011327	Mauve	SHARED	1866277	1866350	.	.	.	Notes=Lenght73	AL732656,1866277,1866350;AE009948,1866277,1866350;CP000114,1866277,1866350;CP003810,1866277,1866350;CP003919,1866277,1866350;HF952104,1866277,1866350;HF952106,1866277,1866350;HF952105,1866277,1866350;CP007482,1866277,1866350;CP007565,1866277,1866350;HG939456,1866277,1866350;CP007631,1866277,1866350;CP007632,1866277,1866350;CP007572,1866277,1866350;CP007571,1866277,1866350;CP007570,1866277,1866350…
CP011327	Mauve	SHARED	1867472	1868136	.	.	.	Notes=Lenght664	CP000114,1867472,1868136;CP003810,1867472,1868136;CP003919,1867472,1868136;HF952104,1867472,1868136;HF952106,1867472,1868136;HF952105,1867472,1868136;CP007482,1867472,1868136;CP007565,1867472,1868136;HG939456,1867472,1868136;CP007631,1867472,1868136;FO393392,1867472,1868136;CP010867,1867472,1868136;CP011325,1867472,1868136;CP011326,1867472,1868136;CP011328,1867472,1868136;CP012419,1867472,1868136…
CP011327	Mauve	SHARED	1868137	1868236	.	.	.	Notes=Lenght99	CP000114,1868137,1868236;CP003810,1868137,1868236;CP003919,1868137,1868236;HF952104,1868137,1868236;HF952106,1868137,1868236;HF952105,1868137,1868236;CP007482,1868137,1868236;CP007565,1868137,1868236;HG939456,1868137,1868236;CP007631,1868137,1868236;FO393392,1868137,1868236;CP010867,1868137,1868236;CP011325,1868137,1868236;CP011326,1868137,1868236;CP011328,1868137,1868236;CP012419,1868137,1868236…
CP011327	Mauve	SHARED	1868414	1868505	.	.	.	Notes=Lenght91	AL732656,1868414,1868505;AE009948,1868414,1868505;CP000114,1868414,1868505;CP003810,1868414,1868505;CP003919,1868414,1868505;HF952104,1868414,1868505;HF952106,1868414,1868505;HF952105,1868414,1868505;CP007482,1868414,1868505;CP007565,1868414,1868505;HG939456,1868414,1868505;CP007631,1868414,1868505;CP007572,1868414,1868505;CP007571,1868414,1868505;CP007570,1868414,1868505;FO393392,1868414,1868505…
CP011327	Mauve	SHARED	1868507	1868518	.	.	.	Notes=Lenght11	CP000114,1868507,1868518;CP003810,1868507,1868518;CP003919,1868507,1868518;HF952104,1868507,1868518;HF952106,1868507,1868518;HF952105,1868507,1868518;CP007482,1868507,1868518;CP007565,1868507,1868518;HG939456,1868507,1868518;CP007631,1868507,1868518;FO393392,1868507,1868518;CP010867,1868507,1868518;CP011325,1868507,1868518;CP011326,1868507,1868518;CP011328,1868507,1868518;CP012419,1868507,1868518…
CP011327	Mauve	SHARED	1868519	1868766	.	.	.	Notes=Lenght247	CP000114,1868519,1868766;CP003810,1868519,1868766;CP003919,1868519,1868766;HF952104,1868519,1868766;HF952106,1868519,1868766;HF952105,1868519,1868766;CP007482,1868519,1868766;CP007565,1868519,1868766;CP007631,1868519,1868766;FO393392,1868519,1868766;CP010867,1868519,1868766;CP011325,1868519,1868766;CP011326,1868519,1868766;CP011328,1868519,1868766;CP012419,1868519,1868766;CP013202,1868519,1868766;
CP011327	Mauve	SHARED	1868767	1868839	.	.	.	Notes=Lenght72	CP000114,1868767,1868839;CP003810,1868767,1868839;CP003919,1868767,1868839;HF952104,1868767,1868839;HF952106,1868767,1868839;HF952105,1868767,1868839;CP007482,1868767,1868839;CP007565,1868767,1868839;HG939456,1868767,1868839;CP007631,1868767,1868839;FO393392,1868767,1868839;CP010867,1868767,1868839;CP011325,1868767,1868839;CP011326,1868767,1868839;CP011328,1868767,1868839;CP012419,1868767,1868839…
CP011327	Mauve	SHARED	1868945	1869185	.	.	.	Notes=Lenght240	CP000114,1868945,1869185;CP003810,1868945,1869185;CP003919,1868945,1869185;HF952104,1868945,1869185;HF952106,1868945,1869185;HF952105,1868945,1869185;CP007482,1868945,1869185;CP007565,1868945,1869185;HG939456,1868945,1869185;CP007631,1868945,1869185;FO393392,1868945,1869185;CP010867,1868945,1869185;CP011325,1868945,1869185;CP011326,1868945,1869185;CP011328,1868945,1869185;CP012419,1868945,1869185…
CP011327	Mauve	SHARED	1869186	1869447	.	.	.	Notes=Lenght261	CP000114,1869186,1869447;CP003810,1869186,1869447;HF952104,1869186,1869447;HG939456,1869186,1869447;CP007631,1869186,1869447;CP010867,1869186,1869447;CP011325,1869186,1869447;CP011326,1869186,1869447;CP012419,1869186,1869447;CP013202,1869186,1869447;
CP011327	Mauve	SHARED	1869448	1869557	.	.	.	Notes=Lenght109	CP000114,1869448,1869557;CP003810,1869448,1869557;CP003919,1869448,1869557;HF952104,1869448,1869557;HF952105,1869448,1869557;CP007482,1869448,1869557;CP007565,1869448,1869557;HG939456,1869448,1869557;CP007631,1869448,1869557;FO393392,1869448,1869557;CP010867,1869448,1869557;CP011325,1869448,1869557;CP011326,1869448,1869557;CP011328,1869448,1869557;CP012419,1869448,1869557;CP013202,1869448,1869557;
CP011327	Mauve	SHARED	1869563	1869573	.	.	.	Notes=Lenght10	AL732656,1869563,1869573;AE009948,1869563,1869573;CP000114,1869563,1869573;CP003810,1869563,1869573;CP003919,1869563,1869573;HF952104,1869563,1869573;HF952105,1869563,1869573;CP007482,1869563,1869573;CP007565,1869563,1869573;HG939456,1869563,1869573;CP007631,1869563,1869573;CP007632,1869563,1869573;CP007572,1869563,1869573;CP007571,1869563,1869573;CP007570,1869563,1869573;FO393392,1869563,1869573…
CP011327	Mauve	SHARED	1869574	1869755	.	.	.	Notes=Lenght181	AL732656,1869574,1869755;AE009948,1869574,1869755;CP000114,1869574,1869755;CP003810,1869574,1869755;CP003919,1869574,1869755;HF952104,1869574,1869755;HF952105,1869574,1869755;CP007482,1869574,1869755;CP007565,1869574,1869755;HG939456,1869574,1869755;CP007631,1869574,1869755;CP007632,1869574,1869755;CP006910,1869574,1869755;CP007572,1869574,1869755;CP007571,1869574,1869755;CP007570,1869574,1869755…
CP011327	Mauve	SHARED	1870334	1870536	.	.	.	Notes=Lenght202	CP000114,1870334,1870536;CP003810,1870334,1870536;CP003919,1870334,1870536;HF952104,1870334,1870536;HF952106,1870334,1870536;HF952105,1870334,1870536;CP007482,1870334,1870536;CP007565,1870334,1870536;HG939456,1870334,1870536;CP007631,1870334,1870536;FO393392,1870334,1870536;CP010867,1870334,1870536;CP011325,1870334,1870536;CP011326,1870334,1870536;CP011328,1870334,1870536;CP012419,1870334,1870536…
CP011327	Mauve	SHARED	1882474	1884228	.	.	.	Notes=Lenght1754	AL732656,1882474,1884228;AE009948,1882474,1884228;CP000114,1882474,1884228;CP003810,1882474,1884228;CP003919,1882474,1884228;HF952104,1882474,1884228;HF952106,1882474,1884228;HF952105,1882474,1884228;CP007482,1882474,1884228;CP007565,1882474,1884228;HG939456,1882474,1884228;CP007631,1882474,1884228;CP007632,1882474,1884228;FO393392,1882474,1884228;CP010867,1882474,1884228;CP011325,1882474,1884228…
CP011327	Mauve	SHARED	1884229	1884617	.	.	.	Notes=Lenght388	AL732656,1884229,1884617;AE009948,1884229,1884617;CP000114,1884229,1884617;CP003810,1884229,1884617;CP003919,1884229,1884617;HF952104,1884229,1884617;HF952106,1884229,1884617;HF952105,1884229,1884617;CP007482,1884229,1884617;CP007565,1884229,1884617;HG939456,1884229,1884617;CP007631,1884229,1884617;CP007632,1884229,1884617;CP007572,1884229,1884617;CP007571,1884229,1884617;CP007570,1884229,1884617…
CP011327	Mauve	SHARED	1884683	1884726	.	.	.	Notes=Lenght43	AL732656,1884683,1884726;AE009948,1884683,1884726;CP000114,1884683,1884726;CP003810,1884683,1884726;CP003919,1884683,1884726;HF952104,1884683,1884726;HF952106,1884683,1884726;HF952105,1884683,1884726;CP007482,1884683,1884726;CP007565,1884683,1884726;HG939456,1884683,1884726;CP007631,1884683,1884726;CP007632,1884683,1884726;CP006910,1884683,1884726;FO393392,1884683,1884726;CP010867,1884683,1884726…
CP011327	Mauve	SHARED	1884727	1884819	.	.	.	Notes=Lenght92	AL732656,1884727,1884819;AE009948,1884727,1884819;CP000114,1884727,1884819;CP003810,1884727,1884819;CP003919,1884727,1884819;HF952104,1884727,1884819;HF952106,1884727,1884819;HF952105,1884727,1884819;CP007482,1884727,1884819;CP007565,1884727,1884819;HG939456,1884727,1884819;CP007631,1884727,1884819;CP007632,1884727,1884819;FO393392,1884727,1884819;CP010867,1884727,1884819;CP011325,1884727,1884819…
CP011327	Mauve	SHARED	1884820	1884830	.	.	.	Notes=Lenght10	AL732656,1884820,1884830;AE009948,1884820,1884830;CP000114,1884820,1884830;CP003810,1884820,1884830;CP003919,1884820,1884830;HF952104,1884820,1884830;HF952106,1884820,1884830;HF952105,1884820,1884830;CP007482,1884820,1884830;CP007565,1884820,1884830;HG939456,1884820,1884830;CP007631,1884820,1884830;CP007632,1884820,1884830;CP007572,1884820,1884830;CP007571,1884820,1884830;CP007570,1884820,1884830…
CP011327	Mauve	SHARED	1884831	1885045	.	.	.	Notes=Lenght214	CP000114,1884831,1885045;CP003810,1884831,1885045;HF952104,1884831,1885045;HF952106,1884831,1885045;CP007631,1884831,1885045;CP010867,1884831,1885045;CP011325,1884831,1885045;CP011326,1884831,1885045;CP010319,1884831,1885045;CP012419,1884831,1885045;CP013202,1884831,1885045;
CP011327	Mauve	SHARED	1885742	1885811	.	.	.	Notes=Lenght69	AL732656,1885742,1885811;AE009948,1885742,1885811;CP000114,1885742,1885811;CP003810,1885742,1885811;CP003919,1885742,1885811;HF952104,1885742,1885811;HF952106,1885742,1885811;HF952105,1885742,1885811;CP007482,1885742,1885811;CP007565,1885742,1885811;HG939456,1885742,1885811;CP007631,1885742,1885811;CP007632,1885742,1885811;CP006910,1885742,1885811;CP007572,1885742,1885811;CP007571,1885742,1885811…
CP011327	Mauve	SHARED	1897448	1898506	.	.	.	Notes=Lenght1058	CP000114,1897448,1898506;CP003810,1897448,1898506;HF952104,1897448,1898506;CP007631,1897448,1898506;CP010867,1897448,1898506;CP011325,1897448,1898506;CP011326,1897448,1898506;CP012419,1897448,1898506;CP013202,1897448,1898506;
CP011327	Mauve	SHARED	1898507	1898759	.	.	.	Notes=Lenght252	CP000114,1898507,1898759;CP003810,1898507,1898759;HF952104,1898507,1898759;CP007631,1898507,1898759;CP006910,1898507,1898759;CP010867,1898507,1898759;CP011325,1898507,1898759;CP011326,1898507,1898759;CP012419,1898507,1898759;CP013202,1898507,1898759;
CP011327	Mauve	SHARED	1898760	1898812	.	.	.	Notes=Lenght52	CP000114,1898760,1898812;CP003810,1898760,1898812;CP003919,1898760,1898812;HF952104,1898760,1898812;HF952106,1898760,1898812;HF952105,1898760,1898812;CP007482,1898760,1898812;CP007565,1898760,1898812;CP007631,1898760,1898812;CP006910,1898760,1898812;FO393392,1898760,1898812;CP010867,1898760,1898812;CP011325,1898760,1898812;CP011326,1898760,1898812;CP011328,1898760,1898812;CP010319,1898760,1898812…
CP011327	Mauve	SHARED	1898813	1898834	.	.	.	Notes=Lenght21	CP000114,1898813,1898834;CP003810,1898813,1898834;CP003919,1898813,1898834;HF952104,1898813,1898834;HF952106,1898813,1898834;HF952105,1898813,1898834;CP007482,1898813,1898834;CP007565,1898813,1898834;CP007631,1898813,1898834;CP006910,1898813,1898834;FO393392,1898813,1898834;CP010867,1898813,1898834;CP011325,1898813,1898834;CP011326,1898813,1898834;CP011328,1898813,1898834;CP012419,1898813,1898834…
CP011327	Mauve	SHARED	1898835	1899079	.	.	.	Notes=Lenght244	CP000114,1898835,1899079;CP003810,1898835,1899079;CP003919,1898835,1899079;HF952104,1898835,1899079;HF952105,1898835,1899079;CP007482,1898835,1899079;CP007565,1898835,1899079;CP007631,1898835,1899079;CP006910,1898835,1899079;FO393392,1898835,1899079;CP010867,1898835,1899079;CP011325,1898835,1899079;CP011326,1898835,1899079;CP011328,1898835,1899079;CP012419,1898835,1899079;CP013202,1898835,1899079;
CP011327	Mauve	SHARED	1899080	1899712	.	.	.	Notes=Lenght632	CP000114,1899080,1899712;CP003810,1899080,1899712;CP003919,1899080,1899712;HF952104,1899080,1899712;CP007482,1899080,1899712;CP007565,1899080,1899712;CP007631,1899080,1899712;CP006910,1899080,1899712;FO393392,1899080,1899712;CP010867,1899080,1899712;CP011325,1899080,1899712;CP011326,1899080,1899712;CP011328,1899080,1899712;CP012419,1899080,1899712;CP013202,1899080,1899712;
CP011327	Mauve	SHARED	1899713	1899881	.	.	.	Notes=Lenght168	CP000114,1899713,1899881;CP003810,1899713,1899881;CP003919,1899713,1899881;HF952104,1899713,1899881;CP007482,1899713,1899881;CP007565,1899713,1899881;CP007631,1899713,1899881;CP006910,1899713,1899881;FO393392,1899713,1899881;CP010867,1899713,1899881;CP011325,1899713,1899881;CP011326,1899713,1899881;CP011328,1899713,1899881;CP012419,1899713,1899881;CP013202,1899713,1899881;
CP011327	Mauve	SHARED	1899882	1900334	.	.	.	Notes=Lenght452	CP000114,1899882,1900334;CP003810,1899882,1900334;HF952104,1899882,1900334;CP007631,1899882,1900334;CP010867,1899882,1900334;CP011325,1899882,1900334;CP011326,1899882,1900334;CP012419,1899882,1900334;CP013202,1899882,1900334;
CP011327	Mauve	SHARED	1900335	1900739	.	.	.	Notes=Lenght404	CP000114,1900335,1900739;CP003810,1900335,1900739;HF952104,1900335,1900739;CP007631,1900335,1900739;CP010867,1900335,1900739;CP011325,1900335,1900739;CP011326,1900335,1900739;CP012419,1900335,1900739;CP013202,1900335,1900739;
CP011327	Mauve	SHARED	1901380	1902135	.	.	.	Notes=Lenght755	CP000114,1901380,1902135;CP003810,1901380,1902135;HF952104,1901380,1902135;CP007631,1901380,1902135;CP010867,1901380,1902135;CP011325,1901380,1902135;CP011326,1901380,1902135;CP012419,1901380,1902135;CP013202,1901380,1902135;
CP011327	Mauve	SHARED	1902136	1902446	.	.	.	Notes=Lenght310	AL732656,1902136,1902446;CP000114,1902136,1902446;CP003810,1902136,1902446;HF952104,1902136,1902446;CP007631,1902136,1902446;CP010867,1902136,1902446;CP011325,1902136,1902446;CP011326,1902136,1902446;CP012419,1902136,1902446;CP013202,1902136,1902446;
CP011327	Mauve	SHARED	1902447	1902462	.	.	.	Notes=Lenght15	CP000114,1902447,1902462;CP003810,1902447,1902462;HF952104,1902447,1902462;CP007631,1902447,1902462;CP010867,1902447,1902462;CP011325,1902447,1902462;CP011326,1902447,1902462;CP012419,1902447,1902462;CP013202,1902447,1902462;
CP011327	Mauve	SHARED	1902463	1903495	.	.	.	Notes=Lenght1032	AL732656,1902463,1903495;CP000114,1902463,1903495;CP003810,1902463,1903495;HF952104,1902463,1903495;CP007631,1902463,1903495;CP010867,1902463,1903495;CP011325,1902463,1903495;CP011326,1902463,1903495;CP012419,1902463,1903495;CP013202,1902463,1903495;
CP011327	Mauve	SHARED	1908292	1908319	.	.	.	Notes=Lenght27	AL732656,1908292,1908319;AE009948,1908292,1908319;CP000114,1908292,1908319;CP003810,1908292,1908319;HF952104,1908292,1908319;HF952106,1908292,1908319;HF952105,1908292,1908319;HG939456,1908292,1908319;CP007631,1908292,1908319;CP007632,1908292,1908319;CP006910,1908292,1908319;CP007572,1908292,1908319;CP007571,1908292,1908319;CP007570,1908292,1908319;CP010867,1908292,1908319;CP011325,1908292,1908319…
CP011327	Mauve	SHARED	1908467	1909025	.	.	.	Notes=Lenght558	AL732656,1908467,1909025;AE009948,1908467,1909025;CP000114,1908467,1909025;CP003810,1908467,1909025;CP003919,1908467,1909025;HF952104,1908467,1909025;HF952105,1908467,1909025;CP007482,1908467,1909025;CP007565,1908467,1909025;HG939456,1908467,1909025;CP007631,1908467,1909025;CP007632,1908467,1909025;CP007572,1908467,1909025;CP007571,1908467,1909025;CP007570,1908467,1909025;FO393392,1908467,1909025…
CP011327	Mauve	SHARED	1909887	1910102	.	.	.	Notes=Lenght215	AL732656,1909887,1910102;AE009948,1909887,1910102;CP000114,1909887,1910102;CP003810,1909887,1910102;CP003919,1909887,1910102;HF952104,1909887,1910102;HF952105,1909887,1910102;CP007482,1909887,1910102;CP007565,1909887,1910102;HG939456,1909887,1910102;CP007631,1909887,1910102;CP007632,1909887,1910102;CP007572,1909887,1910102;CP007571,1909887,1910102;CP007570,1909887,1910102;FO393392,1909887,1910102…
CP011327	Mauve	SHARED	1910103	1910408	.	.	.	Notes=Lenght305	AL732656,1910103,1910408;AE009948,1910103,1910408;CP000114,1910103,1910408;CP003810,1910103,1910408;CP003919,1910103,1910408;HF952104,1910103,1910408;HF952105,1910103,1910408;HG939456,1910103,1910408;CP007631,1910103,1910408;CP007632,1910103,1910408;CP007572,1910103,1910408;CP007571,1910103,1910408;CP007570,1910103,1910408;CP010867,1910103,1910408;CP011325,1910103,1910408;CP011326,1910103,1910408…
CP011327	Mauve	SHARED	1910409	1910451	.	.	.	Notes=Lenght42	AL732656,1910409,1910451;AE009948,1910409,1910451;CP000114,1910409,1910451;CP003810,1910409,1910451;CP003919,1910409,1910451;HF952104,1910409,1910451;HF952105,1910409,1910451;HG939456,1910409,1910451;CP007631,1910409,1910451;CP007572,1910409,1910451;CP007571,1910409,1910451;CP007570,1910409,1910451;CP010867,1910409,1910451;CP011325,1910409,1910451;CP011326,1910409,1910451;CP011329,1910409,1910451…
CP011327	Mauve	SHARED	1910452	1910588	.	.	.	Notes=Lenght136	AL732656,1910452,1910588;AE009948,1910452,1910588;CP000114,1910452,1910588;CP003810,1910452,1910588;CP003919,1910452,1910588;HF952104,1910452,1910588;HF952106,1910452,1910588;HF952105,1910452,1910588;HG939456,1910452,1910588;CP007631,1910452,1910588;CP006910,1910452,1910588;CP007572,1910452,1910588;CP007571,1910452,1910588;CP007570,1910452,1910588;CP010867,1910452,1910588;CP011325,1910452,1910588…
CP011327	Mauve	SHARED	1910589	1910633	.	.	.	Notes=Lenght44	AL732656,1910589,1910633;AE009948,1910589,1910633;CP000114,1910589,1910633;CP003810,1910589,1910633;CP003919,1910589,1910633;HF952104,1910589,1910633;HF952106,1910589,1910633;HF952105,1910589,1910633;HG939456,1910589,1910633;CP007631,1910589,1910633;CP007632,1910589,1910633;CP006910,1910589,1910633;CP007572,1910589,1910633;CP007571,1910589,1910633;CP007570,1910589,1910633;CP010867,1910589,1910633…
CP011327	Mauve	SHARED	1910634	1910706	.	.	.	Notes=Lenght72	AL732656,1910634,1910706;AE009948,1910634,1910706;CP000114,1910634,1910706;CP003810,1910634,1910706;CP003919,1910634,1910706;HF952104,1910634,1910706;HF952105,1910634,1910706;HG939456,1910634,1910706;CP007631,1910634,1910706;CP007632,1910634,1910706;CP007572,1910634,1910706;CP007571,1910634,1910706;CP007570,1910634,1910706;CP010867,1910634,1910706;CP011325,1910634,1910706;CP011326,1910634,1910706…
CP011327	Mauve	SHARED	1910707	1913521	.	.	.	Notes=Lenght2814	AL732656,1910707,1913521;AE009948,1910707,1913521;CP000114,1910707,1913521;CP003810,1910707,1913521;CP003919,1910707,1913521;HF952104,1910707,1913521;HF952106,1910707,1913521;HF952105,1910707,1913521;HG939456,1910707,1913521;CP007631,1910707,1913521;CP007632,1910707,1913521;CP006910,1910707,1913521;CP007572,1910707,1913521;CP007571,1910707,1913521;CP007570,1910707,1913521;CP010867,1910707,1913521…
[truncated: 53 more rows]
