# Supplementary material for: Functional annotation and distribution overview of RNA families in 27 Streptococcus agalactiae genomes
Source: BMC Genomics. 2018 Jul 28;19:556. doi: 10.1186/s12864-018-4951-z (PMC6064168; doi:10.1186/s12864-018-4951-z)
Supplement: Supplementary file 4 — GFF3 annotations for all classified Regions and ncRNAs. (ZIP 1638 kb) [file 12864_2018_4951_MOESM4_ESM.zip › Additional file 4/Core_Shared_and_Exclusive_Regions/SHARED_CP011328.gff]

CP011328	Mauve	SHARED	1705552	1705636	.	.	.	Notes=Lenght84	AE009948,1705552,1705636;CP003919,1705552,1705636;CP007482,1705552,1705636;CP007565,1705552,1705636;CP006910,1705552,1705636;FO393392,1705552,1705636;CP011329,1705552,1705636;
CP011328	Mauve	SHARED	568557	568700	.	.	.	Notes=Lenght143	CP007482,568557,568700;CP007565,568557,568700;FO393392,568557,568700;CP011329,568557,568700;
CP011328	Mauve	SHARED	23189	23324	.	.	.	Notes=Lenght135	CP007482,23189,23324;CP007565,23189,23324;FO393392,23189,23324;
CP011328	Mauve	SHARED	25888	26446	.	.	.	Notes=Lenght558	CP007482,25888,26446;CP007565,25888,26446;FO393392,25888,26446;
CP011328	Mauve	SHARED	22224	22645	.	.	.	Notes=Lenght421	CP003919,22224,22645;HF952106,22224,22645;HF952105,22224,22645;CP007482,22224,22645;CP007565,22224,22645;HG939456,22224,22645;CP007632,22224,22645;FO393392,22224,22645;
CP011328	Mauve	SHARED	22646	23188	.	.	.	Notes=Lenght542	CP003919,22646,23188;CP007482,22646,23188;CP007565,22646,23188;FO393392,22646,23188;
CP011328	Mauve	SHARED	684879	684951	.	.	.	Notes=Lenght72	HF952105,684879,684951;CP007482,684879,684951;CP007565,684879,684951;HG939456,684879,684951;CP007632,684879,684951;CP006910,684879,684951;CP007572,684879,684951;CP007571,684879,684951;CP007570,684879,684951;FO393392,684879,684951;CP010319,684879,684951;
CP011328	Mauve	SHARED	252160	252279	.	.	.	Notes=Lenght119	CP003919,252160,252279;HF952106,252160,252279;HF952105,252160,252279;CP007482,252160,252279;CP007565,252160,252279;HG939456,252160,252279;CP007632,252160,252279;CP006910,252160,252279;FO393392,252160,252279;CP010319,252160,252279;
CP011328	Mauve	SHARED	252280	252506	.	.	.	Notes=Lenght226	CP003919,252280,252506;HF952106,252280,252506;HF952105,252280,252506;CP007482,252280,252506;CP007565,252280,252506;HG939456,252280,252506;CP007632,252280,252506;CP006910,252280,252506;FO393392,252280,252506;CP010319,252280,252506;
CP011328	Mauve	SHARED	252516	252529	.	.	.	Notes=Lenght13	CP003919,252516,252529;HF952106,252516,252529;HF952105,252516,252529;CP007482,252516,252529;CP007565,252516,252529;HG939456,252516,252529;CP007632,252516,252529;CP006910,252516,252529;FO393392,252516,252529;CP010319,252516,252529;
CP011328	Mauve	SHARED	294714	294773	.	.	.	Notes=Lenght59	CP003919,294714,294773;HF952106,294714,294773;HF952105,294714,294773;CP007482,294714,294773;CP007565,294714,294773;CP007572,294714,294773;CP007571,294714,294773;CP007570,294714,294773;FO393392,294714,294773;CP010319,294714,294773;
CP011328	Mauve	SHARED	294774	294812	.	.	.	Notes=Lenght38	CP003919,294774,294812;HF952106,294774,294812;HF952105,294774,294812;CP007482,294774,294812;CP007565,294774,294812;HG939456,294774,294812;CP006910,294774,294812;CP007572,294774,294812;CP007571,294774,294812;CP007570,294774,294812;FO393392,294774,294812;CP010319,294774,294812;
CP011328	Mauve	SHARED	294813	294832	.	.	.	Notes=Lenght19	AE009948,294813,294832;CP003919,294813,294832;HF952104,294813,294832;HF952106,294813,294832;HF952105,294813,294832;CP007482,294813,294832;CP007565,294813,294832;HG939456,294813,294832;CP007631,294813,294832;CP006910,294813,294832;CP007572,294813,294832;CP007571,294813,294832;CP007570,294813,294832;FO393392,294813,294832;CP010867,294813,294832;CP011329,294813,294832;CP010319,294813,294832;
CP011328	Mauve	SHARED	249335	249384	.	.	.	Notes=Lenght49	AL732656,249335,249384;CP000114,249335,249384;CP003810,249335,249384;CP003919,249335,249384;HF952106,249335,249384;HF952105,249335,249384;CP007482,249335,249384;CP007565,249335,249384;HG939456,249335,249384;CP007632,249335,249384;CP006910,249335,249384;CP007572,249335,249384;CP007571,249335,249384;CP007570,249335,249384;FO393392,249335,249384;CP011325,249335,249384;CP011326,249335,249384;CP010319…
CP011328	Mauve	SHARED	250328	252068	.	.	.	Notes=Lenght1740	CP003919,250328,252068;HF952106,250328,252068;HF952105,250328,252068;CP007482,250328,252068;CP007565,250328,252068;HG939456,250328,252068;CP007632,250328,252068;CP006910,250328,252068;FO393392,250328,252068;CP010319,250328,252068;
CP011328	Mauve	SHARED	252069	252159	.	.	.	Notes=Lenght90	HF952106,252069,252159;HF952105,252069,252159;CP007482,252069,252159;CP007565,252069,252159;HG939456,252069,252159;CP007632,252069,252159;CP006910,252069,252159;FO393392,252069,252159;CP010319,252069,252159;
CP011328	Mauve	SHARED	107126	107151	.	.	.	Notes=Lenght25	AL732656,107126,107151;CP000114,107126,107151;CP003919,107126,107151;HF952106,107126,107151;HF952105,107126,107151;CP007482,107126,107151;CP007565,107126,107151;HG939456,107126,107151;CP007632,107126,107151;CP006910,107126,107151;CP007572,107126,107151;CP007571,107126,107151;CP007570,107126,107151;FO393392,107126,107151;CP011325,107126,107151;CP011326,107126,107151;CP010319,107126,107151;
CP011328	Mauve	SHARED	107152	107178	.	.	.	Notes=Lenght26	AL732656,107152,107178;CP000114,107152,107178;CP003919,107152,107178;HF952106,107152,107178;HF952105,107152,107178;CP007482,107152,107178;CP007565,107152,107178;HG939456,107152,107178;CP007632,107152,107178;CP006910,107152,107178;CP007572,107152,107178;CP007571,107152,107178;CP007570,107152,107178;FO393392,107152,107178;CP011325,107152,107178;CP011326,107152,107178;CP011327,107152,107178;CP010319…
CP011328	Mauve	SHARED	107524	107581	.	.	.	Notes=Lenght57	AL732656,107524,107581;CP000114,107524,107581;CP003919,107524,107581;HF952106,107524,107581;HF952105,107524,107581;CP007482,107524,107581;CP007565,107524,107581;HG939456,107524,107581;CP007632,107524,107581;CP006910,107524,107581;CP007572,107524,107581;CP007571,107524,107581;CP007570,107524,107581;FO393392,107524,107581;CP011325,107524,107581;CP011326,107524,107581;CP010319,107524,107581;
CP011328	Mauve	SHARED	107670	107681	.	.	.	Notes=Lenght11	AL732656,107670,107681;CP000114,107670,107681;CP003919,107670,107681;HF952106,107670,107681;HF952105,107670,107681;CP007482,107670,107681;CP007565,107670,107681;HG939456,107670,107681;CP007632,107670,107681;CP006910,107670,107681;CP007572,107670,107681;CP007571,107670,107681;CP007570,107670,107681;FO393392,107670,107681;CP011325,107670,107681;CP011327,107670,107681;CP010319,107670,107681;
CP011328	Mauve	SHARED	107967	107980	.	.	.	Notes=Lenght13	CP003919,107967,107980;HF952106,107967,107980;HF952105,107967,107980;CP007482,107967,107980;CP007565,107967,107980;HG939456,107967,107980;CP007632,107967,107980;CP006910,107967,107980;FO393392,107967,107980;CP011326,107967,107980;CP010319,107967,107980;
CP011328	Mauve	SHARED	393805	393967	.	.	.	Notes=Lenght162	CP003919,393805,393967;HF952106,393805,393967;HF952105,393805,393967;CP007482,393805,393967;CP007565,393805,393967;FO393392,393805,393967;CP010319,393805,393967;
CP011328	Mauve	SHARED	419326	420156	.	.	.	Notes=Lenght830	CP003919,419326,420156;HF952106,419326,420156;HF952105,419326,420156;CP007482,419326,420156;CP007565,419326,420156;CP006910,419326,420156;FO393392,419326,420156;CP010319,419326,420156;
CP011328	Mauve	SHARED	420157	420473	.	.	.	Notes=Lenght316	CP003919,420157,420473;HF952106,420157,420473;HF952105,420157,420473;CP007482,420157,420473;CP007565,420157,420473;HG939456,420157,420473;CP007632,420157,420473;CP006910,420157,420473;FO393392,420157,420473;CP010319,420157,420473;
CP011328	Mauve	SHARED	420474	421055	.	.	.	Notes=Lenght581	CP003919,420474,421055;HF952106,420474,421055;HF952105,420474,421055;CP007482,420474,421055;CP007565,420474,421055;CP007632,420474,421055;CP006910,420474,421055;FO393392,420474,421055;CP010319,420474,421055;
CP011328	Mauve	SHARED	421056	421845	.	.	.	Notes=Lenght789	CP003919,421056,421845;HF952106,421056,421845;HF952105,421056,421845;CP007482,421056,421845;CP007565,421056,421845;HG939456,421056,421845;CP007632,421056,421845;CP006910,421056,421845;FO393392,421056,421845;CP010319,421056,421845;
CP011328	Mauve	SHARED	421846	424061	.	.	.	Notes=Lenght2215	CP003919,421846,424061;HF952106,421846,424061;HF952105,421846,424061;CP007482,421846,424061;CP007565,421846,424061;CP007632,421846,424061;CP006910,421846,424061;FO393392,421846,424061;CP010319,421846,424061;
CP011328	Mauve	SHARED	381625	381820	.	.	.	Notes=Lenght195	CP007482,381625,381820;CP007565,381625,381820;CP006910,381625,381820;FO393392,381625,381820;CP010319,381625,381820;
CP011328	Mauve	SHARED	179640	179671	.	.	.	Notes=Lenght31	AL732656,179640,179671;HF952106,179640,179671;HF952105,179640,179671;CP007482,179640,179671;CP007565,179640,179671;HG939456,179640,179671;CP007632,179640,179671;CP006910,179640,179671;CP007572,179640,179671;CP007571,179640,179671;CP007570,179640,179671;FO393392,179640,179671;CP010319,179640,179671;
CP011328	Mauve	SHARED	244888	245290	.	.	.	Notes=Lenght402	AL732656,244888,245290;CP000114,244888,245290;CP003919,244888,245290;HF952106,244888,245290;HF952105,244888,245290;CP007482,244888,245290;CP007565,244888,245290;HG939456,244888,245290;CP007632,244888,245290;CP006910,244888,245290;CP007572,244888,245290;CP007571,244888,245290;CP007570,244888,245290;FO393392,244888,245290;CP011326,244888,245290;CP011327,244888,245290;CP010319,244888,245290;
CP011328	Mauve	SHARED	456856	458382	.	.	.	Notes=Lenght1526	AL732656,456856,458382;CP003919,456856,458382;HF952106,456856,458382;HF952105,456856,458382;CP007482,456856,458382;CP007565,456856,458382;HG939456,456856,458382;CP007632,456856,458382;CP006910,456856,458382;CP007572,456856,458382;CP007571,456856,458382;CP007570,456856,458382;FO393392,456856,458382;CP010319,456856,458382;
CP011328	Mauve	SHARED	561786	561875	.	.	.	Notes=Lenght89	CP003919,561786,561875;CP007482,561786,561875;CP007565,561786,561875;CP006910,561786,561875;FO393392,561786,561875;CP010319,561786,561875;
CP011328	Mauve	SHARED	212200	213733	.	.	.	Notes=Lenght1533	CP003919,212200,213733;CP007482,212200,213733;CP007565,212200,213733;FO393392,212200,213733;
CP011328	Mauve	SHARED	213734	213948	.	.	.	Notes=Lenght214	CP003919,213734,213948;HF952106,213734,213948;CP007482,213734,213948;CP007565,213734,213948;FO393392,213734,213948;
CP011328	Mauve	SHARED	250005	250158	.	.	.	Notes=Lenght153	CP007482,250005,250158;CP007565,250005,250158;FO393392,250005,250158;
CP011328	Mauve	SHARED	250167	250259	.	.	.	Notes=Lenght92	CP003919,250167,250259;HF952105,250167,250259;CP007482,250167,250259;CP007565,250167,250259;HG939456,250167,250259;CP007632,250167,250259;CP006910,250167,250259;FO393392,250167,250259;
CP011328	Mauve	SHARED	250260	250290	.	.	.	Notes=Lenght30	CP007482,250260,250290;CP007565,250260,250290;CP007632,250260,250290;FO393392,250260,250290;
CP011328	Mauve	SHARED	26447	26471	.	.	.	Notes=Lenght24	CP007482,26447,26471;FO393392,26447,26471;
CP011328	Mauve	SHARED	26472	27138	.	.	.	Notes=Lenght666	CP007482,26472,27138;CP007565,26472,27138;FO393392,26472,27138;
CP011328	Mauve	SHARED	43453	44122	.	.	.	Notes=Lenght669	CP007482,43453,44122;CP007565,43453,44122;FO393392,43453,44122;
CP011328	Mauve	SHARED	44123	44791	.	.	.	Notes=Lenght668	CP003919,44123,44791;CP007482,44123,44791;CP007565,44123,44791;FO393392,44123,44791;
CP011328	Mauve	SHARED	74871	75092	.	.	.	Notes=Lenght221	HF952105,74871,75092;CP007482,74871,75092;CP007565,74871,75092;FO393392,74871,75092;
CP011328	Mauve	SHARED	442204	442335	.	.	.	Notes=Lenght131	CP003919,442204,442335;HF952106,442204,442335;CP007482,442204,442335;CP007565,442204,442335;CP007632,442204,442335;FO393392,442204,442335;CP010319,442204,442335;
CP011328	Mauve	SHARED	442336	442406	.	.	.	Notes=Lenght70	CP003919,442336,442406;HF952106,442336,442406;CP007482,442336,442406;CP007565,442336,442406;FO393392,442336,442406;CP010319,442336,442406;
CP011328	Mauve	SHARED	442407	442622	.	.	.	Notes=Lenght215	CP003919,442407,442622;HF952106,442407,442622;CP007482,442407,442622;CP007565,442407,442622;CP007632,442407,442622;FO393392,442407,442622;CP010319,442407,442622;
CP011328	Mauve	SHARED	442626	445296	.	.	.	Notes=Lenght2670	CP003919,442626,445296;HF952106,442626,445296;HF952105,442626,445296;CP007482,442626,445296;CP007565,442626,445296;HG939456,442626,445296;CP007632,442626,445296;CP006910,442626,445296;FO393392,442626,445296;CP010319,442626,445296;
CP011328	Mauve	SHARED	802170	802207	.	.	.	Notes=Lenght37	CP003919,802170,802207;HF952106,802170,802207;HF952105,802170,802207;CP007482,802170,802207;CP007565,802170,802207;CP006910,802170,802207;FO393392,802170,802207;CP010319,802170,802207;
CP011328	Mauve	SHARED	424062	425005	.	.	.	Notes=Lenght943	CP003919,424062,425005;HF952106,424062,425005;HF952105,424062,425005;CP007482,424062,425005;CP007565,424062,425005;CP007632,424062,425005;CP006910,424062,425005;FO393392,424062,425005;CP010319,424062,425005;
CP011328	Mauve	SHARED	425006	430598	.	.	.	Notes=Lenght5592	CP003919,425006,430598;HF952106,425006,430598;HF952105,425006,430598;CP007482,425006,430598;CP007565,425006,430598;CP007632,425006,430598;CP006910,425006,430598;FO393392,425006,430598;CP010319,425006,430598;
CP011328	Mauve	SHARED	430599	434022	.	.	.	Notes=Lenght3423	CP003919,430599,434022;HF952106,430599,434022;HF952105,430599,434022;CP007482,430599,434022;CP007565,430599,434022;CP007632,430599,434022;CP006910,430599,434022;FO393392,430599,434022;CP010319,430599,434022;
CP011328	Mauve	SHARED	434023	437338	.	.	.	Notes=Lenght3315	CP003919,434023,437338;HF952106,434023,437338;HF952105,434023,437338;CP007482,434023,437338;CP007565,434023,437338;CP007632,434023,437338;CP006910,434023,437338;FO393392,434023,437338;CP010319,434023,437338;
CP011328	Mauve	SHARED	437339	437364	.	.	.	Notes=Lenght25	CP003919,437339,437364;HF952106,437339,437364;HF952105,437339,437364;CP007482,437339,437364;CP007632,437339,437364;CP006910,437339,437364;FO393392,437339,437364;CP010319,437339,437364;
CP011328	Mauve	SHARED	437365	439733	.	.	.	Notes=Lenght2368	CP003919,437365,439733;HF952106,437365,439733;HF952105,437365,439733;CP007482,437365,439733;CP007565,437365,439733;CP007632,437365,439733;CP006910,437365,439733;FO393392,437365,439733;CP010319,437365,439733;
CP011328	Mauve	SHARED	439734	439920	.	.	.	Notes=Lenght186	HF952106,439734,439920;HF952105,439734,439920;CP007482,439734,439920;CP007565,439734,439920;CP007632,439734,439920;CP006910,439734,439920;FO393392,439734,439920;CP010319,439734,439920;
CP011328	Mauve	SHARED	439921	440212	.	.	.	Notes=Lenght291	CP003919,439921,440212;HF952106,439921,440212;HF952105,439921,440212;CP007482,439921,440212;CP007565,439921,440212;CP007632,439921,440212;CP006910,439921,440212;FO393392,439921,440212;CP010319,439921,440212;
CP011328	Mauve	SHARED	440213	441895	.	.	.	Notes=Lenght1682	CP003919,440213,441895;HF952106,440213,441895;HF952105,440213,441895;CP007482,440213,441895;CP007565,440213,441895;HG939456,440213,441895;CP007632,440213,441895;CP006910,440213,441895;FO393392,440213,441895;CP010319,440213,441895;
CP011328	Mauve	SHARED	441902	441934	.	.	.	Notes=Lenght32	CP003919,441902,441934;HF952106,441902,441934;CP007482,441902,441934;CP007565,441902,441934;CP007632,441902,441934;FO393392,441902,441934;CP010319,441902,441934;
CP011328	Mauve	SHARED	381982	383696	.	.	.	Notes=Lenght1714	CP003919,381982,383696;CP007482,381982,383696;CP007565,381982,383696;CP006910,381982,383696;FO393392,381982,383696;CP010319,381982,383696;
CP011328	Mauve	SHARED	383697	383786	.	.	.	Notes=Lenght89	CP003919,383697,383786;HF952106,383697,383786;HF952105,383697,383786;CP007482,383697,383786;CP007565,383697,383786;CP006910,383697,383786;FO393392,383697,383786;CP010319,383697,383786;
CP011328	Mauve	SHARED	383787	385042	.	.	.	Notes=Lenght1255	CP003919,383787,385042;CP007482,383787,385042;CP007565,383787,385042;CP006910,383787,385042;FO393392,383787,385042;CP010319,383787,385042;
CP011328	Mauve	SHARED	385043	385174	.	.	.	Notes=Lenght131	CP003919,385043,385174;HF952106,385043,385174;HF952105,385043,385174;CP007482,385043,385174;CP007565,385043,385174;CP006910,385043,385174;FO393392,385043,385174;CP010319,385043,385174;
CP011328	Mauve	SHARED	385175	385217	.	.	.	Notes=Lenght42	CP003919,385175,385217;HF952106,385175,385217;HF952105,385175,385217;CP007482,385175,385217;CP007565,385175,385217;HG939456,385175,385217;CP007632,385175,385217;CP006910,385175,385217;FO393392,385175,385217;CP010319,385175,385217;
CP011328	Mauve	SHARED	74365	74385	.	.	.	Notes=Lenght20	HF952106,74365,74385;HF952105,74365,74385;CP007482,74365,74385;CP007565,74365,74385;HG939456,74365,74385;FO393392,74365,74385;CP010319,74365,74385;
CP011328	Mauve	SHARED	104916	104929	.	.	.	Notes=Lenght13	AL732656,104916,104929;CP000114,104916,104929;CP003810,104916,104929;CP003919,104916,104929;HF952106,104916,104929;HF952105,104916,104929;CP007482,104916,104929;HG939456,104916,104929;CP007632,104916,104929;CP006910,104916,104929;CP007572,104916,104929;CP007571,104916,104929;CP007570,104916,104929;FO393392,104916,104929;CP011325,104916,104929;CP011327,104916,104929;CP010319,104916,104929;
CP011328	Mauve	SHARED	106932	106995	.	.	.	Notes=Lenght63	AL732656,106932,106995;CP000114,106932,106995;CP003919,106932,106995;HF952106,106932,106995;HF952105,106932,106995;CP007482,106932,106995;CP007565,106932,106995;HG939456,106932,106995;CP007632,106932,106995;CP006910,106932,106995;CP007572,106932,106995;CP007571,106932,106995;CP007570,106932,106995;FO393392,106932,106995;CP011325,106932,106995;CP011326,106932,106995;CP010319,106932,106995;
CP011328	Mauve	SHARED	1232443	1232486	.	.	.	Notes=Lenght43	AL732656,1232443,1232486;AE009948,1232443,1232486;CP000114,1232443,1232486;CP003810,1232443,1232486;CP003919,1232443,1232486;HF952104,1232443,1232486;HF952106,1232443,1232486;HF952105,1232443,1232486;CP007482,1232443,1232486;CP007565,1232443,1232486;HG939456,1232443,1232486;CP007631,1232443,1232486;CP007632,1232443,1232486;CP006910,1232443,1232486;FO393392,1232443,1232486;CP010867,1232443,1232486…
CP011328	Mauve	SHARED	1256003	1256041	.	.	.	Notes=Lenght38	AE009948,1256003,1256041;CP000114,1256003,1256041;CP003810,1256003,1256041;CP003919,1256003,1256041;HF952106,1256003,1256041;HF952105,1256003,1256041;CP007482,1256003,1256041;CP007565,1256003,1256041;CP006910,1256003,1256041;FO393392,1256003,1256041;CP011325,1256003,1256041;CP011326,1256003,1256041;CP011327,1256003,1256041;CP010319,1256003,1256041;CP012419,1256003,1256041;
CP011328	Mauve	SHARED	1256075	1256086	.	.	.	Notes=Lenght11	AL732656,1256075,1256086;AE009948,1256075,1256086;CP000114,1256075,1256086;CP003810,1256075,1256086;CP003919,1256075,1256086;HF952106,1256075,1256086;HF952105,1256075,1256086;CP007482,1256075,1256086;CP007565,1256075,1256086;CP006910,1256075,1256086;CP007572,1256075,1256086;CP007571,1256075,1256086;CP007570,1256075,1256086;FO393392,1256075,1256086;CP011325,1256075,1256086;CP011326,1256075,1256086…
CP011328	Mauve	SHARED	1260692	1260752	.	.	.	Notes=Lenght60	AE009948,1260692,1260752;CP000114,1260692,1260752;CP003810,1260692,1260752;HF952106,1260692,1260752;HF952105,1260692,1260752;CP007482,1260692,1260752;CP007565,1260692,1260752;FO393392,1260692,1260752;CP011325,1260692,1260752;CP011326,1260692,1260752;CP011327,1260692,1260752;CP010319,1260692,1260752;CP012419,1260692,1260752;
CP011328	Mauve	SHARED	1139522	1139653	.	.	.	Notes=Lenght131	CP003810,1139522,1139653;CP003919,1139522,1139653;HF952106,1139522,1139653;HF952105,1139522,1139653;CP007482,1139522,1139653;CP007565,1139522,1139653;HG939456,1139522,1139653;CP007632,1139522,1139653;CP006910,1139522,1139653;FO393392,1139522,1139653;CP011325,1139522,1139653;CP011327,1139522,1139653;CP010319,1139522,1139653;CP012419,1139522,1139653;
CP011328	Mauve	SHARED	1139654	1139703	.	.	.	Notes=Lenght49	AL732656,1139654,1139703;CP003810,1139654,1139703;CP003919,1139654,1139703;HF952106,1139654,1139703;HF952105,1139654,1139703;CP007482,1139654,1139703;CP007565,1139654,1139703;HG939456,1139654,1139703;CP007632,1139654,1139703;CP006910,1139654,1139703;CP007572,1139654,1139703;CP007571,1139654,1139703;CP007570,1139654,1139703;FO393392,1139654,1139703;CP011325,1139654,1139703;CP011327,1139654,1139703…
CP011328	Mauve	SHARED	1139704	1139786	.	.	.	Notes=Lenght82	CP003810,1139704,1139786;CP003919,1139704,1139786;HF952106,1139704,1139786;HF952105,1139704,1139786;CP007482,1139704,1139786;CP007565,1139704,1139786;HG939456,1139704,1139786;CP007632,1139704,1139786;CP006910,1139704,1139786;FO393392,1139704,1139786;CP011325,1139704,1139786;CP011327,1139704,1139786;CP010319,1139704,1139786;CP012419,1139704,1139786;
CP011328	Mauve	SHARED	1141711	1142166	.	.	.	Notes=Lenght455	AL732656,1141711,1142166;CP003810,1141711,1142166;CP003919,1141711,1142166;HF952106,1141711,1142166;HF952105,1141711,1142166;CP007482,1141711,1142166;CP007565,1141711,1142166;HG939456,1141711,1142166;CP007632,1141711,1142166;CP006910,1141711,1142166;CP007572,1141711,1142166;CP007571,1141711,1142166;CP007570,1141711,1142166;FO393392,1141711,1142166;CP011325,1141711,1142166;CP011327,1141711,1142166…
CP011328	Mauve	SHARED	1142167	1142210	.	.	.	Notes=Lenght43	CP003810,1142167,1142210;CP003919,1142167,1142210;HF952106,1142167,1142210;HF952105,1142167,1142210;CP007482,1142167,1142210;CP007565,1142167,1142210;HG939456,1142167,1142210;CP007632,1142167,1142210;CP006910,1142167,1142210;FO393392,1142167,1142210;CP011325,1142167,1142210;CP011327,1142167,1142210;CP010319,1142167,1142210;CP012419,1142167,1142210;
CP011328	Mauve	SHARED	1143736	1143880	.	.	.	Notes=Lenght144	AL732656,1143736,1143880;CP003810,1143736,1143880;CP003919,1143736,1143880;HF952106,1143736,1143880;HF952105,1143736,1143880;CP007482,1143736,1143880;CP007565,1143736,1143880;HG939456,1143736,1143880;CP007632,1143736,1143880;CP006910,1143736,1143880;CP007572,1143736,1143880;CP007571,1143736,1143880;CP007570,1143736,1143880;FO393392,1143736,1143880;CP011325,1143736,1143880;CP011327,1143736,1143880…
CP011328	Mauve	SHARED	1209408	1209506	.	.	.	Notes=Lenght98	CP000114,1209408,1209506;CP003810,1209408,1209506;CP003919,1209408,1209506;HF952106,1209408,1209506;HF952105,1209408,1209506;CP007482,1209408,1209506;CP007565,1209408,1209506;HG939456,1209408,1209506;CP007632,1209408,1209506;FO393392,1209408,1209506;CP011325,1209408,1209506;CP011326,1209408,1209506;CP011327,1209408,1209506;CP010319,1209408,1209506;CP012419,1209408,1209506;
CP011328	Mauve	SHARED	1139422	1139439	.	.	.	Notes=Lenght17	AL732656,1139422,1139439;CP003810,1139422,1139439;CP003919,1139422,1139439;HF952106,1139422,1139439;HF952105,1139422,1139439;CP007482,1139422,1139439;CP007565,1139422,1139439;HG939456,1139422,1139439;CP007632,1139422,1139439;CP006910,1139422,1139439;CP007572,1139422,1139439;CP007571,1139422,1139439;CP007570,1139422,1139439;FO393392,1139422,1139439;CP011325,1139422,1139439;CP011327,1139422,1139439…
CP011328	Mauve	SHARED	1139440	1139507	.	.	.	Notes=Lenght67	CP003810,1139440,1139507;CP003919,1139440,1139507;HF952106,1139440,1139507;HF952105,1139440,1139507;CP007482,1139440,1139507;CP007565,1139440,1139507;HG939456,1139440,1139507;CP007632,1139440,1139507;CP006910,1139440,1139507;FO393392,1139440,1139507;CP011325,1139440,1139507;CP011327,1139440,1139507;CP010319,1139440,1139507;CP012419,1139440,1139507;
CP011328	Mauve	SHARED	1109396	1109538	.	.	.	Notes=Lenght142	AL732656,1109396,1109538;AE009948,1109396,1109538;CP000114,1109396,1109538;CP003810,1109396,1109538;HF952106,1109396,1109538;CP007482,1109396,1109538;CP007565,1109396,1109538;CP007572,1109396,1109538;CP007571,1109396,1109538;CP007570,1109396,1109538;FO393392,1109396,1109538;CP011325,1109396,1109538;CP011326,1109396,1109538;CP011327,1109396,1109538;CP011329,1109396,1109538;CP010319,1109396,1109538…
CP011328	Mauve	SHARED	1705503	1705551	.	.	.	Notes=Lenght48	CP000114,1705503,1705551;CP003810,1705503,1705551;CP003919,1705503,1705551;CP007482,1705503,1705551;CP007565,1705503,1705551;CP006910,1705503,1705551;FO393392,1705503,1705551;CP011325,1705503,1705551;CP011326,1705503,1705551;CP011327,1705503,1705551;CP012419,1705503,1705551;
CP011328	Mauve	SHARED	1705773	1705853	.	.	.	Notes=Lenght80	CP000114,1705773,1705853;CP003810,1705773,1705853;CP003919,1705773,1705853;CP007482,1705773,1705853;CP007565,1705773,1705853;CP006910,1705773,1705853;FO393392,1705773,1705853;CP011325,1705773,1705853;CP011326,1705773,1705853;CP011327,1705773,1705853;CP012419,1705773,1705853;
CP011328	Mauve	SHARED	1705858	1706216	.	.	.	Notes=Lenght358	AL732656,1705858,1706216;AE009948,1705858,1706216;CP000114,1705858,1706216;CP003810,1705858,1706216;CP003919,1705858,1706216;HF952106,1705858,1706216;HF952105,1705858,1706216;CP007482,1705858,1706216;CP007565,1705858,1706216;HG939456,1705858,1706216;CP007631,1705858,1706216;CP007632,1705858,1706216;CP006910,1705858,1706216;CP007572,1705858,1706216;CP007571,1705858,1706216;CP007570,1705858,1706216…
CP011328	Mauve	SHARED	1810616	1810645	.	.	.	Notes=Lenght29	AL732656,1810616,1810645;AE009948,1810616,1810645;CP000114,1810616,1810645;CP003810,1810616,1810645;CP003919,1810616,1810645;HF952106,1810616,1810645;HF952105,1810616,1810645;CP007482,1810616,1810645;CP007565,1810616,1810645;HG939456,1810616,1810645;CP007632,1810616,1810645;CP006910,1810616,1810645;CP007572,1810616,1810645;CP007571,1810616,1810645;CP007570,1810616,1810645;FO393392,1810616,1810645…
CP011328	Mauve	SHARED	1784072	1784193	.	.	.	Notes=Lenght121	AL732656,1784072,1784193;CP003919,1784072,1784193;HF952105,1784072,1784193;CP007482,1784072,1784193;CP007565,1784072,1784193;HG939456,1784072,1784193;CP007632,1784072,1784193;CP007572,1784072,1784193;CP007571,1784072,1784193;CP007570,1784072,1784193;FO393392,1784072,1784193;CP012419,1784072,1784193;
CP011328	Mauve	SHARED	1612741	1612761	.	.	.	Notes=Lenght20	AL732656,1612741,1612761;AE009948,1612741,1612761;CP000114,1612741,1612761;CP003810,1612741,1612761;CP003919,1612741,1612761;HF952106,1612741,1612761;HF952105,1612741,1612761;CP007482,1612741,1612761;CP007565,1612741,1612761;HG939456,1612741,1612761;CP007632,1612741,1612761;CP006910,1612741,1612761;CP007572,1612741,1612761;CP007571,1612741,1612761;CP007570,1612741,1612761;FO393392,1612741,1612761…
CP011328	Mauve	SHARED	1628586	1628596	.	.	.	Notes=Lenght10	AE009948,1628586,1628596;CP000114,1628586,1628596;CP003810,1628586,1628596;CP003919,1628586,1628596;HF952106,1628586,1628596;HF952105,1628586,1628596;CP007482,1628586,1628596;CP007565,1628586,1628596;HG939456,1628586,1628596;CP007632,1628586,1628596;FO393392,1628586,1628596;CP011325,1628586,1628596;CP011326,1628586,1628596;CP011327,1628586,1628596;CP011329,1628586,1628596;CP010319,1628586,1628596…
CP011328	Mauve	SHARED	1705326	1705390	.	.	.	Notes=Lenght64	CP000114,1705326,1705390;CP003810,1705326,1705390;CP003919,1705326,1705390;CP007482,1705326,1705390;CP007565,1705326,1705390;CP006910,1705326,1705390;FO393392,1705326,1705390;CP011325,1705326,1705390;CP011326,1705326,1705390;CP011327,1705326,1705390;CP012419,1705326,1705390;
CP011328	Mauve	SHARED	1628597	1628997	.	.	.	Notes=Lenght400	AL732656,1628597,1628997;AE009948,1628597,1628997;CP000114,1628597,1628997;CP003810,1628597,1628997;CP003919,1628597,1628997;HF952106,1628597,1628997;HF952105,1628597,1628997;CP007482,1628597,1628997;CP007565,1628597,1628997;HG939456,1628597,1628997;CP007632,1628597,1628997;CP007572,1628597,1628997;CP007571,1628597,1628997;CP007570,1628597,1628997;FO393392,1628597,1628997;CP011325,1628597,1628997…
CP011328	Mauve	SHARED	244639	244887	.	.	.	Notes=Lenght248	AL732656,244639,244887;CP000114,244639,244887;CP003810,244639,244887;CP003919,244639,244887;HF952106,244639,244887;HF952105,244639,244887;CP007482,244639,244887;CP007565,244639,244887;HG939456,244639,244887;CP007632,244639,244887;CP006910,244639,244887;CP007572,244639,244887;CP007571,244639,244887;CP007570,244639,244887;FO393392,244639,244887;CP011326,244639,244887;CP011327,244639,244887;CP010319…
CP011328	Mauve	SHARED	861048	861076	.	.	.	Notes=Lenght28	AL732656,861048,861076;AE009948,861048,861076;CP000114,861048,861076;CP003810,861048,861076;CP003919,861048,861076;HF952104,861048,861076;HF952106,861048,861076;HF952105,861048,861076;CP007482,861048,861076;CP007565,861048,861076;HG939456,861048,861076;CP007631,861048,861076;CP007632,861048,861076;CP007572,861048,861076;CP007571,861048,861076;CP007570,861048,861076;FO393392,861048,861076;CP011325…
CP011328	Mauve	SHARED	915844	915900	.	.	.	Notes=Lenght56	CP000114,915844,915900;CP003810,915844,915900;CP003919,915844,915900;HF952105,915844,915900;CP007482,915844,915900;CP007565,915844,915900;HG939456,915844,915900;CP007632,915844,915900;CP006910,915844,915900;FO393392,915844,915900;CP011325,915844,915900;CP011326,915844,915900;CP011327,915844,915900;CP010319,915844,915900;CP012419,915844,915900;
CP011328	Mauve	SHARED	317556	317756	.	.	.	Notes=Lenght200	AL732656,317556,317756;AE009948,317556,317756;CP000114,317556,317756;CP003810,317556,317756;CP003919,317556,317756;HF952104,317556,317756;HF952106,317556,317756;HF952105,317556,317756;CP007482,317556,317756;CP007565,317556,317756;HG939456,317556,317756;CP007631,317556,317756;CP007632,317556,317756;CP006910,317556,317756;CP007572,317556,317756;CP007571,317556,317756;CP007570,317556,317756;FO393392…
CP011328	Mauve	SHARED	105313	105413	.	.	.	Notes=Lenght100	AL732656,105313,105413;CP003919,105313,105413;HF952106,105313,105413;HF952105,105313,105413;CP007482,105313,105413;CP007565,105313,105413;HG939456,105313,105413;CP007632,105313,105413;CP006910,105313,105413;CP007572,105313,105413;CP007571,105313,105413;CP007570,105313,105413;FO393392,105313,105413;CP010319,105313,105413;CP012419,105313,105413;
CP011328	Mauve	SHARED	106678	106748	.	.	.	Notes=Lenght70	AL732656,106678,106748;CP000114,106678,106748;CP003810,106678,106748;CP003919,106678,106748;HF952106,106678,106748;HF952105,106678,106748;CP007482,106678,106748;CP007565,106678,106748;HG939456,106678,106748;CP007632,106678,106748;CP006910,106678,106748;CP007572,106678,106748;CP007571,106678,106748;CP007570,106678,106748;FO393392,106678,106748;CP011325,106678,106748;CP011326,106678,106748;CP011327…
CP011328	Mauve	SHARED	107382	107481	.	.	.	Notes=Lenght99	AL732656,107382,107481;CP000114,107382,107481;CP003810,107382,107481;CP003919,107382,107481;HF952106,107382,107481;HF952105,107382,107481;CP007482,107382,107481;CP007565,107382,107481;HG939456,107382,107481;CP007632,107382,107481;CP006910,107382,107481;CP007572,107382,107481;CP007571,107382,107481;CP007570,107382,107481;FO393392,107382,107481;CP011325,107382,107481;CP011326,107382,107481;CP011327…
CP011328	Mauve	SHARED	107482	107523	.	.	.	Notes=Lenght41	AL732656,107482,107523;CP000114,107482,107523;CP003810,107482,107523;CP003919,107482,107523;HF952106,107482,107523;HF952105,107482,107523;CP007482,107482,107523;CP007565,107482,107523;HG939456,107482,107523;CP007632,107482,107523;CP006910,107482,107523;CP007572,107482,107523;CP007571,107482,107523;CP007570,107482,107523;FO393392,107482,107523;CP011325,107482,107523;CP011326,107482,107523;CP010319…
CP011328	Mauve	SHARED	317215	317549	.	.	.	Notes=Lenght334	AL732656,317215,317549;AE009948,317215,317549;CP000114,317215,317549;CP003810,317215,317549;CP003919,317215,317549;HF952106,317215,317549;HF952105,317215,317549;CP007482,317215,317549;CP007565,317215,317549;HG939456,317215,317549;CP007632,317215,317549;CP006910,317215,317549;CP007572,317215,317549;CP007571,317215,317549;CP007570,317215,317549;FO393392,317215,317549;CP010867,317215,317549;CP011325…
CP011328	Mauve	SHARED	451261	451944	.	.	.	Notes=Lenght683	CP003919,451261,451944;HF952106,451261,451944;HF952105,451261,451944;CP007482,451261,451944;CP007565,451261,451944;CP007632,451261,451944;FO393392,451261,451944;CP012419,451261,451944;
CP011328	Mauve	SHARED	452000	452031	.	.	.	Notes=Lenght31	CP003919,452000,452031;HF952106,452000,452031;HF952105,452000,452031;CP007482,452000,452031;CP007565,452000,452031;HG939456,452000,452031;CP007632,452000,452031;CP006910,452000,452031;FO393392,452000,452031;CP012419,452000,452031;
CP011328	Mauve	SHARED	452032	452087	.	.	.	Notes=Lenght55	CP003919,452032,452087;HF952106,452032,452087;HF952105,452032,452087;CP007482,452032,452087;CP007565,452032,452087;HG939456,452032,452087;CP007632,452032,452087;CP006910,452032,452087;CP007572,452032,452087;CP007571,452032,452087;CP007570,452032,452087;FO393392,452032,452087;CP010319,452032,452087;CP012419,452032,452087;
CP011328	Mauve	SHARED	400245	400438	.	.	.	Notes=Lenght193	AL732656,400245,400438;CP000114,400245,400438;CP003810,400245,400438;CP003919,400245,400438;HF952106,400245,400438;HF952105,400245,400438;CP007482,400245,400438;CP007565,400245,400438;CP007632,400245,400438;CP006910,400245,400438;CP007572,400245,400438;CP007571,400245,400438;CP007570,400245,400438;FO393392,400245,400438;CP011325,400245,400438;CP011326,400245,400438;CP011327,400245,400438;CP010319…
CP011328	Mauve	SHARED	663084	663681	.	.	.	Notes=Lenght597	CP007482,663084,663681;CP007565,663084,663681;FO393392,663084,663681;
CP011328	Mauve	SHARED	662431	662982	.	.	.	Notes=Lenght551	CP007482,662431,662982;CP007565,662431,662982;FO393392,662431,662982;
CP011328	Mauve	SHARED	585365	585378	.	.	.	Notes=Lenght13	CP003919,585365,585378;CP007482,585365,585378;CP007565,585365,585378;FO393392,585365,585378;
CP011328	Mauve	SHARED	584243	584320	.	.	.	Notes=Lenght77	CP003919,584243,584320;CP007482,584243,584320;CP007565,584243,584320;HG939456,584243,584320;CP007632,584243,584320;FO393392,584243,584320;
CP011328	Mauve	SHARED	583797	583840	.	.	.	Notes=Lenght43	CP003919,583797,583840;CP007482,583797,583840;CP007565,583797,583840;HG939456,583797,583840;CP007632,583797,583840;FO393392,583797,583840;
CP011328	Mauve	SHARED	449408	450151	.	.	.	Notes=Lenght743	CP003919,449408,450151;HF952105,449408,450151;CP007482,449408,450151;CP007565,449408,450151;CP007632,449408,450151;FO393392,449408,450151;
CP011328	Mauve	SHARED	447891	449407	.	.	.	Notes=Lenght1516	CP003919,447891,449407;HF952106,447891,449407;HF952105,447891,449407;CP007482,447891,449407;CP007565,447891,449407;CP007632,447891,449407;FO393392,447891,449407;
CP011328	Mauve	SHARED	446382	447890	.	.	.	Notes=Lenght1508	CP003919,446382,447890;HF952106,446382,447890;HF952105,446382,447890;CP007482,446382,447890;CP007565,446382,447890;HG939456,446382,447890;CP007632,446382,447890;FO393392,446382,447890;
CP011328	Mauve	SHARED	445368	446381	.	.	.	Notes=Lenght1013	CP003919,445368,446381;CP007482,445368,446381;CP007565,445368,446381;FO393392,445368,446381;
CP011328	Mauve	SHARED	445297	445367	.	.	.	Notes=Lenght70	CP003919,445297,445367;HF952106,445297,445367;HF952105,445297,445367;CP007482,445297,445367;CP007565,445297,445367;HG939456,445297,445367;CP007632,445297,445367;FO393392,445297,445367;
CP011328	Mauve	SHARED	442113	442203	.	.	.	Notes=Lenght90	CP003919,442113,442203;HF952106,442113,442203;CP007482,442113,442203;CP007565,442113,442203;CP007632,442113,442203;FO393392,442113,442203;
CP011328	Mauve	SHARED	442073	442112	.	.	.	Notes=Lenght39	CP003919,442073,442112;HF952106,442073,442112;CP007482,442073,442112;CP007565,442073,442112;FO393392,442073,442112;
CP011328	Mauve	SHARED	442011	442072	.	.	.	Notes=Lenght61	CP003919,442011,442072;HF952106,442011,442072;HF952105,442011,442072;CP007482,442011,442072;CP007565,442011,442072;CP007632,442011,442072;FO393392,442011,442072;
CP011328	Mauve	SHARED	441981	442003	.	.	.	Notes=Lenght22	CP007482,441981,442003;CP007565,441981,442003;FO393392,441981,442003;
CP011328	Mauve	SHARED	1043934	1044525	.	.	.	Notes=Lenght591	CP003919,1043934,1044525;CP007482,1043934,1044525;CP007565,1043934,1044525;FO393392,1043934,1044525;
CP011328	Mauve	SHARED	1043786	1043933	.	.	.	Notes=Lenght147	CP003919,1043786,1043933;HF952106,1043786,1043933;CP007482,1043786,1043933;CP007565,1043786,1043933;FO393392,1043786,1043933;
CP011328	Mauve	SHARED	1043757	1043785	.	.	.	Notes=Lenght28	CP003919,1043757,1043785;CP007482,1043757,1043785;CP007565,1043757,1043785;FO393392,1043757,1043785;
CP011328	Mauve	SHARED	1043468	1043756	.	.	.	Notes=Lenght288	CP003919,1043468,1043756;HF952106,1043468,1043756;CP007482,1043468,1043756;CP007565,1043468,1043756;FO393392,1043468,1043756;
CP011328	Mauve	SHARED	1042999	1043265	.	.	.	Notes=Lenght266	CP003919,1042999,1043265;HF952106,1042999,1043265;CP007482,1042999,1043265;CP007565,1042999,1043265;FO393392,1042999,1043265;
CP011328	Mauve	SHARED	1042852	1042896	.	.	.	Notes=Lenght44	CP003919,1042852,1042896;HF952106,1042852,1042896;CP007482,1042852,1042896;CP007565,1042852,1042896;FO393392,1042852,1042896;
CP011328	Mauve	SHARED	1711162	1711174	.	.	.	Notes=Lenght12	CP003919,1711162,1711174;CP007482,1711162,1711174;FO393392,1711162,1711174;
CP011328	Mauve	SHARED	556987	557011	.	.	.	Notes=Lenght24	CP007482,556987,557011;CP007565,556987,557011;FO393392,556987,557011;
CP011328	Mauve	SHARED	451956	451999	.	.	.	Notes=Lenght43	CP003919,451956,451999;HF952106,451956,451999;HF952105,451956,451999;CP007482,451956,451999;CP007565,451956,451999;HG939456,451956,451999;CP007632,451956,451999;FO393392,451956,451999;
CP011328	Mauve	SHARED	450764	451260	.	.	.	Notes=Lenght496	CP003919,450764,451260;HF952106,450764,451260;HF952105,450764,451260;CP007482,450764,451260;CP007565,450764,451260;CP007632,450764,451260;FO393392,450764,451260;
CP011328	Mauve	SHARED	450747	450763	.	.	.	Notes=Lenght16	CP003919,450747,450763;CP007482,450747,450763;CP007565,450747,450763;FO393392,450747,450763;
CP011328	Mauve	SHARED	450152	450746	.	.	.	Notes=Lenght594	CP003919,450152,450746;CP007482,450152,450746;CP007565,450152,450746;CP007632,450152,450746;FO393392,450152,450746;
CP011328	Mauve	SHARED	1074555	1074572	.	.	.	Notes=Lenght17	CP007631,1074555,1074572;
CP011328	Mauve	SHARED	1046196	1046432	.	.	.	Notes=Lenght236	CP003919,1046196,1046432;CP007482,1046196,1046432;CP007565,1046196,1046432;FO393392,1046196,1046432;
CP011328	Mauve	SHARED	1045989	1046195	.	.	.	Notes=Lenght206	CP003919,1045989,1046195;CP007482,1045989,1046195;CP007565,1045989,1046195;CP006910,1045989,1046195;FO393392,1045989,1046195;
CP011328	Mauve	SHARED	1045225	1045988	.	.	.	Notes=Lenght763	CP003919,1045225,1045988;CP007482,1045225,1045988;CP007565,1045225,1045988;FO393392,1045225,1045988;
CP011328	Mauve	SHARED	1044526	1045224	.	.	.	Notes=Lenght698	AL732656,1044526,1045224;CP003919,1044526,1045224;CP007482,1044526,1045224;CP007565,1044526,1045224;FO393392,1044526,1045224;
CP011328	Mauve	SHARED	1135992	1136141	.	.	.	Notes=Lenght149	HF952106,1135992,1136141;HF952105,1135992,1136141;CP007482,1135992,1136141;CP007565,1135992,1136141;CP006910,1135992,1136141;FO393392,1135992,1136141;CP010319,1135992,1136141;
CP011328	Mauve	SHARED	1135759	1135991	.	.	.	Notes=Lenght232	HF952106,1135759,1135991;HF952105,1135759,1135991;CP007482,1135759,1135991;CP007565,1135759,1135991;CP006910,1135759,1135991;FO393392,1135759,1135991;CP010319,1135759,1135991;
CP011328	Mauve	SHARED	1135696	1135758	.	.	.	Notes=Lenght62	AL732656,1135696,1135758;HF952106,1135696,1135758;HF952105,1135696,1135758;CP007482,1135696,1135758;CP007565,1135696,1135758;CP006910,1135696,1135758;CP007572,1135696,1135758;CP007571,1135696,1135758;CP007570,1135696,1135758;FO393392,1135696,1135758;CP010319,1135696,1135758;
CP011328	Mauve	SHARED	1135659	1135695	.	.	.	Notes=Lenght36	HF952106,1135659,1135695;HF952105,1135659,1135695;CP007482,1135659,1135695;CP007565,1135659,1135695;CP006910,1135659,1135695;FO393392,1135659,1135695;CP010319,1135659,1135695;
CP011328	Mauve	SHARED	1135596	1135658	.	.	.	Notes=Lenght62	HF952106,1135596,1135658;HF952105,1135596,1135658;CP007482,1135596,1135658;CP007565,1135596,1135658;FO393392,1135596,1135658;CP010319,1135596,1135658;
CP011328	Mauve	SHARED	1135482	1135595	.	.	.	Notes=Lenght113	AL732656,1135482,1135595;HF952106,1135482,1135595;HF952105,1135482,1135595;CP007482,1135482,1135595;CP007565,1135482,1135595;CP007572,1135482,1135595;CP007571,1135482,1135595;CP007570,1135482,1135595;FO393392,1135482,1135595;CP010319,1135482,1135595;
CP011328	Mauve	SHARED	1268370	1268400	.	.	.	Notes=Lenght30	CP007565,1268370,1268400;FO393392,1268370,1268400;
CP011328	Mauve	SHARED	1135223	1135481	.	.	.	Notes=Lenght258	HF952106,1135223,1135481;HF952105,1135223,1135481;CP007482,1135223,1135481;CP007565,1135223,1135481;FO393392,1135223,1135481;CP010319,1135223,1135481;
CP011328	Mauve	SHARED	1134454	1135222	.	.	.	Notes=Lenght768	AL732656,1134454,1135222;HF952106,1134454,1135222;HF952105,1134454,1135222;CP007482,1134454,1135222;CP007565,1134454,1135222;CP007572,1134454,1135222;CP007571,1134454,1135222;CP007570,1134454,1135222;FO393392,1134454,1135222;CP010319,1134454,1135222;
CP011328	Mauve	SHARED	1134339	1134446	.	.	.	Notes=Lenght107	AL732656,1134339,1134446;CP003919,1134339,1134446;HF952106,1134339,1134446;HF952105,1134339,1134446;CP007482,1134339,1134446;CP007565,1134339,1134446;HG939456,1134339,1134446;CP007572,1134339,1134446;CP007571,1134339,1134446;CP007570,1134339,1134446;FO393392,1134339,1134446;CP010319,1134339,1134446;
CP011328	Mauve	SHARED	1046446	1046743	.	.	.	Notes=Lenght297	CP000114,1046446,1046743;CP003810,1046446,1046743;CP003919,1046446,1046743;CP007482,1046446,1046743;CP007565,1046446,1046743;FO393392,1046446,1046743;CP011325,1046446,1046743;CP011326,1046446,1046743;CP011327,1046446,1046743;CP010319,1046446,1046743;
CP011328	Mauve	SHARED	1046433	1046445	.	.	.	Notes=Lenght12	CP003919,1046433,1046445;CP007482,1046433,1046445;CP007565,1046433,1046445;FO393392,1046433,1046445;CP010319,1046433,1046445;
CP011328	Mauve	SHARED	1247773	1248483	.	.	.	Notes=Lenght710	CP007482,1247773,1248483;CP007565,1247773,1248483;FO393392,1247773,1248483;
CP011328	Mauve	SHARED	917470	917504	.	.	.	Notes=Lenght34	AL732656,917470,917504;AE009948,917470,917504;CP003919,917470,917504;HF952106,917470,917504;HF952105,917470,917504;CP007482,917470,917504;CP007565,917470,917504;HG939456,917470,917504;CP007632,917470,917504;CP007572,917470,917504;CP007571,917470,917504;CP007570,917470,917504;FO393392,917470,917504;CP011329,917470,917504;CP010319,917470,917504;
CP011328	Mauve	SHARED	917274	917469	.	.	.	Notes=Lenght195	AL732656,917274,917469;AE009948,917274,917469;HF952106,917274,917469;HF952105,917274,917469;CP007482,917274,917469;CP007565,917274,917469;HG939456,917274,917469;CP007632,917274,917469;CP007572,917274,917469;CP007571,917274,917469;CP007570,917274,917469;FO393392,917274,917469;CP011329,917274,917469;CP010319,917274,917469;
CP011328	Mauve	SHARED	917045	917273	.	.	.	Notes=Lenght228	AL732656,917045,917273;AE009948,917045,917273;HF952106,917045,917273;HF952105,917045,917273;CP007482,917045,917273;CP007565,917045,917273;HG939456,917045,917273;CP007632,917045,917273;CP007572,917045,917273;CP007571,917045,917273;CP007570,917045,917273;FO393392,917045,917273;CP011329,917045,917273;CP010319,917045,917273;
CP011328	Mauve	SHARED	916566	917044	.	.	.	Notes=Lenght478	AL732656,916566,917044;AE009948,916566,917044;CP003919,916566,917044;HF952106,916566,917044;HF952105,916566,917044;CP007482,916566,917044;CP007565,916566,917044;HG939456,916566,917044;CP007632,916566,917044;CP007572,916566,917044;CP007571,916566,917044;CP007570,916566,917044;FO393392,916566,917044;CP011329,916566,917044;CP010319,916566,917044;
CP011328	Mauve	SHARED	916155	916565	.	.	.	Notes=Lenght410	AL732656,916155,916565;AE009948,916155,916565;CP003919,916155,916565;HF952106,916155,916565;HF952105,916155,916565;CP007482,916155,916565;CP007565,916155,916565;HG939456,916155,916565;CP007632,916155,916565;CP006910,916155,916565;CP007572,916155,916565;CP007571,916155,916565;CP007570,916155,916565;FO393392,916155,916565;CP011329,916155,916565;CP010319,916155,916565;
CP011328	Mauve	SHARED	1521560	1521766	.	.	.	Notes=Lenght206	HF952105,1521560,1521766;CP007482,1521560,1521766;CP007565,1521560,1521766;FO393392,1521560,1521766;
CP011328	Mauve	SHARED	1379875	1381125	.	.	.	Notes=Lenght1250	CP007482,1379875,1381125;CP007565,1379875,1381125;FO393392,1379875,1381125;
CP011328	Mauve	SHARED	1109903	1109935	.	.	.	Notes=Lenght32	HF952106,1109903,1109935;CP007482,1109903,1109935;CP007565,1109903,1109935;FO393392,1109903,1109935;CP010319,1109903,1109935;
CP011328	Mauve	SHARED	1109837	1109902	.	.	.	Notes=Lenght65	CP003919,1109837,1109902;HF952106,1109837,1109902;CP007482,1109837,1109902;CP007565,1109837,1109902;FO393392,1109837,1109902;CP010319,1109837,1109902;
CP011328	Mauve	SHARED	1109547	1109836	.	.	.	Notes=Lenght289	CP003919,1109547,1109836;HF952106,1109547,1109836;CP007482,1109547,1109836;CP007565,1109547,1109836;FO393392,1109547,1109836;CP010319,1109547,1109836;
CP011328	Mauve	SHARED	1109305	1109394	.	.	.	Notes=Lenght89	HF952106,1109305,1109394;HF952105,1109305,1109394;CP007482,1109305,1109394;CP007565,1109305,1109394;FO393392,1109305,1109394;CP010319,1109305,1109394;
CP011328	Mauve	SHARED	1109286	1109296	.	.	.	Notes=Lenght10	CP003919,1109286,1109296;HF952106,1109286,1109296;HF952105,1109286,1109296;CP007482,1109286,1109296;CP007565,1109286,1109296;FO393392,1109286,1109296;CP010319,1109286,1109296;
CP011328	Mauve	SHARED	1705310	1705325	.	.	.	Notes=Lenght15	CP003919,1705310,1705325;CP007482,1705310,1705325;CP007565,1705310,1705325;CP006910,1705310,1705325;FO393392,1705310,1705325;
CP011328	Mauve	SHARED	1705391	1705502	.	.	.	Notes=Lenght111	CP003919,1705391,1705502;CP007482,1705391,1705502;CP007565,1705391,1705502;CP006910,1705391,1705502;FO393392,1705391,1705502;
CP011328	Mauve	SHARED	1015557	1015824	.	.	.	Notes=Lenght267	CP003919,1015557,1015824;HF952106,1015557,1015824;HF952105,1015557,1015824;HG939456,1015557,1015824;CP007632,1015557,1015824;CP010319,1015557,1015824;
CP011328	Mauve	SHARED	1705637	1705772	.	.	.	Notes=Lenght135	CP003919,1705637,1705772;CP007482,1705637,1705772;CP007565,1705637,1705772;CP006910,1705637,1705772;FO393392,1705637,1705772;
CP011328	Mauve	SHARED	978973	979010	.	.	.	Notes=Lenght37	CP003919,978973,979010;HF952106,978973,979010;HF952105,978973,979010;CP007482,978973,979010;CP007565,978973,979010;HG939456,978973,979010;CP007632,978973,979010;CP006910,978973,979010;FO393392,978973,979010;CP010319,978973,979010;
CP011328	Mauve	SHARED	1710123	1710143	.	.	.	Notes=Lenght20	CP007482,1710123,1710143;CP007565,1710123,1710143;CP007572,1710123,1710143;CP007571,1710123,1710143;CP007570,1710123,1710143;FO393392,1710123,1710143;
CP011328	Mauve	SHARED	1711115	1711161	.	.	.	Notes=Lenght46	CP003919,1711115,1711161;FO393392,1711115,1711161;
CP011328	Mauve	SHARED	1109936	1110243	.	.	.	Notes=Lenght307	CP003919,1109936,1110243;HF952106,1109936,1110243;HF952105,1109936,1110243;CP007482,1109936,1110243;CP007565,1109936,1110243;FO393392,1109936,1110243;CP010319,1109936,1110243;
CP011328	Mauve	SHARED	982736	982835	.	.	.	Notes=Lenght99	CP003919,982736,982835;CP007482,982736,982835;CP007565,982736,982835;FO393392,982736,982835;
CP011328	Mauve	SHARED	982836	983970	.	.	.	Notes=Lenght1134	CP003919,982836,983970;CP007482,982836,983970;CP007565,982836,983970;CP007631,982836,983970;FO393392,982836,983970;
CP011328	Mauve	SHARED	1009910	1010005	.	.	.	Notes=Lenght95	CP007565,1009910,1010005;FO393392,1009910,1010005;
CP011328	Mauve	SHARED	1010006	1010049	.	.	.	Notes=Lenght43	CP003919,1010006,1010049;CP007565,1010006,1010049;FO393392,1010006,1010049;
CP011328	Mauve	SHARED	1010050	1010236	.	.	.	Notes=Lenght186	FO393392,1010050,1010236;
CP011328	Mauve	SHARED	1010237	1010263	.	.	.	Notes=Lenght26	CP007565,1010237,1010263;FO393392,1010237,1010263;
CP011328	Mauve	SHARED	1010264	1010513	.	.	.	Notes=Lenght249	CP007482,1010264,1010513;CP007565,1010264,1010513;FO393392,1010264,1010513;
CP011328	Mauve	SHARED	1010514	1010542	.	.	.	Notes=Lenght28	CP007482,1010514,1010542;FO393392,1010514,1010542;
CP011328	Mauve	SHARED	1010543	1011213	.	.	.	Notes=Lenght670	CP007482,1010543,1011213;CP007565,1010543,1011213;FO393392,1010543,1011213;
CP011328	Mauve	SHARED	1011214	1011253	.	.	.	Notes=Lenght39	CP003919,1011214,1011253;CP007482,1011214,1011253;CP007565,1011214,1011253;FO393392,1011214,1011253;
CP011328	Mauve	SHARED	917505	917522	.	.	.	Notes=Lenght17	CP007482,917505,917522;CP007565,917505,917522;FO393392,917505,917522;
CP011328	Mauve	SHARED	935256	936507	.	.	.	Notes=Lenght1251	CP007482,935256,936507;CP007565,935256,936507;FO393392,935256,936507;
CP011328	Mauve	SHARED	1034308	1035562	.	.	.	Notes=Lenght1254	CP007482,1034308,1035562;CP007565,1034308,1035562;FO393392,1034308,1035562;
CP011328	Mauve	SHARED	979011	979083	.	.	.	Notes=Lenght72	CP003919,979011,979083;CP007482,979011,979083;CP007565,979011,979083;FO393392,979011,979083;
CP011328	Mauve	SHARED	561876	561952	.	.	.	Notes=Lenght76	CP003919,561876,561952;CP007482,561876,561952;CP007565,561876,561952;CP006910,561876,561952;FO393392,561876,561952;
CP011328	Mauve	SHARED	561953	562404	.	.	.	Notes=Lenght451	CP003919,561953,562404;CP007482,561953,562404;CP007565,561953,562404;FO393392,561953,562404;
CP011328	Mauve	SHARED	441937	441980	.	.	.	Notes=Lenght43	CP003919,441937,441980;HF952106,441937,441980;HF952105,441937,441980;CP007482,441937,441980;CP007565,441937,441980;CP007632,441937,441980;FO393392,441937,441980;
CP011328	Mauve	SHARED	979084	979805	.	.	.	Notes=Lenght721	CP003919,979084,979805;CP007482,979084,979805;CP007565,979084,979805;CP007631,979084,979805;FO393392,979084,979805;
CP011328	Mauve	SHARED	979806	980623	.	.	.	Notes=Lenght817	CP007482,979806,980623;CP007565,979806,980623;CP007631,979806,980623;FO393392,979806,980623;
CP011328	Mauve	SHARED	980624	982138	.	.	.	Notes=Lenght1514	CP007482,980624,982138;CP007565,980624,982138;CP007631,980624,982138;FO393392,980624,982138;
CP011328	Mauve	SHARED	982139	982735	.	.	.	Notes=Lenght596	CP003919,982139,982735;CP007482,982139,982735;CP007565,982139,982735;CP007631,982139,982735;FO393392,982139,982735;
CP011328	Mauve	SHARED	1711175	1712347	.	.	.	Notes=Lenght1172	CP003919,1711175,1712347;CP007482,1711175,1712347;CP007565,1711175,1712347;FO393392,1711175,1712347;
CP011328	Mauve	SHARED	1737228	1737274	.	.	.	Notes=Lenght46	FO393392,1737228,1737274;
CP011328	Mauve	SHARED	1737275	1737365	.	.	.	Notes=Lenght90	CP003919,1737275,1737365;HF952105,1737275,1737365;CP007482,1737275,1737365;CP007565,1737275,1737365;HG939456,1737275,1737365;CP006910,1737275,1737365;FO393392,1737275,1737365;
CP011328	Mauve	SHARED	1737366	1737408	.	.	.	Notes=Lenght42	CP003919,1737366,1737408;HF952105,1737366,1737408;CP007482,1737366,1737408;CP007565,1737366,1737408;HG939456,1737366,1737408;CP006910,1737366,1737408;FO393392,1737366,1737408;
CP011328	Mauve	SHARED	1737409	1737422	.	.	.	Notes=Lenght13	AL732656,1737409,1737422;CP003919,1737409,1737422;HF952105,1737409,1737422;CP007482,1737409,1737422;CP007565,1737409,1737422;HG939456,1737409,1737422;CP006910,1737409,1737422;CP007572,1737409,1737422;CP007571,1737409,1737422;CP007570,1737409,1737422;FO393392,1737409,1737422;
CP011328	Mauve	SHARED	1737673	1737700	.	.	.	Notes=Lenght27	CP006910,1737673,1737700;
CP011328	Mauve	SHARED	1206311	1207132	.	.	.	Notes=Lenght821	CP000114,1206311,1207132;CP003810,1206311,1207132;CP003919,1206311,1207132;HF952106,1206311,1207132;HF952105,1206311,1207132;CP007482,1206311,1207132;CP007565,1206311,1207132;HG939456,1206311,1207132;CP007632,1206311,1207132;FO393392,1206311,1207132;CP011325,1206311,1207132;CP011326,1206311,1207132;CP011327,1206311,1207132;CP010319,1206311,1207132;
CP011328	Mauve	SHARED	1206201	1206310	.	.	.	Notes=Lenght109	CP003919,1206201,1206310;HF952106,1206201,1206310;HF952105,1206201,1206310;CP007482,1206201,1206310;CP007565,1206201,1206310;HG939456,1206201,1206310;CP007632,1206201,1206310;FO393392,1206201,1206310;CP010319,1206201,1206310;
CP011328	Mauve	SHARED	1206060	1206200	.	.	.	Notes=Lenght140	CP000114,1206060,1206200;CP003810,1206060,1206200;CP003919,1206060,1206200;HF952106,1206060,1206200;HF952105,1206060,1206200;CP007482,1206060,1206200;CP007565,1206060,1206200;HG939456,1206060,1206200;CP007632,1206060,1206200;FO393392,1206060,1206200;CP011325,1206060,1206200;CP011326,1206060,1206200;CP011327,1206060,1206200;CP010319,1206060,1206200;
CP011328	Mauve	SHARED	1143193	1143421	.	.	.	Notes=Lenght228	CP000114,1143193,1143421;CP003919,1143193,1143421;HF952106,1143193,1143421;HF952105,1143193,1143421;CP007482,1143193,1143421;CP007565,1143193,1143421;HG939456,1143193,1143421;CP007632,1143193,1143421;CP006910,1143193,1143421;FO393392,1143193,1143421;CP010319,1143193,1143421;
CP011328	Mauve	SHARED	1591449	1591475	.	.	.	Notes=Lenght26	CP007482,1591449,1591475;CP007565,1591449,1591475;FO393392,1591449,1591475;
CP011328	Mauve	SHARED	1555226	1556376	.	.	.	Notes=Lenght1150	CP003919,1555226,1556376;CP007482,1555226,1556376;CP007565,1555226,1556376;FO393392,1555226,1556376;
CP011328	Mauve	SHARED	1784060	1784071	.	.	.	Notes=Lenght11	CP003919,1784060,1784071;HF952105,1784060,1784071;CP007482,1784060,1784071;CP007565,1784060,1784071;HG939456,1784060,1784071;CP007632,1784060,1784071;FO393392,1784060,1784071;
CP011328	Mauve	SHARED	1784020	1784058	.	.	.	Notes=Lenght38	AL732656,1784020,1784058;CP003919,1784020,1784058;HF952105,1784020,1784058;CP007482,1784020,1784058;CP007565,1784020,1784058;HG939456,1784020,1784058;CP007632,1784020,1784058;CP007572,1784020,1784058;CP007571,1784020,1784058;CP007570,1784020,1784058;FO393392,1784020,1784058;
CP011328	Mauve	SHARED	1681293	1683521	.	.	.	Notes=Lenght2228	CP007482,1681293,1683521;CP007565,1681293,1683521;FO393392,1681293,1683521;
CP011328	Mauve	SHARED	1684580	1684832	.	.	.	Notes=Lenght252	CP003919,1684580,1684832;HF952105,1684580,1684832;CP007482,1684580,1684832;CP007565,1684580,1684832;FO393392,1684580,1684832;
CP011328	Mauve	SHARED	845962	845993	.	.	.	Notes=Lenght31	CP003919,845962,845993;CP007482,845962,845993;CP007565,845962,845993;FO393392,845962,845993;
CP011328	Mauve	SHARED	562534	562609	.	.	.	Notes=Lenght75	CP003919,562534,562609;CP007482,562534,562609;CP007565,562534,562609;FO393392,562534,562609;
CP011328	Mauve	SHARED	563044	564658	.	.	.	Notes=Lenght1614	CP007482,563044,564658;CP007565,563044,564658;FO393392,563044,564658;
CP011328	Mauve	SHARED	564659	564799	.	.	.	Notes=Lenght140	CP003919,564659,564799;CP007482,564659,564799;CP007565,564659,564799;FO393392,564659,564799;
CP011328	Mauve	SHARED	564800	564979	.	.	.	Notes=Lenght179	CP007482,564800,564979;CP007565,564800,564979;FO393392,564800,564979;
CP011328	Mauve	SHARED	564980	565096	.	.	.	Notes=Lenght116	CP003919,564980,565096;CP007482,564980,565096;CP007565,564980,565096;FO393392,564980,565096;
CP011328	Mauve	SHARED	1737424	1737672	.	.	.	Notes=Lenght248	CP003919,1737424,1737672;CP007482,1737424,1737672;CP007565,1737424,1737672;CP006910,1737424,1737672;FO393392,1737424,1737672;
CP011328	Mauve	SHARED	1521776	1524716	.	.	.	Notes=Lenght2940	CP003919,1521776,1524716;HF952105,1521776,1524716;CP007482,1521776,1524716;CP007565,1521776,1524716;FO393392,1521776,1524716;
CP011328	Mauve	SHARED	1208268	1208283	.	.	.	Notes=Lenght15	CP000114,1208268,1208283;CP003810,1208268,1208283;CP003919,1208268,1208283;HF952106,1208268,1208283;HF952105,1208268,1208283;CP007482,1208268,1208283;CP007565,1208268,1208283;HG939456,1208268,1208283;CP007632,1208268,1208283;FO393392,1208268,1208283;CP011325,1208268,1208283;CP011326,1208268,1208283;CP011327,1208268,1208283;CP010319,1208268,1208283;
CP011328	Mauve	SHARED	1208247	1208267	.	.	.	Notes=Lenght20	CP000114,1208247,1208267;CP003810,1208247,1208267;HF952106,1208247,1208267;HF952105,1208247,1208267;CP007482,1208247,1208267;CP007565,1208247,1208267;HG939456,1208247,1208267;CP007632,1208247,1208267;FO393392,1208247,1208267;CP011325,1208247,1208267;CP011326,1208247,1208267;CP011327,1208247,1208267;CP010319,1208247,1208267;
CP011328	Mauve	SHARED	1208006	1208246	.	.	.	Notes=Lenght240	CP000114,1208006,1208246;CP003810,1208006,1208246;CP003919,1208006,1208246;HF952106,1208006,1208246;HF952105,1208006,1208246;CP007482,1208006,1208246;CP007565,1208006,1208246;HG939456,1208006,1208246;CP007632,1208006,1208246;FO393392,1208006,1208246;CP011325,1208006,1208246;CP011326,1208006,1208246;CP011327,1208006,1208246;CP010319,1208006,1208246;
CP011328	Mauve	SHARED	1207426	1207651	.	.	.	Notes=Lenght225	CP000114,1207426,1207651;CP003810,1207426,1207651;CP003919,1207426,1207651;HF952106,1207426,1207651;HF952105,1207426,1207651;CP007482,1207426,1207651;CP007565,1207426,1207651;HG939456,1207426,1207651;CP007632,1207426,1207651;FO393392,1207426,1207651;CP011325,1207426,1207651;CP011326,1207426,1207651;CP011327,1207426,1207651;CP010319,1207426,1207651;
CP011328	Mauve	SHARED	1138083	1138096	.	.	.	Notes=Lenght13	CP000114,1138083,1138096;HF952106,1138083,1138096;HF952105,1138083,1138096;CP007482,1138083,1138096;CP007565,1138083,1138096;CP006910,1138083,1138096;FO393392,1138083,1138096;CP010319,1138083,1138096;
CP011328	Mauve	SHARED	1138060	1138082	.	.	.	Notes=Lenght22	HF952106,1138060,1138082;HF952105,1138060,1138082;CP007482,1138060,1138082;CP007565,1138060,1138082;CP006910,1138060,1138082;FO393392,1138060,1138082;CP010319,1138060,1138082;
CP011328	Mauve	SHARED	1138042	1138059	.	.	.	Notes=Lenght17	CP000114,1138042,1138059;HF952106,1138042,1138059;HF952105,1138042,1138059;CP007482,1138042,1138059;CP007565,1138042,1138059;CP006910,1138042,1138059;FO393392,1138042,1138059;CP010319,1138042,1138059;
CP011328	Mauve	SHARED	1138026	1138041	.	.	.	Notes=Lenght15	AL732656,1138026,1138041;CP000114,1138026,1138041;HF952106,1138026,1138041;HF952105,1138026,1138041;CP007482,1138026,1138041;CP007565,1138026,1138041;CP006910,1138026,1138041;CP007572,1138026,1138041;CP007571,1138026,1138041;CP007570,1138026,1138041;FO393392,1138026,1138041;CP010319,1138026,1138041;
CP011328	Mauve	SHARED	1137789	1137958	.	.	.	Notes=Lenght169	CP000114,1137789,1137958;HF952106,1137789,1137958;HF952105,1137789,1137958;CP007482,1137789,1137958;CP007565,1137789,1137958;CP006910,1137789,1137958;FO393392,1137789,1137958;CP010319,1137789,1137958;
CP011328	Mauve	SHARED	1137748	1137788	.	.	.	Notes=Lenght40	AL732656,1137748,1137788;CP000114,1137748,1137788;HF952106,1137748,1137788;HF952105,1137748,1137788;CP007482,1137748,1137788;CP007565,1137748,1137788;CP006910,1137748,1137788;CP007572,1137748,1137788;CP007571,1137748,1137788;CP007570,1137748,1137788;FO393392,1137748,1137788;CP010319,1137748,1137788;
CP011328	Mauve	SHARED	1137175	1137747	.	.	.	Notes=Lenght572	CP000114,1137175,1137747;HF952106,1137175,1137747;HF952105,1137175,1137747;CP007482,1137175,1137747;CP007565,1137175,1137747;CP006910,1137175,1137747;FO393392,1137175,1137747;CP010319,1137175,1137747;
CP011328	Mauve	SHARED	1136964	1137174	.	.	.	Notes=Lenght210	AL732656,1136964,1137174;CP000114,1136964,1137174;HF952106,1136964,1137174;HF952105,1136964,1137174;CP007482,1136964,1137174;CP007565,1136964,1137174;CP006910,1136964,1137174;CP007572,1136964,1137174;CP007571,1136964,1137174;CP007570,1136964,1137174;FO393392,1136964,1137174;CP010319,1136964,1137174;
CP011328	Mauve	SHARED	1136931	1136963	.	.	.	Notes=Lenght32	CP000114,1136931,1136963;HF952106,1136931,1136963;HF952105,1136931,1136963;CP007482,1136931,1136963;CP007565,1136931,1136963;CP006910,1136931,1136963;FO393392,1136931,1136963;CP010319,1136931,1136963;
CP011328	Mauve	SHARED	1136734	1136930	.	.	.	Notes=Lenght196	AL732656,1136734,1136930;CP000114,1136734,1136930;HF952106,1136734,1136930;HF952105,1136734,1136930;CP007482,1136734,1136930;CP007565,1136734,1136930;CP006910,1136734,1136930;CP007572,1136734,1136930;CP007571,1136734,1136930;CP007570,1136734,1136930;FO393392,1136734,1136930;CP010319,1136734,1136930;
CP011328	Mauve	SHARED	1136345	1136733	.	.	.	Notes=Lenght388	AL732656,1136345,1136733;CP000114,1136345,1136733;HF952106,1136345,1136733;HF952105,1136345,1136733;CP007482,1136345,1136733;CP007565,1136345,1136733;CP007572,1136345,1136733;CP007571,1136345,1136733;CP007570,1136345,1136733;FO393392,1136345,1136733;CP010319,1136345,1136733;
CP011328	Mauve	SHARED	1136285	1136344	.	.	.	Notes=Lenght59	CP000114,1136285,1136344;HF952106,1136285,1136344;HF952105,1136285,1136344;CP007482,1136285,1136344;CP007565,1136285,1136344;FO393392,1136285,1136344;CP010319,1136285,1136344;
CP011328	Mauve	SHARED	1136228	1136284	.	.	.	Notes=Lenght56	AL732656,1136228,1136284;CP000114,1136228,1136284;HF952106,1136228,1136284;HF952105,1136228,1136284;CP007482,1136228,1136284;CP007565,1136228,1136284;CP007572,1136228,1136284;CP007571,1136228,1136284;CP007570,1136228,1136284;FO393392,1136228,1136284;CP010319,1136228,1136284;
CP011328	Mauve	SHARED	1136142	1136227	.	.	.	Notes=Lenght85	HF952106,1136142,1136227;HF952105,1136142,1136227;CP007482,1136142,1136227;CP007565,1136142,1136227;FO393392,1136142,1136227;CP010319,1136142,1136227;
CP011328	Mauve	SHARED	1141385	1141401	.	.	.	Notes=Lenght16	CP003919,1141385,1141401;HF952106,1141385,1141401;HF952105,1141385,1141401;CP007482,1141385,1141401;CP007565,1141385,1141401;HG939456,1141385,1141401;CP007632,1141385,1141401;CP006910,1141385,1141401;FO393392,1141385,1141401;CP010319,1141385,1141401;
CP011328	Mauve	SHARED	1141458	1141602	.	.	.	Notes=Lenght144	CP003919,1141458,1141602;HF952106,1141458,1141602;HF952105,1141458,1141602;CP007482,1141458,1141602;CP007565,1141458,1141602;HG939456,1141458,1141602;CP007632,1141458,1141602;CP006910,1141458,1141602;FO393392,1141458,1141602;CP010319,1141458,1141602;
CP011328	Mauve	SHARED	1268352	1268363	.	.	.	Notes=Lenght11	CP003919,1268352,1268363;HF952106,1268352,1268363;CP007482,1268352,1268363;CP007565,1268352,1268363;CP006910,1268352,1268363;FO393392,1268352,1268363;CP010319,1268352,1268363;
CP011328	Mauve	SHARED	1268337	1268351	.	.	.	Notes=Lenght14	CP003919,1268337,1268351;HF952106,1268337,1268351;HF952105,1268337,1268351;CP007482,1268337,1268351;CP007565,1268337,1268351;CP006910,1268337,1268351;FO393392,1268337,1268351;CP010319,1268337,1268351;
CP011328	Mauve	SHARED	1259349	1259487	.	.	.	Notes=Lenght138	HF952106,1259349,1259487;HF952105,1259349,1259487;CP007482,1259349,1259487;CP007565,1259349,1259487;FO393392,1259349,1259487;CP010319,1259349,1259487;
CP011328	Mauve	SHARED	1259338	1259348	.	.	.	Notes=Lenght10	CP003919,1259338,1259348;HF952106,1259338,1259348;HF952105,1259338,1259348;CP007482,1259338,1259348;CP007565,1259338,1259348;FO393392,1259338,1259348;CP010319,1259338,1259348;
CP011328	Mauve	SHARED	1211130	1211192	.	.	.	Notes=Lenght62	CP000114,1211130,1211192;CP003810,1211130,1211192;CP003919,1211130,1211192;HF952106,1211130,1211192;HF952105,1211130,1211192;CP007482,1211130,1211192;CP007565,1211130,1211192;HG939456,1211130,1211192;CP007632,1211130,1211192;FO393392,1211130,1211192;CP011325,1211130,1211192;CP011326,1211130,1211192;CP011327,1211130,1211192;CP010319,1211130,1211192;
CP011328	Mauve	SHARED	1211087	1211129	.	.	.	Notes=Lenght42	HF952106,1211087,1211129;HF952105,1211087,1211129;CP007482,1211087,1211129;CP007565,1211087,1211129;HG939456,1211087,1211129;CP007632,1211087,1211129;FO393392,1211087,1211129;CP010319,1211087,1211129;
CP011328	Mauve	SHARED	1210832	1211086	.	.	.	Notes=Lenght254	CP000114,1210832,1211086;CP003810,1210832,1211086;CP003919,1210832,1211086;HF952106,1210832,1211086;HF952105,1210832,1211086;CP007482,1210832,1211086;CP007565,1210832,1211086;HG939456,1210832,1211086;CP007632,1210832,1211086;FO393392,1210832,1211086;CP011325,1210832,1211086;CP011326,1210832,1211086;CP011327,1210832,1211086;CP010319,1210832,1211086;
CP011328	Mauve	SHARED	1210761	1210828	.	.	.	Notes=Lenght67	CP000114,1210761,1210828;CP003810,1210761,1210828;CP003919,1210761,1210828;HF952106,1210761,1210828;HF952105,1210761,1210828;CP007482,1210761,1210828;CP007565,1210761,1210828;HG939456,1210761,1210828;CP007632,1210761,1210828;FO393392,1210761,1210828;CP011325,1210761,1210828;CP011326,1210761,1210828;CP011327,1210761,1210828;CP010319,1210761,1210828;
CP011328	Mauve	SHARED	1210749	1210760	.	.	.	Notes=Lenght11	CP003919,1210749,1210760;HF952106,1210749,1210760;HF952105,1210749,1210760;CP007482,1210749,1210760;CP007565,1210749,1210760;HG939456,1210749,1210760;CP007632,1210749,1210760;FO393392,1210749,1210760;CP010319,1210749,1210760;
CP011328	Mauve	SHARED	1210661	1210748	.	.	.	Notes=Lenght87	CP000114,1210661,1210748;CP003810,1210661,1210748;CP003919,1210661,1210748;HF952106,1210661,1210748;HF952105,1210661,1210748;CP007482,1210661,1210748;CP007565,1210661,1210748;FO393392,1210661,1210748;CP011325,1210661,1210748;CP011326,1210661,1210748;CP011327,1210661,1210748;CP010319,1210661,1210748;
CP011328	Mauve	SHARED	1209572	1210660	.	.	.	Notes=Lenght1088	CP000114,1209572,1210660;CP003810,1209572,1210660;CP003919,1209572,1210660;HF952106,1209572,1210660;HF952105,1209572,1210660;CP007482,1209572,1210660;CP007565,1209572,1210660;HG939456,1209572,1210660;CP007632,1209572,1210660;FO393392,1209572,1210660;CP011325,1209572,1210660;CP011326,1209572,1210660;CP011327,1209572,1210660;CP010319,1209572,1210660;
CP011328	Mauve	SHARED	1208474	1209407	.	.	.	Notes=Lenght933	CP000114,1208474,1209407;CP003810,1208474,1209407;CP003919,1208474,1209407;HF952106,1208474,1209407;HF952105,1208474,1209407;CP007482,1208474,1209407;CP007565,1208474,1209407;HG939456,1208474,1209407;CP007632,1208474,1209407;FO393392,1208474,1209407;CP011325,1208474,1209407;CP011326,1208474,1209407;CP011327,1208474,1209407;CP010319,1208474,1209407;
CP011328	Mauve	SHARED	22055	22223	.	.	.	Notes=Lenght168	CP003919,22055,22223;HF952106,22055,22223;HF952105,22055,22223;CP007482,22055,22223;HG939456,22055,22223;CP007632,22055,22223;FO393392,22055,22223;
CP011328	Mauve	SHARED	21978	22054	.	.	.	Notes=Lenght76	HF952106,21978,22054;HF952105,21978,22054;CP007482,21978,22054;HG939456,21978,22054;CP007632,21978,22054;CP006910,21978,22054;FO393392,21978,22054;
CP011328	Mauve	SHARED	21882	21977	.	.	.	Notes=Lenght95	CP003919,21882,21977;HF952106,21882,21977;HF952105,21882,21977;CP007482,21882,21977;HG939456,21882,21977;CP007632,21882,21977;CP006910,21882,21977;FO393392,21882,21977;
CP011328	Mauve	SHARED	21678	21881	.	.	.	Notes=Lenght203	CP003919,21678,21881;HF952106,21678,21881;HF952105,21678,21881;HG939456,21678,21881;CP007632,21678,21881;CP006910,21678,21881;FO393392,21678,21881;
CP011328	Mauve	SHARED	743179	744076	.	.	.	Notes=Lenght897	CP003919,743179,744076;CP007482,743179,744076;CP007565,743179,744076;FO393392,743179,744076;
CP011328	Mauve	SHARED	1784194	1784459	.	.	.	Notes=Lenght265	CP003919,1784194,1784459;CP007482,1784194,1784459;CP007565,1784194,1784459;FO393392,1784194,1784459;
CP011328	Mauve	SHARED	579416	579618	.	.	.	Notes=Lenght202	CP007482,579416,579618;CP007565,579416,579618;FO393392,579416,579618;
CP011328	Mauve	SHARED	578790	579415	.	.	.	Notes=Lenght625	CP007482,578790,579415;CP007565,578790,579415;FO393392,578790,579415;
CP011328	Mauve	SHARED	578428	578789	.	.	.	Notes=Lenght361	HF952105,578428,578789;CP007482,578428,578789;CP007565,578428,578789;FO393392,578428,578789;
CP011328	Mauve	SHARED	577672	578427	.	.	.	Notes=Lenght755	CP007482,577672,578427;CP007565,577672,578427;FO393392,577672,578427;
CP011328	Mauve	SHARED	1738116	1738138	.	.	.	Notes=Lenght22	CP003919,1738116,1738138;HF952105,1738116,1738138;CP007482,1738116,1738138;CP007565,1738116,1738138;HG939456,1738116,1738138;CP006910,1738116,1738138;FO393392,1738116,1738138;
CP011328	Mauve	SHARED	577416	577671	.	.	.	Notes=Lenght255	HF952106,577416,577671;CP007482,577416,577671;CP007565,577416,577671;FO393392,577416,577671;
CP011328	Mauve	SHARED	575296	577415	.	.	.	Notes=Lenght2119	CP007482,575296,577415;CP007565,575296,577415;FO393392,575296,577415;
CP011328	Mauve	SHARED	570854	575295	.	.	.	Notes=Lenght4441	CP003919,570854,575295;CP007482,570854,575295;CP007565,570854,575295;FO393392,570854,575295;
CP011328	Mauve	SHARED	568701	570853	.	.	.	Notes=Lenght2152	CP007482,568701,570853;CP007565,568701,570853;FO393392,568701,570853;
CP011328	Mauve	SHARED	568202	568556	.	.	.	Notes=Lenght354	CP007482,568202,568556;CP007565,568202,568556;FO393392,568202,568556;
CP011328	Mauve	SHARED	583346	583584	.	.	.	Notes=Lenght238	CP003919,583346,583584;CP007482,583346,583584;CP007565,583346,583584;FO393392,583346,583584;
CP011328	Mauve	SHARED	210354	210371	.	.	.	Notes=Lenght17	CP003919,210354,210371;HF952105,210354,210371;CP007482,210354,210371;CP007565,210354,210371;HG939456,210354,210371;CP007632,210354,210371;FO393392,210354,210371;
CP011328	Mauve	SHARED	20452	21677	.	.	.	Notes=Lenght1225	CP003919,20452,21677;HF952106,20452,21677;HF952105,20452,21677;HG939456,20452,21677;CP007632,20452,21677;CP006910,20452,21677;
CP011328	Mauve	SHARED	19069	20451	.	.	.	Notes=Lenght1382	CP003919,19069,20451;HF952106,19069,20451;HF952105,19069,20451;HG939456,19069,20451;CP007632,19069,20451;
CP011328	Mauve	SHARED	18706	19068	.	.	.	Notes=Lenght362	CP003919,18706,19068;HF952106,18706,19068;HF952105,18706,19068;
CP011328	Mauve	SHARED	18610	18705	.	.	.	Notes=Lenght95	CP003919,18610,18705;HF952106,18610,18705;HF952105,18610,18705;CP007482,18610,18705;CP007565,18610,18705;
CP011328	Mauve	SHARED	18301	18609	.	.	.	Notes=Lenght308	CP003919,18301,18609;HF952106,18301,18609;HF952105,18301,18609;CP007482,18301,18609;
CP011328	Mauve	SHARED	18012	18300	.	.	.	Notes=Lenght288	HF952106,18012,18300;HF952105,18012,18300;
CP011328	Mauve	SHARED	381843	381882	.	.	.	Notes=Lenght39	CP007482,381843,381882;CP007565,381843,381882;FO393392,381843,381882;
CP011328	Mauve	SHARED	381823	381842	.	.	.	Notes=Lenght19	CP007482,381823,381842;FO393392,381823,381842;
CP011328	Mauve	SHARED	250291	250327	.	.	.	Notes=Lenght36	CP003919,250291,250327;HF952105,250291,250327;CP007482,250291,250327;CP007565,250291,250327;HG939456,250291,250327;CP007632,250291,250327;CP006910,250291,250327;FO393392,250291,250327;
CP011328	Mauve	SHARED	393736	393804	.	.	.	Notes=Lenght68	CP003919,393736,393804;CP007482,393736,393804;CP007565,393736,393804;FO393392,393736,393804;
CP011328	Mauve	SHARED	393214	393735	.	.	.	Notes=Lenght521	CP007482,393214,393735;CP007565,393214,393735;FO393392,393214,393735;
CP011328	Mauve	SHARED	565097	566128	.	.	.	Notes=Lenght1031	CP007482,565097,566128;CP007565,565097,566128;FO393392,565097,566128;
CP011328	Mauve	SHARED	566129	566255	.	.	.	Notes=Lenght126	CP003919,566129,566255;CP007482,566129,566255;CP007565,566129,566255;FO393392,566129,566255;
CP011328	Mauve	SHARED	566256	568201	.	.	.	Notes=Lenght1945	CP007482,566256,568201;CP007565,566256,568201;FO393392,566256,568201;
CP011328	Mauve	SHARED	184638	184658	.	.	.	Notes=Lenght20	CP007482,184638,184658;CP007565,184638,184658;CP007572,184638,184658;CP007571,184638,184658;CP007570,184638,184658;FO393392,184638,184658;
CP011328	Mauve	SHARED	183417	184637	.	.	.	Notes=Lenght1220	CP007482,183417,184637;CP007565,183417,184637;FO393392,183417,184637;
CP011328	Mauve	SHARED	583183	583263	.	.	.	Notes=Lenght80	CP003919,583183,583263;CP007482,583183,583263;CP007565,583183,583263;FO393392,583183,583263;
CP011328	Mauve	SHARED	583103	583182	.	.	.	Notes=Lenght79	CP003919,583103,583182;CP007482,583103,583182;CP007565,583103,583182;HG939456,583103,583182;CP007632,583103,583182;FO393392,583103,583182;
CP011328	Mauve	SHARED	582904	583102	.	.	.	Notes=Lenght198	CP003919,582904,583102;CP007482,582904,583102;CP007565,582904,583102;FO393392,582904,583102;
CP011328	Mauve	SHARED	581766	582903	.	.	.	Notes=Lenght1137	CP007482,581766,582903;CP007565,581766,582903;FO393392,581766,582903;
CP011328	Mauve	SHARED	579702	581765	.	.	.	Notes=Lenght2063	CP007482,579702,581765;CP007565,579702,581765;FO393392,579702,581765;
CP011328	Mauve	SHARED	579619	579701	.	.	.	Notes=Lenght82	CP007482,579619,579701;CP007565,579619,579701;CP007632,579619,579701;FO393392,579619,579701;
CP011328	Mauve	SHARED	177541	177612	.	.	.	Notes=Lenght71	AL732656,177541,177612;AE009948,177541,177612;CP003919,177541,177612;HF952106,177541,177612;HF952105,177541,177612;CP007482,177541,177612;CP007565,177541,177612;HG939456,177541,177612;CP007631,177541,177612;CP007632,177541,177612;CP006910,177541,177612;CP007572,177541,177612;CP007571,177541,177612;CP007570,177541,177612;FO393392,177541,177612;CP010867,177541,177612;CP011329,177541,177612;CP010319…
CP011328	Mauve	SHARED	724085	724137	.	.	.	Notes=Lenght52	AL732656,724085,724137;HF952106,724085,724137;HF952105,724085,724137;CP007482,724085,724137;CP007565,724085,724137;FO393392,724085,724137;
CP011328	Mauve	SHARED	844739	845961	.	.	.	Notes=Lenght1222	CP007482,844739,845961;CP007565,844739,845961;FO393392,844739,845961;
CP011328	Mauve	SHARED	818461	818487	.	.	.	Notes=Lenght26	CP003919,818461,818487;CP007482,818461,818487;CP007565,818461,818487;FO393392,818461,818487;
CP011328	Mauve	SHARED	742341	742807	.	.	.	Notes=Lenght466	CP003919,742341,742807;CP007482,742341,742807;CP007565,742341,742807;FO393392,742341,742807;
CP011328	Mauve	SHARED	742808	742973	.	.	.	Notes=Lenght165	CP003919,742808,742973;HF952105,742808,742973;CP007482,742808,742973;CP007565,742808,742973;FO393392,742808,742973;
CP011328	Mauve	SHARED	742974	743089	.	.	.	Notes=Lenght115	CP003919,742974,743089;CP007482,742974,743089;CP007565,742974,743089;FO393392,742974,743089;
CP011328	Mauve	SHARED	743090	743178	.	.	.	Notes=Lenght88	CP007482,743090,743178;CP007565,743090,743178;FO393392,743090,743178;
CP011328	Mauve	SHARED	1737778	1738036	.	.	.	Notes=Lenght258	CP003919,1737778,1738036;CP007482,1737778,1738036;CP007565,1737778,1738036;FO393392,1737778,1738036;
CP011328	Mauve	SHARED	919387	919418	.	.	.	Notes=Lenght31	CP010319,919387,919418;
CP011328	Mauve	SHARED	1248547	1249023	.	.	.	Notes=Lenght476	CP007482,1248547,1249023;CP007565,1248547,1249023;FO393392,1248547,1249023;
CP011328	Mauve	SHARED	1248493	1248539	.	.	.	Notes=Lenght46	FO393392,1248493,1248539;
CP011328	Mauve	SHARED	1709517	1710122	.	.	.	Notes=Lenght605	CP007482,1709517,1710122;CP007565,1709517,1710122;CP007572,1709517,1710122;CP007571,1709517,1710122;CP007570,1709517,1710122;FO393392,1709517,1710122;CP010319,1709517,1710122;
CP011328	Mauve	SHARED	1840633	1840648	.	.	.	Notes=Lenght15	CP003919,1840633,1840648;HF952106,1840633,1840648;HF952105,1840633,1840648;CP006910,1840633,1840648;CP007572,1840633,1840648;CP007571,1840633,1840648;CP007570,1840633,1840648;CP010319,1840633,1840648;
CP011328	Mauve	SHARED	1840565	1840632	.	.	.	Notes=Lenght67	CP003919,1840565,1840632;HF952106,1840565,1840632;HF952105,1840565,1840632;CP006910,1840565,1840632;CP010319,1840565,1840632;
CP011328	Mauve	SHARED	1840544	1840564	.	.	.	Notes=Lenght20	CP003919,1840544,1840564;HF952106,1840544,1840564;HF952105,1840544,1840564;HG939456,1840544,1840564;CP006910,1840544,1840564;CP010319,1840544,1840564;
CP011328	Mauve	SHARED	1738099	1738115	.	.	.	Notes=Lenght16	CP000114,1738099,1738115;CP003919,1738099,1738115;HF952104,1738099,1738115;HF952106,1738099,1738115;HF952105,1738099,1738115;CP007482,1738099,1738115;CP007565,1738099,1738115;HG939456,1738099,1738115;CP006910,1738099,1738115;CP007572,1738099,1738115;CP007571,1738099,1738115;CP007570,1738099,1738115;FO393392,1738099,1738115;CP010319,1738099,1738115;
CP011328	Mauve	SHARED	1141197	1141384	.	.	.	Notes=Lenght187	CP000114,1141197,1141384;CP003919,1141197,1141384;HF952106,1141197,1141384;HF952105,1141197,1141384;CP007482,1141197,1141384;CP007565,1141197,1141384;HG939456,1141197,1141384;CP007632,1141197,1141384;CP006910,1141197,1141384;FO393392,1141197,1141384;CP010319,1141197,1141384;
CP011328	Mauve	SHARED	1140937	1141100	.	.	.	Notes=Lenght163	CP000114,1140937,1141100;CP003919,1140937,1141100;HF952106,1140937,1141100;HF952105,1140937,1141100;CP007482,1140937,1141100;CP007565,1140937,1141100;HG939456,1140937,1141100;CP007632,1140937,1141100;CP006910,1140937,1141100;FO393392,1140937,1141100;CP010319,1140937,1141100;
CP011328	Mauve	SHARED	1140925	1140936	.	.	.	Notes=Lenght11	CP003919,1140925,1140936;HF952106,1140925,1140936;HF952105,1140925,1140936;CP007482,1140925,1140936;CP007565,1140925,1140936;HG939456,1140925,1140936;CP007632,1140925,1140936;CP006910,1140925,1140936;FO393392,1140925,1140936;CP010319,1140925,1140936;
CP011328	Mauve	SHARED	1140734	1140924	.	.	.	Notes=Lenght190	CP000114,1140734,1140924;CP003919,1140734,1140924;HF952106,1140734,1140924;HF952105,1140734,1140924;CP007482,1140734,1140924;CP007565,1140734,1140924;HG939456,1140734,1140924;CP007632,1140734,1140924;CP006910,1140734,1140924;FO393392,1140734,1140924;CP010319,1140734,1140924;
CP011328	Mauve	SHARED	1140712	1140733	.	.	.	Notes=Lenght21	CP003919,1140712,1140733;HF952106,1140712,1140733;HF952105,1140712,1140733;CP007482,1140712,1140733;CP007565,1140712,1140733;HG939456,1140712,1140733;CP007632,1140712,1140733;CP006910,1140712,1140733;FO393392,1140712,1140733;CP010319,1140712,1140733;
CP011328	Mauve	SHARED	1139908	1140682	.	.	.	Notes=Lenght774	CP000114,1139908,1140682;CP003919,1139908,1140682;HF952106,1139908,1140682;HF952105,1139908,1140682;CP007482,1139908,1140682;CP007565,1139908,1140682;HG939456,1139908,1140682;CP007632,1139908,1140682;CP006910,1139908,1140682;FO393392,1139908,1140682;CP010319,1139908,1140682;
CP011328	Mauve	SHARED	1138816	1139412	.	.	.	Notes=Lenght596	HF952106,1138816,1139412;HF952105,1138816,1139412;CP007482,1138816,1139412;CP007565,1138816,1139412;CP006910,1138816,1139412;FO393392,1138816,1139412;CP010319,1138816,1139412;
CP011328	Mauve	SHARED	1138778	1138815	.	.	.	Notes=Lenght37	CP000114,1138778,1138815;HF952106,1138778,1138815;HF952105,1138778,1138815;CP007482,1138778,1138815;CP007565,1138778,1138815;CP006910,1138778,1138815;FO393392,1138778,1138815;CP010319,1138778,1138815;
CP011328	Mauve	SHARED	1138643	1138777	.	.	.	Notes=Lenght134	AL732656,1138643,1138777;CP000114,1138643,1138777;HF952106,1138643,1138777;HF952105,1138643,1138777;CP007482,1138643,1138777;CP007565,1138643,1138777;CP006910,1138643,1138777;CP007572,1138643,1138777;CP007571,1138643,1138777;CP007570,1138643,1138777;FO393392,1138643,1138777;CP010319,1138643,1138777;
CP011328	Mauve	SHARED	1138599	1138641	.	.	.	Notes=Lenght42	CP000114,1138599,1138641;HF952106,1138599,1138641;HF952105,1138599,1138641;CP007482,1138599,1138641;CP007565,1138599,1138641;CP006910,1138599,1138641;FO393392,1138599,1138641;CP010319,1138599,1138641;
CP011328	Mauve	SHARED	1138438	1138598	.	.	.	Notes=Lenght160	AL732656,1138438,1138598;CP000114,1138438,1138598;HF952106,1138438,1138598;HF952105,1138438,1138598;CP007482,1138438,1138598;CP007565,1138438,1138598;CP006910,1138438,1138598;CP007572,1138438,1138598;CP007571,1138438,1138598;CP007570,1138438,1138598;FO393392,1138438,1138598;CP010319,1138438,1138598;
CP011328	Mauve	SHARED	1626995	1628581	.	.	.	Notes=Lenght1586	CP003919,1626995,1628581;HF952106,1626995,1628581;HF952105,1626995,1628581;CP007482,1626995,1628581;CP007565,1626995,1628581;HG939456,1626995,1628581;CP007632,1626995,1628581;FO393392,1626995,1628581;CP010319,1626995,1628581;
CP011328	Mauve	SHARED	1626814	1626994	.	.	.	Notes=Lenght180	CP003919,1626814,1626994;HF952105,1626814,1626994;CP007482,1626814,1626994;CP007565,1626814,1626994;HG939456,1626814,1626994;CP007632,1626814,1626994;FO393392,1626814,1626994;CP010319,1626814,1626994;
CP011328	Mauve	SHARED	1626642	1626813	.	.	.	Notes=Lenght171	CP003919,1626642,1626813;HF952106,1626642,1626813;HF952105,1626642,1626813;CP007482,1626642,1626813;CP007565,1626642,1626813;HG939456,1626642,1626813;CP007632,1626642,1626813;FO393392,1626642,1626813;CP010319,1626642,1626813;
CP011328	Mauve	SHARED	1625472	1626641	.	.	.	Notes=Lenght1169	CP003919,1625472,1626641;HF952106,1625472,1626641;HF952105,1625472,1626641;CP007482,1625472,1626641;CP007565,1625472,1626641;HG939456,1625472,1626641;CP007632,1625472,1626641;CP006910,1625472,1626641;FO393392,1625472,1626641;CP010319,1625472,1626641;
CP011328	Mauve	SHARED	1624114	1625471	.	.	.	Notes=Lenght1357	CP003919,1624114,1625471;HF952106,1624114,1625471;HF952105,1624114,1625471;CP007482,1624114,1625471;CP007565,1624114,1625471;HG939456,1624114,1625471;CP007632,1624114,1625471;CP006910,1624114,1625471;FO393392,1624114,1625471;CP010319,1624114,1625471;
CP011328	Mauve	SHARED	1477155	1477281	.	.	.	Notes=Lenght126	CP003919,1477155,1477281;HF952106,1477155,1477281;HF952105,1477155,1477281;CP007482,1477155,1477281;CP007565,1477155,1477281;HG939456,1477155,1477281;CP006910,1477155,1477281;FO393392,1477155,1477281;CP010319,1477155,1477281;
CP011328	Mauve	SHARED	1477282	1477547	.	.	.	Notes=Lenght265	CP003919,1477282,1477547;HF952106,1477282,1477547;HF952105,1477282,1477547;CP007482,1477282,1477547;CP007565,1477282,1477547;CP006910,1477282,1477547;FO393392,1477282,1477547;CP010319,1477282,1477547;
CP011328	Mauve	SHARED	1477683	1477708	.	.	.	Notes=Lenght25	CP003919,1477683,1477708;HF952106,1477683,1477708;HF952105,1477683,1477708;CP007482,1477683,1477708;CP007565,1477683,1477708;CP006910,1477683,1477708;FO393392,1477683,1477708;CP010319,1477683,1477708;
CP011328	Mauve	SHARED	4059	4160	.	.	.	Notes=Lenght101	AL732656,4059,4160;AE009948,4059,4160;CP000114,4059,4160;CP003810,4059,4160;CP003919,4059,4160;HF952104,4059,4160;HF952106,4059,4160;HF952105,4059,4160;CP007482,4059,4160;CP007565,4059,4160;HG939456,4059,4160;CP007631,4059,4160;CP007632,4059,4160;CP006910,4059,4160;CP007572,4059,4160;CP007571,4059,4160;CP007570,4059,4160;FO393392,4059,4160;CP010867,4059,4160;CP011325,4059,4160;CP011326,4059,4160;…
CP011328	Mauve	SHARED	4161	4196	.	.	.	Notes=Lenght35	AL732656,4161,4196;AE009948,4161,4196;CP000114,4161,4196;CP003810,4161,4196;HF952104,4161,4196;HF952106,4161,4196;HF952105,4161,4196;CP007482,4161,4196;CP007565,4161,4196;HG939456,4161,4196;CP007631,4161,4196;CP007632,4161,4196;CP006910,4161,4196;CP007572,4161,4196;CP007571,4161,4196;CP007570,4161,4196;FO393392,4161,4196;CP010867,4161,4196;CP011325,4161,4196;CP011326,4161,4196;CP011327,4161,4196;…
CP011328	Mauve	SHARED	4197	4250	.	.	.	Notes=Lenght53	AL732656,4197,4250;AE009948,4197,4250;CP000114,4197,4250;CP003810,4197,4250;CP003919,4197,4250;HF952104,4197,4250;HF952106,4197,4250;HF952105,4197,4250;CP007482,4197,4250;CP007565,4197,4250;HG939456,4197,4250;CP007631,4197,4250;CP007632,4197,4250;CP006910,4197,4250;CP007572,4197,4250;CP007571,4197,4250;CP007570,4197,4250;FO393392,4197,4250;CP010867,4197,4250;CP011325,4197,4250;CP011326,4197,4250;…
CP011328	Mauve	SHARED	16170	16190	.	.	.	Notes=Lenght20	AL732656,16170,16190;AE009948,16170,16190;CP000114,16170,16190;CP003810,16170,16190;CP003919,16170,16190;HF952104,16170,16190;HF952106,16170,16190;HF952105,16170,16190;CP007482,16170,16190;HG939456,16170,16190;CP007631,16170,16190;CP007632,16170,16190;CP006910,16170,16190;CP007572,16170,16190;CP007571,16170,16190;CP007570,16170,16190;FO393392,16170,16190;CP010867,16170,16190;CP011325,16170,16190;…
CP011328	Mauve	SHARED	16192	16208	.	.	.	Notes=Lenght16	AL732656,16192,16208;AE009948,16192,16208;CP000114,16192,16208;CP003810,16192,16208;CP003919,16192,16208;HF952104,16192,16208;HF952106,16192,16208;HF952105,16192,16208;CP007482,16192,16208;CP007565,16192,16208;HG939456,16192,16208;CP007631,16192,16208;CP007632,16192,16208;CP007572,16192,16208;CP007571,16192,16208;CP007570,16192,16208;FO393392,16192,16208;CP010867,16192,16208;CP011325,16192,16208;…
CP011328	Mauve	SHARED	16267	16670	.	.	.	Notes=Lenght403	AL732656,16267,16670;AE009948,16267,16670;CP000114,16267,16670;CP003810,16267,16670;CP003919,16267,16670;HF952104,16267,16670;HF952106,16267,16670;HF952105,16267,16670;CP007482,16267,16670;CP007565,16267,16670;HG939456,16267,16670;CP007631,16267,16670;CP007632,16267,16670;CP007572,16267,16670;CP007571,16267,16670;CP007570,16267,16670;FO393392,16267,16670;CP010867,16267,16670;CP011325,16267,16670;…
CP011328	Mauve	SHARED	16671	16701	.	.	.	Notes=Lenght30	AL732656,16671,16701;AE009948,16671,16701;CP000114,16671,16701;CP003810,16671,16701;CP003919,16671,16701;HF952104,16671,16701;HF952106,16671,16701;HF952105,16671,16701;CP007565,16671,16701;HG939456,16671,16701;CP007631,16671,16701;CP007632,16671,16701;CP007572,16671,16701;CP007571,16671,16701;CP007570,16671,16701;FO393392,16671,16701;CP010867,16671,16701;CP011325,16671,16701;CP011326,16671,16701;…
CP011328	Mauve	SHARED	16702	16716	.	.	.	Notes=Lenght14	AL732656,16702,16716;AE009948,16702,16716;CP000114,16702,16716;CP003810,16702,16716;CP003919,16702,16716;HF952104,16702,16716;HF952106,16702,16716;HF952105,16702,16716;CP007565,16702,16716;HG939456,16702,16716;CP007631,16702,16716;CP007632,16702,16716;CP006910,16702,16716;CP007572,16702,16716;CP007571,16702,16716;CP007570,16702,16716;FO393392,16702,16716;CP010867,16702,16716;CP011325,16702,16716;…
CP011328	Mauve	SHARED	16717	16823	.	.	.	Notes=Lenght106	AL732656,16717,16823;AE009948,16717,16823;CP000114,16717,16823;CP003810,16717,16823;CP003919,16717,16823;HF952104,16717,16823;HF952106,16717,16823;HF952105,16717,16823;CP007565,16717,16823;HG939456,16717,16823;CP007631,16717,16823;CP007632,16717,16823;CP006910,16717,16823;CP007572,16717,16823;CP007571,16717,16823;CP007570,16717,16823;CP010867,16717,16823;CP011325,16717,16823;CP011326,16717,16823;…
CP011328	Mauve	SHARED	16824	17232	.	.	.	Notes=Lenght408	AL732656,16824,17232;AE009948,16824,17232;CP000114,16824,17232;CP003810,16824,17232;CP003919,16824,17232;HF952104,16824,17232;HF952106,16824,17232;HF952105,16824,17232;HG939456,16824,17232;CP007631,16824,17232;CP007632,16824,17232;CP006910,16824,17232;CP007572,16824,17232;CP007571,16824,17232;CP007570,16824,17232;CP010867,16824,17232;CP011325,16824,17232;CP011326,16824,17232;CP011327,16824,17232;…
CP011328	Mauve	SHARED	17233	17600	.	.	.	Notes=Lenght367	AL732656,17233,17600;AE009948,17233,17600;CP000114,17233,17600;CP003810,17233,17600;CP003919,17233,17600;HF952104,17233,17600;HF952106,17233,17600;HF952105,17233,17600;HG939456,17233,17600;CP007631,17233,17600;CP007632,17233,17600;CP006910,17233,17600;CP007572,17233,17600;CP007571,17233,17600;CP007570,17233,17600;CP010867,17233,17600;CP011325,17233,17600;CP011326,17233,17600;CP011327,17233,17600;…
CP011328	Mauve	SHARED	17601	18011	.	.	.	Notes=Lenght410	AL732656,17601,18011;AE009948,17601,18011;CP000114,17601,18011;CP003810,17601,18011;CP003919,17601,18011;HF952104,17601,18011;HG939456,17601,18011;CP007631,17601,18011;CP007632,17601,18011;CP006910,17601,18011;CP007572,17601,18011;CP007571,17601,18011;CP007570,17601,18011;CP010867,17601,18011;CP011325,17601,18011;CP011326,17601,18011;CP011327,17601,18011;CP011329,17601,18011;CP012419,17601,18011;…
CP011328	Mauve	SHARED	174780	175296	.	.	.	Notes=Lenght516	AL732656,174780,175296;AE009948,174780,175296;CP003919,174780,175296;HF952104,174780,175296;HF952106,174780,175296;HF952105,174780,175296;CP007482,174780,175296;CP007565,174780,175296;HG939456,174780,175296;CP007631,174780,175296;CP007632,174780,175296;CP006910,174780,175296;CP007572,174780,175296;CP007571,174780,175296;CP007570,174780,175296;FO393392,174780,175296;CP010867,174780,175296;CP011329…
CP011328	Mauve	SHARED	175297	175686	.	.	.	Notes=Lenght389	AL732656,175297,175686;AE009948,175297,175686;CP003919,175297,175686;HF952104,175297,175686;HF952105,175297,175686;CP007482,175297,175686;CP007565,175297,175686;HG939456,175297,175686;CP007631,175297,175686;CP007632,175297,175686;CP006910,175297,175686;CP007572,175297,175686;CP007571,175297,175686;CP007570,175297,175686;FO393392,175297,175686;CP010867,175297,175686;CP011329,175297,175686;CP010319…
CP011328	Mauve	SHARED	175687	176240	.	.	.	Notes=Lenght553	AL732656,175687,176240;AE009948,175687,176240;CP003919,175687,176240;HF952104,175687,176240;CP007482,175687,176240;CP007565,175687,176240;HG939456,175687,176240;CP007631,175687,176240;CP007632,175687,176240;CP006910,175687,176240;CP007572,175687,176240;CP007571,175687,176240;CP007570,175687,176240;FO393392,175687,176240;CP010867,175687,176240;CP011329,175687,176240;CP010319,175687,176240;CP013202…
CP011328	Mauve	SHARED	176241	176347	.	.	.	Notes=Lenght106	AL732656,176241,176347;AE009948,176241,176347;CP003919,176241,176347;HF952104,176241,176347;CP007482,176241,176347;CP007565,176241,176347;HG939456,176241,176347;CP007631,176241,176347;CP007632,176241,176347;CP006910,176241,176347;CP007572,176241,176347;CP007571,176241,176347;CP007570,176241,176347;FO393392,176241,176347;CP010867,176241,176347;CP011329,176241,176347;CP013202,176241,176347;
CP011328	Mauve	SHARED	176348	176533	.	.	.	Notes=Lenght185	AL732656,176348,176533;AE009948,176348,176533;CP003919,176348,176533;HF952104,176348,176533;HF952106,176348,176533;HF952105,176348,176533;CP007482,176348,176533;HG939456,176348,176533;CP007631,176348,176533;CP007632,176348,176533;CP006910,176348,176533;CP007572,176348,176533;CP007571,176348,176533;CP007570,176348,176533;FO393392,176348,176533;CP010867,176348,176533;CP011329,176348,176533;CP010319…
CP011328	Mauve	SHARED	176535	177091	.	.	.	Notes=Lenght556	AL732656,176535,177091;AE009948,176535,177091;CP003919,176535,177091;HF952104,176535,177091;HF952106,176535,177091;HF952105,176535,177091;HG939456,176535,177091;CP007631,176535,177091;CP007632,176535,177091;CP006910,176535,177091;CP007572,176535,177091;CP007571,176535,177091;CP007570,176535,177091;CP010867,176535,177091;CP011329,176535,177091;CP010319,176535,177091;CP013202,176535,177091;
CP011328	Mauve	SHARED	177094	177244	.	.	.	Notes=Lenght150	AL732656,177094,177244;AE009948,177094,177244;CP003919,177094,177244;HF952104,177094,177244;HF952106,177094,177244;HF952105,177094,177244;CP007482,177094,177244;HG939456,177094,177244;CP007631,177094,177244;CP007632,177094,177244;CP006910,177094,177244;CP007572,177094,177244;CP007571,177094,177244;CP007570,177094,177244;FO393392,177094,177244;CP010867,177094,177244;CP011329,177094,177244;CP010319…
CP011328	Mauve	SHARED	177245	177540	.	.	.	Notes=Lenght295	AL732656,177245,177540;AE009948,177245,177540;CP003919,177245,177540;HF952106,177245,177540;HF952105,177245,177540;CP007482,177245,177540;CP007565,177245,177540;HG939456,177245,177540;CP007631,177245,177540;CP006910,177245,177540;CP007571,177245,177540;CP007570,177245,177540;FO393392,177245,177540;CP010867,177245,177540;CP010319,177245,177540;CP013202,177245,177540;
CP011328	Mauve	SHARED	177619	177978	.	.	.	Notes=Lenght359	AL732656,177619,177978;AE009948,177619,177978;CP003919,177619,177978;HF952104,177619,177978;HF952106,177619,177978;HF952105,177619,177978;CP007482,177619,177978;CP007565,177619,177978;HG939456,177619,177978;CP007631,177619,177978;CP007632,177619,177978;CP006910,177619,177978;CP007572,177619,177978;CP007571,177619,177978;CP007570,177619,177978;FO393392,177619,177978;CP010867,177619,177978;CP011329…
CP011328	Mauve	SHARED	184909	184946	.	.	.	Notes=Lenght37	AL732656,184909,184946;AE009948,184909,184946;CP000114,184909,184946;CP003810,184909,184946;CP003919,184909,184946;HF952104,184909,184946;CP007482,184909,184946;CP007565,184909,184946;HG939456,184909,184946;CP007631,184909,184946;CP007632,184909,184946;CP006910,184909,184946;CP007572,184909,184946;CP007571,184909,184946;CP007570,184909,184946;FO393392,184909,184946;CP010867,184909,184946;CP011325…
CP011328	Mauve	SHARED	191582	191598	.	.	.	Notes=Lenght16	CP000114,191582,191598;CP003810,191582,191598;CP003919,191582,191598;HF952104,191582,191598;HF952106,191582,191598;HF952105,191582,191598;CP007482,191582,191598;CP007565,191582,191598;HG939456,191582,191598;CP007631,191582,191598;FO393392,191582,191598;CP010867,191582,191598;CP011325,191582,191598;CP011326,191582,191598;CP011327,191582,191598;CP012419,191582,191598;CP013202,191582,191598;
CP011328	Mauve	SHARED	191599	191617	.	.	.	Notes=Lenght18	AL732656,191599,191617;CP000114,191599,191617;CP003810,191599,191617;CP003919,191599,191617;HF952104,191599,191617;HF952106,191599,191617;HF952105,191599,191617;CP007482,191599,191617;CP007565,191599,191617;HG939456,191599,191617;CP007631,191599,191617;FO393392,191599,191617;CP010867,191599,191617;CP011325,191599,191617;CP011326,191599,191617;CP011327,191599,191617;CP012419,191599,191617;CP013202…
CP011328	Mauve	SHARED	191618	191788	.	.	.	Notes=Lenght170	AL732656,191618,191788;AE009948,191618,191788;CP000114,191618,191788;CP003810,191618,191788;CP003919,191618,191788;HF952104,191618,191788;HF952106,191618,191788;HF952105,191618,191788;CP007482,191618,191788;CP007565,191618,191788;HG939456,191618,191788;CP007631,191618,191788;CP007632,191618,191788;FO393392,191618,191788;CP010867,191618,191788;CP011325,191618,191788;CP011326,191618,191788;CP011327…
CP011328	Mauve	SHARED	195086	195767	.	.	.	Notes=Lenght681	AL732656,195086,195767;AE009948,195086,195767;CP000114,195086,195767;CP003810,195086,195767;CP003919,195086,195767;HF952104,195086,195767;HF952106,195086,195767;HF952105,195086,195767;CP007482,195086,195767;CP007565,195086,195767;HG939456,195086,195767;CP007631,195086,195767;CP006910,195086,195767;CP007572,195086,195767;CP007571,195086,195767;CP007570,195086,195767;FO393392,195086,195767;CP010867…
CP011328	Mauve	SHARED	199533	199553	.	.	.	Notes=Lenght20	AL732656,199533,199553;AE009948,199533,199553;CP000114,199533,199553;CP003810,199533,199553;CP003919,199533,199553;HF952104,199533,199553;CP007482,199533,199553;CP007565,199533,199553;HG939456,199533,199553;CP007631,199533,199553;CP007632,199533,199553;CP006910,199533,199553;CP007572,199533,199553;CP007571,199533,199553;CP007570,199533,199553;FO393392,199533,199553;CP010867,199533,199553;CP011325…
CP011328	Mauve	SHARED	210372	210402	.	.	.	Notes=Lenght30	AL732656,210372,210402;AE009948,210372,210402;CP000114,210372,210402;CP003810,210372,210402;CP003919,210372,210402;HF952104,210372,210402;HF952105,210372,210402;CP007482,210372,210402;CP007565,210372,210402;HG939456,210372,210402;CP007631,210372,210402;CP007632,210372,210402;CP007572,210372,210402;CP007571,210372,210402;CP007570,210372,210402;FO393392,210372,210402;CP010867,210372,210402;CP011325…
CP011328	Mauve	SHARED	210403	210494	.	.	.	Notes=Lenght91	AL732656,210403,210494;AE009948,210403,210494;CP000114,210403,210494;CP003810,210403,210494;CP003919,210403,210494;HF952104,210403,210494;HF952105,210403,210494;CP007482,210403,210494;CP007565,210403,210494;HG939456,210403,210494;CP007631,210403,210494;CP007632,210403,210494;CP006910,210403,210494;CP007572,210403,210494;CP007571,210403,210494;CP007570,210403,210494;FO393392,210403,210494;CP010867…
CP011328	Mauve	SHARED	210495	210577	.	.	.	Notes=Lenght82	AL732656,210495,210577;AE009948,210495,210577;CP000114,210495,210577;CP003810,210495,210577;CP003919,210495,210577;HF952104,210495,210577;HF952105,210495,210577;CP007482,210495,210577;CP007565,210495,210577;HG939456,210495,210577;CP007631,210495,210577;CP007632,210495,210577;CP007572,210495,210577;CP007571,210495,210577;CP007570,210495,210577;FO393392,210495,210577;CP010867,210495,210577;CP011325…
CP011328	Mauve	SHARED	210578	210627	.	.	.	Notes=Lenght49	AL732656,210578,210627;AE009948,210578,210627;CP000114,210578,210627;CP003810,210578,210627;CP003919,210578,210627;HF952104,210578,210627;HF952105,210578,210627;CP007482,210578,210627;CP007565,210578,210627;HG939456,210578,210627;CP007631,210578,210627;CP007632,210578,210627;CP006910,210578,210627;CP007572,210578,210627;CP007571,210578,210627;CP007570,210578,210627;FO393392,210578,210627;CP010867…
CP011328	Mauve	SHARED	215925	216113	.	.	.	Notes=Lenght188	AL732656,215925,216113;AE009948,215925,216113;CP003919,215925,216113;HF952104,215925,216113;HF952106,215925,216113;CP007482,215925,216113;CP007565,215925,216113;HG939456,215925,216113;CP007631,215925,216113;CP007632,215925,216113;CP006910,215925,216113;CP007572,215925,216113;CP007571,215925,216113;CP007570,215925,216113;FO393392,215925,216113;CP010867,215925,216113;CP011329,215925,216113;CP010319…
CP011328	Mauve	SHARED	216376	216510	.	.	.	Notes=Lenght134	AE009948,216376,216510;CP003919,216376,216510;HF952104,216376,216510;HF952106,216376,216510;CP007482,216376,216510;CP007565,216376,216510;HG939456,216376,216510;CP007631,216376,216510;CP006910,216376,216510;FO393392,216376,216510;CP010867,216376,216510;CP011329,216376,216510;CP010319,216376,216510;CP013202,216376,216510;
CP011328	Mauve	SHARED	216511	216594	.	.	.	Notes=Lenght83	AL732656,216511,216594;AE009948,216511,216594;CP003919,216511,216594;HF952104,216511,216594;HF952106,216511,216594;CP007482,216511,216594;CP007565,216511,216594;HG939456,216511,216594;CP007631,216511,216594;CP007632,216511,216594;CP006910,216511,216594;CP007572,216511,216594;CP007571,216511,216594;CP007570,216511,216594;FO393392,216511,216594;CP010867,216511,216594;CP011329,216511,216594;CP010319…
CP011328	Mauve	SHARED	227840	227851	.	.	.	Notes=Lenght11	AL732656,227840,227851;AE009948,227840,227851;CP000114,227840,227851;CP003810,227840,227851;CP003919,227840,227851;HF952104,227840,227851;HF952106,227840,227851;CP007482,227840,227851;CP007565,227840,227851;CP007631,227840,227851;CP007632,227840,227851;CP006910,227840,227851;FO393392,227840,227851;CP010867,227840,227851;CP011325,227840,227851;CP011326,227840,227851;CP011327,227840,227851;CP011329…
CP011328	Mauve	SHARED	227852	227871	.	.	.	Notes=Lenght19	AL732656,227852,227871;AE009948,227852,227871;CP000114,227852,227871;CP003810,227852,227871;CP003919,227852,227871;HF952104,227852,227871;HF952106,227852,227871;CP007482,227852,227871;CP007565,227852,227871;CP007631,227852,227871;CP007632,227852,227871;CP006910,227852,227871;FO393392,227852,227871;CP010867,227852,227871;CP011325,227852,227871;CP011326,227852,227871;CP011327,227852,227871;CP011329…
CP011328	Mauve	SHARED	243341	243598	.	.	.	Notes=Lenght257	AL732656,243341,243598;AE009948,243341,243598;CP000114,243341,243598;CP003810,243341,243598;CP003919,243341,243598;HF952104,243341,243598;HF952106,243341,243598;HF952105,243341,243598;CP007482,243341,243598;CP007565,243341,243598;HG939456,243341,243598;CP007631,243341,243598;CP007632,243341,243598;CP006910,243341,243598;CP007572,243341,243598;FO393392,243341,243598;CP010867,243341,243598;CP011325…
CP011328	Mauve	SHARED	243746	244090	.	.	.	Notes=Lenght344	AL732656,243746,244090;AE009948,243746,244090;CP000114,243746,244090;CP003810,243746,244090;CP003919,243746,244090;HF952104,243746,244090;HF952106,243746,244090;HF952105,243746,244090;CP007482,243746,244090;CP007565,243746,244090;HG939456,243746,244090;CP007631,243746,244090;CP007632,243746,244090;CP006910,243746,244090;CP007572,243746,244090;FO393392,243746,244090;CP010867,243746,244090;CP011325…
CP011328	Mauve	SHARED	245291	246684	.	.	.	Notes=Lenght1393	AL732656,245291,246684;AE009948,245291,246684;CP000114,245291,246684;CP003810,245291,246684;CP003919,245291,246684;HF952104,245291,246684;HF952106,245291,246684;HF952105,245291,246684;CP007482,245291,246684;HG939456,245291,246684;CP007631,245291,246684;CP007632,245291,246684;CP006910,245291,246684;CP007572,245291,246684;CP007571,245291,246684;CP007570,245291,246684;CP010867,245291,246684;CP011325…
CP011328	Mauve	SHARED	246685	247237	.	.	.	Notes=Lenght552	AL732656,246685,247237;AE009948,246685,247237;CP000114,246685,247237;CP003810,246685,247237;CP003919,246685,247237;HF952104,246685,247237;HF952106,246685,247237;HF952105,246685,247237;CP007482,246685,247237;HG939456,246685,247237;CP007631,246685,247237;CP007632,246685,247237;CP006910,246685,247237;CP007572,246685,247237;CP007571,246685,247237;CP007570,246685,247237;CP010867,246685,247237;CP011325…
CP011328	Mauve	SHARED	247238	247277	.	.	.	Notes=Lenght39	AL732656,247238,247277;AE009948,247238,247277;CP000114,247238,247277;CP003810,247238,247277;CP003919,247238,247277;HF952104,247238,247277;HF952106,247238,247277;HF952105,247238,247277;HG939456,247238,247277;CP007631,247238,247277;CP007632,247238,247277;CP006910,247238,247277;CP007572,247238,247277;CP007571,247238,247277;CP007570,247238,247277;CP010867,247238,247277;CP011325,247238,247277;CP011326…
CP011328	Mauve	SHARED	247278	247426	.	.	.	Notes=Lenght148	AL732656,247278,247426;AE009948,247278,247426;CP000114,247278,247426;CP003810,247278,247426;CP003919,247278,247426;HF952104,247278,247426;HF952106,247278,247426;HF952105,247278,247426;CP007482,247278,247426;HG939456,247278,247426;CP007631,247278,247426;CP007632,247278,247426;CP006910,247278,247426;CP007572,247278,247426;CP007571,247278,247426;CP007570,247278,247426;CP010867,247278,247426;CP011325…
CP011328	Mauve	SHARED	247427	247440	.	.	.	Notes=Lenght13	AE009948,247427,247440;CP000114,247427,247440;CP003919,247427,247440;HF952104,247427,247440;HF952106,247427,247440;HF952105,247427,247440;CP007482,247427,247440;CP007631,247427,247440;CP006910,247427,247440;CP010867,247427,247440;CP011325,247427,247440;CP011326,247427,247440;CP011329,247427,247440;CP012419,247427,247440;CP013202,247427,247440;
CP011328	Mauve	SHARED	247441	247673	.	.	.	Notes=Lenght232	AE009948,247441,247673;CP000114,247441,247673;CP003919,247441,247673;HF952104,247441,247673;HF952106,247441,247673;HF952105,247441,247673;CP007631,247441,247673;CP006910,247441,247673;CP010867,247441,247673;CP011325,247441,247673;CP011326,247441,247673;CP011329,247441,247673;CP012419,247441,247673;CP013202,247441,247673;
CP011328	Mauve	SHARED	247685	247743	.	.	.	Notes=Lenght58	AL732656,247685,247743;AE009948,247685,247743;CP000114,247685,247743;CP003810,247685,247743;CP003919,247685,247743;HF952104,247685,247743;HF952106,247685,247743;HF952105,247685,247743;CP007482,247685,247743;CP007565,247685,247743;HG939456,247685,247743;CP007631,247685,247743;CP007632,247685,247743;CP006910,247685,247743;CP007572,247685,247743;CP007571,247685,247743;CP007570,247685,247743;FO393392…
CP011328	Mauve	SHARED	248503	248550	.	.	.	Notes=Lenght47	AL732656,248503,248550;AE009948,248503,248550;CP000114,248503,248550;CP003810,248503,248550;CP003919,248503,248550;HF952104,248503,248550;HF952106,248503,248550;HF952105,248503,248550;HG939456,248503,248550;CP007631,248503,248550;CP007632,248503,248550;CP006910,248503,248550;CP007572,248503,248550;CP007571,248503,248550;CP007570,248503,248550;CP010867,248503,248550;CP011325,248503,248550;CP011326…
CP011328	Mauve	SHARED	248551	248660	.	.	.	Notes=Lenght109	AL732656,248551,248660;AE009948,248551,248660;CP000114,248551,248660;CP003810,248551,248660;CP003919,248551,248660;HF952104,248551,248660;HF952106,248551,248660;HF952105,248551,248660;CP007482,248551,248660;CP007565,248551,248660;HG939456,248551,248660;CP007631,248551,248660;CP007632,248551,248660;CP006910,248551,248660;CP007572,248551,248660;CP007571,248551,248660;CP007570,248551,248660;FO393392…
CP011328	Mauve	SHARED	248661	248719	.	.	.	Notes=Lenght58	AL732656,248661,248719;AE009948,248661,248719;CP000114,248661,248719;CP003810,248661,248719;CP003919,248661,248719;HF952104,248661,248719;HF952106,248661,248719;HF952105,248661,248719;HG939456,248661,248719;CP007631,248661,248719;CP007632,248661,248719;CP006910,248661,248719;CP007572,248661,248719;CP007571,248661,248719;CP007570,248661,248719;CP010867,248661,248719;CP011325,248661,248719;CP011326…
CP011328	Mauve	SHARED	248720	248764	.	.	.	Notes=Lenght44	AL732656,248720,248764;AE009948,248720,248764;CP000114,248720,248764;CP003810,248720,248764;CP003919,248720,248764;HF952104,248720,248764;HF952106,248720,248764;HF952105,248720,248764;CP007482,248720,248764;CP007565,248720,248764;HG939456,248720,248764;CP007631,248720,248764;CP007632,248720,248764;CP006910,248720,248764;CP007572,248720,248764;CP007571,248720,248764;CP007570,248720,248764;FO393392…
CP011328	Mauve	SHARED	248765	248805	.	.	.	Notes=Lenght40	AL732656,248765,248805;AE009948,248765,248805;CP000114,248765,248805;CP003810,248765,248805;CP003919,248765,248805;HF952104,248765,248805;HF952106,248765,248805;HF952105,248765,248805;CP007482,248765,248805;HG939456,248765,248805;CP007631,248765,248805;CP007632,248765,248805;CP006910,248765,248805;CP007572,248765,248805;CP007571,248765,248805;CP007570,248765,248805;FO393392,248765,248805;CP010867…
CP011328	Mauve	SHARED	248806	248966	.	.	.	Notes=Lenght160	AL732656,248806,248966;AE009948,248806,248966;CP000114,248806,248966;CP003810,248806,248966;CP003919,248806,248966;HF952104,248806,248966;HF952106,248806,248966;HF952105,248806,248966;CP007482,248806,248966;CP007565,248806,248966;HG939456,248806,248966;CP007631,248806,248966;CP007632,248806,248966;CP006910,248806,248966;CP007572,248806,248966;CP007571,248806,248966;CP007570,248806,248966;FO393392…
CP011328	Mauve	SHARED	248967	249016	.	.	.	Notes=Lenght49	AL732656,248967,249016;AE009948,248967,249016;CP000114,248967,249016;CP003810,248967,249016;CP003919,248967,249016;HF952104,248967,249016;HF952106,248967,249016;HF952105,248967,249016;CP007482,248967,249016;HG939456,248967,249016;CP007631,248967,249016;CP007632,248967,249016;CP006910,248967,249016;CP007572,248967,249016;CP007571,248967,249016;CP007570,248967,249016;CP010867,248967,249016;CP011325…
CP011328	Mauve	SHARED	249017	249333	.	.	.	Notes=Lenght316	AL732656,249017,249333;AE009948,249017,249333;CP000114,249017,249333;CP003810,249017,249333;CP003919,249017,249333;HF952104,249017,249333;HF952106,249017,249333;HF952105,249017,249333;CP007482,249017,249333;CP007565,249017,249333;HG939456,249017,249333;CP007631,249017,249333;CP007632,249017,249333;CP006910,249017,249333;CP007572,249017,249333;CP007571,249017,249333;CP007570,249017,249333;FO393392…
CP011328	Mauve	SHARED	249385	249401	.	.	.	Notes=Lenght16	AL732656,249385,249401;AE009948,249385,249401;CP003919,249385,249401;HF952104,249385,249401;HF952106,249385,249401;HF952105,249385,249401;CP007482,249385,249401;CP007565,249385,249401;HG939456,249385,249401;CP007631,249385,249401;CP007632,249385,249401;CP006910,249385,249401;CP007572,249385,249401;CP007571,249385,249401;CP007570,249385,249401;FO393392,249385,249401;CP010867,249385,249401;CP011329…
CP011328	Mauve	SHARED	249402	249414	.	.	.	Notes=Lenght12	AL732656,249402,249414;AE009948,249402,249414;CP003919,249402,249414;HF952104,249402,249414;HF952106,249402,249414;HF952105,249402,249414;CP007482,249402,249414;CP007565,249402,249414;HG939456,249402,249414;CP007631,249402,249414;CP007632,249402,249414;CP006910,249402,249414;CP007572,249402,249414;CP007571,249402,249414;CP007570,249402,249414;FO393392,249402,249414;CP010867,249402,249414;CP011329…
CP011328	Mauve	SHARED	249421	249731	.	.	.	Notes=Lenght310	AL732656,249421,249731;AE009948,249421,249731;CP000114,249421,249731;CP003810,249421,249731;CP003919,249421,249731;HF952104,249421,249731;HF952106,249421,249731;HF952105,249421,249731;CP007482,249421,249731;CP007565,249421,249731;HG939456,249421,249731;CP007631,249421,249731;CP007632,249421,249731;CP006910,249421,249731;CP007572,249421,249731;CP007571,249421,249731;CP007570,249421,249731;FO393392…
CP011328	Mauve	SHARED	249930	250004	.	.	.	Notes=Lenght74	AL732656,249930,250004;AE009948,249930,250004;CP000114,249930,250004;CP003810,249930,250004;CP003919,249930,250004;HF952104,249930,250004;HF952106,249930,250004;HF952105,249930,250004;CP007482,249930,250004;CP007565,249930,250004;HG939456,249930,250004;CP007631,249930,250004;CP006910,249930,250004;CP007572,249930,250004;CP007571,249930,250004;CP007570,249930,250004;FO393392,249930,250004;CP010867…
CP011328	Mauve	SHARED	259056	259316	.	.	.	Notes=Lenght260	AL732656,259056,259316;AE009948,259056,259316;CP000114,259056,259316;CP003810,259056,259316;CP003919,259056,259316;HF952104,259056,259316;HF952106,259056,259316;HF952105,259056,259316;CP007482,259056,259316;CP007565,259056,259316;HG939456,259056,259316;CP007631,259056,259316;CP007632,259056,259316;CP007572,259056,259316;CP007571,259056,259316;CP007570,259056,259316;FO393392,259056,259316;CP010867…
CP011328	Mauve	SHARED	294473	294612	.	.	.	Notes=Lenght139	AL732656,294473,294612;AE009948,294473,294612;CP003919,294473,294612;HF952104,294473,294612;HF952106,294473,294612;HF952105,294473,294612;CP007482,294473,294612;CP007565,294473,294612;HG939456,294473,294612;CP007631,294473,294612;CP007632,294473,294612;CP006910,294473,294612;CP007572,294473,294612;CP007571,294473,294612;CP007570,294473,294612;FO393392,294473,294612;CP010867,294473,294612;CP011329…
CP011328	Mauve	SHARED	317107	317209	.	.	.	Notes=Lenght102	AL732656,317107,317209;CP000114,317107,317209;CP003810,317107,317209;CP003919,317107,317209;HF952106,317107,317209;HF952105,317107,317209;CP007482,317107,317209;CP007565,317107,317209;HG939456,317107,317209;CP007631,317107,317209;CP007632,317107,317209;CP006910,317107,317209;CP007572,317107,317209;CP007571,317107,317209;CP007570,317107,317209;FO393392,317107,317209;CP011325,317107,317209;CP011326…
CP011328	Mauve	SHARED	318356	318456	.	.	.	Notes=Lenght100	AL732656,318356,318456;AE009948,318356,318456;CP000114,318356,318456;CP003810,318356,318456;CP003919,318356,318456;HF952106,318356,318456;HF952105,318356,318456;CP007482,318356,318456;CP007565,318356,318456;HG939456,318356,318456;CP007631,318356,318456;CP007632,318356,318456;CP006910,318356,318456;CP007572,318356,318456;CP007571,318356,318456;CP007570,318356,318456;FO393392,318356,318456;CP010867…
CP011328	Mauve	SHARED	318457	320252	.	.	.	Notes=Lenght1795	AL732656,318457,320252;AE009948,318457,320252;CP000114,318457,320252;CP003810,318457,320252;CP003919,318457,320252;HF952106,318457,320252;HF952105,318457,320252;CP007482,318457,320252;CP007565,318457,320252;HG939456,318457,320252;CP007632,318457,320252;CP006910,318457,320252;CP007572,318457,320252;CP007571,318457,320252;CP007570,318457,320252;FO393392,318457,320252;CP011325,318457,320252;CP011326…
CP011328	Mauve	SHARED	320957	321706	.	.	.	Notes=Lenght749	AL732656,320957,321706;CP003810,320957,321706;CP003919,320957,321706;HF952104,320957,321706;HF952106,320957,321706;HF952105,320957,321706;CP007482,320957,321706;CP007565,320957,321706;HG939456,320957,321706;CP006910,320957,321706;CP007572,320957,321706;CP007571,320957,321706;CP007570,320957,321706;FO393392,320957,321706;CP010867,320957,321706;CP011325,320957,321706;CP011327,320957,321706;CP011329…
CP011328	Mauve	SHARED	340935	340945	.	.	.	Notes=Lenght10	AL732656,340935,340945;AE009948,340935,340945;CP000114,340935,340945;CP003810,340935,340945;CP003919,340935,340945;HF952104,340935,340945;HF952106,340935,340945;HF952105,340935,340945;CP007482,340935,340945;CP007565,340935,340945;CP007631,340935,340945;CP007632,340935,340945;CP006910,340935,340945;CP007572,340935,340945;CP007571,340935,340945;CP007570,340935,340945;FO393392,340935,340945;CP010867…
CP011328	Mauve	SHARED	341452	341599	.	.	.	Notes=Lenght147	AL732656,341452,341599;AE009948,341452,341599;CP000114,341452,341599;CP003810,341452,341599;CP003919,341452,341599;HF952104,341452,341599;HF952106,341452,341599;HF952105,341452,341599;CP007482,341452,341599;CP007565,341452,341599;CP007631,341452,341599;CP007632,341452,341599;CP006910,341452,341599;CP007572,341452,341599;CP007571,341452,341599;CP007570,341452,341599;FO393392,341452,341599;CP010867…
CP011328	Mauve	SHARED	344120	344139	.	.	.	Notes=Lenght19	AL732656,344120,344139;AE009948,344120,344139;CP000114,344120,344139;CP003810,344120,344139;CP003919,344120,344139;HF952104,344120,344139;CP007482,344120,344139;CP007565,344120,344139;HG939456,344120,344139;CP007631,344120,344139;CP007632,344120,344139;FO393392,344120,344139;CP010867,344120,344139;CP011325,344120,344139;CP011326,344120,344139;CP011327,344120,344139;CP011329,344120,344139;CP010319…
CP011328	Mauve	SHARED	344337	344795	.	.	.	Notes=Lenght458	AL732656,344337,344795;AE009948,344337,344795;CP000114,344337,344795;CP003810,344337,344795;CP003919,344337,344795;HF952104,344337,344795;HF952106,344337,344795;HF952105,344337,344795;CP007482,344337,344795;CP007565,344337,344795;HG939456,344337,344795;CP007631,344337,344795;CP007632,344337,344795;FO393392,344337,344795;CP010867,344337,344795;CP011325,344337,344795;CP011326,344337,344795;CP011327…
CP011328	Mauve	SHARED	353132	353149	.	.	.	Notes=Lenght17	AE009948,353132,353149;CP000114,353132,353149;CP003810,353132,353149;CP003919,353132,353149;HF952104,353132,353149;HF952106,353132,353149;HF952105,353132,353149;CP007482,353132,353149;CP007565,353132,353149;HG939456,353132,353149;CP007631,353132,353149;CP007632,353132,353149;CP006910,353132,353149;FO393392,353132,353149;CP010867,353132,353149;CP011325,353132,353149;CP011326,353132,353149;CP011327…
CP011328	Mauve	SHARED	364336	365071	.	.	.	Notes=Lenght735	AL732656,364336,365071;AE009948,364336,365071;CP000114,364336,365071;CP003810,364336,365071;HF952104,364336,365071;HF952106,364336,365071;HF952105,364336,365071;CP007482,364336,365071;CP007565,364336,365071;HG939456,364336,365071;CP007631,364336,365071;CP007632,364336,365071;CP006910,364336,365071;CP007572,364336,365071;CP007571,364336,365071;CP007570,364336,365071;FO393392,364336,365071;CP010867…
CP011328	Mauve	SHARED	381607	381624	.	.	.	Notes=Lenght17	CP003919,381607,381624;HF952106,381607,381624;HF952105,381607,381624;CP007482,381607,381624;CP007565,381607,381624;HG939456,381607,381624;CP007632,381607,381624;CP006910,381607,381624;FO393392,381607,381624;CP010319,381607,381624;CP013202,381607,381624;
CP011328	Mauve	SHARED	381883	381969	.	.	.	Notes=Lenght86	CP003919,381883,381969;HF952106,381883,381969;HF952105,381883,381969;CP007482,381883,381969;CP007565,381883,381969;HG939456,381883,381969;CP007632,381883,381969;CP006910,381883,381969;FO393392,381883,381969;CP010319,381883,381969;CP013202,381883,381969;
CP011328	Mauve	SHARED	386896	386961	.	.	.	Notes=Lenght65	AL732656,386896,386961;AE009948,386896,386961;CP000114,386896,386961;CP003810,386896,386961;HF952104,386896,386961;HF952106,386896,386961;HF952105,386896,386961;CP007482,386896,386961;CP007565,386896,386961;HG939456,386896,386961;CP007631,386896,386961;CP007632,386896,386961;CP006910,386896,386961;CP007572,386896,386961;CP007571,386896,386961;CP007570,386896,386961;FO393392,386896,386961;CP010867…
CP011328	Mauve	SHARED	392851	393213	.	.	.	Notes=Lenght362	AL732656,392851,393213;AE009948,392851,393213;CP000114,392851,393213;CP003810,392851,393213;CP003919,392851,393213;HF952104,392851,393213;HF952106,392851,393213;HF952105,392851,393213;CP007482,392851,393213;CP007565,392851,393213;HG939456,392851,393213;CP007631,392851,393213;CP007632,392851,393213;CP006910,392851,393213;CP007572,392851,393213;CP007571,392851,393213;CP007570,392851,393213;FO393392…
CP011328	Mauve	SHARED	23325	23484	.	.	.	Notes=Lenght159	AE009948,23325,23484;CP000114,23325,23484;CP003810,23325,23484;CP003919,23325,23484;HF952104,23325,23484;HF952106,23325,23484;HF952105,23325,23484;CP007482,23325,23484;CP007565,23325,23484;HG939456,23325,23484;CP007631,23325,23484;FO393392,23325,23484;CP010867,23325,23484;CP011325,23325,23484;CP011326,23325,23484;CP011327,23325,23484;CP011329,23325,23484;CP010319,23325,23484;CP012419,23325,23484;…
CP011328	Mauve	SHARED	23493	23533	.	.	.	Notes=Lenght40	AE009948,23493,23533;CP000114,23493,23533;CP003810,23493,23533;CP003919,23493,23533;HF952104,23493,23533;HF952106,23493,23533;HF952105,23493,23533;CP007482,23493,23533;CP007565,23493,23533;HG939456,23493,23533;CP007631,23493,23533;FO393392,23493,23533;CP010867,23493,23533;CP011325,23493,23533;CP011326,23493,23533;CP011327,23493,23533;CP011329,23493,23533;CP010319,23493,23533;CP012419,23493,23533;…
CP011328	Mauve	SHARED	23534	23555	.	.	.	Notes=Lenght21	AE009948,23534,23555;CP000114,23534,23555;CP003810,23534,23555;CP003919,23534,23555;HF952104,23534,23555;HF952106,23534,23555;HF952105,23534,23555;CP007482,23534,23555;CP007565,23534,23555;HG939456,23534,23555;CP007631,23534,23555;CP007632,23534,23555;FO393392,23534,23555;CP010867,23534,23555;CP011325,23534,23555;CP011326,23534,23555;CP011327,23534,23555;CP011329,23534,23555;CP010319,23534,23555;…
CP011328	Mauve	SHARED	23556	23592	.	.	.	Notes=Lenght36	AL732656,23556,23592;AE009948,23556,23592;CP000114,23556,23592;CP003810,23556,23592;CP003919,23556,23592;HF952104,23556,23592;HF952106,23556,23592;HF952105,23556,23592;CP007482,23556,23592;CP007565,23556,23592;HG939456,23556,23592;CP007631,23556,23592;CP007632,23556,23592;CP007572,23556,23592;CP007571,23556,23592;CP007570,23556,23592;FO393392,23556,23592;CP010867,23556,23592;CP011325,23556,23592;…
CP011328	Mauve	SHARED	28945	28968	.	.	.	Notes=Lenght23	AL732656,28945,28968;AE009948,28945,28968;CP000114,28945,28968;CP003810,28945,28968;HF952104,28945,28968;HF952106,28945,28968;HF952105,28945,28968;CP007482,28945,28968;CP007565,28945,28968;HG939456,28945,28968;CP007631,28945,28968;CP007632,28945,28968;CP006910,28945,28968;CP007572,28945,28968;CP007571,28945,28968;CP007570,28945,28968;FO393392,28945,28968;CP010867,28945,28968;CP011325,28945,28968;…
CP011328	Mauve	SHARED	43085	43452	.	.	.	Notes=Lenght367	AL732656,43085,43452;AE009948,43085,43452;CP000114,43085,43452;CP003810,43085,43452;HF952104,43085,43452;HF952106,43085,43452;HF952105,43085,43452;CP007482,43085,43452;CP007565,43085,43452;HG939456,43085,43452;CP007631,43085,43452;CP007632,43085,43452;CP006910,43085,43452;CP007572,43085,43452;CP007571,43085,43452;CP007570,43085,43452;FO393392,43085,43452;CP010867,43085,43452;CP011325,43085,43452;…
CP011328	Mauve	SHARED	66529	66619	.	.	.	Notes=Lenght90	AL732656,66529,66619;AE009948,66529,66619;CP000114,66529,66619;CP003810,66529,66619;HF952104,66529,66619;HF952106,66529,66619;HF952105,66529,66619;CP007482,66529,66619;CP007565,66529,66619;HG939456,66529,66619;CP007631,66529,66619;CP007632,66529,66619;CP006910,66529,66619;CP007572,66529,66619;CP007571,66529,66619;CP007570,66529,66619;FO393392,66529,66619;CP010867,66529,66619;CP011325,66529,66619;…
CP011328	Mauve	SHARED	78130	79482	.	.	.	Notes=Lenght1352	AL732656,78130,79482;AE009948,78130,79482;CP000114,78130,79482;CP003810,78130,79482;CP003919,78130,79482;HF952104,78130,79482;HF952106,78130,79482;HF952105,78130,79482;CP007482,78130,79482;CP007565,78130,79482;HG939456,78130,79482;CP007631,78130,79482;CP006910,78130,79482;CP007572,78130,79482;CP007571,78130,79482;CP007570,78130,79482;FO393392,78130,79482;CP010867,78130,79482;CP011325,78130,79482;…
CP011328	Mauve	SHARED	79483	79639	.	.	.	Notes=Lenght156	AL732656,79483,79639;AE009948,79483,79639;CP000114,79483,79639;CP003810,79483,79639;CP003919,79483,79639;HF952104,79483,79639;HF952106,79483,79639;HF952105,79483,79639;CP007482,79483,79639;CP007565,79483,79639;HG939456,79483,79639;CP007631,79483,79639;CP006910,79483,79639;CP007572,79483,79639;CP007571,79483,79639;CP007570,79483,79639;FO393392,79483,79639;CP010867,79483,79639;CP011325,79483,79639;…
CP011328	Mauve	SHARED	79804	79845	.	.	.	Notes=Lenght41	AL732656,79804,79845;AE009948,79804,79845;CP000114,79804,79845;CP003810,79804,79845;CP003919,79804,79845;HF952104,79804,79845;HF952106,79804,79845;CP007482,79804,79845;CP007565,79804,79845;HG939456,79804,79845;CP007631,79804,79845;CP007632,79804,79845;CP006910,79804,79845;CP007572,79804,79845;CP007571,79804,79845;CP007570,79804,79845;FO393392,79804,79845;CP010867,79804,79845;CP011325,79804,79845;…
CP011328	Mauve	SHARED	79846	79881	.	.	.	Notes=Lenght35	AL732656,79846,79881;AE009948,79846,79881;CP000114,79846,79881;CP003810,79846,79881;CP003919,79846,79881;HF952104,79846,79881;HF952106,79846,79881;CP007482,79846,79881;CP007565,79846,79881;CP007631,79846,79881;CP006910,79846,79881;CP007572,79846,79881;CP007571,79846,79881;CP007570,79846,79881;FO393392,79846,79881;CP010867,79846,79881;CP011325,79846,79881;CP011326,79846,79881;CP011327,79846,79881;…
CP011328	Mauve	SHARED	79899	79910	.	.	.	Notes=Lenght11	AL732656,79899,79910;AE009948,79899,79910;CP000114,79899,79910;CP003810,79899,79910;HF952104,79899,79910;HF952106,79899,79910;HF952105,79899,79910;CP007482,79899,79910;CP007565,79899,79910;HG939456,79899,79910;CP007631,79899,79910;CP007632,79899,79910;CP006910,79899,79910;CP007572,79899,79910;CP007571,79899,79910;CP007570,79899,79910;FO393392,79899,79910;CP010867,79899,79910;CP011325,79899,79910;…
CP011328	Mauve	SHARED	104145	104180	.	.	.	Notes=Lenght35	AL732656,104145,104180;AE009948,104145,104180;CP000114,104145,104180;CP003810,104145,104180;CP003919,104145,104180;HF952104,104145,104180;HF952106,104145,104180;HF952105,104145,104180;CP007482,104145,104180;CP007565,104145,104180;HG939456,104145,104180;CP007631,104145,104180;CP007632,104145,104180;CP006910,104145,104180;CP007572,104145,104180;CP007571,104145,104180;CP007570,104145,104180;FO393392…
CP011328	Mauve	SHARED	104181	104231	.	.	.	Notes=Lenght50	AL732656,104181,104231;AE009948,104181,104231;CP000114,104181,104231;CP003810,104181,104231;CP003919,104181,104231;HF952104,104181,104231;HF952106,104181,104231;HF952105,104181,104231;CP007482,104181,104231;CP007565,104181,104231;HG939456,104181,104231;CP007631,104181,104231;CP007632,104181,104231;CP006910,104181,104231;CP007572,104181,104231;CP007571,104181,104231;CP007570,104181,104231;FO393392…
CP011328	Mauve	SHARED	104232	104289	.	.	.	Notes=Lenght57	AL732656,104232,104289;AE009948,104232,104289;CP003810,104232,104289;CP003919,104232,104289;HF952104,104232,104289;HF952106,104232,104289;HF952105,104232,104289;CP007482,104232,104289;CP007565,104232,104289;HG939456,104232,104289;CP007631,104232,104289;CP007632,104232,104289;CP006910,104232,104289;CP007572,104232,104289;CP007571,104232,104289;CP007570,104232,104289;FO393392,104232,104289;CP010867…
CP011328	Mauve	SHARED	104290	104669	.	.	.	Notes=Lenght379	AL732656,104290,104669;AE009948,104290,104669;CP003810,104290,104669;CP003919,104290,104669;HF952104,104290,104669;HF952106,104290,104669;HF952105,104290,104669;CP007482,104290,104669;CP007565,104290,104669;HG939456,104290,104669;CP007631,104290,104669;CP007632,104290,104669;CP006910,104290,104669;CP007572,104290,104669;CP007571,104290,104669;CP007570,104290,104669;FO393392,104290,104669;CP010867…
CP011328	Mauve	SHARED	104670	104763	.	.	.	Notes=Lenght93	AL732656,104670,104763;AE009948,104670,104763;CP000114,104670,104763;CP003810,104670,104763;CP003919,104670,104763;HF952104,104670,104763;HF952106,104670,104763;HF952105,104670,104763;CP007482,104670,104763;CP007565,104670,104763;HG939456,104670,104763;CP007631,104670,104763;CP007632,104670,104763;CP006910,104670,104763;CP007572,104670,104763;CP007571,104670,104763;CP007570,104670,104763;FO393392…
CP011328	Mauve	SHARED	104764	104879	.	.	.	Notes=Lenght115	AL732656,104764,104879;AE009948,104764,104879;CP000114,104764,104879;CP003810,104764,104879;CP003919,104764,104879;HF952104,104764,104879;HF952106,104764,104879;HF952105,104764,104879;CP007482,104764,104879;CP007565,104764,104879;HG939456,104764,104879;CP007631,104764,104879;CP007632,104764,104879;CP006910,104764,104879;CP007572,104764,104879;CP007571,104764,104879;CP007570,104764,104879;FO393392…
CP011328	Mauve	SHARED	104930	104961	.	.	.	Notes=Lenght31	AL732656,104930,104961;AE009948,104930,104961;CP000114,104930,104961;CP003810,104930,104961;CP003919,104930,104961;HF952104,104930,104961;HF952106,104930,104961;HF952105,104930,104961;CP007482,104930,104961;HG939456,104930,104961;CP007631,104930,104961;CP007632,104930,104961;CP006910,104930,104961;CP007572,104930,104961;CP007571,104930,104961;CP007570,104930,104961;FO393392,104930,104961;CP010867…
CP011328	Mauve	SHARED	105082	105283	.	.	.	Notes=Lenght201	AL732656,105082,105283;AE009948,105082,105283;CP000114,105082,105283;CP003810,105082,105283;CP003919,105082,105283;HF952104,105082,105283;HF952106,105082,105283;HF952105,105082,105283;CP007482,105082,105283;CP007565,105082,105283;HG939456,105082,105283;CP007631,105082,105283;CP007632,105082,105283;CP006910,105082,105283;CP007572,105082,105283;CP007571,105082,105283;CP007570,105082,105283;FO393392…
CP011328	Mauve	SHARED	105284	105312	.	.	.	Notes=Lenght28	AE009948,105284,105312;CP000114,105284,105312;CP003810,105284,105312;CP003919,105284,105312;HF952104,105284,105312;HF952106,105284,105312;HF952105,105284,105312;CP007482,105284,105312;CP007565,105284,105312;HG939456,105284,105312;CP007631,105284,105312;CP007632,105284,105312;CP006910,105284,105312;FO393392,105284,105312;CP010867,105284,105312;CP011325,105284,105312;CP011326,105284,105312;CP011329…
CP011328	Mauve	SHARED	105414	105479	.	.	.	Notes=Lenght65	AL732656,105414,105479;AE009948,105414,105479;CP000114,105414,105479;CP003810,105414,105479;CP003919,105414,105479;HF952104,105414,105479;HF952106,105414,105479;HF952105,105414,105479;CP007482,105414,105479;CP007565,105414,105479;HG939456,105414,105479;CP007631,105414,105479;CP007632,105414,105479;CP006910,105414,105479;CP007572,105414,105479;CP007571,105414,105479;CP007570,105414,105479;FO393392…
CP011328	Mauve	SHARED	105480	105681	.	.	.	Notes=Lenght201	AL732656,105480,105681;AE009948,105480,105681;CP003810,105480,105681;CP003919,105480,105681;HF952104,105480,105681;HF952106,105480,105681;HF952105,105480,105681;CP007482,105480,105681;CP007565,105480,105681;HG939456,105480,105681;CP007631,105480,105681;CP007632,105480,105681;CP006910,105480,105681;CP007572,105480,105681;CP007571,105480,105681;CP007570,105480,105681;FO393392,105480,105681;CP010867…
CP011328	Mauve	SHARED	105932	106177	.	.	.	Notes=Lenght245	AL732656,105932,106177;AE009948,105932,106177;CP000114,105932,106177;CP003810,105932,106177;CP003919,105932,106177;HF952104,105932,106177;HF952106,105932,106177;HF952105,105932,106177;CP007482,105932,106177;CP007565,105932,106177;HG939456,105932,106177;CP007631,105932,106177;CP007632,105932,106177;CP006910,105932,106177;CP007572,105932,106177;CP007571,105932,106177;CP007570,105932,106177;FO393392…
CP011328	Mauve	SHARED	106182	106227	.	.	.	Notes=Lenght45	AE009948,106182,106227;CP003919,106182,106227;HF952104,106182,106227;HF952106,106182,106227;HF952105,106182,106227;CP007482,106182,106227;CP007565,106182,106227;HG939456,106182,106227;CP007631,106182,106227;CP007632,106182,106227;CP006910,106182,106227;FO393392,106182,106227;CP010867,106182,106227;CP011325,106182,106227;CP011326,106182,106227;CP011329,106182,106227;CP010319,106182,106227;CP013202…
CP011328	Mauve	SHARED	106228	106248	.	.	.	Notes=Lenght20	AL732656,106228,106248;AE009948,106228,106248;CP000114,106228,106248;CP003919,106228,106248;HF952104,106228,106248;HF952106,106228,106248;HF952105,106228,106248;CP007482,106228,106248;CP007565,106228,106248;HG939456,106228,106248;CP007631,106228,106248;CP007632,106228,106248;CP006910,106228,106248;CP007572,106228,106248;CP007571,106228,106248;CP007570,106228,106248;FO393392,106228,106248;CP010867…
CP011328	Mauve	SHARED	106249	106348	.	.	.	Notes=Lenght99	AE009948,106249,106348;CP003919,106249,106348;HF952104,106249,106348;HF952106,106249,106348;HF952105,106249,106348;CP007482,106249,106348;CP007565,106249,106348;HG939456,106249,106348;CP007631,106249,106348;CP007632,106249,106348;CP006910,106249,106348;FO393392,106249,106348;CP010867,106249,106348;CP011329,106249,106348;CP010319,106249,106348;CP012419,106249,106348;CP013202,106249,106348;
CP011328	Mauve	SHARED	106349	106410	.	.	.	Notes=Lenght61	AL732656,106349,106410;AE009948,106349,106410;CP000114,106349,106410;CP003919,106349,106410;HF952104,106349,106410;HF952106,106349,106410;HF952105,106349,106410;CP007482,106349,106410;CP007565,106349,106410;HG939456,106349,106410;CP007631,106349,106410;CP007632,106349,106410;CP006910,106349,106410;CP007572,106349,106410;CP007571,106349,106410;CP007570,106349,106410;FO393392,106349,106410;CP010867…
CP011328	Mauve	SHARED	106782	106930	.	.	.	Notes=Lenght148	AL732656,106782,106930;AE009948,106782,106930;CP000114,106782,106930;CP003810,106782,106930;CP003919,106782,106930;HF952104,106782,106930;HF952106,106782,106930;HF952105,106782,106930;CP007482,106782,106930;CP007565,106782,106930;HG939456,106782,106930;CP007631,106782,106930;CP007632,106782,106930;CP006910,106782,106930;CP007572,106782,106930;CP007571,106782,106930;CP007570,106782,106930;FO393392…
CP011328	Mauve	SHARED	107181	107200	.	.	.	Notes=Lenght19	AL732656,107181,107200;AE009948,107181,107200;CP000114,107181,107200;CP003810,107181,107200;CP003919,107181,107200;HF952104,107181,107200;HF952106,107181,107200;HF952105,107181,107200;CP007482,107181,107200;HG939456,107181,107200;CP007631,107181,107200;CP007632,107181,107200;CP006910,107181,107200;CP007572,107181,107200;CP007571,107181,107200;CP007570,107181,107200;FO393392,107181,107200;CP010867…
CP011328	Mauve	SHARED	107582	107669	.	.	.	Notes=Lenght87	AL732656,107582,107669;AE009948,107582,107669;CP000114,107582,107669;CP003919,107582,107669;HF952104,107582,107669;HF952106,107582,107669;HF952105,107582,107669;CP007482,107582,107669;CP007565,107582,107669;HG939456,107582,107669;CP007631,107582,107669;CP007632,107582,107669;CP006910,107582,107669;CP007572,107582,107669;CP007571,107582,107669;CP007570,107582,107669;FO393392,107582,107669;CP010867…
CP011328	Mauve	SHARED	107682	107781	.	.	.	Notes=Lenght99	AL732656,107682,107781;AE009948,107682,107781;CP000114,107682,107781;CP003919,107682,107781;HF952104,107682,107781;HF952106,107682,107781;HF952105,107682,107781;CP007482,107682,107781;CP007565,107682,107781;HG939456,107682,107781;CP007631,107682,107781;CP007632,107682,107781;CP006910,107682,107781;CP007572,107682,107781;CP007571,107682,107781;CP007570,107682,107781;FO393392,107682,107781;CP010867…
CP011328	Mauve	SHARED	107782	107931	.	.	.	Notes=Lenght149	AL732656,107782,107931;AE009948,107782,107931;CP000114,107782,107931;CP003919,107782,107931;HF952104,107782,107931;HF952106,107782,107931;HF952105,107782,107931;CP007482,107782,107931;CP007565,107782,107931;HG939456,107782,107931;CP007631,107782,107931;CP007632,107782,107931;CP006910,107782,107931;CP007572,107782,107931;CP007571,107782,107931;CP007570,107782,107931;FO393392,107782,107931;CP010867…
CP011328	Mauve	SHARED	107932	107966	.	.	.	Notes=Lenght34	AE009948,107932,107966;CP000114,107932,107966;CP003919,107932,107966;HF952104,107932,107966;HF952106,107932,107966;HF952105,107932,107966;CP007482,107932,107966;CP007565,107932,107966;HG939456,107932,107966;CP007631,107932,107966;CP007632,107932,107966;CP006910,107932,107966;FO393392,107932,107966;CP010867,107932,107966;CP011327,107932,107966;CP011329,107932,107966;CP010319,107932,107966;CP013202…
CP011328	Mauve	SHARED	107981	108185	.	.	.	Notes=Lenght204	AE009948,107981,108185;CP000114,107981,108185;CP003919,107981,108185;HF952104,107981,108185;HF952106,107981,108185;HF952105,107981,108185;CP007482,107981,108185;CP007565,107981,108185;HG939456,107981,108185;CP007631,107981,108185;CP007632,107981,108185;CP006910,107981,108185;FO393392,107981,108185;CP010867,107981,108185;CP011326,107981,108185;CP011327,107981,108185;CP011329,107981,108185;CP010319…
CP011328	Mauve	SHARED	121346	122421	.	.	.	Notes=Lenght1075	AL732656,121346,122421;AE009948,121346,122421;CP000114,121346,122421;CP003810,121346,122421;CP003919,121346,122421;HF952104,121346,122421;HF952106,121346,122421;HF952105,121346,122421;CP007482,121346,122421;CP007565,121346,122421;HG939456,121346,122421;CP007631,121346,122421;CP007632,121346,122421;CP006910,121346,122421;CP007571,121346,122421;CP007570,121346,122421;FO393392,121346,122421;CP010867…
CP011328	Mauve	SHARED	127899	127910	.	.	.	Notes=Lenght11	AL732656,127899,127910;AE009948,127899,127910;CP000114,127899,127910;CP003810,127899,127910;CP003919,127899,127910;HF952104,127899,127910;HF952106,127899,127910;HF952105,127899,127910;CP007482,127899,127910;CP007565,127899,127910;HG939456,127899,127910;CP007631,127899,127910;CP007632,127899,127910;CP006910,127899,127910;CP007572,127899,127910;CP007571,127899,127910;CP007570,127899,127910;FO393392…
CP011328	Mauve	SHARED	150929	151384	.	.	.	Notes=Lenght455	AL732656,150929,151384;AE009948,150929,151384;CP000114,150929,151384;CP003810,150929,151384;HF952104,150929,151384;HF952106,150929,151384;HF952105,150929,151384;CP007482,150929,151384;CP007565,150929,151384;HG939456,150929,151384;CP007631,150929,151384;CP007632,150929,151384;CP006910,150929,151384;CP007572,150929,151384;CP007571,150929,151384;CP007570,150929,151384;FO393392,150929,151384;CP010867…
CP011328	Mauve	SHARED	156126	156575	.	.	.	Notes=Lenght449	AL732656,156126,156575;AE009948,156126,156575;CP000114,156126,156575;CP003810,156126,156575;CP003919,156126,156575;HF952104,156126,156575;HF952106,156126,156575;HF952105,156126,156575;CP007482,156126,156575;CP007565,156126,156575;HG939456,156126,156575;CP007631,156126,156575;CP006910,156126,156575;CP007572,156126,156575;CP007571,156126,156575;CP007570,156126,156575;FO393392,156126,156575;CP010867…
CP011328	Mauve	SHARED	157325	158902	.	.	.	Notes=Lenght1577	AL732656,157325,158902;AE009948,157325,158902;CP000114,157325,158902;CP003810,157325,158902;HF952104,157325,158902;HF952106,157325,158902;HF952105,157325,158902;CP007482,157325,158902;CP007565,157325,158902;HG939456,157325,158902;CP007631,157325,158902;CP007632,157325,158902;CP006910,157325,158902;CP007572,157325,158902;CP007571,157325,158902;CP007570,157325,158902;FO393392,157325,158902;CP010867…
CP011328	Mauve	SHARED	162119	162144	.	.	.	Notes=Lenght25	AL732656,162119,162144;AE009948,162119,162144;CP000114,162119,162144;CP003810,162119,162144;HF952104,162119,162144;HF952106,162119,162144;HF952105,162119,162144;CP007482,162119,162144;CP007565,162119,162144;HG939456,162119,162144;CP007631,162119,162144;CP007632,162119,162144;CP006910,162119,162144;CP007572,162119,162144;CP007571,162119,162144;CP007570,162119,162144;FO393392,162119,162144;CP010867…
CP011328	Mauve	SHARED	165162	165211	.	.	.	Notes=Lenght49	AL732656,165162,165211;AE009948,165162,165211;CP000114,165162,165211;CP003810,165162,165211;HF952104,165162,165211;HF952106,165162,165211;HF952105,165162,165211;CP007482,165162,165211;CP007565,165162,165211;HG939456,165162,165211;CP007631,165162,165211;CP007632,165162,165211;CP006910,165162,165211;CP007572,165162,165211;CP007571,165162,165211;CP007570,165162,165211;FO393392,165162,165211;CP010867…
CP011328	Mauve	SHARED	167238	167336	.	.	.	Notes=Lenght98	AL732656,167238,167336;AE009948,167238,167336;CP000114,167238,167336;CP003810,167238,167336;CP003919,167238,167336;HF952104,167238,167336;HF952106,167238,167336;HF952105,167238,167336;CP007482,167238,167336;CP007565,167238,167336;CP007631,167238,167336;CP007632,167238,167336;CP006910,167238,167336;CP007572,167238,167336;CP007571,167238,167336;CP007570,167238,167336;FO393392,167238,167336;CP010867…
CP011328	Mauve	SHARED	174710	174778	.	.	.	Notes=Lenght68	AL732656,174710,174778;AE009948,174710,174778;CP000114,174710,174778;CP003810,174710,174778;HF952104,174710,174778;HF952106,174710,174778;HF952105,174710,174778;CP007482,174710,174778;CP007565,174710,174778;HG939456,174710,174778;CP007631,174710,174778;CP007632,174710,174778;CP006910,174710,174778;CP007572,174710,174778;CP007571,174710,174778;CP007570,174710,174778;FO393392,174710,174778;CP010867…
CP011328	Mauve	SHARED	393968	396418	.	.	.	Notes=Lenght2450	AE009948,393968,396418;CP000114,393968,396418;CP003810,393968,396418;CP003919,393968,396418;HF952104,393968,396418;HF952106,393968,396418;HF952105,393968,396418;CP007482,393968,396418;CP007565,393968,396418;CP007631,393968,396418;FO393392,393968,396418;CP010867,393968,396418;CP011325,393968,396418;CP011326,393968,396418;CP011327,393968,396418;CP011329,393968,396418;CP010319,393968,396418;CP012419…
CP011328	Mauve	SHARED	396419	396578	.	.	.	Notes=Lenght159	AE009948,396419,396578;CP000114,396419,396578;CP003810,396419,396578;CP003919,396419,396578;HF952104,396419,396578;HF952106,396419,396578;HF952105,396419,396578;CP007482,396419,396578;CP007565,396419,396578;CP007631,396419,396578;CP006910,396419,396578;FO393392,396419,396578;CP010867,396419,396578;CP011325,396419,396578;CP011326,396419,396578;CP011327,396419,396578;CP011329,396419,396578;CP010319…
CP011328	Mauve	SHARED	400021	400244	.	.	.	Notes=Lenght223	AL732656,400021,400244;AE009948,400021,400244;CP000114,400021,400244;CP003810,400021,400244;CP003919,400021,400244;HF952104,400021,400244;HF952106,400021,400244;HF952105,400021,400244;CP007482,400021,400244;CP007565,400021,400244;CP007631,400021,400244;CP007632,400021,400244;CP006910,400021,400244;CP007572,400021,400244;CP007571,400021,400244;CP007570,400021,400244;FO393392,400021,400244;CP010867…
CP011328	Mauve	SHARED	400439	400693	.	.	.	Notes=Lenght254	AL732656,400439,400693;AE009948,400439,400693;CP000114,400439,400693;CP003810,400439,400693;CP003919,400439,400693;HF952104,400439,400693;HF952106,400439,400693;HF952105,400439,400693;CP007482,400439,400693;CP007565,400439,400693;CP007631,400439,400693;CP007632,400439,400693;CP006910,400439,400693;CP007572,400439,400693;CP007571,400439,400693;CP007570,400439,400693;FO393392,400439,400693;CP010867…
CP011328	Mauve	SHARED	400919	401017	.	.	.	Notes=Lenght98	AL732656,400919,401017;AE009948,400919,401017;CP000114,400919,401017;CP003810,400919,401017;CP003919,400919,401017;HF952104,400919,401017;HF952106,400919,401017;HF952105,400919,401017;CP007482,400919,401017;CP007565,400919,401017;HG939456,400919,401017;CP007631,400919,401017;CP006910,400919,401017;CP007572,400919,401017;CP007571,400919,401017;CP007570,400919,401017;FO393392,400919,401017;CP010867…
CP011328	Mauve	SHARED	405165	405176	.	.	.	Notes=Lenght11	AL732656,405165,405176;AE009948,405165,405176;CP000114,405165,405176;CP003810,405165,405176;CP003919,405165,405176;HF952104,405165,405176;HF952105,405165,405176;CP007482,405165,405176;CP007565,405165,405176;HG939456,405165,405176;CP007631,405165,405176;CP007632,405165,405176;CP006910,405165,405176;CP007572,405165,405176;CP007571,405165,405176;CP007570,405165,405176;FO393392,405165,405176;CP010867…
CP011328	Mauve	SHARED	405177	405827	.	.	.	Notes=Lenght650	AL732656,405177,405827;AE009948,405177,405827;CP000114,405177,405827;CP003810,405177,405827;CP003919,405177,405827;HF952104,405177,405827;CP007482,405177,405827;CP007565,405177,405827;HG939456,405177,405827;CP007631,405177,405827;CP007632,405177,405827;CP006910,405177,405827;CP007572,405177,405827;CP007571,405177,405827;CP007570,405177,405827;FO393392,405177,405827;CP010867,405177,405827;CP011325…
CP011328	Mauve	SHARED	411487	411508	.	.	.	Notes=Lenght21	AL732656,411487,411508;AE009948,411487,411508;CP000114,411487,411508;CP003810,411487,411508;CP003919,411487,411508;HF952104,411487,411508;HF952106,411487,411508;HF952105,411487,411508;CP007482,411487,411508;HG939456,411487,411508;CP007631,411487,411508;CP007632,411487,411508;CP006910,411487,411508;CP007572,411487,411508;CP007571,411487,411508;CP007570,411487,411508;FO393392,411487,411508;CP010867…
CP011328	Mauve	SHARED	413538	413650	.	.	.	Notes=Lenght112	AL732656,413538,413650;AE009948,413538,413650;CP000114,413538,413650;CP003810,413538,413650;CP003919,413538,413650;HF952104,413538,413650;HF952106,413538,413650;CP007482,413538,413650;CP007565,413538,413650;HG939456,413538,413650;CP007631,413538,413650;CP007632,413538,413650;CP006910,413538,413650;CP007572,413538,413650;CP007571,413538,413650;CP007570,413538,413650;FO393392,413538,413650;CP010867…
CP011328	Mauve	SHARED	413651	413710	.	.	.	Notes=Lenght59	AL732656,413651,413710;CP000114,413651,413710;CP003810,413651,413710;CP003919,413651,413710;HF952104,413651,413710;HF952106,413651,413710;CP007482,413651,413710;CP007565,413651,413710;HG939456,413651,413710;CP007632,413651,413710;CP006910,413651,413710;CP007572,413651,413710;CP007571,413651,413710;CP007570,413651,413710;FO393392,413651,413710;CP010867,413651,413710;CP011325,413651,413710;CP011326…
CP011328	Mauve	SHARED	413711	414409	.	.	.	Notes=Lenght698	AL732656,413711,414409;AE009948,413711,414409;CP000114,413711,414409;CP003810,413711,414409;CP003919,413711,414409;HF952104,413711,414409;HF952106,413711,414409;CP007482,413711,414409;CP007565,413711,414409;HG939456,413711,414409;CP007631,413711,414409;CP007632,413711,414409;CP006910,413711,414409;CP007572,413711,414409;CP007571,413711,414409;CP007570,413711,414409;FO393392,413711,414409;CP010867…
CP011328	Mauve	SHARED	414410	414549	.	.	.	Notes=Lenght139	AL732656,414410,414549;AE009948,414410,414549;CP000114,414410,414549;CP003810,414410,414549;HF952104,414410,414549;HF952106,414410,414549;CP007482,414410,414549;CP007565,414410,414549;HG939456,414410,414549;CP007631,414410,414549;CP007632,414410,414549;CP006910,414410,414549;CP007572,414410,414549;CP007571,414410,414549;CP007570,414410,414549;FO393392,414410,414549;CP010867,414410,414549;CP011325…
CP011328	Mauve	SHARED	414550	417261	.	.	.	Notes=Lenght2711	AL732656,414550,417261;AE009948,414550,417261;CP000114,414550,417261;CP003810,414550,417261;CP003919,414550,417261;HF952104,414550,417261;HF952106,414550,417261;CP007482,414550,417261;CP007565,414550,417261;HG939456,414550,417261;CP007631,414550,417261;CP007632,414550,417261;CP006910,414550,417261;CP007572,414550,417261;CP007571,414550,417261;CP007570,414550,417261;FO393392,414550,417261;CP010867…
CP011328	Mauve	SHARED	452119	452618	.	.	.	Notes=Lenght499	AL732656,452119,452618;AE009948,452119,452618;CP000114,452119,452618;CP003810,452119,452618;CP003919,452119,452618;HF952104,452119,452618;HF952106,452119,452618;HF952105,452119,452618;CP007482,452119,452618;CP007565,452119,452618;HG939456,452119,452618;CP007631,452119,452618;CP006910,452119,452618;CP007572,452119,452618;CP007571,452119,452618;CP007570,452119,452618;FO393392,452119,452618;CP010867…
CP011328	Mauve	SHARED	462233	462647	.	.	.	Notes=Lenght414	AL732656,462233,462647;AE009948,462233,462647;CP000114,462233,462647;CP003810,462233,462647;HF952104,462233,462647;HF952106,462233,462647;HF952105,462233,462647;CP007482,462233,462647;CP007565,462233,462647;HG939456,462233,462647;CP007631,462233,462647;CP007632,462233,462647;CP006910,462233,462647;CP007572,462233,462647;CP007571,462233,462647;CP007570,462233,462647;FO393392,462233,462647;CP010867…
CP011328	Mauve	SHARED	473954	474213	.	.	.	Notes=Lenght259	AL732656,473954,474213;AE009948,473954,474213;CP000114,473954,474213;CP003810,473954,474213;HF952104,473954,474213;HF952106,473954,474213;HF952105,473954,474213;CP007482,473954,474213;CP007565,473954,474213;HG939456,473954,474213;CP007631,473954,474213;CP007632,473954,474213;CP006910,473954,474213;CP007572,473954,474213;CP007571,473954,474213;CP007570,473954,474213;FO393392,473954,474213;CP010867…
CP011328	Mauve	SHARED	474214	474307	.	.	.	Notes=Lenght93	AL732656,474214,474307;AE009948,474214,474307;CP000114,474214,474307;CP003810,474214,474307;HF952104,474214,474307;HF952106,474214,474307;HF952105,474214,474307;CP007482,474214,474307;CP007565,474214,474307;HG939456,474214,474307;CP007631,474214,474307;CP007632,474214,474307;CP006910,474214,474307;CP007572,474214,474307;CP007571,474214,474307;CP007570,474214,474307;FO393392,474214,474307;CP010867…
CP011328	Mauve	SHARED	489873	489919	.	.	.	Notes=Lenght46	AL732656,489873,489919;AE009948,489873,489919;CP000114,489873,489919;CP003810,489873,489919;CP003919,489873,489919;HF952104,489873,489919;HF952106,489873,489919;HF952105,489873,489919;CP007482,489873,489919;CP007565,489873,489919;CP007631,489873,489919;CP007632,489873,489919;CP006910,489873,489919;FO393392,489873,489919;CP010867,489873,489919;CP011325,489873,489919;CP011326,489873,489919;CP011327…
CP011328	Mauve	SHARED	507140	507220	.	.	.	Notes=Lenght80	AE009948,507140,507220;CP000114,507140,507220;CP003810,507140,507220;CP003919,507140,507220;HF952104,507140,507220;HF952106,507140,507220;HF952105,507140,507220;CP007482,507140,507220;CP007565,507140,507220;HG939456,507140,507220;CP007631,507140,507220;CP007632,507140,507220;CP006910,507140,507220;FO393392,507140,507220;CP010867,507140,507220;CP011325,507140,507220;CP011326,507140,507220;CP011327…
CP011328	Mauve	SHARED	508676	508714	.	.	.	Notes=Lenght38	AL732656,508676,508714;AE009948,508676,508714;CP000114,508676,508714;CP003810,508676,508714;HF952104,508676,508714;HF952106,508676,508714;HF952105,508676,508714;CP007482,508676,508714;CP007565,508676,508714;HG939456,508676,508714;CP007631,508676,508714;CP007632,508676,508714;CP006910,508676,508714;CP007572,508676,508714;CP007571,508676,508714;CP007570,508676,508714;FO393392,508676,508714;CP010867…
CP011328	Mauve	SHARED	512154	512194	.	.	.	Notes=Lenght40	AL732656,512154,512194;AE009948,512154,512194;CP000114,512154,512194;CP003810,512154,512194;HF952104,512154,512194;HF952106,512154,512194;HF952105,512154,512194;CP007482,512154,512194;CP007565,512154,512194;HG939456,512154,512194;CP007631,512154,512194;CP007632,512154,512194;CP006910,512154,512194;CP007572,512154,512194;CP007571,512154,512194;CP007570,512154,512194;FO393392,512154,512194;CP010867…
CP011328	Mauve	SHARED	515899	515954	.	.	.	Notes=Lenght55	AE009948,515899,515954;CP000114,515899,515954;CP003810,515899,515954;CP003919,515899,515954;HF952104,515899,515954;HF952106,515899,515954;HF952105,515899,515954;CP007482,515899,515954;CP007565,515899,515954;HG939456,515899,515954;CP007631,515899,515954;CP007632,515899,515954;CP006910,515899,515954;FO393392,515899,515954;CP010867,515899,515954;CP011325,515899,515954;CP011326,515899,515954;CP011327…
CP011328	Mauve	SHARED	546761	546773	.	.	.	Notes=Lenght12	AE009948,546761,546773;CP000114,546761,546773;CP003810,546761,546773;CP003919,546761,546773;HF952104,546761,546773;HF952106,546761,546773;HF952105,546761,546773;CP007482,546761,546773;CP007565,546761,546773;HG939456,546761,546773;CP007631,546761,546773;CP007632,546761,546773;CP006910,546761,546773;CP007572,546761,546773;CP007571,546761,546773;CP007570,546761,546773;FO393392,546761,546773;CP010867…
CP011328	Mauve	SHARED	546774	546894	.	.	.	Notes=Lenght120	AE009948,546774,546894;CP000114,546774,546894;CP003810,546774,546894;CP003919,546774,546894;HF952104,546774,546894;HF952106,546774,546894;HF952105,546774,546894;CP007482,546774,546894;CP007565,546774,546894;HG939456,546774,546894;CP007631,546774,546894;CP007632,546774,546894;CP006910,546774,546894;FO393392,546774,546894;CP010867,546774,546894;CP011325,546774,546894;CP011326,546774,546894;CP011327…
CP011328	Mauve	SHARED	561697	561717	.	.	.	Notes=Lenght20	AL732656,561697,561717;CP003919,561697,561717;HF952106,561697,561717;HF952105,561697,561717;CP007482,561697,561717;CP007565,561697,561717;HG939456,561697,561717;CP006910,561697,561717;CP007572,561697,561717;CP007571,561697,561717;CP007570,561697,561717;FO393392,561697,561717;CP010319,561697,561717;CP013202,561697,561717;
CP011328	Mauve	SHARED	561719	561747	.	.	.	Notes=Lenght28	AL732656,561719,561747;CP003919,561719,561747;HF952106,561719,561747;HF952105,561719,561747;CP007482,561719,561747;CP007565,561719,561747;HG939456,561719,561747;CP006910,561719,561747;CP007572,561719,561747;CP007571,561719,561747;CP007570,561719,561747;FO393392,561719,561747;CP010319,561719,561747;CP013202,561719,561747;
CP011328	Mauve	SHARED	561755	561785	.	.	.	Notes=Lenght30	CP003919,561755,561785;CP007482,561755,561785;CP007565,561755,561785;CP006910,561755,561785;CP007572,561755,561785;CP007571,561755,561785;CP007570,561755,561785;FO393392,561755,561785;CP010319,561755,561785;CP013202,561755,561785;
CP011328	Mauve	SHARED	562405	562533	.	.	.	Notes=Lenght128	AL732656,562405,562533;AE009948,562405,562533;CP000114,562405,562533;CP003810,562405,562533;CP003919,562405,562533;HF952104,562405,562533;CP007482,562405,562533;CP007565,562405,562533;HG939456,562405,562533;CP007631,562405,562533;CP007632,562405,562533;CP007572,562405,562533;CP007571,562405,562533;CP007570,562405,562533;FO393392,562405,562533;CP010867,562405,562533;CP011325,562405,562533;CP011326…
CP011328	Mauve	SHARED	562610	562663	.	.	.	Notes=Lenght53	AL732656,562610,562663;AE009948,562610,562663;CP000114,562610,562663;CP003810,562610,562663;CP003919,562610,562663;HF952104,562610,562663;CP007482,562610,562663;CP007565,562610,562663;HG939456,562610,562663;CP007631,562610,562663;CP007632,562610,562663;CP007572,562610,562663;CP007571,562610,562663;CP007570,562610,562663;FO393392,562610,562663;CP010867,562610,562663;CP011325,562610,562663;CP011326…
CP011328	Mauve	SHARED	562667	562745	.	.	.	Notes=Lenght78	AL732656,562667,562745;AE009948,562667,562745;CP000114,562667,562745;CP003810,562667,562745;HF952104,562667,562745;CP007482,562667,562745;CP007565,562667,562745;HG939456,562667,562745;CP007631,562667,562745;CP007632,562667,562745;CP006910,562667,562745;CP007572,562667,562745;CP007571,562667,562745;CP007570,562667,562745;FO393392,562667,562745;CP010867,562667,562745;CP011325,562667,562745;CP011326…
CP011328	Mauve	SHARED	562746	562928	.	.	.	Notes=Lenght182	AL732656,562746,562928;AE009948,562746,562928;CP000114,562746,562928;CP003810,562746,562928;CP003919,562746,562928;HF952104,562746,562928;CP007482,562746,562928;CP007565,562746,562928;HG939456,562746,562928;CP007631,562746,562928;CP007632,562746,562928;CP006910,562746,562928;CP007572,562746,562928;CP007571,562746,562928;CP007570,562746,562928;FO393392,562746,562928;CP010867,562746,562928;CP011325…
CP011328	Mauve	SHARED	562929	563043	.	.	.	Notes=Lenght114	AL732656,562929,563043;AE009948,562929,563043;CP000114,562929,563043;CP003810,562929,563043;HF952104,562929,563043;CP007482,562929,563043;CP007565,562929,563043;HG939456,562929,563043;CP007631,562929,563043;CP007632,562929,563043;CP006910,562929,563043;CP007572,562929,563043;CP007571,562929,563043;CP007570,562929,563043;FO393392,562929,563043;CP010867,562929,563043;CP011325,562929,563043;CP011326…
CP011328	Mauve	SHARED	583264	583345	.	.	.	Notes=Lenght81	AE009948,583264,583345;CP000114,583264,583345;CP003810,583264,583345;CP003919,583264,583345;HF952104,583264,583345;CP007482,583264,583345;CP007565,583264,583345;HG939456,583264,583345;CP007631,583264,583345;CP007632,583264,583345;FO393392,583264,583345;CP010867,583264,583345;CP011325,583264,583345;CP011326,583264,583345;CP011327,583264,583345;CP011329,583264,583345;CP012419,583264,583345;CP013202…
CP011328	Mauve	SHARED	583585	583795	.	.	.	Notes=Lenght210	AE009948,583585,583795;CP000114,583585,583795;CP003810,583585,583795;CP003919,583585,583795;HF952104,583585,583795;CP007482,583585,583795;CP007565,583585,583795;CP007631,583585,583795;FO393392,583585,583795;CP010867,583585,583795;CP011325,583585,583795;CP011326,583585,583795;CP011327,583585,583795;CP011329,583585,583795;CP012419,583585,583795;CP013202,583585,583795;
CP011328	Mauve	SHARED	583841	584242	.	.	.	Notes=Lenght401	AE009948,583841,584242;CP000114,583841,584242;CP003810,583841,584242;CP003919,583841,584242;HF952104,583841,584242;CP007482,583841,584242;CP007565,583841,584242;HG939456,583841,584242;CP007631,583841,584242;CP007632,583841,584242;FO393392,583841,584242;CP010867,583841,584242;CP011325,583841,584242;CP011326,583841,584242;CP011327,583841,584242;CP011329,583841,584242;CP012419,583841,584242;CP013202…
CP011328	Mauve	SHARED	584321	585341	.	.	.	Notes=Lenght1020	AE009948,584321,585341;CP000114,584321,585341;CP003810,584321,585341;CP003919,584321,585341;HF952104,584321,585341;CP007482,584321,585341;CP007565,584321,585341;HG939456,584321,585341;CP007631,584321,585341;CP007632,584321,585341;FO393392,584321,585341;CP010867,584321,585341;CP011325,584321,585341;CP011326,584321,585341;CP011327,584321,585341;CP011329,584321,585341;CP012419,584321,585341;CP013202…
CP011328	Mauve	SHARED	585342	585364	.	.	.	Notes=Lenght22	AE009948,585342,585364;CP000114,585342,585364;CP003810,585342,585364;CP003919,585342,585364;HF952104,585342,585364;HF952105,585342,585364;CP007482,585342,585364;CP007565,585342,585364;HG939456,585342,585364;CP007631,585342,585364;CP007632,585342,585364;FO393392,585342,585364;CP010867,585342,585364;CP011325,585342,585364;CP011326,585342,585364;CP011327,585342,585364;CP011329,585342,585364;CP012419…
CP011328	Mauve	SHARED	585379	585611	.	.	.	Notes=Lenght232	AE009948,585379,585611;CP000114,585379,585611;CP003810,585379,585611;CP003919,585379,585611;HF952104,585379,585611;CP007482,585379,585611;CP007565,585379,585611;HG939456,585379,585611;CP007631,585379,585611;CP007632,585379,585611;FO393392,585379,585611;CP010867,585379,585611;CP011325,585379,585611;CP011326,585379,585611;CP011327,585379,585611;CP011329,585379,585611;CP010319,585379,585611;CP012419…
CP011328	Mauve	SHARED	585612	585631	.	.	.	Notes=Lenght19	AE009948,585612,585631;CP000114,585612,585631;CP003810,585612,585631;CP003919,585612,585631;HF952104,585612,585631;CP007482,585612,585631;CP007565,585612,585631;CP007631,585612,585631;CP007632,585612,585631;FO393392,585612,585631;CP010867,585612,585631;CP011325,585612,585631;CP011326,585612,585631;CP011327,585612,585631;CP011329,585612,585631;CP010319,585612,585631;CP012419,585612,585631;CP013202…
CP011328	Mauve	SHARED	585632	587762	.	.	.	Notes=Lenght2130	AE009948,585632,587762;CP000114,585632,587762;CP003810,585632,587762;CP003919,585632,587762;HF952104,585632,587762;CP007482,585632,587762;CP007565,585632,587762;HG939456,585632,587762;CP007631,585632,587762;CP007632,585632,587762;FO393392,585632,587762;CP010867,585632,587762;CP011325,585632,587762;CP011326,585632,587762;CP011327,585632,587762;CP011329,585632,587762;CP010319,585632,587762;CP012419…
CP011328	Mauve	SHARED	587763	587910	.	.	.	Notes=Lenght147	AE009948,587763,587910;CP000114,587763,587910;CP003810,587763,587910;CP003919,587763,587910;HF952104,587763,587910;HF952106,587763,587910;HF952105,587763,587910;CP007482,587763,587910;CP007565,587763,587910;HG939456,587763,587910;CP007631,587763,587910;CP007632,587763,587910;FO393392,587763,587910;CP010867,587763,587910;CP011325,587763,587910;CP011326,587763,587910;CP011327,587763,587910;CP011329…
CP011328	Mauve	SHARED	597029	597073	.	.	.	Notes=Lenght44	AL732656,597029,597073;AE009948,597029,597073;CP000114,597029,597073;CP003810,597029,597073;HF952104,597029,597073;HF952106,597029,597073;HF952105,597029,597073;CP007482,597029,597073;CP007565,597029,597073;HG939456,597029,597073;CP007631,597029,597073;CP007632,597029,597073;CP006910,597029,597073;CP007572,597029,597073;CP007571,597029,597073;CP007570,597029,597073;FO393392,597029,597073;CP010867…
CP011328	Mauve	SHARED	602108	603827	.	.	.	Notes=Lenght1719	AL732656,602108,603827;AE009948,602108,603827;CP000114,602108,603827;CP003810,602108,603827;HF952104,602108,603827;HF952106,602108,603827;HF952105,602108,603827;CP007482,602108,603827;CP007565,602108,603827;HG939456,602108,603827;CP007631,602108,603827;CP007632,602108,603827;CP006910,602108,603827;CP007572,602108,603827;CP007571,602108,603827;CP007570,602108,603827;FO393392,602108,603827;CP010867…
CP011328	Mauve	SHARED	605082	605183	.	.	.	Notes=Lenght101	AL732656,605082,605183;AE009948,605082,605183;CP000114,605082,605183;CP003810,605082,605183;CP003919,605082,605183;HF952104,605082,605183;HF952106,605082,605183;HF952105,605082,605183;CP007482,605082,605183;CP007565,605082,605183;HG939456,605082,605183;CP007631,605082,605183;CP007632,605082,605183;CP006910,605082,605183;FO393392,605082,605183;CP010867,605082,605183;CP011325,605082,605183;CP011326…
CP011328	Mauve	SHARED	605525	605606	.	.	.	Notes=Lenght81	AL732656,605525,605606;AE009948,605525,605606;CP000114,605525,605606;CP003810,605525,605606;HF952104,605525,605606;HF952106,605525,605606;HF952105,605525,605606;CP007482,605525,605606;CP007565,605525,605606;HG939456,605525,605606;CP007631,605525,605606;CP007632,605525,605606;CP006910,605525,605606;CP007572,605525,605606;CP007571,605525,605606;CP007570,605525,605606;FO393392,605525,605606;CP010867…
CP011328	Mauve	SHARED	605955	610701	.	.	.	Notes=Lenght4746	AL732656,605955,610701;AE009948,605955,610701;CP000114,605955,610701;CP003810,605955,610701;HF952104,605955,610701;HF952106,605955,610701;HF952105,605955,610701;CP007482,605955,610701;CP007565,605955,610701;HG939456,605955,610701;CP007631,605955,610701;CP007632,605955,610701;CP006910,605955,610701;CP007572,605955,610701;CP007571,605955,610701;CP007570,605955,610701;FO393392,605955,610701;CP010867…
CP011328	Mauve	SHARED	610702	611789	.	.	.	Notes=Lenght1087	AL732656,610702,611789;AE009948,610702,611789;CP000114,610702,611789;CP003810,610702,611789;HF952104,610702,611789;HF952106,610702,611789;HF952105,610702,611789;CP007482,610702,611789;CP007565,610702,611789;HG939456,610702,611789;CP007631,610702,611789;CP007632,610702,611789;CP006910,610702,611789;CP007572,610702,611789;CP007571,610702,611789;CP007570,610702,611789;FO393392,610702,611789;CP010867…
CP011328	Mauve	SHARED	611790	612820	.	.	.	Notes=Lenght1030	AL732656,611790,612820;AE009948,611790,612820;CP000114,611790,612820;CP003810,611790,612820;HF952104,611790,612820;HF952106,611790,612820;HF952105,611790,612820;CP007482,611790,612820;CP007565,611790,612820;HG939456,611790,612820;CP007631,611790,612820;CP007632,611790,612820;CP006910,611790,612820;CP007572,611790,612820;CP007571,611790,612820;CP007570,611790,612820;FO393392,611790,612820;CP010867…
CP011328	Mauve	SHARED	614436	614456	.	.	.	Notes=Lenght20	AL732656,614436,614456;AE009948,614436,614456;CP000114,614436,614456;CP003810,614436,614456;CP003919,614436,614456;HF952104,614436,614456;HF952106,614436,614456;HF952105,614436,614456;CP007482,614436,614456;CP007565,614436,614456;HG939456,614436,614456;CP007631,614436,614456;CP007632,614436,614456;CP006910,614436,614456;CP007572,614436,614456;CP007571,614436,614456;CP007570,614436,614456;FO393392…
CP011328	Mauve	SHARED	624774	624787	.	.	.	Notes=Lenght13	AL732656,624774,624787;AE009948,624774,624787;CP000114,624774,624787;CP003810,624774,624787;CP003919,624774,624787;HF952104,624774,624787;HF952106,624774,624787;HF952105,624774,624787;CP007482,624774,624787;CP007565,624774,624787;CP007631,624774,624787;CP006910,624774,624787;CP007572,624774,624787;CP007571,624774,624787;CP007570,624774,624787;FO393392,624774,624787;CP010867,624774,624787;CP011325…
CP011328	Mauve	SHARED	629593	629670	.	.	.	Notes=Lenght77	AL732656,629593,629670;AE009948,629593,629670;CP000114,629593,629670;CP003810,629593,629670;HF952104,629593,629670;HF952106,629593,629670;HF952105,629593,629670;CP007482,629593,629670;CP007565,629593,629670;HG939456,629593,629670;CP007631,629593,629670;CP007632,629593,629670;CP006910,629593,629670;CP007572,629593,629670;CP007571,629593,629670;CP007570,629593,629670;FO393392,629593,629670;CP010867…
CP011328	Mauve	SHARED	634777	635336	.	.	.	Notes=Lenght559	AL732656,634777,635336;AE009948,634777,635336;CP000114,634777,635336;CP003810,634777,635336;HF952104,634777,635336;HF952106,634777,635336;HF952105,634777,635336;CP007482,634777,635336;CP007565,634777,635336;HG939456,634777,635336;CP007631,634777,635336;CP007632,634777,635336;CP006910,634777,635336;CP007572,634777,635336;CP007571,634777,635336;CP007570,634777,635336;FO393392,634777,635336;CP010867…
CP011328	Mauve	SHARED	650260	650483	.	.	.	Notes=Lenght223	AL732656,650260,650483;AE009948,650260,650483;CP003919,650260,650483;HF952104,650260,650483;HF952106,650260,650483;HF952105,650260,650483;CP007482,650260,650483;CP007565,650260,650483;HG939456,650260,650483;CP007631,650260,650483;CP007632,650260,650483;CP006910,650260,650483;CP007572,650260,650483;CP007571,650260,650483;CP007570,650260,650483;FO393392,650260,650483;CP010867,650260,650483;CP011329…
CP011328	Mauve	SHARED	652476	652530	.	.	.	Notes=Lenght54	AL732656,652476,652530;AE009948,652476,652530;CP000114,652476,652530;CP003810,652476,652530;HF952104,652476,652530;HF952106,652476,652530;HF952105,652476,652530;CP007482,652476,652530;CP007565,652476,652530;HG939456,652476,652530;CP007631,652476,652530;CP007632,652476,652530;CP006910,652476,652530;CP007572,652476,652530;CP007571,652476,652530;CP007570,652476,652530;FO393392,652476,652530;CP010867…
CP011328	Mauve	SHARED	653175	653353	.	.	.	Notes=Lenght178	AL732656,653175,653353;AE009948,653175,653353;CP000114,653175,653353;CP003810,653175,653353;CP003919,653175,653353;HF952104,653175,653353;HF952106,653175,653353;HF952105,653175,653353;CP007482,653175,653353;CP007565,653175,653353;HG939456,653175,653353;CP007631,653175,653353;CP007632,653175,653353;CP006910,653175,653353;CP007572,653175,653353;CP007571,653175,653353;CP007570,653175,653353;FO393392…
CP011328	Mauve	SHARED	684455	684878	.	.	.	Notes=Lenght423	AL732656,684455,684878;AE009948,684455,684878;CP000114,684455,684878;CP003810,684455,684878;HF952104,684455,684878;HF952106,684455,684878;HF952105,684455,684878;CP007482,684455,684878;CP007565,684455,684878;HG939456,684455,684878;CP007631,684455,684878;CP007632,684455,684878;CP006910,684455,684878;CP007572,684455,684878;CP007571,684455,684878;CP007570,684455,684878;FO393392,684455,684878;CP010867…
CP011328	Mauve	SHARED	684952	685281	.	.	.	Notes=Lenght329	AL732656,684952,685281;AE009948,684952,685281;CP000114,684952,685281;CP003810,684952,685281;HF952104,684952,685281;HF952106,684952,685281;HF952105,684952,685281;CP007482,684952,685281;CP007565,684952,685281;HG939456,684952,685281;CP007631,684952,685281;CP007632,684952,685281;CP006910,684952,685281;CP007572,684952,685281;CP007571,684952,685281;CP007570,684952,685281;FO393392,684952,685281;CP010867…
CP011328	Mauve	SHARED	697031	697267	.	.	.	Notes=Lenght236	AL732656,697031,697267;AE009948,697031,697267;CP000114,697031,697267;CP003810,697031,697267;HF952104,697031,697267;HF952106,697031,697267;HF952105,697031,697267;CP007482,697031,697267;CP007565,697031,697267;HG939456,697031,697267;CP007631,697031,697267;CP007632,697031,697267;CP006910,697031,697267;CP007572,697031,697267;CP007571,697031,697267;CP007570,697031,697267;FO393392,697031,697267;CP010867…
CP011328	Mauve	SHARED	704665	705310	.	.	.	Notes=Lenght645	AL732656,704665,705310;AE009948,704665,705310;CP000114,704665,705310;CP003810,704665,705310;CP003919,704665,705310;HF952104,704665,705310;HF952106,704665,705310;HF952105,704665,705310;CP007482,704665,705310;CP007565,704665,705310;HG939456,704665,705310;CP007631,704665,705310;CP007632,704665,705310;CP006910,704665,705310;CP007572,704665,705310;FO393392,704665,705310;CP010867,704665,705310;CP011325…
CP011328	Mauve	SHARED	705311	705837	.	.	.	Notes=Lenght526	AL732656,705311,705837;AE009948,705311,705837;CP000114,705311,705837;CP003810,705311,705837;CP003919,705311,705837;HF952104,705311,705837;HF952106,705311,705837;HF952105,705311,705837;CP007482,705311,705837;CP007565,705311,705837;HG939456,705311,705837;CP007631,705311,705837;CP007632,705311,705837;CP006910,705311,705837;CP007572,705311,705837;CP007570,705311,705837;FO393392,705311,705837;CP010867…
CP011328	Mauve	SHARED	733654	733710	.	.	.	Notes=Lenght56	AL732656,733654,733710;AE009948,733654,733710;CP000114,733654,733710;CP003810,733654,733710;HF952104,733654,733710;HF952106,733654,733710;HF952105,733654,733710;CP007482,733654,733710;CP007565,733654,733710;HG939456,733654,733710;CP007631,733654,733710;CP007632,733654,733710;CP006910,733654,733710;CP007572,733654,733710;CP007571,733654,733710;CP007570,733654,733710;FO393392,733654,733710;CP010867…
CP011328	Mauve	SHARED	745562	745653	.	.	.	Notes=Lenght91	AL732656,745562,745653;AE009948,745562,745653;CP000114,745562,745653;CP003810,745562,745653;CP003919,745562,745653;HF952104,745562,745653;HF952106,745562,745653;HF952105,745562,745653;CP007482,745562,745653;CP007565,745562,745653;HG939456,745562,745653;CP007631,745562,745653;CP007632,745562,745653;CP006910,745562,745653;CP007572,745562,745653;CP007571,745562,745653;CP007570,745562,745653;FO393392…
CP011328	Mauve	SHARED	748832	751385	.	.	.	Notes=Lenght2553	AL732656,748832,751385;AE009948,748832,751385;CP000114,748832,751385;CP003810,748832,751385;CP003919,748832,751385;HF952104,748832,751385;HF952106,748832,751385;CP007482,748832,751385;CP007565,748832,751385;HG939456,748832,751385;CP007631,748832,751385;CP007632,748832,751385;CP006910,748832,751385;CP007572,748832,751385;CP007571,748832,751385;CP007570,748832,751385;FO393392,748832,751385;CP010867…
CP011328	Mauve	SHARED	763587	763625	.	.	.	Notes=Lenght38	AE009948,763587,763625;CP000114,763587,763625;CP003810,763587,763625;CP003919,763587,763625;HF952104,763587,763625;HF952106,763587,763625;HF952105,763587,763625;CP007482,763587,763625;CP007565,763587,763625;HG939456,763587,763625;CP007631,763587,763625;CP007632,763587,763625;CP006910,763587,763625;FO393392,763587,763625;CP010867,763587,763625;CP011325,763587,763625;CP011326,763587,763625;CP011327…
CP011328	Mauve	SHARED	764640	764963	.	.	.	Notes=Lenght323	AL732656,764640,764963;AE009948,764640,764963;CP000114,764640,764963;CP003810,764640,764963;HF952104,764640,764963;HF952106,764640,764963;HF952105,764640,764963;CP007482,764640,764963;CP007565,764640,764963;HG939456,764640,764963;CP007631,764640,764963;CP007632,764640,764963;CP006910,764640,764963;CP007572,764640,764963;CP007571,764640,764963;CP007570,764640,764963;FO393392,764640,764963;CP010867…
CP011328	Mauve	SHARED	783118	783146	.	.	.	Notes=Lenght28	AL732656,783118,783146;AE009948,783118,783146;CP000114,783118,783146;CP003810,783118,783146;HF952104,783118,783146;HF952106,783118,783146;HF952105,783118,783146;CP007482,783118,783146;CP007565,783118,783146;HG939456,783118,783146;CP007631,783118,783146;CP007632,783118,783146;CP006910,783118,783146;CP007572,783118,783146;CP007571,783118,783146;CP007570,783118,783146;FO393392,783118,783146;CP010867…
CP011328	Mauve	SHARED	783148	783171	.	.	.	Notes=Lenght23	AE009948,783148,783171;CP000114,783148,783171;CP003810,783148,783171;HF952104,783148,783171;HF952106,783148,783171;HF952105,783148,783171;CP007482,783148,783171;CP007565,783148,783171;HG939456,783148,783171;CP007631,783148,783171;CP007632,783148,783171;CP006910,783148,783171;CP007572,783148,783171;CP007570,783148,783171;FO393392,783148,783171;CP010867,783148,783171;CP011325,783148,783171;CP011326…
CP011328	Mauve	SHARED	783172	783185	.	.	.	Notes=Lenght13	AE009948,783172,783185;CP000114,783172,783185;CP003810,783172,783185;HF952104,783172,783185;HF952106,783172,783185;HF952105,783172,783185;CP007482,783172,783185;CP007565,783172,783185;HG939456,783172,783185;CP007631,783172,783185;CP007632,783172,783185;CP006910,783172,783185;FO393392,783172,783185;CP010867,783172,783185;CP011325,783172,783185;CP011326,783172,783185;CP011327,783172,783185;CP011329…
CP011328	Mauve	SHARED	783789	784089	.	.	.	Notes=Lenght300	AE009948,783789,784089;CP000114,783789,784089;CP003810,783789,784089;CP003919,783789,784089;HF952104,783789,784089;HF952106,783789,784089;HF952105,783789,784089;CP007482,783789,784089;CP007565,783789,784089;HG939456,783789,784089;CP007631,783789,784089;CP007632,783789,784089;CP006910,783789,784089;CP007572,783789,784089;CP007571,783789,784089;CP007570,783789,784089;FO393392,783789,784089;CP010867…
CP011328	Mauve	SHARED	792027	792077	.	.	.	Notes=Lenght50	AE009948,792027,792077;CP000114,792027,792077;CP003810,792027,792077;CP003919,792027,792077;HF952104,792027,792077;HF952106,792027,792077;HF952105,792027,792077;CP007482,792027,792077;CP007565,792027,792077;HG939456,792027,792077;CP007631,792027,792077;CP007632,792027,792077;CP006910,792027,792077;CP007572,792027,792077;CP007571,792027,792077;CP007570,792027,792077;FO393392,792027,792077;CP010867…
CP011328	Mauve	SHARED	793544	793565	.	.	.	Notes=Lenght21	AL732656,793544,793565;AE009948,793544,793565;CP000114,793544,793565;CP003810,793544,793565;CP003919,793544,793565;HF952104,793544,793565;HF952106,793544,793565;HF952105,793544,793565;CP007482,793544,793565;CP007565,793544,793565;HG939456,793544,793565;CP007631,793544,793565;CP007632,793544,793565;CP007572,793544,793565;CP007571,793544,793565;CP007570,793544,793565;FO393392,793544,793565;CP010867…
CP011328	Mauve	SHARED	812206	812310	.	.	.	Notes=Lenght104	AL732656,812206,812310;AE009948,812206,812310;CP000114,812206,812310;CP003810,812206,812310;CP003919,812206,812310;HF952104,812206,812310;CP007482,812206,812310;CP007565,812206,812310;CP007631,812206,812310;CP006910,812206,812310;CP007572,812206,812310;CP007571,812206,812310;CP007570,812206,812310;FO393392,812206,812310;CP010867,812206,812310;CP011325,812206,812310;CP011326,812206,812310;CP011327…
CP011328	Mauve	SHARED	815398	815411	.	.	.	Notes=Lenght13	AE009948,815398,815411;CP000114,815398,815411;CP003810,815398,815411;CP003919,815398,815411;HF952104,815398,815411;HF952106,815398,815411;HF952105,815398,815411;CP007482,815398,815411;CP007565,815398,815411;HG939456,815398,815411;CP007631,815398,815411;CP007632,815398,815411;CP007572,815398,815411;CP007571,815398,815411;CP007570,815398,815411;FO393392,815398,815411;CP010867,815398,815411;CP011325…
CP011328	Mauve	SHARED	818423	818445	.	.	.	Notes=Lenght22	AL732656,818423,818445;AE009948,818423,818445;CP000114,818423,818445;CP003810,818423,818445;CP003919,818423,818445;HF952104,818423,818445;HF952106,818423,818445;HF952105,818423,818445;CP007482,818423,818445;CP007565,818423,818445;HG939456,818423,818445;CP007631,818423,818445;CP007632,818423,818445;CP006910,818423,818445;CP007572,818423,818445;CP007571,818423,818445;CP007570,818423,818445;FO393392…
CP011328	Mauve	SHARED	818446	818458	.	.	.	Notes=Lenght12	AL732656,818446,818458;AE009948,818446,818458;CP000114,818446,818458;CP003810,818446,818458;CP003919,818446,818458;HF952104,818446,818458;HF952106,818446,818458;HF952105,818446,818458;CP007482,818446,818458;CP007565,818446,818458;HG939456,818446,818458;CP007631,818446,818458;CP007632,818446,818458;CP006910,818446,818458;CP007572,818446,818458;CP007571,818446,818458;CP007570,818446,818458;FO393392…
CP011328	Mauve	SHARED	818881	818900	.	.	.	Notes=Lenght19	AL732656,818881,818900;AE009948,818881,818900;CP000114,818881,818900;CP003810,818881,818900;CP003919,818881,818900;HF952104,818881,818900;HF952106,818881,818900;HF952105,818881,818900;CP007482,818881,818900;CP007565,818881,818900;HG939456,818881,818900;CP007631,818881,818900;CP007632,818881,818900;CP006910,818881,818900;FO393392,818881,818900;CP010867,818881,818900;CP011325,818881,818900;CP011326…
CP011328	Mauve	SHARED	824225	824400	.	.	.	Notes=Lenght175	AL732656,824225,824400;AE009948,824225,824400;CP000114,824225,824400;CP003810,824225,824400;HF952104,824225,824400;HF952106,824225,824400;HF952105,824225,824400;CP007482,824225,824400;CP007565,824225,824400;HG939456,824225,824400;CP007631,824225,824400;CP007632,824225,824400;CP006910,824225,824400;CP007572,824225,824400;CP007571,824225,824400;CP007570,824225,824400;FO393392,824225,824400;CP010867…
CP011328	Mauve	SHARED	825803	825847	.	.	.	Notes=Lenght44	AL732656,825803,825847;AE009948,825803,825847;CP000114,825803,825847;CP003810,825803,825847;CP003919,825803,825847;HF952104,825803,825847;HF952106,825803,825847;HF952105,825803,825847;CP007482,825803,825847;CP007565,825803,825847;HG939456,825803,825847;CP007631,825803,825847;CP007632,825803,825847;CP006910,825803,825847;CP007572,825803,825847;CP007571,825803,825847;CP007570,825803,825847;FO393392…
CP011328	Mauve	SHARED	829960	830053	.	.	.	Notes=Lenght93	AL732656,829960,830053;AE009948,829960,830053;CP000114,829960,830053;CP003810,829960,830053;CP003919,829960,830053;HF952104,829960,830053;HF952106,829960,830053;HF952105,829960,830053;CP007482,829960,830053;CP007565,829960,830053;HG939456,829960,830053;CP007631,829960,830053;CP007632,829960,830053;CP007572,829960,830053;CP007571,829960,830053;CP007570,829960,830053;FO393392,829960,830053;CP010867…
CP011328	Mauve	SHARED	830080	830104	.	.	.	Notes=Lenght24	AL732656,830080,830104;AE009948,830080,830104;CP000114,830080,830104;CP003810,830080,830104;CP003919,830080,830104;HF952104,830080,830104;HF952106,830080,830104;HF952105,830080,830104;CP007482,830080,830104;CP007565,830080,830104;HG939456,830080,830104;CP007631,830080,830104;CP007632,830080,830104;CP006910,830080,830104;FO393392,830080,830104;CP010867,830080,830104;CP011325,830080,830104;CP011326…
CP011328	Mauve	SHARED	844686	844703	.	.	.	Notes=Lenght17	AL732656,844686,844703;AE009948,844686,844703;CP000114,844686,844703;CP003810,844686,844703;HF952104,844686,844703;HF952106,844686,844703;HF952105,844686,844703;CP007482,844686,844703;CP007565,844686,844703;HG939456,844686,844703;CP007631,844686,844703;CP007632,844686,844703;CP006910,844686,844703;CP007572,844686,844703;CP007571,844686,844703;CP007570,844686,844703;FO393392,844686,844703;CP010867…
CP011328	Mauve	SHARED	844704	844738	.	.	.	Notes=Lenght34	AL732656,844704,844738;AE009948,844704,844738;CP000114,844704,844738;CP003810,844704,844738;HF952104,844704,844738;HF952106,844704,844738;HF952105,844704,844738;CP007482,844704,844738;CP007565,844704,844738;HG939456,844704,844738;CP007631,844704,844738;CP007632,844704,844738;CP006910,844704,844738;CP007571,844704,844738;CP007570,844704,844738;FO393392,844704,844738;CP010867,844704,844738;CP011325…
CP011328	Mauve	SHARED	851187	851284	.	.	.	Notes=Lenght97	AL732656,851187,851284;AE009948,851187,851284;CP000114,851187,851284;CP003810,851187,851284;HF952104,851187,851284;HF952106,851187,851284;HF952105,851187,851284;CP007482,851187,851284;CP007565,851187,851284;HG939456,851187,851284;CP007631,851187,851284;CP007632,851187,851284;CP006910,851187,851284;CP007572,851187,851284;CP007571,851187,851284;CP007570,851187,851284;FO393392,851187,851284;CP010867…
CP011328	Mauve	SHARED	858643	858679	.	.	.	Notes=Lenght36	AL732656,858643,858679;AE009948,858643,858679;CP000114,858643,858679;CP003810,858643,858679;CP003919,858643,858679;HF952104,858643,858679;HF952106,858643,858679;HF952105,858643,858679;CP007482,858643,858679;CP007565,858643,858679;HG939456,858643,858679;CP007631,858643,858679;CP007632,858643,858679;CP007572,858643,858679;CP007571,858643,858679;CP007570,858643,858679;FO393392,858643,858679;CP010867…
CP011328	Mauve	SHARED	858690	859765	.	.	.	Notes=Lenght1075	AL732656,858690,859765;AE009948,858690,859765;CP000114,858690,859765;CP003810,858690,859765;CP003919,858690,859765;HF952104,858690,859765;HF952106,858690,859765;HF952105,858690,859765;CP007482,858690,859765;CP007565,858690,859765;HG939456,858690,859765;CP007631,858690,859765;CP007632,858690,859765;CP006910,858690,859765;FO393392,858690,859765;CP010867,858690,859765;CP011325,858690,859765;CP011326…
CP011328	Mauve	SHARED	861028	861047	.	.	.	Notes=Lenght19	AL732656,861028,861047;CP003919,861028,861047;HF952106,861028,861047;HF952105,861028,861047;CP007482,861028,861047;CP007565,861028,861047;HG939456,861028,861047;CP007632,861028,861047;CP006910,861028,861047;CP007572,861028,861047;CP007571,861028,861047;CP007570,861028,861047;FO393392,861028,861047;CP010867,861028,861047;CP010319,861028,861047;CP013202,861028,861047;
CP011328	Mauve	SHARED	866727	866841	.	.	.	Notes=Lenght114	AL732656,866727,866841;AE009948,866727,866841;CP000114,866727,866841;CP003810,866727,866841;HF952104,866727,866841;HF952106,866727,866841;HF952105,866727,866841;CP007482,866727,866841;CP007565,866727,866841;HG939456,866727,866841;CP007631,866727,866841;CP007632,866727,866841;CP006910,866727,866841;CP007572,866727,866841;CP007571,866727,866841;CP007570,866727,866841;FO393392,866727,866841;CP010867…
CP011328	Mauve	SHARED	871449	871468	.	.	.	Notes=Lenght19	AL732656,871449,871468;AE009948,871449,871468;CP000114,871449,871468;CP003810,871449,871468;CP003919,871449,871468;HF952104,871449,871468;HF952106,871449,871468;HF952105,871449,871468;CP007482,871449,871468;HG939456,871449,871468;CP007631,871449,871468;CP007632,871449,871468;CP006910,871449,871468;CP007572,871449,871468;CP007571,871449,871468;CP007570,871449,871468;FO393392,871449,871468;CP010867…
CP011328	Mauve	SHARED	874062	874084	.	.	.	Notes=Lenght22	AL732656,874062,874084;AE009948,874062,874084;CP000114,874062,874084;CP003810,874062,874084;HF952104,874062,874084;HF952106,874062,874084;HF952105,874062,874084;CP007482,874062,874084;CP007565,874062,874084;HG939456,874062,874084;CP007631,874062,874084;CP007632,874062,874084;CP006910,874062,874084;CP007572,874062,874084;CP007571,874062,874084;CP007570,874062,874084;FO393392,874062,874084;CP010867…
CP011328	Mauve	SHARED	874085	874327	.	.	.	Notes=Lenght242	AL732656,874085,874327;AE009948,874085,874327;CP000114,874085,874327;CP003810,874085,874327;HF952104,874085,874327;HF952106,874085,874327;CP007482,874085,874327;CP007565,874085,874327;HG939456,874085,874327;CP007631,874085,874327;CP007632,874085,874327;CP006910,874085,874327;CP007572,874085,874327;CP007571,874085,874327;CP007570,874085,874327;FO393392,874085,874327;CP010867,874085,874327;CP011325…
CP011328	Mauve	SHARED	874328	874689	.	.	.	Notes=Lenght361	AL732656,874328,874689;AE009948,874328,874689;CP000114,874328,874689;CP003810,874328,874689;HF952104,874328,874689;HF952106,874328,874689;HF952105,874328,874689;CP007482,874328,874689;CP007565,874328,874689;HG939456,874328,874689;CP007631,874328,874689;CP007632,874328,874689;CP006910,874328,874689;CP007572,874328,874689;CP007571,874328,874689;CP007570,874328,874689;FO393392,874328,874689;CP010867…
CP011328	Mauve	SHARED	874727	874741	.	.	.	Notes=Lenght14	AE009948,874727,874741;CP000114,874727,874741;CP003810,874727,874741;CP003919,874727,874741;HF952104,874727,874741;HF952106,874727,874741;HF952105,874727,874741;CP007482,874727,874741;CP007565,874727,874741;HG939456,874727,874741;CP007631,874727,874741;CP007632,874727,874741;CP006910,874727,874741;CP007572,874727,874741;CP007571,874727,874741;CP007570,874727,874741;FO393392,874727,874741;CP010867…
CP011328	Mauve	SHARED	874742	874770	.	.	.	Notes=Lenght28	AE009948,874742,874770;CP000114,874742,874770;CP003810,874742,874770;CP003919,874742,874770;HF952104,874742,874770;HF952106,874742,874770;HF952105,874742,874770;CP007482,874742,874770;CP007565,874742,874770;CP007631,874742,874770;CP007632,874742,874770;CP006910,874742,874770;CP007572,874742,874770;CP007571,874742,874770;CP007570,874742,874770;FO393392,874742,874770;CP010867,874742,874770;CP011325…
CP011328	Mauve	SHARED	874771	874792	.	.	.	Notes=Lenght21	AE009948,874771,874792;CP000114,874771,874792;CP003810,874771,874792;CP003919,874771,874792;HF952104,874771,874792;HF952106,874771,874792;HF952105,874771,874792;CP007482,874771,874792;CP007565,874771,874792;CP007631,874771,874792;CP006910,874771,874792;CP007572,874771,874792;CP007571,874771,874792;CP007570,874771,874792;FO393392,874771,874792;CP010867,874771,874792;CP011325,874771,874792;CP011326…
CP011328	Mauve	SHARED	874793	874849	.	.	.	Notes=Lenght56	AL732656,874793,874849;AE009948,874793,874849;CP000114,874793,874849;CP003810,874793,874849;CP003919,874793,874849;HF952104,874793,874849;HF952106,874793,874849;HF952105,874793,874849;CP007482,874793,874849;CP007565,874793,874849;CP007631,874793,874849;CP006910,874793,874849;CP007572,874793,874849;CP007571,874793,874849;CP007570,874793,874849;FO393392,874793,874849;CP010867,874793,874849;CP011325…
CP011328	Mauve	SHARED	874850	874914	.	.	.	Notes=Lenght64	AL732656,874850,874914;AE009948,874850,874914;CP000114,874850,874914;CP003810,874850,874914;CP003919,874850,874914;HF952104,874850,874914;HF952106,874850,874914;HF952105,874850,874914;CP007482,874850,874914;CP007565,874850,874914;HG939456,874850,874914;CP007631,874850,874914;CP006910,874850,874914;CP007572,874850,874914;CP007571,874850,874914;CP007570,874850,874914;FO393392,874850,874914;CP010867…
CP011328	Mauve	SHARED	875105	875166	.	.	.	Notes=Lenght61	AL732656,875105,875166;AE009948,875105,875166;CP000114,875105,875166;CP003810,875105,875166;CP003919,875105,875166;HF952104,875105,875166;HF952106,875105,875166;HF952105,875105,875166;CP007482,875105,875166;CP007565,875105,875166;HG939456,875105,875166;CP007631,875105,875166;CP007632,875105,875166;CP006910,875105,875166;CP007571,875105,875166;CP007570,875105,875166;FO393392,875105,875166;CP010867…
CP011328	Mauve	SHARED	889392	889412	.	.	.	Notes=Lenght20	AL732656,889392,889412;AE009948,889392,889412;CP000114,889392,889412;CP003810,889392,889412;HF952104,889392,889412;HF952106,889392,889412;HF952105,889392,889412;CP007482,889392,889412;CP007565,889392,889412;HG939456,889392,889412;CP007631,889392,889412;CP007632,889392,889412;CP006910,889392,889412;CP007572,889392,889412;CP007571,889392,889412;CP007570,889392,889412;FO393392,889392,889412;CP010867…
CP011328	Mauve	SHARED	909817	909836	.	.	.	Notes=Lenght19	AE009948,909817,909836;CP000114,909817,909836;CP003810,909817,909836;CP003919,909817,909836;HF952104,909817,909836;HF952106,909817,909836;HF952105,909817,909836;CP007482,909817,909836;CP007565,909817,909836;HG939456,909817,909836;CP007631,909817,909836;CP007632,909817,909836;CP006910,909817,909836;FO393392,909817,909836;CP010867,909817,909836;CP011325,909817,909836;CP011326,909817,909836;CP011327…
CP011328	Mauve	SHARED	909976	910060	.	.	.	Notes=Lenght84	AL732656,909976,910060;AE009948,909976,910060;CP000114,909976,910060;CP003810,909976,910060;CP003919,909976,910060;HF952104,909976,910060;HF952106,909976,910060;HF952105,909976,910060;CP007482,909976,910060;CP007565,909976,910060;HG939456,909976,910060;CP007631,909976,910060;CP007632,909976,910060;CP007572,909976,910060;CP007571,909976,910060;CP007570,909976,910060;FO393392,909976,910060;CP010867…
CP011328	Mauve	SHARED	910676	910772	.	.	.	Notes=Lenght96	AL732656,910676,910772;AE009948,910676,910772;CP000114,910676,910772;CP003810,910676,910772;HF952104,910676,910772;HF952106,910676,910772;HF952105,910676,910772;CP007482,910676,910772;CP007565,910676,910772;HG939456,910676,910772;CP007631,910676,910772;CP007632,910676,910772;CP006910,910676,910772;CP007572,910676,910772;CP007571,910676,910772;CP007570,910676,910772;FO393392,910676,910772;CP010867…
CP011328	Mauve	SHARED	915994	916006	.	.	.	Notes=Lenght12	AL732656,915994,916006;AE009948,915994,916006;CP000114,915994,916006;CP003810,915994,916006;CP003919,915994,916006;HF952104,915994,916006;HF952106,915994,916006;HF952105,915994,916006;CP007482,915994,916006;CP007565,915994,916006;CP007631,915994,916006;CP006910,915994,916006;CP007572,915994,916006;CP007571,915994,916006;CP007570,915994,916006;FO393392,915994,916006;CP010867,915994,916006;CP011325…
CP011328	Mauve	SHARED	916016	916139	.	.	.	Notes=Lenght123	AL732656,916016,916139;AE009948,916016,916139;CP000114,916016,916139;CP003810,916016,916139;CP003919,916016,916139;HF952104,916016,916139;HF952106,916016,916139;HF952105,916016,916139;CP007482,916016,916139;CP007565,916016,916139;HG939456,916016,916139;CP007631,916016,916139;CP007632,916016,916139;CP007572,916016,916139;CP007571,916016,916139;CP007570,916016,916139;FO393392,916016,916139;CP010867…
CP011328	Mauve	SHARED	916140	916153	.	.	.	Notes=Lenght13	AL732656,916140,916153;AE009948,916140,916153;CP000114,916140,916153;CP003810,916140,916153;CP003919,916140,916153;HF952104,916140,916153;HF952106,916140,916153;HF952105,916140,916153;CP007482,916140,916153;CP007565,916140,916153;HG939456,916140,916153;CP007631,916140,916153;CP007632,916140,916153;CP006910,916140,916153;CP007572,916140,916153;CP007571,916140,916153;CP007570,916140,916153;FO393392…
CP011328	Mauve	SHARED	917523	917572	.	.	.	Notes=Lenght49	AL732656,917523,917572;AE009948,917523,917572;CP000114,917523,917572;CP003810,917523,917572;HF952104,917523,917572;HF952106,917523,917572;HF952105,917523,917572;CP007482,917523,917572;CP007565,917523,917572;CP007631,917523,917572;CP006910,917523,917572;CP007571,917523,917572;FO393392,917523,917572;CP010867,917523,917572;CP011325,917523,917572;CP011326,917523,917572;CP011327,917523,917572;CP010319…
CP011328	Mauve	SHARED	917573	917834	.	.	.	Notes=Lenght261	CP000114,917573,917834;CP003810,917573,917834;HF952104,917573,917834;HF952106,917573,917834;HF952105,917573,917834;CP007482,917573,917834;CP007565,917573,917834;CP007631,917573,917834;CP006910,917573,917834;FO393392,917573,917834;CP010867,917573,917834;CP011325,917573,917834;CP011326,917573,917834;CP011327,917573,917834;CP010319,917573,917834;CP012419,917573,917834;CP013202,917573,917834;
CP011328	Mauve	SHARED	917835	917979	.	.	.	Notes=Lenght144	CP000114,917835,917979;CP003810,917835,917979;HF952104,917835,917979;HF952106,917835,917979;HF952105,917835,917979;CP007482,917835,917979;CP007565,917835,917979;CP007631,917835,917979;CP006910,917835,917979;CP007572,917835,917979;CP007570,917835,917979;FO393392,917835,917979;CP010867,917835,917979;CP011325,917835,917979;CP011326,917835,917979;CP011327,917835,917979;CP010319,917835,917979;CP012419…
CP011328	Mauve	SHARED	917980	918029	.	.	.	Notes=Lenght49	CP000114,917980,918029;CP003810,917980,918029;CP003919,917980,918029;HF952104,917980,918029;HF952106,917980,918029;HF952105,917980,918029;CP007482,917980,918029;CP007565,917980,918029;CP007631,917980,918029;CP006910,917980,918029;CP007572,917980,918029;CP007570,917980,918029;FO393392,917980,918029;CP010867,917980,918029;CP011325,917980,918029;CP011326,917980,918029;CP011327,917980,918029;CP010319…
CP011328	Mauve	SHARED	918030	918071	.	.	.	Notes=Lenght41	AL732656,918030,918071;AE009948,918030,918071;CP000114,918030,918071;CP003810,918030,918071;CP003919,918030,918071;HF952104,918030,918071;HF952106,918030,918071;HF952105,918030,918071;CP007482,918030,918071;CP007565,918030,918071;CP007631,918030,918071;CP006910,918030,918071;CP007572,918030,918071;CP007571,918030,918071;CP007570,918030,918071;FO393392,918030,918071;CP010867,918030,918071;CP011325…
CP011328	Mauve	SHARED	918072	918169	.	.	.	Notes=Lenght97	AL732656,918072,918169;AE009948,918072,918169;CP000114,918072,918169;CP003810,918072,918169;HF952104,918072,918169;HF952106,918072,918169;HF952105,918072,918169;CP007482,918072,918169;CP007565,918072,918169;CP007631,918072,918169;CP006910,918072,918169;CP007572,918072,918169;CP007571,918072,918169;CP007570,918072,918169;FO393392,918072,918169;CP010867,918072,918169;CP011325,918072,918169;CP011326…
CP011328	Mauve	SHARED	918170	918602	.	.	.	Notes=Lenght432	AL732656,918170,918602;AE009948,918170,918602;CP000114,918170,918602;CP003810,918170,918602;CP003919,918170,918602;HF952104,918170,918602;HF952106,918170,918602;HF952105,918170,918602;CP007482,918170,918602;CP007565,918170,918602;CP007631,918170,918602;CP006910,918170,918602;CP007572,918170,918602;CP007571,918170,918602;CP007570,918170,918602;FO393392,918170,918602;CP010867,918170,918602;CP011325…
CP011328	Mauve	SHARED	918603	919386	.	.	.	Notes=Lenght783	AL732656,918603,919386;AE009948,918603,919386;CP000114,918603,919386;CP003810,918603,919386;CP003919,918603,919386;HF952104,918603,919386;HF952106,918603,919386;HF952105,918603,919386;CP007482,918603,919386;CP007565,918603,919386;HG939456,918603,919386;CP007631,918603,919386;CP006910,918603,919386;CP007572,918603,919386;CP007571,918603,919386;CP007570,918603,919386;FO393392,918603,919386;CP010867…
CP011328	Mauve	SHARED	919419	923151	.	.	.	Notes=Lenght3732	AL732656,919419,923151;AE009948,919419,923151;CP000114,919419,923151;CP003810,919419,923151;CP003919,919419,923151;HF952104,919419,923151;HF952106,919419,923151;HF952105,919419,923151;CP007482,919419,923151;CP007565,919419,923151;HG939456,919419,923151;CP007631,919419,923151;CP006910,919419,923151;CP007572,919419,923151;CP007571,919419,923151;CP007570,919419,923151;FO393392,919419,923151;CP010867…
CP011328	Mauve	SHARED	923152	925484	.	.	.	Notes=Lenght2332	AL732656,923152,925484;AE009948,923152,925484;CP000114,923152,925484;CP003810,923152,925484;CP003919,923152,925484;HF952104,923152,925484;HF952106,923152,925484;HF952105,923152,925484;CP007482,923152,925484;CP007565,923152,925484;HG939456,923152,925484;CP007631,923152,925484;CP007632,923152,925484;CP006910,923152,925484;CP007572,923152,925484;CP007571,923152,925484;CP007570,923152,925484;FO393392…
CP011328	Mauve	SHARED	932696	932714	.	.	.	Notes=Lenght18	AL732656,932696,932714;AE009948,932696,932714;CP000114,932696,932714;CP003810,932696,932714;CP003919,932696,932714;HF952104,932696,932714;HF952106,932696,932714;HF952105,932696,932714;CP007482,932696,932714;CP007565,932696,932714;HG939456,932696,932714;CP007631,932696,932714;CP007632,932696,932714;CP006910,932696,932714;CP007572,932696,932714;CP007571,932696,932714;CP007570,932696,932714;FO393392…
CP011328	Mauve	SHARED	932715	932732	.	.	.	Notes=Lenght17	CP000114,932715,932732;CP003810,932715,932732;CP003919,932715,932732;HF952104,932715,932732;HF952106,932715,932732;HF952105,932715,932732;CP007482,932715,932732;CP007565,932715,932732;HG939456,932715,932732;CP007631,932715,932732;CP007632,932715,932732;CP006910,932715,932732;FO393392,932715,932732;CP010867,932715,932732;CP011325,932715,932732;CP011326,932715,932732;CP011327,932715,932732;CP010319…
CP011328	Mauve	SHARED	932755	932843	.	.	.	Notes=Lenght88	AL732656,932755,932843;CP000114,932755,932843;CP003810,932755,932843;CP003919,932755,932843;HF952104,932755,932843;HF952106,932755,932843;HF952105,932755,932843;CP007482,932755,932843;CP007565,932755,932843;HG939456,932755,932843;CP007631,932755,932843;CP007632,932755,932843;CP006910,932755,932843;CP007572,932755,932843;CP007571,932755,932843;CP007570,932755,932843;FO393392,932755,932843;CP010867…
CP011328	Mauve	SHARED	933035	933070	.	.	.	Notes=Lenght35	AL732656,933035,933070;AE009948,933035,933070;CP000114,933035,933070;CP003810,933035,933070;HF952104,933035,933070;HF952106,933035,933070;HF952105,933035,933070;CP007482,933035,933070;CP007565,933035,933070;HG939456,933035,933070;CP007631,933035,933070;CP007632,933035,933070;CP006910,933035,933070;CP007572,933035,933070;CP007571,933035,933070;CP007570,933035,933070;FO393392,933035,933070;CP010867…
CP011328	Mauve	SHARED	940313	940374	.	.	.	Notes=Lenght61	AL732656,940313,940374;AE009948,940313,940374;CP000114,940313,940374;CP003810,940313,940374;HF952104,940313,940374;HF952106,940313,940374;HF952105,940313,940374;CP007482,940313,940374;CP007565,940313,940374;HG939456,940313,940374;CP007631,940313,940374;CP007632,940313,940374;CP006910,940313,940374;CP007572,940313,940374;CP007571,940313,940374;CP007570,940313,940374;FO393392,940313,940374;CP010867…
CP011328	Mauve	SHARED	958492	958629	.	.	.	Notes=Lenght137	AL732656,958492,958629;AE009948,958492,958629;CP000114,958492,958629;CP003810,958492,958629;HF952104,958492,958629;HF952106,958492,958629;HF952105,958492,958629;CP007482,958492,958629;CP007565,958492,958629;HG939456,958492,958629;CP007631,958492,958629;CP007632,958492,958629;CP006910,958492,958629;CP007572,958492,958629;CP007571,958492,958629;CP007570,958492,958629;FO393392,958492,958629;CP010867…
CP011328	Mauve	SHARED	963107	963144	.	.	.	Notes=Lenght37	AL732656,963107,963144;AE009948,963107,963144;CP000114,963107,963144;CP003810,963107,963144;HF952104,963107,963144;HF952106,963107,963144;CP007482,963107,963144;CP007565,963107,963144;HG939456,963107,963144;CP007631,963107,963144;CP007632,963107,963144;CP006910,963107,963144;CP007572,963107,963144;CP007571,963107,963144;CP007570,963107,963144;FO393392,963107,963144;CP010867,963107,963144;CP011325…
CP011328	Mauve	SHARED	963145	963369	.	.	.	Notes=Lenght224	AL732656,963145,963369;AE009948,963145,963369;CP000114,963145,963369;CP003810,963145,963369;HF952104,963145,963369;HF952106,963145,963369;HF952105,963145,963369;CP007482,963145,963369;CP007565,963145,963369;HG939456,963145,963369;CP007631,963145,963369;CP007632,963145,963369;CP006910,963145,963369;CP007572,963145,963369;CP007571,963145,963369;CP007570,963145,963369;FO393392,963145,963369;CP010867…
CP011328	Mauve	SHARED	968186	968564	.	.	.	Notes=Lenght378	AL732656,968186,968564;AE009948,968186,968564;CP000114,968186,968564;CP003810,968186,968564;HF952104,968186,968564;HF952106,968186,968564;HF952105,968186,968564;CP007482,968186,968564;CP007565,968186,968564;HG939456,968186,968564;CP007631,968186,968564;CP007632,968186,968564;CP006910,968186,968564;CP007572,968186,968564;CP007571,968186,968564;CP007570,968186,968564;FO393392,968186,968564;CP010867…
CP011328	Mauve	SHARED	977844	977933	.	.	.	Notes=Lenght89	AL732656,977844,977933;AE009948,977844,977933;CP000114,977844,977933;CP003810,977844,977933;CP003919,977844,977933;HF952104,977844,977933;HF952106,977844,977933;HF952105,977844,977933;CP007482,977844,977933;CP007565,977844,977933;HG939456,977844,977933;CP007632,977844,977933;CP006910,977844,977933;CP007572,977844,977933;CP007571,977844,977933;CP007570,977844,977933;FO393392,977844,977933;CP010867…
CP011328	Mauve	SHARED	985706	985779	.	.	.	Notes=Lenght73	AL732656,985706,985779;AE009948,985706,985779;CP000114,985706,985779;CP003810,985706,985779;HF952104,985706,985779;HF952106,985706,985779;HF952105,985706,985779;CP007482,985706,985779;CP007565,985706,985779;HG939456,985706,985779;CP007631,985706,985779;CP007632,985706,985779;CP006910,985706,985779;CP007572,985706,985779;CP007571,985706,985779;CP007570,985706,985779;FO393392,985706,985779;CP010867…
CP011328	Mauve	SHARED	986289	986334	.	.	.	Notes=Lenght45	AL732656,986289,986334;AE009948,986289,986334;CP000114,986289,986334;CP003810,986289,986334;HF952104,986289,986334;HF952106,986289,986334;HF952105,986289,986334;CP007482,986289,986334;CP007565,986289,986334;HG939456,986289,986334;CP007631,986289,986334;CP007632,986289,986334;CP006910,986289,986334;CP007572,986289,986334;CP007571,986289,986334;CP007570,986289,986334;FO393392,986289,986334;CP010867…
CP011328	Mauve	SHARED	1000726	1000748	.	.	.	Notes=Lenght22	AL732656,1000726,1000748;AE009948,1000726,1000748;CP000114,1000726,1000748;CP003810,1000726,1000748;CP003919,1000726,1000748;HF952104,1000726,1000748;HF952106,1000726,1000748;CP007482,1000726,1000748;CP007565,1000726,1000748;HG939456,1000726,1000748;CP007631,1000726,1000748;CP007632,1000726,1000748;CP006910,1000726,1000748;CP007572,1000726,1000748;CP007571,1000726,1000748;CP007570,1000726,1000748…
CP011328	Mauve	SHARED	1008253	1008265	.	.	.	Notes=Lenght12	AL732656,1008253,1008265;AE009948,1008253,1008265;CP000114,1008253,1008265;CP003810,1008253,1008265;HF952104,1008253,1008265;HF952106,1008253,1008265;HF952105,1008253,1008265;CP007482,1008253,1008265;CP007565,1008253,1008265;HG939456,1008253,1008265;CP007631,1008253,1008265;CP007632,1008253,1008265;CP006910,1008253,1008265;CP007572,1008253,1008265;CP007571,1008253,1008265;CP007570,1008253,1008265…
CP011328	Mauve	SHARED	1008266	1008298	.	.	.	Notes=Lenght32	AL732656,1008266,1008298;AE009948,1008266,1008298;HF952104,1008266,1008298;HF952106,1008266,1008298;HF952105,1008266,1008298;CP007482,1008266,1008298;CP007565,1008266,1008298;HG939456,1008266,1008298;CP007631,1008266,1008298;CP007632,1008266,1008298;CP006910,1008266,1008298;FO393392,1008266,1008298;CP010867,1008266,1008298;CP012419,1008266,1008298;CP013202,1008266,1008298;
CP011328	Mauve	SHARED	1008299	1008311	.	.	.	Notes=Lenght12	AL732656,1008299,1008311;AE009948,1008299,1008311;CP003919,1008299,1008311;HF952104,1008299,1008311;HF952106,1008299,1008311;HF952105,1008299,1008311;CP007482,1008299,1008311;CP007565,1008299,1008311;HG939456,1008299,1008311;CP007631,1008299,1008311;CP007632,1008299,1008311;CP006910,1008299,1008311;FO393392,1008299,1008311;CP010867,1008299,1008311;CP012419,1008299,1008311;CP013202,1008299,1008311;
CP011328	Mauve	SHARED	1009762	1009909	.	.	.	Notes=Lenght147	AL732656,1009762,1009909;AE009948,1009762,1009909;CP000114,1009762,1009909;CP003810,1009762,1009909;HF952104,1009762,1009909;HF952106,1009762,1009909;HF952105,1009762,1009909;CP007482,1009762,1009909;CP007565,1009762,1009909;HG939456,1009762,1009909;CP007631,1009762,1009909;CP007632,1009762,1009909;CP006910,1009762,1009909;CP007572,1009762,1009909;CP007571,1009762,1009909;CP007570,1009762,1009909…
CP011328	Mauve	SHARED	1015825	1015849	.	.	.	Notes=Lenght24	AL732656,1015825,1015849;AE009948,1015825,1015849;CP000114,1015825,1015849;CP003810,1015825,1015849;CP003919,1015825,1015849;HF952104,1015825,1015849;HF952106,1015825,1015849;HF952105,1015825,1015849;HG939456,1015825,1015849;CP007631,1015825,1015849;CP007632,1015825,1015849;CP010867,1015825,1015849;CP011325,1015825,1015849;CP011326,1015825,1015849;CP011327,1015825,1015849;CP011329,1015825,1015849…
CP011328	Mauve	SHARED	1016071	1016142	.	.	.	Notes=Lenght71	AL732656,1016071,1016142;AE009948,1016071,1016142;CP000114,1016071,1016142;CP003810,1016071,1016142;CP003919,1016071,1016142;HF952104,1016071,1016142;HF952106,1016071,1016142;HF952105,1016071,1016142;CP007482,1016071,1016142;CP007565,1016071,1016142;HG939456,1016071,1016142;CP007632,1016071,1016142;CP006910,1016071,1016142;CP007572,1016071,1016142;CP007571,1016071,1016142;CP007570,1016071,1016142…
CP011328	Mauve	SHARED	1025838	1025867	.	.	.	Notes=Lenght29	AL732656,1025838,1025867;CP003919,1025838,1025867;HF952104,1025838,1025867;HF952106,1025838,1025867;HF952105,1025838,1025867;CP007482,1025838,1025867;CP007565,1025838,1025867;HG939456,1025838,1025867;CP007632,1025838,1025867;CP006910,1025838,1025867;CP007572,1025838,1025867;CP007571,1025838,1025867;CP007570,1025838,1025867;FO393392,1025838,1025867;CP010867,1025838,1025867;CP010319,1025838,1025867…
CP011328	Mauve	SHARED	1025868	1025982	.	.	.	Notes=Lenght114	AL732656,1025868,1025982;AE009948,1025868,1025982;CP003919,1025868,1025982;HF952104,1025868,1025982;HF952106,1025868,1025982;HF952105,1025868,1025982;CP007482,1025868,1025982;CP007565,1025868,1025982;HG939456,1025868,1025982;CP007631,1025868,1025982;CP007632,1025868,1025982;CP006910,1025868,1025982;CP007572,1025868,1025982;CP007571,1025868,1025982;CP007570,1025868,1025982;FO393392,1025868,1025982…
CP011328	Mauve	SHARED	1035563	1035581	.	.	.	Notes=Lenght18	AE009948,1035563,1035581;CP003810,1035563,1035581;HF952104,1035563,1035581;HF952106,1035563,1035581;HF952105,1035563,1035581;CP007482,1035563,1035581;CP007565,1035563,1035581;HG939456,1035563,1035581;CP007631,1035563,1035581;CP007632,1035563,1035581;CP006910,1035563,1035581;FO393392,1035563,1035581;CP010867,1035563,1035581;CP011325,1035563,1035581;CP011326,1035563,1035581;CP011327,1035563,1035581…
CP011328	Mauve	SHARED	1036441	1036461	.	.	.	Notes=Lenght20	AL732656,1036441,1036461;AE009948,1036441,1036461;CP000114,1036441,1036461;CP003810,1036441,1036461;CP003919,1036441,1036461;HF952104,1036441,1036461;HF952106,1036441,1036461;CP007482,1036441,1036461;CP007565,1036441,1036461;HG939456,1036441,1036461;CP007631,1036441,1036461;CP007632,1036441,1036461;CP006910,1036441,1036461;CP007572,1036441,1036461;CP007571,1036441,1036461;CP007570,1036441,1036461…
CP011328	Mauve	SHARED	1042744	1042851	.	.	.	Notes=Lenght107	AL732656,1042744,1042851;AE009948,1042744,1042851;CP000114,1042744,1042851;CP003810,1042744,1042851;CP003919,1042744,1042851;HF952104,1042744,1042851;HF952106,1042744,1042851;HF952105,1042744,1042851;CP007482,1042744,1042851;CP007565,1042744,1042851;HG939456,1042744,1042851;CP007631,1042744,1042851;CP007632,1042744,1042851;CP006910,1042744,1042851;FO393392,1042744,1042851;CP010867,1042744,1042851…
CP011328	Mauve	SHARED	1042897	1042998	.	.	.	Notes=Lenght101	AL732656,1042897,1042998;AE009948,1042897,1042998;CP000114,1042897,1042998;CP003810,1042897,1042998;CP003919,1042897,1042998;HF952104,1042897,1042998;HF952106,1042897,1042998;HF952105,1042897,1042998;CP007482,1042897,1042998;CP007565,1042897,1042998;HG939456,1042897,1042998;CP007631,1042897,1042998;CP007632,1042897,1042998;CP006910,1042897,1042998;FO393392,1042897,1042998;CP010867,1042897,1042998…
CP011328	Mauve	SHARED	1043266	1043281	.	.	.	Notes=Lenght15	AL732656,1043266,1043281;AE009948,1043266,1043281;CP000114,1043266,1043281;CP003810,1043266,1043281;CP003919,1043266,1043281;HF952104,1043266,1043281;HF952106,1043266,1043281;HF952105,1043266,1043281;CP007482,1043266,1043281;CP007565,1043266,1043281;HG939456,1043266,1043281;CP006910,1043266,1043281;FO393392,1043266,1043281;CP010867,1043266,1043281;CP011325,1043266,1043281;CP011326,1043266,1043281…
CP011328	Mauve	SHARED	1043282	1043302	.	.	.	Notes=Lenght20	AL732656,1043282,1043302;AE009948,1043282,1043302;CP000114,1043282,1043302;CP003810,1043282,1043302;CP003919,1043282,1043302;HF952104,1043282,1043302;HF952105,1043282,1043302;CP007482,1043282,1043302;CP007565,1043282,1043302;HG939456,1043282,1043302;CP006910,1043282,1043302;FO393392,1043282,1043302;CP010867,1043282,1043302;CP011325,1043282,1043302;CP011326,1043282,1043302;CP011327,1043282,1043302…
CP011328	Mauve	SHARED	1043303	1043456	.	.	.	Notes=Lenght153	AL732656,1043303,1043456;AE009948,1043303,1043456;CP000114,1043303,1043456;CP003810,1043303,1043456;CP003919,1043303,1043456;HF952104,1043303,1043456;HF952106,1043303,1043456;HF952105,1043303,1043456;CP007482,1043303,1043456;CP007565,1043303,1043456;HG939456,1043303,1043456;CP006910,1043303,1043456;FO393392,1043303,1043456;CP010867,1043303,1043456;CP011325,1043303,1043456;CP011326,1043303,1043456…
CP011328	Mauve	SHARED	1046744	1046757	.	.	.	Notes=Lenght13	AL732656,1046744,1046757;AE009948,1046744,1046757;CP003919,1046744,1046757;HF952104,1046744,1046757;CP007482,1046744,1046757;CP007565,1046744,1046757;HG939456,1046744,1046757;CP007631,1046744,1046757;CP007572,1046744,1046757;CP007571,1046744,1046757;CP007570,1046744,1046757;FO393392,1046744,1046757;CP010867,1046744,1046757;CP011329,1046744,1046757;CP010319,1046744,1046757;CP012419,1046744,1046757…
CP011328	Mauve	SHARED	1046758	1046783	.	.	.	Notes=Lenght25	AL732656,1046758,1046783;AE009948,1046758,1046783;CP003919,1046758,1046783;HF952104,1046758,1046783;HF952105,1046758,1046783;CP007482,1046758,1046783;CP007565,1046758,1046783;HG939456,1046758,1046783;CP007631,1046758,1046783;CP007632,1046758,1046783;CP007572,1046758,1046783;CP007571,1046758,1046783;CP007570,1046758,1046783;FO393392,1046758,1046783;CP010867,1046758,1046783;CP011329,1046758,1046783…
CP011328	Mauve	SHARED	1046784	1046803	.	.	.	Notes=Lenght19	AL732656,1046784,1046803;AE009948,1046784,1046803;CP000114,1046784,1046803;CP003810,1046784,1046803;CP003919,1046784,1046803;HF952104,1046784,1046803;HF952105,1046784,1046803;CP007482,1046784,1046803;CP007565,1046784,1046803;HG939456,1046784,1046803;CP007631,1046784,1046803;CP007632,1046784,1046803;CP007572,1046784,1046803;CP007571,1046784,1046803;CP007570,1046784,1046803;FO393392,1046784,1046803…
CP011328	Mauve	SHARED	1073408	1073421	.	.	.	Notes=Lenght13	AE009948,1073408,1073421;CP000114,1073408,1073421;CP003810,1073408,1073421;CP003919,1073408,1073421;HF952104,1073408,1073421;HF952106,1073408,1073421;HF952105,1073408,1073421;CP007482,1073408,1073421;CP007565,1073408,1073421;HG939456,1073408,1073421;CP007631,1073408,1073421;CP007632,1073408,1073421;CP006910,1073408,1073421;FO393392,1073408,1073421;CP010867,1073408,1073421;CP011325,1073408,1073421…
CP011328	Mauve	SHARED	1076454	1076655	.	.	.	Notes=Lenght201	AL732656,1076454,1076655;AE009948,1076454,1076655;CP000114,1076454,1076655;CP003810,1076454,1076655;CP003919,1076454,1076655;HF952104,1076454,1076655;HF952106,1076454,1076655;HF952105,1076454,1076655;CP007482,1076454,1076655;CP007565,1076454,1076655;HG939456,1076454,1076655;CP007631,1076454,1076655;CP007632,1076454,1076655;CP006910,1076454,1076655;CP007572,1076454,1076655;CP007571,1076454,1076655…
CP011328	Mauve	SHARED	1108651	1109285	.	.	.	Notes=Lenght634	AL732656,1108651,1109285;AE009948,1108651,1109285;CP000114,1108651,1109285;CP003919,1108651,1109285;HF952104,1108651,1109285;HF952106,1108651,1109285;HF952105,1108651,1109285;CP007482,1108651,1109285;CP007565,1108651,1109285;HG939456,1108651,1109285;CP007631,1108651,1109285;CP007632,1108651,1109285;CP007572,1108651,1109285;CP007571,1108651,1109285;CP007570,1108651,1109285;FO393392,1108651,1109285…
CP011328	Mauve	SHARED	1114391	1114500	.	.	.	Notes=Lenght109	AL732656,1114391,1114500;AE009948,1114391,1114500;CP000114,1114391,1114500;CP003810,1114391,1114500;HF952104,1114391,1114500;HF952106,1114391,1114500;HF952105,1114391,1114500;CP007482,1114391,1114500;CP007565,1114391,1114500;HG939456,1114391,1114500;CP007631,1114391,1114500;CP007632,1114391,1114500;CP006910,1114391,1114500;CP007572,1114391,1114500;CP007571,1114391,1114500;CP007570,1114391,1114500…
CP011328	Mauve	SHARED	1134047	1134338	.	.	.	Notes=Lenght291	AL732656,1134047,1134338;CP000114,1134047,1134338;CP003810,1134047,1134338;CP003919,1134047,1134338;HF952104,1134047,1134338;HF952106,1134047,1134338;HF952105,1134047,1134338;CP007482,1134047,1134338;CP007565,1134047,1134338;HG939456,1134047,1134338;CP007631,1134047,1134338;CP007572,1134047,1134338;CP007571,1134047,1134338;CP007570,1134047,1134338;FO393392,1134047,1134338;CP010867,1134047,1134338…
CP011328	Mauve	SHARED	1137959	1137991	.	.	.	Notes=Lenght32	AE009948,1137959,1137991;CP000114,1137959,1137991;HF952104,1137959,1137991;HF952106,1137959,1137991;HF952105,1137959,1137991;CP007482,1137959,1137991;CP007565,1137959,1137991;CP007631,1137959,1137991;CP006910,1137959,1137991;FO393392,1137959,1137991;CP010867,1137959,1137991;CP011329,1137959,1137991;CP010319,1137959,1137991;CP013202,1137959,1137991;
CP011328	Mauve	SHARED	1137992	1138025	.	.	.	Notes=Lenght33	AL732656,1137992,1138025;AE009948,1137992,1138025;CP000114,1137992,1138025;HF952104,1137992,1138025;HF952106,1137992,1138025;HF952105,1137992,1138025;CP007482,1137992,1138025;CP007565,1137992,1138025;CP007631,1137992,1138025;CP006910,1137992,1138025;CP007572,1137992,1138025;CP007571,1137992,1138025;CP007570,1137992,1138025;FO393392,1137992,1138025;CP010867,1137992,1138025;CP011329,1137992,1138025…
CP011328	Mauve	SHARED	1138097	1138377	.	.	.	Notes=Lenght280	AE009948,1138097,1138377;CP000114,1138097,1138377;HF952104,1138097,1138377;HF952106,1138097,1138377;HF952105,1138097,1138377;CP007482,1138097,1138377;CP007565,1138097,1138377;CP007631,1138097,1138377;CP006910,1138097,1138377;FO393392,1138097,1138377;CP010867,1138097,1138377;CP011329,1138097,1138377;CP010319,1138097,1138377;CP013202,1138097,1138377;
CP011328	Mauve	SHARED	1138378	1138437	.	.	.	Notes=Lenght59	AL732656,1138378,1138437;AE009948,1138378,1138437;CP000114,1138378,1138437;HF952104,1138378,1138437;HF952106,1138378,1138437;HF952105,1138378,1138437;CP007482,1138378,1138437;CP007565,1138378,1138437;CP007631,1138378,1138437;CP006910,1138378,1138437;CP007572,1138378,1138437;CP007571,1138378,1138437;CP007570,1138378,1138437;FO393392,1138378,1138437;CP010867,1138378,1138437;CP011329,1138378,1138437…
CP011328	Mauve	SHARED	1139787	1139847	.	.	.	Notes=Lenght60	AL732656,1139787,1139847;AE009948,1139787,1139847;CP000114,1139787,1139847;CP003919,1139787,1139847;HF952104,1139787,1139847;HF952106,1139787,1139847;HF952105,1139787,1139847;CP007482,1139787,1139847;CP007565,1139787,1139847;HG939456,1139787,1139847;CP007631,1139787,1139847;CP007632,1139787,1139847;CP006910,1139787,1139847;CP007572,1139787,1139847;CP007571,1139787,1139847;CP007570,1139787,1139847…
CP011328	Mauve	SHARED	1139848	1139907	.	.	.	Notes=Lenght59	AE009948,1139848,1139907;CP000114,1139848,1139907;CP003919,1139848,1139907;HF952104,1139848,1139907;HF952106,1139848,1139907;HF952105,1139848,1139907;CP007482,1139848,1139907;CP007565,1139848,1139907;HG939456,1139848,1139907;CP007631,1139848,1139907;CP007632,1139848,1139907;CP006910,1139848,1139907;FO393392,1139848,1139907;CP010867,1139848,1139907;CP011329,1139848,1139907;CP010319,1139848,1139907…
CP011328	Mauve	SHARED	1140683	1140711	.	.	.	Notes=Lenght28	AL732656,1140683,1140711;AE009948,1140683,1140711;CP003810,1140683,1140711;CP003919,1140683,1140711;HF952104,1140683,1140711;HF952106,1140683,1140711;HF952105,1140683,1140711;CP007482,1140683,1140711;CP007565,1140683,1140711;HG939456,1140683,1140711;CP007631,1140683,1140711;CP007632,1140683,1140711;CP006910,1140683,1140711;CP007572,1140683,1140711;CP007571,1140683,1140711;CP007570,1140683,1140711…
CP011328	Mauve	SHARED	1141603	1141710	.	.	.	Notes=Lenght107	AE009948,1141603,1141710;CP003810,1141603,1141710;CP003919,1141603,1141710;HF952104,1141603,1141710;HF952106,1141603,1141710;HF952105,1141603,1141710;CP007482,1141603,1141710;CP007565,1141603,1141710;HG939456,1141603,1141710;CP007631,1141603,1141710;CP007632,1141603,1141710;CP006910,1141603,1141710;FO393392,1141603,1141710;CP010867,1141603,1141710;CP011325,1141603,1141710;CP011327,1141603,1141710…
CP011328	Mauve	SHARED	1141101	1141196	.	.	.	Notes=Lenght95	AL732656,1141101,1141196;AE009948,1141101,1141196;CP000114,1141101,1141196;CP003919,1141101,1141196;HF952104,1141101,1141196;HF952106,1141101,1141196;HF952105,1141101,1141196;CP007482,1141101,1141196;CP007565,1141101,1141196;HG939456,1141101,1141196;CP007631,1141101,1141196;CP007632,1141101,1141196;CP006910,1141101,1141196;CP007572,1141101,1141196;CP007571,1141101,1141196;CP007570,1141101,1141196…
CP011328	Mauve	SHARED	1141402	1141456	.	.	.	Notes=Lenght54	AL732656,1141402,1141456;AE009948,1141402,1141456;CP000114,1141402,1141456;CP003919,1141402,1141456;HF952104,1141402,1141456;HF952106,1141402,1141456;HF952105,1141402,1141456;CP007482,1141402,1141456;CP007565,1141402,1141456;HG939456,1141402,1141456;CP007631,1141402,1141456;CP007632,1141402,1141456;CP006910,1141402,1141456;CP007572,1141402,1141456;CP007571,1141402,1141456;CP007570,1141402,1141456…
CP011328	Mauve	SHARED	1142211	1142585	.	.	.	Notes=Lenght374	AE009948,1142211,1142585;CP000114,1142211,1142585;CP003919,1142211,1142585;HF952104,1142211,1142585;HF952106,1142211,1142585;HF952105,1142211,1142585;CP007482,1142211,1142585;CP007565,1142211,1142585;HG939456,1142211,1142585;CP007631,1142211,1142585;CP007632,1142211,1142585;CP006910,1142211,1142585;FO393392,1142211,1142585;CP010867,1142211,1142585;CP011329,1142211,1142585;CP010319,1142211,1142585…
CP011328	Mauve	SHARED	1142586	1142909	.	.	.	Notes=Lenght323	AL732656,1142586,1142909;AE009948,1142586,1142909;CP000114,1142586,1142909;CP003919,1142586,1142909;HF952104,1142586,1142909;HF952106,1142586,1142909;HF952105,1142586,1142909;CP007482,1142586,1142909;CP007565,1142586,1142909;HG939456,1142586,1142909;CP007631,1142586,1142909;CP007632,1142586,1142909;CP006910,1142586,1142909;CP007572,1142586,1142909;CP007571,1142586,1142909;CP007570,1142586,1142909…
CP011328	Mauve	SHARED	1142910	1142961	.	.	.	Notes=Lenght51	AE009948,1142910,1142961;CP000114,1142910,1142961;CP003919,1142910,1142961;HF952104,1142910,1142961;HF952106,1142910,1142961;HF952105,1142910,1142961;CP007482,1142910,1142961;CP007565,1142910,1142961;HG939456,1142910,1142961;CP007631,1142910,1142961;CP007632,1142910,1142961;CP006910,1142910,1142961;FO393392,1142910,1142961;CP010867,1142910,1142961;CP011329,1142910,1142961;CP010319,1142910,1142961…
CP011328	Mauve	SHARED	1142964	1143076	.	.	.	Notes=Lenght112	AL732656,1142964,1143076;AE009948,1142964,1143076;CP003810,1142964,1143076;CP003919,1142964,1143076;HF952104,1142964,1143076;HF952106,1142964,1143076;HF952105,1142964,1143076;CP007482,1142964,1143076;CP007565,1142964,1143076;HG939456,1142964,1143076;CP007631,1142964,1143076;CP007632,1142964,1143076;CP006910,1142964,1143076;CP007572,1142964,1143076;CP007571,1142964,1143076;CP007570,1142964,1143076…
CP011328	Mauve	SHARED	1143077	1143191	.	.	.	Notes=Lenght114	AE009948,1143077,1143191;CP003810,1143077,1143191;CP003919,1143077,1143191;HF952104,1143077,1143191;HF952106,1143077,1143191;HF952105,1143077,1143191;CP007482,1143077,1143191;CP007565,1143077,1143191;HG939456,1143077,1143191;CP007631,1143077,1143191;CP007632,1143077,1143191;CP006910,1143077,1143191;FO393392,1143077,1143191;CP010867,1143077,1143191;CP011325,1143077,1143191;CP011327,1143077,1143191…
CP011328	Mauve	SHARED	1143422	1143463	.	.	.	Notes=Lenght41	AE009948,1143422,1143463;CP000114,1143422,1143463;CP003919,1143422,1143463;HF952104,1143422,1143463;HF952106,1143422,1143463;HF952105,1143422,1143463;CP007482,1143422,1143463;CP007565,1143422,1143463;HG939456,1143422,1143463;CP007631,1143422,1143463;CP007632,1143422,1143463;CP006910,1143422,1143463;FO393392,1143422,1143463;CP010867,1143422,1143463;CP011329,1143422,1143463;CP010319,1143422,1143463…
CP011328	Mauve	SHARED	1143464	1143513	.	.	.	Notes=Lenght49	AL732656,1143464,1143513;AE009948,1143464,1143513;CP000114,1143464,1143513;CP003919,1143464,1143513;HF952104,1143464,1143513;HF952106,1143464,1143513;HF952105,1143464,1143513;CP007482,1143464,1143513;CP007565,1143464,1143513;HG939456,1143464,1143513;CP007631,1143464,1143513;CP007632,1143464,1143513;CP006910,1143464,1143513;CP007572,1143464,1143513;CP007571,1143464,1143513;CP007570,1143464,1143513…
CP011328	Mauve	SHARED	1143514	1143735	.	.	.	Notes=Lenght221	AE009948,1143514,1143735;CP000114,1143514,1143735;CP003919,1143514,1143735;HF952104,1143514,1143735;HF952106,1143514,1143735;HF952105,1143514,1143735;CP007482,1143514,1143735;CP007565,1143514,1143735;HG939456,1143514,1143735;CP007631,1143514,1143735;CP007632,1143514,1143735;CP006910,1143514,1143735;FO393392,1143514,1143735;CP010867,1143514,1143735;CP011329,1143514,1143735;CP010319,1143514,1143735…
CP011328	Mauve	SHARED	1143882	1143905	.	.	.	Notes=Lenght23	AL732656,1143882,1143905;AE009948,1143882,1143905;CP000114,1143882,1143905;CP003919,1143882,1143905;HF952104,1143882,1143905;HF952106,1143882,1143905;HF952105,1143882,1143905;CP007482,1143882,1143905;CP007565,1143882,1143905;HG939456,1143882,1143905;CP007631,1143882,1143905;CP007632,1143882,1143905;CP006910,1143882,1143905;CP007572,1143882,1143905;CP007571,1143882,1143905;CP007570,1143882,1143905…
CP011328	Mauve	SHARED	1143916	1144387	.	.	.	Notes=Lenght471	AL732656,1143916,1144387;AE009948,1143916,1144387;CP003810,1143916,1144387;CP003919,1143916,1144387;HF952104,1143916,1144387;HF952106,1143916,1144387;HF952105,1143916,1144387;CP007482,1143916,1144387;CP007565,1143916,1144387;HG939456,1143916,1144387;CP007631,1143916,1144387;CP007632,1143916,1144387;CP006910,1143916,1144387;CP007572,1143916,1144387;CP007571,1143916,1144387;CP007570,1143916,1144387…
CP011328	Mauve	SHARED	1155011	1155085	.	.	.	Notes=Lenght74	AL732656,1155011,1155085;AE009948,1155011,1155085;CP000114,1155011,1155085;CP003810,1155011,1155085;HF952104,1155011,1155085;HF952106,1155011,1155085;HF952105,1155011,1155085;CP007482,1155011,1155085;CP007565,1155011,1155085;HG939456,1155011,1155085;CP007631,1155011,1155085;CP007632,1155011,1155085;CP006910,1155011,1155085;CP007572,1155011,1155085;CP007571,1155011,1155085;CP007570,1155011,1155085…
CP011328	Mauve	SHARED	1155086	1155952	.	.	.	Notes=Lenght866	AL732656,1155086,1155952;AE009948,1155086,1155952;CP000114,1155086,1155952;CP003810,1155086,1155952;HF952104,1155086,1155952;HF952106,1155086,1155952;HF952105,1155086,1155952;CP007482,1155086,1155952;CP007565,1155086,1155952;HG939456,1155086,1155952;CP007631,1155086,1155952;CP007632,1155086,1155952;CP006910,1155086,1155952;CP007572,1155086,1155952;CP007571,1155086,1155952;CP007570,1155086,1155952…
CP011328	Mauve	SHARED	1174418	1174548	.	.	.	Notes=Lenght130	AL732656,1174418,1174548;AE009948,1174418,1174548;CP000114,1174418,1174548;CP003810,1174418,1174548;HF952104,1174418,1174548;HF952106,1174418,1174548;HF952105,1174418,1174548;CP007482,1174418,1174548;CP007565,1174418,1174548;HG939456,1174418,1174548;CP007631,1174418,1174548;CP007632,1174418,1174548;CP006910,1174418,1174548;CP007572,1174418,1174548;CP007571,1174418,1174548;CP007570,1174418,1174548…
CP011328	Mauve	SHARED	1179706	1179770	.	.	.	Notes=Lenght64	AL732656,1179706,1179770;AE009948,1179706,1179770;CP000114,1179706,1179770;CP003810,1179706,1179770;CP003919,1179706,1179770;HF952104,1179706,1179770;HF952106,1179706,1179770;HF952105,1179706,1179770;CP007482,1179706,1179770;CP007565,1179706,1179770;CP007631,1179706,1179770;CP006910,1179706,1179770;CP007572,1179706,1179770;CP007571,1179706,1179770;CP007570,1179706,1179770;FO393392,1179706,1179770…
CP011328	Mauve	SHARED	1201357	1201390	.	.	.	Notes=Lenght33	AL732656,1201357,1201390;AE009948,1201357,1201390;CP000114,1201357,1201390;CP003810,1201357,1201390;CP003919,1201357,1201390;HF952104,1201357,1201390;HF952106,1201357,1201390;HF952105,1201357,1201390;CP007482,1201357,1201390;CP007565,1201357,1201390;HG939456,1201357,1201390;CP007631,1201357,1201390;CP007632,1201357,1201390;CP006910,1201357,1201390;FO393392,1201357,1201390;CP010867,1201357,1201390…
CP011328	Mauve	SHARED	1207133	1207425	.	.	.	Notes=Lenght292	AE009948,1207133,1207425;CP000114,1207133,1207425;CP003810,1207133,1207425;CP003919,1207133,1207425;HF952104,1207133,1207425;HF952106,1207133,1207425;HF952105,1207133,1207425;CP007482,1207133,1207425;CP007565,1207133,1207425;HG939456,1207133,1207425;CP007631,1207133,1207425;CP007632,1207133,1207425;FO393392,1207133,1207425;CP010867,1207133,1207425;CP011325,1207133,1207425;CP011326,1207133,1207425…
CP011328	Mauve	SHARED	1207652	1208005	.	.	.	Notes=Lenght353	AE009948,1207652,1208005;CP000114,1207652,1208005;CP003810,1207652,1208005;CP003919,1207652,1208005;HF952104,1207652,1208005;HF952106,1207652,1208005;HF952105,1207652,1208005;CP007482,1207652,1208005;CP007565,1207652,1208005;HG939456,1207652,1208005;CP007631,1207652,1208005;CP007632,1207652,1208005;FO393392,1207652,1208005;CP010867,1207652,1208005;CP011325,1207652,1208005;CP011326,1207652,1208005…
CP011328	Mauve	SHARED	1208284	1208473	.	.	.	Notes=Lenght189	AE009948,1208284,1208473;CP000114,1208284,1208473;CP003810,1208284,1208473;CP003919,1208284,1208473;HF952104,1208284,1208473;HF952106,1208284,1208473;HF952105,1208284,1208473;CP007482,1208284,1208473;CP007565,1208284,1208473;HG939456,1208284,1208473;CP007631,1208284,1208473;CP007632,1208284,1208473;FO393392,1208284,1208473;CP010867,1208284,1208473;CP011325,1208284,1208473;CP011326,1208284,1208473…
CP011328	Mauve	SHARED	1209507	1209571	.	.	.	Notes=Lenght64	AE009948,1209507,1209571;CP000114,1209507,1209571;CP003810,1209507,1209571;CP003919,1209507,1209571;HF952104,1209507,1209571;HF952106,1209507,1209571;HF952105,1209507,1209571;CP007482,1209507,1209571;CP007565,1209507,1209571;HG939456,1209507,1209571;CP007631,1209507,1209571;CP007632,1209507,1209571;FO393392,1209507,1209571;CP010867,1209507,1209571;CP011325,1209507,1209571;CP011326,1209507,1209571…
CP011328	Mauve	SHARED	1211193	1211206	.	.	.	Notes=Lenght13	AL732656,1211193,1211206;AE009948,1211193,1211206;CP000114,1211193,1211206;CP003810,1211193,1211206;CP003919,1211193,1211206;HF952104,1211193,1211206;HF952106,1211193,1211206;HF952105,1211193,1211206;CP007482,1211193,1211206;CP007565,1211193,1211206;HG939456,1211193,1211206;CP007631,1211193,1211206;CP007632,1211193,1211206;CP007572,1211193,1211206;CP007571,1211193,1211206;CP007570,1211193,1211206…
CP011328	Mauve	SHARED	1232429	1232442	.	.	.	Notes=Lenght13	AL732656,1232429,1232442;AE009948,1232429,1232442;CP000114,1232429,1232442;CP003810,1232429,1232442;CP003919,1232429,1232442;HF952104,1232429,1232442;HF952106,1232429,1232442;HF952105,1232429,1232442;CP007482,1232429,1232442;CP007565,1232429,1232442;HG939456,1232429,1232442;CP007631,1232429,1232442;CP007632,1232429,1232442;CP006910,1232429,1232442;FO393392,1232429,1232442;CP010867,1232429,1232442…
CP011328	Mauve	SHARED	1232487	1233333	.	.	.	Notes=Lenght846	AL732656,1232487,1233333;AE009948,1232487,1233333;CP000114,1232487,1233333;CP003810,1232487,1233333;CP003919,1232487,1233333;HF952104,1232487,1233333;HF952106,1232487,1233333;HF952105,1232487,1233333;CP007482,1232487,1233333;CP007565,1232487,1233333;HG939456,1232487,1233333;CP007631,1232487,1233333;CP007632,1232487,1233333;CP006910,1232487,1233333;FO393392,1232487,1233333;CP010867,1232487,1233333…
CP011328	Mauve	SHARED	1233334	1233417	.	.	.	Notes=Lenght83	AL732656,1233334,1233417;AE009948,1233334,1233417;CP000114,1233334,1233417;CP003810,1233334,1233417;HF952104,1233334,1233417;HF952106,1233334,1233417;HF952105,1233334,1233417;CP007482,1233334,1233417;CP007565,1233334,1233417;HG939456,1233334,1233417;CP007631,1233334,1233417;CP007632,1233334,1233417;CP006910,1233334,1233417;FO393392,1233334,1233417;CP010867,1233334,1233417;CP011325,1233334,1233417…
CP011328	Mauve	SHARED	1233418	1234718	.	.	.	Notes=Lenght1300	AL732656,1233418,1234718;AE009948,1233418,1234718;CP000114,1233418,1234718;CP003810,1233418,1234718;CP003919,1233418,1234718;HF952104,1233418,1234718;HF952106,1233418,1234718;HF952105,1233418,1234718;CP007482,1233418,1234718;CP007565,1233418,1234718;HG939456,1233418,1234718;CP007631,1233418,1234718;CP007632,1233418,1234718;CP006910,1233418,1234718;FO393392,1233418,1234718;CP010867,1233418,1234718…
CP011328	Mauve	SHARED	1250405	1250565	.	.	.	Notes=Lenght160	AL732656,1250405,1250565;AE009948,1250405,1250565;CP000114,1250405,1250565;CP003810,1250405,1250565;CP003919,1250405,1250565;HF952104,1250405,1250565;HF952106,1250405,1250565;HF952105,1250405,1250565;CP007482,1250405,1250565;CP007565,1250405,1250565;CP007631,1250405,1250565;CP006910,1250405,1250565;CP007572,1250405,1250565;CP007571,1250405,1250565;CP007570,1250405,1250565;FO393392,1250405,1250565…
CP011328	Mauve	SHARED	1250566	1250593	.	.	.	Notes=Lenght27	AE009948,1250566,1250593;CP000114,1250566,1250593;CP003810,1250566,1250593;CP003919,1250566,1250593;HF952104,1250566,1250593;HF952106,1250566,1250593;HF952105,1250566,1250593;CP007482,1250566,1250593;CP007565,1250566,1250593;CP007631,1250566,1250593;CP006910,1250566,1250593;FO393392,1250566,1250593;CP010867,1250566,1250593;CP011325,1250566,1250593;CP011326,1250566,1250593;CP011327,1250566,1250593…
CP011328	Mauve	SHARED	1250594	1250733	.	.	.	Notes=Lenght139	AE009948,1250594,1250733;CP000114,1250594,1250733;CP003810,1250594,1250733;CP003919,1250594,1250733;HF952104,1250594,1250733;HF952106,1250594,1250733;HF952105,1250594,1250733;CP007482,1250594,1250733;CP007565,1250594,1250733;HG939456,1250594,1250733;CP007631,1250594,1250733;CP007632,1250594,1250733;CP006910,1250594,1250733;FO393392,1250594,1250733;CP010867,1250594,1250733;CP011325,1250594,1250733…
CP011328	Mauve	SHARED	1250849	1251453	.	.	.	Notes=Lenght604	AL732656,1250849,1251453;AE009948,1250849,1251453;CP000114,1250849,1251453;CP003810,1250849,1251453;CP003919,1250849,1251453;HF952104,1250849,1251453;HF952106,1250849,1251453;HF952105,1250849,1251453;CP007482,1250849,1251453;CP007565,1250849,1251453;CP007631,1250849,1251453;CP006910,1250849,1251453;CP007572,1250849,1251453;CP007571,1250849,1251453;CP007570,1250849,1251453;FO393392,1250849,1251453…
CP011328	Mauve	SHARED	1251548	1251930	.	.	.	Notes=Lenght382	AL732656,1251548,1251930;AE009948,1251548,1251930;CP000114,1251548,1251930;CP003810,1251548,1251930;CP003919,1251548,1251930;HF952104,1251548,1251930;HF952106,1251548,1251930;HF952105,1251548,1251930;CP007482,1251548,1251930;CP007565,1251548,1251930;CP007631,1251548,1251930;CP006910,1251548,1251930;CP007572,1251548,1251930;CP007571,1251548,1251930;CP007570,1251548,1251930;FO393392,1251548,1251930…
CP011328	Mauve	SHARED	1252021	1253860	.	.	.	Notes=Lenght1839	AL732656,1252021,1253860;AE009948,1252021,1253860;CP000114,1252021,1253860;CP003810,1252021,1253860;CP003919,1252021,1253860;HF952104,1252021,1253860;HF952106,1252021,1253860;HF952105,1252021,1253860;CP007482,1252021,1253860;CP007565,1252021,1253860;CP007631,1252021,1253860;CP006910,1252021,1253860;CP007572,1252021,1253860;CP007571,1252021,1253860;CP007570,1252021,1253860;FO393392,1252021,1253860…
CP011328	Mauve	SHARED	1253861	1254145	.	.	.	Notes=Lenght284	AL732656,1253861,1254145;AE009948,1253861,1254145;CP000114,1253861,1254145;CP003810,1253861,1254145;HF952104,1253861,1254145;HF952106,1253861,1254145;HF952105,1253861,1254145;CP007482,1253861,1254145;CP007565,1253861,1254145;CP007631,1253861,1254145;CP006910,1253861,1254145;CP007572,1253861,1254145;CP007571,1253861,1254145;CP007570,1253861,1254145;FO393392,1253861,1254145;CP010867,1253861,1254145…
CP011328	Mauve	SHARED	1254146	1254309	.	.	.	Notes=Lenght163	AL732656,1254146,1254309;AE009948,1254146,1254309;CP000114,1254146,1254309;CP003810,1254146,1254309;CP003919,1254146,1254309;HF952104,1254146,1254309;HF952106,1254146,1254309;HF952105,1254146,1254309;CP007482,1254146,1254309;CP007565,1254146,1254309;CP007631,1254146,1254309;CP006910,1254146,1254309;CP007572,1254146,1254309;CP007571,1254146,1254309;CP007570,1254146,1254309;FO393392,1254146,1254309…
CP011328	Mauve	SHARED	1254310	1254956	.	.	.	Notes=Lenght646	AL732656,1254310,1254956;AE009948,1254310,1254956;CP000114,1254310,1254956;CP003810,1254310,1254956;CP003919,1254310,1254956;HF952104,1254310,1254956;HF952106,1254310,1254956;HF952105,1254310,1254956;CP007482,1254310,1254956;CP007565,1254310,1254956;CP007631,1254310,1254956;CP006910,1254310,1254956;CP007572,1254310,1254956;CP007571,1254310,1254956;CP007570,1254310,1254956;FO393392,1254310,1254956…
CP011328	Mauve	SHARED	1254957	1255045	.	.	.	Notes=Lenght88	AL732656,1254957,1255045;CP000114,1254957,1255045;CP003810,1254957,1255045;CP003919,1254957,1255045;HF952104,1254957,1255045;HF952106,1254957,1255045;HF952105,1254957,1255045;CP007482,1254957,1255045;CP007565,1254957,1255045;CP007631,1254957,1255045;CP006910,1254957,1255045;CP007572,1254957,1255045;CP007571,1254957,1255045;CP007570,1254957,1255045;FO393392,1254957,1255045;CP010867,1254957,1255045…
CP011328	Mauve	SHARED	1255046	1255121	.	.	.	Notes=Lenght75	CP000114,1255046,1255121;CP003810,1255046,1255121;CP003919,1255046,1255121;HF952104,1255046,1255121;HF952106,1255046,1255121;HF952105,1255046,1255121;CP007482,1255046,1255121;CP007565,1255046,1255121;CP007631,1255046,1255121;CP006910,1255046,1255121;FO393392,1255046,1255121;CP010867,1255046,1255121;CP011325,1255046,1255121;CP011326,1255046,1255121;CP011327,1255046,1255121;CP010319,1255046,1255121…
CP011328	Mauve	SHARED	1255123	1256002	.	.	.	Notes=Lenght879	AL732656,1255123,1256002;AE009948,1255123,1256002;CP000114,1255123,1256002;CP003810,1255123,1256002;CP003919,1255123,1256002;HF952104,1255123,1256002;HF952106,1255123,1256002;HF952105,1255123,1256002;CP007482,1255123,1256002;CP007565,1255123,1256002;CP007631,1255123,1256002;CP006910,1255123,1256002;CP007572,1255123,1256002;CP007571,1255123,1256002;CP007570,1255123,1256002;FO393392,1255123,1256002…
CP011328	Mauve	SHARED	1256042	1256074	.	.	.	Notes=Lenght32	AL732656,1256042,1256074;CP003919,1256042,1256074;HF952104,1256042,1256074;HF952106,1256042,1256074;HF952105,1256042,1256074;CP007482,1256042,1256074;CP007565,1256042,1256074;CP007631,1256042,1256074;CP006910,1256042,1256074;CP007572,1256042,1256074;CP007571,1256042,1256074;CP007570,1256042,1256074;FO393392,1256042,1256074;CP010867,1256042,1256074;CP010319,1256042,1256074;CP013202,1256042,1256074;
CP011328	Mauve	SHARED	1256087	1259337	.	.	.	Notes=Lenght3250	AL732656,1256087,1259337;AE009948,1256087,1259337;CP000114,1256087,1259337;CP003810,1256087,1259337;CP003919,1256087,1259337;HF952104,1256087,1259337;HF952106,1256087,1259337;HF952105,1256087,1259337;CP007482,1256087,1259337;CP007565,1256087,1259337;CP007631,1256087,1259337;CP006910,1256087,1259337;CP007572,1256087,1259337;CP007571,1256087,1259337;CP007570,1256087,1259337;FO393392,1256087,1259337…
CP011328	Mauve	SHARED	1259488	1260220	.	.	.	Notes=Lenght732	AE009948,1259488,1260220;CP000114,1259488,1260220;CP003810,1259488,1260220;HF952104,1259488,1260220;HF952106,1259488,1260220;HF952105,1259488,1260220;CP007482,1259488,1260220;CP007565,1259488,1260220;CP007631,1259488,1260220;FO393392,1259488,1260220;CP010867,1259488,1260220;CP011325,1259488,1260220;CP011326,1259488,1260220;CP011327,1259488,1260220;CP010319,1259488,1260220;CP012419,1259488,1260220…
CP011328	Mauve	SHARED	1260221	1260256	.	.	.	Notes=Lenght35	AL732656,1260221,1260256;AE009948,1260221,1260256;CP000114,1260221,1260256;CP003810,1260221,1260256;HF952104,1260221,1260256;HF952106,1260221,1260256;HF952105,1260221,1260256;CP007482,1260221,1260256;CP007565,1260221,1260256;CP007631,1260221,1260256;CP007572,1260221,1260256;CP007571,1260221,1260256;CP007570,1260221,1260256;FO393392,1260221,1260256;CP010867,1260221,1260256;CP011325,1260221,1260256…
CP011328	Mauve	SHARED	1260257	1260691	.	.	.	Notes=Lenght434	AE009948,1260257,1260691;CP000114,1260257,1260691;CP003810,1260257,1260691;HF952104,1260257,1260691;HF952106,1260257,1260691;HF952105,1260257,1260691;CP007482,1260257,1260691;CP007565,1260257,1260691;CP007631,1260257,1260691;FO393392,1260257,1260691;CP010867,1260257,1260691;CP011325,1260257,1260691;CP011326,1260257,1260691;CP011327,1260257,1260691;CP010319,1260257,1260691;CP012419,1260257,1260691…
CP011328	Mauve	SHARED	1260753	1264284	.	.	.	Notes=Lenght3531	AE009948,1260753,1264284;CP000114,1260753,1264284;CP003810,1260753,1264284;HF952104,1260753,1264284;HF952106,1260753,1264284;HF952105,1260753,1264284;CP007482,1260753,1264284;CP007565,1260753,1264284;CP007631,1260753,1264284;FO393392,1260753,1264284;CP010867,1260753,1264284;CP011325,1260753,1264284;CP011326,1260753,1264284;CP011327,1260753,1264284;CP010319,1260753,1264284;CP012419,1260753,1264284…
CP011328	Mauve	SHARED	1264285	1264390	.	.	.	Notes=Lenght105	AE009948,1264285,1264390;CP000114,1264285,1264390;CP003810,1264285,1264390;HF952104,1264285,1264390;HF952106,1264285,1264390;HF952105,1264285,1264390;CP007482,1264285,1264390;CP007565,1264285,1264390;CP007631,1264285,1264390;FO393392,1264285,1264390;CP010867,1264285,1264390;CP011325,1264285,1264390;CP011326,1264285,1264390;CP011327,1264285,1264390;CP010319,1264285,1264390;CP012419,1264285,1264390…
CP011328	Mauve	SHARED	1264391	1266189	.	.	.	Notes=Lenght1798	AL732656,1264391,1266189;AE009948,1264391,1266189;CP000114,1264391,1266189;CP003810,1264391,1266189;HF952104,1264391,1266189;HF952106,1264391,1266189;HF952105,1264391,1266189;CP007482,1264391,1266189;CP007565,1264391,1266189;CP007631,1264391,1266189;CP007572,1264391,1266189;CP007571,1264391,1266189;CP007570,1264391,1266189;FO393392,1264391,1266189;CP010867,1264391,1266189;CP011325,1264391,1266189…
CP011328	Mauve	SHARED	1266190	1268317	.	.	.	Notes=Lenght2127	AL732656,1266190,1268317;AE009948,1266190,1268317;CP000114,1266190,1268317;CP003810,1266190,1268317;CP003919,1266190,1268317;HF952104,1266190,1268317;HF952106,1266190,1268317;HF952105,1266190,1268317;CP007482,1266190,1268317;CP007565,1266190,1268317;CP007631,1266190,1268317;CP006910,1266190,1268317;CP007572,1266190,1268317;CP007571,1266190,1268317;CP007570,1266190,1268317;FO393392,1266190,1268317…
CP011328	Mauve	SHARED	1268318	1268336	.	.	.	Notes=Lenght18	AL732656,1268318,1268336;AE009948,1268318,1268336;CP000114,1268318,1268336;CP003810,1268318,1268336;CP003919,1268318,1268336;HF952104,1268318,1268336;HF952106,1268318,1268336;HF952105,1268318,1268336;CP007482,1268318,1268336;CP007565,1268318,1268336;CP007631,1268318,1268336;CP006910,1268318,1268336;CP007572,1268318,1268336;CP007571,1268318,1268336;CP007570,1268318,1268336;FO393392,1268318,1268336…
CP011328	Mauve	SHARED	1268401	1270941	.	.	.	Notes=Lenght2540	AL732656,1268401,1270941;AE009948,1268401,1270941;CP000114,1268401,1270941;CP003810,1268401,1270941;CP003919,1268401,1270941;HF952104,1268401,1270941;HF952106,1268401,1270941;HF952105,1268401,1270941;CP007482,1268401,1270941;CP007565,1268401,1270941;CP007631,1268401,1270941;CP006910,1268401,1270941;CP007572,1268401,1270941;CP007571,1268401,1270941;CP007570,1268401,1270941;FO393392,1268401,1270941…
CP011328	Mauve	SHARED	1270942	1271028	.	.	.	Notes=Lenght86	AL732656,1270942,1271028;AE009948,1270942,1271028;CP000114,1270942,1271028;CP003810,1270942,1271028;CP003919,1270942,1271028;HF952104,1270942,1271028;HF952106,1270942,1271028;HF952105,1270942,1271028;CP007482,1270942,1271028;CP007565,1270942,1271028;HG939456,1270942,1271028;CP007631,1270942,1271028;CP007632,1270942,1271028;CP006910,1270942,1271028;CP007572,1270942,1271028;CP007571,1270942,1271028…
CP011328	Mauve	SHARED	1271029	1271702	.	.	.	Notes=Lenght673	AL732656,1271029,1271702;AE009948,1271029,1271702;CP000114,1271029,1271702;CP003810,1271029,1271702;CP003919,1271029,1271702;HF952104,1271029,1271702;HF952106,1271029,1271702;HF952105,1271029,1271702;CP007482,1271029,1271702;CP007565,1271029,1271702;CP007631,1271029,1271702;CP006910,1271029,1271702;CP007572,1271029,1271702;CP007571,1271029,1271702;CP007570,1271029,1271702;FO393392,1271029,1271702…
CP011328	Mauve	SHARED	1271703	1272313	.	.	.	Notes=Lenght610	AL732656,1271703,1272313;AE009948,1271703,1272313;CP000114,1271703,1272313;CP003810,1271703,1272313;CP003919,1271703,1272313;HF952104,1271703,1272313;HF952106,1271703,1272313;HF952105,1271703,1272313;CP007482,1271703,1272313;CP007565,1271703,1272313;CP007631,1271703,1272313;CP006910,1271703,1272313;CP007572,1271703,1272313;CP007571,1271703,1272313;CP007570,1271703,1272313;FO393392,1271703,1272313…
CP011328	Mauve	SHARED	1304204	1304240	.	.	.	Notes=Lenght36	AL732656,1304204,1304240;AE009948,1304204,1304240;CP000114,1304204,1304240;CP003810,1304204,1304240;HF952104,1304204,1304240;HF952106,1304204,1304240;HF952105,1304204,1304240;CP007482,1304204,1304240;CP007565,1304204,1304240;HG939456,1304204,1304240;CP007631,1304204,1304240;CP007632,1304204,1304240;CP006910,1304204,1304240;CP007572,1304204,1304240;CP007571,1304204,1304240;CP007570,1304204,1304240…
CP011328	Mauve	SHARED	1307777	1307787	.	.	.	Notes=Lenght10	AE009948,1307777,1307787;CP000114,1307777,1307787;CP003810,1307777,1307787;CP003919,1307777,1307787;HF952104,1307777,1307787;HF952106,1307777,1307787;HF952105,1307777,1307787;CP007482,1307777,1307787;CP007565,1307777,1307787;HG939456,1307777,1307787;CP007631,1307777,1307787;CP007632,1307777,1307787;CP006910,1307777,1307787;FO393392,1307777,1307787;CP010867,1307777,1307787;CP011325,1307777,1307787…
CP011328	Mauve	SHARED	1307845	1308019	.	.	.	Notes=Lenght174	AL732656,1307845,1308019;AE009948,1307845,1308019;CP000114,1307845,1308019;CP003810,1307845,1308019;CP003919,1307845,1308019;HF952104,1307845,1308019;HF952105,1307845,1308019;CP007482,1307845,1308019;CP007565,1307845,1308019;HG939456,1307845,1308019;CP007631,1307845,1308019;CP007632,1307845,1308019;CP006910,1307845,1308019;CP007572,1307845,1308019;CP007571,1307845,1308019;CP007570,1307845,1308019…
CP011328	Mauve	SHARED	1338311	1338535	.	.	.	Notes=Lenght224	AL732656,1338311,1338535;AE009948,1338311,1338535;CP000114,1338311,1338535;CP003810,1338311,1338535;CP003919,1338311,1338535;HF952104,1338311,1338535;HF952106,1338311,1338535;HF952105,1338311,1338535;CP007482,1338311,1338535;CP007565,1338311,1338535;HG939456,1338311,1338535;CP007631,1338311,1338535;CP007632,1338311,1338535;CP006910,1338311,1338535;CP007572,1338311,1338535;CP007571,1338311,1338535…
CP011328	Mauve	SHARED	1341924	1342019	.	.	.	Notes=Lenght95	AL732656,1341924,1342019;AE009948,1341924,1342019;CP000114,1341924,1342019;CP003810,1341924,1342019;CP003919,1341924,1342019;HF952104,1341924,1342019;HF952106,1341924,1342019;CP007482,1341924,1342019;CP007565,1341924,1342019;HG939456,1341924,1342019;CP007631,1341924,1342019;CP007632,1341924,1342019;CP006910,1341924,1342019;CP007572,1341924,1342019;CP007571,1341924,1342019;CP007570,1341924,1342019…
CP011328	Mauve	SHARED	1342994	1343034	.	.	.	Notes=Lenght40	AL732656,1342994,1343034;AE009948,1342994,1343034;CP000114,1342994,1343034;CP003810,1342994,1343034;HF952104,1342994,1343034;HF952106,1342994,1343034;HF952105,1342994,1343034;CP007482,1342994,1343034;CP007565,1342994,1343034;HG939456,1342994,1343034;CP007631,1342994,1343034;CP007632,1342994,1343034;CP006910,1342994,1343034;CP007572,1342994,1343034;CP007571,1342994,1343034;CP007570,1342994,1343034…
CP011328	Mauve	SHARED	1343917	1344307	.	.	.	Notes=Lenght390	AL732656,1343917,1344307;AE009948,1343917,1344307;CP000114,1343917,1344307;CP003810,1343917,1344307;CP003919,1343917,1344307;HF952104,1343917,1344307;HF952106,1343917,1344307;HF952105,1343917,1344307;CP007482,1343917,1344307;CP007565,1343917,1344307;HG939456,1343917,1344307;CP007631,1343917,1344307;CP007632,1343917,1344307;CP006910,1343917,1344307;CP007572,1343917,1344307;CP007571,1343917,1344307…
CP011328	Mauve	SHARED	1344308	1344404	.	.	.	Notes=Lenght96	AL732656,1344308,1344404;AE009948,1344308,1344404;CP000114,1344308,1344404;CP003810,1344308,1344404;CP003919,1344308,1344404;HF952104,1344308,1344404;HF952106,1344308,1344404;HF952105,1344308,1344404;CP007482,1344308,1344404;CP007565,1344308,1344404;HG939456,1344308,1344404;CP007631,1344308,1344404;CP007632,1344308,1344404;CP006910,1344308,1344404;CP007572,1344308,1344404;CP007571,1344308,1344404…
CP011328	Mauve	SHARED	1360684	1360703	.	.	.	Notes=Lenght19	AL732656,1360684,1360703;AE009948,1360684,1360703;CP000114,1360684,1360703;CP003810,1360684,1360703;CP003919,1360684,1360703;HF952104,1360684,1360703;HF952106,1360684,1360703;HF952105,1360684,1360703;CP007482,1360684,1360703;CP007565,1360684,1360703;CP007631,1360684,1360703;CP007632,1360684,1360703;CP006910,1360684,1360703;CP007572,1360684,1360703;CP007571,1360684,1360703;CP007570,1360684,1360703…
CP011328	Mauve	SHARED	1363461	1363502	.	.	.	Notes=Lenght41	AL732656,1363461,1363502;AE009948,1363461,1363502;CP000114,1363461,1363502;CP003810,1363461,1363502;HF952104,1363461,1363502;HF952106,1363461,1363502;HF952105,1363461,1363502;CP007482,1363461,1363502;CP007565,1363461,1363502;HG939456,1363461,1363502;CP007631,1363461,1363502;CP007632,1363461,1363502;CP006910,1363461,1363502;CP007572,1363461,1363502;CP007571,1363461,1363502;CP007570,1363461,1363502…
CP011328	Mauve	SHARED	1416271	1416865	.	.	.	Notes=Lenght594	AL732656,1416271,1416865;AE009948,1416271,1416865;CP000114,1416271,1416865;CP003810,1416271,1416865;HF952104,1416271,1416865;HF952106,1416271,1416865;HF952105,1416271,1416865;CP007482,1416271,1416865;CP007565,1416271,1416865;HG939456,1416271,1416865;CP007631,1416271,1416865;CP007632,1416271,1416865;CP006910,1416271,1416865;CP007572,1416271,1416865;CP007571,1416271,1416865;CP007570,1416271,1416865…
CP011328	Mauve	SHARED	1459688	1459744	.	.	.	Notes=Lenght56	AE009948,1459688,1459744;CP000114,1459688,1459744;CP003810,1459688,1459744;CP003919,1459688,1459744;HF952104,1459688,1459744;HF952106,1459688,1459744;HF952105,1459688,1459744;CP007482,1459688,1459744;CP007565,1459688,1459744;HG939456,1459688,1459744;CP007631,1459688,1459744;CP007632,1459688,1459744;CP006910,1459688,1459744;FO393392,1459688,1459744;CP010867,1459688,1459744;CP011325,1459688,1459744…
CP011328	Mauve	SHARED	1468173	1468359	.	.	.	Notes=Lenght186	AL732656,1468173,1468359;AE009948,1468173,1468359;CP000114,1468173,1468359;CP003810,1468173,1468359;CP003919,1468173,1468359;HF952104,1468173,1468359;HF952105,1468173,1468359;CP007482,1468173,1468359;CP007565,1468173,1468359;HG939456,1468173,1468359;CP007631,1468173,1468359;CP007632,1468173,1468359;CP006910,1468173,1468359;CP007572,1468173,1468359;CP007571,1468173,1468359;CP007570,1468173,1468359…
CP011328	Mauve	SHARED	1473142	1473178	.	.	.	Notes=Lenght36	AL732656,1473142,1473178;AE009948,1473142,1473178;CP000114,1473142,1473178;CP003810,1473142,1473178;HF952104,1473142,1473178;HF952106,1473142,1473178;HF952105,1473142,1473178;CP007482,1473142,1473178;CP007565,1473142,1473178;HG939456,1473142,1473178;CP007631,1473142,1473178;CP007632,1473142,1473178;CP006910,1473142,1473178;CP007572,1473142,1473178;CP007571,1473142,1473178;CP007570,1473142,1473178…
CP011328	Mauve	SHARED	1474830	1475525	.	.	.	Notes=Lenght695	AE009948,1474830,1475525;CP000114,1474830,1475525;CP003810,1474830,1475525;CP003919,1474830,1475525;HF952104,1474830,1475525;HF952106,1474830,1475525;HF952105,1474830,1475525;CP007482,1474830,1475525;CP007565,1474830,1475525;HG939456,1474830,1475525;CP007631,1474830,1475525;CP006910,1474830,1475525;FO393392,1474830,1475525;CP010867,1474830,1475525;CP011325,1474830,1475525;CP011326,1474830,1475525…
CP011328	Mauve	SHARED	1475526	1475589	.	.	.	Notes=Lenght63	AE009948,1475526,1475589;CP000114,1475526,1475589;CP003810,1475526,1475589;HF952104,1475526,1475589;HF952106,1475526,1475589;HF952105,1475526,1475589;CP007482,1475526,1475589;CP007565,1475526,1475589;HG939456,1475526,1475589;CP007631,1475526,1475589;CP006910,1475526,1475589;FO393392,1475526,1475589;CP010867,1475526,1475589;CP011325,1475526,1475589;CP011326,1475526,1475589;CP011327,1475526,1475589…
CP011328	Mauve	SHARED	1475590	1475631	.	.	.	Notes=Lenght41	AL732656,1475590,1475631;AE009948,1475590,1475631;CP000114,1475590,1475631;CP003810,1475590,1475631;HF952104,1475590,1475631;HF952106,1475590,1475631;HF952105,1475590,1475631;CP007482,1475590,1475631;CP007565,1475590,1475631;HG939456,1475590,1475631;CP007631,1475590,1475631;CP007632,1475590,1475631;CP006910,1475590,1475631;CP007572,1475590,1475631;CP007571,1475590,1475631;CP007570,1475590,1475631…
CP011328	Mauve	SHARED	1475764	1475963	.	.	.	Notes=Lenght199	AE009948,1475764,1475963;CP000114,1475764,1475963;CP003810,1475764,1475963;CP003919,1475764,1475963;HF952104,1475764,1475963;HF952106,1475764,1475963;HF952105,1475764,1475963;CP007482,1475764,1475963;CP007565,1475764,1475963;HG939456,1475764,1475963;CP007631,1475764,1475963;CP006910,1475764,1475963;FO393392,1475764,1475963;CP010867,1475764,1475963;CP011325,1475764,1475963;CP011326,1475764,1475963…
CP011328	Mauve	SHARED	1475964	1475998	.	.	.	Notes=Lenght34	AE009948,1475964,1475998;CP000114,1475964,1475998;CP003810,1475964,1475998;HF952104,1475964,1475998;HF952106,1475964,1475998;HF952105,1475964,1475998;CP007482,1475964,1475998;CP007565,1475964,1475998;HG939456,1475964,1475998;CP006910,1475964,1475998;FO393392,1475964,1475998;CP010867,1475964,1475998;CP011325,1475964,1475998;CP011326,1475964,1475998;CP011327,1475964,1475998;CP011329,1475964,1475998…
CP011328	Mauve	SHARED	1475999	1476038	.	.	.	Notes=Lenght39	AE009948,1475999,1476038;CP000114,1475999,1476038;CP003810,1475999,1476038;HF952104,1475999,1476038;HF952106,1475999,1476038;HF952105,1475999,1476038;CP007482,1475999,1476038;CP007565,1475999,1476038;CP006910,1475999,1476038;FO393392,1475999,1476038;CP010867,1475999,1476038;CP011325,1475999,1476038;CP011326,1475999,1476038;CP011327,1475999,1476038;CP011329,1475999,1476038;CP010319,1475999,1476038…
CP011328	Mauve	SHARED	1476039	1477154	.	.	.	Notes=Lenght1115	AE009948,1476039,1477154;CP000114,1476039,1477154;CP003810,1476039,1477154;HF952104,1476039,1477154;HF952106,1476039,1477154;HF952105,1476039,1477154;CP007482,1476039,1477154;CP007565,1476039,1477154;CP007631,1476039,1477154;CP006910,1476039,1477154;FO393392,1476039,1477154;CP010867,1476039,1477154;CP011325,1476039,1477154;CP011326,1476039,1477154;CP011327,1476039,1477154;CP011329,1476039,1477154…
CP011328	Mauve	SHARED	1477548	1477682	.	.	.	Notes=Lenght134	AE009948,1477548,1477682;CP000114,1477548,1477682;CP003810,1477548,1477682;CP003919,1477548,1477682;HF952104,1477548,1477682;HF952106,1477548,1477682;HF952105,1477548,1477682;CP007482,1477548,1477682;CP007565,1477548,1477682;HG939456,1477548,1477682;CP007631,1477548,1477682;CP006910,1477548,1477682;FO393392,1477548,1477682;CP010867,1477548,1477682;CP011325,1477548,1477682;CP011326,1477548,1477682…
CP011328	Mauve	SHARED	1477709	1477749	.	.	.	Notes=Lenght40	AE009948,1477709,1477749;CP000114,1477709,1477749;CP003810,1477709,1477749;CP003919,1477709,1477749;HF952104,1477709,1477749;HF952106,1477709,1477749;HF952105,1477709,1477749;CP007482,1477709,1477749;CP007565,1477709,1477749;CP007631,1477709,1477749;CP006910,1477709,1477749;FO393392,1477709,1477749;CP010867,1477709,1477749;CP011325,1477709,1477749;CP011326,1477709,1477749;CP011327,1477709,1477749…
CP011328	Mauve	SHARED	1481733	1481824	.	.	.	Notes=Lenght91	AL732656,1481733,1481824;AE009948,1481733,1481824;CP000114,1481733,1481824;CP003810,1481733,1481824;HF952104,1481733,1481824;HF952106,1481733,1481824;HF952105,1481733,1481824;CP007482,1481733,1481824;CP007565,1481733,1481824;HG939456,1481733,1481824;CP007631,1481733,1481824;CP007632,1481733,1481824;CP006910,1481733,1481824;CP007572,1481733,1481824;CP007571,1481733,1481824;CP007570,1481733,1481824…
CP011328	Mauve	SHARED	1521263	1521559	.	.	.	Notes=Lenght296	AL732656,1521263,1521559;AE009948,1521263,1521559;CP000114,1521263,1521559;CP003810,1521263,1521559;HF952104,1521263,1521559;HF952106,1521263,1521559;HF952105,1521263,1521559;CP007482,1521263,1521559;CP007565,1521263,1521559;HG939456,1521263,1521559;CP007631,1521263,1521559;CP007632,1521263,1521559;CP007572,1521263,1521559;CP007571,1521263,1521559;CP007570,1521263,1521559;FO393392,1521263,1521559…
CP011328	Mauve	SHARED	1524717	1525465	.	.	.	Notes=Lenght748	CP000114,1524717,1525465;CP003810,1524717,1525465;CP003919,1524717,1525465;HF952104,1524717,1525465;HF952105,1524717,1525465;CP007482,1524717,1525465;CP007565,1524717,1525465;CP007631,1524717,1525465;FO393392,1524717,1525465;CP010867,1524717,1525465;CP011325,1524717,1525465;CP011326,1524717,1525465;CP011327,1524717,1525465;CP012419,1524717,1525465;CP013202,1524717,1525465;
CP011328	Mauve	SHARED	1525466	1525518	.	.	.	Notes=Lenght52	AL732656,1525466,1525518;AE009948,1525466,1525518;CP000114,1525466,1525518;CP003810,1525466,1525518;CP003919,1525466,1525518;HF952104,1525466,1525518;HF952105,1525466,1525518;CP007482,1525466,1525518;CP007565,1525466,1525518;HG939456,1525466,1525518;CP007631,1525466,1525518;CP007632,1525466,1525518;CP006910,1525466,1525518;CP007572,1525466,1525518;CP007571,1525466,1525518;CP007570,1525466,1525518…
CP011328	Mauve	SHARED	1556379	1556390	.	.	.	Notes=Lenght11	AL732656,1556379,1556390;AE009948,1556379,1556390;CP000114,1556379,1556390;CP003810,1556379,1556390;CP003919,1556379,1556390;HF952104,1556379,1556390;HF952106,1556379,1556390;CP007482,1556379,1556390;CP007565,1556379,1556390;HG939456,1556379,1556390;CP007631,1556379,1556390;CP007632,1556379,1556390;CP007572,1556379,1556390;CP007571,1556379,1556390;CP007570,1556379,1556390;FO393392,1556379,1556390…
CP011328	Mauve	SHARED	1573477	1573757	.	.	.	Notes=Lenght280	AL732656,1573477,1573757;AE009948,1573477,1573757;CP000114,1573477,1573757;CP003810,1573477,1573757;HF952104,1573477,1573757;HF952106,1573477,1573757;HF952105,1573477,1573757;CP007482,1573477,1573757;CP007565,1573477,1573757;HG939456,1573477,1573757;CP007631,1573477,1573757;CP007632,1573477,1573757;CP006910,1573477,1573757;CP007572,1573477,1573757;CP007571,1573477,1573757;CP007570,1573477,1573757…
CP011328	Mauve	SHARED	1583941	1584303	.	.	.	Notes=Lenght362	AL732656,1583941,1584303;AE009948,1583941,1584303;CP000114,1583941,1584303;CP003810,1583941,1584303;HF952104,1583941,1584303;HF952106,1583941,1584303;HF952105,1583941,1584303;CP007482,1583941,1584303;CP007565,1583941,1584303;HG939456,1583941,1584303;CP007631,1583941,1584303;CP007632,1583941,1584303;CP006910,1583941,1584303;CP007572,1583941,1584303;CP007571,1583941,1584303;CP007570,1583941,1584303…
CP011328	Mauve	SHARED	1623482	1623492	.	.	.	Notes=Lenght10	AL732656,1623482,1623492;AE009948,1623482,1623492;CP000114,1623482,1623492;CP003810,1623482,1623492;CP003919,1623482,1623492;HF952104,1623482,1623492;HF952106,1623482,1623492;HF952105,1623482,1623492;CP007482,1623482,1623492;CP007565,1623482,1623492;HG939456,1623482,1623492;CP007631,1623482,1623492;CP007632,1623482,1623492;CP006910,1623482,1623492;CP007572,1623482,1623492;CP007571,1623482,1623492…
CP011328	Mauve	SHARED	1641448	1642518	.	.	.	Notes=Lenght1070	AL732656,1641448,1642518;AE009948,1641448,1642518;CP000114,1641448,1642518;CP003810,1641448,1642518;CP003919,1641448,1642518;HF952104,1641448,1642518;HF952106,1641448,1642518;HF952105,1641448,1642518;CP007482,1641448,1642518;CP007565,1641448,1642518;HG939456,1641448,1642518;CP007631,1641448,1642518;CP007632,1641448,1642518;CP006910,1641448,1642518;CP007572,1641448,1642518;CP007571,1641448,1642518…
CP011328	Mauve	SHARED	1642519	1643140	.	.	.	Notes=Lenght621	AL732656,1642519,1643140;AE009948,1642519,1643140;CP000114,1642519,1643140;CP003810,1642519,1643140;HF952104,1642519,1643140;HF952106,1642519,1643140;HF952105,1642519,1643140;CP007482,1642519,1643140;CP007565,1642519,1643140;HG939456,1642519,1643140;CP007631,1642519,1643140;CP007632,1642519,1643140;CP006910,1642519,1643140;CP007572,1642519,1643140;CP007571,1642519,1643140;CP007570,1642519,1643140…
CP011328	Mauve	SHARED	1643150	1645859	.	.	.	Notes=Lenght2709	AL732656,1643150,1645859;AE009948,1643150,1645859;CP000114,1643150,1645859;CP003810,1643150,1645859;CP003919,1643150,1645859;HF952104,1643150,1645859;HF952106,1643150,1645859;HF952105,1643150,1645859;CP007482,1643150,1645859;CP007565,1643150,1645859;HG939456,1643150,1645859;CP007631,1643150,1645859;CP007632,1643150,1645859;CP006910,1643150,1645859;CP007572,1643150,1645859;CP007571,1643150,1645859…
CP011328	Mauve	SHARED	1654519	1654680	.	.	.	Notes=Lenght161	AL732656,1654519,1654680;AE009948,1654519,1654680;CP000114,1654519,1654680;CP003810,1654519,1654680;HF952104,1654519,1654680;HF952106,1654519,1654680;HF952105,1654519,1654680;CP007482,1654519,1654680;CP007565,1654519,1654680;HG939456,1654519,1654680;CP007631,1654519,1654680;CP007632,1654519,1654680;CP006910,1654519,1654680;CP007572,1654519,1654680;CP007571,1654519,1654680;CP007570,1654519,1654680…
CP011328	Mauve	SHARED	1654812	1654832	.	.	.	Notes=Lenght20	AL732656,1654812,1654832;AE009948,1654812,1654832;CP000114,1654812,1654832;CP003810,1654812,1654832;HF952104,1654812,1654832;HF952106,1654812,1654832;HF952105,1654812,1654832;CP007482,1654812,1654832;CP007565,1654812,1654832;HG939456,1654812,1654832;CP007631,1654812,1654832;CP007632,1654812,1654832;CP006910,1654812,1654832;CP007572,1654812,1654832;CP007571,1654812,1654832;CP007570,1654812,1654832…
CP011328	Mauve	SHARED	1656330	1657096	.	.	.	Notes=Lenght766	AL732656,1656330,1657096;AE009948,1656330,1657096;CP000114,1656330,1657096;CP003810,1656330,1657096;CP003919,1656330,1657096;HF952104,1656330,1657096;HF952106,1656330,1657096;HF952105,1656330,1657096;CP007482,1656330,1657096;CP007565,1656330,1657096;CP007631,1656330,1657096;CP007632,1656330,1657096;CP006910,1656330,1657096;CP007572,1656330,1657096;CP007571,1656330,1657096;CP007570,1656330,1657096…
CP011328	Mauve	SHARED	1660163	1660751	.	.	.	Notes=Lenght588	AL732656,1660163,1660751;AE009948,1660163,1660751;CP000114,1660163,1660751;CP003810,1660163,1660751;HF952104,1660163,1660751;HF952106,1660163,1660751;HF952105,1660163,1660751;CP007482,1660163,1660751;CP007565,1660163,1660751;HG939456,1660163,1660751;CP007631,1660163,1660751;CP007632,1660163,1660751;CP006910,1660163,1660751;CP007572,1660163,1660751;CP007571,1660163,1660751;CP007570,1660163,1660751…
CP011328	Mauve	SHARED	1660759	1660803	.	.	.	Notes=Lenght44	AL732656,1660759,1660803;CP000114,1660759,1660803;CP003810,1660759,1660803;HF952104,1660759,1660803;HF952106,1660759,1660803;HF952105,1660759,1660803;CP007482,1660759,1660803;CP007565,1660759,1660803;HG939456,1660759,1660803;CP007631,1660759,1660803;CP007632,1660759,1660803;CP006910,1660759,1660803;CP007572,1660759,1660803;CP007571,1660759,1660803;CP007570,1660759,1660803;FO393392,1660759,1660803…
CP011328	Mauve	SHARED	1660804	1660849	.	.	.	Notes=Lenght45	AL732656,1660804,1660849;AE009948,1660804,1660849;CP000114,1660804,1660849;CP003810,1660804,1660849;HF952104,1660804,1660849;HF952106,1660804,1660849;HF952105,1660804,1660849;CP007482,1660804,1660849;CP007565,1660804,1660849;HG939456,1660804,1660849;CP007631,1660804,1660849;CP007632,1660804,1660849;CP006910,1660804,1660849;CP007572,1660804,1660849;CP007571,1660804,1660849;CP007570,1660804,1660849…
CP011328	Mauve	SHARED	1666414	1666450	.	.	.	Notes=Lenght36	AE009948,1666414,1666450;CP000114,1666414,1666450;CP003810,1666414,1666450;CP003919,1666414,1666450;HF952104,1666414,1666450;HF952106,1666414,1666450;HF952105,1666414,1666450;CP007482,1666414,1666450;CP007565,1666414,1666450;HG939456,1666414,1666450;CP007631,1666414,1666450;CP007632,1666414,1666450;CP006910,1666414,1666450;FO393392,1666414,1666450;CP010867,1666414,1666450;CP011325,1666414,1666450…
CP011328	Mauve	SHARED	1677845	1678233	.	.	.	Notes=Lenght388	AL732656,1677845,1678233;AE009948,1677845,1678233;CP000114,1677845,1678233;CP003810,1677845,1678233;CP003919,1677845,1678233;HF952104,1677845,1678233;CP007482,1677845,1678233;CP007565,1677845,1678233;HG939456,1677845,1678233;CP007631,1677845,1678233;CP007632,1677845,1678233;CP006910,1677845,1678233;CP007572,1677845,1678233;CP007571,1677845,1678233;CP007570,1677845,1678233;FO393392,1677845,1678233…
CP011328	Mauve	SHARED	1678234	1678283	.	.	.	Notes=Lenght49	AL732656,1678234,1678283;AE009948,1678234,1678283;CP000114,1678234,1678283;CP003810,1678234,1678283;CP003919,1678234,1678283;HF952104,1678234,1678283;HF952106,1678234,1678283;CP007482,1678234,1678283;CP007565,1678234,1678283;HG939456,1678234,1678283;CP007631,1678234,1678283;CP007632,1678234,1678283;CP006910,1678234,1678283;CP007572,1678234,1678283;CP007571,1678234,1678283;CP007570,1678234,1678283…
CP011328	Mauve	SHARED	1679431	1679506	.	.	.	Notes=Lenght75	AL732656,1679431,1679506;AE009948,1679431,1679506;CP000114,1679431,1679506;CP003810,1679431,1679506;CP003919,1679431,1679506;HF952104,1679431,1679506;HF952106,1679431,1679506;HF952105,1679431,1679506;CP007482,1679431,1679506;CP007565,1679431,1679506;HG939456,1679431,1679506;CP007631,1679431,1679506;CP007632,1679431,1679506;CP007572,1679431,1679506;CP007571,1679431,1679506;CP007570,1679431,1679506…
CP011328	Mauve	SHARED	1680629	1681292	.	.	.	Notes=Lenght663	CP000114,1680629,1681292;CP003810,1680629,1681292;CP003919,1680629,1681292;HF952104,1680629,1681292;HF952106,1680629,1681292;HF952105,1680629,1681292;CP007482,1680629,1681292;CP007565,1680629,1681292;HG939456,1680629,1681292;CP007631,1680629,1681292;FO393392,1680629,1681292;CP010867,1680629,1681292;CP011325,1680629,1681292;CP011326,1680629,1681292;CP011327,1680629,1681292;CP012419,1680629,1681292…
CP011328	Mauve	SHARED	1683522	1683621	.	.	.	Notes=Lenght99	CP000114,1683522,1683621;CP003810,1683522,1683621;CP003919,1683522,1683621;HF952104,1683522,1683621;HF952106,1683522,1683621;HF952105,1683522,1683621;CP007482,1683522,1683621;CP007565,1683522,1683621;HG939456,1683522,1683621;CP007631,1683522,1683621;FO393392,1683522,1683621;CP010867,1683522,1683621;CP011325,1683522,1683621;CP011326,1683522,1683621;CP011327,1683522,1683621;CP012419,1683522,1683621…
CP011328	Mauve	SHARED	1683799	1683890	.	.	.	Notes=Lenght91	AL732656,1683799,1683890;AE009948,1683799,1683890;CP000114,1683799,1683890;CP003810,1683799,1683890;CP003919,1683799,1683890;HF952104,1683799,1683890;HF952106,1683799,1683890;HF952105,1683799,1683890;CP007482,1683799,1683890;CP007565,1683799,1683890;HG939456,1683799,1683890;CP007631,1683799,1683890;CP007572,1683799,1683890;CP007571,1683799,1683890;CP007570,1683799,1683890;FO393392,1683799,1683890…
CP011328	Mauve	SHARED	1683892	1683903	.	.	.	Notes=Lenght11	CP000114,1683892,1683903;CP003810,1683892,1683903;CP003919,1683892,1683903;HF952104,1683892,1683903;HF952106,1683892,1683903;HF952105,1683892,1683903;CP007482,1683892,1683903;CP007565,1683892,1683903;HG939456,1683892,1683903;CP007631,1683892,1683903;FO393392,1683892,1683903;CP010867,1683892,1683903;CP011325,1683892,1683903;CP011326,1683892,1683903;CP011327,1683892,1683903;CP012419,1683892,1683903…
CP011328	Mauve	SHARED	1683904	1684151	.	.	.	Notes=Lenght247	CP000114,1683904,1684151;CP003810,1683904,1684151;CP003919,1683904,1684151;HF952104,1683904,1684151;HF952106,1683904,1684151;HF952105,1683904,1684151;CP007482,1683904,1684151;CP007565,1683904,1684151;CP007631,1683904,1684151;FO393392,1683904,1684151;CP010867,1683904,1684151;CP011325,1683904,1684151;CP011326,1683904,1684151;CP011327,1683904,1684151;CP012419,1683904,1684151;CP013202,1683904,1684151;
CP011328	Mauve	SHARED	1684152	1684224	.	.	.	Notes=Lenght72	CP000114,1684152,1684224;CP003810,1684152,1684224;CP003919,1684152,1684224;HF952104,1684152,1684224;HF952106,1684152,1684224;HF952105,1684152,1684224;CP007482,1684152,1684224;CP007565,1684152,1684224;HG939456,1684152,1684224;CP007631,1684152,1684224;FO393392,1684152,1684224;CP010867,1684152,1684224;CP011325,1684152,1684224;CP011326,1684152,1684224;CP011327,1684152,1684224;CP012419,1684152,1684224…
CP011328	Mauve	SHARED	1684330	1684570	.	.	.	Notes=Lenght240	CP000114,1684330,1684570;CP003810,1684330,1684570;CP003919,1684330,1684570;HF952104,1684330,1684570;HF952106,1684330,1684570;HF952105,1684330,1684570;CP007482,1684330,1684570;CP007565,1684330,1684570;HG939456,1684330,1684570;CP007631,1684330,1684570;FO393392,1684330,1684570;CP010867,1684330,1684570;CP011325,1684330,1684570;CP011326,1684330,1684570;CP011327,1684330,1684570;CP012419,1684330,1684570…
CP011328	Mauve	SHARED	1684833	1684942	.	.	.	Notes=Lenght109	CP000114,1684833,1684942;CP003810,1684833,1684942;CP003919,1684833,1684942;HF952104,1684833,1684942;HF952105,1684833,1684942;CP007482,1684833,1684942;CP007565,1684833,1684942;HG939456,1684833,1684942;CP007631,1684833,1684942;FO393392,1684833,1684942;CP010867,1684833,1684942;CP011325,1684833,1684942;CP011326,1684833,1684942;CP011327,1684833,1684942;CP012419,1684833,1684942;CP013202,1684833,1684942;
CP011328	Mauve	SHARED	1684948	1684958	.	.	.	Notes=Lenght10	AL732656,1684948,1684958;AE009948,1684948,1684958;CP000114,1684948,1684958;CP003810,1684948,1684958;CP003919,1684948,1684958;HF952104,1684948,1684958;HF952105,1684948,1684958;CP007482,1684948,1684958;CP007565,1684948,1684958;HG939456,1684948,1684958;CP007631,1684948,1684958;CP007632,1684948,1684958;CP007572,1684948,1684958;CP007571,1684948,1684958;CP007570,1684948,1684958;FO393392,1684948,1684958…
CP011328	Mauve	SHARED	1684959	1685135	.	.	.	Notes=Lenght176	AL732656,1684959,1685135;AE009948,1684959,1685135;CP000114,1684959,1685135;CP003810,1684959,1685135;CP003919,1684959,1685135;HF952104,1684959,1685135;HF952105,1684959,1685135;CP007482,1684959,1685135;CP007565,1684959,1685135;HG939456,1684959,1685135;CP007631,1684959,1685135;CP007632,1684959,1685135;CP006910,1684959,1685135;CP007572,1684959,1685135;CP007571,1684959,1685135;CP007570,1684959,1685135…
CP011328	Mauve	SHARED	1685714	1685916	.	.	.	Notes=Lenght202	CP000114,1685714,1685916;CP003810,1685714,1685916;CP003919,1685714,1685916;HF952104,1685714,1685916;HF952106,1685714,1685916;HF952105,1685714,1685916;CP007482,1685714,1685916;CP007565,1685714,1685916;HG939456,1685714,1685916;CP007631,1685714,1685916;FO393392,1685714,1685916;CP010867,1685714,1685916;CP011325,1685714,1685916;CP011326,1685714,1685916;CP011327,1685714,1685916;CP012419,1685714,1685916…
CP011328	Mauve	SHARED	1697852	1699606	.	.	.	Notes=Lenght1754	AL732656,1697852,1699606;AE009948,1697852,1699606;CP000114,1697852,1699606;CP003810,1697852,1699606;CP003919,1697852,1699606;HF952104,1697852,1699606;HF952106,1697852,1699606;HF952105,1697852,1699606;CP007482,1697852,1699606;CP007565,1697852,1699606;HG939456,1697852,1699606;CP007631,1697852,1699606;CP007632,1697852,1699606;FO393392,1697852,1699606;CP010867,1697852,1699606;CP011325,1697852,1699606…
CP011328	Mauve	SHARED	1699607	1699995	.	.	.	Notes=Lenght388	AL732656,1699607,1699995;AE009948,1699607,1699995;CP000114,1699607,1699995;CP003810,1699607,1699995;CP003919,1699607,1699995;HF952104,1699607,1699995;HF952106,1699607,1699995;HF952105,1699607,1699995;CP007482,1699607,1699995;CP007565,1699607,1699995;HG939456,1699607,1699995;CP007631,1699607,1699995;CP007632,1699607,1699995;CP007572,1699607,1699995;CP007571,1699607,1699995;CP007570,1699607,1699995…
CP011328	Mauve	SHARED	1700061	1700104	.	.	.	Notes=Lenght43	AL732656,1700061,1700104;AE009948,1700061,1700104;CP000114,1700061,1700104;CP003810,1700061,1700104;CP003919,1700061,1700104;HF952104,1700061,1700104;HF952106,1700061,1700104;HF952105,1700061,1700104;CP007482,1700061,1700104;CP007565,1700061,1700104;HG939456,1700061,1700104;CP007631,1700061,1700104;CP007632,1700061,1700104;CP006910,1700061,1700104;FO393392,1700061,1700104;CP010867,1700061,1700104…
CP011328	Mauve	SHARED	1700105	1700197	.	.	.	Notes=Lenght92	AL732656,1700105,1700197;AE009948,1700105,1700197;CP000114,1700105,1700197;CP003810,1700105,1700197;CP003919,1700105,1700197;HF952104,1700105,1700197;HF952106,1700105,1700197;HF952105,1700105,1700197;CP007482,1700105,1700197;CP007565,1700105,1700197;HG939456,1700105,1700197;CP007631,1700105,1700197;CP007632,1700105,1700197;FO393392,1700105,1700197;CP010867,1700105,1700197;CP011325,1700105,1700197…
CP011328	Mauve	SHARED	1700198	1700208	.	.	.	Notes=Lenght10	AL732656,1700198,1700208;AE009948,1700198,1700208;CP000114,1700198,1700208;CP003810,1700198,1700208;CP003919,1700198,1700208;HF952104,1700198,1700208;HF952106,1700198,1700208;HF952105,1700198,1700208;CP007482,1700198,1700208;CP007565,1700198,1700208;HG939456,1700198,1700208;CP007631,1700198,1700208;CP007632,1700198,1700208;CP007572,1700198,1700208;CP007571,1700198,1700208;CP007570,1700198,1700208…
CP011328	Mauve	SHARED	1700730	1701896	.	.	.	Notes=Lenght1166	CP003919,1700730,1701896;HF952104,1700730,1701896;HF952106,1700730,1701896;CP007482,1700730,1701896;CP007565,1700730,1701896;CP007631,1700730,1701896;CP006910,1700730,1701896;CP007572,1700730,1701896;CP007571,1700730,1701896;CP007570,1700730,1701896;FO393392,1700730,1701896;CP010867,1700730,1701896;CP010319,1700730,1701896;CP013202,1700730,1701896;
CP011328	Mauve	SHARED	1701982	1702052	.	.	.	Notes=Lenght70	AL732656,1701982,1702052;AE009948,1701982,1702052;CP000114,1701982,1702052;CP003810,1701982,1702052;CP003919,1701982,1702052;HF952104,1701982,1702052;HF952106,1701982,1702052;HF952105,1701982,1702052;CP007482,1701982,1702052;CP007565,1701982,1702052;HG939456,1701982,1702052;CP007631,1701982,1702052;CP007632,1701982,1702052;CP006910,1701982,1702052;CP007572,1701982,1702052;CP007571,1701982,1702052…
CP011328	Mauve	SHARED	1704197	1704249	.	.	.	Notes=Lenght52	CP000114,1704197,1704249;CP003810,1704197,1704249;CP003919,1704197,1704249;HF952104,1704197,1704249;HF952106,1704197,1704249;HF952105,1704197,1704249;CP007482,1704197,1704249;CP007565,1704197,1704249;CP007631,1704197,1704249;CP006910,1704197,1704249;FO393392,1704197,1704249;CP010867,1704197,1704249;CP011325,1704197,1704249;CP011326,1704197,1704249;CP011327,1704197,1704249;CP010319,1704197,1704249…
CP011328	Mauve	SHARED	1704250	1704271	.	.	.	Notes=Lenght21	CP000114,1704250,1704271;CP003810,1704250,1704271;CP003919,1704250,1704271;HF952104,1704250,1704271;HF952106,1704250,1704271;HF952105,1704250,1704271;CP007482,1704250,1704271;CP007565,1704250,1704271;CP007631,1704250,1704271;CP006910,1704250,1704271;FO393392,1704250,1704271;CP010867,1704250,1704271;CP011325,1704250,1704271;CP011326,1704250,1704271;CP011327,1704250,1704271;CP012419,1704250,1704271…
CP011328	Mauve	SHARED	1704272	1704516	.	.	.	Notes=Lenght244	CP000114,1704272,1704516;CP003810,1704272,1704516;CP003919,1704272,1704516;HF952104,1704272,1704516;HF952105,1704272,1704516;CP007482,1704272,1704516;CP007565,1704272,1704516;CP007631,1704272,1704516;CP006910,1704272,1704516;FO393392,1704272,1704516;CP010867,1704272,1704516;CP011325,1704272,1704516;CP011326,1704272,1704516;CP011327,1704272,1704516;CP012419,1704272,1704516;CP013202,1704272,1704516;
CP011328	Mauve	SHARED	1704517	1705140	.	.	.	Notes=Lenght623	CP000114,1704517,1705140;CP003810,1704517,1705140;CP003919,1704517,1705140;HF952104,1704517,1705140;CP007482,1704517,1705140;CP007565,1704517,1705140;CP007631,1704517,1705140;CP006910,1704517,1705140;FO393392,1704517,1705140;CP010867,1704517,1705140;CP011325,1704517,1705140;CP011326,1704517,1705140;CP011327,1704517,1705140;CP012419,1704517,1705140;CP013202,1704517,1705140;
CP011328	Mauve	SHARED	1705141	1705309	.	.	.	Notes=Lenght168	CP000114,1705141,1705309;CP003810,1705141,1705309;CP003919,1705141,1705309;HF952104,1705141,1705309;CP007482,1705141,1705309;CP007565,1705141,1705309;CP007631,1705141,1705309;CP006910,1705141,1705309;FO393392,1705141,1705309;CP010867,1705141,1705309;CP011325,1705141,1705309;CP011326,1705141,1705309;CP011327,1705141,1705309;CP012419,1705141,1705309;CP013202,1705141,1705309;
CP011328	Mauve	SHARED	1706974	1707532	.	.	.	Notes=Lenght558	AL732656,1706974,1707532;AE009948,1706974,1707532;CP000114,1706974,1707532;CP003810,1706974,1707532;CP003919,1706974,1707532;HF952104,1706974,1707532;HF952105,1706974,1707532;CP007482,1706974,1707532;CP007565,1706974,1707532;HG939456,1706974,1707532;CP007631,1706974,1707532;CP007632,1706974,1707532;CP007572,1706974,1707532;CP007571,1706974,1707532;CP007570,1706974,1707532;FO393392,1706974,1707532…
CP011328	Mauve	SHARED	1707533	1707748	.	.	.	Notes=Lenght215	AL732656,1707533,1707748;AE009948,1707533,1707748;CP000114,1707533,1707748;CP003810,1707533,1707748;CP003919,1707533,1707748;HF952104,1707533,1707748;HF952105,1707533,1707748;CP007482,1707533,1707748;CP007565,1707533,1707748;HG939456,1707533,1707748;CP007631,1707533,1707748;CP007632,1707533,1707748;CP007572,1707533,1707748;CP007571,1707533,1707748;CP007570,1707533,1707748;FO393392,1707533,1707748…
CP011328	Mauve	SHARED	1713194	1713249	.	.	.	Notes=Lenght55	AL732656,1713194,1713249;AE009948,1713194,1713249;CP000114,1713194,1713249;CP003810,1713194,1713249;HF952104,1713194,1713249;HF952106,1713194,1713249;HF952105,1713194,1713249;CP007482,1713194,1713249;CP007565,1713194,1713249;HG939456,1713194,1713249;CP007631,1713194,1713249;CP007632,1713194,1713249;CP006910,1713194,1713249;CP007572,1713194,1713249;CP007571,1713194,1713249;CP007570,1713194,1713249…
CP011328	Mauve	SHARED	1713250	1713284	.	.	.	Notes=Lenght34	AL732656,1713250,1713284;AE009948,1713250,1713284;CP000114,1713250,1713284;CP003810,1713250,1713284;HF952104,1713250,1713284;HF952106,1713250,1713284;CP007482,1713250,1713284;CP007565,1713250,1713284;HG939456,1713250,1713284;CP007631,1713250,1713284;CP007632,1713250,1713284;CP006910,1713250,1713284;CP007572,1713250,1713284;CP007571,1713250,1713284;CP007570,1713250,1713284;FO393392,1713250,1713284…
CP011328	Mauve	SHARED	1713285	1713296	.	.	.	Notes=Lenght11	AL732656,1713285,1713296;AE009948,1713285,1713296;CP000114,1713285,1713296;CP003810,1713285,1713296;CP003919,1713285,1713296;HF952104,1713285,1713296;HF952106,1713285,1713296;CP007482,1713285,1713296;CP007565,1713285,1713296;HG939456,1713285,1713296;CP007631,1713285,1713296;CP007632,1713285,1713296;CP006910,1713285,1713296;CP007572,1713285,1713296;CP007571,1713285,1713296;CP007570,1713285,1713296…
CP011328	Mauve	SHARED	1714850	1714983	.	.	.	Notes=Lenght133	AL732656,1714850,1714983;AE009948,1714850,1714983;CP000114,1714850,1714983;CP003810,1714850,1714983;HF952104,1714850,1714983;HF952106,1714850,1714983;HF952105,1714850,1714983;CP007482,1714850,1714983;CP007565,1714850,1714983;HG939456,1714850,1714983;CP007631,1714850,1714983;CP007632,1714850,1714983;CP006910,1714850,1714983;CP007572,1714850,1714983;CP007571,1714850,1714983;CP007570,1714850,1714983…
CP011328	Mauve	SHARED	1715162	1715222	.	.	.	Notes=Lenght60	AL732656,1715162,1715222;AE009948,1715162,1715222;CP000114,1715162,1715222;CP003810,1715162,1715222;CP003919,1715162,1715222;HF952104,1715162,1715222;HF952106,1715162,1715222;HF952105,1715162,1715222;CP007482,1715162,1715222;CP007565,1715162,1715222;HG939456,1715162,1715222;CP007631,1715162,1715222;CP007632,1715162,1715222;CP007572,1715162,1715222;CP007571,1715162,1715222;CP007570,1715162,1715222…
CP011328	Mauve	SHARED	1722758	1722883	.	.	.	Notes=Lenght125	AL732656,1722758,1722883;AE009948,1722758,1722883;CP000114,1722758,1722883;CP003810,1722758,1722883;HF952104,1722758,1722883;HF952106,1722758,1722883;HF952105,1722758,1722883;CP007482,1722758,1722883;CP007565,1722758,1722883;HG939456,1722758,1722883;CP007631,1722758,1722883;CP007632,1722758,1722883;CP006910,1722758,1722883;CP007572,1722758,1722883;CP007571,1722758,1722883;CP007570,1722758,1722883…
CP011328	Mauve	SHARED	1727111	1727468	.	.	.	Notes=Lenght357	AL732656,1727111,1727468;AE009948,1727111,1727468;CP000114,1727111,1727468;CP003810,1727111,1727468;HF952104,1727111,1727468;HF952106,1727111,1727468;HF952105,1727111,1727468;CP007482,1727111,1727468;CP007565,1727111,1727468;HG939456,1727111,1727468;CP007631,1727111,1727468;CP007632,1727111,1727468;CP006910,1727111,1727468;CP007572,1727111,1727468;CP007571,1727111,1727468;CP007570,1727111,1727468…
CP011328	Mauve	SHARED	1736261	1736306	.	.	.	Notes=Lenght45	CP000114,1736261,1736306;CP003810,1736261,1736306;CP003919,1736261,1736306;HF952104,1736261,1736306;HF952106,1736261,1736306;HF952105,1736261,1736306;CP007482,1736261,1736306;CP007565,1736261,1736306;CP007631,1736261,1736306;CP006910,1736261,1736306;CP007572,1736261,1736306;CP007571,1736261,1736306;CP007570,1736261,1736306;FO393392,1736261,1736306;CP010867,1736261,1736306;CP011325,1736261,1736306…
CP011328	Mauve	SHARED	1736307	1736320	.	.	.	Notes=Lenght13	CP000114,1736307,1736320;CP003810,1736307,1736320;CP003919,1736307,1736320;HF952104,1736307,1736320;HF952106,1736307,1736320;HF952105,1736307,1736320;CP007482,1736307,1736320;CP007565,1736307,1736320;CP007631,1736307,1736320;CP006910,1736307,1736320;FO393392,1736307,1736320;CP010867,1736307,1736320;CP011325,1736307,1736320;CP011326,1736307,1736320;CP011327,1736307,1736320;CP010319,1736307,1736320…
CP011328	Mauve	SHARED	1738045	1738097	.	.	.	Notes=Lenght52	CP000114,1738045,1738097;CP003810,1738045,1738097;CP003919,1738045,1738097;HF952104,1738045,1738097;HF952105,1738045,1738097;CP007482,1738045,1738097;CP007565,1738045,1738097;HG939456,1738045,1738097;CP007631,1738045,1738097;CP006910,1738045,1738097;FO393392,1738045,1738097;CP010867,1738045,1738097;CP011325,1738045,1738097;CP011326,1738045,1738097;CP011327,1738045,1738097;CP012419,1738045,1738097…
CP011328	Mauve	SHARED	1787084	1787608	.	.	.	Notes=Lenght524	AL732656,1787084,1787608;AE009948,1787084,1787608;CP000114,1787084,1787608;CP003810,1787084,1787608;HF952104,1787084,1787608;HF952106,1787084,1787608;HF952105,1787084,1787608;CP007482,1787084,1787608;CP007565,1787084,1787608;HG939456,1787084,1787608;CP007631,1787084,1787608;CP007632,1787084,1787608;CP006910,1787084,1787608;CP007572,1787084,1787608;CP007571,1787084,1787608;CP007570,1787084,1787608…
CP011328	Mauve	SHARED	1798649	1798711	.	.	.	Notes=Lenght62	AL732656,1798649,1798711;AE009948,1798649,1798711;CP003919,1798649,1798711;HF952104,1798649,1798711;HF952106,1798649,1798711;HF952105,1798649,1798711;CP007482,1798649,1798711;CP007565,1798649,1798711;HG939456,1798649,1798711;CP007631,1798649,1798711;CP007632,1798649,1798711;CP006910,1798649,1798711;CP007572,1798649,1798711;CP007571,1798649,1798711;CP007570,1798649,1798711;FO393392,1798649,1798711…
CP011328	Mauve	SHARED	1799262	1799278	.	.	.	Notes=Lenght16	AL732656,1799262,1799278;CP000114,1799262,1799278;CP003919,1799262,1799278;HF952104,1799262,1799278;HF952106,1799262,1799278;HF952105,1799262,1799278;CP007482,1799262,1799278;CP007565,1799262,1799278;HG939456,1799262,1799278;CP007631,1799262,1799278;CP006910,1799262,1799278;CP007572,1799262,1799278;CP007571,1799262,1799278;CP007570,1799262,1799278;FO393392,1799262,1799278;CP010867,1799262,1799278…
CP011328	Mauve	SHARED	1806650	1806943	.	.	.	Notes=Lenght293	AL732656,1806650,1806943;AE009948,1806650,1806943;CP000114,1806650,1806943;CP003810,1806650,1806943;HF952104,1806650,1806943;HF952106,1806650,1806943;HF952105,1806650,1806943;CP007482,1806650,1806943;CP007565,1806650,1806943;HG939456,1806650,1806943;CP007631,1806650,1806943;CP007632,1806650,1806943;CP006910,1806650,1806943;CP007572,1806650,1806943;CP007571,1806650,1806943;CP007570,1806650,1806943…
CP011328	Mauve	SHARED	1840527	1840538	.	.	.	Notes=Lenght11	AL732656,1840527,1840538;AE009948,1840527,1840538;CP000114,1840527,1840538;CP003810,1840527,1840538;CP003919,1840527,1840538;HF952104,1840527,1840538;HF952106,1840527,1840538;HF952105,1840527,1840538;CP007482,1840527,1840538;HG939456,1840527,1840538;CP007631,1840527,1840538;CP007632,1840527,1840538;CP006910,1840527,1840538;CP007572,1840527,1840538;CP007571,1840527,1840538;CP007570,1840527,1840538…
