# Supplementary material for: Functional annotation and distribution overview of RNA families in 27 Streptococcus agalactiae genomes
Source: BMC Genomics. 2018 Jul 28;19:556. doi: 10.1186/s12864-018-4951-z (PMC6064168; doi:10.1186/s12864-018-4951-z)
Supplement: Supplementary file 4 — GFF3 annotations for all classified Regions and ncRNAs. (ZIP 1638 kb) [file 12864_2018_4951_MOESM4_ESM.zip › Additional file 4/Core_Shared_and_Exclusive_Regions/SHARED_CP011329.gff]

CP011329	Mauve	SHARED	1073293	1073337	.	.	.	Notes=Lenght44	AE009948,1073293,1073337;CP007572,1073293,1073337;CP007571,1073293,1073337;CP007570,1073293,1073337;
CP011329	Mauve	SHARED	1073338	1074728	.	.	.	Notes=Lenght1390	AE009948,1073338,1074728;
CP011329	Mauve	SHARED	1263130	1272364	.	.	.	Notes=Lenght9234	AE009948,1263130,1272364;
CP011329	Mauve	SHARED	1273087	1273206	.	.	.	Notes=Lenght119	AE009948,1273087,1273206;
CP011329	Mauve	SHARED	1273236	1273607	.	.	.	Notes=Lenght371	AE009948,1273236,1273607;
CP011329	Mauve	SHARED	1273699	1273755	.	.	.	Notes=Lenght56	AE009948,1273699,1273755;
CP011329	Mauve	SHARED	1276314	1276538	.	.	.	Notes=Lenght224	HG939456,1276314,1276538;
CP011329	Mauve	SHARED	1280211	1280546	.	.	.	Notes=Lenght335	HF952105,1280211,1280546;
CP011329	Mauve	SHARED	1290646	1293815	.	.	.	Notes=Lenght3169	AE009948,1290646,1293815;
CP011329	Mauve	SHARED	1294117	1294548	.	.	.	Notes=Lenght431	AE009948,1294117,1294548;
CP011329	Mauve	SHARED	1298087	1299089	.	.	.	Notes=Lenght1002	AE009948,1298087,1299089;
CP011329	Mauve	SHARED	1299090	1301174	.	.	.	Notes=Lenght2084	CP007631,1299090,1301174;
CP011329	Mauve	SHARED	1475916	1476006	.	.	.	Notes=Lenght90	AE009948,1475916,1476006;CP007631,1475916,1476006;
CP011329	Mauve	SHARED	1048576	1049024	.	.	.	Notes=Lenght448	AE009948,1048576,1049024;
CP011329	Mauve	SHARED	1049576	1049710	.	.	.	Notes=Lenght134	AE009948,1049576,1049710;
CP011329	Mauve	SHARED	1987760	1988010	.	.	.	Notes=Lenght250	AE009948,1987760,1988010;HG939456,1987760,1988010;CP007631,1987760,1988010;CP007632,1987760,1988010;
CP011329	Mauve	SHARED	1988011	1988062	.	.	.	Notes=Lenght51	AE009948,1988011,1988062;CP007631,1988011,1988062;
CP011329	Mauve	SHARED	1988102	1988112	.	.	.	Notes=Lenght10	AE009948,1988102,1988112;CP007631,1988102,1988112;
CP011329	Mauve	SHARED	1988113	1988201	.	.	.	Notes=Lenght88	AE009948,1988113,1988201;HG939456,1988113,1988201;CP007631,1988113,1988201;CP007632,1988113,1988201;
CP011329	Mauve	SHARED	2038061	2038072	.	.	.	Notes=Lenght11	CP007632,2038061,2038072;
CP011329	Mauve	SHARED	2039015	2039095	.	.	.	Notes=Lenght80	AE009948,2039015,2039095;
CP011329	Mauve	SHARED	1994458	1996398	.	.	.	Notes=Lenght1940	AE009948,1994458,1996398;
CP011329	Mauve	SHARED	1996521	1998286	.	.	.	Notes=Lenght1765	AE009948,1996521,1998286;
CP011329	Mauve	SHARED	1998287	1998371	.	.	.	Notes=Lenght84	AE009948,1998287,1998371;CP003919,1998287,1998371;CP007482,1998287,1998371;CP007565,1998287,1998371;CP006910,1998287,1998371;FO393392,1998287,1998371;CP011328,1998287,1998371;
CP011329	Mauve	SHARED	1998372	1998605	.	.	.	Notes=Lenght233	AE009948,1998372,1998605;
CP011329	Mauve	SHARED	1984042	1984256	.	.	.	Notes=Lenght214	AE009948,1984042,1984256;HG939456,1984042,1984256;CP007631,1984042,1984256;CP007632,1984042,1984256;
CP011329	Mauve	SHARED	1984257	1984378	.	.	.	Notes=Lenght121	AE009948,1984257,1984378;CP007631,1984257,1984378;
CP011329	Mauve	SHARED	1984463	1985284	.	.	.	Notes=Lenght821	AE009948,1984463,1985284;CP007631,1984463,1985284;
CP011329	Mauve	SHARED	1985373	1985972	.	.	.	Notes=Lenght599	AE009948,1985373,1985972;CP007631,1985373,1985972;
CP011329	Mauve	SHARED	1985973	1985987	.	.	.	Notes=Lenght14	AE009948,1985973,1985987;
CP011329	Mauve	SHARED	1985988	1986894	.	.	.	Notes=Lenght906	AE009948,1985988,1986894;CP007631,1985988,1986894;
CP011329	Mauve	SHARED	1989475	1989601	.	.	.	Notes=Lenght126	AE009948,1989475,1989601;CP007631,1989475,1989601;
CP011329	Mauve	SHARED	1989612	1989739	.	.	.	Notes=Lenght127	AE009948,1989612,1989739;HG939456,1989612,1989739;CP007631,1989612,1989739;CP007632,1989612,1989739;
CP011329	Mauve	SHARED	1319464	1319706	.	.	.	Notes=Lenght242	CP007631,1319464,1319706;
CP011329	Mauve	SHARED	1324465	1324599	.	.	.	Notes=Lenght134	CP007631,1324465,1324599;
CP011329	Mauve	SHARED	1324600	1324915	.	.	.	Notes=Lenght315	AL732656,1324600,1324915;CP007631,1324600,1324915;
CP011329	Mauve	SHARED	1324916	1325567	.	.	.	Notes=Lenght651	CP007631,1324916,1325567;
CP011329	Mauve	SHARED	1325573	1325901	.	.	.	Notes=Lenght328	HF952104,1325573,1325901;
CP011329	Mauve	SHARED	1327428	1327627	.	.	.	Notes=Lenght199	CP007631,1327428,1327627;
CP011329	Mauve	SHARED	1327776	1328225	.	.	.	Notes=Lenght449	HF952106,1327776,1328225;
CP011329	Mauve	SHARED	1328722	1328929	.	.	.	Notes=Lenght207	HF952106,1328722,1328929;
CP011329	Mauve	SHARED	1330737	1331090	.	.	.	Notes=Lenght353	CP007631,1330737,1331090;
CP011329	Mauve	SHARED	1245109	1246427	.	.	.	Notes=Lenght1318	CP007572,1245109,1246427;CP007571,1245109,1246427;CP007570,1245109,1246427;
CP011329	Mauve	SHARED	1988203	1988229	.	.	.	Notes=Lenght26	AE009948,1988203,1988229;HG939456,1988203,1988229;CP007632,1988203,1988229;
CP011329	Mauve	SHARED	1988230	1988262	.	.	.	Notes=Lenght32	AE009948,1988230,1988262;HG939456,1988230,1988262;CP007631,1988230,1988262;CP007632,1988230,1988262;
CP011329	Mauve	SHARED	1988263	1988358	.	.	.	Notes=Lenght95	AE009948,1988263,1988358;CP007631,1988263,1988358;
CP011329	Mauve	SHARED	1987190	1987759	.	.	.	Notes=Lenght569	AE009948,1987190,1987759;CP007631,1987190,1987759;
CP011329	Mauve	SHARED	1331129	1331836	.	.	.	Notes=Lenght707	CP007631,1331129,1331836;
CP011329	Mauve	SHARED	1331837	1331866	.	.	.	Notes=Lenght29	CP007631,1331837,1331866;
CP011329	Mauve	SHARED	1332159	1332496	.	.	.	Notes=Lenght337	CP007631,1332159,1332496;
CP011329	Mauve	SHARED	1334780	1334868	.	.	.	Notes=Lenght88	CP007482,1334780,1334868;CP007565,1334780,1334868;FO393392,1334780,1334868;CP011328,1334780,1334868;
CP011329	Mauve	SHARED	1335906	1336002	.	.	.	Notes=Lenght96	HF952106,1335906,1336002;CP007631,1335906,1336002;
CP011329	Mauve	SHARED	1336098	1336203	.	.	.	Notes=Lenght105	HF952106,1336098,1336203;CP007631,1336098,1336203;
CP011329	Mauve	SHARED	1336808	1337309	.	.	.	Notes=Lenght501	HF952106,1336808,1337309;CP007631,1336808,1337309;
CP011329	Mauve	SHARED	1337414	1337865	.	.	.	Notes=Lenght451	HF952106,1337414,1337865;CP007631,1337414,1337865;
CP011329	Mauve	SHARED	1986895	1986917	.	.	.	Notes=Lenght22	AE009948,1986895,1986917;
CP011329	Mauve	SHARED	1986918	1986934	.	.	.	Notes=Lenght16	AE009948,1986918,1986934;CP007631,1986918,1986934;
CP011329	Mauve	SHARED	1986935	1986980	.	.	.	Notes=Lenght45	AE009948,1986935,1986980;HG939456,1986935,1986980;CP007631,1986935,1986980;CP007632,1986935,1986980;
CP011329	Mauve	SHARED	1986981	1987051	.	.	.	Notes=Lenght70	AE009948,1986981,1987051;CP007631,1986981,1987051;
CP011329	Mauve	SHARED	1987052	1987066	.	.	.	Notes=Lenght14	AE009948,1987052,1987066;
CP011329	Mauve	SHARED	1987070	1987095	.	.	.	Notes=Lenght25	AE009948,1987070,1987095;HG939456,1987070,1987095;CP007631,1987070,1987095;CP007632,1987070,1987095;
CP011329	Mauve	SHARED	1337927	1338013	.	.	.	Notes=Lenght86	HF952106,1337927,1338013;CP007631,1337927,1338013;
CP011329	Mauve	SHARED	1338668	1340985	.	.	.	Notes=Lenght2317	HF952106,1338668,1340985;CP007631,1338668,1340985;
CP011329	Mauve	SHARED	1341795	1342839	.	.	.	Notes=Lenght1044	HF952106,1341795,1342839;CP007631,1341795,1342839;
CP011329	Mauve	SHARED	1348353	1349430	.	.	.	Notes=Lenght1077	AE009948,1348353,1349430;CP007631,1348353,1349430;
CP011329	Mauve	SHARED	1349431	1349456	.	.	.	Notes=Lenght25	AE009948,1349431,1349456;
CP011329	Mauve	SHARED	1349457	1349742	.	.	.	Notes=Lenght285	AE009948,1349457,1349742;CP007631,1349457,1349742;
CP011329	Mauve	SHARED	1349743	1350135	.	.	.	Notes=Lenght392	AE009948,1349743,1350135;HF952104,1349743,1350135;CP007631,1349743,1350135;
CP011329	Mauve	SHARED	1350136	1350512	.	.	.	Notes=Lenght376	AE009948,1350136,1350512;CP007631,1350136,1350512;
CP011329	Mauve	SHARED	1350513	1360785	.	.	.	Notes=Lenght10272	AE009948,1350513,1360785;HF952104,1350513,1360785;CP007631,1350513,1360785;
CP011329	Mauve	SHARED	1363423	1363485	.	.	.	Notes=Lenght62	AE009948,1363423,1363485;HF952104,1363423,1363485;CP007631,1363423,1363485;
CP011329	Mauve	SHARED	1367039	1368784	.	.	.	Notes=Lenght1745	AE009948,1367039,1368784;HF952104,1367039,1368784;CP007631,1367039,1368784;
CP011329	Mauve	SHARED	143081	143100	.	.	.	Notes=Lenght19	AE009948,143081,143100;CP003919,143081,143100;HF952104,143081,143100;HF952106,143081,143100;HF952105,143081,143100;CP007482,143081,143100;CP007565,143081,143100;HG939456,143081,143100;CP007631,143081,143100;CP006910,143081,143100;CP007572,143081,143100;CP007571,143081,143100;CP007570,143081,143100;FO393392,143081,143100;CP010867,143081,143100;CP011328,143081,143100;CP010319,143081,143100;
CP011329	Mauve	SHARED	921458	921521	.	.	.	Notes=Lenght63	AE009948,921458,921521;HF952106,921458,921521;HF952105,921458,921521;HG939456,921458,921521;CP007631,921458,921521;CP007632,921458,921521;CP006910,921458,921521;CP010319,921458,921521;
CP011329	Mauve	SHARED	921561	921571	.	.	.	Notes=Lenght10	HF952105,921561,921571;HG939456,921561,921571;CP007632,921561,921571;CP010319,921561,921571;
CP011329	Mauve	SHARED	40302	40317	.	.	.	Notes=Lenght15	AE009948,40302,40317;CP007632,40302,40317;CP006910,40302,40317;CP007572,40302,40317;CP007571,40302,40317;CP007570,40302,40317;CP010319,40302,40317;
CP011329	Mauve	SHARED	1368785	1371045	.	.	.	Notes=Lenght2260	AE009948,1368785,1371045;HF952104,1368785,1371045;CP007631,1368785,1371045;CP010319,1368785,1371045;
CP011329	Mauve	SHARED	1988359	1988395	.	.	.	Notes=Lenght36	AE009948,1988359,1988395;HG939456,1988359,1988395;CP007631,1988359,1988395;CP007632,1988359,1988395;
CP011329	Mauve	SHARED	1988442	1988658	.	.	.	Notes=Lenght216	AE009948,1988442,1988658;CP007631,1988442,1988658;
CP011329	Mauve	SHARED	1989142	1989201	.	.	.	Notes=Lenght59	AE009948,1989142,1989201;
CP011329	Mauve	SHARED	1989244	1989286	.	.	.	Notes=Lenght42	AE009948,1989244,1989286;HG939456,1989244,1989286;CP007631,1989244,1989286;CP007632,1989244,1989286;
CP011329	Mauve	SHARED	1989287	1989427	.	.	.	Notes=Lenght140	AE009948,1989287,1989427;CP007631,1989287,1989427;
CP011329	Mauve	SHARED	1476407	1476453	.	.	.	Notes=Lenght46	AE009948,1476407,1476453;CP007631,1476407,1476453;CP012419,1476407,1476453;
CP011329	Mauve	SHARED	1503016	1503059	.	.	.	Notes=Lenght43	AL732656,1503016,1503059;AE009948,1503016,1503059;CP000114,1503016,1503059;CP003810,1503016,1503059;CP003919,1503016,1503059;HF952104,1503016,1503059;HF952106,1503016,1503059;HF952105,1503016,1503059;CP007482,1503016,1503059;CP007565,1503016,1503059;HG939456,1503016,1503059;CP007631,1503016,1503059;CP007632,1503016,1503059;CP006910,1503016,1503059;FO393392,1503016,1503059;CP010867,1503016,1503059…
CP011329	Mauve	SHARED	1250162	1250287	.	.	.	Notes=Lenght125	AL732656,1250162,1250287;AE009948,1250162,1250287;CP000114,1250162,1250287;HG939456,1250162,1250287;CP007631,1250162,1250287;CP007632,1250162,1250287;CP007572,1250162,1250287;CP007571,1250162,1250287;CP007570,1250162,1250287;CP012419,1250162,1250287;
CP011329	Mauve	SHARED	1261270	1263129	.	.	.	Notes=Lenght1859	AL732656,1261270,1263129;AE009948,1261270,1263129;CP000114,1261270,1263129;CP003810,1261270,1263129;HF952106,1261270,1263129;CP007482,1261270,1263129;CP007565,1261270,1263129;CP007572,1261270,1263129;CP007571,1261270,1263129;CP007570,1261270,1263129;FO393392,1261270,1263129;CP011325,1261270,1263129;CP011326,1261270,1263129;CP011327,1261270,1263129;CP011328,1261270,1263129;CP010319,1261270,1263129…
CP011329	Mauve	SHARED	2037814	2037837	.	.	.	Notes=Lenght23	AL732656,2037814,2037837;AE009948,2037814,2037837;CP000114,2037814,2037837;CP003810,2037814,2037837;HF952104,2037814,2037837;HF952106,2037814,2037837;HG939456,2037814,2037837;CP007631,2037814,2037837;CP007632,2037814,2037837;CP006910,2037814,2037837;CP007572,2037814,2037837;CP007571,2037814,2037837;CP007570,2037814,2037837;CP010867,2037814,2037837;CP011325,2037814,2037837;CP011326,2037814,2037837…
CP011329	Mauve	SHARED	2037890	2037902	.	.	.	Notes=Lenght12	AL732656,2037890,2037902;AE009948,2037890,2037902;CP000114,2037890,2037902;CP003810,2037890,2037902;HF952104,2037890,2037902;HF952106,2037890,2037902;HF952105,2037890,2037902;HG939456,2037890,2037902;CP007631,2037890,2037902;CP007632,2037890,2037902;CP006910,2037890,2037902;CP007572,2037890,2037902;CP007571,2037890,2037902;CP007570,2037890,2037902;CP010867,2037890,2037902;CP011325,2037890,2037902…
CP011329	Mauve	SHARED	2037903	2037928	.	.	.	Notes=Lenght25	AL732656,2037903,2037928;AE009948,2037903,2037928;CP000114,2037903,2037928;CP003810,2037903,2037928;HF952104,2037903,2037928;HF952106,2037903,2037928;HF952105,2037903,2037928;CP007631,2037903,2037928;CP007632,2037903,2037928;CP006910,2037903,2037928;CP007572,2037903,2037928;CP007571,2037903,2037928;CP007570,2037903,2037928;CP010867,2037903,2037928;CP011325,2037903,2037928;CP011326,2037903,2037928…
CP011329	Mauve	SHARED	2037931	2037942	.	.	.	Notes=Lenght11	AE009948,2037931,2037942;CP000114,2037931,2037942;CP003810,2037931,2037942;HF952104,2037931,2037942;CP007631,2037931,2037942;CP007632,2037931,2037942;CP006910,2037931,2037942;CP007572,2037931,2037942;CP007571,2037931,2037942;CP007570,2037931,2037942;CP010867,2037931,2037942;CP011325,2037931,2037942;CP011326,2037931,2037942;CP011327,2037931,2037942;CP012419,2037931,2037942;
CP011329	Mauve	SHARED	2037944	2037966	.	.	.	Notes=Lenght22	AE009948,2037944,2037966;CP007631,2037944,2037966;CP007571,2037944,2037966;CP007570,2037944,2037966;CP010867,2037944,2037966;CP012419,2037944,2037966;
CP011329	Mauve	SHARED	2037967	2037985	.	.	.	Notes=Lenght18	AL732656,2037967,2037985;AE009948,2037967,2037985;CP000114,2037967,2037985;CP003810,2037967,2037985;HF952104,2037967,2037985;HF952106,2037967,2037985;CP007631,2037967,2037985;CP007632,2037967,2037985;CP006910,2037967,2037985;CP007572,2037967,2037985;CP007571,2037967,2037985;CP007570,2037967,2037985;CP010867,2037967,2037985;CP011325,2037967,2037985;CP011326,2037967,2037985;CP011327,2037967,2037985…
CP011329	Mauve	SHARED	1998606	1998963	.	.	.	Notes=Lenght357	AL732656,1998606,1998963;AE009948,1998606,1998963;CP000114,1998606,1998963;CP003810,1998606,1998963;CP003919,1998606,1998963;HF952106,1998606,1998963;HF952105,1998606,1998963;CP007482,1998606,1998963;CP007565,1998606,1998963;HG939456,1998606,1998963;CP007631,1998606,1998963;CP007632,1998606,1998963;CP006910,1998606,1998963;CP007572,1998606,1998963;CP007571,1998606,1998963;CP007570,1998606,1998963…
CP011329	Mauve	SHARED	2037692	2037703	.	.	.	Notes=Lenght11	AE009948,2037692,2037703;HG939456,2037692,2037703;CP007631,2037692,2037703;CP006910,2037692,2037703;CP007572,2037692,2037703;CP007571,2037692,2037703;CP007570,2037692,2037703;CP010867,2037692,2037703;CP012419,2037692,2037703;
CP011329	Mauve	SHARED	2037704	2037763	.	.	.	Notes=Lenght59	AE009948,2037704,2037763;CP007631,2037704,2037763;CP007572,2037704,2037763;CP007571,2037704,2037763;CP007570,2037704,2037763;CP010867,2037704,2037763;CP012419,2037704,2037763;
CP011329	Mauve	SHARED	2037764	2037784	.	.	.	Notes=Lenght20	AE009948,2037764,2037784;CP000114,2037764,2037784;CP003810,2037764,2037784;HF952104,2037764,2037784;HF952105,2037764,2037784;HG939456,2037764,2037784;CP007631,2037764,2037784;CP007632,2037764,2037784;CP006910,2037764,2037784;CP007572,2037764,2037784;CP007571,2037764,2037784;CP007570,2037764,2037784;CP010867,2037764,2037784;CP011325,2037764,2037784;CP011326,2037764,2037784;CP011327,2037764,2037784…
CP011329	Mauve	SHARED	2037785	2037797	.	.	.	Notes=Lenght12	AL732656,2037785,2037797;AE009948,2037785,2037797;CP000114,2037785,2037797;CP003810,2037785,2037797;HF952104,2037785,2037797;HF952105,2037785,2037797;HG939456,2037785,2037797;CP007631,2037785,2037797;CP007632,2037785,2037797;CP006910,2037785,2037797;CP007572,2037785,2037797;CP007571,2037785,2037797;CP007570,2037785,2037797;CP010867,2037785,2037797;CP011325,2037785,2037797;CP011326,2037785,2037797…
CP011329	Mauve	SHARED	2117222	2117251	.	.	.	Notes=Lenght29	AL732656,2117222,2117251;AE009948,2117222,2117251;CP000114,2117222,2117251;CP003810,2117222,2117251;CP003919,2117222,2117251;HF952106,2117222,2117251;HF952105,2117222,2117251;CP007482,2117222,2117251;CP007565,2117222,2117251;HG939456,2117222,2117251;CP007632,2117222,2117251;CP006910,2117222,2117251;CP007572,2117222,2117251;CP007571,2117222,2117251;CP007570,2117222,2117251;FO393392,2117222,2117251…
CP011329	Mauve	SHARED	2085492	2085513	.	.	.	Notes=Lenght21	AE009948,2085492,2085513;CP000114,2085492,2085513;CP003810,2085492,2085513;CP007572,2085492,2085513;CP007571,2085492,2085513;CP007570,2085492,2085513;CP011325,2085492,2085513;CP011326,2085492,2085513;CP011327,2085492,2085513;CP012419,2085492,2085513;
CP011329	Mauve	SHARED	1894375	1894385	.	.	.	Notes=Lenght10	AE009948,1894375,1894385;CP000114,1894375,1894385;CP003810,1894375,1894385;CP003919,1894375,1894385;HF952106,1894375,1894385;HF952105,1894375,1894385;CP007482,1894375,1894385;CP007565,1894375,1894385;HG939456,1894375,1894385;CP007632,1894375,1894385;FO393392,1894375,1894385;CP011325,1894375,1894385;CP011326,1894375,1894385;CP011327,1894375,1894385;CP011328,1894375,1894385;CP010319,1894375,1894385…
CP011329	Mauve	SHARED	1894386	1894786	.	.	.	Notes=Lenght400	AL732656,1894386,1894786;AE009948,1894386,1894786;CP000114,1894386,1894786;CP003810,1894386,1894786;CP003919,1894386,1894786;HF952106,1894386,1894786;HF952105,1894386,1894786;CP007482,1894386,1894786;CP007565,1894386,1894786;HG939456,1894386,1894786;CP007632,1894386,1894786;CP007572,1894386,1894786;CP007571,1894386,1894786;CP007570,1894386,1894786;FO393392,1894386,1894786;CP011325,1894386,1894786…
CP011329	Mauve	SHARED	1965072	1965165	.	.	.	Notes=Lenght93	AL732656,1965072,1965165;AE009948,1965072,1965165;CP000114,1965072,1965165;CP003810,1965072,1965165;HF952105,1965072,1965165;HG939456,1965072,1965165;CP007632,1965072,1965165;CP011325,1965072,1965165;CP011326,1965072,1965165;CP011327,1965072,1965165;CP012419,1965072,1965165;
CP011329	Mauve	SHARED	922096	922119	.	.	.	Notes=Lenght23	AE009948,922096,922119;CP007631,922096,922119;
CP011329	Mauve	SHARED	922036	922049	.	.	.	Notes=Lenght13	AE009948,922036,922049;CP000114,922036,922049;CP003810,922036,922049;CP007631,922036,922049;CP011325,922036,922049;CP011326,922036,922049;CP011327,922036,922049;
CP011329	Mauve	SHARED	921984	922035	.	.	.	Notes=Lenght51	AE009948,921984,922035;CP000114,921984,922035;CP007631,921984,922035;
CP011329	Mauve	SHARED	921915	921983	.	.	.	Notes=Lenght68	AE009948,921915,921983;CP007631,921915,921983;
CP011329	Mauve	SHARED	922381	922446	.	.	.	Notes=Lenght65	AE009948,922381,922446;HF952106,922381,922446;CP007631,922381,922446;
CP011329	Mauve	SHARED	922296	922310	.	.	.	Notes=Lenght14	AE009948,922296,922310;HF952104,922296,922310;CP007631,922296,922310;
CP011329	Mauve	SHARED	922157	922220	.	.	.	Notes=Lenght63	AE009948,922157,922220;HF952104,922157,922220;CP007631,922157,922220;
CP011329	Mauve	SHARED	1048386	1048575	.	.	.	Notes=Lenght189	AE009948,1048386,1048575;HG939456,1048386,1048575;CP007632,1048386,1048575;
CP011329	Mauve	SHARED	1047675	1047695	.	.	.	Notes=Lenght20	AL732656,1047675,1047695;AE009948,1047675,1047695;HF952106,1047675,1047695;HF952105,1047675,1047695;HG939456,1047675,1047695;CP007632,1047675,1047695;CP007572,1047675,1047695;CP007571,1047675,1047695;CP007570,1047675,1047695;
CP011329	Mauve	SHARED	967980	969305	.	.	.	Notes=Lenght1325	AE009948,967980,969305;
CP011329	Mauve	SHARED	1575500	1577042	.	.	.	Notes=Lenght1542	AE009948,1575500,1577042;CP000114,1575500,1577042;CP003810,1575500,1577042;HF952106,1575500,1577042;HG939456,1575500,1577042;CP007632,1575500,1577042;CP007572,1575500,1577042;CP007571,1575500,1577042;CP007570,1575500,1577042;CP011325,1575500,1577042;CP011326,1575500,1577042;CP011327,1575500,1577042;
CP011329	Mauve	SHARED	1581318	1582749	.	.	.	Notes=Lenght1431	AE009948,1581318,1582749;CP000114,1581318,1582749;CP003810,1581318,1582749;HG939456,1581318,1582749;CP007632,1581318,1582749;CP011325,1581318,1582749;CP011326,1581318,1582749;CP011327,1581318,1582749;
CP011329	Mauve	SHARED	1600679	1601539	.	.	.	Notes=Lenght860	AE009948,1600679,1601539;
CP011329	Mauve	SHARED	1623676	1625226	.	.	.	Notes=Lenght1550	AE009948,1623676,1625226;CP000114,1623676,1625226;CP003810,1623676,1625226;HG939456,1623676,1625226;CP011325,1623676,1625226;CP011326,1623676,1625226;CP011327,1623676,1625226;
CP011329	Mauve	SHARED	1782583	1782760	.	.	.	Notes=Lenght177	AE009948,1782583,1782760;
CP011329	Mauve	SHARED	1971784	1971831	.	.	.	Notes=Lenght47	AE009948,1971784,1971831;
CP011329	Mauve	SHARED	1983549	1983946	.	.	.	Notes=Lenght397	AE009948,1983549,1983946;HG939456,1983549,1983946;CP007631,1983549,1983946;CP007632,1983549,1983946;
CP011329	Mauve	SHARED	1983274	1983548	.	.	.	Notes=Lenght274	AE009948,1983274,1983548;CP007631,1983274,1983548;
CP011329	Mauve	SHARED	559131	559991	.	.	.	Notes=Lenght860	AE009948,559131,559991;
CP011329	Mauve	SHARED	465225	466544	.	.	.	Notes=Lenght1319	AE009948,465225,466544;CP007631,465225,466544;
CP011329	Mauve	SHARED	463104	463177	.	.	.	Notes=Lenght73	AE009948,463104,463177;
CP011329	Mauve	SHARED	463064	463103	.	.	.	Notes=Lenght39	AE009948,463064,463103;CP007631,463064,463103;
CP011329	Mauve	SHARED	597894	597924	.	.	.	Notes=Lenght30	CP000114,597894,597924;CP003810,597894,597924;HF952104,597894,597924;CP007631,597894,597924;CP011325,597894,597924;CP011326,597894,597924;CP011327,597894,597924;
CP011329	Mauve	SHARED	605819	605902	.	.	.	Notes=Lenght83	CP000114,605819,605902;CP003810,605819,605902;CP007631,605819,605902;CP011325,605819,605902;CP011326,605819,605902;CP011327,605819,605902;
CP011329	Mauve	SHARED	713085	713104	.	.	.	Notes=Lenght19	CP003810,713085,713104;CP011325,713085,713104;CP011326,713085,713104;CP011327,713085,713104;
CP011329	Mauve	SHARED	697846	699170	.	.	.	Notes=Lenght1324	AE009948,697846,699170;
CP011329	Mauve	SHARED	922120	922156	.	.	.	Notes=Lenght36	AE009948,922120,922156;
CP011329	Mauve	SHARED	1476728	1476857	.	.	.	Notes=Lenght129	AE009948,1476728,1476857;
CP011329	Mauve	SHARED	61560	61580	.	.	.	Notes=Lenght20	AE009948,61560,61580;CP000114,61560,61580;CP003810,61560,61580;CP007631,61560,61580;CP011325,61560,61580;CP011326,61560,61580;CP011327,61560,61580;CP012419,61560,61580;
CP011329	Mauve	SHARED	1980200	1980220	.	.	.	Notes=Lenght20	AE009948,1980200,1980220;
CP011329	Mauve	SHARED	2005819	2007253	.	.	.	Notes=Lenght1434	HG939456,2005819,2007253;
CP011329	Mauve	SHARED	2034089	2035580	.	.	.	Notes=Lenght1491	AL732656,2034089,2035580;AE009948,2034089,2035580;HG939456,2034089,2035580;CP007632,2034089,2035580;
CP011329	Mauve	SHARED	2035581	2036443	.	.	.	Notes=Lenght862	AE009948,2035581,2036443;
CP011329	Mauve	SHARED	2036447	2036731	.	.	.	Notes=Lenght284	AL732656,2036447,2036731;AE009948,2036447,2036731;HG939456,2036447,2036731;CP007632,2036447,2036731;
CP011329	Mauve	SHARED	1783161	1783582	.	.	.	Notes=Lenght421	AL732656,1783161,1783582;AE009948,1783161,1783582;HG939456,1783161,1783582;CP007632,1783161,1783582;CP006910,1783161,1783582;CP007572,1783161,1783582;CP007571,1783161,1783582;CP007570,1783161,1783582;
CP011329	Mauve	SHARED	1783583	1783701	.	.	.	Notes=Lenght118	AL732656,1783583,1783701;CP007632,1783583,1783701;CP006910,1783583,1783701;CP007572,1783583,1783701;CP007571,1783583,1783701;CP007570,1783583,1783701;
CP011329	Mauve	SHARED	1783702	1783838	.	.	.	Notes=Lenght136	AL732656,1783702,1783838;AE009948,1783702,1783838;HG939456,1783702,1783838;CP007632,1783702,1783838;CP006910,1783702,1783838;CP007572,1783702,1783838;CP007571,1783702,1783838;CP007570,1783702,1783838;
CP011329	Mauve	SHARED	1813645	1813658	.	.	.	Notes=Lenght13	AE009948,1813645,1813658;
CP011329	Mauve	SHARED	1813659	1813769	.	.	.	Notes=Lenght110	AE009948,1813659,1813769;HG939456,1813659,1813769;
CP011329	Mauve	SHARED	1813778	1813792	.	.	.	Notes=Lenght14	AE009948,1813778,1813792;
CP011329	Mauve	SHARED	1813907	1813917	.	.	.	Notes=Lenght10	AE009948,1813907,1813917;
CP011329	Mauve	SHARED	1826708	1828063	.	.	.	Notes=Lenght1355	AE009948,1826708,1828063;HG939456,1826708,1828063;
CP011329	Mauve	SHARED	1828064	1828167	.	.	.	Notes=Lenght103	AE009948,1828064,1828167;
CP011329	Mauve	SHARED	1828168	1828253	.	.	.	Notes=Lenght85	AE009948,1828168,1828253;HG939456,1828168,1828253;
CP011329	Mauve	SHARED	1892105	1894374	.	.	.	Notes=Lenght2269	AE009948,1892105,1894374;
CP011329	Mauve	SHARED	453062	453092	.	.	.	Notes=Lenght30	AE009948,453062,453092;CP010867,453062,453092;
CP011329	Mauve	SHARED	921880	921914	.	.	.	Notes=Lenght34	AE009948,921880,921914;CP000114,921880,921914;CP007631,921880,921914;
CP011329	Mauve	SHARED	921641	921657	.	.	.	Notes=Lenght16	AE009948,921641,921657;HG939456,921641,921657;CP007631,921641,921657;CP007632,921641,921657;CP006910,921641,921657;
CP011329	Mauve	SHARED	40318	40534	.	.	.	Notes=Lenght216	AE009948,40318,40534;CP007632,40318,40534;
CP011329	Mauve	SHARED	27194	27489	.	.	.	Notes=Lenght295	HF952104,27194,27489;CP007632,27194,27489;CP007572,27194,27489;
CP011329	Mauve	SHARED	272535	273395	.	.	.	Notes=Lenght860	AE009948,272535,273395;
CP011329	Mauve	SHARED	260228	260248	.	.	.	Notes=Lenght20	AE009948,260228,260248;CP000114,260228,260248;CP003810,260228,260248;CP011325,260228,260248;CP011326,260228,260248;CP011327,260228,260248;
CP011329	Mauve	SHARED	260166	260227	.	.	.	Notes=Lenght61	AE009948,260166,260227;
CP011329	Mauve	SHARED	1971635	1971686	.	.	.	Notes=Lenght51	AE009948,1971635,1971686;
CP011329	Mauve	SHARED	1971246	1971285	.	.	.	Notes=Lenght39	AE009948,1971246,1971285;
CP011329	Mauve	SHARED	1967465	1967486	.	.	.	Notes=Lenght21	CP007631,1967465,1967486;
CP011329	Mauve	SHARED	1949113	1949124	.	.	.	Notes=Lenght11	AE009948,1949113,1949124;
CP011329	Mauve	SHARED	1948742	1948757	.	.	.	Notes=Lenght15	AE009948,1948742,1948757;CP007632,1948742,1948757;
CP011329	Mauve	SHARED	1948686	1948741	.	.	.	Notes=Lenght55	AE009948,1948686,1948741;
CP011329	Mauve	SHARED	1983947	1984041	.	.	.	Notes=Lenght94	AE009948,1983947,1984041;CP007631,1983947,1984041;
CP011329	Mauve	SHARED	165401	165504	.	.	.	Notes=Lenght103	AE009948,165401,165504;CP010867,165401,165504;
CP011329	Mauve	SHARED	142985	143080	.	.	.	Notes=Lenght95	AE009948,142985,143080;HF952104,142985,143080;CP007631,142985,143080;CP007572,142985,143080;CP007571,142985,143080;CP007570,142985,143080;CP010867,142985,143080;
CP011329	Mauve	SHARED	61440	61517	.	.	.	Notes=Lenght77	AE009948,61440,61517;CP003810,61440,61517;HF952104,61440,61517;CP007631,61440,61517;CP010867,61440,61517;CP011325,61440,61517;
CP011329	Mauve	SHARED	453711	453723	.	.	.	Notes=Lenght12	AE009948,453711,453723;
CP011329	Mauve	SHARED	453144	453239	.	.	.	Notes=Lenght95	AE009948,453144,453239;CP007631,453144,453239;CP010867,453144,453239;
CP011329	Mauve	SHARED	921725	921754	.	.	.	Notes=Lenght29	AE009948,921725,921754;CP000114,921725,921754;CP003810,921725,921754;CP007631,921725,921754;CP006910,921725,921754;CP011325,921725,921754;CP011326,921725,921754;CP011327,921725,921754;CP012419,921725,921754;
CP011329	Mauve	SHARED	921755	921774	.	.	.	Notes=Lenght19	AE009948,921755,921774;CP000114,921755,921774;CP003810,921755,921774;CP007631,921755,921774;CP011325,921755,921774;CP011326,921755,921774;CP011327,921755,921774;CP012419,921755,921774;
CP011329	Mauve	SHARED	921660	921697	.	.	.	Notes=Lenght37	AL732656,921660,921697;AE009948,921660,921697;CP000114,921660,921697;CP003810,921660,921697;CP007631,921660,921697;CP011325,921660,921697;CP011326,921660,921697;CP011327,921660,921697;CP012419,921660,921697;
CP011329	Mauve	SHARED	921698	921724	.	.	.	Notes=Lenght26	AE009948,921698,921724;CP000114,921698,921724;CP003810,921698,921724;CP007631,921698,921724;CP011325,921698,921724;CP011326,921698,921724;CP011327,921698,921724;CP012419,921698,921724;
CP011329	Mauve	SHARED	922051	922086	.	.	.	Notes=Lenght35	AE009948,922051,922086;CP000114,922051,922086;CP003810,922051,922086;HF952104,922051,922086;CP007631,922051,922086;CP010867,922051,922086;CP011325,922051,922086;CP011326,922051,922086;CP011327,922051,922086;CP012419,922051,922086;
CP011329	Mauve	SHARED	1166844	1166976	.	.	.	Notes=Lenght132	CP000114,1166844,1166976;CP003810,1166844,1166976;HG939456,1166844,1166976;CP011325,1166844,1166976;CP011326,1166844,1166976;CP011327,1166844,1166976;CP010319,1166844,1166976;CP012419,1166844,1166976;
CP011329	Mauve	SHARED	1166977	1167055	.	.	.	Notes=Lenght78	CP000114,1166977,1167055;CP003810,1166977,1167055;CP011325,1166977,1167055;CP011326,1166977,1167055;CP011327,1166977,1167055;CP012419,1166977,1167055;
CP011329	Mauve	SHARED	1167056	1167113	.	.	.	Notes=Lenght57	CP000114,1167056,1167113;CP003810,1167056,1167113;HG939456,1167056,1167113;CP011325,1167056,1167113;CP011326,1167056,1167113;CP011327,1167056,1167113;CP010319,1167056,1167113;CP012419,1167056,1167113;
CP011329	Mauve	SHARED	1167114	1167166	.	.	.	Notes=Lenght52	CP000114,1167114,1167166;CP003810,1167114,1167166;HG939456,1167114,1167166;CP011325,1167114,1167166;CP011326,1167114,1167166;CP011327,1167114,1167166;CP012419,1167114,1167166;
CP011329	Mauve	SHARED	1167412	1167458	.	.	.	Notes=Lenght46	CP000114,1167412,1167458;CP003810,1167412,1167458;HG939456,1167412,1167458;CP011325,1167412,1167458;CP011326,1167412,1167458;CP011327,1167412,1167458;CP012419,1167412,1167458;
CP011329	Mauve	SHARED	1167459	1167521	.	.	.	Notes=Lenght62	CP000114,1167459,1167521;CP003810,1167459,1167521;CP011325,1167459,1167521;CP011326,1167459,1167521;CP011327,1167459,1167521;CP012419,1167459,1167521;
CP011329	Mauve	SHARED	1167522	1167553	.	.	.	Notes=Lenght31	CP000114,1167522,1167553;CP003810,1167522,1167553;HG939456,1167522,1167553;CP007631,1167522,1167553;CP007632,1167522,1167553;CP011325,1167522,1167553;CP011326,1167522,1167553;CP011327,1167522,1167553;CP012419,1167522,1167553;
CP011329	Mauve	SHARED	1167818	1167842	.	.	.	Notes=Lenght24	CP000114,1167818,1167842;CP003810,1167818,1167842;HG939456,1167818,1167842;CP007632,1167818,1167842;CP011325,1167818,1167842;CP011326,1167818,1167842;CP011327,1167818,1167842;CP012419,1167818,1167842;
CP011329	Mauve	SHARED	1167843	1167860	.	.	.	Notes=Lenght17	CP000114,1167843,1167860;CP003810,1167843,1167860;CP007632,1167843,1167860;CP011325,1167843,1167860;CP011326,1167843,1167860;CP011327,1167843,1167860;CP012419,1167843,1167860;
CP011329	Mauve	SHARED	1167861	1168832	.	.	.	Notes=Lenght971	CP000114,1167861,1168832;CP003810,1167861,1168832;CP011325,1167861,1168832;CP011326,1167861,1168832;CP011327,1167861,1168832;CP012419,1167861,1168832;
CP011329	Mauve	SHARED	1168833	1168956	.	.	.	Notes=Lenght123	CP012419,1168833,1168956;
CP011329	Mauve	SHARED	1168957	1169245	.	.	.	Notes=Lenght288	CP000114,1168957,1169245;CP003810,1168957,1169245;CP011325,1168957,1169245;CP011326,1168957,1169245;CP011327,1168957,1169245;CP012419,1168957,1169245;
CP011329	Mauve	SHARED	1169246	1169949	.	.	.	Notes=Lenght703	CP012419,1169246,1169949;
CP011329	Mauve	SHARED	1169950	1169998	.	.	.	Notes=Lenght48	AL732656,1169950,1169998;CP012419,1169950,1169998;
CP011329	Mauve	SHARED	1169999	1170040	.	.	.	Notes=Lenght41	CP012419,1169999,1170040;
CP011329	Mauve	SHARED	988670	989037	.	.	.	Notes=Lenght367	AE009948,988670,989037;CP000114,988670,989037;CP003810,988670,989037;CP007631,988670,989037;CP011325,988670,989037;CP011326,988670,989037;CP011327,988670,989037;CP012419,988670,989037;
CP011329	Mauve	SHARED	989038	989136	.	.	.	Notes=Lenght98	AE009948,989038,989136;CP000114,989038,989136;CP003810,989038,989136;CP007631,989038,989136;CP007572,989038,989136;CP007571,989038,989136;CP007570,989038,989136;CP011325,989038,989136;CP011326,989038,989136;CP011327,989038,989136;CP012419,989038,989136;
CP011329	Mauve	SHARED	989137	989165	.	.	.	Notes=Lenght28	AE009948,989137,989165;CP000114,989137,989165;CP003810,989137,989165;CP007631,989137,989165;CP011325,989137,989165;CP011326,989137,989165;CP011327,989137,989165;CP012419,989137,989165;
CP011329	Mauve	SHARED	989166	989477	.	.	.	Notes=Lenght311	AE009948,989166,989477;CP000114,989166,989477;CP003810,989166,989477;HF952104,989166,989477;CP007631,989166,989477;CP011325,989166,989477;CP011326,989166,989477;CP011327,989166,989477;CP012419,989166,989477;
CP011329	Mauve	SHARED	989479	989507	.	.	.	Notes=Lenght28	AL732656,989479,989507;AE009948,989479,989507;CP000114,989479,989507;CP003810,989479,989507;CP003919,989479,989507;HF952104,989479,989507;HF952106,989479,989507;HF952105,989479,989507;CP007482,989479,989507;CP007565,989479,989507;HG939456,989479,989507;CP007631,989479,989507;CP007632,989479,989507;CP007572,989479,989507;CP007571,989479,989507;CP007570,989479,989507;FO393392,989479,989507;CP011325…
CP011329	Mauve	SHARED	165851	166051	.	.	.	Notes=Lenght200	AL732656,165851,166051;AE009948,165851,166051;CP000114,165851,166051;CP003810,165851,166051;CP003919,165851,166051;HF952104,165851,166051;HF952106,165851,166051;HF952105,165851,166051;CP007482,165851,166051;CP007565,165851,166051;HG939456,165851,166051;CP007631,165851,166051;CP007632,165851,166051;CP006910,165851,166051;CP007572,165851,166051;CP007571,165851,166051;CP007570,165851,166051;FO393392…
CP011329	Mauve	SHARED	231719	231999	.	.	.	Notes=Lenght280	AL732656,231719,231999;CP000114,231719,231999;CP003810,231719,231999;CP007572,231719,231999;CP007571,231719,231999;CP007570,231719,231999;CP011325,231719,231999;CP011326,231719,231999;CP011327,231719,231999;CP012419,231719,231999;
CP011329	Mauve	SHARED	252749	252793	.	.	.	Notes=Lenght44	AE009948,252749,252793;CP000114,252749,252793;CP003810,252749,252793;HF952104,252749,252793;CP007631,252749,252793;CP007632,252749,252793;CP007571,252749,252793;CP007570,252749,252793;CP010867,252749,252793;CP011325,252749,252793;CP011326,252749,252793;CP011327,252749,252793;CP012419,252749,252793;
CP011329	Mauve	SHARED	252794	253242	.	.	.	Notes=Lenght448	AE009948,252794,253242;CP000114,252794,253242;CP003810,252794,253242;HF952104,252794,253242;CP007631,252794,253242;CP007632,252794,253242;CP010867,252794,253242;CP011325,252794,253242;CP011326,252794,253242;CP011327,252794,253242;CP012419,252794,253242;
CP011329	Mauve	SHARED	253243	253342	.	.	.	Notes=Lenght99	AE009948,253243,253342;CP000114,253243,253342;CP003810,253243,253342;HF952104,253243,253342;HG939456,253243,253342;CP007631,253243,253342;CP007632,253243,253342;CP010867,253243,253342;CP011325,253243,253342;CP011326,253243,253342;CP011327,253243,253342;CP012419,253243,253342;
CP011329	Mauve	SHARED	253543	253590	.	.	.	Notes=Lenght47	AE009948,253543,253590;CP000114,253543,253590;CP003810,253543,253590;HF952104,253543,253590;CP007631,253543,253590;CP007632,253543,253590;CP010867,253543,253590;CP011325,253543,253590;CP011326,253543,253590;CP011327,253543,253590;CP012419,253543,253590;
CP011329	Mauve	SHARED	254851	254887	.	.	.	Notes=Lenght36	CP000114,254851,254887;CP003810,254851,254887;CP011325,254851,254887;CP011326,254851,254887;CP011327,254851,254887;CP012419,254851,254887;
CP011329	Mauve	SHARED	165510	165844	.	.	.	Notes=Lenght334	AL732656,165510,165844;AE009948,165510,165844;CP000114,165510,165844;CP003810,165510,165844;CP003919,165510,165844;HF952106,165510,165844;HF952105,165510,165844;CP007482,165510,165844;CP007565,165510,165844;HG939456,165510,165844;CP007632,165510,165844;CP006910,165510,165844;CP007572,165510,165844;CP007571,165510,165844;CP007570,165510,165844;FO393392,165510,165844;CP010867,165510,165844;CP011325…
CP011329	Mauve	SHARED	560673	560690	.	.	.	Notes=Lenght17	AE009948,560673,560690;CP000114,560673,560690;CP003810,560673,560690;HG939456,560673,560690;CP007631,560673,560690;CP007632,560673,560690;CP007572,560673,560690;CP007571,560673,560690;CP011325,560673,560690;CP011326,560673,560690;CP011327,560673,560690;CP012419,560673,560690;
CP011329	Mauve	SHARED	570408	570428	.	.	.	Notes=Lenght20	AL732656,570408,570428;AE009948,570408,570428;HG939456,570408,570428;CP007631,570408,570428;CP007632,570408,570428;CP006910,570408,570428;CP007572,570408,570428;CP007571,570408,570428;CP007570,570408,570428;CP012419,570408,570428;
CP011329	Mauve	SHARED	453093	453143	.	.	.	Notes=Lenght50	AE009948,453093,453143;CP000114,453093,453143;CP007631,453093,453143;CP007632,453093,453143;CP010867,453093,453143;CP011325,453093,453143;CP012419,453093,453143;
CP011329	Mauve	SHARED	1371154	1371313	.	.	.	Notes=Lenght159	AL732656,1371154,1371313;AE009948,1371154,1371313;HF952104,1371154,1371313;HF952105,1371154,1371313;CP007631,1371154,1371313;CP010319,1371154,1371313;
CP011329	Mauve	SHARED	1371046	1371148	.	.	.	Notes=Lenght102	AL732656,1371046,1371148;AE009948,1371046,1371148;HF952104,1371046,1371148;HF952105,1371046,1371148;CP007631,1371046,1371148;CP010319,1371046,1371148;
CP011329	Mauve	SHARED	1363486	1367038	.	.	.	Notes=Lenght3552	AE009948,1363486,1367038;HF952104,1363486,1367038;CP007631,1363486,1367038;CP010319,1363486,1367038;
CP011329	Mauve	SHARED	1361944	1363422	.	.	.	Notes=Lenght1478	AE009948,1361944,1363422;HF952104,1361944,1363422;CP007631,1361944,1363422;CP010319,1361944,1363422;
CP011329	Mauve	SHARED	1048263	1048304	.	.	.	Notes=Lenght41	AL732656,1048263,1048304;AE009948,1048263,1048304;HF952106,1048263,1048304;HF952105,1048263,1048304;HG939456,1048263,1048304;CP007632,1048263,1048304;CP007572,1048263,1048304;CP007571,1048263,1048304;CP007570,1048263,1048304;CP010319,1048263,1048304;
CP011329	Mauve	SHARED	1048145	1048262	.	.	.	Notes=Lenght117	AL732656,1048145,1048262;AE009948,1048145,1048262;CP003919,1048145,1048262;HF952106,1048145,1048262;HF952105,1048145,1048262;HG939456,1048145,1048262;CP007632,1048145,1048262;CP007572,1048145,1048262;CP007571,1048145,1048262;CP007570,1048145,1048262;CP010319,1048145,1048262;
CP011329	Mauve	SHARED	1048110	1048144	.	.	.	Notes=Lenght34	AL732656,1048110,1048144;AE009948,1048110,1048144;CP003919,1048110,1048144;HF952106,1048110,1048144;HF952105,1048110,1048144;CP007482,1048110,1048144;CP007565,1048110,1048144;HG939456,1048110,1048144;CP007632,1048110,1048144;CP007572,1048110,1048144;CP007571,1048110,1048144;CP007570,1048110,1048144;FO393392,1048110,1048144;CP011328,1048110,1048144;CP010319,1048110,1048144;
CP011329	Mauve	SHARED	1047919	1048109	.	.	.	Notes=Lenght190	AL732656,1047919,1048109;AE009948,1047919,1048109;HF952106,1047919,1048109;HF952105,1047919,1048109;CP007482,1047919,1048109;CP007565,1047919,1048109;HG939456,1047919,1048109;CP007632,1047919,1048109;CP007572,1047919,1048109;CP007571,1047919,1048109;CP007570,1047919,1048109;FO393392,1047919,1048109;CP011328,1047919,1048109;CP010319,1047919,1048109;
CP011329	Mauve	SHARED	1047696	1047918	.	.	.	Notes=Lenght222	AL732656,1047696,1047918;AE009948,1047696,1047918;HF952106,1047696,1047918;HF952105,1047696,1047918;CP007482,1047696,1047918;CP007565,1047696,1047918;HG939456,1047696,1047918;CP007632,1047696,1047918;CP007572,1047696,1047918;CP007571,1047696,1047918;CP007570,1047696,1047918;FO393392,1047696,1047918;CP011328,1047696,1047918;CP010319,1047696,1047918;
CP011329	Mauve	SHARED	1047196	1047674	.	.	.	Notes=Lenght478	AL732656,1047196,1047674;AE009948,1047196,1047674;CP003919,1047196,1047674;HF952106,1047196,1047674;HF952105,1047196,1047674;CP007482,1047196,1047674;CP007565,1047196,1047674;HG939456,1047196,1047674;CP007632,1047196,1047674;CP007572,1047196,1047674;CP007571,1047196,1047674;CP007570,1047196,1047674;FO393392,1047196,1047674;CP011328,1047196,1047674;CP010319,1047196,1047674;
CP011329	Mauve	SHARED	1046774	1047195	.	.	.	Notes=Lenght421	AL732656,1046774,1047195;AE009948,1046774,1047195;CP003919,1046774,1047195;HF952106,1046774,1047195;HF952105,1046774,1047195;CP007482,1046774,1047195;CP007565,1046774,1047195;HG939456,1046774,1047195;CP007632,1046774,1047195;CP006910,1046774,1047195;CP007572,1046774,1047195;CP007571,1046774,1047195;CP007570,1046774,1047195;FO393392,1046774,1047195;CP011328,1046774,1047195;CP010319,1046774,1047195;
CP011329	Mauve	SHARED	1361006	1361943	.	.	.	Notes=Lenght937	AE009948,1361006,1361943;HF952104,1361006,1361943;HF952105,1361006,1361943;CP007631,1361006,1361943;CP010319,1361006,1361943;
CP011329	Mauve	SHARED	1360786	1361005	.	.	.	Notes=Lenght219	AE009948,1360786,1361005;HF952104,1360786,1361005;CP007631,1360786,1361005;CP010319,1360786,1361005;
CP011329	Mauve	SHARED	633628	633857	.	.	.	Notes=Lenght229	CP007631,633628,633857;
CP011329	Mauve	SHARED	27490	27561	.	.	.	Notes=Lenght71	AL732656,27490,27561;AE009948,27490,27561;CP003919,27490,27561;HF952106,27490,27561;HF952105,27490,27561;CP007482,27490,27561;CP007565,27490,27561;HG939456,27490,27561;CP007631,27490,27561;CP007632,27490,27561;CP006910,27490,27561;CP007572,27490,27561;CP007571,27490,27561;CP007570,27490,27561;FO393392,27490,27561;CP010867,27490,27561;CP011328,27490,27561;CP010319,27490,27561;
CP011329	Mauve	SHARED	1813621	1813634	.	.	.	Notes=Lenght13	AE009948,1813621,1813634;HG939456,1813621,1813634;CP010319,1813621,1813634;
CP011329	Mauve	SHARED	1048305	1048384	.	.	.	Notes=Lenght79	AL732656,1048305,1048384;AE009948,1048305,1048384;HF952106,1048305,1048384;HF952105,1048305,1048384;HG939456,1048305,1048384;CP007632,1048305,1048384;CP007572,1048305,1048384;CP007571,1048305,1048384;CP007570,1048305,1048384;CP010319,1048305,1048384;
CP011329	Mauve	SHARED	1949895	1950157	.	.	.	Notes=Lenght262	AL732656,1949895,1950157;AE009948,1949895,1950157;CP007632,1949895,1950157;CP006910,1949895,1950157;CP007572,1949895,1950157;CP007571,1949895,1950157;CP007570,1949895,1950157;CP010319,1949895,1950157;
CP011329	Mauve	SHARED	2038121	2038161	.	.	.	Notes=Lenght40	AE009948,2038121,2038161;HF952106,2038121,2038161;CP007632,2038121,2038161;CP010319,2038121,2038161;
CP011329	Mauve	SHARED	2038073	2038113	.	.	.	Notes=Lenght40	HF952106,2038073,2038113;CP007632,2038073,2038113;CP010319,2038073,2038113;
CP011329	Mauve	SHARED	1948658	1948685	.	.	.	Notes=Lenght27	AL732656,1948658,1948685;AE009948,1948658,1948685;CP007632,1948658,1948685;CP006910,1948658,1948685;CP007572,1948658,1948685;CP007571,1948658,1948685;CP007570,1948658,1948685;CP010319,1948658,1948685;
CP011329	Mauve	SHARED	1813918	1814198	.	.	.	Notes=Lenght280	AE009948,1813918,1814198;HG939456,1813918,1814198;CP010319,1813918,1814198;
CP011329	Mauve	SHARED	1813793	1813906	.	.	.	Notes=Lenght113	AE009948,1813793,1813906;HG939456,1813793,1813906;CP010319,1813793,1813906;
CP011329	Mauve	SHARED	4058	4159	.	.	.	Notes=Lenght101	AL732656,4058,4159;AE009948,4058,4159;CP000114,4058,4159;CP003810,4058,4159;CP003919,4058,4159;HF952104,4058,4159;HF952106,4058,4159;HF952105,4058,4159;CP007482,4058,4159;CP007565,4058,4159;HG939456,4058,4159;CP007631,4058,4159;CP007632,4058,4159;CP006910,4058,4159;CP007572,4058,4159;CP007571,4058,4159;CP007570,4058,4159;FO393392,4058,4159;CP010867,4058,4159;CP011325,4058,4159;CP011326,4058,4159;…
CP011329	Mauve	SHARED	4160	4195	.	.	.	Notes=Lenght35	AL732656,4160,4195;AE009948,4160,4195;CP000114,4160,4195;CP003810,4160,4195;HF952104,4160,4195;HF952106,4160,4195;HF952105,4160,4195;CP007482,4160,4195;CP007565,4160,4195;HG939456,4160,4195;CP007631,4160,4195;CP007632,4160,4195;CP006910,4160,4195;CP007572,4160,4195;CP007571,4160,4195;CP007570,4160,4195;FO393392,4160,4195;CP010867,4160,4195;CP011325,4160,4195;CP011326,4160,4195;CP011327,4160,4195;…
CP011329	Mauve	SHARED	4196	4252	.	.	.	Notes=Lenght56	AL732656,4196,4252;AE009948,4196,4252;CP000114,4196,4252;CP003810,4196,4252;CP003919,4196,4252;HF952104,4196,4252;HF952106,4196,4252;HF952105,4196,4252;CP007482,4196,4252;CP007565,4196,4252;HG939456,4196,4252;CP007631,4196,4252;CP007632,4196,4252;CP006910,4196,4252;CP007572,4196,4252;CP007571,4196,4252;CP007570,4196,4252;FO393392,4196,4252;CP010867,4196,4252;CP011325,4196,4252;CP011326,4196,4252;…
CP011329	Mauve	SHARED	16184	16204	.	.	.	Notes=Lenght20	AL732656,16184,16204;AE009948,16184,16204;CP000114,16184,16204;CP003810,16184,16204;CP003919,16184,16204;HF952104,16184,16204;HF952106,16184,16204;HF952105,16184,16204;CP007482,16184,16204;HG939456,16184,16204;CP007631,16184,16204;CP007632,16184,16204;CP006910,16184,16204;CP007572,16184,16204;CP007571,16184,16204;CP007570,16184,16204;FO393392,16184,16204;CP010867,16184,16204;CP011325,16184,16204;…
CP011329	Mauve	SHARED	16206	16223	.	.	.	Notes=Lenght17	AL732656,16206,16223;AE009948,16206,16223;CP000114,16206,16223;CP003810,16206,16223;CP003919,16206,16223;HF952104,16206,16223;HF952106,16206,16223;HF952105,16206,16223;CP007482,16206,16223;CP007565,16206,16223;HG939456,16206,16223;CP007631,16206,16223;CP007632,16206,16223;CP007572,16206,16223;CP007571,16206,16223;CP007570,16206,16223;FO393392,16206,16223;CP010867,16206,16223;CP011325,16206,16223;…
CP011329	Mauve	SHARED	16282	16685	.	.	.	Notes=Lenght403	AL732656,16282,16685;AE009948,16282,16685;CP000114,16282,16685;CP003810,16282,16685;CP003919,16282,16685;HF952104,16282,16685;HF952106,16282,16685;HF952105,16282,16685;CP007482,16282,16685;CP007565,16282,16685;HG939456,16282,16685;CP007631,16282,16685;CP007632,16282,16685;CP007572,16282,16685;CP007571,16282,16685;CP007570,16282,16685;FO393392,16282,16685;CP010867,16282,16685;CP011325,16282,16685;…
CP011329	Mauve	SHARED	16686	16716	.	.	.	Notes=Lenght30	AL732656,16686,16716;AE009948,16686,16716;CP000114,16686,16716;CP003810,16686,16716;CP003919,16686,16716;HF952104,16686,16716;HF952106,16686,16716;HF952105,16686,16716;CP007565,16686,16716;HG939456,16686,16716;CP007631,16686,16716;CP007632,16686,16716;CP007572,16686,16716;CP007571,16686,16716;CP007570,16686,16716;FO393392,16686,16716;CP010867,16686,16716;CP011325,16686,16716;CP011326,16686,16716;…
CP011329	Mauve	SHARED	16717	16731	.	.	.	Notes=Lenght14	AL732656,16717,16731;AE009948,16717,16731;CP000114,16717,16731;CP003810,16717,16731;CP003919,16717,16731;HF952104,16717,16731;HF952106,16717,16731;HF952105,16717,16731;CP007565,16717,16731;HG939456,16717,16731;CP007631,16717,16731;CP007632,16717,16731;CP006910,16717,16731;CP007572,16717,16731;CP007571,16717,16731;CP007570,16717,16731;FO393392,16717,16731;CP010867,16717,16731;CP011325,16717,16731;…
CP011329	Mauve	SHARED	16732	16838	.	.	.	Notes=Lenght106	AL732656,16732,16838;AE009948,16732,16838;CP000114,16732,16838;CP003810,16732,16838;CP003919,16732,16838;HF952104,16732,16838;HF952106,16732,16838;HF952105,16732,16838;CP007565,16732,16838;HG939456,16732,16838;CP007631,16732,16838;CP007632,16732,16838;CP006910,16732,16838;CP007572,16732,16838;CP007571,16732,16838;CP007570,16732,16838;CP010867,16732,16838;CP011325,16732,16838;CP011326,16732,16838;…
CP011329	Mauve	SHARED	16839	17247	.	.	.	Notes=Lenght408	AL732656,16839,17247;AE009948,16839,17247;CP000114,16839,17247;CP003810,16839,17247;CP003919,16839,17247;HF952104,16839,17247;HF952106,16839,17247;HF952105,16839,17247;HG939456,16839,17247;CP007631,16839,17247;CP007632,16839,17247;CP006910,16839,17247;CP007572,16839,17247;CP007571,16839,17247;CP007570,16839,17247;CP010867,16839,17247;CP011325,16839,17247;CP011326,16839,17247;CP011327,16839,17247;…
CP011329	Mauve	SHARED	17249	17615	.	.	.	Notes=Lenght366	AL732656,17249,17615;AE009948,17249,17615;CP000114,17249,17615;CP003810,17249,17615;CP003919,17249,17615;HF952104,17249,17615;HF952106,17249,17615;HF952105,17249,17615;HG939456,17249,17615;CP007631,17249,17615;CP007632,17249,17615;CP006910,17249,17615;CP007572,17249,17615;CP007571,17249,17615;CP007570,17249,17615;CP010867,17249,17615;CP011325,17249,17615;CP011326,17249,17615;CP011327,17249,17615;…
CP011329	Mauve	SHARED	17616	18027	.	.	.	Notes=Lenght411	AL732656,17616,18027;AE009948,17616,18027;CP000114,17616,18027;CP003810,17616,18027;CP003919,17616,18027;HF952104,17616,18027;HG939456,17616,18027;CP007631,17616,18027;CP007632,17616,18027;CP006910,17616,18027;CP007572,17616,18027;CP007571,17616,18027;CP007570,17616,18027;CP010867,17616,18027;CP011325,17616,18027;CP011326,17616,18027;CP011327,17616,18027;CP011328,17616,18027;CP012419,17616,18027;…
CP011329	Mauve	SHARED	18028	18315	.	.	.	Notes=Lenght287	AL732656,18028,18315;AE009948,18028,18315;CP000114,18028,18315;CP003810,18028,18315;CP003919,18028,18315;HF952104,18028,18315;HG939456,18028,18315;CP007631,18028,18315;CP007632,18028,18315;CP006910,18028,18315;CP007572,18028,18315;CP007571,18028,18315;CP007570,18028,18315;CP010867,18028,18315;CP011325,18028,18315;CP011326,18028,18315;CP011327,18028,18315;CP012419,18028,18315;CP013202,18028,18315;
CP011329	Mauve	SHARED	18317	18460	.	.	.	Notes=Lenght143	AL732656,18317,18460;AE009948,18317,18460;CP000114,18317,18460;CP003810,18317,18460;HF952104,18317,18460;HF952106,18317,18460;HF952105,18317,18460;HG939456,18317,18460;CP007631,18317,18460;CP007632,18317,18460;CP006910,18317,18460;CP007572,18317,18460;CP007571,18317,18460;CP007570,18317,18460;CP010867,18317,18460;CP011325,18317,18460;CP011326,18317,18460;CP011327,18317,18460;CP010319,18317,18460;…
CP011329	Mauve	SHARED	18469	18495	.	.	.	Notes=Lenght26	AL732656,18469,18495;AE009948,18469,18495;CP000114,18469,18495;CP003810,18469,18495;HF952104,18469,18495;CP007631,18469,18495;CP006910,18469,18495;CP007572,18469,18495;CP007571,18469,18495;CP007570,18469,18495;CP010867,18469,18495;CP011325,18469,18495;CP011326,18469,18495;CP011327,18469,18495;CP012419,18469,18495;CP013202,18469,18495;
CP011329	Mauve	SHARED	18497	18777	.	.	.	Notes=Lenght280	AL732656,18497,18777;AE009948,18497,18777;CP000114,18497,18777;CP003810,18497,18777;HF952104,18497,18777;HG939456,18497,18777;CP007631,18497,18777;CP007632,18497,18777;CP006910,18497,18777;CP007572,18497,18777;CP007571,18497,18777;CP007570,18497,18777;CP010867,18497,18777;CP011325,18497,18777;CP011326,18497,18777;CP011327,18497,18777;CP012419,18497,18777;CP013202,18497,18777;
CP011329	Mauve	SHARED	18779	19083	.	.	.	Notes=Lenght304	AL732656,18779,19083;AE009948,18779,19083;CP000114,18779,19083;CP003810,18779,19083;HF952104,18779,19083;HG939456,18779,19083;CP007631,18779,19083;CP007632,18779,19083;CP006910,18779,19083;CP007572,18779,19083;CP007571,18779,19083;CP007570,18779,19083;CP010867,18779,19083;CP011325,18779,19083;CP011326,18779,19083;CP011327,18779,19083;CP012419,18779,19083;CP013202,18779,19083;
CP011329	Mauve	SHARED	19084	19130	.	.	.	Notes=Lenght46	AL732656,19084,19130;AE009948,19084,19130;CP000114,19084,19130;CP003810,19084,19130;HF952104,19084,19130;CP007631,19084,19130;CP006910,19084,19130;CP007572,19084,19130;CP007571,19084,19130;CP007570,19084,19130;CP010867,19084,19130;CP011325,19084,19130;CP011326,19084,19130;CP011327,19084,19130;CP012419,19084,19130;CP013202,19084,19130;
CP011329	Mauve	SHARED	19131	19432	.	.	.	Notes=Lenght301	AL732656,19131,19432;AE009948,19131,19432;CP000114,19131,19432;CP003810,19131,19432;HF952104,19131,19432;CP007631,19131,19432;CP007572,19131,19432;CP007571,19131,19432;CP007570,19131,19432;CP010867,19131,19432;CP011325,19131,19432;CP011326,19131,19432;CP011327,19131,19432;CP012419,19131,19432;CP013202,19131,19432;
CP011329	Mauve	SHARED	19433	19508	.	.	.	Notes=Lenght75	AL732656,19433,19508;AE009948,19433,19508;CP000114,19433,19508;CP003810,19433,19508;HF952104,19433,19508;CP007631,19433,19508;CP007572,19433,19508;CP007571,19433,19508;CP007570,19433,19508;CP010867,19433,19508;CP011325,19433,19508;CP011326,19433,19508;CP011327,19433,19508;CP012419,19433,19508;CP013202,19433,19508;
CP011329	Mauve	SHARED	19509	21250	.	.	.	Notes=Lenght1741	AE009948,19509,21250;CP000114,19509,21250;CP003810,19509,21250;HF952104,19509,21250;CP007631,19509,21250;CP010867,19509,21250;CP011325,19509,21250;CP011326,19509,21250;CP011327,19509,21250;CP012419,19509,21250;CP013202,19509,21250;
CP011329	Mauve	SHARED	21251	21272	.	.	.	Notes=Lenght21	AE009948,21251,21272;CP003810,21251,21272;HF952104,21251,21272;CP007631,21251,21272;CP010867,21251,21272;CP011325,21251,21272;CP011326,21251,21272;CP012419,21251,21272;CP013202,21251,21272;
CP011329	Mauve	SHARED	21273	21400	.	.	.	Notes=Lenght127	AE009948,21273,21400;CP000114,21273,21400;HF952104,21273,21400;CP007631,21273,21400;CP010867,21273,21400;CP011326,21273,21400;CP011327,21273,21400;CP012419,21273,21400;CP013202,21273,21400;
CP011329	Mauve	SHARED	21401	21412	.	.	.	Notes=Lenght11	AE009948,21401,21412;CP000114,21401,21412;CP003810,21401,21412;HF952104,21401,21412;CP007631,21401,21412;CP010867,21401,21412;CP011326,21401,21412;CP011327,21401,21412;CP012419,21401,21412;CP013202,21401,21412;
CP011329	Mauve	SHARED	21413	21512	.	.	.	Notes=Lenght99	AE009948,21413,21512;CP000114,21413,21512;CP003810,21413,21512;HF952104,21413,21512;CP007631,21413,21512;CP010867,21413,21512;CP011325,21413,21512;CP011326,21413,21512;CP011327,21413,21512;CP012419,21413,21512;CP013202,21413,21512;
CP011329	Mauve	SHARED	21523	21538	.	.	.	Notes=Lenght15	AE009948,21523,21538;CP000114,21523,21538;HF952104,21523,21538;CP007631,21523,21538;CP010867,21523,21538;CP011327,21523,21538;CP013202,21523,21538;
CP011329	Mauve	SHARED	21539	21730	.	.	.	Notes=Lenght191	AE009948,21539,21730;HF952104,21539,21730;CP007631,21539,21730;CP010867,21539,21730;CP011326,21539,21730;CP011327,21539,21730;CP013202,21539,21730;
CP011329	Mauve	SHARED	21731	22097	.	.	.	Notes=Lenght366	AE009948,21731,22097;CP000114,21731,22097;CP003810,21731,22097;HF952104,21731,22097;CP007631,21731,22097;CP010867,21731,22097;CP011325,21731,22097;CP011326,21731,22097;CP011327,21731,22097;CP012419,21731,22097;CP013202,21731,22097;
CP011329	Mauve	SHARED	22098	23450	.	.	.	Notes=Lenght1352	AE009948,22098,23450;HF952104,22098,23450;CP007631,22098,23450;CP010867,22098,23450;CP013202,22098,23450;
CP011329	Mauve	SHARED	23458	23798	.	.	.	Notes=Lenght340	AL732656,23458,23798;AE009948,23458,23798;CP003919,23458,23798;HF952104,23458,23798;HF952105,23458,23798;HG939456,23458,23798;CP007631,23458,23798;CP007632,23458,23798;CP006910,23458,23798;CP007572,23458,23798;CP007571,23458,23798;CP007570,23458,23798;CP010867,23458,23798;CP013202,23458,23798;
CP011329	Mauve	SHARED	23799	23833	.	.	.	Notes=Lenght34	AL732656,23799,23833;AE009948,23799,23833;CP003919,23799,23833;HF952104,23799,23833;HF952105,23799,23833;HG939456,23799,23833;CP007631,23799,23833;CP007632,23799,23833;CP006910,23799,23833;CP007572,23799,23833;CP007571,23799,23833;CP007570,23799,23833;CP010867,23799,23833;CP010319,23799,23833;CP013202,23799,23833;
CP011329	Mauve	SHARED	23834	24728	.	.	.	Notes=Lenght894	AL732656,23834,24728;AE009948,23834,24728;CP003919,23834,24728;HF952104,23834,24728;HF952106,23834,24728;HF952105,23834,24728;HG939456,23834,24728;CP007631,23834,24728;CP007632,23834,24728;CP006910,23834,24728;CP007572,23834,24728;CP007571,23834,24728;CP007570,23834,24728;CP010867,23834,24728;CP010319,23834,24728;CP013202,23834,24728;
CP011329	Mauve	SHARED	24729	25245	.	.	.	Notes=Lenght516	AL732656,24729,25245;AE009948,24729,25245;CP003919,24729,25245;HF952104,24729,25245;HF952106,24729,25245;HF952105,24729,25245;CP007482,24729,25245;CP007565,24729,25245;HG939456,24729,25245;CP007631,24729,25245;CP007632,24729,25245;CP006910,24729,25245;CP007572,24729,25245;CP007571,24729,25245;CP007570,24729,25245;FO393392,24729,25245;CP010867,24729,25245;CP011328,24729,25245;CP010319,24729,25245;…
CP011329	Mauve	SHARED	25246	25635	.	.	.	Notes=Lenght389	AL732656,25246,25635;AE009948,25246,25635;CP003919,25246,25635;HF952104,25246,25635;HF952105,25246,25635;CP007482,25246,25635;CP007565,25246,25635;HG939456,25246,25635;CP007631,25246,25635;CP007632,25246,25635;CP006910,25246,25635;CP007572,25246,25635;CP007571,25246,25635;CP007570,25246,25635;FO393392,25246,25635;CP010867,25246,25635;CP011328,25246,25635;CP010319,25246,25635;CP013202,25246,25635;
CP011329	Mauve	SHARED	25636	26189	.	.	.	Notes=Lenght553	AL732656,25636,26189;AE009948,25636,26189;CP003919,25636,26189;HF952104,25636,26189;CP007482,25636,26189;CP007565,25636,26189;HG939456,25636,26189;CP007631,25636,26189;CP007632,25636,26189;CP006910,25636,26189;CP007572,25636,26189;CP007571,25636,26189;CP007570,25636,26189;FO393392,25636,26189;CP010867,25636,26189;CP011328,25636,26189;CP010319,25636,26189;CP013202,25636,26189;
CP011329	Mauve	SHARED	26190	26296	.	.	.	Notes=Lenght106	AL732656,26190,26296;AE009948,26190,26296;CP003919,26190,26296;HF952104,26190,26296;CP007482,26190,26296;CP007565,26190,26296;HG939456,26190,26296;CP007631,26190,26296;CP007632,26190,26296;CP006910,26190,26296;CP007572,26190,26296;CP007571,26190,26296;CP007570,26190,26296;FO393392,26190,26296;CP010867,26190,26296;CP011328,26190,26296;CP013202,26190,26296;
CP011329	Mauve	SHARED	26297	26482	.	.	.	Notes=Lenght185	AL732656,26297,26482;AE009948,26297,26482;CP003919,26297,26482;HF952104,26297,26482;HF952106,26297,26482;HF952105,26297,26482;CP007482,26297,26482;HG939456,26297,26482;CP007631,26297,26482;CP007632,26297,26482;CP006910,26297,26482;CP007572,26297,26482;CP007571,26297,26482;CP007570,26297,26482;FO393392,26297,26482;CP010867,26297,26482;CP011328,26297,26482;CP010319,26297,26482;CP013202,26297,26482;
CP011329	Mauve	SHARED	26484	27040	.	.	.	Notes=Lenght556	AL732656,26484,27040;AE009948,26484,27040;CP003919,26484,27040;HF952104,26484,27040;HF952106,26484,27040;HF952105,26484,27040;HG939456,26484,27040;CP007631,26484,27040;CP007632,26484,27040;CP006910,26484,27040;CP007572,26484,27040;CP007571,26484,27040;CP007570,26484,27040;CP010867,26484,27040;CP011328,26484,27040;CP010319,26484,27040;CP013202,26484,27040;
CP011329	Mauve	SHARED	27043	27193	.	.	.	Notes=Lenght150	AL732656,27043,27193;AE009948,27043,27193;CP003919,27043,27193;HF952104,27043,27193;HF952106,27043,27193;HF952105,27043,27193;CP007482,27043,27193;HG939456,27043,27193;CP007631,27043,27193;CP007632,27043,27193;CP006910,27043,27193;CP007572,27043,27193;CP007571,27043,27193;CP007570,27043,27193;FO393392,27043,27193;CP010867,27043,27193;CP011328,27043,27193;CP010319,27043,27193;CP013202,27043,27193;
CP011329	Mauve	SHARED	27568	27928	.	.	.	Notes=Lenght360	AL732656,27568,27928;AE009948,27568,27928;CP003919,27568,27928;HF952104,27568,27928;HF952106,27568,27928;HF952105,27568,27928;CP007482,27568,27928;CP007565,27568,27928;HG939456,27568,27928;CP007631,27568,27928;CP007632,27568,27928;CP006910,27568,27928;CP007572,27568,27928;CP007571,27568,27928;CP007570,27568,27928;FO393392,27568,27928;CP010867,27568,27928;CP011328,27568,27928;CP013202,27568,27928;
CP011329	Mauve	SHARED	29588	29620	.	.	.	Notes=Lenght32	AE009948,29588,29620;HF952104,29588,29620;CP007631,29588,29620;CP010867,29588,29620;CP013202,29588,29620;
CP011329	Mauve	SHARED	33636	33673	.	.	.	Notes=Lenght37	AL732656,33636,33673;AE009948,33636,33673;CP000114,33636,33673;CP003810,33636,33673;CP003919,33636,33673;HF952104,33636,33673;CP007482,33636,33673;CP007565,33636,33673;HG939456,33636,33673;CP007631,33636,33673;CP007632,33636,33673;CP006910,33636,33673;CP007572,33636,33673;CP007571,33636,33673;CP007570,33636,33673;FO393392,33636,33673;CP010867,33636,33673;CP011325,33636,33673;CP011326,33636,33673;…
CP011329	Mauve	SHARED	40535	40694	.	.	.	Notes=Lenght159	AL732656,40535,40694;AE009948,40535,40694;CP000114,40535,40694;CP003810,40535,40694;CP003919,40535,40694;HF952104,40535,40694;HF952106,40535,40694;HF952105,40535,40694;CP007482,40535,40694;CP007565,40535,40694;HG939456,40535,40694;CP007631,40535,40694;CP007632,40535,40694;FO393392,40535,40694;CP010867,40535,40694;CP011325,40535,40694;CP011326,40535,40694;CP011327,40535,40694;CP011328,40535,40694;…
CP011329	Mauve	SHARED	43992	44673	.	.	.	Notes=Lenght681	AL732656,43992,44673;AE009948,43992,44673;CP000114,43992,44673;CP003810,43992,44673;CP003919,43992,44673;HF952104,43992,44673;HF952106,43992,44673;HF952105,43992,44673;CP007482,43992,44673;CP007565,43992,44673;HG939456,43992,44673;CP007631,43992,44673;CP006910,43992,44673;CP007572,43992,44673;CP007571,43992,44673;CP007570,43992,44673;FO393392,43992,44673;CP010867,43992,44673;CP011325,43992,44673;…
CP011329	Mauve	SHARED	48440	48460	.	.	.	Notes=Lenght20	AL732656,48440,48460;AE009948,48440,48460;CP000114,48440,48460;CP003810,48440,48460;CP003919,48440,48460;HF952104,48440,48460;CP007482,48440,48460;CP007565,48440,48460;HG939456,48440,48460;CP007631,48440,48460;CP007632,48440,48460;CP006910,48440,48460;CP007572,48440,48460;CP007571,48440,48460;CP007570,48440,48460;FO393392,48440,48460;CP010867,48440,48460;CP011325,48440,48460;CP011326,48440,48460;…
CP011329	Mauve	SHARED	59256	59273	.	.	.	Notes=Lenght17	AL732656,59256,59273;AE009948,59256,59273;CP000114,59256,59273;CP003810,59256,59273;HF952104,59256,59273;CP007631,59256,59273;CP007572,59256,59273;CP007571,59256,59273;CP007570,59256,59273;CP010867,59256,59273;CP011325,59256,59273;CP011326,59256,59273;CP011327,59256,59273;CP012419,59256,59273;CP013202,59256,59273;
CP011329	Mauve	SHARED	59274	59302	.	.	.	Notes=Lenght28	AL732656,59274,59302;AE009948,59274,59302;CP000114,59274,59302;CP003810,59274,59302;CP003919,59274,59302;HF952104,59274,59302;HF952105,59274,59302;CP007482,59274,59302;CP007565,59274,59302;HG939456,59274,59302;CP007631,59274,59302;CP007632,59274,59302;CP007572,59274,59302;CP007571,59274,59302;CP007570,59274,59302;FO393392,59274,59302;CP010867,59274,59302;CP011325,59274,59302;CP011326,59274,59302;…
CP011329	Mauve	SHARED	59303	59396	.	.	.	Notes=Lenght93	AL732656,59303,59396;AE009948,59303,59396;CP000114,59303,59396;CP003810,59303,59396;CP003919,59303,59396;HF952104,59303,59396;HF952105,59303,59396;CP007482,59303,59396;CP007565,59303,59396;HG939456,59303,59396;CP007631,59303,59396;CP007632,59303,59396;CP006910,59303,59396;CP007572,59303,59396;CP007571,59303,59396;CP007570,59303,59396;FO393392,59303,59396;CP010867,59303,59396;CP011325,59303,59396;…
CP011329	Mauve	SHARED	59397	59479	.	.	.	Notes=Lenght82	AL732656,59397,59479;AE009948,59397,59479;CP000114,59397,59479;CP003810,59397,59479;CP003919,59397,59479;HF952104,59397,59479;HF952105,59397,59479;CP007482,59397,59479;CP007565,59397,59479;HG939456,59397,59479;CP007631,59397,59479;CP007632,59397,59479;CP007572,59397,59479;CP007571,59397,59479;CP007570,59397,59479;FO393392,59397,59479;CP010867,59397,59479;CP011325,59397,59479;CP011326,59397,59479;…
CP011329	Mauve	SHARED	59480	59529	.	.	.	Notes=Lenght49	AL732656,59480,59529;AE009948,59480,59529;CP000114,59480,59529;CP003810,59480,59529;CP003919,59480,59529;HF952104,59480,59529;HF952105,59480,59529;CP007482,59480,59529;CP007565,59480,59529;HG939456,59480,59529;CP007631,59480,59529;CP007632,59480,59529;CP006910,59480,59529;CP007572,59480,59529;CP007571,59480,59529;CP007570,59480,59529;FO393392,59480,59529;CP010867,59480,59529;CP011325,59480,59529;…
CP011329	Mauve	SHARED	61101	61439	.	.	.	Notes=Lenght338	AE009948,61101,61439;CP000114,61101,61439;CP003810,61101,61439;HF952104,61101,61439;CP007631,61101,61439;CP010867,61101,61439;CP011325,61101,61439;CP011326,61101,61439;CP011327,61101,61439;CP012419,61101,61439;CP013202,61101,61439;
CP011329	Mauve	SHARED	61518	61559	.	.	.	Notes=Lenght41	AE009948,61518,61559;CP000114,61518,61559;CP003810,61518,61559;HF952104,61518,61559;CP007631,61518,61559;CP010867,61518,61559;CP011325,61518,61559;CP011326,61518,61559;CP011327,61518,61559;CP012419,61518,61559;CP013202,61518,61559;
CP011329	Mauve	SHARED	61581	62572	.	.	.	Notes=Lenght991	AE009948,61581,62572;CP000114,61581,62572;CP003810,61581,62572;HF952104,61581,62572;CP007631,61581,62572;CP010867,61581,62572;CP011325,61581,62572;CP011326,61581,62572;CP011327,61581,62572;CP012419,61581,62572;CP013202,61581,62572;
CP011329	Mauve	SHARED	64542	64730	.	.	.	Notes=Lenght188	AL732656,64542,64730;AE009948,64542,64730;CP003919,64542,64730;HF952104,64542,64730;HF952106,64542,64730;CP007482,64542,64730;CP007565,64542,64730;HG939456,64542,64730;CP007631,64542,64730;CP007632,64542,64730;CP006910,64542,64730;CP007572,64542,64730;CP007571,64542,64730;CP007570,64542,64730;FO393392,64542,64730;CP010867,64542,64730;CP011328,64542,64730;CP010319,64542,64730;CP013202,64542,64730;
CP011329	Mauve	SHARED	64993	65127	.	.	.	Notes=Lenght134	AE009948,64993,65127;CP003919,64993,65127;HF952104,64993,65127;HF952106,64993,65127;CP007482,64993,65127;CP007565,64993,65127;HG939456,64993,65127;CP007631,64993,65127;CP006910,64993,65127;FO393392,64993,65127;CP010867,64993,65127;CP011328,64993,65127;CP010319,64993,65127;CP013202,64993,65127;
CP011329	Mauve	SHARED	65128	65211	.	.	.	Notes=Lenght83	AL732656,65128,65211;AE009948,65128,65211;CP003919,65128,65211;HF952104,65128,65211;HF952106,65128,65211;CP007482,65128,65211;CP007565,65128,65211;HG939456,65128,65211;CP007631,65128,65211;CP007632,65128,65211;CP006910,65128,65211;CP007572,65128,65211;CP007571,65128,65211;CP007570,65128,65211;FO393392,65128,65211;CP010867,65128,65211;CP011328,65128,65211;CP010319,65128,65211;CP013202,65128,65211;
CP011329	Mauve	SHARED	72404	72567	.	.	.	Notes=Lenght163	AL732656,72404,72567;AE009948,72404,72567;CP000114,72404,72567;CP003810,72404,72567;CP003919,72404,72567;HF952104,72404,72567;HF952106,72404,72567;HF952105,72404,72567;HG939456,72404,72567;CP007631,72404,72567;CP007632,72404,72567;CP006910,72404,72567;CP007572,72404,72567;CP007571,72404,72567;CP007570,72404,72567;CP010867,72404,72567;CP011325,72404,72567;CP011326,72404,72567;CP011327,72404,72567;…
CP011329	Mauve	SHARED	76623	76634	.	.	.	Notes=Lenght11	AL732656,76623,76634;AE009948,76623,76634;CP000114,76623,76634;CP003810,76623,76634;CP003919,76623,76634;HF952104,76623,76634;HF952106,76623,76634;CP007482,76623,76634;CP007565,76623,76634;CP007631,76623,76634;CP007632,76623,76634;CP006910,76623,76634;FO393392,76623,76634;CP010867,76623,76634;CP011325,76623,76634;CP011326,76623,76634;CP011327,76623,76634;CP011328,76623,76634;CP010319,76623,76634;…
CP011329	Mauve	SHARED	76635	76654	.	.	.	Notes=Lenght19	AL732656,76635,76654;AE009948,76635,76654;CP000114,76635,76654;CP003810,76635,76654;CP003919,76635,76654;HF952104,76635,76654;HF952106,76635,76654;CP007482,76635,76654;CP007565,76635,76654;CP007631,76635,76654;CP007632,76635,76654;CP006910,76635,76654;FO393392,76635,76654;CP010867,76635,76654;CP011325,76635,76654;CP011326,76635,76654;CP011327,76635,76654;CP011328,76635,76654;CP010319,76635,76654;…
CP011329	Mauve	SHARED	92127	92384	.	.	.	Notes=Lenght257	AL732656,92127,92384;AE009948,92127,92384;CP000114,92127,92384;CP003810,92127,92384;CP003919,92127,92384;HF952104,92127,92384;HF952106,92127,92384;HF952105,92127,92384;CP007482,92127,92384;CP007565,92127,92384;HG939456,92127,92384;CP007631,92127,92384;CP007632,92127,92384;CP006910,92127,92384;CP007572,92127,92384;FO393392,92127,92384;CP010867,92127,92384;CP011325,92127,92384;CP011326,92127,92384;…
CP011329	Mauve	SHARED	92532	92876	.	.	.	Notes=Lenght344	AL732656,92532,92876;AE009948,92532,92876;CP000114,92532,92876;CP003810,92532,92876;CP003919,92532,92876;HF952104,92532,92876;HF952106,92532,92876;HF952105,92532,92876;CP007482,92532,92876;CP007565,92532,92876;HG939456,92532,92876;CP007631,92532,92876;CP007632,92532,92876;CP006910,92532,92876;CP007572,92532,92876;FO393392,92532,92876;CP010867,92532,92876;CP011325,92532,92876;CP011326,92532,92876;…
CP011329	Mauve	SHARED	93425	93673	.	.	.	Notes=Lenght248	AE009948,93425,93673;HF952104,93425,93673;CP007631,93425,93673;CP010867,93425,93673;CP011325,93425,93673;CP013202,93425,93673;
CP011329	Mauve	SHARED	93674	94076	.	.	.	Notes=Lenght402	AE009948,93674,94076;CP003810,93674,94076;HF952104,93674,94076;CP007631,93674,94076;CP010867,93674,94076;CP011325,93674,94076;CP012419,93674,94076;CP013202,93674,94076;
CP011329	Mauve	SHARED	94077	95470	.	.	.	Notes=Lenght1393	AL732656,94077,95470;AE009948,94077,95470;CP000114,94077,95470;CP003810,94077,95470;CP003919,94077,95470;HF952104,94077,95470;HF952106,94077,95470;HF952105,94077,95470;CP007482,94077,95470;HG939456,94077,95470;CP007631,94077,95470;CP007632,94077,95470;CP006910,94077,95470;CP007572,94077,95470;CP007571,94077,95470;CP007570,94077,95470;CP010867,94077,95470;CP011325,94077,95470;CP011328,94077,95470;…
CP011329	Mauve	SHARED	95471	96023	.	.	.	Notes=Lenght552	AL732656,95471,96023;AE009948,95471,96023;CP000114,95471,96023;CP003810,95471,96023;CP003919,95471,96023;HF952104,95471,96023;HF952106,95471,96023;HF952105,95471,96023;CP007482,95471,96023;HG939456,95471,96023;CP007631,95471,96023;CP007632,95471,96023;CP006910,95471,96023;CP007572,95471,96023;CP007571,95471,96023;CP007570,95471,96023;CP010867,95471,96023;CP011325,95471,96023;CP011326,95471,96023;…
CP011329	Mauve	SHARED	96024	96063	.	.	.	Notes=Lenght39	AL732656,96024,96063;AE009948,96024,96063;CP000114,96024,96063;CP003810,96024,96063;CP003919,96024,96063;HF952104,96024,96063;HF952106,96024,96063;HF952105,96024,96063;HG939456,96024,96063;CP007631,96024,96063;CP007632,96024,96063;CP006910,96024,96063;CP007572,96024,96063;CP007571,96024,96063;CP007570,96024,96063;CP010867,96024,96063;CP011325,96024,96063;CP011326,96024,96063;CP011327,96024,96063;…
CP011329	Mauve	SHARED	96064	96212	.	.	.	Notes=Lenght148	AL732656,96064,96212;AE009948,96064,96212;CP000114,96064,96212;CP003810,96064,96212;CP003919,96064,96212;HF952104,96064,96212;HF952106,96064,96212;HF952105,96064,96212;CP007482,96064,96212;HG939456,96064,96212;CP007631,96064,96212;CP007632,96064,96212;CP006910,96064,96212;CP007572,96064,96212;CP007571,96064,96212;CP007570,96064,96212;CP010867,96064,96212;CP011325,96064,96212;CP011326,96064,96212;…
CP011329	Mauve	SHARED	96213	96226	.	.	.	Notes=Lenght13	AE009948,96213,96226;CP000114,96213,96226;CP003919,96213,96226;HF952104,96213,96226;HF952106,96213,96226;HF952105,96213,96226;CP007482,96213,96226;CP007631,96213,96226;CP006910,96213,96226;CP010867,96213,96226;CP011325,96213,96226;CP011326,96213,96226;CP011328,96213,96226;CP012419,96213,96226;CP013202,96213,96226;
CP011329	Mauve	SHARED	96227	96459	.	.	.	Notes=Lenght232	AE009948,96227,96459;CP000114,96227,96459;CP003919,96227,96459;HF952104,96227,96459;HF952106,96227,96459;HF952105,96227,96459;CP007631,96227,96459;CP006910,96227,96459;CP010867,96227,96459;CP011325,96227,96459;CP011326,96227,96459;CP011328,96227,96459;CP012419,96227,96459;CP013202,96227,96459;
CP011329	Mauve	SHARED	96471	96529	.	.	.	Notes=Lenght58	AL732656,96471,96529;AE009948,96471,96529;CP000114,96471,96529;CP003810,96471,96529;CP003919,96471,96529;HF952104,96471,96529;HF952106,96471,96529;HF952105,96471,96529;CP007482,96471,96529;CP007565,96471,96529;HG939456,96471,96529;CP007631,96471,96529;CP007632,96471,96529;CP006910,96471,96529;CP007572,96471,96529;CP007571,96471,96529;CP007570,96471,96529;FO393392,96471,96529;CP010867,96471,96529;…
CP011329	Mauve	SHARED	96538	96577	.	.	.	Notes=Lenght39	AL732656,96538,96577;AE009948,96538,96577;CP000114,96538,96577;CP003810,96538,96577;CP003919,96538,96577;HF952104,96538,96577;HF952106,96538,96577;HF952105,96538,96577;HG939456,96538,96577;CP007631,96538,96577;CP007632,96538,96577;CP006910,96538,96577;CP007572,96538,96577;CP007571,96538,96577;CP007570,96538,96577;CP010867,96538,96577;CP011325,96538,96577;CP011326,96538,96577;CP011328,96538,96577;…
CP011329	Mauve	SHARED	96578	96687	.	.	.	Notes=Lenght109	AL732656,96578,96687;AE009948,96578,96687;CP000114,96578,96687;CP003810,96578,96687;CP003919,96578,96687;HF952104,96578,96687;HF952106,96578,96687;HF952105,96578,96687;CP007482,96578,96687;CP007565,96578,96687;HG939456,96578,96687;CP007631,96578,96687;CP007632,96578,96687;CP006910,96578,96687;CP007572,96578,96687;CP007571,96578,96687;CP007570,96578,96687;FO393392,96578,96687;CP010867,96578,96687;…
CP011329	Mauve	SHARED	96688	96746	.	.	.	Notes=Lenght58	AL732656,96688,96746;AE009948,96688,96746;CP000114,96688,96746;CP003810,96688,96746;CP003919,96688,96746;HF952104,96688,96746;HF952106,96688,96746;HF952105,96688,96746;HG939456,96688,96746;CP007631,96688,96746;CP007632,96688,96746;CP006910,96688,96746;CP007572,96688,96746;CP007571,96688,96746;CP007570,96688,96746;CP010867,96688,96746;CP011325,96688,96746;CP011326,96688,96746;CP011328,96688,96746;…
CP011329	Mauve	SHARED	96747	96791	.	.	.	Notes=Lenght44	AL732656,96747,96791;AE009948,96747,96791;CP000114,96747,96791;CP003810,96747,96791;CP003919,96747,96791;HF952104,96747,96791;HF952106,96747,96791;HF952105,96747,96791;CP007482,96747,96791;CP007565,96747,96791;HG939456,96747,96791;CP007631,96747,96791;CP007632,96747,96791;CP006910,96747,96791;CP007572,96747,96791;CP007571,96747,96791;CP007570,96747,96791;FO393392,96747,96791;CP010867,96747,96791;…
CP011329	Mauve	SHARED	96792	96832	.	.	.	Notes=Lenght40	AL732656,96792,96832;AE009948,96792,96832;CP000114,96792,96832;CP003810,96792,96832;CP003919,96792,96832;HF952104,96792,96832;HF952106,96792,96832;HF952105,96792,96832;CP007482,96792,96832;HG939456,96792,96832;CP007631,96792,96832;CP007632,96792,96832;CP006910,96792,96832;CP007572,96792,96832;CP007571,96792,96832;CP007570,96792,96832;FO393392,96792,96832;CP010867,96792,96832;CP011325,96792,96832;…
CP011329	Mauve	SHARED	96833	96993	.	.	.	Notes=Lenght160	AL732656,96833,96993;AE009948,96833,96993;CP000114,96833,96993;CP003810,96833,96993;CP003919,96833,96993;HF952104,96833,96993;HF952106,96833,96993;HF952105,96833,96993;CP007482,96833,96993;CP007565,96833,96993;HG939456,96833,96993;CP007631,96833,96993;CP007632,96833,96993;CP006910,96833,96993;CP007572,96833,96993;CP007571,96833,96993;CP007570,96833,96993;FO393392,96833,96993;CP010867,96833,96993;…
CP011329	Mauve	SHARED	96994	97043	.	.	.	Notes=Lenght49	AL732656,96994,97043;AE009948,96994,97043;CP000114,96994,97043;CP003810,96994,97043;CP003919,96994,97043;HF952104,96994,97043;HF952106,96994,97043;HF952105,96994,97043;CP007482,96994,97043;HG939456,96994,97043;CP007631,96994,97043;CP007632,96994,97043;CP006910,96994,97043;CP007572,96994,97043;CP007571,96994,97043;CP007570,96994,97043;CP010867,96994,97043;CP011325,96994,97043;CP011326,96994,97043;…
CP011329	Mauve	SHARED	97044	97360	.	.	.	Notes=Lenght316	AL732656,97044,97360;AE009948,97044,97360;CP000114,97044,97360;CP003810,97044,97360;CP003919,97044,97360;HF952104,97044,97360;HF952106,97044,97360;HF952105,97044,97360;CP007482,97044,97360;CP007565,97044,97360;HG939456,97044,97360;CP007631,97044,97360;CP007632,97044,97360;CP006910,97044,97360;CP007572,97044,97360;CP007571,97044,97360;CP007570,97044,97360;FO393392,97044,97360;CP010867,97044,97360;…
CP011329	Mauve	SHARED	97362	97411	.	.	.	Notes=Lenght49	AE009948,97362,97411;HF952104,97362,97411;CP007631,97362,97411;CP010867,97362,97411;CP012419,97362,97411;CP013202,97362,97411;
CP011329	Mauve	SHARED	97412	97428	.	.	.	Notes=Lenght16	AL732656,97412,97428;AE009948,97412,97428;CP003919,97412,97428;HF952104,97412,97428;HF952106,97412,97428;HF952105,97412,97428;CP007482,97412,97428;CP007565,97412,97428;HG939456,97412,97428;CP007631,97412,97428;CP007632,97412,97428;CP006910,97412,97428;CP007572,97412,97428;CP007571,97412,97428;CP007570,97412,97428;FO393392,97412,97428;CP010867,97412,97428;CP011328,97412,97428;CP010319,97412,97428;…
CP011329	Mauve	SHARED	97429	97441	.	.	.	Notes=Lenght12	AL732656,97429,97441;AE009948,97429,97441;CP003919,97429,97441;HF952104,97429,97441;HF952106,97429,97441;HF952105,97429,97441;CP007482,97429,97441;CP007565,97429,97441;HG939456,97429,97441;CP007631,97429,97441;CP007632,97429,97441;CP006910,97429,97441;CP007572,97429,97441;CP007571,97429,97441;CP007570,97429,97441;FO393392,97429,97441;CP010867,97429,97441;CP011328,97429,97441;CP010319,97429,97441;…
CP011329	Mauve	SHARED	97448	97758	.	.	.	Notes=Lenght310	AL732656,97448,97758;AE009948,97448,97758;CP000114,97448,97758;CP003810,97448,97758;CP003919,97448,97758;HF952104,97448,97758;HF952106,97448,97758;HF952105,97448,97758;CP007482,97448,97758;CP007565,97448,97758;HG939456,97448,97758;CP007631,97448,97758;CP007632,97448,97758;CP006910,97448,97758;CP007572,97448,97758;CP007571,97448,97758;CP007570,97448,97758;FO393392,97448,97758;CP010867,97448,97758;…
CP011329	Mauve	SHARED	97957	98032	.	.	.	Notes=Lenght75	AL732656,97957,98032;AE009948,97957,98032;CP000114,97957,98032;CP003810,97957,98032;CP003919,97957,98032;HF952104,97957,98032;HF952106,97957,98032;HF952105,97957,98032;CP007482,97957,98032;CP007565,97957,98032;HG939456,97957,98032;CP007631,97957,98032;CP006910,97957,98032;CP007572,97957,98032;CP007571,97957,98032;CP007570,97957,98032;FO393392,97957,98032;CP010867,97957,98032;CP011325,97957,98032;…
CP011329	Mauve	SHARED	98033	98105	.	.	.	Notes=Lenght72	AL732656,98033,98105;AE009948,98033,98105;CP000114,98033,98105;CP003810,98033,98105;CP003919,98033,98105;HF952104,98033,98105;HF952106,98033,98105;HF952105,98033,98105;HG939456,98033,98105;CP007631,98033,98105;CP006910,98033,98105;CP007572,98033,98105;CP007571,98033,98105;CP007570,98033,98105;CP010867,98033,98105;CP011325,98033,98105;CP011326,98033,98105;CP010319,98033,98105;CP012419,98033,98105;…
CP011329	Mauve	SHARED	98108	98189	.	.	.	Notes=Lenght81	AE009948,98108,98189;CP000114,98108,98189;CP003810,98108,98189;HF952104,98108,98189;HF952106,98108,98189;HF952105,98108,98189;HG939456,98108,98189;CP007631,98108,98189;CP006910,98108,98189;CP007572,98108,98189;CP007571,98108,98189;CP007570,98108,98189;CP010867,98108,98189;CP011325,98108,98189;CP011326,98108,98189;CP010319,98108,98189;CP012419,98108,98189;CP013202,98108,98189;
CP011329	Mauve	SHARED	98190	98314	.	.	.	Notes=Lenght124	AL732656,98190,98314;AE009948,98190,98314;CP000114,98190,98314;CP003810,98190,98314;HF952104,98190,98314;HF952106,98190,98314;HF952105,98190,98314;HG939456,98190,98314;CP007631,98190,98314;CP006910,98190,98314;CP007572,98190,98314;CP007571,98190,98314;CP007570,98190,98314;CP010867,98190,98314;CP011325,98190,98314;CP011326,98190,98314;CP010319,98190,98314;CP012419,98190,98314;CP013202,98190,98314;
CP011329	Mauve	SHARED	98315	98356	.	.	.	Notes=Lenght41	AE009948,98315,98356;CP000114,98315,98356;CP003810,98315,98356;HF952104,98315,98356;HF952106,98315,98356;HF952105,98315,98356;HG939456,98315,98356;CP007631,98315,98356;CP006910,98315,98356;CP007572,98315,98356;CP007571,98315,98356;CP007570,98315,98356;CP010867,98315,98356;CP011325,98315,98356;CP011326,98315,98356;CP010319,98315,98356;CP012419,98315,98356;CP013202,98315,98356;
CP011329	Mauve	SHARED	98357	100638	.	.	.	Notes=Lenght2281	AE009948,98357,100638;CP000114,98357,100638;CP003810,98357,100638;HF952104,98357,100638;CP007631,98357,100638;CP010867,98357,100638;CP011325,98357,100638;CP011326,98357,100638;CP012419,98357,100638;CP013202,98357,100638;
CP011329	Mauve	SHARED	107166	107426	.	.	.	Notes=Lenght260	AL732656,107166,107426;AE009948,107166,107426;CP000114,107166,107426;CP003810,107166,107426;CP003919,107166,107426;HF952104,107166,107426;HF952106,107166,107426;HF952105,107166,107426;CP007482,107166,107426;CP007565,107166,107426;HG939456,107166,107426;CP007631,107166,107426;CP007632,107166,107426;CP007572,107166,107426;CP007571,107166,107426;CP007570,107166,107426;FO393392,107166,107426;CP010867…
CP011329	Mauve	SHARED	107675	107698	.	.	.	Notes=Lenght23	AL732656,107675,107698;AE009948,107675,107698;HF952104,107675,107698;HF952106,107675,107698;HF952105,107675,107698;CP007631,107675,107698;CP007632,107675,107698;CP006910,107675,107698;CP007572,107675,107698;CP007571,107675,107698;CP007570,107675,107698;CP010867,107675,107698;CP012419,107675,107698;CP013202,107675,107698;
CP011329	Mauve	SHARED	132732	132795	.	.	.	Notes=Lenght63	AL732656,132732,132795;AE009948,132732,132795;CP000114,132732,132795;CP003810,132732,132795;HF952104,132732,132795;HF952106,132732,132795;HF952105,132732,132795;HG939456,132732,132795;CP007631,132732,132795;CP007632,132732,132795;CP006910,132732,132795;CP007572,132732,132795;CP007571,132732,132795;CP007570,132732,132795;CP010867,132732,132795;CP011325,132732,132795;CP011326,132732,132795;CP011327…
CP011329	Mauve	SHARED	133982	134039	.	.	.	Notes=Lenght57	AL732656,133982,134039;AE009948,133982,134039;CP000114,133982,134039;CP003810,133982,134039;CP003919,133982,134039;HF952104,133982,134039;HF952106,133982,134039;HF952105,133982,134039;HG939456,133982,134039;CP007631,133982,134039;CP007632,133982,134039;CP006910,133982,134039;CP007572,133982,134039;CP007571,133982,134039;CP007570,133982,134039;CP010867,133982,134039;CP011325,133982,134039;CP011326…
CP011329	Mauve	SHARED	142740	142880	.	.	.	Notes=Lenght140	AL732656,142740,142880;AE009948,142740,142880;CP003919,142740,142880;HF952104,142740,142880;HF952106,142740,142880;HF952105,142740,142880;CP007482,142740,142880;CP007565,142740,142880;HG939456,142740,142880;CP007631,142740,142880;CP007632,142740,142880;CP006910,142740,142880;CP007572,142740,142880;CP007571,142740,142880;CP007570,142740,142880;FO393392,142740,142880;CP010867,142740,142880;CP011328…
CP011329	Mauve	SHARED	166651	166751	.	.	.	Notes=Lenght100	AL732656,166651,166751;AE009948,166651,166751;CP000114,166651,166751;CP003810,166651,166751;CP003919,166651,166751;HF952106,166651,166751;HF952105,166651,166751;CP007482,166651,166751;CP007565,166651,166751;HG939456,166651,166751;CP007631,166651,166751;CP007632,166651,166751;CP006910,166651,166751;CP007572,166651,166751;CP007571,166651,166751;CP007570,166651,166751;FO393392,166651,166751;CP010867…
CP011329	Mauve	SHARED	166752	168547	.	.	.	Notes=Lenght1795	AL732656,166752,168547;AE009948,166752,168547;CP000114,166752,168547;CP003810,166752,168547;CP003919,166752,168547;HF952106,166752,168547;HF952105,166752,168547;CP007482,166752,168547;CP007565,166752,168547;HG939456,166752,168547;CP007632,166752,168547;CP006910,166752,168547;CP007572,166752,168547;CP007571,166752,168547;CP007570,166752,168547;FO393392,166752,168547;CP011325,166752,168547;CP011326…
CP011329	Mauve	SHARED	169252	170001	.	.	.	Notes=Lenght749	AL732656,169252,170001;CP003810,169252,170001;CP003919,169252,170001;HF952104,169252,170001;HF952106,169252,170001;HF952105,169252,170001;CP007482,169252,170001;CP007565,169252,170001;HG939456,169252,170001;CP006910,169252,170001;CP007572,169252,170001;CP007571,169252,170001;CP007570,169252,170001;FO393392,169252,170001;CP010867,169252,170001;CP011325,169252,170001;CP011327,169252,170001;CP011328…
CP011329	Mauve	SHARED	189244	189254	.	.	.	Notes=Lenght10	AL732656,189244,189254;AE009948,189244,189254;CP000114,189244,189254;CP003810,189244,189254;CP003919,189244,189254;HF952104,189244,189254;HF952106,189244,189254;HF952105,189244,189254;CP007482,189244,189254;CP007565,189244,189254;CP007631,189244,189254;CP007632,189244,189254;CP006910,189244,189254;CP007572,189244,189254;CP007571,189244,189254;CP007570,189244,189254;FO393392,189244,189254;CP010867…
CP011329	Mauve	SHARED	189761	189908	.	.	.	Notes=Lenght147	AL732656,189761,189908;AE009948,189761,189908;CP000114,189761,189908;CP003810,189761,189908;CP003919,189761,189908;HF952104,189761,189908;HF952106,189761,189908;HF952105,189761,189908;CP007482,189761,189908;CP007565,189761,189908;CP007631,189761,189908;CP007632,189761,189908;CP006910,189761,189908;CP007572,189761,189908;CP007571,189761,189908;CP007570,189761,189908;FO393392,189761,189908;CP010867…
CP011329	Mauve	SHARED	192429	192448	.	.	.	Notes=Lenght19	AL732656,192429,192448;AE009948,192429,192448;CP000114,192429,192448;CP003810,192429,192448;CP003919,192429,192448;HF952104,192429,192448;CP007482,192429,192448;CP007565,192429,192448;HG939456,192429,192448;CP007631,192429,192448;CP007632,192429,192448;FO393392,192429,192448;CP010867,192429,192448;CP011325,192429,192448;CP011326,192429,192448;CP011327,192429,192448;CP011328,192429,192448;CP010319…
CP011329	Mauve	SHARED	192646	193104	.	.	.	Notes=Lenght458	AL732656,192646,193104;AE009948,192646,193104;CP000114,192646,193104;CP003810,192646,193104;CP003919,192646,193104;HF952104,192646,193104;HF952106,192646,193104;HF952105,192646,193104;CP007482,192646,193104;CP007565,192646,193104;HG939456,192646,193104;CP007631,192646,193104;CP007632,192646,193104;FO393392,192646,193104;CP010867,192646,193104;CP011325,192646,193104;CP011326,192646,193104;CP011327…
CP011329	Mauve	SHARED	193655	193672	.	.	.	Notes=Lenght17	AL732656,193655,193672;AE009948,193655,193672;CP000114,193655,193672;CP003810,193655,193672;CP003919,193655,193672;HF952104,193655,193672;HF952106,193655,193672;HF952105,193655,193672;HG939456,193655,193672;CP007631,193655,193672;CP007632,193655,193672;CP006910,193655,193672;CP007572,193655,193672;CP007571,193655,193672;CP007570,193655,193672;CP010867,193655,193672;CP011325,193655,193672;CP011326…
CP011329	Mauve	SHARED	200331	200714	.	.	.	Notes=Lenght383	AL732656,200331,200714;AE009948,200331,200714;CP000114,200331,200714;CP003810,200331,200714;CP003919,200331,200714;HF952104,200331,200714;HF952106,200331,200714;HF952105,200331,200714;HG939456,200331,200714;CP007631,200331,200714;CP007632,200331,200714;CP006910,200331,200714;CP007572,200331,200714;CP007571,200331,200714;CP007570,200331,200714;CP010867,200331,200714;CP011325,200331,200714;CP011326…
CP011329	Mauve	SHARED	201835	201852	.	.	.	Notes=Lenght17	AE009948,201835,201852;CP000114,201835,201852;CP003810,201835,201852;CP003919,201835,201852;HF952104,201835,201852;HF952106,201835,201852;HF952105,201835,201852;CP007482,201835,201852;CP007565,201835,201852;HG939456,201835,201852;CP007631,201835,201852;CP007632,201835,201852;CP006910,201835,201852;FO393392,201835,201852;CP010867,201835,201852;CP011325,201835,201852;CP011326,201835,201852;CP011327…
CP011329	Mauve	SHARED	213041	213777	.	.	.	Notes=Lenght736	AL732656,213041,213777;AE009948,213041,213777;CP000114,213041,213777;CP003810,213041,213777;HF952104,213041,213777;HF952106,213041,213777;HF952105,213041,213777;CP007482,213041,213777;CP007565,213041,213777;HG939456,213041,213777;CP007631,213041,213777;CP007632,213041,213777;CP006910,213041,213777;CP007572,213041,213777;CP007571,213041,213777;CP007570,213041,213777;FO393392,213041,213777;CP010867…
CP011329	Mauve	SHARED	230313	230966	.	.	.	Notes=Lenght653	AL732656,230313,230966;AE009948,230313,230966;CP000114,230313,230966;CP003810,230313,230966;HF952104,230313,230966;CP007631,230313,230966;CP007572,230313,230966;CP007571,230313,230966;CP007570,230313,230966;CP010867,230313,230966;CP011325,230313,230966;CP011326,230313,230966;CP011327,230313,230966;CP012419,230313,230966;CP013202,230313,230966;
CP011329	Mauve	SHARED	230967	231018	.	.	.	Notes=Lenght51	AE009948,230967,231018;CP000114,230967,231018;CP003810,230967,231018;HF952104,230967,231018;CP007631,230967,231018;CP010867,230967,231018;CP011325,230967,231018;CP011326,230967,231018;CP011327,230967,231018;CP012419,230967,231018;CP013202,230967,231018;
CP011329	Mauve	SHARED	231019	231172	.	.	.	Notes=Lenght153	AL732656,231019,231172;AE009948,231019,231172;CP000114,231019,231172;CP003810,231019,231172;HF952104,231019,231172;CP007631,231019,231172;CP007572,231019,231172;CP007571,231019,231172;CP007570,231019,231172;CP010867,231019,231172;CP011325,231019,231172;CP011326,231019,231172;CP011327,231019,231172;CP012419,231019,231172;CP013202,231019,231172;
CP011329	Mauve	SHARED	231173	231222	.	.	.	Notes=Lenght49	AE009948,231173,231222;CP000114,231173,231222;CP003810,231173,231222;HF952104,231173,231222;CP007631,231173,231222;CP010867,231173,231222;CP011325,231173,231222;CP011326,231173,231222;CP011327,231173,231222;CP012419,231173,231222;CP013202,231173,231222;
CP011329	Mauve	SHARED	231223	231718	.	.	.	Notes=Lenght495	AL732656,231223,231718;AE009948,231223,231718;CP000114,231223,231718;CP003810,231223,231718;HF952104,231223,231718;CP007631,231223,231718;CP007572,231223,231718;CP007571,231223,231718;CP007570,231223,231718;CP010867,231223,231718;CP011325,231223,231718;CP011326,231223,231718;CP011327,231223,231718;CP012419,231223,231718;CP013202,231223,231718;
CP011329	Mauve	SHARED	232000	232038	.	.	.	Notes=Lenght38	AL732656,232000,232038;CP000114,232000,232038;CP003810,232000,232038;HF952104,232000,232038;CP007631,232000,232038;CP007572,232000,232038;CP007571,232000,232038;CP007570,232000,232038;CP010867,232000,232038;CP011325,232000,232038;CP011326,232000,232038;CP011327,232000,232038;CP012419,232000,232038;CP013202,232000,232038;
CP011329	Mauve	SHARED	232039	233135	.	.	.	Notes=Lenght1096	AL732656,232039,233135;AE009948,232039,233135;CP000114,232039,233135;CP003810,232039,233135;HF952104,232039,233135;CP007631,232039,233135;CP007572,232039,233135;CP007571,232039,233135;CP007570,232039,233135;CP010867,232039,233135;CP011325,232039,233135;CP011326,232039,233135;CP011327,232039,233135;CP012419,232039,233135;CP013202,232039,233135;
CP011329	Mauve	SHARED	233136	234218	.	.	.	Notes=Lenght1082	AL732656,233136,234218;AE009948,233136,234218;CP000114,233136,234218;CP003810,233136,234218;HF952104,233136,234218;CP007631,233136,234218;CP007572,233136,234218;CP007571,233136,234218;CP007570,233136,234218;CP010867,233136,234218;CP011325,233136,234218;CP011326,233136,234218;CP011327,233136,234218;CP012419,233136,234218;CP013202,233136,234218;
CP011329	Mauve	SHARED	234219	239138	.	.	.	Notes=Lenght4919	AL732656,234219,239138;AE009948,234219,239138;CP000114,234219,239138;CP003810,234219,239138;HF952104,234219,239138;CP007631,234219,239138;CP007572,234219,239138;CP007571,234219,239138;CP007570,234219,239138;CP010867,234219,239138;CP011325,234219,239138;CP011326,234219,239138;CP011327,234219,239138;CP012419,234219,239138;CP013202,234219,239138;
CP011329	Mauve	SHARED	239139	239166	.	.	.	Notes=Lenght27	AE009948,239139,239166;CP000114,239139,239166;CP003810,239139,239166;HF952104,239139,239166;CP007631,239139,239166;CP010867,239139,239166;CP011325,239139,239166;CP011326,239139,239166;CP011327,239139,239166;CP012419,239139,239166;CP013202,239139,239166;
CP011329	Mauve	SHARED	239174	239742	.	.	.	Notes=Lenght568	AL732656,239174,239742;AE009948,239174,239742;CP000114,239174,239742;CP003810,239174,239742;HF952104,239174,239742;CP007631,239174,239742;CP007572,239174,239742;CP007571,239174,239742;CP007570,239174,239742;CP010867,239174,239742;CP011325,239174,239742;CP011326,239174,239742;CP011327,239174,239742;CP012419,239174,239742;CP013202,239174,239742;
CP011329	Mauve	SHARED	239743	240008	.	.	.	Notes=Lenght265	AL732656,239743,240008;AE009948,239743,240008;CP000114,239743,240008;CP003810,239743,240008;HF952104,239743,240008;CP007631,239743,240008;CP007572,239743,240008;CP007571,239743,240008;CP007570,239743,240008;CP010867,239743,240008;CP011325,239743,240008;CP011326,239743,240008;CP011327,239743,240008;CP012419,239743,240008;CP013202,239743,240008;
CP011329	Mauve	SHARED	240010	242494	.	.	.	Notes=Lenght2484	AL732656,240010,242494;AE009948,240010,242494;CP000114,240010,242494;CP003810,240010,242494;HF952104,240010,242494;CP007631,240010,242494;CP007572,240010,242494;CP007571,240010,242494;CP007570,240010,242494;CP010867,240010,242494;CP011325,240010,242494;CP011326,240010,242494;CP011327,240010,242494;CP012419,240010,242494;CP013202,240010,242494;
CP011329	Mauve	SHARED	244175	244240	.	.	.	Notes=Lenght65	AL732656,244175,244240;AE009948,244175,244240;CP000114,244175,244240;CP003810,244175,244240;HF952104,244175,244240;HF952106,244175,244240;HF952105,244175,244240;CP007482,244175,244240;CP007565,244175,244240;HG939456,244175,244240;CP007631,244175,244240;CP007632,244175,244240;CP006910,244175,244240;CP007572,244175,244240;CP007571,244175,244240;CP007570,244175,244240;FO393392,244175,244240;CP010867…
CP011329	Mauve	SHARED	244808	245106	.	.	.	Notes=Lenght298	AL732656,244808,245106;AE009948,244808,245106;CP000114,244808,245106;CP003810,244808,245106;CP003919,244808,245106;HF952104,244808,245106;HF952106,244808,245106;HF952105,244808,245106;HG939456,244808,245106;CP007631,244808,245106;CP007632,244808,245106;CP006910,244808,245106;CP007572,244808,245106;CP007571,244808,245106;CP007570,244808,245106;CP010867,244808,245106;CP011325,244808,245106;CP011326…
CP011329	Mauve	SHARED	250438	250800	.	.	.	Notes=Lenght362	AL732656,250438,250800;AE009948,250438,250800;CP000114,250438,250800;CP003810,250438,250800;CP003919,250438,250800;HF952104,250438,250800;HF952106,250438,250800;HF952105,250438,250800;CP007482,250438,250800;CP007565,250438,250800;HG939456,250438,250800;CP007631,250438,250800;CP007632,250438,250800;CP006910,250438,250800;CP007572,250438,250800;CP007571,250438,250800;CP007570,250438,250800;FO393392…
CP011329	Mauve	SHARED	250801	251142	.	.	.	Notes=Lenght341	AL732656,250801,251142;AE009948,250801,251142;CP000114,250801,251142;CP003810,250801,251142;CP003919,250801,251142;HF952104,250801,251142;HF952106,250801,251142;HF952105,250801,251142;HG939456,250801,251142;CP007631,250801,251142;CP007632,250801,251142;CP006910,250801,251142;CP007572,250801,251142;CP007571,250801,251142;CP007570,250801,251142;CP010867,250801,251142;CP011325,250801,251142;CP011326…
CP011329	Mauve	SHARED	251144	251260	.	.	.	Notes=Lenght116	AL732656,251144,251260;AE009948,251144,251260;CP000114,251144,251260;CP003810,251144,251260;HF952104,251144,251260;HG939456,251144,251260;CP007631,251144,251260;CP007632,251144,251260;CP006910,251144,251260;CP007572,251144,251260;CP007571,251144,251260;CP007570,251144,251260;CP010867,251144,251260;CP011325,251144,251260;CP011326,251144,251260;CP011327,251144,251260;CP012419,251144,251260;CP013202…
CP011329	Mauve	SHARED	251262	251546	.	.	.	Notes=Lenght284	AL732656,251262,251546;AE009948,251262,251546;CP000114,251262,251546;CP003810,251262,251546;CP003919,251262,251546;HF952104,251262,251546;HF952106,251262,251546;HF952105,251262,251546;HG939456,251262,251546;CP007631,251262,251546;CP007632,251262,251546;CP006910,251262,251546;CP007572,251262,251546;CP007571,251262,251546;CP007570,251262,251546;CP010867,251262,251546;CP011325,251262,251546;CP011326…
CP011329	Mauve	SHARED	251547	252292	.	.	.	Notes=Lenght745	AL732656,251547,252292;AE009948,251547,252292;CP000114,251547,252292;CP003810,251547,252292;CP003919,251547,252292;HF952104,251547,252292;HF952106,251547,252292;HF952105,251547,252292;HG939456,251547,252292;CP007631,251547,252292;CP007632,251547,252292;CP006910,251547,252292;CP007572,251547,252292;CP007571,251547,252292;CP007570,251547,252292;CP010867,251547,252292;CP011325,251547,252292;CP011326…
CP011329	Mauve	SHARED	252293	252345	.	.	.	Notes=Lenght52	AE009948,252293,252345;CP000114,252293,252345;CP003810,252293,252345;CP003919,252293,252345;HF952104,252293,252345;HF952106,252293,252345;HF952105,252293,252345;HG939456,252293,252345;CP007631,252293,252345;CP007632,252293,252345;CP006910,252293,252345;CP007572,252293,252345;CP007571,252293,252345;CP007570,252293,252345;CP010867,252293,252345;CP011325,252293,252345;CP011326,252293,252345;CP011327…
CP011329	Mauve	SHARED	252346	252742	.	.	.	Notes=Lenght396	AE009948,252346,252742;CP000114,252346,252742;CP003810,252346,252742;CP003919,252346,252742;HF952104,252346,252742;HF952106,252346,252742;HF952105,252346,252742;HG939456,252346,252742;CP007631,252346,252742;CP006910,252346,252742;CP007572,252346,252742;CP007571,252346,252742;CP007570,252346,252742;CP010867,252346,252742;CP011325,252346,252742;CP011326,252346,252742;CP011327,252346,252742;CP010319…
CP011329	Mauve	SHARED	253343	253542	.	.	.	Notes=Lenght199	AE009948,253343,253542;CP000114,253343,253542;CP003810,253343,253542;HF952104,253343,253542;HG939456,253343,253542;CP007631,253343,253542;CP007632,253343,253542;CP010867,253343,253542;CP011325,253343,253542;CP011326,253343,253542;CP011327,253343,253542;CP012419,253343,253542;CP013202,253343,253542;
CP011329	Mauve	SHARED	253592	254800	.	.	.	Notes=Lenght1208	AE009948,253592,254800;CP000114,253592,254800;CP003810,253592,254800;HF952104,253592,254800;CP007631,253592,254800;CP010867,253592,254800;CP011325,253592,254800;CP011326,253592,254800;CP011327,253592,254800;CP012419,253592,254800;CP013202,253592,254800;
CP011329	Mauve	SHARED	254801	254850	.	.	.	Notes=Lenght49	CP000114,254801,254850;CP003810,254801,254850;HF952104,254801,254850;CP007631,254801,254850;CP010867,254801,254850;CP011325,254801,254850;CP011326,254801,254850;CP011327,254801,254850;CP012419,254801,254850;CP013202,254801,254850;
CP011329	Mauve	SHARED	260252	260607	.	.	.	Notes=Lenght355	AE009948,260252,260607;CP000114,260252,260607;CP003810,260252,260607;HF952104,260252,260607;CP007631,260252,260607;CP010867,260252,260607;CP011325,260252,260607;CP011326,260252,260607;CP011327,260252,260607;CP012419,260252,260607;CP013202,260252,260607;
CP011329	Mauve	SHARED	260608	260841	.	.	.	Notes=Lenght233	AE009948,260608,260841;CP000114,260608,260841;CP003810,260608,260841;HF952104,260608,260841;HG939456,260608,260841;CP007631,260608,260841;CP010867,260608,260841;CP011325,260608,260841;CP011326,260608,260841;CP011327,260608,260841;CP012419,260608,260841;CP013202,260608,260841;
CP011329	Mauve	SHARED	260842	260855	.	.	.	Notes=Lenght13	AE009948,260842,260855;CP000114,260842,260855;CP003810,260842,260855;HF952104,260842,260855;CP007631,260842,260855;CP010867,260842,260855;CP011325,260842,260855;CP011326,260842,260855;CP011327,260842,260855;CP012419,260842,260855;CP013202,260842,260855;
CP011329	Mauve	SHARED	260856	261873	.	.	.	Notes=Lenght1017	AE009948,260856,261873;CP000114,260856,261873;CP003810,260856,261873;HF952104,260856,261873;HF952106,260856,261873;HF952105,260856,261873;CP007631,260856,261873;CP010867,260856,261873;CP011325,260856,261873;CP011326,260856,261873;CP011327,260856,261873;CP010319,260856,261873;CP012419,260856,261873;CP013202,260856,261873;
CP011329	Mauve	SHARED	261874	262035	.	.	.	Notes=Lenght161	AE009948,261874,262035;CP000114,261874,262035;CP003810,261874,262035;CP003919,261874,262035;HF952104,261874,262035;HF952106,261874,262035;HF952105,261874,262035;CP007631,261874,262035;CP010867,261874,262035;CP011325,261874,262035;CP011326,261874,262035;CP011327,261874,262035;CP010319,261874,262035;CP012419,261874,262035;CP013202,261874,262035;
CP011329	Mauve	SHARED	262036	263344	.	.	.	Notes=Lenght1308	AE009948,262036,263344;CP000114,262036,263344;CP003810,262036,263344;CP003919,262036,263344;HF952104,262036,263344;HF952106,262036,263344;HF952105,262036,263344;HG939456,262036,263344;CP007631,262036,263344;CP010867,262036,263344;CP011325,262036,263344;CP011326,262036,263344;CP011327,262036,263344;CP010319,262036,263344;CP012419,262036,263344;CP013202,262036,263344;
CP011329	Mauve	SHARED	263345	263504	.	.	.	Notes=Lenght159	AE009948,263345,263504;CP000114,263345,263504;CP003810,263345,263504;CP003919,263345,263504;HF952104,263345,263504;HF952106,263345,263504;HF952105,263345,263504;CP007482,263345,263504;CP007565,263345,263504;HG939456,263345,263504;CP007631,263345,263504;FO393392,263345,263504;CP010867,263345,263504;CP011325,263345,263504;CP011326,263345,263504;CP011327,263345,263504;CP011328,263345,263504;CP010319…
CP011329	Mauve	SHARED	263513	265300	.	.	.	Notes=Lenght1787	AE009948,263513,265300;CP000114,263513,265300;CP003810,263513,265300;HF952104,263513,265300;CP007631,263513,265300;CP010867,263513,265300;CP011325,263513,265300;CP011326,263513,265300;CP011327,263513,265300;CP012419,263513,265300;CP013202,263513,265300;
CP011329	Mauve	SHARED	265301	265345	.	.	.	Notes=Lenght44	AE009948,265301,265345;CP000114,265301,265345;CP003810,265301,265345;CP003919,265301,265345;HF952104,265301,265345;HF952106,265301,265345;HF952105,265301,265345;CP007482,265301,265345;CP007565,265301,265345;HG939456,265301,265345;CP007631,265301,265345;FO393392,265301,265345;CP010867,265301,265345;CP011325,265301,265345;CP011326,265301,265345;CP011327,265301,265345;CP011328,265301,265345;CP010319…
CP011329	Mauve	SHARED	265346	265367	.	.	.	Notes=Lenght21	AE009948,265346,265367;CP000114,265346,265367;CP003810,265346,265367;CP003919,265346,265367;HF952104,265346,265367;HF952106,265346,265367;HF952105,265346,265367;CP007482,265346,265367;CP007565,265346,265367;HG939456,265346,265367;CP007631,265346,265367;CP007632,265346,265367;FO393392,265346,265367;CP010867,265346,265367;CP011325,265346,265367;CP011326,265346,265367;CP011327,265346,265367;CP011328…
CP011329	Mauve	SHARED	265368	265404	.	.	.	Notes=Lenght36	AL732656,265368,265404;AE009948,265368,265404;CP000114,265368,265404;CP003810,265368,265404;CP003919,265368,265404;HF952104,265368,265404;HF952106,265368,265404;HF952105,265368,265404;CP007482,265368,265404;CP007565,265368,265404;HG939456,265368,265404;CP007631,265368,265404;CP007632,265368,265404;CP007572,265368,265404;CP007571,265368,265404;CP007570,265368,265404;FO393392,265368,265404;CP010867…
CP011329	Mauve	SHARED	267858	269779	.	.	.	Notes=Lenght1921	AL732656,267858,269779;AE009948,267858,269779;CP000114,267858,269779;CP003810,267858,269779;HF952104,267858,269779;HF952106,267858,269779;HF952105,267858,269779;HG939456,267858,269779;CP007631,267858,269779;CP007632,267858,269779;CP006910,267858,269779;CP007572,267858,269779;CP007571,267858,269779;CP007570,267858,269779;CP010867,267858,269779;CP011325,267858,269779;CP011326,267858,269779;CP011327…
CP011329	Mauve	SHARED	271436	271459	.	.	.	Notes=Lenght23	AL732656,271436,271459;AE009948,271436,271459;CP000114,271436,271459;CP003810,271436,271459;HF952104,271436,271459;HF952106,271436,271459;HF952105,271436,271459;CP007482,271436,271459;CP007565,271436,271459;HG939456,271436,271459;CP007631,271436,271459;CP007632,271436,271459;CP006910,271436,271459;CP007572,271436,271459;CP007571,271436,271459;CP007570,271436,271459;FO393392,271436,271459;CP010867…
CP011329	Mauve	SHARED	283144	283716	.	.	.	Notes=Lenght572	AL732656,283144,283716;AE009948,283144,283716;CP000114,283144,283716;CP003810,283144,283716;HF952104,283144,283716;HF952106,283144,283716;HF952105,283144,283716;HG939456,283144,283716;CP007631,283144,283716;CP007632,283144,283716;CP006910,283144,283716;CP007572,283144,283716;CP007571,283144,283716;CP007570,283144,283716;CP010867,283144,283716;CP011325,283144,283716;CP011326,283144,283716;CP011327…
CP011329	Mauve	SHARED	287019	287386	.	.	.	Notes=Lenght367	AL732656,287019,287386;AE009948,287019,287386;CP000114,287019,287386;CP003810,287019,287386;HF952104,287019,287386;HF952106,287019,287386;HF952105,287019,287386;CP007482,287019,287386;CP007565,287019,287386;HG939456,287019,287386;CP007631,287019,287386;CP007632,287019,287386;CP006910,287019,287386;CP007572,287019,287386;CP007571,287019,287386;CP007570,287019,287386;FO393392,287019,287386;CP010867…
CP011329	Mauve	SHARED	287387	287542	.	.	.	Notes=Lenght155	AL732656,287387,287542;AE009948,287387,287542;CP000114,287387,287542;CP003810,287387,287542;HF952104,287387,287542;HF952106,287387,287542;HF952105,287387,287542;HG939456,287387,287542;CP007631,287387,287542;CP007632,287387,287542;CP006910,287387,287542;CP007572,287387,287542;CP007571,287387,287542;CP007570,287387,287542;CP010867,287387,287542;CP011325,287387,287542;CP011326,287387,287542;CP011327…
CP011329	Mauve	SHARED	293263	294370	.	.	.	Notes=Lenght1107	AL732656,293263,294370;AE009948,293263,294370;CP000114,293263,294370;CP003810,293263,294370;CP003919,293263,294370;HF952104,293263,294370;HF952106,293263,294370;HF952105,293263,294370;HG939456,293263,294370;CP007631,293263,294370;CP007632,293263,294370;CP006910,293263,294370;CP007572,293263,294370;CP007571,293263,294370;CP007570,293263,294370;CP010867,293263,294370;CP011325,293263,294370;CP011326…
CP011329	Mauve	SHARED	310390	310480	.	.	.	Notes=Lenght90	AL732656,310390,310480;AE009948,310390,310480;CP000114,310390,310480;CP003810,310390,310480;HF952104,310390,310480;HF952106,310390,310480;HF952105,310390,310480;CP007482,310390,310480;CP007565,310390,310480;HG939456,310390,310480;CP007631,310390,310480;CP007632,310390,310480;CP006910,310390,310480;CP007572,310390,310480;CP007571,310390,310480;CP007570,310390,310480;FO393392,310390,310480;CP010867…
CP011329	Mauve	SHARED	321750	323103	.	.	.	Notes=Lenght1353	AL732656,321750,323103;AE009948,321750,323103;CP000114,321750,323103;CP003810,321750,323103;CP003919,321750,323103;HF952104,321750,323103;HF952106,321750,323103;HF952105,321750,323103;CP007482,321750,323103;CP007565,321750,323103;HG939456,321750,323103;CP007631,321750,323103;CP006910,321750,323103;CP007572,321750,323103;CP007571,321750,323103;CP007570,321750,323103;FO393392,321750,323103;CP010867…
CP011329	Mauve	SHARED	323104	323260	.	.	.	Notes=Lenght156	AL732656,323104,323260;AE009948,323104,323260;CP000114,323104,323260;CP003810,323104,323260;CP003919,323104,323260;HF952104,323104,323260;HF952106,323104,323260;HF952105,323104,323260;CP007482,323104,323260;CP007565,323104,323260;HG939456,323104,323260;CP007631,323104,323260;CP006910,323104,323260;CP007572,323104,323260;CP007571,323104,323260;CP007570,323104,323260;FO393392,323104,323260;CP010867…
CP011329	Mauve	SHARED	323425	323466	.	.	.	Notes=Lenght41	AL732656,323425,323466;AE009948,323425,323466;CP000114,323425,323466;CP003810,323425,323466;CP003919,323425,323466;HF952104,323425,323466;HF952106,323425,323466;CP007482,323425,323466;CP007565,323425,323466;HG939456,323425,323466;CP007631,323425,323466;CP007632,323425,323466;CP006910,323425,323466;CP007572,323425,323466;CP007571,323425,323466;CP007570,323425,323466;FO393392,323425,323466;CP010867…
CP011329	Mauve	SHARED	323467	323502	.	.	.	Notes=Lenght35	AL732656,323467,323502;AE009948,323467,323502;CP000114,323467,323502;CP003810,323467,323502;CP003919,323467,323502;HF952104,323467,323502;HF952106,323467,323502;CP007482,323467,323502;CP007565,323467,323502;CP007631,323467,323502;CP006910,323467,323502;CP007572,323467,323502;CP007571,323467,323502;CP007570,323467,323502;FO393392,323467,323502;CP010867,323467,323502;CP011325,323467,323502;CP011326…
CP011329	Mauve	SHARED	323520	323531	.	.	.	Notes=Lenght11	AL732656,323520,323531;AE009948,323520,323531;CP000114,323520,323531;CP003810,323520,323531;HF952104,323520,323531;HF952106,323520,323531;HF952105,323520,323531;CP007482,323520,323531;CP007565,323520,323531;HG939456,323520,323531;CP007631,323520,323531;CP007632,323520,323531;CP006910,323520,323531;CP007572,323520,323531;CP007571,323520,323531;CP007570,323520,323531;FO393392,323520,323531;CP010867…
CP011329	Mauve	SHARED	342045	347622	.	.	.	Notes=Lenght5577	AL732656,342045,347622;AE009948,342045,347622;CP000114,342045,347622;CP003810,342045,347622;HF952104,342045,347622;HF952106,342045,347622;HF952105,342045,347622;HG939456,342045,347622;CP007631,342045,347622;CP007632,342045,347622;CP006910,342045,347622;CP007572,342045,347622;CP007571,342045,347622;CP007570,342045,347622;CP010867,342045,347622;CP011325,342045,347622;CP011326,342045,347622;CP011327…
CP011329	Mauve	SHARED	353358	353393	.	.	.	Notes=Lenght35	AL732656,353358,353393;AE009948,353358,353393;CP000114,353358,353393;CP003810,353358,353393;CP003919,353358,353393;HF952104,353358,353393;HF952106,353358,353393;HF952105,353358,353393;CP007482,353358,353393;CP007565,353358,353393;HG939456,353358,353393;CP007631,353358,353393;CP007632,353358,353393;CP006910,353358,353393;CP007572,353358,353393;CP007571,353358,353393;CP007570,353358,353393;FO393392…
CP011329	Mauve	SHARED	353394	353444	.	.	.	Notes=Lenght50	AL732656,353394,353444;AE009948,353394,353444;CP000114,353394,353444;CP003810,353394,353444;CP003919,353394,353444;HF952104,353394,353444;HF952106,353394,353444;HF952105,353394,353444;CP007482,353394,353444;CP007565,353394,353444;HG939456,353394,353444;CP007631,353394,353444;CP007632,353394,353444;CP006910,353394,353444;CP007572,353394,353444;CP007571,353394,353444;CP007570,353394,353444;FO393392…
CP011329	Mauve	SHARED	353445	353502	.	.	.	Notes=Lenght57	AL732656,353445,353502;AE009948,353445,353502;CP003810,353445,353502;CP003919,353445,353502;HF952104,353445,353502;HF952106,353445,353502;HF952105,353445,353502;CP007482,353445,353502;CP007565,353445,353502;HG939456,353445,353502;CP007631,353445,353502;CP007632,353445,353502;CP006910,353445,353502;CP007572,353445,353502;CP007571,353445,353502;CP007570,353445,353502;FO393392,353445,353502;CP010867…
CP011329	Mauve	SHARED	353503	353882	.	.	.	Notes=Lenght379	AL732656,353503,353882;AE009948,353503,353882;CP003810,353503,353882;CP003919,353503,353882;HF952104,353503,353882;HF952106,353503,353882;HF952105,353503,353882;CP007482,353503,353882;CP007565,353503,353882;HG939456,353503,353882;CP007631,353503,353882;CP007632,353503,353882;CP006910,353503,353882;CP007572,353503,353882;CP007571,353503,353882;CP007570,353503,353882;FO393392,353503,353882;CP010867…
CP011329	Mauve	SHARED	353883	353976	.	.	.	Notes=Lenght93	AL732656,353883,353976;AE009948,353883,353976;CP000114,353883,353976;CP003810,353883,353976;CP003919,353883,353976;HF952104,353883,353976;HF952106,353883,353976;HF952105,353883,353976;CP007482,353883,353976;CP007565,353883,353976;HG939456,353883,353976;CP007631,353883,353976;CP007632,353883,353976;CP006910,353883,353976;CP007572,353883,353976;CP007571,353883,353976;CP007570,353883,353976;FO393392…
CP011329	Mauve	SHARED	353977	354092	.	.	.	Notes=Lenght115	AL732656,353977,354092;AE009948,353977,354092;CP000114,353977,354092;CP003810,353977,354092;CP003919,353977,354092;HF952104,353977,354092;HF952106,353977,354092;HF952105,353977,354092;CP007482,353977,354092;CP007565,353977,354092;HG939456,353977,354092;CP007631,353977,354092;CP007632,353977,354092;CP006910,353977,354092;CP007572,353977,354092;CP007571,353977,354092;CP007570,353977,354092;FO393392…
CP011329	Mauve	SHARED	354129	354142	.	.	.	Notes=Lenght13	AE009948,354129,354142;HF952104,354129,354142;CP007631,354129,354142;CP010867,354129,354142;CP011326,354129,354142;CP012419,354129,354142;CP013202,354129,354142;
CP011329	Mauve	SHARED	354143	354174	.	.	.	Notes=Lenght31	AL732656,354143,354174;AE009948,354143,354174;CP000114,354143,354174;CP003810,354143,354174;CP003919,354143,354174;HF952104,354143,354174;HF952106,354143,354174;HF952105,354143,354174;CP007482,354143,354174;HG939456,354143,354174;CP007631,354143,354174;CP007632,354143,354174;CP006910,354143,354174;CP007572,354143,354174;CP007571,354143,354174;CP007570,354143,354174;FO393392,354143,354174;CP010867…
CP011329	Mauve	SHARED	354295	354496	.	.	.	Notes=Lenght201	AL732656,354295,354496;AE009948,354295,354496;CP000114,354295,354496;CP003810,354295,354496;CP003919,354295,354496;HF952104,354295,354496;HF952106,354295,354496;HF952105,354295,354496;CP007482,354295,354496;CP007565,354295,354496;HG939456,354295,354496;CP007631,354295,354496;CP007632,354295,354496;CP006910,354295,354496;CP007572,354295,354496;CP007571,354295,354496;CP007570,354295,354496;FO393392…
CP011329	Mauve	SHARED	354497	354525	.	.	.	Notes=Lenght28	AE009948,354497,354525;CP000114,354497,354525;CP003810,354497,354525;CP003919,354497,354525;HF952104,354497,354525;HF952106,354497,354525;HF952105,354497,354525;CP007482,354497,354525;CP007565,354497,354525;HG939456,354497,354525;CP007631,354497,354525;CP007632,354497,354525;CP006910,354497,354525;FO393392,354497,354525;CP010867,354497,354525;CP011325,354497,354525;CP011326,354497,354525;CP011328…
CP011329	Mauve	SHARED	354526	354544	.	.	.	Notes=Lenght18	AE009948,354526,354544;CP000114,354526,354544;CP003810,354526,354544;HF952104,354526,354544;CP007631,354526,354544;CP010867,354526,354544;CP011325,354526,354544;CP011326,354526,354544;CP013202,354526,354544;
CP011329	Mauve	SHARED	354545	354626	.	.	.	Notes=Lenght81	AE009948,354545,354626;CP000114,354545,354626;CP003810,354545,354626;HF952104,354545,354626;CP007631,354545,354626;CP010867,354545,354626;CP011326,354545,354626;CP013202,354545,354626;
CP011329	Mauve	SHARED	354627	354692	.	.	.	Notes=Lenght65	AL732656,354627,354692;AE009948,354627,354692;CP000114,354627,354692;CP003810,354627,354692;CP003919,354627,354692;HF952104,354627,354692;HF952106,354627,354692;HF952105,354627,354692;CP007482,354627,354692;CP007565,354627,354692;HG939456,354627,354692;CP007631,354627,354692;CP007632,354627,354692;CP006910,354627,354692;CP007572,354627,354692;CP007571,354627,354692;CP007570,354627,354692;FO393392…
CP011329	Mauve	SHARED	354693	354894	.	.	.	Notes=Lenght201	AL732656,354693,354894;AE009948,354693,354894;CP003810,354693,354894;CP003919,354693,354894;HF952104,354693,354894;HF952106,354693,354894;HF952105,354693,354894;CP007482,354693,354894;CP007565,354693,354894;HG939456,354693,354894;CP007631,354693,354894;CP007632,354693,354894;CP006910,354693,354894;CP007572,354693,354894;CP007571,354693,354894;CP007570,354693,354894;FO393392,354693,354894;CP010867…
CP011329	Mauve	SHARED	355145	355390	.	.	.	Notes=Lenght245	AL732656,355145,355390;AE009948,355145,355390;CP000114,355145,355390;CP003810,355145,355390;CP003919,355145,355390;HF952104,355145,355390;HF952106,355145,355390;HF952105,355145,355390;CP007482,355145,355390;CP007565,355145,355390;HG939456,355145,355390;CP007631,355145,355390;CP007632,355145,355390;CP006910,355145,355390;CP007572,355145,355390;CP007571,355145,355390;CP007570,355145,355390;FO393392…
CP011329	Mauve	SHARED	355395	355440	.	.	.	Notes=Lenght45	AE009948,355395,355440;CP003919,355395,355440;HF952104,355395,355440;HF952106,355395,355440;HF952105,355395,355440;CP007482,355395,355440;CP007565,355395,355440;HG939456,355395,355440;CP007631,355395,355440;CP007632,355395,355440;CP006910,355395,355440;FO393392,355395,355440;CP010867,355395,355440;CP011325,355395,355440;CP011326,355395,355440;CP011328,355395,355440;CP010319,355395,355440;CP013202…
CP011329	Mauve	SHARED	355441	355461	.	.	.	Notes=Lenght20	AL732656,355441,355461;AE009948,355441,355461;CP000114,355441,355461;CP003919,355441,355461;HF952104,355441,355461;HF952106,355441,355461;HF952105,355441,355461;CP007482,355441,355461;CP007565,355441,355461;HG939456,355441,355461;CP007631,355441,355461;CP007632,355441,355461;CP006910,355441,355461;CP007572,355441,355461;CP007571,355441,355461;CP007570,355441,355461;FO393392,355441,355461;CP010867…
CP011329	Mauve	SHARED	355462	355561	.	.	.	Notes=Lenght99	AE009948,355462,355561;CP003919,355462,355561;HF952104,355462,355561;HF952106,355462,355561;HF952105,355462,355561;CP007482,355462,355561;CP007565,355462,355561;HG939456,355462,355561;CP007631,355462,355561;CP007632,355462,355561;CP006910,355462,355561;FO393392,355462,355561;CP010867,355462,355561;CP011328,355462,355561;CP010319,355462,355561;CP012419,355462,355561;CP013202,355462,355561;
CP011329	Mauve	SHARED	355562	355623	.	.	.	Notes=Lenght61	AL732656,355562,355623;AE009948,355562,355623;CP000114,355562,355623;CP003919,355562,355623;HF952104,355562,355623;HF952106,355562,355623;HF952105,355562,355623;CP007482,355562,355623;CP007565,355562,355623;HG939456,355562,355623;CP007631,355562,355623;CP007632,355562,355623;CP006910,355562,355623;CP007572,355562,355623;CP007571,355562,355623;CP007570,355562,355623;FO393392,355562,355623;CP010867…
CP011329	Mauve	SHARED	355891	355961	.	.	.	Notes=Lenght70	AE009948,355891,355961;HF952104,355891,355961;CP007631,355891,355961;CP010867,355891,355961;CP013202,355891,355961;
CP011329	Mauve	SHARED	355995	356143	.	.	.	Notes=Lenght148	AL732656,355995,356143;AE009948,355995,356143;CP000114,355995,356143;CP003810,355995,356143;CP003919,355995,356143;HF952104,355995,356143;HF952106,355995,356143;HF952105,355995,356143;CP007482,355995,356143;CP007565,355995,356143;HG939456,355995,356143;CP007631,355995,356143;CP007632,355995,356143;CP006910,355995,356143;CP007572,355995,356143;CP007571,355995,356143;CP007570,355995,356143;FO393392…
CP011329	Mauve	SHARED	356145	356208	.	.	.	Notes=Lenght63	AE009948,356145,356208;CP003810,356145,356208;HF952104,356145,356208;CP007631,356145,356208;CP010867,356145,356208;CP011327,356145,356208;CP012419,356145,356208;CP013202,356145,356208;
CP011329	Mauve	SHARED	356339	356364	.	.	.	Notes=Lenght25	AE009948,356339,356364;CP003810,356339,356364;HF952104,356339,356364;CP007631,356339,356364;CP010867,356339,356364;CP011327,356339,356364;CP012419,356339,356364;CP013202,356339,356364;
CP011329	Mauve	SHARED	356365	356393	.	.	.	Notes=Lenght28	AE009948,356365,356393;CP003810,356365,356393;HF952104,356365,356393;CP007631,356365,356393;CP010867,356365,356393;CP012419,356365,356393;CP013202,356365,356393;
CP011329	Mauve	SHARED	356394	356413	.	.	.	Notes=Lenght19	AL732656,356394,356413;AE009948,356394,356413;CP000114,356394,356413;CP003810,356394,356413;CP003919,356394,356413;HF952104,356394,356413;HF952106,356394,356413;HF952105,356394,356413;CP007482,356394,356413;HG939456,356394,356413;CP007631,356394,356413;CP007632,356394,356413;CP006910,356394,356413;CP007572,356394,356413;CP007571,356394,356413;CP007570,356394,356413;FO393392,356394,356413;CP010867…
CP011329	Mauve	SHARED	356595	356744	.	.	.	Notes=Lenght149	AE009948,356595,356744;HF952104,356595,356744;CP007631,356595,356744;CP010867,356595,356744;CP013202,356595,356744;
CP011329	Mauve	SHARED	356745	356794	.	.	.	Notes=Lenght49	AE009948,356745,356794;HF952104,356745,356794;CP007631,356745,356794;CP010867,356745,356794;CP011327,356745,356794;CP013202,356745,356794;
CP011329	Mauve	SHARED	356795	356882	.	.	.	Notes=Lenght87	AL732656,356795,356882;AE009948,356795,356882;CP000114,356795,356882;CP003919,356795,356882;HF952104,356795,356882;HF952106,356795,356882;HF952105,356795,356882;CP007482,356795,356882;CP007565,356795,356882;HG939456,356795,356882;CP007631,356795,356882;CP007632,356795,356882;CP006910,356795,356882;CP007572,356795,356882;CP007571,356795,356882;CP007570,356795,356882;FO393392,356795,356882;CP010867…
CP011329	Mauve	SHARED	356883	356894	.	.	.	Notes=Lenght11	AE009948,356883,356894;HF952104,356883,356894;CP007631,356883,356894;CP010867,356883,356894;CP013202,356883,356894;
CP011329	Mauve	SHARED	356895	356994	.	.	.	Notes=Lenght99	AL732656,356895,356994;AE009948,356895,356994;CP000114,356895,356994;CP003919,356895,356994;HF952104,356895,356994;HF952106,356895,356994;HF952105,356895,356994;CP007482,356895,356994;CP007565,356895,356994;HG939456,356895,356994;CP007631,356895,356994;CP007632,356895,356994;CP006910,356895,356994;CP007572,356895,356994;CP007571,356895,356994;CP007570,356895,356994;FO393392,356895,356994;CP010867…
CP011329	Mauve	SHARED	356995	357144	.	.	.	Notes=Lenght149	AL732656,356995,357144;AE009948,356995,357144;CP000114,356995,357144;CP003919,356995,357144;HF952104,356995,357144;HF952106,356995,357144;HF952105,356995,357144;CP007482,356995,357144;CP007565,356995,357144;HG939456,356995,357144;CP007631,356995,357144;CP007632,356995,357144;CP006910,356995,357144;CP007572,356995,357144;CP007571,356995,357144;CP007570,356995,357144;FO393392,356995,357144;CP010867…
CP011329	Mauve	SHARED	357145	357179	.	.	.	Notes=Lenght34	AE009948,357145,357179;CP000114,357145,357179;CP003919,357145,357179;HF952104,357145,357179;HF952106,357145,357179;HF952105,357145,357179;CP007482,357145,357179;CP007565,357145,357179;HG939456,357145,357179;CP007631,357145,357179;CP007632,357145,357179;CP006910,357145,357179;FO393392,357145,357179;CP010867,357145,357179;CP011327,357145,357179;CP011328,357145,357179;CP010319,357145,357179;CP013202…
CP011329	Mauve	SHARED	357180	357193	.	.	.	Notes=Lenght13	AE009948,357180,357193;CP000114,357180,357193;HF952104,357180,357193;CP007631,357180,357193;CP010867,357180,357193;CP011327,357180,357193;CP013202,357180,357193;
CP011329	Mauve	SHARED	357194	357398	.	.	.	Notes=Lenght204	AE009948,357194,357398;CP000114,357194,357398;CP003919,357194,357398;HF952104,357194,357398;HF952106,357194,357398;HF952105,357194,357398;CP007482,357194,357398;CP007565,357194,357398;HG939456,357194,357398;CP007631,357194,357398;CP007632,357194,357398;CP006910,357194,357398;FO393392,357194,357398;CP010867,357194,357398;CP011326,357194,357398;CP011327,357194,357398;CP011328,357194,357398;CP010319…
CP011329	Mauve	SHARED	370558	371631	.	.	.	Notes=Lenght1073	AL732656,370558,371631;AE009948,370558,371631;CP000114,370558,371631;CP003810,370558,371631;CP003919,370558,371631;HF952104,370558,371631;HF952106,370558,371631;HF952105,370558,371631;CP007482,370558,371631;CP007565,370558,371631;HG939456,370558,371631;CP007631,370558,371631;CP007632,370558,371631;CP006910,370558,371631;CP007571,370558,371631;CP007570,370558,371631;FO393392,370558,371631;CP010867…
CP011329	Mauve	SHARED	373837	373861	.	.	.	Notes=Lenght24	AL732656,373837,373861;AE009948,373837,373861;CP000114,373837,373861;CP003810,373837,373861;CP003919,373837,373861;HF952104,373837,373861;HF952106,373837,373861;HF952105,373837,373861;HG939456,373837,373861;CP007631,373837,373861;CP007632,373837,373861;CP006910,373837,373861;CP007572,373837,373861;CP007571,373837,373861;CP007570,373837,373861;CP010867,373837,373861;CP011325,373837,373861;CP011326…
CP011329	Mauve	SHARED	377138	377149	.	.	.	Notes=Lenght11	AL732656,377138,377149;AE009948,377138,377149;CP000114,377138,377149;CP003810,377138,377149;CP003919,377138,377149;HF952104,377138,377149;HF952106,377138,377149;HF952105,377138,377149;CP007482,377138,377149;CP007565,377138,377149;HG939456,377138,377149;CP007631,377138,377149;CP007632,377138,377149;CP006910,377138,377149;CP007572,377138,377149;CP007571,377138,377149;CP007570,377138,377149;FO393392…
CP011329	Mauve	SHARED	400160	400615	.	.	.	Notes=Lenght455	AL732656,400160,400615;AE009948,400160,400615;CP000114,400160,400615;CP003810,400160,400615;HF952104,400160,400615;HF952106,400160,400615;HF952105,400160,400615;CP007482,400160,400615;CP007565,400160,400615;HG939456,400160,400615;CP007631,400160,400615;CP007632,400160,400615;CP006910,400160,400615;CP007572,400160,400615;CP007571,400160,400615;CP007570,400160,400615;FO393392,400160,400615;CP010867…
CP011329	Mauve	SHARED	405358	405807	.	.	.	Notes=Lenght449	AL732656,405358,405807;AE009948,405358,405807;CP000114,405358,405807;CP003810,405358,405807;CP003919,405358,405807;HF952104,405358,405807;HF952106,405358,405807;HF952105,405358,405807;CP007482,405358,405807;CP007565,405358,405807;HG939456,405358,405807;CP007631,405358,405807;CP006910,405358,405807;CP007572,405358,405807;CP007571,405358,405807;CP007570,405358,405807;FO393392,405358,405807;CP010867…
CP011329	Mauve	SHARED	406557	408134	.	.	.	Notes=Lenght1577	AL732656,406557,408134;AE009948,406557,408134;CP000114,406557,408134;CP003810,406557,408134;HF952104,406557,408134;HF952106,406557,408134;HF952105,406557,408134;CP007482,406557,408134;CP007565,406557,408134;HG939456,406557,408134;CP007631,406557,408134;CP007632,406557,408134;CP006910,406557,408134;CP007572,406557,408134;CP007571,406557,408134;CP007570,406557,408134;FO393392,406557,408134;CP010867…
CP011329	Mauve	SHARED	411351	411376	.	.	.	Notes=Lenght25	AL732656,411351,411376;AE009948,411351,411376;CP000114,411351,411376;CP003810,411351,411376;HF952104,411351,411376;HF952106,411351,411376;HF952105,411351,411376;CP007482,411351,411376;CP007565,411351,411376;HG939456,411351,411376;CP007631,411351,411376;CP007632,411351,411376;CP006910,411351,411376;CP007572,411351,411376;CP007571,411351,411376;CP007570,411351,411376;FO393392,411351,411376;CP010867…
CP011329	Mauve	SHARED	414394	414443	.	.	.	Notes=Lenght49	AL732656,414394,414443;AE009948,414394,414443;CP000114,414394,414443;CP003810,414394,414443;HF952104,414394,414443;HF952106,414394,414443;HF952105,414394,414443;CP007482,414394,414443;CP007565,414394,414443;HG939456,414394,414443;CP007631,414394,414443;CP007632,414394,414443;CP006910,414394,414443;CP007572,414394,414443;CP007571,414394,414443;CP007570,414394,414443;FO393392,414394,414443;CP010867…
CP011329	Mauve	SHARED	416469	416567	.	.	.	Notes=Lenght98	AL732656,416469,416567;AE009948,416469,416567;CP000114,416469,416567;CP003810,416469,416567;CP003919,416469,416567;HF952104,416469,416567;HF952106,416469,416567;HF952105,416469,416567;CP007482,416469,416567;CP007565,416469,416567;CP007631,416469,416567;CP007632,416469,416567;CP006910,416469,416567;CP007572,416469,416567;CP007571,416469,416567;CP007570,416469,416567;FO393392,416469,416567;CP010867…
CP011329	Mauve	SHARED	421341	421432	.	.	.	Notes=Lenght91	AL732656,421341,421432;AE009948,421341,421432;CP000114,421341,421432;CP003810,421341,421432;CP003919,421341,421432;HF952104,421341,421432;HF952106,421341,421432;HF952105,421341,421432;HG939456,421341,421432;CP007631,421341,421432;CP007632,421341,421432;CP006910,421341,421432;CP007572,421341,421432;CP007571,421341,421432;CP007570,421341,421432;CP010867,421341,421432;CP011325,421341,421432;CP011326…
CP011329	Mauve	SHARED	424033	424101	.	.	.	Notes=Lenght68	AL732656,424033,424101;AE009948,424033,424101;CP000114,424033,424101;CP003810,424033,424101;HF952104,424033,424101;HF952106,424033,424101;HF952105,424033,424101;CP007482,424033,424101;CP007565,424033,424101;HG939456,424033,424101;CP007631,424033,424101;CP007632,424033,424101;CP006910,424033,424101;CP007572,424033,424101;CP007571,424033,424101;CP007570,424033,424101;FO393392,424033,424101;CP010867…
CP011329	Mauve	SHARED	424103	424264	.	.	.	Notes=Lenght161	AL732656,424103,424264;AE009948,424103,424264;CP000114,424103,424264;CP003810,424103,424264;HF952104,424103,424264;HG939456,424103,424264;CP007631,424103,424264;CP007632,424103,424264;CP006910,424103,424264;CP007572,424103,424264;CP007571,424103,424264;CP007570,424103,424264;CP010867,424103,424264;CP011325,424103,424264;CP011326,424103,424264;CP011327,424103,424264;CP012419,424103,424264;CP013202…
CP011329	Mauve	SHARED	424265	426715	.	.	.	Notes=Lenght2450	AE009948,424265,426715;CP000114,424265,426715;CP003810,424265,426715;CP003919,424265,426715;HF952104,424265,426715;HF952106,424265,426715;HF952105,424265,426715;CP007482,424265,426715;CP007565,424265,426715;CP007631,424265,426715;FO393392,424265,426715;CP010867,424265,426715;CP011325,424265,426715;CP011326,424265,426715;CP011327,424265,426715;CP011328,424265,426715;CP010319,424265,426715;CP012419…
CP011329	Mauve	SHARED	426716	426875	.	.	.	Notes=Lenght159	AE009948,426716,426875;CP000114,426716,426875;CP003810,426716,426875;CP003919,426716,426875;HF952104,426716,426875;HF952106,426716,426875;HF952105,426716,426875;CP007482,426716,426875;CP007565,426716,426875;CP007631,426716,426875;CP006910,426716,426875;FO393392,426716,426875;CP010867,426716,426875;CP011325,426716,426875;CP011326,426716,426875;CP011327,426716,426875;CP011328,426716,426875;CP010319…
CP011329	Mauve	SHARED	430317	430540	.	.	.	Notes=Lenght223	AL732656,430317,430540;AE009948,430317,430540;CP000114,430317,430540;CP003810,430317,430540;CP003919,430317,430540;HF952104,430317,430540;HF952106,430317,430540;HF952105,430317,430540;CP007482,430317,430540;CP007565,430317,430540;CP007631,430317,430540;CP007632,430317,430540;CP006910,430317,430540;CP007572,430317,430540;CP007571,430317,430540;CP007570,430317,430540;FO393392,430317,430540;CP010867…
CP011329	Mauve	SHARED	430541	430795	.	.	.	Notes=Lenght254	AL732656,430541,430795;AE009948,430541,430795;CP000114,430541,430795;CP003810,430541,430795;CP003919,430541,430795;HF952104,430541,430795;HF952106,430541,430795;HF952105,430541,430795;CP007482,430541,430795;CP007565,430541,430795;CP007631,430541,430795;CP007632,430541,430795;CP006910,430541,430795;CP007572,430541,430795;CP007571,430541,430795;CP007570,430541,430795;FO393392,430541,430795;CP010867…
CP011329	Mauve	SHARED	431021	431119	.	.	.	Notes=Lenght98	AL732656,431021,431119;AE009948,431021,431119;CP000114,431021,431119;CP003810,431021,431119;CP003919,431021,431119;HF952104,431021,431119;HF952106,431021,431119;HF952105,431021,431119;CP007482,431021,431119;CP007565,431021,431119;HG939456,431021,431119;CP007631,431021,431119;CP006910,431021,431119;CP007572,431021,431119;CP007571,431021,431119;CP007570,431021,431119;FO393392,431021,431119;CP010867…
CP011329	Mauve	SHARED	435267	435278	.	.	.	Notes=Lenght11	AL732656,435267,435278;AE009948,435267,435278;CP000114,435267,435278;CP003810,435267,435278;CP003919,435267,435278;HF952104,435267,435278;HF952105,435267,435278;CP007482,435267,435278;CP007565,435267,435278;HG939456,435267,435278;CP007631,435267,435278;CP007632,435267,435278;CP006910,435267,435278;CP007572,435267,435278;CP007571,435267,435278;CP007570,435267,435278;FO393392,435267,435278;CP010867…
CP011329	Mauve	SHARED	435279	435929	.	.	.	Notes=Lenght650	AL732656,435279,435929;AE009948,435279,435929;CP000114,435279,435929;CP003810,435279,435929;CP003919,435279,435929;HF952104,435279,435929;CP007482,435279,435929;CP007565,435279,435929;HG939456,435279,435929;CP007631,435279,435929;CP007632,435279,435929;CP006910,435279,435929;CP007572,435279,435929;CP007571,435279,435929;CP007570,435279,435929;FO393392,435279,435929;CP010867,435279,435929;CP011325…
CP011329	Mauve	SHARED	441584	441605	.	.	.	Notes=Lenght21	AL732656,441584,441605;AE009948,441584,441605;CP000114,441584,441605;CP003810,441584,441605;CP003919,441584,441605;HF952104,441584,441605;HF952106,441584,441605;HF952105,441584,441605;CP007482,441584,441605;HG939456,441584,441605;CP007631,441584,441605;CP007632,441584,441605;CP006910,441584,441605;CP007572,441584,441605;CP007571,441584,441605;CP007570,441584,441605;FO393392,441584,441605;CP010867…
CP011329	Mauve	SHARED	441786	442199	.	.	.	Notes=Lenght413	AL732656,441786,442199;AE009948,441786,442199;CP000114,441786,442199;CP003810,441786,442199;CP003919,441786,442199;HF952104,441786,442199;HF952106,441786,442199;HF952105,441786,442199;HG939456,441786,442199;CP007631,441786,442199;CP007632,441786,442199;CP006910,441786,442199;CP007572,441786,442199;CP007571,441786,442199;CP007570,441786,442199;CP010867,441786,442199;CP011325,441786,442199;CP011326…
CP011329	Mauve	SHARED	443788	443930	.	.	.	Notes=Lenght142	AL732656,443788,443930;AE009948,443788,443930;CP000114,443788,443930;CP003810,443788,443930;CP003919,443788,443930;HF952104,443788,443930;HF952106,443788,443930;HF952105,443788,443930;HG939456,443788,443930;CP007631,443788,443930;CP007632,443788,443930;CP006910,443788,443930;CP007572,443788,443930;CP007571,443788,443930;CP007570,443788,443930;CP010867,443788,443930;CP011325,443788,443930;CP011326…
CP011329	Mauve	SHARED	444200	444312	.	.	.	Notes=Lenght112	AL732656,444200,444312;AE009948,444200,444312;CP000114,444200,444312;CP003810,444200,444312;CP003919,444200,444312;HF952104,444200,444312;HF952106,444200,444312;CP007482,444200,444312;CP007565,444200,444312;HG939456,444200,444312;CP007631,444200,444312;CP007632,444200,444312;CP006910,444200,444312;CP007572,444200,444312;CP007571,444200,444312;CP007570,444200,444312;FO393392,444200,444312;CP010867…
CP011329	Mauve	SHARED	444313	445012	.	.	.	Notes=Lenght699	AL732656,444313,445012;AE009948,444313,445012;CP000114,444313,445012;CP003810,444313,445012;CP003919,444313,445012;HF952104,444313,445012;HF952106,444313,445012;CP007482,444313,445012;CP007565,444313,445012;HG939456,444313,445012;CP007631,444313,445012;CP007632,444313,445012;CP006910,444313,445012;CP007572,444313,445012;CP007571,444313,445012;CP007570,444313,445012;FO393392,444313,445012;CP010867…
CP011329	Mauve	SHARED	445013	445152	.	.	.	Notes=Lenght139	AL732656,445013,445152;AE009948,445013,445152;CP000114,445013,445152;CP003810,445013,445152;HF952104,445013,445152;HF952106,445013,445152;CP007482,445013,445152;CP007565,445013,445152;HG939456,445013,445152;CP007631,445013,445152;CP007632,445013,445152;CP006910,445013,445152;CP007572,445013,445152;CP007571,445013,445152;CP007570,445013,445152;FO393392,445013,445152;CP010867,445013,445152;CP011325…
CP011329	Mauve	SHARED	445153	447876	.	.	.	Notes=Lenght2723	AL732656,445153,447876;AE009948,445153,447876;CP000114,445153,447876;CP003810,445153,447876;CP003919,445153,447876;HF952104,445153,447876;HF952106,445153,447876;CP007482,445153,447876;CP007565,445153,447876;HG939456,445153,447876;CP007631,445153,447876;CP007632,445153,447876;CP006910,445153,447876;CP007572,445153,447876;CP007571,445153,447876;CP007570,445153,447876;FO393392,445153,447876;CP010867…
CP011329	Mauve	SHARED	450801	452938	.	.	.	Notes=Lenght2137	AL732656,450801,452938;AE009948,450801,452938;CP000114,450801,452938;CP003810,450801,452938;HF952104,450801,452938;HG939456,450801,452938;CP007631,450801,452938;CP007632,450801,452938;CP007572,450801,452938;CP007571,450801,452938;CP007570,450801,452938;CP010867,450801,452938;CP011325,450801,452938;CP011326,450801,452938;CP011327,450801,452938;CP012419,450801,452938;CP013202,450801,452938;
CP011329	Mauve	SHARED	452939	453052	.	.	.	Notes=Lenght113	AL732656,452939,453052;AE009948,452939,453052;CP000114,452939,453052;HF952104,452939,453052;HG939456,452939,453052;CP007631,452939,453052;CP007632,452939,453052;CP007572,452939,453052;CP007571,452939,453052;CP007570,452939,453052;CP010867,452939,453052;CP011326,452939,453052;CP011327,452939,453052;CP012419,452939,453052;CP013202,452939,453052;
CP011329	Mauve	SHARED	453240	453263	.	.	.	Notes=Lenght23	AE009948,453240,453263;HF952104,453240,453263;CP007631,453240,453263;CP010867,453240,453263;CP013202,453240,453263;
CP011329	Mauve	SHARED	453264	453313	.	.	.	Notes=Lenght49	AE009948,453264,453313;HF952104,453264,453313;CP010867,453264,453313;CP013202,453264,453313;
CP011329	Mauve	SHARED	453314	453413	.	.	.	Notes=Lenght99	AE009948,453314,453413;CP000114,453314,453413;HF952104,453314,453413;HG939456,453314,453413;CP007631,453314,453413;CP007632,453314,453413;CP010867,453314,453413;CP011325,453314,453413;CP012419,453314,453413;CP013202,453314,453413;
CP011329	Mauve	SHARED	453422	453710	.	.	.	Notes=Lenght288	AE009948,453422,453710;CP000114,453422,453710;CP003810,453422,453710;HF952104,453422,453710;HG939456,453422,453710;CP007631,453422,453710;CP007632,453422,453710;CP010867,453422,453710;CP011325,453422,453710;CP011326,453422,453710;CP011327,453422,453710;CP012419,453422,453710;CP013202,453422,453710;
CP011329	Mauve	SHARED	453724	453758	.	.	.	Notes=Lenght34	AE009948,453724,453758;CP000114,453724,453758;CP003810,453724,453758;HF952104,453724,453758;HG939456,453724,453758;CP007631,453724,453758;CP007632,453724,453758;CP010867,453724,453758;CP011325,453724,453758;CP011326,453724,453758;CP011327,453724,453758;CP012419,453724,453758;CP013202,453724,453758;
CP011329	Mauve	SHARED	453759	453803	.	.	.	Notes=Lenght44	AE009948,453759,453803;HF952104,453759,453803;HG939456,453759,453803;CP010867,453759,453803;CP013202,453759,453803;
CP011329	Mauve	SHARED	453804	454009	.	.	.	Notes=Lenght205	AE009948,453804,454009;CP000114,453804,454009;CP003810,453804,454009;HF952104,453804,454009;HG939456,453804,454009;CP007631,453804,454009;CP007632,453804,454009;CP010867,453804,454009;CP011325,453804,454009;CP011326,453804,454009;CP011327,453804,454009;CP012419,453804,454009;CP013202,453804,454009;
CP011329	Mauve	SHARED	454013	454102	.	.	.	Notes=Lenght89	AE009948,454013,454102;HF952104,454013,454102;HG939456,454013,454102;CP010867,454013,454102;CP013202,454013,454102;
CP011329	Mauve	SHARED	454103	455807	.	.	.	Notes=Lenght1704	AE009948,454103,455807;HF952104,454103,455807;CP010867,454103,455807;CP013202,454103,455807;
CP011329	Mauve	SHARED	455808	456698	.	.	.	Notes=Lenght890	AE009948,455808,456698;CP000114,455808,456698;CP003810,455808,456698;HF952104,455808,456698;CP007631,455808,456698;CP010867,455808,456698;CP011325,455808,456698;CP011326,455808,456698;CP011327,455808,456698;CP012419,455808,456698;CP013202,455808,456698;
CP011329	Mauve	SHARED	456699	457493	.	.	.	Notes=Lenght794	AE009948,456699,457493;CP000114,456699,457493;CP003810,456699,457493;HF952104,456699,457493;CP007631,456699,457493;CP010867,456699,457493;CP011325,456699,457493;CP011326,456699,457493;CP011327,456699,457493;CP012419,456699,457493;CP013202,456699,457493;
CP011329	Mauve	SHARED	457495	459177	.	.	.	Notes=Lenght1682	AE009948,457495,459177;CP000114,457495,459177;CP003810,457495,459177;HF952104,457495,459177;CP007631,457495,459177;CP010867,457495,459177;CP011325,457495,459177;CP011326,457495,459177;CP011327,457495,459177;CP012419,457495,459177;CP013202,457495,459177;
CP011329	Mauve	SHARED	459178	460398	.	.	.	Notes=Lenght1220	AE009948,459178,460398;HF952104,459178,460398;CP007631,459178,460398;CP010867,459178,460398;CP013202,459178,460398;
CP011329	Mauve	SHARED	460399	463063	.	.	.	Notes=Lenght2664	AE009948,460399,463063;CP000114,460399,463063;CP003810,460399,463063;HF952104,460399,463063;CP007631,460399,463063;CP010867,460399,463063;CP011325,460399,463063;CP011326,460399,463063;CP011327,460399,463063;CP012419,460399,463063;CP013202,460399,463063;
CP011329	Mauve	SHARED	463209	463229	.	.	.	Notes=Lenght20	AE009948,463209,463229;CP000114,463209,463229;CP003810,463209,463229;HF952104,463209,463229;CP007631,463209,463229;CP010867,463209,463229;CP011325,463209,463229;CP011326,463209,463229;CP011327,463209,463229;CP013202,463209,463229;
CP011329	Mauve	SHARED	463261	463760	.	.	.	Notes=Lenght499	AL732656,463261,463760;AE009948,463261,463760;CP000114,463261,463760;CP003810,463261,463760;CP003919,463261,463760;HF952104,463261,463760;HF952106,463261,463760;HF952105,463261,463760;CP007482,463261,463760;CP007565,463261,463760;HG939456,463261,463760;CP007631,463261,463760;CP006910,463261,463760;CP007572,463261,463760;CP007571,463261,463760;CP007570,463261,463760;FO393392,463261,463760;CP010867…
CP011329	Mauve	SHARED	469323	470848	.	.	.	Notes=Lenght1525	AE009948,469323,470848;CP000114,469323,470848;CP003810,469323,470848;HF952104,469323,470848;CP007631,469323,470848;CP010867,469323,470848;CP011325,469323,470848;CP011326,469323,470848;CP011327,469323,470848;CP012419,469323,470848;CP013202,469323,470848;
CP011329	Mauve	SHARED	471220	471387	.	.	.	Notes=Lenght167	AL732656,471220,471387;AE009948,471220,471387;CP000114,471220,471387;CP003810,471220,471387;HF952104,471220,471387;HF952106,471220,471387;HF952105,471220,471387;HG939456,471220,471387;CP007631,471220,471387;CP007632,471220,471387;CP006910,471220,471387;CP007572,471220,471387;CP007571,471220,471387;CP007570,471220,471387;CP010867,471220,471387;CP011325,471220,471387;CP011326,471220,471387;CP011327…
CP011329	Mauve	SHARED	474865	475279	.	.	.	Notes=Lenght414	AL732656,474865,475279;AE009948,474865,475279;CP000114,474865,475279;CP003810,474865,475279;HF952104,474865,475279;HF952106,474865,475279;HF952105,474865,475279;CP007482,474865,475279;CP007565,474865,475279;HG939456,474865,475279;CP007631,474865,475279;CP007632,474865,475279;CP006910,474865,475279;CP007572,474865,475279;CP007571,474865,475279;CP007570,474865,475279;FO393392,474865,475279;CP010867…
CP011329	Mauve	SHARED	486567	486826	.	.	.	Notes=Lenght259	AL732656,486567,486826;AE009948,486567,486826;CP000114,486567,486826;CP003810,486567,486826;HF952104,486567,486826;HF952106,486567,486826;HF952105,486567,486826;CP007482,486567,486826;CP007565,486567,486826;HG939456,486567,486826;CP007631,486567,486826;CP007632,486567,486826;CP006910,486567,486826;CP007572,486567,486826;CP007571,486567,486826;CP007570,486567,486826;FO393392,486567,486826;CP010867…
CP011329	Mauve	SHARED	486827	487012	.	.	.	Notes=Lenght185	AL732656,486827,487012;AE009948,486827,487012;CP000114,486827,487012;CP003810,486827,487012;HF952104,486827,487012;HF952106,486827,487012;HF952105,486827,487012;HG939456,486827,487012;CP007631,486827,487012;CP007632,486827,487012;CP006910,486827,487012;CP007572,486827,487012;CP007571,486827,487012;CP007570,486827,487012;CP010867,486827,487012;CP011325,486827,487012;CP011326,486827,487012;CP011327…
CP011329	Mauve	SHARED	487013	487106	.	.	.	Notes=Lenght93	AL732656,487013,487106;AE009948,487013,487106;CP000114,487013,487106;CP003810,487013,487106;HF952104,487013,487106;HF952106,487013,487106;HF952105,487013,487106;CP007482,487013,487106;CP007565,487013,487106;HG939456,487013,487106;CP007631,487013,487106;CP007632,487013,487106;CP006910,487013,487106;CP007572,487013,487106;CP007571,487013,487106;CP007570,487013,487106;FO393392,487013,487106;CP010867…
CP011329	Mauve	SHARED	502673	502719	.	.	.	Notes=Lenght46	AL732656,502673,502719;AE009948,502673,502719;CP000114,502673,502719;CP003810,502673,502719;CP003919,502673,502719;HF952104,502673,502719;HF952106,502673,502719;HF952105,502673,502719;CP007482,502673,502719;CP007565,502673,502719;CP007631,502673,502719;CP007632,502673,502719;CP006910,502673,502719;FO393392,502673,502719;CP010867,502673,502719;CP011325,502673,502719;CP011326,502673,502719;CP011327…
CP011329	Mauve	SHARED	503472	503660	.	.	.	Notes=Lenght188	AL732656,503472,503660;AE009948,503472,503660;CP000114,503472,503660;CP003810,503472,503660;HF952104,503472,503660;HF952106,503472,503660;HF952105,503472,503660;HG939456,503472,503660;CP007631,503472,503660;CP007632,503472,503660;CP006910,503472,503660;CP007572,503472,503660;CP007571,503472,503660;CP007570,503472,503660;CP010867,503472,503660;CP011325,503472,503660;CP011326,503472,503660;CP011327…
CP011329	Mauve	SHARED	520128	520208	.	.	.	Notes=Lenght80	AE009948,520128,520208;CP000114,520128,520208;CP003810,520128,520208;CP003919,520128,520208;HF952104,520128,520208;HF952106,520128,520208;HF952105,520128,520208;CP007482,520128,520208;CP007565,520128,520208;HG939456,520128,520208;CP007631,520128,520208;CP007632,520128,520208;CP006910,520128,520208;FO393392,520128,520208;CP010867,520128,520208;CP011325,520128,520208;CP011326,520128,520208;CP011327…
CP011329	Mauve	SHARED	521665	521703	.	.	.	Notes=Lenght38	AL732656,521665,521703;AE009948,521665,521703;CP000114,521665,521703;CP003810,521665,521703;HF952104,521665,521703;HF952106,521665,521703;HF952105,521665,521703;CP007482,521665,521703;CP007565,521665,521703;HG939456,521665,521703;CP007631,521665,521703;CP007632,521665,521703;CP006910,521665,521703;CP007572,521665,521703;CP007571,521665,521703;CP007570,521665,521703;FO393392,521665,521703;CP010867…
CP011329	Mauve	SHARED	525159	525199	.	.	.	Notes=Lenght40	AL732656,525159,525199;AE009948,525159,525199;CP000114,525159,525199;CP003810,525159,525199;HF952104,525159,525199;HF952106,525159,525199;HF952105,525159,525199;CP007482,525159,525199;CP007565,525159,525199;HG939456,525159,525199;CP007631,525159,525199;CP007632,525159,525199;CP006910,525159,525199;CP007572,525159,525199;CP007571,525159,525199;CP007570,525159,525199;FO393392,525159,525199;CP010867…
CP011329	Mauve	SHARED	525200	525261	.	.	.	Notes=Lenght61	AL732656,525200,525261;AE009948,525200,525261;CP000114,525200,525261;CP003810,525200,525261;HF952104,525200,525261;HF952106,525200,525261;HF952105,525200,525261;HG939456,525200,525261;CP007631,525200,525261;CP007632,525200,525261;CP006910,525200,525261;CP007572,525200,525261;CP007571,525200,525261;CP007570,525200,525261;CP010867,525200,525261;CP011325,525200,525261;CP011326,525200,525261;CP011327…
CP011329	Mauve	SHARED	528966	529021	.	.	.	Notes=Lenght55	AE009948,528966,529021;CP000114,528966,529021;CP003810,528966,529021;CP003919,528966,529021;HF952104,528966,529021;HF952106,528966,529021;HF952105,528966,529021;CP007482,528966,529021;CP007565,528966,529021;HG939456,528966,529021;CP007631,528966,529021;CP007632,528966,529021;CP006910,528966,529021;FO393392,528966,529021;CP010867,528966,529021;CP011325,528966,529021;CP011326,528966,529021;CP011327…
CP011329	Mauve	SHARED	531095	531137	.	.	.	Notes=Lenght42	AL732656,531095,531137;AE009948,531095,531137;CP000114,531095,531137;CP003810,531095,531137;HF952104,531095,531137;HF952106,531095,531137;HF952105,531095,531137;HG939456,531095,531137;CP007631,531095,531137;CP007632,531095,531137;CP006910,531095,531137;CP007572,531095,531137;CP007571,531095,531137;CP007570,531095,531137;CP010867,531095,531137;CP011325,531095,531137;CP011326,531095,531137;CP011327…
CP011329	Mauve	SHARED	553419	553448	.	.	.	Notes=Lenght29	AL732656,553419,553448;AE009948,553419,553448;CP000114,553419,553448;CP003810,553419,553448;CP003919,553419,553448;HF952104,553419,553448;HF952106,553419,553448;HF952105,553419,553448;HG939456,553419,553448;CP007631,553419,553448;CP007632,553419,553448;CP006910,553419,553448;CP007572,553419,553448;CP007571,553419,553448;CP007570,553419,553448;CP010867,553419,553448;CP011325,553419,553448;CP011326…
CP011329	Mauve	SHARED	560696	567806	.	.	.	Notes=Lenght7110	AL732656,560696,567806;AE009948,560696,567806;CP000114,560696,567806;CP003810,560696,567806;HF952104,560696,567806;HG939456,560696,567806;CP007631,560696,567806;CP007632,560696,567806;CP006910,560696,567806;CP007572,560696,567806;CP007571,560696,567806;CP007570,560696,567806;CP010867,560696,567806;CP011325,560696,567806;CP011326,560696,567806;CP011327,560696,567806;CP012419,560696,567806;CP013202…
CP011329	Mauve	SHARED	567807	567830	.	.	.	Notes=Lenght23	AL732656,567807,567830;AE009948,567807,567830;CP000114,567807,567830;CP003810,567807,567830;HF952104,567807,567830;CP007631,567807,567830;CP007572,567807,567830;CP007571,567807,567830;CP007570,567807,567830;CP010867,567807,567830;CP011325,567807,567830;CP011326,567807,567830;CP011327,567807,567830;CP012419,567807,567830;CP013202,567807,567830;
CP011329	Mauve	SHARED	567831	570407	.	.	.	Notes=Lenght2576	AL732656,567831,570407;AE009948,567831,570407;CP000114,567831,570407;CP003810,567831,570407;HF952104,567831,570407;HG939456,567831,570407;CP007631,567831,570407;CP007632,567831,570407;CP006910,567831,570407;CP007572,567831,570407;CP007571,567831,570407;CP007570,567831,570407;CP010867,567831,570407;CP011325,567831,570407;CP011326,567831,570407;CP011327,567831,570407;CP012419,567831,570407;CP013202…
CP011329	Mauve	SHARED	570429	570811	.	.	.	Notes=Lenght382	AL732656,570429,570811;AE009948,570429,570811;CP000114,570429,570811;CP003810,570429,570811;HF952104,570429,570811;HG939456,570429,570811;CP007631,570429,570811;CP007632,570429,570811;CP006910,570429,570811;CP007572,570429,570811;CP007571,570429,570811;CP007570,570429,570811;CP010867,570429,570811;CP011325,570429,570811;CP011326,570429,570811;CP011327,570429,570811;CP012419,570429,570811;CP013202…
CP011329	Mauve	SHARED	570901	570913	.	.	.	Notes=Lenght12	AE009948,570901,570913;CP000114,570901,570913;CP003810,570901,570913;CP003919,570901,570913;HF952104,570901,570913;HF952106,570901,570913;HF952105,570901,570913;CP007482,570901,570913;CP007565,570901,570913;HG939456,570901,570913;CP007631,570901,570913;CP007632,570901,570913;CP006910,570901,570913;CP007572,570901,570913;CP007571,570901,570913;CP007570,570901,570913;FO393392,570901,570913;CP010867…
CP011329	Mauve	SHARED	570914	571034	.	.	.	Notes=Lenght120	AE009948,570914,571034;CP000114,570914,571034;CP003810,570914,571034;CP003919,570914,571034;HF952104,570914,571034;HF952106,570914,571034;HF952105,570914,571034;CP007482,570914,571034;CP007565,570914,571034;HG939456,570914,571034;CP007631,570914,571034;CP007632,570914,571034;CP006910,570914,571034;FO393392,570914,571034;CP010867,570914,571034;CP011325,570914,571034;CP011326,570914,571034;CP011327…
CP011329	Mauve	SHARED	581434	581559	.	.	.	Notes=Lenght125	AL732656,581434,581559;AE009948,581434,581559;CP000114,581434,581559;CP003810,581434,581559;CP003919,581434,581559;HF952104,581434,581559;HF952106,581434,581559;HF952105,581434,581559;HG939456,581434,581559;CP007631,581434,581559;CP007632,581434,581559;CP006910,581434,581559;CP007572,581434,581559;CP007571,581434,581559;CP007570,581434,581559;CP010867,581434,581559;CP011325,581434,581559;CP011326…
CP011329	Mauve	SHARED	581562	581649	.	.	.	Notes=Lenght87	AL732656,581562,581649;AE009948,581562,581649;CP000114,581562,581649;CP003810,581562,581649;HF952104,581562,581649;HF952105,581562,581649;HG939456,581562,581649;CP007631,581562,581649;CP007632,581562,581649;CP006910,581562,581649;CP007572,581562,581649;CP007571,581562,581649;CP007570,581562,581649;CP010867,581562,581649;CP011325,581562,581649;CP011326,581562,581649;CP011327,581562,581649;CP010319…
CP011329	Mauve	SHARED	587355	587416	.	.	.	Notes=Lenght61	CP000114,587355,587416;CP003810,587355,587416;HF952104,587355,587416;CP007631,587355,587416;CP010867,587355,587416;CP011325,587355,587416;CP011326,587355,587416;CP011327,587355,587416;CP012419,587355,587416;CP013202,587355,587416;
CP011329	Mauve	SHARED	587417	587882	.	.	.	Notes=Lenght465	CP000114,587417,587882;CP003810,587417,587882;HF952104,587417,587882;CP007631,587417,587882;CP010867,587417,587882;CP011325,587417,587882;CP011326,587417,587882;CP011327,587417,587882;CP013202,587417,587882;
CP011329	Mauve	SHARED	587883	587933	.	.	.	Notes=Lenght50	CP000114,587883,587933;CP003810,587883,587933;HF952104,587883,587933;CP007631,587883,587933;CP010867,587883,587933;CP011325,587883,587933;CP011326,587883,587933;CP011327,587883,587933;CP012419,587883,587933;CP013202,587883,587933;
CP011329	Mauve	SHARED	587934	588403	.	.	.	Notes=Lenght469	CP000114,587934,588403;CP003810,587934,588403;HF952104,587934,588403;CP007631,587934,588403;CP010867,587934,588403;CP011325,587934,588403;CP011326,587934,588403;CP011327,587934,588403;CP012419,587934,588403;CP013202,587934,588403;
CP011329	Mauve	SHARED	939253	945686	.	.	.	Notes=Lenght6433	AE009948,939253,945686;HF952104,939253,945686;CP007631,939253,945686;CP010867,939253,945686;CP013202,939253,945686;
CP011329	Mauve	SHARED	945687	946477	.	.	.	Notes=Lenght790	AE009948,945687,946477;HF952104,945687,946477;HF952106,945687,946477;CP007631,945687,946477;CP010867,945687,946477;CP013202,945687,946477;
CP011329	Mauve	SHARED	946478	946558	.	.	.	Notes=Lenght80	AE009948,946478,946558;HF952104,946478,946558;HF952106,946478,946558;HF952105,946478,946558;CP007631,946478,946558;CP010867,946478,946558;CP013202,946478,946558;
CP011329	Mauve	SHARED	946559	948450	.	.	.	Notes=Lenght1891	AE009948,946559,948450;HF952104,946559,948450;HF952106,946559,948450;HF952105,946559,948450;CP007631,946559,948450;CP010867,946559,948450;CP013202,946559,948450;
CP011329	Mauve	SHARED	948451	949581	.	.	.	Notes=Lenght1130	AE009948,948451,949581;HF952104,948451,949581;HF952106,948451,949581;HG939456,948451,949581;CP007631,948451,949581;CP010867,948451,949581;CP013202,948451,949581;
CP011329	Mauve	SHARED	949582	949636	.	.	.	Notes=Lenght54	AE009948,949582,949636;HF952104,949582,949636;HF952106,949582,949636;CP007631,949582,949636;CP010867,949582,949636;CP013202,949582,949636;
CP011329	Mauve	SHARED	949637	950379	.	.	.	Notes=Lenght742	AE009948,949637,950379;HF952104,949637,950379;HF952106,949637,950379;HG939456,949637,950379;CP007631,949637,950379;CP010867,949637,950379;CP013202,949637,950379;
CP011329	Mauve	SHARED	950380	951280	.	.	.	Notes=Lenght900	AE009948,950380,951280;HF952104,950380,951280;CP007631,950380,951280;CP010867,950380,951280;CP013202,950380,951280;
CP011329	Mauve	SHARED	951281	951428	.	.	.	Notes=Lenght147	AE009948,951281,951428;HF952104,951281,951428;HF952106,951281,951428;CP007631,951281,951428;CP010867,951281,951428;CP013202,951281,951428;
CP011329	Mauve	SHARED	951431	951682	.	.	.	Notes=Lenght251	AE009948,951431,951682;HF952104,951431,951682;HF952106,951431,951682;HF952105,951431,951682;HG939456,951431,951682;CP007631,951431,951682;CP010867,951431,951682;CP013202,951431,951682;
CP011329	Mauve	SHARED	951683	951790	.	.	.	Notes=Lenght107	AE009948,951683,951790;HF952104,951683,951790;HF952106,951683,951790;HG939456,951683,951790;CP007631,951683,951790;CP010867,951683,951790;CP013202,951683,951790;
CP011329	Mauve	SHARED	951791	952325	.	.	.	Notes=Lenght534	AE009948,951791,952325;HF952104,951791,952325;HF952106,951791,952325;CP007631,951791,952325;CP010867,951791,952325;CP013202,951791,952325;
CP011329	Mauve	SHARED	952326	952829	.	.	.	Notes=Lenght503	AE009948,952326,952829;HF952104,952326,952829;CP007631,952326,952829;CP010867,952326,952829;CP013202,952326,952829;
CP011329	Mauve	SHARED	952830	953375	.	.	.	Notes=Lenght545	AE009948,952830,953375;HF952104,952830,953375;HF952106,952830,953375;CP007631,952830,953375;CP010867,952830,953375;CP013202,952830,953375;
CP011329	Mauve	SHARED	953376	956286	.	.	.	Notes=Lenght2910	AE009948,953376,956286;HF952104,953376,956286;CP007631,953376,956286;CP010867,953376,956286;CP013202,953376,956286;
CP011329	Mauve	SHARED	956287	956300	.	.	.	Notes=Lenght13	AE009948,956287,956300;HF952104,956287,956300;HF952106,956287,956300;CP007631,956287,956300;CP010867,956287,956300;CP013202,956287,956300;
CP011329	Mauve	SHARED	956301	956941	.	.	.	Notes=Lenght640	AE009948,956301,956941;HF952104,956301,956941;HF952106,956301,956941;HG939456,956301,956941;CP007631,956301,956941;CP010867,956301,956941;CP013202,956301,956941;
CP011329	Mauve	SHARED	956942	957287	.	.	.	Notes=Lenght345	AE009948,956942,957287;HF952104,956942,957287;HF952106,956942,957287;CP007631,956942,957287;CP010867,956942,957287;CP013202,956942,957287;
CP011329	Mauve	SHARED	588411	588466	.	.	.	Notes=Lenght55	CP000114,588411,588466;CP003810,588411,588466;HF952104,588411,588466;CP007631,588411,588466;CP010867,588411,588466;CP011325,588411,588466;CP011326,588411,588466;CP011327,588411,588466;CP012419,588411,588466;CP013202,588411,588466;
CP011329	Mauve	SHARED	588467	588559	.	.	.	Notes=Lenght92	CP000114,588467,588559;CP003810,588467,588559;HF952104,588467,588559;CP007631,588467,588559;CP010867,588467,588559;CP011325,588467,588559;CP011326,588467,588559;CP011327,588467,588559;CP013202,588467,588559;
CP011329	Mauve	SHARED	588848	589909	.	.	.	Notes=Lenght1061	CP000114,588848,589909;CP003810,588848,589909;HF952104,588848,589909;CP007631,588848,589909;CP010867,588848,589909;CP011325,588848,589909;CP011326,588848,589909;CP011327,588848,589909;CP012419,588848,589909;CP013202,588848,589909;
CP011329	Mauve	SHARED	589910	589959	.	.	.	Notes=Lenght49	CP000114,589910,589959;CP003810,589910,589959;HF952104,589910,589959;CP007631,589910,589959;CP010867,589910,589959;CP011325,589910,589959;CP011326,589910,589959;CP011327,589910,589959;CP013202,589910,589959;
CP011329	Mauve	SHARED	589960	590233	.	.	.	Notes=Lenght273	HF952104,589960,590233;CP007631,589960,590233;CP010867,589960,590233;CP013202,589960,590233;
CP011329	Mauve	SHARED	590234	590350	.	.	.	Notes=Lenght116	CP000114,590234,590350;CP003810,590234,590350;HF952104,590234,590350;CP007631,590234,590350;CP010867,590234,590350;CP011325,590234,590350;CP011326,590234,590350;CP011327,590234,590350;CP013202,590234,590350;
CP011329	Mauve	SHARED	590351	590503	.	.	.	Notes=Lenght152	HF952104,590351,590503;CP007631,590351,590503;CP010867,590351,590503;CP013202,590351,590503;
CP011329	Mauve	SHARED	590504	590665	.	.	.	Notes=Lenght161	CP000114,590504,590665;CP003810,590504,590665;HF952104,590504,590665;CP007631,590504,590665;CP010867,590504,590665;CP011325,590504,590665;CP011326,590504,590665;CP011327,590504,590665;CP013202,590504,590665;
CP011329	Mauve	SHARED	590666	593030	.	.	.	Notes=Lenght2364	HF952104,590666,593030;CP007631,590666,593030;CP010867,590666,593030;CP013202,590666,593030;
CP011329	Mauve	SHARED	593082	593288	.	.	.	Notes=Lenght206	HF952104,593082,593288;CP007631,593082,593288;CP010867,593082,593288;CP013202,593082,593288;
CP011329	Mauve	SHARED	593289	593525	.	.	.	Notes=Lenght236	CP013202,593289,593525;
CP011329	Mauve	SHARED	593526	594470	.	.	.	Notes=Lenght944	CP007631,593526,594470;CP013202,593526,594470;
CP011329	Mauve	SHARED	594711	594736	.	.	.	Notes=Lenght25	HF952104,594711,594736;CP007631,594711,594736;CP010867,594711,594736;CP013202,594711,594736;
CP011329	Mauve	SHARED	594737	595118	.	.	.	Notes=Lenght381	HF952104,594737,595118;CP007631,594737,595118;CP010867,594737,595118;CP013202,594737,595118;
CP011329	Mauve	SHARED	595119	595360	.	.	.	Notes=Lenght241	CP000114,595119,595360;CP003810,595119,595360;HF952104,595119,595360;CP007631,595119,595360;CP010867,595119,595360;CP011325,595119,595360;CP011326,595119,595360;CP011327,595119,595360;CP013202,595119,595360;
CP011329	Mauve	SHARED	595362	595571	.	.	.	Notes=Lenght209	CP000114,595362,595571;CP003810,595362,595571;HF952104,595362,595571;CP007631,595362,595571;CP010867,595362,595571;CP011325,595362,595571;CP011326,595362,595571;CP011327,595362,595571;CP013202,595362,595571;
CP011329	Mauve	SHARED	595572	597882	.	.	.	Notes=Lenght2310	CP000114,595572,597882;CP003810,595572,597882;HF952104,595572,597882;CP007631,595572,597882;CP010867,595572,597882;CP011325,595572,597882;CP011326,595572,597882;CP011327,595572,597882;CP013202,595572,597882;
CP011329	Mauve	SHARED	597925	599602	.	.	.	Notes=Lenght1677	CP000114,597925,599602;CP003810,597925,599602;HF952104,597925,599602;CP007631,597925,599602;CP010867,597925,599602;CP011325,597925,599602;CP011326,597925,599602;CP011327,597925,599602;CP013202,597925,599602;
CP011329	Mauve	SHARED	599603	599935	.	.	.	Notes=Lenght332	AE009948,599603,599935;CP000114,599603,599935;CP003810,599603,599935;HF952104,599603,599935;CP007631,599603,599935;CP010867,599603,599935;CP011325,599603,599935;CP011326,599603,599935;CP011327,599603,599935;CP013202,599603,599935;
CP011329	Mauve	SHARED	599936	600131	.	.	.	Notes=Lenght195	CP000114,599936,600131;CP003810,599936,600131;HF952104,599936,600131;CP007631,599936,600131;CP010867,599936,600131;CP011325,599936,600131;CP011326,599936,600131;CP011327,599936,600131;CP013202,599936,600131;
CP011329	Mauve	SHARED	600132	600147	.	.	.	Notes=Lenght15	HF952104,600132,600147;CP007631,600132,600147;CP010867,600132,600147;CP011325,600132,600147;CP011326,600132,600147;CP011327,600132,600147;CP013202,600132,600147;
CP011329	Mauve	SHARED	600148	600708	.	.	.	Notes=Lenght560	CP000114,600148,600708;CP003810,600148,600708;HF952104,600148,600708;CP007631,600148,600708;CP010867,600148,600708;CP011325,600148,600708;CP011326,600148,600708;CP011327,600148,600708;CP013202,600148,600708;
CP011329	Mauve	SHARED	600709	601137	.	.	.	Notes=Lenght428	AE009948,600709,601137;CP000114,600709,601137;CP003810,600709,601137;HF952104,600709,601137;CP007631,600709,601137;CP010867,600709,601137;CP011325,600709,601137;CP011326,600709,601137;CP011327,600709,601137;CP013202,600709,601137;
CP011329	Mauve	SHARED	601138	602882	.	.	.	Notes=Lenght1744	CP000114,601138,602882;CP003810,601138,602882;HF952104,601138,602882;CP007631,601138,602882;CP010867,601138,602882;CP011325,601138,602882;CP011326,601138,602882;CP011327,601138,602882;CP013202,601138,602882;
CP011329	Mauve	SHARED	602883	603120	.	.	.	Notes=Lenght237	HF952104,602883,603120;CP007631,602883,603120;CP010867,602883,603120;CP011325,602883,603120;CP011326,602883,603120;CP011327,602883,603120;CP013202,602883,603120;
CP011329	Mauve	SHARED	603121	605818	.	.	.	Notes=Lenght2697	CP000114,603121,605818;CP003810,603121,605818;HF952104,603121,605818;CP007631,603121,605818;CP010867,603121,605818;CP011325,603121,605818;CP011326,603121,605818;CP011327,603121,605818;CP013202,603121,605818;
CP011329	Mauve	SHARED	605903	607702	.	.	.	Notes=Lenght1799	CP000114,605903,607702;CP003810,605903,607702;HF952104,605903,607702;CP007631,605903,607702;CP010867,605903,607702;CP011325,605903,607702;CP011326,605903,607702;CP011327,605903,607702;CP013202,605903,607702;
CP011329	Mauve	SHARED	607703	607892	.	.	.	Notes=Lenght189	AE009948,607703,607892;CP000114,607703,607892;CP003810,607703,607892;HF952104,607703,607892;CP007631,607703,607892;CP010867,607703,607892;CP011325,607703,607892;CP011326,607703,607892;CP011327,607703,607892;CP013202,607703,607892;
CP011329	Mauve	SHARED	607893	616072	.	.	.	Notes=Lenght8179	CP000114,607893,616072;CP003810,607893,616072;HF952104,607893,616072;CP007631,607893,616072;CP010867,607893,616072;CP011325,607893,616072;CP011326,607893,616072;CP011327,607893,616072;CP013202,607893,616072;
CP011329	Mauve	SHARED	616073	616268	.	.	.	Notes=Lenght195	HF952104,616073,616268;CP010867,616073,616268;CP013202,616073,616268;
CP011329	Mauve	SHARED	616269	616413	.	.	.	Notes=Lenght144	CP000114,616269,616413;CP003810,616269,616413;HF952104,616269,616413;CP007631,616269,616413;CP010867,616269,616413;CP011325,616269,616413;CP011326,616269,616413;CP011327,616269,616413;CP013202,616269,616413;
CP011329	Mauve	SHARED	616414	617134	.	.	.	Notes=Lenght720	HF952104,616414,617134;CP010867,616414,617134;CP013202,616414,617134;
CP011329	Mauve	SHARED	617135	625192	.	.	.	Notes=Lenght8057	CP000114,617135,625192;CP003810,617135,625192;HF952104,617135,625192;CP007631,617135,625192;CP010867,617135,625192;CP011325,617135,625192;CP011326,617135,625192;CP011327,617135,625192;CP013202,617135,625192;
CP011329	Mauve	SHARED	625193	626379	.	.	.	Notes=Lenght1186	HF952104,625193,626379;CP007631,625193,626379;CP010867,625193,626379;CP013202,625193,626379;
CP011329	Mauve	SHARED	626380	628014	.	.	.	Notes=Lenght1634	CP000114,626380,628014;CP003810,626380,628014;HF952104,626380,628014;CP007631,626380,628014;CP010867,626380,628014;CP011325,626380,628014;CP011326,626380,628014;CP011327,626380,628014;CP013202,626380,628014;
CP011329	Mauve	SHARED	628015	633627	.	.	.	Notes=Lenght5612	HF952104,628015,633627;CP007631,628015,633627;CP010867,628015,633627;CP013202,628015,633627;
CP011329	Mauve	SHARED	633858	636745	.	.	.	Notes=Lenght2887	HF952104,633858,636745;CP007631,633858,636745;CP010867,633858,636745;CP013202,633858,636745;
CP011329	Mauve	SHARED	639171	639256	.	.	.	Notes=Lenght85	HF952104,639171,639256;CP007631,639171,639256;CP010867,639171,639256;CP013202,639171,639256;
CP011329	Mauve	SHARED	639257	640879	.	.	.	Notes=Lenght1622	AE009948,639257,640879;HF952104,639257,640879;CP007631,639257,640879;CP010867,639257,640879;CP013202,639257,640879;
CP011329	Mauve	SHARED	640880	641316	.	.	.	Notes=Lenght436	AE009948,640880,641316;HF952104,640880,641316;HG939456,640880,641316;CP007631,640880,641316;CP010867,640880,641316;CP013202,640880,641316;
CP011329	Mauve	SHARED	641317	642080	.	.	.	Notes=Lenght763	AE009948,641317,642080;CP000114,641317,642080;HF952104,641317,642080;HG939456,641317,642080;CP007631,641317,642080;CP010867,641317,642080;CP013202,641317,642080;
CP011329	Mauve	SHARED	642081	642139	.	.	.	Notes=Lenght58	AE009948,642081,642139;CP000114,642081,642139;HF952104,642081,642139;CP007631,642081,642139;CP010867,642081,642139;CP013202,642081,642139;
CP011329	Mauve	SHARED	642140	642416	.	.	.	Notes=Lenght276	AE009948,642140,642416;CP000114,642140,642416;HF952104,642140,642416;CP007631,642140,642416;CP007571,642140,642416;CP007570,642140,642416;CP010867,642140,642416;CP013202,642140,642416;
CP011329	Mauve	SHARED	642417	642471	.	.	.	Notes=Lenght54	AE009948,642417,642471;CP000114,642417,642471;HF952104,642417,642471;CP007631,642417,642471;CP010867,642417,642471;CP013202,642417,642471;
CP011329	Mauve	SHARED	642472	642751	.	.	.	Notes=Lenght279	AE009948,642472,642751;CP000114,642472,642751;HF952104,642472,642751;CP007631,642472,642751;CP010867,642472,642751;CP012419,642472,642751;CP013202,642472,642751;
CP011329	Mauve	SHARED	642752	643476	.	.	.	Notes=Lenght724	AE009948,642752,643476;CP000114,642752,643476;HF952104,642752,643476;HG939456,642752,643476;CP007631,642752,643476;CP010867,642752,643476;CP012419,642752,643476;CP013202,642752,643476;
CP011329	Mauve	SHARED	643477	643664	.	.	.	Notes=Lenght187	AE009948,643477,643664;CP000114,643477,643664;HF952104,643477,643664;HG939456,643477,643664;CP007631,643477,643664;CP007571,643477,643664;CP007570,643477,643664;CP010867,643477,643664;CP012419,643477,643664;CP013202,643477,643664;
CP011329	Mauve	SHARED	643665	647410	.	.	.	Notes=Lenght3745	AE009948,643665,647410;CP000114,643665,647410;HF952104,643665,647410;HG939456,643665,647410;CP007631,643665,647410;CP010867,643665,647410;CP012419,643665,647410;CP013202,643665,647410;
CP011329	Mauve	SHARED	647411	648012	.	.	.	Notes=Lenght601	AE009948,647411,648012;CP000114,647411,648012;HF952104,647411,648012;CP007631,647411,648012;CP010867,647411,648012;CP012419,647411,648012;CP013202,647411,648012;
CP011329	Mauve	SHARED	648013	648067	.	.	.	Notes=Lenght54	AE009948,648013,648067;CP000114,648013,648067;HF952104,648013,648067;CP007631,648013,648067;CP010867,648013,648067;CP010319,648013,648067;CP012419,648013,648067;CP013202,648013,648067;
CP011329	Mauve	SHARED	648068	649113	.	.	.	Notes=Lenght1045	AE009948,648068,649113;CP000114,648068,649113;HF952104,648068,649113;CP007631,648068,649113;CP010867,648068,649113;CP012419,648068,649113;CP013202,648068,649113;
CP011329	Mauve	SHARED	649114	649318	.	.	.	Notes=Lenght204	AL732656,649114,649318;AE009948,649114,649318;CP000114,649114,649318;HF952104,649114,649318;CP007631,649114,649318;CP010867,649114,649318;CP012419,649114,649318;CP013202,649114,649318;
CP011329	Mauve	SHARED	649319	650838	.	.	.	Notes=Lenght1519	AE009948,649319,650838;CP000114,649319,650838;HF952104,649319,650838;CP007631,649319,650838;CP010867,649319,650838;CP012419,649319,650838;CP013202,649319,650838;
CP011329	Mauve	SHARED	650839	653481	.	.	.	Notes=Lenght2642	AE009948,650839,653481;CP000114,650839,653481;HF952104,650839,653481;HG939456,650839,653481;CP007631,650839,653481;CP010867,650839,653481;CP012419,650839,653481;CP013202,650839,653481;
CP011329	Mauve	SHARED	653482	653775	.	.	.	Notes=Lenght293	AE009948,653482,653775;CP000114,653482,653775;HF952104,653482,653775;HG939456,653482,653775;CP007631,653482,653775;CP006910,653482,653775;CP010867,653482,653775;CP012419,653482,653775;CP013202,653482,653775;
CP011329	Mauve	SHARED	653776	655328	.	.	.	Notes=Lenght1552	AE009948,653776,655328;CP000114,653776,655328;HF952104,653776,655328;HG939456,653776,655328;CP007631,653776,655328;CP010867,653776,655328;CP012419,653776,655328;CP013202,653776,655328;
CP011329	Mauve	SHARED	655329	655451	.	.	.	Notes=Lenght122	AE009948,655329,655451;CP000114,655329,655451;CP003810,655329,655451;HF952104,655329,655451;HG939456,655329,655451;CP007631,655329,655451;CP007632,655329,655451;CP010867,655329,655451;CP011325,655329,655451;CP011326,655329,655451;CP011327,655329,655451;CP012419,655329,655451;CP013202,655329,655451;
CP011329	Mauve	SHARED	655452	655886	.	.	.	Notes=Lenght434	AL732656,655452,655886;AE009948,655452,655886;CP000114,655452,655886;CP003810,655452,655886;HF952104,655452,655886;HG939456,655452,655886;CP007631,655452,655886;CP007632,655452,655886;CP007572,655452,655886;CP007571,655452,655886;CP007570,655452,655886;CP010867,655452,655886;CP011325,655452,655886;CP011326,655452,655886;CP011327,655452,655886;CP012419,655452,655886;CP013202,655452,655886;
CP011329	Mauve	SHARED	655887	656016	.	.	.	Notes=Lenght129	AL732656,655887,656016;AE009948,655887,656016;CP000114,655887,656016;CP003810,655887,656016;CP003919,655887,656016;HF952104,655887,656016;CP007482,655887,656016;CP007565,655887,656016;HG939456,655887,656016;CP007631,655887,656016;CP007632,655887,656016;CP007572,655887,656016;CP007571,655887,656016;CP007570,655887,656016;FO393392,655887,656016;CP010867,655887,656016;CP011325,655887,656016;CP011326…
CP011329	Mauve	SHARED	656017	656070	.	.	.	Notes=Lenght53	AL732656,656017,656070;AE009948,656017,656070;CP000114,656017,656070;CP003810,656017,656070;CP003919,656017,656070;HF952104,656017,656070;CP007482,656017,656070;CP007565,656017,656070;HG939456,656017,656070;CP007631,656017,656070;CP007632,656017,656070;CP007572,656017,656070;CP007571,656017,656070;CP007570,656017,656070;FO393392,656017,656070;CP010867,656017,656070;CP011325,656017,656070;CP011326…
CP011329	Mauve	SHARED	656074	656152	.	.	.	Notes=Lenght78	AL732656,656074,656152;AE009948,656074,656152;CP000114,656074,656152;CP003810,656074,656152;HF952104,656074,656152;CP007482,656074,656152;CP007565,656074,656152;HG939456,656074,656152;CP007631,656074,656152;CP007632,656074,656152;CP006910,656074,656152;CP007572,656074,656152;CP007571,656074,656152;CP007570,656074,656152;FO393392,656074,656152;CP010867,656074,656152;CP011325,656074,656152;CP011326…
CP011329	Mauve	SHARED	656153	656335	.	.	.	Notes=Lenght182	AL732656,656153,656335;AE009948,656153,656335;CP000114,656153,656335;CP003810,656153,656335;CP003919,656153,656335;HF952104,656153,656335;CP007482,656153,656335;CP007565,656153,656335;HG939456,656153,656335;CP007631,656153,656335;CP007632,656153,656335;CP006910,656153,656335;CP007572,656153,656335;CP007571,656153,656335;CP007570,656153,656335;FO393392,656153,656335;CP010867,656153,656335;CP011325…
CP011329	Mauve	SHARED	656336	656450	.	.	.	Notes=Lenght114	AL732656,656336,656450;AE009948,656336,656450;CP000114,656336,656450;CP003810,656336,656450;HF952104,656336,656450;CP007482,656336,656450;CP007565,656336,656450;HG939456,656336,656450;CP007631,656336,656450;CP007632,656336,656450;CP006910,656336,656450;CP007572,656336,656450;CP007571,656336,656450;CP007570,656336,656450;FO393392,656336,656450;CP010867,656336,656450;CP011325,656336,656450;CP011326…
CP011329	Mauve	SHARED	656451	657478	.	.	.	Notes=Lenght1027	AL732656,656451,657478;AE009948,656451,657478;CP000114,656451,657478;CP003810,656451,657478;HF952104,656451,657478;HG939456,656451,657478;CP007631,656451,657478;CP007632,656451,657478;CP006910,656451,657478;CP007572,656451,657478;CP007571,656451,657478;CP007570,656451,657478;CP010867,656451,657478;CP011325,656451,657478;CP011326,656451,657478;CP011327,656451,657478;CP012419,656451,657478;CP013202…
CP011329	Mauve	SHARED	657479	657500	.	.	.	Notes=Lenght21	AE009948,657479,657500;CP000114,657479,657500;CP003810,657479,657500;HF952104,657479,657500;HG939456,657479,657500;CP007631,657479,657500;CP007632,657479,657500;CP010867,657479,657500;CP011325,657479,657500;CP011326,657479,657500;CP011327,657479,657500;CP012419,657479,657500;CP013202,657479,657500;
CP011329	Mauve	SHARED	657501	658172	.	.	.	Notes=Lenght671	AE009948,657501,658172;CP000114,657501,658172;CP003810,657501,658172;HF952104,657501,658172;HG939456,657501,658172;CP007631,657501,658172;CP007632,657501,658172;CP010867,657501,658172;CP011325,657501,658172;CP011326,657501,658172;CP011327,657501,658172;CP012419,657501,658172;CP013202,657501,658172;
CP011329	Mauve	SHARED	658173	658675	.	.	.	Notes=Lenght502	AE009948,658173,658675;CP000114,658173,658675;CP003810,658173,658675;HF952104,658173,658675;HG939456,658173,658675;CP007631,658173,658675;CP007632,658173,658675;CP010867,658173,658675;CP011325,658173,658675;CP011326,658173,658675;CP011327,658173,658675;CP012419,658173,658675;CP013202,658173,658675;
CP011329	Mauve	SHARED	658679	661301	.	.	.	Notes=Lenght2622	AE009948,658679,661301;CP000114,658679,661301;CP003810,658679,661301;HF952104,658679,661301;HG939456,658679,661301;CP007631,658679,661301;CP007632,658679,661301;CP010867,658679,661301;CP011325,658679,661301;CP011326,658679,661301;CP011327,658679,661301;CP012419,658679,661301;CP013202,658679,661301;
CP011329	Mauve	SHARED	661302	662420	.	.	.	Notes=Lenght1118	AE009948,661302,662420;CP000114,661302,662420;CP003810,661302,662420;HF952104,661302,662420;CP007631,661302,662420;CP010867,661302,662420;CP011325,661302,662420;CP011326,661302,662420;CP011327,661302,662420;CP012419,661302,662420;CP013202,661302,662420;
CP011329	Mauve	SHARED	662421	665542	.	.	.	Notes=Lenght3121	AL732656,662421,665542;AE009948,662421,665542;CP000114,662421,665542;CP003810,662421,665542;HF952104,662421,665542;HF952106,662421,665542;HF952105,662421,665542;HG939456,662421,665542;CP007631,662421,665542;CP007632,662421,665542;CP006910,662421,665542;CP007572,662421,665542;CP007571,662421,665542;CP007570,662421,665542;CP010867,662421,665542;CP011325,662421,665542;CP011326,662421,665542;CP011327…
CP011329	Mauve	SHARED	665543	665569	.	.	.	Notes=Lenght26	AL732656,665543,665569;AE009948,665543,665569;CP000114,665543,665569;CP003810,665543,665569;HF952104,665543,665569;CP007631,665543,665569;CP007572,665543,665569;CP007571,665543,665569;CP007570,665543,665569;CP010867,665543,665569;CP011325,665543,665569;CP011326,665543,665569;CP011327,665543,665569;CP012419,665543,665569;CP013202,665543,665569;
CP011329	Mauve	SHARED	665570	665769	.	.	.	Notes=Lenght199	AL732656,665570,665769;AE009948,665570,665769;CP000114,665570,665769;CP003810,665570,665769;HF952104,665570,665769;HF952106,665570,665769;HF952105,665570,665769;HG939456,665570,665769;CP007631,665570,665769;CP007632,665570,665769;CP006910,665570,665769;CP007572,665570,665769;CP007571,665570,665769;CP007570,665570,665769;CP010867,665570,665769;CP011325,665570,665769;CP011326,665570,665769;CP011327…
CP011329	Mauve	SHARED	665770	665842	.	.	.	Notes=Lenght72	AL732656,665770,665842;AE009948,665770,665842;CP000114,665770,665842;CP003810,665770,665842;HF952104,665770,665842;CP007631,665770,665842;CP007572,665770,665842;CP007571,665770,665842;CP007570,665770,665842;CP010867,665770,665842;CP011325,665770,665842;CP011326,665770,665842;CP011327,665770,665842;CP012419,665770,665842;CP013202,665770,665842;
CP011329	Mauve	SHARED	665843	665968	.	.	.	Notes=Lenght125	AL732656,665843,665968;AE009948,665843,665968;CP000114,665843,665968;CP003810,665843,665968;HF952104,665843,665968;HF952106,665843,665968;HF952105,665843,665968;HG939456,665843,665968;CP007631,665843,665968;CP007632,665843,665968;CP006910,665843,665968;CP007572,665843,665968;CP007571,665843,665968;CP007570,665843,665968;CP010867,665843,665968;CP011325,665843,665968;CP011326,665843,665968;CP011327…
CP011329	Mauve	SHARED	665969	666142	.	.	.	Notes=Lenght173	AL732656,665969,666142;AE009948,665969,666142;CP000114,665969,666142;CP003810,665969,666142;HF952104,665969,666142;CP007631,665969,666142;CP007572,665969,666142;CP007571,665969,666142;CP007570,665969,666142;CP010867,665969,666142;CP011325,665969,666142;CP011326,665969,666142;CP011327,665969,666142;CP012419,665969,666142;CP013202,665969,666142;
CP011329	Mauve	SHARED	666143	666268	.	.	.	Notes=Lenght125	AL732656,666143,666268;AE009948,666143,666268;CP000114,666143,666268;CP003810,666143,666268;HF952104,666143,666268;HF952106,666143,666268;HF952105,666143,666268;HG939456,666143,666268;CP007631,666143,666268;CP007632,666143,666268;CP006910,666143,666268;CP007572,666143,666268;CP007571,666143,666268;CP007570,666143,666268;CP010867,666143,666268;CP011325,666143,666268;CP011326,666143,666268;CP011327…
CP011329	Mauve	SHARED	666269	666342	.	.	.	Notes=Lenght73	AL732656,666269,666342;AE009948,666269,666342;CP000114,666269,666342;CP003810,666269,666342;HF952104,666269,666342;CP007631,666269,666342;CP007572,666269,666342;CP007571,666269,666342;CP007570,666269,666342;CP010867,666269,666342;CP011325,666269,666342;CP011326,666269,666342;CP011327,666269,666342;CP012419,666269,666342;CP013202,666269,666342;
CP011329	Mauve	SHARED	666343	666519	.	.	.	Notes=Lenght176	AL732656,666343,666519;AE009948,666343,666519;CP000114,666343,666519;CP003810,666343,666519;HF952104,666343,666519;HF952106,666343,666519;HF952105,666343,666519;HG939456,666343,666519;CP007631,666343,666519;CP007632,666343,666519;CP006910,666343,666519;CP007572,666343,666519;CP007571,666343,666519;CP007570,666343,666519;CP010867,666343,666519;CP011325,666343,666519;CP011326,666343,666519;CP011327…
CP011329	Mauve	SHARED	666520	666590	.	.	.	Notes=Lenght70	AL732656,666520,666590;AE009948,666520,666590;CP000114,666520,666590;CP003810,666520,666590;HF952104,666520,666590;CP007631,666520,666590;CP007572,666520,666590;CP007571,666520,666590;CP007570,666520,666590;CP010867,666520,666590;CP011325,666520,666590;CP011326,666520,666590;CP011327,666520,666590;CP012419,666520,666590;CP013202,666520,666590;
CP011329	Mauve	SHARED	666591	666792	.	.	.	Notes=Lenght201	AL732656,666591,666792;AE009948,666591,666792;CP000114,666591,666792;CP003810,666591,666792;HF952104,666591,666792;HF952106,666591,666792;HF952105,666591,666792;HG939456,666591,666792;CP007631,666591,666792;CP007632,666591,666792;CP006910,666591,666792;CP007572,666591,666792;CP007571,666591,666792;CP007570,666591,666792;CP010867,666591,666792;CP011325,666591,666792;CP011326,666591,666792;CP011327…
CP011329	Mauve	SHARED	666793	666817	.	.	.	Notes=Lenght24	AL732656,666793,666817;AE009948,666793,666817;CP000114,666793,666817;CP003810,666793,666817;HF952104,666793,666817;CP007631,666793,666817;CP007572,666793,666817;CP007571,666793,666817;CP007570,666793,666817;CP010867,666793,666817;CP011325,666793,666817;CP011326,666793,666817;CP011327,666793,666817;CP012419,666793,666817;CP013202,666793,666817;
CP011329	Mauve	SHARED	666818	667017	.	.	.	Notes=Lenght199	AL732656,666818,667017;AE009948,666818,667017;CP000114,666818,667017;CP003810,666818,667017;HF952104,666818,667017;HF952106,666818,667017;HF952105,666818,667017;HG939456,666818,667017;CP007631,666818,667017;CP007632,666818,667017;CP006910,666818,667017;CP007572,666818,667017;CP007571,666818,667017;CP007570,666818,667017;CP010867,666818,667017;CP011325,666818,667017;CP011326,666818,667017;CP011327…
CP011329	Mauve	SHARED	667018	667092	.	.	.	Notes=Lenght74	AL732656,667018,667092;AE009948,667018,667092;CP000114,667018,667092;CP003810,667018,667092;HF952104,667018,667092;CP007631,667018,667092;CP007572,667018,667092;CP007571,667018,667092;CP007570,667018,667092;CP010867,667018,667092;CP011325,667018,667092;CP011326,667018,667092;CP011327,667018,667092;CP012419,667018,667092;CP013202,667018,667092;
CP011329	Mauve	SHARED	667093	667240	.	.	.	Notes=Lenght147	AL732656,667093,667240;AE009948,667093,667240;CP000114,667093,667240;CP003810,667093,667240;HF952104,667093,667240;HF952106,667093,667240;HF952105,667093,667240;HG939456,667093,667240;CP007631,667093,667240;CP007632,667093,667240;CP006910,667093,667240;CP007572,667093,667240;CP007571,667093,667240;CP007570,667093,667240;CP010867,667093,667240;CP011325,667093,667240;CP011326,667093,667240;CP011327…
CP011329	Mauve	SHARED	667241	667369	.	.	.	Notes=Lenght128	AL732656,667241,667369;AE009948,667241,667369;CP000114,667241,667369;CP003810,667241,667369;HF952104,667241,667369;CP007631,667241,667369;CP007572,667241,667369;CP007571,667241,667369;CP007570,667241,667369;CP010867,667241,667369;CP011325,667241,667369;CP011326,667241,667369;CP011327,667241,667369;CP012419,667241,667369;CP013202,667241,667369;
CP011329	Mauve	SHARED	667370	667490	.	.	.	Notes=Lenght120	AL732656,667370,667490;AE009948,667370,667490;CP000114,667370,667490;CP003810,667370,667490;HF952104,667370,667490;HF952106,667370,667490;HF952105,667370,667490;HG939456,667370,667490;CP007631,667370,667490;CP007632,667370,667490;CP006910,667370,667490;CP007572,667370,667490;CP007571,667370,667490;CP007570,667370,667490;CP010867,667370,667490;CP011325,667370,667490;CP011326,667370,667490;CP011327…
CP011329	Mauve	SHARED	667491	667619	.	.	.	Notes=Lenght128	AL732656,667491,667619;AE009948,667491,667619;CP000114,667491,667619;CP003810,667491,667619;HF952104,667491,667619;CP007631,667491,667619;CP007572,667491,667619;CP007571,667491,667619;CP007570,667491,667619;CP010867,667491,667619;CP011325,667491,667619;CP011326,667491,667619;CP011327,667491,667619;CP012419,667491,667619;CP013202,667491,667619;
CP011329	Mauve	SHARED	667620	667745	.	.	.	Notes=Lenght125	AL732656,667620,667745;AE009948,667620,667745;CP000114,667620,667745;CP003810,667620,667745;HF952104,667620,667745;HF952106,667620,667745;HF952105,667620,667745;HG939456,667620,667745;CP007631,667620,667745;CP007632,667620,667745;CP006910,667620,667745;CP007572,667620,667745;CP007571,667620,667745;CP007570,667620,667745;CP010867,667620,667745;CP011325,667620,667745;CP011326,667620,667745;CP011327…
CP011329	Mauve	SHARED	667746	667864	.	.	.	Notes=Lenght118	AL732656,667746,667864;AE009948,667746,667864;CP000114,667746,667864;CP003810,667746,667864;HF952104,667746,667864;CP007631,667746,667864;CP007572,667746,667864;CP007571,667746,667864;CP007570,667746,667864;CP010867,667746,667864;CP011325,667746,667864;CP011326,667746,667864;CP011327,667746,667864;CP012419,667746,667864;CP013202,667746,667864;
CP011329	Mauve	SHARED	667865	674292	.	.	.	Notes=Lenght6427	AL732656,667865,674292;AE009948,667865,674292;CP000114,667865,674292;CP003810,667865,674292;HF952104,667865,674292;HF952106,667865,674292;HF952105,667865,674292;HG939456,667865,674292;CP007631,667865,674292;CP007632,667865,674292;CP006910,667865,674292;CP007572,667865,674292;CP007571,667865,674292;CP007570,667865,674292;CP010867,667865,674292;CP011325,667865,674292;CP011326,667865,674292;CP011327…
CP011329	Mauve	SHARED	674294	678546	.	.	.	Notes=Lenght4252	AE009948,674294,678546;CP000114,674294,678546;CP003810,674294,678546;HF952104,674294,678546;HF952106,674294,678546;HF952105,674294,678546;HG939456,674294,678546;CP007631,674294,678546;CP007632,674294,678546;CP010867,674294,678546;CP011325,674294,678546;CP011326,674294,678546;CP011327,674294,678546;CP010319,674294,678546;CP012419,674294,678546;CP013202,674294,678546;
CP011329	Mauve	SHARED	678547	678613	.	.	.	Notes=Lenght66	AE009948,678547,678613;CP000114,678547,678613;CP003810,678547,678613;HF952104,678547,678613;HF952106,678547,678613;HF952105,678547,678613;HG939456,678547,678613;CP007631,678547,678613;CP007632,678547,678613;CP010867,678547,678613;CP011325,678547,678613;CP011326,678547,678613;CP011327,678547,678613;CP010319,678547,678613;CP012419,678547,678613;CP013202,678547,678613;
CP011329	Mauve	SHARED	678614	681081	.	.	.	Notes=Lenght2467	AE009948,678614,681081;CP000114,678614,681081;CP003810,678614,681081;HF952104,678614,681081;HF952106,678614,681081;HF952105,678614,681081;HG939456,678614,681081;CP007631,678614,681081;CP007632,678614,681081;CP010867,678614,681081;CP011325,678614,681081;CP011326,678614,681081;CP011327,678614,681081;CP010319,678614,681081;CP012419,678614,681081;CP013202,678614,681081;
CP011329	Mauve	SHARED	681082	681132	.	.	.	Notes=Lenght50	AE009948,681082,681132;CP000114,681082,681132;CP003810,681082,681132;HF952104,681082,681132;HF952106,681082,681132;HF952105,681082,681132;HG939456,681082,681132;CP007631,681082,681132;CP007632,681082,681132;CP010867,681082,681132;CP011325,681082,681132;CP011326,681082,681132;CP011327,681082,681132;CP010319,681082,681132;CP012419,681082,681132;CP013202,681082,681132;
CP011329	Mauve	SHARED	681133	681762	.	.	.	Notes=Lenght629	AE009948,681133,681762;CP000114,681133,681762;CP003810,681133,681762;HF952104,681133,681762;HF952106,681133,681762;HF952105,681133,681762;HG939456,681133,681762;CP007631,681133,681762;CP007632,681133,681762;CP010867,681133,681762;CP011325,681133,681762;CP011326,681133,681762;CP011327,681133,681762;CP010319,681133,681762;CP012419,681133,681762;CP013202,681133,681762;
CP011329	Mauve	SHARED	681764	682167	.	.	.	Notes=Lenght403	AE009948,681764,682167;CP000114,681764,682167;CP003810,681764,682167;HF952104,681764,682167;HF952106,681764,682167;HF952105,681764,682167;HG939456,681764,682167;CP007631,681764,682167;CP007632,681764,682167;CP010867,681764,682167;CP011325,681764,682167;CP011326,681764,682167;CP011327,681764,682167;CP010319,681764,682167;CP012419,681764,682167;CP013202,681764,682167;
CP011329	Mauve	SHARED	682168	682684	.	.	.	Notes=Lenght516	AE009948,682168,682684;CP000114,682168,682684;CP003810,682168,682684;HF952104,682168,682684;HG939456,682168,682684;CP007631,682168,682684;CP007632,682168,682684;CP010867,682168,682684;CP011325,682168,682684;CP011326,682168,682684;CP011327,682168,682684;CP010319,682168,682684;CP012419,682168,682684;CP013202,682168,682684;
CP011329	Mauve	SHARED	682685	682723	.	.	.	Notes=Lenght38	AE009948,682685,682723;CP000114,682685,682723;CP003810,682685,682723;HF952104,682685,682723;CP007631,682685,682723;CP010867,682685,682723;CP011325,682685,682723;CP011326,682685,682723;CP011327,682685,682723;CP010319,682685,682723;CP012419,682685,682723;CP013202,682685,682723;
CP011329	Mauve	SHARED	682724	682736	.	.	.	Notes=Lenght12	AE009948,682724,682736;CP000114,682724,682736;CP003810,682724,682736;HF952104,682724,682736;CP007631,682724,682736;CP010867,682724,682736;CP011325,682724,682736;CP011326,682724,682736;CP011327,682724,682736;CP012419,682724,682736;CP013202,682724,682736;
CP011329	Mauve	SHARED	682737	682764	.	.	.	Notes=Lenght27	AE009948,682737,682764;CP000114,682737,682764;CP003810,682737,682764;HF952104,682737,682764;CP007631,682737,682764;CP010867,682737,682764;CP011325,682737,682764;CP011326,682737,682764;CP011327,682737,682764;CP010319,682737,682764;CP012419,682737,682764;CP013202,682737,682764;
CP011329	Mauve	SHARED	682765	682845	.	.	.	Notes=Lenght80	AE009948,682765,682845;CP000114,682765,682845;CP003810,682765,682845;HF952104,682765,682845;HG939456,682765,682845;CP007631,682765,682845;CP007632,682765,682845;CP010867,682765,682845;CP011325,682765,682845;CP011326,682765,682845;CP011327,682765,682845;CP010319,682765,682845;CP012419,682765,682845;CP013202,682765,682845;
CP011329	Mauve	SHARED	682846	682927	.	.	.	Notes=Lenght81	AE009948,682846,682927;CP000114,682846,682927;CP003810,682846,682927;CP003919,682846,682927;HF952104,682846,682927;CP007482,682846,682927;CP007565,682846,682927;HG939456,682846,682927;CP007631,682846,682927;CP007632,682846,682927;FO393392,682846,682927;CP010867,682846,682927;CP011325,682846,682927;CP011326,682846,682927;CP011327,682846,682927;CP011328,682846,682927;CP012419,682846,682927;CP013202…
CP011329	Mauve	SHARED	682928	683166	.	.	.	Notes=Lenght238	AE009948,682928,683166;CP000114,682928,683166;CP003810,682928,683166;HF952104,682928,683166;HG939456,682928,683166;CP007631,682928,683166;CP007632,682928,683166;CP010867,682928,683166;CP011325,682928,683166;CP011326,682928,683166;CP011327,682928,683166;CP010319,682928,683166;CP012419,682928,683166;CP013202,682928,683166;
CP011329	Mauve	SHARED	683167	683377	.	.	.	Notes=Lenght210	AE009948,683167,683377;CP000114,683167,683377;CP003810,683167,683377;CP003919,683167,683377;HF952104,683167,683377;CP007482,683167,683377;CP007565,683167,683377;CP007631,683167,683377;FO393392,683167,683377;CP010867,683167,683377;CP011325,683167,683377;CP011326,683167,683377;CP011327,683167,683377;CP011328,683167,683377;CP012419,683167,683377;CP013202,683167,683377;
CP011329	Mauve	SHARED	683379	683421	.	.	.	Notes=Lenght42	AE009948,683379,683421;CP000114,683379,683421;CP003810,683379,683421;HF952104,683379,683421;CP007631,683379,683421;CP010867,683379,683421;CP011325,683379,683421;CP011326,683379,683421;CP011327,683379,683421;CP010319,683379,683421;CP012419,683379,683421;CP013202,683379,683421;
CP011329	Mauve	SHARED	683422	683823	.	.	.	Notes=Lenght401	AE009948,683422,683823;CP000114,683422,683823;CP003810,683422,683823;CP003919,683422,683823;HF952104,683422,683823;CP007482,683422,683823;CP007565,683422,683823;HG939456,683422,683823;CP007631,683422,683823;CP007632,683422,683823;FO393392,683422,683823;CP010867,683422,683823;CP011325,683422,683823;CP011326,683422,683823;CP011327,683422,683823;CP011328,683422,683823;CP012419,683422,683823;CP013202…
CP011329	Mauve	SHARED	683824	683901	.	.	.	Notes=Lenght77	AE009948,683824,683901;CP000114,683824,683901;CP003810,683824,683901;HF952104,683824,683901;CP007631,683824,683901;CP010867,683824,683901;CP011325,683824,683901;CP011326,683824,683901;CP011327,683824,683901;CP010319,683824,683901;CP012419,683824,683901;CP013202,683824,683901;
CP011329	Mauve	SHARED	683902	684922	.	.	.	Notes=Lenght1020	AE009948,683902,684922;CP000114,683902,684922;CP003810,683902,684922;CP003919,683902,684922;HF952104,683902,684922;CP007482,683902,684922;CP007565,683902,684922;HG939456,683902,684922;CP007631,683902,684922;CP007632,683902,684922;FO393392,683902,684922;CP010867,683902,684922;CP011325,683902,684922;CP011326,683902,684922;CP011327,683902,684922;CP011328,683902,684922;CP012419,683902,684922;CP013202…
CP011329	Mauve	SHARED	684923	684945	.	.	.	Notes=Lenght22	AE009948,684923,684945;CP000114,684923,684945;CP003810,684923,684945;CP003919,684923,684945;HF952104,684923,684945;HF952105,684923,684945;CP007482,684923,684945;CP007565,684923,684945;HG939456,684923,684945;CP007631,684923,684945;CP007632,684923,684945;FO393392,684923,684945;CP010867,684923,684945;CP011325,684923,684945;CP011326,684923,684945;CP011327,684923,684945;CP011328,684923,684945;CP012419…
CP011329	Mauve	SHARED	684960	685192	.	.	.	Notes=Lenght232	AE009948,684960,685192;CP000114,684960,685192;CP003810,684960,685192;CP003919,684960,685192;HF952104,684960,685192;CP007482,684960,685192;CP007565,684960,685192;HG939456,684960,685192;CP007631,684960,685192;CP007632,684960,685192;FO393392,684960,685192;CP010867,684960,685192;CP011325,684960,685192;CP011326,684960,685192;CP011327,684960,685192;CP011328,684960,685192;CP010319,684960,685192;CP012419…
CP011329	Mauve	SHARED	685193	685212	.	.	.	Notes=Lenght19	AE009948,685193,685212;CP000114,685193,685212;CP003810,685193,685212;CP003919,685193,685212;HF952104,685193,685212;CP007482,685193,685212;CP007565,685193,685212;CP007631,685193,685212;CP007632,685193,685212;FO393392,685193,685212;CP010867,685193,685212;CP011325,685193,685212;CP011326,685193,685212;CP011327,685193,685212;CP011328,685193,685212;CP010319,685193,685212;CP012419,685193,685212;CP013202…
CP011329	Mauve	SHARED	685213	687344	.	.	.	Notes=Lenght2131	AE009948,685213,687344;CP000114,685213,687344;CP003810,685213,687344;CP003919,685213,687344;HF952104,685213,687344;CP007482,685213,687344;CP007565,685213,687344;HG939456,685213,687344;CP007631,685213,687344;CP007632,685213,687344;FO393392,685213,687344;CP010867,685213,687344;CP011325,685213,687344;CP011326,685213,687344;CP011327,685213,687344;CP011328,685213,687344;CP010319,685213,687344;CP012419…
CP011329	Mauve	SHARED	687345	687492	.	.	.	Notes=Lenght147	AE009948,687345,687492;CP000114,687345,687492;CP003810,687345,687492;CP003919,687345,687492;HF952104,687345,687492;HF952106,687345,687492;HF952105,687345,687492;CP007482,687345,687492;CP007565,687345,687492;HG939456,687345,687492;CP007631,687345,687492;CP007632,687345,687492;FO393392,687345,687492;CP010867,687345,687492;CP011325,687345,687492;CP011326,687345,687492;CP011327,687345,687492;CP011328…
CP011329	Mauve	SHARED	696611	696655	.	.	.	Notes=Lenght44	AL732656,696611,696655;AE009948,696611,696655;CP000114,696611,696655;CP003810,696611,696655;HF952104,696611,696655;HF952106,696611,696655;HF952105,696611,696655;CP007482,696611,696655;CP007565,696611,696655;HG939456,696611,696655;CP007631,696611,696655;CP007632,696611,696655;CP006910,696611,696655;CP007572,696611,696655;CP007571,696611,696655;CP007570,696611,696655;FO393392,696611,696655;CP010867…
CP011329	Mauve	SHARED	703015	704734	.	.	.	Notes=Lenght1719	AL732656,703015,704734;AE009948,703015,704734;CP000114,703015,704734;CP003810,703015,704734;HF952104,703015,704734;HF952106,703015,704734;HF952105,703015,704734;CP007482,703015,704734;CP007565,703015,704734;HG939456,703015,704734;CP007631,703015,704734;CP007632,703015,704734;CP006910,703015,704734;CP007572,703015,704734;CP007571,703015,704734;CP007570,703015,704734;FO393392,703015,704734;CP010867…
CP011329	Mauve	SHARED	705938	706159	.	.	.	Notes=Lenght221	AL732656,705938,706159;AE009948,705938,706159;CP000114,705938,706159;CP003810,705938,706159;CP003919,705938,706159;HF952104,705938,706159;HF952106,705938,706159;HF952105,705938,706159;HG939456,705938,706159;CP007631,705938,706159;CP007632,705938,706159;CP006910,705938,706159;CP007572,705938,706159;CP007571,705938,706159;CP007570,705938,706159;CP010867,705938,706159;CP011325,705938,706159;CP011326…
CP011329	Mauve	SHARED	706211	706312	.	.	.	Notes=Lenght101	AL732656,706211,706312;AE009948,706211,706312;CP000114,706211,706312;CP003810,706211,706312;CP003919,706211,706312;HF952104,706211,706312;HF952106,706211,706312;HF952105,706211,706312;CP007482,706211,706312;CP007565,706211,706312;HG939456,706211,706312;CP007631,706211,706312;CP007632,706211,706312;CP006910,706211,706312;FO393392,706211,706312;CP010867,706211,706312;CP011325,706211,706312;CP011326…
CP011329	Mauve	SHARED	706653	706734	.	.	.	Notes=Lenght81	AL732656,706653,706734;AE009948,706653,706734;CP000114,706653,706734;CP003810,706653,706734;HF952104,706653,706734;HF952106,706653,706734;HF952105,706653,706734;CP007482,706653,706734;CP007565,706653,706734;HG939456,706653,706734;CP007631,706653,706734;CP007632,706653,706734;CP006910,706653,706734;CP007572,706653,706734;CP007571,706653,706734;CP007570,706653,706734;FO393392,706653,706734;CP010867…
CP011329	Mauve	SHARED	707084	711830	.	.	.	Notes=Lenght4746	AL732656,707084,711830;AE009948,707084,711830;CP000114,707084,711830;CP003810,707084,711830;HF952104,707084,711830;HF952106,707084,711830;HF952105,707084,711830;CP007482,707084,711830;CP007565,707084,711830;HG939456,707084,711830;CP007631,707084,711830;CP007632,707084,711830;CP006910,707084,711830;CP007572,707084,711830;CP007571,707084,711830;CP007570,707084,711830;FO393392,707084,711830;CP010867…
CP011329	Mauve	SHARED	711831	711980	.	.	.	Notes=Lenght149	AL732656,711831,711980;AE009948,711831,711980;CP000114,711831,711980;CP003810,711831,711980;HF952104,711831,711980;HF952106,711831,711980;HF952105,711831,711980;HG939456,711831,711980;CP007631,711831,711980;CP007632,711831,711980;CP006910,711831,711980;CP007572,711831,711980;CP007571,711831,711980;CP007570,711831,711980;CP010867,711831,711980;CP011325,711831,711980;CP011326,711831,711980;CP011327…
CP011329	Mauve	SHARED	711981	713068	.	.	.	Notes=Lenght1087	AL732656,711981,713068;AE009948,711981,713068;CP000114,711981,713068;CP003810,711981,713068;HF952104,711981,713068;HF952106,711981,713068;HF952105,711981,713068;CP007482,711981,713068;CP007565,711981,713068;HG939456,711981,713068;CP007631,711981,713068;CP007632,711981,713068;CP006910,711981,713068;CP007572,711981,713068;CP007571,711981,713068;CP007570,711981,713068;FO393392,711981,713068;CP010867…
CP011329	Mauve	SHARED	713069	713083	.	.	.	Notes=Lenght14	AL732656,713069,713083;AE009948,713069,713083;CP000114,713069,713083;CP003810,713069,713083;HF952104,713069,713083;HF952106,713069,713083;HF952105,713069,713083;HG939456,713069,713083;CP007631,713069,713083;CP007632,713069,713083;CP006910,713069,713083;CP007572,713069,713083;CP007571,713069,713083;CP007570,713069,713083;CP010867,713069,713083;CP011325,713069,713083;CP011326,713069,713083;CP011327…
CP011329	Mauve	SHARED	713105	714135	.	.	.	Notes=Lenght1030	AL732656,713105,714135;AE009948,713105,714135;CP000114,713105,714135;CP003810,713105,714135;HF952104,713105,714135;HF952106,713105,714135;HF952105,713105,714135;CP007482,713105,714135;CP007565,713105,714135;HG939456,713105,714135;CP007631,713105,714135;CP007632,713105,714135;CP006910,713105,714135;CP007572,713105,714135;CP007571,713105,714135;CP007570,713105,714135;FO393392,713105,714135;CP010867…
CP011329	Mauve	SHARED	726096	726109	.	.	.	Notes=Lenght13	AL732656,726096,726109;AE009948,726096,726109;CP000114,726096,726109;CP003810,726096,726109;CP003919,726096,726109;HF952104,726096,726109;HF952106,726096,726109;HF952105,726096,726109;CP007482,726096,726109;CP007565,726096,726109;CP007631,726096,726109;CP006910,726096,726109;CP007572,726096,726109;CP007571,726096,726109;CP007570,726096,726109;FO393392,726096,726109;CP010867,726096,726109;CP011325…
CP011329	Mauve	SHARED	726604	726766	.	.	.	Notes=Lenght162	AL732656,726604,726766;AE009948,726604,726766;CP000114,726604,726766;CP003810,726604,726766;CP003919,726604,726766;HF952104,726604,726766;HF952106,726604,726766;HF952105,726604,726766;HG939456,726604,726766;CP007631,726604,726766;CP007632,726604,726766;CP006910,726604,726766;CP007572,726604,726766;CP007571,726604,726766;CP007570,726604,726766;CP010867,726604,726766;CP011325,726604,726766;CP011326…
CP011329	Mauve	SHARED	731093	731170	.	.	.	Notes=Lenght77	AL732656,731093,731170;AE009948,731093,731170;CP000114,731093,731170;CP003810,731093,731170;HF952104,731093,731170;HF952106,731093,731170;HF952105,731093,731170;CP007482,731093,731170;CP007565,731093,731170;HG939456,731093,731170;CP007631,731093,731170;CP007632,731093,731170;CP006910,731093,731170;CP007572,731093,731170;CP007571,731093,731170;CP007570,731093,731170;FO393392,731093,731170;CP010867…
CP011329	Mauve	SHARED	736277	736836	.	.	.	Notes=Lenght559	AL732656,736277,736836;AE009948,736277,736836;CP000114,736277,736836;CP003810,736277,736836;HF952104,736277,736836;HF952106,736277,736836;HF952105,736277,736836;CP007482,736277,736836;CP007565,736277,736836;HG939456,736277,736836;CP007631,736277,736836;CP007632,736277,736836;CP006910,736277,736836;CP007572,736277,736836;CP007571,736277,736836;CP007570,736277,736836;FO393392,736277,736836;CP010867…
CP011329	Mauve	SHARED	751757	751980	.	.	.	Notes=Lenght223	AL732656,751757,751980;AE009948,751757,751980;CP003919,751757,751980;HF952104,751757,751980;HF952106,751757,751980;HF952105,751757,751980;CP007482,751757,751980;CP007565,751757,751980;HG939456,751757,751980;CP007631,751757,751980;CP007632,751757,751980;CP006910,751757,751980;CP007572,751757,751980;CP007571,751757,751980;CP007570,751757,751980;FO393392,751757,751980;CP010867,751757,751980;CP011328…
CP011329	Mauve	SHARED	753973	754027	.	.	.	Notes=Lenght54	AL732656,753973,754027;AE009948,753973,754027;CP000114,753973,754027;CP003810,753973,754027;HF952104,753973,754027;HF952106,753973,754027;HF952105,753973,754027;CP007482,753973,754027;CP007565,753973,754027;HG939456,753973,754027;CP007631,753973,754027;CP007632,753973,754027;CP006910,753973,754027;CP007572,753973,754027;CP007571,753973,754027;CP007570,753973,754027;FO393392,753973,754027;CP010867…
CP011329	Mauve	SHARED	754671	754849	.	.	.	Notes=Lenght178	AL732656,754671,754849;AE009948,754671,754849;CP000114,754671,754849;CP003810,754671,754849;CP003919,754671,754849;HF952104,754671,754849;HF952106,754671,754849;HF952105,754671,754849;CP007482,754671,754849;CP007565,754671,754849;HG939456,754671,754849;CP007631,754671,754849;CP007632,754671,754849;CP006910,754671,754849;CP007572,754671,754849;CP007571,754671,754849;CP007570,754671,754849;FO393392…
CP011329	Mauve	SHARED	763926	763999	.	.	.	Notes=Lenght73	AL732656,763926,763999;AE009948,763926,763999;CP000114,763926,763999;CP003810,763926,763999;CP003919,763926,763999;HF952104,763926,763999;HF952106,763926,763999;HF952105,763926,763999;HG939456,763926,763999;CP007631,763926,763999;CP007632,763926,763999;CP006910,763926,763999;CP007572,763926,763999;CP007571,763926,763999;CP007570,763926,763999;CP010867,763926,763999;CP011325,763926,763999;CP011326…
CP011329	Mauve	SHARED	764099	764259	.	.	.	Notes=Lenght160	AL732656,764099,764259;AE009948,764099,764259;CP000114,764099,764259;CP003810,764099,764259;CP003919,764099,764259;HF952104,764099,764259;HF952106,764099,764259;HF952105,764099,764259;HG939456,764099,764259;CP007631,764099,764259;CP007632,764099,764259;CP006910,764099,764259;CP007572,764099,764259;CP007571,764099,764259;CP007570,764099,764259;CP010867,764099,764259;CP011325,764099,764259;CP011326…
CP011329	Mauve	SHARED	785032	785455	.	.	.	Notes=Lenght423	AL732656,785032,785455;AE009948,785032,785455;CP000114,785032,785455;CP003810,785032,785455;HF952104,785032,785455;HF952106,785032,785455;HF952105,785032,785455;CP007482,785032,785455;CP007565,785032,785455;HG939456,785032,785455;CP007631,785032,785455;CP007632,785032,785455;CP006910,785032,785455;CP007572,785032,785455;CP007571,785032,785455;CP007570,785032,785455;FO393392,785032,785455;CP010867…
CP011329	Mauve	SHARED	785456	785785	.	.	.	Notes=Lenght329	AL732656,785456,785785;AE009948,785456,785785;CP000114,785456,785785;CP003810,785456,785785;HF952104,785456,785785;HF952106,785456,785785;HF952105,785456,785785;CP007482,785456,785785;CP007565,785456,785785;HG939456,785456,785785;CP007631,785456,785785;CP007632,785456,785785;CP006910,785456,785785;CP007572,785456,785785;CP007571,785456,785785;CP007570,785456,785785;FO393392,785456,785785;CP010867…
CP011329	Mauve	SHARED	789454	789489	.	.	.	Notes=Lenght35	AL732656,789454,789489;AE009948,789454,789489;CP000114,789454,789489;CP003810,789454,789489;HF952104,789454,789489;HF952106,789454,789489;HF952105,789454,789489;HG939456,789454,789489;CP007631,789454,789489;CP007632,789454,789489;CP006910,789454,789489;CP007572,789454,789489;CP007571,789454,789489;CP007570,789454,789489;CP010867,789454,789489;CP011325,789454,789489;CP011326,789454,789489;CP011327…
CP011329	Mauve	SHARED	796282	796629	.	.	.	Notes=Lenght347	AL732656,796282,796629;AE009948,796282,796629;CP000114,796282,796629;CP003810,796282,796629;CP003919,796282,796629;HF952104,796282,796629;HF952106,796282,796629;HF952105,796282,796629;HG939456,796282,796629;CP007631,796282,796629;CP007632,796282,796629;CP006910,796282,796629;CP007572,796282,796629;CP007571,796282,796629;CP007570,796282,796629;CP010867,796282,796629;CP011325,796282,796629;CP011326…
CP011329	Mauve	SHARED	797920	798156	.	.	.	Notes=Lenght236	AL732656,797920,798156;AE009948,797920,798156;CP000114,797920,798156;CP003810,797920,798156;HF952104,797920,798156;HF952106,797920,798156;HF952105,797920,798156;CP007482,797920,798156;CP007565,797920,798156;HG939456,797920,798156;CP007631,797920,798156;CP007632,797920,798156;CP006910,797920,798156;CP007572,797920,798156;CP007571,797920,798156;CP007570,797920,798156;FO393392,797920,798156;CP010867…
CP011329	Mauve	SHARED	801074	802396	.	.	.	Notes=Lenght1322	AL732656,801074,802396;AE009948,801074,802396;CP000114,801074,802396;CP003810,801074,802396;CP003919,801074,802396;HF952104,801074,802396;HF952106,801074,802396;HF952105,801074,802396;HG939456,801074,802396;CP007631,801074,802396;CP007632,801074,802396;CP006910,801074,802396;CP007572,801074,802396;CP007571,801074,802396;CP007570,801074,802396;CP010867,801074,802396;CP011325,801074,802396;CP011326…
CP011329	Mauve	SHARED	806876	807521	.	.	.	Notes=Lenght645	AL732656,806876,807521;AE009948,806876,807521;CP000114,806876,807521;CP003810,806876,807521;CP003919,806876,807521;HF952104,806876,807521;HF952106,806876,807521;HF952105,806876,807521;CP007482,806876,807521;CP007565,806876,807521;HG939456,806876,807521;CP007631,806876,807521;CP007632,806876,807521;CP006910,806876,807521;CP007572,806876,807521;FO393392,806876,807521;CP010867,806876,807521;CP011325…
CP011329	Mauve	SHARED	807522	808048	.	.	.	Notes=Lenght526	AL732656,807522,808048;AE009948,807522,808048;CP000114,807522,808048;CP003810,807522,808048;CP003919,807522,808048;HF952104,807522,808048;HF952106,807522,808048;HF952105,807522,808048;CP007482,807522,808048;CP007565,807522,808048;HG939456,807522,808048;CP007631,807522,808048;CP007632,807522,808048;CP006910,807522,808048;CP007572,807522,808048;CP007570,807522,808048;FO393392,807522,808048;CP010867…
CP011329	Mauve	SHARED	825574	825913	.	.	.	Notes=Lenght339	AL732656,825574,825913;AE009948,825574,825913;CP000114,825574,825913;CP003810,825574,825913;CP003919,825574,825913;HF952104,825574,825913;HF952106,825574,825913;HF952105,825574,825913;HG939456,825574,825913;CP007631,825574,825913;CP007632,825574,825913;CP006910,825574,825913;CP007572,825574,825913;CP007571,825574,825913;CP007570,825574,825913;CP010867,825574,825913;CP011325,825574,825913;CP011326…
CP011329	Mauve	SHARED	826981	827254	.	.	.	Notes=Lenght273	AL732656,826981,827254;AE009948,826981,827254;CP000114,826981,827254;CP003810,826981,827254;CP003919,826981,827254;HF952104,826981,827254;HF952106,826981,827254;HF952105,826981,827254;HG939456,826981,827254;CP007631,826981,827254;CP007632,826981,827254;CP006910,826981,827254;CP007572,826981,827254;CP007571,826981,827254;CP007570,826981,827254;CP010867,826981,827254;CP011325,826981,827254;CP011326…
CP011329	Mauve	SHARED	828314	828359	.	.	.	Notes=Lenght45	AL732656,828314,828359;AE009948,828314,828359;CP000114,828314,828359;CP003810,828314,828359;CP003919,828314,828359;HF952104,828314,828359;HF952106,828314,828359;HF952105,828314,828359;HG939456,828314,828359;CP007631,828314,828359;CP007632,828314,828359;CP006910,828314,828359;CP007572,828314,828359;CP007571,828314,828359;CP007570,828314,828359;CP010867,828314,828359;CP011325,828314,828359;CP011326…
CP011329	Mauve	SHARED	828601	828870	.	.	.	Notes=Lenght269	AL732656,828601,828870;AE009948,828601,828870;CP000114,828601,828870;CP003810,828601,828870;HF952104,828601,828870;HF952106,828601,828870;HF952105,828601,828870;HG939456,828601,828870;CP007631,828601,828870;CP007632,828601,828870;CP006910,828601,828870;CP007572,828601,828870;CP007571,828601,828870;CP007570,828601,828870;CP010867,828601,828870;CP011325,828601,828870;CP011326,828601,828870;CP011327…
CP011329	Mauve	SHARED	836744	836800	.	.	.	Notes=Lenght56	AL732656,836744,836800;AE009948,836744,836800;CP000114,836744,836800;CP003810,836744,836800;HF952104,836744,836800;HF952106,836744,836800;HF952105,836744,836800;CP007482,836744,836800;CP007565,836744,836800;HG939456,836744,836800;CP007631,836744,836800;CP007632,836744,836800;CP006910,836744,836800;CP007572,836744,836800;CP007571,836744,836800;CP007570,836744,836800;FO393392,836744,836800;CP010867…
CP011329	Mauve	SHARED	836801	836854	.	.	.	Notes=Lenght53	AL732656,836801,836854;AE009948,836801,836854;CP000114,836801,836854;CP003810,836801,836854;HF952104,836801,836854;HF952106,836801,836854;HF952105,836801,836854;HG939456,836801,836854;CP007631,836801,836854;CP007632,836801,836854;CP006910,836801,836854;CP007572,836801,836854;CP007571,836801,836854;CP007570,836801,836854;CP010867,836801,836854;CP011325,836801,836854;CP011326,836801,836854;CP011327…
CP011329	Mauve	SHARED	845498	846970	.	.	.	Notes=Lenght1472	AE009948,845498,846970;CP000114,845498,846970;CP003810,845498,846970;HF952104,845498,846970;CP007631,845498,846970;CP010867,845498,846970;CP011325,845498,846970;CP011326,845498,846970;CP011327,845498,846970;CP012419,845498,846970;CP013202,845498,846970;
CP011329	Mauve	SHARED	846979	847006	.	.	.	Notes=Lenght27	AL732656,846979,847006;AE009948,846979,847006;CP000114,846979,847006;CP003810,846979,847006;HF952104,846979,847006;HF952106,846979,847006;HF952105,846979,847006;HG939456,846979,847006;CP007631,846979,847006;CP007632,846979,847006;CP006910,846979,847006;CP007572,846979,847006;CP007571,846979,847006;CP007570,846979,847006;CP010867,846979,847006;CP011325,846979,847006;CP011326,846979,847006;CP011327…
CP011329	Mauve	SHARED	848504	848594	.	.	.	Notes=Lenght90	AL732656,848504,848594;AE009948,848504,848594;CP000114,848504,848594;CP003810,848504,848594;CP003919,848504,848594;HF952104,848504,848594;HF952106,848504,848594;HF952105,848504,848594;CP007482,848504,848594;CP007565,848504,848594;HG939456,848504,848594;CP007631,848504,848594;CP007632,848504,848594;CP006910,848504,848594;CP007572,848504,848594;CP007571,848504,848594;CP007570,848504,848594;FO393392…
CP011329	Mauve	SHARED	851774	854327	.	.	.	Notes=Lenght2553	AL732656,851774,854327;AE009948,851774,854327;CP000114,851774,854327;CP003810,851774,854327;CP003919,851774,854327;HF952104,851774,854327;HF952106,851774,854327;CP007482,851774,854327;CP007565,851774,854327;HG939456,851774,854327;CP007631,851774,854327;CP007632,851774,854327;CP006910,851774,854327;CP007572,851774,854327;CP007571,851774,854327;CP007570,851774,854327;FO393392,851774,854327;CP010867…
CP011329	Mauve	SHARED	866543	866581	.	.	.	Notes=Lenght38	AE009948,866543,866581;CP000114,866543,866581;CP003810,866543,866581;CP003919,866543,866581;HF952104,866543,866581;HF952106,866543,866581;HF952105,866543,866581;CP007482,866543,866581;CP007565,866543,866581;HG939456,866543,866581;CP007631,866543,866581;CP007632,866543,866581;CP006910,866543,866581;FO393392,866543,866581;CP010867,866543,866581;CP011325,866543,866581;CP011326,866543,866581;CP011327…
CP011329	Mauve	SHARED	867596	867919	.	.	.	Notes=Lenght323	AL732656,867596,867919;AE009948,867596,867919;CP000114,867596,867919;CP003810,867596,867919;HF952104,867596,867919;HF952106,867596,867919;HF952105,867596,867919;CP007482,867596,867919;CP007565,867596,867919;HG939456,867596,867919;CP007631,867596,867919;CP007632,867596,867919;CP006910,867596,867919;CP007572,867596,867919;CP007571,867596,867919;CP007570,867596,867919;FO393392,867596,867919;CP010867…
CP011329	Mauve	SHARED	886074	886101	.	.	.	Notes=Lenght27	AL732656,886074,886101;AE009948,886074,886101;CP000114,886074,886101;CP003810,886074,886101;HF952104,886074,886101;HF952106,886074,886101;HF952105,886074,886101;CP007482,886074,886101;CP007565,886074,886101;HG939456,886074,886101;CP007631,886074,886101;CP007632,886074,886101;CP006910,886074,886101;CP007572,886074,886101;CP007571,886074,886101;CP007570,886074,886101;FO393392,886074,886101;CP010867…
CP011329	Mauve	SHARED	886103	886126	.	.	.	Notes=Lenght23	AE009948,886103,886126;CP000114,886103,886126;CP003810,886103,886126;HF952104,886103,886126;HF952106,886103,886126;HF952105,886103,886126;CP007482,886103,886126;CP007565,886103,886126;HG939456,886103,886126;CP007631,886103,886126;CP007632,886103,886126;CP006910,886103,886126;CP007572,886103,886126;CP007570,886103,886126;FO393392,886103,886126;CP010867,886103,886126;CP011325,886103,886126;CP011326…
CP011329	Mauve	SHARED	886127	886140	.	.	.	Notes=Lenght13	AE009948,886127,886140;CP000114,886127,886140;CP003810,886127,886140;HF952104,886127,886140;HF952106,886127,886140;HF952105,886127,886140;CP007482,886127,886140;CP007565,886127,886140;HG939456,886127,886140;CP007631,886127,886140;CP007632,886127,886140;CP006910,886127,886140;FO393392,886127,886140;CP010867,886127,886140;CP011325,886127,886140;CP011326,886127,886140;CP011327,886127,886140;CP011328…
CP011329	Mauve	SHARED	886744	887044	.	.	.	Notes=Lenght300	AE009948,886744,887044;CP000114,886744,887044;CP003810,886744,887044;CP003919,886744,887044;HF952104,886744,887044;HF952106,886744,887044;HF952105,886744,887044;CP007482,886744,887044;CP007565,886744,887044;HG939456,886744,887044;CP007631,886744,887044;CP007632,886744,887044;CP006910,886744,887044;CP007572,886744,887044;CP007571,886744,887044;CP007570,886744,887044;FO393392,886744,887044;CP010867…
CP011329	Mauve	SHARED	894982	895030	.	.	.	Notes=Lenght48	AE009948,894982,895030;CP000114,894982,895030;CP003810,894982,895030;CP003919,894982,895030;HF952104,894982,895030;HF952106,894982,895030;HF952105,894982,895030;CP007482,894982,895030;CP007565,894982,895030;HG939456,894982,895030;CP007631,894982,895030;CP007632,894982,895030;CP006910,894982,895030;CP007572,894982,895030;CP007571,894982,895030;CP007570,894982,895030;FO393392,894982,895030;CP010867…
CP011329	Mauve	SHARED	896497	896518	.	.	.	Notes=Lenght21	AL732656,896497,896518;AE009948,896497,896518;CP000114,896497,896518;CP003810,896497,896518;CP003919,896497,896518;HF952104,896497,896518;HF952106,896497,896518;HF952105,896497,896518;CP007482,896497,896518;CP007565,896497,896518;HG939456,896497,896518;CP007631,896497,896518;CP007632,896497,896518;CP007572,896497,896518;CP007571,896497,896518;CP007570,896497,896518;FO393392,896497,896518;CP010867…
CP011329	Mauve	SHARED	905125	905139	.	.	.	Notes=Lenght14	AL732656,905125,905139;AE009948,905125,905139;CP000114,905125,905139;CP003810,905125,905139;HF952104,905125,905139;HG939456,905125,905139;CP007631,905125,905139;CP007632,905125,905139;CP007572,905125,905139;CP007571,905125,905139;CP007570,905125,905139;CP010867,905125,905139;CP011325,905125,905139;CP011326,905125,905139;CP011327,905125,905139;CP012419,905125,905139;CP013202,905125,905139;
CP011329	Mauve	SHARED	905140	905162	.	.	.	Notes=Lenght22	AL732656,905140,905162;AE009948,905140,905162;CP000114,905140,905162;CP003810,905140,905162;HF952104,905140,905162;CP007631,905140,905162;CP007572,905140,905162;CP007571,905140,905162;CP007570,905140,905162;CP010867,905140,905162;CP011325,905140,905162;CP011326,905140,905162;CP011327,905140,905162;CP012419,905140,905162;CP013202,905140,905162;
CP011329	Mauve	SHARED	915174	915278	.	.	.	Notes=Lenght104	AL732656,915174,915278;AE009948,915174,915278;CP000114,915174,915278;CP003810,915174,915278;CP003919,915174,915278;HF952104,915174,915278;CP007482,915174,915278;CP007565,915174,915278;CP007631,915174,915278;CP006910,915174,915278;CP007572,915174,915278;CP007571,915174,915278;CP007570,915174,915278;FO393392,915174,915278;CP010867,915174,915278;CP011325,915174,915278;CP011326,915174,915278;CP011327…
CP011329	Mauve	SHARED	918365	918378	.	.	.	Notes=Lenght13	AE009948,918365,918378;CP000114,918365,918378;CP003810,918365,918378;CP003919,918365,918378;HF952104,918365,918378;HF952106,918365,918378;HF952105,918365,918378;CP007482,918365,918378;CP007565,918365,918378;HG939456,918365,918378;CP007631,918365,918378;CP007632,918365,918378;CP007572,918365,918378;CP007571,918365,918378;CP007570,918365,918378;FO393392,918365,918378;CP010867,918365,918378;CP011325…
CP011329	Mauve	SHARED	921391	921413	.	.	.	Notes=Lenght22	AL732656,921391,921413;AE009948,921391,921413;CP000114,921391,921413;CP003810,921391,921413;CP003919,921391,921413;HF952104,921391,921413;HF952106,921391,921413;HF952105,921391,921413;CP007482,921391,921413;CP007565,921391,921413;HG939456,921391,921413;CP007631,921391,921413;CP007632,921391,921413;CP006910,921391,921413;CP007572,921391,921413;CP007571,921391,921413;CP007570,921391,921413;FO393392…
CP011329	Mauve	SHARED	921414	921426	.	.	.	Notes=Lenght12	AL732656,921414,921426;AE009948,921414,921426;CP000114,921414,921426;CP003810,921414,921426;CP003919,921414,921426;HF952104,921414,921426;HF952106,921414,921426;HF952105,921414,921426;CP007482,921414,921426;CP007565,921414,921426;HG939456,921414,921426;CP007631,921414,921426;CP007632,921414,921426;CP006910,921414,921426;CP007572,921414,921426;CP007571,921414,921426;CP007570,921414,921426;FO393392…
CP011329	Mauve	SHARED	921523	921559	.	.	.	Notes=Lenght36	AE009948,921523,921559;HF952106,921523,921559;HF952105,921523,921559;HG939456,921523,921559;CP007631,921523,921559;CP007632,921523,921559;CP006910,921523,921559;CP010319,921523,921559;CP013202,921523,921559;
CP011329	Mauve	SHARED	921588	921624	.	.	.	Notes=Lenght36	AL732656,921588,921624;AE009948,921588,921624;CP000114,921588,921624;CP003810,921588,921624;HF952106,921588,921624;HG939456,921588,921624;CP007631,921588,921624;CP007632,921588,921624;CP006910,921588,921624;CP011325,921588,921624;CP011326,921588,921624;CP011327,921588,921624;CP010319,921588,921624;CP012419,921588,921624;CP013202,921588,921624;
CP011329	Mauve	SHARED	921630	921640	.	.	.	Notes=Lenght10	AE009948,921630,921640;CP000114,921630,921640;HG939456,921630,921640;CP007631,921630,921640;CP007632,921630,921640;CP006910,921630,921640;CP013202,921630,921640;
CP011329	Mauve	SHARED	921858	921879	.	.	.	Notes=Lenght21	AE009948,921858,921879;CP000114,921858,921879;CP007631,921858,921879;CP013202,921858,921879;
CP011329	Mauve	SHARED	921792	921822	.	.	.	Notes=Lenght30	AE009948,921792,921822;HF952104,921792,921822;CP007631,921792,921822;CP010867,921792,921822;CP013202,921792,921822;
CP011329	Mauve	SHARED	922318	922338	.	.	.	Notes=Lenght20	AE009948,922318,922338;HF952104,922318,922338;CP007631,922318,922338;CP010867,922318,922338;CP013202,922318,922338;
CP011329	Mauve	SHARED	922339	922380	.	.	.	Notes=Lenght41	AE009948,922339,922380;HF952104,922339,922380;HF952106,922339,922380;CP007631,922339,922380;CP010867,922339,922380;CP013202,922339,922380;
CP011329	Mauve	SHARED	922447	922497	.	.	.	Notes=Lenght50	AE009948,922447,922497;HF952104,922447,922497;HF952106,922447,922497;CP007631,922447,922497;CP010867,922447,922497;CP013202,922447,922497;
CP011329	Mauve	SHARED	922904	922924	.	.	.	Notes=Lenght20	AL732656,922904,922924;AE009948,922904,922924;CP000114,922904,922924;CP003810,922904,922924;CP003919,922904,922924;HF952104,922904,922924;HF952106,922904,922924;HF952105,922904,922924;CP007482,922904,922924;CP007565,922904,922924;HG939456,922904,922924;CP007631,922904,922924;CP007632,922904,922924;CP006910,922904,922924;FO393392,922904,922924;CP010867,922904,922924;CP011325,922904,922924;CP011326…
CP011329	Mauve	SHARED	926245	926264	.	.	.	Notes=Lenght19	AL732656,926245,926264;AE009948,926245,926264;CP000114,926245,926264;CP003810,926245,926264;HF952104,926245,926264;HF952106,926245,926264;HF952105,926245,926264;HG939456,926245,926264;CP007631,926245,926264;CP007632,926245,926264;CP006910,926245,926264;CP007572,926245,926264;CP007571,926245,926264;CP007570,926245,926264;CP010867,926245,926264;CP011325,926245,926264;CP011326,926245,926264;CP011327…
CP011329	Mauve	SHARED	930033	930208	.	.	.	Notes=Lenght175	AL732656,930033,930208;AE009948,930033,930208;CP000114,930033,930208;CP003810,930033,930208;HF952104,930033,930208;HF952106,930033,930208;HF952105,930033,930208;CP007482,930033,930208;CP007565,930033,930208;HG939456,930033,930208;CP007631,930033,930208;CP007632,930033,930208;CP006910,930033,930208;CP007572,930033,930208;CP007571,930033,930208;CP007570,930033,930208;FO393392,930033,930208;CP010867…
CP011329	Mauve	SHARED	931611	931655	.	.	.	Notes=Lenght44	AL732656,931611,931655;AE009948,931611,931655;CP000114,931611,931655;CP003810,931611,931655;CP003919,931611,931655;HF952104,931611,931655;HF952106,931611,931655;HF952105,931611,931655;CP007482,931611,931655;CP007565,931611,931655;HG939456,931611,931655;CP007631,931611,931655;CP007632,931611,931655;CP006910,931611,931655;CP007572,931611,931655;CP007571,931611,931655;CP007570,931611,931655;FO393392…
CP011329	Mauve	SHARED	932895	933554	.	.	.	Notes=Lenght659	AL732656,932895,933554;AE009948,932895,933554;CP000114,932895,933554;CP003810,932895,933554;CP003919,932895,933554;HF952104,932895,933554;HF952106,932895,933554;HF952105,932895,933554;HG939456,932895,933554;CP007631,932895,933554;CP007632,932895,933554;CP006910,932895,933554;CP007572,932895,933554;CP007571,932895,933554;CP007570,932895,933554;CP010867,932895,933554;CP011325,932895,933554;CP011326…
CP011329	Mauve	SHARED	935811	935957	.	.	.	Notes=Lenght146	AL732656,935811,935957;AE009948,935811,935957;CP000114,935811,935957;CP003810,935811,935957;HF952104,935811,935957;HF952106,935811,935957;HF952105,935811,935957;HG939456,935811,935957;CP007631,935811,935957;CP007632,935811,935957;CP006910,935811,935957;CP007572,935811,935957;CP007571,935811,935957;CP007570,935811,935957;CP010867,935811,935957;CP011325,935811,935957;CP011326,935811,935957;CP011327…
CP011329	Mauve	SHARED	936575	936668	.	.	.	Notes=Lenght93	AL732656,936575,936668;AE009948,936575,936668;CP000114,936575,936668;CP003810,936575,936668;CP003919,936575,936668;HF952104,936575,936668;HF952106,936575,936668;HF952105,936575,936668;CP007482,936575,936668;CP007565,936575,936668;HG939456,936575,936668;CP007631,936575,936668;CP007632,936575,936668;CP007572,936575,936668;CP007571,936575,936668;CP007570,936575,936668;FO393392,936575,936668;CP010867…
CP011329	Mauve	SHARED	936695	936719	.	.	.	Notes=Lenght24	AL732656,936695,936719;AE009948,936695,936719;CP000114,936695,936719;CP003810,936695,936719;CP003919,936695,936719;HF952104,936695,936719;HF952106,936695,936719;HF952105,936695,936719;CP007482,936695,936719;CP007565,936695,936719;HG939456,936695,936719;CP007631,936695,936719;CP007632,936695,936719;CP006910,936695,936719;FO393392,936695,936719;CP010867,936695,936719;CP011325,936695,936719;CP011326…
CP011329	Mauve	SHARED	971992	972009	.	.	.	Notes=Lenght17	AL732656,971992,972009;AE009948,971992,972009;CP000114,971992,972009;CP003810,971992,972009;HF952104,971992,972009;HF952106,971992,972009;HF952105,971992,972009;CP007482,971992,972009;CP007565,971992,972009;HG939456,971992,972009;CP007631,971992,972009;CP007632,971992,972009;CP006910,971992,972009;CP007572,971992,972009;CP007571,971992,972009;CP007570,971992,972009;FO393392,971992,972009;CP010867…
CP011329	Mauve	SHARED	972010	972043	.	.	.	Notes=Lenght33	AL732656,972010,972043;AE009948,972010,972043;CP000114,972010,972043;CP003810,972010,972043;HF952104,972010,972043;HF952106,972010,972043;HF952105,972010,972043;CP007482,972010,972043;CP007565,972010,972043;HG939456,972010,972043;CP007631,972010,972043;CP007632,972010,972043;CP006910,972010,972043;CP007571,972010,972043;CP007570,972010,972043;FO393392,972010,972043;CP010867,972010,972043;CP011325…
CP011329	Mauve	SHARED	974411	975554	.	.	.	Notes=Lenght1143	AL732656,974411,975554;AE009948,974411,975554;CP000114,974411,975554;CP003810,974411,975554;HF952104,974411,975554;HF952106,974411,975554;HF952105,974411,975554;HG939456,974411,975554;CP007631,974411,975554;CP007632,974411,975554;CP006910,974411,975554;CP007572,974411,975554;CP007571,974411,975554;CP007570,974411,975554;CP010867,974411,975554;CP011325,974411,975554;CP011326,974411,975554;CP011327…
CP011329	Mauve	SHARED	975893	976093	.	.	.	Notes=Lenght200	AL732656,975893,976093;AE009948,975893,976093;CP000114,975893,976093;CP003810,975893,976093;HF952104,975893,976093;HF952106,975893,976093;HF952105,975893,976093;HG939456,975893,976093;CP007631,975893,976093;CP007632,975893,976093;CP006910,975893,976093;CP007572,975893,976093;CP007571,975893,976093;CP007570,975893,976093;CP010867,975893,976093;CP011325,975893,976093;CP011326,975893,976093;CP011327…
CP011329	Mauve	SHARED	978323	978344	.	.	.	Notes=Lenght21	AL732656,978323,978344;AE009948,978323,978344;CP000114,978323,978344;CP003810,978323,978344;HF952104,978323,978344;HF952106,978323,978344;HF952105,978323,978344;HG939456,978323,978344;CP007631,978323,978344;CP007632,978323,978344;CP006910,978323,978344;CP007572,978323,978344;CP007571,978323,978344;CP007570,978323,978344;CP010867,978323,978344;CP011325,978323,978344;CP011326,978323,978344;CP011327…
CP011329	Mauve	SHARED	978614	978711	.	.	.	Notes=Lenght97	AL732656,978614,978711;AE009948,978614,978711;CP000114,978614,978711;CP003810,978614,978711;HF952104,978614,978711;HF952106,978614,978711;HF952105,978614,978711;CP007482,978614,978711;CP007565,978614,978711;HG939456,978614,978711;CP007631,978614,978711;CP007632,978614,978711;CP006910,978614,978711;CP007572,978614,978711;CP007571,978614,978711;CP007570,978614,978711;FO393392,978614,978711;CP010867…
CP011329	Mauve	SHARED	986070	986106	.	.	.	Notes=Lenght36	AL732656,986070,986106;AE009948,986070,986106;CP000114,986070,986106;CP003810,986070,986106;CP003919,986070,986106;HF952104,986070,986106;HF952106,986070,986106;HF952105,986070,986106;CP007482,986070,986106;CP007565,986070,986106;HG939456,986070,986106;CP007631,986070,986106;CP007632,986070,986106;CP007572,986070,986106;CP007571,986070,986106;CP007570,986070,986106;FO393392,986070,986106;CP010867…
CP011329	Mauve	SHARED	986117	987192	.	.	.	Notes=Lenght1075	AL732656,986117,987192;AE009948,986117,987192;CP000114,986117,987192;CP003810,986117,987192;CP003919,986117,987192;HF952104,986117,987192;HF952106,986117,987192;HF952105,986117,987192;CP007482,986117,987192;CP007565,986117,987192;HG939456,986117,987192;CP007631,986117,987192;CP007632,986117,987192;CP006910,986117,987192;FO393392,986117,987192;CP010867,986117,987192;CP011325,986117,987192;CP011326…
CP011329	Mauve	SHARED	988213	988356	.	.	.	Notes=Lenght143	AL732656,988213,988356;AE009948,988213,988356;CP000114,988213,988356;CP003810,988213,988356;HF952104,988213,988356;HF952106,988213,988356;HF952105,988213,988356;HG939456,988213,988356;CP007631,988213,988356;CP007632,988213,988356;CP006910,988213,988356;CP007572,988213,988356;CP007571,988213,988356;CP007570,988213,988356;CP010867,988213,988356;CP011325,988213,988356;CP011326,988213,988356;CP011327…
CP011329	Mauve	SHARED	988606	988669	.	.	.	Notes=Lenght63	AE009948,988606,988669;CP000114,988606,988669;CP003810,988606,988669;CP007631,988606,988669;CP010867,988606,988669;CP011325,988606,988669;CP011326,988606,988669;CP011327,988606,988669;CP012419,988606,988669;CP013202,988606,988669;
CP011329	Mauve	SHARED	995600	995717	.	.	.	Notes=Lenght117	AL732656,995600,995717;AE009948,995600,995717;CP000114,995600,995717;CP003810,995600,995717;CP003919,995600,995717;HF952104,995600,995717;HF952106,995600,995717;HF952105,995600,995717;HG939456,995600,995717;CP007631,995600,995717;CP007632,995600,995717;CP006910,995600,995717;CP007572,995600,995717;CP007571,995600,995717;CP007570,995600,995717;CP010867,995600,995717;CP011325,995600,995717;CP011326…
CP011329	Mauve	SHARED	996602	996716	.	.	.	Notes=Lenght114	AL732656,996602,996716;AE009948,996602,996716;CP000114,996602,996716;CP003810,996602,996716;HF952104,996602,996716;HF952106,996602,996716;HF952105,996602,996716;CP007482,996602,996716;CP007565,996602,996716;HG939456,996602,996716;CP007631,996602,996716;CP007632,996602,996716;CP006910,996602,996716;CP007572,996602,996716;CP007571,996602,996716;CP007570,996602,996716;FO393392,996602,996716;CP010867…
CP011329	Mauve	SHARED	1001325	1001344	.	.	.	Notes=Lenght19	AL732656,1001325,1001344;AE009948,1001325,1001344;CP000114,1001325,1001344;CP003810,1001325,1001344;CP003919,1001325,1001344;HF952104,1001325,1001344;HF952106,1001325,1001344;HF952105,1001325,1001344;CP007482,1001325,1001344;HG939456,1001325,1001344;CP007631,1001325,1001344;CP007632,1001325,1001344;CP006910,1001325,1001344;CP007572,1001325,1001344;CP007571,1001325,1001344;CP007570,1001325,1001344…
CP011329	Mauve	SHARED	1002664	1002694	.	.	.	Notes=Lenght30	AL732656,1002664,1002694;AE009948,1002664,1002694;CP000114,1002664,1002694;CP003810,1002664,1002694;CP003919,1002664,1002694;HF952104,1002664,1002694;HF952106,1002664,1002694;HF952105,1002664,1002694;HG939456,1002664,1002694;CP007631,1002664,1002694;CP007632,1002664,1002694;CP006910,1002664,1002694;CP007572,1002664,1002694;CP007571,1002664,1002694;CP007570,1002664,1002694;CP010867,1002664,1002694…
CP011329	Mauve	SHARED	1003849	1003900	.	.	.	Notes=Lenght51	AL732656,1003849,1003900;AE009948,1003849,1003900;CP000114,1003849,1003900;CP003810,1003849,1003900;CP003919,1003849,1003900;HF952104,1003849,1003900;HF952106,1003849,1003900;HF952105,1003849,1003900;HG939456,1003849,1003900;CP007631,1003849,1003900;CP007632,1003849,1003900;CP006910,1003849,1003900;CP007572,1003849,1003900;CP007571,1003849,1003900;CP007570,1003849,1003900;CP010867,1003849,1003900…
CP011329	Mauve	SHARED	1004022	1004046	.	.	.	Notes=Lenght24	AL732656,1004022,1004046;AE009948,1004022,1004046;CP000114,1004022,1004046;CP003810,1004022,1004046;HF952104,1004022,1004046;HF952106,1004022,1004046;HF952105,1004022,1004046;CP007482,1004022,1004046;CP007565,1004022,1004046;HG939456,1004022,1004046;CP007631,1004022,1004046;CP007632,1004022,1004046;CP006910,1004022,1004046;CP007572,1004022,1004046;CP007571,1004022,1004046;CP007570,1004022,1004046…
CP011329	Mauve	SHARED	1004047	1004128	.	.	.	Notes=Lenght81	AL732656,1004047,1004128;AE009948,1004047,1004128;CP000114,1004047,1004128;CP003810,1004047,1004128;HF952104,1004047,1004128;HF952106,1004047,1004128;HF952105,1004047,1004128;HG939456,1004047,1004128;CP007631,1004047,1004128;CP007632,1004047,1004128;CP006910,1004047,1004128;CP007572,1004047,1004128;CP007571,1004047,1004128;CP007570,1004047,1004128;CP010867,1004047,1004128;CP011325,1004047,1004128…
CP011329	Mauve	SHARED	1004129	1004196	.	.	.	Notes=Lenght67	AL732656,1004129,1004196;AE009948,1004129,1004196;CP000114,1004129,1004196;CP003810,1004129,1004196;HF952104,1004129,1004196;HF952106,1004129,1004196;HF952105,1004129,1004196;CP007631,1004129,1004196;CP006910,1004129,1004196;CP007572,1004129,1004196;CP007571,1004129,1004196;CP007570,1004129,1004196;CP010867,1004129,1004196;CP011325,1004129,1004196;CP011326,1004129,1004196;CP011327,1004129,1004196…
CP011329	Mauve	SHARED	1004197	1004249	.	.	.	Notes=Lenght52	AL732656,1004197,1004249;AE009948,1004197,1004249;CP000114,1004197,1004249;CP003810,1004197,1004249;HF952104,1004197,1004249;HF952106,1004197,1004249;HF952105,1004197,1004249;HG939456,1004197,1004249;CP007631,1004197,1004249;CP007632,1004197,1004249;CP006910,1004197,1004249;CP007572,1004197,1004249;CP007571,1004197,1004249;CP007570,1004197,1004249;CP010867,1004197,1004249;CP011325,1004197,1004249…
CP011329	Mauve	SHARED	1004250	1004418	.	.	.	Notes=Lenght168	AL732656,1004250,1004418;AE009948,1004250,1004418;CP000114,1004250,1004418;CP003810,1004250,1004418;HF952104,1004250,1004418;HF952106,1004250,1004418;HG939456,1004250,1004418;CP007631,1004250,1004418;CP007632,1004250,1004418;CP006910,1004250,1004418;CP007572,1004250,1004418;CP007571,1004250,1004418;CP007570,1004250,1004418;CP010867,1004250,1004418;CP011325,1004250,1004418;CP011326,1004250,1004418…
CP011329	Mauve	SHARED	1004419	1004661	.	.	.	Notes=Lenght242	AL732656,1004419,1004661;AE009948,1004419,1004661;CP000114,1004419,1004661;CP003810,1004419,1004661;HF952104,1004419,1004661;HF952106,1004419,1004661;CP007482,1004419,1004661;CP007565,1004419,1004661;HG939456,1004419,1004661;CP007631,1004419,1004661;CP007632,1004419,1004661;CP006910,1004419,1004661;CP007572,1004419,1004661;CP007571,1004419,1004661;CP007570,1004419,1004661;FO393392,1004419,1004661…
CP011329	Mauve	SHARED	1004662	1005023	.	.	.	Notes=Lenght361	AL732656,1004662,1005023;AE009948,1004662,1005023;CP000114,1004662,1005023;CP003810,1004662,1005023;HF952104,1004662,1005023;HF952106,1004662,1005023;HF952105,1004662,1005023;CP007482,1004662,1005023;CP007565,1004662,1005023;HG939456,1004662,1005023;CP007631,1004662,1005023;CP007632,1004662,1005023;CP006910,1004662,1005023;CP007572,1004662,1005023;CP007571,1004662,1005023;CP007570,1004662,1005023…
CP011329	Mauve	SHARED	1005061	1005075	.	.	.	Notes=Lenght14	AE009948,1005061,1005075;CP000114,1005061,1005075;CP003810,1005061,1005075;CP003919,1005061,1005075;HF952104,1005061,1005075;HF952106,1005061,1005075;HF952105,1005061,1005075;CP007482,1005061,1005075;CP007565,1005061,1005075;HG939456,1005061,1005075;CP007631,1005061,1005075;CP007632,1005061,1005075;CP006910,1005061,1005075;CP007572,1005061,1005075;CP007571,1005061,1005075;CP007570,1005061,1005075…
CP011329	Mauve	SHARED	1005076	1005104	.	.	.	Notes=Lenght28	AE009948,1005076,1005104;CP000114,1005076,1005104;CP003810,1005076,1005104;CP003919,1005076,1005104;HF952104,1005076,1005104;HF952106,1005076,1005104;HF952105,1005076,1005104;CP007482,1005076,1005104;CP007565,1005076,1005104;CP007631,1005076,1005104;CP007632,1005076,1005104;CP006910,1005076,1005104;CP007572,1005076,1005104;CP007571,1005076,1005104;CP007570,1005076,1005104;FO393392,1005076,1005104…
CP011329	Mauve	SHARED	1005105	1005126	.	.	.	Notes=Lenght21	AE009948,1005105,1005126;CP000114,1005105,1005126;CP003810,1005105,1005126;CP003919,1005105,1005126;HF952104,1005105,1005126;HF952106,1005105,1005126;HF952105,1005105,1005126;CP007482,1005105,1005126;CP007565,1005105,1005126;CP007631,1005105,1005126;CP006910,1005105,1005126;CP007572,1005105,1005126;CP007571,1005105,1005126;CP007570,1005105,1005126;FO393392,1005105,1005126;CP010867,1005105,1005126…
CP011329	Mauve	SHARED	1005127	1005183	.	.	.	Notes=Lenght56	AL732656,1005127,1005183;AE009948,1005127,1005183;CP000114,1005127,1005183;CP003810,1005127,1005183;CP003919,1005127,1005183;HF952104,1005127,1005183;HF952106,1005127,1005183;HF952105,1005127,1005183;CP007482,1005127,1005183;CP007565,1005127,1005183;CP007631,1005127,1005183;CP006910,1005127,1005183;CP007572,1005127,1005183;CP007571,1005127,1005183;CP007570,1005127,1005183;FO393392,1005127,1005183…
CP011329	Mauve	SHARED	1005184	1005248	.	.	.	Notes=Lenght64	AL732656,1005184,1005248;AE009948,1005184,1005248;CP000114,1005184,1005248;CP003810,1005184,1005248;CP003919,1005184,1005248;HF952104,1005184,1005248;HF952106,1005184,1005248;HF952105,1005184,1005248;CP007482,1005184,1005248;CP007565,1005184,1005248;HG939456,1005184,1005248;CP007631,1005184,1005248;CP006910,1005184,1005248;CP007572,1005184,1005248;CP007571,1005184,1005248;CP007570,1005184,1005248…
CP011329	Mauve	SHARED	1005440	1005501	.	.	.	Notes=Lenght61	AL732656,1005440,1005501;AE009948,1005440,1005501;CP000114,1005440,1005501;CP003810,1005440,1005501;CP003919,1005440,1005501;HF952104,1005440,1005501;HF952106,1005440,1005501;HF952105,1005440,1005501;CP007482,1005440,1005501;CP007565,1005440,1005501;HG939456,1005440,1005501;CP007631,1005440,1005501;CP007632,1005440,1005501;CP006910,1005440,1005501;CP007571,1005440,1005501;CP007570,1005440,1005501…
CP011329	Mauve	SHARED	1005502	1005538	.	.	.	Notes=Lenght36	AL732656,1005502,1005538;AE009948,1005502,1005538;CP000114,1005502,1005538;CP003810,1005502,1005538;CP003919,1005502,1005538;HF952104,1005502,1005538;HF952106,1005502,1005538;HF952105,1005502,1005538;HG939456,1005502,1005538;CP007631,1005502,1005538;CP007632,1005502,1005538;CP006910,1005502,1005538;CP007571,1005502,1005538;CP007570,1005502,1005538;CP010867,1005502,1005538;CP011325,1005502,1005538…
CP011329	Mauve	SHARED	1005539	1005602	.	.	.	Notes=Lenght63	AL732656,1005539,1005602;AE009948,1005539,1005602;CP000114,1005539,1005602;CP003810,1005539,1005602;CP003919,1005539,1005602;HF952104,1005539,1005602;HF952106,1005539,1005602;HF952105,1005539,1005602;HG939456,1005539,1005602;CP007631,1005539,1005602;CP007632,1005539,1005602;CP006910,1005539,1005602;CP007572,1005539,1005602;CP007571,1005539,1005602;CP007570,1005539,1005602;CP010867,1005539,1005602…
CP011329	Mauve	SHARED	1019842	1019862	.	.	.	Notes=Lenght20	AL732656,1019842,1019862;AE009948,1019842,1019862;CP000114,1019842,1019862;CP003810,1019842,1019862;HF952104,1019842,1019862;HF952106,1019842,1019862;HF952105,1019842,1019862;CP007482,1019842,1019862;CP007565,1019842,1019862;HG939456,1019842,1019862;CP007631,1019842,1019862;CP007632,1019842,1019862;CP006910,1019842,1019862;CP007572,1019842,1019862;CP007571,1019842,1019862;CP007570,1019842,1019862…
CP011329	Mauve	SHARED	1024871	1025026	.	.	.	Notes=Lenght155	AL732656,1024871,1025026;AE009948,1024871,1025026;CP000114,1024871,1025026;CP003810,1024871,1025026;HF952104,1024871,1025026;HF952106,1024871,1025026;HF952105,1024871,1025026;HG939456,1024871,1025026;CP007631,1024871,1025026;CP007632,1024871,1025026;CP006910,1024871,1025026;CP007572,1024871,1025026;CP007571,1024871,1025026;CP007570,1024871,1025026;CP010867,1024871,1025026;CP011325,1024871,1025026…
CP011329	Mauve	SHARED	1040451	1040470	.	.	.	Notes=Lenght19	AE009948,1040451,1040470;CP000114,1040451,1040470;CP003810,1040451,1040470;CP003919,1040451,1040470;HF952104,1040451,1040470;HF952106,1040451,1040470;HF952105,1040451,1040470;CP007482,1040451,1040470;CP007565,1040451,1040470;HG939456,1040451,1040470;CP007631,1040451,1040470;CP007632,1040451,1040470;CP006910,1040451,1040470;FO393392,1040451,1040470;CP010867,1040451,1040470;CP011325,1040451,1040470…
CP011329	Mauve	SHARED	1040610	1040694	.	.	.	Notes=Lenght84	AL732656,1040610,1040694;AE009948,1040610,1040694;CP000114,1040610,1040694;CP003810,1040610,1040694;CP003919,1040610,1040694;HF952104,1040610,1040694;HF952106,1040610,1040694;HF952105,1040610,1040694;CP007482,1040610,1040694;CP007565,1040610,1040694;HG939456,1040610,1040694;CP007631,1040610,1040694;CP007632,1040610,1040694;CP007572,1040610,1040694;CP007571,1040610,1040694;CP007570,1040610,1040694…
CP011329	Mauve	SHARED	1041310	1041405	.	.	.	Notes=Lenght95	AL732656,1041310,1041405;AE009948,1041310,1041405;CP000114,1041310,1041405;CP003810,1041310,1041405;HF952104,1041310,1041405;HF952106,1041310,1041405;HF952105,1041310,1041405;CP007482,1041310,1041405;CP007565,1041310,1041405;HG939456,1041310,1041405;CP007631,1041310,1041405;CP007632,1041310,1041405;CP006910,1041310,1041405;CP007572,1041310,1041405;CP007571,1041310,1041405;CP007570,1041310,1041405…
CP011329	Mauve	SHARED	1046559	1046591	.	.	.	Notes=Lenght32	AL732656,1046559,1046591;AE009948,1046559,1046591;CP000114,1046559,1046591;CP003810,1046559,1046591;HF952104,1046559,1046591;HF952106,1046559,1046591;HF952105,1046559,1046591;HG939456,1046559,1046591;CP007631,1046559,1046591;CP007632,1046559,1046591;CP006910,1046559,1046591;CP007572,1046559,1046591;CP007571,1046559,1046591;CP007570,1046559,1046591;CP010867,1046559,1046591;CP011325,1046559,1046591…
CP011329	Mauve	SHARED	1046592	1046604	.	.	.	Notes=Lenght12	AL732656,1046592,1046604;AE009948,1046592,1046604;CP000114,1046592,1046604;CP003810,1046592,1046604;HF952104,1046592,1046604;HF952106,1046592,1046604;HF952105,1046592,1046604;HG939456,1046592,1046604;CP007631,1046592,1046604;CP007632,1046592,1046604;CP006910,1046592,1046604;CP007572,1046592,1046604;CP007571,1046592,1046604;CP007570,1046592,1046604;CP010867,1046592,1046604;CP011325,1046592,1046604…
CP011329	Mauve	SHARED	1046613	1046625	.	.	.	Notes=Lenght12	AL732656,1046613,1046625;AE009948,1046613,1046625;CP000114,1046613,1046625;CP003810,1046613,1046625;CP003919,1046613,1046625;HF952104,1046613,1046625;HF952106,1046613,1046625;HF952105,1046613,1046625;CP007482,1046613,1046625;CP007565,1046613,1046625;CP007631,1046613,1046625;CP006910,1046613,1046625;CP007572,1046613,1046625;CP007571,1046613,1046625;CP007570,1046613,1046625;FO393392,1046613,1046625…
CP011329	Mauve	SHARED	1046635	1046758	.	.	.	Notes=Lenght123	AL732656,1046635,1046758;AE009948,1046635,1046758;CP000114,1046635,1046758;CP003810,1046635,1046758;CP003919,1046635,1046758;HF952104,1046635,1046758;HF952106,1046635,1046758;HF952105,1046635,1046758;CP007482,1046635,1046758;CP007565,1046635,1046758;HG939456,1046635,1046758;CP007631,1046635,1046758;CP007632,1046635,1046758;CP007572,1046635,1046758;CP007571,1046635,1046758;CP007570,1046635,1046758…
CP011329	Mauve	SHARED	1046759	1046772	.	.	.	Notes=Lenght13	AL732656,1046759,1046772;AE009948,1046759,1046772;CP000114,1046759,1046772;CP003810,1046759,1046772;CP003919,1046759,1046772;HF952104,1046759,1046772;HF952106,1046759,1046772;HF952105,1046759,1046772;CP007482,1046759,1046772;CP007565,1046759,1046772;HG939456,1046759,1046772;CP007631,1046759,1046772;CP007632,1046759,1046772;CP006910,1046759,1046772;CP007572,1046759,1046772;CP007571,1046759,1046772…
CP011329	Mauve	SHARED	1049025	1049575	.	.	.	Notes=Lenght550	AE009948,1049025,1049575;HF952104,1049025,1049575;CP007631,1049025,1049575;CP010867,1049025,1049575;CP013202,1049025,1049575;
CP011329	Mauve	SHARED	1049711	1050046	.	.	.	Notes=Lenght335	AE009948,1049711,1050046;HF952104,1049711,1050046;CP007631,1049711,1050046;CP010867,1049711,1050046;CP013202,1049711,1050046;
CP011329	Mauve	SHARED	1050047	1050129	.	.	.	Notes=Lenght82	AE009948,1050047,1050129;HF952104,1050047,1050129;HF952106,1050047,1050129;HF952105,1050047,1050129;CP007631,1050047,1050129;CP010867,1050047,1050129;CP010319,1050047,1050129;CP013202,1050047,1050129;
CP011329	Mauve	SHARED	1050130	1050238	.	.	.	Notes=Lenght108	AE009948,1050130,1050238;CP000114,1050130,1050238;CP003810,1050130,1050238;HF952104,1050130,1050238;HF952106,1050130,1050238;HF952105,1050130,1050238;CP007631,1050130,1050238;CP010867,1050130,1050238;CP011325,1050130,1050238;CP011326,1050130,1050238;CP011327,1050130,1050238;CP010319,1050130,1050238;CP012419,1050130,1050238;CP013202,1050130,1050238;
CP011329	Mauve	SHARED	1050239	1051034	.	.	.	Notes=Lenght795	AE009948,1050239,1051034;HF952104,1050239,1051034;HF952106,1050239,1051034;HF952105,1050239,1051034;CP007631,1050239,1051034;CP010867,1050239,1051034;CP010319,1050239,1051034;CP013202,1050239,1051034;
CP011329	Mauve	SHARED	1051035	1051063	.	.	.	Notes=Lenght28	AE009948,1051035,1051063;HF952104,1051035,1051063;HF952106,1051035,1051063;HF952105,1051035,1051063;CP007631,1051035,1051063;CP010867,1051035,1051063;CP010319,1051035,1051063;CP013202,1051035,1051063;
CP011329	Mauve	SHARED	1051072	1051602	.	.	.	Notes=Lenght530	AE009948,1051072,1051602;HF952104,1051072,1051602;HF952105,1051072,1051602;CP007631,1051072,1051602;CP010867,1051072,1051602;CP010319,1051072,1051602;CP013202,1051072,1051602;
CP011329	Mauve	SHARED	1051603	1051710	.	.	.	Notes=Lenght107	AE009948,1051603,1051710;HF952104,1051603,1051710;CP007631,1051603,1051710;CP010867,1051603,1051710;CP013202,1051603,1051710;
CP011329	Mauve	SHARED	1051712	1051869	.	.	.	Notes=Lenght157	AE009948,1051712,1051869;CP000114,1051712,1051869;CP003810,1051712,1051869;HF952104,1051712,1051869;CP007631,1051712,1051869;CP010867,1051712,1051869;CP011325,1051712,1051869;CP011326,1051712,1051869;CP011327,1051712,1051869;CP012419,1051712,1051869;CP013202,1051712,1051869;
CP011329	Mauve	SHARED	1055275	1055329	.	.	.	Notes=Lenght54	AL732656,1055275,1055329;AE009948,1055275,1055329;CP000114,1055275,1055329;CP003810,1055275,1055329;HF952104,1055275,1055329;HF952106,1055275,1055329;HF952105,1055275,1055329;HG939456,1055275,1055329;CP007631,1055275,1055329;CP007632,1055275,1055329;CP006910,1055275,1055329;CP007572,1055275,1055329;CP007571,1055275,1055329;CP007570,1055275,1055329;CP010867,1055275,1055329;CP011325,1055275,1055329…
CP011329	Mauve	SHARED	1059132	1059150	.	.	.	Notes=Lenght18	AL732656,1059132,1059150;AE009948,1059132,1059150;CP000114,1059132,1059150;CP003810,1059132,1059150;CP003919,1059132,1059150;HF952104,1059132,1059150;HF952106,1059132,1059150;HF952105,1059132,1059150;CP007482,1059132,1059150;CP007565,1059132,1059150;HG939456,1059132,1059150;CP007631,1059132,1059150;CP007632,1059132,1059150;CP006910,1059132,1059150;CP007572,1059132,1059150;CP007571,1059132,1059150…
CP011329	Mauve	SHARED	1059154	1059168	.	.	.	Notes=Lenght14	AL732656,1059154,1059168;AE009948,1059154,1059168;CP000114,1059154,1059168;CP003810,1059154,1059168;HF952104,1059154,1059168;HF952106,1059154,1059168;HF952105,1059154,1059168;HG939456,1059154,1059168;CP007631,1059154,1059168;CP007632,1059154,1059168;CP006910,1059154,1059168;CP010867,1059154,1059168;CP011325,1059154,1059168;CP011326,1059154,1059168;CP011327,1059154,1059168;CP010319,1059154,1059168…
CP011329	Mauve	SHARED	1059380	1059415	.	.	.	Notes=Lenght35	AL732656,1059380,1059415;AE009948,1059380,1059415;CP000114,1059380,1059415;CP003810,1059380,1059415;HF952104,1059380,1059415;HF952106,1059380,1059415;HF952105,1059380,1059415;CP007482,1059380,1059415;CP007565,1059380,1059415;HG939456,1059380,1059415;CP007631,1059380,1059415;CP007632,1059380,1059415;CP006910,1059380,1059415;CP007572,1059380,1059415;CP007571,1059380,1059415;CP007570,1059380,1059415…
CP011329	Mauve	SHARED	1065404	1065465	.	.	.	Notes=Lenght61	AL732656,1065404,1065465;AE009948,1065404,1065465;CP000114,1065404,1065465;CP003810,1065404,1065465;HF952104,1065404,1065465;HF952106,1065404,1065465;HF952105,1065404,1065465;CP007482,1065404,1065465;CP007565,1065404,1065465;HG939456,1065404,1065465;CP007631,1065404,1065465;CP007632,1065404,1065465;CP006910,1065404,1065465;CP007572,1065404,1065465;CP007571,1065404,1065465;CP007570,1065404,1065465…
CP011329	Mauve	SHARED	1075173	1075195	.	.	.	Notes=Lenght22	AL732656,1075173,1075195;AE009948,1075173,1075195;CP000114,1075173,1075195;CP003810,1075173,1075195;HF952104,1075173,1075195;HF952106,1075173,1075195;HF952105,1075173,1075195;HG939456,1075173,1075195;CP007631,1075173,1075195;CP007632,1075173,1075195;CP006910,1075173,1075195;CP007572,1075173,1075195;CP007571,1075173,1075195;CP007570,1075173,1075195;CP010867,1075173,1075195;CP011325,1075173,1075195…
CP011329	Mauve	SHARED	1075937	1075951	.	.	.	Notes=Lenght14	AL732656,1075937,1075951;AE009948,1075937,1075951;CP000114,1075937,1075951;CP003810,1075937,1075951;CP003919,1075937,1075951;HF952104,1075937,1075951;HF952106,1075937,1075951;HF952105,1075937,1075951;HG939456,1075937,1075951;CP007631,1075937,1075951;CP007632,1075937,1075951;CP006910,1075937,1075951;CP007572,1075937,1075951;CP007571,1075937,1075951;CP007570,1075937,1075951;CP010867,1075937,1075951…
CP011329	Mauve	SHARED	1075952	1076318	.	.	.	Notes=Lenght366	AL732656,1075952,1076318;AE009948,1075952,1076318;CP000114,1075952,1076318;CP003810,1075952,1076318;HF952104,1075952,1076318;HF952106,1075952,1076318;HF952105,1075952,1076318;HG939456,1075952,1076318;CP007631,1075952,1076318;CP007632,1075952,1076318;CP006910,1075952,1076318;CP007572,1075952,1076318;CP007571,1075952,1076318;CP007570,1075952,1076318;CP010867,1075952,1076318;CP011325,1075952,1076318…
CP011329	Mauve	SHARED	1076319	1077998	.	.	.	Notes=Lenght1679	AL732656,1076319,1077998;AE009948,1076319,1077998;CP000114,1076319,1077998;CP003810,1076319,1077998;CP003919,1076319,1077998;HF952104,1076319,1077998;HF952106,1076319,1077998;HF952105,1076319,1077998;HG939456,1076319,1077998;CP007631,1076319,1077998;CP007632,1076319,1077998;CP006910,1076319,1077998;CP007572,1076319,1077998;CP007571,1076319,1077998;CP007570,1076319,1077998;CP010867,1076319,1077998…
CP011329	Mauve	SHARED	1087104	1087264	.	.	.	Notes=Lenght160	AL732656,1087104,1087264;AE009948,1087104,1087264;CP000114,1087104,1087264;CP003810,1087104,1087264;HF952104,1087104,1087264;HF952106,1087104,1087264;HF952105,1087104,1087264;HG939456,1087104,1087264;CP007631,1087104,1087264;CP007632,1087104,1087264;CP006910,1087104,1087264;CP007572,1087104,1087264;CP007571,1087104,1087264;CP007570,1087104,1087264;CP010867,1087104,1087264;CP011325,1087104,1087264…
CP011329	Mauve	SHARED	1087265	1087402	.	.	.	Notes=Lenght137	AL732656,1087265,1087402;AE009948,1087265,1087402;CP000114,1087265,1087402;CP003810,1087265,1087402;HF952104,1087265,1087402;HF952106,1087265,1087402;HF952105,1087265,1087402;CP007482,1087265,1087402;CP007565,1087265,1087402;HG939456,1087265,1087402;CP007631,1087265,1087402;CP007632,1087265,1087402;CP006910,1087265,1087402;CP007572,1087265,1087402;CP007571,1087265,1087402;CP007570,1087265,1087402…
CP011329	Mauve	SHARED	1087750	1087876	.	.	.	Notes=Lenght126	AL732656,1087750,1087876;AE009948,1087750,1087876;CP000114,1087750,1087876;CP003810,1087750,1087876;HF952104,1087750,1087876;HF952106,1087750,1087876;HF952105,1087750,1087876;HG939456,1087750,1087876;CP007631,1087750,1087876;CP007632,1087750,1087876;CP006910,1087750,1087876;CP007572,1087750,1087876;CP007571,1087750,1087876;CP007570,1087750,1087876;CP010867,1087750,1087876;CP011325,1087750,1087876…
CP011329	Mauve	SHARED	1092008	1092046	.	.	.	Notes=Lenght38	AL732656,1092008,1092046;AE009948,1092008,1092046;CP000114,1092008,1092046;CP003810,1092008,1092046;HF952104,1092008,1092046;HF952106,1092008,1092046;CP007482,1092008,1092046;CP007565,1092008,1092046;HG939456,1092008,1092046;CP007631,1092008,1092046;CP007632,1092008,1092046;CP006910,1092008,1092046;CP007572,1092008,1092046;CP007571,1092008,1092046;CP007570,1092008,1092046;FO393392,1092008,1092046…
CP011329	Mauve	SHARED	1092047	1092271	.	.	.	Notes=Lenght224	AL732656,1092047,1092271;AE009948,1092047,1092271;CP000114,1092047,1092271;CP003810,1092047,1092271;HF952104,1092047,1092271;HF952106,1092047,1092271;HF952105,1092047,1092271;CP007482,1092047,1092271;CP007565,1092047,1092271;HG939456,1092047,1092271;CP007631,1092047,1092271;CP007632,1092047,1092271;CP006910,1092047,1092271;CP007572,1092047,1092271;CP007571,1092047,1092271;CP007570,1092047,1092271…
CP011329	Mauve	SHARED	1096133	1096317	.	.	.	Notes=Lenght184	AL732656,1096133,1096317;AE009948,1096133,1096317;CP000114,1096133,1096317;CP003810,1096133,1096317;HF952104,1096133,1096317;HF952106,1096133,1096317;HF952105,1096133,1096317;HG939456,1096133,1096317;CP007631,1096133,1096317;CP007632,1096133,1096317;CP006910,1096133,1096317;CP007572,1096133,1096317;CP007571,1096133,1096317;CP007570,1096133,1096317;CP010867,1096133,1096317;CP011325,1096133,1096317…
CP011329	Mauve	SHARED	1097272	1097650	.	.	.	Notes=Lenght378	AL732656,1097272,1097650;AE009948,1097272,1097650;CP000114,1097272,1097650;CP003810,1097272,1097650;HF952104,1097272,1097650;HF952106,1097272,1097650;HF952105,1097272,1097650;CP007482,1097272,1097650;CP007565,1097272,1097650;HG939456,1097272,1097650;CP007631,1097272,1097650;CP007632,1097272,1097650;CP006910,1097272,1097650;CP007572,1097272,1097650;CP007571,1097272,1097650;CP007570,1097272,1097650…
CP011329	Mauve	SHARED	1097709	1097804	.	.	.	Notes=Lenght95	AL732656,1097709,1097804;AE009948,1097709,1097804;CP000114,1097709,1097804;CP003810,1097709,1097804;CP003919,1097709,1097804;HF952104,1097709,1097804;HF952106,1097709,1097804;HF952105,1097709,1097804;HG939456,1097709,1097804;CP007631,1097709,1097804;CP007632,1097709,1097804;CP006910,1097709,1097804;CP007572,1097709,1097804;CP007571,1097709,1097804;CP007570,1097709,1097804;CP010867,1097709,1097804…
CP011329	Mauve	SHARED	1107033	1107122	.	.	.	Notes=Lenght89	AL732656,1107033,1107122;AE009948,1107033,1107122;CP000114,1107033,1107122;CP003810,1107033,1107122;CP003919,1107033,1107122;HF952104,1107033,1107122;HF952106,1107033,1107122;HF952105,1107033,1107122;CP007482,1107033,1107122;CP007565,1107033,1107122;HG939456,1107033,1107122;CP007632,1107033,1107122;CP006910,1107033,1107122;CP007572,1107033,1107122;CP007571,1107033,1107122;CP007570,1107033,1107122…
CP011329	Mauve	SHARED	1108164	1108201	.	.	.	Notes=Lenght37	AL732656,1108164,1108201;AE009948,1108164,1108201;CP000114,1108164,1108201;CP003810,1108164,1108201;HF952104,1108164,1108201;CP007631,1108164,1108201;CP007572,1108164,1108201;CP007571,1108164,1108201;CP007570,1108164,1108201;CP010867,1108164,1108201;CP011325,1108164,1108201;CP011326,1108164,1108201;CP011327,1108164,1108201;CP012419,1108164,1108201;CP013202,1108164,1108201;
CP011329	Mauve	SHARED	1108202	1108238	.	.	.	Notes=Lenght36	AE009948,1108202,1108238;CP000114,1108202,1108238;CP003810,1108202,1108238;HF952104,1108202,1108238;CP010867,1108202,1108238;CP011325,1108202,1108238;CP011326,1108202,1108238;CP011327,1108202,1108238;CP012419,1108202,1108238;CP013202,1108202,1108238;
CP011329	Mauve	SHARED	1109975	1110048	.	.	.	Notes=Lenght73	AL732656,1109975,1110048;AE009948,1109975,1110048;CP000114,1109975,1110048;CP003810,1109975,1110048;HF952104,1109975,1110048;HF952106,1109975,1110048;HF952105,1109975,1110048;CP007482,1109975,1110048;CP007565,1109975,1110048;HG939456,1109975,1110048;CP007631,1109975,1110048;CP007632,1109975,1110048;CP006910,1109975,1110048;CP007572,1109975,1110048;CP007571,1109975,1110048;CP007570,1109975,1110048…
CP011329	Mauve	SHARED	1110558	1110603	.	.	.	Notes=Lenght45	AL732656,1110558,1110603;AE009948,1110558,1110603;CP000114,1110558,1110603;CP003810,1110558,1110603;HF952104,1110558,1110603;HF952106,1110558,1110603;HF952105,1110558,1110603;CP007482,1110558,1110603;CP007565,1110558,1110603;HG939456,1110558,1110603;CP007631,1110558,1110603;CP007632,1110558,1110603;CP006910,1110558,1110603;CP007572,1110558,1110603;CP007571,1110558,1110603;CP007570,1110558,1110603…
CP011329	Mauve	SHARED	1126332	1126352	.	.	.	Notes=Lenght20	AL732656,1126332,1126352;AE009948,1126332,1126352;CP000114,1126332,1126352;CP003810,1126332,1126352;CP003919,1126332,1126352;HF952104,1126332,1126352;HF952106,1126332,1126352;CP007482,1126332,1126352;CP007565,1126332,1126352;HG939456,1126332,1126352;CP007631,1126332,1126352;CP007632,1126332,1126352;CP006910,1126332,1126352;CP007572,1126332,1126352;CP007571,1126332,1126352;CP007570,1126332,1126352…
CP011329	Mauve	SHARED	1133868	1133880	.	.	.	Notes=Lenght12	AL732656,1133868,1133880;AE009948,1133868,1133880;CP000114,1133868,1133880;CP003810,1133868,1133880;HF952104,1133868,1133880;HF952106,1133868,1133880;HF952105,1133868,1133880;CP007482,1133868,1133880;CP007565,1133868,1133880;HG939456,1133868,1133880;CP007631,1133868,1133880;CP007632,1133868,1133880;CP006910,1133868,1133880;CP007572,1133868,1133880;CP007571,1133868,1133880;CP007570,1133868,1133880…
CP011329	Mauve	SHARED	1135331	1135478	.	.	.	Notes=Lenght147	AL732656,1135331,1135478;AE009948,1135331,1135478;CP000114,1135331,1135478;CP003810,1135331,1135478;HF952104,1135331,1135478;HF952106,1135331,1135478;HF952105,1135331,1135478;CP007482,1135331,1135478;CP007565,1135331,1135478;HG939456,1135331,1135478;CP007631,1135331,1135478;CP007632,1135331,1135478;CP006910,1135331,1135478;CP007572,1135331,1135478;CP007571,1135331,1135478;CP007570,1135331,1135478…
CP011329	Mauve	SHARED	1135479	1135571	.	.	.	Notes=Lenght92	AL732656,1135479,1135571;AE009948,1135479,1135571;CP000114,1135479,1135571;CP003810,1135479,1135571;HF952104,1135479,1135571;HF952106,1135479,1135571;HF952105,1135479,1135571;CP007482,1135479,1135571;HG939456,1135479,1135571;CP007631,1135479,1135571;CP007632,1135479,1135571;CP006910,1135479,1135571;CP007572,1135479,1135571;CP007571,1135479,1135571;CP007570,1135479,1135571;CP010867,1135479,1135571…
CP011329	Mauve	SHARED	1135640	1135709	.	.	.	Notes=Lenght69	AL732656,1135640,1135709;AE009948,1135640,1135709;CP000114,1135640,1135709;CP003810,1135640,1135709;HF952104,1135640,1135709;HF952106,1135640,1135709;HF952105,1135640,1135709;HG939456,1135640,1135709;CP007631,1135640,1135709;CP007632,1135640,1135709;CP006910,1135640,1135709;CP007572,1135640,1135709;CP007571,1135640,1135709;CP007570,1135640,1135709;CP010867,1135640,1135709;CP011325,1135640,1135709…
CP011329	Mauve	SHARED	1139947	1140214	.	.	.	Notes=Lenght267	AL732656,1139947,1140214;AE009948,1139947,1140214;CP000114,1139947,1140214;CP003810,1139947,1140214;HF952104,1139947,1140214;CP007631,1139947,1140214;CP010867,1139947,1140214;CP011325,1139947,1140214;CP011326,1139947,1140214;CP011327,1139947,1140214;CP012419,1139947,1140214;CP013202,1139947,1140214;
CP011329	Mauve	SHARED	1140215	1140239	.	.	.	Notes=Lenght24	AL732656,1140215,1140239;AE009948,1140215,1140239;CP000114,1140215,1140239;CP003810,1140215,1140239;CP003919,1140215,1140239;HF952104,1140215,1140239;HF952106,1140215,1140239;HF952105,1140215,1140239;HG939456,1140215,1140239;CP007631,1140215,1140239;CP007632,1140215,1140239;CP010867,1140215,1140239;CP011325,1140215,1140239;CP011326,1140215,1140239;CP011327,1140215,1140239;CP011328,1140215,1140239…
CP011329	Mauve	SHARED	1140484	1140555	.	.	.	Notes=Lenght71	AL732656,1140484,1140555;AE009948,1140484,1140555;CP000114,1140484,1140555;CP003810,1140484,1140555;CP003919,1140484,1140555;HF952104,1140484,1140555;HF952106,1140484,1140555;HF952105,1140484,1140555;CP007482,1140484,1140555;CP007565,1140484,1140555;HG939456,1140484,1140555;CP007632,1140484,1140555;CP006910,1140484,1140555;CP007572,1140484,1140555;CP007571,1140484,1140555;CP007570,1140484,1140555…
CP011329	Mauve	SHARED	1140556	1140585	.	.	.	Notes=Lenght29	AL732656,1140556,1140585;AE009948,1140556,1140585;CP000114,1140556,1140585;CP003810,1140556,1140585;HF952104,1140556,1140585;HF952106,1140556,1140585;HF952105,1140556,1140585;HG939456,1140556,1140585;CP007632,1140556,1140585;CP006910,1140556,1140585;CP007572,1140556,1140585;CP007571,1140556,1140585;CP007570,1140556,1140585;CP010867,1140556,1140585;CP011325,1140556,1140585;CP011326,1140556,1140585…
CP011329	Mauve	SHARED	1140586	1140716	.	.	.	Notes=Lenght130	AL732656,1140586,1140716;AE009948,1140586,1140716;CP000114,1140586,1140716;CP003810,1140586,1140716;HF952104,1140586,1140716;HF952106,1140586,1140716;HF952105,1140586,1140716;HG939456,1140586,1140716;CP007631,1140586,1140716;CP007632,1140586,1140716;CP006910,1140586,1140716;CP007572,1140586,1140716;CP007571,1140586,1140716;CP007570,1140586,1140716;CP010867,1140586,1140716;CP011325,1140586,1140716…
CP011329	Mauve	SHARED	1145567	1145608	.	.	.	Notes=Lenght41	AL732656,1145567,1145608;AE009948,1145567,1145608;CP000114,1145567,1145608;CP003810,1145567,1145608;CP003919,1145567,1145608;HF952104,1145567,1145608;HF952106,1145567,1145608;HF952105,1145567,1145608;HG939456,1145567,1145608;CP007631,1145567,1145608;CP007632,1145567,1145608;CP006910,1145567,1145608;CP007572,1145567,1145608;CP007571,1145567,1145608;CP007570,1145567,1145608;CP010867,1145567,1145608…
CP011329	Mauve	SHARED	1150448	1150479	.	.	.	Notes=Lenght31	AE009948,1150448,1150479;CP000114,1150448,1150479;CP003810,1150448,1150479;HF952104,1150448,1150479;HF952106,1150448,1150479;CP007631,1150448,1150479;CP010867,1150448,1150479;CP011325,1150448,1150479;CP011326,1150448,1150479;CP011327,1150448,1150479;CP012419,1150448,1150479;CP013202,1150448,1150479;
CP011329	Mauve	SHARED	1150480	1150594	.	.	.	Notes=Lenght114	AL732656,1150480,1150594;AE009948,1150480,1150594;CP003919,1150480,1150594;HF952104,1150480,1150594;HF952106,1150480,1150594;HF952105,1150480,1150594;CP007482,1150480,1150594;CP007565,1150480,1150594;HG939456,1150480,1150594;CP007631,1150480,1150594;CP007632,1150480,1150594;CP006910,1150480,1150594;CP007572,1150480,1150594;CP007571,1150480,1150594;CP007570,1150480,1150594;FO393392,1150480,1150594…
CP011329	Mauve	SHARED	1158919	1158937	.	.	.	Notes=Lenght18	AE009948,1158919,1158937;CP003810,1158919,1158937;HF952104,1158919,1158937;HF952106,1158919,1158937;HF952105,1158919,1158937;CP007482,1158919,1158937;CP007565,1158919,1158937;HG939456,1158919,1158937;CP007631,1158919,1158937;CP007632,1158919,1158937;CP006910,1158919,1158937;FO393392,1158919,1158937;CP010867,1158919,1158937;CP011325,1158919,1158937;CP011326,1158919,1158937;CP011327,1158919,1158937…
CP011329	Mauve	SHARED	1159797	1159817	.	.	.	Notes=Lenght20	AL732656,1159797,1159817;AE009948,1159797,1159817;CP000114,1159797,1159817;CP003810,1159797,1159817;CP003919,1159797,1159817;HF952104,1159797,1159817;HF952106,1159797,1159817;CP007482,1159797,1159817;CP007565,1159797,1159817;HG939456,1159797,1159817;CP007631,1159797,1159817;CP007632,1159797,1159817;CP006910,1159797,1159817;CP007572,1159797,1159817;CP007571,1159797,1159817;CP007570,1159797,1159817…
CP011329	Mauve	SHARED	1166100	1166207	.	.	.	Notes=Lenght107	AL732656,1166100,1166207;AE009948,1166100,1166207;CP000114,1166100,1166207;CP003810,1166100,1166207;CP003919,1166100,1166207;HF952104,1166100,1166207;HF952106,1166100,1166207;HF952105,1166100,1166207;CP007482,1166100,1166207;CP007565,1166100,1166207;HG939456,1166100,1166207;CP007631,1166100,1166207;CP007632,1166100,1166207;CP006910,1166100,1166207;FO393392,1166100,1166207;CP010867,1166100,1166207…
CP011329	Mauve	SHARED	1166208	1166252	.	.	.	Notes=Lenght44	AL732656,1166208,1166252;AE009948,1166208,1166252;CP000114,1166208,1166252;CP003810,1166208,1166252;HF952104,1166208,1166252;HF952105,1166208,1166252;HG939456,1166208,1166252;CP007631,1166208,1166252;CP007632,1166208,1166252;CP006910,1166208,1166252;CP010867,1166208,1166252;CP011325,1166208,1166252;CP011326,1166208,1166252;CP011327,1166208,1166252;CP010319,1166208,1166252;CP012419,1166208,1166252…
CP011329	Mauve	SHARED	1166253	1166354	.	.	.	Notes=Lenght101	AL732656,1166253,1166354;AE009948,1166253,1166354;CP000114,1166253,1166354;CP003810,1166253,1166354;CP003919,1166253,1166354;HF952104,1166253,1166354;HF952106,1166253,1166354;HF952105,1166253,1166354;CP007482,1166253,1166354;CP007565,1166253,1166354;HG939456,1166253,1166354;CP007631,1166253,1166354;CP007632,1166253,1166354;CP006910,1166253,1166354;FO393392,1166253,1166354;CP010867,1166253,1166354…
CP011329	Mauve	SHARED	1166355	1166524	.	.	.	Notes=Lenght169	AL732656,1166355,1166524;AE009948,1166355,1166524;CP000114,1166355,1166524;CP003810,1166355,1166524;HF952104,1166355,1166524;HF952105,1166355,1166524;HG939456,1166355,1166524;CP007631,1166355,1166524;CP007632,1166355,1166524;CP006910,1166355,1166524;CP010867,1166355,1166524;CP011325,1166355,1166524;CP011326,1166355,1166524;CP011327,1166355,1166524;CP010319,1166355,1166524;CP012419,1166355,1166524…
CP011329	Mauve	SHARED	1166525	1166648	.	.	.	Notes=Lenght123	AL732656,1166525,1166648;AE009948,1166525,1166648;CP000114,1166525,1166648;CP003810,1166525,1166648;HF952104,1166525,1166648;HF952105,1166525,1166648;HG939456,1166525,1166648;CP006910,1166525,1166648;CP010867,1166525,1166648;CP011325,1166525,1166648;CP011326,1166525,1166648;CP011327,1166525,1166648;CP010319,1166525,1166648;CP012419,1166525,1166648;CP013202,1166525,1166648;
CP011329	Mauve	SHARED	1166649	1166662	.	.	.	Notes=Lenght13	AL732656,1166649,1166662;AE009948,1166649,1166662;CP000114,1166649,1166662;CP003810,1166649,1166662;CP003919,1166649,1166662;HF952104,1166649,1166662;HF952106,1166649,1166662;HF952105,1166649,1166662;CP007482,1166649,1166662;CP007565,1166649,1166662;HG939456,1166649,1166662;CP006910,1166649,1166662;FO393392,1166649,1166662;CP010867,1166649,1166662;CP011325,1166649,1166662;CP011326,1166649,1166662…
CP011329	Mauve	SHARED	1166664	1166685	.	.	.	Notes=Lenght21	AL732656,1166664,1166685;AE009948,1166664,1166685;CP000114,1166664,1166685;CP003810,1166664,1166685;CP003919,1166664,1166685;HF952104,1166664,1166685;HF952105,1166664,1166685;CP007482,1166664,1166685;CP007565,1166664,1166685;HG939456,1166664,1166685;CP006910,1166664,1166685;FO393392,1166664,1166685;CP010867,1166664,1166685;CP011325,1166664,1166685;CP011326,1166664,1166685;CP011327,1166664,1166685…
CP011329	Mauve	SHARED	1166686	1166830	.	.	.	Notes=Lenght144	AL732656,1166686,1166830;AE009948,1166686,1166830;CP000114,1166686,1166830;CP003810,1166686,1166830;CP003919,1166686,1166830;HF952104,1166686,1166830;HF952106,1166686,1166830;HF952105,1166686,1166830;CP007482,1166686,1166830;CP007565,1166686,1166830;HG939456,1166686,1166830;CP006910,1166686,1166830;FO393392,1166686,1166830;CP010867,1166686,1166830;CP011325,1166686,1166830;CP011326,1166686,1166830…
CP011329	Mauve	SHARED	1167174	1167407	.	.	.	Notes=Lenght233	AE009948,1167174,1167407;CP000114,1167174,1167407;CP003810,1167174,1167407;HF952104,1167174,1167407;CP010867,1167174,1167407;CP011325,1167174,1167407;CP011326,1167174,1167407;CP011327,1167174,1167407;CP012419,1167174,1167407;CP013202,1167174,1167407;
CP011329	Mauve	SHARED	1167554	1167817	.	.	.	Notes=Lenght263	AE009948,1167554,1167817;CP000114,1167554,1167817;CP003810,1167554,1167817;HF952104,1167554,1167817;HG939456,1167554,1167817;CP007631,1167554,1167817;CP007632,1167554,1167817;CP010867,1167554,1167817;CP011325,1167554,1167817;CP011326,1167554,1167817;CP011327,1167554,1167817;CP012419,1167554,1167817;CP013202,1167554,1167817;
CP011329	Mauve	SHARED	1170041	1170079	.	.	.	Notes=Lenght38	AL732656,1170041,1170079;AE009948,1170041,1170079;HF952104,1170041,1170079;CP007631,1170041,1170079;CP010867,1170041,1170079;CP012419,1170041,1170079;CP013202,1170041,1170079;
CP011329	Mauve	SHARED	1170085	1170098	.	.	.	Notes=Lenght13	AL732656,1170085,1170098;AE009948,1170085,1170098;CP003919,1170085,1170098;HF952104,1170085,1170098;CP007482,1170085,1170098;CP007565,1170085,1170098;HG939456,1170085,1170098;CP007631,1170085,1170098;CP007572,1170085,1170098;CP007571,1170085,1170098;CP007570,1170085,1170098;FO393392,1170085,1170098;CP010867,1170085,1170098;CP011328,1170085,1170098;CP010319,1170085,1170098;CP012419,1170085,1170098…
CP011329	Mauve	SHARED	1170099	1170124	.	.	.	Notes=Lenght25	AL732656,1170099,1170124;AE009948,1170099,1170124;CP003919,1170099,1170124;HF952104,1170099,1170124;HF952105,1170099,1170124;CP007482,1170099,1170124;CP007565,1170099,1170124;HG939456,1170099,1170124;CP007631,1170099,1170124;CP007632,1170099,1170124;CP007572,1170099,1170124;CP007571,1170099,1170124;CP007570,1170099,1170124;FO393392,1170099,1170124;CP010867,1170099,1170124;CP011328,1170099,1170124…
CP011329	Mauve	SHARED	1170125	1170144	.	.	.	Notes=Lenght19	AL732656,1170125,1170144;AE009948,1170125,1170144;CP000114,1170125,1170144;CP003810,1170125,1170144;CP003919,1170125,1170144;HF952104,1170125,1170144;HF952105,1170125,1170144;CP007482,1170125,1170144;CP007565,1170125,1170144;HG939456,1170125,1170144;CP007631,1170125,1170144;CP007632,1170125,1170144;CP007572,1170125,1170144;CP007571,1170125,1170144;CP007570,1170125,1170144;FO393392,1170125,1170144…
CP011329	Mauve	SHARED	1178241	1179997	.	.	.	Notes=Lenght1756	AL732656,1178241,1179997;AE009948,1178241,1179997;CP000114,1178241,1179997;CP003810,1178241,1179997;HF952104,1178241,1179997;HF952106,1178241,1179997;HF952105,1178241,1179997;HG939456,1178241,1179997;CP007631,1178241,1179997;CP007632,1178241,1179997;CP006910,1178241,1179997;CP007572,1178241,1179997;CP007571,1178241,1179997;CP007570,1178241,1179997;CP010867,1178241,1179997;CP011325,1178241,1179997…
CP011329	Mauve	SHARED	1181748	1182063	.	.	.	Notes=Lenght315	AL732656,1181748,1182063;AE009948,1181748,1182063;CP000114,1181748,1182063;CP003810,1181748,1182063;CP003919,1181748,1182063;HF952104,1181748,1182063;HF952106,1181748,1182063;HF952105,1181748,1182063;HG939456,1181748,1182063;CP007631,1181748,1182063;CP007632,1181748,1182063;CP006910,1181748,1182063;CP007572,1181748,1182063;CP007571,1181748,1182063;CP007570,1181748,1182063;CP010867,1181748,1182063…
CP011329	Mauve	SHARED	1188521	1188721	.	.	.	Notes=Lenght200	AL732656,1188521,1188721;AE009948,1188521,1188721;CP000114,1188521,1188721;CP003810,1188521,1188721;CP003919,1188521,1188721;HF952104,1188521,1188721;HF952106,1188521,1188721;HF952105,1188521,1188721;HG939456,1188521,1188721;CP007631,1188521,1188721;CP007632,1188521,1188721;CP006910,1188521,1188721;CP007572,1188521,1188721;CP007571,1188521,1188721;CP007570,1188521,1188721;CP010867,1188521,1188721…
CP011329	Mauve	SHARED	1201685	1201698	.	.	.	Notes=Lenght13	AE009948,1201685,1201698;CP000114,1201685,1201698;CP003810,1201685,1201698;CP003919,1201685,1201698;HF952104,1201685,1201698;HF952106,1201685,1201698;HF952105,1201685,1201698;CP007482,1201685,1201698;CP007565,1201685,1201698;HG939456,1201685,1201698;CP007631,1201685,1201698;CP007632,1201685,1201698;CP006910,1201685,1201698;FO393392,1201685,1201698;CP010867,1201685,1201698;CP011325,1201685,1201698…
CP011329	Mauve	SHARED	1202832	1202849	.	.	.	Notes=Lenght17	AE009948,1202832,1202849;CP000114,1202832,1202849;CP003810,1202832,1202849;CP003919,1202832,1202849;HF952106,1202832,1202849;HF952105,1202832,1202849;CP007565,1202832,1202849;CP007632,1202832,1202849;CP006910,1202832,1202849;CP007571,1202832,1202849;CP007570,1202832,1202849;FO393392,1202832,1202849;CP010867,1202832,1202849;CP011325,1202832,1202849;CP011326,1202832,1202849;CP011327,1202832,1202849…
CP011329	Mauve	SHARED	1223832	1223886	.	.	.	Notes=Lenght54	AL732656,1223832,1223886;AE009948,1223832,1223886;CP000114,1223832,1223886;CP003810,1223832,1223886;CP003919,1223832,1223886;HF952104,1223832,1223886;HF952106,1223832,1223886;HF952105,1223832,1223886;HG939456,1223832,1223886;CP007631,1223832,1223886;CP007632,1223832,1223886;CP006910,1223832,1223886;CP007572,1223832,1223886;CP007571,1223832,1223886;CP007570,1223832,1223886;CP010867,1223832,1223886…
CP011329	Mauve	SHARED	1238660	1238819	.	.	.	Notes=Lenght159	AL732656,1238660,1238819;AE009948,1238660,1238819;CP000114,1238660,1238819;HF952104,1238660,1238819;HG939456,1238660,1238819;CP007631,1238660,1238819;CP007632,1238660,1238819;CP006910,1238660,1238819;CP007572,1238660,1238819;CP007571,1238660,1238819;CP007570,1238660,1238819;CP010867,1238660,1238819;CP012419,1238660,1238819;CP013202,1238660,1238819;
CP011329	Mauve	SHARED	1238820	1238921	.	.	.	Notes=Lenght101	AL732656,1238820,1238921;AE009948,1238820,1238921;CP000114,1238820,1238921;HF952104,1238820,1238921;HG939456,1238820,1238921;CP007631,1238820,1238921;CP007632,1238820,1238921;CP007572,1238820,1238921;CP007571,1238820,1238921;CP007570,1238820,1238921;CP010867,1238820,1238921;CP012419,1238820,1238921;CP013202,1238820,1238921;
CP011329	Mauve	SHARED	1238922	1239181	.	.	.	Notes=Lenght259	AL732656,1238922,1239181;AE009948,1238922,1239181;CP000114,1238922,1239181;HF952104,1238922,1239181;HG939456,1238922,1239181;CP007631,1238922,1239181;CP007632,1238922,1239181;CP006910,1238922,1239181;CP007572,1238922,1239181;CP007571,1238922,1239181;CP007570,1238922,1239181;CP010867,1238922,1239181;CP012419,1238922,1239181;CP013202,1238922,1239181;
CP011329	Mauve	SHARED	1239182	1239206	.	.	.	Notes=Lenght24	AL732656,1239182,1239206;AE009948,1239182,1239206;CP000114,1239182,1239206;HF952104,1239182,1239206;HG939456,1239182,1239206;CP007631,1239182,1239206;CP007632,1239182,1239206;CP007572,1239182,1239206;CP007571,1239182,1239206;CP007570,1239182,1239206;CP010867,1239182,1239206;CP012419,1239182,1239206;CP013202,1239182,1239206;
CP011329	Mauve	SHARED	1239207	1239418	.	.	.	Notes=Lenght211	AL732656,1239207,1239418;AE009948,1239207,1239418;CP000114,1239207,1239418;HF952104,1239207,1239418;HG939456,1239207,1239418;CP007631,1239207,1239418;CP007632,1239207,1239418;CP006910,1239207,1239418;CP007572,1239207,1239418;CP007571,1239207,1239418;CP007570,1239207,1239418;CP010867,1239207,1239418;CP012419,1239207,1239418;CP013202,1239207,1239418;
CP011329	Mauve	SHARED	1239419	1239464	.	.	.	Notes=Lenght45	AL732656,1239419,1239464;AE009948,1239419,1239464;CP000114,1239419,1239464;HF952104,1239419,1239464;HG939456,1239419,1239464;CP007631,1239419,1239464;CP007632,1239419,1239464;CP007572,1239419,1239464;CP007571,1239419,1239464;CP007570,1239419,1239464;CP010867,1239419,1239464;CP012419,1239419,1239464;CP013202,1239419,1239464;
CP011329	Mauve	SHARED	1239465	1239614	.	.	.	Notes=Lenght149	AL732656,1239465,1239614;AE009948,1239465,1239614;CP000114,1239465,1239614;HF952104,1239465,1239614;HG939456,1239465,1239614;CP007631,1239465,1239614;CP007632,1239465,1239614;CP006910,1239465,1239614;CP007572,1239465,1239614;CP007571,1239465,1239614;CP007570,1239465,1239614;CP010867,1239465,1239614;CP012419,1239465,1239614;CP013202,1239465,1239614;
CP011329	Mauve	SHARED	1239615	1245090	.	.	.	Notes=Lenght5475	AL732656,1239615,1245090;AE009948,1239615,1245090;CP000114,1239615,1245090;HF952104,1239615,1245090;HG939456,1239615,1245090;CP007631,1239615,1245090;CP007632,1239615,1245090;CP007572,1239615,1245090;CP007571,1239615,1245090;CP007570,1239615,1245090;CP010867,1239615,1245090;CP012419,1239615,1245090;CP013202,1239615,1245090;
CP011329	Mauve	SHARED	1245091	1245102	.	.	.	Notes=Lenght11	AL732656,1245091,1245102;AE009948,1245091,1245102;CP000114,1245091,1245102;HF952104,1245091,1245102;HG939456,1245091,1245102;CP007631,1245091,1245102;CP007632,1245091,1245102;CP007572,1245091,1245102;CP007571,1245091,1245102;CP007570,1245091,1245102;CP010867,1245091,1245102;CP012419,1245091,1245102;CP013202,1245091,1245102;
CP011329	Mauve	SHARED	1246428	1247849	.	.	.	Notes=Lenght1421	AE009948,1246428,1247849;HF952104,1246428,1247849;HG939456,1246428,1247849;CP007631,1246428,1247849;CP007632,1246428,1247849;CP010867,1246428,1247849;CP013202,1246428,1247849;
CP011329	Mauve	SHARED	1247850	1248916	.	.	.	Notes=Lenght1066	AL732656,1247850,1248916;AE009948,1247850,1248916;CP000114,1247850,1248916;CP003919,1247850,1248916;HF952104,1247850,1248916;HF952106,1247850,1248916;HF952105,1247850,1248916;CP007482,1247850,1248916;CP007565,1247850,1248916;HG939456,1247850,1248916;CP007631,1247850,1248916;CP007632,1247850,1248916;CP007572,1247850,1248916;CP007571,1247850,1248916;CP007570,1247850,1248916;FO393392,1247850,1248916…
CP011329	Mauve	SHARED	1248917	1249081	.	.	.	Notes=Lenght164	AL732656,1248917,1249081;AE009948,1248917,1249081;CP000114,1248917,1249081;HF952104,1248917,1249081;HF952105,1248917,1249081;HG939456,1248917,1249081;CP007631,1248917,1249081;CP007632,1248917,1249081;CP007572,1248917,1249081;CP007571,1248917,1249081;CP007570,1248917,1249081;CP010867,1248917,1249081;CP012419,1248917,1249081;CP013202,1248917,1249081;
CP011329	Mauve	SHARED	1249082	1250159	.	.	.	Notes=Lenght1077	AL732656,1249082,1250159;AE009948,1249082,1250159;CP000114,1249082,1250159;HF952104,1249082,1250159;HG939456,1249082,1250159;CP007631,1249082,1250159;CP007632,1249082,1250159;CP007572,1249082,1250159;CP007571,1249082,1250159;CP007570,1249082,1250159;CP010867,1249082,1250159;CP012419,1249082,1250159;CP013202,1249082,1250159;
CP011329	Mauve	SHARED	1250290	1251793	.	.	.	Notes=Lenght1503	AL732656,1250290,1251793;AE009948,1250290,1251793;CP000114,1250290,1251793;HF952104,1250290,1251793;HG939456,1250290,1251793;CP007631,1250290,1251793;CP007632,1250290,1251793;CP007572,1250290,1251793;CP007571,1250290,1251793;CP007570,1250290,1251793;CP010867,1250290,1251793;CP012419,1250290,1251793;CP013202,1250290,1251793;
CP011329	Mauve	SHARED	1251794	1252562	.	.	.	Notes=Lenght768	AL732656,1251794,1252562;AE009948,1251794,1252562;CP000114,1251794,1252562;HF952104,1251794,1252562;HG939456,1251794,1252562;CP007631,1251794,1252562;CP007632,1251794,1252562;CP007572,1251794,1252562;CP007571,1251794,1252562;CP007570,1251794,1252562;CP010867,1251794,1252562;CP012419,1251794,1252562;CP013202,1251794,1252562;
CP011329	Mauve	SHARED	1252563	1252596	.	.	.	Notes=Lenght33	AL732656,1252563,1252596;AE009948,1252563,1252596;CP000114,1252563,1252596;HF952104,1252563,1252596;HG939456,1252563,1252596;CP007631,1252563,1252596;CP007632,1252563,1252596;CP007572,1252563,1252596;CP007570,1252563,1252596;CP010867,1252563,1252596;CP012419,1252563,1252596;CP013202,1252563,1252596;
CP011329	Mauve	SHARED	1252597	1253089	.	.	.	Notes=Lenght492	AL732656,1252597,1253089;AE009948,1252597,1253089;CP000114,1252597,1253089;HF952104,1252597,1253089;HG939456,1252597,1253089;CP007631,1252597,1253089;CP007632,1252597,1253089;CP007572,1252597,1253089;CP007571,1252597,1253089;CP007570,1252597,1253089;CP010867,1252597,1253089;CP012419,1252597,1253089;CP013202,1252597,1253089;
CP011329	Mauve	SHARED	1253090	1253141	.	.	.	Notes=Lenght51	AL732656,1253090,1253141;AE009948,1253090,1253141;CP000114,1253090,1253141;HF952104,1253090,1253141;HG939456,1253090,1253141;CP007631,1253090,1253141;CP007632,1253090,1253141;CP007572,1253090,1253141;CP007571,1253090,1253141;CP007570,1253090,1253141;CP010867,1253090,1253141;CP012419,1253090,1253141;CP013202,1253090,1253141;
CP011329	Mauve	SHARED	1253142	1256495	.	.	.	Notes=Lenght3353	AL732656,1253142,1256495;CP000114,1253142,1256495;CP003810,1253142,1256495;HF952104,1253142,1256495;CP007631,1253142,1256495;CP007572,1253142,1256495;CP007571,1253142,1256495;CP007570,1253142,1256495;CP010867,1253142,1256495;CP011325,1253142,1256495;CP011326,1253142,1256495;CP011327,1253142,1256495;CP012419,1253142,1256495;CP013202,1253142,1256495;
CP011329	Mauve	SHARED	1256496	1257958	.	.	.	Notes=Lenght1462	AL732656,1256496,1257958;AE009948,1256496,1257958;CP000114,1256496,1257958;CP003810,1256496,1257958;HF952104,1256496,1257958;HG939456,1256496,1257958;CP007631,1256496,1257958;CP007632,1256496,1257958;CP007572,1256496,1257958;CP007571,1256496,1257958;CP007570,1256496,1257958;CP010867,1256496,1257958;CP011325,1256496,1257958;CP011326,1256496,1257958;CP011327,1256496,1257958;CP012419,1256496,1257958…
CP011329	Mauve	SHARED	1257959	1257977	.	.	.	Notes=Lenght18	AL732656,1257959,1257977;AE009948,1257959,1257977;CP000114,1257959,1257977;CP003810,1257959,1257977;HF952104,1257959,1257977;HG939456,1257959,1257977;CP007631,1257959,1257977;CP007572,1257959,1257977;CP007571,1257959,1257977;CP007570,1257959,1257977;CP010867,1257959,1257977;CP011325,1257959,1257977;CP011326,1257959,1257977;CP011327,1257959,1257977;CP012419,1257959,1257977;CP013202,1257959,1257977;
CP011329	Mauve	SHARED	1257978	1258285	.	.	.	Notes=Lenght307	AL732656,1257978,1258285;AE009948,1257978,1258285;CP000114,1257978,1258285;CP003810,1257978,1258285;HF952104,1257978,1258285;CP007631,1257978,1258285;CP007572,1257978,1258285;CP007571,1257978,1258285;CP007570,1257978,1258285;CP010867,1257978,1258285;CP011325,1257978,1258285;CP011326,1257978,1258285;CP011327,1257978,1258285;CP012419,1257978,1258285;CP013202,1257978,1258285;
CP011329	Mauve	SHARED	1258286	1258551	.	.	.	Notes=Lenght265	AL732656,1258286,1258551;AE009948,1258286,1258551;CP000114,1258286,1258551;CP003810,1258286,1258551;HF952104,1258286,1258551;CP007631,1258286,1258551;CP007572,1258286,1258551;CP007571,1258286,1258551;CP007570,1258286,1258551;CP010867,1258286,1258551;CP011325,1258286,1258551;CP011326,1258286,1258551;CP011327,1258286,1258551;CP012419,1258286,1258551;CP013202,1258286,1258551;
CP011329	Mauve	SHARED	1258553	1261269	.	.	.	Notes=Lenght2716	AL732656,1258553,1261269;AE009948,1258553,1261269;CP000114,1258553,1261269;CP003810,1258553,1261269;HF952104,1258553,1261269;CP007631,1258553,1261269;CP007572,1258553,1261269;CP007571,1258553,1261269;CP007570,1258553,1261269;CP010867,1258553,1261269;CP011325,1258553,1261269;CP011326,1258553,1261269;CP011327,1258553,1261269;CP012419,1258553,1261269;CP013202,1258553,1261269;
CP011329	Mauve	SHARED	1293816	1294116	.	.	.	Notes=Lenght300	AL732656,1293816,1294116;AE009948,1293816,1294116;CP000114,1293816,1294116;CP003810,1293816,1294116;HF952104,1293816,1294116;CP007631,1293816,1294116;CP007572,1293816,1294116;CP007571,1293816,1294116;CP007570,1293816,1294116;CP010867,1293816,1294116;CP011325,1293816,1294116;CP011326,1293816,1294116;CP011327,1293816,1294116;CP012419,1293816,1294116;CP013202,1293816,1294116;
CP011329	Mauve	SHARED	1294549	1294951	.	.	.	Notes=Lenght402	AL732656,1294549,1294951;AE009948,1294549,1294951;CP000114,1294549,1294951;CP003810,1294549,1294951;HF952104,1294549,1294951;CP007631,1294549,1294951;CP007572,1294549,1294951;CP007571,1294549,1294951;CP007570,1294549,1294951;CP010867,1294549,1294951;CP011325,1294549,1294951;CP011326,1294549,1294951;CP011327,1294549,1294951;CP012419,1294549,1294951;CP013202,1294549,1294951;
CP011329	Mauve	SHARED	1294953	1298086	.	.	.	Notes=Lenght3133	AL732656,1294953,1298086;AE009948,1294953,1298086;CP000114,1294953,1298086;CP003810,1294953,1298086;HF952104,1294953,1298086;CP007631,1294953,1298086;CP007572,1294953,1298086;CP007571,1294953,1298086;CP007570,1294953,1298086;CP010867,1294953,1298086;CP011325,1294953,1298086;CP011326,1294953,1298086;CP011327,1294953,1298086;CP012419,1294953,1298086;CP013202,1294953,1298086;
CP011329	Mauve	SHARED	1375467	1375576	.	.	.	Notes=Lenght109	AL732656,1375467,1375576;AE009948,1375467,1375576;CP000114,1375467,1375576;CP003810,1375467,1375576;HF952104,1375467,1375576;HF952106,1375467,1375576;HF952105,1375467,1375576;CP007482,1375467,1375576;CP007565,1375467,1375576;HG939456,1375467,1375576;CP007631,1375467,1375576;CP007632,1375467,1375576;CP006910,1375467,1375576;CP007572,1375467,1375576;CP007571,1375467,1375576;CP007570,1375467,1375576…
CP011329	Mauve	SHARED	1385395	1385444	.	.	.	Notes=Lenght49	AL732656,1385395,1385444;AE009948,1385395,1385444;CP000114,1385395,1385444;CP003810,1385395,1385444;HF952104,1385395,1385444;HF952106,1385395,1385444;HF952105,1385395,1385444;HG939456,1385395,1385444;CP007631,1385395,1385444;CP007632,1385395,1385444;CP006910,1385395,1385444;CP007572,1385395,1385444;CP007571,1385395,1385444;CP007570,1385395,1385444;CP010867,1385395,1385444;CP011325,1385395,1385444…
CP011329	Mauve	SHARED	1387907	1388110	.	.	.	Notes=Lenght203	AL732656,1387907,1388110;AE009948,1387907,1388110;CP000114,1387907,1388110;CP003810,1387907,1388110;HF952104,1387907,1388110;HF952106,1387907,1388110;HF952105,1387907,1388110;HG939456,1387907,1388110;CP007631,1387907,1388110;CP007632,1387907,1388110;CP006910,1387907,1388110;CP007572,1387907,1388110;CP007571,1387907,1388110;CP007570,1387907,1388110;CP010867,1387907,1388110;CP011325,1387907,1388110…
CP011329	Mauve	SHARED	1395403	1395694	.	.	.	Notes=Lenght291	AL732656,1395403,1395694;CP000114,1395403,1395694;CP003810,1395403,1395694;CP003919,1395403,1395694;HF952104,1395403,1395694;HF952106,1395403,1395694;HF952105,1395403,1395694;CP007482,1395403,1395694;CP007565,1395403,1395694;HG939456,1395403,1395694;CP007631,1395403,1395694;CP007572,1395403,1395694;CP007571,1395403,1395694;CP007570,1395403,1395694;FO393392,1395403,1395694;CP010867,1395403,1395694…
CP011329	Mauve	SHARED	1395695	1396301	.	.	.	Notes=Lenght606	CP000114,1395695,1396301;CP003810,1395695,1396301;HF952104,1395695,1396301;CP007631,1395695,1396301;CP010867,1395695,1396301;CP011325,1395695,1396301;CP011326,1395695,1396301;CP011327,1395695,1396301;CP012419,1395695,1396301;CP013202,1395695,1396301;
CP011329	Mauve	SHARED	1396302	1396341	.	.	.	Notes=Lenght39	CP000114,1396302,1396341;CP003810,1396302,1396341;HF952104,1396302,1396341;HG939456,1396302,1396341;CP007631,1396302,1396341;CP010867,1396302,1396341;CP011325,1396302,1396341;CP011326,1396302,1396341;CP011327,1396302,1396341;CP012419,1396302,1396341;CP013202,1396302,1396341;
CP011329	Mauve	SHARED	1396342	1396375	.	.	.	Notes=Lenght33	CP000114,1396342,1396375;CP003810,1396342,1396375;HF952104,1396342,1396375;CP007631,1396342,1396375;CP010867,1396342,1396375;CP011325,1396342,1396375;CP011326,1396342,1396375;CP011327,1396342,1396375;CP012419,1396342,1396375;CP013202,1396342,1396375;
CP011329	Mauve	SHARED	1396376	1396478	.	.	.	Notes=Lenght102	CP000114,1396376,1396478;CP003810,1396376,1396478;HF952104,1396376,1396478;HG939456,1396376,1396478;CP007631,1396376,1396478;CP010867,1396376,1396478;CP011325,1396376,1396478;CP011326,1396376,1396478;CP011327,1396376,1396478;CP012419,1396376,1396478;CP013202,1396376,1396478;
CP011329	Mauve	SHARED	1396479	1396578	.	.	.	Notes=Lenght99	CP000114,1396479,1396578;CP003810,1396479,1396578;HF952104,1396479,1396578;CP007631,1396479,1396578;CP010867,1396479,1396578;CP011325,1396479,1396578;CP011326,1396479,1396578;CP011327,1396479,1396578;CP012419,1396479,1396578;CP013202,1396479,1396578;
CP011329	Mauve	SHARED	1396579	1396621	.	.	.	Notes=Lenght42	CP000114,1396579,1396621;CP003810,1396579,1396621;HF952104,1396579,1396621;CP007631,1396579,1396621;CP007572,1396579,1396621;CP007571,1396579,1396621;CP007570,1396579,1396621;CP010867,1396579,1396621;CP011325,1396579,1396621;CP011326,1396579,1396621;CP011327,1396579,1396621;CP012419,1396579,1396621;CP013202,1396579,1396621;
CP011329	Mauve	SHARED	1396622	1396833	.	.	.	Notes=Lenght211	AL732656,1396622,1396833;CP000114,1396622,1396833;CP003810,1396622,1396833;HF952104,1396622,1396833;HG939456,1396622,1396833;CP007631,1396622,1396833;CP007572,1396622,1396833;CP007571,1396622,1396833;CP007570,1396622,1396833;CP010867,1396622,1396833;CP011325,1396622,1396833;CP011326,1396622,1396833;CP011327,1396622,1396833;CP012419,1396622,1396833;CP013202,1396622,1396833;
CP011329	Mauve	SHARED	1396834	1397114	.	.	.	Notes=Lenght280	CP000114,1396834,1397114;CP003810,1396834,1397114;HF952104,1396834,1397114;CP007631,1396834,1397114;CP010867,1396834,1397114;CP011325,1396834,1397114;CP011326,1396834,1397114;CP011327,1396834,1397114;CP012419,1396834,1397114;CP013202,1396834,1397114;
CP011329	Mauve	SHARED	1397115	1397252	.	.	.	Notes=Lenght137	AL732656,1397115,1397252;CP000114,1397115,1397252;CP003810,1397115,1397252;HF952104,1397115,1397252;CP007631,1397115,1397252;CP007572,1397115,1397252;CP007571,1397115,1397252;CP007570,1397115,1397252;CP010867,1397115,1397252;CP011325,1397115,1397252;CP011326,1397115,1397252;CP011327,1397115,1397252;CP012419,1397115,1397252;CP013202,1397115,1397252;
CP011329	Mauve	SHARED	1397253	1397708	.	.	.	Notes=Lenght455	AL732656,1397253,1397708;CP000114,1397253,1397708;CP003810,1397253,1397708;HF952104,1397253,1397708;HG939456,1397253,1397708;CP007631,1397253,1397708;CP007572,1397253,1397708;CP007571,1397253,1397708;CP007570,1397253,1397708;CP010867,1397253,1397708;CP011325,1397253,1397708;CP011326,1397253,1397708;CP011327,1397253,1397708;CP012419,1397253,1397708;CP013202,1397253,1397708;
CP011329	Mauve	SHARED	1397709	1398019	.	.	.	Notes=Lenght310	AL732656,1397709,1398019;CP000114,1397709,1398019;CP003810,1397709,1398019;HF952104,1397709,1398019;HG939456,1397709,1398019;CP007631,1397709,1398019;CP007572,1397709,1398019;CP007571,1397709,1398019;CP007570,1397709,1398019;CP010867,1397709,1398019;CP011325,1397709,1398019;CP011327,1397709,1398019;CP012419,1397709,1398019;CP013202,1397709,1398019;
CP011329	Mauve	SHARED	1398020	1398062	.	.	.	Notes=Lenght42	AL732656,1398020,1398062;CP000114,1398020,1398062;CP003810,1398020,1398062;HF952104,1398020,1398062;CP007631,1398020,1398062;CP007572,1398020,1398062;CP007571,1398020,1398062;CP007570,1398020,1398062;CP010867,1398020,1398062;CP011325,1398020,1398062;CP011327,1398020,1398062;CP012419,1398020,1398062;CP013202,1398020,1398062;
CP011329	Mauve	SHARED	1398063	1398091	.	.	.	Notes=Lenght28	CP000114,1398063,1398091;CP003810,1398063,1398091;HF952104,1398063,1398091;HG939456,1398063,1398091;CP007631,1398063,1398091;CP010867,1398063,1398091;CP011325,1398063,1398091;CP011327,1398063,1398091;CP012419,1398063,1398091;CP013202,1398063,1398091;
CP011329	Mauve	SHARED	1398092	1398110	.	.	.	Notes=Lenght18	AL732656,1398092,1398110;CP000114,1398092,1398110;CP003810,1398092,1398110;HF952104,1398092,1398110;HG939456,1398092,1398110;CP007631,1398092,1398110;CP007572,1398092,1398110;CP007571,1398092,1398110;CP007570,1398092,1398110;CP010867,1398092,1398110;CP011325,1398092,1398110;CP011327,1398092,1398110;CP012419,1398092,1398110;CP013202,1398092,1398110;
CP011329	Mauve	SHARED	1398111	1398206	.	.	.	Notes=Lenght95	CP000114,1398111,1398206;CP003810,1398111,1398206;HF952104,1398111,1398206;HF952106,1398111,1398206;HF952105,1398111,1398206;CP007631,1398111,1398206;CP010867,1398111,1398206;CP011325,1398111,1398206;CP011327,1398111,1398206;CP010319,1398111,1398206;CP012419,1398111,1398206;CP013202,1398111,1398206;
CP011329	Mauve	SHARED	1398207	1398344	.	.	.	Notes=Lenght137	AL732656,1398207,1398344;CP000114,1398207,1398344;HF952104,1398207,1398344;HF952106,1398207,1398344;HF952105,1398207,1398344;CP007631,1398207,1398344;CP007572,1398207,1398344;CP007571,1398207,1398344;CP007570,1398207,1398344;CP010867,1398207,1398344;CP010319,1398207,1398344;CP013202,1398207,1398344;
CP011329	Mauve	SHARED	1398345	1398362	.	.	.	Notes=Lenght17	AL732656,1398345,1398362;HF952104,1398345,1398362;CP007631,1398345,1398362;CP007572,1398345,1398362;CP007571,1398345,1398362;CP007570,1398345,1398362;CP010867,1398345,1398362;CP013202,1398345,1398362;
CP011329	Mauve	SHARED	1398363	1398587	.	.	.	Notes=Lenght224	CP003810,1398363,1398587;HF952104,1398363,1398587;CP007631,1398363,1398587;CP010867,1398363,1398587;CP011325,1398363,1398587;CP011327,1398363,1398587;CP012419,1398363,1398587;CP013202,1398363,1398587;
CP011329	Mauve	SHARED	1398588	1398647	.	.	.	Notes=Lenght59	AL732656,1398588,1398647;CP003810,1398588,1398647;HF952104,1398588,1398647;CP007631,1398588,1398647;CP007572,1398588,1398647;CP007571,1398588,1398647;CP007570,1398588,1398647;CP010867,1398588,1398647;CP011325,1398588,1398647;CP011327,1398588,1398647;CP012419,1398588,1398647;CP013202,1398588,1398647;
CP011329	Mauve	SHARED	1398648	1398689	.	.	.	Notes=Lenght41	CP003810,1398648,1398689;HF952104,1398648,1398689;CP007631,1398648,1398689;CP010867,1398648,1398689;CP011325,1398648,1398689;CP011327,1398648,1398689;CP012419,1398648,1398689;CP013202,1398648,1398689;
CP011329	Mauve	SHARED	1398690	1399036	.	.	.	Notes=Lenght346	CP003810,1398690,1399036;HF952104,1398690,1399036;HG939456,1398690,1399036;CP007631,1398690,1399036;CP010867,1398690,1399036;CP011325,1398690,1399036;CP011327,1398690,1399036;CP012419,1398690,1399036;CP013202,1398690,1399036;
CP011329	Mauve	SHARED	1399037	1399233	.	.	.	Notes=Lenght196	AE009948,1399037,1399233;CP003810,1399037,1399233;HF952104,1399037,1399233;HG939456,1399037,1399233;CP007631,1399037,1399233;CP007632,1399037,1399233;CP010867,1399037,1399233;CP011325,1399037,1399233;CP011327,1399037,1399233;CP012419,1399037,1399233;CP013202,1399037,1399233;
CP011329	Mauve	SHARED	1399234	1399266	.	.	.	Notes=Lenght32	AL732656,1399234,1399266;AE009948,1399234,1399266;CP003810,1399234,1399266;HF952104,1399234,1399266;HG939456,1399234,1399266;CP007631,1399234,1399266;CP007632,1399234,1399266;CP007572,1399234,1399266;CP007571,1399234,1399266;CP007570,1399234,1399266;CP010867,1399234,1399266;CP011325,1399234,1399266;CP011327,1399234,1399266;CP012419,1399234,1399266;CP013202,1399234,1399266;
CP011329	Mauve	SHARED	1399267	1399477	.	.	.	Notes=Lenght210	AE009948,1399267,1399477;CP003810,1399267,1399477;HF952104,1399267,1399477;HG939456,1399267,1399477;CP007631,1399267,1399477;CP007632,1399267,1399477;CP010867,1399267,1399477;CP011325,1399267,1399477;CP011327,1399267,1399477;CP012419,1399267,1399477;CP013202,1399267,1399477;
CP011329	Mauve	SHARED	1399478	1400050	.	.	.	Notes=Lenght572	AL732656,1399478,1400050;AE009948,1399478,1400050;CP003810,1399478,1400050;HF952104,1399478,1400050;HG939456,1399478,1400050;CP007631,1399478,1400050;CP007632,1399478,1400050;CP007572,1399478,1400050;CP007571,1399478,1400050;CP007570,1399478,1400050;CP010867,1399478,1400050;CP011325,1399478,1400050;CP011327,1399478,1400050;CP012419,1399478,1400050;CP013202,1399478,1400050;
CP011329	Mauve	SHARED	1400051	1400091	.	.	.	Notes=Lenght40	AE009948,1400051,1400091;CP003810,1400051,1400091;HF952104,1400051,1400091;HG939456,1400051,1400091;CP007631,1400051,1400091;CP007632,1400051,1400091;CP010867,1400051,1400091;CP011325,1400051,1400091;CP011327,1400051,1400091;CP012419,1400051,1400091;CP013202,1400051,1400091;
CP011329	Mauve	SHARED	1400092	1400261	.	.	.	Notes=Lenght169	AL732656,1400092,1400261;AE009948,1400092,1400261;CP003810,1400092,1400261;HF952104,1400092,1400261;HG939456,1400092,1400261;CP007631,1400092,1400261;CP007632,1400092,1400261;CP007572,1400092,1400261;CP007571,1400092,1400261;CP007570,1400092,1400261;CP010867,1400092,1400261;CP011325,1400092,1400261;CP011327,1400092,1400261;CP012419,1400092,1400261;CP013202,1400092,1400261;
CP011329	Mauve	SHARED	1400262	1400294	.	.	.	Notes=Lenght32	AE009948,1400262,1400294;CP000114,1400262,1400294;HF952104,1400262,1400294;HF952106,1400262,1400294;HF952105,1400262,1400294;CP007482,1400262,1400294;CP007565,1400262,1400294;CP007631,1400262,1400294;CP006910,1400262,1400294;FO393392,1400262,1400294;CP010867,1400262,1400294;CP011328,1400262,1400294;CP010319,1400262,1400294;CP013202,1400262,1400294;
CP011329	Mauve	SHARED	1400295	1400328	.	.	.	Notes=Lenght33	AL732656,1400295,1400328;AE009948,1400295,1400328;CP000114,1400295,1400328;HF952104,1400295,1400328;HF952106,1400295,1400328;HF952105,1400295,1400328;CP007482,1400295,1400328;CP007565,1400295,1400328;CP007631,1400295,1400328;CP006910,1400295,1400328;CP007572,1400295,1400328;CP007571,1400295,1400328;CP007570,1400295,1400328;FO393392,1400295,1400328;CP010867,1400295,1400328;CP011328,1400295,1400328…
CP011329	Mauve	SHARED	1400329	1400344	.	.	.	Notes=Lenght15	AE009948,1400329,1400344;CP003810,1400329,1400344;HF952104,1400329,1400344;CP007631,1400329,1400344;CP010867,1400329,1400344;CP011325,1400329,1400344;CP011327,1400329,1400344;CP012419,1400329,1400344;CP013202,1400329,1400344;
CP011329	Mauve	SHARED	1400345	1400399	.	.	.	Notes=Lenght54	AL732656,1400345,1400399;AE009948,1400345,1400399;CP003810,1400345,1400399;HF952104,1400345,1400399;CP007631,1400345,1400399;CP007572,1400345,1400399;CP007571,1400345,1400399;CP007570,1400345,1400399;CP010867,1400345,1400399;CP011325,1400345,1400399;CP011327,1400345,1400399;CP012419,1400345,1400399;CP013202,1400345,1400399;
CP011329	Mauve	SHARED	1400400	1400680	.	.	.	Notes=Lenght280	AE009948,1400400,1400680;CP000114,1400400,1400680;HF952104,1400400,1400680;HF952106,1400400,1400680;HF952105,1400400,1400680;CP007482,1400400,1400680;CP007565,1400400,1400680;CP007631,1400400,1400680;CP006910,1400400,1400680;FO393392,1400400,1400680;CP010867,1400400,1400680;CP011328,1400400,1400680;CP010319,1400400,1400680;CP013202,1400400,1400680;
CP011329	Mauve	SHARED	1400681	1400784	.	.	.	Notes=Lenght103	AE009948,1400681,1400784;CP000114,1400681,1400784;HF952104,1400681,1400784;HF952106,1400681,1400784;HF952105,1400681,1400784;CP007631,1400681,1400784;CP006910,1400681,1400784;CP010867,1400681,1400784;CP010319,1400681,1400784;CP013202,1400681,1400784;
CP011329	Mauve	SHARED	1400792	1401441	.	.	.	Notes=Lenght649	AL732656,1400792,1401441;AE009948,1400792,1401441;CP000114,1400792,1401441;HF952104,1400792,1401441;HG939456,1400792,1401441;CP007631,1400792,1401441;CP007632,1400792,1401441;CP007572,1400792,1401441;CP007571,1400792,1401441;CP007570,1400792,1401441;CP010867,1400792,1401441;CP013202,1400792,1401441;
CP011329	Mauve	SHARED	1401442	1401807	.	.	.	Notes=Lenght365	AE009948,1401442,1401807;CP000114,1401442,1401807;HF952104,1401442,1401807;HG939456,1401442,1401807;CP007631,1401442,1401807;CP007632,1401442,1401807;CP010867,1401442,1401807;CP013202,1401442,1401807;
CP011329	Mauve	SHARED	1401808	1402062	.	.	.	Notes=Lenght254	AE009948,1401808,1402062;CP000114,1401808,1402062;HF952104,1401808,1402062;HF952106,1401808,1402062;HF952105,1401808,1402062;CP007631,1401808,1402062;CP006910,1401808,1402062;CP010867,1401808,1402062;CP010319,1401808,1402062;CP013202,1401808,1402062;
CP011329	Mauve	SHARED	1402063	1402575	.	.	.	Notes=Lenght512	AL732656,1402063,1402575;AE009948,1402063,1402575;CP000114,1402063,1402575;HF952104,1402063,1402575;HF952106,1402063,1402575;HF952105,1402063,1402575;CP007631,1402063,1402575;CP006910,1402063,1402575;CP007572,1402063,1402575;CP007571,1402063,1402575;CP007570,1402063,1402575;CP010867,1402063,1402575;CP010319,1402063,1402575;CP013202,1402063,1402575;
CP011329	Mauve	SHARED	1402576	1402691	.	.	.	Notes=Lenght115	AE009948,1402576,1402691;CP000114,1402576,1402691;HF952104,1402576,1402691;HF952106,1402576,1402691;HF952105,1402576,1402691;CP007631,1402576,1402691;CP006910,1402576,1402691;CP010867,1402576,1402691;CP010319,1402576,1402691;CP013202,1402576,1402691;
CP011329	Mauve	SHARED	1402692	1402836	.	.	.	Notes=Lenght144	AL732656,1402692,1402836;AE009948,1402692,1402836;CP000114,1402692,1402836;HF952104,1402692,1402836;HF952106,1402692,1402836;HF952105,1402692,1402836;CP007631,1402692,1402836;CP006910,1402692,1402836;CP007572,1402692,1402836;CP007571,1402692,1402836;CP007570,1402692,1402836;CP010867,1402692,1402836;CP010319,1402692,1402836;CP013202,1402692,1402836;
CP011329	Mauve	SHARED	1402837	1402896	.	.	.	Notes=Lenght59	AL732656,1402837,1402896;AE009948,1402837,1402896;CP000114,1402837,1402896;HF952104,1402837,1402896;HF952106,1402837,1402896;HF952105,1402837,1402896;CP007482,1402837,1402896;CP007565,1402837,1402896;CP007631,1402837,1402896;CP006910,1402837,1402896;CP007572,1402837,1402896;CP007571,1402837,1402896;CP007570,1402837,1402896;FO393392,1402837,1402896;CP010867,1402837,1402896;CP011328,1402837,1402896…
CP011329	Mauve	SHARED	1402897	1403176	.	.	.	Notes=Lenght279	AE009948,1402897,1403176;CP003810,1402897,1403176;HF952104,1402897,1403176;CP007631,1402897,1403176;CP010867,1402897,1403176;CP011325,1402897,1403176;CP011327,1402897,1403176;CP012419,1402897,1403176;CP013202,1402897,1403176;
CP011329	Mauve	SHARED	1403177	1403236	.	.	.	Notes=Lenght59	AE009948,1403177,1403236;CP003810,1403177,1403236;HF952104,1403177,1403236;HG939456,1403177,1403236;CP007631,1403177,1403236;CP007632,1403177,1403236;CP010867,1403177,1403236;CP011325,1403177,1403236;CP011327,1403177,1403236;CP012419,1403177,1403236;CP013202,1403177,1403236;
CP011329	Mauve	SHARED	1403237	1403274	.	.	.	Notes=Lenght37	AL732656,1403237,1403274;AE009948,1403237,1403274;CP003810,1403237,1403274;HF952104,1403237,1403274;HG939456,1403237,1403274;CP007631,1403237,1403274;CP007632,1403237,1403274;CP007572,1403237,1403274;CP007571,1403237,1403274;CP007570,1403237,1403274;CP010867,1403237,1403274;CP011325,1403237,1403274;CP011327,1403237,1403274;CP012419,1403237,1403274;CP013202,1403237,1403274;
CP011329	Mauve	SHARED	1403275	1403566	.	.	.	Notes=Lenght291	AL732656,1403275,1403566;AE009948,1403275,1403566;CP003810,1403275,1403566;HF952104,1403275,1403566;CP007631,1403275,1403566;CP007572,1403275,1403566;CP007571,1403275,1403566;CP007570,1403275,1403566;CP010867,1403275,1403566;CP011325,1403275,1403566;CP011327,1403275,1403566;CP012419,1403275,1403566;CP013202,1403275,1403566;
CP011329	Mauve	SHARED	1403567	1403696	.	.	.	Notes=Lenght129	AE009948,1403567,1403696;CP003810,1403567,1403696;HF952104,1403567,1403696;CP007631,1403567,1403696;CP010867,1403567,1403696;CP011325,1403567,1403696;CP011327,1403567,1403696;CP012419,1403567,1403696;CP013202,1403567,1403696;
CP011329	Mauve	SHARED	1403706	1403748	.	.	.	Notes=Lenght42	AL732656,1403706,1403748;AE009948,1403706,1403748;CP000114,1403706,1403748;HF952104,1403706,1403748;CP007631,1403706,1403748;CP007572,1403706,1403748;CP007571,1403706,1403748;CP007570,1403706,1403748;CP010867,1403706,1403748;CP013202,1403706,1403748;
CP011329	Mauve	SHARED	1403749	1403898	.	.	.	Notes=Lenght149	AE009948,1403749,1403898;CP000114,1403749,1403898;HF952104,1403749,1403898;CP007631,1403749,1403898;CP010867,1403749,1403898;CP013202,1403749,1403898;
CP011329	Mauve	SHARED	1403899	1404102	.	.	.	Notes=Lenght203	AL732656,1403899,1404102;AE009948,1403899,1404102;CP000114,1403899,1404102;HF952104,1403899,1404102;CP007631,1403899,1404102;CP007572,1403899,1404102;CP007571,1403899,1404102;CP007570,1403899,1404102;CP010867,1403899,1404102;CP013202,1403899,1404102;
CP011329	Mauve	SHARED	1404103	1404152	.	.	.	Notes=Lenght49	AE009948,1404103,1404152;CP000114,1404103,1404152;HF952104,1404103,1404152;CP007631,1404103,1404152;CP010867,1404103,1404152;CP013202,1404103,1404152;
CP011329	Mauve	SHARED	1404153	1404235	.	.	.	Notes=Lenght82	AL732656,1404153,1404235;AE009948,1404153,1404235;CP000114,1404153,1404235;HF952104,1404153,1404235;CP007631,1404153,1404235;CP007572,1404153,1404235;CP007571,1404153,1404235;CP007570,1404153,1404235;CP010867,1404153,1404235;CP013202,1404153,1404235;
CP011329	Mauve	SHARED	1404236	1404296	.	.	.	Notes=Lenght60	AL732656,1404236,1404296;AE009948,1404236,1404296;CP000114,1404236,1404296;CP003919,1404236,1404296;HF952104,1404236,1404296;HF952106,1404236,1404296;HF952105,1404236,1404296;CP007482,1404236,1404296;CP007565,1404236,1404296;HG939456,1404236,1404296;CP007631,1404236,1404296;CP007632,1404236,1404296;CP006910,1404236,1404296;CP007572,1404236,1404296;CP007571,1404236,1404296;CP007570,1404236,1404296…
CP011329	Mauve	SHARED	1404297	1404356	.	.	.	Notes=Lenght59	AE009948,1404297,1404356;CP000114,1404297,1404356;CP003919,1404297,1404356;HF952104,1404297,1404356;HF952106,1404297,1404356;HF952105,1404297,1404356;CP007482,1404297,1404356;CP007565,1404297,1404356;HG939456,1404297,1404356;CP007631,1404297,1404356;CP007632,1404297,1404356;CP006910,1404297,1404356;FO393392,1404297,1404356;CP010867,1404297,1404356;CP011328,1404297,1404356;CP010319,1404297,1404356…
CP011329	Mauve	SHARED	1404357	1405131	.	.	.	Notes=Lenght774	AL732656,1404357,1405131;AE009948,1404357,1405131;CP003810,1404357,1405131;HF952104,1404357,1405131;CP007631,1404357,1405131;CP007572,1404357,1405131;CP007571,1404357,1405131;CP007570,1404357,1405131;CP010867,1404357,1405131;CP011325,1404357,1405131;CP011327,1404357,1405131;CP012419,1404357,1405131;CP013202,1404357,1405131;
CP011329	Mauve	SHARED	1405132	1405160	.	.	.	Notes=Lenght28	AL732656,1405132,1405160;AE009948,1405132,1405160;CP003810,1405132,1405160;CP003919,1405132,1405160;HF952104,1405132,1405160;HF952106,1405132,1405160;HF952105,1405132,1405160;CP007482,1405132,1405160;CP007565,1405132,1405160;HG939456,1405132,1405160;CP007631,1405132,1405160;CP007632,1405132,1405160;CP006910,1405132,1405160;CP007572,1405132,1405160;CP007571,1405132,1405160;CP007570,1405132,1405160…
CP011329	Mauve	SHARED	1405161	1405535	.	.	.	Notes=Lenght374	AL732656,1405161,1405535;AE009948,1405161,1405535;CP003810,1405161,1405535;HF952104,1405161,1405535;CP007631,1405161,1405535;CP007572,1405161,1405535;CP007571,1405161,1405535;CP007570,1405161,1405535;CP010867,1405161,1405535;CP011325,1405161,1405535;CP011327,1405161,1405535;CP012419,1405161,1405535;CP013202,1405161,1405535;
CP011329	Mauve	SHARED	1405536	1405664	.	.	.	Notes=Lenght128	AE009948,1405536,1405664;CP003810,1405536,1405664;HF952104,1405536,1405664;CP007631,1405536,1405664;CP010867,1405536,1405664;CP011325,1405536,1405664;CP011327,1405536,1405664;CP012419,1405536,1405664;CP013202,1405536,1405664;
CP011329	Mauve	SHARED	1405665	1405771	.	.	.	Notes=Lenght106	AE009948,1405665,1405771;CP003810,1405665,1405771;CP003919,1405665,1405771;HF952104,1405665,1405771;HF952106,1405665,1405771;HF952105,1405665,1405771;CP007482,1405665,1405771;CP007565,1405665,1405771;HG939456,1405665,1405771;CP007631,1405665,1405771;CP007632,1405665,1405771;CP006910,1405665,1405771;FO393392,1405665,1405771;CP010867,1405665,1405771;CP011325,1405665,1405771;CP011327,1405665,1405771…
CP011329	Mauve	SHARED	1405772	1405906	.	.	.	Notes=Lenght134	AE009948,1405772,1405906;CP003810,1405772,1405906;HF952104,1405772,1405906;CP007631,1405772,1405906;CP010867,1405772,1405906;CP011325,1405772,1405906;CP011327,1405772,1405906;CP012419,1405772,1405906;CP013202,1405772,1405906;
CP011329	Mauve	SHARED	1405907	1405982	.	.	.	Notes=Lenght75	AL732656,1405907,1405982;AE009948,1405907,1405982;HF952104,1405907,1405982;CP007631,1405907,1405982;CP007572,1405907,1405982;CP007571,1405907,1405982;CP007570,1405907,1405982;CP010867,1405907,1405982;CP013202,1405907,1405982;
CP011329	Mauve	SHARED	1405983	1406081	.	.	.	Notes=Lenght98	AL732656,1405983,1406081;AE009948,1405983,1406081;CP000114,1405983,1406081;CP003919,1405983,1406081;HF952104,1405983,1406081;HF952106,1405983,1406081;HF952105,1405983,1406081;CP007482,1405983,1406081;CP007565,1405983,1406081;HG939456,1405983,1406081;CP007631,1405983,1406081;CP007632,1405983,1406081;CP006910,1405983,1406081;CP007572,1405983,1406081;CP007571,1405983,1406081;CP007570,1405983,1406081…
CP011329	Mauve	SHARED	1406082	1406200	.	.	.	Notes=Lenght118	AL732656,1406082,1406200;AE009948,1406082,1406200;HF952104,1406082,1406200;CP007631,1406082,1406200;CP007572,1406082,1406200;CP007571,1406082,1406200;CP007570,1406082,1406200;CP010867,1406082,1406200;CP013202,1406082,1406200;
CP011329	Mauve	SHARED	1406201	1406225	.	.	.	Notes=Lenght24	AL732656,1406201,1406225;AE009948,1406201,1406225;CP000114,1406201,1406225;HF952104,1406201,1406225;CP007631,1406201,1406225;CP007572,1406201,1406225;CP007571,1406201,1406225;CP007570,1406201,1406225;CP010867,1406201,1406225;CP013202,1406201,1406225;
CP011329	Mauve	SHARED	1406226	1406283	.	.	.	Notes=Lenght57	AL732656,1406226,1406283;AE009948,1406226,1406283;CP000114,1406226,1406283;CP003919,1406226,1406283;HF952104,1406226,1406283;HF952106,1406226,1406283;HF952105,1406226,1406283;CP007482,1406226,1406283;CP007565,1406226,1406283;HG939456,1406226,1406283;CP007631,1406226,1406283;CP007632,1406226,1406283;CP006910,1406226,1406283;CP007572,1406226,1406283;CP007571,1406226,1406283;CP007570,1406226,1406283…
CP011329	Mauve	SHARED	1406285	1406659	.	.	.	Notes=Lenght374	AE009948,1406285,1406659;CP000114,1406285,1406659;HF952104,1406285,1406659;CP007631,1406285,1406659;CP010867,1406285,1406659;CP013202,1406285,1406659;
CP011329	Mauve	SHARED	1406660	1407034	.	.	.	Notes=Lenght374	AE009948,1406660,1407034;CP000114,1406660,1407034;CP003919,1406660,1407034;HF952104,1406660,1407034;HF952106,1406660,1407034;HF952105,1406660,1407034;CP007482,1406660,1407034;CP007565,1406660,1407034;HG939456,1406660,1407034;CP007631,1406660,1407034;CP007632,1406660,1407034;CP006910,1406660,1407034;FO393392,1406660,1407034;CP010867,1406660,1407034;CP011328,1406660,1407034;CP010319,1406660,1407034…
CP011329	Mauve	SHARED	1407035	1407358	.	.	.	Notes=Lenght323	AL732656,1407035,1407358;AE009948,1407035,1407358;CP000114,1407035,1407358;CP003919,1407035,1407358;HF952104,1407035,1407358;HF952106,1407035,1407358;HF952105,1407035,1407358;CP007482,1407035,1407358;CP007565,1407035,1407358;HG939456,1407035,1407358;CP007631,1407035,1407358;CP007632,1407035,1407358;CP006910,1407035,1407358;CP007572,1407035,1407358;CP007571,1407035,1407358;CP007570,1407035,1407358…
CP011329	Mauve	SHARED	1407359	1407410	.	.	.	Notes=Lenght51	AE009948,1407359,1407410;CP000114,1407359,1407410;CP003919,1407359,1407410;HF952104,1407359,1407410;HF952106,1407359,1407410;HF952105,1407359,1407410;CP007482,1407359,1407410;CP007565,1407359,1407410;HG939456,1407359,1407410;CP007631,1407359,1407410;CP007632,1407359,1407410;CP006910,1407359,1407410;FO393392,1407359,1407410;CP010867,1407359,1407410;CP011328,1407359,1407410;CP010319,1407359,1407410…
CP011329	Mauve	SHARED	1407413	1407525	.	.	.	Notes=Lenght112	AL732656,1407413,1407525;AE009948,1407413,1407525;CP003810,1407413,1407525;CP003919,1407413,1407525;HF952104,1407413,1407525;HF952106,1407413,1407525;HF952105,1407413,1407525;CP007482,1407413,1407525;CP007565,1407413,1407525;HG939456,1407413,1407525;CP007631,1407413,1407525;CP007632,1407413,1407525;CP006910,1407413,1407525;CP007572,1407413,1407525;CP007571,1407413,1407525;CP007570,1407413,1407525…
CP011329	Mauve	SHARED	1407526	1407640	.	.	.	Notes=Lenght114	AE009948,1407526,1407640;CP003810,1407526,1407640;CP003919,1407526,1407640;HF952104,1407526,1407640;HF952106,1407526,1407640;HF952105,1407526,1407640;CP007482,1407526,1407640;CP007565,1407526,1407640;HG939456,1407526,1407640;CP007631,1407526,1407640;CP007632,1407526,1407640;CP006910,1407526,1407640;FO393392,1407526,1407640;CP010867,1407526,1407640;CP011325,1407526,1407640;CP011327,1407526,1407640…
CP011329	Mauve	SHARED	1407642	1407870	.	.	.	Notes=Lenght228	AL732656,1407642,1407870;AE009948,1407642,1407870;CP003810,1407642,1407870;HF952104,1407642,1407870;CP007631,1407642,1407870;CP007572,1407642,1407870;CP007571,1407642,1407870;CP007570,1407642,1407870;CP010867,1407642,1407870;CP011325,1407642,1407870;CP011327,1407642,1407870;CP012419,1407642,1407870;CP013202,1407642,1407870;
CP011329	Mauve	SHARED	1407871	1407912	.	.	.	Notes=Lenght41	AE009948,1407871,1407912;CP000114,1407871,1407912;CP003919,1407871,1407912;HF952104,1407871,1407912;HF952106,1407871,1407912;HF952105,1407871,1407912;CP007482,1407871,1407912;CP007565,1407871,1407912;HG939456,1407871,1407912;CP007631,1407871,1407912;CP007632,1407871,1407912;CP006910,1407871,1407912;FO393392,1407871,1407912;CP010867,1407871,1407912;CP011328,1407871,1407912;CP010319,1407871,1407912…
CP011329	Mauve	SHARED	1407913	1407962	.	.	.	Notes=Lenght49	AL732656,1407913,1407962;AE009948,1407913,1407962;CP000114,1407913,1407962;CP003919,1407913,1407962;HF952104,1407913,1407962;HF952106,1407913,1407962;HF952105,1407913,1407962;CP007482,1407913,1407962;CP007565,1407913,1407962;HG939456,1407913,1407962;CP007631,1407913,1407962;CP007632,1407913,1407962;CP006910,1407913,1407962;CP007572,1407913,1407962;CP007571,1407913,1407962;CP007570,1407913,1407962…
CP011329	Mauve	SHARED	1407963	1408184	.	.	.	Notes=Lenght221	AE009948,1407963,1408184;CP000114,1407963,1408184;CP003919,1407963,1408184;HF952104,1407963,1408184;HF952106,1407963,1408184;HF952105,1407963,1408184;CP007482,1407963,1408184;CP007565,1407963,1408184;HG939456,1407963,1408184;CP007631,1407963,1408184;CP007632,1407963,1408184;CP006910,1407963,1408184;FO393392,1407963,1408184;CP010867,1407963,1408184;CP011328,1407963,1408184;CP010319,1407963,1408184…
CP011329	Mauve	SHARED	1408185	1408330	.	.	.	Notes=Lenght145	AE009948,1408185,1408330;CP000114,1408185,1408330;HF952104,1408185,1408330;CP007631,1408185,1408330;CP010867,1408185,1408330;CP013202,1408185,1408330;
CP011329	Mauve	SHARED	1408331	1408353	.	.	.	Notes=Lenght22	AL732656,1408331,1408353;AE009948,1408331,1408353;CP000114,1408331,1408353;CP003919,1408331,1408353;HF952104,1408331,1408353;HF952106,1408331,1408353;HF952105,1408331,1408353;CP007482,1408331,1408353;CP007565,1408331,1408353;HG939456,1408331,1408353;CP007631,1408331,1408353;CP007632,1408331,1408353;CP006910,1408331,1408353;CP007572,1408331,1408353;CP007571,1408331,1408353;CP007570,1408331,1408353…
CP011329	Mauve	SHARED	1408364	1408835	.	.	.	Notes=Lenght471	AL732656,1408364,1408835;AE009948,1408364,1408835;CP003810,1408364,1408835;CP003919,1408364,1408835;HF952104,1408364,1408835;HF952106,1408364,1408835;HF952105,1408364,1408835;CP007482,1408364,1408835;CP007565,1408364,1408835;HG939456,1408364,1408835;CP007631,1408364,1408835;CP007632,1408364,1408835;CP006910,1408364,1408835;CP007572,1408364,1408835;CP007571,1408364,1408835;CP007570,1408364,1408835…
CP011329	Mauve	SHARED	1419470	1419544	.	.	.	Notes=Lenght74	AL732656,1419470,1419544;AE009948,1419470,1419544;CP000114,1419470,1419544;CP003810,1419470,1419544;HF952104,1419470,1419544;HF952106,1419470,1419544;HF952105,1419470,1419544;CP007482,1419470,1419544;CP007565,1419470,1419544;HG939456,1419470,1419544;CP007631,1419470,1419544;CP007632,1419470,1419544;CP006910,1419470,1419544;CP007572,1419470,1419544;CP007571,1419470,1419544;CP007570,1419470,1419544…
CP011329	Mauve	SHARED	1419545	1419731	.	.	.	Notes=Lenght186	AL732656,1419545,1419731;AE009948,1419545,1419731;CP000114,1419545,1419731;CP003810,1419545,1419731;HF952104,1419545,1419731;HF952106,1419545,1419731;HF952105,1419545,1419731;HG939456,1419545,1419731;CP007631,1419545,1419731;CP007632,1419545,1419731;CP006910,1419545,1419731;CP007572,1419545,1419731;CP007571,1419545,1419731;CP007570,1419545,1419731;CP010867,1419545,1419731;CP011325,1419545,1419731…
CP011329	Mauve	SHARED	1419732	1420585	.	.	.	Notes=Lenght853	AL732656,1419732,1420585;AE009948,1419732,1420585;CP000114,1419732,1420585;CP003810,1419732,1420585;HF952104,1419732,1420585;HF952106,1419732,1420585;HF952105,1419732,1420585;CP007482,1419732,1420585;CP007565,1419732,1420585;HG939456,1419732,1420585;CP007631,1419732,1420585;CP007632,1419732,1420585;CP006910,1419732,1420585;CP007572,1419732,1420585;CP007571,1419732,1420585;CP007570,1419732,1420585…
CP011329	Mauve	SHARED	1431151	1431419	.	.	.	Notes=Lenght268	AL732656,1431151,1431419;AE009948,1431151,1431419;CP000114,1431151,1431419;CP003810,1431151,1431419;CP003919,1431151,1431419;HF952104,1431151,1431419;HF952106,1431151,1431419;HF952105,1431151,1431419;HG939456,1431151,1431419;CP007631,1431151,1431419;CP007632,1431151,1431419;CP006910,1431151,1431419;CP007572,1431151,1431419;CP007571,1431151,1431419;CP007570,1431151,1431419;CP010867,1431151,1431419…
CP011329	Mauve	SHARED	1439315	1439445	.	.	.	Notes=Lenght130	AL732656,1439315,1439445;AE009948,1439315,1439445;CP000114,1439315,1439445;CP003810,1439315,1439445;HF952104,1439315,1439445;HF952106,1439315,1439445;HF952105,1439315,1439445;CP007482,1439315,1439445;CP007565,1439315,1439445;HG939456,1439315,1439445;CP007631,1439315,1439445;CP007632,1439315,1439445;CP006910,1439315,1439445;CP007572,1439315,1439445;CP007571,1439315,1439445;CP007570,1439315,1439445…
CP011329	Mauve	SHARED	1444598	1444661	.	.	.	Notes=Lenght63	AL732656,1444598,1444661;AE009948,1444598,1444661;CP000114,1444598,1444661;CP003810,1444598,1444661;CP003919,1444598,1444661;HF952104,1444598,1444661;HF952106,1444598,1444661;HF952105,1444598,1444661;CP007482,1444598,1444661;CP007565,1444598,1444661;CP007631,1444598,1444661;CP006910,1444598,1444661;CP007572,1444598,1444661;CP007571,1444598,1444661;CP007570,1444598,1444661;FO393392,1444598,1444661…
CP011329	Mauve	SHARED	1466250	1466283	.	.	.	Notes=Lenght33	AL732656,1466250,1466283;AE009948,1466250,1466283;CP000114,1466250,1466283;CP003810,1466250,1466283;CP003919,1466250,1466283;HF952104,1466250,1466283;HF952106,1466250,1466283;HF952105,1466250,1466283;CP007482,1466250,1466283;CP007565,1466250,1466283;HG939456,1466250,1466283;CP007631,1466250,1466283;CP007632,1466250,1466283;CP006910,1466250,1466283;FO393392,1466250,1466283;CP010867,1466250,1466283…
CP011329	Mauve	SHARED	1472279	1472655	.	.	.	Notes=Lenght376	AL732656,1472279,1472655;AE009948,1472279,1472655;HF952104,1472279,1472655;CP007631,1472279,1472655;CP006910,1472279,1472655;CP007572,1472279,1472655;CP007571,1472279,1472655;CP007570,1472279,1472655;CP010867,1472279,1472655;CP012419,1472279,1472655;CP013202,1472279,1472655;
CP011329	Mauve	SHARED	1472656	1472749	.	.	.	Notes=Lenght93	AL732656,1472656,1472749;AE009948,1472656,1472749;HF952104,1472656,1472749;CP007631,1472656,1472749;CP007572,1472656,1472749;CP007571,1472656,1472749;CP007570,1472656,1472749;CP010867,1472656,1472749;CP012419,1472656,1472749;CP013202,1472656,1472749;
CP011329	Mauve	SHARED	1472750	1473306	.	.	.	Notes=Lenght556	AE009948,1472750,1473306;HF952104,1472750,1473306;CP007631,1472750,1473306;CP010867,1472750,1473306;CP012419,1472750,1473306;CP013202,1472750,1473306;
CP011329	Mauve	SHARED	1473307	1473474	.	.	.	Notes=Lenght167	AE009948,1473307,1473474;CP000114,1473307,1473474;CP003810,1473307,1473474;HF952104,1473307,1473474;HG939456,1473307,1473474;CP007631,1473307,1473474;CP007632,1473307,1473474;CP010867,1473307,1473474;CP011325,1473307,1473474;CP011326,1473307,1473474;CP011327,1473307,1473474;CP012419,1473307,1473474;CP013202,1473307,1473474;
CP011329	Mauve	SHARED	1473475	1473654	.	.	.	Notes=Lenght179	AE009948,1473475,1473654;HF952104,1473475,1473654;CP007631,1473475,1473654;CP010867,1473475,1473654;CP012419,1473475,1473654;CP013202,1473475,1473654;
CP011329	Mauve	SHARED	1473655	1473966	.	.	.	Notes=Lenght311	AE009948,1473655,1473966;CP000114,1473655,1473966;CP003810,1473655,1473966;CP003919,1473655,1473966;HF952104,1473655,1473966;HF952106,1473655,1473966;HF952105,1473655,1473966;CP007482,1473655,1473966;CP007565,1473655,1473966;HG939456,1473655,1473966;CP007631,1473655,1473966;CP007632,1473655,1473966;FO393392,1473655,1473966;CP010867,1473655,1473966;CP011325,1473655,1473966;CP011326,1473655,1473966…
CP011329	Mauve	SHARED	1473967	1474235	.	.	.	Notes=Lenght268	AE009948,1473967,1474235;HF952104,1473967,1474235;CP007631,1473967,1474235;CP010867,1473967,1474235;CP012419,1473967,1474235;CP013202,1473967,1474235;
CP011329	Mauve	SHARED	1474236	1474619	.	.	.	Notes=Lenght383	AE009948,1474236,1474619;CP000114,1474236,1474619;CP003810,1474236,1474619;CP003919,1474236,1474619;HF952104,1474236,1474619;HF952106,1474236,1474619;HF952105,1474236,1474619;CP007482,1474236,1474619;CP007565,1474236,1474619;HG939456,1474236,1474619;CP007631,1474236,1474619;CP007632,1474236,1474619;FO393392,1474236,1474619;CP010867,1474236,1474619;CP011325,1474236,1474619;CP011326,1474236,1474619…
CP011329	Mauve	SHARED	1474620	1474894	.	.	.	Notes=Lenght274	AE009948,1474620,1474894;HF952104,1474620,1474894;CP007631,1474620,1474894;CP010867,1474620,1474894;CP012419,1474620,1474894;CP013202,1474620,1474894;
CP011329	Mauve	SHARED	1474895	1475071	.	.	.	Notes=Lenght176	AE009948,1474895,1475071;CP000114,1474895,1475071;CP003810,1474895,1475071;CP003919,1474895,1475071;HF952104,1474895,1475071;HF952106,1474895,1475071;HF952105,1474895,1475071;CP007482,1474895,1475071;CP007565,1474895,1475071;HG939456,1474895,1475071;CP007631,1474895,1475071;CP007632,1474895,1475071;FO393392,1474895,1475071;CP010867,1474895,1475071;CP011325,1474895,1475071;CP011326,1474895,1475071…
CP011329	Mauve	SHARED	1475072	1475663	.	.	.	Notes=Lenght591	AE009948,1475072,1475663;HF952104,1475072,1475663;CP007631,1475072,1475663;CP010867,1475072,1475663;CP012419,1475072,1475663;CP013202,1475072,1475663;
CP011329	Mauve	SHARED	1475664	1475915	.	.	.	Notes=Lenght251	AE009948,1475664,1475915;HF952104,1475664,1475915;CP007631,1475664,1475915;CP010867,1475664,1475915;CP013202,1475664,1475915;
CP011329	Mauve	SHARED	1476007	1476068	.	.	.	Notes=Lenght61	AE009948,1476007,1476068;CP000114,1476007,1476068;CP003810,1476007,1476068;CP003919,1476007,1476068;HF952104,1476007,1476068;HF952106,1476007,1476068;HF952105,1476007,1476068;CP007482,1476007,1476068;CP007565,1476007,1476068;HG939456,1476007,1476068;CP007631,1476007,1476068;CP007632,1476007,1476068;FO393392,1476007,1476068;CP010867,1476007,1476068;CP011325,1476007,1476068;CP011326,1476007,1476068…
CP011329	Mauve	SHARED	1476069	1476406	.	.	.	Notes=Lenght337	AE009948,1476069,1476406;HF952104,1476069,1476406;CP007631,1476069,1476406;CP010867,1476069,1476406;CP012419,1476069,1476406;CP013202,1476069,1476406;
CP011329	Mauve	SHARED	1476454	1476691	.	.	.	Notes=Lenght237	AE009948,1476454,1476691;HF952104,1476454,1476691;CP007631,1476454,1476691;CP010867,1476454,1476691;CP012419,1476454,1476691;CP013202,1476454,1476691;
CP011329	Mauve	SHARED	1476692	1476727	.	.	.	Notes=Lenght35	AE009948,1476692,1476727;HF952104,1476692,1476727;CP010867,1476692,1476727;CP013202,1476692,1476727;
CP011329	Mauve	SHARED	1476858	1479527	.	.	.	Notes=Lenght2669	AE009948,1476858,1479527;HF952104,1476858,1479527;CP007631,1476858,1479527;CP010867,1476858,1479527;CP012419,1476858,1479527;CP013202,1476858,1479527;
CP011329	Mauve	SHARED	1479528	1481778	.	.	.	Notes=Lenght2250	AL732656,1479528,1481778;AE009948,1479528,1481778;HF952104,1479528,1481778;CP007631,1479528,1481778;CP007572,1479528,1481778;CP007571,1479528,1481778;CP007570,1479528,1481778;CP010867,1479528,1481778;CP012419,1479528,1481778;CP013202,1479528,1481778;
CP011329	Mauve	SHARED	1503002	1503015	.	.	.	Notes=Lenght13	AL732656,1503002,1503015;AE009948,1503002,1503015;CP000114,1503002,1503015;CP003810,1503002,1503015;CP003919,1503002,1503015;HF952104,1503002,1503015;HF952106,1503002,1503015;HF952105,1503002,1503015;CP007482,1503002,1503015;CP007565,1503002,1503015;HG939456,1503002,1503015;CP007631,1503002,1503015;CP007632,1503002,1503015;CP006910,1503002,1503015;FO393392,1503002,1503015;CP010867,1503002,1503015…
CP011329	Mauve	SHARED	1503060	1503906	.	.	.	Notes=Lenght846	AL732656,1503060,1503906;AE009948,1503060,1503906;CP000114,1503060,1503906;CP003810,1503060,1503906;CP003919,1503060,1503906;HF952104,1503060,1503906;HF952106,1503060,1503906;HF952105,1503060,1503906;CP007482,1503060,1503906;CP007565,1503060,1503906;HG939456,1503060,1503906;CP007631,1503060,1503906;CP007632,1503060,1503906;CP006910,1503060,1503906;FO393392,1503060,1503906;CP010867,1503060,1503906…
CP011329	Mauve	SHARED	1503907	1503990	.	.	.	Notes=Lenght83	AL732656,1503907,1503990;AE009948,1503907,1503990;CP000114,1503907,1503990;CP003810,1503907,1503990;HF952104,1503907,1503990;HF952106,1503907,1503990;HF952105,1503907,1503990;CP007482,1503907,1503990;CP007565,1503907,1503990;HG939456,1503907,1503990;CP007631,1503907,1503990;CP007632,1503907,1503990;CP006910,1503907,1503990;FO393392,1503907,1503990;CP010867,1503907,1503990;CP011325,1503907,1503990…
CP011329	Mauve	SHARED	1503991	1505291	.	.	.	Notes=Lenght1300	AL732656,1503991,1505291;AE009948,1503991,1505291;CP000114,1503991,1505291;CP003810,1503991,1505291;CP003919,1503991,1505291;HF952104,1503991,1505291;HF952106,1503991,1505291;HF952105,1503991,1505291;CP007482,1503991,1505291;CP007565,1503991,1505291;HG939456,1503991,1505291;CP007631,1503991,1505291;CP007632,1503991,1505291;CP006910,1503991,1505291;FO393392,1503991,1505291;CP010867,1503991,1505291…
CP011329	Mauve	SHARED	1519732	1519892	.	.	.	Notes=Lenght160	AL732656,1519732,1519892;AE009948,1519732,1519892;CP000114,1519732,1519892;CP003810,1519732,1519892;CP003919,1519732,1519892;HF952104,1519732,1519892;HF952106,1519732,1519892;HF952105,1519732,1519892;CP007482,1519732,1519892;CP007565,1519732,1519892;CP007631,1519732,1519892;CP006910,1519732,1519892;CP007572,1519732,1519892;CP007571,1519732,1519892;CP007570,1519732,1519892;FO393392,1519732,1519892…
CP011329	Mauve	SHARED	1519893	1519919	.	.	.	Notes=Lenght26	AE009948,1519893,1519919;CP000114,1519893,1519919;CP003810,1519893,1519919;CP003919,1519893,1519919;HF952104,1519893,1519919;HF952106,1519893,1519919;HF952105,1519893,1519919;CP007482,1519893,1519919;CP007565,1519893,1519919;CP007631,1519893,1519919;CP006910,1519893,1519919;FO393392,1519893,1519919;CP010867,1519893,1519919;CP011325,1519893,1519919;CP011326,1519893,1519919;CP011327,1519893,1519919…
CP011329	Mauve	SHARED	1519920	1520059	.	.	.	Notes=Lenght139	AE009948,1519920,1520059;CP000114,1519920,1520059;CP003810,1519920,1520059;CP003919,1519920,1520059;HF952104,1519920,1520059;HF952106,1519920,1520059;HF952105,1519920,1520059;CP007482,1519920,1520059;CP007565,1519920,1520059;HG939456,1519920,1520059;CP007631,1519920,1520059;CP007632,1519920,1520059;CP006910,1519920,1520059;FO393392,1519920,1520059;CP010867,1519920,1520059;CP011325,1519920,1520059…
CP011329	Mauve	SHARED	1520175	1520779	.	.	.	Notes=Lenght604	AL732656,1520175,1520779;AE009948,1520175,1520779;CP000114,1520175,1520779;CP003810,1520175,1520779;CP003919,1520175,1520779;HF952104,1520175,1520779;HF952106,1520175,1520779;HF952105,1520175,1520779;CP007482,1520175,1520779;CP007565,1520175,1520779;CP007631,1520175,1520779;CP006910,1520175,1520779;CP007572,1520175,1520779;CP007571,1520175,1520779;CP007570,1520175,1520779;FO393392,1520175,1520779…
CP011329	Mauve	SHARED	1520874	1521256	.	.	.	Notes=Lenght382	AL732656,1520874,1521256;AE009948,1520874,1521256;CP000114,1520874,1521256;CP003810,1520874,1521256;CP003919,1520874,1521256;HF952104,1520874,1521256;HF952106,1520874,1521256;HF952105,1520874,1521256;CP007482,1520874,1521256;CP007565,1520874,1521256;CP007631,1520874,1521256;CP006910,1520874,1521256;CP007572,1520874,1521256;CP007571,1520874,1521256;CP007570,1520874,1521256;FO393392,1520874,1521256…
CP011329	Mauve	SHARED	1521347	1521411	.	.	.	Notes=Lenght64	AL732656,1521347,1521411;AE009948,1521347,1521411;CP000114,1521347,1521411;CP003810,1521347,1521411;CP003919,1521347,1521411;HF952104,1521347,1521411;HF952106,1521347,1521411;HF952105,1521347,1521411;HG939456,1521347,1521411;CP007631,1521347,1521411;CP007632,1521347,1521411;CP006910,1521347,1521411;CP007572,1521347,1521411;CP007571,1521347,1521411;CP007570,1521347,1521411;CP010867,1521347,1521411…
CP011329	Mauve	SHARED	1521412	1521532	.	.	.	Notes=Lenght120	AL732656,1521412,1521532;AE009948,1521412,1521532;CP000114,1521412,1521532;CP003810,1521412,1521532;CP003919,1521412,1521532;HF952104,1521412,1521532;HF952106,1521412,1521532;HF952105,1521412,1521532;CP007631,1521412,1521532;CP006910,1521412,1521532;CP007572,1521412,1521532;CP007571,1521412,1521532;CP007570,1521412,1521532;CP010867,1521412,1521532;CP011325,1521412,1521532;CP011326,1521412,1521532…
CP011329	Mauve	SHARED	1521533	1523374	.	.	.	Notes=Lenght1841	AL732656,1521533,1523374;AE009948,1521533,1523374;CP000114,1521533,1523374;CP003810,1521533,1523374;CP003919,1521533,1523374;HF952104,1521533,1523374;HF952106,1521533,1523374;HF952105,1521533,1523374;CP007482,1521533,1523374;CP007565,1521533,1523374;CP007631,1521533,1523374;CP006910,1521533,1523374;CP007572,1521533,1523374;CP007571,1521533,1523374;CP007570,1521533,1523374;FO393392,1521533,1523374…
CP011329	Mauve	SHARED	1523375	1523659	.	.	.	Notes=Lenght284	AL732656,1523375,1523659;AE009948,1523375,1523659;CP000114,1523375,1523659;CP003810,1523375,1523659;HF952104,1523375,1523659;HF952106,1523375,1523659;HF952105,1523375,1523659;CP007482,1523375,1523659;CP007565,1523375,1523659;CP007631,1523375,1523659;CP006910,1523375,1523659;CP007572,1523375,1523659;CP007571,1523375,1523659;CP007570,1523375,1523659;FO393392,1523375,1523659;CP010867,1523375,1523659…
CP011329	Mauve	SHARED	1523660	1523823	.	.	.	Notes=Lenght163	AL732656,1523660,1523823;AE009948,1523660,1523823;CP000114,1523660,1523823;CP003810,1523660,1523823;CP003919,1523660,1523823;HF952104,1523660,1523823;HF952106,1523660,1523823;HF952105,1523660,1523823;CP007482,1523660,1523823;CP007565,1523660,1523823;CP007631,1523660,1523823;CP006910,1523660,1523823;CP007572,1523660,1523823;CP007571,1523660,1523823;CP007570,1523660,1523823;FO393392,1523660,1523823…
CP011329	Mauve	SHARED	1524630	1525243	.	.	.	Notes=Lenght613	AL732656,1524630,1525243;AE009948,1524630,1525243;CP000114,1524630,1525243;CP003810,1524630,1525243;CP003919,1524630,1525243;HF952104,1524630,1525243;HF952106,1524630,1525243;HF952105,1524630,1525243;CP007482,1524630,1525243;CP007565,1524630,1525243;CP007631,1524630,1525243;CP006910,1524630,1525243;CP007572,1524630,1525243;CP007571,1524630,1525243;CP007570,1524630,1525243;FO393392,1524630,1525243…
CP011329	Mauve	SHARED	1533707	1533925	.	.	.	Notes=Lenght218	AL732656,1533707,1533925;AE009948,1533707,1533925;CP000114,1533707,1533925;CP003810,1533707,1533925;CP003919,1533707,1533925;HF952104,1533707,1533925;HF952106,1533707,1533925;HF952105,1533707,1533925;HG939456,1533707,1533925;CP007631,1533707,1533925;CP007632,1533707,1533925;CP006910,1533707,1533925;CP007572,1533707,1533925;CP007571,1533707,1533925;CP007570,1533707,1533925;CP010867,1533707,1533925…
CP011329	Mauve	SHARED	1555379	1555422	.	.	.	Notes=Lenght43	AE009948,1555379,1555422;CP000114,1555379,1555422;CP003810,1555379,1555422;CP003919,1555379,1555422;HF952104,1555379,1555422;HF952106,1555379,1555422;HF952105,1555379,1555422;HG939456,1555379,1555422;CP007631,1555379,1555422;CP007632,1555379,1555422;CP006910,1555379,1555422;CP007572,1555379,1555422;CP007571,1555379,1555422;CP007570,1555379,1555422;CP010867,1555379,1555422;CP011325,1555379,1555422…
CP011329	Mauve	SHARED	1556271	1556413	.	.	.	Notes=Lenght142	AL732656,1556271,1556413;AE009948,1556271,1556413;CP000114,1556271,1556413;CP003810,1556271,1556413;CP003919,1556271,1556413;HF952104,1556271,1556413;HF952106,1556271,1556413;HF952105,1556271,1556413;HG939456,1556271,1556413;CP007631,1556271,1556413;CP007632,1556271,1556413;CP006910,1556271,1556413;CP007572,1556271,1556413;CP007571,1556271,1556413;CP007570,1556271,1556413;CP010867,1556271,1556413…
CP011329	Mauve	SHARED	1557578	1557614	.	.	.	Notes=Lenght36	AL732656,1557578,1557614;AE009948,1557578,1557614;CP000114,1557578,1557614;CP003810,1557578,1557614;HF952104,1557578,1557614;HF952106,1557578,1557614;HF952105,1557578,1557614;CP007482,1557578,1557614;CP007565,1557578,1557614;HG939456,1557578,1557614;CP007631,1557578,1557614;CP007632,1557578,1557614;CP006910,1557578,1557614;CP007572,1557578,1557614;CP007571,1557578,1557614;CP007570,1557578,1557614…
CP011329	Mauve	SHARED	1561153	1561163	.	.	.	Notes=Lenght10	AE009948,1561153,1561163;CP000114,1561153,1561163;CP003810,1561153,1561163;CP003919,1561153,1561163;HF952104,1561153,1561163;HF952106,1561153,1561163;HF952105,1561153,1561163;CP007482,1561153,1561163;CP007565,1561153,1561163;HG939456,1561153,1561163;CP007631,1561153,1561163;CP007632,1561153,1561163;CP006910,1561153,1561163;FO393392,1561153,1561163;CP010867,1561153,1561163;CP011325,1561153,1561163…
CP011329	Mauve	SHARED	1561221	1561395	.	.	.	Notes=Lenght174	AL732656,1561221,1561395;AE009948,1561221,1561395;CP000114,1561221,1561395;CP003810,1561221,1561395;CP003919,1561221,1561395;HF952104,1561221,1561395;HF952105,1561221,1561395;CP007482,1561221,1561395;CP007565,1561221,1561395;HG939456,1561221,1561395;CP007631,1561221,1561395;CP007632,1561221,1561395;CP006910,1561221,1561395;CP007572,1561221,1561395;CP007571,1561221,1561395;CP007570,1561221,1561395…
CP011329	Mauve	SHARED	1594678	1594902	.	.	.	Notes=Lenght224	AL732656,1594678,1594902;AE009948,1594678,1594902;CP000114,1594678,1594902;CP003810,1594678,1594902;CP003919,1594678,1594902;HF952104,1594678,1594902;HF952106,1594678,1594902;HF952105,1594678,1594902;CP007482,1594678,1594902;CP007565,1594678,1594902;HG939456,1594678,1594902;CP007631,1594678,1594902;CP007632,1594678,1594902;CP006910,1594678,1594902;CP007572,1594678,1594902;CP007571,1594678,1594902…
CP011329	Mauve	SHARED	1598292	1598387	.	.	.	Notes=Lenght95	AL732656,1598292,1598387;AE009948,1598292,1598387;CP000114,1598292,1598387;CP003810,1598292,1598387;CP003919,1598292,1598387;HF952104,1598292,1598387;HF952106,1598292,1598387;CP007482,1598292,1598387;CP007565,1598292,1598387;HG939456,1598292,1598387;CP007631,1598292,1598387;CP007632,1598292,1598387;CP006910,1598292,1598387;CP007572,1598292,1598387;CP007571,1598292,1598387;CP007570,1598292,1598387…
CP011329	Mauve	SHARED	1599362	1599402	.	.	.	Notes=Lenght40	AL732656,1599362,1599402;AE009948,1599362,1599402;CP000114,1599362,1599402;CP003810,1599362,1599402;HF952104,1599362,1599402;HF952106,1599362,1599402;HF952105,1599362,1599402;CP007482,1599362,1599402;CP007565,1599362,1599402;HG939456,1599362,1599402;CP007631,1599362,1599402;CP007632,1599362,1599402;CP006910,1599362,1599402;CP007572,1599362,1599402;CP007571,1599362,1599402;CP007570,1599362,1599402…
CP011329	Mauve	SHARED	1600285	1600678	.	.	.	Notes=Lenght393	AL732656,1600285,1600678;AE009948,1600285,1600678;CP000114,1600285,1600678;CP003810,1600285,1600678;CP003919,1600285,1600678;HF952104,1600285,1600678;HF952106,1600285,1600678;HF952105,1600285,1600678;CP007482,1600285,1600678;CP007565,1600285,1600678;HG939456,1600285,1600678;CP007631,1600285,1600678;CP007632,1600285,1600678;CP006910,1600285,1600678;CP007572,1600285,1600678;CP007571,1600285,1600678…
CP011329	Mauve	SHARED	1601540	1601636	.	.	.	Notes=Lenght96	AL732656,1601540,1601636;AE009948,1601540,1601636;CP000114,1601540,1601636;CP003810,1601540,1601636;CP003919,1601540,1601636;HF952104,1601540,1601636;HF952106,1601540,1601636;HF952105,1601540,1601636;CP007482,1601540,1601636;CP007565,1601540,1601636;HG939456,1601540,1601636;CP007631,1601540,1601636;CP007632,1601540,1601636;CP006910,1601540,1601636;CP007572,1601540,1601636;CP007571,1601540,1601636…
CP011329	Mauve	SHARED	1604015	1604124	.	.	.	Notes=Lenght109	AL732656,1604015,1604124;AE009948,1604015,1604124;CP000114,1604015,1604124;CP003810,1604015,1604124;HF952104,1604015,1604124;HF952106,1604015,1604124;HF952105,1604015,1604124;HG939456,1604015,1604124;CP007631,1604015,1604124;CP007632,1604015,1604124;CP006910,1604015,1604124;CP007572,1604015,1604124;CP007571,1604015,1604124;CP007570,1604015,1604124;CP010867,1604015,1604124;CP011325,1604015,1604124…
CP011329	Mauve	SHARED	1618029	1618048	.	.	.	Notes=Lenght19	AL732656,1618029,1618048;AE009948,1618029,1618048;CP000114,1618029,1618048;CP003810,1618029,1618048;CP003919,1618029,1618048;HF952104,1618029,1618048;HF952106,1618029,1618048;HF952105,1618029,1618048;CP007482,1618029,1618048;CP007565,1618029,1618048;CP007631,1618029,1618048;CP007632,1618029,1618048;CP006910,1618029,1618048;CP007572,1618029,1618048;CP007571,1618029,1618048;CP007570,1618029,1618048…
CP011329	Mauve	SHARED	1620808	1620849	.	.	.	Notes=Lenght41	AL732656,1620808,1620849;AE009948,1620808,1620849;CP000114,1620808,1620849;CP003810,1620808,1620849;HF952104,1620808,1620849;HF952106,1620808,1620849;HF952105,1620808,1620849;CP007482,1620808,1620849;CP007565,1620808,1620849;HG939456,1620808,1620849;CP007631,1620808,1620849;CP007632,1620808,1620849;CP006910,1620808,1620849;CP007572,1620808,1620849;CP007571,1620808,1620849;CP007570,1620808,1620849…
CP011329	Mauve	SHARED	1627016	1627084	.	.	.	Notes=Lenght68	AL732656,1627016,1627084;AE009948,1627016,1627084;CP000114,1627016,1627084;CP003810,1627016,1627084;CP003919,1627016,1627084;HF952104,1627016,1627084;HF952106,1627016,1627084;HF952105,1627016,1627084;HG939456,1627016,1627084;CP007631,1627016,1627084;CP007632,1627016,1627084;CP006910,1627016,1627084;CP007572,1627016,1627084;CP007571,1627016,1627084;CP007570,1627016,1627084;CP010867,1627016,1627084…
CP011329	Mauve	SHARED	1673989	1674583	.	.	.	Notes=Lenght594	AL732656,1673989,1674583;AE009948,1673989,1674583;CP000114,1673989,1674583;CP003810,1673989,1674583;HF952104,1673989,1674583;HF952106,1673989,1674583;HF952105,1673989,1674583;CP007482,1673989,1674583;CP007565,1673989,1674583;HG939456,1673989,1674583;CP007631,1673989,1674583;CP007632,1673989,1674583;CP006910,1673989,1674583;CP007572,1673989,1674583;CP007571,1673989,1674583;CP007570,1673989,1674583…
CP011329	Mauve	SHARED	1682855	1682920	.	.	.	Notes=Lenght65	AL732656,1682855,1682920;AE009948,1682855,1682920;CP000114,1682855,1682920;CP003810,1682855,1682920;CP003919,1682855,1682920;HF952104,1682855,1682920;HF952106,1682855,1682920;HF952105,1682855,1682920;HG939456,1682855,1682920;CP007631,1682855,1682920;CP007632,1682855,1682920;CP006910,1682855,1682920;CP007572,1682855,1682920;CP007571,1682855,1682920;CP007570,1682855,1682920;CP010867,1682855,1682920…
CP011329	Mauve	SHARED	1686184	1686262	.	.	.	Notes=Lenght78	AL732656,1686184,1686262;AE009948,1686184,1686262;CP000114,1686184,1686262;CP003810,1686184,1686262;HF952104,1686184,1686262;HF952106,1686184,1686262;HF952105,1686184,1686262;HG939456,1686184,1686262;CP007631,1686184,1686262;CP007632,1686184,1686262;CP006910,1686184,1686262;CP007572,1686184,1686262;CP007571,1686184,1686262;CP007570,1686184,1686262;CP010867,1686184,1686262;CP011325,1686184,1686262…
CP011329	Mauve	SHARED	1687542	1687606	.	.	.	Notes=Lenght64	AL732656,1687542,1687606;AE009948,1687542,1687606;CP000114,1687542,1687606;CP003810,1687542,1687606;CP003919,1687542,1687606;HF952104,1687542,1687606;HF952106,1687542,1687606;HF952105,1687542,1687606;HG939456,1687542,1687606;CP007631,1687542,1687606;CP007632,1687542,1687606;CP006910,1687542,1687606;CP007572,1687542,1687606;CP007571,1687542,1687606;CP007570,1687542,1687606;CP010867,1687542,1687606…
CP011329	Mauve	SHARED	1687607	1687823	.	.	.	Notes=Lenght216	AL732656,1687607,1687823;AE009948,1687607,1687823;CP000114,1687607,1687823;CP003810,1687607,1687823;CP003919,1687607,1687823;HF952104,1687607,1687823;HF952106,1687607,1687823;HF952105,1687607,1687823;HG939456,1687607,1687823;CP007631,1687607,1687823;CP007632,1687607,1687823;CP007572,1687607,1687823;CP007571,1687607,1687823;CP007570,1687607,1687823;CP010867,1687607,1687823;CP011325,1687607,1687823…
CP011329	Mauve	SHARED	1687824	1689660	.	.	.	Notes=Lenght1836	AL732656,1687824,1689660;AE009948,1687824,1689660;CP000114,1687824,1689660;CP003810,1687824,1689660;CP003919,1687824,1689660;HF952104,1687824,1689660;HF952106,1687824,1689660;HF952105,1687824,1689660;HG939456,1687824,1689660;CP007631,1687824,1689660;CP007632,1687824,1689660;CP006910,1687824,1689660;CP007572,1687824,1689660;CP007571,1687824,1689660;CP007570,1687824,1689660;CP010867,1687824,1689660…
CP011329	Mauve	SHARED	1709444	1709485	.	.	.	Notes=Lenght41	AL732656,1709444,1709485;AE009948,1709444,1709485;CP000114,1709444,1709485;CP003810,1709444,1709485;HF952104,1709444,1709485;HF952106,1709444,1709485;HF952105,1709444,1709485;HG939456,1709444,1709485;CP007631,1709444,1709485;CP007632,1709444,1709485;CP006910,1709444,1709485;CP007572,1709444,1709485;CP007571,1709444,1709485;CP007570,1709444,1709485;CP010867,1709444,1709485;CP011325,1709444,1709485…
CP011329	Mauve	SHARED	1719715	1719771	.	.	.	Notes=Lenght56	AE009948,1719715,1719771;CP000114,1719715,1719771;CP003810,1719715,1719771;CP003919,1719715,1719771;HF952104,1719715,1719771;HF952106,1719715,1719771;HF952105,1719715,1719771;CP007482,1719715,1719771;CP007565,1719715,1719771;HG939456,1719715,1719771;CP007631,1719715,1719771;CP007632,1719715,1719771;CP006910,1719715,1719771;FO393392,1719715,1719771;CP010867,1719715,1719771;CP011325,1719715,1719771…
CP011329	Mauve	SHARED	1728200	1728386	.	.	.	Notes=Lenght186	AL732656,1728200,1728386;AE009948,1728200,1728386;CP000114,1728200,1728386;CP003810,1728200,1728386;CP003919,1728200,1728386;HF952104,1728200,1728386;HF952105,1728200,1728386;CP007482,1728200,1728386;CP007565,1728200,1728386;HG939456,1728200,1728386;CP007631,1728200,1728386;CP007632,1728200,1728386;CP006910,1728200,1728386;CP007572,1728200,1728386;CP007571,1728200,1728386;CP007570,1728200,1728386…
CP011329	Mauve	SHARED	1733169	1733205	.	.	.	Notes=Lenght36	AL732656,1733169,1733205;AE009948,1733169,1733205;CP000114,1733169,1733205;CP003810,1733169,1733205;HF952104,1733169,1733205;HF952106,1733169,1733205;HF952105,1733169,1733205;CP007482,1733169,1733205;CP007565,1733169,1733205;HG939456,1733169,1733205;CP007631,1733169,1733205;CP007632,1733169,1733205;CP006910,1733169,1733205;CP007572,1733169,1733205;CP007571,1733169,1733205;CP007570,1733169,1733205…
CP011329	Mauve	SHARED	1734857	1735551	.	.	.	Notes=Lenght694	AE009948,1734857,1735551;CP000114,1734857,1735551;CP003810,1734857,1735551;CP003919,1734857,1735551;HF952104,1734857,1735551;HF952106,1734857,1735551;HF952105,1734857,1735551;CP007482,1734857,1735551;CP007565,1734857,1735551;HG939456,1734857,1735551;CP007631,1734857,1735551;CP006910,1734857,1735551;FO393392,1734857,1735551;CP010867,1734857,1735551;CP011325,1734857,1735551;CP011326,1734857,1735551…
CP011329	Mauve	SHARED	1735552	1735615	.	.	.	Notes=Lenght63	AE009948,1735552,1735615;CP000114,1735552,1735615;CP003810,1735552,1735615;HF952104,1735552,1735615;HF952106,1735552,1735615;HF952105,1735552,1735615;CP007482,1735552,1735615;CP007565,1735552,1735615;HG939456,1735552,1735615;CP007631,1735552,1735615;CP006910,1735552,1735615;FO393392,1735552,1735615;CP010867,1735552,1735615;CP011325,1735552,1735615;CP011326,1735552,1735615;CP011327,1735552,1735615…
CP011329	Mauve	SHARED	1735616	1735657	.	.	.	Notes=Lenght41	AL732656,1735616,1735657;AE009948,1735616,1735657;CP000114,1735616,1735657;CP003810,1735616,1735657;HF952104,1735616,1735657;HF952106,1735616,1735657;HF952105,1735616,1735657;CP007482,1735616,1735657;CP007565,1735616,1735657;HG939456,1735616,1735657;CP007631,1735616,1735657;CP007632,1735616,1735657;CP006910,1735616,1735657;CP007572,1735616,1735657;CP007571,1735616,1735657;CP007570,1735616,1735657…
CP011329	Mauve	SHARED	1735790	1735989	.	.	.	Notes=Lenght199	AE009948,1735790,1735989;CP000114,1735790,1735989;CP003810,1735790,1735989;CP003919,1735790,1735989;HF952104,1735790,1735989;HF952106,1735790,1735989;HF952105,1735790,1735989;CP007482,1735790,1735989;CP007565,1735790,1735989;HG939456,1735790,1735989;CP007631,1735790,1735989;CP006910,1735790,1735989;FO393392,1735790,1735989;CP010867,1735790,1735989;CP011325,1735790,1735989;CP011326,1735790,1735989…
CP011329	Mauve	SHARED	1735990	1736024	.	.	.	Notes=Lenght34	AE009948,1735990,1736024;CP000114,1735990,1736024;CP003810,1735990,1736024;HF952104,1735990,1736024;HF952106,1735990,1736024;HF952105,1735990,1736024;CP007482,1735990,1736024;CP007565,1735990,1736024;HG939456,1735990,1736024;CP006910,1735990,1736024;FO393392,1735990,1736024;CP010867,1735990,1736024;CP011325,1735990,1736024;CP011326,1735990,1736024;CP011327,1735990,1736024;CP011328,1735990,1736024…
CP011329	Mauve	SHARED	1736025	1736064	.	.	.	Notes=Lenght39	AE009948,1736025,1736064;CP000114,1736025,1736064;CP003810,1736025,1736064;HF952104,1736025,1736064;HF952106,1736025,1736064;HF952105,1736025,1736064;CP007482,1736025,1736064;CP007565,1736025,1736064;CP006910,1736025,1736064;FO393392,1736025,1736064;CP010867,1736025,1736064;CP011325,1736025,1736064;CP011326,1736025,1736064;CP011327,1736025,1736064;CP011328,1736025,1736064;CP010319,1736025,1736064…
CP011329	Mauve	SHARED	1736065	1737172	.	.	.	Notes=Lenght1107	AE009948,1736065,1737172;CP000114,1736065,1737172;CP003810,1736065,1737172;HF952104,1736065,1737172;HF952106,1736065,1737172;HF952105,1736065,1737172;CP007482,1736065,1737172;CP007565,1736065,1737172;CP007631,1736065,1737172;CP006910,1736065,1737172;FO393392,1736065,1737172;CP010867,1736065,1737172;CP011325,1736065,1737172;CP011326,1736065,1737172;CP011327,1736065,1737172;CP011328,1736065,1737172…
CP011329	Mauve	SHARED	1737173	1737375	.	.	.	Notes=Lenght202	AE009948,1737173,1737375;CP000114,1737173,1737375;CP003810,1737173,1737375;HF952104,1737173,1737375;CP007631,1737173,1737375;CP010867,1737173,1737375;CP011325,1737173,1737375;CP011326,1737173,1737375;CP011327,1737173,1737375;CP012419,1737173,1737375;CP013202,1737173,1737375;
CP011329	Mauve	SHARED	1737376	1737566	.	.	.	Notes=Lenght190	AE009948,1737376,1737566;CP000114,1737376,1737566;CP003810,1737376,1737566;HF952104,1737376,1737566;HG939456,1737376,1737566;CP007631,1737376,1737566;CP010867,1737376,1737566;CP011325,1737376,1737566;CP011326,1737376,1737566;CP011327,1737376,1737566;CP012419,1737376,1737566;CP013202,1737376,1737566;
CP011329	Mauve	SHARED	1737567	1737701	.	.	.	Notes=Lenght134	AE009948,1737567,1737701;CP000114,1737567,1737701;CP003810,1737567,1737701;CP003919,1737567,1737701;HF952104,1737567,1737701;HF952106,1737567,1737701;HF952105,1737567,1737701;CP007482,1737567,1737701;CP007565,1737567,1737701;HG939456,1737567,1737701;CP007631,1737567,1737701;CP006910,1737567,1737701;FO393392,1737567,1737701;CP010867,1737567,1737701;CP011325,1737567,1737701;CP011326,1737567,1737701…
CP011329	Mauve	SHARED	1737702	1737727	.	.	.	Notes=Lenght25	AE009948,1737702,1737727;CP000114,1737702,1737727;CP003810,1737702,1737727;HF952104,1737702,1737727;HG939456,1737702,1737727;CP007631,1737702,1737727;CP010867,1737702,1737727;CP011325,1737702,1737727;CP011326,1737702,1737727;CP011327,1737702,1737727;CP012419,1737702,1737727;CP013202,1737702,1737727;
CP011329	Mauve	SHARED	1737728	1737768	.	.	.	Notes=Lenght40	AE009948,1737728,1737768;CP000114,1737728,1737768;CP003810,1737728,1737768;CP003919,1737728,1737768;HF952104,1737728,1737768;HF952106,1737728,1737768;HF952105,1737728,1737768;CP007482,1737728,1737768;CP007565,1737728,1737768;CP007631,1737728,1737768;CP006910,1737728,1737768;FO393392,1737728,1737768;CP010867,1737728,1737768;CP011325,1737728,1737768;CP011326,1737728,1737768;CP011327,1737728,1737768…
CP011329	Mauve	SHARED	1741752	1741843	.	.	.	Notes=Lenght91	AL732656,1741752,1741843;AE009948,1741752,1741843;CP000114,1741752,1741843;CP003810,1741752,1741843;HF952104,1741752,1741843;HF952106,1741752,1741843;HF952105,1741752,1741843;CP007482,1741752,1741843;CP007565,1741752,1741843;HG939456,1741752,1741843;CP007631,1741752,1741843;CP007632,1741752,1741843;CP006910,1741752,1741843;CP007572,1741752,1741843;CP007571,1741752,1741843;CP007570,1741752,1741843…
CP011329	Mauve	SHARED	1767698	1767742	.	.	.	Notes=Lenght44	AL732656,1767698,1767742;AE009948,1767698,1767742;CP000114,1767698,1767742;CP003810,1767698,1767742;HF952104,1767698,1767742;HF952106,1767698,1767742;HF952105,1767698,1767742;HG939456,1767698,1767742;CP007631,1767698,1767742;CP007632,1767698,1767742;CP006910,1767698,1767742;CP007572,1767698,1767742;CP007571,1767698,1767742;CP007570,1767698,1767742;CP010867,1767698,1767742;CP011325,1767698,1767742…
CP011329	Mauve	SHARED	1781339	1781635	.	.	.	Notes=Lenght296	AL732656,1781339,1781635;AE009948,1781339,1781635;CP000114,1781339,1781635;CP003810,1781339,1781635;HF952104,1781339,1781635;HF952106,1781339,1781635;HF952105,1781339,1781635;CP007482,1781339,1781635;CP007565,1781339,1781635;HG939456,1781339,1781635;CP007631,1781339,1781635;CP007632,1781339,1781635;CP007572,1781339,1781635;CP007571,1781339,1781635;CP007570,1781339,1781635;FO393392,1781339,1781635…
CP011329	Mauve	SHARED	1781636	1782328	.	.	.	Notes=Lenght692	AL732656,1781636,1782328;AE009948,1781636,1782328;CP000114,1781636,1782328;CP003810,1781636,1782328;HF952104,1781636,1782328;HF952106,1781636,1782328;HF952105,1781636,1782328;HG939456,1781636,1782328;CP007631,1781636,1782328;CP007632,1781636,1782328;CP007572,1781636,1782328;CP007571,1781636,1782328;CP007570,1781636,1782328;CP010867,1781636,1782328;CP011325,1781636,1782328;CP011326,1781636,1782328…
CP011329	Mauve	SHARED	1782329	1782582	.	.	.	Notes=Lenght253	AE009948,1782329,1782582;CP000114,1782329,1782582;CP003810,1782329,1782582;HF952104,1782329,1782582;HF952106,1782329,1782582;HF952105,1782329,1782582;HG939456,1782329,1782582;CP007631,1782329,1782582;CP007632,1782329,1782582;CP010867,1782329,1782582;CP011325,1782329,1782582;CP011326,1782329,1782582;CP011327,1782329,1782582;CP010319,1782329,1782582;CP012419,1782329,1782582;CP013202,1782329,1782582;
CP011329	Mauve	SHARED	1782761	1782773	.	.	.	Notes=Lenght12	AE009948,1782761,1782773;CP000114,1782761,1782773;CP003810,1782761,1782773;HF952104,1782761,1782773;HF952106,1782761,1782773;HF952105,1782761,1782773;HG939456,1782761,1782773;CP007631,1782761,1782773;CP007632,1782761,1782773;CP010867,1782761,1782773;CP011325,1782761,1782773;CP011326,1782761,1782773;CP011327,1782761,1782773;CP012419,1782761,1782773;CP013202,1782761,1782773;
CP011329	Mauve	SHARED	1782774	1782786	.	.	.	Notes=Lenght12	AE009948,1782774,1782786;CP000114,1782774,1782786;CP003810,1782774,1782786;HF952104,1782774,1782786;HF952106,1782774,1782786;HF952105,1782774,1782786;HG939456,1782774,1782786;CP007631,1782774,1782786;CP007632,1782774,1782786;CP010867,1782774,1782786;CP011325,1782774,1782786;CP011326,1782774,1782786;CP011327,1782774,1782786;CP010319,1782774,1782786;CP012419,1782774,1782786;CP013202,1782774,1782786;
CP011329	Mauve	SHARED	1782794	1783154	.	.	.	Notes=Lenght360	AE009948,1782794,1783154;CP000114,1782794,1783154;CP003810,1782794,1783154;HF952104,1782794,1783154;HG939456,1782794,1783154;CP007631,1782794,1783154;CP007632,1782794,1783154;CP006910,1782794,1783154;CP010867,1782794,1783154;CP011325,1782794,1783154;CP011326,1782794,1783154;CP011327,1782794,1783154;CP012419,1782794,1783154;CP013202,1782794,1783154;
CP011329	Mauve	SHARED	1783839	1783887	.	.	.	Notes=Lenght48	AL732656,1783839,1783887;AE009948,1783839,1783887;CP000114,1783839,1783887;CP003810,1783839,1783887;CP003919,1783839,1783887;HF952104,1783839,1783887;HF952105,1783839,1783887;CP007482,1783839,1783887;CP007565,1783839,1783887;HG939456,1783839,1783887;CP007631,1783839,1783887;CP007632,1783839,1783887;CP006910,1783839,1783887;CP007572,1783839,1783887;CP007571,1783839,1783887;CP007570,1783839,1783887…
CP011329	Mauve	SHARED	1784199	1784241	.	.	.	Notes=Lenght42	AL732656,1784199,1784241;AE009948,1784199,1784241;CP000114,1784199,1784241;CP003810,1784199,1784241;HF952104,1784199,1784241;HF952106,1784199,1784241;HF952105,1784199,1784241;HG939456,1784199,1784241;CP007631,1784199,1784241;CP007632,1784199,1784241;CP006910,1784199,1784241;CP007572,1784199,1784241;CP007571,1784199,1784241;CP007570,1784199,1784241;CP010867,1784199,1784241;CP011325,1784199,1784241…
CP011329	Mauve	SHARED	1814199	1814210	.	.	.	Notes=Lenght11	AL732656,1814199,1814210;AE009948,1814199,1814210;CP000114,1814199,1814210;CP003810,1814199,1814210;CP003919,1814199,1814210;HF952104,1814199,1814210;HF952106,1814199,1814210;CP007482,1814199,1814210;CP007565,1814199,1814210;HG939456,1814199,1814210;CP007631,1814199,1814210;CP007632,1814199,1814210;CP007572,1814199,1814210;CP007571,1814199,1814210;CP007570,1814199,1814210;FO393392,1814199,1814210…
CP011329	Mauve	SHARED	1832580	1832616	.	.	.	Notes=Lenght36	AL732656,1832580,1832616;AE009948,1832580,1832616;CP000114,1832580,1832616;CP003810,1832580,1832616;CP003919,1832580,1832616;HF952104,1832580,1832616;HF952106,1832580,1832616;HF952105,1832580,1832616;HG939456,1832580,1832616;CP007631,1832580,1832616;CP007632,1832580,1832616;CP006910,1832580,1832616;CP007572,1832580,1832616;CP007571,1832580,1832616;CP007570,1832580,1832616;CP010867,1832580,1832616…
CP011329	Mauve	SHARED	1832884	1833164	.	.	.	Notes=Lenght280	AL732656,1832884,1833164;AE009948,1832884,1833164;CP000114,1832884,1833164;CP003810,1832884,1833164;HF952104,1832884,1833164;HF952106,1832884,1833164;HF952105,1832884,1833164;CP007482,1832884,1833164;CP007565,1832884,1833164;HG939456,1832884,1833164;CP007631,1832884,1833164;CP007632,1832884,1833164;CP006910,1832884,1833164;CP007572,1832884,1833164;CP007571,1832884,1833164;CP007570,1832884,1833164…
CP011329	Mauve	SHARED	1841956	1842086	.	.	.	Notes=Lenght130	AL732656,1841956,1842086;AE009948,1841956,1842086;CP000114,1841956,1842086;CP003810,1841956,1842086;CP003919,1841956,1842086;HF952104,1841956,1842086;HF952106,1841956,1842086;HF952105,1841956,1842086;HG939456,1841956,1842086;CP007631,1841956,1842086;CP007632,1841956,1842086;CP006910,1841956,1842086;CP007572,1841956,1842086;CP007571,1841956,1842086;CP007570,1841956,1842086;CP010867,1841956,1842086…
CP011329	Mauve	SHARED	1843479	1843624	.	.	.	Notes=Lenght145	AL732656,1843479,1843624;AE009948,1843479,1843624;CP000114,1843479,1843624;CP003810,1843479,1843624;HF952104,1843479,1843624;HF952106,1843479,1843624;HF952105,1843479,1843624;HG939456,1843479,1843624;CP007631,1843479,1843624;CP007632,1843479,1843624;CP006910,1843479,1843624;CP007572,1843479,1843624;CP007571,1843479,1843624;CP007570,1843479,1843624;CP010867,1843479,1843624;CP011325,1843479,1843624…
CP011329	Mauve	SHARED	1843625	1843987	.	.	.	Notes=Lenght362	AL732656,1843625,1843987;AE009948,1843625,1843987;CP000114,1843625,1843987;CP003810,1843625,1843987;HF952104,1843625,1843987;HF952106,1843625,1843987;HF952105,1843625,1843987;CP007482,1843625,1843987;CP007565,1843625,1843987;HG939456,1843625,1843987;CP007631,1843625,1843987;CP007632,1843625,1843987;CP006910,1843625,1843987;CP007572,1843625,1843987;CP007571,1843625,1843987;CP007570,1843625,1843987…
CP011329	Mauve	SHARED	1872397	1872417	.	.	.	Notes=Lenght20	AE009948,1872397,1872417;HF952104,1872397,1872417;CP007631,1872397,1872417;CP010867,1872397,1872417;CP013202,1872397,1872417;
CP011329	Mauve	SHARED	1883135	1883145	.	.	.	Notes=Lenght10	AL732656,1883135,1883145;AE009948,1883135,1883145;CP000114,1883135,1883145;CP003810,1883135,1883145;CP003919,1883135,1883145;HF952104,1883135,1883145;HF952106,1883135,1883145;HF952105,1883135,1883145;CP007482,1883135,1883145;CP007565,1883135,1883145;HG939456,1883135,1883145;CP007631,1883135,1883145;CP007632,1883135,1883145;CP006910,1883135,1883145;CP007572,1883135,1883145;CP007571,1883135,1883145…
CP011329	Mauve	SHARED	1883767	1883777	.	.	.	Notes=Lenght10	AL732656,1883767,1883777;AE009948,1883767,1883777;CP000114,1883767,1883777;CP003810,1883767,1883777;HF952104,1883767,1883777;CP007631,1883767,1883777;CP007572,1883767,1883777;CP007571,1883767,1883777;CP007570,1883767,1883777;CP010867,1883767,1883777;CP011325,1883767,1883777;CP011326,1883767,1883777;CP011327,1883767,1883777;CP012419,1883767,1883777;CP013202,1883767,1883777;
CP011329	Mauve	SHARED	1883778	1884067	.	.	.	Notes=Lenght289	AL732656,1883778,1884067;AE009948,1883778,1884067;HF952104,1883778,1884067;CP007631,1883778,1884067;CP007572,1883778,1884067;CP007571,1883778,1884067;CP007570,1883778,1884067;CP010867,1883778,1884067;CP013202,1883778,1884067;
CP011329	Mauve	SHARED	1884068	1892104	.	.	.	Notes=Lenght8036	AE009948,1884068,1892104;HF952104,1884068,1892104;CP007631,1884068,1892104;CP010867,1884068,1892104;CP013202,1884068,1892104;
CP011329	Mauve	SHARED	1907240	1908311	.	.	.	Notes=Lenght1071	AL732656,1907240,1908311;AE009948,1907240,1908311;CP000114,1907240,1908311;CP003810,1907240,1908311;CP003919,1907240,1908311;HF952104,1907240,1908311;HF952106,1907240,1908311;HF952105,1907240,1908311;CP007482,1907240,1908311;CP007565,1907240,1908311;HG939456,1907240,1908311;CP007631,1907240,1908311;CP007632,1907240,1908311;CP006910,1907240,1908311;CP007572,1907240,1908311;CP007571,1907240,1908311…
CP011329	Mauve	SHARED	1908312	1908933	.	.	.	Notes=Lenght621	AL732656,1908312,1908933;AE009948,1908312,1908933;CP000114,1908312,1908933;CP003810,1908312,1908933;HF952104,1908312,1908933;HF952106,1908312,1908933;HF952105,1908312,1908933;CP007482,1908312,1908933;CP007565,1908312,1908933;HG939456,1908312,1908933;CP007631,1908312,1908933;CP007632,1908312,1908933;CP006910,1908312,1908933;CP007572,1908312,1908933;CP007571,1908312,1908933;CP007570,1908312,1908933…
CP011329	Mauve	SHARED	1908943	1909436	.	.	.	Notes=Lenght493	AL732656,1908943,1909436;AE009948,1908943,1909436;CP000114,1908943,1909436;CP003810,1908943,1909436;HF952104,1908943,1909436;HF952106,1908943,1909436;HF952105,1908943,1909436;HG939456,1908943,1909436;CP007631,1908943,1909436;CP007632,1908943,1909436;CP006910,1908943,1909436;CP007572,1908943,1909436;CP007571,1908943,1909436;CP007570,1908943,1909436;CP010867,1908943,1909436;CP011325,1908943,1909436…
CP011329	Mauve	SHARED	1909437	1912145	.	.	.	Notes=Lenght2708	AL732656,1909437,1912145;AE009948,1909437,1912145;CP000114,1909437,1912145;CP003810,1909437,1912145;CP003919,1909437,1912145;HF952104,1909437,1912145;HF952106,1909437,1912145;HF952105,1909437,1912145;CP007482,1909437,1912145;CP007565,1909437,1912145;HG939456,1909437,1912145;CP007631,1909437,1912145;CP007632,1909437,1912145;CP006910,1909437,1912145;CP007572,1909437,1912145;CP007571,1909437,1912145…
CP011329	Mauve	SHARED	1920811	1920972	.	.	.	Notes=Lenght161	AL732656,1920811,1920972;AE009948,1920811,1920972;CP000114,1920811,1920972;CP003810,1920811,1920972;HF952104,1920811,1920972;HF952106,1920811,1920972;HF952105,1920811,1920972;CP007482,1920811,1920972;CP007565,1920811,1920972;HG939456,1920811,1920972;CP007631,1920811,1920972;CP007632,1920811,1920972;CP006910,1920811,1920972;CP007572,1920811,1920972;CP007571,1920811,1920972;CP007570,1920811,1920972…
CP011329	Mauve	SHARED	1921104	1921124	.	.	.	Notes=Lenght20	AL732656,1921104,1921124;AE009948,1921104,1921124;CP000114,1921104,1921124;CP003810,1921104,1921124;HF952104,1921104,1921124;HF952106,1921104,1921124;HF952105,1921104,1921124;CP007482,1921104,1921124;CP007565,1921104,1921124;HG939456,1921104,1921124;CP007631,1921104,1921124;CP007632,1921104,1921124;CP006910,1921104,1921124;CP007572,1921104,1921124;CP007571,1921104,1921124;CP007570,1921104,1921124…
CP011329	Mauve	SHARED	1922623	1923990	.	.	.	Notes=Lenght1367	AL732656,1922623,1923990;AE009948,1922623,1923990;CP000114,1922623,1923990;CP003810,1922623,1923990;CP003919,1922623,1923990;HF952104,1922623,1923990;HF952106,1922623,1923990;HF952105,1922623,1923990;HG939456,1922623,1923990;CP007631,1922623,1923990;CP007632,1922623,1923990;CP006910,1922623,1923990;CP007572,1922623,1923990;CP007571,1922623,1923990;CP007570,1922623,1923990;CP010867,1922623,1923990…
CP011329	Mauve	SHARED	1923991	1924186	.	.	.	Notes=Lenght195	AL732656,1923991,1924186;AE009948,1923991,1924186;CP000114,1923991,1924186;CP003810,1923991,1924186;CP003919,1923991,1924186;HF952104,1923991,1924186;HF952106,1923991,1924186;HF952105,1923991,1924186;CP007631,1923991,1924186;CP007632,1923991,1924186;CP006910,1923991,1924186;CP007572,1923991,1924186;CP007571,1923991,1924186;CP007570,1923991,1924186;CP010867,1923991,1924186;CP011325,1923991,1924186…
CP011329	Mauve	SHARED	1924187	1924953	.	.	.	Notes=Lenght766	AL732656,1924187,1924953;AE009948,1924187,1924953;CP000114,1924187,1924953;CP003810,1924187,1924953;CP003919,1924187,1924953;HF952104,1924187,1924953;HF952106,1924187,1924953;HF952105,1924187,1924953;CP007482,1924187,1924953;CP007565,1924187,1924953;CP007631,1924187,1924953;CP007632,1924187,1924953;CP006910,1924187,1924953;CP007572,1924187,1924953;CP007571,1924187,1924953;CP007570,1924187,1924953…
CP011329	Mauve	SHARED	1928035	1928623	.	.	.	Notes=Lenght588	AL732656,1928035,1928623;AE009948,1928035,1928623;CP000114,1928035,1928623;CP003810,1928035,1928623;HF952104,1928035,1928623;HF952106,1928035,1928623;HF952105,1928035,1928623;CP007482,1928035,1928623;CP007565,1928035,1928623;HG939456,1928035,1928623;CP007631,1928035,1928623;CP007632,1928035,1928623;CP006910,1928035,1928623;CP007572,1928035,1928623;CP007571,1928035,1928623;CP007570,1928035,1928623…
CP011329	Mauve	SHARED	1928624	1928668	.	.	.	Notes=Lenght44	AL732656,1928624,1928668;AE009948,1928624,1928668;CP000114,1928624,1928668;CP003810,1928624,1928668;HF952104,1928624,1928668;HF952106,1928624,1928668;HF952105,1928624,1928668;CP007482,1928624,1928668;CP007565,1928624,1928668;HG939456,1928624,1928668;CP007631,1928624,1928668;CP007632,1928624,1928668;CP006910,1928624,1928668;CP007572,1928624,1928668;CP007571,1928624,1928668;CP007570,1928624,1928668…
CP011329	Mauve	SHARED	1934233	1934269	.	.	.	Notes=Lenght36	AE009948,1934233,1934269;CP000114,1934233,1934269;CP003810,1934233,1934269;CP003919,1934233,1934269;HF952104,1934233,1934269;HF952106,1934233,1934269;HF952105,1934233,1934269;CP007482,1934233,1934269;CP007565,1934233,1934269;HG939456,1934233,1934269;CP007631,1934233,1934269;CP007632,1934233,1934269;CP006910,1934233,1934269;FO393392,1934233,1934269;CP010867,1934233,1934269;CP011325,1934233,1934269…
CP011329	Mauve	SHARED	1937898	1938045	.	.	.	Notes=Lenght147	AL732656,1937898,1938045;AE009948,1937898,1938045;CP000114,1937898,1938045;CP003810,1937898,1938045;CP003919,1937898,1938045;HF952104,1937898,1938045;HF952106,1937898,1938045;HF952105,1937898,1938045;HG939456,1937898,1938045;CP007631,1937898,1938045;CP007632,1937898,1938045;CP006910,1937898,1938045;CP007572,1937898,1938045;CP007571,1937898,1938045;CP007570,1937898,1938045;CP010867,1937898,1938045…
CP011329	Mauve	SHARED	1945632	1945696	.	.	.	Notes=Lenght64	AL732656,1945632,1945696;AE009948,1945632,1945696;CP000114,1945632,1945696;CP003810,1945632,1945696;HF952104,1945632,1945696;HF952106,1945632,1945696;HF952105,1945632,1945696;HG939456,1945632,1945696;CP007631,1945632,1945696;CP007632,1945632,1945696;CP006910,1945632,1945696;CP007572,1945632,1945696;CP007571,1945632,1945696;CP007570,1945632,1945696;CP010867,1945632,1945696;CP011325,1945632,1945696…
CP011329	Mauve	SHARED	1945874	1946262	.	.	.	Notes=Lenght388	AL732656,1945874,1946262;AE009948,1945874,1946262;CP000114,1945874,1946262;CP003810,1945874,1946262;CP003919,1945874,1946262;HF952104,1945874,1946262;CP007482,1945874,1946262;CP007565,1945874,1946262;HG939456,1945874,1946262;CP007631,1945874,1946262;CP007632,1945874,1946262;CP006910,1945874,1946262;CP007572,1945874,1946262;CP007571,1945874,1946262;CP007570,1945874,1946262;FO393392,1945874,1946262…
CP011329	Mauve	SHARED	1946263	1946312	.	.	.	Notes=Lenght49	AL732656,1946263,1946312;AE009948,1946263,1946312;CP000114,1946263,1946312;CP003810,1946263,1946312;CP003919,1946263,1946312;HF952104,1946263,1946312;HF952106,1946263,1946312;CP007482,1946263,1946312;CP007565,1946263,1946312;HG939456,1946263,1946312;CP007631,1946263,1946312;CP007632,1946263,1946312;CP006910,1946263,1946312;CP007572,1946263,1946312;CP007571,1946263,1946312;CP007570,1946263,1946312…
CP011329	Mauve	SHARED	1947460	1947535	.	.	.	Notes=Lenght75	AL732656,1947460,1947535;AE009948,1947460,1947535;CP000114,1947460,1947535;CP003810,1947460,1947535;CP003919,1947460,1947535;HF952104,1947460,1947535;HF952106,1947460,1947535;HF952105,1947460,1947535;CP007482,1947460,1947535;CP007565,1947460,1947535;HG939456,1947460,1947535;CP007631,1947460,1947535;CP007632,1947460,1947535;CP007572,1947460,1947535;CP007571,1947460,1947535;CP007570,1947460,1947535…
CP011329	Mauve	SHARED	1948939	1949030	.	.	.	Notes=Lenght91	AL732656,1948939,1949030;AE009948,1948939,1949030;CP000114,1948939,1949030;CP003810,1948939,1949030;CP003919,1948939,1949030;HF952104,1948939,1949030;HF952106,1948939,1949030;HF952105,1948939,1949030;CP007482,1948939,1949030;CP007565,1948939,1949030;HG939456,1948939,1949030;CP007631,1948939,1949030;CP007572,1948939,1949030;CP007571,1948939,1949030;CP007570,1948939,1949030;FO393392,1948939,1949030…
CP011329	Mauve	SHARED	1949125	1949135	.	.	.	Notes=Lenght10	AL732656,1949125,1949135;AE009948,1949125,1949135;CP000114,1949125,1949135;CP003810,1949125,1949135;CP003919,1949125,1949135;HF952104,1949125,1949135;HF952105,1949125,1949135;CP007482,1949125,1949135;CP007565,1949125,1949135;HG939456,1949125,1949135;CP007631,1949125,1949135;CP007632,1949125,1949135;CP007572,1949125,1949135;CP007571,1949125,1949135;CP007570,1949125,1949135;FO393392,1949125,1949135…
CP011329	Mauve	SHARED	1949136	1949317	.	.	.	Notes=Lenght181	AL732656,1949136,1949317;AE009948,1949136,1949317;CP000114,1949136,1949317;CP003810,1949136,1949317;CP003919,1949136,1949317;HF952104,1949136,1949317;HF952105,1949136,1949317;CP007482,1949136,1949317;CP007565,1949136,1949317;HG939456,1949136,1949317;CP007631,1949136,1949317;CP007632,1949136,1949317;CP006910,1949136,1949317;CP007572,1949136,1949317;CP007571,1949136,1949317;CP007570,1949136,1949317…
CP011329	Mauve	SHARED	1959848	1959945	.	.	.	Notes=Lenght97	AL732656,1959848,1959945;AE009948,1959848,1959945;HF952104,1959848,1959945;HF952105,1959848,1959945;HG939456,1959848,1959945;CP007631,1959848,1959945;CP007632,1959848,1959945;CP010867,1959848,1959945;CP013202,1959848,1959945;
CP011329	Mauve	SHARED	1962192	1963946	.	.	.	Notes=Lenght1754	AL732656,1962192,1963946;AE009948,1962192,1963946;CP000114,1962192,1963946;CP003810,1962192,1963946;CP003919,1962192,1963946;HF952104,1962192,1963946;HF952106,1962192,1963946;HF952105,1962192,1963946;CP007482,1962192,1963946;CP007565,1962192,1963946;HG939456,1962192,1963946;CP007631,1962192,1963946;CP007632,1962192,1963946;FO393392,1962192,1963946;CP010867,1962192,1963946;CP011325,1962192,1963946…
CP011329	Mauve	SHARED	1963947	1964335	.	.	.	Notes=Lenght388	AL732656,1963947,1964335;AE009948,1963947,1964335;CP000114,1963947,1964335;CP003810,1963947,1964335;CP003919,1963947,1964335;HF952104,1963947,1964335;HF952106,1963947,1964335;HF952105,1963947,1964335;CP007482,1963947,1964335;CP007565,1963947,1964335;HG939456,1963947,1964335;CP007631,1963947,1964335;CP007632,1963947,1964335;CP007572,1963947,1964335;CP007571,1963947,1964335;CP007570,1963947,1964335…
CP011329	Mauve	SHARED	1964401	1964444	.	.	.	Notes=Lenght43	AL732656,1964401,1964444;AE009948,1964401,1964444;CP000114,1964401,1964444;CP003810,1964401,1964444;CP003919,1964401,1964444;HF952104,1964401,1964444;HF952106,1964401,1964444;HF952105,1964401,1964444;CP007482,1964401,1964444;CP007565,1964401,1964444;HG939456,1964401,1964444;CP007631,1964401,1964444;CP007632,1964401,1964444;CP006910,1964401,1964444;FO393392,1964401,1964444;CP010867,1964401,1964444…
CP011329	Mauve	SHARED	1964445	1964537	.	.	.	Notes=Lenght92	AL732656,1964445,1964537;AE009948,1964445,1964537;CP000114,1964445,1964537;CP003810,1964445,1964537;CP003919,1964445,1964537;HF952104,1964445,1964537;HF952106,1964445,1964537;HF952105,1964445,1964537;CP007482,1964445,1964537;CP007565,1964445,1964537;HG939456,1964445,1964537;CP007631,1964445,1964537;CP007632,1964445,1964537;FO393392,1964445,1964537;CP010867,1964445,1964537;CP011325,1964445,1964537…
CP011329	Mauve	SHARED	1964538	1964548	.	.	.	Notes=Lenght10	AL732656,1964538,1964548;AE009948,1964538,1964548;CP000114,1964538,1964548;CP003810,1964538,1964548;CP003919,1964538,1964548;HF952104,1964538,1964548;HF952106,1964538,1964548;HF952105,1964538,1964548;CP007482,1964538,1964548;CP007565,1964538,1964548;HG939456,1964538,1964548;CP007631,1964538,1964548;CP007632,1964538,1964548;CP007572,1964538,1964548;CP007571,1964538,1964548;CP007570,1964538,1964548…
CP011329	Mauve	SHARED	1965251	1965320	.	.	.	Notes=Lenght69	AL732656,1965251,1965320;AE009948,1965251,1965320;CP000114,1965251,1965320;CP003810,1965251,1965320;CP003919,1965251,1965320;HF952104,1965251,1965320;HF952106,1965251,1965320;HF952105,1965251,1965320;CP007482,1965251,1965320;CP007565,1965251,1965320;HG939456,1965251,1965320;CP007631,1965251,1965320;CP007632,1965251,1965320;CP006910,1965251,1965320;CP007572,1965251,1965320;CP007571,1965251,1965320…
CP011329	Mauve	SHARED	1967487	1968985	.	.	.	Notes=Lenght1498	AE009948,1967487,1968985;CP007631,1967487,1968985;CP013202,1967487,1968985;
CP011329	Mauve	SHARED	1971285	1971634	.	.	.	Notes=Lenght349	AE009948,1971285,1971634;CP013202,1971285,1971634;
CP011329	Mauve	SHARED	1971686	1971783	.	.	.	Notes=Lenght97	AE009948,1971686,1971783;CP013202,1971686,1971783;
CP011329	Mauve	SHARED	1971831	1972302	.	.	.	Notes=Lenght471	AE009948,1971831,1972302;CP013202,1971831,1972302;
CP011329	Mauve	SHARED	1972303	1974705	.	.	.	Notes=Lenght2402	AE009948,1972303,1974705;HG939456,1972303,1974705;CP007632,1972303,1974705;CP013202,1972303,1974705;
CP011329	Mauve	SHARED	1974706	1974729	.	.	.	Notes=Lenght23	AE009948,1974706,1974729;HG939456,1974706,1974729;CP007632,1974706,1974729;CP013202,1974706,1974729;
CP011329	Mauve	SHARED	1974729	1975250	.	.	.	Notes=Lenght521	AE009948,1974729,1975250;HG939456,1974729,1975250;CP007632,1974729,1975250;CP013202,1974729,1975250;
CP011329	Mauve	SHARED	1975252	1975801	.	.	.	Notes=Lenght549	AE009948,1975252,1975801;CP013202,1975252,1975801;
CP011329	Mauve	SHARED	1975801	1976600	.	.	.	Notes=Lenght799	AE009948,1975801,1976600;HG939456,1975801,1976600;CP007632,1975801,1976600;CP013202,1975801,1976600;
CP011329	Mauve	SHARED	1976602	1978829	.	.	.	Notes=Lenght2227	AE009948,1976602,1978829;CP013202,1976602,1978829;
CP011329	Mauve	SHARED	1978829	1980199	.	.	.	Notes=Lenght1370	AE009948,1978829,1980199;CP013202,1978829,1980199;
CP011329	Mauve	SHARED	1980220	1981922	.	.	.	Notes=Lenght1702	AE009948,1980220,1981922;CP013202,1980220,1981922;
CP011329	Mauve	SHARED	1981923	1982481	.	.	.	Notes=Lenght558	AE009948,1981923,1982481;HG939456,1981923,1982481;CP007632,1981923,1982481;CP013202,1981923,1982481;
CP011329	Mauve	SHARED	1982483	1982819	.	.	.	Notes=Lenght336	AE009948,1982483,1982819;CP013202,1982483,1982819;
CP011329	Mauve	SHARED	1982820	1983086	.	.	.	Notes=Lenght266	CP013202,1982820,1983086;
CP011329	Mauve	SHARED	1983086	1983142	.	.	.	Notes=Lenght56	CP007632,1983086,1983142;CP013202,1983086,1983142;
CP011329	Mauve	SHARED	1983143	1983167	.	.	.	Notes=Lenght24	CP013202,1983143,1983167;
CP011329	Mauve	SHARED	1983167	1983181	.	.	.	Notes=Lenght14	CP007632,1983167,1983181;CP013202,1983167,1983181;
CP011329	Mauve	SHARED	1983181	1983273	.	.	.	Notes=Lenght92	AE009948,1983181,1983273;HG939456,1983181,1983273;CP007632,1983181,1983273;CP013202,1983181,1983273;
CP011329	Mauve	SHARED	1984379	1984462	.	.	.	Notes=Lenght83	AE009948,1984379,1984462;HG939456,1984379,1984462;CP007632,1984379,1984462;CP013202,1984379,1984462;
CP011329	Mauve	SHARED	1985291	1985372	.	.	.	Notes=Lenght81	AE009948,1985291,1985372;HG939456,1985291,1985372;CP007632,1985291,1985372;CP013202,1985291,1985372;
CP011329	Mauve	SHARED	1987096	1987189	.	.	.	Notes=Lenght93	AE009948,1987096,1987189;CP013202,1987096,1987189;
CP011329	Mauve	SHARED	1988063	1988101	.	.	.	Notes=Lenght38	AE009948,1988063,1988101;HG939456,1988063,1988101;CP007632,1988063,1988101;CP013202,1988063,1988101;
CP011329	Mauve	SHARED	1988396	1988440	.	.	.	Notes=Lenght44	AE009948,1988396,1988440;CP013202,1988396,1988440;
CP011329	Mauve	SHARED	1988663	1989140	.	.	.	Notes=Lenght477	AE009948,1988663,1989140;HG939456,1988663,1989140;CP007632,1988663,1989140;CP013202,1988663,1989140;
CP011329	Mauve	SHARED	1989201	1989223	.	.	.	Notes=Lenght22	AE009948,1989201,1989223;HG939456,1989201,1989223;CP007632,1989201,1989223;CP013202,1989201,1989223;
CP011329	Mauve	SHARED	1989225	1989243	.	.	.	Notes=Lenght18	AE009948,1989225,1989243;CP013202,1989225,1989243;
CP011329	Mauve	SHARED	1989428	1989474	.	.	.	Notes=Lenght46	AE009948,1989428,1989474;HG939456,1989428,1989474;CP007632,1989428,1989474;CP013202,1989428,1989474;
CP011329	Mauve	SHARED	1989740	1990357	.	.	.	Notes=Lenght617	AE009948,1989740,1990357;CP013202,1989740,1990357;
CP011329	Mauve	SHARED	1990358	1994457	.	.	.	Notes=Lenght4099	AE009948,1990358,1994457;CP013202,1990358,1994457;
CP011329	Mauve	SHARED	1996399	1996479	.	.	.	Notes=Lenght80	AE009948,1996399,1996479;CP007631,1996399,1996479;CP013202,1996399,1996479;
CP011329	Mauve	SHARED	1996480	1996512	.	.	.	Notes=Lenght32	AE009948,1996480,1996512;HG939456,1996480,1996512;CP007631,1996480,1996512;CP007632,1996480,1996512;CP013202,1996480,1996512;
CP011329	Mauve	SHARED	1999574	1999601	.	.	.	Notes=Lenght27	AL732656,1999574,1999601;AE009948,1999574,1999601;CP000114,1999574,1999601;CP003810,1999574,1999601;HF952104,1999574,1999601;HF952106,1999574,1999601;HF952105,1999574,1999601;HG939456,1999574,1999601;CP007631,1999574,1999601;CP007632,1999574,1999601;CP006910,1999574,1999601;CP007572,1999574,1999601;CP007571,1999574,1999601;CP007570,1999574,1999601;CP010867,1999574,1999601;CP011325,1999574,1999601…
CP011329	Mauve	SHARED	1999749	2000307	.	.	.	Notes=Lenght558	AL732656,1999749,2000307;AE009948,1999749,2000307;CP000114,1999749,2000307;CP003810,1999749,2000307;CP003919,1999749,2000307;HF952104,1999749,2000307;HF952105,1999749,2000307;CP007482,1999749,2000307;CP007565,1999749,2000307;HG939456,1999749,2000307;CP007631,1999749,2000307;CP007632,1999749,2000307;CP007572,1999749,2000307;CP007571,1999749,2000307;CP007570,1999749,2000307;FO393392,1999749,2000307…
CP011329	Mauve	SHARED	2000308	2000523	.	.	.	Notes=Lenght215	AL732656,2000308,2000523;AE009948,2000308,2000523;CP000114,2000308,2000523;CP003810,2000308,2000523;CP003919,2000308,2000523;HF952104,2000308,2000523;HF952105,2000308,2000523;CP007482,2000308,2000523;CP007565,2000308,2000523;HG939456,2000308,2000523;CP007631,2000308,2000523;CP007632,2000308,2000523;CP007572,2000308,2000523;CP007571,2000308,2000523;CP007570,2000308,2000523;FO393392,2000308,2000523…
CP011329	Mauve	SHARED	2000524	2000829	.	.	.	Notes=Lenght305	AL732656,2000524,2000829;AE009948,2000524,2000829;CP000114,2000524,2000829;CP003810,2000524,2000829;CP003919,2000524,2000829;HF952104,2000524,2000829;HF952105,2000524,2000829;HG939456,2000524,2000829;CP007631,2000524,2000829;CP007632,2000524,2000829;CP007572,2000524,2000829;CP007571,2000524,2000829;CP007570,2000524,2000829;CP010867,2000524,2000829;CP011325,2000524,2000829;CP011326,2000524,2000829…
CP011329	Mauve	SHARED	2000830	2000872	.	.	.	Notes=Lenght42	AL732656,2000830,2000872;AE009948,2000830,2000872;CP000114,2000830,2000872;CP003810,2000830,2000872;CP003919,2000830,2000872;HF952104,2000830,2000872;HF952105,2000830,2000872;HG939456,2000830,2000872;CP007631,2000830,2000872;CP007572,2000830,2000872;CP007571,2000830,2000872;CP007570,2000830,2000872;CP010867,2000830,2000872;CP011325,2000830,2000872;CP011326,2000830,2000872;CP011327,2000830,2000872…
CP011329	Mauve	SHARED	2000873	2001009	.	.	.	Notes=Lenght136	AL732656,2000873,2001009;AE009948,2000873,2001009;CP000114,2000873,2001009;CP003810,2000873,2001009;CP003919,2000873,2001009;HF952104,2000873,2001009;HF952106,2000873,2001009;HF952105,2000873,2001009;HG939456,2000873,2001009;CP007631,2000873,2001009;CP006910,2000873,2001009;CP007572,2000873,2001009;CP007571,2000873,2001009;CP007570,2000873,2001009;CP010867,2000873,2001009;CP011325,2000873,2001009…
CP011329	Mauve	SHARED	2001010	2001054	.	.	.	Notes=Lenght44	AL732656,2001010,2001054;AE009948,2001010,2001054;CP000114,2001010,2001054;CP003810,2001010,2001054;CP003919,2001010,2001054;HF952104,2001010,2001054;HF952106,2001010,2001054;HF952105,2001010,2001054;HG939456,2001010,2001054;CP007631,2001010,2001054;CP007632,2001010,2001054;CP006910,2001010,2001054;CP007572,2001010,2001054;CP007571,2001010,2001054;CP007570,2001010,2001054;CP010867,2001010,2001054…
CP011329	Mauve	SHARED	2001055	2001127	.	.	.	Notes=Lenght72	AL732656,2001055,2001127;AE009948,2001055,2001127;CP000114,2001055,2001127;CP003810,2001055,2001127;CP003919,2001055,2001127;HF952104,2001055,2001127;HF952105,2001055,2001127;HG939456,2001055,2001127;CP007631,2001055,2001127;CP007632,2001055,2001127;CP007572,2001055,2001127;CP007571,2001055,2001127;CP007570,2001055,2001127;CP010867,2001055,2001127;CP011325,2001055,2001127;CP011326,2001055,2001127…
CP011329	Mauve	SHARED	2001128	2003935	.	.	.	Notes=Lenght2807	AL732656,2001128,2003935;AE009948,2001128,2003935;CP000114,2001128,2003935;CP003810,2001128,2003935;CP003919,2001128,2003935;HF952104,2001128,2003935;HF952106,2001128,2003935;HF952105,2001128,2003935;HG939456,2001128,2003935;CP007631,2001128,2003935;CP007632,2001128,2003935;CP006910,2001128,2003935;CP007572,2001128,2003935;CP007571,2001128,2003935;CP007570,2001128,2003935;CP010867,2001128,2003935…
CP011329	Mauve	SHARED	2004751	2004771	.	.	.	Notes=Lenght20	AL732656,2004751,2004771;AE009948,2004751,2004771;CP000114,2004751,2004771;CP003810,2004751,2004771;HF952104,2004751,2004771;HF952106,2004751,2004771;HF952105,2004751,2004771;HG939456,2004751,2004771;CP007631,2004751,2004771;CP007632,2004751,2004771;CP006910,2004751,2004771;CP007572,2004751,2004771;CP007571,2004751,2004771;CP007570,2004751,2004771;CP010867,2004751,2004771;CP011325,2004751,2004771…
CP011329	Mauve	SHARED	2005725	2005740	.	.	.	Notes=Lenght15	AL732656,2005725,2005740;AE009948,2005725,2005740;CP000114,2005725,2005740;CP003810,2005725,2005740;CP003919,2005725,2005740;HF952104,2005725,2005740;HF952106,2005725,2005740;HF952105,2005725,2005740;HG939456,2005725,2005740;CP007631,2005725,2005740;CP007632,2005725,2005740;CP006910,2005725,2005740;CP010867,2005725,2005740;CP011325,2005725,2005740;CP011326,2005725,2005740;CP011327,2005725,2005740…
CP011329	Mauve	SHARED	2005792	2005818	.	.	.	Notes=Lenght26	AL732656,2005792,2005818;AE009948,2005792,2005818;CP000114,2005792,2005818;CP003810,2005792,2005818;HF952104,2005792,2005818;HF952106,2005792,2005818;HF952105,2005792,2005818;HG939456,2005792,2005818;CP007631,2005792,2005818;CP007632,2005792,2005818;CP006910,2005792,2005818;CP007572,2005792,2005818;CP007571,2005792,2005818;CP007570,2005792,2005818;CP010867,2005792,2005818;CP011325,2005792,2005818…
CP011329	Mauve	SHARED	2007254	2007280	.	.	.	Notes=Lenght26	AL732656,2007254,2007280;AE009948,2007254,2007280;CP000114,2007254,2007280;CP003810,2007254,2007280;HF952104,2007254,2007280;HF952106,2007254,2007280;HF952105,2007254,2007280;HG939456,2007254,2007280;CP007631,2007254,2007280;CP007632,2007254,2007280;CP006910,2007254,2007280;CP007572,2007254,2007280;CP007571,2007254,2007280;CP007570,2007254,2007280;CP010867,2007254,2007280;CP011325,2007254,2007280…
CP011329	Mauve	SHARED	2008188	2009274	.	.	.	Notes=Lenght1086	AL732656,2008188,2009274;AE009948,2008188,2009274;CP000114,2008188,2009274;CP003810,2008188,2009274;HF952104,2008188,2009274;HF952106,2008188,2009274;HF952105,2008188,2009274;HG939456,2008188,2009274;CP007631,2008188,2009274;CP007632,2008188,2009274;CP006910,2008188,2009274;CP007572,2008188,2009274;CP007571,2008188,2009274;CP007570,2008188,2009274;CP010867,2008188,2009274;CP011325,2008188,2009274…
CP011329	Mauve	SHARED	2010121	2010176	.	.	.	Notes=Lenght55	AL732656,2010121,2010176;AE009948,2010121,2010176;CP000114,2010121,2010176;CP003810,2010121,2010176;HF952104,2010121,2010176;HF952106,2010121,2010176;HF952105,2010121,2010176;CP007482,2010121,2010176;CP007565,2010121,2010176;HG939456,2010121,2010176;CP007631,2010121,2010176;CP007632,2010121,2010176;CP006910,2010121,2010176;CP007572,2010121,2010176;CP007571,2010121,2010176;CP007570,2010121,2010176…
CP011329	Mauve	SHARED	2010177	2010211	.	.	.	Notes=Lenght34	AL732656,2010177,2010211;AE009948,2010177,2010211;CP000114,2010177,2010211;CP003810,2010177,2010211;HF952104,2010177,2010211;HF952106,2010177,2010211;CP007482,2010177,2010211;CP007565,2010177,2010211;HG939456,2010177,2010211;CP007631,2010177,2010211;CP007632,2010177,2010211;CP006910,2010177,2010211;CP007572,2010177,2010211;CP007571,2010177,2010211;CP007570,2010177,2010211;FO393392,2010177,2010211…
CP011329	Mauve	SHARED	2010212	2010223	.	.	.	Notes=Lenght11	AL732656,2010212,2010223;AE009948,2010212,2010223;CP000114,2010212,2010223;CP003810,2010212,2010223;CP003919,2010212,2010223;HF952104,2010212,2010223;HF952106,2010212,2010223;CP007482,2010212,2010223;CP007565,2010212,2010223;HG939456,2010212,2010223;CP007631,2010212,2010223;CP007632,2010212,2010223;CP006910,2010212,2010223;CP007572,2010212,2010223;CP007571,2010212,2010223;CP007570,2010212,2010223…
CP011329	Mauve	SHARED	2011778	2011911	.	.	.	Notes=Lenght133	AL732656,2011778,2011911;AE009948,2011778,2011911;CP000114,2011778,2011911;CP003810,2011778,2011911;HF952104,2011778,2011911;HF952106,2011778,2011911;HF952105,2011778,2011911;CP007482,2011778,2011911;CP007565,2011778,2011911;HG939456,2011778,2011911;CP007631,2011778,2011911;CP007632,2011778,2011911;CP006910,2011778,2011911;CP007572,2011778,2011911;CP007571,2011778,2011911;CP007570,2011778,2011911…
CP011329	Mauve	SHARED	2012089	2012148	.	.	.	Notes=Lenght59	AL732656,2012089,2012148;AE009948,2012089,2012148;CP000114,2012089,2012148;CP003810,2012089,2012148;CP003919,2012089,2012148;HF952104,2012089,2012148;HF952106,2012089,2012148;HF952105,2012089,2012148;CP007482,2012089,2012148;CP007565,2012089,2012148;HG939456,2012089,2012148;CP007631,2012089,2012148;CP007632,2012089,2012148;CP007572,2012089,2012148;CP007571,2012089,2012148;CP007570,2012089,2012148…
CP011329	Mauve	SHARED	2016273	2016299	.	.	.	Notes=Lenght26	AL732656,2016273,2016299;AE009948,2016273,2016299;CP000114,2016273,2016299;CP003810,2016273,2016299;HF952104,2016273,2016299;HF952106,2016273,2016299;HF952105,2016273,2016299;HG939456,2016273,2016299;CP007631,2016273,2016299;CP007632,2016273,2016299;CP006910,2016273,2016299;CP007572,2016273,2016299;CP007571,2016273,2016299;CP007570,2016273,2016299;CP010867,2016273,2016299;CP011325,2016273,2016299…
CP011329	Mauve	SHARED	2016300	2017180	.	.	.	Notes=Lenght880	AL732656,2016300,2017180;AE009948,2016300,2017180;CP000114,2016300,2017180;CP003810,2016300,2017180;HF952104,2016300,2017180;HF952106,2016300,2017180;HF952105,2016300,2017180;HG939456,2016300,2017180;CP007631,2016300,2017180;CP007632,2016300,2017180;CP007572,2016300,2017180;CP007571,2016300,2017180;CP007570,2016300,2017180;CP010867,2016300,2017180;CP011325,2016300,2017180;CP011326,2016300,2017180…
CP011329	Mauve	SHARED	2020592	2020717	.	.	.	Notes=Lenght125	AL732656,2020592,2020717;AE009948,2020592,2020717;CP000114,2020592,2020717;CP003810,2020592,2020717;HF952104,2020592,2020717;HF952106,2020592,2020717;HF952105,2020592,2020717;CP007482,2020592,2020717;CP007565,2020592,2020717;HG939456,2020592,2020717;CP007631,2020592,2020717;CP007632,2020592,2020717;CP006910,2020592,2020717;CP007572,2020592,2020717;CP007571,2020592,2020717;CP007570,2020592,2020717…
CP011329	Mauve	SHARED	2024941	2025299	.	.	.	Notes=Lenght358	AL732656,2024941,2025299;AE009948,2024941,2025299;CP000114,2024941,2025299;CP003810,2024941,2025299;HF952104,2024941,2025299;HF952106,2024941,2025299;HF952105,2024941,2025299;CP007482,2024941,2025299;CP007565,2024941,2025299;HG939456,2024941,2025299;CP007631,2024941,2025299;CP007632,2024941,2025299;CP006910,2024941,2025299;CP007572,2024941,2025299;CP007571,2024941,2025299;CP007570,2024941,2025299…
CP011329	Mauve	SHARED	2037636	2037660	.	.	.	Notes=Lenght24	AL732656,2037636,2037660;AE009948,2037636,2037660;CP000114,2037636,2037660;CP003810,2037636,2037660;CP003919,2037636,2037660;HF952104,2037636,2037660;HF952106,2037636,2037660;HF952105,2037636,2037660;CP007565,2037636,2037660;HG939456,2037636,2037660;CP007631,2037636,2037660;CP007632,2037636,2037660;CP006910,2037636,2037660;CP007572,2037636,2037660;CP007571,2037636,2037660;CP007570,2037636,2037660…
CP011329	Mauve	SHARED	2037670	2037681	.	.	.	Notes=Lenght11	AL732656,2037670,2037681;AE009948,2037670,2037681;CP000114,2037670,2037681;CP003810,2037670,2037681;HF952104,2037670,2037681;HF952106,2037670,2037681;HF952105,2037670,2037681;HG939456,2037670,2037681;CP007631,2037670,2037681;CP007632,2037670,2037681;CP006910,2037670,2037681;CP007572,2037670,2037681;CP007571,2037670,2037681;CP007570,2037670,2037681;CP010867,2037670,2037681;CP011325,2037670,2037681…
CP011329	Mauve	SHARED	2037838	2037889	.	.	.	Notes=Lenght51	AL732656,2037838,2037889;AE009948,2037838,2037889;CP000114,2037838,2037889;CP003810,2037838,2037889;HF952104,2037838,2037889;HF952106,2037838,2037889;HF952105,2037838,2037889;HG939456,2037838,2037889;CP007631,2037838,2037889;CP007632,2037838,2037889;CP006910,2037838,2037889;CP007572,2037838,2037889;CP007571,2037838,2037889;CP007570,2037838,2037889;CP010867,2037838,2037889;CP011325,2037838,2037889…
CP011329	Mauve	SHARED	2037986	2038002	.	.	.	Notes=Lenght16	AL732656,2037986,2038002;AE009948,2037986,2038002;CP000114,2037986,2038002;CP003810,2037986,2038002;HF952104,2037986,2038002;HF952106,2037986,2038002;CP007631,2037986,2038002;CP007632,2037986,2038002;CP006910,2037986,2038002;CP007572,2037986,2038002;CP007571,2037986,2038002;CP007570,2037986,2038002;CP010867,2037986,2038002;CP011325,2037986,2038002;CP011326,2037986,2038002;CP011327,2037986,2038002…
CP011329	Mauve	SHARED	2038003	2038022	.	.	.	Notes=Lenght19	AE009948,2038003,2038022;CP000114,2038003,2038022;CP003810,2038003,2038022;HF952104,2038003,2038022;HF952106,2038003,2038022;CP007631,2038003,2038022;CP007632,2038003,2038022;CP006910,2038003,2038022;CP007572,2038003,2038022;CP007571,2038003,2038022;CP007570,2038003,2038022;CP010867,2038003,2038022;CP011325,2038003,2038022;CP011326,2038003,2038022;CP011327,2038003,2038022;CP012419,2038003,2038022…
CP011329	Mauve	SHARED	2038023	2038052	.	.	.	Notes=Lenght29	AE009948,2038023,2038052;CP000114,2038023,2038052;CP003810,2038023,2038052;HF952104,2038023,2038052;CP007631,2038023,2038052;CP006910,2038023,2038052;CP007572,2038023,2038052;CP007571,2038023,2038052;CP007570,2038023,2038052;CP010867,2038023,2038052;CP011325,2038023,2038052;CP011326,2038023,2038052;CP011327,2038023,2038052;CP012419,2038023,2038052;CP013202,2038023,2038052;
CP011329	Mauve	SHARED	2039096	2039260	.	.	.	Notes=Lenght164	AL732656,2039096,2039260;AE009948,2039096,2039260;CP000114,2039096,2039260;CP003810,2039096,2039260;HF952104,2039096,2039260;HF952106,2039096,2039260;CP007631,2039096,2039260;CP007632,2039096,2039260;CP007572,2039096,2039260;CP007571,2039096,2039260;CP007570,2039096,2039260;CP010867,2039096,2039260;CP011325,2039096,2039260;CP011326,2039096,2039260;CP011327,2039096,2039260;CP010319,2039096,2039260…
CP011329	Mauve	SHARED	2045812	2046127	.	.	.	Notes=Lenght315	AL732656,2045812,2046127;AE009948,2045812,2046127;CP000114,2045812,2046127;CP003810,2045812,2046127;CP003919,2045812,2046127;HF952104,2045812,2046127;HF952106,2045812,2046127;HF952105,2045812,2046127;HG939456,2045812,2046127;CP007631,2045812,2046127;CP007632,2045812,2046127;CP006910,2045812,2046127;CP007572,2045812,2046127;CP007571,2045812,2046127;CP007570,2045812,2046127;CP010867,2045812,2046127…
CP011329	Mauve	SHARED	2085515	2088506	.	.	.	Notes=Lenght2991	AL732656,2085515,2088506;AE009948,2085515,2088506;CP000114,2085515,2088506;CP003810,2085515,2088506;HF952104,2085515,2088506;HF952106,2085515,2088506;HF952105,2085515,2088506;CP007631,2085515,2088506;CP006910,2085515,2088506;CP007572,2085515,2088506;CP007571,2085515,2088506;CP007570,2085515,2088506;CP010867,2085515,2088506;CP011325,2085515,2088506;CP011326,2085515,2088506;CP011327,2085515,2088506…
CP011329	Mauve	SHARED	2088507	2088537	.	.	.	Notes=Lenght30	AE009948,2088507,2088537;CP000114,2088507,2088537;CP003810,2088507,2088537;HF952104,2088507,2088537;HF952106,2088507,2088537;HF952105,2088507,2088537;CP007631,2088507,2088537;CP006910,2088507,2088537;CP010867,2088507,2088537;CP011325,2088507,2088537;CP011326,2088507,2088537;CP011327,2088507,2088537;CP010319,2088507,2088537;CP012419,2088507,2088537;CP013202,2088507,2088537;
CP011329	Mauve	SHARED	2088540	2089638	.	.	.	Notes=Lenght1098	AL732656,2088540,2089638;AE009948,2088540,2089638;CP000114,2088540,2089638;CP003810,2088540,2089638;HF952104,2088540,2089638;HF952106,2088540,2089638;HF952105,2088540,2089638;CP007631,2088540,2089638;CP006910,2088540,2089638;CP007572,2088540,2089638;CP007571,2088540,2089638;CP007570,2088540,2089638;CP010867,2088540,2089638;CP011325,2088540,2089638;CP011326,2088540,2089638;CP011327,2088540,2089638…
CP011329	Mauve	SHARED	2092265	2092799	.	.	.	Notes=Lenght534	AL732656,2092265,2092799;AE009948,2092265,2092799;CP000114,2092265,2092799;CP003810,2092265,2092799;HF952104,2092265,2092799;HF952106,2092265,2092799;HF952105,2092265,2092799;CP007482,2092265,2092799;CP007565,2092265,2092799;HG939456,2092265,2092799;CP007631,2092265,2092799;CP007632,2092265,2092799;CP006910,2092265,2092799;CP007572,2092265,2092799;CP007571,2092265,2092799;CP007570,2092265,2092799…
CP011329	Mauve	SHARED	2105254	2105316	.	.	.	Notes=Lenght62	AL732656,2105254,2105316;AE009948,2105254,2105316;CP003919,2105254,2105316;HF952104,2105254,2105316;HF952106,2105254,2105316;HF952105,2105254,2105316;CP007482,2105254,2105316;CP007565,2105254,2105316;HG939456,2105254,2105316;CP007631,2105254,2105316;CP007632,2105254,2105316;CP006910,2105254,2105316;CP007572,2105254,2105316;CP007571,2105254,2105316;CP007570,2105254,2105316;FO393392,2105254,2105316…
CP011329	Mauve	SHARED	2105868	2105884	.	.	.	Notes=Lenght16	AE009948,2105868,2105884;CP000114,2105868,2105884;CP003810,2105868,2105884;HF952104,2105868,2105884;HF952105,2105868,2105884;HG939456,2105868,2105884;CP007631,2105868,2105884;CP007632,2105868,2105884;CP007572,2105868,2105884;CP007571,2105868,2105884;CP007570,2105868,2105884;CP010867,2105868,2105884;CP011325,2105868,2105884;CP011326,2105868,2105884;CP011327,2105868,2105884;CP012419,2105868,2105884…
CP011329	Mauve	SHARED	2113256	2113549	.	.	.	Notes=Lenght293	AL732656,2113256,2113549;AE009948,2113256,2113549;CP000114,2113256,2113549;CP003810,2113256,2113549;HF952104,2113256,2113549;HF952106,2113256,2113549;HF952105,2113256,2113549;CP007482,2113256,2113549;CP007565,2113256,2113549;HG939456,2113256,2113549;CP007631,2113256,2113549;CP007632,2113256,2113549;CP006910,2113256,2113549;CP007572,2113256,2113549;CP007571,2113256,2113549;CP007570,2113256,2113549…
CP011329	Mauve	SHARED	2146144	2146209	.	.	.	Notes=Lenght65	AL732656,2146144,2146209;AE009948,2146144,2146209;CP000114,2146144,2146209;CP003810,2146144,2146209;CP003919,2146144,2146209;HF952104,2146144,2146209;HF952106,2146144,2146209;HF952105,2146144,2146209;HG939456,2146144,2146209;CP007631,2146144,2146209;CP007632,2146144,2146209;CP006910,2146144,2146209;CP007572,2146144,2146209;CP007571,2146144,2146209;CP007570,2146144,2146209;CP010867,2146144,2146209…
CP011329	Mauve	SHARED	2146210	2146290	.	.	.	Notes=Lenght80	AL732656,2146210,2146290;AE009948,2146210,2146290;CP000114,2146210,2146290;CP003810,2146210,2146290;HF952104,2146210,2146290;HF952106,2146210,2146290;HF952105,2146210,2146290;HG939456,2146210,2146290;CP007631,2146210,2146290;CP007632,2146210,2146290;CP006910,2146210,2146290;CP007572,2146210,2146290;CP007571,2146210,2146290;CP007570,2146210,2146290;CP010867,2146210,2146290;CP011325,2146210,2146290…
CP011329	Mauve	SHARED	2146291	2146302	.	.	.	Notes=Lenght11	AL732656,2146291,2146302;AE009948,2146291,2146302;CP000114,2146291,2146302;CP003810,2146291,2146302;CP003919,2146291,2146302;HF952104,2146291,2146302;HF952106,2146291,2146302;HF952105,2146291,2146302;HG939456,2146291,2146302;CP007631,2146291,2146302;CP007632,2146291,2146302;CP006910,2146291,2146302;CP007572,2146291,2146302;CP007571,2146291,2146302;CP007570,2146291,2146302;CP010867,2146291,2146302…
CP011329	Mauve	SHARED	2147304	2147315	.	.	.	Notes=Lenght11	AL732656,2147304,2147315;AE009948,2147304,2147315;CP000114,2147304,2147315;CP003810,2147304,2147315;CP003919,2147304,2147315;HF952104,2147304,2147315;HF952106,2147304,2147315;HF952105,2147304,2147315;CP007482,2147304,2147315;HG939456,2147304,2147315;CP007631,2147304,2147315;CP007632,2147304,2147315;CP006910,2147304,2147315;CP007572,2147304,2147315;CP007571,2147304,2147315;CP007570,2147304,2147315…
CP011329	Mauve	SHARED	2147317	2147341	.	.	.	Notes=Lenght24	AL732656,2147317,2147341;AE009948,2147317,2147341;CP000114,2147317,2147341;CP003810,2147317,2147341;HF952104,2147317,2147341;CP007572,2147317,2147341;CP007571,2147317,2147341;CP007570,2147317,2147341;CP010867,2147317,2147341;CP011325,2147317,2147341;CP011326,2147317,2147341;CP011327,2147317,2147341;CP012419,2147317,2147341;CP013202,2147317,2147341;
CP011329	Mauve	SHARED	2147342	2147415	.	.	.	Notes=Lenght73	AE009948,2147342,2147415;CP000114,2147342,2147415;CP003810,2147342,2147415;HF952104,2147342,2147415;CP007572,2147342,2147415;CP007571,2147342,2147415;CP007570,2147342,2147415;CP010867,2147342,2147415;CP011325,2147342,2147415;CP011326,2147342,2147415;CP011327,2147342,2147415;CP012419,2147342,2147415;CP013202,2147342,2147415;
