# Supplementary material for: Functional annotation and distribution overview of RNA families in 27 Streptococcus agalactiae genomes
Source: BMC Genomics. 2018 Jul 28;19:556. doi: 10.1186/s12864-018-4951-z (PMC6064168; doi:10.1186/s12864-018-4951-z)
Supplement: Supplementary file 4 — GFF3 annotations for all classified Regions and ncRNAs. (ZIP 1638 kb) [file 12864_2018_4951_MOESM4_ESM.zip › Additional file 4/Core_Shared_and_Exclusive_Regions/SHARED_CP012419.gff]

CP012419	Mauve	SHARED	1389351	1389397	.	.	.	Notes=Lenght46	AE009948,1389351,1389397;CP007631,1389351,1389397;CP011329,1389351,1389397;
CP012419	Mauve	SHARED	1389633	1389690	.	.	.	Notes=Lenght57	CP007631,1389633,1389690;
CP012419	Mauve	SHARED	1415946	1415989	.	.	.	Notes=Lenght43	AL732656,1415946,1415989;AE009948,1415946,1415989;CP000114,1415946,1415989;CP003810,1415946,1415989;CP003919,1415946,1415989;HF952104,1415946,1415989;HF952106,1415946,1415989;HF952105,1415946,1415989;CP007482,1415946,1415989;CP007565,1415946,1415989;HG939456,1415946,1415989;CP007631,1415946,1415989;CP007632,1415946,1415989;CP006910,1415946,1415989;FO393392,1415946,1415989;CP010867,1415946,1415989…
CP012419	Mauve	SHARED	1438455	1438493	.	.	.	Notes=Lenght38	AE009948,1438455,1438493;CP000114,1438455,1438493;CP003810,1438455,1438493;CP003919,1438455,1438493;HF952106,1438455,1438493;HF952105,1438455,1438493;CP007482,1438455,1438493;CP007565,1438455,1438493;CP006910,1438455,1438493;FO393392,1438455,1438493;CP011325,1438455,1438493;CP011326,1438455,1438493;CP011327,1438455,1438493;CP011328,1438455,1438493;CP010319,1438455,1438493;
CP012419	Mauve	SHARED	1438494	1438526	.	.	.	Notes=Lenght32	AE009948,1438494,1438526;CP000114,1438494,1438526;CP003810,1438494,1438526;CP011325,1438494,1438526;CP011326,1438494,1438526;CP011327,1438494,1438526;
CP012419	Mauve	SHARED	1438527	1438538	.	.	.	Notes=Lenght11	AL732656,1438527,1438538;AE009948,1438527,1438538;CP000114,1438527,1438538;CP003810,1438527,1438538;CP003919,1438527,1438538;HF952106,1438527,1438538;HF952105,1438527,1438538;CP007482,1438527,1438538;CP007565,1438527,1438538;CP006910,1438527,1438538;CP007572,1438527,1438538;CP007571,1438527,1438538;CP007570,1438527,1438538;FO393392,1438527,1438538;CP011325,1438527,1438538;CP011326,1438527,1438538…
CP012419	Mauve	SHARED	1443145	1443205	.	.	.	Notes=Lenght60	AE009948,1443145,1443205;CP000114,1443145,1443205;CP003810,1443145,1443205;HF952106,1443145,1443205;HF952105,1443145,1443205;CP007482,1443145,1443205;CP007565,1443145,1443205;FO393392,1443145,1443205;CP011325,1443145,1443205;CP011326,1443145,1443205;CP011327,1443145,1443205;CP011328,1443145,1443205;CP010319,1443145,1443205;
CP012419	Mauve	SHARED	1450906	1450939	.	.	.	Notes=Lenght33	AE009948,1450906,1450939;HF952104,1450906,1450939;HF952106,1450906,1450939;CP010867,1450906,1450939;
CP012419	Mauve	SHARED	1450998	1451044	.	.	.	Notes=Lenght46	CP000114,1450998,1451044;CP003810,1450998,1451044;HF952104,1450998,1451044;CP010867,1450998,1451044;CP011325,1450998,1451044;CP011327,1450998,1451044;
CP012419	Mauve	SHARED	1451045	1451090	.	.	.	Notes=Lenght45	AE009948,1451045,1451090;CP000114,1451045,1451090;CP003810,1451045,1451090;HF952104,1451045,1451090;CP010867,1451045,1451090;CP011325,1451045,1451090;CP011327,1451045,1451090;
CP012419	Mauve	SHARED	1451115	1451136	.	.	.	Notes=Lenght21	AE009948,1451115,1451136;CP000114,1451115,1451136;CP003810,1451115,1451136;HF952104,1451115,1451136;CP010867,1451115,1451136;CP011325,1451115,1451136;CP011326,1451115,1451136;CP011327,1451115,1451136;
CP012419	Mauve	SHARED	1451137	1451153	.	.	.	Notes=Lenght16	AE009948,1451137,1451153;CP000114,1451137,1451153;CP003810,1451137,1451153;CP011325,1451137,1451153;CP011326,1451137,1451153;CP011327,1451137,1451153;
CP012419	Mauve	SHARED	1451192	1451208	.	.	.	Notes=Lenght16	AE009948,1451192,1451208;CP000114,1451192,1451208;CP003810,1451192,1451208;HF952104,1451192,1451208;CP007631,1451192,1451208;CP010867,1451192,1451208;CP011325,1451192,1451208;CP011326,1451192,1451208;CP011327,1451192,1451208;
CP012419	Mauve	SHARED	1451209	1451243	.	.	.	Notes=Lenght34	CP000114,1451209,1451243;CP003810,1451209,1451243;CP011325,1451209,1451243;CP011326,1451209,1451243;CP011327,1451209,1451243;
CP012419	Mauve	SHARED	1451293	1451306	.	.	.	Notes=Lenght13	AL732656,1451293,1451306;AE009948,1451293,1451306;CP000114,1451293,1451306;CP003810,1451293,1451306;HF952104,1451293,1451306;HF952106,1451293,1451306;CP007631,1451293,1451306;CP006910,1451293,1451306;CP007572,1451293,1451306;CP007571,1451293,1451306;CP007570,1451293,1451306;CP010867,1451293,1451306;CP011325,1451293,1451306;CP011326,1451293,1451306;CP011327,1451293,1451306;CP010319,1451293,1451306;
CP012419	Mauve	SHARED	1318213	1318344	.	.	.	Notes=Lenght131	CP003810,1318213,1318344;CP003919,1318213,1318344;HF952106,1318213,1318344;HF952105,1318213,1318344;CP007482,1318213,1318344;CP007565,1318213,1318344;HG939456,1318213,1318344;CP007632,1318213,1318344;CP006910,1318213,1318344;FO393392,1318213,1318344;CP011325,1318213,1318344;CP011327,1318213,1318344;CP011328,1318213,1318344;CP010319,1318213,1318344;
CP012419	Mauve	SHARED	1318345	1318394	.	.	.	Notes=Lenght49	AL732656,1318345,1318394;CP003810,1318345,1318394;CP003919,1318345,1318394;HF952106,1318345,1318394;HF952105,1318345,1318394;CP007482,1318345,1318394;CP007565,1318345,1318394;HG939456,1318345,1318394;CP007632,1318345,1318394;CP006910,1318345,1318394;CP007572,1318345,1318394;CP007571,1318345,1318394;CP007570,1318345,1318394;FO393392,1318345,1318394;CP011325,1318345,1318394;CP011327,1318345,1318394…
CP012419	Mauve	SHARED	1318395	1318477	.	.	.	Notes=Lenght82	CP003810,1318395,1318477;CP003919,1318395,1318477;HF952106,1318395,1318477;HF952105,1318395,1318477;CP007482,1318395,1318477;CP007565,1318395,1318477;HG939456,1318395,1318477;CP007632,1318395,1318477;CP006910,1318395,1318477;FO393392,1318395,1318477;CP011325,1318395,1318477;CP011327,1318395,1318477;CP011328,1318395,1318477;CP010319,1318395,1318477;
CP012419	Mauve	SHARED	1318478	1318538	.	.	.	Notes=Lenght60	CP003810,1318478,1318538;CP011325,1318478,1318538;CP011327,1318478,1318538;
CP012419	Mauve	SHARED	1318539	1318598	.	.	.	Notes=Lenght59	AL732656,1318539,1318598;CP003810,1318539,1318598;CP007572,1318539,1318598;CP007571,1318539,1318598;CP007570,1318539,1318598;CP011325,1318539,1318598;CP011327,1318539,1318598;
CP012419	Mauve	SHARED	1320149	1320525	.	.	.	Notes=Lenght376	CP003810,1320149,1320525;CP011325,1320149,1320525;CP011327,1320149,1320525;
CP012419	Mauve	SHARED	1320526	1320857	.	.	.	Notes=Lenght331	AL732656,1320526,1320857;CP003810,1320526,1320857;CP003919,1320526,1320857;HF952106,1320526,1320857;HF952105,1320526,1320857;CP007482,1320526,1320857;CP007565,1320526,1320857;HG939456,1320526,1320857;CP007632,1320526,1320857;CP006910,1320526,1320857;CP007572,1320526,1320857;CP007571,1320526,1320857;CP007570,1320526,1320857;FO393392,1320526,1320857;CP011325,1320526,1320857;CP011327,1320526,1320857…
CP012419	Mauve	SHARED	1320858	1320901	.	.	.	Notes=Lenght43	CP003810,1320858,1320901;CP003919,1320858,1320901;HF952106,1320858,1320901;HF952105,1320858,1320901;CP007482,1320858,1320901;CP007565,1320858,1320901;HG939456,1320858,1320901;CP007632,1320858,1320901;CP006910,1320858,1320901;FO393392,1320858,1320901;CP011325,1320858,1320901;CP011327,1320858,1320901;CP011328,1320858,1320901;CP010319,1320858,1320901;
CP012419	Mauve	SHARED	1320902	1321276	.	.	.	Notes=Lenght374	AL732656,1320902,1321276;CP003810,1320902,1321276;CP007572,1320902,1321276;CP007571,1320902,1321276;CP007570,1320902,1321276;CP011325,1320902,1321276;CP011327,1320902,1321276;
CP012419	Mauve	SHARED	1321277	1321600	.	.	.	Notes=Lenght323	CP003810,1321277,1321600;CP011325,1321277,1321600;CP011327,1321277,1321600;
CP012419	Mauve	SHARED	1321601	1321652	.	.	.	Notes=Lenght51	AL732656,1321601,1321652;CP003810,1321601,1321652;CP007572,1321601,1321652;CP007571,1321601,1321652;CP007570,1321601,1321652;CP011325,1321601,1321652;CP011327,1321601,1321652;
CP012419	Mauve	SHARED	1322113	1322154	.	.	.	Notes=Lenght41	AL732656,1322113,1322154;CP003810,1322113,1322154;CP007572,1322113,1322154;CP007571,1322113,1322154;CP007570,1322113,1322154;CP011325,1322113,1322154;CP011327,1322113,1322154;
CP012419	Mauve	SHARED	1322155	1322204	.	.	.	Notes=Lenght49	CP003810,1322155,1322204;CP011325,1322155,1322204;CP011327,1322155,1322204;
CP012419	Mauve	SHARED	1322205	1322426	.	.	.	Notes=Lenght221	AL732656,1322205,1322426;CP003810,1322205,1322426;CP007572,1322205,1322426;CP007571,1322205,1322426;CP007570,1322205,1322426;CP011325,1322205,1322426;CP011327,1322205,1322426;
CP012419	Mauve	SHARED	1322427	1322571	.	.	.	Notes=Lenght144	AL732656,1322427,1322571;CP003810,1322427,1322571;CP003919,1322427,1322571;HF952106,1322427,1322571;HF952105,1322427,1322571;CP007482,1322427,1322571;CP007565,1322427,1322571;HG939456,1322427,1322571;CP007632,1322427,1322571;CP006910,1322427,1322571;CP007572,1322427,1322571;CP007571,1322427,1322571;CP007570,1322427,1322571;FO393392,1322427,1322571;CP011325,1322427,1322571;CP011327,1322427,1322571…
CP012419	Mauve	SHARED	1322572	1322595	.	.	.	Notes=Lenght23	CP003810,1322572,1322595;CP011325,1322572,1322595;CP011327,1322572,1322595;
CP012419	Mauve	SHARED	1388846	1388956	.	.	.	Notes=Lenght110	CP000114,1388846,1388956;CP003810,1388846,1388956;CP003919,1388846,1388956;HF952106,1388846,1388956;HF952105,1388846,1388956;CP007482,1388846,1388956;CP007565,1388846,1388956;HG939456,1388846,1388956;CP007632,1388846,1388956;FO393392,1388846,1388956;CP011325,1388846,1388956;CP011326,1388846,1388956;CP011327,1388846,1388956;CP011328,1388846,1388956;CP010319,1388846,1388956;
CP012419	Mauve	SHARED	1451859	1451870	.	.	.	Notes=Lenght11	HF952105,1451859,1451870;CP006910,1451859,1451870;CP010319,1451859,1451870;
CP012419	Mauve	SHARED	1451883	1451896	.	.	.	Notes=Lenght13	AE009948,1451883,1451896;CP000114,1451883,1451896;CP003810,1451883,1451896;HF952104,1451883,1451896;HF952105,1451883,1451896;CP007631,1451883,1451896;CP006910,1451883,1451896;CP010867,1451883,1451896;CP011325,1451883,1451896;CP011326,1451883,1451896;CP011327,1451883,1451896;CP010319,1451883,1451896;
CP012419	Mauve	SHARED	1451897	1451919	.	.	.	Notes=Lenght22	CP000114,1451897,1451919;CP003810,1451897,1451919;HF952104,1451897,1451919;HF952105,1451897,1451919;CP007631,1451897,1451919;CP006910,1451897,1451919;CP010867,1451897,1451919;CP011325,1451897,1451919;CP011326,1451897,1451919;CP011327,1451897,1451919;CP010319,1451897,1451919;
CP012419	Mauve	SHARED	1451921	1451932	.	.	.	Notes=Lenght11	CP000114,1451921,1451932;CP003810,1451921,1451932;HF952105,1451921,1451932;CP006910,1451921,1451932;CP011325,1451921,1451932;CP011326,1451921,1451932;CP011327,1451921,1451932;
CP012419	Mauve	SHARED	1451933	1451951	.	.	.	Notes=Lenght18	CP000114,1451933,1451951;HF952105,1451933,1451951;CP006910,1451933,1451951;CP011325,1451933,1451951;CP011326,1451933,1451951;CP011327,1451933,1451951;
CP012419	Mauve	SHARED	1451954	1451977	.	.	.	Notes=Lenght23	HF952105,1451954,1451977;CP011325,1451954,1451977;CP011326,1451954,1451977;
CP012419	Mauve	SHARED	1451978	1452014	.	.	.	Notes=Lenght36	CP011325,1451978,1452014;CP011326,1451978,1452014;
CP012419	Mauve	SHARED	1452015	1452028	.	.	.	Notes=Lenght13	CP011325,1452015,1452028;CP011326,1452015,1452028;CP011327,1452015,1452028;
CP012419	Mauve	SHARED	1452029	1452039	.	.	.	Notes=Lenght10	CP003810,1452029,1452039;CP011325,1452029,1452039;CP011326,1452029,1452039;CP011327,1452029,1452039;
CP012419	Mauve	SHARED	1452040	1452071	.	.	.	Notes=Lenght31	CP000114,1452040,1452071;CP003810,1452040,1452071;CP011325,1452040,1452071;CP011326,1452040,1452071;CP011327,1452040,1452071;
CP012419	Mauve	SHARED	1452084	1452112	.	.	.	Notes=Lenght28	AL732656,1452084,1452112;CP000114,1452084,1452112;CP003810,1452084,1452112;HF952106,1452084,1452112;CP007631,1452084,1452112;CP011325,1452084,1452112;CP011326,1452084,1452112;CP011327,1452084,1452112;
CP012419	Mauve	SHARED	1452113	1452125	.	.	.	Notes=Lenght12	AL732656,1452113,1452125;CP000114,1452113,1452125;CP003810,1452113,1452125;HF952106,1452113,1452125;CP007631,1452113,1452125;CP011325,1452113,1452125;CP011326,1452113,1452125;CP011327,1452113,1452125;
CP012419	Mauve	SHARED	1451319	1451333	.	.	.	Notes=Lenght14	AL732656,1451319,1451333;CP000114,1451319,1451333;HF952106,1451319,1451333;CP007572,1451319,1451333;CP007571,1451319,1451333;CP007570,1451319,1451333;CP010319,1451319,1451333;
CP012419	Mauve	SHARED	1451334	1451361	.	.	.	Notes=Lenght27	AL732656,1451334,1451361;CP000114,1451334,1451361;HF952106,1451334,1451361;CP007572,1451334,1451361;CP007571,1451334,1451361;CP007570,1451334,1451361;
CP012419	Mauve	SHARED	1451362	1451398	.	.	.	Notes=Lenght36	CP000114,1451362,1451398;HF952106,1451362,1451398;
CP012419	Mauve	SHARED	1451399	1451430	.	.	.	Notes=Lenght31	CP000114,1451399,1451430;
CP012419	Mauve	SHARED	1451431	1451463	.	.	.	Notes=Lenght32	AL732656,1451431,1451463;CP000114,1451431,1451463;CP007572,1451431,1451463;CP007571,1451431,1451463;CP007570,1451431,1451463;
CP012419	Mauve	SHARED	1451464	1451476	.	.	.	Notes=Lenght12	AL732656,1451464,1451476;CP000114,1451464,1451476;CP007572,1451464,1451476;
CP012419	Mauve	SHARED	1451478	1451499	.	.	.	Notes=Lenght21	AL732656,1451478,1451499;CP000114,1451478,1451499;CP007572,1451478,1451499;CP007570,1451478,1451499;
CP012419	Mauve	SHARED	1451500	1451513	.	.	.	Notes=Lenght13	AL732656,1451500,1451513;CP000114,1451500,1451513;CP007572,1451500,1451513;CP007571,1451500,1451513;CP007570,1451500,1451513;
CP012419	Mauve	SHARED	1451514	1451555	.	.	.	Notes=Lenght41	CP000114,1451514,1451555;CP007572,1451514,1451555;CP007571,1451514,1451555;CP007570,1451514,1451555;
CP012419	Mauve	SHARED	1451557	1451593	.	.	.	Notes=Lenght36	AL732656,1451557,1451593;CP000114,1451557,1451593;CP007572,1451557,1451593;CP007571,1451557,1451593;CP007570,1451557,1451593;
CP012419	Mauve	SHARED	1451599	1451731	.	.	.	Notes=Lenght132	CP000114,1451599,1451731;
CP012419	Mauve	SHARED	1451744	1451809	.	.	.	Notes=Lenght65	CP000114,1451744,1451809;
CP012419	Mauve	SHARED	1451843	1451856	.	.	.	Notes=Lenght13	HF952105,1451843,1451856;
CP012419	Mauve	SHARED	1202025	1202413	.	.	.	Notes=Lenght388	CP000114,1202025,1202413;CP007572,1202025,1202413;CP007571,1202025,1202413;CP007570,1202025,1202413;
CP012419	Mauve	SHARED	1202414	1203501	.	.	.	Notes=Lenght1087	CP000114,1202414,1203501;CP007572,1202414,1203501;CP007571,1202414,1203501;
CP012419	Mauve	SHARED	1203501	1203884	.	.	.	Notes=Lenght383	CP000114,1203501,1203884;CP007572,1203501,1203884;CP007571,1203501,1203884;CP007570,1203501,1203884;
CP012419	Mauve	SHARED	1203885	1206254	.	.	.	Notes=Lenght2369	CP000114,1203885,1206254;CP007572,1203885,1206254;CP007571,1203885,1206254;
CP012419	Mauve	SHARED	1206254	1206383	.	.	.	Notes=Lenght129	CP000114,1206254,1206383;CP007572,1206254,1206383;CP007571,1206254,1206383;CP007570,1206254,1206383;
CP012419	Mauve	SHARED	1206384	1207620	.	.	.	Notes=Lenght1236	CP000114,1206384,1207620;CP007572,1206384,1207620;CP007571,1206384,1207620;
CP012419	Mauve	SHARED	1207620	1207821	.	.	.	Notes=Lenght201	CP000114,1207620,1207821;CP007572,1207620,1207821;CP007571,1207620,1207821;CP007570,1207620,1207821;
CP012419	Mauve	SHARED	1207822	1207862	.	.	.	Notes=Lenght40	CP000114,1207822,1207862;CP007572,1207822,1207862;CP007571,1207822,1207862;
CP012419	Mauve	SHARED	1207862	1207921	.	.	.	Notes=Lenght59	CP000114,1207862,1207921;CP007572,1207862,1207921;CP007571,1207862,1207921;CP007570,1207862,1207921;
CP012419	Mauve	SHARED	1207922	1207992	.	.	.	Notes=Lenght70	CP000114,1207922,1207992;CP007572,1207922,1207992;CP007571,1207922,1207992;
CP012419	Mauve	SHARED	1207992	1208020	.	.	.	Notes=Lenght28	CP000114,1207992,1208020;CP007572,1207992,1208020;CP007571,1207992,1208020;CP007570,1207992,1208020;
CP012419	Mauve	SHARED	1208043	1208137	.	.	.	Notes=Lenght94	CP000114,1208043,1208137;CP007572,1208043,1208137;CP007571,1208043,1208137;CP007570,1208043,1208137;
CP012419	Mauve	SHARED	1208138	1208316	.	.	.	Notes=Lenght178	CP000114,1208138,1208316;CP007572,1208138,1208316;CP007571,1208138,1208316;
CP012419	Mauve	SHARED	1208316	1208449	.	.	.	Notes=Lenght133	CP000114,1208316,1208449;CP007572,1208316,1208449;CP007571,1208316,1208449;CP007570,1208316,1208449;
CP012419	Mauve	SHARED	1208450	1208478	.	.	.	Notes=Lenght28	CP000114,1208450,1208478;CP007572,1208450,1208478;CP007571,1208450,1208478;
CP012419	Mauve	SHARED	1208478	1208600	.	.	.	Notes=Lenght122	CP000114,1208478,1208600;CP007572,1208478,1208600;CP007571,1208478,1208600;CP007570,1208478,1208600;
CP012419	Mauve	SHARED	1208601	1208625	.	.	.	Notes=Lenght24	CP000114,1208601,1208625;CP007572,1208601,1208625;CP007571,1208601,1208625;
CP012419	Mauve	SHARED	1208625	1208684	.	.	.	Notes=Lenght59	CP000114,1208625,1208684;CP007572,1208625,1208684;CP007571,1208625,1208684;CP007570,1208625,1208684;
CP012419	Mauve	SHARED	1208686	1209278	.	.	.	Notes=Lenght592	CP000114,1208686,1209278;
CP012419	Mauve	SHARED	1191220	1196385	.	.	.	Notes=Lenght5165	CP000114,1191220,1196385;CP007572,1191220,1196385;CP007571,1191220,1196385;CP007570,1191220,1196385;
CP012419	Mauve	SHARED	1196386	1196567	.	.	.	Notes=Lenght181	CP000114,1196386,1196567;CP007572,1196386,1196567;CP007571,1196386,1196567;
CP012419	Mauve	SHARED	1196567	1196807	.	.	.	Notes=Lenght240	CP000114,1196567,1196807;CP007572,1196567,1196807;CP007571,1196567,1196807;CP007570,1196567,1196807;
CP012419	Mauve	SHARED	1196808	1196969	.	.	.	Notes=Lenght161	CP000114,1196808,1196969;CP007572,1196808,1196969;CP007571,1196808,1196969;
CP012419	Mauve	SHARED	1196969	1197188	.	.	.	Notes=Lenght219	CP000114,1196969,1197188;CP007572,1196969,1197188;CP007571,1196969,1197188;CP007570,1196969,1197188;
CP012419	Mauve	SHARED	1197189	1198338	.	.	.	Notes=Lenght1149	CP000114,1197189,1198338;CP007572,1197189,1198338;CP007571,1197189,1198338;
CP012419	Mauve	SHARED	1198339	1198352	.	.	.	Notes=Lenght13	CP000114,1198339,1198352;CP007572,1198339,1198352;
CP012419	Mauve	SHARED	1198353	1198435	.	.	.	Notes=Lenght82	CP000114,1198353,1198435;CP007572,1198353,1198435;CP007571,1198353,1198435;
CP012419	Mauve	SHARED	1198436	1198770	.	.	.	Notes=Lenght334	CP000114,1198436,1198770;CP007572,1198436,1198770;CP007571,1198436,1198770;CP007570,1198436,1198770;
CP012419	Mauve	SHARED	1198771	1198886	.	.	.	Notes=Lenght115	CP000114,1198771,1198886;CP007571,1198771,1198886;CP007570,1198771,1198886;
CP012419	Mauve	SHARED	1198889	1199089	.	.	.	Notes=Lenght200	CP000114,1198889,1199089;CP007572,1198889,1199089;
CP012419	Mauve	SHARED	1199090	1199198	.	.	.	Notes=Lenght108	CP000114,1199090,1199198;CP007571,1199090,1199198;
CP012419	Mauve	SHARED	1199199	1199612	.	.	.	Notes=Lenght413	CP000114,1199199,1199612;CP007572,1199199,1199612;CP007571,1199199,1199612;
CP012419	Mauve	SHARED	1199613	1199737	.	.	.	Notes=Lenght124	CP000114,1199613,1199737;CP007572,1199613,1199737;CP007571,1199613,1199737;CP007570,1199613,1199737;
CP012419	Mauve	SHARED	1199738	1201599	.	.	.	Notes=Lenght1861	CP000114,1199738,1201599;CP007572,1199738,1201599;CP007571,1199738,1201599;
CP012419	Mauve	SHARED	1201601	1201636	.	.	.	Notes=Lenght35	CP000114,1201601,1201636;CP007572,1201601,1201636;
CP012419	Mauve	SHARED	1201638	1202022	.	.	.	Notes=Lenght384	CP000114,1201638,1202022;
CP012419	Mauve	SHARED	1314642	1314764	.	.	.	Notes=Lenght122	AL732656,1314642,1314764;CP003810,1314642,1314764;CP007572,1314642,1314764;CP007571,1314642,1314764;CP007570,1314642,1314764;CP011325,1314642,1314764;CP011327,1314642,1314764;
CP012419	Mauve	SHARED	1314765	1314779	.	.	.	Notes=Lenght14	CP003810,1314765,1314779;HG939456,1314765,1314779;CP007632,1314765,1314779;CP011325,1314765,1314779;CP011327,1314765,1314779;
CP012419	Mauve	SHARED	1314780	1314943	.	.	.	Notes=Lenght163	AL732656,1314780,1314943;CP003810,1314780,1314943;HG939456,1314780,1314943;CP007632,1314780,1314943;CP007572,1314780,1314943;CP007571,1314780,1314943;CP007570,1314780,1314943;CP011325,1314780,1314943;CP011327,1314780,1314943;
CP012419	Mauve	SHARED	1314944	1314964	.	.	.	Notes=Lenght20	CP003810,1314944,1314964;HG939456,1314944,1314964;CP007632,1314944,1314964;CP011325,1314944,1314964;CP011327,1314944,1314964;
CP012419	Mauve	SHARED	1314965	1315026	.	.	.	Notes=Lenght61	AL732656,1314965,1315026;CP003810,1314965,1315026;CP007572,1314965,1315026;CP007571,1314965,1315026;CP007570,1314965,1315026;CP011325,1314965,1315026;CP011327,1314965,1315026;
CP012419	Mauve	SHARED	1315034	1315683	.	.	.	Notes=Lenght649	CP003810,1315034,1315683;HF952106,1315034,1315683;HF952105,1315034,1315683;CP006910,1315034,1315683;CP011325,1315034,1315683;CP011327,1315034,1315683;CP010319,1315034,1315683;
CP012419	Mauve	SHARED	1315684	1316049	.	.	.	Notes=Lenght365	AL732656,1315684,1316049;CP003810,1315684,1316049;HF952106,1315684,1316049;HF952105,1315684,1316049;CP006910,1315684,1316049;CP007572,1315684,1316049;CP007571,1315684,1316049;CP007570,1315684,1316049;CP011325,1315684,1316049;CP011327,1315684,1316049;CP010319,1315684,1316049;
CP012419	Mauve	SHARED	1316050	1316303	.	.	.	Notes=Lenght253	AL732656,1316050,1316303;CP003810,1316050,1316303;CP007572,1316050,1316303;CP007571,1316050,1316303;CP007570,1316050,1316303;CP011325,1316050,1316303;CP011327,1316050,1316303;
CP012419	Mauve	SHARED	1316305	1316817	.	.	.	Notes=Lenght512	CP003810,1316305,1316817;HG939456,1316305,1316817;CP007632,1316305,1316817;CP011325,1316305,1316817;CP011327,1316305,1316817;
CP012419	Mauve	SHARED	1316818	1316933	.	.	.	Notes=Lenght115	AL732656,1316818,1316933;CP003810,1316818,1316933;HG939456,1316818,1316933;CP007632,1316818,1316933;CP007572,1316818,1316933;CP007571,1316818,1316933;CP007570,1316818,1316933;CP011325,1316818,1316933;CP011327,1316818,1316933;
CP012419	Mauve	SHARED	1316934	1316951	.	.	.	Notes=Lenght17	CP003810,1316934,1316951;HG939456,1316934,1316951;CP007632,1316934,1316951;CP011325,1316934,1316951;CP011327,1316934,1316951;
CP012419	Mauve	SHARED	1316952	1317138	.	.	.	Notes=Lenght186	CP003810,1316952,1317138;CP011325,1316952,1317138;CP011327,1316952,1317138;
CP012419	Mauve	SHARED	1317948	1318008	.	.	.	Notes=Lenght60	CP003810,1317948,1318008;HG939456,1317948,1318008;CP007632,1317948,1318008;CP011325,1317948,1318008;CP011327,1317948,1318008;
CP012419	Mauve	SHARED	1318009	1318122	.	.	.	Notes=Lenght113	AL732656,1318009,1318122;CP003810,1318009,1318122;HG939456,1318009,1318122;CP007632,1318009,1318122;CP007572,1318009,1318122;CP007571,1318009,1318122;CP007570,1318009,1318122;CP011325,1318009,1318122;CP011327,1318009,1318122;
CP012419	Mauve	SHARED	1318123	1318140	.	.	.	Notes=Lenght17	AL732656,1318123,1318140;CP003810,1318123,1318140;CP003919,1318123,1318140;HF952106,1318123,1318140;HF952105,1318123,1318140;CP007482,1318123,1318140;CP007565,1318123,1318140;HG939456,1318123,1318140;CP007632,1318123,1318140;CP006910,1318123,1318140;CP007572,1318123,1318140;CP007571,1318123,1318140;CP007570,1318123,1318140;FO393392,1318123,1318140;CP011325,1318123,1318140;CP011327,1318123,1318140…
CP012419	Mauve	SHARED	1318141	1318210	.	.	.	Notes=Lenght69	CP003810,1318141,1318210;CP003919,1318141,1318210;HF952106,1318141,1318210;HF952105,1318141,1318210;CP007482,1318141,1318210;CP007565,1318141,1318210;HG939456,1318141,1318210;CP007632,1318141,1318210;CP006910,1318141,1318210;FO393392,1318141,1318210;CP011325,1318141,1318210;CP011327,1318141,1318210;CP011328,1318141,1318210;CP010319,1318141,1318210;
CP012419	Mauve	SHARED	1215712	1217061	.	.	.	Notes=Lenght1349	CP007572,1215712,1217061;CP007571,1215712,1217061;CP007570,1215712,1217061;
CP012419	Mauve	SHARED	1217063	1217640	.	.	.	Notes=Lenght577	CP007572,1217063,1217640;CP007571,1217063,1217640;CP007570,1217063,1217640;
CP012419	Mauve	SHARED	1217642	1217664	.	.	.	Notes=Lenght22	CP007570,1217642,1217664;
CP012419	Mauve	SHARED	1217907	1217925	.	.	.	Notes=Lenght18	CP007572,1217907,1217925;CP007571,1217907,1217925;
CP012419	Mauve	SHARED	1217927	1217997	.	.	.	Notes=Lenght70	CP007572,1217927,1217997;CP007571,1217927,1217997;CP007570,1217927,1217997;
CP012419	Mauve	SHARED	1218795	1218850	.	.	.	Notes=Lenght55	AL732656,1218795,1218850;
CP012419	Mauve	SHARED	1267651	1267776	.	.	.	Notes=Lenght125	AL732656,1267651,1267776;AE009948,1267651,1267776;CP000114,1267651,1267776;HG939456,1267651,1267776;CP007631,1267651,1267776;CP007632,1267651,1267776;CP007572,1267651,1267776;CP007571,1267651,1267776;CP007570,1267651,1267776;CP011329,1267651,1267776;
CP012419	Mauve	SHARED	1281236	1281299	.	.	.	Notes=Lenght63	AL732656,1281236,1281299;AE009948,1281236,1281299;CP000114,1281236,1281299;CP003810,1281236,1281299;HF952106,1281236,1281299;CP007482,1281236,1281299;CP007565,1281236,1281299;CP007572,1281236,1281299;CP007571,1281236,1281299;CP007570,1281236,1281299;FO393392,1281236,1281299;CP011325,1281236,1281299;CP011326,1281236,1281299;CP011327,1281236,1281299;CP011328,1281236,1281299;CP011329,1281236,1281299…
CP012419	Mauve	SHARED	1281698	1282186	.	.	.	Notes=Lenght488	AL732656,1281698,1282186;CP000114,1281698,1282186;CP003810,1281698,1282186;CP007572,1281698,1282186;CP007571,1281698,1282186;CP007570,1281698,1282186;CP011325,1281698,1282186;CP011326,1281698,1282186;CP011327,1281698,1282186;
CP012419	Mauve	SHARED	1285337	1285372	.	.	.	Notes=Lenght35	AL732656,1285337,1285372;CP003810,1285337,1285372;CP011325,1285337,1285372;CP011326,1285337,1285372;
CP012419	Mauve	SHARED	1312449	1312604	.	.	.	Notes=Lenght155	CP003810,1312449,1312604;CP011325,1312449,1312604;CP011327,1312449,1312604;
CP012419	Mauve	SHARED	1314504	1314536	.	.	.	Notes=Lenght32	AL732656,1314504,1314536;CP003810,1314504,1314536;HG939456,1314504,1314536;CP007632,1314504,1314536;CP007572,1314504,1314536;CP007571,1314504,1314536;CP007570,1314504,1314536;CP011325,1314504,1314536;CP011327,1314504,1314536;
CP012419	Mauve	SHARED	1314537	1314570	.	.	.	Notes=Lenght33	CP003810,1314537,1314570;HG939456,1314537,1314570;CP007632,1314537,1314570;CP011325,1314537,1314570;CP011327,1314537,1314570;
CP012419	Mauve	SHARED	1955007	1955017	.	.	.	Notes=Lenght10	CP007572,1955007,1955017;CP007571,1955007,1955017;CP007570,1955007,1955017;CP010867,1955007,1955017;
CP012419	Mauve	SHARED	1955031	1955054	.	.	.	Notes=Lenght23	AL732656,1955031,1955054;AE009948,1955031,1955054;CP000114,1955031,1955054;CP003810,1955031,1955054;HF952104,1955031,1955054;HF952106,1955031,1955054;HG939456,1955031,1955054;CP007631,1955031,1955054;CP007632,1955031,1955054;CP006910,1955031,1955054;CP007572,1955031,1955054;CP007571,1955031,1955054;CP007570,1955031,1955054;CP010867,1955031,1955054;CP011325,1955031,1955054;CP011326,1955031,1955054…
CP012419	Mauve	SHARED	1955107	1955119	.	.	.	Notes=Lenght12	AL732656,1955107,1955119;AE009948,1955107,1955119;CP000114,1955107,1955119;CP003810,1955107,1955119;HF952104,1955107,1955119;HF952106,1955107,1955119;HF952105,1955107,1955119;HG939456,1955107,1955119;CP007631,1955107,1955119;CP007632,1955107,1955119;CP006910,1955107,1955119;CP007572,1955107,1955119;CP007571,1955107,1955119;CP007570,1955107,1955119;CP010867,1955107,1955119;CP011325,1955107,1955119…
CP012419	Mauve	SHARED	1955120	1955145	.	.	.	Notes=Lenght25	AL732656,1955120,1955145;AE009948,1955120,1955145;CP000114,1955120,1955145;CP003810,1955120,1955145;HF952104,1955120,1955145;HF952106,1955120,1955145;HF952105,1955120,1955145;CP007631,1955120,1955145;CP007632,1955120,1955145;CP006910,1955120,1955145;CP007572,1955120,1955145;CP007571,1955120,1955145;CP007570,1955120,1955145;CP010867,1955120,1955145;CP011325,1955120,1955145;CP011326,1955120,1955145…
CP012419	Mauve	SHARED	1955148	1955159	.	.	.	Notes=Lenght11	AE009948,1955148,1955159;CP000114,1955148,1955159;CP003810,1955148,1955159;HF952104,1955148,1955159;CP007631,1955148,1955159;CP007632,1955148,1955159;CP006910,1955148,1955159;CP007572,1955148,1955159;CP007571,1955148,1955159;CP007570,1955148,1955159;CP010867,1955148,1955159;CP011325,1955148,1955159;CP011326,1955148,1955159;CP011327,1955148,1955159;CP011329,1955148,1955159;
CP012419	Mauve	SHARED	1955161	1955183	.	.	.	Notes=Lenght22	AE009948,1955161,1955183;CP007631,1955161,1955183;CP007571,1955161,1955183;CP007570,1955161,1955183;CP010867,1955161,1955183;CP011329,1955161,1955183;
CP012419	Mauve	SHARED	1955184	1955202	.	.	.	Notes=Lenght18	AL732656,1955184,1955202;AE009948,1955184,1955202;CP000114,1955184,1955202;CP003810,1955184,1955202;HF952104,1955184,1955202;HF952106,1955184,1955202;CP007631,1955184,1955202;CP007632,1955184,1955202;CP006910,1955184,1955202;CP007572,1955184,1955202;CP007571,1955184,1955202;CP007570,1955184,1955202;CP010867,1955184,1955202;CP011325,1955184,1955202;CP011326,1955184,1955202;CP011327,1955184,1955202…
CP012419	Mauve	SHARED	1955283	1955306	.	.	.	Notes=Lenght23	CP007631,1955283,1955306;
CP012419	Mauve	SHARED	1955307	1955351	.	.	.	Notes=Lenght44	CP007631,1955307,1955351;CP010867,1955307,1955351;
CP012419	Mauve	SHARED	2003383	2003488	.	.	.	Notes=Lenght105	CP003810,2003383,2003488;CP011325,2003383,2003488;CP011326,2003383,2003488;CP011327,2003383,2003488;
CP012419	Mauve	SHARED	2003489	2003846	.	.	.	Notes=Lenght357	CP003810,2003489,2003846;CP011325,2003489,2003846;CP011326,2003489,2003846;CP011327,2003489,2003846;
CP012419	Mauve	SHARED	2003847	2004132	.	.	.	Notes=Lenght285	CP003810,2003847,2004132;CP007571,2003847,2004132;CP011325,2003847,2004132;CP011326,2003847,2004132;CP011327,2003847,2004132;
CP012419	Mauve	SHARED	2004133	2004865	.	.	.	Notes=Lenght732	CP003810,2004133,2004865;CP011325,2004133,2004865;CP011326,2004133,2004865;CP011327,2004133,2004865;
CP012419	Mauve	SHARED	2008684	2013610	.	.	.	Notes=Lenght4926	CP003810,2008684,2013610;CP011325,2008684,2013610;CP011326,2008684,2013610;CP011327,2008684,2013610;
CP012419	Mauve	SHARED	1918546	1918558	.	.	.	Notes=Lenght12	CP000114,1918546,1918558;CP003810,1918546,1918558;CP011325,1918546,1918558;CP011326,1918546,1918558;CP011327,1918546,1918558;
CP012419	Mauve	SHARED	1918559	1918607	.	.	.	Notes=Lenght48	CP000114,1918559,1918607;CP003810,1918559,1918607;CP003919,1918559,1918607;CP007482,1918559,1918607;CP007565,1918559,1918607;CP006910,1918559,1918607;FO393392,1918559,1918607;CP011325,1918559,1918607;CP011326,1918559,1918607;CP011327,1918559,1918607;CP011328,1918559,1918607;
CP012419	Mauve	SHARED	1918608	1918638	.	.	.	Notes=Lenght30	CP000114,1918608,1918638;CP003810,1918608,1918638;CP011325,1918608,1918638;CP011326,1918608,1918638;CP011327,1918608,1918638;
CP012419	Mauve	SHARED	1918639	1918811	.	.	.	Notes=Lenght172	CP000114,1918639,1918811;CP003810,1918639,1918811;HG939456,1918639,1918811;CP007632,1918639,1918811;CP011325,1918639,1918811;CP011326,1918639,1918811;CP011327,1918639,1918811;
CP012419	Mauve	SHARED	1918812	1918828	.	.	.	Notes=Lenght16	CP000114,1918812,1918828;CP003810,1918812,1918828;CP011325,1918812,1918828;CP011326,1918812,1918828;CP011327,1918812,1918828;
CP012419	Mauve	SHARED	1918829	1918911	.	.	.	Notes=Lenght82	CP000114,1918829,1918911;CP003810,1918829,1918911;CP003919,1918829,1918911;CP007482,1918829,1918911;CP007565,1918829,1918911;CP006910,1918829,1918911;FO393392,1918829,1918911;CP011325,1918829,1918911;CP011326,1918829,1918911;CP011327,1918829,1918911;CP011328,1918829,1918911;
CP012419	Mauve	SHARED	1918916	1919274	.	.	.	Notes=Lenght358	AL732656,1918916,1919274;AE009948,1918916,1919274;CP000114,1918916,1919274;CP003810,1918916,1919274;CP003919,1918916,1919274;HF952106,1918916,1919274;HF952105,1918916,1919274;CP007482,1918916,1919274;CP007565,1918916,1919274;HG939456,1918916,1919274;CP007631,1918916,1919274;CP007632,1918916,1919274;CP006910,1918916,1919274;CP007572,1918916,1919274;CP007571,1918916,1919274;CP007570,1918916,1919274…
CP012419	Mauve	SHARED	1954861	1954872	.	.	.	Notes=Lenght11	AE009948,1954861,1954872;HG939456,1954861,1954872;CP007631,1954861,1954872;CP006910,1954861,1954872;CP007572,1954861,1954872;CP007571,1954861,1954872;CP007570,1954861,1954872;CP010867,1954861,1954872;CP011329,1954861,1954872;
CP012419	Mauve	SHARED	1954873	1954932	.	.	.	Notes=Lenght59	AE009948,1954873,1954932;CP007631,1954873,1954932;CP007572,1954873,1954932;CP007571,1954873,1954932;CP007570,1954873,1954932;CP010867,1954873,1954932;CP011329,1954873,1954932;
CP012419	Mauve	SHARED	1954933	1954953	.	.	.	Notes=Lenght20	CP007631,1954933,1954953;CP007572,1954933,1954953;CP007571,1954933,1954953;CP007570,1954933,1954953;CP010867,1954933,1954953;
CP012419	Mauve	SHARED	1954957	1954977	.	.	.	Notes=Lenght20	AE009948,1954957,1954977;CP000114,1954957,1954977;CP003810,1954957,1954977;HF952104,1954957,1954977;HF952105,1954957,1954977;HG939456,1954957,1954977;CP007631,1954957,1954977;CP007632,1954957,1954977;CP006910,1954957,1954977;CP007572,1954957,1954977;CP007571,1954957,1954977;CP007570,1954957,1954977;CP010867,1954957,1954977;CP011325,1954957,1954977;CP011326,1954957,1954977;CP011327,1954957,1954977…
CP012419	Mauve	SHARED	1954978	1954990	.	.	.	Notes=Lenght12	AL732656,1954978,1954990;AE009948,1954978,1954990;CP000114,1954978,1954990;CP003810,1954978,1954990;HF952104,1954978,1954990;HF952105,1954978,1954990;HG939456,1954978,1954990;CP007631,1954978,1954990;CP007632,1954978,1954990;CP006910,1954978,1954990;CP007572,1954978,1954990;CP007571,1954978,1954990;CP007570,1954978,1954990;CP010867,1954978,1954990;CP011325,1954978,1954990;CP011326,1954978,1954990…
CP012419	Mauve	SHARED	1954995	1955006	.	.	.	Notes=Lenght11	CP006910,1954995,1955006;CP007572,1954995,1955006;CP007571,1954995,1955006;CP007570,1954995,1955006;CP010867,1954995,1955006;
CP012419	Mauve	SHARED	2042349	2042394	.	.	.	Notes=Lenght45	CP007631,2042349,2042394;
CP012419	Mauve	SHARED	2043232	2043834	.	.	.	Notes=Lenght602	CP000114,2043232,2043834;CP007631,2043232,2043834;
CP012419	Mauve	SHARED	2045477	2045556	.	.	.	Notes=Lenght79	CP000114,2045477,2045556;
CP012419	Mauve	SHARED	2045596	2047096	.	.	.	Notes=Lenght1500	CP000114,2045596,2047096;
CP012419	Mauve	SHARED	2047097	2047109	.	.	.	Notes=Lenght12	CP000114,2047097,2047109;CP007631,2047097,2047109;
CP012419	Mauve	SHARED	2048627	2048985	.	.	.	Notes=Lenght358	CP007631,2048627,2048985;
CP012419	Mauve	SHARED	2049728	2049753	.	.	.	Notes=Lenght25	CP007631,2049728,2049753;
CP012419	Mauve	SHARED	2049886	2050156	.	.	.	Notes=Lenght270	CP007631,2049886,2050156;
CP012419	Mauve	SHARED	2052103	2052237	.	.	.	Notes=Lenght134	CP007631,2052103,2052237;
CP012419	Mauve	SHARED	2052238	2052428	.	.	.	Notes=Lenght190	CP000114,2052238,2052428;HG939456,2052238,2052428;CP007631,2052238,2052428;
CP012419	Mauve	SHARED	2052596	2052674	.	.	.	Notes=Lenght78	CP000114,2052596,2052674;HG939456,2052596,2052674;CP007631,2052596,2052674;
CP012419	Mauve	SHARED	2052676	2053214	.	.	.	Notes=Lenght538	HG939456,2052676,2053214;
CP012419	Mauve	SHARED	2053215	2053862	.	.	.	Notes=Lenght647	CP000114,2053215,2053862;HG939456,2053215,2053862;CP007631,2053215,2053862;
CP012419	Mauve	SHARED	2054150	2054459	.	.	.	Notes=Lenght309	CP000114,2054150,2054459;HG939456,2054150,2054459;CP007631,2054150,2054459;
CP012419	Mauve	SHARED	2054460	2054476	.	.	.	Notes=Lenght16	CP000114,2054460,2054476;HF952105,2054460,2054476;HG939456,2054460,2054476;CP007631,2054460,2054476;
CP012419	Mauve	SHARED	2067164	2067193	.	.	.	Notes=Lenght29	AL732656,2067164,2067193;AE009948,2067164,2067193;CP000114,2067164,2067193;CP003810,2067164,2067193;CP003919,2067164,2067193;HF952106,2067164,2067193;HF952105,2067164,2067193;CP007482,2067164,2067193;CP007565,2067164,2067193;HG939456,2067164,2067193;CP007632,2067164,2067193;CP006910,2067164,2067193;CP007572,2067164,2067193;CP007571,2067164,2067193;CP007570,2067164,2067193;FO393392,2067164,2067193…
CP012419	Mauve	SHARED	2097359	2097381	.	.	.	Notes=Lenght22	CP000114,2097359,2097381;CP003810,2097359,2097381;CP011325,2097359,2097381;CP011326,2097359,2097381;CP011327,2097359,2097381;
CP012419	Mauve	SHARED	2013611	2013634	.	.	.	Notes=Lenght23	CP000114,2013611,2013634;CP003810,2013611,2013634;CP006910,2013611,2013634;CP011325,2013611,2013634;CP011326,2013611,2013634;CP011327,2013611,2013634;
CP012419	Mauve	SHARED	2013635	2013802	.	.	.	Notes=Lenght167	CP000114,2013635,2013802;CP003810,2013635,2013802;CP011325,2013635,2013802;CP011326,2013635,2013802;CP011327,2013635,2013802;
CP012419	Mauve	SHARED	2013970	2013982	.	.	.	Notes=Lenght12	AL732656,2013970,2013982;CP007572,2013970,2013982;CP007571,2013970,2013982;CP007570,2013970,2013982;
CP012419	Mauve	SHARED	2013983	2014104	.	.	.	Notes=Lenght121	AL732656,2013983,2014104;CP003919,2013983,2014104;HF952105,2013983,2014104;CP007482,2013983,2014104;CP007565,2013983,2014104;HG939456,2013983,2014104;CP007632,2013983,2014104;CP007572,2013983,2014104;CP007571,2013983,2014104;CP007570,2013983,2014104;FO393392,2013983,2014104;CP011328,2013983,2014104;
CP012419	Mauve	SHARED	2014105	2014126	.	.	.	Notes=Lenght21	AL732656,2014105,2014126;HF952105,2014105,2014126;HG939456,2014105,2014126;CP007632,2014105,2014126;CP007572,2014105,2014126;CP007571,2014105,2014126;CP007570,2014105,2014126;
CP012419	Mauve	SHARED	2014438	2015251	.	.	.	Notes=Lenght813	CP000114,2014438,2015251;HG939456,2014438,2015251;CP007632,2014438,2015251;
CP012419	Mauve	SHARED	2015373	2015419	.	.	.	Notes=Lenght46	CP000114,2015373,2015419;HF952104,2015373,2015419;CP010867,2015373,2015419;
CP012419	Mauve	SHARED	2018067	2018688	.	.	.	Notes=Lenght621	CP006910,2018067,2018688;
CP012419	Mauve	SHARED	2018862	2020194	.	.	.	Notes=Lenght1332	CP006910,2018862,2020194;
CP012419	Mauve	SHARED	2020195	2020205	.	.	.	Notes=Lenght10	AL732656,2020195,2020205;CP007572,2020195,2020205;CP007571,2020195,2020205;CP007570,2020195,2020205;
CP012419	Mauve	SHARED	2020206	2020693	.	.	.	Notes=Lenght487	AL732656,2020206,2020693;CP006910,2020206,2020693;CP007572,2020206,2020693;CP007571,2020206,2020693;CP007570,2020206,2020693;
CP012419	Mauve	SHARED	2020694	2021426	.	.	.	Notes=Lenght732	CP006910,2020694,2021426;
CP012419	Mauve	SHARED	2022907	2023004	.	.	.	Notes=Lenght97	CP000114,2022907,2023004;CP003810,2022907,2023004;CP011325,2022907,2023004;CP011326,2022907,2023004;CP011327,2022907,2023004;
CP012419	Mauve	SHARED	2023009	2023026	.	.	.	Notes=Lenght17	AE009948,2023009,2023026;CP000114,2023009,2023026;CP003810,2023009,2023026;CP007572,2023009,2023026;CP007571,2023009,2023026;CP007570,2023009,2023026;CP011325,2023009,2023026;CP011326,2023009,2023026;CP011327,2023009,2023026;CP011329,2023009,2023026;
CP012419	Mauve	SHARED	2042200	2042263	.	.	.	Notes=Lenght63	CP007631,2042200,2042263;
CP012419	Mauve	SHARED	1708844	1708878	.	.	.	Notes=Lenght34	CP000114,1708844,1708878;CP003810,1708844,1708878;HF952104,1708844,1708878;HF952106,1708844,1708878;HF952105,1708844,1708878;HG939456,1708844,1708878;CP007632,1708844,1708878;CP010867,1708844,1708878;CP011325,1708844,1708878;CP011326,1708844,1708878;CP011327,1708844,1708878;
CP012419	Mauve	SHARED	1708879	1708915	.	.	.	Notes=Lenght36	CP000114,1708879,1708915;CP003810,1708879,1708915;HF952104,1708879,1708915;HF952106,1708879,1708915;HF952105,1708879,1708915;HG939456,1708879,1708915;CP007632,1708879,1708915;CP010867,1708879,1708915;CP011325,1708879,1708915;CP011326,1708879,1708915;CP011327,1708879,1708915;
CP012419	Mauve	SHARED	1708916	1708942	.	.	.	Notes=Lenght26	CP000114,1708916,1708942;CP003810,1708916,1708942;HF952104,1708916,1708942;HF952106,1708916,1708942;HF952105,1708916,1708942;CP007632,1708916,1708942;CP010867,1708916,1708942;CP011325,1708916,1708942;CP011326,1708916,1708942;CP011327,1708916,1708942;
CP012419	Mauve	SHARED	1708943	1709002	.	.	.	Notes=Lenght59	CP000114,1708943,1709002;CP003810,1708943,1709002;HF952106,1708943,1709002;HF952105,1708943,1709002;CP007632,1708943,1709002;CP011325,1708943,1709002;CP011326,1708943,1709002;CP011327,1708943,1709002;
CP012419	Mauve	SHARED	1709003	1709074	.	.	.	Notes=Lenght71	CP000114,1709003,1709074;CP003810,1709003,1709074;HF952106,1709003,1709074;HF952105,1709003,1709074;CP007631,1709003,1709074;CP007632,1709003,1709074;CP011325,1709003,1709074;CP011326,1709003,1709074;CP011327,1709003,1709074;
CP012419	Mauve	SHARED	1709075	1709101	.	.	.	Notes=Lenght26	CP000114,1709075,1709101;CP003810,1709075,1709101;HF952106,1709075,1709101;HF952105,1709075,1709101;HG939456,1709075,1709101;CP007631,1709075,1709101;CP007632,1709075,1709101;CP011325,1709075,1709101;CP011326,1709075,1709101;CP011327,1709075,1709101;
CP012419	Mauve	SHARED	1709102	1709143	.	.	.	Notes=Lenght41	CP000114,1709102,1709143;CP003810,1709102,1709143;HF952104,1709102,1709143;HF952106,1709102,1709143;HF952105,1709102,1709143;HG939456,1709102,1709143;CP007631,1709102,1709143;CP007632,1709102,1709143;CP010867,1709102,1709143;CP011325,1709102,1709143;CP011326,1709102,1709143;CP011327,1709102,1709143;
CP012419	Mauve	SHARED	1709144	1709161	.	.	.	Notes=Lenght17	CP000114,1709144,1709161;CP003810,1709144,1709161;HF952104,1709144,1709161;HF952106,1709144,1709161;HF952105,1709144,1709161;HG939456,1709144,1709161;CP007632,1709144,1709161;CP010867,1709144,1709161;CP011325,1709144,1709161;CP011326,1709144,1709161;CP011327,1709144,1709161;
CP012419	Mauve	SHARED	1709165	1709180	.	.	.	Notes=Lenght15	CP000114,1709165,1709180;CP003810,1709165,1709180;HF952106,1709165,1709180;HF952105,1709165,1709180;HG939456,1709165,1709180;CP007632,1709165,1709180;CP011325,1709165,1709180;CP011326,1709165,1709180;CP011327,1709165,1709180;
CP012419	Mauve	SHARED	1709181	1709213	.	.	.	Notes=Lenght32	CP000114,1709181,1709213;HF952106,1709181,1709213;HF952105,1709181,1709213;HG939456,1709181,1709213;CP007632,1709181,1709213;CP011325,1709181,1709213;CP011326,1709181,1709213;CP011327,1709181,1709213;
CP012419	Mauve	SHARED	1709214	1709264	.	.	.	Notes=Lenght50	CP000114,1709214,1709264;HF952106,1709214,1709264;HF952105,1709214,1709264;CP007632,1709214,1709264;CP011325,1709214,1709264;CP011326,1709214,1709264;CP011327,1709214,1709264;
CP012419	Mauve	SHARED	1709265	1709302	.	.	.	Notes=Lenght37	CP000114,1709265,1709302;HF952105,1709265,1709302;CP007632,1709265,1709302;CP011325,1709265,1709302;CP011326,1709265,1709302;CP011327,1709265,1709302;
CP012419	Mauve	SHARED	1709303	1709323	.	.	.	Notes=Lenght20	CP000114,1709303,1709323;HF952105,1709303,1709323;CP007631,1709303,1709323;CP007632,1709303,1709323;CP011325,1709303,1709323;CP011326,1709303,1709323;CP011327,1709303,1709323;
CP012419	Mauve	SHARED	1721747	1721827	.	.	.	Notes=Lenght80	CP000114,1721747,1721827;CP003810,1721747,1721827;CP007631,1721747,1721827;CP011325,1721747,1721827;CP011326,1721747,1721827;CP011327,1721747,1721827;
CP012419	Mauve	SHARED	1814210	1814230	.	.	.	Notes=Lenght20	AL732656,1814210,1814230;AE009948,1814210,1814230;CP000114,1814210,1814230;CP003810,1814210,1814230;CP003919,1814210,1814230;HF952106,1814210,1814230;HF952105,1814210,1814230;CP007482,1814210,1814230;CP007565,1814210,1814230;HG939456,1814210,1814230;CP007632,1814210,1814230;CP006910,1814210,1814230;CP007572,1814210,1814230;CP007571,1814210,1814230;CP007570,1814210,1814230;FO393392,1814210,1814230…
CP012419	Mauve	SHARED	1825592	1825602	.	.	.	Notes=Lenght10	AE009948,1825592,1825602;CP000114,1825592,1825602;CP003810,1825592,1825602;CP003919,1825592,1825602;HF952106,1825592,1825602;HF952105,1825592,1825602;CP007482,1825592,1825602;CP007565,1825592,1825602;HG939456,1825592,1825602;CP007632,1825592,1825602;FO393392,1825592,1825602;CP011325,1825592,1825602;CP011326,1825592,1825602;CP011327,1825592,1825602;CP011328,1825592,1825602;CP011329,1825592,1825602…
CP012419	Mauve	SHARED	1452135	1452206	.	.	.	Notes=Lenght71	AL732656,1452135,1452206;CP000114,1452135,1452206;CP003810,1452135,1452206;CP011325,1452135,1452206;CP011326,1452135,1452206;CP011327,1452135,1452206;
CP012419	Mauve	SHARED	1452207	1452228	.	.	.	Notes=Lenght21	AL732656,1452207,1452228;CP000114,1452207,1452228;CP003810,1452207,1452228;CP007572,1452207,1452228;CP007571,1452207,1452228;CP007570,1452207,1452228;CP011325,1452207,1452228;CP011326,1452207,1452228;CP011327,1452207,1452228;
CP012419	Mauve	SHARED	1452266	1452324	.	.	.	Notes=Lenght58	CP000114,1452266,1452324;
CP012419	Mauve	SHARED	1452325	1452344	.	.	.	Notes=Lenght19	AL732656,1452325,1452344;CP000114,1452325,1452344;CP007572,1452325,1452344;CP007571,1452325,1452344;CP007570,1452325,1452344;
CP012419	Mauve	SHARED	1452345	1452407	.	.	.	Notes=Lenght62	AL732656,1452345,1452407;CP000114,1452345,1452407;
CP012419	Mauve	SHARED	1452408	1452470	.	.	.	Notes=Lenght62	CP000114,1452408,1452470;
CP012419	Mauve	SHARED	1452506	1452539	.	.	.	Notes=Lenght33	CP010319,1452506,1452539;
CP012419	Mauve	SHARED	1452593	1452620	.	.	.	Notes=Lenght27	HF952105,1452593,1452620;CP010319,1452593,1452620;
CP012419	Mauve	SHARED	1452621	1452676	.	.	.	Notes=Lenght55	HF952105,1452621,1452676;
CP012419	Mauve	SHARED	1906685	1907202	.	.	.	Notes=Lenght517	AL732656,1906685,1907202;CP000114,1906685,1907202;CP003810,1906685,1907202;CP011325,1906685,1907202;CP011326,1906685,1907202;CP011327,1906685,1907202;
CP012419	Mauve	SHARED	1907203	1907357	.	.	.	Notes=Lenght154	AL732656,1907203,1907357;CP000114,1907203,1907357;CP003810,1907203,1907357;HF952106,1907203,1907357;CP011325,1907203,1907357;CP011326,1907203,1907357;CP011327,1907203,1907357;
CP012419	Mauve	SHARED	1907358	1907919	.	.	.	Notes=Lenght561	AL732656,1907358,1907919;CP000114,1907358,1907919;CP003810,1907358,1907919;CP011325,1907358,1907919;CP011326,1907358,1907919;CP011327,1907358,1907919;
CP012419	Mauve	SHARED	1907920	1909900	.	.	.	Notes=Lenght1980	CP000114,1907920,1909900;CP003810,1907920,1909900;CP011325,1907920,1909900;CP011326,1907920,1909900;CP011327,1907920,1909900;
CP012419	Mauve	SHARED	1913193	1913832	.	.	.	Notes=Lenght639	CP000114,1913193,1913832;CP003810,1913193,1913832;CP011325,1913193,1913832;CP011326,1913193,1913832;CP011327,1913193,1913832;
CP012419	Mauve	SHARED	1915949	1915996	.	.	.	Notes=Lenght47	AL732656,1915949,1915996;CP000114,1915949,1915996;CP003810,1915949,1915996;CP007631,1915949,1915996;CP011325,1915949,1915996;CP011326,1915949,1915996;CP011327,1915949,1915996;
CP012419	Mauve	SHARED	1915997	1916276	.	.	.	Notes=Lenght279	AL732656,1915997,1916276;CP000114,1915997,1916276;CP003810,1915997,1916276;CP007631,1915997,1916276;CP007572,1915997,1916276;CP007571,1915997,1916276;CP007570,1915997,1916276;CP011325,1915997,1916276;CP011326,1915997,1916276;CP011327,1915997,1916276;
CP012419	Mauve	SHARED	1916277	1916304	.	.	.	Notes=Lenght27	AL732656,1916277,1916304;CP000114,1916277,1916304;CP003810,1916277,1916304;CP007572,1916277,1916304;CP007571,1916277,1916304;CP007570,1916277,1916304;CP011325,1916277,1916304;CP011326,1916277,1916304;CP011327,1916277,1916304;
CP012419	Mauve	SHARED	1916305	1916421	.	.	.	Notes=Lenght116	AL732656,1916305,1916421;CP000114,1916305,1916421;CP003810,1916305,1916421;CP007631,1916305,1916421;CP007572,1916305,1916421;CP007571,1916305,1916421;CP007570,1916305,1916421;CP011325,1916305,1916421;CP011326,1916305,1916421;CP011327,1916305,1916421;
CP012419	Mauve	SHARED	1916422	1916878	.	.	.	Notes=Lenght456	CP000114,1916422,1916878;CP003810,1916422,1916878;CP007631,1916422,1916878;CP011325,1916422,1916878;CP011326,1916422,1916878;CP011327,1916422,1916878;
CP012419	Mauve	SHARED	1916879	1916931	.	.	.	Notes=Lenght52	CP000114,1916879,1916931;CP003810,1916879,1916931;CP011325,1916879,1916931;CP011326,1916879,1916931;CP011327,1916879,1916931;
CP012419	Mauve	SHARED	1916932	1917498	.	.	.	Notes=Lenght566	CP000114,1916932,1917498;CP003810,1916932,1917498;HG939456,1916932,1917498;CP007632,1916932,1917498;CP011325,1916932,1917498;CP011326,1916932,1917498;CP011327,1916932,1917498;
CP012419	Mauve	SHARED	1917499	1918294	.	.	.	Notes=Lenght795	CP000114,1917499,1918294;CP003810,1917499,1918294;HG939456,1917499,1918294;CP007632,1917499,1918294;CP011325,1917499,1918294;CP011326,1917499,1918294;CP011327,1917499,1918294;
CP012419	Mauve	SHARED	1918295	1918327	.	.	.	Notes=Lenght32	CP000114,1918295,1918327;CP003810,1918295,1918327;CP011325,1918295,1918327;CP011326,1918295,1918327;CP011327,1918295,1918327;
CP012419	Mauve	SHARED	1918328	1918371	.	.	.	Notes=Lenght43	CP000114,1918328,1918371;CP003810,1918328,1918371;HG939456,1918328,1918371;CP007632,1918328,1918371;CP011325,1918328,1918371;CP011326,1918328,1918371;CP011327,1918328,1918371;
CP012419	Mauve	SHARED	1918380	1918444	.	.	.	Notes=Lenght64	CP000114,1918380,1918444;CP003810,1918380,1918444;CP003919,1918380,1918444;CP007482,1918380,1918444;CP007565,1918380,1918444;CP006910,1918380,1918444;FO393392,1918380,1918444;CP011325,1918380,1918444;CP011326,1918380,1918444;CP011327,1918380,1918444;CP011328,1918380,1918444;
CP012419	Mauve	SHARED	1918445	1918536	.	.	.	Notes=Lenght91	CP000114,1918445,1918536;CP003810,1918445,1918536;HG939456,1918445,1918536;CP007632,1918445,1918536;CP011325,1918445,1918536;CP011326,1918445,1918536;CP011327,1918445,1918536;
CP012419	Mauve	SHARED	1825603	1826004	.	.	.	Notes=Lenght401	AL732656,1825603,1826004;AE009948,1825603,1826004;CP000114,1825603,1826004;CP003810,1825603,1826004;CP003919,1825603,1826004;HF952106,1825603,1826004;HF952105,1825603,1826004;CP007482,1825603,1826004;CP007565,1825603,1826004;HG939456,1825603,1826004;CP007632,1825603,1826004;CP007572,1825603,1826004;CP007571,1825603,1826004;CP007570,1825603,1826004;FO393392,1825603,1826004;CP011325,1825603,1826004…
CP012419	Mauve	SHARED	1898015	1898109	.	.	.	Notes=Lenght94	AL732656,1898015,1898109;AE009948,1898015,1898109;CP000114,1898015,1898109;CP003810,1898015,1898109;HF952105,1898015,1898109;HG939456,1898015,1898109;CP007632,1898015,1898109;CP011325,1898015,1898109;CP011326,1898015,1898109;CP011327,1898015,1898109;CP011329,1898015,1898109;
CP012419	Mauve	SHARED	1900407	1900448	.	.	.	Notes=Lenght41	AL732656,1900407,1900448;AE009948,1900407,1900448;CP000114,1900407,1900448;CP003810,1900407,1900448;HG939456,1900407,1900448;CP006910,1900407,1900448;CP007572,1900407,1900448;CP007571,1900407,1900448;CP007570,1900407,1900448;CP011325,1900407,1900448;CP011326,1900407,1900448;CP011327,1900407,1900448;
CP012419	Mauve	SHARED	1900451	1900703	.	.	.	Notes=Lenght252	CP000114,1900451,1900703;CP003810,1900451,1900703;CP011325,1900451,1900703;CP011326,1900451,1900703;CP011327,1900451,1900703;
CP012419	Mauve	SHARED	1900704	1900819	.	.	.	Notes=Lenght115	AE009948,1900704,1900819;CP000114,1900704,1900819;CP003810,1900704,1900819;CP011325,1900704,1900819;CP011326,1900704,1900819;CP011327,1900704,1900819;
CP012419	Mauve	SHARED	1900820	1902196	.	.	.	Notes=Lenght1376	CP000114,1900820,1902196;CP003810,1900820,1902196;CP011325,1900820,1902196;CP011326,1900820,1902196;CP011327,1900820,1902196;
CP012419	Mauve	SHARED	1902197	1902992	.	.	.	Notes=Lenght795	AE009948,1902197,1902992;CP000114,1902197,1902992;CP003810,1902197,1902992;CP011325,1902197,1902992;CP011326,1902197,1902992;CP011327,1902197,1902992;
CP012419	Mauve	SHARED	1902993	1903249	.	.	.	Notes=Lenght256	AL732656,1902993,1903249;AE009948,1902993,1903249;CP000114,1902993,1903249;CP003810,1902993,1903249;CP011325,1902993,1903249;CP011326,1902993,1903249;CP011327,1902993,1903249;
CP012419	Mauve	SHARED	1903250	1905217	.	.	.	Notes=Lenght1967	AE009948,1903250,1905217;CP000114,1903250,1905217;CP003810,1903250,1905217;CP011325,1903250,1905217;CP011326,1903250,1905217;CP011327,1903250,1905217;
CP012419	Mauve	SHARED	1905218	1905628	.	.	.	Notes=Lenght410	AL732656,1905218,1905628;AE009948,1905218,1905628;CP000114,1905218,1905628;CP003810,1905218,1905628;CP011325,1905218,1905628;CP011326,1905218,1905628;CP011327,1905218,1905628;
CP012419	Mauve	SHARED	1905629	1905656	.	.	.	Notes=Lenght27	AE009948,1905629,1905656;CP000114,1905629,1905656;CP003810,1905629,1905656;CP011325,1905629,1905656;CP011326,1905629,1905656;CP011327,1905629,1905656;
CP012419	Mauve	SHARED	1905657	1905975	.	.	.	Notes=Lenght318	AL732656,1905657,1905975;AE009948,1905657,1905975;CP000114,1905657,1905975;CP003810,1905657,1905975;CP011325,1905657,1905975;CP011326,1905657,1905975;CP011327,1905657,1905975;
CP012419	Mauve	SHARED	1905976	1906147	.	.	.	Notes=Lenght171	AL732656,1905976,1906147;CP000114,1905976,1906147;CP003810,1905976,1906147;CP011325,1905976,1906147;CP011326,1905976,1906147;CP011327,1905976,1906147;
CP012419	Mauve	SHARED	1906148	1906359	.	.	.	Notes=Lenght211	AL732656,1906148,1906359;AE009948,1906148,1906359;CP000114,1906148,1906359;CP003810,1906148,1906359;CP011325,1906148,1906359;CP011326,1906148,1906359;CP011327,1906148,1906359;
CP012419	Mauve	SHARED	1906360	1906681	.	.	.	Notes=Lenght321	AL732656,1906360,1906681;CP000114,1906360,1906681;CP003810,1906360,1906681;CP011325,1906360,1906681;CP011326,1906360,1906681;CP011327,1906360,1906681;
CP012419	Mauve	SHARED	2107	2167	.	.	.	Notes=Lenght60	CP000114,2107,2167;
CP012419	Mauve	SHARED	2168	2856	.	.	.	Notes=Lenght688	CP000114,2168,2856;CP003810,2168,2856;CP011325,2168,2856;
CP012419	Mauve	SHARED	2857	2907	.	.	.	Notes=Lenght50	CP000114,2857,2907;CP003810,2857,2907;
CP012419	Mauve	SHARED	2908	3407	.	.	.	Notes=Lenght499	CP000114,2908,3407;CP011325,2908,3407;
CP012419	Mauve	SHARED	3408	3857	.	.	.	Notes=Lenght449	CP000114,3408,3857;CP003810,3408,3857;
CP012419	Mauve	SHARED	3858	7357	.	.	.	Notes=Lenght3499	CP000114,3858,7357;CP011325,3858,7357;
CP012419	Mauve	SHARED	7358	7544	.	.	.	Notes=Lenght186	CP000114,7358,7544;CP003810,7358,7544;
CP012419	Mauve	SHARED	7545	8130	.	.	.	Notes=Lenght585	CP000114,7545,8130;CP003810,7545,8130;CP011325,7545,8130;
CP012419	Mauve	SHARED	16981	17013	.	.	.	Notes=Lenght32	CP000114,16981,17013;CP003810,16981,17013;CP011325,16981,17013;CP011326,16981,17013;CP011327,16981,17013;
CP012419	Mauve	SHARED	41944	41964	.	.	.	Notes=Lenght20	AE009948,41944,41964;CP000114,41944,41964;CP003810,41944,41964;CP007631,41944,41964;CP011325,41944,41964;CP011326,41944,41964;CP011327,41944,41964;CP011329,41944,41964;
CP012419	Mauve	SHARED	44924	45107	.	.	.	Notes=Lenght183	CP000114,44924,45107;CP003810,44924,45107;HF952105,44924,45107;CP011325,44924,45107;CP011326,44924,45107;CP011327,44924,45107;
CP012419	Mauve	SHARED	45377	45494	.	.	.	Notes=Lenght117	CP000114,45377,45494;CP003810,45377,45494;HF952105,45377,45494;CP011325,45377,45494;CP011326,45377,45494;CP011327,45377,45494;
CP012419	Mauve	SHARED	73705	73953	.	.	.	Notes=Lenght248	AL732656,73705,73953;CP000114,73705,73953;CP003810,73705,73953;CP003919,73705,73953;HF952106,73705,73953;HF952105,73705,73953;CP007482,73705,73953;CP007565,73705,73953;HG939456,73705,73953;CP007632,73705,73953;CP006910,73705,73953;CP007572,73705,73953;CP007571,73705,73953;CP007570,73705,73953;FO393392,73705,73953;CP011326,73705,73953;CP011327,73705,73953;CP011328,73705,73953;CP010319,73705,73953;
CP012419	Mauve	SHARED	916139	916150	.	.	.	Notes=Lenght11	CP000114,916139,916150;CP003810,916139,916150;CP007631,916139,916150;CP011325,916139,916150;CP011326,916139,916150;CP011327,916139,916150;
CP012419	Mauve	SHARED	916151	916174	.	.	.	Notes=Lenght23	CP000114,916151,916174;CP003810,916151,916174;HF952106,916151,916174;HG939456,916151,916174;CP007631,916151,916174;CP007632,916151,916174;CP006910,916151,916174;CP011325,916151,916174;CP011326,916151,916174;CP011327,916151,916174;CP010319,916151,916174;
CP012419	Mauve	SHARED	916178	916269	.	.	.	Notes=Lenght91	CP000114,916178,916269;CP007631,916178,916269;CP006910,916178,916269;
CP012419	Mauve	SHARED	916275	916304	.	.	.	Notes=Lenght29	AE009948,916275,916304;CP000114,916275,916304;CP003810,916275,916304;CP007631,916275,916304;CP006910,916275,916304;CP011325,916275,916304;CP011326,916275,916304;CP011327,916275,916304;CP011329,916275,916304;
CP012419	Mauve	SHARED	916305	916326	.	.	.	Notes=Lenght21	AE009948,916305,916326;CP000114,916305,916326;CP003810,916305,916326;CP007631,916305,916326;CP011325,916305,916326;CP011326,916305,916326;CP011327,916305,916326;CP011329,916305,916326;
CP012419	Mauve	SHARED	916327	916347	.	.	.	Notes=Lenght20	AE009948,916327,916347;CP000114,916327,916347;CP003810,916327,916347;CP007631,916327,916347;CP011325,916327,916347;CP011326,916327,916347;CP011327,916327,916347;
CP012419	Mauve	SHARED	916348	916402	.	.	.	Notes=Lenght54	CP000114,916348,916402;CP003810,916348,916402;CP011325,916348,916402;CP011326,916348,916402;CP011327,916348,916402;
CP012419	Mauve	SHARED	916410	916468	.	.	.	Notes=Lenght58	AE009948,916410,916468;CP000114,916410,916468;CP003810,916410,916468;CP011325,916410,916468;CP011327,916410,916468;
CP012419	Mauve	SHARED	916474	916510	.	.	.	Notes=Lenght36	AL732656,916474,916510;AE009948,916474,916510;CP000114,916474,916510;CP003810,916474,916510;CP007631,916474,916510;CP011325,916474,916510;CP011326,916474,916510;CP011327,916474,916510;CP011329,916474,916510;
CP012419	Mauve	SHARED	916520	916534	.	.	.	Notes=Lenght14	CP000114,916520,916534;CP003810,916520,916534;CP011325,916520,916534;CP011326,916520,916534;CP011327,916520,916534;
CP012419	Mauve	SHARED	635438	635775	.	.	.	Notes=Lenght337	AL732656,635438,635775;
CP012419	Mauve	SHARED	635776	635836	.	.	.	Notes=Lenght60	AL732656,635776,635836;HG939456,635776,635836;
CP012419	Mauve	SHARED	635837	635924	.	.	.	Notes=Lenght87	HG939456,635837,635924;
CP012419	Mauve	SHARED	635925	636124	.	.	.	Notes=Lenght199	AL732656,635925,636124;HG939456,635925,636124;
CP012419	Mauve	SHARED	636125	636158	.	.	.	Notes=Lenght33	AL732656,636125,636158;
CP012419	Mauve	SHARED	636222	636264	.	.	.	Notes=Lenght42	AL732656,636222,636264;
CP012419	Mauve	SHARED	676934	676945	.	.	.	Notes=Lenght11	AE009948,676934,676945;CP000114,676934,676945;CP003810,676934,676945;HF952104,676934,676945;HF952106,676934,676945;HF952105,676934,676945;HG939456,676934,676945;CP007631,676934,676945;CP007632,676934,676945;CP010867,676934,676945;CP011325,676934,676945;CP011326,676934,676945;CP011327,676934,676945;
CP012419	Mauve	SHARED	916007	916042	.	.	.	Notes=Lenght35	AE009948,916007,916042;CP000114,916007,916042;CP003810,916007,916042;HF952104,916007,916042;CP007631,916007,916042;CP010867,916007,916042;CP011325,916007,916042;CP011326,916007,916042;CP011327,916007,916042;CP011329,916007,916042;
CP012419	Mauve	SHARED	916043	916070	.	.	.	Notes=Lenght27	CP000114,916043,916070;CP003810,916043,916070;CP011325,916043,916070;CP011326,916043,916070;CP011327,916043,916070;
CP012419	Mauve	SHARED	916072	916101	.	.	.	Notes=Lenght29	CP000114,916072,916101;CP003810,916072,916101;CP011325,916072,916101;CP011326,916072,916101;CP011327,916072,916101;
CP012419	Mauve	SHARED	1154196	1154328	.	.	.	Notes=Lenght132	CP000114,1154196,1154328;CP003810,1154196,1154328;HG939456,1154196,1154328;CP011325,1154196,1154328;CP011326,1154196,1154328;CP011327,1154196,1154328;CP011329,1154196,1154328;CP010319,1154196,1154328;
CP012419	Mauve	SHARED	1154329	1154407	.	.	.	Notes=Lenght78	CP000114,1154329,1154407;CP003810,1154329,1154407;CP011325,1154329,1154407;CP011326,1154329,1154407;CP011327,1154329,1154407;CP011329,1154329,1154407;
CP012419	Mauve	SHARED	1154408	1154465	.	.	.	Notes=Lenght57	CP000114,1154408,1154465;CP003810,1154408,1154465;HG939456,1154408,1154465;CP011325,1154408,1154465;CP011326,1154408,1154465;CP011327,1154408,1154465;CP011329,1154408,1154465;CP010319,1154408,1154465;
CP012419	Mauve	SHARED	1154466	1154518	.	.	.	Notes=Lenght52	CP000114,1154466,1154518;CP003810,1154466,1154518;HG939456,1154466,1154518;CP011325,1154466,1154518;CP011326,1154466,1154518;CP011327,1154466,1154518;CP011329,1154466,1154518;
CP012419	Mauve	SHARED	1154764	1154810	.	.	.	Notes=Lenght46	CP000114,1154764,1154810;CP003810,1154764,1154810;HG939456,1154764,1154810;CP011325,1154764,1154810;CP011326,1154764,1154810;CP011327,1154764,1154810;CP011329,1154764,1154810;
CP012419	Mauve	SHARED	1154811	1154873	.	.	.	Notes=Lenght62	CP000114,1154811,1154873;CP003810,1154811,1154873;CP011325,1154811,1154873;CP011326,1154811,1154873;CP011327,1154811,1154873;CP011329,1154811,1154873;
CP012419	Mauve	SHARED	1154874	1154905	.	.	.	Notes=Lenght31	CP000114,1154874,1154905;CP003810,1154874,1154905;HG939456,1154874,1154905;CP007631,1154874,1154905;CP007632,1154874,1154905;CP011325,1154874,1154905;CP011326,1154874,1154905;CP011327,1154874,1154905;CP011329,1154874,1154905;
CP012419	Mauve	SHARED	1155170	1155194	.	.	.	Notes=Lenght24	CP000114,1155170,1155194;CP003810,1155170,1155194;HG939456,1155170,1155194;CP007632,1155170,1155194;CP011325,1155170,1155194;CP011326,1155170,1155194;CP011327,1155170,1155194;CP011329,1155170,1155194;
CP012419	Mauve	SHARED	1155195	1155212	.	.	.	Notes=Lenght17	CP000114,1155195,1155212;CP003810,1155195,1155212;CP007632,1155195,1155212;CP011325,1155195,1155212;CP011326,1155195,1155212;CP011327,1155195,1155212;CP011329,1155195,1155212;
CP012419	Mauve	SHARED	1155213	1156184	.	.	.	Notes=Lenght971	CP000114,1155213,1156184;CP003810,1155213,1156184;CP011325,1155213,1156184;CP011326,1155213,1156184;CP011327,1155213,1156184;CP011329,1155213,1156184;
CP012419	Mauve	SHARED	1156185	1156308	.	.	.	Notes=Lenght123	CP011329,1156185,1156308;
CP012419	Mauve	SHARED	1156309	1156597	.	.	.	Notes=Lenght288	CP000114,1156309,1156597;CP003810,1156309,1156597;CP011325,1156309,1156597;CP011326,1156309,1156597;CP011327,1156309,1156597;CP011329,1156309,1156597;
CP012419	Mauve	SHARED	1156598	1157301	.	.	.	Notes=Lenght703	CP011329,1156598,1157301;
CP012419	Mauve	SHARED	1157302	1157350	.	.	.	Notes=Lenght48	AL732656,1157302,1157350;CP011329,1157302,1157350;
CP012419	Mauve	SHARED	1157351	1157392	.	.	.	Notes=Lenght41	CP011329,1157351,1157392;
CP012419	Mauve	SHARED	1186901	1189101	.	.	.	Notes=Lenght2200	CP000114,1186901,1189101;
CP012419	Mauve	SHARED	1189102	1191220	.	.	.	Notes=Lenght2118	CP000114,1189102,1191220;CP007572,1189102,1191220;CP007571,1189102,1191220;CP007570,1189102,1191220;
CP012419	Mauve	SHARED	960191	960558	.	.	.	Notes=Lenght367	AE009948,960191,960558;CP000114,960191,960558;CP003810,960191,960558;CP007631,960191,960558;CP011325,960191,960558;CP011326,960191,960558;CP011327,960191,960558;CP011329,960191,960558;
CP012419	Mauve	SHARED	960559	960657	.	.	.	Notes=Lenght98	AE009948,960559,960657;CP000114,960559,960657;CP003810,960559,960657;CP007631,960559,960657;CP007572,960559,960657;CP007571,960559,960657;CP007570,960559,960657;CP011325,960559,960657;CP011326,960559,960657;CP011327,960559,960657;CP011329,960559,960657;
CP012419	Mauve	SHARED	960658	960686	.	.	.	Notes=Lenght28	AE009948,960658,960686;CP000114,960658,960686;CP003810,960658,960686;CP007631,960658,960686;CP011325,960658,960686;CP011326,960658,960686;CP011327,960658,960686;CP011329,960658,960686;
CP012419	Mauve	SHARED	960687	960998	.	.	.	Notes=Lenght311	AE009948,960687,960998;CP000114,960687,960998;CP003810,960687,960998;HF952104,960687,960998;CP007631,960687,960998;CP011325,960687,960998;CP011326,960687,960998;CP011327,960687,960998;CP011329,960687,960998;
CP012419	Mauve	SHARED	961000	961028	.	.	.	Notes=Lenght28	AL732656,961000,961028;AE009948,961000,961028;CP000114,961000,961028;CP003810,961000,961028;CP003919,961000,961028;HF952104,961000,961028;HF952106,961000,961028;HF952105,961000,961028;CP007482,961000,961028;CP007565,961000,961028;HG939456,961000,961028;CP007631,961000,961028;CP007632,961000,961028;CP007572,961000,961028;CP007571,961000,961028;CP007570,961000,961028;FO393392,961000,961028;CP011325…
CP012419	Mauve	SHARED	1016667	1016723	.	.	.	Notes=Lenght56	CP000114,1016667,1016723;CP003810,1016667,1016723;CP003919,1016667,1016723;HF952105,1016667,1016723;CP007482,1016667,1016723;CP007565,1016667,1016723;HG939456,1016667,1016723;CP007632,1016667,1016723;CP006910,1016667,1016723;FO393392,1016667,1016723;CP011325,1016667,1016723;CP011326,1016667,1016723;CP011327,1016667,1016723;CP011328,1016667,1016723;CP010319,1016667,1016723;
CP012419	Mauve	SHARED	1017574	1018670	.	.	.	Notes=Lenght1096	CP000114,1017574,1018670;CP003810,1017574,1018670;CP011325,1017574,1018670;CP011326,1017574,1018670;CP011327,1017574,1018670;
CP012419	Mauve	SHARED	1018778	1020438	.	.	.	Notes=Lenght1660	CP000114,1018778,1020438;CP003810,1018778,1020438;CP011325,1018778,1020438;CP011326,1018778,1020438;CP011327,1018778,1020438;
CP012419	Mauve	SHARED	1020577	1022422	.	.	.	Notes=Lenght1845	AE009948,1020577,1022422;CP000114,1020577,1022422;CP003810,1020577,1022422;CP011325,1020577,1022422;CP011326,1020577,1022422;CP011327,1020577,1022422;
CP012419	Mauve	SHARED	1113429	1114289	.	.	.	Notes=Lenght860	CP000114,1113429,1114289;CP003810,1113429,1114289;HF952104,1113429,1114289;CP011325,1113429,1114289;CP011326,1113429,1114289;CP011327,1113429,1114289;
CP012419	Mauve	SHARED	1136988	1137086	.	.	.	Notes=Lenght98	CP000114,1136988,1137086;CP003810,1136988,1137086;CP011325,1136988,1137086;CP011326,1136988,1137086;CP011327,1136988,1137086;
CP012419	Mauve	SHARED	192418	192618	.	.	.	Notes=Lenght200	AL732656,192418,192618;AE009948,192418,192618;CP000114,192418,192618;CP003810,192418,192618;CP003919,192418,192618;HF952104,192418,192618;HF952106,192418,192618;HF952105,192418,192618;CP007482,192418,192618;CP007565,192418,192618;HG939456,192418,192618;CP007631,192418,192618;CP007632,192418,192618;CP006910,192418,192618;CP007572,192418,192618;CP007571,192418,192618;CP007570,192418,192618;FO393392…
CP012419	Mauve	SHARED	195819	196568	.	.	.	Notes=Lenght749	CP007631,195819,196568;CP007632,195819,196568;CP011326,195819,196568;
CP012419	Mauve	SHARED	259222	259502	.	.	.	Notes=Lenght280	AL732656,259222,259502;CP000114,259222,259502;CP003810,259222,259502;CP007572,259222,259502;CP007571,259222,259502;CP007570,259222,259502;CP011325,259222,259502;CP011326,259222,259502;CP011327,259222,259502;CP011329,259222,259502;
CP012419	Mauve	SHARED	279955	280245	.	.	.	Notes=Lenght290	CP007632,279955,280245;
CP012419	Mauve	SHARED	280252	280296	.	.	.	Notes=Lenght44	AE009948,280252,280296;CP000114,280252,280296;CP003810,280252,280296;HF952104,280252,280296;CP007631,280252,280296;CP007632,280252,280296;CP007571,280252,280296;CP007570,280252,280296;CP010867,280252,280296;CP011325,280252,280296;CP011326,280252,280296;CP011327,280252,280296;CP011329,280252,280296;
CP012419	Mauve	SHARED	280297	280745	.	.	.	Notes=Lenght448	AE009948,280297,280745;CP000114,280297,280745;CP003810,280297,280745;HF952104,280297,280745;CP007631,280297,280745;CP007632,280297,280745;CP010867,280297,280745;CP011325,280297,280745;CP011326,280297,280745;CP011327,280297,280745;CP011329,280297,280745;
CP012419	Mauve	SHARED	280746	280845	.	.	.	Notes=Lenght99	AE009948,280746,280845;CP000114,280746,280845;CP003810,280746,280845;HF952104,280746,280845;HG939456,280746,280845;CP007631,280746,280845;CP007632,280746,280845;CP010867,280746,280845;CP011325,280746,280845;CP011326,280746,280845;CP011327,280746,280845;CP011329,280746,280845;
CP012419	Mauve	SHARED	281046	281094	.	.	.	Notes=Lenght48	AE009948,281046,281094;CP000114,281046,281094;CP003810,281046,281094;HF952104,281046,281094;CP007631,281046,281094;CP007632,281046,281094;CP010867,281046,281094;CP011325,281046,281094;CP011326,281046,281094;CP011327,281046,281094;CP011329,281046,281094;
CP012419	Mauve	SHARED	282354	282389	.	.	.	Notes=Lenght35	CP000114,282354,282389;CP003810,282354,282389;CP011325,282354,282389;CP011326,282354,282389;CP011327,282354,282389;CP011329,282354,282389;
CP012419	Mauve	SHARED	375770	375798	.	.	.	Notes=Lenght28	AL732656,375770,375798;CP007572,375770,375798;CP007571,375770,375798;CP007570,375770,375798;
CP012419	Mauve	SHARED	375799	375899	.	.	.	Notes=Lenght100	AL732656,375799,375899;CP003919,375799,375899;HF952106,375799,375899;HF952105,375799,375899;CP007482,375799,375899;CP007565,375799,375899;HG939456,375799,375899;CP007632,375799,375899;CP006910,375799,375899;CP007572,375799,375899;CP007571,375799,375899;CP007570,375799,375899;FO393392,375799,375899;CP011328,375799,375899;CP010319,375799,375899;
CP012419	Mauve	SHARED	376668	376713	.	.	.	Notes=Lenght45	AL732656,376668,376713;CP000114,376668,376713;CP003810,376668,376713;CP007572,376668,376713;CP007571,376668,376713;CP007570,376668,376713;CP011327,376668,376713;
CP012419	Mauve	SHARED	377164	377234	.	.	.	Notes=Lenght70	AL732656,377164,377234;CP000114,377164,377234;CP003810,377164,377234;CP003919,377164,377234;HF952106,377164,377234;HF952105,377164,377234;CP007482,377164,377234;CP007565,377164,377234;HG939456,377164,377234;CP007632,377164,377234;CP006910,377164,377234;CP007572,377164,377234;CP007571,377164,377234;CP007570,377164,377234;FO393392,377164,377234;CP011325,377164,377234;CP011326,377164,377234;CP011327…
CP012419	Mauve	SHARED	377868	377967	.	.	.	Notes=Lenght99	AL732656,377868,377967;CP000114,377868,377967;CP003810,377868,377967;CP003919,377868,377967;HF952106,377868,377967;HF952105,377868,377967;CP007482,377868,377967;CP007565,377868,377967;HG939456,377868,377967;CP007632,377868,377967;CP006910,377868,377967;CP007572,377868,377967;CP007571,377868,377967;CP007570,377868,377967;FO393392,377868,377967;CP011325,377868,377967;CP011326,377868,377967;CP011327…
CP012419	Mauve	SHARED	377968	378009	.	.	.	Notes=Lenght41	AL732656,377968,378009;CP000114,377968,378009;CP003810,377968,378009;CP003919,377968,378009;HF952106,377968,378009;HF952105,377968,378009;CP007482,377968,378009;CP007565,377968,378009;HG939456,377968,378009;CP007632,377968,378009;CP006910,377968,378009;CP007572,377968,378009;CP007571,377968,378009;CP007570,377968,378009;FO393392,377968,378009;CP011325,377968,378009;CP011326,377968,378009;CP011328…
CP012419	Mauve	SHARED	378010	378671	.	.	.	Notes=Lenght661	CP003810,378010,378671;
CP012419	Mauve	SHARED	86504	91587	.	.	.	Notes=Lenght5083	CP000114,86504,91587;
CP012419	Mauve	SHARED	91590	93176	.	.	.	Notes=Lenght1586	CP000114,91590,93176;
CP012419	Mauve	SHARED	93650	94091	.	.	.	Notes=Lenght441	CP000114,93650,94091;
CP012419	Mauve	SHARED	95107	95151	.	.	.	Notes=Lenght44	CP000114,95107,95151;
CP012419	Mauve	SHARED	95245	95682	.	.	.	Notes=Lenght437	CP000114,95245,95682;
CP012419	Mauve	SHARED	95895	96040	.	.	.	Notes=Lenght145	CP000114,95895,96040;
CP012419	Mauve	SHARED	96156	96232	.	.	.	Notes=Lenght76	CP000114,96156,96232;
CP012419	Mauve	SHARED	143792	143888	.	.	.	Notes=Lenght96	CP000114,143792,143888;CP003810,143792,143888;HG939456,143792,143888;CP011325,143792,143888;CP011326,143792,143888;CP011327,143792,143888;
CP012419	Mauve	SHARED	143889	143992	.	.	.	Notes=Lenght103	CP000114,143889,143992;CP003810,143889,143992;CP011325,143889,143992;CP011326,143889,143992;CP011327,143889,143992;
CP012419	Mauve	SHARED	143993	145338	.	.	.	Notes=Lenght1345	CP000114,143993,145338;CP003810,143993,145338;HG939456,143993,145338;CP011325,143993,145338;CP011326,143993,145338;CP011327,143993,145338;
CP012419	Mauve	SHARED	165218	167768	.	.	.	Notes=Lenght2550	CP000114,165218,167768;CP003810,165218,167768;CP011325,165218,167768;CP011326,165218,167768;CP011327,165218,167768;
CP012419	Mauve	SHARED	167769	168658	.	.	.	Notes=Lenght889	CP000114,167769,168658;CP003810,167769,168658;CP011325,167769,168658;CP011326,167769,168658;CP011327,167769,168658;
CP012419	Mauve	SHARED	168659	169582	.	.	.	Notes=Lenght923	CP000114,168659,169582;CP003810,168659,169582;CP011325,168659,169582;CP011326,168659,169582;CP011327,168659,169582;
CP012419	Mauve	SHARED	192077	192411	.	.	.	Notes=Lenght334	AL732656,192077,192411;AE009948,192077,192411;CP000114,192077,192411;CP003810,192077,192411;CP003919,192077,192411;HF952106,192077,192411;HF952105,192077,192411;CP007482,192077,192411;CP007565,192077,192411;HG939456,192077,192411;CP007632,192077,192411;CP006910,192077,192411;CP007572,192077,192411;CP007571,192077,192411;CP007570,192077,192411;FO393392,192077,192411;CP010867,192077,192411;CP011325…
CP012419	Mauve	SHARED	476069	476300	.	.	.	Notes=Lenght231	CP000114,476069,476300;CP003810,476069,476300;CP007631,476069,476300;CP011325,476069,476300;CP011326,476069,476300;CP011327,476069,476300;
CP012419	Mauve	SHARED	477191	477772	.	.	.	Notes=Lenght581	CP000114,477191,477772;CP003810,477191,477772;CP011325,477191,477772;CP011326,477191,477772;CP011327,477191,477772;
CP012419	Mauve	SHARED	478574	487105	.	.	.	Notes=Lenght8531	CP000114,478574,487105;CP003810,478574,487105;CP011325,478574,487105;CP011326,478574,487105;CP011327,478574,487105;
CP012419	Mauve	SHARED	487967	498196	.	.	.	Notes=Lenght10229	CP000114,487967,498196;CP003810,487967,498196;CP011325,487967,498196;CP011326,487967,498196;CP011327,487967,498196;
CP012419	Mauve	SHARED	498197	498409	.	.	.	Notes=Lenght212	CP000114,498197,498409;CP003810,498197,498409;CP011325,498197,498409;CP011326,498197,498409;CP011327,498197,498409;
CP012419	Mauve	SHARED	500093	500789	.	.	.	Notes=Lenght696	CP000114,500093,500789;CP003810,500093,500789;CP011325,500093,500789;CP011326,500093,500789;CP011327,500093,500789;
CP012419	Mauve	SHARED	512978	513661	.	.	.	Notes=Lenght683	CP003919,512978,513661;HF952106,512978,513661;HF952105,512978,513661;CP007482,512978,513661;CP007565,512978,513661;CP007632,512978,513661;FO393392,512978,513661;CP011328,512978,513661;
CP012419	Mauve	SHARED	513664	513685	.	.	.	Notes=Lenght21	CP003919,513664,513685;HF952106,513664,513685;CP007632,513664,513685;
CP012419	Mauve	SHARED	513690	513708	.	.	.	Notes=Lenght18	HF952106,513690,513708;
CP012419	Mauve	SHARED	514184	514213	.	.	.	Notes=Lenght29	HF952106,514184,514213;CP010319,514184,514213;
CP012419	Mauve	SHARED	514377	514408	.	.	.	Notes=Lenght31	CP003919,514377,514408;HF952106,514377,514408;HF952105,514377,514408;CP007482,514377,514408;CP007565,514377,514408;HG939456,514377,514408;CP007632,514377,514408;CP006910,514377,514408;FO393392,514377,514408;CP011328,514377,514408;
CP012419	Mauve	SHARED	514409	514464	.	.	.	Notes=Lenght55	CP003919,514409,514464;HF952106,514409,514464;HF952105,514409,514464;CP007482,514409,514464;CP007565,514409,514464;HG939456,514409,514464;CP007632,514409,514464;CP006910,514409,514464;CP007572,514409,514464;CP007571,514409,514464;CP007570,514409,514464;FO393392,514409,514464;CP011328,514409,514464;CP010319,514409,514464;
CP012419	Mauve	SHARED	609742	609759	.	.	.	Notes=Lenght17	AE009948,609742,609759;CP000114,609742,609759;CP003810,609742,609759;HG939456,609742,609759;CP007631,609742,609759;CP007632,609742,609759;CP007572,609742,609759;CP007571,609742,609759;CP011325,609742,609759;CP011326,609742,609759;CP011327,609742,609759;CP011329,609742,609759;
CP012419	Mauve	SHARED	619477	619497	.	.	.	Notes=Lenght20	AL732656,619477,619497;AE009948,619477,619497;HG939456,619477,619497;CP007631,619477,619497;CP007632,619477,619497;CP006910,619477,619497;CP007572,619477,619497;CP007571,619477,619497;CP007570,619477,619497;CP011329,619477,619497;
CP012419	Mauve	SHARED	451786	451979	.	.	.	Notes=Lenght193	AL732656,451786,451979;CP000114,451786,451979;CP003810,451786,451979;CP003919,451786,451979;HF952106,451786,451979;HF952105,451786,451979;CP007482,451786,451979;CP007565,451786,451979;CP007632,451786,451979;CP006910,451786,451979;CP007572,451786,451979;CP007571,451786,451979;CP007570,451786,451979;FO393392,451786,451979;CP011325,451786,451979;CP011326,451786,451979;CP011327,451786,451979;CP011328…
CP012419	Mauve	SHARED	473662	473676	.	.	.	Notes=Lenght14	AL732656,473662,473676;AE009948,473662,473676;CP000114,473662,473676;CP007631,473662,473676;CP007632,473662,473676;CP011326,473662,473676;CP011327,473662,473676;
CP012419	Mauve	SHARED	473677	473697	.	.	.	Notes=Lenght20	AL732656,473677,473697;AE009948,473677,473697;CP000114,473677,473697;HG939456,473677,473697;CP007631,473677,473697;CP007632,473677,473697;CP011326,473677,473697;CP011327,473677,473697;
CP012419	Mauve	SHARED	473698	473770	.	.	.	Notes=Lenght72	AL732656,473698,473770;AE009948,473698,473770;CP000114,473698,473770;HG939456,473698,473770;CP007631,473698,473770;CP007632,473698,473770;CP007572,473698,473770;CP007571,473698,473770;CP007570,473698,473770;CP011326,473698,473770;CP011327,473698,473770;
CP012419	Mauve	SHARED	473771	473782	.	.	.	Notes=Lenght11	AE009948,473771,473782;CP000114,473771,473782;HG939456,473771,473782;CP007631,473771,473782;CP007632,473771,473782;CP007572,473771,473782;CP007571,473771,473782;CP007570,473771,473782;CP011326,473771,473782;CP011327,473771,473782;
CP012419	Mauve	SHARED	473786	473796	.	.	.	Notes=Lenght10	AE009948,473786,473796;CP000114,473786,473796;HG939456,473786,473796;CP007631,473786,473796;CP007632,473786,473796;CP007572,473786,473796;CP007571,473786,473796;CP007570,473786,473796;CP011326,473786,473796;CP011327,473786,473796;
CP012419	Mauve	SHARED	473797	473827	.	.	.	Notes=Lenght30	AE009948,473797,473827;CP000114,473797,473827;CP003810,473797,473827;HG939456,473797,473827;CP007631,473797,473827;CP007632,473797,473827;CP007572,473797,473827;CP007571,473797,473827;CP007570,473797,473827;CP011325,473797,473827;CP011326,473797,473827;CP011327,473797,473827;
CP012419	Mauve	SHARED	473828	473939	.	.	.	Notes=Lenght111	CP000114,473828,473939;CP003810,473828,473939;CP007631,473828,473939;CP007632,473828,473939;CP007572,473828,473939;CP007571,473828,473939;CP007570,473828,473939;CP011325,473828,473939;CP011326,473828,473939;CP011327,473828,473939;
CP012419	Mauve	SHARED	473940	474036	.	.	.	Notes=Lenght96	AL732656,473940,474036;AE009948,473940,474036;CP000114,473940,474036;CP003810,473940,474036;CP007631,473940,474036;CP007632,473940,474036;CP007572,473940,474036;CP007571,473940,474036;CP007570,473940,474036;CP011325,473940,474036;CP011326,473940,474036;CP011327,473940,474036;
CP012419	Mauve	SHARED	474110	474160	.	.	.	Notes=Lenght50	AE009948,474110,474160;CP000114,474110,474160;CP007631,474110,474160;CP007632,474110,474160;CP010867,474110,474160;CP011325,474110,474160;CP011329,474110,474160;
CP012419	Mauve	SHARED	474162	474185	.	.	.	Notes=Lenght23	CP000114,474162,474185;CP007631,474162,474185;CP007632,474162,474185;CP011325,474162,474185;
CP012419	Mauve	SHARED	474298	475450	.	.	.	Notes=Lenght1152	CP000114,474298,475450;
CP012419	Mauve	SHARED	2101439	2101540	.	.	.	Notes=Lenght101	AL732656,2101439,2101540;AE009948,2101439,2101540;CP000114,2101439,2101540;CP003810,2101439,2101540;CP003919,2101439,2101540;HF952104,2101439,2101540;HF952106,2101439,2101540;HF952105,2101439,2101540;CP007482,2101439,2101540;CP007565,2101439,2101540;HG939456,2101439,2101540;CP007631,2101439,2101540;CP007632,2101439,2101540;CP006910,2101439,2101540;CP007572,2101439,2101540;CP007571,2101439,2101540…
CP012419	Mauve	SHARED	2101541	2101576	.	.	.	Notes=Lenght35	AL732656,2101541,2101576;AE009948,2101541,2101576;CP000114,2101541,2101576;CP003810,2101541,2101576;HF952104,2101541,2101576;HF952106,2101541,2101576;HF952105,2101541,2101576;CP007482,2101541,2101576;CP007565,2101541,2101576;HG939456,2101541,2101576;CP007631,2101541,2101576;CP007632,2101541,2101576;CP006910,2101541,2101576;CP007572,2101541,2101576;CP007571,2101541,2101576;CP007570,2101541,2101576…
CP012419	Mauve	SHARED	2101577	2101630	.	.	.	Notes=Lenght53	AL732656,2101577,2101630;AE009948,2101577,2101630;CP000114,2101577,2101630;CP003810,2101577,2101630;CP003919,2101577,2101630;HF952104,2101577,2101630;HF952106,2101577,2101630;HF952105,2101577,2101630;CP007482,2101577,2101630;CP007565,2101577,2101630;HG939456,2101577,2101630;CP007631,2101577,2101630;CP007632,2101577,2101630;CP006910,2101577,2101630;CP007572,2101577,2101630;CP007571,2101577,2101630…
CP012419	Mauve	SHARED	2113563	2113583	.	.	.	Notes=Lenght20	AL732656,2113563,2113583;AE009948,2113563,2113583;CP000114,2113563,2113583;CP003810,2113563,2113583;CP003919,2113563,2113583;HF952104,2113563,2113583;HF952106,2113563,2113583;HF952105,2113563,2113583;CP007482,2113563,2113583;HG939456,2113563,2113583;CP007631,2113563,2113583;CP007632,2113563,2113583;CP006910,2113563,2113583;CP007572,2113563,2113583;CP007571,2113563,2113583;CP007570,2113563,2113583…
CP012419	Mauve	SHARED	2113585	2113601	.	.	.	Notes=Lenght16	AL732656,2113585,2113601;AE009948,2113585,2113601;CP000114,2113585,2113601;CP003810,2113585,2113601;CP003919,2113585,2113601;HF952104,2113585,2113601;HF952106,2113585,2113601;HF952105,2113585,2113601;CP007482,2113585,2113601;CP007565,2113585,2113601;HG939456,2113585,2113601;CP007631,2113585,2113601;CP007632,2113585,2113601;CP007572,2113585,2113601;CP007571,2113585,2113601;CP007570,2113585,2113601…
CP012419	Mauve	SHARED	2113660	2114064	.	.	.	Notes=Lenght404	AL732656,2113660,2114064;AE009948,2113660,2114064;CP000114,2113660,2114064;CP003810,2113660,2114064;CP003919,2113660,2114064;HF952104,2113660,2114064;HF952106,2113660,2114064;HF952105,2113660,2114064;CP007482,2113660,2114064;CP007565,2113660,2114064;HG939456,2113660,2114064;CP007631,2113660,2114064;CP007632,2113660,2114064;CP007572,2113660,2114064;CP007571,2113660,2114064;CP007570,2113660,2114064…
CP012419	Mauve	SHARED	2114065	2114095	.	.	.	Notes=Lenght30	AL732656,2114065,2114095;AE009948,2114065,2114095;CP000114,2114065,2114095;CP003810,2114065,2114095;CP003919,2114065,2114095;HF952104,2114065,2114095;HF952106,2114065,2114095;HF952105,2114065,2114095;CP007565,2114065,2114095;HG939456,2114065,2114095;CP007631,2114065,2114095;CP007632,2114065,2114095;CP007572,2114065,2114095;CP007571,2114065,2114095;CP007570,2114065,2114095;FO393392,2114065,2114095…
CP012419	Mauve	SHARED	2114096	2114110	.	.	.	Notes=Lenght14	AL732656,2114096,2114110;AE009948,2114096,2114110;CP000114,2114096,2114110;CP003810,2114096,2114110;CP003919,2114096,2114110;HF952104,2114096,2114110;HF952106,2114096,2114110;HF952105,2114096,2114110;CP007565,2114096,2114110;HG939456,2114096,2114110;CP007631,2114096,2114110;CP007632,2114096,2114110;CP006910,2114096,2114110;CP007572,2114096,2114110;CP007571,2114096,2114110;CP007570,2114096,2114110…
CP012419	Mauve	SHARED	2114111	2114217	.	.	.	Notes=Lenght106	AL732656,2114111,2114217;AE009948,2114111,2114217;CP000114,2114111,2114217;CP003810,2114111,2114217;CP003919,2114111,2114217;HF952104,2114111,2114217;HF952106,2114111,2114217;HF952105,2114111,2114217;CP007565,2114111,2114217;HG939456,2114111,2114217;CP007631,2114111,2114217;CP007632,2114111,2114217;CP006910,2114111,2114217;CP007572,2114111,2114217;CP007571,2114111,2114217;CP007570,2114111,2114217…
CP012419	Mauve	SHARED	2114218	2114626	.	.	.	Notes=Lenght408	AL732656,2114218,2114626;AE009948,2114218,2114626;CP000114,2114218,2114626;CP003810,2114218,2114626;CP003919,2114218,2114626;HF952104,2114218,2114626;HF952106,2114218,2114626;HF952105,2114218,2114626;HG939456,2114218,2114626;CP007631,2114218,2114626;CP007632,2114218,2114626;CP006910,2114218,2114626;CP007572,2114218,2114626;CP007571,2114218,2114626;CP007570,2114218,2114626;CP010867,2114218,2114626…
CP012419	Mauve	SHARED	2114628	2114994	.	.	.	Notes=Lenght366	AL732656,2114628,2114994;AE009948,2114628,2114994;CP000114,2114628,2114994;CP003810,2114628,2114994;CP003919,2114628,2114994;HF952104,2114628,2114994;HF952106,2114628,2114994;HF952105,2114628,2114994;HG939456,2114628,2114994;CP007631,2114628,2114994;CP007632,2114628,2114994;CP006910,2114628,2114994;CP007572,2114628,2114994;CP007571,2114628,2114994;CP007570,2114628,2114994;CP010867,2114628,2114994…
CP012419	Mauve	SHARED	2114995	2115406	.	.	.	Notes=Lenght411	AL732656,2114995,2115406;AE009948,2114995,2115406;CP000114,2114995,2115406;CP003810,2114995,2115406;CP003919,2114995,2115406;HF952104,2114995,2115406;HG939456,2114995,2115406;CP007631,2114995,2115406;CP007632,2114995,2115406;CP006910,2114995,2115406;CP007572,2114995,2115406;CP007571,2114995,2115406;CP007570,2114995,2115406;CP010867,2114995,2115406;CP011325,2114995,2115406;CP011326,2114995,2115406…
CP012419	Mauve	SHARED	2115407	2115694	.	.	.	Notes=Lenght287	AL732656,2115407,2115694;AE009948,2115407,2115694;CP000114,2115407,2115694;CP003810,2115407,2115694;CP003919,2115407,2115694;HF952104,2115407,2115694;HG939456,2115407,2115694;CP007631,2115407,2115694;CP007632,2115407,2115694;CP006910,2115407,2115694;CP007572,2115407,2115694;CP007571,2115407,2115694;CP007570,2115407,2115694;CP010867,2115407,2115694;CP011325,2115407,2115694;CP011326,2115407,2115694…
CP012419	Mauve	SHARED	2115696	2115839	.	.	.	Notes=Lenght143	AL732656,2115696,2115839;AE009948,2115696,2115839;CP000114,2115696,2115839;CP003810,2115696,2115839;HF952104,2115696,2115839;HF952106,2115696,2115839;HF952105,2115696,2115839;HG939456,2115696,2115839;CP007631,2115696,2115839;CP007632,2115696,2115839;CP006910,2115696,2115839;CP007572,2115696,2115839;CP007571,2115696,2115839;CP007570,2115696,2115839;CP010867,2115696,2115839;CP011325,2115696,2115839…
CP012419	Mauve	SHARED	2115848	2115874	.	.	.	Notes=Lenght26	AL732656,2115848,2115874;AE009948,2115848,2115874;CP000114,2115848,2115874;CP003810,2115848,2115874;HF952104,2115848,2115874;CP007631,2115848,2115874;CP006910,2115848,2115874;CP007572,2115848,2115874;CP007571,2115848,2115874;CP007570,2115848,2115874;CP010867,2115848,2115874;CP011325,2115848,2115874;CP011326,2115848,2115874;CP011327,2115848,2115874;CP011329,2115848,2115874;CP013202,2115848,2115874;
CP012419	Mauve	SHARED	2115876	2116156	.	.	.	Notes=Lenght280	AL732656,2115876,2116156;AE009948,2115876,2116156;CP000114,2115876,2116156;CP003810,2115876,2116156;HF952104,2115876,2116156;HG939456,2115876,2116156;CP007631,2115876,2116156;CP007632,2115876,2116156;CP006910,2115876,2116156;CP007572,2115876,2116156;CP007571,2115876,2116156;CP007570,2115876,2116156;CP010867,2115876,2116156;CP011325,2115876,2116156;CP011326,2115876,2116156;CP011327,2115876,2116156…
CP012419	Mauve	SHARED	2116158	2116462	.	.	.	Notes=Lenght304	AL732656,2116158,2116462;AE009948,2116158,2116462;CP000114,2116158,2116462;CP003810,2116158,2116462;HF952104,2116158,2116462;HG939456,2116158,2116462;CP007631,2116158,2116462;CP007632,2116158,2116462;CP006910,2116158,2116462;CP007572,2116158,2116462;CP007571,2116158,2116462;CP007570,2116158,2116462;CP010867,2116158,2116462;CP011325,2116158,2116462;CP011326,2116158,2116462;CP011327,2116158,2116462…
CP012419	Mauve	SHARED	2116463	2116509	.	.	.	Notes=Lenght46	AL732656,2116463,2116509;AE009948,2116463,2116509;CP000114,2116463,2116509;CP003810,2116463,2116509;HF952104,2116463,2116509;CP007631,2116463,2116509;CP006910,2116463,2116509;CP007572,2116463,2116509;CP007571,2116463,2116509;CP007570,2116463,2116509;CP010867,2116463,2116509;CP011325,2116463,2116509;CP011326,2116463,2116509;CP011327,2116463,2116509;CP011329,2116463,2116509;CP013202,2116463,2116509;
CP012419	Mauve	SHARED	2116510	2116811	.	.	.	Notes=Lenght301	AL732656,2116510,2116811;AE009948,2116510,2116811;CP000114,2116510,2116811;CP003810,2116510,2116811;HF952104,2116510,2116811;CP007631,2116510,2116811;CP007572,2116510,2116811;CP007571,2116510,2116811;CP007570,2116510,2116811;CP010867,2116510,2116811;CP011325,2116510,2116811;CP011326,2116510,2116811;CP011327,2116510,2116811;CP011329,2116510,2116811;CP013202,2116510,2116811;
CP012419	Mauve	SHARED	1	76	.	.	.	Notes=Lenght75	AL732656,1,76;AE009948,1,76;CP000114,1,76;CP003810,1,76;HF952104,1,76;CP007631,1,76;CP007572,1,76;CP007571,1,76;CP007570,1,76;CP010867,1,76;CP011325,1,76;CP011326,1,76;CP011327,1,76;CP011329,1,76;CP013202,1,76;
CP012419	Mauve	SHARED	77	1818	.	.	.	Notes=Lenght1741	AE009948,77,1818;CP000114,77,1818;CP003810,77,1818;HF952104,77,1818;CP007631,77,1818;CP010867,77,1818;CP011325,77,1818;CP011326,77,1818;CP011327,77,1818;CP011329,77,1818;CP013202,77,1818;
CP012419	Mauve	SHARED	1819	1840	.	.	.	Notes=Lenght21	AE009948,1819,1840;CP003810,1819,1840;HF952104,1819,1840;CP007631,1819,1840;CP010867,1819,1840;CP011325,1819,1840;CP011326,1819,1840;CP011329,1819,1840;CP013202,1819,1840;
CP012419	Mauve	SHARED	1841	1968	.	.	.	Notes=Lenght127	AE009948,1841,1968;CP000114,1841,1968;HF952104,1841,1968;CP007631,1841,1968;CP010867,1841,1968;CP011326,1841,1968;CP011327,1841,1968;CP011329,1841,1968;CP013202,1841,1968;
CP012419	Mauve	SHARED	1969	1980	.	.	.	Notes=Lenght11	AE009948,1969,1980;CP000114,1969,1980;CP003810,1969,1980;HF952104,1969,1980;CP007631,1969,1980;CP010867,1969,1980;CP011326,1969,1980;CP011327,1969,1980;CP011329,1969,1980;CP013202,1969,1980;
CP012419	Mauve	SHARED	1981	2080	.	.	.	Notes=Lenght99	AE009948,1981,2080;CP000114,1981,2080;CP003810,1981,2080;HF952104,1981,2080;CP007631,1981,2080;CP010867,1981,2080;CP011325,1981,2080;CP011326,1981,2080;CP011327,1981,2080;CP011329,1981,2080;CP013202,1981,2080;
CP012419	Mauve	SHARED	8131	8497	.	.	.	Notes=Lenght366	AE009948,8131,8497;CP000114,8131,8497;CP003810,8131,8497;HF952104,8131,8497;CP007631,8131,8497;CP010867,8131,8497;CP011325,8131,8497;CP011326,8131,8497;CP011327,8131,8497;CP011329,8131,8497;CP013202,8131,8497;
CP012419	Mauve	SHARED	14163	14200	.	.	.	Notes=Lenght37	AL732656,14163,14200;AE009948,14163,14200;CP000114,14163,14200;CP003810,14163,14200;CP003919,14163,14200;HF952104,14163,14200;CP007482,14163,14200;CP007565,14163,14200;HG939456,14163,14200;CP007631,14163,14200;CP007632,14163,14200;CP006910,14163,14200;CP007572,14163,14200;CP007571,14163,14200;CP007570,14163,14200;FO393392,14163,14200;CP010867,14163,14200;CP011325,14163,14200;CP011326,14163,14200;…
CP012419	Mauve	SHARED	20871	20887	.	.	.	Notes=Lenght16	CP000114,20871,20887;CP003810,20871,20887;CP003919,20871,20887;HF952104,20871,20887;HF952106,20871,20887;HF952105,20871,20887;CP007482,20871,20887;CP007565,20871,20887;HG939456,20871,20887;CP007631,20871,20887;FO393392,20871,20887;CP010867,20871,20887;CP011325,20871,20887;CP011326,20871,20887;CP011327,20871,20887;CP011328,20871,20887;CP013202,20871,20887;
CP012419	Mauve	SHARED	20888	20906	.	.	.	Notes=Lenght18	AL732656,20888,20906;CP000114,20888,20906;CP003810,20888,20906;CP003919,20888,20906;HF952104,20888,20906;HF952106,20888,20906;HF952105,20888,20906;CP007482,20888,20906;CP007565,20888,20906;HG939456,20888,20906;CP007631,20888,20906;FO393392,20888,20906;CP010867,20888,20906;CP011325,20888,20906;CP011326,20888,20906;CP011327,20888,20906;CP011328,20888,20906;CP013202,20888,20906;
CP012419	Mauve	SHARED	20907	21077	.	.	.	Notes=Lenght170	AL732656,20907,21077;AE009948,20907,21077;CP000114,20907,21077;CP003810,20907,21077;CP003919,20907,21077;HF952104,20907,21077;HF952106,20907,21077;HF952105,20907,21077;CP007482,20907,21077;CP007565,20907,21077;HG939456,20907,21077;CP007631,20907,21077;CP007632,20907,21077;FO393392,20907,21077;CP010867,20907,21077;CP011325,20907,21077;CP011326,20907,21077;CP011327,20907,21077;CP011328,20907,21077;…
CP012419	Mauve	SHARED	24375	25056	.	.	.	Notes=Lenght681	AL732656,24375,25056;AE009948,24375,25056;CP000114,24375,25056;CP003810,24375,25056;CP003919,24375,25056;HF952104,24375,25056;HF952106,24375,25056;HF952105,24375,25056;CP007482,24375,25056;CP007565,24375,25056;HG939456,24375,25056;CP007631,24375,25056;CP006910,24375,25056;CP007572,24375,25056;CP007571,24375,25056;CP007570,24375,25056;FO393392,24375,25056;CP010867,24375,25056;CP011325,24375,25056;…
CP012419	Mauve	SHARED	28823	28843	.	.	.	Notes=Lenght20	AL732656,28823,28843;AE009948,28823,28843;CP000114,28823,28843;CP003810,28823,28843;CP003919,28823,28843;HF952104,28823,28843;CP007482,28823,28843;CP007565,28823,28843;HG939456,28823,28843;CP007631,28823,28843;CP007632,28823,28843;CP006910,28823,28843;CP007572,28823,28843;CP007571,28823,28843;CP007570,28823,28843;FO393392,28823,28843;CP010867,28823,28843;CP011325,28823,28843;CP011326,28823,28843;…
CP012419	Mauve	SHARED	39640	39657	.	.	.	Notes=Lenght17	AL732656,39640,39657;AE009948,39640,39657;CP000114,39640,39657;CP003810,39640,39657;HF952104,39640,39657;CP007631,39640,39657;CP007572,39640,39657;CP007571,39640,39657;CP007570,39640,39657;CP010867,39640,39657;CP011325,39640,39657;CP011326,39640,39657;CP011327,39640,39657;CP011329,39640,39657;CP013202,39640,39657;
CP012419	Mauve	SHARED	39658	39688	.	.	.	Notes=Lenght30	AL732656,39658,39688;AE009948,39658,39688;CP000114,39658,39688;CP003810,39658,39688;CP003919,39658,39688;HF952104,39658,39688;HF952105,39658,39688;CP007482,39658,39688;CP007565,39658,39688;HG939456,39658,39688;CP007631,39658,39688;CP007632,39658,39688;CP007572,39658,39688;CP007571,39658,39688;CP007570,39658,39688;FO393392,39658,39688;CP010867,39658,39688;CP011325,39658,39688;CP011326,39658,39688;…
CP012419	Mauve	SHARED	39689	39782	.	.	.	Notes=Lenght93	AL732656,39689,39782;AE009948,39689,39782;CP000114,39689,39782;CP003810,39689,39782;CP003919,39689,39782;HF952104,39689,39782;HF952105,39689,39782;CP007482,39689,39782;CP007565,39689,39782;HG939456,39689,39782;CP007631,39689,39782;CP007632,39689,39782;CP006910,39689,39782;CP007572,39689,39782;CP007571,39689,39782;CP007570,39689,39782;FO393392,39689,39782;CP010867,39689,39782;CP011325,39689,39782;…
CP012419	Mauve	SHARED	39783	39865	.	.	.	Notes=Lenght82	AL732656,39783,39865;AE009948,39783,39865;CP000114,39783,39865;CP003810,39783,39865;CP003919,39783,39865;HF952104,39783,39865;HF952105,39783,39865;CP007482,39783,39865;CP007565,39783,39865;HG939456,39783,39865;CP007631,39783,39865;CP007632,39783,39865;CP007572,39783,39865;CP007571,39783,39865;CP007570,39783,39865;FO393392,39783,39865;CP010867,39783,39865;CP011325,39783,39865;CP011326,39783,39865;…
CP012419	Mauve	SHARED	39866	39915	.	.	.	Notes=Lenght49	AL732656,39866,39915;AE009948,39866,39915;CP000114,39866,39915;CP003810,39866,39915;CP003919,39866,39915;HF952104,39866,39915;HF952105,39866,39915;CP007482,39866,39915;CP007565,39866,39915;HG939456,39866,39915;CP007631,39866,39915;CP007632,39866,39915;CP006910,39866,39915;CP007572,39866,39915;CP007571,39866,39915;CP007570,39866,39915;FO393392,39866,39915;CP010867,39866,39915;CP011325,39866,39915;…
CP012419	Mauve	SHARED	41487	41823	.	.	.	Notes=Lenght336	AE009948,41487,41823;CP000114,41487,41823;CP003810,41487,41823;HF952104,41487,41823;CP007631,41487,41823;CP010867,41487,41823;CP011325,41487,41823;CP011326,41487,41823;CP011327,41487,41823;CP011329,41487,41823;CP013202,41487,41823;
CP012419	Mauve	SHARED	41824	41901	.	.	.	Notes=Lenght77	CP011326,41824,41901;CP011327,41824,41901;CP013202,41824,41901;
CP012419	Mauve	SHARED	41902	41943	.	.	.	Notes=Lenght41	AE009948,41902,41943;CP000114,41902,41943;CP003810,41902,41943;HF952104,41902,41943;CP007631,41902,41943;CP010867,41902,41943;CP011325,41902,41943;CP011326,41902,41943;CP011327,41902,41943;CP011329,41902,41943;CP013202,41902,41943;
CP012419	Mauve	SHARED	41965	42953	.	.	.	Notes=Lenght988	AE009948,41965,42953;CP000114,41965,42953;CP003810,41965,42953;HF952104,41965,42953;CP007631,41965,42953;CP010867,41965,42953;CP011325,41965,42953;CP011326,41965,42953;CP011327,41965,42953;CP011329,41965,42953;CP013202,41965,42953;
CP012419	Mauve	SHARED	52687	52850	.	.	.	Notes=Lenght163	AL732656,52687,52850;AE009948,52687,52850;CP000114,52687,52850;CP003810,52687,52850;CP003919,52687,52850;HF952104,52687,52850;HF952106,52687,52850;HF952105,52687,52850;HG939456,52687,52850;CP007631,52687,52850;CP007632,52687,52850;CP006910,52687,52850;CP007572,52687,52850;CP007571,52687,52850;CP007570,52687,52850;CP010867,52687,52850;CP011325,52687,52850;CP011326,52687,52850;CP011327,52687,52850;…
CP012419	Mauve	SHARED	56905	56916	.	.	.	Notes=Lenght11	AL732656,56905,56916;AE009948,56905,56916;CP000114,56905,56916;CP003810,56905,56916;CP003919,56905,56916;HF952104,56905,56916;HF952106,56905,56916;CP007482,56905,56916;CP007565,56905,56916;CP007631,56905,56916;CP007632,56905,56916;CP006910,56905,56916;FO393392,56905,56916;CP010867,56905,56916;CP011325,56905,56916;CP011326,56905,56916;CP011327,56905,56916;CP011328,56905,56916;CP011329,56905,56916;…
CP012419	Mauve	SHARED	56917	56936	.	.	.	Notes=Lenght19	AL732656,56917,56936;AE009948,56917,56936;CP000114,56917,56936;CP003810,56917,56936;CP003919,56917,56936;HF952104,56917,56936;HF952106,56917,56936;CP007482,56917,56936;CP007565,56917,56936;CP007631,56917,56936;CP007632,56917,56936;CP006910,56917,56936;FO393392,56917,56936;CP010867,56917,56936;CP011325,56917,56936;CP011326,56917,56936;CP011327,56917,56936;CP011328,56917,56936;CP011329,56917,56936;…
CP012419	Mauve	SHARED	72407	72664	.	.	.	Notes=Lenght257	AL732656,72407,72664;AE009948,72407,72664;CP000114,72407,72664;CP003810,72407,72664;CP003919,72407,72664;HF952104,72407,72664;HF952106,72407,72664;HF952105,72407,72664;CP007482,72407,72664;CP007565,72407,72664;HG939456,72407,72664;CP007631,72407,72664;CP007632,72407,72664;CP006910,72407,72664;CP007572,72407,72664;FO393392,72407,72664;CP010867,72407,72664;CP011325,72407,72664;CP011326,72407,72664;…
CP012419	Mauve	SHARED	72812	73156	.	.	.	Notes=Lenght344	AL732656,72812,73156;AE009948,72812,73156;CP000114,72812,73156;CP003810,72812,73156;CP003919,72812,73156;HF952104,72812,73156;HF952106,72812,73156;HF952105,72812,73156;CP007482,72812,73156;CP007565,72812,73156;HG939456,72812,73156;CP007631,72812,73156;CP007632,72812,73156;CP006910,72812,73156;CP007572,72812,73156;FO393392,72812,73156;CP010867,72812,73156;CP011325,72812,73156;CP011326,72812,73156;…
CP012419	Mauve	SHARED	73954	74356	.	.	.	Notes=Lenght402	AE009948,73954,74356;CP003810,73954,74356;HF952104,73954,74356;CP007631,73954,74356;CP010867,73954,74356;CP011325,73954,74356;CP011329,73954,74356;CP013202,73954,74356;
CP012419	Mauve	SHARED	74357	75750	.	.	.	Notes=Lenght1393	AL732656,74357,75750;AE009948,74357,75750;CP000114,74357,75750;CP003810,74357,75750;CP003919,74357,75750;HF952104,74357,75750;HF952106,74357,75750;HF952105,74357,75750;CP007482,74357,75750;HG939456,74357,75750;CP007631,74357,75750;CP007632,74357,75750;CP006910,74357,75750;CP007572,74357,75750;CP007571,74357,75750;CP007570,74357,75750;CP010867,74357,75750;CP011325,74357,75750;CP011328,74357,75750;…
CP012419	Mauve	SHARED	75751	76303	.	.	.	Notes=Lenght552	AL732656,75751,76303;AE009948,75751,76303;CP000114,75751,76303;CP003810,75751,76303;CP003919,75751,76303;HF952104,75751,76303;HF952106,75751,76303;HF952105,75751,76303;CP007482,75751,76303;HG939456,75751,76303;CP007631,75751,76303;CP007632,75751,76303;CP006910,75751,76303;CP007572,75751,76303;CP007571,75751,76303;CP007570,75751,76303;CP010867,75751,76303;CP011325,75751,76303;CP011326,75751,76303;…
CP012419	Mauve	SHARED	76304	76343	.	.	.	Notes=Lenght39	AL732656,76304,76343;AE009948,76304,76343;CP000114,76304,76343;CP003810,76304,76343;CP003919,76304,76343;HF952104,76304,76343;HF952106,76304,76343;HF952105,76304,76343;HG939456,76304,76343;CP007631,76304,76343;CP007632,76304,76343;CP006910,76304,76343;CP007572,76304,76343;CP007571,76304,76343;CP007570,76304,76343;CP010867,76304,76343;CP011325,76304,76343;CP011326,76304,76343;CP011327,76304,76343;…
CP012419	Mauve	SHARED	76344	76492	.	.	.	Notes=Lenght148	AL732656,76344,76492;AE009948,76344,76492;CP000114,76344,76492;CP003810,76344,76492;CP003919,76344,76492;HF952104,76344,76492;HF952106,76344,76492;HF952105,76344,76492;CP007482,76344,76492;HG939456,76344,76492;CP007631,76344,76492;CP007632,76344,76492;CP006910,76344,76492;CP007572,76344,76492;CP007571,76344,76492;CP007570,76344,76492;CP010867,76344,76492;CP011325,76344,76492;CP011326,76344,76492;…
CP012419	Mauve	SHARED	76493	76506	.	.	.	Notes=Lenght13	AE009948,76493,76506;CP000114,76493,76506;CP003919,76493,76506;HF952104,76493,76506;HF952106,76493,76506;HF952105,76493,76506;CP007482,76493,76506;CP007631,76493,76506;CP006910,76493,76506;CP010867,76493,76506;CP011325,76493,76506;CP011326,76493,76506;CP011328,76493,76506;CP011329,76493,76506;CP013202,76493,76506;
CP012419	Mauve	SHARED	76507	76739	.	.	.	Notes=Lenght232	AE009948,76507,76739;CP000114,76507,76739;CP003919,76507,76739;HF952104,76507,76739;HF952106,76507,76739;HF952105,76507,76739;CP007631,76507,76739;CP006910,76507,76739;CP010867,76507,76739;CP011325,76507,76739;CP011326,76507,76739;CP011328,76507,76739;CP011329,76507,76739;CP013202,76507,76739;
CP012419	Mauve	SHARED	76751	76809	.	.	.	Notes=Lenght58	AL732656,76751,76809;AE009948,76751,76809;CP000114,76751,76809;CP003810,76751,76809;CP003919,76751,76809;HF952104,76751,76809;HF952106,76751,76809;HF952105,76751,76809;CP007482,76751,76809;CP007565,76751,76809;HG939456,76751,76809;CP007631,76751,76809;CP007632,76751,76809;CP006910,76751,76809;CP007572,76751,76809;CP007571,76751,76809;CP007570,76751,76809;FO393392,76751,76809;CP010867,76751,76809;…
CP012419	Mauve	SHARED	76818	76857	.	.	.	Notes=Lenght39	AL732656,76818,76857;AE009948,76818,76857;CP000114,76818,76857;CP003810,76818,76857;CP003919,76818,76857;HF952104,76818,76857;HF952106,76818,76857;HF952105,76818,76857;HG939456,76818,76857;CP007631,76818,76857;CP007632,76818,76857;CP006910,76818,76857;CP007572,76818,76857;CP007571,76818,76857;CP007570,76818,76857;CP010867,76818,76857;CP011325,76818,76857;CP011326,76818,76857;CP011328,76818,76857;…
CP012419	Mauve	SHARED	76858	76967	.	.	.	Notes=Lenght109	AL732656,76858,76967;AE009948,76858,76967;CP000114,76858,76967;CP003810,76858,76967;CP003919,76858,76967;HF952104,76858,76967;HF952106,76858,76967;HF952105,76858,76967;CP007482,76858,76967;CP007565,76858,76967;HG939456,76858,76967;CP007631,76858,76967;CP007632,76858,76967;CP006910,76858,76967;CP007572,76858,76967;CP007571,76858,76967;CP007570,76858,76967;FO393392,76858,76967;CP010867,76858,76967;…
CP012419	Mauve	SHARED	76968	77026	.	.	.	Notes=Lenght58	AL732656,76968,77026;AE009948,76968,77026;CP000114,76968,77026;CP003810,76968,77026;CP003919,76968,77026;HF952104,76968,77026;HF952106,76968,77026;HF952105,76968,77026;HG939456,76968,77026;CP007631,76968,77026;CP007632,76968,77026;CP006910,76968,77026;CP007572,76968,77026;CP007571,76968,77026;CP007570,76968,77026;CP010867,76968,77026;CP011325,76968,77026;CP011326,76968,77026;CP011328,76968,77026;…
CP012419	Mauve	SHARED	77027	77071	.	.	.	Notes=Lenght44	AL732656,77027,77071;AE009948,77027,77071;CP000114,77027,77071;CP003810,77027,77071;CP003919,77027,77071;HF952104,77027,77071;HF952106,77027,77071;HF952105,77027,77071;CP007482,77027,77071;CP007565,77027,77071;HG939456,77027,77071;CP007631,77027,77071;CP007632,77027,77071;CP006910,77027,77071;CP007572,77027,77071;CP007571,77027,77071;CP007570,77027,77071;FO393392,77027,77071;CP010867,77027,77071;…
CP012419	Mauve	SHARED	77072	77112	.	.	.	Notes=Lenght40	AL732656,77072,77112;AE009948,77072,77112;CP000114,77072,77112;CP003810,77072,77112;CP003919,77072,77112;HF952104,77072,77112;HF952106,77072,77112;HF952105,77072,77112;CP007482,77072,77112;HG939456,77072,77112;CP007631,77072,77112;CP007632,77072,77112;CP006910,77072,77112;CP007572,77072,77112;CP007571,77072,77112;CP007570,77072,77112;FO393392,77072,77112;CP010867,77072,77112;CP011325,77072,77112;…
CP012419	Mauve	SHARED	77113	77273	.	.	.	Notes=Lenght160	AL732656,77113,77273;AE009948,77113,77273;CP000114,77113,77273;CP003810,77113,77273;CP003919,77113,77273;HF952104,77113,77273;HF952106,77113,77273;HF952105,77113,77273;CP007482,77113,77273;CP007565,77113,77273;HG939456,77113,77273;CP007631,77113,77273;CP007632,77113,77273;CP006910,77113,77273;CP007572,77113,77273;CP007571,77113,77273;CP007570,77113,77273;FO393392,77113,77273;CP010867,77113,77273;…
CP012419	Mauve	SHARED	77274	77323	.	.	.	Notes=Lenght49	AL732656,77274,77323;AE009948,77274,77323;CP000114,77274,77323;CP003810,77274,77323;CP003919,77274,77323;HF952104,77274,77323;HF952106,77274,77323;HF952105,77274,77323;CP007482,77274,77323;HG939456,77274,77323;CP007631,77274,77323;CP007632,77274,77323;CP006910,77274,77323;CP007572,77274,77323;CP007571,77274,77323;CP007570,77274,77323;CP010867,77274,77323;CP011325,77274,77323;CP011326,77274,77323;…
CP012419	Mauve	SHARED	77324	77640	.	.	.	Notes=Lenght316	AL732656,77324,77640;AE009948,77324,77640;CP000114,77324,77640;CP003810,77324,77640;CP003919,77324,77640;HF952104,77324,77640;HF952106,77324,77640;HF952105,77324,77640;CP007482,77324,77640;CP007565,77324,77640;HG939456,77324,77640;CP007631,77324,77640;CP007632,77324,77640;CP006910,77324,77640;CP007572,77324,77640;CP007571,77324,77640;CP007570,77324,77640;FO393392,77324,77640;CP010867,77324,77640;…
CP012419	Mauve	SHARED	77642	77691	.	.	.	Notes=Lenght49	AE009948,77642,77691;HF952104,77642,77691;CP007631,77642,77691;CP010867,77642,77691;CP011329,77642,77691;CP013202,77642,77691;
CP012419	Mauve	SHARED	77709	77721	.	.	.	Notes=Lenght12	AL732656,77709,77721;AE009948,77709,77721;CP003919,77709,77721;HF952104,77709,77721;HF952106,77709,77721;HF952105,77709,77721;CP007482,77709,77721;CP007565,77709,77721;HG939456,77709,77721;CP007631,77709,77721;CP007632,77709,77721;CP006910,77709,77721;CP007572,77709,77721;CP007571,77709,77721;CP007570,77709,77721;FO393392,77709,77721;CP010867,77709,77721;CP011328,77709,77721;CP011329,77709,77721;…
CP012419	Mauve	SHARED	77728	78038	.	.	.	Notes=Lenght310	AL732656,77728,78038;AE009948,77728,78038;CP000114,77728,78038;CP003810,77728,78038;CP003919,77728,78038;HF952104,77728,78038;HF952106,77728,78038;HF952105,77728,78038;CP007482,77728,78038;CP007565,77728,78038;HG939456,77728,78038;CP007631,77728,78038;CP007632,77728,78038;CP006910,77728,78038;CP007572,77728,78038;CP007571,77728,78038;CP007570,77728,78038;FO393392,77728,78038;CP010867,77728,78038;…
CP012419	Mauve	SHARED	78237	78312	.	.	.	Notes=Lenght75	AL732656,78237,78312;AE009948,78237,78312;CP000114,78237,78312;CP003810,78237,78312;CP003919,78237,78312;HF952104,78237,78312;HF952106,78237,78312;HF952105,78237,78312;CP007482,78237,78312;CP007565,78237,78312;HG939456,78237,78312;CP007631,78237,78312;CP006910,78237,78312;CP007572,78237,78312;CP007571,78237,78312;CP007570,78237,78312;FO393392,78237,78312;CP010867,78237,78312;CP011325,78237,78312;…
CP012419	Mauve	SHARED	78314	78392	.	.	.	Notes=Lenght78	AL732656,78314,78392;AE009948,78314,78392;CP000114,78314,78392;CP003810,78314,78392;CP003919,78314,78392;HF952104,78314,78392;HF952106,78314,78392;HF952105,78314,78392;HG939456,78314,78392;CP007631,78314,78392;CP006910,78314,78392;CP007572,78314,78392;CP007571,78314,78392;CP007570,78314,78392;CP010867,78314,78392;CP011325,78314,78392;CP011326,78314,78392;CP011329,78314,78392;CP010319,78314,78392;…
CP012419	Mauve	SHARED	78395	78476	.	.	.	Notes=Lenght81	AE009948,78395,78476;CP000114,78395,78476;CP003810,78395,78476;HF952104,78395,78476;HF952106,78395,78476;HF952105,78395,78476;HG939456,78395,78476;CP007631,78395,78476;CP006910,78395,78476;CP007572,78395,78476;CP007571,78395,78476;CP007570,78395,78476;CP010867,78395,78476;CP011325,78395,78476;CP011326,78395,78476;CP011329,78395,78476;CP010319,78395,78476;CP013202,78395,78476;
CP012419	Mauve	SHARED	78477	78601	.	.	.	Notes=Lenght124	AL732656,78477,78601;AE009948,78477,78601;CP000114,78477,78601;CP003810,78477,78601;HF952104,78477,78601;HF952106,78477,78601;HF952105,78477,78601;HG939456,78477,78601;CP007631,78477,78601;CP006910,78477,78601;CP007572,78477,78601;CP007571,78477,78601;CP007570,78477,78601;CP010867,78477,78601;CP011325,78477,78601;CP011326,78477,78601;CP011329,78477,78601;CP010319,78477,78601;CP013202,78477,78601;
CP012419	Mauve	SHARED	78602	78643	.	.	.	Notes=Lenght41	AE009948,78602,78643;CP000114,78602,78643;CP003810,78602,78643;HF952104,78602,78643;HF952106,78602,78643;HF952105,78602,78643;HG939456,78602,78643;CP007631,78602,78643;CP006910,78602,78643;CP007572,78602,78643;CP007571,78602,78643;CP007570,78602,78643;CP010867,78602,78643;CP011325,78602,78643;CP011326,78602,78643;CP011329,78602,78643;CP010319,78602,78643;CP013202,78602,78643;
CP012419	Mauve	SHARED	78644	80926	.	.	.	Notes=Lenght2282	AE009948,78644,80926;CP000114,78644,80926;CP003810,78644,80926;HF952104,78644,80926;CP007631,78644,80926;CP010867,78644,80926;CP011325,78644,80926;CP011326,78644,80926;CP011329,78644,80926;CP013202,78644,80926;
CP012419	Mauve	SHARED	128084	128344	.	.	.	Notes=Lenght260	AL732656,128084,128344;AE009948,128084,128344;CP000114,128084,128344;CP003810,128084,128344;CP003919,128084,128344;HF952104,128084,128344;HF952106,128084,128344;HF952105,128084,128344;CP007482,128084,128344;CP007565,128084,128344;HG939456,128084,128344;CP007631,128084,128344;CP007632,128084,128344;CP007572,128084,128344;CP007571,128084,128344;CP007570,128084,128344;FO393392,128084,128344;CP010867…
CP012419	Mauve	SHARED	128593	128616	.	.	.	Notes=Lenght23	AL732656,128593,128616;AE009948,128593,128616;HF952104,128593,128616;HF952106,128593,128616;HF952105,128593,128616;CP007631,128593,128616;CP007632,128593,128616;CP006910,128593,128616;CP007572,128593,128616;CP007571,128593,128616;CP007570,128593,128616;CP010867,128593,128616;CP011329,128593,128616;CP013202,128593,128616;
CP012419	Mauve	SHARED	155200	155263	.	.	.	Notes=Lenght63	AL732656,155200,155263;AE009948,155200,155263;CP000114,155200,155263;CP003810,155200,155263;HF952104,155200,155263;HF952106,155200,155263;HF952105,155200,155263;HG939456,155200,155263;CP007631,155200,155263;CP007632,155200,155263;CP006910,155200,155263;CP007572,155200,155263;CP007571,155200,155263;CP007570,155200,155263;CP010867,155200,155263;CP011325,155200,155263;CP011326,155200,155263;CP011327…
CP012419	Mauve	SHARED	156450	156507	.	.	.	Notes=Lenght57	AL732656,156450,156507;AE009948,156450,156507;CP000114,156450,156507;CP003810,156450,156507;CP003919,156450,156507;HF952104,156450,156507;HF952106,156450,156507;HF952105,156450,156507;HG939456,156450,156507;CP007631,156450,156507;CP007632,156450,156507;CP006910,156450,156507;CP007572,156450,156507;CP007571,156450,156507;CP007570,156450,156507;CP010867,156450,156507;CP011325,156450,156507;CP011326…
CP012419	Mauve	SHARED	191969	192071	.	.	.	Notes=Lenght102	AL732656,191969,192071;CP000114,191969,192071;CP003810,191969,192071;CP003919,191969,192071;HF952106,191969,192071;HF952105,191969,192071;CP007482,191969,192071;CP007565,191969,192071;HG939456,191969,192071;CP007631,191969,192071;CP007632,191969,192071;CP006910,191969,192071;CP007572,191969,192071;CP007571,191969,192071;CP007570,191969,192071;FO393392,191969,192071;CP011325,191969,192071;CP011326…
CP012419	Mauve	SHARED	193218	193318	.	.	.	Notes=Lenght100	AL732656,193218,193318;AE009948,193218,193318;CP000114,193218,193318;CP003810,193218,193318;CP003919,193218,193318;HF952106,193218,193318;HF952105,193218,193318;CP007482,193218,193318;CP007565,193218,193318;HG939456,193218,193318;CP007631,193218,193318;CP007632,193218,193318;CP006910,193218,193318;CP007572,193218,193318;CP007571,193218,193318;CP007570,193218,193318;FO393392,193218,193318;CP010867…
CP012419	Mauve	SHARED	193319	195114	.	.	.	Notes=Lenght1795	AL732656,193319,195114;AE009948,193319,195114;CP000114,193319,195114;CP003810,193319,195114;CP003919,193319,195114;HF952106,193319,195114;HF952105,193319,195114;CP007482,193319,195114;CP007565,193319,195114;HG939456,193319,195114;CP007632,193319,195114;CP006910,193319,195114;CP007572,193319,195114;CP007571,193319,195114;CP007570,193319,195114;FO393392,193319,195114;CP011325,193319,195114;CP011326…
CP012419	Mauve	SHARED	215799	215809	.	.	.	Notes=Lenght10	AL732656,215799,215809;AE009948,215799,215809;CP000114,215799,215809;CP003810,215799,215809;CP003919,215799,215809;HF952104,215799,215809;HF952106,215799,215809;HF952105,215799,215809;CP007482,215799,215809;CP007565,215799,215809;CP007631,215799,215809;CP007632,215799,215809;CP006910,215799,215809;CP007572,215799,215809;CP007571,215799,215809;CP007570,215799,215809;FO393392,215799,215809;CP010867…
CP012419	Mauve	SHARED	215817	216166	.	.	.	Notes=Lenght349	CP000114,215817,216166;HF952104,215817,216166;CP007631,215817,216166;CP010867,215817,216166;CP013202,215817,216166;
CP012419	Mauve	SHARED	216167	216757	.	.	.	Notes=Lenght590	CP000114,216167,216757;HF952104,216167,216757;CP007631,216167,216757;CP010867,216167,216757;CP013202,216167,216757;
CP012419	Mauve	SHARED	217264	217411	.	.	.	Notes=Lenght147	AL732656,217264,217411;AE009948,217264,217411;CP000114,217264,217411;CP003810,217264,217411;CP003919,217264,217411;HF952104,217264,217411;HF952106,217264,217411;HF952105,217264,217411;CP007482,217264,217411;CP007565,217264,217411;CP007631,217264,217411;CP007632,217264,217411;CP006910,217264,217411;CP007572,217264,217411;CP007571,217264,217411;CP007570,217264,217411;FO393392,217264,217411;CP010867…
CP012419	Mauve	SHARED	219932	219951	.	.	.	Notes=Lenght19	AL732656,219932,219951;AE009948,219932,219951;CP000114,219932,219951;CP003810,219932,219951;CP003919,219932,219951;HF952104,219932,219951;CP007482,219932,219951;CP007565,219932,219951;HG939456,219932,219951;CP007631,219932,219951;CP007632,219932,219951;FO393392,219932,219951;CP010867,219932,219951;CP011325,219932,219951;CP011326,219932,219951;CP011327,219932,219951;CP011328,219932,219951;CP011329…
CP012419	Mauve	SHARED	220149	220607	.	.	.	Notes=Lenght458	AL732656,220149,220607;AE009948,220149,220607;CP000114,220149,220607;CP003810,220149,220607;CP003919,220149,220607;HF952104,220149,220607;HF952106,220149,220607;HF952105,220149,220607;CP007482,220149,220607;CP007565,220149,220607;HG939456,220149,220607;CP007631,220149,220607;CP007632,220149,220607;FO393392,220149,220607;CP010867,220149,220607;CP011325,220149,220607;CP011326,220149,220607;CP011327…
CP012419	Mauve	SHARED	221158	221175	.	.	.	Notes=Lenght17	AL732656,221158,221175;AE009948,221158,221175;CP000114,221158,221175;CP003810,221158,221175;CP003919,221158,221175;HF952104,221158,221175;HF952106,221158,221175;HF952105,221158,221175;HG939456,221158,221175;CP007631,221158,221175;CP007632,221158,221175;CP006910,221158,221175;CP007572,221158,221175;CP007571,221158,221175;CP007570,221158,221175;CP010867,221158,221175;CP011325,221158,221175;CP011326…
CP012419	Mauve	SHARED	227834	228217	.	.	.	Notes=Lenght383	AL732656,227834,228217;AE009948,227834,228217;CP000114,227834,228217;CP003810,227834,228217;CP003919,227834,228217;HF952104,227834,228217;HF952106,227834,228217;HF952105,227834,228217;HG939456,227834,228217;CP007631,227834,228217;CP007632,227834,228217;CP006910,227834,228217;CP007572,227834,228217;CP007571,227834,228217;CP007570,227834,228217;CP010867,227834,228217;CP011325,227834,228217;CP011326…
CP012419	Mauve	SHARED	229338	229355	.	.	.	Notes=Lenght17	AE009948,229338,229355;CP000114,229338,229355;CP003810,229338,229355;CP003919,229338,229355;HF952104,229338,229355;HF952106,229338,229355;HF952105,229338,229355;CP007482,229338,229355;CP007565,229338,229355;HG939456,229338,229355;CP007631,229338,229355;CP007632,229338,229355;CP006910,229338,229355;FO393392,229338,229355;CP010867,229338,229355;CP011325,229338,229355;CP011326,229338,229355;CP011327…
CP012419	Mauve	SHARED	240544	241280	.	.	.	Notes=Lenght736	AL732656,240544,241280;AE009948,240544,241280;CP000114,240544,241280;CP003810,240544,241280;HF952104,240544,241280;HF952106,240544,241280;HF952105,240544,241280;CP007482,240544,241280;CP007565,240544,241280;HG939456,240544,241280;CP007631,240544,241280;CP007632,240544,241280;CP006910,240544,241280;CP007572,240544,241280;CP007571,240544,241280;CP007570,240544,241280;FO393392,240544,241280;CP010867…
CP012419	Mauve	SHARED	257816	258469	.	.	.	Notes=Lenght653	AL732656,257816,258469;AE009948,257816,258469;CP000114,257816,258469;CP003810,257816,258469;HF952104,257816,258469;CP007631,257816,258469;CP007572,257816,258469;CP007571,257816,258469;CP007570,257816,258469;CP010867,257816,258469;CP011325,257816,258469;CP011326,257816,258469;CP011327,257816,258469;CP011329,257816,258469;CP013202,257816,258469;
CP012419	Mauve	SHARED	258470	258521	.	.	.	Notes=Lenght51	AE009948,258470,258521;CP000114,258470,258521;CP003810,258470,258521;HF952104,258470,258521;CP007631,258470,258521;CP010867,258470,258521;CP011325,258470,258521;CP011326,258470,258521;CP011327,258470,258521;CP011329,258470,258521;CP013202,258470,258521;
CP012419	Mauve	SHARED	258522	258675	.	.	.	Notes=Lenght153	AL732656,258522,258675;AE009948,258522,258675;CP000114,258522,258675;CP003810,258522,258675;HF952104,258522,258675;CP007631,258522,258675;CP007572,258522,258675;CP007571,258522,258675;CP007570,258522,258675;CP010867,258522,258675;CP011325,258522,258675;CP011326,258522,258675;CP011327,258522,258675;CP011329,258522,258675;CP013202,258522,258675;
CP012419	Mauve	SHARED	258676	258725	.	.	.	Notes=Lenght49	AE009948,258676,258725;CP000114,258676,258725;CP003810,258676,258725;HF952104,258676,258725;CP007631,258676,258725;CP010867,258676,258725;CP011325,258676,258725;CP011326,258676,258725;CP011327,258676,258725;CP011329,258676,258725;CP013202,258676,258725;
CP012419	Mauve	SHARED	258726	259221	.	.	.	Notes=Lenght495	AL732656,258726,259221;AE009948,258726,259221;CP000114,258726,259221;CP003810,258726,259221;HF952104,258726,259221;CP007631,258726,259221;CP007572,258726,259221;CP007571,258726,259221;CP007570,258726,259221;CP010867,258726,259221;CP011325,258726,259221;CP011326,258726,259221;CP011327,258726,259221;CP011329,258726,259221;CP013202,258726,259221;
CP012419	Mauve	SHARED	259503	259541	.	.	.	Notes=Lenght38	AL732656,259503,259541;CP000114,259503,259541;CP003810,259503,259541;HF952104,259503,259541;CP007631,259503,259541;CP007572,259503,259541;CP007571,259503,259541;CP007570,259503,259541;CP010867,259503,259541;CP011325,259503,259541;CP011326,259503,259541;CP011327,259503,259541;CP011329,259503,259541;CP013202,259503,259541;
CP012419	Mauve	SHARED	259542	260638	.	.	.	Notes=Lenght1096	AL732656,259542,260638;AE009948,259542,260638;CP000114,259542,260638;CP003810,259542,260638;HF952104,259542,260638;CP007631,259542,260638;CP007572,259542,260638;CP007571,259542,260638;CP007570,259542,260638;CP010867,259542,260638;CP011325,259542,260638;CP011326,259542,260638;CP011327,259542,260638;CP011329,259542,260638;CP013202,259542,260638;
CP012419	Mauve	SHARED	260639	261720	.	.	.	Notes=Lenght1081	AL732656,260639,261720;AE009948,260639,261720;CP000114,260639,261720;CP003810,260639,261720;HF952104,260639,261720;CP007631,260639,261720;CP007572,260639,261720;CP007571,260639,261720;CP007570,260639,261720;CP010867,260639,261720;CP011325,260639,261720;CP011326,260639,261720;CP011327,260639,261720;CP011329,260639,261720;CP013202,260639,261720;
CP012419	Mauve	SHARED	261721	266640	.	.	.	Notes=Lenght4919	AL732656,261721,266640;AE009948,261721,266640;CP000114,261721,266640;CP003810,261721,266640;HF952104,261721,266640;CP007631,261721,266640;CP007572,261721,266640;CP007571,261721,266640;CP007570,261721,266640;CP010867,261721,266640;CP011325,261721,266640;CP011326,261721,266640;CP011327,261721,266640;CP011329,261721,266640;CP013202,261721,266640;
CP012419	Mauve	SHARED	266641	266668	.	.	.	Notes=Lenght27	AE009948,266641,266668;CP000114,266641,266668;CP003810,266641,266668;HF952104,266641,266668;CP007631,266641,266668;CP010867,266641,266668;CP011325,266641,266668;CP011326,266641,266668;CP011327,266641,266668;CP011329,266641,266668;CP013202,266641,266668;
CP012419	Mauve	SHARED	266676	267244	.	.	.	Notes=Lenght568	AL732656,266676,267244;AE009948,266676,267244;CP000114,266676,267244;CP003810,266676,267244;HF952104,266676,267244;CP007631,266676,267244;CP007572,266676,267244;CP007571,266676,267244;CP007570,266676,267244;CP010867,266676,267244;CP011325,266676,267244;CP011326,266676,267244;CP011327,266676,267244;CP011329,266676,267244;CP013202,266676,267244;
CP012419	Mauve	SHARED	267245	267510	.	.	.	Notes=Lenght265	AL732656,267245,267510;AE009948,267245,267510;CP000114,267245,267510;CP003810,267245,267510;HF952104,267245,267510;CP007631,267245,267510;CP007572,267245,267510;CP007571,267245,267510;CP007570,267245,267510;CP010867,267245,267510;CP011325,267245,267510;CP011326,267245,267510;CP011327,267245,267510;CP011329,267245,267510;CP013202,267245,267510;
CP012419	Mauve	SHARED	267512	269995	.	.	.	Notes=Lenght2483	AL732656,267512,269995;AE009948,267512,269995;CP000114,267512,269995;CP003810,267512,269995;HF952104,267512,269995;CP007631,267512,269995;CP007572,267512,269995;CP007571,267512,269995;CP007570,267512,269995;CP010867,267512,269995;CP011325,267512,269995;CP011326,267512,269995;CP011327,267512,269995;CP011329,267512,269995;CP013202,267512,269995;
CP012419	Mauve	SHARED	271676	271741	.	.	.	Notes=Lenght65	AL732656,271676,271741;AE009948,271676,271741;CP000114,271676,271741;CP003810,271676,271741;HF952104,271676,271741;HF952106,271676,271741;HF952105,271676,271741;CP007482,271676,271741;CP007565,271676,271741;HG939456,271676,271741;CP007631,271676,271741;CP007632,271676,271741;CP006910,271676,271741;CP007572,271676,271741;CP007571,271676,271741;CP007570,271676,271741;FO393392,271676,271741;CP010867…
CP012419	Mauve	SHARED	272309	272607	.	.	.	Notes=Lenght298	AL732656,272309,272607;AE009948,272309,272607;CP000114,272309,272607;CP003810,272309,272607;CP003919,272309,272607;HF952104,272309,272607;HF952106,272309,272607;HF952105,272309,272607;HG939456,272309,272607;CP007631,272309,272607;CP007632,272309,272607;CP006910,272309,272607;CP007572,272309,272607;CP007571,272309,272607;CP007570,272309,272607;CP010867,272309,272607;CP011325,272309,272607;CP011326…
CP012419	Mauve	SHARED	277941	278303	.	.	.	Notes=Lenght362	AL732656,277941,278303;AE009948,277941,278303;CP000114,277941,278303;CP003810,277941,278303;CP003919,277941,278303;HF952104,277941,278303;HF952106,277941,278303;HF952105,277941,278303;CP007482,277941,278303;CP007565,277941,278303;HG939456,277941,278303;CP007631,277941,278303;CP007632,277941,278303;CP006910,277941,278303;CP007572,277941,278303;CP007571,277941,278303;CP007570,277941,278303;FO393392…
CP012419	Mauve	SHARED	278304	278645	.	.	.	Notes=Lenght341	AL732656,278304,278645;AE009948,278304,278645;CP000114,278304,278645;CP003810,278304,278645;CP003919,278304,278645;HF952104,278304,278645;HF952106,278304,278645;HF952105,278304,278645;HG939456,278304,278645;CP007631,278304,278645;CP007632,278304,278645;CP006910,278304,278645;CP007572,278304,278645;CP007571,278304,278645;CP007570,278304,278645;CP010867,278304,278645;CP011325,278304,278645;CP011326…
CP012419	Mauve	SHARED	278647	278763	.	.	.	Notes=Lenght116	AL732656,278647,278763;AE009948,278647,278763;CP000114,278647,278763;CP003810,278647,278763;HF952104,278647,278763;HG939456,278647,278763;CP007631,278647,278763;CP007632,278647,278763;CP006910,278647,278763;CP007572,278647,278763;CP007571,278647,278763;CP007570,278647,278763;CP010867,278647,278763;CP011325,278647,278763;CP011326,278647,278763;CP011327,278647,278763;CP011329,278647,278763;CP013202…
CP012419	Mauve	SHARED	278765	279049	.	.	.	Notes=Lenght284	AL732656,278765,279049;AE009948,278765,279049;CP000114,278765,279049;CP003810,278765,279049;CP003919,278765,279049;HF952104,278765,279049;HF952106,278765,279049;HF952105,278765,279049;HG939456,278765,279049;CP007631,278765,279049;CP007632,278765,279049;CP006910,278765,279049;CP007572,278765,279049;CP007571,278765,279049;CP007570,278765,279049;CP010867,278765,279049;CP011325,278765,279049;CP011326…
CP012419	Mauve	SHARED	279050	279795	.	.	.	Notes=Lenght745	AL732656,279050,279795;AE009948,279050,279795;CP000114,279050,279795;CP003810,279050,279795;CP003919,279050,279795;HF952104,279050,279795;HF952106,279050,279795;HF952105,279050,279795;HG939456,279050,279795;CP007631,279050,279795;CP007632,279050,279795;CP006910,279050,279795;CP007572,279050,279795;CP007571,279050,279795;CP007570,279050,279795;CP010867,279050,279795;CP011325,279050,279795;CP011326…
CP012419	Mauve	SHARED	280846	281045	.	.	.	Notes=Lenght199	AE009948,280846,281045;CP000114,280846,281045;CP003810,280846,281045;HF952104,280846,281045;HG939456,280846,281045;CP007631,280846,281045;CP007632,280846,281045;CP010867,280846,281045;CP011325,280846,281045;CP011326,280846,281045;CP011327,280846,281045;CP011329,280846,281045;CP013202,280846,281045;
CP012419	Mauve	SHARED	281095	282303	.	.	.	Notes=Lenght1208	AE009948,281095,282303;CP000114,281095,282303;CP003810,281095,282303;HF952104,281095,282303;CP007631,281095,282303;CP010867,281095,282303;CP011325,281095,282303;CP011326,281095,282303;CP011327,281095,282303;CP011329,281095,282303;CP013202,281095,282303;
CP012419	Mauve	SHARED	282304	282353	.	.	.	Notes=Lenght49	CP000114,282304,282353;CP003810,282304,282353;HF952104,282304,282353;CP007631,282304,282353;CP010867,282304,282353;CP011325,282304,282353;CP011326,282304,282353;CP011327,282304,282353;CP011329,282304,282353;CP013202,282304,282353;
CP012419	Mauve	SHARED	282390	282745	.	.	.	Notes=Lenght355	AE009948,282390,282745;CP000114,282390,282745;CP003810,282390,282745;HF952104,282390,282745;CP007631,282390,282745;CP010867,282390,282745;CP011325,282390,282745;CP011326,282390,282745;CP011327,282390,282745;CP011329,282390,282745;CP013202,282390,282745;
CP012419	Mauve	SHARED	282746	282979	.	.	.	Notes=Lenght233	AE009948,282746,282979;CP000114,282746,282979;CP003810,282746,282979;HF952104,282746,282979;HG939456,282746,282979;CP007631,282746,282979;CP010867,282746,282979;CP011325,282746,282979;CP011326,282746,282979;CP011327,282746,282979;CP011329,282746,282979;CP013202,282746,282979;
CP012419	Mauve	SHARED	282980	282993	.	.	.	Notes=Lenght13	AE009948,282980,282993;CP000114,282980,282993;CP003810,282980,282993;HF952104,282980,282993;CP007631,282980,282993;CP010867,282980,282993;CP011325,282980,282993;CP011326,282980,282993;CP011327,282980,282993;CP011329,282980,282993;CP013202,282980,282993;
CP012419	Mauve	SHARED	282994	284011	.	.	.	Notes=Lenght1017	AE009948,282994,284011;CP000114,282994,284011;CP003810,282994,284011;HF952104,282994,284011;HF952106,282994,284011;HF952105,282994,284011;CP007631,282994,284011;CP010867,282994,284011;CP011325,282994,284011;CP011326,282994,284011;CP011327,282994,284011;CP011329,282994,284011;CP010319,282994,284011;CP013202,282994,284011;
CP012419	Mauve	SHARED	284012	284173	.	.	.	Notes=Lenght161	AE009948,284012,284173;CP000114,284012,284173;CP003810,284012,284173;CP003919,284012,284173;HF952104,284012,284173;HF952106,284012,284173;HF952105,284012,284173;CP007631,284012,284173;CP010867,284012,284173;CP011325,284012,284173;CP011326,284012,284173;CP011327,284012,284173;CP011329,284012,284173;CP010319,284012,284173;CP013202,284012,284173;
CP012419	Mauve	SHARED	284174	285482	.	.	.	Notes=Lenght1308	AE009948,284174,285482;CP000114,284174,285482;CP003810,284174,285482;CP003919,284174,285482;HF952104,284174,285482;HF952106,284174,285482;HF952105,284174,285482;HG939456,284174,285482;CP007631,284174,285482;CP010867,284174,285482;CP011325,284174,285482;CP011326,284174,285482;CP011327,284174,285482;CP011329,284174,285482;CP010319,284174,285482;CP013202,284174,285482;
CP012419	Mauve	SHARED	285483	285642	.	.	.	Notes=Lenght159	AE009948,285483,285642;CP000114,285483,285642;CP003810,285483,285642;CP003919,285483,285642;HF952104,285483,285642;HF952106,285483,285642;HF952105,285483,285642;CP007482,285483,285642;CP007565,285483,285642;HG939456,285483,285642;CP007631,285483,285642;FO393392,285483,285642;CP010867,285483,285642;CP011325,285483,285642;CP011326,285483,285642;CP011327,285483,285642;CP011328,285483,285642;CP011329…
CP012419	Mauve	SHARED	285651	287438	.	.	.	Notes=Lenght1787	AE009948,285651,287438;CP000114,285651,287438;CP003810,285651,287438;HF952104,285651,287438;CP007631,285651,287438;CP010867,285651,287438;CP011325,285651,287438;CP011326,285651,287438;CP011327,285651,287438;CP011329,285651,287438;CP013202,285651,287438;
CP012419	Mauve	SHARED	287439	287483	.	.	.	Notes=Lenght44	AE009948,287439,287483;CP000114,287439,287483;CP003810,287439,287483;CP003919,287439,287483;HF952104,287439,287483;HF952106,287439,287483;HF952105,287439,287483;CP007482,287439,287483;CP007565,287439,287483;HG939456,287439,287483;CP007631,287439,287483;FO393392,287439,287483;CP010867,287439,287483;CP011325,287439,287483;CP011326,287439,287483;CP011327,287439,287483;CP011328,287439,287483;CP011329…
CP012419	Mauve	SHARED	287484	287505	.	.	.	Notes=Lenght21	AE009948,287484,287505;CP000114,287484,287505;CP003810,287484,287505;CP003919,287484,287505;HF952104,287484,287505;HF952106,287484,287505;HF952105,287484,287505;CP007482,287484,287505;CP007565,287484,287505;HG939456,287484,287505;CP007631,287484,287505;CP007632,287484,287505;FO393392,287484,287505;CP010867,287484,287505;CP011325,287484,287505;CP011326,287484,287505;CP011327,287484,287505;CP011328…
CP012419	Mauve	SHARED	287506	287542	.	.	.	Notes=Lenght36	AL732656,287506,287542;AE009948,287506,287542;CP000114,287506,287542;CP003810,287506,287542;CP003919,287506,287542;HF952104,287506,287542;HF952106,287506,287542;HF952105,287506,287542;CP007482,287506,287542;CP007565,287506,287542;HG939456,287506,287542;CP007631,287506,287542;CP007632,287506,287542;CP007572,287506,287542;CP007571,287506,287542;CP007570,287506,287542;FO393392,287506,287542;CP010867…
CP012419	Mauve	SHARED	289996	291917	.	.	.	Notes=Lenght1921	AL732656,289996,291917;AE009948,289996,291917;CP000114,289996,291917;CP003810,289996,291917;HF952104,289996,291917;HF952106,289996,291917;HF952105,289996,291917;HG939456,289996,291917;CP007631,289996,291917;CP007632,289996,291917;CP006910,289996,291917;CP007572,289996,291917;CP007571,289996,291917;CP007570,289996,291917;CP010867,289996,291917;CP011325,289996,291917;CP011326,289996,291917;CP011327…
CP012419	Mauve	SHARED	293574	293597	.	.	.	Notes=Lenght23	AL732656,293574,293597;AE009948,293574,293597;CP000114,293574,293597;CP003810,293574,293597;HF952104,293574,293597;HF952106,293574,293597;HF952105,293574,293597;CP007482,293574,293597;CP007565,293574,293597;HG939456,293574,293597;CP007631,293574,293597;CP007632,293574,293597;CP006910,293574,293597;CP007572,293574,293597;CP007571,293574,293597;CP007570,293574,293597;FO393392,293574,293597;CP010867…
CP012419	Mauve	SHARED	304417	304989	.	.	.	Notes=Lenght572	AL732656,304417,304989;AE009948,304417,304989;CP000114,304417,304989;CP003810,304417,304989;HF952104,304417,304989;HF952106,304417,304989;HF952105,304417,304989;HG939456,304417,304989;CP007631,304417,304989;CP007632,304417,304989;CP006910,304417,304989;CP007572,304417,304989;CP007571,304417,304989;CP007570,304417,304989;CP010867,304417,304989;CP011325,304417,304989;CP011326,304417,304989;CP011327…
CP012419	Mauve	SHARED	308292	308659	.	.	.	Notes=Lenght367	AL732656,308292,308659;AE009948,308292,308659;CP000114,308292,308659;CP003810,308292,308659;HF952104,308292,308659;HF952106,308292,308659;HF952105,308292,308659;CP007482,308292,308659;CP007565,308292,308659;HG939456,308292,308659;CP007631,308292,308659;CP007632,308292,308659;CP006910,308292,308659;CP007572,308292,308659;CP007571,308292,308659;CP007570,308292,308659;FO393392,308292,308659;CP010867…
CP012419	Mauve	SHARED	308660	308815	.	.	.	Notes=Lenght155	AL732656,308660,308815;AE009948,308660,308815;CP000114,308660,308815;CP003810,308660,308815;HF952104,308660,308815;HF952106,308660,308815;HF952105,308660,308815;HG939456,308660,308815;CP007631,308660,308815;CP007632,308660,308815;CP006910,308660,308815;CP007572,308660,308815;CP007571,308660,308815;CP007570,308660,308815;CP010867,308660,308815;CP011325,308660,308815;CP011326,308660,308815;CP011327…
CP012419	Mauve	SHARED	314536	315643	.	.	.	Notes=Lenght1107	AL732656,314536,315643;AE009948,314536,315643;CP000114,314536,315643;CP003810,314536,315643;CP003919,314536,315643;HF952104,314536,315643;HF952106,314536,315643;HF952105,314536,315643;HG939456,314536,315643;CP007631,314536,315643;CP007632,314536,315643;CP006910,314536,315643;CP007572,314536,315643;CP007571,314536,315643;CP007570,314536,315643;CP010867,314536,315643;CP011325,314536,315643;CP011326…
CP012419	Mauve	SHARED	331662	331752	.	.	.	Notes=Lenght90	AL732656,331662,331752;AE009948,331662,331752;CP000114,331662,331752;CP003810,331662,331752;HF952104,331662,331752;HF952106,331662,331752;HF952105,331662,331752;CP007482,331662,331752;CP007565,331662,331752;HG939456,331662,331752;CP007631,331662,331752;CP007632,331662,331752;CP006910,331662,331752;CP007572,331662,331752;CP007571,331662,331752;CP007570,331662,331752;FO393392,331662,331752;CP010867…
CP012419	Mauve	SHARED	343022	344375	.	.	.	Notes=Lenght1353	AL732656,343022,344375;AE009948,343022,344375;CP000114,343022,344375;CP003810,343022,344375;CP003919,343022,344375;HF952104,343022,344375;HF952106,343022,344375;HF952105,343022,344375;CP007482,343022,344375;CP007565,343022,344375;HG939456,343022,344375;CP007631,343022,344375;CP006910,343022,344375;CP007572,343022,344375;CP007571,343022,344375;CP007570,343022,344375;FO393392,343022,344375;CP010867…
CP012419	Mauve	SHARED	344376	344532	.	.	.	Notes=Lenght156	AL732656,344376,344532;AE009948,344376,344532;CP000114,344376,344532;CP003810,344376,344532;CP003919,344376,344532;HF952104,344376,344532;HF952106,344376,344532;HF952105,344376,344532;CP007482,344376,344532;CP007565,344376,344532;HG939456,344376,344532;CP007631,344376,344532;CP006910,344376,344532;CP007572,344376,344532;CP007571,344376,344532;CP007570,344376,344532;FO393392,344376,344532;CP010867…
CP012419	Mauve	SHARED	344697	344738	.	.	.	Notes=Lenght41	AL732656,344697,344738;AE009948,344697,344738;CP000114,344697,344738;CP003810,344697,344738;CP003919,344697,344738;HF952104,344697,344738;HF952106,344697,344738;CP007482,344697,344738;CP007565,344697,344738;HG939456,344697,344738;CP007631,344697,344738;CP007632,344697,344738;CP006910,344697,344738;CP007572,344697,344738;CP007571,344697,344738;CP007570,344697,344738;FO393392,344697,344738;CP010867…
CP012419	Mauve	SHARED	344739	344774	.	.	.	Notes=Lenght35	AL732656,344739,344774;AE009948,344739,344774;CP000114,344739,344774;CP003810,344739,344774;CP003919,344739,344774;HF952104,344739,344774;HF952106,344739,344774;CP007482,344739,344774;CP007565,344739,344774;CP007631,344739,344774;CP006910,344739,344774;CP007572,344739,344774;CP007571,344739,344774;CP007570,344739,344774;FO393392,344739,344774;CP010867,344739,344774;CP011325,344739,344774;CP011326…
CP012419	Mauve	SHARED	344792	344803	.	.	.	Notes=Lenght11	AL732656,344792,344803;AE009948,344792,344803;CP000114,344792,344803;CP003810,344792,344803;HF952104,344792,344803;HF952106,344792,344803;HF952105,344792,344803;CP007482,344792,344803;CP007565,344792,344803;HG939456,344792,344803;CP007631,344792,344803;CP007632,344792,344803;CP006910,344792,344803;CP007572,344792,344803;CP007571,344792,344803;CP007570,344792,344803;FO393392,344792,344803;CP010867…
CP012419	Mauve	SHARED	363317	368894	.	.	.	Notes=Lenght5577	AL732656,363317,368894;AE009948,363317,368894;CP000114,363317,368894;CP003810,363317,368894;HF952104,363317,368894;HF952106,363317,368894;HF952105,363317,368894;HG939456,363317,368894;CP007631,363317,368894;CP007632,363317,368894;CP006910,363317,368894;CP007572,363317,368894;CP007571,363317,368894;CP007570,363317,368894;CP010867,363317,368894;CP011325,363317,368894;CP011326,363317,368894;CP011327…
CP012419	Mauve	SHARED	374631	374666	.	.	.	Notes=Lenght35	AL732656,374631,374666;AE009948,374631,374666;CP000114,374631,374666;CP003810,374631,374666;CP003919,374631,374666;HF952104,374631,374666;HF952106,374631,374666;HF952105,374631,374666;CP007482,374631,374666;CP007565,374631,374666;HG939456,374631,374666;CP007631,374631,374666;CP007632,374631,374666;CP006910,374631,374666;CP007572,374631,374666;CP007571,374631,374666;CP007570,374631,374666;FO393392…
CP012419	Mauve	SHARED	374667	374717	.	.	.	Notes=Lenght50	AL732656,374667,374717;AE009948,374667,374717;CP000114,374667,374717;CP003810,374667,374717;CP003919,374667,374717;HF952104,374667,374717;HF952106,374667,374717;HF952105,374667,374717;CP007482,374667,374717;CP007565,374667,374717;HG939456,374667,374717;CP007631,374667,374717;CP007632,374667,374717;CP006910,374667,374717;CP007572,374667,374717;CP007571,374667,374717;CP007570,374667,374717;FO393392…
CP012419	Mauve	SHARED	374718	374775	.	.	.	Notes=Lenght57	AL732656,374718,374775;AE009948,374718,374775;CP003810,374718,374775;CP003919,374718,374775;HF952104,374718,374775;HF952106,374718,374775;HF952105,374718,374775;CP007482,374718,374775;CP007565,374718,374775;HG939456,374718,374775;CP007631,374718,374775;CP007632,374718,374775;CP006910,374718,374775;CP007572,374718,374775;CP007571,374718,374775;CP007570,374718,374775;FO393392,374718,374775;CP010867…
CP012419	Mauve	SHARED	374776	375155	.	.	.	Notes=Lenght379	AL732656,374776,375155;AE009948,374776,375155;CP003810,374776,375155;CP003919,374776,375155;HF952104,374776,375155;HF952106,374776,375155;HF952105,374776,375155;CP007482,374776,375155;CP007565,374776,375155;HG939456,374776,375155;CP007631,374776,375155;CP007632,374776,375155;CP006910,374776,375155;CP007572,374776,375155;CP007571,374776,375155;CP007570,374776,375155;FO393392,374776,375155;CP010867…
CP012419	Mauve	SHARED	375156	375249	.	.	.	Notes=Lenght93	AL732656,375156,375249;AE009948,375156,375249;CP000114,375156,375249;CP003810,375156,375249;CP003919,375156,375249;HF952104,375156,375249;HF952106,375156,375249;HF952105,375156,375249;CP007482,375156,375249;CP007565,375156,375249;HG939456,375156,375249;CP007631,375156,375249;CP007632,375156,375249;CP006910,375156,375249;CP007572,375156,375249;CP007571,375156,375249;CP007570,375156,375249;FO393392…
CP012419	Mauve	SHARED	375402	375415	.	.	.	Notes=Lenght13	AE009948,375402,375415;HF952104,375402,375415;CP007631,375402,375415;CP010867,375402,375415;CP011326,375402,375415;CP011329,375402,375415;CP013202,375402,375415;
CP012419	Mauve	SHARED	375416	375447	.	.	.	Notes=Lenght31	AL732656,375416,375447;AE009948,375416,375447;CP000114,375416,375447;CP003810,375416,375447;CP003919,375416,375447;HF952104,375416,375447;HF952106,375416,375447;HF952105,375416,375447;CP007482,375416,375447;HG939456,375416,375447;CP007631,375416,375447;CP007632,375416,375447;CP006910,375416,375447;CP007572,375416,375447;CP007571,375416,375447;CP007570,375416,375447;FO393392,375416,375447;CP010867…
CP012419	Mauve	SHARED	375568	375769	.	.	.	Notes=Lenght201	AL732656,375568,375769;AE009948,375568,375769;CP000114,375568,375769;CP003810,375568,375769;CP003919,375568,375769;HF952104,375568,375769;HF952106,375568,375769;HF952105,375568,375769;CP007482,375568,375769;CP007565,375568,375769;HG939456,375568,375769;CP007631,375568,375769;CP007632,375568,375769;CP006910,375568,375769;CP007572,375568,375769;CP007571,375568,375769;CP007570,375568,375769;FO393392…
CP012419	Mauve	SHARED	375900	375965	.	.	.	Notes=Lenght65	AL732656,375900,375965;AE009948,375900,375965;CP000114,375900,375965;CP003810,375900,375965;CP003919,375900,375965;HF952104,375900,375965;HF952106,375900,375965;HF952105,375900,375965;CP007482,375900,375965;CP007565,375900,375965;HG939456,375900,375965;CP007631,375900,375965;CP007632,375900,375965;CP006910,375900,375965;CP007572,375900,375965;CP007571,375900,375965;CP007570,375900,375965;FO393392…
CP012419	Mauve	SHARED	375966	376167	.	.	.	Notes=Lenght201	AL732656,375966,376167;AE009948,375966,376167;CP003810,375966,376167;CP003919,375966,376167;HF952104,375966,376167;HF952106,375966,376167;HF952105,375966,376167;CP007482,375966,376167;CP007565,375966,376167;HG939456,375966,376167;CP007631,375966,376167;CP007632,375966,376167;CP006910,375966,376167;CP007572,375966,376167;CP007571,375966,376167;CP007570,375966,376167;FO393392,375966,376167;CP010867…
CP012419	Mauve	SHARED	376418	376663	.	.	.	Notes=Lenght245	AL732656,376418,376663;AE009948,376418,376663;CP000114,376418,376663;CP003810,376418,376663;CP003919,376418,376663;HF952104,376418,376663;HF952106,376418,376663;HF952105,376418,376663;CP007482,376418,376663;CP007565,376418,376663;HG939456,376418,376663;CP007631,376418,376663;CP007632,376418,376663;CP006910,376418,376663;CP007572,376418,376663;CP007571,376418,376663;CP007570,376418,376663;FO393392…
CP012419	Mauve	SHARED	376714	376734	.	.	.	Notes=Lenght20	AL732656,376714,376734;AE009948,376714,376734;CP000114,376714,376734;CP003919,376714,376734;HF952104,376714,376734;HF952106,376714,376734;HF952105,376714,376734;CP007482,376714,376734;CP007565,376714,376734;HG939456,376714,376734;CP007631,376714,376734;CP007632,376714,376734;CP006910,376714,376734;CP007572,376714,376734;CP007571,376714,376734;CP007570,376714,376734;FO393392,376714,376734;CP010867…
CP012419	Mauve	SHARED	376735	376834	.	.	.	Notes=Lenght99	AE009948,376735,376834;CP003919,376735,376834;HF952104,376735,376834;HF952106,376735,376834;HF952105,376735,376834;CP007482,376735,376834;CP007565,376735,376834;HG939456,376735,376834;CP007631,376735,376834;CP007632,376735,376834;CP006910,376735,376834;FO393392,376735,376834;CP010867,376735,376834;CP011328,376735,376834;CP011329,376735,376834;CP010319,376735,376834;CP013202,376735,376834;
CP012419	Mauve	SHARED	377268	377416	.	.	.	Notes=Lenght148	AL732656,377268,377416;AE009948,377268,377416;CP000114,377268,377416;CP003810,377268,377416;CP003919,377268,377416;HF952104,377268,377416;HF952106,377268,377416;HF952105,377268,377416;CP007482,377268,377416;CP007565,377268,377416;HG939456,377268,377416;CP007631,377268,377416;CP007632,377268,377416;CP006910,377268,377416;CP007572,377268,377416;CP007571,377268,377416;CP007570,377268,377416;FO393392…
CP012419	Mauve	SHARED	377418	377481	.	.	.	Notes=Lenght63	AE009948,377418,377481;CP003810,377418,377481;HF952104,377418,377481;CP007631,377418,377481;CP010867,377418,377481;CP011327,377418,377481;CP011329,377418,377481;CP013202,377418,377481;
CP012419	Mauve	SHARED	377612	377637	.	.	.	Notes=Lenght25	AE009948,377612,377637;CP003810,377612,377637;HF952104,377612,377637;CP007631,377612,377637;CP010867,377612,377637;CP011327,377612,377637;CP011329,377612,377637;CP013202,377612,377637;
CP012419	Mauve	SHARED	377638	377666	.	.	.	Notes=Lenght28	AE009948,377638,377666;CP003810,377638,377666;HF952104,377638,377666;CP007631,377638,377666;CP010867,377638,377666;CP011329,377638,377666;CP013202,377638,377666;
CP012419	Mauve	SHARED	377667	377686	.	.	.	Notes=Lenght19	AL732656,377667,377686;AE009948,377667,377686;CP000114,377667,377686;CP003810,377667,377686;CP003919,377667,377686;HF952104,377667,377686;HF952106,377667,377686;HF952105,377667,377686;CP007482,377667,377686;HG939456,377667,377686;CP007631,377667,377686;CP007632,377667,377686;CP006910,377667,377686;CP007572,377667,377686;CP007571,377667,377686;CP007570,377667,377686;FO393392,377667,377686;CP010867…
CP012419	Mauve	SHARED	391828	392901	.	.	.	Notes=Lenght1073	AL732656,391828,392901;AE009948,391828,392901;CP000114,391828,392901;CP003810,391828,392901;CP003919,391828,392901;HF952104,391828,392901;HF952106,391828,392901;HF952105,391828,392901;CP007482,391828,392901;CP007565,391828,392901;HG939456,391828,392901;CP007631,391828,392901;CP007632,391828,392901;CP006910,391828,392901;CP007571,391828,392901;CP007570,391828,392901;FO393392,391828,392901;CP010867…
CP012419	Mauve	SHARED	395107	395131	.	.	.	Notes=Lenght24	AL732656,395107,395131;AE009948,395107,395131;CP000114,395107,395131;CP003810,395107,395131;CP003919,395107,395131;HF952104,395107,395131;HF952106,395107,395131;HF952105,395107,395131;HG939456,395107,395131;CP007631,395107,395131;CP007632,395107,395131;CP006910,395107,395131;CP007572,395107,395131;CP007571,395107,395131;CP007570,395107,395131;CP010867,395107,395131;CP011325,395107,395131;CP011326…
CP012419	Mauve	SHARED	421418	421873	.	.	.	Notes=Lenght455	AL732656,421418,421873;AE009948,421418,421873;CP000114,421418,421873;CP003810,421418,421873;HF952104,421418,421873;HF952106,421418,421873;HF952105,421418,421873;CP007482,421418,421873;CP007565,421418,421873;HG939456,421418,421873;CP007631,421418,421873;CP007632,421418,421873;CP006910,421418,421873;CP007572,421418,421873;CP007571,421418,421873;CP007570,421418,421873;FO393392,421418,421873;CP010867…
CP012419	Mauve	SHARED	426616	427065	.	.	.	Notes=Lenght449	AL732656,426616,427065;AE009948,426616,427065;CP000114,426616,427065;CP003810,426616,427065;CP003919,426616,427065;HF952104,426616,427065;HF952106,426616,427065;HF952105,426616,427065;CP007482,426616,427065;CP007565,426616,427065;HG939456,426616,427065;CP007631,426616,427065;CP006910,426616,427065;CP007572,426616,427065;CP007571,426616,427065;CP007570,426616,427065;FO393392,426616,427065;CP010867…
CP012419	Mauve	SHARED	427815	429392	.	.	.	Notes=Lenght1577	AL732656,427815,429392;AE009948,427815,429392;CP000114,427815,429392;CP003810,427815,429392;HF952104,427815,429392;HF952106,427815,429392;HF952105,427815,429392;CP007482,427815,429392;CP007565,427815,429392;HG939456,427815,429392;CP007631,427815,429392;CP007632,427815,429392;CP006910,427815,429392;CP007572,427815,429392;CP007571,427815,429392;CP007570,427815,429392;FO393392,427815,429392;CP010867…
CP012419	Mauve	SHARED	432595	432620	.	.	.	Notes=Lenght25	AL732656,432595,432620;AE009948,432595,432620;CP000114,432595,432620;CP003810,432595,432620;HF952104,432595,432620;HF952106,432595,432620;HF952105,432595,432620;CP007482,432595,432620;CP007565,432595,432620;HG939456,432595,432620;CP007631,432595,432620;CP007632,432595,432620;CP006910,432595,432620;CP007572,432595,432620;CP007571,432595,432620;CP007570,432595,432620;FO393392,432595,432620;CP010867…
CP012419	Mauve	SHARED	435638	435687	.	.	.	Notes=Lenght49	AL732656,435638,435687;AE009948,435638,435687;CP000114,435638,435687;CP003810,435638,435687;HF952104,435638,435687;HF952106,435638,435687;HF952105,435638,435687;CP007482,435638,435687;CP007565,435638,435687;HG939456,435638,435687;CP007631,435638,435687;CP007632,435638,435687;CP006910,435638,435687;CP007572,435638,435687;CP007571,435638,435687;CP007570,435638,435687;FO393392,435638,435687;CP010867…
CP012419	Mauve	SHARED	437713	437811	.	.	.	Notes=Lenght98	AL732656,437713,437811;AE009948,437713,437811;CP000114,437713,437811;CP003810,437713,437811;CP003919,437713,437811;HF952104,437713,437811;HF952106,437713,437811;HF952105,437713,437811;CP007482,437713,437811;CP007565,437713,437811;CP007631,437713,437811;CP007632,437713,437811;CP006910,437713,437811;CP007572,437713,437811;CP007571,437713,437811;CP007570,437713,437811;FO393392,437713,437811;CP010867…
CP012419	Mauve	SHARED	442585	442676	.	.	.	Notes=Lenght91	AL732656,442585,442676;AE009948,442585,442676;CP000114,442585,442676;CP003810,442585,442676;CP003919,442585,442676;HF952104,442585,442676;HF952106,442585,442676;HF952105,442585,442676;HG939456,442585,442676;CP007631,442585,442676;CP007632,442585,442676;CP006910,442585,442676;CP007572,442585,442676;CP007571,442585,442676;CP007570,442585,442676;CP010867,442585,442676;CP011325,442585,442676;CP011326…
CP012419	Mauve	SHARED	445278	445346	.	.	.	Notes=Lenght68	AL732656,445278,445346;AE009948,445278,445346;CP000114,445278,445346;CP003810,445278,445346;HF952104,445278,445346;HF952106,445278,445346;HF952105,445278,445346;CP007482,445278,445346;CP007565,445278,445346;HG939456,445278,445346;CP007631,445278,445346;CP007632,445278,445346;CP006910,445278,445346;CP007572,445278,445346;CP007571,445278,445346;CP007570,445278,445346;FO393392,445278,445346;CP010867…
CP012419	Mauve	SHARED	445348	445509	.	.	.	Notes=Lenght161	AL732656,445348,445509;AE009948,445348,445509;CP000114,445348,445509;CP003810,445348,445509;HF952104,445348,445509;HG939456,445348,445509;CP007631,445348,445509;CP007632,445348,445509;CP006910,445348,445509;CP007572,445348,445509;CP007571,445348,445509;CP007570,445348,445509;CP010867,445348,445509;CP011325,445348,445509;CP011326,445348,445509;CP011327,445348,445509;CP011329,445348,445509;CP013202…
CP012419	Mauve	SHARED	445510	447960	.	.	.	Notes=Lenght2450	AE009948,445510,447960;CP000114,445510,447960;CP003810,445510,447960;CP003919,445510,447960;HF952104,445510,447960;HF952106,445510,447960;HF952105,445510,447960;CP007482,445510,447960;CP007565,445510,447960;CP007631,445510,447960;FO393392,445510,447960;CP010867,445510,447960;CP011325,445510,447960;CP011326,445510,447960;CP011327,445510,447960;CP011328,445510,447960;CP011329,445510,447960;CP010319…
CP012419	Mauve	SHARED	447961	448120	.	.	.	Notes=Lenght159	AE009948,447961,448120;CP000114,447961,448120;CP003810,447961,448120;CP003919,447961,448120;HF952104,447961,448120;HF952106,447961,448120;HF952105,447961,448120;CP007482,447961,448120;CP007565,447961,448120;CP007631,447961,448120;CP006910,447961,448120;FO393392,447961,448120;CP010867,447961,448120;CP011325,447961,448120;CP011326,447961,448120;CP011327,447961,448120;CP011328,447961,448120;CP011329…
CP012419	Mauve	SHARED	451562	451785	.	.	.	Notes=Lenght223	AL732656,451562,451785;AE009948,451562,451785;CP000114,451562,451785;CP003810,451562,451785;CP003919,451562,451785;HF952104,451562,451785;HF952106,451562,451785;HF952105,451562,451785;CP007482,451562,451785;CP007565,451562,451785;CP007631,451562,451785;CP007632,451562,451785;CP006910,451562,451785;CP007572,451562,451785;CP007571,451562,451785;CP007570,451562,451785;FO393392,451562,451785;CP010867…
CP012419	Mauve	SHARED	451980	452234	.	.	.	Notes=Lenght254	AL732656,451980,452234;AE009948,451980,452234;CP000114,451980,452234;CP003810,451980,452234;CP003919,451980,452234;HF952104,451980,452234;HF952106,451980,452234;HF952105,451980,452234;CP007482,451980,452234;CP007565,451980,452234;CP007631,451980,452234;CP007632,451980,452234;CP006910,451980,452234;CP007572,451980,452234;CP007571,451980,452234;CP007570,451980,452234;FO393392,451980,452234;CP010867…
CP012419	Mauve	SHARED	452460	452558	.	.	.	Notes=Lenght98	AL732656,452460,452558;AE009948,452460,452558;CP000114,452460,452558;CP003810,452460,452558;CP003919,452460,452558;HF952104,452460,452558;HF952106,452460,452558;HF952105,452460,452558;CP007482,452460,452558;CP007565,452460,452558;HG939456,452460,452558;CP007631,452460,452558;CP006910,452460,452558;CP007572,452460,452558;CP007571,452460,452558;CP007570,452460,452558;FO393392,452460,452558;CP010867…
CP012419	Mauve	SHARED	456697	456708	.	.	.	Notes=Lenght11	AL732656,456697,456708;AE009948,456697,456708;CP000114,456697,456708;CP003810,456697,456708;CP003919,456697,456708;HF952104,456697,456708;HF952105,456697,456708;CP007482,456697,456708;CP007565,456697,456708;HG939456,456697,456708;CP007631,456697,456708;CP007632,456697,456708;CP006910,456697,456708;CP007572,456697,456708;CP007571,456697,456708;CP007570,456697,456708;FO393392,456697,456708;CP010867…
CP012419	Mauve	SHARED	456709	457359	.	.	.	Notes=Lenght650	AL732656,456709,457359;AE009948,456709,457359;CP000114,456709,457359;CP003810,456709,457359;CP003919,456709,457359;HF952104,456709,457359;CP007482,456709,457359;CP007565,456709,457359;HG939456,456709,457359;CP007631,456709,457359;CP007632,456709,457359;CP006910,456709,457359;CP007572,456709,457359;CP007571,456709,457359;CP007570,456709,457359;FO393392,456709,457359;CP010867,456709,457359;CP011325…
CP012419	Mauve	SHARED	463020	463041	.	.	.	Notes=Lenght21	AL732656,463020,463041;AE009948,463020,463041;CP000114,463020,463041;CP003810,463020,463041;CP003919,463020,463041;HF952104,463020,463041;HF952106,463020,463041;HF952105,463020,463041;CP007482,463020,463041;HG939456,463020,463041;CP007631,463020,463041;CP007632,463020,463041;CP006910,463020,463041;CP007572,463020,463041;CP007571,463020,463041;CP007570,463020,463041;FO393392,463020,463041;CP010867…
CP012419	Mauve	SHARED	463222	463635	.	.	.	Notes=Lenght413	AL732656,463222,463635;AE009948,463222,463635;CP000114,463222,463635;CP003810,463222,463635;CP003919,463222,463635;HF952104,463222,463635;HF952106,463222,463635;HF952105,463222,463635;HG939456,463222,463635;CP007631,463222,463635;CP007632,463222,463635;CP006910,463222,463635;CP007572,463222,463635;CP007571,463222,463635;CP007570,463222,463635;CP010867,463222,463635;CP011325,463222,463635;CP011326…
CP012419	Mauve	SHARED	465224	465366	.	.	.	Notes=Lenght142	AL732656,465224,465366;AE009948,465224,465366;CP000114,465224,465366;CP003810,465224,465366;CP003919,465224,465366;HF952104,465224,465366;HF952106,465224,465366;HF952105,465224,465366;HG939456,465224,465366;CP007631,465224,465366;CP007632,465224,465366;CP006910,465224,465366;CP007572,465224,465366;CP007571,465224,465366;CP007570,465224,465366;CP010867,465224,465366;CP011325,465224,465366;CP011326…
CP012419	Mauve	SHARED	465636	465748	.	.	.	Notes=Lenght112	AL732656,465636,465748;AE009948,465636,465748;CP000114,465636,465748;CP003810,465636,465748;CP003919,465636,465748;HF952104,465636,465748;HF952106,465636,465748;CP007482,465636,465748;CP007565,465636,465748;HG939456,465636,465748;CP007631,465636,465748;CP007632,465636,465748;CP006910,465636,465748;CP007572,465636,465748;CP007571,465636,465748;CP007570,465636,465748;FO393392,465636,465748;CP010867…
CP012419	Mauve	SHARED	465749	465808	.	.	.	Notes=Lenght59	AL732656,465749,465808;CP000114,465749,465808;CP003810,465749,465808;CP003919,465749,465808;HF952104,465749,465808;HF952106,465749,465808;CP007482,465749,465808;CP007565,465749,465808;HG939456,465749,465808;CP007632,465749,465808;CP006910,465749,465808;CP007572,465749,465808;CP007571,465749,465808;CP007570,465749,465808;FO393392,465749,465808;CP010867,465749,465808;CP011325,465749,465808;CP011326…
CP012419	Mauve	SHARED	465809	466507	.	.	.	Notes=Lenght698	AL732656,465809,466507;AE009948,465809,466507;CP000114,465809,466507;CP003810,465809,466507;CP003919,465809,466507;HF952104,465809,466507;HF952106,465809,466507;CP007482,465809,466507;CP007565,465809,466507;HG939456,465809,466507;CP007631,465809,466507;CP007632,465809,466507;CP006910,465809,466507;CP007572,465809,466507;CP007571,465809,466507;CP007570,465809,466507;FO393392,465809,466507;CP010867…
CP012419	Mauve	SHARED	466508	466647	.	.	.	Notes=Lenght139	AL732656,466508,466647;AE009948,466508,466647;CP000114,466508,466647;CP003810,466508,466647;HF952104,466508,466647;HF952106,466508,466647;CP007482,466508,466647;CP007565,466508,466647;HG939456,466508,466647;CP007631,466508,466647;CP007632,466508,466647;CP006910,466508,466647;CP007572,466508,466647;CP007571,466508,466647;CP007570,466508,466647;FO393392,466508,466647;CP010867,466508,466647;CP011325…
CP012419	Mauve	SHARED	466648	469358	.	.	.	Notes=Lenght2710	AL732656,466648,469358;AE009948,466648,469358;CP000114,466648,469358;CP003810,466648,469358;CP003919,466648,469358;HF952104,466648,469358;HF952106,466648,469358;CP007482,466648,469358;CP007565,466648,469358;HG939456,466648,469358;CP007631,466648,469358;CP007632,466648,469358;CP006910,466648,469358;CP007572,466648,469358;CP007571,466648,469358;CP007570,466648,469358;FO393392,466648,469358;CP010867…
CP012419	Mauve	SHARED	471422	473550	.	.	.	Notes=Lenght2128	AL732656,471422,473550;AE009948,471422,473550;CP000114,471422,473550;CP003810,471422,473550;HF952104,471422,473550;HG939456,471422,473550;CP007631,471422,473550;CP007632,471422,473550;CP007572,471422,473550;CP007571,471422,473550;CP007570,471422,473550;CP010867,471422,473550;CP011325,471422,473550;CP011326,471422,473550;CP011327,471422,473550;CP011329,471422,473550;CP013202,471422,473550;
CP012419	Mauve	SHARED	473551	473661	.	.	.	Notes=Lenght110	AL732656,473551,473661;AE009948,473551,473661;CP000114,473551,473661;HF952104,473551,473661;HG939456,473551,473661;CP007631,473551,473661;CP007632,473551,473661;CP007572,473551,473661;CP007571,473551,473661;CP007570,473551,473661;CP010867,473551,473661;CP011326,473551,473661;CP011327,473551,473661;CP011329,473551,473661;CP013202,473551,473661;
CP012419	Mauve	SHARED	474050	474103	.	.	.	Notes=Lenght53	AL732656,474050,474103;AE009948,474050,474103;CP000114,474050,474103;HF952104,474050,474103;CP007631,474050,474103;CP007632,474050,474103;CP007572,474050,474103;CP007571,474050,474103;CP007570,474050,474103;CP010867,474050,474103;CP011325,474050,474103;CP013202,474050,474103;
CP012419	Mauve	SHARED	474187	474288	.	.	.	Notes=Lenght101	AE009948,474187,474288;CP000114,474187,474288;HF952104,474187,474288;HG939456,474187,474288;CP007631,474187,474288;CP007632,474187,474288;CP010867,474187,474288;CP011325,474187,474288;CP011329,474187,474288;CP013202,474187,474288;
CP012419	Mauve	SHARED	475522	475810	.	.	.	Notes=Lenght288	AE009948,475522,475810;CP000114,475522,475810;CP003810,475522,475810;HF952104,475522,475810;HG939456,475522,475810;CP007631,475522,475810;CP007632,475522,475810;CP010867,475522,475810;CP011325,475522,475810;CP011326,475522,475810;CP011327,475522,475810;CP011329,475522,475810;CP013202,475522,475810;
CP012419	Mauve	SHARED	475811	475824	.	.	.	Notes=Lenght13	CP000114,475811,475824;CP003810,475811,475824;HF952104,475811,475824;HG939456,475811,475824;CP007631,475811,475824;CP007632,475811,475824;CP010867,475811,475824;CP011325,475811,475824;CP011326,475811,475824;CP011327,475811,475824;CP013202,475811,475824;
CP012419	Mauve	SHARED	475825	475859	.	.	.	Notes=Lenght34	AE009948,475825,475859;CP000114,475825,475859;CP003810,475825,475859;HF952104,475825,475859;HG939456,475825,475859;CP007631,475825,475859;CP007632,475825,475859;CP010867,475825,475859;CP011325,475825,475859;CP011326,475825,475859;CP011327,475825,475859;CP011329,475825,475859;CP013202,475825,475859;
CP012419	Mauve	SHARED	475860	476065	.	.	.	Notes=Lenght205	AE009948,475860,476065;CP000114,475860,476065;CP003810,475860,476065;HF952104,475860,476065;HG939456,475860,476065;CP007631,475860,476065;CP007632,475860,476065;CP010867,475860,476065;CP011325,475860,476065;CP011326,475860,476065;CP011327,475860,476065;CP011329,475860,476065;CP013202,475860,476065;
CP012419	Mauve	SHARED	476301	477190	.	.	.	Notes=Lenght889	AE009948,476301,477190;CP000114,476301,477190;CP003810,476301,477190;HF952104,476301,477190;CP007631,476301,477190;CP010867,476301,477190;CP011325,476301,477190;CP011326,476301,477190;CP011327,476301,477190;CP011329,476301,477190;CP013202,476301,477190;
CP012419	Mauve	SHARED	477773	478573	.	.	.	Notes=Lenght800	AE009948,477773,478573;CP000114,477773,478573;CP003810,477773,478573;HF952104,477773,478573;CP007631,477773,478573;CP010867,477773,478573;CP011325,477773,478573;CP011326,477773,478573;CP011327,477773,478573;CP011329,477773,478573;CP013202,477773,478573;
CP012419	Mauve	SHARED	498410	500092	.	.	.	Notes=Lenght1682	AE009948,498410,500092;CP000114,498410,500092;CP003810,498410,500092;HF952104,498410,500092;CP007631,498410,500092;CP010867,498410,500092;CP011325,498410,500092;CP011326,498410,500092;CP011327,498410,500092;CP011329,498410,500092;CP013202,498410,500092;
CP012419	Mauve	SHARED	500790	503453	.	.	.	Notes=Lenght2663	AE009948,500790,503453;CP000114,500790,503453;CP003810,500790,503453;HF952104,500790,503453;CP007631,500790,503453;CP010867,500790,503453;CP011325,500790,503453;CP011326,500790,503453;CP011327,500790,503453;CP011329,500790,503453;CP013202,500790,503453;
CP012419	Mauve	SHARED	503454	503536	.	.	.	Notes=Lenght82	CP000114,503454,503536;CP003810,503454,503536;HF952104,503454,503536;CP010867,503454,503536;CP011325,503454,503536;CP011326,503454,503536;CP011327,503454,503536;CP013202,503454,503536;
CP012419	Mauve	SHARED	514496	514995	.	.	.	Notes=Lenght499	AL732656,514496,514995;AE009948,514496,514995;CP000114,514496,514995;CP003810,514496,514995;CP003919,514496,514995;HF952104,514496,514995;HF952106,514496,514995;HF952105,514496,514995;CP007482,514496,514995;CP007565,514496,514995;HG939456,514496,514995;CP007631,514496,514995;CP006910,514496,514995;CP007572,514496,514995;CP007571,514496,514995;CP007570,514496,514995;FO393392,514496,514995;CP010867…
CP012419	Mauve	SHARED	519228	520754	.	.	.	Notes=Lenght1526	AE009948,519228,520754;CP000114,519228,520754;CP003810,519228,520754;HF952104,519228,520754;CP007631,519228,520754;CP010867,519228,520754;CP011325,519228,520754;CP011326,519228,520754;CP011327,519228,520754;CP011329,519228,520754;CP013202,519228,520754;
CP012419	Mauve	SHARED	521126	521293	.	.	.	Notes=Lenght167	AL732656,521126,521293;AE009948,521126,521293;CP000114,521126,521293;CP003810,521126,521293;HF952104,521126,521293;HF952106,521126,521293;HF952105,521126,521293;HG939456,521126,521293;CP007631,521126,521293;CP007632,521126,521293;CP006910,521126,521293;CP007572,521126,521293;CP007571,521126,521293;CP007570,521126,521293;CP010867,521126,521293;CP011325,521126,521293;CP011326,521126,521293;CP011327…
CP012419	Mauve	SHARED	524774	525188	.	.	.	Notes=Lenght414	AL732656,524774,525188;AE009948,524774,525188;CP000114,524774,525188;CP003810,524774,525188;HF952104,524774,525188;HF952106,524774,525188;HF952105,524774,525188;CP007482,524774,525188;CP007565,524774,525188;HG939456,524774,525188;CP007631,524774,525188;CP007632,524774,525188;CP006910,524774,525188;CP007572,524774,525188;CP007571,524774,525188;CP007570,524774,525188;FO393392,524774,525188;CP010867…
CP012419	Mauve	SHARED	536495	536754	.	.	.	Notes=Lenght259	AL732656,536495,536754;AE009948,536495,536754;CP000114,536495,536754;CP003810,536495,536754;HF952104,536495,536754;HF952106,536495,536754;HF952105,536495,536754;CP007482,536495,536754;CP007565,536495,536754;HG939456,536495,536754;CP007631,536495,536754;CP007632,536495,536754;CP006910,536495,536754;CP007572,536495,536754;CP007571,536495,536754;CP007570,536495,536754;FO393392,536495,536754;CP010867…
CP012419	Mauve	SHARED	536755	536940	.	.	.	Notes=Lenght185	AL732656,536755,536940;AE009948,536755,536940;CP000114,536755,536940;CP003810,536755,536940;HF952104,536755,536940;HF952106,536755,536940;HF952105,536755,536940;HG939456,536755,536940;CP007631,536755,536940;CP007632,536755,536940;CP006910,536755,536940;CP007572,536755,536940;CP007571,536755,536940;CP007570,536755,536940;CP010867,536755,536940;CP011325,536755,536940;CP011326,536755,536940;CP011327…
CP012419	Mauve	SHARED	536941	537034	.	.	.	Notes=Lenght93	AL732656,536941,537034;AE009948,536941,537034;CP000114,536941,537034;CP003810,536941,537034;HF952104,536941,537034;HF952106,536941,537034;HF952105,536941,537034;CP007482,536941,537034;CP007565,536941,537034;HG939456,536941,537034;CP007631,536941,537034;CP007632,536941,537034;CP006910,536941,537034;CP007572,536941,537034;CP007571,536941,537034;CP007570,536941,537034;FO393392,536941,537034;CP010867…
CP012419	Mauve	SHARED	552602	552648	.	.	.	Notes=Lenght46	AL732656,552602,552648;AE009948,552602,552648;CP000114,552602,552648;CP003810,552602,552648;CP003919,552602,552648;HF952104,552602,552648;HF952106,552602,552648;HF952105,552602,552648;CP007482,552602,552648;CP007565,552602,552648;CP007631,552602,552648;CP007632,552602,552648;CP006910,552602,552648;FO393392,552602,552648;CP010867,552602,552648;CP011325,552602,552648;CP011326,552602,552648;CP011327…
CP012419	Mauve	SHARED	553401	553589	.	.	.	Notes=Lenght188	AL732656,553401,553589;AE009948,553401,553589;CP000114,553401,553589;CP003810,553401,553589;HF952104,553401,553589;HF952106,553401,553589;HF952105,553401,553589;HG939456,553401,553589;CP007631,553401,553589;CP007632,553401,553589;CP006910,553401,553589;CP007572,553401,553589;CP007571,553401,553589;CP007570,553401,553589;CP010867,553401,553589;CP011325,553401,553589;CP011326,553401,553589;CP011327…
CP012419	Mauve	SHARED	570058	570138	.	.	.	Notes=Lenght80	AE009948,570058,570138;CP000114,570058,570138;CP003810,570058,570138;CP003919,570058,570138;HF952104,570058,570138;HF952106,570058,570138;HF952105,570058,570138;CP007482,570058,570138;CP007565,570058,570138;HG939456,570058,570138;CP007631,570058,570138;CP007632,570058,570138;CP006910,570058,570138;FO393392,570058,570138;CP010867,570058,570138;CP011325,570058,570138;CP011326,570058,570138;CP011327…
CP012419	Mauve	SHARED	571595	571633	.	.	.	Notes=Lenght38	AL732656,571595,571633;AE009948,571595,571633;CP000114,571595,571633;CP003810,571595,571633;HF952104,571595,571633;HF952106,571595,571633;HF952105,571595,571633;CP007482,571595,571633;CP007565,571595,571633;HG939456,571595,571633;CP007631,571595,571633;CP007632,571595,571633;CP006910,571595,571633;CP007572,571595,571633;CP007571,571595,571633;CP007570,571595,571633;FO393392,571595,571633;CP010867…
CP012419	Mauve	SHARED	575089	575129	.	.	.	Notes=Lenght40	AL732656,575089,575129;AE009948,575089,575129;CP000114,575089,575129;CP003810,575089,575129;HF952104,575089,575129;HF952106,575089,575129;HF952105,575089,575129;CP007482,575089,575129;CP007565,575089,575129;HG939456,575089,575129;CP007631,575089,575129;CP007632,575089,575129;CP006910,575089,575129;CP007572,575089,575129;CP007571,575089,575129;CP007570,575089,575129;FO393392,575089,575129;CP010867…
CP012419	Mauve	SHARED	575130	575191	.	.	.	Notes=Lenght61	AL732656,575130,575191;AE009948,575130,575191;CP000114,575130,575191;CP003810,575130,575191;HF952104,575130,575191;HF952106,575130,575191;HF952105,575130,575191;HG939456,575130,575191;CP007631,575130,575191;CP007632,575130,575191;CP006910,575130,575191;CP007572,575130,575191;CP007571,575130,575191;CP007570,575130,575191;CP010867,575130,575191;CP011325,575130,575191;CP011326,575130,575191;CP011327…
CP012419	Mauve	SHARED	578896	578951	.	.	.	Notes=Lenght55	AE009948,578896,578951;CP000114,578896,578951;CP003810,578896,578951;CP003919,578896,578951;HF952104,578896,578951;HF952106,578896,578951;HF952105,578896,578951;CP007482,578896,578951;CP007565,578896,578951;HG939456,578896,578951;CP007631,578896,578951;CP007632,578896,578951;CP006910,578896,578951;FO393392,578896,578951;CP010867,578896,578951;CP011325,578896,578951;CP011326,578896,578951;CP011327…
CP012419	Mauve	SHARED	581025	581067	.	.	.	Notes=Lenght42	AL732656,581025,581067;AE009948,581025,581067;CP000114,581025,581067;CP003810,581025,581067;HF952104,581025,581067;HF952106,581025,581067;HF952105,581025,581067;HG939456,581025,581067;CP007631,581025,581067;CP007632,581025,581067;CP006910,581025,581067;CP007572,581025,581067;CP007571,581025,581067;CP007570,581025,581067;CP010867,581025,581067;CP011325,581025,581067;CP011326,581025,581067;CP011327…
CP012419	Mauve	SHARED	603349	603378	.	.	.	Notes=Lenght29	AL732656,603349,603378;AE009948,603349,603378;CP000114,603349,603378;CP003810,603349,603378;CP003919,603349,603378;HF952104,603349,603378;HF952106,603349,603378;HF952105,603349,603378;HG939456,603349,603378;CP007631,603349,603378;CP007632,603349,603378;CP006910,603349,603378;CP007572,603349,603378;CP007571,603349,603378;CP007570,603349,603378;CP010867,603349,603378;CP011325,603349,603378;CP011326…
CP012419	Mauve	SHARED	609765	616875	.	.	.	Notes=Lenght7110	AL732656,609765,616875;AE009948,609765,616875;CP000114,609765,616875;CP003810,609765,616875;HF952104,609765,616875;HG939456,609765,616875;CP007631,609765,616875;CP007632,609765,616875;CP006910,609765,616875;CP007572,609765,616875;CP007571,609765,616875;CP007570,609765,616875;CP010867,609765,616875;CP011325,609765,616875;CP011326,609765,616875;CP011327,609765,616875;CP011329,609765,616875;CP013202…
CP012419	Mauve	SHARED	616876	616899	.	.	.	Notes=Lenght23	AL732656,616876,616899;AE009948,616876,616899;CP000114,616876,616899;CP003810,616876,616899;HF952104,616876,616899;CP007631,616876,616899;CP007572,616876,616899;CP007571,616876,616899;CP007570,616876,616899;CP010867,616876,616899;CP011325,616876,616899;CP011326,616876,616899;CP011327,616876,616899;CP011329,616876,616899;CP013202,616876,616899;
CP012419	Mauve	SHARED	616900	619476	.	.	.	Notes=Lenght2576	AL732656,616900,619476;AE009948,616900,619476;CP000114,616900,619476;CP003810,616900,619476;HF952104,616900,619476;HG939456,616900,619476;CP007631,616900,619476;CP007632,616900,619476;CP006910,616900,619476;CP007572,616900,619476;CP007571,616900,619476;CP007570,616900,619476;CP010867,616900,619476;CP011325,616900,619476;CP011326,616900,619476;CP011327,616900,619476;CP011329,616900,619476;CP013202…
CP012419	Mauve	SHARED	619498	619880	.	.	.	Notes=Lenght382	AL732656,619498,619880;AE009948,619498,619880;CP000114,619498,619880;CP003810,619498,619880;HF952104,619498,619880;HG939456,619498,619880;CP007631,619498,619880;CP007632,619498,619880;CP006910,619498,619880;CP007572,619498,619880;CP007571,619498,619880;CP007570,619498,619880;CP010867,619498,619880;CP011325,619498,619880;CP011326,619498,619880;CP011327,619498,619880;CP011329,619498,619880;CP013202…
CP012419	Mauve	SHARED	619970	619982	.	.	.	Notes=Lenght12	AE009948,619970,619982;CP000114,619970,619982;CP003810,619970,619982;CP003919,619970,619982;HF952104,619970,619982;HF952106,619970,619982;HF952105,619970,619982;CP007482,619970,619982;CP007565,619970,619982;HG939456,619970,619982;CP007631,619970,619982;CP007632,619970,619982;CP006910,619970,619982;CP007572,619970,619982;CP007571,619970,619982;CP007570,619970,619982;FO393392,619970,619982;CP010867…
CP012419	Mauve	SHARED	619983	620103	.	.	.	Notes=Lenght120	AE009948,619983,620103;CP000114,619983,620103;CP003810,619983,620103;CP003919,619983,620103;HF952104,619983,620103;HF952106,619983,620103;HF952105,619983,620103;CP007482,619983,620103;CP007565,619983,620103;HG939456,619983,620103;CP007631,619983,620103;CP007632,619983,620103;CP006910,619983,620103;FO393392,619983,620103;CP010867,619983,620103;CP011325,619983,620103;CP011326,619983,620103;CP011327…
CP012419	Mauve	SHARED	629177	629302	.	.	.	Notes=Lenght125	AL732656,629177,629302;AE009948,629177,629302;CP000114,629177,629302;CP003810,629177,629302;CP003919,629177,629302;HF952104,629177,629302;HF952106,629177,629302;HF952105,629177,629302;HG939456,629177,629302;CP007631,629177,629302;CP007632,629177,629302;CP006910,629177,629302;CP007572,629177,629302;CP007571,629177,629302;CP007570,629177,629302;CP010867,629177,629302;CP011325,629177,629302;CP011326…
CP012419	Mauve	SHARED	629305	629392	.	.	.	Notes=Lenght87	AL732656,629305,629392;AE009948,629305,629392;CP000114,629305,629392;CP003810,629305,629392;HF952104,629305,629392;HF952105,629305,629392;HG939456,629305,629392;CP007631,629305,629392;CP007632,629305,629392;CP006910,629305,629392;CP007572,629305,629392;CP007571,629305,629392;CP007570,629305,629392;CP010867,629305,629392;CP011325,629305,629392;CP011326,629305,629392;CP011327,629305,629392;CP011329…
CP012419	Mauve	SHARED	635098	635159	.	.	.	Notes=Lenght61	CP000114,635098,635159;CP003810,635098,635159;HF952104,635098,635159;CP007631,635098,635159;CP010867,635098,635159;CP011325,635098,635159;CP011326,635098,635159;CP011327,635098,635159;CP011329,635098,635159;CP013202,635098,635159;
CP012419	Mauve	SHARED	636610	636659	.	.	.	Notes=Lenght49	CP000114,636610,636659;CP003810,636610,636659;HF952104,636610,636659;CP007631,636610,636659;CP010867,636610,636659;CP011325,636610,636659;CP011326,636610,636659;CP011327,636610,636659;CP011329,636610,636659;CP013202,636610,636659;
CP012419	Mauve	SHARED	636660	636681	.	.	.	Notes=Lenght21	CP000114,636660,636681;CP003810,636660,636681;HF952104,636660,636681;CP007631,636660,636681;CP010867,636660,636681;CP011325,636660,636681;CP011326,636660,636681;CP011327,636660,636681;CP013202,636660,636681;
CP012419	Mauve	SHARED	636682	637160	.	.	.	Notes=Lenght478	CP000114,636682,637160;CP003810,636682,637160;HF952104,636682,637160;CP007631,636682,637160;CP010867,636682,637160;CP011325,636682,637160;CP011326,636682,637160;CP011327,636682,637160;CP011329,636682,637160;CP013202,636682,637160;
CP012419	Mauve	SHARED	637168	637224	.	.	.	Notes=Lenght56	CP000114,637168,637224;CP003810,637168,637224;HF952104,637168,637224;CP007631,637168,637224;CP010867,637168,637224;CP011325,637168,637224;CP011326,637168,637224;CP011327,637168,637224;CP011329,637168,637224;CP013202,637168,637224;
CP012419	Mauve	SHARED	637225	638303	.	.	.	Notes=Lenght1078	CP000114,637225,638303;CP003810,637225,638303;HF952104,637225,638303;CP007631,637225,638303;CP010867,637225,638303;CP011325,637225,638303;CP011326,637225,638303;CP011327,637225,638303;CP011329,637225,638303;CP013202,637225,638303;
CP012419	Mauve	SHARED	638317	638596	.	.	.	Notes=Lenght279	AE009948,638317,638596;CP000114,638317,638596;HF952104,638317,638596;CP007631,638317,638596;CP010867,638317,638596;CP011329,638317,638596;CP013202,638317,638596;
CP012419	Mauve	SHARED	638597	639321	.	.	.	Notes=Lenght724	AE009948,638597,639321;CP000114,638597,639321;HF952104,638597,639321;HG939456,638597,639321;CP007631,638597,639321;CP010867,638597,639321;CP011329,638597,639321;CP013202,638597,639321;
CP012419	Mauve	SHARED	639322	639509	.	.	.	Notes=Lenght187	AE009948,639322,639509;CP000114,639322,639509;HF952104,639322,639509;HG939456,639322,639509;CP007631,639322,639509;CP007571,639322,639509;CP007570,639322,639509;CP010867,639322,639509;CP011329,639322,639509;CP013202,639322,639509;
CP012419	Mauve	SHARED	639510	643257	.	.	.	Notes=Lenght3747	AE009948,639510,643257;CP000114,639510,643257;HF952104,639510,643257;HG939456,639510,643257;CP007631,639510,643257;CP010867,639510,643257;CP011329,639510,643257;CP013202,639510,643257;
CP012419	Mauve	SHARED	643258	643859	.	.	.	Notes=Lenght601	AE009948,643258,643859;CP000114,643258,643859;HF952104,643258,643859;CP007631,643258,643859;CP010867,643258,643859;CP011329,643258,643859;CP013202,643258,643859;
CP012419	Mauve	SHARED	643860	643914	.	.	.	Notes=Lenght54	AE009948,643860,643914;CP000114,643860,643914;HF952104,643860,643914;CP007631,643860,643914;CP010867,643860,643914;CP011329,643860,643914;CP010319,643860,643914;CP013202,643860,643914;
CP012419	Mauve	SHARED	643915	644960	.	.	.	Notes=Lenght1045	AE009948,643915,644960;CP000114,643915,644960;HF952104,643915,644960;CP007631,643915,644960;CP010867,643915,644960;CP011329,643915,644960;CP013202,643915,644960;
CP012419	Mauve	SHARED	644961	645165	.	.	.	Notes=Lenght204	AL732656,644961,645165;AE009948,644961,645165;CP000114,644961,645165;HF952104,644961,645165;CP007631,644961,645165;CP010867,644961,645165;CP011329,644961,645165;CP013202,644961,645165;
CP012419	Mauve	SHARED	645166	646684	.	.	.	Notes=Lenght1518	AE009948,645166,646684;CP000114,645166,646684;HF952104,645166,646684;CP007631,645166,646684;CP010867,645166,646684;CP011329,645166,646684;CP013202,645166,646684;
CP012419	Mauve	SHARED	646685	649331	.	.	.	Notes=Lenght2646	AE009948,646685,649331;CP000114,646685,649331;HF952104,646685,649331;HG939456,646685,649331;CP007631,646685,649331;CP010867,646685,649331;CP011329,646685,649331;CP013202,646685,649331;
CP012419	Mauve	SHARED	649332	649625	.	.	.	Notes=Lenght293	AE009948,649332,649625;CP000114,649332,649625;HF952104,649332,649625;HG939456,649332,649625;CP007631,649332,649625;CP006910,649332,649625;CP010867,649332,649625;CP011329,649332,649625;CP013202,649332,649625;
CP012419	Mauve	SHARED	649626	651178	.	.	.	Notes=Lenght1552	AE009948,649626,651178;CP000114,649626,651178;HF952104,649626,651178;HG939456,649626,651178;CP007631,649626,651178;CP010867,649626,651178;CP011329,649626,651178;CP013202,649626,651178;
CP012419	Mauve	SHARED	651179	651301	.	.	.	Notes=Lenght122	AE009948,651179,651301;CP000114,651179,651301;CP003810,651179,651301;HF952104,651179,651301;HG939456,651179,651301;CP007631,651179,651301;CP007632,651179,651301;CP010867,651179,651301;CP011325,651179,651301;CP011326,651179,651301;CP011327,651179,651301;CP011329,651179,651301;CP013202,651179,651301;
CP012419	Mauve	SHARED	651302	651736	.	.	.	Notes=Lenght434	AL732656,651302,651736;AE009948,651302,651736;CP000114,651302,651736;CP003810,651302,651736;HF952104,651302,651736;HG939456,651302,651736;CP007631,651302,651736;CP007632,651302,651736;CP007572,651302,651736;CP007571,651302,651736;CP007570,651302,651736;CP010867,651302,651736;CP011325,651302,651736;CP011326,651302,651736;CP011327,651302,651736;CP011329,651302,651736;CP013202,651302,651736;
CP012419	Mauve	SHARED	651737	651866	.	.	.	Notes=Lenght129	AL732656,651737,651866;AE009948,651737,651866;CP000114,651737,651866;CP003810,651737,651866;CP003919,651737,651866;HF952104,651737,651866;CP007482,651737,651866;CP007565,651737,651866;HG939456,651737,651866;CP007631,651737,651866;CP007632,651737,651866;CP007572,651737,651866;CP007571,651737,651866;CP007570,651737,651866;FO393392,651737,651866;CP010867,651737,651866;CP011325,651737,651866;CP011326…
CP012419	Mauve	SHARED	651867	651920	.	.	.	Notes=Lenght53	AL732656,651867,651920;AE009948,651867,651920;CP000114,651867,651920;CP003810,651867,651920;CP003919,651867,651920;HF952104,651867,651920;CP007482,651867,651920;CP007565,651867,651920;HG939456,651867,651920;CP007631,651867,651920;CP007632,651867,651920;CP007572,651867,651920;CP007571,651867,651920;CP007570,651867,651920;FO393392,651867,651920;CP010867,651867,651920;CP011325,651867,651920;CP011326…
CP012419	Mauve	SHARED	651924	652002	.	.	.	Notes=Lenght78	AL732656,651924,652002;AE009948,651924,652002;CP000114,651924,652002;CP003810,651924,652002;HF952104,651924,652002;CP007482,651924,652002;CP007565,651924,652002;HG939456,651924,652002;CP007631,651924,652002;CP007632,651924,652002;CP006910,651924,652002;CP007572,651924,652002;CP007571,651924,652002;CP007570,651924,652002;FO393392,651924,652002;CP010867,651924,652002;CP011325,651924,652002;CP011326…
CP012419	Mauve	SHARED	652003	652185	.	.	.	Notes=Lenght182	AL732656,652003,652185;AE009948,652003,652185;CP000114,652003,652185;CP003810,652003,652185;CP003919,652003,652185;HF952104,652003,652185;CP007482,652003,652185;CP007565,652003,652185;HG939456,652003,652185;CP007631,652003,652185;CP007632,652003,652185;CP006910,652003,652185;CP007572,652003,652185;CP007571,652003,652185;CP007570,652003,652185;FO393392,652003,652185;CP010867,652003,652185;CP011325…
CP012419	Mauve	SHARED	652186	652300	.	.	.	Notes=Lenght114	AL732656,652186,652300;AE009948,652186,652300;CP000114,652186,652300;CP003810,652186,652300;HF952104,652186,652300;CP007482,652186,652300;CP007565,652186,652300;HG939456,652186,652300;CP007631,652186,652300;CP007632,652186,652300;CP006910,652186,652300;CP007572,652186,652300;CP007571,652186,652300;CP007570,652186,652300;FO393392,652186,652300;CP010867,652186,652300;CP011325,652186,652300;CP011326…
CP012419	Mauve	SHARED	652301	653328	.	.	.	Notes=Lenght1027	AL732656,652301,653328;AE009948,652301,653328;CP000114,652301,653328;CP003810,652301,653328;HF952104,652301,653328;HG939456,652301,653328;CP007631,652301,653328;CP007632,652301,653328;CP006910,652301,653328;CP007572,652301,653328;CP007571,652301,653328;CP007570,652301,653328;CP010867,652301,653328;CP011325,652301,653328;CP011326,652301,653328;CP011327,652301,653328;CP011329,652301,653328;CP013202…
CP012419	Mauve	SHARED	653329	653350	.	.	.	Notes=Lenght21	AE009948,653329,653350;CP000114,653329,653350;CP003810,653329,653350;HF952104,653329,653350;HG939456,653329,653350;CP007631,653329,653350;CP007632,653329,653350;CP010867,653329,653350;CP011325,653329,653350;CP011326,653329,653350;CP011327,653329,653350;CP011329,653329,653350;CP013202,653329,653350;
CP012419	Mauve	SHARED	653352	654022	.	.	.	Notes=Lenght670	AE009948,653352,654022;CP000114,653352,654022;CP003810,653352,654022;HF952104,653352,654022;HG939456,653352,654022;CP007631,653352,654022;CP007632,653352,654022;CP010867,653352,654022;CP011325,653352,654022;CP011326,653352,654022;CP011327,653352,654022;CP011329,653352,654022;CP013202,653352,654022;
CP012419	Mauve	SHARED	654024	654525	.	.	.	Notes=Lenght501	AE009948,654024,654525;CP000114,654024,654525;CP003810,654024,654525;HF952104,654024,654525;HG939456,654024,654525;CP007631,654024,654525;CP007632,654024,654525;CP010867,654024,654525;CP011325,654024,654525;CP011326,654024,654525;CP011327,654024,654525;CP011329,654024,654525;CP013202,654024,654525;
CP012419	Mauve	SHARED	654530	657151	.	.	.	Notes=Lenght2621	AE009948,654530,657151;CP000114,654530,657151;CP003810,654530,657151;HF952104,654530,657151;HG939456,654530,657151;CP007631,654530,657151;CP007632,654530,657151;CP010867,654530,657151;CP011325,654530,657151;CP011326,654530,657151;CP011327,654530,657151;CP011329,654530,657151;CP013202,654530,657151;
CP012419	Mauve	SHARED	657152	658270	.	.	.	Notes=Lenght1118	AE009948,657152,658270;CP000114,657152,658270;CP003810,657152,658270;HF952104,657152,658270;CP007631,657152,658270;CP010867,657152,658270;CP011325,657152,658270;CP011326,657152,658270;CP011327,657152,658270;CP011329,657152,658270;CP013202,657152,658270;
CP012419	Mauve	SHARED	658271	661392	.	.	.	Notes=Lenght3121	AL732656,658271,661392;AE009948,658271,661392;CP000114,658271,661392;CP003810,658271,661392;HF952104,658271,661392;HF952106,658271,661392;HF952105,658271,661392;HG939456,658271,661392;CP007631,658271,661392;CP007632,658271,661392;CP006910,658271,661392;CP007572,658271,661392;CP007571,658271,661392;CP007570,658271,661392;CP010867,658271,661392;CP011325,658271,661392;CP011326,658271,661392;CP011327…
CP012419	Mauve	SHARED	661393	661419	.	.	.	Notes=Lenght26	AL732656,661393,661419;AE009948,661393,661419;CP000114,661393,661419;CP003810,661393,661419;HF952104,661393,661419;CP007631,661393,661419;CP007572,661393,661419;CP007571,661393,661419;CP007570,661393,661419;CP010867,661393,661419;CP011325,661393,661419;CP011326,661393,661419;CP011327,661393,661419;CP011329,661393,661419;CP013202,661393,661419;
CP012419	Mauve	SHARED	661420	661619	.	.	.	Notes=Lenght199	AL732656,661420,661619;AE009948,661420,661619;CP000114,661420,661619;CP003810,661420,661619;HF952104,661420,661619;HF952106,661420,661619;HF952105,661420,661619;HG939456,661420,661619;CP007631,661420,661619;CP007632,661420,661619;CP006910,661420,661619;CP007572,661420,661619;CP007571,661420,661619;CP007570,661420,661619;CP010867,661420,661619;CP011325,661420,661619;CP011326,661420,661619;CP011327…
CP012419	Mauve	SHARED	661620	661692	.	.	.	Notes=Lenght72	AL732656,661620,661692;AE009948,661620,661692;CP000114,661620,661692;CP003810,661620,661692;HF952104,661620,661692;CP007631,661620,661692;CP007572,661620,661692;CP007571,661620,661692;CP007570,661620,661692;CP010867,661620,661692;CP011325,661620,661692;CP011326,661620,661692;CP011327,661620,661692;CP011329,661620,661692;CP013202,661620,661692;
CP012419	Mauve	SHARED	661693	661818	.	.	.	Notes=Lenght125	AL732656,661693,661818;AE009948,661693,661818;CP000114,661693,661818;CP003810,661693,661818;HF952104,661693,661818;HF952106,661693,661818;HF952105,661693,661818;HG939456,661693,661818;CP007631,661693,661818;CP007632,661693,661818;CP006910,661693,661818;CP007572,661693,661818;CP007571,661693,661818;CP007570,661693,661818;CP010867,661693,661818;CP011325,661693,661818;CP011326,661693,661818;CP011327…
CP012419	Mauve	SHARED	661819	661992	.	.	.	Notes=Lenght173	AL732656,661819,661992;AE009948,661819,661992;CP000114,661819,661992;CP003810,661819,661992;HF952104,661819,661992;CP007631,661819,661992;CP007572,661819,661992;CP007571,661819,661992;CP007570,661819,661992;CP010867,661819,661992;CP011325,661819,661992;CP011326,661819,661992;CP011327,661819,661992;CP011329,661819,661992;CP013202,661819,661992;
CP012419	Mauve	SHARED	661993	662118	.	.	.	Notes=Lenght125	AL732656,661993,662118;AE009948,661993,662118;CP000114,661993,662118;CP003810,661993,662118;HF952104,661993,662118;HF952106,661993,662118;HF952105,661993,662118;HG939456,661993,662118;CP007631,661993,662118;CP007632,661993,662118;CP006910,661993,662118;CP007572,661993,662118;CP007571,661993,662118;CP007570,661993,662118;CP010867,661993,662118;CP011325,661993,662118;CP011326,661993,662118;CP011327…
CP012419	Mauve	SHARED	662119	662192	.	.	.	Notes=Lenght73	AL732656,662119,662192;AE009948,662119,662192;CP000114,662119,662192;CP003810,662119,662192;HF952104,662119,662192;CP007631,662119,662192;CP007572,662119,662192;CP007571,662119,662192;CP007570,662119,662192;CP010867,662119,662192;CP011325,662119,662192;CP011326,662119,662192;CP011327,662119,662192;CP011329,662119,662192;CP013202,662119,662192;
CP012419	Mauve	SHARED	662193	662369	.	.	.	Notes=Lenght176	AL732656,662193,662369;AE009948,662193,662369;CP000114,662193,662369;CP003810,662193,662369;HF952104,662193,662369;HF952106,662193,662369;HF952105,662193,662369;HG939456,662193,662369;CP007631,662193,662369;CP007632,662193,662369;CP006910,662193,662369;CP007572,662193,662369;CP007571,662193,662369;CP007570,662193,662369;CP010867,662193,662369;CP011325,662193,662369;CP011326,662193,662369;CP011327…
CP012419	Mauve	SHARED	662370	662440	.	.	.	Notes=Lenght70	AL732656,662370,662440;AE009948,662370,662440;CP000114,662370,662440;CP003810,662370,662440;HF952104,662370,662440;CP007631,662370,662440;CP007572,662370,662440;CP007571,662370,662440;CP007570,662370,662440;CP010867,662370,662440;CP011325,662370,662440;CP011326,662370,662440;CP011327,662370,662440;CP011329,662370,662440;CP013202,662370,662440;
CP012419	Mauve	SHARED	662441	662642	.	.	.	Notes=Lenght201	AL732656,662441,662642;AE009948,662441,662642;CP000114,662441,662642;CP003810,662441,662642;HF952104,662441,662642;HF952106,662441,662642;HF952105,662441,662642;HG939456,662441,662642;CP007631,662441,662642;CP007632,662441,662642;CP006910,662441,662642;CP007572,662441,662642;CP007571,662441,662642;CP007570,662441,662642;CP010867,662441,662642;CP011325,662441,662642;CP011326,662441,662642;CP011327…
CP012419	Mauve	SHARED	662643	662667	.	.	.	Notes=Lenght24	AL732656,662643,662667;AE009948,662643,662667;CP000114,662643,662667;CP003810,662643,662667;HF952104,662643,662667;CP007631,662643,662667;CP007572,662643,662667;CP007571,662643,662667;CP007570,662643,662667;CP010867,662643,662667;CP011325,662643,662667;CP011326,662643,662667;CP011327,662643,662667;CP011329,662643,662667;CP013202,662643,662667;
CP012419	Mauve	SHARED	662668	662867	.	.	.	Notes=Lenght199	AL732656,662668,662867;AE009948,662668,662867;CP000114,662668,662867;CP003810,662668,662867;HF952104,662668,662867;HF952106,662668,662867;HF952105,662668,662867;HG939456,662668,662867;CP007631,662668,662867;CP007632,662668,662867;CP006910,662668,662867;CP007572,662668,662867;CP007571,662668,662867;CP007570,662668,662867;CP010867,662668,662867;CP011325,662668,662867;CP011326,662668,662867;CP011327…
CP012419	Mauve	SHARED	662868	662942	.	.	.	Notes=Lenght74	AL732656,662868,662942;AE009948,662868,662942;CP000114,662868,662942;CP003810,662868,662942;HF952104,662868,662942;CP007631,662868,662942;CP007572,662868,662942;CP007571,662868,662942;CP007570,662868,662942;CP010867,662868,662942;CP011325,662868,662942;CP011326,662868,662942;CP011327,662868,662942;CP011329,662868,662942;CP013202,662868,662942;
CP012419	Mauve	SHARED	662943	663090	.	.	.	Notes=Lenght147	AL732656,662943,663090;AE009948,662943,663090;CP000114,662943,663090;CP003810,662943,663090;HF952104,662943,663090;HF952106,662943,663090;HF952105,662943,663090;HG939456,662943,663090;CP007631,662943,663090;CP007632,662943,663090;CP006910,662943,663090;CP007572,662943,663090;CP007571,662943,663090;CP007570,662943,663090;CP010867,662943,663090;CP011325,662943,663090;CP011326,662943,663090;CP011327…
CP012419	Mauve	SHARED	663091	663219	.	.	.	Notes=Lenght128	AL732656,663091,663219;AE009948,663091,663219;CP000114,663091,663219;CP003810,663091,663219;HF952104,663091,663219;CP007631,663091,663219;CP007572,663091,663219;CP007571,663091,663219;CP007570,663091,663219;CP010867,663091,663219;CP011325,663091,663219;CP011326,663091,663219;CP011327,663091,663219;CP011329,663091,663219;CP013202,663091,663219;
CP012419	Mauve	SHARED	663220	663340	.	.	.	Notes=Lenght120	AL732656,663220,663340;AE009948,663220,663340;CP000114,663220,663340;CP003810,663220,663340;HF952104,663220,663340;HF952106,663220,663340;HF952105,663220,663340;HG939456,663220,663340;CP007631,663220,663340;CP007632,663220,663340;CP006910,663220,663340;CP007572,663220,663340;CP007571,663220,663340;CP007570,663220,663340;CP010867,663220,663340;CP011325,663220,663340;CP011326,663220,663340;CP011327…
CP012419	Mauve	SHARED	663341	663469	.	.	.	Notes=Lenght128	AL732656,663341,663469;AE009948,663341,663469;CP000114,663341,663469;CP003810,663341,663469;HF952104,663341,663469;CP007631,663341,663469;CP007572,663341,663469;CP007571,663341,663469;CP007570,663341,663469;CP010867,663341,663469;CP011325,663341,663469;CP011326,663341,663469;CP011327,663341,663469;CP011329,663341,663469;CP013202,663341,663469;
CP012419	Mauve	SHARED	663470	663595	.	.	.	Notes=Lenght125	AL732656,663470,663595;AE009948,663470,663595;CP000114,663470,663595;CP003810,663470,663595;HF952104,663470,663595;HF952106,663470,663595;HF952105,663470,663595;HG939456,663470,663595;CP007631,663470,663595;CP007632,663470,663595;CP006910,663470,663595;CP007572,663470,663595;CP007571,663470,663595;CP007570,663470,663595;CP010867,663470,663595;CP011325,663470,663595;CP011326,663470,663595;CP011327…
CP012419	Mauve	SHARED	663596	663714	.	.	.	Notes=Lenght118	AL732656,663596,663714;AE009948,663596,663714;CP000114,663596,663714;CP003810,663596,663714;HF952104,663596,663714;CP007631,663596,663714;CP007572,663596,663714;CP007571,663596,663714;CP007570,663596,663714;CP010867,663596,663714;CP011325,663596,663714;CP011326,663596,663714;CP011327,663596,663714;CP011329,663596,663714;CP013202,663596,663714;
CP012419	Mauve	SHARED	663715	670142	.	.	.	Notes=Lenght6427	AL732656,663715,670142;AE009948,663715,670142;CP000114,663715,670142;CP003810,663715,670142;HF952104,663715,670142;HF952106,663715,670142;HF952105,663715,670142;HG939456,663715,670142;CP007631,663715,670142;CP007632,663715,670142;CP006910,663715,670142;CP007572,663715,670142;CP007571,663715,670142;CP007570,663715,670142;CP010867,663715,670142;CP011325,663715,670142;CP011326,663715,670142;CP011327…
CP012419	Mauve	SHARED	670144	674396	.	.	.	Notes=Lenght4252	AE009948,670144,674396;CP000114,670144,674396;CP003810,670144,674396;HF952104,670144,674396;HF952106,670144,674396;HF952105,670144,674396;HG939456,670144,674396;CP007631,670144,674396;CP007632,670144,674396;CP010867,670144,674396;CP011325,670144,674396;CP011326,670144,674396;CP011327,670144,674396;CP011329,670144,674396;CP010319,670144,674396;CP013202,670144,674396;
CP012419	Mauve	SHARED	674397	674463	.	.	.	Notes=Lenght66	AE009948,674397,674463;CP000114,674397,674463;CP003810,674397,674463;HF952104,674397,674463;HF952106,674397,674463;HF952105,674397,674463;HG939456,674397,674463;CP007631,674397,674463;CP007632,674397,674463;CP010867,674397,674463;CP011325,674397,674463;CP011326,674397,674463;CP011327,674397,674463;CP011329,674397,674463;CP010319,674397,674463;CP013202,674397,674463;
CP012419	Mauve	SHARED	674464	676931	.	.	.	Notes=Lenght2467	AE009948,674464,676931;CP000114,674464,676931;CP003810,674464,676931;HF952104,674464,676931;HF952106,674464,676931;HF952105,674464,676931;HG939456,674464,676931;CP007631,674464,676931;CP007632,674464,676931;CP010867,674464,676931;CP011325,674464,676931;CP011326,674464,676931;CP011327,674464,676931;CP011329,674464,676931;CP010319,674464,676931;CP013202,674464,676931;
CP012419	Mauve	SHARED	676950	677000	.	.	.	Notes=Lenght50	AE009948,676950,677000;CP000114,676950,677000;CP003810,676950,677000;HF952104,676950,677000;HF952106,676950,677000;HF952105,676950,677000;HG939456,676950,677000;CP007631,676950,677000;CP007632,676950,677000;CP010867,676950,677000;CP011325,676950,677000;CP011326,676950,677000;CP011327,676950,677000;CP011329,676950,677000;CP010319,676950,677000;CP013202,676950,677000;
CP012419	Mauve	SHARED	677001	677630	.	.	.	Notes=Lenght629	AE009948,677001,677630;CP000114,677001,677630;CP003810,677001,677630;HF952104,677001,677630;HF952106,677001,677630;HF952105,677001,677630;HG939456,677001,677630;CP007631,677001,677630;CP007632,677001,677630;CP010867,677001,677630;CP011325,677001,677630;CP011326,677001,677630;CP011327,677001,677630;CP011329,677001,677630;CP010319,677001,677630;CP013202,677001,677630;
CP012419	Mauve	SHARED	677632	678035	.	.	.	Notes=Lenght403	AE009948,677632,678035;CP000114,677632,678035;CP003810,677632,678035;HF952104,677632,678035;HF952106,677632,678035;HF952105,677632,678035;HG939456,677632,678035;CP007631,677632,678035;CP007632,677632,678035;CP010867,677632,678035;CP011325,677632,678035;CP011326,677632,678035;CP011327,677632,678035;CP011329,677632,678035;CP010319,677632,678035;CP013202,677632,678035;
CP012419	Mauve	SHARED	678036	678552	.	.	.	Notes=Lenght516	AE009948,678036,678552;CP000114,678036,678552;CP003810,678036,678552;HF952104,678036,678552;HG939456,678036,678552;CP007631,678036,678552;CP007632,678036,678552;CP010867,678036,678552;CP011325,678036,678552;CP011326,678036,678552;CP011327,678036,678552;CP011329,678036,678552;CP010319,678036,678552;CP013202,678036,678552;
CP012419	Mauve	SHARED	678553	678591	.	.	.	Notes=Lenght38	AE009948,678553,678591;CP000114,678553,678591;CP003810,678553,678591;HF952104,678553,678591;CP007631,678553,678591;CP010867,678553,678591;CP011325,678553,678591;CP011326,678553,678591;CP011327,678553,678591;CP011329,678553,678591;CP010319,678553,678591;CP013202,678553,678591;
CP012419	Mauve	SHARED	678592	678604	.	.	.	Notes=Lenght12	AE009948,678592,678604;CP000114,678592,678604;CP003810,678592,678604;HF952104,678592,678604;CP007631,678592,678604;CP010867,678592,678604;CP011325,678592,678604;CP011326,678592,678604;CP011327,678592,678604;CP011329,678592,678604;CP013202,678592,678604;
CP012419	Mauve	SHARED	678605	678632	.	.	.	Notes=Lenght27	AE009948,678605,678632;CP000114,678605,678632;CP003810,678605,678632;HF952104,678605,678632;CP007631,678605,678632;CP010867,678605,678632;CP011325,678605,678632;CP011326,678605,678632;CP011327,678605,678632;CP011329,678605,678632;CP010319,678605,678632;CP013202,678605,678632;
CP012419	Mauve	SHARED	678633	678713	.	.	.	Notes=Lenght80	AE009948,678633,678713;CP000114,678633,678713;CP003810,678633,678713;HF952104,678633,678713;HG939456,678633,678713;CP007631,678633,678713;CP007632,678633,678713;CP010867,678633,678713;CP011325,678633,678713;CP011326,678633,678713;CP011327,678633,678713;CP011329,678633,678713;CP010319,678633,678713;CP013202,678633,678713;
CP012419	Mauve	SHARED	678714	678795	.	.	.	Notes=Lenght81	AE009948,678714,678795;CP000114,678714,678795;CP003810,678714,678795;CP003919,678714,678795;HF952104,678714,678795;CP007482,678714,678795;CP007565,678714,678795;HG939456,678714,678795;CP007631,678714,678795;CP007632,678714,678795;FO393392,678714,678795;CP010867,678714,678795;CP011325,678714,678795;CP011326,678714,678795;CP011327,678714,678795;CP011328,678714,678795;CP011329,678714,678795;CP013202…
CP012419	Mauve	SHARED	678796	679034	.	.	.	Notes=Lenght238	AE009948,678796,679034;CP000114,678796,679034;CP003810,678796,679034;HF952104,678796,679034;HG939456,678796,679034;CP007631,678796,679034;CP007632,678796,679034;CP010867,678796,679034;CP011325,678796,679034;CP011326,678796,679034;CP011327,678796,679034;CP011329,678796,679034;CP010319,678796,679034;CP013202,678796,679034;
CP012419	Mauve	SHARED	679035	679245	.	.	.	Notes=Lenght210	AE009948,679035,679245;CP000114,679035,679245;CP003810,679035,679245;CP003919,679035,679245;HF952104,679035,679245;CP007482,679035,679245;CP007565,679035,679245;CP007631,679035,679245;FO393392,679035,679245;CP010867,679035,679245;CP011325,679035,679245;CP011326,679035,679245;CP011327,679035,679245;CP011328,679035,679245;CP011329,679035,679245;CP013202,679035,679245;
CP012419	Mauve	SHARED	679247	679289	.	.	.	Notes=Lenght42	AE009948,679247,679289;CP000114,679247,679289;CP003810,679247,679289;HF952104,679247,679289;CP007631,679247,679289;CP010867,679247,679289;CP011325,679247,679289;CP011326,679247,679289;CP011327,679247,679289;CP011329,679247,679289;CP010319,679247,679289;CP013202,679247,679289;
CP012419	Mauve	SHARED	679290	679691	.	.	.	Notes=Lenght401	AE009948,679290,679691;CP000114,679290,679691;CP003810,679290,679691;CP003919,679290,679691;HF952104,679290,679691;CP007482,679290,679691;CP007565,679290,679691;HG939456,679290,679691;CP007631,679290,679691;CP007632,679290,679691;FO393392,679290,679691;CP010867,679290,679691;CP011325,679290,679691;CP011326,679290,679691;CP011327,679290,679691;CP011328,679290,679691;CP011329,679290,679691;CP013202…
CP012419	Mauve	SHARED	679692	679769	.	.	.	Notes=Lenght77	AE009948,679692,679769;CP000114,679692,679769;CP003810,679692,679769;HF952104,679692,679769;CP007631,679692,679769;CP010867,679692,679769;CP011325,679692,679769;CP011326,679692,679769;CP011327,679692,679769;CP011329,679692,679769;CP010319,679692,679769;CP013202,679692,679769;
CP012419	Mauve	SHARED	679770	680790	.	.	.	Notes=Lenght1020	AE009948,679770,680790;CP000114,679770,680790;CP003810,679770,680790;CP003919,679770,680790;HF952104,679770,680790;CP007482,679770,680790;CP007565,679770,680790;HG939456,679770,680790;CP007631,679770,680790;CP007632,679770,680790;FO393392,679770,680790;CP010867,679770,680790;CP011325,679770,680790;CP011326,679770,680790;CP011327,679770,680790;CP011328,679770,680790;CP011329,679770,680790;CP013202…
CP012419	Mauve	SHARED	680791	680813	.	.	.	Notes=Lenght22	AE009948,680791,680813;CP000114,680791,680813;CP003810,680791,680813;CP003919,680791,680813;HF952104,680791,680813;HF952105,680791,680813;CP007482,680791,680813;CP007565,680791,680813;HG939456,680791,680813;CP007631,680791,680813;CP007632,680791,680813;FO393392,680791,680813;CP010867,680791,680813;CP011325,680791,680813;CP011326,680791,680813;CP011327,680791,680813;CP011328,680791,680813;CP011329…
CP012419	Mauve	SHARED	680828	681060	.	.	.	Notes=Lenght232	AE009948,680828,681060;CP000114,680828,681060;CP003810,680828,681060;CP003919,680828,681060;HF952104,680828,681060;CP007482,680828,681060;CP007565,680828,681060;HG939456,680828,681060;CP007631,680828,681060;CP007632,680828,681060;FO393392,680828,681060;CP010867,680828,681060;CP011325,680828,681060;CP011326,680828,681060;CP011327,680828,681060;CP011328,680828,681060;CP011329,680828,681060;CP010319…
CP012419	Mauve	SHARED	681061	681080	.	.	.	Notes=Lenght19	AE009948,681061,681080;CP000114,681061,681080;CP003810,681061,681080;CP003919,681061,681080;HF952104,681061,681080;CP007482,681061,681080;CP007565,681061,681080;CP007631,681061,681080;CP007632,681061,681080;FO393392,681061,681080;CP010867,681061,681080;CP011325,681061,681080;CP011326,681061,681080;CP011327,681061,681080;CP011328,681061,681080;CP011329,681061,681080;CP010319,681061,681080;CP013202…
CP012419	Mauve	SHARED	681081	683212	.	.	.	Notes=Lenght2131	AE009948,681081,683212;CP000114,681081,683212;CP003810,681081,683212;CP003919,681081,683212;HF952104,681081,683212;CP007482,681081,683212;CP007565,681081,683212;HG939456,681081,683212;CP007631,681081,683212;CP007632,681081,683212;FO393392,681081,683212;CP010867,681081,683212;CP011325,681081,683212;CP011326,681081,683212;CP011327,681081,683212;CP011328,681081,683212;CP011329,681081,683212;CP010319…
CP012419	Mauve	SHARED	683213	683360	.	.	.	Notes=Lenght147	AE009948,683213,683360;CP000114,683213,683360;CP003810,683213,683360;CP003919,683213,683360;HF952104,683213,683360;HF952106,683213,683360;HF952105,683213,683360;CP007482,683213,683360;CP007565,683213,683360;HG939456,683213,683360;CP007631,683213,683360;CP007632,683213,683360;FO393392,683213,683360;CP010867,683213,683360;CP011325,683213,683360;CP011326,683213,683360;CP011327,683213,683360;CP011328…
CP012419	Mauve	SHARED	692476	692520	.	.	.	Notes=Lenght44	AL732656,692476,692520;AE009948,692476,692520;CP000114,692476,692520;CP003810,692476,692520;HF952104,692476,692520;HF952106,692476,692520;HF952105,692476,692520;CP007482,692476,692520;CP007565,692476,692520;HG939456,692476,692520;CP007631,692476,692520;CP007632,692476,692520;CP006910,692476,692520;CP007572,692476,692520;CP007571,692476,692520;CP007570,692476,692520;FO393392,692476,692520;CP010867…
CP012419	Mauve	SHARED	697555	699274	.	.	.	Notes=Lenght1719	AL732656,697555,699274;AE009948,697555,699274;CP000114,697555,699274;CP003810,697555,699274;HF952104,697555,699274;HF952106,697555,699274;HF952105,697555,699274;CP007482,697555,699274;CP007565,697555,699274;HG939456,697555,699274;CP007631,697555,699274;CP007632,697555,699274;CP006910,697555,699274;CP007572,697555,699274;CP007571,697555,699274;CP007570,697555,699274;FO393392,697555,699274;CP010867…
CP012419	Mauve	SHARED	700478	700699	.	.	.	Notes=Lenght221	AL732656,700478,700699;AE009948,700478,700699;CP000114,700478,700699;CP003810,700478,700699;CP003919,700478,700699;HF952104,700478,700699;HF952106,700478,700699;HF952105,700478,700699;HG939456,700478,700699;CP007631,700478,700699;CP007632,700478,700699;CP006910,700478,700699;CP007572,700478,700699;CP007571,700478,700699;CP007570,700478,700699;CP010867,700478,700699;CP011325,700478,700699;CP011326…
CP012419	Mauve	SHARED	700751	700852	.	.	.	Notes=Lenght101	AL732656,700751,700852;AE009948,700751,700852;CP000114,700751,700852;CP003810,700751,700852;CP003919,700751,700852;HF952104,700751,700852;HF952106,700751,700852;HF952105,700751,700852;CP007482,700751,700852;CP007565,700751,700852;HG939456,700751,700852;CP007631,700751,700852;CP007632,700751,700852;CP006910,700751,700852;FO393392,700751,700852;CP010867,700751,700852;CP011325,700751,700852;CP011326…
CP012419	Mauve	SHARED	701193	701274	.	.	.	Notes=Lenght81	AL732656,701193,701274;AE009948,701193,701274;CP000114,701193,701274;CP003810,701193,701274;HF952104,701193,701274;HF952106,701193,701274;HF952105,701193,701274;CP007482,701193,701274;CP007565,701193,701274;HG939456,701193,701274;CP007631,701193,701274;CP007632,701193,701274;CP006910,701193,701274;CP007572,701193,701274;CP007571,701193,701274;CP007570,701193,701274;FO393392,701193,701274;CP010867…
CP012419	Mauve	SHARED	701624	706370	.	.	.	Notes=Lenght4746	AL732656,701624,706370;AE009948,701624,706370;CP000114,701624,706370;CP003810,701624,706370;HF952104,701624,706370;HF952106,701624,706370;HF952105,701624,706370;CP007482,701624,706370;CP007565,701624,706370;HG939456,701624,706370;CP007631,701624,706370;CP007632,701624,706370;CP006910,701624,706370;CP007572,701624,706370;CP007571,701624,706370;CP007570,701624,706370;FO393392,701624,706370;CP010867…
CP012419	Mauve	SHARED	706371	706520	.	.	.	Notes=Lenght149	AL732656,706371,706520;AE009948,706371,706520;CP000114,706371,706520;CP003810,706371,706520;HF952104,706371,706520;HF952106,706371,706520;HF952105,706371,706520;HG939456,706371,706520;CP007631,706371,706520;CP007632,706371,706520;CP006910,706371,706520;CP007572,706371,706520;CP007571,706371,706520;CP007570,706371,706520;CP010867,706371,706520;CP011325,706371,706520;CP011326,706371,706520;CP011327…
CP012419	Mauve	SHARED	706521	707608	.	.	.	Notes=Lenght1087	AL732656,706521,707608;AE009948,706521,707608;CP000114,706521,707608;CP003810,706521,707608;HF952104,706521,707608;HF952106,706521,707608;HF952105,706521,707608;CP007482,706521,707608;CP007565,706521,707608;HG939456,706521,707608;CP007631,706521,707608;CP007632,706521,707608;CP006910,706521,707608;CP007572,706521,707608;CP007571,706521,707608;CP007570,706521,707608;FO393392,706521,707608;CP010867…
CP012419	Mauve	SHARED	707609	707623	.	.	.	Notes=Lenght14	AL732656,707609,707623;AE009948,707609,707623;CP000114,707609,707623;CP003810,707609,707623;HF952104,707609,707623;HF952106,707609,707623;HF952105,707609,707623;HG939456,707609,707623;CP007631,707609,707623;CP007632,707609,707623;CP006910,707609,707623;CP007572,707609,707623;CP007571,707609,707623;CP007570,707609,707623;CP010867,707609,707623;CP011325,707609,707623;CP011326,707609,707623;CP011327…
CP012419	Mauve	SHARED	707625	707644	.	.	.	Notes=Lenght19	AL732656,707625,707644;AE009948,707625,707644;CP000114,707625,707644;CP003810,707625,707644;HF952104,707625,707644;HF952106,707625,707644;HF952105,707625,707644;HG939456,707625,707644;CP007631,707625,707644;CP007632,707625,707644;CP006910,707625,707644;CP007572,707625,707644;CP007571,707625,707644;CP007570,707625,707644;CP010867,707625,707644;CP011325,707625,707644;CP011326,707625,707644;CP011327…
CP012419	Mauve	SHARED	707645	708675	.	.	.	Notes=Lenght1030	AL732656,707645,708675;AE009948,707645,708675;CP000114,707645,708675;CP003810,707645,708675;HF952104,707645,708675;HF952106,707645,708675;HF952105,707645,708675;CP007482,707645,708675;CP007565,707645,708675;HG939456,707645,708675;CP007631,707645,708675;CP007632,707645,708675;CP006910,707645,708675;CP007572,707645,708675;CP007571,707645,708675;CP007570,707645,708675;FO393392,707645,708675;CP010867…
CP012419	Mauve	SHARED	710292	710312	.	.	.	Notes=Lenght20	AL732656,710292,710312;AE009948,710292,710312;CP000114,710292,710312;CP003810,710292,710312;CP003919,710292,710312;HF952104,710292,710312;HF952106,710292,710312;HF952105,710292,710312;CP007482,710292,710312;CP007565,710292,710312;HG939456,710292,710312;CP007631,710292,710312;CP007632,710292,710312;CP006910,710292,710312;CP007572,710292,710312;CP007571,710292,710312;CP007570,710292,710312;FO393392…
CP012419	Mauve	SHARED	720636	720649	.	.	.	Notes=Lenght13	AL732656,720636,720649;AE009948,720636,720649;CP000114,720636,720649;CP003810,720636,720649;CP003919,720636,720649;HF952104,720636,720649;HF952106,720636,720649;HF952105,720636,720649;CP007482,720636,720649;CP007565,720636,720649;CP007631,720636,720649;CP006910,720636,720649;CP007572,720636,720649;CP007571,720636,720649;CP007570,720636,720649;FO393392,720636,720649;CP010867,720636,720649;CP011325…
CP012419	Mauve	SHARED	721144	721306	.	.	.	Notes=Lenght162	AL732656,721144,721306;AE009948,721144,721306;CP000114,721144,721306;CP003810,721144,721306;CP003919,721144,721306;HF952104,721144,721306;HF952106,721144,721306;HF952105,721144,721306;HG939456,721144,721306;CP007631,721144,721306;CP007632,721144,721306;CP006910,721144,721306;CP007572,721144,721306;CP007571,721144,721306;CP007570,721144,721306;CP010867,721144,721306;CP011325,721144,721306;CP011326…
CP012419	Mauve	SHARED	725633	725710	.	.	.	Notes=Lenght77	AL732656,725633,725710;AE009948,725633,725710;CP000114,725633,725710;CP003810,725633,725710;HF952104,725633,725710;HF952106,725633,725710;HF952105,725633,725710;CP007482,725633,725710;CP007565,725633,725710;HG939456,725633,725710;CP007631,725633,725710;CP007632,725633,725710;CP006910,725633,725710;CP007572,725633,725710;CP007571,725633,725710;CP007570,725633,725710;FO393392,725633,725710;CP010867…
CP012419	Mauve	SHARED	730817	731376	.	.	.	Notes=Lenght559	AL732656,730817,731376;AE009948,730817,731376;CP000114,730817,731376;CP003810,730817,731376;HF952104,730817,731376;HF952106,730817,731376;HF952105,730817,731376;CP007482,730817,731376;CP007565,730817,731376;HG939456,730817,731376;CP007631,730817,731376;CP007632,730817,731376;CP006910,730817,731376;CP007572,730817,731376;CP007571,730817,731376;CP007570,730817,731376;FO393392,730817,731376;CP010867…
CP012419	Mauve	SHARED	746297	746520	.	.	.	Notes=Lenght223	AL732656,746297,746520;AE009948,746297,746520;CP003919,746297,746520;HF952104,746297,746520;HF952106,746297,746520;HF952105,746297,746520;CP007482,746297,746520;CP007565,746297,746520;HG939456,746297,746520;CP007631,746297,746520;CP007632,746297,746520;CP006910,746297,746520;CP007572,746297,746520;CP007571,746297,746520;CP007570,746297,746520;FO393392,746297,746520;CP010867,746297,746520;CP011328…
CP012419	Mauve	SHARED	749154	749332	.	.	.	Notes=Lenght178	AL732656,749154,749332;AE009948,749154,749332;CP000114,749154,749332;CP003810,749154,749332;CP003919,749154,749332;HF952104,749154,749332;HF952106,749154,749332;HF952105,749154,749332;CP007482,749154,749332;CP007565,749154,749332;HG939456,749154,749332;CP007631,749154,749332;CP007632,749154,749332;CP006910,749154,749332;CP007572,749154,749332;CP007571,749154,749332;CP007570,749154,749332;FO393392…
CP012419	Mauve	SHARED	758409	758482	.	.	.	Notes=Lenght73	AL732656,758409,758482;AE009948,758409,758482;CP000114,758409,758482;CP003810,758409,758482;CP003919,758409,758482;HF952104,758409,758482;HF952106,758409,758482;HF952105,758409,758482;HG939456,758409,758482;CP007631,758409,758482;CP007632,758409,758482;CP006910,758409,758482;CP007572,758409,758482;CP007571,758409,758482;CP007570,758409,758482;CP010867,758409,758482;CP011325,758409,758482;CP011326…
CP012419	Mauve	SHARED	758582	758742	.	.	.	Notes=Lenght160	AL732656,758582,758742;AE009948,758582,758742;CP000114,758582,758742;CP003810,758582,758742;CP003919,758582,758742;HF952104,758582,758742;HF952106,758582,758742;HF952105,758582,758742;HG939456,758582,758742;CP007631,758582,758742;CP007632,758582,758742;CP006910,758582,758742;CP007572,758582,758742;CP007571,758582,758742;CP007570,758582,758742;CP010867,758582,758742;CP011325,758582,758742;CP011326…
CP012419	Mauve	SHARED	779515	779938	.	.	.	Notes=Lenght423	AL732656,779515,779938;AE009948,779515,779938;CP000114,779515,779938;CP003810,779515,779938;HF952104,779515,779938;HF952106,779515,779938;HF952105,779515,779938;CP007482,779515,779938;CP007565,779515,779938;HG939456,779515,779938;CP007631,779515,779938;CP007632,779515,779938;CP006910,779515,779938;CP007572,779515,779938;CP007571,779515,779938;CP007570,779515,779938;FO393392,779515,779938;CP010867…
CP012419	Mauve	SHARED	779939	780268	.	.	.	Notes=Lenght329	AL732656,779939,780268;AE009948,779939,780268;CP000114,779939,780268;CP003810,779939,780268;HF952104,779939,780268;HF952106,779939,780268;HF952105,779939,780268;CP007482,779939,780268;CP007565,779939,780268;HG939456,779939,780268;CP007631,779939,780268;CP007632,779939,780268;CP006910,779939,780268;CP007572,779939,780268;CP007571,779939,780268;CP007570,779939,780268;FO393392,779939,780268;CP010867…
CP012419	Mauve	SHARED	783937	783972	.	.	.	Notes=Lenght35	AL732656,783937,783972;AE009948,783937,783972;CP000114,783937,783972;CP003810,783937,783972;HF952104,783937,783972;HF952106,783937,783972;HF952105,783937,783972;HG939456,783937,783972;CP007631,783937,783972;CP007632,783937,783972;CP006910,783937,783972;CP007572,783937,783972;CP007571,783937,783972;CP007570,783937,783972;CP010867,783937,783972;CP011325,783937,783972;CP011326,783937,783972;CP011327…
CP012419	Mauve	SHARED	790765	791112	.	.	.	Notes=Lenght347	AL732656,790765,791112;AE009948,790765,791112;CP000114,790765,791112;CP003810,790765,791112;CP003919,790765,791112;HF952104,790765,791112;HF952106,790765,791112;HF952105,790765,791112;HG939456,790765,791112;CP007631,790765,791112;CP007632,790765,791112;CP006910,790765,791112;CP007572,790765,791112;CP007571,790765,791112;CP007570,790765,791112;CP010867,790765,791112;CP011325,790765,791112;CP011326…
CP012419	Mauve	SHARED	792403	792639	.	.	.	Notes=Lenght236	AL732656,792403,792639;AE009948,792403,792639;CP000114,792403,792639;CP003810,792403,792639;HF952104,792403,792639;HF952106,792403,792639;HF952105,792403,792639;CP007482,792403,792639;CP007565,792403,792639;HG939456,792403,792639;CP007631,792403,792639;CP007632,792403,792639;CP006910,792403,792639;CP007572,792403,792639;CP007571,792403,792639;CP007570,792403,792639;FO393392,792403,792639;CP010867…
CP012419	Mauve	SHARED	795557	796879	.	.	.	Notes=Lenght1322	AL732656,795557,796879;AE009948,795557,796879;CP000114,795557,796879;CP003810,795557,796879;CP003919,795557,796879;HF952104,795557,796879;HF952106,795557,796879;HF952105,795557,796879;HG939456,795557,796879;CP007631,795557,796879;CP007632,795557,796879;CP006910,795557,796879;CP007572,795557,796879;CP007571,795557,796879;CP007570,795557,796879;CP010867,795557,796879;CP011325,795557,796879;CP011326…
CP012419	Mauve	SHARED	801359	802004	.	.	.	Notes=Lenght645	AL732656,801359,802004;AE009948,801359,802004;CP000114,801359,802004;CP003810,801359,802004;CP003919,801359,802004;HF952104,801359,802004;HF952106,801359,802004;HF952105,801359,802004;CP007482,801359,802004;CP007565,801359,802004;HG939456,801359,802004;CP007631,801359,802004;CP007632,801359,802004;CP006910,801359,802004;CP007572,801359,802004;FO393392,801359,802004;CP010867,801359,802004;CP011325…
CP012419	Mauve	SHARED	802005	802531	.	.	.	Notes=Lenght526	AL732656,802005,802531;AE009948,802005,802531;CP000114,802005,802531;CP003810,802005,802531;CP003919,802005,802531;HF952104,802005,802531;HF952106,802005,802531;HF952105,802005,802531;CP007482,802005,802531;CP007565,802005,802531;HG939456,802005,802531;CP007631,802005,802531;CP007632,802005,802531;CP006910,802005,802531;CP007572,802005,802531;CP007570,802005,802531;FO393392,802005,802531;CP010867…
CP012419	Mauve	SHARED	820057	820396	.	.	.	Notes=Lenght339	AL732656,820057,820396;AE009948,820057,820396;CP000114,820057,820396;CP003810,820057,820396;CP003919,820057,820396;HF952104,820057,820396;HF952106,820057,820396;HF952105,820057,820396;HG939456,820057,820396;CP007631,820057,820396;CP007632,820057,820396;CP006910,820057,820396;CP007572,820057,820396;CP007571,820057,820396;CP007570,820057,820396;CP010867,820057,820396;CP011325,820057,820396;CP011326…
CP012419	Mauve	SHARED	821465	821738	.	.	.	Notes=Lenght273	AL732656,821465,821738;AE009948,821465,821738;CP000114,821465,821738;CP003810,821465,821738;CP003919,821465,821738;HF952104,821465,821738;HF952106,821465,821738;HF952105,821465,821738;HG939456,821465,821738;CP007631,821465,821738;CP007632,821465,821738;CP006910,821465,821738;CP007572,821465,821738;CP007571,821465,821738;CP007570,821465,821738;CP010867,821465,821738;CP011325,821465,821738;CP011326…
CP012419	Mauve	SHARED	822798	822843	.	.	.	Notes=Lenght45	AL732656,822798,822843;AE009948,822798,822843;CP000114,822798,822843;CP003810,822798,822843;CP003919,822798,822843;HF952104,822798,822843;HF952106,822798,822843;HF952105,822798,822843;HG939456,822798,822843;CP007631,822798,822843;CP007632,822798,822843;CP006910,822798,822843;CP007572,822798,822843;CP007571,822798,822843;CP007570,822798,822843;CP010867,822798,822843;CP011325,822798,822843;CP011326…
CP012419	Mauve	SHARED	823085	823354	.	.	.	Notes=Lenght269	AL732656,823085,823354;AE009948,823085,823354;CP000114,823085,823354;CP003810,823085,823354;HF952104,823085,823354;HF952106,823085,823354;HF952105,823085,823354;HG939456,823085,823354;CP007631,823085,823354;CP007632,823085,823354;CP006910,823085,823354;CP007572,823085,823354;CP007571,823085,823354;CP007570,823085,823354;CP010867,823085,823354;CP011325,823085,823354;CP011326,823085,823354;CP011327…
CP012419	Mauve	SHARED	831228	831284	.	.	.	Notes=Lenght56	AL732656,831228,831284;AE009948,831228,831284;CP000114,831228,831284;CP003810,831228,831284;HF952104,831228,831284;HF952106,831228,831284;HF952105,831228,831284;CP007482,831228,831284;CP007565,831228,831284;HG939456,831228,831284;CP007631,831228,831284;CP007632,831228,831284;CP006910,831228,831284;CP007572,831228,831284;CP007571,831228,831284;CP007570,831228,831284;FO393392,831228,831284;CP010867…
CP012419	Mauve	SHARED	831285	831338	.	.	.	Notes=Lenght53	AL732656,831285,831338;AE009948,831285,831338;CP000114,831285,831338;CP003810,831285,831338;HF952104,831285,831338;HF952106,831285,831338;HF952105,831285,831338;HG939456,831285,831338;CP007631,831285,831338;CP007632,831285,831338;CP006910,831285,831338;CP007572,831285,831338;CP007571,831285,831338;CP007570,831285,831338;CP010867,831285,831338;CP011325,831285,831338;CP011326,831285,831338;CP011327…
CP012419	Mauve	SHARED	839982	841454	.	.	.	Notes=Lenght1472	AE009948,839982,841454;CP000114,839982,841454;CP003810,839982,841454;HF952104,839982,841454;CP007631,839982,841454;CP010867,839982,841454;CP011325,839982,841454;CP011326,839982,841454;CP011327,839982,841454;CP011329,839982,841454;CP013202,839982,841454;
CP012419	Mauve	SHARED	841463	841490	.	.	.	Notes=Lenght27	AL732656,841463,841490;AE009948,841463,841490;CP000114,841463,841490;CP003810,841463,841490;HF952104,841463,841490;HF952106,841463,841490;HF952105,841463,841490;HG939456,841463,841490;CP007631,841463,841490;CP007632,841463,841490;CP006910,841463,841490;CP007572,841463,841490;CP007571,841463,841490;CP007570,841463,841490;CP010867,841463,841490;CP011325,841463,841490;CP011326,841463,841490;CP011327…
CP012419	Mauve	SHARED	842989	843079	.	.	.	Notes=Lenght90	AL732656,842989,843079;AE009948,842989,843079;CP000114,842989,843079;CP003810,842989,843079;CP003919,842989,843079;HF952104,842989,843079;HF952106,842989,843079;HF952105,842989,843079;CP007482,842989,843079;CP007565,842989,843079;HG939456,842989,843079;CP007631,842989,843079;CP007632,842989,843079;CP006910,842989,843079;CP007572,842989,843079;CP007571,842989,843079;CP007570,842989,843079;FO393392…
CP012419	Mauve	SHARED	846259	848812	.	.	.	Notes=Lenght2553	AL732656,846259,848812;AE009948,846259,848812;CP000114,846259,848812;CP003810,846259,848812;CP003919,846259,848812;HF952104,846259,848812;HF952106,846259,848812;CP007482,846259,848812;CP007565,846259,848812;HG939456,846259,848812;CP007631,846259,848812;CP007632,846259,848812;CP006910,846259,848812;CP007572,846259,848812;CP007571,846259,848812;CP007570,846259,848812;FO393392,846259,848812;CP010867…
CP012419	Mauve	SHARED	861028	861066	.	.	.	Notes=Lenght38	AE009948,861028,861066;CP000114,861028,861066;CP003810,861028,861066;CP003919,861028,861066;HF952104,861028,861066;HF952106,861028,861066;HF952105,861028,861066;CP007482,861028,861066;CP007565,861028,861066;HG939456,861028,861066;CP007631,861028,861066;CP007632,861028,861066;CP006910,861028,861066;FO393392,861028,861066;CP010867,861028,861066;CP011325,861028,861066;CP011326,861028,861066;CP011327…
CP012419	Mauve	SHARED	862081	862404	.	.	.	Notes=Lenght323	AL732656,862081,862404;AE009948,862081,862404;CP000114,862081,862404;CP003810,862081,862404;HF952104,862081,862404;HF952106,862081,862404;HF952105,862081,862404;CP007482,862081,862404;CP007565,862081,862404;HG939456,862081,862404;CP007631,862081,862404;CP007632,862081,862404;CP006910,862081,862404;CP007572,862081,862404;CP007571,862081,862404;CP007570,862081,862404;FO393392,862081,862404;CP010867…
CP012419	Mauve	SHARED	880559	880586	.	.	.	Notes=Lenght27	AL732656,880559,880586;AE009948,880559,880586;CP000114,880559,880586;CP003810,880559,880586;HF952104,880559,880586;HF952106,880559,880586;HF952105,880559,880586;CP007482,880559,880586;CP007565,880559,880586;HG939456,880559,880586;CP007631,880559,880586;CP007632,880559,880586;CP006910,880559,880586;CP007572,880559,880586;CP007571,880559,880586;CP007570,880559,880586;FO393392,880559,880586;CP010867…
CP012419	Mauve	SHARED	880588	880611	.	.	.	Notes=Lenght23	AE009948,880588,880611;CP000114,880588,880611;CP003810,880588,880611;HF952104,880588,880611;HF952106,880588,880611;HF952105,880588,880611;CP007482,880588,880611;CP007565,880588,880611;HG939456,880588,880611;CP007631,880588,880611;CP007632,880588,880611;CP006910,880588,880611;CP007572,880588,880611;CP007570,880588,880611;FO393392,880588,880611;CP010867,880588,880611;CP011325,880588,880611;CP011326…
CP012419	Mauve	SHARED	880612	880625	.	.	.	Notes=Lenght13	AE009948,880612,880625;CP000114,880612,880625;CP003810,880612,880625;HF952104,880612,880625;HF952106,880612,880625;HF952105,880612,880625;CP007482,880612,880625;CP007565,880612,880625;HG939456,880612,880625;CP007631,880612,880625;CP007632,880612,880625;CP006910,880612,880625;FO393392,880612,880625;CP010867,880612,880625;CP011325,880612,880625;CP011326,880612,880625;CP011327,880612,880625;CP011328…
CP012419	Mauve	SHARED	881229	881529	.	.	.	Notes=Lenght300	AE009948,881229,881529;CP000114,881229,881529;CP003810,881229,881529;CP003919,881229,881529;HF952104,881229,881529;HF952106,881229,881529;HF952105,881229,881529;CP007482,881229,881529;CP007565,881229,881529;HG939456,881229,881529;CP007631,881229,881529;CP007632,881229,881529;CP006910,881229,881529;CP007572,881229,881529;CP007571,881229,881529;CP007570,881229,881529;FO393392,881229,881529;CP010867…
CP012419	Mauve	SHARED	889467	889515	.	.	.	Notes=Lenght48	AE009948,889467,889515;CP000114,889467,889515;CP003810,889467,889515;CP003919,889467,889515;HF952104,889467,889515;HF952106,889467,889515;HF952105,889467,889515;CP007482,889467,889515;CP007565,889467,889515;HG939456,889467,889515;CP007631,889467,889515;CP007632,889467,889515;CP006910,889467,889515;CP007572,889467,889515;CP007571,889467,889515;CP007570,889467,889515;FO393392,889467,889515;CP010867…
CP012419	Mauve	SHARED	890982	891003	.	.	.	Notes=Lenght21	AL732656,890982,891003;AE009948,890982,891003;CP000114,890982,891003;CP003810,890982,891003;CP003919,890982,891003;HF952104,890982,891003;HF952106,890982,891003;HF952105,890982,891003;CP007482,890982,891003;CP007565,890982,891003;HG939456,890982,891003;CP007631,890982,891003;CP007632,890982,891003;CP007572,890982,891003;CP007571,890982,891003;CP007570,890982,891003;FO393392,890982,891003;CP010867…
CP012419	Mauve	SHARED	899609	899623	.	.	.	Notes=Lenght14	AL732656,899609,899623;AE009948,899609,899623;CP000114,899609,899623;CP003810,899609,899623;HF952104,899609,899623;HG939456,899609,899623;CP007631,899609,899623;CP007632,899609,899623;CP007572,899609,899623;CP007571,899609,899623;CP007570,899609,899623;CP010867,899609,899623;CP011325,899609,899623;CP011326,899609,899623;CP011327,899609,899623;CP011329,899609,899623;CP013202,899609,899623;
CP012419	Mauve	SHARED	899624	899646	.	.	.	Notes=Lenght22	AL732656,899624,899646;AE009948,899624,899646;CP000114,899624,899646;CP003810,899624,899646;HF952104,899624,899646;CP007631,899624,899646;CP007572,899624,899646;CP007571,899624,899646;CP007570,899624,899646;CP010867,899624,899646;CP011325,899624,899646;CP011326,899624,899646;CP011327,899624,899646;CP011329,899624,899646;CP013202,899624,899646;
CP012419	Mauve	SHARED	909658	909762	.	.	.	Notes=Lenght104	AL732656,909658,909762;AE009948,909658,909762;CP000114,909658,909762;CP003810,909658,909762;CP003919,909658,909762;HF952104,909658,909762;CP007482,909658,909762;CP007565,909658,909762;CP007631,909658,909762;CP006910,909658,909762;CP007572,909658,909762;CP007571,909658,909762;CP007570,909658,909762;FO393392,909658,909762;CP010867,909658,909762;CP011325,909658,909762;CP011326,909658,909762;CP011327…
CP012419	Mauve	SHARED	912849	912862	.	.	.	Notes=Lenght13	AE009948,912849,912862;CP000114,912849,912862;CP003810,912849,912862;CP003919,912849,912862;HF952104,912849,912862;HF952106,912849,912862;HF952105,912849,912862;CP007482,912849,912862;CP007565,912849,912862;HG939456,912849,912862;CP007631,912849,912862;CP007632,912849,912862;CP007572,912849,912862;CP007571,912849,912862;CP007570,912849,912862;FO393392,912849,912862;CP010867,912849,912862;CP011325…
CP012419	Mauve	SHARED	915875	915897	.	.	.	Notes=Lenght22	AL732656,915875,915897;AE009948,915875,915897;CP000114,915875,915897;CP003810,915875,915897;CP003919,915875,915897;HF952104,915875,915897;HF952106,915875,915897;HF952105,915875,915897;CP007482,915875,915897;CP007565,915875,915897;HG939456,915875,915897;CP007631,915875,915897;CP007632,915875,915897;CP006910,915875,915897;CP007572,915875,915897;CP007571,915875,915897;CP007570,915875,915897;FO393392…
CP012419	Mauve	SHARED	915898	915910	.	.	.	Notes=Lenght12	AL732656,915898,915910;AE009948,915898,915910;CP000114,915898,915910;CP003810,915898,915910;CP003919,915898,915910;HF952104,915898,915910;HF952106,915898,915910;HF952105,915898,915910;CP007482,915898,915910;CP007565,915898,915910;HG939456,915898,915910;CP007631,915898,915910;CP007632,915898,915910;CP006910,915898,915910;CP007572,915898,915910;CP007571,915898,915910;CP007570,915898,915910;FO393392…
CP012419	Mauve	SHARED	915940	915976	.	.	.	Notes=Lenght36	AL732656,915940,915976;AE009948,915940,915976;CP000114,915940,915976;CP003810,915940,915976;HF952106,915940,915976;HG939456,915940,915976;CP007631,915940,915976;CP007632,915940,915976;CP006910,915940,915976;CP011325,915940,915976;CP011326,915940,915976;CP011327,915940,915976;CP011329,915940,915976;CP010319,915940,915976;CP013202,915940,915976;
CP012419	Mauve	SHARED	916926	916946	.	.	.	Notes=Lenght20	AL732656,916926,916946;AE009948,916926,916946;CP000114,916926,916946;CP003810,916926,916946;CP003919,916926,916946;HF952104,916926,916946;HF952106,916926,916946;HF952105,916926,916946;CP007482,916926,916946;CP007565,916926,916946;HG939456,916926,916946;CP007631,916926,916946;CP007632,916926,916946;CP006910,916926,916946;FO393392,916926,916946;CP010867,916926,916946;CP011325,916926,916946;CP011326…
CP012419	Mauve	SHARED	920267	920286	.	.	.	Notes=Lenght19	AL732656,920267,920286;AE009948,920267,920286;CP000114,920267,920286;CP003810,920267,920286;HF952104,920267,920286;HF952106,920267,920286;HF952105,920267,920286;HG939456,920267,920286;CP007631,920267,920286;CP007632,920267,920286;CP006910,920267,920286;CP007572,920267,920286;CP007571,920267,920286;CP007570,920267,920286;CP010867,920267,920286;CP011325,920267,920286;CP011326,920267,920286;CP011327…
CP012419	Mauve	SHARED	922290	922465	.	.	.	Notes=Lenght175	AL732656,922290,922465;AE009948,922290,922465;CP000114,922290,922465;CP003810,922290,922465;HF952104,922290,922465;HF952106,922290,922465;HF952105,922290,922465;CP007482,922290,922465;CP007565,922290,922465;HG939456,922290,922465;CP007631,922290,922465;CP007632,922290,922465;CP006910,922290,922465;CP007572,922290,922465;CP007571,922290,922465;CP007570,922290,922465;FO393392,922290,922465;CP010867…
CP012419	Mauve	SHARED	925107	925766	.	.	.	Notes=Lenght659	AL732656,925107,925766;AE009948,925107,925766;CP000114,925107,925766;CP003810,925107,925766;CP003919,925107,925766;HF952104,925107,925766;HF952106,925107,925766;HF952105,925107,925766;HG939456,925107,925766;CP007631,925107,925766;CP007632,925107,925766;CP006910,925107,925766;CP007572,925107,925766;CP007571,925107,925766;CP007570,925107,925766;CP010867,925107,925766;CP011325,925107,925766;CP011326…
CP012419	Mauve	SHARED	928023	928169	.	.	.	Notes=Lenght146	AL732656,928023,928169;AE009948,928023,928169;CP000114,928023,928169;CP003810,928023,928169;HF952104,928023,928169;HF952106,928023,928169;HF952105,928023,928169;HG939456,928023,928169;CP007631,928023,928169;CP007632,928023,928169;CP006910,928023,928169;CP007572,928023,928169;CP007571,928023,928169;CP007570,928023,928169;CP010867,928023,928169;CP011325,928023,928169;CP011326,928023,928169;CP011327…
CP012419	Mauve	SHARED	928787	928880	.	.	.	Notes=Lenght93	AL732656,928787,928880;AE009948,928787,928880;CP000114,928787,928880;CP003810,928787,928880;CP003919,928787,928880;HF952104,928787,928880;HF952106,928787,928880;HF952105,928787,928880;CP007482,928787,928880;CP007565,928787,928880;HG939456,928787,928880;CP007631,928787,928880;CP007632,928787,928880;CP007572,928787,928880;CP007571,928787,928880;CP007570,928787,928880;FO393392,928787,928880;CP010867…
CP012419	Mauve	SHARED	928907	928931	.	.	.	Notes=Lenght24	AL732656,928907,928931;AE009948,928907,928931;CP000114,928907,928931;CP003810,928907,928931;CP003919,928907,928931;HF952104,928907,928931;HF952106,928907,928931;HF952105,928907,928931;CP007482,928907,928931;CP007565,928907,928931;HG939456,928907,928931;CP007631,928907,928931;CP007632,928907,928931;CP006910,928907,928931;FO393392,928907,928931;CP010867,928907,928931;CP011325,928907,928931;CP011326…
CP012419	Mauve	SHARED	943514	943531	.	.	.	Notes=Lenght17	AL732656,943514,943531;AE009948,943514,943531;CP000114,943514,943531;CP003810,943514,943531;HF952104,943514,943531;HF952106,943514,943531;HF952105,943514,943531;CP007482,943514,943531;CP007565,943514,943531;HG939456,943514,943531;CP007631,943514,943531;CP007632,943514,943531;CP006910,943514,943531;CP007572,943514,943531;CP007571,943514,943531;CP007570,943514,943531;FO393392,943514,943531;CP010867…
CP012419	Mauve	SHARED	943532	943565	.	.	.	Notes=Lenght33	AL732656,943532,943565;AE009948,943532,943565;CP000114,943532,943565;CP003810,943532,943565;HF952104,943532,943565;HF952106,943532,943565;HF952105,943532,943565;CP007482,943532,943565;CP007565,943532,943565;HG939456,943532,943565;CP007631,943532,943565;CP007632,943532,943565;CP006910,943532,943565;CP007571,943532,943565;CP007570,943532,943565;FO393392,943532,943565;CP010867,943532,943565;CP011325…
CP012419	Mauve	SHARED	945933	947076	.	.	.	Notes=Lenght1143	AL732656,945933,947076;AE009948,945933,947076;CP000114,945933,947076;CP003810,945933,947076;HF952104,945933,947076;HF952106,945933,947076;HF952105,945933,947076;HG939456,945933,947076;CP007631,945933,947076;CP007632,945933,947076;CP006910,945933,947076;CP007572,945933,947076;CP007571,945933,947076;CP007570,945933,947076;CP010867,945933,947076;CP011325,945933,947076;CP011326,945933,947076;CP011327…
CP012419	Mauve	SHARED	947415	947615	.	.	.	Notes=Lenght200	AL732656,947415,947615;AE009948,947415,947615;CP000114,947415,947615;CP003810,947415,947615;HF952104,947415,947615;HF952106,947415,947615;HF952105,947415,947615;HG939456,947415,947615;CP007631,947415,947615;CP007632,947415,947615;CP006910,947415,947615;CP007572,947415,947615;CP007571,947415,947615;CP007570,947415,947615;CP010867,947415,947615;CP011325,947415,947615;CP011326,947415,947615;CP011327…
CP012419	Mauve	SHARED	949845	949866	.	.	.	Notes=Lenght21	AL732656,949845,949866;AE009948,949845,949866;CP000114,949845,949866;CP003810,949845,949866;HF952104,949845,949866;HF952106,949845,949866;HF952105,949845,949866;HG939456,949845,949866;CP007631,949845,949866;CP007632,949845,949866;CP006910,949845,949866;CP007572,949845,949866;CP007571,949845,949866;CP007570,949845,949866;CP010867,949845,949866;CP011325,949845,949866;CP011326,949845,949866;CP011327…
CP012419	Mauve	SHARED	950136	950233	.	.	.	Notes=Lenght97	AL732656,950136,950233;AE009948,950136,950233;CP000114,950136,950233;CP003810,950136,950233;HF952104,950136,950233;HF952106,950136,950233;HF952105,950136,950233;CP007482,950136,950233;CP007565,950136,950233;HG939456,950136,950233;CP007631,950136,950233;CP007632,950136,950233;CP006910,950136,950233;CP007572,950136,950233;CP007571,950136,950233;CP007570,950136,950233;FO393392,950136,950233;CP010867…
CP012419	Mauve	SHARED	957592	957628	.	.	.	Notes=Lenght36	AL732656,957592,957628;AE009948,957592,957628;CP000114,957592,957628;CP003810,957592,957628;CP003919,957592,957628;HF952104,957592,957628;HF952106,957592,957628;HF952105,957592,957628;CP007482,957592,957628;CP007565,957592,957628;HG939456,957592,957628;CP007631,957592,957628;CP007632,957592,957628;CP007572,957592,957628;CP007571,957592,957628;CP007570,957592,957628;FO393392,957592,957628;CP010867…
CP012419	Mauve	SHARED	957639	958714	.	.	.	Notes=Lenght1075	AL732656,957639,958714;AE009948,957639,958714;CP000114,957639,958714;CP003810,957639,958714;CP003919,957639,958714;HF952104,957639,958714;HF952106,957639,958714;HF952105,957639,958714;CP007482,957639,958714;CP007565,957639,958714;HG939456,957639,958714;CP007631,957639,958714;CP007632,957639,958714;CP006910,957639,958714;FO393392,957639,958714;CP010867,957639,958714;CP011325,957639,958714;CP011326…
CP012419	Mauve	SHARED	959734	959877	.	.	.	Notes=Lenght143	AL732656,959734,959877;AE009948,959734,959877;CP000114,959734,959877;CP003810,959734,959877;HF952104,959734,959877;HF952106,959734,959877;HF952105,959734,959877;HG939456,959734,959877;CP007631,959734,959877;CP007632,959734,959877;CP006910,959734,959877;CP007572,959734,959877;CP007571,959734,959877;CP007570,959734,959877;CP010867,959734,959877;CP011325,959734,959877;CP011326,959734,959877;CP011327…
CP012419	Mauve	SHARED	960127	960190	.	.	.	Notes=Lenght63	AE009948,960127,960190;CP000114,960127,960190;CP003810,960127,960190;CP007631,960127,960190;CP010867,960127,960190;CP011325,960127,960190;CP011326,960127,960190;CP011327,960127,960190;CP011329,960127,960190;CP013202,960127,960190;
CP012419	Mauve	SHARED	965795	965912	.	.	.	Notes=Lenght117	AL732656,965795,965912;AE009948,965795,965912;CP000114,965795,965912;CP003810,965795,965912;CP003919,965795,965912;HF952104,965795,965912;HF952106,965795,965912;HF952105,965795,965912;HG939456,965795,965912;CP007631,965795,965912;CP007632,965795,965912;CP006910,965795,965912;CP007572,965795,965912;CP007571,965795,965912;CP007570,965795,965912;CP010867,965795,965912;CP011325,965795,965912;CP011326…
CP012419	Mauve	SHARED	966797	966911	.	.	.	Notes=Lenght114	AL732656,966797,966911;AE009948,966797,966911;CP000114,966797,966911;CP003810,966797,966911;HF952104,966797,966911;HF952106,966797,966911;HF952105,966797,966911;CP007482,966797,966911;CP007565,966797,966911;HG939456,966797,966911;CP007631,966797,966911;CP007632,966797,966911;CP006910,966797,966911;CP007572,966797,966911;CP007571,966797,966911;CP007570,966797,966911;FO393392,966797,966911;CP010867…
CP012419	Mauve	SHARED	971519	971538	.	.	.	Notes=Lenght19	AL732656,971519,971538;AE009948,971519,971538;CP000114,971519,971538;CP003810,971519,971538;CP003919,971519,971538;HF952104,971519,971538;HF952106,971519,971538;HF952105,971519,971538;CP007482,971519,971538;HG939456,971519,971538;CP007631,971519,971538;CP007632,971519,971538;CP006910,971519,971538;CP007572,971519,971538;CP007571,971519,971538;CP007570,971519,971538;FO393392,971519,971538;CP010867…
CP012419	Mauve	SHARED	972858	972888	.	.	.	Notes=Lenght30	AL732656,972858,972888;AE009948,972858,972888;CP000114,972858,972888;CP003810,972858,972888;CP003919,972858,972888;HF952104,972858,972888;HF952106,972858,972888;HF952105,972858,972888;HG939456,972858,972888;CP007631,972858,972888;CP007632,972858,972888;CP006910,972858,972888;CP007572,972858,972888;CP007571,972858,972888;CP007570,972858,972888;CP010867,972858,972888;CP011325,972858,972888;CP011326…
CP012419	Mauve	SHARED	974043	974094	.	.	.	Notes=Lenght51	AL732656,974043,974094;AE009948,974043,974094;CP000114,974043,974094;CP003810,974043,974094;CP003919,974043,974094;HF952104,974043,974094;HF952106,974043,974094;HF952105,974043,974094;HG939456,974043,974094;CP007631,974043,974094;CP007632,974043,974094;CP006910,974043,974094;CP007572,974043,974094;CP007571,974043,974094;CP007570,974043,974094;CP010867,974043,974094;CP011325,974043,974094;CP011326…
CP012419	Mauve	SHARED	974216	974240	.	.	.	Notes=Lenght24	AL732656,974216,974240;AE009948,974216,974240;CP000114,974216,974240;CP003810,974216,974240;HF952104,974216,974240;HF952106,974216,974240;HF952105,974216,974240;CP007482,974216,974240;CP007565,974216,974240;HG939456,974216,974240;CP007631,974216,974240;CP007632,974216,974240;CP006910,974216,974240;CP007572,974216,974240;CP007571,974216,974240;CP007570,974216,974240;FO393392,974216,974240;CP010867…
CP012419	Mauve	SHARED	974241	974322	.	.	.	Notes=Lenght81	AL732656,974241,974322;AE009948,974241,974322;CP000114,974241,974322;CP003810,974241,974322;HF952104,974241,974322;HF952106,974241,974322;HF952105,974241,974322;HG939456,974241,974322;CP007631,974241,974322;CP007632,974241,974322;CP006910,974241,974322;CP007572,974241,974322;CP007571,974241,974322;CP007570,974241,974322;CP010867,974241,974322;CP011325,974241,974322;CP011326,974241,974322;CP011327…
CP012419	Mauve	SHARED	974323	974390	.	.	.	Notes=Lenght67	AL732656,974323,974390;AE009948,974323,974390;CP000114,974323,974390;CP003810,974323,974390;HF952104,974323,974390;HF952106,974323,974390;HF952105,974323,974390;CP007631,974323,974390;CP006910,974323,974390;CP007572,974323,974390;CP007571,974323,974390;CP007570,974323,974390;CP010867,974323,974390;CP011325,974323,974390;CP011326,974323,974390;CP011327,974323,974390;CP011329,974323,974390;CP010319…
CP012419	Mauve	SHARED	974391	974443	.	.	.	Notes=Lenght52	AL732656,974391,974443;AE009948,974391,974443;CP000114,974391,974443;CP003810,974391,974443;HF952104,974391,974443;HF952106,974391,974443;HF952105,974391,974443;HG939456,974391,974443;CP007631,974391,974443;CP007632,974391,974443;CP006910,974391,974443;CP007572,974391,974443;CP007571,974391,974443;CP007570,974391,974443;CP010867,974391,974443;CP011325,974391,974443;CP011326,974391,974443;CP011327…
CP012419	Mauve	SHARED	974444	974612	.	.	.	Notes=Lenght168	AL732656,974444,974612;AE009948,974444,974612;CP000114,974444,974612;CP003810,974444,974612;HF952104,974444,974612;HF952106,974444,974612;HG939456,974444,974612;CP007631,974444,974612;CP007632,974444,974612;CP006910,974444,974612;CP007572,974444,974612;CP007571,974444,974612;CP007570,974444,974612;CP010867,974444,974612;CP011325,974444,974612;CP011326,974444,974612;CP011327,974444,974612;CP011329…
CP012419	Mauve	SHARED	974613	974855	.	.	.	Notes=Lenght242	AL732656,974613,974855;AE009948,974613,974855;CP000114,974613,974855;CP003810,974613,974855;HF952104,974613,974855;HF952106,974613,974855;CP007482,974613,974855;CP007565,974613,974855;HG939456,974613,974855;CP007631,974613,974855;CP007632,974613,974855;CP006910,974613,974855;CP007572,974613,974855;CP007571,974613,974855;CP007570,974613,974855;FO393392,974613,974855;CP010867,974613,974855;CP011325…
CP012419	Mauve	SHARED	974856	975217	.	.	.	Notes=Lenght361	AL732656,974856,975217;AE009948,974856,975217;CP000114,974856,975217;CP003810,974856,975217;HF952104,974856,975217;HF952106,974856,975217;HF952105,974856,975217;CP007482,974856,975217;CP007565,974856,975217;HG939456,974856,975217;CP007631,974856,975217;CP007632,974856,975217;CP006910,974856,975217;CP007572,974856,975217;CP007571,974856,975217;CP007570,974856,975217;FO393392,974856,975217;CP010867…
CP012419	Mauve	SHARED	975255	975269	.	.	.	Notes=Lenght14	AE009948,975255,975269;CP000114,975255,975269;CP003810,975255,975269;CP003919,975255,975269;HF952104,975255,975269;HF952106,975255,975269;HF952105,975255,975269;CP007482,975255,975269;CP007565,975255,975269;HG939456,975255,975269;CP007631,975255,975269;CP007632,975255,975269;CP006910,975255,975269;CP007572,975255,975269;CP007571,975255,975269;CP007570,975255,975269;FO393392,975255,975269;CP010867…
CP012419	Mauve	SHARED	975270	975298	.	.	.	Notes=Lenght28	AE009948,975270,975298;CP000114,975270,975298;CP003810,975270,975298;CP003919,975270,975298;HF952104,975270,975298;HF952106,975270,975298;HF952105,975270,975298;CP007482,975270,975298;CP007565,975270,975298;CP007631,975270,975298;CP007632,975270,975298;CP006910,975270,975298;CP007572,975270,975298;CP007571,975270,975298;CP007570,975270,975298;FO393392,975270,975298;CP010867,975270,975298;CP011325…
CP012419	Mauve	SHARED	975299	975320	.	.	.	Notes=Lenght21	AE009948,975299,975320;CP000114,975299,975320;CP003810,975299,975320;CP003919,975299,975320;HF952104,975299,975320;HF952106,975299,975320;HF952105,975299,975320;CP007482,975299,975320;CP007565,975299,975320;CP007631,975299,975320;CP006910,975299,975320;CP007572,975299,975320;CP007571,975299,975320;CP007570,975299,975320;FO393392,975299,975320;CP010867,975299,975320;CP011325,975299,975320;CP011326…
CP012419	Mauve	SHARED	975321	975377	.	.	.	Notes=Lenght56	AL732656,975321,975377;AE009948,975321,975377;CP000114,975321,975377;CP003810,975321,975377;CP003919,975321,975377;HF952104,975321,975377;HF952106,975321,975377;HF952105,975321,975377;CP007482,975321,975377;CP007565,975321,975377;CP007631,975321,975377;CP006910,975321,975377;CP007572,975321,975377;CP007571,975321,975377;CP007570,975321,975377;FO393392,975321,975377;CP010867,975321,975377;CP011325…
CP012419	Mauve	SHARED	975378	975442	.	.	.	Notes=Lenght64	AL732656,975378,975442;AE009948,975378,975442;CP000114,975378,975442;CP003810,975378,975442;CP003919,975378,975442;HF952104,975378,975442;HF952106,975378,975442;HF952105,975378,975442;CP007482,975378,975442;CP007565,975378,975442;HG939456,975378,975442;CP007631,975378,975442;CP006910,975378,975442;CP007572,975378,975442;CP007571,975378,975442;CP007570,975378,975442;FO393392,975378,975442;CP010867…
CP012419	Mauve	SHARED	975634	975695	.	.	.	Notes=Lenght61	AL732656,975634,975695;AE009948,975634,975695;CP000114,975634,975695;CP003810,975634,975695;CP003919,975634,975695;HF952104,975634,975695;HF952106,975634,975695;HF952105,975634,975695;CP007482,975634,975695;CP007565,975634,975695;HG939456,975634,975695;CP007631,975634,975695;CP007632,975634,975695;CP006910,975634,975695;CP007571,975634,975695;CP007570,975634,975695;FO393392,975634,975695;CP010867…
CP012419	Mauve	SHARED	975696	975732	.	.	.	Notes=Lenght36	AL732656,975696,975732;AE009948,975696,975732;CP000114,975696,975732;CP003810,975696,975732;CP003919,975696,975732;HF952104,975696,975732;HF952106,975696,975732;HF952105,975696,975732;HG939456,975696,975732;CP007631,975696,975732;CP007632,975696,975732;CP006910,975696,975732;CP007571,975696,975732;CP007570,975696,975732;CP010867,975696,975732;CP011325,975696,975732;CP011326,975696,975732;CP011327…
CP012419	Mauve	SHARED	975733	975796	.	.	.	Notes=Lenght63	AL732656,975733,975796;AE009948,975733,975796;CP000114,975733,975796;CP003810,975733,975796;CP003919,975733,975796;HF952104,975733,975796;HF952106,975733,975796;HF952105,975733,975796;HG939456,975733,975796;CP007631,975733,975796;CP007632,975733,975796;CP006910,975733,975796;CP007572,975733,975796;CP007571,975733,975796;CP007570,975733,975796;CP010867,975733,975796;CP011325,975733,975796;CP011326…
CP012419	Mauve	SHARED	990036	990056	.	.	.	Notes=Lenght20	AL732656,990036,990056;AE009948,990036,990056;CP000114,990036,990056;CP003810,990036,990056;HF952104,990036,990056;HF952106,990036,990056;HF952105,990036,990056;CP007482,990036,990056;CP007565,990036,990056;HG939456,990036,990056;CP007631,990036,990056;CP007632,990036,990056;CP006910,990036,990056;CP007572,990036,990056;CP007571,990036,990056;CP007570,990036,990056;FO393392,990036,990056;CP010867…
CP012419	Mauve	SHARED	995065	995220	.	.	.	Notes=Lenght155	AL732656,995065,995220;AE009948,995065,995220;CP000114,995065,995220;CP003810,995065,995220;HF952104,995065,995220;HF952106,995065,995220;HF952105,995065,995220;HG939456,995065,995220;CP007631,995065,995220;CP007632,995065,995220;CP006910,995065,995220;CP007572,995065,995220;CP007571,995065,995220;CP007570,995065,995220;CP010867,995065,995220;CP011325,995065,995220;CP011326,995065,995220;CP011327…
CP012419	Mauve	SHARED	1010642	1010661	.	.	.	Notes=Lenght19	AE009948,1010642,1010661;CP000114,1010642,1010661;CP003810,1010642,1010661;CP003919,1010642,1010661;HF952104,1010642,1010661;HF952106,1010642,1010661;HF952105,1010642,1010661;CP007482,1010642,1010661;CP007565,1010642,1010661;HG939456,1010642,1010661;CP007631,1010642,1010661;CP007632,1010642,1010661;CP006910,1010642,1010661;FO393392,1010642,1010661;CP010867,1010642,1010661;CP011325,1010642,1010661…
CP012419	Mauve	SHARED	1010801	1010885	.	.	.	Notes=Lenght84	AL732656,1010801,1010885;AE009948,1010801,1010885;CP000114,1010801,1010885;CP003810,1010801,1010885;CP003919,1010801,1010885;HF952104,1010801,1010885;HF952106,1010801,1010885;HF952105,1010801,1010885;CP007482,1010801,1010885;CP007565,1010801,1010885;HG939456,1010801,1010885;CP007631,1010801,1010885;CP007632,1010801,1010885;CP007572,1010801,1010885;CP007571,1010801,1010885;CP007570,1010801,1010885…
CP012419	Mauve	SHARED	1011501	1011596	.	.	.	Notes=Lenght95	AL732656,1011501,1011596;AE009948,1011501,1011596;CP000114,1011501,1011596;CP003810,1011501,1011596;HF952104,1011501,1011596;HF952106,1011501,1011596;HF952105,1011501,1011596;CP007482,1011501,1011596;CP007565,1011501,1011596;HG939456,1011501,1011596;CP007631,1011501,1011596;CP007632,1011501,1011596;CP006910,1011501,1011596;CP007572,1011501,1011596;CP007571,1011501,1011596;CP007570,1011501,1011596…
CP012419	Mauve	SHARED	1016810	1016993	.	.	.	Notes=Lenght183	CP000114,1016810,1016993;CP003810,1016810,1016993;HF952104,1016810,1016993;HF952105,1016810,1016993;HG939456,1016810,1016993;CP007631,1016810,1016993;CP007632,1016810,1016993;CP006910,1016810,1016993;CP010867,1016810,1016993;CP011325,1016810,1016993;CP011326,1016810,1016993;CP011327,1016810,1016993;CP013202,1016810,1016993;
CP012419	Mauve	SHARED	1016994	1017026	.	.	.	Notes=Lenght32	AL732656,1016994,1017026;AE009948,1016994,1017026;CP000114,1016994,1017026;CP003810,1016994,1017026;HF952104,1016994,1017026;HF952106,1016994,1017026;HF952105,1016994,1017026;HG939456,1016994,1017026;CP007631,1016994,1017026;CP007632,1016994,1017026;CP006910,1016994,1017026;CP007572,1016994,1017026;CP007571,1016994,1017026;CP007570,1016994,1017026;CP010867,1016994,1017026;CP011325,1016994,1017026…
CP012419	Mauve	SHARED	1018671	1018777	.	.	.	Notes=Lenght106	AE009948,1018671,1018777;CP000114,1018671,1018777;CP003810,1018671,1018777;HF952104,1018671,1018777;HF952106,1018671,1018777;HF952105,1018671,1018777;CP007631,1018671,1018777;CP010867,1018671,1018777;CP011325,1018671,1018777;CP011326,1018671,1018777;CP011327,1018671,1018777;CP011329,1018671,1018777;CP010319,1018671,1018777;CP013202,1018671,1018777;
CP012419	Mauve	SHARED	1020439	1020576	.	.	.	Notes=Lenght137	AE009948,1020439,1020576;CP000114,1020439,1020576;CP003810,1020439,1020576;HF952104,1020439,1020576;CP007631,1020439,1020576;CP010867,1020439,1020576;CP011325,1020439,1020576;CP011326,1020439,1020576;CP011327,1020439,1020576;CP011329,1020439,1020576;CP013202,1020439,1020576;
CP012419	Mauve	SHARED	1022424	1022569	.	.	.	Notes=Lenght145	AL732656,1022424,1022569;AE009948,1022424,1022569;CP000114,1022424,1022569;CP003810,1022424,1022569;HF952104,1022424,1022569;HF952105,1022424,1022569;CP007631,1022424,1022569;CP007572,1022424,1022569;CP007571,1022424,1022569;CP007570,1022424,1022569;CP010867,1022424,1022569;CP011325,1022424,1022569;CP011326,1022424,1022569;CP011327,1022424,1022569;CP010319,1022424,1022569;CP013202,1022424,1022569;
CP012419	Mauve	SHARED	1022570	1022709	.	.	.	Notes=Lenght139	AE009948,1022570,1022709;CP000114,1022570,1022709;CP003810,1022570,1022709;HF952104,1022570,1022709;HF952105,1022570,1022709;CP007631,1022570,1022709;CP010867,1022570,1022709;CP011325,1022570,1022709;CP011326,1022570,1022709;CP011327,1022570,1022709;CP010319,1022570,1022709;CP013202,1022570,1022709;
CP012419	Mauve	SHARED	1022710	1023070	.	.	.	Notes=Lenght360	AL732656,1022710,1023070;AE009948,1022710,1023070;CP000114,1022710,1023070;CP003810,1022710,1023070;HF952104,1022710,1023070;HF952105,1022710,1023070;CP007631,1022710,1023070;CP007572,1022710,1023070;CP007571,1022710,1023070;CP007570,1022710,1023070;CP010867,1022710,1023070;CP011325,1022710,1023070;CP011326,1022710,1023070;CP011327,1022710,1023070;CP010319,1022710,1023070;CP013202,1022710,1023070;
CP012419	Mauve	SHARED	1023071	1023092	.	.	.	Notes=Lenght21	AE009948,1023071,1023092;CP000114,1023071,1023092;CP003810,1023071,1023092;HF952104,1023071,1023092;CP007631,1023071,1023092;CP010867,1023071,1023092;CP011325,1023071,1023092;CP011326,1023071,1023092;CP011327,1023071,1023092;CP013202,1023071,1023092;
CP012419	Mauve	SHARED	1023093	1023127	.	.	.	Notes=Lenght34	AL732656,1023093,1023127;AE009948,1023093,1023127;CP000114,1023093,1023127;CP003810,1023093,1023127;HF952104,1023093,1023127;CP007631,1023093,1023127;CP006910,1023093,1023127;CP007572,1023093,1023127;CP007571,1023093,1023127;CP007570,1023093,1023127;CP010867,1023093,1023127;CP011325,1023093,1023127;CP011326,1023093,1023127;CP011327,1023093,1023127;CP013202,1023093,1023127;
CP012419	Mauve	SHARED	1023129	1023141	.	.	.	Notes=Lenght12	AL732656,1023129,1023141;AE009948,1023129,1023141;CP000114,1023129,1023141;CP003810,1023129,1023141;HF952104,1023129,1023141;CP007631,1023129,1023141;CP007572,1023129,1023141;CP007571,1023129,1023141;CP007570,1023129,1023141;CP010867,1023129,1023141;CP011325,1023129,1023141;CP011326,1023129,1023141;CP011327,1023129,1023141;CP013202,1023129,1023141;
CP012419	Mauve	SHARED	1023142	1023156	.	.	.	Notes=Lenght14	AE009948,1023142,1023156;CP000114,1023142,1023156;CP003810,1023142,1023156;HF952104,1023142,1023156;HF952105,1023142,1023156;HG939456,1023142,1023156;CP007631,1023142,1023156;CP007632,1023142,1023156;CP010867,1023142,1023156;CP011325,1023142,1023156;CP011326,1023142,1023156;CP011327,1023142,1023156;CP010319,1023142,1023156;CP013202,1023142,1023156;
CP012419	Mauve	SHARED	1023157	1023262	.	.	.	Notes=Lenght105	AL732656,1023157,1023262;AE009948,1023157,1023262;CP000114,1023157,1023262;CP003810,1023157,1023262;HF952104,1023157,1023262;HF952105,1023157,1023262;HG939456,1023157,1023262;CP007631,1023157,1023262;CP007632,1023157,1023262;CP007572,1023157,1023262;CP007571,1023157,1023262;CP007570,1023157,1023262;CP010867,1023157,1023262;CP011325,1023157,1023262;CP011326,1023157,1023262;CP011327,1023157,1023262…
CP012419	Mauve	SHARED	1023263	1023530	.	.	.	Notes=Lenght267	AE009948,1023263,1023530;CP000114,1023263,1023530;CP003810,1023263,1023530;HF952104,1023263,1023530;HF952105,1023263,1023530;CP007631,1023263,1023530;CP010867,1023263,1023530;CP011325,1023263,1023530;CP011326,1023263,1023530;CP011327,1023263,1023530;CP010319,1023263,1023530;CP013202,1023263,1023530;
CP012419	Mauve	SHARED	1023536	1023599	.	.	.	Notes=Lenght63	AE009948,1023536,1023599;CP000114,1023536,1023599;CP003810,1023536,1023599;HF952104,1023536,1023599;HG939456,1023536,1023599;CP007631,1023536,1023599;CP007632,1023536,1023599;CP006910,1023536,1023599;CP010867,1023536,1023599;CP011325,1023536,1023599;CP011326,1023536,1023599;CP011327,1023536,1023599;CP013202,1023536,1023599;
CP012419	Mauve	SHARED	1023600	1023646	.	.	.	Notes=Lenght46	AL732656,1023600,1023646;AE009948,1023600,1023646;CP000114,1023600,1023646;CP003810,1023600,1023646;HF952104,1023600,1023646;HF952105,1023600,1023646;CP007631,1023600,1023646;CP007572,1023600,1023646;CP007571,1023600,1023646;CP007570,1023600,1023646;CP010867,1023600,1023646;CP011325,1023600,1023646;CP011326,1023600,1023646;CP011327,1023600,1023646;CP010319,1023600,1023646;CP013202,1023600,1023646;
CP012419	Mauve	SHARED	1023647	1023667	.	.	.	Notes=Lenght20	AE009948,1023647,1023667;CP000114,1023647,1023667;CP003810,1023647,1023667;HF952104,1023647,1023667;HF952105,1023647,1023667;CP007631,1023647,1023667;CP010867,1023647,1023667;CP011325,1023647,1023667;CP011326,1023647,1023667;CP011327,1023647,1023667;CP010319,1023647,1023667;CP013202,1023647,1023667;
CP012419	Mauve	SHARED	1023672	1023735	.	.	.	Notes=Lenght63	AE009948,1023672,1023735;CP000114,1023672,1023735;CP003810,1023672,1023735;HF952104,1023672,1023735;HF952105,1023672,1023735;CP007631,1023672,1023735;CP010867,1023672,1023735;CP011325,1023672,1023735;CP011326,1023672,1023735;CP011327,1023672,1023735;CP010319,1023672,1023735;CP013202,1023672,1023735;
CP012419	Mauve	SHARED	1023736	1023769	.	.	.	Notes=Lenght33	AL732656,1023736,1023769;AE009948,1023736,1023769;CP000114,1023736,1023769;CP003810,1023736,1023769;HF952104,1023736,1023769;HF952105,1023736,1023769;CP007631,1023736,1023769;CP007572,1023736,1023769;CP007571,1023736,1023769;CP007570,1023736,1023769;CP010867,1023736,1023769;CP011325,1023736,1023769;CP011326,1023736,1023769;CP011327,1023736,1023769;CP010319,1023736,1023769;CP013202,1023736,1023769;
CP012419	Mauve	SHARED	1023770	1023799	.	.	.	Notes=Lenght29	AE009948,1023770,1023799;CP000114,1023770,1023799;CP003810,1023770,1023799;HF952104,1023770,1023799;HF952105,1023770,1023799;CP007631,1023770,1023799;CP010867,1023770,1023799;CP011325,1023770,1023799;CP011326,1023770,1023799;CP011327,1023770,1023799;CP010319,1023770,1023799;CP013202,1023770,1023799;
CP012419	Mauve	SHARED	1023810	1023925	.	.	.	Notes=Lenght115	AE009948,1023810,1023925;CP000114,1023810,1023925;CP003810,1023810,1023925;HF952104,1023810,1023925;CP007631,1023810,1023925;CP006910,1023810,1023925;CP010867,1023810,1023925;CP011325,1023810,1023925;CP011326,1023810,1023925;CP011327,1023810,1023925;CP013202,1023810,1023925;
CP012419	Mauve	SHARED	1023926	1024442	.	.	.	Notes=Lenght516	AL732656,1023926,1024442;AE009948,1023926,1024442;CP000114,1023926,1024442;CP003810,1023926,1024442;HF952104,1023926,1024442;CP007631,1023926,1024442;CP006910,1023926,1024442;CP007572,1023926,1024442;CP007571,1023926,1024442;CP007570,1023926,1024442;CP010867,1023926,1024442;CP011325,1023926,1024442;CP011326,1023926,1024442;CP011327,1023926,1024442;CP013202,1023926,1024442;
CP012419	Mauve	SHARED	1024443	1025125	.	.	.	Notes=Lenght682	AE009948,1024443,1025125;CP000114,1024443,1025125;CP003810,1024443,1025125;HF952104,1024443,1025125;CP007631,1024443,1025125;CP006910,1024443,1025125;CP010867,1024443,1025125;CP011325,1024443,1025125;CP011326,1024443,1025125;CP011327,1024443,1025125;CP013202,1024443,1025125;
CP012419	Mauve	SHARED	1025126	1025167	.	.	.	Notes=Lenght41	AL732656,1025126,1025167;AE009948,1025126,1025167;CP000114,1025126,1025167;CP003810,1025126,1025167;HF952104,1025126,1025167;HF952105,1025126,1025167;HG939456,1025126,1025167;CP007631,1025126,1025167;CP007572,1025126,1025167;CP007571,1025126,1025167;CP007570,1025126,1025167;CP010867,1025126,1025167;CP011325,1025126,1025167;CP011326,1025126,1025167;CP011327,1025126,1025167;CP010319,1025126,1025167…
CP012419	Mauve	SHARED	1025168	1025341	.	.	.	Notes=Lenght173	AE009948,1025168,1025341;CP000114,1025168,1025341;CP003810,1025168,1025341;HF952104,1025168,1025341;CP007631,1025168,1025341;CP006910,1025168,1025341;CP010867,1025168,1025341;CP011325,1025168,1025341;CP011326,1025168,1025341;CP011327,1025168,1025341;CP013202,1025168,1025341;
CP012419	Mauve	SHARED	1025342	1025373	.	.	.	Notes=Lenght31	AL732656,1025342,1025373;AE009948,1025342,1025373;CP000114,1025342,1025373;CP003810,1025342,1025373;HF952104,1025342,1025373;CP007631,1025342,1025373;CP006910,1025342,1025373;CP007572,1025342,1025373;CP007571,1025342,1025373;CP007570,1025342,1025373;CP010867,1025342,1025373;CP011325,1025342,1025373;CP011326,1025342,1025373;CP011327,1025342,1025373;CP013202,1025342,1025373;
CP012419	Mauve	SHARED	1025374	1025516	.	.	.	Notes=Lenght142	AE009948,1025374,1025516;CP000114,1025374,1025516;CP003810,1025374,1025516;HF952104,1025374,1025516;CP007631,1025374,1025516;CP006910,1025374,1025516;CP010867,1025374,1025516;CP011325,1025374,1025516;CP011326,1025374,1025516;CP011327,1025374,1025516;CP013202,1025374,1025516;
CP012419	Mauve	SHARED	1025517	1025644	.	.	.	Notes=Lenght127	AL732656,1025517,1025644;AE009948,1025517,1025644;CP000114,1025517,1025644;CP003810,1025517,1025644;HF952104,1025517,1025644;HF952105,1025517,1025644;HG939456,1025517,1025644;CP007631,1025517,1025644;CP007572,1025517,1025644;CP007571,1025517,1025644;CP007570,1025517,1025644;CP010867,1025517,1025644;CP011325,1025517,1025644;CP011326,1025517,1025644;CP011327,1025517,1025644;CP010319,1025517,1025644…
CP012419	Mauve	SHARED	1025646	1026355	.	.	.	Notes=Lenght709	AL732656,1025646,1026355;AE009948,1025646,1026355;CP000114,1025646,1026355;CP003810,1025646,1026355;HF952104,1025646,1026355;CP007631,1025646,1026355;CP006910,1025646,1026355;CP007572,1025646,1026355;CP007571,1025646,1026355;CP007570,1025646,1026355;CP010867,1025646,1026355;CP011325,1025646,1026355;CP011326,1025646,1026355;CP011327,1025646,1026355;CP013202,1025646,1026355;
CP012419	Mauve	SHARED	1026356	1026367	.	.	.	Notes=Lenght11	AE009948,1026356,1026367;CP000114,1026356,1026367;CP003810,1026356,1026367;HF952104,1026356,1026367;HF952105,1026356,1026367;HG939456,1026356,1026367;CP007631,1026356,1026367;CP010867,1026356,1026367;CP011325,1026356,1026367;CP011326,1026356,1026367;CP011327,1026356,1026367;CP010319,1026356,1026367;CP013202,1026356,1026367;
CP012419	Mauve	SHARED	1026368	1026405	.	.	.	Notes=Lenght37	AL732656,1026368,1026405;AE009948,1026368,1026405;CP000114,1026368,1026405;CP003810,1026368,1026405;HF952104,1026368,1026405;HF952105,1026368,1026405;HG939456,1026368,1026405;CP007631,1026368,1026405;CP007572,1026368,1026405;CP007571,1026368,1026405;CP007570,1026368,1026405;CP010867,1026368,1026405;CP011325,1026368,1026405;CP011326,1026368,1026405;CP011327,1026368,1026405;CP010319,1026368,1026405…
CP012419	Mauve	SHARED	1026406	1026450	.	.	.	Notes=Lenght44	AE009948,1026406,1026450;CP000114,1026406,1026450;CP003810,1026406,1026450;HF952104,1026406,1026450;CP007631,1026406,1026450;CP006910,1026406,1026450;CP010867,1026406,1026450;CP011325,1026406,1026450;CP011326,1026406,1026450;CP011327,1026406,1026450;CP013202,1026406,1026450;
CP012419	Mauve	SHARED	1026455	1026517	.	.	.	Notes=Lenght62	AL732656,1026455,1026517;AE009948,1026455,1026517;CP000114,1026455,1026517;CP003810,1026455,1026517;HF952104,1026455,1026517;HF952105,1026455,1026517;HG939456,1026455,1026517;CP007631,1026455,1026517;CP007572,1026455,1026517;CP007571,1026455,1026517;CP007570,1026455,1026517;CP010867,1026455,1026517;CP011325,1026455,1026517;CP011326,1026455,1026517;CP011327,1026455,1026517;CP010319,1026455,1026517…
CP012419	Mauve	SHARED	1026518	1026564	.	.	.	Notes=Lenght46	AL732656,1026518,1026564;AE009948,1026518,1026564;CP000114,1026518,1026564;CP003810,1026518,1026564;HF952104,1026518,1026564;HF952105,1026518,1026564;CP007631,1026518,1026564;CP007572,1026518,1026564;CP007571,1026518,1026564;CP007570,1026518,1026564;CP010867,1026518,1026564;CP011325,1026518,1026564;CP011326,1026518,1026564;CP011327,1026518,1026564;CP010319,1026518,1026564;CP013202,1026518,1026564;
CP012419	Mauve	SHARED	1026565	1026577	.	.	.	Notes=Lenght12	AE009948,1026565,1026577;CP000114,1026565,1026577;CP003810,1026565,1026577;HF952104,1026565,1026577;HF952105,1026565,1026577;CP007631,1026565,1026577;CP010867,1026565,1026577;CP011325,1026565,1026577;CP011326,1026565,1026577;CP011327,1026565,1026577;CP010319,1026565,1026577;CP013202,1026565,1026577;
CP012419	Mauve	SHARED	1026578	1026640	.	.	.	Notes=Lenght62	AL732656,1026578,1026640;AE009948,1026578,1026640;CP000114,1026578,1026640;CP003810,1026578,1026640;HF952104,1026578,1026640;HG939456,1026578,1026640;CP007631,1026578,1026640;CP006910,1026578,1026640;CP007572,1026578,1026640;CP007571,1026578,1026640;CP007570,1026578,1026640;CP010867,1026578,1026640;CP011325,1026578,1026640;CP011326,1026578,1026640;CP011327,1026578,1026640;CP013202,1026578,1026640;
CP012419	Mauve	SHARED	1026641	1026771	.	.	.	Notes=Lenght130	AL732656,1026641,1026771;AE009948,1026641,1026771;CP000114,1026641,1026771;CP003810,1026641,1026771;HF952104,1026641,1026771;CP007631,1026641,1026771;CP006910,1026641,1026771;CP007572,1026641,1026771;CP007571,1026641,1026771;CP007570,1026641,1026771;CP010867,1026641,1026771;CP011325,1026641,1026771;CP011326,1026641,1026771;CP011327,1026641,1026771;CP013202,1026641,1026771;
CP012419	Mauve	SHARED	1026772	1026790	.	.	.	Notes=Lenght18	AE009948,1026772,1026790;CP000114,1026772,1026790;CP003810,1026772,1026790;HF952104,1026772,1026790;CP007631,1026772,1026790;CP010867,1026772,1026790;CP011325,1026772,1026790;CP011326,1026772,1026790;CP011327,1026772,1026790;CP013202,1026772,1026790;
CP012419	Mauve	SHARED	1026791	1026876	.	.	.	Notes=Lenght85	AL732656,1026791,1026876;AE009948,1026791,1026876;CP000114,1026791,1026876;CP003810,1026791,1026876;HF952104,1026791,1026876;CP007631,1026791,1026876;CP006910,1026791,1026876;CP007572,1026791,1026876;CP007571,1026791,1026876;CP007570,1026791,1026876;CP010867,1026791,1026876;CP011325,1026791,1026876;CP011326,1026791,1026876;CP011327,1026791,1026876;CP013202,1026791,1026876;
CP012419	Mauve	SHARED	1026878	1026928	.	.	.	Notes=Lenght50	AL732656,1026878,1026928;AE009948,1026878,1026928;CP000114,1026878,1026928;CP003810,1026878,1026928;HF952104,1026878,1026928;CP007631,1026878,1026928;CP006910,1026878,1026928;CP007572,1026878,1026928;CP007571,1026878,1026928;CP007570,1026878,1026928;CP010867,1026878,1026928;CP011325,1026878,1026928;CP011326,1026878,1026928;CP011327,1026878,1026928;CP013202,1026878,1026928;
CP012419	Mauve	SHARED	1026935	1026968	.	.	.	Notes=Lenght33	AL732656,1026935,1026968;AE009948,1026935,1026968;CP000114,1026935,1026968;CP003810,1026935,1026968;HF952104,1026935,1026968;HF952105,1026935,1026968;CP007631,1026935,1026968;CP007572,1026935,1026968;CP007571,1026935,1026968;CP007570,1026935,1026968;CP010867,1026935,1026968;CP011325,1026935,1026968;CP011326,1026935,1026968;CP011327,1026935,1026968;CP010319,1026935,1026968;CP013202,1026935,1026968;
CP012419	Mauve	SHARED	1026969	1027009	.	.	.	Notes=Lenght40	AE009948,1026969,1027009;CP000114,1026969,1027009;CP003810,1026969,1027009;HF952104,1026969,1027009;HF952105,1026969,1027009;CP007631,1026969,1027009;CP010867,1026969,1027009;CP011325,1026969,1027009;CP011326,1026969,1027009;CP011327,1026969,1027009;CP010319,1026969,1027009;CP013202,1026969,1027009;
CP012419	Mauve	SHARED	1027010	1027117	.	.	.	Notes=Lenght107	AE009948,1027010,1027117;CP000114,1027010,1027117;CP003810,1027010,1027117;HF952104,1027010,1027117;HG939456,1027010,1027117;CP007631,1027010,1027117;CP006910,1027010,1027117;CP010867,1027010,1027117;CP011325,1027010,1027117;CP011326,1027010,1027117;CP011327,1027010,1027117;CP013202,1027010,1027117;
CP012419	Mauve	SHARED	1027118	1027666	.	.	.	Notes=Lenght548	AE009948,1027118,1027666;CP000114,1027118,1027666;CP003810,1027118,1027666;HF952104,1027118,1027666;CP007631,1027118,1027666;CP006910,1027118,1027666;CP010867,1027118,1027666;CP011325,1027118,1027666;CP011326,1027118,1027666;CP011327,1027118,1027666;CP013202,1027118,1027666;
CP012419	Mauve	SHARED	1027667	1027762	.	.	.	Notes=Lenght95	AL732656,1027667,1027762;AE009948,1027667,1027762;CP000114,1027667,1027762;CP003810,1027667,1027762;HF952104,1027667,1027762;CP007631,1027667,1027762;CP006910,1027667,1027762;CP007572,1027667,1027762;CP007571,1027667,1027762;CP007570,1027667,1027762;CP010867,1027667,1027762;CP011325,1027667,1027762;CP011326,1027667,1027762;CP011327,1027667,1027762;CP013202,1027667,1027762;
CP012419	Mauve	SHARED	1027763	1027857	.	.	.	Notes=Lenght94	AE009948,1027763,1027857;CP000114,1027763,1027857;CP003810,1027763,1027857;HF952104,1027763,1027857;CP007631,1027763,1027857;CP006910,1027763,1027857;CP010867,1027763,1027857;CP011325,1027763,1027857;CP011326,1027763,1027857;CP011327,1027763,1027857;CP013202,1027763,1027857;
CP012419	Mauve	SHARED	1027860	1027881	.	.	.	Notes=Lenght21	AL732656,1027860,1027881;AE009948,1027860,1027881;CP000114,1027860,1027881;CP003810,1027860,1027881;HF952104,1027860,1027881;CP007631,1027860,1027881;CP006910,1027860,1027881;CP007572,1027860,1027881;CP007571,1027860,1027881;CP007570,1027860,1027881;CP010867,1027860,1027881;CP011325,1027860,1027881;CP011326,1027860,1027881;CP011327,1027860,1027881;CP013202,1027860,1027881;
CP012419	Mauve	SHARED	1027882	1029074	.	.	.	Notes=Lenght1192	AE009948,1027882,1029074;CP000114,1027882,1029074;CP003810,1027882,1029074;HF952104,1027882,1029074;HF952105,1027882,1029074;HG939456,1027882,1029074;CP007631,1027882,1029074;CP010867,1027882,1029074;CP011325,1027882,1029074;CP011326,1027882,1029074;CP011327,1027882,1029074;CP010319,1027882,1029074;CP013202,1027882,1029074;
CP012419	Mauve	SHARED	1029075	1029448	.	.	.	Notes=Lenght373	AL732656,1029075,1029448;AE009948,1029075,1029448;CP000114,1029075,1029448;CP003810,1029075,1029448;HF952104,1029075,1029448;HF952105,1029075,1029448;HG939456,1029075,1029448;CP007631,1029075,1029448;CP007572,1029075,1029448;CP007571,1029075,1029448;CP007570,1029075,1029448;CP010867,1029075,1029448;CP011325,1029075,1029448;CP011326,1029075,1029448;CP011327,1029075,1029448;CP010319,1029075,1029448…
CP012419	Mauve	SHARED	1029449	1031334	.	.	.	Notes=Lenght1885	AL732656,1029449,1031334;AE009948,1029449,1031334;CP000114,1029449,1031334;CP003810,1029449,1031334;HF952104,1029449,1031334;HF952106,1029449,1031334;HF952105,1029449,1031334;HG939456,1029449,1031334;CP007631,1029449,1031334;CP006910,1029449,1031334;CP007572,1029449,1031334;CP007571,1029449,1031334;CP007570,1029449,1031334;CP010867,1029449,1031334;CP011325,1029449,1031334;CP011326,1029449,1031334…
CP012419	Mauve	SHARED	1031335	1031910	.	.	.	Notes=Lenght575	AL732656,1031335,1031910;AE009948,1031335,1031910;CP000114,1031335,1031910;CP003810,1031335,1031910;HF952104,1031335,1031910;HF952106,1031335,1031910;HF952105,1031335,1031910;CP007631,1031335,1031910;CP006910,1031335,1031910;CP007572,1031335,1031910;CP007571,1031335,1031910;CP007570,1031335,1031910;CP010867,1031335,1031910;CP011325,1031335,1031910;CP011326,1031335,1031910;CP011327,1031335,1031910…
CP012419	Mauve	SHARED	1031911	1032074	.	.	.	Notes=Lenght163	AL732656,1031911,1032074;AE009948,1031911,1032074;CP000114,1031911,1032074;CP003810,1031911,1032074;HF952104,1031911,1032074;HF952106,1031911,1032074;HF952105,1031911,1032074;CP007631,1031911,1032074;CP006910,1031911,1032074;CP007571,1031911,1032074;CP010867,1031911,1032074;CP011325,1031911,1032074;CP011326,1031911,1032074;CP011327,1031911,1032074;CP010319,1031911,1032074;CP013202,1031911,1032074;
CP012419	Mauve	SHARED	1032075	1032124	.	.	.	Notes=Lenght49	AL732656,1032075,1032124;AE009948,1032075,1032124;CP000114,1032075,1032124;CP003810,1032075,1032124;HF952104,1032075,1032124;HF952106,1032075,1032124;HF952105,1032075,1032124;CP007482,1032075,1032124;CP007565,1032075,1032124;CP007631,1032075,1032124;CP006910,1032075,1032124;CP007571,1032075,1032124;FO393392,1032075,1032124;CP010867,1032075,1032124;CP011325,1032075,1032124;CP011326,1032075,1032124…
CP012419	Mauve	SHARED	1032125	1032386	.	.	.	Notes=Lenght261	CP000114,1032125,1032386;CP003810,1032125,1032386;HF952104,1032125,1032386;HF952106,1032125,1032386;HF952105,1032125,1032386;CP007482,1032125,1032386;CP007565,1032125,1032386;CP007631,1032125,1032386;CP006910,1032125,1032386;FO393392,1032125,1032386;CP010867,1032125,1032386;CP011325,1032125,1032386;CP011326,1032125,1032386;CP011327,1032125,1032386;CP011328,1032125,1032386;CP010319,1032125,1032386…
CP012419	Mauve	SHARED	1032387	1032531	.	.	.	Notes=Lenght144	CP000114,1032387,1032531;CP003810,1032387,1032531;HF952104,1032387,1032531;HF952106,1032387,1032531;HF952105,1032387,1032531;CP007482,1032387,1032531;CP007565,1032387,1032531;CP007631,1032387,1032531;CP006910,1032387,1032531;CP007572,1032387,1032531;CP007570,1032387,1032531;FO393392,1032387,1032531;CP010867,1032387,1032531;CP011325,1032387,1032531;CP011326,1032387,1032531;CP011327,1032387,1032531…
CP012419	Mauve	SHARED	1032532	1032581	.	.	.	Notes=Lenght49	CP000114,1032532,1032581;CP003810,1032532,1032581;CP003919,1032532,1032581;HF952104,1032532,1032581;HF952106,1032532,1032581;HF952105,1032532,1032581;CP007482,1032532,1032581;CP007565,1032532,1032581;CP007631,1032532,1032581;CP006910,1032532,1032581;CP007572,1032532,1032581;CP007570,1032532,1032581;FO393392,1032532,1032581;CP010867,1032532,1032581;CP011325,1032532,1032581;CP011326,1032532,1032581…
CP012419	Mauve	SHARED	1032582	1032623	.	.	.	Notes=Lenght41	AL732656,1032582,1032623;AE009948,1032582,1032623;CP000114,1032582,1032623;CP003810,1032582,1032623;CP003919,1032582,1032623;HF952104,1032582,1032623;HF952106,1032582,1032623;HF952105,1032582,1032623;CP007482,1032582,1032623;CP007565,1032582,1032623;CP007631,1032582,1032623;CP006910,1032582,1032623;CP007572,1032582,1032623;CP007571,1032582,1032623;CP007570,1032582,1032623;FO393392,1032582,1032623…
CP012419	Mauve	SHARED	1032624	1032721	.	.	.	Notes=Lenght97	AL732656,1032624,1032721;AE009948,1032624,1032721;CP000114,1032624,1032721;CP003810,1032624,1032721;HF952104,1032624,1032721;HF952106,1032624,1032721;HF952105,1032624,1032721;CP007482,1032624,1032721;CP007565,1032624,1032721;CP007631,1032624,1032721;CP006910,1032624,1032721;CP007572,1032624,1032721;CP007571,1032624,1032721;CP007570,1032624,1032721;FO393392,1032624,1032721;CP010867,1032624,1032721…
CP012419	Mauve	SHARED	1032722	1033154	.	.	.	Notes=Lenght432	AL732656,1032722,1033154;AE009948,1032722,1033154;CP000114,1032722,1033154;CP003810,1032722,1033154;CP003919,1032722,1033154;HF952104,1032722,1033154;HF952106,1032722,1033154;HF952105,1032722,1033154;CP007482,1032722,1033154;CP007565,1032722,1033154;CP007631,1032722,1033154;CP006910,1032722,1033154;CP007572,1032722,1033154;CP007571,1032722,1033154;CP007570,1032722,1033154;FO393392,1032722,1033154…
CP012419	Mauve	SHARED	1033155	1033938	.	.	.	Notes=Lenght783	AL732656,1033155,1033938;AE009948,1033155,1033938;CP000114,1033155,1033938;CP003810,1033155,1033938;CP003919,1033155,1033938;HF952104,1033155,1033938;HF952106,1033155,1033938;HF952105,1033155,1033938;CP007482,1033155,1033938;CP007565,1033155,1033938;HG939456,1033155,1033938;CP007631,1033155,1033938;CP006910,1033155,1033938;CP007572,1033155,1033938;CP007571,1033155,1033938;CP007570,1033155,1033938…
CP012419	Mauve	SHARED	1033939	1033970	.	.	.	Notes=Lenght31	AL732656,1033939,1033970;AE009948,1033939,1033970;CP000114,1033939,1033970;CP003810,1033939,1033970;CP003919,1033939,1033970;HF952104,1033939,1033970;HF952106,1033939,1033970;HF952105,1033939,1033970;CP007565,1033939,1033970;HG939456,1033939,1033970;CP007631,1033939,1033970;CP006910,1033939,1033970;CP007572,1033939,1033970;CP007571,1033939,1033970;CP007570,1033939,1033970;FO393392,1033939,1033970…
CP012419	Mauve	SHARED	1033972	1037714	.	.	.	Notes=Lenght3742	AL732656,1033972,1037714;AE009948,1033972,1037714;CP000114,1033972,1037714;CP003810,1033972,1037714;CP003919,1033972,1037714;HF952104,1033972,1037714;HF952106,1033972,1037714;HF952105,1033972,1037714;CP007482,1033972,1037714;CP007565,1033972,1037714;HG939456,1033972,1037714;CP007631,1033972,1037714;CP006910,1033972,1037714;CP007572,1033972,1037714;CP007571,1033972,1037714;CP007570,1033972,1037714…
CP012419	Mauve	SHARED	1037715	1040063	.	.	.	Notes=Lenght2348	AL732656,1037715,1040063;AE009948,1037715,1040063;CP000114,1037715,1040063;CP003810,1037715,1040063;CP003919,1037715,1040063;HF952104,1037715,1040063;HF952106,1037715,1040063;HF952105,1037715,1040063;CP007482,1037715,1040063;CP007565,1037715,1040063;HG939456,1037715,1040063;CP007631,1037715,1040063;CP007632,1037715,1040063;CP006910,1037715,1040063;CP007572,1037715,1040063;CP007571,1037715,1040063…
CP012419	Mauve	SHARED	1043469	1043523	.	.	.	Notes=Lenght54	AL732656,1043469,1043523;AE009948,1043469,1043523;CP000114,1043469,1043523;CP003810,1043469,1043523;HF952104,1043469,1043523;HF952106,1043469,1043523;HF952105,1043469,1043523;HG939456,1043469,1043523;CP007631,1043469,1043523;CP007632,1043469,1043523;CP006910,1043469,1043523;CP007572,1043469,1043523;CP007571,1043469,1043523;CP007570,1043469,1043523;CP010867,1043469,1043523;CP011325,1043469,1043523…
CP012419	Mauve	SHARED	1047344	1047372	.	.	.	Notes=Lenght28	CP000114,1047344,1047372;CP003810,1047344,1047372;HF952104,1047344,1047372;CP007631,1047344,1047372;CP011325,1047344,1047372;CP011326,1047344,1047372;CP011327,1047344,1047372;CP013202,1047344,1047372;
CP012419	Mauve	SHARED	1047383	1047397	.	.	.	Notes=Lenght14	AL732656,1047383,1047397;CP000114,1047383,1047397;CP003810,1047383,1047397;HF952104,1047383,1047397;HF952106,1047383,1047397;HF952105,1047383,1047397;HG939456,1047383,1047397;CP007631,1047383,1047397;CP007632,1047383,1047397;CP006910,1047383,1047397;CP011325,1047383,1047397;CP011326,1047383,1047397;CP011327,1047383,1047397;CP010319,1047383,1047397;CP013202,1047383,1047397;
CP012419	Mauve	SHARED	1047398	1047441	.	.	.	Notes=Lenght43	AL732656,1047398,1047441;CP000114,1047398,1047441;CP003810,1047398,1047441;HF952104,1047398,1047441;HF952106,1047398,1047441;HF952105,1047398,1047441;HG939456,1047398,1047441;CP007631,1047398,1047441;CP007632,1047398,1047441;CP006910,1047398,1047441;CP010867,1047398,1047441;CP011325,1047398,1047441;CP011326,1047398,1047441;CP011327,1047398,1047441;CP010319,1047398,1047441;CP013202,1047398,1047441;
CP012419	Mauve	SHARED	1047442	1047456	.	.	.	Notes=Lenght14	AL732656,1047442,1047456;AE009948,1047442,1047456;CP000114,1047442,1047456;CP003810,1047442,1047456;HF952104,1047442,1047456;HF952106,1047442,1047456;HF952105,1047442,1047456;HG939456,1047442,1047456;CP007631,1047442,1047456;CP007632,1047442,1047456;CP006910,1047442,1047456;CP010867,1047442,1047456;CP011325,1047442,1047456;CP011326,1047442,1047456;CP011327,1047442,1047456;CP011329,1047442,1047456…
CP012419	Mauve	SHARED	1047479	1047567	.	.	.	Notes=Lenght88	AL732656,1047479,1047567;CP000114,1047479,1047567;CP003810,1047479,1047567;CP003919,1047479,1047567;HF952104,1047479,1047567;HF952106,1047479,1047567;HF952105,1047479,1047567;CP007482,1047479,1047567;CP007565,1047479,1047567;HG939456,1047479,1047567;CP007631,1047479,1047567;CP007632,1047479,1047567;CP006910,1047479,1047567;CP007572,1047479,1047567;CP007571,1047479,1047567;CP007570,1047479,1047567…
CP012419	Mauve	SHARED	1047759	1047794	.	.	.	Notes=Lenght35	AL732656,1047759,1047794;AE009948,1047759,1047794;CP000114,1047759,1047794;CP003810,1047759,1047794;HF952104,1047759,1047794;HF952106,1047759,1047794;HF952105,1047759,1047794;CP007482,1047759,1047794;CP007565,1047759,1047794;HG939456,1047759,1047794;CP007631,1047759,1047794;CP007632,1047759,1047794;CP006910,1047759,1047794;CP007572,1047759,1047794;CP007571,1047759,1047794;CP007570,1047759,1047794…
CP012419	Mauve	SHARED	1053787	1053848	.	.	.	Notes=Lenght61	AL732656,1053787,1053848;AE009948,1053787,1053848;CP000114,1053787,1053848;CP003810,1053787,1053848;HF952104,1053787,1053848;HF952106,1053787,1053848;HF952105,1053787,1053848;CP007482,1053787,1053848;CP007565,1053787,1053848;HG939456,1053787,1053848;CP007631,1053787,1053848;CP007632,1053787,1053848;CP006910,1053787,1053848;CP007572,1053787,1053848;CP007571,1053787,1053848;CP007570,1053787,1053848…
CP012419	Mauve	SHARED	1062122	1062144	.	.	.	Notes=Lenght22	AL732656,1062122,1062144;AE009948,1062122,1062144;CP000114,1062122,1062144;CP003810,1062122,1062144;HF952104,1062122,1062144;HF952106,1062122,1062144;HF952105,1062122,1062144;HG939456,1062122,1062144;CP007631,1062122,1062144;CP007632,1062122,1062144;CP006910,1062122,1062144;CP007572,1062122,1062144;CP007571,1062122,1062144;CP007570,1062122,1062144;CP010867,1062122,1062144;CP011325,1062122,1062144…
CP012419	Mauve	SHARED	1062886	1062900	.	.	.	Notes=Lenght14	AL732656,1062886,1062900;AE009948,1062886,1062900;CP000114,1062886,1062900;CP003810,1062886,1062900;CP003919,1062886,1062900;HF952104,1062886,1062900;HF952106,1062886,1062900;HF952105,1062886,1062900;HG939456,1062886,1062900;CP007631,1062886,1062900;CP007632,1062886,1062900;CP006910,1062886,1062900;CP007572,1062886,1062900;CP007571,1062886,1062900;CP007570,1062886,1062900;CP010867,1062886,1062900…
CP012419	Mauve	SHARED	1062901	1063267	.	.	.	Notes=Lenght366	AL732656,1062901,1063267;AE009948,1062901,1063267;CP000114,1062901,1063267;CP003810,1062901,1063267;HF952104,1062901,1063267;HF952106,1062901,1063267;HF952105,1062901,1063267;HG939456,1062901,1063267;CP007631,1062901,1063267;CP007632,1062901,1063267;CP006910,1062901,1063267;CP007572,1062901,1063267;CP007571,1062901,1063267;CP007570,1062901,1063267;CP010867,1062901,1063267;CP011325,1062901,1063267…
CP012419	Mauve	SHARED	1063268	1064944	.	.	.	Notes=Lenght1676	AL732656,1063268,1064944;AE009948,1063268,1064944;CP000114,1063268,1064944;CP003810,1063268,1064944;CP003919,1063268,1064944;HF952104,1063268,1064944;HF952106,1063268,1064944;HF952105,1063268,1064944;HG939456,1063268,1064944;CP007631,1063268,1064944;CP007632,1063268,1064944;CP006910,1063268,1064944;CP007572,1063268,1064944;CP007571,1063268,1064944;CP007570,1063268,1064944;CP010867,1063268,1064944…
CP012419	Mauve	SHARED	1074050	1074210	.	.	.	Notes=Lenght160	AL732656,1074050,1074210;AE009948,1074050,1074210;CP000114,1074050,1074210;CP003810,1074050,1074210;HF952104,1074050,1074210;HF952106,1074050,1074210;HF952105,1074050,1074210;HG939456,1074050,1074210;CP007631,1074050,1074210;CP007632,1074050,1074210;CP006910,1074050,1074210;CP007572,1074050,1074210;CP007571,1074050,1074210;CP007570,1074050,1074210;CP010867,1074050,1074210;CP011325,1074050,1074210…
CP012419	Mauve	SHARED	1074211	1074348	.	.	.	Notes=Lenght137	AL732656,1074211,1074348;AE009948,1074211,1074348;CP000114,1074211,1074348;CP003810,1074211,1074348;HF952104,1074211,1074348;HF952106,1074211,1074348;HF952105,1074211,1074348;CP007482,1074211,1074348;CP007565,1074211,1074348;HG939456,1074211,1074348;CP007631,1074211,1074348;CP007632,1074211,1074348;CP006910,1074211,1074348;CP007572,1074211,1074348;CP007571,1074211,1074348;CP007570,1074211,1074348…
CP012419	Mauve	SHARED	1074696	1074822	.	.	.	Notes=Lenght126	AL732656,1074696,1074822;AE009948,1074696,1074822;CP000114,1074696,1074822;CP003810,1074696,1074822;HF952104,1074696,1074822;HF952106,1074696,1074822;HF952105,1074696,1074822;HG939456,1074696,1074822;CP007631,1074696,1074822;CP007632,1074696,1074822;CP006910,1074696,1074822;CP007572,1074696,1074822;CP007571,1074696,1074822;CP007570,1074696,1074822;CP010867,1074696,1074822;CP011325,1074696,1074822…
CP012419	Mauve	SHARED	1078949	1078986	.	.	.	Notes=Lenght37	AL732656,1078949,1078986;AE009948,1078949,1078986;CP000114,1078949,1078986;CP003810,1078949,1078986;HF952104,1078949,1078986;HF952106,1078949,1078986;CP007482,1078949,1078986;CP007565,1078949,1078986;HG939456,1078949,1078986;CP007631,1078949,1078986;CP007632,1078949,1078986;CP006910,1078949,1078986;CP007572,1078949,1078986;CP007571,1078949,1078986;CP007570,1078949,1078986;FO393392,1078949,1078986…
CP012419	Mauve	SHARED	1078987	1079211	.	.	.	Notes=Lenght224	AL732656,1078987,1079211;AE009948,1078987,1079211;CP000114,1078987,1079211;CP003810,1078987,1079211;HF952104,1078987,1079211;HF952106,1078987,1079211;HF952105,1078987,1079211;CP007482,1078987,1079211;CP007565,1078987,1079211;HG939456,1078987,1079211;CP007631,1078987,1079211;CP007632,1078987,1079211;CP006910,1078987,1079211;CP007572,1078987,1079211;CP007571,1078987,1079211;CP007570,1078987,1079211…
CP012419	Mauve	SHARED	1083073	1083257	.	.	.	Notes=Lenght184	AL732656,1083073,1083257;AE009948,1083073,1083257;CP000114,1083073,1083257;CP003810,1083073,1083257;HF952104,1083073,1083257;HF952106,1083073,1083257;HF952105,1083073,1083257;HG939456,1083073,1083257;CP007631,1083073,1083257;CP007632,1083073,1083257;CP006910,1083073,1083257;CP007572,1083073,1083257;CP007571,1083073,1083257;CP007570,1083073,1083257;CP010867,1083073,1083257;CP011325,1083073,1083257…
CP012419	Mauve	SHARED	1084212	1084590	.	.	.	Notes=Lenght378	AL732656,1084212,1084590;AE009948,1084212,1084590;CP000114,1084212,1084590;CP003810,1084212,1084590;HF952104,1084212,1084590;HF952106,1084212,1084590;HF952105,1084212,1084590;CP007482,1084212,1084590;CP007565,1084212,1084590;HG939456,1084212,1084590;CP007631,1084212,1084590;CP007632,1084212,1084590;CP006910,1084212,1084590;CP007572,1084212,1084590;CP007571,1084212,1084590;CP007570,1084212,1084590…
CP012419	Mauve	SHARED	1084649	1084744	.	.	.	Notes=Lenght95	AL732656,1084649,1084744;AE009948,1084649,1084744;CP000114,1084649,1084744;CP003810,1084649,1084744;CP003919,1084649,1084744;HF952104,1084649,1084744;HF952106,1084649,1084744;HF952105,1084649,1084744;HG939456,1084649,1084744;CP007631,1084649,1084744;CP007632,1084649,1084744;CP006910,1084649,1084744;CP007572,1084649,1084744;CP007571,1084649,1084744;CP007570,1084649,1084744;CP010867,1084649,1084744…
CP012419	Mauve	SHARED	1093973	1094062	.	.	.	Notes=Lenght89	AL732656,1093973,1094062;AE009948,1093973,1094062;CP000114,1093973,1094062;CP003810,1093973,1094062;CP003919,1093973,1094062;HF952104,1093973,1094062;HF952106,1093973,1094062;HF952105,1093973,1094062;CP007482,1093973,1094062;CP007565,1093973,1094062;HG939456,1093973,1094062;CP007632,1093973,1094062;CP006910,1093973,1094062;CP007572,1093973,1094062;CP007571,1093973,1094062;CP007570,1093973,1094062…
CP012419	Mauve	SHARED	1095102	1095139	.	.	.	Notes=Lenght37	AL732656,1095102,1095139;AE009948,1095102,1095139;CP000114,1095102,1095139;CP003810,1095102,1095139;HF952104,1095102,1095139;CP007631,1095102,1095139;CP007572,1095102,1095139;CP007571,1095102,1095139;CP007570,1095102,1095139;CP010867,1095102,1095139;CP011325,1095102,1095139;CP011326,1095102,1095139;CP011327,1095102,1095139;CP011329,1095102,1095139;CP013202,1095102,1095139;
CP012419	Mauve	SHARED	1095140	1095178	.	.	.	Notes=Lenght38	AE009948,1095140,1095178;CP000114,1095140,1095178;CP003810,1095140,1095178;HF952104,1095140,1095178;CP010867,1095140,1095178;CP011325,1095140,1095178;CP011326,1095140,1095178;CP011327,1095140,1095178;CP011329,1095140,1095178;CP013202,1095140,1095178;
CP012419	Mauve	SHARED	1096913	1096986	.	.	.	Notes=Lenght73	AL732656,1096913,1096986;AE009948,1096913,1096986;CP000114,1096913,1096986;CP003810,1096913,1096986;HF952104,1096913,1096986;HF952106,1096913,1096986;HF952105,1096913,1096986;CP007482,1096913,1096986;CP007565,1096913,1096986;HG939456,1096913,1096986;CP007631,1096913,1096986;CP007632,1096913,1096986;CP006910,1096913,1096986;CP007572,1096913,1096986;CP007571,1096913,1096986;CP007570,1096913,1096986…
CP012419	Mauve	SHARED	1097497	1097542	.	.	.	Notes=Lenght45	AL732656,1097497,1097542;AE009948,1097497,1097542;CP000114,1097497,1097542;CP003810,1097497,1097542;HF952104,1097497,1097542;HF952106,1097497,1097542;HF952105,1097497,1097542;CP007482,1097497,1097542;CP007565,1097497,1097542;HG939456,1097497,1097542;CP007631,1097497,1097542;CP007632,1097497,1097542;CP006910,1097497,1097542;CP007572,1097497,1097542;CP007571,1097497,1097542;CP007570,1097497,1097542…
CP012419	Mauve	SHARED	1111949	1111969	.	.	.	Notes=Lenght20	AL732656,1111949,1111969;AE009948,1111949,1111969;CP000114,1111949,1111969;CP003810,1111949,1111969;CP003919,1111949,1111969;HF952104,1111949,1111969;HF952106,1111949,1111969;CP007482,1111949,1111969;CP007565,1111949,1111969;HG939456,1111949,1111969;CP007631,1111949,1111969;CP007632,1111949,1111969;CP006910,1111949,1111969;CP007572,1111949,1111969;CP007571,1111949,1111969;CP007570,1111949,1111969…
CP012419	Mauve	SHARED	1120346	1120358	.	.	.	Notes=Lenght12	AL732656,1120346,1120358;AE009948,1120346,1120358;CP000114,1120346,1120358;CP003810,1120346,1120358;HF952104,1120346,1120358;HF952106,1120346,1120358;HF952105,1120346,1120358;CP007482,1120346,1120358;CP007565,1120346,1120358;HG939456,1120346,1120358;CP007631,1120346,1120358;CP007632,1120346,1120358;CP006910,1120346,1120358;CP007572,1120346,1120358;CP007571,1120346,1120358;CP007570,1120346,1120358…
CP012419	Mauve	SHARED	1120359	1120391	.	.	.	Notes=Lenght32	AL732656,1120359,1120391;AE009948,1120359,1120391;HF952104,1120359,1120391;HF952106,1120359,1120391;HF952105,1120359,1120391;CP007482,1120359,1120391;CP007565,1120359,1120391;HG939456,1120359,1120391;CP007631,1120359,1120391;CP007632,1120359,1120391;CP006910,1120359,1120391;FO393392,1120359,1120391;CP010867,1120359,1120391;CP011328,1120359,1120391;CP013202,1120359,1120391;
CP012419	Mauve	SHARED	1120392	1120404	.	.	.	Notes=Lenght12	AL732656,1120392,1120404;AE009948,1120392,1120404;CP003919,1120392,1120404;HF952104,1120392,1120404;HF952106,1120392,1120404;HF952105,1120392,1120404;CP007482,1120392,1120404;CP007565,1120392,1120404;HG939456,1120392,1120404;CP007631,1120392,1120404;CP007632,1120392,1120404;CP006910,1120392,1120404;FO393392,1120392,1120404;CP010867,1120392,1120404;CP011328,1120392,1120404;CP013202,1120392,1120404;
CP012419	Mauve	SHARED	1121855	1122002	.	.	.	Notes=Lenght147	AL732656,1121855,1122002;AE009948,1121855,1122002;CP000114,1121855,1122002;CP003810,1121855,1122002;HF952104,1121855,1122002;HF952106,1121855,1122002;HF952105,1121855,1122002;CP007482,1121855,1122002;CP007565,1121855,1122002;HG939456,1121855,1122002;CP007631,1121855,1122002;CP007632,1121855,1122002;CP006910,1121855,1122002;CP007572,1121855,1122002;CP007571,1121855,1122002;CP007570,1121855,1122002…
CP012419	Mauve	SHARED	1122003	1122095	.	.	.	Notes=Lenght92	AL732656,1122003,1122095;AE009948,1122003,1122095;CP000114,1122003,1122095;CP003810,1122003,1122095;HF952104,1122003,1122095;HF952106,1122003,1122095;HF952105,1122003,1122095;CP007482,1122003,1122095;HG939456,1122003,1122095;CP007631,1122003,1122095;CP007632,1122003,1122095;CP006910,1122003,1122095;CP007572,1122003,1122095;CP007571,1122003,1122095;CP007570,1122003,1122095;CP010867,1122003,1122095…
CP012419	Mauve	SHARED	1122164	1122233	.	.	.	Notes=Lenght69	AL732656,1122164,1122233;AE009948,1122164,1122233;CP000114,1122164,1122233;CP003810,1122164,1122233;HF952104,1122164,1122233;HF952106,1122164,1122233;HF952105,1122164,1122233;HG939456,1122164,1122233;CP007631,1122164,1122233;CP007632,1122164,1122233;CP006910,1122164,1122233;CP007572,1122164,1122233;CP007571,1122164,1122233;CP007570,1122164,1122233;CP010867,1122164,1122233;CP011325,1122164,1122233…
CP012419	Mauve	SHARED	1126467	1126734	.	.	.	Notes=Lenght267	AL732656,1126467,1126734;AE009948,1126467,1126734;CP000114,1126467,1126734;CP003810,1126467,1126734;HF952104,1126467,1126734;CP007631,1126467,1126734;CP010867,1126467,1126734;CP011325,1126467,1126734;CP011326,1126467,1126734;CP011327,1126467,1126734;CP011329,1126467,1126734;CP013202,1126467,1126734;
CP012419	Mauve	SHARED	1126735	1126759	.	.	.	Notes=Lenght24	AL732656,1126735,1126759;AE009948,1126735,1126759;CP000114,1126735,1126759;CP003810,1126735,1126759;CP003919,1126735,1126759;HF952104,1126735,1126759;HF952106,1126735,1126759;HF952105,1126735,1126759;HG939456,1126735,1126759;CP007631,1126735,1126759;CP007632,1126735,1126759;CP010867,1126735,1126759;CP011325,1126735,1126759;CP011326,1126735,1126759;CP011327,1126735,1126759;CP011328,1126735,1126759…
CP012419	Mauve	SHARED	1126981	1127052	.	.	.	Notes=Lenght71	AL732656,1126981,1127052;AE009948,1126981,1127052;CP000114,1126981,1127052;CP003810,1126981,1127052;CP003919,1126981,1127052;HF952104,1126981,1127052;HF952106,1126981,1127052;HF952105,1126981,1127052;CP007482,1126981,1127052;CP007565,1126981,1127052;HG939456,1126981,1127052;CP007632,1126981,1127052;CP006910,1126981,1127052;CP007572,1126981,1127052;CP007571,1126981,1127052;CP007570,1126981,1127052…
CP012419	Mauve	SHARED	1127053	1127082	.	.	.	Notes=Lenght29	AL732656,1127053,1127082;AE009948,1127053,1127082;CP000114,1127053,1127082;CP003810,1127053,1127082;HF952104,1127053,1127082;HF952106,1127053,1127082;HF952105,1127053,1127082;HG939456,1127053,1127082;CP007632,1127053,1127082;CP006910,1127053,1127082;CP007572,1127053,1127082;CP007571,1127053,1127082;CP007570,1127053,1127082;CP010867,1127053,1127082;CP011325,1127053,1127082;CP011326,1127053,1127082…
CP012419	Mauve	SHARED	1127083	1127209	.	.	.	Notes=Lenght126	AL732656,1127083,1127209;AE009948,1127083,1127209;CP000114,1127083,1127209;CP003810,1127083,1127209;HF952104,1127083,1127209;HF952106,1127083,1127209;HF952105,1127083,1127209;HG939456,1127083,1127209;CP007631,1127083,1127209;CP007632,1127083,1127209;CP006910,1127083,1127209;CP007572,1127083,1127209;CP007571,1127083,1127209;CP007570,1127083,1127209;CP010867,1127083,1127209;CP011325,1127083,1127209…
CP012419	Mauve	SHARED	1132059	1132100	.	.	.	Notes=Lenght41	AL732656,1132059,1132100;AE009948,1132059,1132100;CP000114,1132059,1132100;CP003810,1132059,1132100;CP003919,1132059,1132100;HF952104,1132059,1132100;HF952106,1132059,1132100;HF952105,1132059,1132100;HG939456,1132059,1132100;CP007631,1132059,1132100;CP007632,1132059,1132100;CP006910,1132059,1132100;CP007572,1132059,1132100;CP007571,1132059,1132100;CP007570,1132059,1132100;CP010867,1132059,1132100…
CP012419	Mauve	SHARED	1136940	1136971	.	.	.	Notes=Lenght31	AE009948,1136940,1136971;CP000114,1136940,1136971;CP003810,1136940,1136971;HF952104,1136940,1136971;HF952106,1136940,1136971;CP007631,1136940,1136971;CP010867,1136940,1136971;CP011325,1136940,1136971;CP011326,1136940,1136971;CP011327,1136940,1136971;CP011329,1136940,1136971;CP013202,1136940,1136971;
CP012419	Mauve	SHARED	1136972	1136987	.	.	.	Notes=Lenght15	CP000114,1136972,1136987;CP003810,1136972,1136987;HF952104,1136972,1136987;HF952106,1136972,1136987;CP010867,1136972,1136987;CP011325,1136972,1136987;CP011326,1136972,1136987;CP011327,1136972,1136987;CP013202,1136972,1136987;
CP012419	Mauve	SHARED	1145410	1145428	.	.	.	Notes=Lenght18	AE009948,1145410,1145428;CP003810,1145410,1145428;HF952104,1145410,1145428;HF952106,1145410,1145428;HF952105,1145410,1145428;CP007482,1145410,1145428;CP007565,1145410,1145428;HG939456,1145410,1145428;CP007631,1145410,1145428;CP007632,1145410,1145428;CP006910,1145410,1145428;FO393392,1145410,1145428;CP010867,1145410,1145428;CP011325,1145410,1145428;CP011326,1145410,1145428;CP011327,1145410,1145428…
CP012419	Mauve	SHARED	1147149	1147169	.	.	.	Notes=Lenght20	AL732656,1147149,1147169;AE009948,1147149,1147169;CP000114,1147149,1147169;CP003810,1147149,1147169;CP003919,1147149,1147169;HF952104,1147149,1147169;HF952106,1147149,1147169;CP007482,1147149,1147169;CP007565,1147149,1147169;HG939456,1147149,1147169;CP007631,1147149,1147169;CP007632,1147149,1147169;CP006910,1147149,1147169;CP007572,1147149,1147169;CP007571,1147149,1147169;CP007570,1147149,1147169…
CP012419	Mauve	SHARED	1153452	1153559	.	.	.	Notes=Lenght107	AL732656,1153452,1153559;AE009948,1153452,1153559;CP000114,1153452,1153559;CP003810,1153452,1153559;CP003919,1153452,1153559;HF952104,1153452,1153559;HF952106,1153452,1153559;HF952105,1153452,1153559;CP007482,1153452,1153559;CP007565,1153452,1153559;HG939456,1153452,1153559;CP007631,1153452,1153559;CP007632,1153452,1153559;CP006910,1153452,1153559;FO393392,1153452,1153559;CP010867,1153452,1153559…
CP012419	Mauve	SHARED	1153560	1153604	.	.	.	Notes=Lenght44	AL732656,1153560,1153604;AE009948,1153560,1153604;CP000114,1153560,1153604;CP003810,1153560,1153604;HF952104,1153560,1153604;HF952105,1153560,1153604;HG939456,1153560,1153604;CP007631,1153560,1153604;CP007632,1153560,1153604;CP006910,1153560,1153604;CP010867,1153560,1153604;CP011325,1153560,1153604;CP011326,1153560,1153604;CP011327,1153560,1153604;CP011329,1153560,1153604;CP010319,1153560,1153604…
CP012419	Mauve	SHARED	1153605	1153706	.	.	.	Notes=Lenght101	AL732656,1153605,1153706;AE009948,1153605,1153706;CP000114,1153605,1153706;CP003810,1153605,1153706;CP003919,1153605,1153706;HF952104,1153605,1153706;HF952106,1153605,1153706;HF952105,1153605,1153706;CP007482,1153605,1153706;CP007565,1153605,1153706;HG939456,1153605,1153706;CP007631,1153605,1153706;CP007632,1153605,1153706;CP006910,1153605,1153706;FO393392,1153605,1153706;CP010867,1153605,1153706…
CP012419	Mauve	SHARED	1153707	1153876	.	.	.	Notes=Lenght169	AL732656,1153707,1153876;AE009948,1153707,1153876;CP000114,1153707,1153876;CP003810,1153707,1153876;HF952104,1153707,1153876;HF952105,1153707,1153876;HG939456,1153707,1153876;CP007631,1153707,1153876;CP007632,1153707,1153876;CP006910,1153707,1153876;CP010867,1153707,1153876;CP011325,1153707,1153876;CP011326,1153707,1153876;CP011327,1153707,1153876;CP011329,1153707,1153876;CP010319,1153707,1153876…
CP012419	Mauve	SHARED	1153877	1154000	.	.	.	Notes=Lenght123	AL732656,1153877,1154000;AE009948,1153877,1154000;CP000114,1153877,1154000;CP003810,1153877,1154000;HF952104,1153877,1154000;HF952105,1153877,1154000;HG939456,1153877,1154000;CP006910,1153877,1154000;CP010867,1153877,1154000;CP011325,1153877,1154000;CP011326,1153877,1154000;CP011327,1153877,1154000;CP011329,1153877,1154000;CP010319,1153877,1154000;CP013202,1153877,1154000;
CP012419	Mauve	SHARED	1154001	1154014	.	.	.	Notes=Lenght13	AL732656,1154001,1154014;AE009948,1154001,1154014;CP000114,1154001,1154014;CP003810,1154001,1154014;CP003919,1154001,1154014;HF952104,1154001,1154014;HF952106,1154001,1154014;HF952105,1154001,1154014;CP007482,1154001,1154014;CP007565,1154001,1154014;HG939456,1154001,1154014;CP006910,1154001,1154014;FO393392,1154001,1154014;CP010867,1154001,1154014;CP011325,1154001,1154014;CP011326,1154001,1154014…
CP012419	Mauve	SHARED	1154016	1154037	.	.	.	Notes=Lenght21	AL732656,1154016,1154037;AE009948,1154016,1154037;CP000114,1154016,1154037;CP003810,1154016,1154037;CP003919,1154016,1154037;HF952104,1154016,1154037;HF952105,1154016,1154037;CP007482,1154016,1154037;CP007565,1154016,1154037;HG939456,1154016,1154037;CP006910,1154016,1154037;FO393392,1154016,1154037;CP010867,1154016,1154037;CP011325,1154016,1154037;CP011326,1154016,1154037;CP011327,1154016,1154037…
CP012419	Mauve	SHARED	1154038	1154182	.	.	.	Notes=Lenght144	AL732656,1154038,1154182;AE009948,1154038,1154182;CP000114,1154038,1154182;CP003810,1154038,1154182;CP003919,1154038,1154182;HF952104,1154038,1154182;HF952106,1154038,1154182;HF952105,1154038,1154182;CP007482,1154038,1154182;CP007565,1154038,1154182;HG939456,1154038,1154182;CP006910,1154038,1154182;FO393392,1154038,1154182;CP010867,1154038,1154182;CP011325,1154038,1154182;CP011326,1154038,1154182…
CP012419	Mauve	SHARED	1154526	1154759	.	.	.	Notes=Lenght233	AE009948,1154526,1154759;CP000114,1154526,1154759;CP003810,1154526,1154759;HF952104,1154526,1154759;CP010867,1154526,1154759;CP011325,1154526,1154759;CP011326,1154526,1154759;CP011327,1154526,1154759;CP011329,1154526,1154759;CP013202,1154526,1154759;
CP012419	Mauve	SHARED	1154906	1155169	.	.	.	Notes=Lenght263	AE009948,1154906,1155169;CP000114,1154906,1155169;CP003810,1154906,1155169;HF952104,1154906,1155169;HG939456,1154906,1155169;CP007631,1154906,1155169;CP007632,1154906,1155169;CP010867,1154906,1155169;CP011325,1154906,1155169;CP011326,1154906,1155169;CP011327,1154906,1155169;CP011329,1154906,1155169;CP013202,1154906,1155169;
CP012419	Mauve	SHARED	1157393	1157431	.	.	.	Notes=Lenght38	AL732656,1157393,1157431;AE009948,1157393,1157431;HF952104,1157393,1157431;CP007631,1157393,1157431;CP010867,1157393,1157431;CP011329,1157393,1157431;CP013202,1157393,1157431;
CP012419	Mauve	SHARED	1157437	1157450	.	.	.	Notes=Lenght13	AL732656,1157437,1157450;AE009948,1157437,1157450;CP003919,1157437,1157450;HF952104,1157437,1157450;CP007482,1157437,1157450;CP007565,1157437,1157450;HG939456,1157437,1157450;CP007631,1157437,1157450;CP007572,1157437,1157450;CP007571,1157437,1157450;CP007570,1157437,1157450;FO393392,1157437,1157450;CP010867,1157437,1157450;CP011328,1157437,1157450;CP011329,1157437,1157450;CP010319,1157437,1157450…
CP012419	Mauve	SHARED	1157451	1157476	.	.	.	Notes=Lenght25	AL732656,1157451,1157476;AE009948,1157451,1157476;CP003919,1157451,1157476;HF952104,1157451,1157476;HF952105,1157451,1157476;CP007482,1157451,1157476;CP007565,1157451,1157476;HG939456,1157451,1157476;CP007631,1157451,1157476;CP007632,1157451,1157476;CP007572,1157451,1157476;CP007571,1157451,1157476;CP007570,1157451,1157476;FO393392,1157451,1157476;CP010867,1157451,1157476;CP011328,1157451,1157476…
CP012419	Mauve	SHARED	1157477	1157496	.	.	.	Notes=Lenght19	AL732656,1157477,1157496;AE009948,1157477,1157496;CP000114,1157477,1157496;CP003810,1157477,1157496;CP003919,1157477,1157496;HF952104,1157477,1157496;HF952105,1157477,1157496;CP007482,1157477,1157496;CP007565,1157477,1157496;HG939456,1157477,1157496;CP007631,1157477,1157496;CP007632,1157477,1157496;CP007572,1157477,1157496;CP007571,1157477,1157496;CP007570,1157477,1157496;FO393392,1157477,1157496…
CP012419	Mauve	SHARED	1165592	1167348	.	.	.	Notes=Lenght1756	AL732656,1165592,1167348;AE009948,1165592,1167348;CP000114,1165592,1167348;CP003810,1165592,1167348;HF952104,1165592,1167348;HF952106,1165592,1167348;HF952105,1165592,1167348;HG939456,1165592,1167348;CP007631,1165592,1167348;CP007632,1165592,1167348;CP006910,1165592,1167348;CP007572,1165592,1167348;CP007571,1165592,1167348;CP007570,1165592,1167348;CP010867,1165592,1167348;CP011325,1165592,1167348…
CP012419	Mauve	SHARED	1169099	1169414	.	.	.	Notes=Lenght315	AL732656,1169099,1169414;AE009948,1169099,1169414;CP000114,1169099,1169414;CP003810,1169099,1169414;CP003919,1169099,1169414;HF952104,1169099,1169414;HF952106,1169099,1169414;HF952105,1169099,1169414;HG939456,1169099,1169414;CP007631,1169099,1169414;CP007632,1169099,1169414;CP006910,1169099,1169414;CP007572,1169099,1169414;CP007571,1169099,1169414;CP007570,1169099,1169414;CP010867,1169099,1169414…
CP012419	Mauve	SHARED	1174545	1174745	.	.	.	Notes=Lenght200	AL732656,1174545,1174745;AE009948,1174545,1174745;CP000114,1174545,1174745;CP003810,1174545,1174745;CP003919,1174545,1174745;HF952104,1174545,1174745;HF952106,1174545,1174745;HF952105,1174545,1174745;HG939456,1174545,1174745;CP007631,1174545,1174745;CP007632,1174545,1174745;CP006910,1174545,1174745;CP007572,1174545,1174745;CP007571,1174545,1174745;CP007570,1174545,1174745;CP010867,1174545,1174745…
CP012419	Mauve	SHARED	1223501	1223514	.	.	.	Notes=Lenght13	AE009948,1223501,1223514;CP000114,1223501,1223514;CP003810,1223501,1223514;CP003919,1223501,1223514;HF952104,1223501,1223514;HF952106,1223501,1223514;HF952105,1223501,1223514;CP007482,1223501,1223514;CP007565,1223501,1223514;HG939456,1223501,1223514;CP007631,1223501,1223514;CP007632,1223501,1223514;CP006910,1223501,1223514;FO393392,1223501,1223514;CP010867,1223501,1223514;CP011325,1223501,1223514…
CP012419	Mauve	SHARED	1224648	1224665	.	.	.	Notes=Lenght17	AE009948,1224648,1224665;CP000114,1224648,1224665;CP003810,1224648,1224665;CP003919,1224648,1224665;HF952106,1224648,1224665;HF952105,1224648,1224665;CP007565,1224648,1224665;CP007632,1224648,1224665;CP006910,1224648,1224665;CP007571,1224648,1224665;CP007570,1224648,1224665;FO393392,1224648,1224665;CP010867,1224648,1224665;CP011325,1224648,1224665;CP011326,1224648,1224665;CP011327,1224648,1224665…
CP012419	Mauve	SHARED	1226547	1226750	.	.	.	Notes=Lenght203	AL732656,1226547,1226750;AE009948,1226547,1226750;CP000114,1226547,1226750;CP003810,1226547,1226750;CP003919,1226547,1226750;HF952104,1226547,1226750;HF952106,1226547,1226750;HF952105,1226547,1226750;CP007482,1226547,1226750;CP007565,1226547,1226750;HG939456,1226547,1226750;CP007631,1226547,1226750;CP007632,1226547,1226750;CP006910,1226547,1226750;CP007572,1226547,1226750;CP007571,1226547,1226750…
CP012419	Mauve	SHARED	1243969	1244023	.	.	.	Notes=Lenght54	AL732656,1243969,1244023;AE009948,1243969,1244023;CP000114,1243969,1244023;CP003810,1243969,1244023;CP003919,1243969,1244023;HF952104,1243969,1244023;HF952106,1243969,1244023;HF952105,1243969,1244023;HG939456,1243969,1244023;CP007631,1243969,1244023;CP007632,1243969,1244023;CP006910,1243969,1244023;CP007572,1243969,1244023;CP007571,1243969,1244023;CP007570,1243969,1244023;CP010867,1243969,1244023…
CP012419	Mauve	SHARED	1258798	1258957	.	.	.	Notes=Lenght159	AL732656,1258798,1258957;AE009948,1258798,1258957;CP000114,1258798,1258957;HF952104,1258798,1258957;HG939456,1258798,1258957;CP007631,1258798,1258957;CP007632,1258798,1258957;CP006910,1258798,1258957;CP007572,1258798,1258957;CP007571,1258798,1258957;CP007570,1258798,1258957;CP010867,1258798,1258957;CP011329,1258798,1258957;CP013202,1258798,1258957;
CP012419	Mauve	SHARED	1258958	1259059	.	.	.	Notes=Lenght101	AL732656,1258958,1259059;AE009948,1258958,1259059;CP000114,1258958,1259059;HF952104,1258958,1259059;HG939456,1258958,1259059;CP007631,1258958,1259059;CP007632,1258958,1259059;CP007572,1258958,1259059;CP007571,1258958,1259059;CP007570,1258958,1259059;CP010867,1258958,1259059;CP011329,1258958,1259059;CP013202,1258958,1259059;
CP012419	Mauve	SHARED	1259060	1259319	.	.	.	Notes=Lenght259	AL732656,1259060,1259319;AE009948,1259060,1259319;CP000114,1259060,1259319;HF952104,1259060,1259319;HG939456,1259060,1259319;CP007631,1259060,1259319;CP007632,1259060,1259319;CP006910,1259060,1259319;CP007572,1259060,1259319;CP007571,1259060,1259319;CP007570,1259060,1259319;CP010867,1259060,1259319;CP011329,1259060,1259319;CP013202,1259060,1259319;
CP012419	Mauve	SHARED	1259320	1259344	.	.	.	Notes=Lenght24	AL732656,1259320,1259344;AE009948,1259320,1259344;CP000114,1259320,1259344;HF952104,1259320,1259344;HG939456,1259320,1259344;CP007631,1259320,1259344;CP007632,1259320,1259344;CP007572,1259320,1259344;CP007571,1259320,1259344;CP007570,1259320,1259344;CP010867,1259320,1259344;CP011329,1259320,1259344;CP013202,1259320,1259344;
CP012419	Mauve	SHARED	1259345	1259556	.	.	.	Notes=Lenght211	AL732656,1259345,1259556;AE009948,1259345,1259556;CP000114,1259345,1259556;HF952104,1259345,1259556;HG939456,1259345,1259556;CP007631,1259345,1259556;CP007632,1259345,1259556;CP006910,1259345,1259556;CP007572,1259345,1259556;CP007571,1259345,1259556;CP007570,1259345,1259556;CP010867,1259345,1259556;CP011329,1259345,1259556;CP013202,1259345,1259556;
CP012419	Mauve	SHARED	1259557	1259602	.	.	.	Notes=Lenght45	AL732656,1259557,1259602;AE009948,1259557,1259602;CP000114,1259557,1259602;HF952104,1259557,1259602;HG939456,1259557,1259602;CP007631,1259557,1259602;CP007632,1259557,1259602;CP007572,1259557,1259602;CP007571,1259557,1259602;CP007570,1259557,1259602;CP010867,1259557,1259602;CP011329,1259557,1259602;CP013202,1259557,1259602;
CP012419	Mauve	SHARED	1259603	1259752	.	.	.	Notes=Lenght149	AL732656,1259603,1259752;AE009948,1259603,1259752;CP000114,1259603,1259752;HF952104,1259603,1259752;HG939456,1259603,1259752;CP007631,1259603,1259752;CP007632,1259603,1259752;CP006910,1259603,1259752;CP007572,1259603,1259752;CP007571,1259603,1259752;CP007570,1259603,1259752;CP010867,1259603,1259752;CP011329,1259603,1259752;CP013202,1259603,1259752;
CP012419	Mauve	SHARED	1259753	1265230	.	.	.	Notes=Lenght5477	AL732656,1259753,1265230;AE009948,1259753,1265230;CP000114,1259753,1265230;HF952104,1259753,1265230;HG939456,1259753,1265230;CP007631,1259753,1265230;CP007632,1259753,1265230;CP007572,1259753,1265230;CP007571,1259753,1265230;CP007570,1259753,1265230;CP010867,1259753,1265230;CP011329,1259753,1265230;CP013202,1259753,1265230;
CP012419	Mauve	SHARED	1265232	1265242	.	.	.	Notes=Lenght10	AL732656,1265232,1265242;AE009948,1265232,1265242;CP000114,1265232,1265242;HF952104,1265232,1265242;HG939456,1265232,1265242;CP007631,1265232,1265242;CP007632,1265232,1265242;CP007572,1265232,1265242;CP007571,1265232,1265242;CP007570,1265232,1265242;CP010867,1265232,1265242;CP011329,1265232,1265242;CP013202,1265232,1265242;
CP012419	Mauve	SHARED	1265244	1265327	.	.	.	Notes=Lenght83	AL732656,1265244,1265327;AE009948,1265244,1265327;CP000114,1265244,1265327;HF952104,1265244,1265327;HG939456,1265244,1265327;CP007631,1265244,1265327;CP007632,1265244,1265327;CP007572,1265244,1265327;CP007571,1265244,1265327;CP007570,1265244,1265327;CP010867,1265244,1265327;CP013202,1265244,1265327;
CP012419	Mauve	SHARED	1265339	1266405	.	.	.	Notes=Lenght1066	AL732656,1265339,1266405;AE009948,1265339,1266405;CP000114,1265339,1266405;CP003919,1265339,1266405;HF952104,1265339,1266405;HF952106,1265339,1266405;HF952105,1265339,1266405;CP007482,1265339,1266405;CP007565,1265339,1266405;HG939456,1265339,1266405;CP007631,1265339,1266405;CP007632,1265339,1266405;CP007572,1265339,1266405;CP007571,1265339,1266405;CP007570,1265339,1266405;FO393392,1265339,1266405…
CP012419	Mauve	SHARED	1266406	1266570	.	.	.	Notes=Lenght164	AL732656,1266406,1266570;AE009948,1266406,1266570;CP000114,1266406,1266570;HF952104,1266406,1266570;HF952105,1266406,1266570;HG939456,1266406,1266570;CP007631,1266406,1266570;CP007632,1266406,1266570;CP007572,1266406,1266570;CP007571,1266406,1266570;CP007570,1266406,1266570;CP010867,1266406,1266570;CP011329,1266406,1266570;CP013202,1266406,1266570;
CP012419	Mauve	SHARED	1266571	1267648	.	.	.	Notes=Lenght1077	AL732656,1266571,1267648;AE009948,1266571,1267648;CP000114,1266571,1267648;HF952104,1266571,1267648;HG939456,1266571,1267648;CP007631,1266571,1267648;CP007632,1266571,1267648;CP007572,1266571,1267648;CP007571,1266571,1267648;CP007570,1266571,1267648;CP010867,1266571,1267648;CP011329,1266571,1267648;CP013202,1266571,1267648;
CP012419	Mauve	SHARED	1267779	1269282	.	.	.	Notes=Lenght1503	AL732656,1267779,1269282;AE009948,1267779,1269282;CP000114,1267779,1269282;HF952104,1267779,1269282;HG939456,1267779,1269282;CP007631,1267779,1269282;CP007632,1267779,1269282;CP007572,1267779,1269282;CP007571,1267779,1269282;CP007570,1267779,1269282;CP010867,1267779,1269282;CP011329,1267779,1269282;CP013202,1267779,1269282;
CP012419	Mauve	SHARED	1269283	1270049	.	.	.	Notes=Lenght766	AL732656,1269283,1270049;AE009948,1269283,1270049;CP000114,1269283,1270049;HF952104,1269283,1270049;HG939456,1269283,1270049;CP007631,1269283,1270049;CP007632,1269283,1270049;CP007572,1269283,1270049;CP007571,1269283,1270049;CP007570,1269283,1270049;CP010867,1269283,1270049;CP011329,1269283,1270049;CP013202,1269283,1270049;
CP012419	Mauve	SHARED	1270050	1270083	.	.	.	Notes=Lenght33	AL732656,1270050,1270083;AE009948,1270050,1270083;CP000114,1270050,1270083;HF952104,1270050,1270083;HG939456,1270050,1270083;CP007631,1270050,1270083;CP007632,1270050,1270083;CP007572,1270050,1270083;CP007570,1270050,1270083;CP010867,1270050,1270083;CP011329,1270050,1270083;CP013202,1270050,1270083;
CP012419	Mauve	SHARED	1270084	1270576	.	.	.	Notes=Lenght492	AL732656,1270084,1270576;AE009948,1270084,1270576;CP000114,1270084,1270576;HF952104,1270084,1270576;HG939456,1270084,1270576;CP007631,1270084,1270576;CP007632,1270084,1270576;CP007572,1270084,1270576;CP007571,1270084,1270576;CP007570,1270084,1270576;CP010867,1270084,1270576;CP011329,1270084,1270576;CP013202,1270084,1270576;
CP012419	Mauve	SHARED	1270577	1270628	.	.	.	Notes=Lenght51	AL732656,1270577,1270628;AE009948,1270577,1270628;CP000114,1270577,1270628;HF952104,1270577,1270628;HG939456,1270577,1270628;CP007631,1270577,1270628;CP007632,1270577,1270628;CP007572,1270577,1270628;CP007571,1270577,1270628;CP007570,1270577,1270628;CP010867,1270577,1270628;CP011329,1270577,1270628;CP013202,1270577,1270628;
CP012419	Mauve	SHARED	1270629	1273981	.	.	.	Notes=Lenght3352	AL732656,1270629,1273981;CP000114,1270629,1273981;CP003810,1270629,1273981;HF952104,1270629,1273981;CP007631,1270629,1273981;CP007572,1270629,1273981;CP007571,1270629,1273981;CP007570,1270629,1273981;CP010867,1270629,1273981;CP011325,1270629,1273981;CP011326,1270629,1273981;CP011327,1270629,1273981;CP011329,1270629,1273981;CP013202,1270629,1273981;
CP012419	Mauve	SHARED	1273982	1275459	.	.	.	Notes=Lenght1477	AL732656,1273982,1275459;AE009948,1273982,1275459;CP000114,1273982,1275459;CP003810,1273982,1275459;HF952104,1273982,1275459;HG939456,1273982,1275459;CP007631,1273982,1275459;CP007632,1273982,1275459;CP007572,1273982,1275459;CP007571,1273982,1275459;CP007570,1273982,1275459;CP010867,1273982,1275459;CP011325,1273982,1275459;CP011326,1273982,1275459;CP011327,1273982,1275459;CP011329,1273982,1275459…
CP012419	Mauve	SHARED	1275460	1275478	.	.	.	Notes=Lenght18	AL732656,1275460,1275478;AE009948,1275460,1275478;CP000114,1275460,1275478;CP003810,1275460,1275478;HF952104,1275460,1275478;HG939456,1275460,1275478;CP007631,1275460,1275478;CP007572,1275460,1275478;CP007571,1275460,1275478;CP007570,1275460,1275478;CP010867,1275460,1275478;CP011325,1275460,1275478;CP011326,1275460,1275478;CP011327,1275460,1275478;CP011329,1275460,1275478;CP013202,1275460,1275478;
CP012419	Mauve	SHARED	1275479	1275784	.	.	.	Notes=Lenght305	AL732656,1275479,1275784;AE009948,1275479,1275784;CP000114,1275479,1275784;CP003810,1275479,1275784;HF952104,1275479,1275784;CP007631,1275479,1275784;CP007572,1275479,1275784;CP007571,1275479,1275784;CP007570,1275479,1275784;CP010867,1275479,1275784;CP011325,1275479,1275784;CP011326,1275479,1275784;CP011327,1275479,1275784;CP011329,1275479,1275784;CP013202,1275479,1275784;
CP012419	Mauve	SHARED	1275786	1276050	.	.	.	Notes=Lenght264	AL732656,1275786,1276050;AE009948,1275786,1276050;CP000114,1275786,1276050;CP003810,1275786,1276050;HF952104,1275786,1276050;CP007631,1275786,1276050;CP007572,1275786,1276050;CP007571,1275786,1276050;CP007570,1275786,1276050;CP010867,1275786,1276050;CP011325,1275786,1276050;CP011326,1275786,1276050;CP011327,1275786,1276050;CP011329,1275786,1276050;CP013202,1275786,1276050;
CP012419	Mauve	SHARED	1276051	1278595	.	.	.	Notes=Lenght2544	AL732656,1276051,1278595;AE009948,1276051,1278595;CP000114,1276051,1278595;CP003810,1276051,1278595;HF952104,1276051,1278595;CP007631,1276051,1278595;CP007572,1276051,1278595;CP007571,1276051,1278595;CP007570,1276051,1278595;CP010867,1276051,1278595;CP011325,1276051,1278595;CP011326,1276051,1278595;CP011327,1276051,1278595;CP011329,1276051,1278595;CP013202,1276051,1278595;
CP012419	Mauve	SHARED	1278596	1281234	.	.	.	Notes=Lenght2638	AL732656,1278596,1281234;CP000114,1278596,1281234;CP003810,1278596,1281234;HF952104,1278596,1281234;CP007631,1278596,1281234;CP007572,1278596,1281234;CP007571,1278596,1281234;CP007570,1278596,1281234;CP010867,1278596,1281234;CP011325,1278596,1281234;CP011326,1278596,1281234;CP011327,1278596,1281234;CP013202,1278596,1281234;
CP012419	Mauve	SHARED	1281300	1281694	.	.	.	Notes=Lenght394	AL732656,1281300,1281694;CP000114,1281300,1281694;CP003810,1281300,1281694;HF952104,1281300,1281694;CP007631,1281300,1281694;CP007572,1281300,1281694;CP007571,1281300,1281694;CP007570,1281300,1281694;CP010867,1281300,1281694;CP011325,1281300,1281694;CP011326,1281300,1281694;CP011327,1281300,1281694;CP013202,1281300,1281694;
CP012419	Mauve	SHARED	1282187	1282306	.	.	.	Notes=Lenght119	AL732656,1282187,1282306;CP000114,1282187,1282306;CP003810,1282187,1282306;HF952104,1282187,1282306;CP007631,1282187,1282306;CP007572,1282187,1282306;CP007571,1282187,1282306;CP007570,1282187,1282306;CP010867,1282187,1282306;CP011325,1282187,1282306;CP011326,1282187,1282306;CP011327,1282187,1282306;CP013202,1282187,1282306;
CP012419	Mauve	SHARED	1282307	1282607	.	.	.	Notes=Lenght300	AL732656,1282307,1282607;AE009948,1282307,1282607;CP000114,1282307,1282607;CP003810,1282307,1282607;HF952104,1282307,1282607;CP007631,1282307,1282607;CP007572,1282307,1282607;CP007571,1282307,1282607;CP007570,1282307,1282607;CP010867,1282307,1282607;CP011325,1282307,1282607;CP011326,1282307,1282607;CP011327,1282307,1282607;CP011329,1282307,1282607;CP013202,1282307,1282607;
CP012419	Mauve	SHARED	1282608	1282651	.	.	.	Notes=Lenght43	AL732656,1282608,1282651;CP000114,1282608,1282651;CP003810,1282608,1282651;HF952104,1282608,1282651;CP007631,1282608,1282651;CP007572,1282608,1282651;CP007571,1282608,1282651;CP007570,1282608,1282651;CP010867,1282608,1282651;CP011325,1282608,1282651;CP011326,1282608,1282651;CP011327,1282608,1282651;CP013202,1282608,1282651;
CP012419	Mauve	SHARED	1282652	1283054	.	.	.	Notes=Lenght402	AL732656,1282652,1283054;AE009948,1282652,1283054;CP000114,1282652,1283054;CP003810,1282652,1283054;HF952104,1282652,1283054;CP007631,1282652,1283054;CP007572,1282652,1283054;CP007571,1282652,1283054;CP007570,1282652,1283054;CP010867,1282652,1283054;CP011325,1282652,1283054;CP011326,1282652,1283054;CP011327,1282652,1283054;CP011329,1282652,1283054;CP013202,1282652,1283054;
CP012419	Mauve	SHARED	1283055	1283655	.	.	.	Notes=Lenght600	AL732656,1283055,1283655;AE009948,1283055,1283655;CP000114,1283055,1283655;CP003810,1283055,1283655;HF952104,1283055,1283655;CP007631,1283055,1283655;CP007572,1283055,1283655;CP007571,1283055,1283655;CP007570,1283055,1283655;CP010867,1283055,1283655;CP011325,1283055,1283655;CP011326,1283055,1283655;CP011327,1283055,1283655;CP011329,1283055,1283655;CP013202,1283055,1283655;
CP012419	Mauve	SHARED	1283656	1285336	.	.	.	Notes=Lenght1680	AL732656,1283656,1285336;CP000114,1283656,1285336;CP003810,1283656,1285336;HF952104,1283656,1285336;CP007572,1283656,1285336;CP007571,1283656,1285336;CP007570,1283656,1285336;CP010867,1283656,1285336;CP011325,1283656,1285336;CP011326,1283656,1285336;CP011327,1283656,1285336;CP013202,1283656,1285336;
CP012419	Mauve	SHARED	1285373	1285553	.	.	.	Notes=Lenght180	AL732656,1285373,1285553;CP000114,1285373,1285553;CP003810,1285373,1285553;HF952104,1285373,1285553;CP007572,1285373,1285553;CP007571,1285373,1285553;CP007570,1285373,1285553;CP010867,1285373,1285553;CP011325,1285373,1285553;CP011326,1285373,1285553;CP011327,1285373,1285553;CP013202,1285373,1285553;
CP012419	Mauve	SHARED	1289709	1289818	.	.	.	Notes=Lenght109	AL732656,1289709,1289818;AE009948,1289709,1289818;CP000114,1289709,1289818;CP003810,1289709,1289818;HF952104,1289709,1289818;HF952106,1289709,1289818;HF952105,1289709,1289818;CP007482,1289709,1289818;CP007565,1289709,1289818;HG939456,1289709,1289818;CP007631,1289709,1289818;CP007632,1289709,1289818;CP006910,1289709,1289818;CP007572,1289709,1289818;CP007571,1289709,1289818;CP007570,1289709,1289818…
CP012419	Mauve	SHARED	1299637	1299686	.	.	.	Notes=Lenght49	AL732656,1299637,1299686;AE009948,1299637,1299686;CP000114,1299637,1299686;CP003810,1299637,1299686;HF952104,1299637,1299686;HF952106,1299637,1299686;HF952105,1299637,1299686;HG939456,1299637,1299686;CP007631,1299637,1299686;CP007632,1299637,1299686;CP006910,1299637,1299686;CP007572,1299637,1299686;CP007571,1299637,1299686;CP007570,1299637,1299686;CP010867,1299637,1299686;CP011325,1299637,1299686…
CP012419	Mauve	SHARED	1302149	1302352	.	.	.	Notes=Lenght203	AL732656,1302149,1302352;AE009948,1302149,1302352;CP000114,1302149,1302352;CP003810,1302149,1302352;HF952104,1302149,1302352;HF952106,1302149,1302352;HF952105,1302149,1302352;HG939456,1302149,1302352;CP007631,1302149,1302352;CP007632,1302149,1302352;CP006910,1302149,1302352;CP007572,1302149,1302352;CP007571,1302149,1302352;CP007570,1302149,1302352;CP010867,1302149,1302352;CP011325,1302149,1302352…
CP012419	Mauve	SHARED	1309645	1309936	.	.	.	Notes=Lenght291	AL732656,1309645,1309936;CP000114,1309645,1309936;CP003810,1309645,1309936;CP003919,1309645,1309936;HF952104,1309645,1309936;HF952106,1309645,1309936;HF952105,1309645,1309936;CP007482,1309645,1309936;CP007565,1309645,1309936;HG939456,1309645,1309936;CP007631,1309645,1309936;CP007572,1309645,1309936;CP007571,1309645,1309936;CP007570,1309645,1309936;FO393392,1309645,1309936;CP010867,1309645,1309936…
CP012419	Mauve	SHARED	1309937	1310543	.	.	.	Notes=Lenght606	CP000114,1309937,1310543;CP003810,1309937,1310543;HF952104,1309937,1310543;CP007631,1309937,1310543;CP010867,1309937,1310543;CP011325,1309937,1310543;CP011326,1309937,1310543;CP011327,1309937,1310543;CP011329,1309937,1310543;CP013202,1309937,1310543;
CP012419	Mauve	SHARED	1310544	1310583	.	.	.	Notes=Lenght39	CP000114,1310544,1310583;CP003810,1310544,1310583;HF952104,1310544,1310583;HG939456,1310544,1310583;CP007631,1310544,1310583;CP010867,1310544,1310583;CP011325,1310544,1310583;CP011326,1310544,1310583;CP011327,1310544,1310583;CP011329,1310544,1310583;CP013202,1310544,1310583;
CP012419	Mauve	SHARED	1310584	1310617	.	.	.	Notes=Lenght33	CP000114,1310584,1310617;CP003810,1310584,1310617;HF952104,1310584,1310617;CP007631,1310584,1310617;CP010867,1310584,1310617;CP011325,1310584,1310617;CP011326,1310584,1310617;CP011327,1310584,1310617;CP011329,1310584,1310617;CP013202,1310584,1310617;
CP012419	Mauve	SHARED	1310618	1310720	.	.	.	Notes=Lenght102	CP000114,1310618,1310720;CP003810,1310618,1310720;HF952104,1310618,1310720;HG939456,1310618,1310720;CP007631,1310618,1310720;CP010867,1310618,1310720;CP011325,1310618,1310720;CP011326,1310618,1310720;CP011327,1310618,1310720;CP011329,1310618,1310720;CP013202,1310618,1310720;
CP012419	Mauve	SHARED	1310721	1310820	.	.	.	Notes=Lenght99	CP000114,1310721,1310820;CP003810,1310721,1310820;HF952104,1310721,1310820;CP007631,1310721,1310820;CP010867,1310721,1310820;CP011325,1310721,1310820;CP011326,1310721,1310820;CP011327,1310721,1310820;CP011329,1310721,1310820;CP013202,1310721,1310820;
CP012419	Mauve	SHARED	1310821	1310863	.	.	.	Notes=Lenght42	CP000114,1310821,1310863;CP003810,1310821,1310863;HF952104,1310821,1310863;CP007631,1310821,1310863;CP007572,1310821,1310863;CP007571,1310821,1310863;CP007570,1310821,1310863;CP010867,1310821,1310863;CP011325,1310821,1310863;CP011326,1310821,1310863;CP011327,1310821,1310863;CP011329,1310821,1310863;CP013202,1310821,1310863;
CP012419	Mauve	SHARED	1310864	1311075	.	.	.	Notes=Lenght211	AL732656,1310864,1311075;CP000114,1310864,1311075;CP003810,1310864,1311075;HF952104,1310864,1311075;HG939456,1310864,1311075;CP007631,1310864,1311075;CP007572,1310864,1311075;CP007571,1310864,1311075;CP007570,1310864,1311075;CP010867,1310864,1311075;CP011325,1310864,1311075;CP011326,1310864,1311075;CP011327,1310864,1311075;CP011329,1310864,1311075;CP013202,1310864,1311075;
CP012419	Mauve	SHARED	1311076	1311356	.	.	.	Notes=Lenght280	CP000114,1311076,1311356;CP003810,1311076,1311356;HF952104,1311076,1311356;CP007631,1311076,1311356;CP010867,1311076,1311356;CP011325,1311076,1311356;CP011326,1311076,1311356;CP011327,1311076,1311356;CP011329,1311076,1311356;CP013202,1311076,1311356;
CP012419	Mauve	SHARED	1311357	1311494	.	.	.	Notes=Lenght137	AL732656,1311357,1311494;CP000114,1311357,1311494;CP003810,1311357,1311494;HF952104,1311357,1311494;CP007631,1311357,1311494;CP007572,1311357,1311494;CP007571,1311357,1311494;CP007570,1311357,1311494;CP010867,1311357,1311494;CP011325,1311357,1311494;CP011326,1311357,1311494;CP011327,1311357,1311494;CP011329,1311357,1311494;CP013202,1311357,1311494;
CP012419	Mauve	SHARED	1311495	1311950	.	.	.	Notes=Lenght455	AL732656,1311495,1311950;CP000114,1311495,1311950;CP003810,1311495,1311950;HF952104,1311495,1311950;HG939456,1311495,1311950;CP007631,1311495,1311950;CP007572,1311495,1311950;CP007571,1311495,1311950;CP007570,1311495,1311950;CP010867,1311495,1311950;CP011325,1311495,1311950;CP011326,1311495,1311950;CP011327,1311495,1311950;CP011329,1311495,1311950;CP013202,1311495,1311950;
CP012419	Mauve	SHARED	1311951	1312261	.	.	.	Notes=Lenght310	AL732656,1311951,1312261;CP000114,1311951,1312261;CP003810,1311951,1312261;HF952104,1311951,1312261;HG939456,1311951,1312261;CP007631,1311951,1312261;CP007572,1311951,1312261;CP007571,1311951,1312261;CP007570,1311951,1312261;CP010867,1311951,1312261;CP011325,1311951,1312261;CP011327,1311951,1312261;CP011329,1311951,1312261;CP013202,1311951,1312261;
CP012419	Mauve	SHARED	1312262	1312304	.	.	.	Notes=Lenght42	AL732656,1312262,1312304;CP000114,1312262,1312304;CP003810,1312262,1312304;HF952104,1312262,1312304;CP007631,1312262,1312304;CP007572,1312262,1312304;CP007571,1312262,1312304;CP007570,1312262,1312304;CP010867,1312262,1312304;CP011325,1312262,1312304;CP011327,1312262,1312304;CP011329,1312262,1312304;CP013202,1312262,1312304;
CP012419	Mauve	SHARED	1312305	1312333	.	.	.	Notes=Lenght28	CP000114,1312305,1312333;CP003810,1312305,1312333;HF952104,1312305,1312333;HG939456,1312305,1312333;CP007631,1312305,1312333;CP010867,1312305,1312333;CP011325,1312305,1312333;CP011327,1312305,1312333;CP011329,1312305,1312333;CP013202,1312305,1312333;
CP012419	Mauve	SHARED	1312334	1312352	.	.	.	Notes=Lenght18	AL732656,1312334,1312352;CP000114,1312334,1312352;CP003810,1312334,1312352;HF952104,1312334,1312352;HG939456,1312334,1312352;CP007631,1312334,1312352;CP007572,1312334,1312352;CP007571,1312334,1312352;CP007570,1312334,1312352;CP010867,1312334,1312352;CP011325,1312334,1312352;CP011327,1312334,1312352;CP011329,1312334,1312352;CP013202,1312334,1312352;
CP012419	Mauve	SHARED	1312353	1312448	.	.	.	Notes=Lenght95	CP000114,1312353,1312448;CP003810,1312353,1312448;HF952104,1312353,1312448;HF952106,1312353,1312448;HF952105,1312353,1312448;CP007631,1312353,1312448;CP010867,1312353,1312448;CP011325,1312353,1312448;CP011327,1312353,1312448;CP011329,1312353,1312448;CP010319,1312353,1312448;CP013202,1312353,1312448;
CP012419	Mauve	SHARED	1312605	1312829	.	.	.	Notes=Lenght224	CP003810,1312605,1312829;HF952104,1312605,1312829;CP007631,1312605,1312829;CP010867,1312605,1312829;CP011325,1312605,1312829;CP011327,1312605,1312829;CP011329,1312605,1312829;CP013202,1312605,1312829;
CP012419	Mauve	SHARED	1312830	1312889	.	.	.	Notes=Lenght59	AL732656,1312830,1312889;CP003810,1312830,1312889;HF952104,1312830,1312889;CP007631,1312830,1312889;CP007572,1312830,1312889;CP007571,1312830,1312889;CP007570,1312830,1312889;CP010867,1312830,1312889;CP011325,1312830,1312889;CP011327,1312830,1312889;CP011329,1312830,1312889;CP013202,1312830,1312889;
CP012419	Mauve	SHARED	1312890	1312931	.	.	.	Notes=Lenght41	CP003810,1312890,1312931;HF952104,1312890,1312931;CP007631,1312890,1312931;CP010867,1312890,1312931;CP011325,1312890,1312931;CP011327,1312890,1312931;CP011329,1312890,1312931;CP013202,1312890,1312931;
CP012419	Mauve	SHARED	1312932	1313278	.	.	.	Notes=Lenght346	CP003810,1312932,1313278;HF952104,1312932,1313278;HG939456,1312932,1313278;CP007631,1312932,1313278;CP010867,1312932,1313278;CP011325,1312932,1313278;CP011327,1312932,1313278;CP011329,1312932,1313278;CP013202,1312932,1313278;
CP012419	Mauve	SHARED	1313279	1313475	.	.	.	Notes=Lenght196	AE009948,1313279,1313475;CP003810,1313279,1313475;HF952104,1313279,1313475;HG939456,1313279,1313475;CP007631,1313279,1313475;CP007632,1313279,1313475;CP010867,1313279,1313475;CP011325,1313279,1313475;CP011327,1313279,1313475;CP011329,1313279,1313475;CP013202,1313279,1313475;
CP012419	Mauve	SHARED	1313476	1313508	.	.	.	Notes=Lenght32	AL732656,1313476,1313508;AE009948,1313476,1313508;CP003810,1313476,1313508;HF952104,1313476,1313508;HG939456,1313476,1313508;CP007631,1313476,1313508;CP007632,1313476,1313508;CP007572,1313476,1313508;CP007571,1313476,1313508;CP007570,1313476,1313508;CP010867,1313476,1313508;CP011325,1313476,1313508;CP011327,1313476,1313508;CP011329,1313476,1313508;CP013202,1313476,1313508;
CP012419	Mauve	SHARED	1313509	1313719	.	.	.	Notes=Lenght210	AE009948,1313509,1313719;CP003810,1313509,1313719;HF952104,1313509,1313719;HG939456,1313509,1313719;CP007631,1313509,1313719;CP007632,1313509,1313719;CP010867,1313509,1313719;CP011325,1313509,1313719;CP011327,1313509,1313719;CP011329,1313509,1313719;CP013202,1313509,1313719;
CP012419	Mauve	SHARED	1313720	1314292	.	.	.	Notes=Lenght572	AL732656,1313720,1314292;AE009948,1313720,1314292;CP003810,1313720,1314292;HF952104,1313720,1314292;HG939456,1313720,1314292;CP007631,1313720,1314292;CP007632,1313720,1314292;CP007572,1313720,1314292;CP007571,1313720,1314292;CP007570,1313720,1314292;CP010867,1313720,1314292;CP011325,1313720,1314292;CP011327,1313720,1314292;CP011329,1313720,1314292;CP013202,1313720,1314292;
CP012419	Mauve	SHARED	1314293	1314333	.	.	.	Notes=Lenght40	AE009948,1314293,1314333;CP003810,1314293,1314333;HF952104,1314293,1314333;HG939456,1314293,1314333;CP007631,1314293,1314333;CP007632,1314293,1314333;CP010867,1314293,1314333;CP011325,1314293,1314333;CP011327,1314293,1314333;CP011329,1314293,1314333;CP013202,1314293,1314333;
CP012419	Mauve	SHARED	1314334	1314503	.	.	.	Notes=Lenght169	AL732656,1314334,1314503;AE009948,1314334,1314503;CP003810,1314334,1314503;HF952104,1314334,1314503;HG939456,1314334,1314503;CP007631,1314334,1314503;CP007632,1314334,1314503;CP007572,1314334,1314503;CP007571,1314334,1314503;CP007570,1314334,1314503;CP010867,1314334,1314503;CP011325,1314334,1314503;CP011327,1314334,1314503;CP011329,1314334,1314503;CP013202,1314334,1314503;
CP012419	Mauve	SHARED	1314571	1314586	.	.	.	Notes=Lenght15	AE009948,1314571,1314586;CP003810,1314571,1314586;HF952104,1314571,1314586;CP007631,1314571,1314586;CP010867,1314571,1314586;CP011325,1314571,1314586;CP011327,1314571,1314586;CP011329,1314571,1314586;CP013202,1314571,1314586;
CP012419	Mauve	SHARED	1314587	1314641	.	.	.	Notes=Lenght54	AL732656,1314587,1314641;AE009948,1314587,1314641;CP003810,1314587,1314641;HF952104,1314587,1314641;CP007631,1314587,1314641;CP007572,1314587,1314641;CP007571,1314587,1314641;CP007570,1314587,1314641;CP010867,1314587,1314641;CP011325,1314587,1314641;CP011327,1314587,1314641;CP011329,1314587,1314641;CP013202,1314587,1314641;
CP012419	Mauve	SHARED	1317139	1317418	.	.	.	Notes=Lenght279	AE009948,1317139,1317418;CP003810,1317139,1317418;HF952104,1317139,1317418;CP007631,1317139,1317418;CP010867,1317139,1317418;CP011325,1317139,1317418;CP011327,1317139,1317418;CP011329,1317139,1317418;CP013202,1317139,1317418;
CP012419	Mauve	SHARED	1317419	1317478	.	.	.	Notes=Lenght59	AE009948,1317419,1317478;CP003810,1317419,1317478;HF952104,1317419,1317478;HG939456,1317419,1317478;CP007631,1317419,1317478;CP007632,1317419,1317478;CP010867,1317419,1317478;CP011325,1317419,1317478;CP011327,1317419,1317478;CP011329,1317419,1317478;CP013202,1317419,1317478;
CP012419	Mauve	SHARED	1317479	1317516	.	.	.	Notes=Lenght37	AL732656,1317479,1317516;AE009948,1317479,1317516;CP003810,1317479,1317516;HF952104,1317479,1317516;HG939456,1317479,1317516;CP007631,1317479,1317516;CP007632,1317479,1317516;CP007572,1317479,1317516;CP007571,1317479,1317516;CP007570,1317479,1317516;CP010867,1317479,1317516;CP011325,1317479,1317516;CP011327,1317479,1317516;CP011329,1317479,1317516;CP013202,1317479,1317516;
CP012419	Mauve	SHARED	1317517	1317808	.	.	.	Notes=Lenght291	AL732656,1317517,1317808;AE009948,1317517,1317808;CP003810,1317517,1317808;HF952104,1317517,1317808;CP007631,1317517,1317808;CP007572,1317517,1317808;CP007571,1317517,1317808;CP007570,1317517,1317808;CP010867,1317517,1317808;CP011325,1317517,1317808;CP011327,1317517,1317808;CP011329,1317517,1317808;CP013202,1317517,1317808;
CP012419	Mauve	SHARED	1317809	1317938	.	.	.	Notes=Lenght129	AE009948,1317809,1317938;CP003810,1317809,1317938;HF952104,1317809,1317938;CP007631,1317809,1317938;CP010867,1317809,1317938;CP011325,1317809,1317938;CP011327,1317809,1317938;CP011329,1317809,1317938;CP013202,1317809,1317938;
CP012419	Mauve	SHARED	1318599	1319373	.	.	.	Notes=Lenght774	AL732656,1318599,1319373;AE009948,1318599,1319373;CP003810,1318599,1319373;HF952104,1318599,1319373;CP007631,1318599,1319373;CP007572,1318599,1319373;CP007571,1318599,1319373;CP007570,1318599,1319373;CP010867,1318599,1319373;CP011325,1318599,1319373;CP011327,1318599,1319373;CP011329,1318599,1319373;CP013202,1318599,1319373;
CP012419	Mauve	SHARED	1319374	1319402	.	.	.	Notes=Lenght28	AL732656,1319374,1319402;AE009948,1319374,1319402;CP003810,1319374,1319402;CP003919,1319374,1319402;HF952104,1319374,1319402;HF952106,1319374,1319402;HF952105,1319374,1319402;CP007482,1319374,1319402;CP007565,1319374,1319402;HG939456,1319374,1319402;CP007631,1319374,1319402;CP007632,1319374,1319402;CP006910,1319374,1319402;CP007572,1319374,1319402;CP007571,1319374,1319402;CP007570,1319374,1319402…
CP012419	Mauve	SHARED	1319403	1319777	.	.	.	Notes=Lenght374	AL732656,1319403,1319777;AE009948,1319403,1319777;CP003810,1319403,1319777;HF952104,1319403,1319777;CP007631,1319403,1319777;CP007572,1319403,1319777;CP007571,1319403,1319777;CP007570,1319403,1319777;CP010867,1319403,1319777;CP011325,1319403,1319777;CP011327,1319403,1319777;CP011329,1319403,1319777;CP013202,1319403,1319777;
CP012419	Mauve	SHARED	1319778	1319906	.	.	.	Notes=Lenght128	AE009948,1319778,1319906;CP003810,1319778,1319906;HF952104,1319778,1319906;CP007631,1319778,1319906;CP010867,1319778,1319906;CP011325,1319778,1319906;CP011327,1319778,1319906;CP011329,1319778,1319906;CP013202,1319778,1319906;
CP012419	Mauve	SHARED	1319907	1320013	.	.	.	Notes=Lenght106	AE009948,1319907,1320013;CP003810,1319907,1320013;CP003919,1319907,1320013;HF952104,1319907,1320013;HF952106,1319907,1320013;HF952105,1319907,1320013;CP007482,1319907,1320013;CP007565,1319907,1320013;HG939456,1319907,1320013;CP007631,1319907,1320013;CP007632,1319907,1320013;CP006910,1319907,1320013;FO393392,1319907,1320013;CP010867,1319907,1320013;CP011325,1319907,1320013;CP011327,1319907,1320013…
CP012419	Mauve	SHARED	1320014	1320148	.	.	.	Notes=Lenght134	AE009948,1320014,1320148;CP003810,1320014,1320148;HF952104,1320014,1320148;CP007631,1320014,1320148;CP010867,1320014,1320148;CP011325,1320014,1320148;CP011327,1320014,1320148;CP011329,1320014,1320148;CP013202,1320014,1320148;
CP012419	Mauve	SHARED	1321655	1321767	.	.	.	Notes=Lenght112	AL732656,1321655,1321767;AE009948,1321655,1321767;CP003810,1321655,1321767;CP003919,1321655,1321767;HF952104,1321655,1321767;HF952106,1321655,1321767;HF952105,1321655,1321767;CP007482,1321655,1321767;CP007565,1321655,1321767;HG939456,1321655,1321767;CP007631,1321655,1321767;CP007632,1321655,1321767;CP006910,1321655,1321767;CP007572,1321655,1321767;CP007571,1321655,1321767;CP007570,1321655,1321767…
CP012419	Mauve	SHARED	1321768	1321882	.	.	.	Notes=Lenght114	AE009948,1321768,1321882;CP003810,1321768,1321882;CP003919,1321768,1321882;HF952104,1321768,1321882;HF952106,1321768,1321882;HF952105,1321768,1321882;CP007482,1321768,1321882;CP007565,1321768,1321882;HG939456,1321768,1321882;CP007631,1321768,1321882;CP007632,1321768,1321882;CP006910,1321768,1321882;FO393392,1321768,1321882;CP010867,1321768,1321882;CP011325,1321768,1321882;CP011327,1321768,1321882…
CP012419	Mauve	SHARED	1321884	1322112	.	.	.	Notes=Lenght228	AL732656,1321884,1322112;AE009948,1321884,1322112;CP003810,1321884,1322112;HF952104,1321884,1322112;CP007631,1321884,1322112;CP007572,1321884,1322112;CP007571,1321884,1322112;CP007570,1321884,1322112;CP010867,1321884,1322112;CP011325,1321884,1322112;CP011327,1321884,1322112;CP011329,1321884,1322112;CP013202,1321884,1322112;
CP012419	Mauve	SHARED	1322606	1323077	.	.	.	Notes=Lenght471	AL732656,1322606,1323077;AE009948,1322606,1323077;CP003810,1322606,1323077;CP003919,1322606,1323077;HF952104,1322606,1323077;HF952106,1322606,1323077;HF952105,1322606,1323077;CP007482,1322606,1323077;CP007565,1322606,1323077;HG939456,1322606,1323077;CP007631,1322606,1323077;CP007632,1322606,1323077;CP006910,1322606,1323077;CP007572,1322606,1323077;CP007571,1322606,1323077;CP007570,1322606,1323077…
CP012419	Mauve	SHARED	1333716	1333790	.	.	.	Notes=Lenght74	AL732656,1333716,1333790;AE009948,1333716,1333790;CP000114,1333716,1333790;CP003810,1333716,1333790;HF952104,1333716,1333790;HF952106,1333716,1333790;HF952105,1333716,1333790;CP007482,1333716,1333790;CP007565,1333716,1333790;HG939456,1333716,1333790;CP007631,1333716,1333790;CP007632,1333716,1333790;CP006910,1333716,1333790;CP007572,1333716,1333790;CP007571,1333716,1333790;CP007570,1333716,1333790…
CP012419	Mauve	SHARED	1333791	1333977	.	.	.	Notes=Lenght186	AL732656,1333791,1333977;AE009948,1333791,1333977;CP000114,1333791,1333977;CP003810,1333791,1333977;HF952104,1333791,1333977;HF952106,1333791,1333977;HF952105,1333791,1333977;HG939456,1333791,1333977;CP007631,1333791,1333977;CP007632,1333791,1333977;CP006910,1333791,1333977;CP007572,1333791,1333977;CP007571,1333791,1333977;CP007570,1333791,1333977;CP010867,1333791,1333977;CP011325,1333791,1333977…
CP012419	Mauve	SHARED	1333978	1334831	.	.	.	Notes=Lenght853	AL732656,1333978,1334831;AE009948,1333978,1334831;CP000114,1333978,1334831;CP003810,1333978,1334831;HF952104,1333978,1334831;HF952106,1333978,1334831;HF952105,1333978,1334831;CP007482,1333978,1334831;CP007565,1333978,1334831;HG939456,1333978,1334831;CP007631,1333978,1334831;CP007632,1333978,1334831;CP006910,1333978,1334831;CP007572,1333978,1334831;CP007571,1333978,1334831;CP007570,1333978,1334831…
CP012419	Mauve	SHARED	1345406	1345674	.	.	.	Notes=Lenght268	AL732656,1345406,1345674;AE009948,1345406,1345674;CP000114,1345406,1345674;CP003810,1345406,1345674;CP003919,1345406,1345674;HF952104,1345406,1345674;HF952106,1345406,1345674;HF952105,1345406,1345674;HG939456,1345406,1345674;CP007631,1345406,1345674;CP007632,1345406,1345674;CP006910,1345406,1345674;CP007572,1345406,1345674;CP007571,1345406,1345674;CP007570,1345406,1345674;CP010867,1345406,1345674…
CP012419	Mauve	SHARED	1353570	1353700	.	.	.	Notes=Lenght130	AL732656,1353570,1353700;AE009948,1353570,1353700;CP000114,1353570,1353700;CP003810,1353570,1353700;HF952104,1353570,1353700;HF952106,1353570,1353700;HF952105,1353570,1353700;CP007482,1353570,1353700;CP007565,1353570,1353700;HG939456,1353570,1353700;CP007631,1353570,1353700;CP007632,1353570,1353700;CP006910,1353570,1353700;CP007572,1353570,1353700;CP007571,1353570,1353700;CP007570,1353570,1353700…
CP012419	Mauve	SHARED	1358853	1358916	.	.	.	Notes=Lenght63	AL732656,1358853,1358916;AE009948,1358853,1358916;CP000114,1358853,1358916;CP003810,1358853,1358916;CP003919,1358853,1358916;HF952104,1358853,1358916;HF952106,1358853,1358916;HF952105,1358853,1358916;CP007482,1358853,1358916;CP007565,1358853,1358916;CP007631,1358853,1358916;CP006910,1358853,1358916;CP007572,1358853,1358916;CP007571,1358853,1358916;CP007570,1358853,1358916;FO393392,1358853,1358916…
CP012419	Mauve	SHARED	1380503	1380536	.	.	.	Notes=Lenght33	AL732656,1380503,1380536;AE009948,1380503,1380536;CP000114,1380503,1380536;CP003810,1380503,1380536;CP003919,1380503,1380536;HF952104,1380503,1380536;HF952106,1380503,1380536;HF952105,1380503,1380536;CP007482,1380503,1380536;CP007565,1380503,1380536;HG939456,1380503,1380536;CP007631,1380503,1380536;CP007632,1380503,1380536;CP006910,1380503,1380536;FO393392,1380503,1380536;CP010867,1380503,1380536…
CP012419	Mauve	SHARED	1385208	1385584	.	.	.	Notes=Lenght376	AL732656,1385208,1385584;AE009948,1385208,1385584;HF952104,1385208,1385584;CP007631,1385208,1385584;CP006910,1385208,1385584;CP007572,1385208,1385584;CP007571,1385208,1385584;CP007570,1385208,1385584;CP010867,1385208,1385584;CP011329,1385208,1385584;CP013202,1385208,1385584;
CP012419	Mauve	SHARED	1385585	1385678	.	.	.	Notes=Lenght93	AL732656,1385585,1385678;AE009948,1385585,1385678;HF952104,1385585,1385678;CP007631,1385585,1385678;CP007572,1385585,1385678;CP007571,1385585,1385678;CP007570,1385585,1385678;CP010867,1385585,1385678;CP011329,1385585,1385678;CP013202,1385585,1385678;
CP012419	Mauve	SHARED	1385679	1386235	.	.	.	Notes=Lenght556	AE009948,1385679,1386235;HF952104,1385679,1386235;CP007631,1385679,1386235;CP010867,1385679,1386235;CP011329,1385679,1386235;CP013202,1385679,1386235;
CP012419	Mauve	SHARED	1386236	1386403	.	.	.	Notes=Lenght167	AE009948,1386236,1386403;CP000114,1386236,1386403;CP003810,1386236,1386403;HF952104,1386236,1386403;HG939456,1386236,1386403;CP007631,1386236,1386403;CP007632,1386236,1386403;CP010867,1386236,1386403;CP011325,1386236,1386403;CP011326,1386236,1386403;CP011327,1386236,1386403;CP011329,1386236,1386403;CP013202,1386236,1386403;
CP012419	Mauve	SHARED	1386404	1386583	.	.	.	Notes=Lenght179	AE009948,1386404,1386583;HF952104,1386404,1386583;CP007631,1386404,1386583;CP010867,1386404,1386583;CP011329,1386404,1386583;CP013202,1386404,1386583;
CP012419	Mauve	SHARED	1386584	1386895	.	.	.	Notes=Lenght311	AE009948,1386584,1386895;CP000114,1386584,1386895;CP003810,1386584,1386895;CP003919,1386584,1386895;HF952104,1386584,1386895;HF952106,1386584,1386895;HF952105,1386584,1386895;CP007482,1386584,1386895;CP007565,1386584,1386895;HG939456,1386584,1386895;CP007631,1386584,1386895;CP007632,1386584,1386895;FO393392,1386584,1386895;CP010867,1386584,1386895;CP011325,1386584,1386895;CP011326,1386584,1386895…
CP012419	Mauve	SHARED	1386896	1387164	.	.	.	Notes=Lenght268	AE009948,1386896,1387164;HF952104,1386896,1387164;CP007631,1386896,1387164;CP010867,1386896,1387164;CP011329,1386896,1387164;CP013202,1386896,1387164;
CP012419	Mauve	SHARED	1387165	1387548	.	.	.	Notes=Lenght383	AE009948,1387165,1387548;CP000114,1387165,1387548;CP003810,1387165,1387548;CP003919,1387165,1387548;HF952104,1387165,1387548;HF952106,1387165,1387548;HF952105,1387165,1387548;CP007482,1387165,1387548;CP007565,1387165,1387548;HG939456,1387165,1387548;CP007631,1387165,1387548;CP007632,1387165,1387548;FO393392,1387165,1387548;CP010867,1387165,1387548;CP011325,1387165,1387548;CP011326,1387165,1387548…
CP012419	Mauve	SHARED	1387549	1387820	.	.	.	Notes=Lenght271	AE009948,1387549,1387820;HF952104,1387549,1387820;CP007631,1387549,1387820;CP010867,1387549,1387820;CP011329,1387549,1387820;CP013202,1387549,1387820;
CP012419	Mauve	SHARED	1387821	1387997	.	.	.	Notes=Lenght176	AE009948,1387821,1387997;CP000114,1387821,1387997;CP003810,1387821,1387997;CP003919,1387821,1387997;HF952104,1387821,1387997;HF952106,1387821,1387997;HF952105,1387821,1387997;CP007482,1387821,1387997;CP007565,1387821,1387997;HG939456,1387821,1387997;CP007631,1387821,1387997;CP007632,1387821,1387997;FO393392,1387821,1387997;CP010867,1387821,1387997;CP011325,1387821,1387997;CP011326,1387821,1387997…
CP012419	Mauve	SHARED	1387998	1388607	.	.	.	Notes=Lenght609	AE009948,1387998,1388607;HF952104,1387998,1388607;CP007631,1387998,1388607;CP010867,1387998,1388607;CP011329,1387998,1388607;CP013202,1387998,1388607;
CP012419	Mauve	SHARED	1388957	1389018	.	.	.	Notes=Lenght61	AE009948,1388957,1389018;CP000114,1388957,1389018;CP003810,1388957,1389018;CP003919,1388957,1389018;HF952104,1388957,1389018;HF952106,1388957,1389018;HF952105,1388957,1389018;CP007482,1388957,1389018;CP007565,1388957,1389018;HG939456,1388957,1389018;CP007631,1388957,1389018;CP007632,1388957,1389018;FO393392,1388957,1389018;CP010867,1388957,1389018;CP011325,1388957,1389018;CP011326,1388957,1389018…
CP012419	Mauve	SHARED	1389019	1389350	.	.	.	Notes=Lenght331	AE009948,1389019,1389350;HF952104,1389019,1389350;CP007631,1389019,1389350;CP010867,1389019,1389350;CP011329,1389019,1389350;CP013202,1389019,1389350;
CP012419	Mauve	SHARED	1389398	1389632	.	.	.	Notes=Lenght234	AE009948,1389398,1389632;HF952104,1389398,1389632;CP007631,1389398,1389632;CP010867,1389398,1389632;CP011329,1389398,1389632;CP013202,1389398,1389632;
CP012419	Mauve	SHARED	1389691	1389741	.	.	.	Notes=Lenght50	HF952104,1389691,1389741;CP007631,1389691,1389741;CP010867,1389691,1389741;CP013202,1389691,1389741;
CP012419	Mauve	SHARED	1389742	1392390	.	.	.	Notes=Lenght2648	AE009948,1389742,1392390;HF952104,1389742,1392390;CP007631,1389742,1392390;CP010867,1389742,1392390;CP011329,1389742,1392390;CP013202,1389742,1392390;
CP012419	Mauve	SHARED	1392391	1394644	.	.	.	Notes=Lenght2253	AL732656,1392391,1394644;AE009948,1392391,1394644;HF952104,1392391,1394644;CP007631,1392391,1394644;CP007572,1392391,1394644;CP007571,1392391,1394644;CP007570,1392391,1394644;CP010867,1392391,1394644;CP011329,1392391,1394644;CP013202,1392391,1394644;
CP012419	Mauve	SHARED	1394645	1394695	.	.	.	Notes=Lenght50	AL732656,1394645,1394695;AE009948,1394645,1394695;HF952104,1394645,1394695;CP007631,1394645,1394695;CP007572,1394645,1394695;CP007571,1394645,1394695;CP007570,1394645,1394695;CP010867,1394645,1394695;CP013202,1394645,1394695;
CP012419	Mauve	SHARED	1394696	1394709	.	.	.	Notes=Lenght13	AL732656,1394696,1394709;AE009948,1394696,1394709;CP000114,1394696,1394709;CP003810,1394696,1394709;CP003919,1394696,1394709;HF952104,1394696,1394709;HF952106,1394696,1394709;HF952105,1394696,1394709;CP007482,1394696,1394709;CP007565,1394696,1394709;HG939456,1394696,1394709;CP007631,1394696,1394709;CP007632,1394696,1394709;CP007572,1394696,1394709;CP007571,1394696,1394709;CP007570,1394696,1394709…
CP012419	Mauve	SHARED	1415932	1415945	.	.	.	Notes=Lenght13	AL732656,1415932,1415945;AE009948,1415932,1415945;CP000114,1415932,1415945;CP003810,1415932,1415945;CP003919,1415932,1415945;HF952104,1415932,1415945;HF952106,1415932,1415945;HF952105,1415932,1415945;CP007482,1415932,1415945;CP007565,1415932,1415945;HG939456,1415932,1415945;CP007631,1415932,1415945;CP007632,1415932,1415945;CP006910,1415932,1415945;FO393392,1415932,1415945;CP010867,1415932,1415945…
CP012419	Mauve	SHARED	1415990	1416836	.	.	.	Notes=Lenght846	AL732656,1415990,1416836;AE009948,1415990,1416836;CP000114,1415990,1416836;CP003810,1415990,1416836;CP003919,1415990,1416836;HF952104,1415990,1416836;HF952106,1415990,1416836;HF952105,1415990,1416836;CP007482,1415990,1416836;CP007565,1415990,1416836;HG939456,1415990,1416836;CP007631,1415990,1416836;CP007632,1415990,1416836;CP006910,1415990,1416836;FO393392,1415990,1416836;CP010867,1415990,1416836…
CP012419	Mauve	SHARED	1416837	1416920	.	.	.	Notes=Lenght83	AL732656,1416837,1416920;AE009948,1416837,1416920;CP000114,1416837,1416920;CP003810,1416837,1416920;HF952104,1416837,1416920;HF952106,1416837,1416920;HF952105,1416837,1416920;CP007482,1416837,1416920;CP007565,1416837,1416920;HG939456,1416837,1416920;CP007631,1416837,1416920;CP007632,1416837,1416920;CP006910,1416837,1416920;FO393392,1416837,1416920;CP010867,1416837,1416920;CP011325,1416837,1416920…
CP012419	Mauve	SHARED	1416921	1418221	.	.	.	Notes=Lenght1300	AL732656,1416921,1418221;AE009948,1416921,1418221;CP000114,1416921,1418221;CP003810,1416921,1418221;CP003919,1416921,1418221;HF952104,1416921,1418221;HF952106,1416921,1418221;HF952105,1416921,1418221;CP007482,1416921,1418221;CP007565,1416921,1418221;HG939456,1416921,1418221;CP007631,1416921,1418221;CP007632,1416921,1418221;CP006910,1416921,1418221;FO393392,1416921,1418221;CP010867,1416921,1418221…
CP012419	Mauve	SHARED	1432670	1432830	.	.	.	Notes=Lenght160	AL732656,1432670,1432830;AE009948,1432670,1432830;CP000114,1432670,1432830;CP003810,1432670,1432830;CP003919,1432670,1432830;HF952104,1432670,1432830;HF952106,1432670,1432830;HF952105,1432670,1432830;CP007482,1432670,1432830;CP007565,1432670,1432830;CP007631,1432670,1432830;CP006910,1432670,1432830;CP007572,1432670,1432830;CP007571,1432670,1432830;CP007570,1432670,1432830;FO393392,1432670,1432830…
CP012419	Mauve	SHARED	1432831	1432857	.	.	.	Notes=Lenght26	AE009948,1432831,1432857;CP000114,1432831,1432857;CP003810,1432831,1432857;CP003919,1432831,1432857;HF952104,1432831,1432857;HF952106,1432831,1432857;HF952105,1432831,1432857;CP007482,1432831,1432857;CP007565,1432831,1432857;CP007631,1432831,1432857;CP006910,1432831,1432857;FO393392,1432831,1432857;CP010867,1432831,1432857;CP011325,1432831,1432857;CP011326,1432831,1432857;CP011327,1432831,1432857…
CP012419	Mauve	SHARED	1432858	1432997	.	.	.	Notes=Lenght139	AE009948,1432858,1432997;CP000114,1432858,1432997;CP003810,1432858,1432997;CP003919,1432858,1432997;HF952104,1432858,1432997;HF952106,1432858,1432997;HF952105,1432858,1432997;CP007482,1432858,1432997;CP007565,1432858,1432997;HG939456,1432858,1432997;CP007631,1432858,1432997;CP007632,1432858,1432997;CP006910,1432858,1432997;FO393392,1432858,1432997;CP010867,1432858,1432997;CP011325,1432858,1432997…
CP012419	Mauve	SHARED	1433113	1433717	.	.	.	Notes=Lenght604	AL732656,1433113,1433717;AE009948,1433113,1433717;CP000114,1433113,1433717;CP003810,1433113,1433717;CP003919,1433113,1433717;HF952104,1433113,1433717;HF952106,1433113,1433717;HF952105,1433113,1433717;CP007482,1433113,1433717;CP007565,1433113,1433717;CP007631,1433113,1433717;CP006910,1433113,1433717;CP007572,1433113,1433717;CP007571,1433113,1433717;CP007570,1433113,1433717;FO393392,1433113,1433717…
CP012419	Mauve	SHARED	1433812	1434194	.	.	.	Notes=Lenght382	AL732656,1433812,1434194;AE009948,1433812,1434194;CP000114,1433812,1434194;CP003810,1433812,1434194;CP003919,1433812,1434194;HF952104,1433812,1434194;HF952106,1433812,1434194;HF952105,1433812,1434194;CP007482,1433812,1434194;CP007565,1433812,1434194;CP007631,1433812,1434194;CP006910,1433812,1434194;CP007572,1433812,1434194;CP007571,1433812,1434194;CP007570,1433812,1434194;FO393392,1433812,1434194…
CP012419	Mauve	SHARED	1434285	1434349	.	.	.	Notes=Lenght64	AL732656,1434285,1434349;AE009948,1434285,1434349;CP000114,1434285,1434349;CP003810,1434285,1434349;CP003919,1434285,1434349;HF952104,1434285,1434349;HF952106,1434285,1434349;HF952105,1434285,1434349;HG939456,1434285,1434349;CP007631,1434285,1434349;CP007632,1434285,1434349;CP006910,1434285,1434349;CP007572,1434285,1434349;CP007571,1434285,1434349;CP007570,1434285,1434349;CP010867,1434285,1434349…
CP012419	Mauve	SHARED	1434350	1434470	.	.	.	Notes=Lenght120	AL732656,1434350,1434470;AE009948,1434350,1434470;CP000114,1434350,1434470;CP003810,1434350,1434470;CP003919,1434350,1434470;HF952104,1434350,1434470;HF952106,1434350,1434470;HF952105,1434350,1434470;CP007631,1434350,1434470;CP006910,1434350,1434470;CP007572,1434350,1434470;CP007571,1434350,1434470;CP007570,1434350,1434470;CP010867,1434350,1434470;CP011325,1434350,1434470;CP011326,1434350,1434470…
CP012419	Mauve	SHARED	1434471	1436312	.	.	.	Notes=Lenght1841	AL732656,1434471,1436312;AE009948,1434471,1436312;CP000114,1434471,1436312;CP003810,1434471,1436312;CP003919,1434471,1436312;HF952104,1434471,1436312;HF952106,1434471,1436312;HF952105,1434471,1436312;CP007482,1434471,1436312;CP007565,1434471,1436312;CP007631,1434471,1436312;CP006910,1434471,1436312;CP007572,1434471,1436312;CP007571,1434471,1436312;CP007570,1434471,1436312;FO393392,1434471,1436312…
CP012419	Mauve	SHARED	1436313	1436597	.	.	.	Notes=Lenght284	AL732656,1436313,1436597;AE009948,1436313,1436597;CP000114,1436313,1436597;CP003810,1436313,1436597;HF952104,1436313,1436597;HF952106,1436313,1436597;HF952105,1436313,1436597;CP007482,1436313,1436597;CP007565,1436313,1436597;CP007631,1436313,1436597;CP006910,1436313,1436597;CP007572,1436313,1436597;CP007571,1436313,1436597;CP007570,1436313,1436597;FO393392,1436313,1436597;CP010867,1436313,1436597…
CP012419	Mauve	SHARED	1436598	1436761	.	.	.	Notes=Lenght163	AL732656,1436598,1436761;AE009948,1436598,1436761;CP000114,1436598,1436761;CP003810,1436598,1436761;CP003919,1436598,1436761;HF952104,1436598,1436761;HF952106,1436598,1436761;HF952105,1436598,1436761;CP007482,1436598,1436761;CP007565,1436598,1436761;CP007631,1436598,1436761;CP006910,1436598,1436761;CP007572,1436598,1436761;CP007571,1436598,1436761;CP007570,1436598,1436761;FO393392,1436598,1436761…
CP012419	Mauve	SHARED	1436762	1437408	.	.	.	Notes=Lenght646	AL732656,1436762,1437408;AE009948,1436762,1437408;CP000114,1436762,1437408;CP003810,1436762,1437408;CP003919,1436762,1437408;HF952104,1436762,1437408;HF952106,1436762,1437408;HF952105,1436762,1437408;CP007482,1436762,1437408;CP007565,1436762,1437408;CP007631,1436762,1437408;CP006910,1436762,1437408;CP007572,1436762,1437408;CP007571,1436762,1437408;CP007570,1436762,1437408;FO393392,1436762,1437408…
CP012419	Mauve	SHARED	1437409	1437497	.	.	.	Notes=Lenght88	AL732656,1437409,1437497;CP000114,1437409,1437497;CP003810,1437409,1437497;CP003919,1437409,1437497;HF952104,1437409,1437497;HF952106,1437409,1437497;HF952105,1437409,1437497;CP007482,1437409,1437497;CP007565,1437409,1437497;CP007631,1437409,1437497;CP006910,1437409,1437497;CP007572,1437409,1437497;CP007571,1437409,1437497;CP007570,1437409,1437497;FO393392,1437409,1437497;CP010867,1437409,1437497…
CP012419	Mauve	SHARED	1437498	1437573	.	.	.	Notes=Lenght75	CP000114,1437498,1437573;CP003810,1437498,1437573;CP003919,1437498,1437573;HF952104,1437498,1437573;HF952106,1437498,1437573;HF952105,1437498,1437573;CP007482,1437498,1437573;CP007565,1437498,1437573;CP007631,1437498,1437573;CP006910,1437498,1437573;FO393392,1437498,1437573;CP010867,1437498,1437573;CP011325,1437498,1437573;CP011326,1437498,1437573;CP011327,1437498,1437573;CP011328,1437498,1437573…
CP012419	Mauve	SHARED	1437575	1438454	.	.	.	Notes=Lenght879	AL732656,1437575,1438454;AE009948,1437575,1438454;CP000114,1437575,1438454;CP003810,1437575,1438454;CP003919,1437575,1438454;HF952104,1437575,1438454;HF952106,1437575,1438454;HF952105,1437575,1438454;CP007482,1437575,1438454;CP007565,1437575,1438454;CP007631,1437575,1438454;CP006910,1437575,1438454;CP007572,1437575,1438454;CP007571,1437575,1438454;CP007570,1437575,1438454;FO393392,1437575,1438454…
CP012419	Mauve	SHARED	1438539	1441789	.	.	.	Notes=Lenght3250	AL732656,1438539,1441789;AE009948,1438539,1441789;CP000114,1438539,1441789;CP003810,1438539,1441789;CP003919,1438539,1441789;HF952104,1438539,1441789;HF952106,1438539,1441789;HF952105,1438539,1441789;CP007482,1438539,1441789;CP007565,1438539,1441789;CP007631,1438539,1441789;CP006910,1438539,1441789;CP007572,1438539,1441789;CP007571,1438539,1441789;CP007570,1438539,1441789;FO393392,1438539,1441789…
CP012419	Mauve	SHARED	1441790	1441939	.	.	.	Notes=Lenght149	AL732656,1441790,1441939;AE009948,1441790,1441939;CP000114,1441790,1441939;CP003810,1441790,1441939;HF952104,1441790,1441939;CP007631,1441790,1441939;CP006910,1441790,1441939;CP007572,1441790,1441939;CP007571,1441790,1441939;CP007570,1441790,1441939;CP010867,1441790,1441939;CP011325,1441790,1441939;CP011326,1441790,1441939;CP011327,1441790,1441939;CP013202,1441790,1441939;
CP012419	Mauve	SHARED	1441940	1442672	.	.	.	Notes=Lenght732	AE009948,1441940,1442672;CP000114,1441940,1442672;CP003810,1441940,1442672;HF952104,1441940,1442672;HF952106,1441940,1442672;HF952105,1441940,1442672;CP007482,1441940,1442672;CP007565,1441940,1442672;CP007631,1441940,1442672;FO393392,1441940,1442672;CP010867,1441940,1442672;CP011325,1441940,1442672;CP011326,1441940,1442672;CP011327,1441940,1442672;CP011328,1441940,1442672;CP010319,1441940,1442672…
CP012419	Mauve	SHARED	1442673	1442709	.	.	.	Notes=Lenght36	AL732656,1442673,1442709;AE009948,1442673,1442709;CP000114,1442673,1442709;CP003810,1442673,1442709;HF952104,1442673,1442709;HF952106,1442673,1442709;HF952105,1442673,1442709;CP007482,1442673,1442709;CP007565,1442673,1442709;CP007631,1442673,1442709;CP007572,1442673,1442709;CP007571,1442673,1442709;CP007570,1442673,1442709;FO393392,1442673,1442709;CP010867,1442673,1442709;CP011325,1442673,1442709…
CP012419	Mauve	SHARED	1442710	1443144	.	.	.	Notes=Lenght434	AE009948,1442710,1443144;CP000114,1442710,1443144;CP003810,1442710,1443144;HF952104,1442710,1443144;HF952106,1442710,1443144;HF952105,1442710,1443144;CP007482,1442710,1443144;CP007565,1442710,1443144;CP007631,1442710,1443144;FO393392,1442710,1443144;CP010867,1442710,1443144;CP011325,1442710,1443144;CP011326,1442710,1443144;CP011327,1442710,1443144;CP011328,1442710,1443144;CP010319,1442710,1443144…
CP012419	Mauve	SHARED	1443206	1446749	.	.	.	Notes=Lenght3543	AE009948,1443206,1446749;CP000114,1443206,1446749;CP003810,1443206,1446749;HF952104,1443206,1446749;HF952106,1443206,1446749;HF952105,1443206,1446749;CP007482,1443206,1446749;CP007565,1443206,1446749;CP007631,1443206,1446749;FO393392,1443206,1446749;CP010867,1443206,1446749;CP011325,1443206,1446749;CP011326,1443206,1446749;CP011327,1443206,1446749;CP011328,1443206,1446749;CP010319,1443206,1446749…
CP012419	Mauve	SHARED	1446750	1446855	.	.	.	Notes=Lenght105	AE009948,1446750,1446855;CP000114,1446750,1446855;CP003810,1446750,1446855;HF952104,1446750,1446855;HF952106,1446750,1446855;HF952105,1446750,1446855;CP007482,1446750,1446855;CP007565,1446750,1446855;CP007631,1446750,1446855;FO393392,1446750,1446855;CP010867,1446750,1446855;CP011325,1446750,1446855;CP011326,1446750,1446855;CP011327,1446750,1446855;CP011328,1446750,1446855;CP010319,1446750,1446855…
CP012419	Mauve	SHARED	1446856	1448665	.	.	.	Notes=Lenght1809	AL732656,1446856,1448665;AE009948,1446856,1448665;CP000114,1446856,1448665;CP003810,1446856,1448665;HF952104,1446856,1448665;HF952106,1446856,1448665;HF952105,1446856,1448665;CP007482,1446856,1448665;CP007565,1446856,1448665;CP007631,1446856,1448665;CP007572,1446856,1448665;CP007571,1446856,1448665;CP007570,1446856,1448665;FO393392,1446856,1448665;CP010867,1446856,1448665;CP011325,1446856,1448665…
CP012419	Mauve	SHARED	1448666	1450799	.	.	.	Notes=Lenght2133	AL732656,1448666,1450799;AE009948,1448666,1450799;CP000114,1448666,1450799;CP003810,1448666,1450799;CP003919,1448666,1450799;HF952104,1448666,1450799;HF952106,1448666,1450799;HF952105,1448666,1450799;CP007482,1448666,1450799;CP007565,1448666,1450799;CP007631,1448666,1450799;CP006910,1448666,1450799;CP007572,1448666,1450799;CP007571,1448666,1450799;CP007570,1448666,1450799;FO393392,1448666,1450799…
CP012419	Mauve	SHARED	1450800	1450818	.	.	.	Notes=Lenght18	AL732656,1450800,1450818;AE009948,1450800,1450818;CP000114,1450800,1450818;CP003810,1450800,1450818;CP003919,1450800,1450818;HF952104,1450800,1450818;HF952106,1450800,1450818;HF952105,1450800,1450818;CP007482,1450800,1450818;CP007565,1450800,1450818;CP007631,1450800,1450818;CP006910,1450800,1450818;CP007572,1450800,1450818;CP007571,1450800,1450818;CP007570,1450800,1450818;FO393392,1450800,1450818…
CP012419	Mauve	SHARED	1450819	1450856	.	.	.	Notes=Lenght37	AL732656,1450819,1450856;AE009948,1450819,1450856;CP000114,1450819,1450856;CP003810,1450819,1450856;HF952104,1450819,1450856;HF952106,1450819,1450856;HF952105,1450819,1450856;CP007631,1450819,1450856;CP006910,1450819,1450856;CP007572,1450819,1450856;CP007571,1450819,1450856;CP007570,1450819,1450856;CP010867,1450819,1450856;CP011325,1450819,1450856;CP011326,1450819,1450856;CP011327,1450819,1450856…
CP012419	Mauve	SHARED	1450857	1450869	.	.	.	Notes=Lenght12	AL732656,1450857,1450869;AE009948,1450857,1450869;CP000114,1450857,1450869;CP003810,1450857,1450869;HF952104,1450857,1450869;CP007631,1450857,1450869;CP006910,1450857,1450869;CP007572,1450857,1450869;CP007571,1450857,1450869;CP007570,1450857,1450869;CP010867,1450857,1450869;CP011325,1450857,1450869;CP011326,1450857,1450869;CP011327,1450857,1450869;CP013202,1450857,1450869;
CP012419	Mauve	SHARED	1450873	1450903	.	.	.	Notes=Lenght30	AL732656,1450873,1450903;AE009948,1450873,1450903;CP000114,1450873,1450903;CP003810,1450873,1450903;HF952104,1450873,1450903;CP007631,1450873,1450903;CP006910,1450873,1450903;CP010867,1450873,1450903;CP011325,1450873,1450903;CP011326,1450873,1450903;CP011327,1450873,1450903;CP013202,1450873,1450903;
CP012419	Mauve	SHARED	1450940	1450978	.	.	.	Notes=Lenght38	AE009948,1450940,1450978;CP000114,1450940,1450978;CP003810,1450940,1450978;HF952104,1450940,1450978;HF952106,1450940,1450978;CP007631,1450940,1450978;CP010867,1450940,1450978;CP011325,1450940,1450978;CP011326,1450940,1450978;CP011327,1450940,1450978;CP013202,1450940,1450978;
CP012419	Mauve	SHARED	1450983	1450996	.	.	.	Notes=Lenght13	AE009948,1450983,1450996;CP000114,1450983,1450996;CP003810,1450983,1450996;HF952104,1450983,1450996;HF952106,1450983,1450996;CP007631,1450983,1450996;CP006910,1450983,1450996;CP010867,1450983,1450996;CP011325,1450983,1450996;CP011327,1450983,1450996;CP013202,1450983,1450996;
CP012419	Mauve	SHARED	1451161	1451172	.	.	.	Notes=Lenght11	AE009948,1451161,1451172;CP000114,1451161,1451172;CP003810,1451161,1451172;HF952104,1451161,1451172;HF952106,1451161,1451172;CP007631,1451161,1451172;CP006910,1451161,1451172;CP010867,1451161,1451172;CP011325,1451161,1451172;CP011326,1451161,1451172;CP011327,1451161,1451172;CP013202,1451161,1451172;
CP012419	Mauve	SHARED	1451173	1451184	.	.	.	Notes=Lenght11	AE009948,1451173,1451184;CP000114,1451173,1451184;CP003810,1451173,1451184;HF952104,1451173,1451184;HF952106,1451173,1451184;CP007631,1451173,1451184;CP010867,1451173,1451184;CP011325,1451173,1451184;CP011326,1451173,1451184;CP011327,1451173,1451184;CP013202,1451173,1451184;
CP012419	Mauve	SHARED	1452481	1452504	.	.	.	Notes=Lenght23	AE009948,1452481,1452504;CP000114,1452481,1452504;HF952104,1452481,1452504;CP007631,1452481,1452504;CP006910,1452481,1452504;CP010867,1452481,1452504;CP013202,1452481,1452504;
CP012419	Mauve	SHARED	1452540	1452573	.	.	.	Notes=Lenght33	AE009948,1452540,1452573;CP000114,1452540,1452573;HF952104,1452540,1452573;CP007631,1452540,1452573;CP010867,1452540,1452573;CP010319,1452540,1452573;CP013202,1452540,1452573;
CP012419	Mauve	SHARED	1452677	1452692	.	.	.	Notes=Lenght15	CP000114,1452677,1452692;CP003810,1452677,1452692;HF952104,1452677,1452692;HF952105,1452677,1452692;CP007631,1452677,1452692;CP010867,1452677,1452692;CP011325,1452677,1452692;CP011326,1452677,1452692;CP011327,1452677,1452692;CP010319,1452677,1452692;CP013202,1452677,1452692;
CP012419	Mauve	SHARED	1452693	1452712	.	.	.	Notes=Lenght19	AE009948,1452693,1452712;CP000114,1452693,1452712;CP003810,1452693,1452712;HF952104,1452693,1452712;HF952105,1452693,1452712;CP007631,1452693,1452712;CP006910,1452693,1452712;CP010867,1452693,1452712;CP011325,1452693,1452712;CP011326,1452693,1452712;CP011327,1452693,1452712;CP010319,1452693,1452712;CP013202,1452693,1452712;
CP012419	Mauve	SHARED	1452719	1452737	.	.	.	Notes=Lenght18	AL732656,1452719,1452737;AE009948,1452719,1452737;CP000114,1452719,1452737;CP003810,1452719,1452737;HF952104,1452719,1452737;HF952105,1452719,1452737;CP007631,1452719,1452737;CP006910,1452719,1452737;CP007572,1452719,1452737;CP007571,1452719,1452737;CP007570,1452719,1452737;CP010867,1452719,1452737;CP011325,1452719,1452737;CP011326,1452719,1452737;CP011327,1452719,1452737;CP010319,1452719,1452737…
CP012419	Mauve	SHARED	1452738	1452752	.	.	.	Notes=Lenght14	AL732656,1452738,1452752;AE009948,1452738,1452752;CP000114,1452738,1452752;CP003810,1452738,1452752;CP003919,1452738,1452752;HF952104,1452738,1452752;HF952105,1452738,1452752;CP007482,1452738,1452752;CP007631,1452738,1452752;CP006910,1452738,1452752;CP007572,1452738,1452752;CP007571,1452738,1452752;CP007570,1452738,1452752;CP010867,1452738,1452752;CP011325,1452738,1452752;CP011326,1452738,1452752…
CP012419	Mauve	SHARED	1452755	1455295	.	.	.	Notes=Lenght2540	AL732656,1452755,1455295;AE009948,1452755,1455295;CP000114,1452755,1455295;CP003810,1452755,1455295;CP003919,1452755,1455295;HF952104,1452755,1455295;HF952106,1452755,1455295;HF952105,1452755,1455295;CP007482,1452755,1455295;CP007565,1452755,1455295;CP007631,1452755,1455295;CP006910,1452755,1455295;CP007572,1452755,1455295;CP007571,1452755,1455295;CP007570,1452755,1455295;FO393392,1452755,1455295…
CP012419	Mauve	SHARED	1455296	1455382	.	.	.	Notes=Lenght86	AL732656,1455296,1455382;AE009948,1455296,1455382;CP000114,1455296,1455382;CP003810,1455296,1455382;CP003919,1455296,1455382;HF952104,1455296,1455382;HF952106,1455296,1455382;HF952105,1455296,1455382;CP007482,1455296,1455382;CP007565,1455296,1455382;HG939456,1455296,1455382;CP007631,1455296,1455382;CP007632,1455296,1455382;CP006910,1455296,1455382;CP007572,1455296,1455382;CP007571,1455296,1455382…
CP012419	Mauve	SHARED	1455383	1456057	.	.	.	Notes=Lenght674	AL732656,1455383,1456057;AE009948,1455383,1456057;CP000114,1455383,1456057;CP003810,1455383,1456057;CP003919,1455383,1456057;HF952104,1455383,1456057;HF952106,1455383,1456057;HF952105,1455383,1456057;CP007482,1455383,1456057;CP007565,1455383,1456057;CP007631,1455383,1456057;CP006910,1455383,1456057;CP007572,1455383,1456057;CP007571,1455383,1456057;CP007570,1455383,1456057;FO393392,1455383,1456057…
CP012419	Mauve	SHARED	1456058	1456671	.	.	.	Notes=Lenght613	AL732656,1456058,1456671;AE009948,1456058,1456671;CP000114,1456058,1456671;CP003810,1456058,1456671;CP003919,1456058,1456671;HF952104,1456058,1456671;HF952106,1456058,1456671;HF952105,1456058,1456671;CP007482,1456058,1456671;CP007565,1456058,1456671;CP007631,1456058,1456671;CP006910,1456058,1456671;CP007572,1456058,1456671;CP007571,1456058,1456671;CP007570,1456058,1456671;FO393392,1456058,1456671…
CP012419	Mauve	SHARED	1465135	1465353	.	.	.	Notes=Lenght218	AL732656,1465135,1465353;AE009948,1465135,1465353;CP000114,1465135,1465353;CP003810,1465135,1465353;CP003919,1465135,1465353;HF952104,1465135,1465353;HF952106,1465135,1465353;HF952105,1465135,1465353;HG939456,1465135,1465353;CP007631,1465135,1465353;CP007632,1465135,1465353;CP006910,1465135,1465353;CP007572,1465135,1465353;CP007571,1465135,1465353;CP007570,1465135,1465353;CP010867,1465135,1465353…
CP012419	Mauve	SHARED	1486804	1486847	.	.	.	Notes=Lenght43	AE009948,1486804,1486847;CP000114,1486804,1486847;CP003810,1486804,1486847;CP003919,1486804,1486847;HF952104,1486804,1486847;HF952106,1486804,1486847;HF952105,1486804,1486847;HG939456,1486804,1486847;CP007631,1486804,1486847;CP007632,1486804,1486847;CP006910,1486804,1486847;CP007572,1486804,1486847;CP007571,1486804,1486847;CP007570,1486804,1486847;CP010867,1486804,1486847;CP011325,1486804,1486847…
CP012419	Mauve	SHARED	1487694	1487836	.	.	.	Notes=Lenght142	AL732656,1487694,1487836;AE009948,1487694,1487836;CP000114,1487694,1487836;CP003810,1487694,1487836;CP003919,1487694,1487836;HF952104,1487694,1487836;HF952106,1487694,1487836;HF952105,1487694,1487836;HG939456,1487694,1487836;CP007631,1487694,1487836;CP007632,1487694,1487836;CP006910,1487694,1487836;CP007572,1487694,1487836;CP007571,1487694,1487836;CP007570,1487694,1487836;CP010867,1487694,1487836…
CP012419	Mauve	SHARED	1489001	1489037	.	.	.	Notes=Lenght36	AL732656,1489001,1489037;AE009948,1489001,1489037;CP000114,1489001,1489037;CP003810,1489001,1489037;HF952104,1489001,1489037;HF952106,1489001,1489037;HF952105,1489001,1489037;CP007482,1489001,1489037;CP007565,1489001,1489037;HG939456,1489001,1489037;CP007631,1489001,1489037;CP007632,1489001,1489037;CP006910,1489001,1489037;CP007572,1489001,1489037;CP007571,1489001,1489037;CP007570,1489001,1489037…
CP012419	Mauve	SHARED	1492576	1492586	.	.	.	Notes=Lenght10	AE009948,1492576,1492586;CP000114,1492576,1492586;CP003810,1492576,1492586;CP003919,1492576,1492586;HF952104,1492576,1492586;HF952106,1492576,1492586;HF952105,1492576,1492586;CP007482,1492576,1492586;CP007565,1492576,1492586;HG939456,1492576,1492586;CP007631,1492576,1492586;CP007632,1492576,1492586;CP006910,1492576,1492586;FO393392,1492576,1492586;CP010867,1492576,1492586;CP011325,1492576,1492586…
CP012419	Mauve	SHARED	1492644	1492818	.	.	.	Notes=Lenght174	AL732656,1492644,1492818;AE009948,1492644,1492818;CP000114,1492644,1492818;CP003810,1492644,1492818;CP003919,1492644,1492818;HF952104,1492644,1492818;HF952105,1492644,1492818;CP007482,1492644,1492818;CP007565,1492644,1492818;HG939456,1492644,1492818;CP007631,1492644,1492818;CP007632,1492644,1492818;CP006910,1492644,1492818;CP007572,1492644,1492818;CP007571,1492644,1492818;CP007570,1492644,1492818…
CP012419	Mauve	SHARED	1523115	1523339	.	.	.	Notes=Lenght224	AL732656,1523115,1523339;AE009948,1523115,1523339;CP000114,1523115,1523339;CP003810,1523115,1523339;CP003919,1523115,1523339;HF952104,1523115,1523339;HF952106,1523115,1523339;HF952105,1523115,1523339;CP007482,1523115,1523339;CP007565,1523115,1523339;HG939456,1523115,1523339;CP007631,1523115,1523339;CP007632,1523115,1523339;CP006910,1523115,1523339;CP007572,1523115,1523339;CP007571,1523115,1523339…
CP012419	Mauve	SHARED	1526729	1526824	.	.	.	Notes=Lenght95	AL732656,1526729,1526824;AE009948,1526729,1526824;CP000114,1526729,1526824;CP003810,1526729,1526824;CP003919,1526729,1526824;HF952104,1526729,1526824;HF952106,1526729,1526824;CP007482,1526729,1526824;CP007565,1526729,1526824;HG939456,1526729,1526824;CP007631,1526729,1526824;CP007632,1526729,1526824;CP006910,1526729,1526824;CP007572,1526729,1526824;CP007571,1526729,1526824;CP007570,1526729,1526824…
CP012419	Mauve	SHARED	1527799	1527839	.	.	.	Notes=Lenght40	AL732656,1527799,1527839;AE009948,1527799,1527839;CP000114,1527799,1527839;CP003810,1527799,1527839;HF952104,1527799,1527839;HF952106,1527799,1527839;HF952105,1527799,1527839;CP007482,1527799,1527839;CP007565,1527799,1527839;HG939456,1527799,1527839;CP007631,1527799,1527839;CP007632,1527799,1527839;CP006910,1527799,1527839;CP007572,1527799,1527839;CP007571,1527799,1527839;CP007570,1527799,1527839…
CP012419	Mauve	SHARED	1528722	1529115	.	.	.	Notes=Lenght393	AL732656,1528722,1529115;AE009948,1528722,1529115;CP000114,1528722,1529115;CP003810,1528722,1529115;CP003919,1528722,1529115;HF952104,1528722,1529115;HF952106,1528722,1529115;HF952105,1528722,1529115;CP007482,1528722,1529115;CP007565,1528722,1529115;HG939456,1528722,1529115;CP007631,1528722,1529115;CP007632,1528722,1529115;CP006910,1528722,1529115;CP007572,1528722,1529115;CP007571,1528722,1529115…
CP012419	Mauve	SHARED	1529116	1529212	.	.	.	Notes=Lenght96	AL732656,1529116,1529212;AE009948,1529116,1529212;CP000114,1529116,1529212;CP003810,1529116,1529212;CP003919,1529116,1529212;HF952104,1529116,1529212;HF952106,1529116,1529212;HF952105,1529116,1529212;CP007482,1529116,1529212;CP007565,1529116,1529212;HG939456,1529116,1529212;CP007631,1529116,1529212;CP007632,1529116,1529212;CP006910,1529116,1529212;CP007572,1529116,1529212;CP007571,1529116,1529212…
CP012419	Mauve	SHARED	1531591	1531700	.	.	.	Notes=Lenght109	AL732656,1531591,1531700;AE009948,1531591,1531700;CP000114,1531591,1531700;CP003810,1531591,1531700;HF952104,1531591,1531700;HF952106,1531591,1531700;HF952105,1531591,1531700;HG939456,1531591,1531700;CP007631,1531591,1531700;CP007632,1531591,1531700;CP006910,1531591,1531700;CP007572,1531591,1531700;CP007571,1531591,1531700;CP007570,1531591,1531700;CP010867,1531591,1531700;CP011325,1531591,1531700…
CP012419	Mauve	SHARED	1545606	1545625	.	.	.	Notes=Lenght19	AL732656,1545606,1545625;AE009948,1545606,1545625;CP000114,1545606,1545625;CP003810,1545606,1545625;CP003919,1545606,1545625;HF952104,1545606,1545625;HF952106,1545606,1545625;HF952105,1545606,1545625;CP007482,1545606,1545625;CP007565,1545606,1545625;CP007631,1545606,1545625;CP007632,1545606,1545625;CP006910,1545606,1545625;CP007572,1545606,1545625;CP007571,1545606,1545625;CP007570,1545606,1545625…
CP012419	Mauve	SHARED	1548384	1548425	.	.	.	Notes=Lenght41	AL732656,1548384,1548425;AE009948,1548384,1548425;CP000114,1548384,1548425;CP003810,1548384,1548425;HF952104,1548384,1548425;HF952106,1548384,1548425;HF952105,1548384,1548425;CP007482,1548384,1548425;CP007565,1548384,1548425;HG939456,1548384,1548425;CP007631,1548384,1548425;CP007632,1548384,1548425;CP006910,1548384,1548425;CP007572,1548384,1548425;CP007571,1548384,1548425;CP007570,1548384,1548425…
CP012419	Mauve	SHARED	1553042	1553110	.	.	.	Notes=Lenght68	AL732656,1553042,1553110;AE009948,1553042,1553110;CP000114,1553042,1553110;CP003810,1553042,1553110;CP003919,1553042,1553110;HF952104,1553042,1553110;HF952106,1553042,1553110;HF952105,1553042,1553110;HG939456,1553042,1553110;CP007631,1553042,1553110;CP007632,1553042,1553110;CP006910,1553042,1553110;CP007572,1553042,1553110;CP007571,1553042,1553110;CP007570,1553042,1553110;CP010867,1553042,1553110…
CP012419	Mauve	SHARED	1600015	1600609	.	.	.	Notes=Lenght594	AL732656,1600015,1600609;AE009948,1600015,1600609;CP000114,1600015,1600609;CP003810,1600015,1600609;HF952104,1600015,1600609;HF952106,1600015,1600609;HF952105,1600015,1600609;CP007482,1600015,1600609;CP007565,1600015,1600609;HG939456,1600015,1600609;CP007631,1600015,1600609;CP007632,1600015,1600609;CP006910,1600015,1600609;CP007572,1600015,1600609;CP007571,1600015,1600609;CP007570,1600015,1600609…
CP012419	Mauve	SHARED	1608881	1608946	.	.	.	Notes=Lenght65	AL732656,1608881,1608946;AE009948,1608881,1608946;CP000114,1608881,1608946;CP003810,1608881,1608946;CP003919,1608881,1608946;HF952104,1608881,1608946;HF952106,1608881,1608946;HF952105,1608881,1608946;HG939456,1608881,1608946;CP007631,1608881,1608946;CP007632,1608881,1608946;CP006910,1608881,1608946;CP007572,1608881,1608946;CP007571,1608881,1608946;CP007570,1608881,1608946;CP010867,1608881,1608946…
CP012419	Mauve	SHARED	1612211	1612289	.	.	.	Notes=Lenght78	AL732656,1612211,1612289;AE009948,1612211,1612289;CP000114,1612211,1612289;CP003810,1612211,1612289;HF952104,1612211,1612289;HF952106,1612211,1612289;HF952105,1612211,1612289;HG939456,1612211,1612289;CP007631,1612211,1612289;CP007632,1612211,1612289;CP006910,1612211,1612289;CP007572,1612211,1612289;CP007571,1612211,1612289;CP007570,1612211,1612289;CP010867,1612211,1612289;CP011325,1612211,1612289…
CP012419	Mauve	SHARED	1613569	1613633	.	.	.	Notes=Lenght64	AL732656,1613569,1613633;AE009948,1613569,1613633;CP000114,1613569,1613633;CP003810,1613569,1613633;CP003919,1613569,1613633;HF952104,1613569,1613633;HF952106,1613569,1613633;HF952105,1613569,1613633;HG939456,1613569,1613633;CP007631,1613569,1613633;CP007632,1613569,1613633;CP006910,1613569,1613633;CP007572,1613569,1613633;CP007571,1613569,1613633;CP007570,1613569,1613633;CP010867,1613569,1613633…
CP012419	Mauve	SHARED	1613634	1613850	.	.	.	Notes=Lenght216	AL732656,1613634,1613850;AE009948,1613634,1613850;CP000114,1613634,1613850;CP003810,1613634,1613850;CP003919,1613634,1613850;HF952104,1613634,1613850;HF952106,1613634,1613850;HF952105,1613634,1613850;HG939456,1613634,1613850;CP007631,1613634,1613850;CP007632,1613634,1613850;CP007572,1613634,1613850;CP007571,1613634,1613850;CP007570,1613634,1613850;CP010867,1613634,1613850;CP011325,1613634,1613850…
CP012419	Mauve	SHARED	1613851	1615687	.	.	.	Notes=Lenght1836	AL732656,1613851,1615687;AE009948,1613851,1615687;CP000114,1613851,1615687;CP003810,1613851,1615687;CP003919,1613851,1615687;HF952104,1613851,1615687;HF952106,1613851,1615687;HF952105,1613851,1615687;HG939456,1613851,1615687;CP007631,1613851,1615687;CP007632,1613851,1615687;CP006910,1613851,1615687;CP007572,1613851,1615687;CP007571,1613851,1615687;CP007570,1613851,1615687;CP010867,1613851,1615687…
CP012419	Mauve	SHARED	1635471	1635512	.	.	.	Notes=Lenght41	AL732656,1635471,1635512;AE009948,1635471,1635512;CP000114,1635471,1635512;CP003810,1635471,1635512;HF952104,1635471,1635512;HF952106,1635471,1635512;HF952105,1635471,1635512;HG939456,1635471,1635512;CP007631,1635471,1635512;CP007632,1635471,1635512;CP006910,1635471,1635512;CP007572,1635471,1635512;CP007571,1635471,1635512;CP007570,1635471,1635512;CP010867,1635471,1635512;CP011325,1635471,1635512…
CP012419	Mauve	SHARED	1645742	1645798	.	.	.	Notes=Lenght56	AE009948,1645742,1645798;CP000114,1645742,1645798;CP003810,1645742,1645798;CP003919,1645742,1645798;HF952104,1645742,1645798;HF952106,1645742,1645798;HF952105,1645742,1645798;CP007482,1645742,1645798;CP007565,1645742,1645798;HG939456,1645742,1645798;CP007631,1645742,1645798;CP007632,1645742,1645798;CP006910,1645742,1645798;FO393392,1645742,1645798;CP010867,1645742,1645798;CP011325,1645742,1645798…
CP012419	Mauve	SHARED	1654227	1654413	.	.	.	Notes=Lenght186	AL732656,1654227,1654413;AE009948,1654227,1654413;CP000114,1654227,1654413;CP003810,1654227,1654413;CP003919,1654227,1654413;HF952104,1654227,1654413;HF952105,1654227,1654413;CP007482,1654227,1654413;CP007565,1654227,1654413;HG939456,1654227,1654413;CP007631,1654227,1654413;CP007632,1654227,1654413;CP006910,1654227,1654413;CP007572,1654227,1654413;CP007571,1654227,1654413;CP007570,1654227,1654413…
CP012419	Mauve	SHARED	1659196	1659232	.	.	.	Notes=Lenght36	AL732656,1659196,1659232;AE009948,1659196,1659232;CP000114,1659196,1659232;CP003810,1659196,1659232;HF952104,1659196,1659232;HF952106,1659196,1659232;HF952105,1659196,1659232;CP007482,1659196,1659232;CP007565,1659196,1659232;HG939456,1659196,1659232;CP007631,1659196,1659232;CP007632,1659196,1659232;CP006910,1659196,1659232;CP007572,1659196,1659232;CP007571,1659196,1659232;CP007570,1659196,1659232…
CP012419	Mauve	SHARED	1660884	1661578	.	.	.	Notes=Lenght694	AE009948,1660884,1661578;CP000114,1660884,1661578;CP003810,1660884,1661578;CP003919,1660884,1661578;HF952104,1660884,1661578;HF952106,1660884,1661578;HF952105,1660884,1661578;CP007482,1660884,1661578;CP007565,1660884,1661578;HG939456,1660884,1661578;CP007631,1660884,1661578;CP006910,1660884,1661578;FO393392,1660884,1661578;CP010867,1660884,1661578;CP011325,1660884,1661578;CP011326,1660884,1661578…
CP012419	Mauve	SHARED	1661579	1661642	.	.	.	Notes=Lenght63	AE009948,1661579,1661642;CP000114,1661579,1661642;CP003810,1661579,1661642;HF952104,1661579,1661642;HF952106,1661579,1661642;HF952105,1661579,1661642;CP007482,1661579,1661642;CP007565,1661579,1661642;HG939456,1661579,1661642;CP007631,1661579,1661642;CP006910,1661579,1661642;FO393392,1661579,1661642;CP010867,1661579,1661642;CP011325,1661579,1661642;CP011326,1661579,1661642;CP011327,1661579,1661642…
CP012419	Mauve	SHARED	1661643	1661684	.	.	.	Notes=Lenght41	AL732656,1661643,1661684;AE009948,1661643,1661684;CP000114,1661643,1661684;CP003810,1661643,1661684;HF952104,1661643,1661684;HF952106,1661643,1661684;HF952105,1661643,1661684;CP007482,1661643,1661684;CP007565,1661643,1661684;HG939456,1661643,1661684;CP007631,1661643,1661684;CP007632,1661643,1661684;CP006910,1661643,1661684;CP007572,1661643,1661684;CP007571,1661643,1661684;CP007570,1661643,1661684…
CP012419	Mauve	SHARED	1661817	1662016	.	.	.	Notes=Lenght199	AE009948,1661817,1662016;CP000114,1661817,1662016;CP003810,1661817,1662016;CP003919,1661817,1662016;HF952104,1661817,1662016;HF952106,1661817,1662016;HF952105,1661817,1662016;CP007482,1661817,1662016;CP007565,1661817,1662016;HG939456,1661817,1662016;CP007631,1661817,1662016;CP006910,1661817,1662016;FO393392,1661817,1662016;CP010867,1661817,1662016;CP011325,1661817,1662016;CP011326,1661817,1662016…
CP012419	Mauve	SHARED	1662017	1662051	.	.	.	Notes=Lenght34	AE009948,1662017,1662051;CP000114,1662017,1662051;CP003810,1662017,1662051;HF952104,1662017,1662051;HF952106,1662017,1662051;HF952105,1662017,1662051;CP007482,1662017,1662051;CP007565,1662017,1662051;HG939456,1662017,1662051;CP006910,1662017,1662051;FO393392,1662017,1662051;CP010867,1662017,1662051;CP011325,1662017,1662051;CP011326,1662017,1662051;CP011327,1662017,1662051;CP011328,1662017,1662051…
CP012419	Mauve	SHARED	1662052	1662091	.	.	.	Notes=Lenght39	AE009948,1662052,1662091;CP000114,1662052,1662091;CP003810,1662052,1662091;HF952104,1662052,1662091;HF952106,1662052,1662091;HF952105,1662052,1662091;CP007482,1662052,1662091;CP007565,1662052,1662091;CP006910,1662052,1662091;FO393392,1662052,1662091;CP010867,1662052,1662091;CP011325,1662052,1662091;CP011326,1662052,1662091;CP011327,1662052,1662091;CP011328,1662052,1662091;CP011329,1662052,1662091…
CP012419	Mauve	SHARED	1662092	1663199	.	.	.	Notes=Lenght1107	AE009948,1662092,1663199;CP000114,1662092,1663199;CP003810,1662092,1663199;HF952104,1662092,1663199;HF952106,1662092,1663199;HF952105,1662092,1663199;CP007482,1662092,1663199;CP007565,1662092,1663199;CP007631,1662092,1663199;CP006910,1662092,1663199;FO393392,1662092,1663199;CP010867,1662092,1663199;CP011325,1662092,1663199;CP011326,1662092,1663199;CP011327,1662092,1663199;CP011328,1662092,1663199…
CP012419	Mauve	SHARED	1663200	1663402	.	.	.	Notes=Lenght202	AE009948,1663200,1663402;CP000114,1663200,1663402;CP003810,1663200,1663402;HF952104,1663200,1663402;CP007631,1663200,1663402;CP010867,1663200,1663402;CP011325,1663200,1663402;CP011326,1663200,1663402;CP011327,1663200,1663402;CP011329,1663200,1663402;CP013202,1663200,1663402;
CP012419	Mauve	SHARED	1663403	1663593	.	.	.	Notes=Lenght190	AE009948,1663403,1663593;CP000114,1663403,1663593;CP003810,1663403,1663593;HF952104,1663403,1663593;HG939456,1663403,1663593;CP007631,1663403,1663593;CP010867,1663403,1663593;CP011325,1663403,1663593;CP011326,1663403,1663593;CP011327,1663403,1663593;CP011329,1663403,1663593;CP013202,1663403,1663593;
CP012419	Mauve	SHARED	1663594	1663728	.	.	.	Notes=Lenght134	AE009948,1663594,1663728;CP000114,1663594,1663728;CP003810,1663594,1663728;CP003919,1663594,1663728;HF952104,1663594,1663728;HF952106,1663594,1663728;HF952105,1663594,1663728;CP007482,1663594,1663728;CP007565,1663594,1663728;HG939456,1663594,1663728;CP007631,1663594,1663728;CP006910,1663594,1663728;FO393392,1663594,1663728;CP010867,1663594,1663728;CP011325,1663594,1663728;CP011326,1663594,1663728…
CP012419	Mauve	SHARED	1663729	1663754	.	.	.	Notes=Lenght25	AE009948,1663729,1663754;CP000114,1663729,1663754;CP003810,1663729,1663754;HF952104,1663729,1663754;HG939456,1663729,1663754;CP007631,1663729,1663754;CP010867,1663729,1663754;CP011325,1663729,1663754;CP011326,1663729,1663754;CP011327,1663729,1663754;CP011329,1663729,1663754;CP013202,1663729,1663754;
CP012419	Mauve	SHARED	1663755	1663795	.	.	.	Notes=Lenght40	AE009948,1663755,1663795;CP000114,1663755,1663795;CP003810,1663755,1663795;CP003919,1663755,1663795;HF952104,1663755,1663795;HF952106,1663755,1663795;HF952105,1663755,1663795;CP007482,1663755,1663795;CP007565,1663755,1663795;CP007631,1663755,1663795;CP006910,1663755,1663795;FO393392,1663755,1663795;CP010867,1663755,1663795;CP011325,1663755,1663795;CP011326,1663755,1663795;CP011327,1663755,1663795…
CP012419	Mauve	SHARED	1667779	1667870	.	.	.	Notes=Lenght91	AL732656,1667779,1667870;AE009948,1667779,1667870;CP000114,1667779,1667870;CP003810,1667779,1667870;HF952104,1667779,1667870;HF952106,1667779,1667870;HF952105,1667779,1667870;CP007482,1667779,1667870;CP007565,1667779,1667870;HG939456,1667779,1667870;CP007631,1667779,1667870;CP007632,1667779,1667870;CP006910,1667779,1667870;CP007572,1667779,1667870;CP007571,1667779,1667870;CP007570,1667779,1667870…
CP012419	Mauve	SHARED	1693725	1693770	.	.	.	Notes=Lenght45	AL732656,1693725,1693770;AE009948,1693725,1693770;CP000114,1693725,1693770;CP003810,1693725,1693770;HF952104,1693725,1693770;HF952106,1693725,1693770;HF952105,1693725,1693770;HG939456,1693725,1693770;CP007631,1693725,1693770;CP007632,1693725,1693770;CP006910,1693725,1693770;CP007572,1693725,1693770;CP007571,1693725,1693770;CP007570,1693725,1693770;CP010867,1693725,1693770;CP011325,1693725,1693770…
CP012419	Mauve	SHARED	1707366	1707662	.	.	.	Notes=Lenght296	AL732656,1707366,1707662;AE009948,1707366,1707662;CP000114,1707366,1707662;CP003810,1707366,1707662;HF952104,1707366,1707662;HF952106,1707366,1707662;HF952105,1707366,1707662;CP007482,1707366,1707662;CP007565,1707366,1707662;HG939456,1707366,1707662;CP007631,1707366,1707662;CP007632,1707366,1707662;CP007572,1707366,1707662;CP007571,1707366,1707662;CP007570,1707366,1707662;FO393392,1707366,1707662…
CP012419	Mauve	SHARED	1707663	1708355	.	.	.	Notes=Lenght692	AL732656,1707663,1708355;AE009948,1707663,1708355;CP000114,1707663,1708355;CP003810,1707663,1708355;HF952104,1707663,1708355;HF952106,1707663,1708355;HF952105,1707663,1708355;HG939456,1707663,1708355;CP007631,1707663,1708355;CP007632,1707663,1708355;CP007572,1707663,1708355;CP007571,1707663,1708355;CP007570,1707663,1708355;CP010867,1707663,1708355;CP011325,1707663,1708355;CP011326,1707663,1708355…
CP012419	Mauve	SHARED	1708356	1708609	.	.	.	Notes=Lenght253	AE009948,1708356,1708609;CP000114,1708356,1708609;CP003810,1708356,1708609;HF952104,1708356,1708609;HF952106,1708356,1708609;HF952105,1708356,1708609;HG939456,1708356,1708609;CP007631,1708356,1708609;CP007632,1708356,1708609;CP010867,1708356,1708609;CP011325,1708356,1708609;CP011326,1708356,1708609;CP011327,1708356,1708609;CP011329,1708356,1708609;CP010319,1708356,1708609;CP013202,1708356,1708609;
CP012419	Mauve	SHARED	1708614	1708628	.	.	.	Notes=Lenght14	CP000114,1708614,1708628;CP003810,1708614,1708628;HF952104,1708614,1708628;HF952106,1708614,1708628;HF952105,1708614,1708628;HG939456,1708614,1708628;CP007631,1708614,1708628;CP007632,1708614,1708628;CP010867,1708614,1708628;CP011325,1708614,1708628;CP011326,1708614,1708628;CP011327,1708614,1708628;CP013202,1708614,1708628;
CP012419	Mauve	SHARED	1708788	1708843	.	.	.	Notes=Lenght55	CP000114,1708788,1708843;CP003810,1708788,1708843;HF952104,1708788,1708843;HF952106,1708788,1708843;HF952105,1708788,1708843;HG939456,1708788,1708843;CP007631,1708788,1708843;CP007632,1708788,1708843;CP010867,1708788,1708843;CP011325,1708788,1708843;CP011326,1708788,1708843;CP011327,1708788,1708843;CP013202,1708788,1708843;
CP012419	Mauve	SHARED	1709324	1709339	.	.	.	Notes=Lenght15	CP000114,1709324,1709339;HF952104,1709324,1709339;HF952105,1709324,1709339;CP007631,1709324,1709339;CP007632,1709324,1709339;CP010867,1709324,1709339;CP011325,1709324,1709339;CP011326,1709324,1709339;CP011327,1709324,1709339;CP013202,1709324,1709339;
CP012419	Mauve	SHARED	1709340	1709372	.	.	.	Notes=Lenght32	CP000114,1709340,1709372;CP003810,1709340,1709372;HF952104,1709340,1709372;HF952105,1709340,1709372;CP007631,1709340,1709372;CP007632,1709340,1709372;CP010867,1709340,1709372;CP011325,1709340,1709372;CP011326,1709340,1709372;CP011327,1709340,1709372;CP013202,1709340,1709372;
CP012419	Mauve	SHARED	1709373	1709423	.	.	.	Notes=Lenght50	CP000114,1709373,1709423;CP003810,1709373,1709423;HF952104,1709373,1709423;HF952105,1709373,1709423;HG939456,1709373,1709423;CP007631,1709373,1709423;CP007632,1709373,1709423;CP010867,1709373,1709423;CP011325,1709373,1709423;CP011326,1709373,1709423;CP011327,1709373,1709423;CP013202,1709373,1709423;
CP012419	Mauve	SHARED	1709424	1709436	.	.	.	Notes=Lenght12	AE009948,1709424,1709436;CP000114,1709424,1709436;CP003810,1709424,1709436;HF952104,1709424,1709436;HF952106,1709424,1709436;HF952105,1709424,1709436;HG939456,1709424,1709436;CP007631,1709424,1709436;CP007632,1709424,1709436;CP010867,1709424,1709436;CP011325,1709424,1709436;CP011326,1709424,1709436;CP011327,1709424,1709436;CP011329,1709424,1709436;CP013202,1709424,1709436;
CP012419	Mauve	SHARED	1709437	1709449	.	.	.	Notes=Lenght12	AE009948,1709437,1709449;CP000114,1709437,1709449;CP003810,1709437,1709449;HF952104,1709437,1709449;HF952106,1709437,1709449;HF952105,1709437,1709449;HG939456,1709437,1709449;CP007631,1709437,1709449;CP007632,1709437,1709449;CP010867,1709437,1709449;CP011325,1709437,1709449;CP011326,1709437,1709449;CP011327,1709437,1709449;CP011329,1709437,1709449;CP010319,1709437,1709449;CP013202,1709437,1709449;
CP012419	Mauve	SHARED	1709457	1709816	.	.	.	Notes=Lenght359	AE009948,1709457,1709816;CP000114,1709457,1709816;CP003810,1709457,1709816;HF952104,1709457,1709816;HG939456,1709457,1709816;CP007631,1709457,1709816;CP007632,1709457,1709816;CP006910,1709457,1709816;CP010867,1709457,1709816;CP011325,1709457,1709816;CP011326,1709457,1709816;CP011327,1709457,1709816;CP011329,1709457,1709816;CP013202,1709457,1709816;
CP012419	Mauve	SHARED	1709817	1721746	.	.	.	Notes=Lenght11929	CP000114,1709817,1721746;CP003810,1709817,1721746;HF952104,1709817,1721746;CP007631,1709817,1721746;CP010867,1709817,1721746;CP011325,1709817,1721746;CP011326,1709817,1721746;CP011327,1709817,1721746;CP013202,1709817,1721746;
CP012419	Mauve	SHARED	1721828	1726548	.	.	.	Notes=Lenght4720	CP000114,1721828,1726548;CP003810,1721828,1726548;HF952104,1721828,1726548;CP007631,1721828,1726548;CP010867,1721828,1726548;CP011325,1721828,1726548;CP011326,1721828,1726548;CP011327,1721828,1726548;CP013202,1721828,1726548;
CP012419	Mauve	SHARED	1726549	1727297	.	.	.	Notes=Lenght748	CP000114,1726549,1727297;CP003810,1726549,1727297;CP003919,1726549,1727297;HF952104,1726549,1727297;HF952105,1726549,1727297;CP007482,1726549,1727297;CP007565,1726549,1727297;CP007631,1726549,1727297;FO393392,1726549,1727297;CP010867,1726549,1727297;CP011325,1726549,1727297;CP011326,1726549,1727297;CP011327,1726549,1727297;CP011328,1726549,1727297;CP013202,1726549,1727297;
CP012419	Mauve	SHARED	1727298	1727350	.	.	.	Notes=Lenght52	AL732656,1727298,1727350;AE009948,1727298,1727350;CP000114,1727298,1727350;CP003810,1727298,1727350;CP003919,1727298,1727350;HF952104,1727298,1727350;HF952105,1727298,1727350;CP007482,1727298,1727350;CP007565,1727298,1727350;HG939456,1727298,1727350;CP007631,1727298,1727350;CP007632,1727298,1727350;CP006910,1727298,1727350;CP007572,1727298,1727350;CP007571,1727298,1727350;CP007570,1727298,1727350…
CP012419	Mauve	SHARED	1727662	1727704	.	.	.	Notes=Lenght42	AL732656,1727662,1727704;AE009948,1727662,1727704;CP000114,1727662,1727704;CP003810,1727662,1727704;HF952104,1727662,1727704;HF952106,1727662,1727704;HF952105,1727662,1727704;HG939456,1727662,1727704;CP007631,1727662,1727704;CP007632,1727662,1727704;CP006910,1727662,1727704;CP007572,1727662,1727704;CP007571,1727662,1727704;CP007570,1727662,1727704;CP010867,1727662,1727704;CP011325,1727662,1727704…
CP012419	Mauve	SHARED	1757103	1757453	.	.	.	Notes=Lenght350	AL732656,1757103,1757453;CP000114,1757103,1757453;CP003810,1757103,1757453;HF952104,1757103,1757453;HF952106,1757103,1757453;CP007631,1757103,1757453;CP007632,1757103,1757453;CP007572,1757103,1757453;CP007571,1757103,1757453;CP007570,1757103,1757453;CP010867,1757103,1757453;CP011325,1757103,1757453;CP011326,1757103,1757453;CP011327,1757103,1757453;CP013202,1757103,1757453;
CP012419	Mauve	SHARED	1757454	1757467	.	.	.	Notes=Lenght13	CP000114,1757454,1757467;CP003810,1757454,1757467;HF952104,1757454,1757467;CP007631,1757454,1757467;CP007632,1757454,1757467;CP010867,1757454,1757467;CP011325,1757454,1757467;CP011326,1757454,1757467;CP011327,1757454,1757467;CP013202,1757454,1757467;
CP012419	Mauve	SHARED	1757468	1757498	.	.	.	Notes=Lenght30	AL732656,1757468,1757498;CP000114,1757468,1757498;CP003810,1757468,1757498;HF952104,1757468,1757498;CP007631,1757468,1757498;CP007632,1757468,1757498;CP007572,1757468,1757498;CP007571,1757468,1757498;CP007570,1757468,1757498;CP010867,1757468,1757498;CP011325,1757468,1757498;CP011326,1757468,1757498;CP011327,1757468,1757498;CP013202,1757468,1757498;
CP012419	Mauve	SHARED	1757499	1757509	.	.	.	Notes=Lenght10	AL732656,1757499,1757509;CP000114,1757499,1757509;CP003810,1757499,1757509;HF952104,1757499,1757509;HF952106,1757499,1757509;CP007631,1757499,1757509;CP007632,1757499,1757509;CP007572,1757499,1757509;CP007571,1757499,1757509;CP007570,1757499,1757509;CP010867,1757499,1757509;CP011325,1757499,1757509;CP011326,1757499,1757509;CP011327,1757499,1757509;CP013202,1757499,1757509;
CP012419	Mauve	SHARED	1757510	1757525	.	.	.	Notes=Lenght15	CP000114,1757510,1757525;CP003810,1757510,1757525;HF952104,1757510,1757525;CP007631,1757510,1757525;CP010867,1757510,1757525;CP011325,1757510,1757525;CP011326,1757510,1757525;CP011327,1757510,1757525;CP013202,1757510,1757525;
CP012419	Mauve	SHARED	1757527	1757564	.	.	.	Notes=Lenght37	AL732656,1757527,1757564;CP000114,1757527,1757564;CP003810,1757527,1757564;HF952104,1757527,1757564;HF952106,1757527,1757564;CP007631,1757527,1757564;CP007632,1757527,1757564;CP007572,1757527,1757564;CP007571,1757527,1757564;CP007570,1757527,1757564;CP010867,1757527,1757564;CP011325,1757527,1757564;CP011326,1757527,1757564;CP011327,1757527,1757564;CP013202,1757527,1757564;
CP012419	Mauve	SHARED	1774392	1774428	.	.	.	Notes=Lenght36	AL732656,1774392,1774428;AE009948,1774392,1774428;CP000114,1774392,1774428;CP003810,1774392,1774428;CP003919,1774392,1774428;HF952104,1774392,1774428;HF952106,1774392,1774428;HF952105,1774392,1774428;HG939456,1774392,1774428;CP007631,1774392,1774428;CP007632,1774392,1774428;CP006910,1774392,1774428;CP007572,1774392,1774428;CP007571,1774392,1774428;CP007570,1774392,1774428;CP010867,1774392,1774428…
CP012419	Mauve	SHARED	1774696	1774976	.	.	.	Notes=Lenght280	AL732656,1774696,1774976;AE009948,1774696,1774976;CP000114,1774696,1774976;CP003810,1774696,1774976;HF952104,1774696,1774976;HF952106,1774696,1774976;HF952105,1774696,1774976;CP007482,1774696,1774976;CP007565,1774696,1774976;HG939456,1774696,1774976;CP007631,1774696,1774976;CP007632,1774696,1774976;CP006910,1774696,1774976;CP007572,1774696,1774976;CP007571,1774696,1774976;CP007570,1774696,1774976…
CP012419	Mauve	SHARED	1783767	1783897	.	.	.	Notes=Lenght130	AL732656,1783767,1783897;AE009948,1783767,1783897;CP000114,1783767,1783897;CP003810,1783767,1783897;CP003919,1783767,1783897;HF952104,1783767,1783897;HF952106,1783767,1783897;HF952105,1783767,1783897;HG939456,1783767,1783897;CP007631,1783767,1783897;CP007632,1783767,1783897;CP006910,1783767,1783897;CP007572,1783767,1783897;CP007571,1783767,1783897;CP007570,1783767,1783897;CP010867,1783767,1783897…
CP012419	Mauve	SHARED	1785290	1785435	.	.	.	Notes=Lenght145	AL732656,1785290,1785435;AE009948,1785290,1785435;CP000114,1785290,1785435;CP003810,1785290,1785435;HF952104,1785290,1785435;HF952106,1785290,1785435;HF952105,1785290,1785435;HG939456,1785290,1785435;CP007631,1785290,1785435;CP007632,1785290,1785435;CP006910,1785290,1785435;CP007572,1785290,1785435;CP007571,1785290,1785435;CP007570,1785290,1785435;CP010867,1785290,1785435;CP011325,1785290,1785435…
CP012419	Mauve	SHARED	1785436	1785798	.	.	.	Notes=Lenght362	AL732656,1785436,1785798;AE009948,1785436,1785798;CP000114,1785436,1785798;CP003810,1785436,1785798;HF952104,1785436,1785798;HF952106,1785436,1785798;HF952105,1785436,1785798;CP007482,1785436,1785798;CP007565,1785436,1785798;HG939456,1785436,1785798;CP007631,1785436,1785798;CP007632,1785436,1785798;CP006910,1785436,1785798;CP007572,1785436,1785798;CP007571,1785436,1785798;CP007570,1785436,1785798…
CP012419	Mauve	SHARED	1824949	1824959	.	.	.	Notes=Lenght10	AL732656,1824949,1824959;AE009948,1824949,1824959;CP000114,1824949,1824959;CP003810,1824949,1824959;CP003919,1824949,1824959;HF952104,1824949,1824959;HF952106,1824949,1824959;HF952105,1824949,1824959;CP007482,1824949,1824959;CP007565,1824949,1824959;HG939456,1824949,1824959;CP007631,1824949,1824959;CP007632,1824949,1824959;CP006910,1824949,1824959;CP007572,1824949,1824959;CP007571,1824949,1824959…
CP012419	Mauve	SHARED	1825581	1825591	.	.	.	Notes=Lenght10	AL732656,1825581,1825591;AE009948,1825581,1825591;CP000114,1825581,1825591;CP003810,1825581,1825591;HF952104,1825581,1825591;CP007631,1825581,1825591;CP007572,1825581,1825591;CP007571,1825581,1825591;CP007570,1825581,1825591;CP010867,1825581,1825591;CP011325,1825581,1825591;CP011326,1825581,1825591;CP011327,1825581,1825591;CP011329,1825581,1825591;CP013202,1825581,1825591;
CP012419	Mauve	SHARED	1838457	1839528	.	.	.	Notes=Lenght1071	AL732656,1838457,1839528;AE009948,1838457,1839528;CP000114,1838457,1839528;CP003810,1838457,1839528;CP003919,1838457,1839528;HF952104,1838457,1839528;HF952106,1838457,1839528;HF952105,1838457,1839528;CP007482,1838457,1839528;CP007565,1838457,1839528;HG939456,1838457,1839528;CP007631,1838457,1839528;CP007632,1838457,1839528;CP006910,1838457,1839528;CP007572,1838457,1839528;CP007571,1838457,1839528…
CP012419	Mauve	SHARED	1839529	1840150	.	.	.	Notes=Lenght621	AL732656,1839529,1840150;AE009948,1839529,1840150;CP000114,1839529,1840150;CP003810,1839529,1840150;HF952104,1839529,1840150;HF952106,1839529,1840150;HF952105,1839529,1840150;CP007482,1839529,1840150;CP007565,1839529,1840150;HG939456,1839529,1840150;CP007631,1839529,1840150;CP007632,1839529,1840150;CP006910,1839529,1840150;CP007572,1839529,1840150;CP007571,1839529,1840150;CP007570,1839529,1840150…
CP012419	Mauve	SHARED	1840160	1840653	.	.	.	Notes=Lenght493	AL732656,1840160,1840653;AE009948,1840160,1840653;CP000114,1840160,1840653;CP003810,1840160,1840653;HF952104,1840160,1840653;HF952106,1840160,1840653;HF952105,1840160,1840653;HG939456,1840160,1840653;CP007631,1840160,1840653;CP007632,1840160,1840653;CP006910,1840160,1840653;CP007572,1840160,1840653;CP007571,1840160,1840653;CP007570,1840160,1840653;CP010867,1840160,1840653;CP011325,1840160,1840653…
CP012419	Mauve	SHARED	1840654	1843363	.	.	.	Notes=Lenght2709	AL732656,1840654,1843363;AE009948,1840654,1843363;CP000114,1840654,1843363;CP003810,1840654,1843363;CP003919,1840654,1843363;HF952104,1840654,1843363;HF952106,1840654,1843363;HF952105,1840654,1843363;CP007482,1840654,1843363;CP007565,1840654,1843363;HG939456,1840654,1843363;CP007631,1840654,1843363;CP007632,1840654,1843363;CP006910,1840654,1843363;CP007572,1840654,1843363;CP007571,1840654,1843363…
CP012419	Mauve	SHARED	1852029	1852190	.	.	.	Notes=Lenght161	AL732656,1852029,1852190;AE009948,1852029,1852190;CP000114,1852029,1852190;CP003810,1852029,1852190;HF952104,1852029,1852190;HF952106,1852029,1852190;HF952105,1852029,1852190;CP007482,1852029,1852190;CP007565,1852029,1852190;HG939456,1852029,1852190;CP007631,1852029,1852190;CP007632,1852029,1852190;CP006910,1852029,1852190;CP007572,1852029,1852190;CP007571,1852029,1852190;CP007570,1852029,1852190…
CP012419	Mauve	SHARED	1852322	1852343	.	.	.	Notes=Lenght21	AL732656,1852322,1852343;AE009948,1852322,1852343;CP000114,1852322,1852343;CP003810,1852322,1852343;HF952104,1852322,1852343;HF952106,1852322,1852343;HF952105,1852322,1852343;CP007482,1852322,1852343;CP007565,1852322,1852343;HG939456,1852322,1852343;CP007631,1852322,1852343;CP007632,1852322,1852343;CP006910,1852322,1852343;CP007572,1852322,1852343;CP007571,1852322,1852343;CP007570,1852322,1852343…
CP012419	Mauve	SHARED	1853841	1855208	.	.	.	Notes=Lenght1367	AL732656,1853841,1855208;AE009948,1853841,1855208;CP000114,1853841,1855208;CP003810,1853841,1855208;CP003919,1853841,1855208;HF952104,1853841,1855208;HF952106,1853841,1855208;HF952105,1853841,1855208;HG939456,1853841,1855208;CP007631,1853841,1855208;CP007632,1853841,1855208;CP006910,1853841,1855208;CP007572,1853841,1855208;CP007571,1853841,1855208;CP007570,1853841,1855208;CP010867,1853841,1855208…
CP012419	Mauve	SHARED	1855209	1855404	.	.	.	Notes=Lenght195	AL732656,1855209,1855404;AE009948,1855209,1855404;CP000114,1855209,1855404;CP003810,1855209,1855404;CP003919,1855209,1855404;HF952104,1855209,1855404;HF952106,1855209,1855404;HF952105,1855209,1855404;CP007631,1855209,1855404;CP007632,1855209,1855404;CP006910,1855209,1855404;CP007572,1855209,1855404;CP007571,1855209,1855404;CP007570,1855209,1855404;CP010867,1855209,1855404;CP011325,1855209,1855404…
CP012419	Mauve	SHARED	1855405	1856171	.	.	.	Notes=Lenght766	AL732656,1855405,1856171;AE009948,1855405,1856171;CP000114,1855405,1856171;CP003810,1855405,1856171;CP003919,1855405,1856171;HF952104,1855405,1856171;HF952106,1855405,1856171;HF952105,1855405,1856171;CP007482,1855405,1856171;CP007565,1855405,1856171;CP007631,1855405,1856171;CP007632,1855405,1856171;CP006910,1855405,1856171;CP007572,1855405,1856171;CP007571,1855405,1856171;CP007570,1855405,1856171…
CP012419	Mauve	SHARED	1859252	1859840	.	.	.	Notes=Lenght588	AL732656,1859252,1859840;AE009948,1859252,1859840;CP000114,1859252,1859840;CP003810,1859252,1859840;HF952104,1859252,1859840;HF952106,1859252,1859840;HF952105,1859252,1859840;CP007482,1859252,1859840;CP007565,1859252,1859840;HG939456,1859252,1859840;CP007631,1859252,1859840;CP007632,1859252,1859840;CP006910,1859252,1859840;CP007572,1859252,1859840;CP007571,1859252,1859840;CP007570,1859252,1859840…
CP012419	Mauve	SHARED	1859848	1859892	.	.	.	Notes=Lenght44	AL732656,1859848,1859892;CP000114,1859848,1859892;CP003810,1859848,1859892;HF952104,1859848,1859892;HF952106,1859848,1859892;HF952105,1859848,1859892;CP007482,1859848,1859892;CP007565,1859848,1859892;HG939456,1859848,1859892;CP007631,1859848,1859892;CP007632,1859848,1859892;CP006910,1859848,1859892;CP007572,1859848,1859892;CP007571,1859848,1859892;CP007570,1859848,1859892;FO393392,1859848,1859892…
CP012419	Mauve	SHARED	1859893	1859938	.	.	.	Notes=Lenght45	AL732656,1859893,1859938;AE009948,1859893,1859938;CP000114,1859893,1859938;CP003810,1859893,1859938;HF952104,1859893,1859938;HF952106,1859893,1859938;HF952105,1859893,1859938;CP007482,1859893,1859938;CP007565,1859893,1859938;HG939456,1859893,1859938;CP007631,1859893,1859938;CP007632,1859893,1859938;CP006910,1859893,1859938;CP007572,1859893,1859938;CP007571,1859893,1859938;CP007570,1859893,1859938…
CP012419	Mauve	SHARED	1865503	1865539	.	.	.	Notes=Lenght36	AE009948,1865503,1865539;CP000114,1865503,1865539;CP003810,1865503,1865539;CP003919,1865503,1865539;HF952104,1865503,1865539;HF952106,1865503,1865539;HF952105,1865503,1865539;CP007482,1865503,1865539;CP007565,1865503,1865539;HG939456,1865503,1865539;CP007631,1865503,1865539;CP007632,1865503,1865539;CP006910,1865503,1865539;FO393392,1865503,1865539;CP010867,1865503,1865539;CP011325,1865503,1865539…
CP012419	Mauve	SHARED	1869168	1869315	.	.	.	Notes=Lenght147	AL732656,1869168,1869315;AE009948,1869168,1869315;CP000114,1869168,1869315;CP003810,1869168,1869315;CP003919,1869168,1869315;HF952104,1869168,1869315;HF952106,1869168,1869315;HF952105,1869168,1869315;HG939456,1869168,1869315;CP007631,1869168,1869315;CP007632,1869168,1869315;CP006910,1869168,1869315;CP007572,1869168,1869315;CP007571,1869168,1869315;CP007570,1869168,1869315;CP010867,1869168,1869315…
CP012419	Mauve	SHARED	1876902	1876966	.	.	.	Notes=Lenght64	AL732656,1876902,1876966;AE009948,1876902,1876966;CP000114,1876902,1876966;CP003810,1876902,1876966;HF952104,1876902,1876966;HF952106,1876902,1876966;HF952105,1876902,1876966;HG939456,1876902,1876966;CP007631,1876902,1876966;CP007632,1876902,1876966;CP006910,1876902,1876966;CP007572,1876902,1876966;CP007571,1876902,1876966;CP007570,1876902,1876966;CP010867,1876902,1876966;CP011325,1876902,1876966…
CP012419	Mauve	SHARED	1877144	1877532	.	.	.	Notes=Lenght388	AL732656,1877144,1877532;AE009948,1877144,1877532;CP000114,1877144,1877532;CP003810,1877144,1877532;CP003919,1877144,1877532;HF952104,1877144,1877532;CP007482,1877144,1877532;CP007565,1877144,1877532;HG939456,1877144,1877532;CP007631,1877144,1877532;CP007632,1877144,1877532;CP006910,1877144,1877532;CP007572,1877144,1877532;CP007571,1877144,1877532;CP007570,1877144,1877532;FO393392,1877144,1877532…
CP012419	Mauve	SHARED	1877533	1877582	.	.	.	Notes=Lenght49	AL732656,1877533,1877582;AE009948,1877533,1877582;CP000114,1877533,1877582;CP003810,1877533,1877582;CP003919,1877533,1877582;HF952104,1877533,1877582;HF952106,1877533,1877582;CP007482,1877533,1877582;CP007565,1877533,1877582;HG939456,1877533,1877582;CP007631,1877533,1877582;CP007632,1877533,1877582;CP006910,1877533,1877582;CP007572,1877533,1877582;CP007571,1877533,1877582;CP007570,1877533,1877582…
CP012419	Mauve	SHARED	1878730	1878803	.	.	.	Notes=Lenght73	AL732656,1878730,1878803;AE009948,1878730,1878803;CP000114,1878730,1878803;CP003810,1878730,1878803;CP003919,1878730,1878803;HF952104,1878730,1878803;HF952106,1878730,1878803;HF952105,1878730,1878803;CP007482,1878730,1878803;CP007565,1878730,1878803;HG939456,1878730,1878803;CP007631,1878730,1878803;CP007632,1878730,1878803;CP007572,1878730,1878803;CP007571,1878730,1878803;CP007570,1878730,1878803…
CP012419	Mauve	SHARED	1879925	1880589	.	.	.	Notes=Lenght664	CP000114,1879925,1880589;CP003810,1879925,1880589;CP003919,1879925,1880589;HF952104,1879925,1880589;HF952106,1879925,1880589;HF952105,1879925,1880589;CP007482,1879925,1880589;CP007565,1879925,1880589;HG939456,1879925,1880589;CP007631,1879925,1880589;FO393392,1879925,1880589;CP010867,1879925,1880589;CP011325,1879925,1880589;CP011326,1879925,1880589;CP011327,1879925,1880589;CP011328,1879925,1880589…
CP012419	Mauve	SHARED	1880590	1880689	.	.	.	Notes=Lenght99	CP000114,1880590,1880689;CP003810,1880590,1880689;CP003919,1880590,1880689;HF952104,1880590,1880689;HF952106,1880590,1880689;HF952105,1880590,1880689;CP007482,1880590,1880689;CP007565,1880590,1880689;HG939456,1880590,1880689;CP007631,1880590,1880689;FO393392,1880590,1880689;CP010867,1880590,1880689;CP011325,1880590,1880689;CP011326,1880590,1880689;CP011327,1880590,1880689;CP011328,1880590,1880689…
CP012419	Mauve	SHARED	1880867	1880958	.	.	.	Notes=Lenght91	AL732656,1880867,1880958;AE009948,1880867,1880958;CP000114,1880867,1880958;CP003810,1880867,1880958;CP003919,1880867,1880958;HF952104,1880867,1880958;HF952106,1880867,1880958;HF952105,1880867,1880958;CP007482,1880867,1880958;CP007565,1880867,1880958;HG939456,1880867,1880958;CP007631,1880867,1880958;CP007572,1880867,1880958;CP007571,1880867,1880958;CP007570,1880867,1880958;FO393392,1880867,1880958…
CP012419	Mauve	SHARED	1880960	1880971	.	.	.	Notes=Lenght11	CP000114,1880960,1880971;CP003810,1880960,1880971;CP003919,1880960,1880971;HF952104,1880960,1880971;HF952106,1880960,1880971;HF952105,1880960,1880971;CP007482,1880960,1880971;CP007565,1880960,1880971;HG939456,1880960,1880971;CP007631,1880960,1880971;FO393392,1880960,1880971;CP010867,1880960,1880971;CP011325,1880960,1880971;CP011326,1880960,1880971;CP011327,1880960,1880971;CP011328,1880960,1880971…
CP012419	Mauve	SHARED	1880972	1881219	.	.	.	Notes=Lenght247	CP000114,1880972,1881219;CP003810,1880972,1881219;CP003919,1880972,1881219;HF952104,1880972,1881219;HF952106,1880972,1881219;HF952105,1880972,1881219;CP007482,1880972,1881219;CP007565,1880972,1881219;CP007631,1880972,1881219;FO393392,1880972,1881219;CP010867,1880972,1881219;CP011325,1880972,1881219;CP011326,1880972,1881219;CP011327,1880972,1881219;CP011328,1880972,1881219;CP013202,1880972,1881219;
CP012419	Mauve	SHARED	1881220	1881292	.	.	.	Notes=Lenght72	CP000114,1881220,1881292;CP003810,1881220,1881292;CP003919,1881220,1881292;HF952104,1881220,1881292;HF952106,1881220,1881292;HF952105,1881220,1881292;CP007482,1881220,1881292;CP007565,1881220,1881292;HG939456,1881220,1881292;CP007631,1881220,1881292;FO393392,1881220,1881292;CP010867,1881220,1881292;CP011325,1881220,1881292;CP011326,1881220,1881292;CP011327,1881220,1881292;CP011328,1881220,1881292…
CP012419	Mauve	SHARED	1881398	1881638	.	.	.	Notes=Lenght240	CP000114,1881398,1881638;CP003810,1881398,1881638;CP003919,1881398,1881638;HF952104,1881398,1881638;HF952106,1881398,1881638;HF952105,1881398,1881638;CP007482,1881398,1881638;CP007565,1881398,1881638;HG939456,1881398,1881638;CP007631,1881398,1881638;FO393392,1881398,1881638;CP010867,1881398,1881638;CP011325,1881398,1881638;CP011326,1881398,1881638;CP011327,1881398,1881638;CP011328,1881398,1881638…
CP012419	Mauve	SHARED	1881639	1881900	.	.	.	Notes=Lenght261	CP000114,1881639,1881900;CP003810,1881639,1881900;HF952104,1881639,1881900;HG939456,1881639,1881900;CP007631,1881639,1881900;CP010867,1881639,1881900;CP011325,1881639,1881900;CP011326,1881639,1881900;CP011327,1881639,1881900;CP013202,1881639,1881900;
CP012419	Mauve	SHARED	1881901	1882010	.	.	.	Notes=Lenght109	CP000114,1881901,1882010;CP003810,1881901,1882010;CP003919,1881901,1882010;HF952104,1881901,1882010;HF952105,1881901,1882010;CP007482,1881901,1882010;CP007565,1881901,1882010;HG939456,1881901,1882010;CP007631,1881901,1882010;FO393392,1881901,1882010;CP010867,1881901,1882010;CP011325,1881901,1882010;CP011326,1881901,1882010;CP011327,1881901,1882010;CP011328,1881901,1882010;CP013202,1881901,1882010;
CP012419	Mauve	SHARED	1882016	1882026	.	.	.	Notes=Lenght10	AL732656,1882016,1882026;AE009948,1882016,1882026;CP000114,1882016,1882026;CP003810,1882016,1882026;CP003919,1882016,1882026;HF952104,1882016,1882026;HF952105,1882016,1882026;CP007482,1882016,1882026;CP007565,1882016,1882026;HG939456,1882016,1882026;CP007631,1882016,1882026;CP007632,1882016,1882026;CP007572,1882016,1882026;CP007571,1882016,1882026;CP007570,1882016,1882026;FO393392,1882016,1882026…
CP012419	Mauve	SHARED	1882027	1882208	.	.	.	Notes=Lenght181	AL732656,1882027,1882208;AE009948,1882027,1882208;CP000114,1882027,1882208;CP003810,1882027,1882208;CP003919,1882027,1882208;HF952104,1882027,1882208;HF952105,1882027,1882208;CP007482,1882027,1882208;CP007565,1882027,1882208;HG939456,1882027,1882208;CP007631,1882027,1882208;CP007632,1882027,1882208;CP006910,1882027,1882208;CP007572,1882027,1882208;CP007571,1882027,1882208;CP007570,1882027,1882208…
CP012419	Mauve	SHARED	1882787	1882989	.	.	.	Notes=Lenght202	CP000114,1882787,1882989;CP003810,1882787,1882989;CP003919,1882787,1882989;HF952104,1882787,1882989;HF952106,1882787,1882989;HF952105,1882787,1882989;CP007482,1882787,1882989;CP007565,1882787,1882989;HG939456,1882787,1882989;CP007631,1882787,1882989;FO393392,1882787,1882989;CP010867,1882787,1882989;CP011325,1882787,1882989;CP011326,1882787,1882989;CP011327,1882787,1882989;CP011328,1882787,1882989…
CP012419	Mauve	SHARED	1894927	1896681	.	.	.	Notes=Lenght1754	AL732656,1894927,1896681;AE009948,1894927,1896681;CP000114,1894927,1896681;CP003810,1894927,1896681;CP003919,1894927,1896681;HF952104,1894927,1896681;HF952106,1894927,1896681;HF952105,1894927,1896681;CP007482,1894927,1896681;CP007565,1894927,1896681;HG939456,1894927,1896681;CP007631,1894927,1896681;CP007632,1894927,1896681;FO393392,1894927,1896681;CP010867,1894927,1896681;CP011325,1894927,1896681…
CP012419	Mauve	SHARED	1896682	1897070	.	.	.	Notes=Lenght388	AL732656,1896682,1897070;AE009948,1896682,1897070;CP000114,1896682,1897070;CP003810,1896682,1897070;CP003919,1896682,1897070;HF952104,1896682,1897070;HF952106,1896682,1897070;HF952105,1896682,1897070;CP007482,1896682,1897070;CP007565,1896682,1897070;HG939456,1896682,1897070;CP007631,1896682,1897070;CP007632,1896682,1897070;CP007572,1896682,1897070;CP007571,1896682,1897070;CP007570,1896682,1897070…
CP012419	Mauve	SHARED	1897136	1897179	.	.	.	Notes=Lenght43	AL732656,1897136,1897179;AE009948,1897136,1897179;CP000114,1897136,1897179;CP003810,1897136,1897179;CP003919,1897136,1897179;HF952104,1897136,1897179;HF952106,1897136,1897179;HF952105,1897136,1897179;CP007482,1897136,1897179;CP007565,1897136,1897179;HG939456,1897136,1897179;CP007631,1897136,1897179;CP007632,1897136,1897179;CP006910,1897136,1897179;FO393392,1897136,1897179;CP010867,1897136,1897179…
CP012419	Mauve	SHARED	1897180	1897272	.	.	.	Notes=Lenght92	AL732656,1897180,1897272;AE009948,1897180,1897272;CP000114,1897180,1897272;CP003810,1897180,1897272;CP003919,1897180,1897272;HF952104,1897180,1897272;HF952106,1897180,1897272;HF952105,1897180,1897272;CP007482,1897180,1897272;CP007565,1897180,1897272;HG939456,1897180,1897272;CP007631,1897180,1897272;CP007632,1897180,1897272;FO393392,1897180,1897272;CP010867,1897180,1897272;CP011325,1897180,1897272…
CP012419	Mauve	SHARED	1897273	1897283	.	.	.	Notes=Lenght10	AL732656,1897273,1897283;AE009948,1897273,1897283;CP000114,1897273,1897283;CP003810,1897273,1897283;CP003919,1897273,1897283;HF952104,1897273,1897283;HF952106,1897273,1897283;HF952105,1897273,1897283;CP007482,1897273,1897283;CP007565,1897273,1897283;HG939456,1897273,1897283;CP007631,1897273,1897283;CP007632,1897273,1897283;CP007572,1897273,1897283;CP007571,1897273,1897283;CP007570,1897273,1897283…
[truncated: 103 more rows]
