# Supplementary material for: Functional annotation and distribution overview of RNA families in 27 Streptococcus agalactiae genomes
Source: BMC Genomics. 2018 Jul 28;19:556. doi: 10.1186/s12864-018-4951-z (PMC6064168; doi:10.1186/s12864-018-4951-z)
Supplement: Supplementary file 4 — GFF3 annotations for all classified Regions and ncRNAs. (ZIP 1638 kb) [file 12864_2018_4951_MOESM4_ESM.zip › Additional file 4/Core_Shared_and_Exclusive_Regions/SHARED_CP013202.gff]

CP013202	Mauve	SHARED	4059	4160	.	.	.	Notes=Lenght101	AL732656,4059,4160;AE009948,4059,4160;CP000114,4059,4160;CP003810,4059,4160;CP003919,4059,4160;HF952104,4059,4160;HF952106,4059,4160;HF952105,4059,4160;CP007482,4059,4160;CP007565,4059,4160;HG939456,4059,4160;CP007631,4059,4160;CP007632,4059,4160;CP006910,4059,4160;CP007572,4059,4160;CP007571,4059,4160;CP007570,4059,4160;FO393392,4059,4160;CP010867,4059,4160;CP011325,4059,4160;CP011326,4059,4160;…
CP013202	Mauve	SHARED	4161	4196	.	.	.	Notes=Lenght35	AL732656,4161,4196;AE009948,4161,4196;CP000114,4161,4196;CP003810,4161,4196;HF952104,4161,4196;HF952106,4161,4196;HF952105,4161,4196;CP007482,4161,4196;CP007565,4161,4196;HG939456,4161,4196;CP007631,4161,4196;CP007632,4161,4196;CP006910,4161,4196;CP007572,4161,4196;CP007571,4161,4196;CP007570,4161,4196;FO393392,4161,4196;CP010867,4161,4196;CP011325,4161,4196;CP011326,4161,4196;CP011327,4161,4196;…
CP013202	Mauve	SHARED	4197	4250	.	.	.	Notes=Lenght53	AL732656,4197,4250;AE009948,4197,4250;CP000114,4197,4250;CP003810,4197,4250;CP003919,4197,4250;HF952104,4197,4250;HF952106,4197,4250;HF952105,4197,4250;CP007482,4197,4250;CP007565,4197,4250;HG939456,4197,4250;CP007631,4197,4250;CP007632,4197,4250;CP006910,4197,4250;CP007572,4197,4250;CP007571,4197,4250;CP007570,4197,4250;FO393392,4197,4250;CP010867,4197,4250;CP011325,4197,4250;CP011326,4197,4250;…
CP013202	Mauve	SHARED	16182	16202	.	.	.	Notes=Lenght20	AL732656,16182,16202;AE009948,16182,16202;CP000114,16182,16202;CP003810,16182,16202;CP003919,16182,16202;HF952104,16182,16202;HF952106,16182,16202;HF952105,16182,16202;CP007482,16182,16202;HG939456,16182,16202;CP007631,16182,16202;CP007632,16182,16202;CP006910,16182,16202;CP007572,16182,16202;CP007571,16182,16202;CP007570,16182,16202;FO393392,16182,16202;CP010867,16182,16202;CP011325,16182,16202;…
CP013202	Mauve	SHARED	16204	16220	.	.	.	Notes=Lenght16	AL732656,16204,16220;AE009948,16204,16220;CP000114,16204,16220;CP003810,16204,16220;CP003919,16204,16220;HF952104,16204,16220;HF952106,16204,16220;HF952105,16204,16220;CP007482,16204,16220;CP007565,16204,16220;HG939456,16204,16220;CP007631,16204,16220;CP007632,16204,16220;CP007572,16204,16220;CP007571,16204,16220;CP007570,16204,16220;FO393392,16204,16220;CP010867,16204,16220;CP011325,16204,16220;…
CP013202	Mauve	SHARED	16279	16682	.	.	.	Notes=Lenght403	AL732656,16279,16682;AE009948,16279,16682;CP000114,16279,16682;CP003810,16279,16682;CP003919,16279,16682;HF952104,16279,16682;HF952106,16279,16682;HF952105,16279,16682;CP007482,16279,16682;CP007565,16279,16682;HG939456,16279,16682;CP007631,16279,16682;CP007632,16279,16682;CP007572,16279,16682;CP007571,16279,16682;CP007570,16279,16682;FO393392,16279,16682;CP010867,16279,16682;CP011325,16279,16682;…
CP013202	Mauve	SHARED	16683	16713	.	.	.	Notes=Lenght30	AL732656,16683,16713;AE009948,16683,16713;CP000114,16683,16713;CP003810,16683,16713;CP003919,16683,16713;HF952104,16683,16713;HF952106,16683,16713;HF952105,16683,16713;CP007565,16683,16713;HG939456,16683,16713;CP007631,16683,16713;CP007632,16683,16713;CP007572,16683,16713;CP007571,16683,16713;CP007570,16683,16713;FO393392,16683,16713;CP010867,16683,16713;CP011325,16683,16713;CP011326,16683,16713;…
CP013202	Mauve	SHARED	16714	16728	.	.	.	Notes=Lenght14	AL732656,16714,16728;AE009948,16714,16728;CP000114,16714,16728;CP003810,16714,16728;CP003919,16714,16728;HF952104,16714,16728;HF952106,16714,16728;HF952105,16714,16728;CP007565,16714,16728;HG939456,16714,16728;CP007631,16714,16728;CP007632,16714,16728;CP006910,16714,16728;CP007572,16714,16728;CP007571,16714,16728;CP007570,16714,16728;FO393392,16714,16728;CP010867,16714,16728;CP011325,16714,16728;…
CP013202	Mauve	SHARED	16729	16835	.	.	.	Notes=Lenght106	AL732656,16729,16835;AE009948,16729,16835;CP000114,16729,16835;CP003810,16729,16835;CP003919,16729,16835;HF952104,16729,16835;HF952106,16729,16835;HF952105,16729,16835;CP007565,16729,16835;HG939456,16729,16835;CP007631,16729,16835;CP007632,16729,16835;CP006910,16729,16835;CP007572,16729,16835;CP007571,16729,16835;CP007570,16729,16835;CP010867,16729,16835;CP011325,16729,16835;CP011326,16729,16835;…
CP013202	Mauve	SHARED	16836	17244	.	.	.	Notes=Lenght408	AL732656,16836,17244;AE009948,16836,17244;CP000114,16836,17244;CP003810,16836,17244;CP003919,16836,17244;HF952104,16836,17244;HF952106,16836,17244;HF952105,16836,17244;HG939456,16836,17244;CP007631,16836,17244;CP007632,16836,17244;CP006910,16836,17244;CP007572,16836,17244;CP007571,16836,17244;CP007570,16836,17244;CP010867,16836,17244;CP011325,16836,17244;CP011326,16836,17244;CP011327,16836,17244;…
CP013202	Mauve	SHARED	17246	17612	.	.	.	Notes=Lenght366	AL732656,17246,17612;AE009948,17246,17612;CP000114,17246,17612;CP003810,17246,17612;CP003919,17246,17612;HF952104,17246,17612;HF952106,17246,17612;HF952105,17246,17612;HG939456,17246,17612;CP007631,17246,17612;CP007632,17246,17612;CP006910,17246,17612;CP007572,17246,17612;CP007571,17246,17612;CP007570,17246,17612;CP010867,17246,17612;CP011325,17246,17612;CP011326,17246,17612;CP011327,17246,17612;…
CP013202	Mauve	SHARED	17613	18024	.	.	.	Notes=Lenght411	AL732656,17613,18024;AE009948,17613,18024;CP000114,17613,18024;CP003810,17613,18024;CP003919,17613,18024;HF952104,17613,18024;HG939456,17613,18024;CP007631,17613,18024;CP007632,17613,18024;CP006910,17613,18024;CP007572,17613,18024;CP007571,17613,18024;CP007570,17613,18024;CP010867,17613,18024;CP011325,17613,18024;CP011326,17613,18024;CP011327,17613,18024;CP011328,17613,18024;CP011329,17613,18024;…
CP013202	Mauve	SHARED	18025	18312	.	.	.	Notes=Lenght287	AL732656,18025,18312;AE009948,18025,18312;CP000114,18025,18312;CP003810,18025,18312;CP003919,18025,18312;HF952104,18025,18312;HG939456,18025,18312;CP007631,18025,18312;CP007632,18025,18312;CP006910,18025,18312;CP007572,18025,18312;CP007571,18025,18312;CP007570,18025,18312;CP010867,18025,18312;CP011325,18025,18312;CP011326,18025,18312;CP011327,18025,18312;CP011329,18025,18312;CP012419,18025,18312;
CP013202	Mauve	SHARED	18314	18457	.	.	.	Notes=Lenght143	AL732656,18314,18457;AE009948,18314,18457;CP000114,18314,18457;CP003810,18314,18457;HF952104,18314,18457;HF952106,18314,18457;HF952105,18314,18457;HG939456,18314,18457;CP007631,18314,18457;CP007632,18314,18457;CP006910,18314,18457;CP007572,18314,18457;CP007571,18314,18457;CP007570,18314,18457;CP010867,18314,18457;CP011325,18314,18457;CP011326,18314,18457;CP011327,18314,18457;CP011329,18314,18457;…
CP013202	Mauve	SHARED	18466	18492	.	.	.	Notes=Lenght26	AL732656,18466,18492;AE009948,18466,18492;CP000114,18466,18492;CP003810,18466,18492;HF952104,18466,18492;CP007631,18466,18492;CP006910,18466,18492;CP007572,18466,18492;CP007571,18466,18492;CP007570,18466,18492;CP010867,18466,18492;CP011325,18466,18492;CP011326,18466,18492;CP011327,18466,18492;CP011329,18466,18492;CP012419,18466,18492;
CP013202	Mauve	SHARED	18494	18774	.	.	.	Notes=Lenght280	AL732656,18494,18774;AE009948,18494,18774;CP000114,18494,18774;CP003810,18494,18774;HF952104,18494,18774;HG939456,18494,18774;CP007631,18494,18774;CP007632,18494,18774;CP006910,18494,18774;CP007572,18494,18774;CP007571,18494,18774;CP007570,18494,18774;CP010867,18494,18774;CP011325,18494,18774;CP011326,18494,18774;CP011327,18494,18774;CP011329,18494,18774;CP012419,18494,18774;
CP013202	Mauve	SHARED	18776	19080	.	.	.	Notes=Lenght304	AL732656,18776,19080;AE009948,18776,19080;CP000114,18776,19080;CP003810,18776,19080;HF952104,18776,19080;HG939456,18776,19080;CP007631,18776,19080;CP007632,18776,19080;CP006910,18776,19080;CP007572,18776,19080;CP007571,18776,19080;CP007570,18776,19080;CP010867,18776,19080;CP011325,18776,19080;CP011326,18776,19080;CP011327,18776,19080;CP011329,18776,19080;CP012419,18776,19080;
CP013202	Mauve	SHARED	19081	19127	.	.	.	Notes=Lenght46	AL732656,19081,19127;AE009948,19081,19127;CP000114,19081,19127;CP003810,19081,19127;HF952104,19081,19127;CP007631,19081,19127;CP006910,19081,19127;CP007572,19081,19127;CP007571,19081,19127;CP007570,19081,19127;CP010867,19081,19127;CP011325,19081,19127;CP011326,19081,19127;CP011327,19081,19127;CP011329,19081,19127;CP012419,19081,19127;
CP013202	Mauve	SHARED	19128	19429	.	.	.	Notes=Lenght301	AL732656,19128,19429;AE009948,19128,19429;CP000114,19128,19429;CP003810,19128,19429;HF952104,19128,19429;CP007631,19128,19429;CP007572,19128,19429;CP007571,19128,19429;CP007570,19128,19429;CP010867,19128,19429;CP011325,19128,19429;CP011326,19128,19429;CP011327,19128,19429;CP011329,19128,19429;CP012419,19128,19429;
CP013202	Mauve	SHARED	19430	19505	.	.	.	Notes=Lenght75	AL732656,19430,19505;AE009948,19430,19505;CP000114,19430,19505;CP003810,19430,19505;HF952104,19430,19505;CP007631,19430,19505;CP007572,19430,19505;CP007571,19430,19505;CP007570,19430,19505;CP010867,19430,19505;CP011325,19430,19505;CP011326,19430,19505;CP011327,19430,19505;CP011329,19430,19505;CP012419,19430,19505;
CP013202	Mauve	SHARED	19506	21247	.	.	.	Notes=Lenght1741	AE009948,19506,21247;CP000114,19506,21247;CP003810,19506,21247;HF952104,19506,21247;CP007631,19506,21247;CP010867,19506,21247;CP011325,19506,21247;CP011326,19506,21247;CP011327,19506,21247;CP011329,19506,21247;CP012419,19506,21247;
CP013202	Mauve	SHARED	21248	21269	.	.	.	Notes=Lenght21	AE009948,21248,21269;CP003810,21248,21269;HF952104,21248,21269;CP007631,21248,21269;CP010867,21248,21269;CP011325,21248,21269;CP011326,21248,21269;CP011329,21248,21269;CP012419,21248,21269;
CP013202	Mauve	SHARED	21270	21397	.	.	.	Notes=Lenght127	AE009948,21270,21397;CP000114,21270,21397;HF952104,21270,21397;CP007631,21270,21397;CP010867,21270,21397;CP011326,21270,21397;CP011327,21270,21397;CP011329,21270,21397;CP012419,21270,21397;
CP013202	Mauve	SHARED	21398	21409	.	.	.	Notes=Lenght11	AE009948,21398,21409;CP000114,21398,21409;CP003810,21398,21409;HF952104,21398,21409;CP007631,21398,21409;CP010867,21398,21409;CP011326,21398,21409;CP011327,21398,21409;CP011329,21398,21409;CP012419,21398,21409;
CP013202	Mauve	SHARED	21410	21509	.	.	.	Notes=Lenght99	AE009948,21410,21509;CP000114,21410,21509;CP003810,21410,21509;HF952104,21410,21509;CP007631,21410,21509;CP010867,21410,21509;CP011325,21410,21509;CP011326,21410,21509;CP011327,21410,21509;CP011329,21410,21509;CP012419,21410,21509;
CP013202	Mauve	SHARED	21520	21535	.	.	.	Notes=Lenght15	AE009948,21520,21535;CP000114,21520,21535;HF952104,21520,21535;CP007631,21520,21535;CP010867,21520,21535;CP011327,21520,21535;CP011329,21520,21535;
CP013202	Mauve	SHARED	21536	21729	.	.	.	Notes=Lenght193	AE009948,21536,21729;HF952104,21536,21729;CP007631,21536,21729;CP010867,21536,21729;CP011326,21536,21729;CP011327,21536,21729;CP011329,21536,21729;
CP013202	Mauve	SHARED	21730	22096	.	.	.	Notes=Lenght366	AE009948,21730,22096;CP000114,21730,22096;CP003810,21730,22096;HF952104,21730,22096;CP007631,21730,22096;CP010867,21730,22096;CP011325,21730,22096;CP011326,21730,22096;CP011327,21730,22096;CP011329,21730,22096;CP012419,21730,22096;
CP013202	Mauve	SHARED	22097	23450	.	.	.	Notes=Lenght1353	AE009948,22097,23450;HF952104,22097,23450;CP007631,22097,23450;CP010867,22097,23450;CP011329,22097,23450;
CP013202	Mauve	SHARED	23458	23798	.	.	.	Notes=Lenght340	AL732656,23458,23798;AE009948,23458,23798;CP003919,23458,23798;HF952104,23458,23798;HF952105,23458,23798;HG939456,23458,23798;CP007631,23458,23798;CP007632,23458,23798;CP006910,23458,23798;CP007572,23458,23798;CP007571,23458,23798;CP007570,23458,23798;CP010867,23458,23798;CP011329,23458,23798;
CP013202	Mauve	SHARED	23799	23833	.	.	.	Notes=Lenght34	AL732656,23799,23833;AE009948,23799,23833;CP003919,23799,23833;HF952104,23799,23833;HF952105,23799,23833;HG939456,23799,23833;CP007631,23799,23833;CP007632,23799,23833;CP006910,23799,23833;CP007572,23799,23833;CP007571,23799,23833;CP007570,23799,23833;CP010867,23799,23833;CP011329,23799,23833;CP010319,23799,23833;
CP013202	Mauve	SHARED	23834	24728	.	.	.	Notes=Lenght894	AL732656,23834,24728;AE009948,23834,24728;CP003919,23834,24728;HF952104,23834,24728;HF952106,23834,24728;HF952105,23834,24728;HG939456,23834,24728;CP007631,23834,24728;CP007632,23834,24728;CP006910,23834,24728;CP007572,23834,24728;CP007571,23834,24728;CP007570,23834,24728;CP010867,23834,24728;CP011329,23834,24728;CP010319,23834,24728;
CP013202	Mauve	SHARED	24729	25245	.	.	.	Notes=Lenght516	AL732656,24729,25245;AE009948,24729,25245;CP003919,24729,25245;HF952104,24729,25245;HF952106,24729,25245;HF952105,24729,25245;CP007482,24729,25245;CP007565,24729,25245;HG939456,24729,25245;CP007631,24729,25245;CP007632,24729,25245;CP006910,24729,25245;CP007572,24729,25245;CP007571,24729,25245;CP007570,24729,25245;FO393392,24729,25245;CP010867,24729,25245;CP011328,24729,25245;CP011329,24729,25245;…
CP013202	Mauve	SHARED	25246	25635	.	.	.	Notes=Lenght389	AL732656,25246,25635;AE009948,25246,25635;CP003919,25246,25635;HF952104,25246,25635;HF952105,25246,25635;CP007482,25246,25635;CP007565,25246,25635;HG939456,25246,25635;CP007631,25246,25635;CP007632,25246,25635;CP006910,25246,25635;CP007572,25246,25635;CP007571,25246,25635;CP007570,25246,25635;FO393392,25246,25635;CP010867,25246,25635;CP011328,25246,25635;CP011329,25246,25635;CP010319,25246,25635;
CP013202	Mauve	SHARED	25636	26189	.	.	.	Notes=Lenght553	AL732656,25636,26189;AE009948,25636,26189;CP003919,25636,26189;HF952104,25636,26189;CP007482,25636,26189;CP007565,25636,26189;HG939456,25636,26189;CP007631,25636,26189;CP007632,25636,26189;CP006910,25636,26189;CP007572,25636,26189;CP007571,25636,26189;CP007570,25636,26189;FO393392,25636,26189;CP010867,25636,26189;CP011328,25636,26189;CP011329,25636,26189;CP010319,25636,26189;
CP013202	Mauve	SHARED	26190	26296	.	.	.	Notes=Lenght106	AL732656,26190,26296;AE009948,26190,26296;CP003919,26190,26296;HF952104,26190,26296;CP007482,26190,26296;CP007565,26190,26296;HG939456,26190,26296;CP007631,26190,26296;CP007632,26190,26296;CP006910,26190,26296;CP007572,26190,26296;CP007571,26190,26296;CP007570,26190,26296;FO393392,26190,26296;CP010867,26190,26296;CP011328,26190,26296;CP011329,26190,26296;
CP013202	Mauve	SHARED	26297	26482	.	.	.	Notes=Lenght185	AL732656,26297,26482;AE009948,26297,26482;CP003919,26297,26482;HF952104,26297,26482;HF952106,26297,26482;HF952105,26297,26482;CP007482,26297,26482;HG939456,26297,26482;CP007631,26297,26482;CP007632,26297,26482;CP006910,26297,26482;CP007572,26297,26482;CP007571,26297,26482;CP007570,26297,26482;FO393392,26297,26482;CP010867,26297,26482;CP011328,26297,26482;CP011329,26297,26482;CP010319,26297,26482;
CP013202	Mauve	SHARED	26484	27040	.	.	.	Notes=Lenght556	AL732656,26484,27040;AE009948,26484,27040;CP003919,26484,27040;HF952104,26484,27040;HF952106,26484,27040;HF952105,26484,27040;HG939456,26484,27040;CP007631,26484,27040;CP007632,26484,27040;CP006910,26484,27040;CP007572,26484,27040;CP007571,26484,27040;CP007570,26484,27040;CP010867,26484,27040;CP011328,26484,27040;CP011329,26484,27040;CP010319,26484,27040;
CP013202	Mauve	SHARED	27043	27193	.	.	.	Notes=Lenght150	AL732656,27043,27193;AE009948,27043,27193;CP003919,27043,27193;HF952104,27043,27193;HF952106,27043,27193;HF952105,27043,27193;CP007482,27043,27193;HG939456,27043,27193;CP007631,27043,27193;CP007632,27043,27193;CP006910,27043,27193;CP007572,27043,27193;CP007571,27043,27193;CP007570,27043,27193;FO393392,27043,27193;CP010867,27043,27193;CP011328,27043,27193;CP011329,27043,27193;CP010319,27043,27193;
CP013202	Mauve	SHARED	27194	27489	.	.	.	Notes=Lenght295	AL732656,27194,27489;AE009948,27194,27489;CP003919,27194,27489;HF952106,27194,27489;HF952105,27194,27489;CP007482,27194,27489;CP007565,27194,27489;HG939456,27194,27489;CP007631,27194,27489;CP006910,27194,27489;CP007571,27194,27489;CP007570,27194,27489;FO393392,27194,27489;CP010867,27194,27489;CP011328,27194,27489;CP010319,27194,27489;
CP013202	Mauve	SHARED	27570	27930	.	.	.	Notes=Lenght360	AL732656,27570,27930;AE009948,27570,27930;CP003919,27570,27930;HF952104,27570,27930;HF952106,27570,27930;HF952105,27570,27930;CP007482,27570,27930;CP007565,27570,27930;HG939456,27570,27930;CP007631,27570,27930;CP007632,27570,27930;CP006910,27570,27930;CP007572,27570,27930;CP007571,27570,27930;CP007570,27570,27930;FO393392,27570,27930;CP010867,27570,27930;CP011328,27570,27930;CP011329,27570,27930;
CP013202	Mauve	SHARED	29591	29623	.	.	.	Notes=Lenght32	AE009948,29591,29623;HF952104,29591,29623;CP007631,29591,29623;CP010867,29591,29623;CP011329,29591,29623;
CP013202	Mauve	SHARED	33639	33676	.	.	.	Notes=Lenght37	AL732656,33639,33676;AE009948,33639,33676;CP000114,33639,33676;CP003810,33639,33676;CP003919,33639,33676;HF952104,33639,33676;CP007482,33639,33676;CP007565,33639,33676;HG939456,33639,33676;CP007631,33639,33676;CP007632,33639,33676;CP006910,33639,33676;CP007572,33639,33676;CP007571,33639,33676;CP007570,33639,33676;FO393392,33639,33676;CP010867,33639,33676;CP011325,33639,33676;CP011326,33639,33676;…
CP013202	Mauve	SHARED	40312	40328	.	.	.	Notes=Lenght16	CP000114,40312,40328;CP003810,40312,40328;CP003919,40312,40328;HF952104,40312,40328;HF952106,40312,40328;HF952105,40312,40328;CP007482,40312,40328;CP007565,40312,40328;HG939456,40312,40328;CP007631,40312,40328;FO393392,40312,40328;CP010867,40312,40328;CP011325,40312,40328;CP011326,40312,40328;CP011327,40312,40328;CP011328,40312,40328;CP012419,40312,40328;
CP013202	Mauve	SHARED	40329	40347	.	.	.	Notes=Lenght18	AL732656,40329,40347;CP000114,40329,40347;CP003810,40329,40347;CP003919,40329,40347;HF952104,40329,40347;HF952106,40329,40347;HF952105,40329,40347;CP007482,40329,40347;CP007565,40329,40347;HG939456,40329,40347;CP007631,40329,40347;FO393392,40329,40347;CP010867,40329,40347;CP011325,40329,40347;CP011326,40329,40347;CP011327,40329,40347;CP011328,40329,40347;CP012419,40329,40347;
CP013202	Mauve	SHARED	40348	40518	.	.	.	Notes=Lenght170	AL732656,40348,40518;AE009948,40348,40518;CP000114,40348,40518;CP003810,40348,40518;CP003919,40348,40518;HF952104,40348,40518;HF952106,40348,40518;HF952105,40348,40518;CP007482,40348,40518;CP007565,40348,40518;HG939456,40348,40518;CP007631,40348,40518;CP007632,40348,40518;FO393392,40348,40518;CP010867,40348,40518;CP011325,40348,40518;CP011326,40348,40518;CP011327,40348,40518;CP011328,40348,40518;…
CP013202	Mauve	SHARED	43816	44497	.	.	.	Notes=Lenght681	AL732656,43816,44497;AE009948,43816,44497;CP000114,43816,44497;CP003810,43816,44497;CP003919,43816,44497;HF952104,43816,44497;HF952106,43816,44497;HF952105,43816,44497;CP007482,43816,44497;CP007565,43816,44497;HG939456,43816,44497;CP007631,43816,44497;CP006910,43816,44497;CP007572,43816,44497;CP007571,43816,44497;CP007570,43816,44497;FO393392,43816,44497;CP010867,43816,44497;CP011325,43816,44497;…
CP013202	Mauve	SHARED	48264	48284	.	.	.	Notes=Lenght20	AL732656,48264,48284;AE009948,48264,48284;CP000114,48264,48284;CP003810,48264,48284;CP003919,48264,48284;HF952104,48264,48284;CP007482,48264,48284;CP007565,48264,48284;HG939456,48264,48284;CP007631,48264,48284;CP007632,48264,48284;CP006910,48264,48284;CP007572,48264,48284;CP007571,48264,48284;CP007570,48264,48284;FO393392,48264,48284;CP010867,48264,48284;CP011325,48264,48284;CP011326,48264,48284;…
CP013202	Mauve	SHARED	59080	59097	.	.	.	Notes=Lenght17	AL732656,59080,59097;AE009948,59080,59097;CP000114,59080,59097;CP003810,59080,59097;HF952104,59080,59097;CP007631,59080,59097;CP007572,59080,59097;CP007571,59080,59097;CP007570,59080,59097;CP010867,59080,59097;CP011325,59080,59097;CP011326,59080,59097;CP011327,59080,59097;CP011329,59080,59097;CP012419,59080,59097;
CP013202	Mauve	SHARED	59098	59126	.	.	.	Notes=Lenght28	AL732656,59098,59126;AE009948,59098,59126;CP000114,59098,59126;CP003810,59098,59126;CP003919,59098,59126;HF952104,59098,59126;HF952105,59098,59126;CP007482,59098,59126;CP007565,59098,59126;HG939456,59098,59126;CP007631,59098,59126;CP007632,59098,59126;CP007572,59098,59126;CP007571,59098,59126;CP007570,59098,59126;FO393392,59098,59126;CP010867,59098,59126;CP011325,59098,59126;CP011326,59098,59126;…
CP013202	Mauve	SHARED	59127	59220	.	.	.	Notes=Lenght93	AL732656,59127,59220;AE009948,59127,59220;CP000114,59127,59220;CP003810,59127,59220;CP003919,59127,59220;HF952104,59127,59220;HF952105,59127,59220;CP007482,59127,59220;CP007565,59127,59220;HG939456,59127,59220;CP007631,59127,59220;CP007632,59127,59220;CP006910,59127,59220;CP007572,59127,59220;CP007571,59127,59220;CP007570,59127,59220;FO393392,59127,59220;CP010867,59127,59220;CP011325,59127,59220;…
CP013202	Mauve	SHARED	59221	59303	.	.	.	Notes=Lenght82	AL732656,59221,59303;AE009948,59221,59303;CP000114,59221,59303;CP003810,59221,59303;CP003919,59221,59303;HF952104,59221,59303;HF952105,59221,59303;CP007482,59221,59303;CP007565,59221,59303;HG939456,59221,59303;CP007631,59221,59303;CP007632,59221,59303;CP007572,59221,59303;CP007571,59221,59303;CP007570,59221,59303;FO393392,59221,59303;CP010867,59221,59303;CP011325,59221,59303;CP011326,59221,59303;…
CP013202	Mauve	SHARED	59304	59353	.	.	.	Notes=Lenght49	AL732656,59304,59353;AE009948,59304,59353;CP000114,59304,59353;CP003810,59304,59353;CP003919,59304,59353;HF952104,59304,59353;HF952105,59304,59353;CP007482,59304,59353;CP007565,59304,59353;HG939456,59304,59353;CP007631,59304,59353;CP007632,59304,59353;CP006910,59304,59353;CP007572,59304,59353;CP007571,59304,59353;CP007570,59304,59353;FO393392,59304,59353;CP010867,59304,59353;CP011325,59304,59353;…
CP013202	Mauve	SHARED	60925	61263	.	.	.	Notes=Lenght338	AE009948,60925,61263;CP000114,60925,61263;CP003810,60925,61263;HF952104,60925,61263;CP007631,60925,61263;CP010867,60925,61263;CP011325,60925,61263;CP011326,60925,61263;CP011327,60925,61263;CP011329,60925,61263;CP012419,60925,61263;
CP013202	Mauve	SHARED	61264	61341	.	.	.	Notes=Lenght77	CP011326,61264,61341;CP011327,61264,61341;CP012419,61264,61341;
CP013202	Mauve	SHARED	61342	61383	.	.	.	Notes=Lenght41	AE009948,61342,61383;CP000114,61342,61383;CP003810,61342,61383;HF952104,61342,61383;CP007631,61342,61383;CP010867,61342,61383;CP011325,61342,61383;CP011326,61342,61383;CP011327,61342,61383;CP011329,61342,61383;CP012419,61342,61383;
CP013202	Mauve	SHARED	61384	62375	.	.	.	Notes=Lenght991	AE009948,61384,62375;CP000114,61384,62375;CP003810,61384,62375;HF952104,61384,62375;CP007631,61384,62375;CP010867,61384,62375;CP011325,61384,62375;CP011326,61384,62375;CP011327,61384,62375;CP011329,61384,62375;CP012419,61384,62375;
CP013202	Mauve	SHARED	64345	64533	.	.	.	Notes=Lenght188	AL732656,64345,64533;AE009948,64345,64533;CP003919,64345,64533;HF952104,64345,64533;HF952106,64345,64533;CP007482,64345,64533;CP007565,64345,64533;HG939456,64345,64533;CP007631,64345,64533;CP007632,64345,64533;CP006910,64345,64533;CP007572,64345,64533;CP007571,64345,64533;CP007570,64345,64533;FO393392,64345,64533;CP010867,64345,64533;CP011328,64345,64533;CP011329,64345,64533;CP010319,64345,64533;
CP013202	Mauve	SHARED	64796	64930	.	.	.	Notes=Lenght134	AE009948,64796,64930;CP003919,64796,64930;HF952104,64796,64930;HF952106,64796,64930;CP007482,64796,64930;CP007565,64796,64930;HG939456,64796,64930;CP007631,64796,64930;CP006910,64796,64930;FO393392,64796,64930;CP010867,64796,64930;CP011328,64796,64930;CP011329,64796,64930;CP010319,64796,64930;
CP013202	Mauve	SHARED	64931	65014	.	.	.	Notes=Lenght83	AL732656,64931,65014;AE009948,64931,65014;CP003919,64931,65014;HF952104,64931,65014;HF952106,64931,65014;CP007482,64931,65014;CP007565,64931,65014;HG939456,64931,65014;CP007631,64931,65014;CP007632,64931,65014;CP006910,64931,65014;CP007572,64931,65014;CP007571,64931,65014;CP007570,64931,65014;FO393392,64931,65014;CP010867,64931,65014;CP011328,64931,65014;CP011329,64931,65014;CP010319,64931,65014;
CP013202	Mauve	SHARED	72207	72370	.	.	.	Notes=Lenght163	AL732656,72207,72370;AE009948,72207,72370;CP000114,72207,72370;CP003810,72207,72370;CP003919,72207,72370;HF952104,72207,72370;HF952106,72207,72370;HF952105,72207,72370;HG939456,72207,72370;CP007631,72207,72370;CP007632,72207,72370;CP006910,72207,72370;CP007572,72207,72370;CP007571,72207,72370;CP007570,72207,72370;CP010867,72207,72370;CP011325,72207,72370;CP011326,72207,72370;CP011327,72207,72370;…
CP013202	Mauve	SHARED	76426	76437	.	.	.	Notes=Lenght11	AL732656,76426,76437;AE009948,76426,76437;CP000114,76426,76437;CP003810,76426,76437;CP003919,76426,76437;HF952104,76426,76437;HF952106,76426,76437;CP007482,76426,76437;CP007565,76426,76437;CP007631,76426,76437;CP007632,76426,76437;CP006910,76426,76437;FO393392,76426,76437;CP010867,76426,76437;CP011325,76426,76437;CP011326,76426,76437;CP011327,76426,76437;CP011328,76426,76437;CP011329,76426,76437;…
CP013202	Mauve	SHARED	76438	76457	.	.	.	Notes=Lenght19	AL732656,76438,76457;AE009948,76438,76457;CP000114,76438,76457;CP003810,76438,76457;CP003919,76438,76457;HF952104,76438,76457;HF952106,76438,76457;CP007482,76438,76457;CP007565,76438,76457;CP007631,76438,76457;CP007632,76438,76457;CP006910,76438,76457;FO393392,76438,76457;CP010867,76438,76457;CP011325,76438,76457;CP011326,76438,76457;CP011327,76438,76457;CP011328,76438,76457;CP011329,76438,76457;…
CP013202	Mauve	SHARED	91930	92187	.	.	.	Notes=Lenght257	AL732656,91930,92187;AE009948,91930,92187;CP000114,91930,92187;CP003810,91930,92187;CP003919,91930,92187;HF952104,91930,92187;HF952106,91930,92187;HF952105,91930,92187;CP007482,91930,92187;CP007565,91930,92187;HG939456,91930,92187;CP007631,91930,92187;CP007632,91930,92187;CP006910,91930,92187;CP007572,91930,92187;FO393392,91930,92187;CP010867,91930,92187;CP011325,91930,92187;CP011326,91930,92187;…
CP013202	Mauve	SHARED	92335	92679	.	.	.	Notes=Lenght344	AL732656,92335,92679;AE009948,92335,92679;CP000114,92335,92679;CP003810,92335,92679;CP003919,92335,92679;HF952104,92335,92679;HF952106,92335,92679;HF952105,92335,92679;CP007482,92335,92679;CP007565,92335,92679;HG939456,92335,92679;CP007631,92335,92679;CP007632,92335,92679;CP006910,92335,92679;CP007572,92335,92679;FO393392,92335,92679;CP010867,92335,92679;CP011325,92335,92679;CP011326,92335,92679;…
CP013202	Mauve	SHARED	93228	93476	.	.	.	Notes=Lenght248	AE009948,93228,93476;HF952104,93228,93476;CP007631,93228,93476;CP010867,93228,93476;CP011325,93228,93476;CP011329,93228,93476;
CP013202	Mauve	SHARED	93477	93879	.	.	.	Notes=Lenght402	AE009948,93477,93879;CP003810,93477,93879;HF952104,93477,93879;CP007631,93477,93879;CP010867,93477,93879;CP011325,93477,93879;CP011329,93477,93879;CP012419,93477,93879;
CP013202	Mauve	SHARED	93880	95273	.	.	.	Notes=Lenght1393	AL732656,93880,95273;AE009948,93880,95273;CP000114,93880,95273;CP003810,93880,95273;CP003919,93880,95273;HF952104,93880,95273;HF952106,93880,95273;HF952105,93880,95273;CP007482,93880,95273;HG939456,93880,95273;CP007631,93880,95273;CP007632,93880,95273;CP006910,93880,95273;CP007572,93880,95273;CP007571,93880,95273;CP007570,93880,95273;CP010867,93880,95273;CP011325,93880,95273;CP011328,93880,95273;…
CP013202	Mauve	SHARED	95274	95826	.	.	.	Notes=Lenght552	AL732656,95274,95826;AE009948,95274,95826;CP000114,95274,95826;CP003810,95274,95826;CP003919,95274,95826;HF952104,95274,95826;HF952106,95274,95826;HF952105,95274,95826;CP007482,95274,95826;HG939456,95274,95826;CP007631,95274,95826;CP007632,95274,95826;CP006910,95274,95826;CP007572,95274,95826;CP007571,95274,95826;CP007570,95274,95826;CP010867,95274,95826;CP011325,95274,95826;CP011326,95274,95826;…
CP013202	Mauve	SHARED	95827	95866	.	.	.	Notes=Lenght39	AL732656,95827,95866;AE009948,95827,95866;CP000114,95827,95866;CP003810,95827,95866;CP003919,95827,95866;HF952104,95827,95866;HF952106,95827,95866;HF952105,95827,95866;HG939456,95827,95866;CP007631,95827,95866;CP007632,95827,95866;CP006910,95827,95866;CP007572,95827,95866;CP007571,95827,95866;CP007570,95827,95866;CP010867,95827,95866;CP011325,95827,95866;CP011326,95827,95866;CP011327,95827,95866;…
CP013202	Mauve	SHARED	95867	96015	.	.	.	Notes=Lenght148	AL732656,95867,96015;AE009948,95867,96015;CP000114,95867,96015;CP003810,95867,96015;CP003919,95867,96015;HF952104,95867,96015;HF952106,95867,96015;HF952105,95867,96015;CP007482,95867,96015;HG939456,95867,96015;CP007631,95867,96015;CP007632,95867,96015;CP006910,95867,96015;CP007572,95867,96015;CP007571,95867,96015;CP007570,95867,96015;CP010867,95867,96015;CP011325,95867,96015;CP011326,95867,96015;…
CP013202	Mauve	SHARED	96016	96029	.	.	.	Notes=Lenght13	AE009948,96016,96029;CP000114,96016,96029;CP003919,96016,96029;HF952104,96016,96029;HF952106,96016,96029;HF952105,96016,96029;CP007482,96016,96029;CP007631,96016,96029;CP006910,96016,96029;CP010867,96016,96029;CP011325,96016,96029;CP011326,96016,96029;CP011328,96016,96029;CP011329,96016,96029;CP012419,96016,96029;
CP013202	Mauve	SHARED	96030	96262	.	.	.	Notes=Lenght232	AE009948,96030,96262;CP000114,96030,96262;CP003919,96030,96262;HF952104,96030,96262;HF952106,96030,96262;HF952105,96030,96262;CP007631,96030,96262;CP006910,96030,96262;CP010867,96030,96262;CP011325,96030,96262;CP011326,96030,96262;CP011328,96030,96262;CP011329,96030,96262;CP012419,96030,96262;
CP013202	Mauve	SHARED	96274	96332	.	.	.	Notes=Lenght58	AL732656,96274,96332;AE009948,96274,96332;CP000114,96274,96332;CP003810,96274,96332;CP003919,96274,96332;HF952104,96274,96332;HF952106,96274,96332;HF952105,96274,96332;CP007482,96274,96332;CP007565,96274,96332;HG939456,96274,96332;CP007631,96274,96332;CP007632,96274,96332;CP006910,96274,96332;CP007572,96274,96332;CP007571,96274,96332;CP007570,96274,96332;FO393392,96274,96332;CP010867,96274,96332;…
CP013202	Mauve	SHARED	96341	96380	.	.	.	Notes=Lenght39	AL732656,96341,96380;AE009948,96341,96380;CP000114,96341,96380;CP003810,96341,96380;CP003919,96341,96380;HF952104,96341,96380;HF952106,96341,96380;HF952105,96341,96380;HG939456,96341,96380;CP007631,96341,96380;CP007632,96341,96380;CP006910,96341,96380;CP007572,96341,96380;CP007571,96341,96380;CP007570,96341,96380;CP010867,96341,96380;CP011325,96341,96380;CP011326,96341,96380;CP011328,96341,96380;…
CP013202	Mauve	SHARED	96381	96490	.	.	.	Notes=Lenght109	AL732656,96381,96490;AE009948,96381,96490;CP000114,96381,96490;CP003810,96381,96490;CP003919,96381,96490;HF952104,96381,96490;HF952106,96381,96490;HF952105,96381,96490;CP007482,96381,96490;CP007565,96381,96490;HG939456,96381,96490;CP007631,96381,96490;CP007632,96381,96490;CP006910,96381,96490;CP007572,96381,96490;CP007571,96381,96490;CP007570,96381,96490;FO393392,96381,96490;CP010867,96381,96490;…
CP013202	Mauve	SHARED	96491	96549	.	.	.	Notes=Lenght58	AL732656,96491,96549;AE009948,96491,96549;CP000114,96491,96549;CP003810,96491,96549;CP003919,96491,96549;HF952104,96491,96549;HF952106,96491,96549;HF952105,96491,96549;HG939456,96491,96549;CP007631,96491,96549;CP007632,96491,96549;CP006910,96491,96549;CP007572,96491,96549;CP007571,96491,96549;CP007570,96491,96549;CP010867,96491,96549;CP011325,96491,96549;CP011326,96491,96549;CP011328,96491,96549;…
CP013202	Mauve	SHARED	96550	96594	.	.	.	Notes=Lenght44	AL732656,96550,96594;AE009948,96550,96594;CP000114,96550,96594;CP003810,96550,96594;CP003919,96550,96594;HF952104,96550,96594;HF952106,96550,96594;HF952105,96550,96594;CP007482,96550,96594;CP007565,96550,96594;HG939456,96550,96594;CP007631,96550,96594;CP007632,96550,96594;CP006910,96550,96594;CP007572,96550,96594;CP007571,96550,96594;CP007570,96550,96594;FO393392,96550,96594;CP010867,96550,96594;…
CP013202	Mauve	SHARED	96595	96635	.	.	.	Notes=Lenght40	AL732656,96595,96635;AE009948,96595,96635;CP000114,96595,96635;CP003810,96595,96635;CP003919,96595,96635;HF952104,96595,96635;HF952106,96595,96635;HF952105,96595,96635;CP007482,96595,96635;HG939456,96595,96635;CP007631,96595,96635;CP007632,96595,96635;CP006910,96595,96635;CP007572,96595,96635;CP007571,96595,96635;CP007570,96595,96635;FO393392,96595,96635;CP010867,96595,96635;CP011325,96595,96635;…
CP013202	Mauve	SHARED	96636	96796	.	.	.	Notes=Lenght160	AL732656,96636,96796;AE009948,96636,96796;CP000114,96636,96796;CP003810,96636,96796;CP003919,96636,96796;HF952104,96636,96796;HF952106,96636,96796;HF952105,96636,96796;CP007482,96636,96796;CP007565,96636,96796;HG939456,96636,96796;CP007631,96636,96796;CP007632,96636,96796;CP006910,96636,96796;CP007572,96636,96796;CP007571,96636,96796;CP007570,96636,96796;FO393392,96636,96796;CP010867,96636,96796;…
CP013202	Mauve	SHARED	96797	96846	.	.	.	Notes=Lenght49	AL732656,96797,96846;AE009948,96797,96846;CP000114,96797,96846;CP003810,96797,96846;CP003919,96797,96846;HF952104,96797,96846;HF952106,96797,96846;HF952105,96797,96846;CP007482,96797,96846;HG939456,96797,96846;CP007631,96797,96846;CP007632,96797,96846;CP006910,96797,96846;CP007572,96797,96846;CP007571,96797,96846;CP007570,96797,96846;CP010867,96797,96846;CP011325,96797,96846;CP011326,96797,96846;…
CP013202	Mauve	SHARED	96847	97163	.	.	.	Notes=Lenght316	AL732656,96847,97163;AE009948,96847,97163;CP000114,96847,97163;CP003810,96847,97163;CP003919,96847,97163;HF952104,96847,97163;HF952106,96847,97163;HF952105,96847,97163;CP007482,96847,97163;CP007565,96847,97163;HG939456,96847,97163;CP007631,96847,97163;CP007632,96847,97163;CP006910,96847,97163;CP007572,96847,97163;CP007571,96847,97163;CP007570,96847,97163;FO393392,96847,97163;CP010867,96847,97163;…
CP013202	Mauve	SHARED	97165	97214	.	.	.	Notes=Lenght49	AE009948,97165,97214;HF952104,97165,97214;CP007631,97165,97214;CP010867,97165,97214;CP011329,97165,97214;CP012419,97165,97214;
CP013202	Mauve	SHARED	97215	97231	.	.	.	Notes=Lenght16	AL732656,97215,97231;AE009948,97215,97231;CP003919,97215,97231;HF952104,97215,97231;HF952106,97215,97231;HF952105,97215,97231;CP007482,97215,97231;CP007565,97215,97231;HG939456,97215,97231;CP007631,97215,97231;CP007632,97215,97231;CP006910,97215,97231;CP007572,97215,97231;CP007571,97215,97231;CP007570,97215,97231;FO393392,97215,97231;CP010867,97215,97231;CP011328,97215,97231;CP011329,97215,97231;…
CP013202	Mauve	SHARED	97232	97244	.	.	.	Notes=Lenght12	AL732656,97232,97244;AE009948,97232,97244;CP003919,97232,97244;HF952104,97232,97244;HF952106,97232,97244;HF952105,97232,97244;CP007482,97232,97244;CP007565,97232,97244;HG939456,97232,97244;CP007631,97232,97244;CP007632,97232,97244;CP006910,97232,97244;CP007572,97232,97244;CP007571,97232,97244;CP007570,97232,97244;FO393392,97232,97244;CP010867,97232,97244;CP011328,97232,97244;CP011329,97232,97244;…
CP013202	Mauve	SHARED	97251	97561	.	.	.	Notes=Lenght310	AL732656,97251,97561;AE009948,97251,97561;CP000114,97251,97561;CP003810,97251,97561;CP003919,97251,97561;HF952104,97251,97561;HF952106,97251,97561;HF952105,97251,97561;CP007482,97251,97561;CP007565,97251,97561;HG939456,97251,97561;CP007631,97251,97561;CP007632,97251,97561;CP006910,97251,97561;CP007572,97251,97561;CP007571,97251,97561;CP007570,97251,97561;FO393392,97251,97561;CP010867,97251,97561;…
CP013202	Mauve	SHARED	97760	97835	.	.	.	Notes=Lenght75	AL732656,97760,97835;AE009948,97760,97835;CP000114,97760,97835;CP003810,97760,97835;CP003919,97760,97835;HF952104,97760,97835;HF952106,97760,97835;HF952105,97760,97835;CP007482,97760,97835;CP007565,97760,97835;HG939456,97760,97835;CP007631,97760,97835;CP006910,97760,97835;CP007572,97760,97835;CP007571,97760,97835;CP007570,97760,97835;FO393392,97760,97835;CP010867,97760,97835;CP011325,97760,97835;…
CP013202	Mauve	SHARED	97836	97908	.	.	.	Notes=Lenght72	AL732656,97836,97908;AE009948,97836,97908;CP000114,97836,97908;CP003810,97836,97908;CP003919,97836,97908;HF952104,97836,97908;HF952106,97836,97908;HF952105,97836,97908;HG939456,97836,97908;CP007631,97836,97908;CP006910,97836,97908;CP007572,97836,97908;CP007571,97836,97908;CP007570,97836,97908;CP010867,97836,97908;CP011325,97836,97908;CP011326,97836,97908;CP011329,97836,97908;CP010319,97836,97908;…
CP013202	Mauve	SHARED	97911	97992	.	.	.	Notes=Lenght81	AE009948,97911,97992;CP000114,97911,97992;CP003810,97911,97992;HF952104,97911,97992;HF952106,97911,97992;HF952105,97911,97992;HG939456,97911,97992;CP007631,97911,97992;CP006910,97911,97992;CP007572,97911,97992;CP007571,97911,97992;CP007570,97911,97992;CP010867,97911,97992;CP011325,97911,97992;CP011326,97911,97992;CP011329,97911,97992;CP010319,97911,97992;CP012419,97911,97992;
CP013202	Mauve	SHARED	97993	98117	.	.	.	Notes=Lenght124	AL732656,97993,98117;AE009948,97993,98117;CP000114,97993,98117;CP003810,97993,98117;HF952104,97993,98117;HF952106,97993,98117;HF952105,97993,98117;HG939456,97993,98117;CP007631,97993,98117;CP006910,97993,98117;CP007572,97993,98117;CP007571,97993,98117;CP007570,97993,98117;CP010867,97993,98117;CP011325,97993,98117;CP011326,97993,98117;CP011329,97993,98117;CP010319,97993,98117;CP012419,97993,98117;
CP013202	Mauve	SHARED	98118	98159	.	.	.	Notes=Lenght41	AE009948,98118,98159;CP000114,98118,98159;CP003810,98118,98159;HF952104,98118,98159;HF952106,98118,98159;HF952105,98118,98159;HG939456,98118,98159;CP007631,98118,98159;CP006910,98118,98159;CP007572,98118,98159;CP007571,98118,98159;CP007570,98118,98159;CP010867,98118,98159;CP011325,98118,98159;CP011326,98118,98159;CP011329,98118,98159;CP010319,98118,98159;CP012419,98118,98159;
CP013202	Mauve	SHARED	98160	100441	.	.	.	Notes=Lenght2281	AE009948,98160,100441;CP000114,98160,100441;CP003810,98160,100441;HF952104,98160,100441;CP007631,98160,100441;CP010867,98160,100441;CP011325,98160,100441;CP011326,98160,100441;CP011329,98160,100441;CP012419,98160,100441;
CP013202	Mauve	SHARED	106969	107229	.	.	.	Notes=Lenght260	AL732656,106969,107229;AE009948,106969,107229;CP000114,106969,107229;CP003810,106969,107229;CP003919,106969,107229;HF952104,106969,107229;HF952106,106969,107229;HF952105,106969,107229;CP007482,106969,107229;CP007565,106969,107229;HG939456,106969,107229;CP007631,106969,107229;CP007632,106969,107229;CP007572,106969,107229;CP007571,106969,107229;CP007570,106969,107229;FO393392,106969,107229;CP010867…
CP013202	Mauve	SHARED	107478	107501	.	.	.	Notes=Lenght23	AL732656,107478,107501;AE009948,107478,107501;HF952104,107478,107501;HF952106,107478,107501;HF952105,107478,107501;CP007631,107478,107501;CP007632,107478,107501;CP006910,107478,107501;CP007572,107478,107501;CP007571,107478,107501;CP007570,107478,107501;CP010867,107478,107501;CP011329,107478,107501;CP012419,107478,107501;
CP013202	Mauve	SHARED	132535	132598	.	.	.	Notes=Lenght63	AL732656,132535,132598;AE009948,132535,132598;CP000114,132535,132598;CP003810,132535,132598;HF952104,132535,132598;HF952106,132535,132598;HF952105,132535,132598;HG939456,132535,132598;CP007631,132535,132598;CP007632,132535,132598;CP006910,132535,132598;CP007572,132535,132598;CP007571,132535,132598;CP007570,132535,132598;CP010867,132535,132598;CP011325,132535,132598;CP011326,132535,132598;CP011327…
CP013202	Mauve	SHARED	133785	133842	.	.	.	Notes=Lenght57	AL732656,133785,133842;AE009948,133785,133842;CP000114,133785,133842;CP003810,133785,133842;CP003919,133785,133842;HF952104,133785,133842;HF952106,133785,133842;HF952105,133785,133842;HG939456,133785,133842;CP007631,133785,133842;CP007632,133785,133842;CP006910,133785,133842;CP007572,133785,133842;CP007571,133785,133842;CP007570,133785,133842;CP010867,133785,133842;CP011325,133785,133842;CP011326…
CP013202	Mauve	SHARED	142543	142683	.	.	.	Notes=Lenght140	AL732656,142543,142683;AE009948,142543,142683;CP003919,142543,142683;HF952104,142543,142683;HF952106,142543,142683;HF952105,142543,142683;CP007482,142543,142683;CP007565,142543,142683;HG939456,142543,142683;CP007631,142543,142683;CP007632,142543,142683;CP006910,142543,142683;CP007572,142543,142683;CP007571,142543,142683;CP007570,142543,142683;FO393392,142543,142683;CP010867,142543,142683;CP011328…
CP013202	Mauve	SHARED	165072	165174	.	.	.	Notes=Lenght102	AL732656,165072,165174;CP000114,165072,165174;CP003810,165072,165174;CP003919,165072,165174;HF952106,165072,165174;HF952105,165072,165174;CP007482,165072,165174;CP007565,165072,165174;HG939456,165072,165174;CP007631,165072,165174;CP007632,165072,165174;CP006910,165072,165174;CP007572,165072,165174;CP007571,165072,165174;CP007570,165072,165174;FO393392,165072,165174;CP011325,165072,165174;CP011326…
CP013202	Mauve	SHARED	165180	165520	.	.	.	Notes=Lenght340	CP007631,165180,165520;
CP013202	Mauve	SHARED	166321	166421	.	.	.	Notes=Lenght100	AL732656,166321,166421;AE009948,166321,166421;CP000114,166321,166421;CP003810,166321,166421;CP003919,166321,166421;HF952106,166321,166421;HF952105,166321,166421;CP007482,166321,166421;CP007565,166321,166421;HG939456,166321,166421;CP007631,166321,166421;CP007632,166321,166421;CP006910,166321,166421;CP007572,166321,166421;CP007571,166321,166421;CP007570,166321,166421;FO393392,166321,166421;CP010867…
CP013202	Mauve	SHARED	166422	168217	.	.	.	Notes=Lenght1795	AL732656,166422,168217;AE009948,166422,168217;CP000114,166422,168217;CP003810,166422,168217;CP003919,166422,168217;HF952106,166422,168217;HF952105,166422,168217;CP007482,166422,168217;CP007565,166422,168217;HG939456,166422,168217;CP007632,166422,168217;CP006910,166422,168217;CP007572,166422,168217;CP007571,166422,168217;CP007570,166422,168217;FO393392,166422,168217;CP011325,166422,168217;CP011326…
CP013202	Mauve	SHARED	168922	169671	.	.	.	Notes=Lenght749	AL732656,168922,169671;CP003810,168922,169671;CP003919,168922,169671;HF952104,168922,169671;HF952106,168922,169671;HF952105,168922,169671;CP007482,168922,169671;CP007565,168922,169671;HG939456,168922,169671;CP006910,168922,169671;CP007572,168922,169671;CP007571,168922,169671;CP007570,168922,169671;FO393392,168922,169671;CP010867,168922,169671;CP011325,168922,169671;CP011327,168922,169671;CP011328…
CP013202	Mauve	SHARED	189456	189466	.	.	.	Notes=Lenght10	AL732656,189456,189466;AE009948,189456,189466;CP000114,189456,189466;CP003810,189456,189466;CP003919,189456,189466;HF952104,189456,189466;HF952106,189456,189466;HF952105,189456,189466;CP007482,189456,189466;CP007565,189456,189466;CP007631,189456,189466;CP007632,189456,189466;CP006910,189456,189466;CP007572,189456,189466;CP007571,189456,189466;CP007570,189456,189466;FO393392,189456,189466;CP010867…
CP013202	Mauve	SHARED	189474	189823	.	.	.	Notes=Lenght349	CP000114,189474,189823;HF952104,189474,189823;CP007631,189474,189823;CP010867,189474,189823;CP012419,189474,189823;
CP013202	Mauve	SHARED	189824	190414	.	.	.	Notes=Lenght590	CP000114,189824,190414;HF952104,189824,190414;CP007631,189824,190414;CP010867,189824,190414;CP012419,189824,190414;
CP013202	Mauve	SHARED	190921	191068	.	.	.	Notes=Lenght147	AL732656,190921,191068;AE009948,190921,191068;CP000114,190921,191068;CP003810,190921,191068;CP003919,190921,191068;HF952104,190921,191068;HF952106,190921,191068;HF952105,190921,191068;CP007482,190921,191068;CP007565,190921,191068;CP007631,190921,191068;CP007632,190921,191068;CP006910,190921,191068;CP007572,190921,191068;CP007571,190921,191068;CP007570,190921,191068;FO393392,190921,191068;CP010867…
CP013202	Mauve	SHARED	193589	193608	.	.	.	Notes=Lenght19	AL732656,193589,193608;AE009948,193589,193608;CP000114,193589,193608;CP003810,193589,193608;CP003919,193589,193608;HF952104,193589,193608;CP007482,193589,193608;CP007565,193589,193608;HG939456,193589,193608;CP007631,193589,193608;CP007632,193589,193608;FO393392,193589,193608;CP010867,193589,193608;CP011325,193589,193608;CP011326,193589,193608;CP011327,193589,193608;CP011328,193589,193608;CP011329…
CP013202	Mauve	SHARED	193806	194264	.	.	.	Notes=Lenght458	AL732656,193806,194264;AE009948,193806,194264;CP000114,193806,194264;CP003810,193806,194264;CP003919,193806,194264;HF952104,193806,194264;HF952106,193806,194264;HF952105,193806,194264;CP007482,193806,194264;CP007565,193806,194264;HG939456,193806,194264;CP007631,193806,194264;CP007632,193806,194264;FO393392,193806,194264;CP010867,193806,194264;CP011325,193806,194264;CP011326,193806,194264;CP011327…
CP013202	Mauve	SHARED	194815	194832	.	.	.	Notes=Lenght17	AL732656,194815,194832;AE009948,194815,194832;CP000114,194815,194832;CP003810,194815,194832;CP003919,194815,194832;HF952104,194815,194832;HF952106,194815,194832;HF952105,194815,194832;HG939456,194815,194832;CP007631,194815,194832;CP007632,194815,194832;CP006910,194815,194832;CP007572,194815,194832;CP007571,194815,194832;CP007570,194815,194832;CP010867,194815,194832;CP011325,194815,194832;CP011326…
CP013202	Mauve	SHARED	201491	201874	.	.	.	Notes=Lenght383	AL732656,201491,201874;AE009948,201491,201874;CP000114,201491,201874;CP003810,201491,201874;CP003919,201491,201874;HF952104,201491,201874;HF952106,201491,201874;HF952105,201491,201874;HG939456,201491,201874;CP007631,201491,201874;CP007632,201491,201874;CP006910,201491,201874;CP007572,201491,201874;CP007571,201491,201874;CP007570,201491,201874;CP010867,201491,201874;CP011325,201491,201874;CP011326…
CP013202	Mauve	SHARED	202995	203012	.	.	.	Notes=Lenght17	AE009948,202995,203012;CP000114,202995,203012;CP003810,202995,203012;CP003919,202995,203012;HF952104,202995,203012;HF952106,202995,203012;HF952105,202995,203012;CP007482,202995,203012;CP007565,202995,203012;HG939456,202995,203012;CP007631,202995,203012;CP007632,202995,203012;CP006910,202995,203012;FO393392,202995,203012;CP010867,202995,203012;CP011325,202995,203012;CP011326,202995,203012;CP011327…
CP013202	Mauve	SHARED	214201	214937	.	.	.	Notes=Lenght736	AL732656,214201,214937;AE009948,214201,214937;CP000114,214201,214937;CP003810,214201,214937;HF952104,214201,214937;HF952106,214201,214937;HF952105,214201,214937;CP007482,214201,214937;CP007565,214201,214937;HG939456,214201,214937;CP007631,214201,214937;CP007632,214201,214937;CP006910,214201,214937;CP007572,214201,214937;CP007571,214201,214937;CP007570,214201,214937;FO393392,214201,214937;CP010867…
CP013202	Mauve	SHARED	231473	231490	.	.	.	Notes=Lenght17	CP003919,231473,231490;HF952106,231473,231490;HF952105,231473,231490;CP007482,231473,231490;CP007565,231473,231490;HG939456,231473,231490;CP007632,231473,231490;CP006910,231473,231490;FO393392,231473,231490;CP011328,231473,231490;CP010319,231473,231490;
CP013202	Mauve	SHARED	231491	231580	.	.	.	Notes=Lenght89	CP003919,231491,231580;HF952106,231491,231580;HF952105,231491,231580;CP007482,231491,231580;CP007565,231491,231580;HG939456,231491,231580;CP007632,231491,231580;CP006910,231491,231580;FO393392,231491,231580;CP011328,231491,231580;CP010319,231491,231580;
CP013202	Mauve	SHARED	231595	231980	.	.	.	Notes=Lenght385	HF952106,231595,231980;HF952105,231595,231980;
CP013202	Mauve	SHARED	235632	235736	.	.	.	Notes=Lenght104	HG939456,235632,235736;CP007632,235632,235736;
CP013202	Mauve	SHARED	239764	239844	.	.	.	Notes=Lenght80	HG939456,239764,239844;
CP013202	Mauve	SHARED	241134	241787	.	.	.	Notes=Lenght653	AL732656,241134,241787;AE009948,241134,241787;CP000114,241134,241787;CP003810,241134,241787;HF952104,241134,241787;CP007631,241134,241787;CP007572,241134,241787;CP007571,241134,241787;CP007570,241134,241787;CP010867,241134,241787;CP011325,241134,241787;CP011326,241134,241787;CP011327,241134,241787;CP011329,241134,241787;CP012419,241134,241787;
CP013202	Mauve	SHARED	241788	241839	.	.	.	Notes=Lenght51	AE009948,241788,241839;CP000114,241788,241839;CP003810,241788,241839;HF952104,241788,241839;CP007631,241788,241839;CP010867,241788,241839;CP011325,241788,241839;CP011326,241788,241839;CP011327,241788,241839;CP011329,241788,241839;CP012419,241788,241839;
CP013202	Mauve	SHARED	241840	241993	.	.	.	Notes=Lenght153	AL732656,241840,241993;AE009948,241840,241993;CP000114,241840,241993;CP003810,241840,241993;HF952104,241840,241993;CP007631,241840,241993;CP007572,241840,241993;CP007571,241840,241993;CP007570,241840,241993;CP010867,241840,241993;CP011325,241840,241993;CP011326,241840,241993;CP011327,241840,241993;CP011329,241840,241993;CP012419,241840,241993;
CP013202	Mauve	SHARED	241994	242043	.	.	.	Notes=Lenght49	AE009948,241994,242043;CP000114,241994,242043;CP003810,241994,242043;HF952104,241994,242043;CP007631,241994,242043;CP010867,241994,242043;CP011325,241994,242043;CP011326,241994,242043;CP011327,241994,242043;CP011329,241994,242043;CP012419,241994,242043;
CP013202	Mauve	SHARED	242044	242532	.	.	.	Notes=Lenght488	AL732656,242044,242532;AE009948,242044,242532;CP000114,242044,242532;CP003810,242044,242532;HF952104,242044,242532;CP007631,242044,242532;CP007572,242044,242532;CP007571,242044,242532;CP007570,242044,242532;CP010867,242044,242532;CP011325,242044,242532;CP011326,242044,242532;CP011327,242044,242532;CP011329,242044,242532;CP012419,242044,242532;
CP013202	Mauve	SHARED	242539	242857	.	.	.	Notes=Lenght318	HF952104,242539,242857;CP007631,242539,242857;CP010867,242539,242857;
CP013202	Mauve	SHARED	242858	242896	.	.	.	Notes=Lenght38	AL732656,242858,242896;CP000114,242858,242896;CP003810,242858,242896;HF952104,242858,242896;CP007631,242858,242896;CP007572,242858,242896;CP007571,242858,242896;CP007570,242858,242896;CP010867,242858,242896;CP011325,242858,242896;CP011326,242858,242896;CP011327,242858,242896;CP011329,242858,242896;CP012419,242858,242896;
CP013202	Mauve	SHARED	242897	243984	.	.	.	Notes=Lenght1087	AL732656,242897,243984;AE009948,242897,243984;CP000114,242897,243984;CP003810,242897,243984;HF952104,242897,243984;CP007631,242897,243984;CP007572,242897,243984;CP007571,242897,243984;CP007570,242897,243984;CP010867,242897,243984;CP011325,242897,243984;CP011326,242897,243984;CP011327,242897,243984;CP011329,242897,243984;CP012419,242897,243984;
CP013202	Mauve	SHARED	243985	244232	.	.	.	Notes=Lenght247	AE009948,243985,244232;HF952104,243985,244232;CP007631,243985,244232;CP010867,243985,244232;
CP013202	Mauve	SHARED	244233	245314	.	.	.	Notes=Lenght1081	AL732656,244233,245314;AE009948,244233,245314;CP000114,244233,245314;CP003810,244233,245314;HF952104,244233,245314;CP007631,244233,245314;CP007572,244233,245314;CP007571,244233,245314;CP007570,244233,245314;CP010867,244233,245314;CP011325,244233,245314;CP011326,244233,245314;CP011327,244233,245314;CP011329,244233,245314;CP012419,244233,245314;
CP013202	Mauve	SHARED	245315	245337	.	.	.	Notes=Lenght22	HF952104,245315,245337;
CP013202	Mauve	SHARED	245338	250257	.	.	.	Notes=Lenght4919	AL732656,245338,250257;AE009948,245338,250257;CP000114,245338,250257;CP003810,245338,250257;HF952104,245338,250257;CP007631,245338,250257;CP007572,245338,250257;CP007571,245338,250257;CP007570,245338,250257;CP010867,245338,250257;CP011325,245338,250257;CP011326,245338,250257;CP011327,245338,250257;CP011329,245338,250257;CP012419,245338,250257;
CP013202	Mauve	SHARED	250258	250285	.	.	.	Notes=Lenght27	AE009948,250258,250285;CP000114,250258,250285;CP003810,250258,250285;HF952104,250258,250285;CP007631,250258,250285;CP010867,250258,250285;CP011325,250258,250285;CP011326,250258,250285;CP011327,250258,250285;CP011329,250258,250285;CP012419,250258,250285;
CP013202	Mauve	SHARED	250286	260999	.	.	.	Notes=Lenght10713	HF952104,250286,260999;CP010867,250286,260999;
CP013202	Mauve	SHARED	261000	261027	.	.	.	Notes=Lenght27	AL732656,261000,261027;HF952104,261000,261027;CP007572,261000,261027;CP007571,261000,261027;CP007570,261000,261027;CP010867,261000,261027;
CP013202	Mauve	SHARED	261035	261603	.	.	.	Notes=Lenght568	AL732656,261035,261603;AE009948,261035,261603;CP000114,261035,261603;CP003810,261035,261603;HF952104,261035,261603;CP007631,261035,261603;CP007572,261035,261603;CP007571,261035,261603;CP007570,261035,261603;CP010867,261035,261603;CP011325,261035,261603;CP011326,261035,261603;CP011327,261035,261603;CP011329,261035,261603;CP012419,261035,261603;
CP013202	Mauve	SHARED	261604	261869	.	.	.	Notes=Lenght265	AL732656,261604,261869;AE009948,261604,261869;CP000114,261604,261869;CP003810,261604,261869;HF952104,261604,261869;CP007631,261604,261869;CP007572,261604,261869;CP007571,261604,261869;CP007570,261604,261869;CP010867,261604,261869;CP011325,261604,261869;CP011326,261604,261869;CP011327,261604,261869;CP011329,261604,261869;CP012419,261604,261869;
CP013202	Mauve	SHARED	261871	264354	.	.	.	Notes=Lenght2483	AL732656,261871,264354;AE009948,261871,264354;CP000114,261871,264354;CP003810,261871,264354;HF952104,261871,264354;CP007631,261871,264354;CP007572,261871,264354;CP007571,261871,264354;CP007570,261871,264354;CP010867,261871,264354;CP011325,261871,264354;CP011326,261871,264354;CP011327,261871,264354;CP011329,261871,264354;CP012419,261871,264354;
CP013202	Mauve	SHARED	266035	266100	.	.	.	Notes=Lenght65	AL732656,266035,266100;AE009948,266035,266100;CP000114,266035,266100;CP003810,266035,266100;HF952104,266035,266100;HF952106,266035,266100;HF952105,266035,266100;CP007482,266035,266100;CP007565,266035,266100;HG939456,266035,266100;CP007631,266035,266100;CP007632,266035,266100;CP006910,266035,266100;CP007572,266035,266100;CP007571,266035,266100;CP007570,266035,266100;FO393392,266035,266100;CP010867…
CP013202	Mauve	SHARED	266668	266966	.	.	.	Notes=Lenght298	AL732656,266668,266966;AE009948,266668,266966;CP000114,266668,266966;CP003810,266668,266966;CP003919,266668,266966;HF952104,266668,266966;HF952106,266668,266966;HF952105,266668,266966;HG939456,266668,266966;CP007631,266668,266966;CP007632,266668,266966;CP006910,266668,266966;CP007572,266668,266966;CP007571,266668,266966;CP007570,266668,266966;CP010867,266668,266966;CP011325,266668,266966;CP011326…
CP013202	Mauve	SHARED	272298	272660	.	.	.	Notes=Lenght362	AL732656,272298,272660;AE009948,272298,272660;CP000114,272298,272660;CP003810,272298,272660;CP003919,272298,272660;HF952104,272298,272660;HF952106,272298,272660;HF952105,272298,272660;CP007482,272298,272660;CP007565,272298,272660;HG939456,272298,272660;CP007631,272298,272660;CP007632,272298,272660;CP006910,272298,272660;CP007572,272298,272660;CP007571,272298,272660;CP007570,272298,272660;FO393392…
CP013202	Mauve	SHARED	272661	273002	.	.	.	Notes=Lenght341	AL732656,272661,273002;AE009948,272661,273002;CP000114,272661,273002;CP003810,272661,273002;CP003919,272661,273002;HF952104,272661,273002;HF952106,272661,273002;HF952105,272661,273002;HG939456,272661,273002;CP007631,272661,273002;CP007632,272661,273002;CP006910,272661,273002;CP007572,272661,273002;CP007571,272661,273002;CP007570,272661,273002;CP010867,272661,273002;CP011325,272661,273002;CP011326…
CP013202	Mauve	SHARED	273004	273120	.	.	.	Notes=Lenght116	AL732656,273004,273120;AE009948,273004,273120;CP000114,273004,273120;CP003810,273004,273120;HF952104,273004,273120;HG939456,273004,273120;CP007631,273004,273120;CP007632,273004,273120;CP006910,273004,273120;CP007572,273004,273120;CP007571,273004,273120;CP007570,273004,273120;CP010867,273004,273120;CP011325,273004,273120;CP011326,273004,273120;CP011327,273004,273120;CP011329,273004,273120;CP012419…
CP013202	Mauve	SHARED	273122	273406	.	.	.	Notes=Lenght284	AL732656,273122,273406;AE009948,273122,273406;CP000114,273122,273406;CP003810,273122,273406;CP003919,273122,273406;HF952104,273122,273406;HF952106,273122,273406;HF952105,273122,273406;HG939456,273122,273406;CP007631,273122,273406;CP007632,273122,273406;CP006910,273122,273406;CP007572,273122,273406;CP007571,273122,273406;CP007570,273122,273406;CP010867,273122,273406;CP011325,273122,273406;CP011326…
CP013202	Mauve	SHARED	273407	274152	.	.	.	Notes=Lenght745	AL732656,273407,274152;AE009948,273407,274152;CP000114,273407,274152;CP003810,273407,274152;CP003919,273407,274152;HF952104,273407,274152;HF952106,273407,274152;HF952105,273407,274152;HG939456,273407,274152;CP007631,273407,274152;CP007632,273407,274152;CP006910,273407,274152;CP007572,273407,274152;CP007571,273407,274152;CP007570,273407,274152;CP010867,273407,274152;CP011325,273407,274152;CP011326…
CP013202	Mauve	SHARED	274153	274205	.	.	.	Notes=Lenght52	AE009948,274153,274205;CP000114,274153,274205;CP003810,274153,274205;CP003919,274153,274205;HF952104,274153,274205;HF952106,274153,274205;HF952105,274153,274205;HG939456,274153,274205;CP007631,274153,274205;CP007632,274153,274205;CP006910,274153,274205;CP007572,274153,274205;CP007571,274153,274205;CP007570,274153,274205;CP010867,274153,274205;CP011325,274153,274205;CP011326,274153,274205;CP011327…
CP013202	Mauve	SHARED	274206	274602	.	.	.	Notes=Lenght396	AE009948,274206,274602;CP000114,274206,274602;CP003810,274206,274602;CP003919,274206,274602;HF952104,274206,274602;HF952106,274206,274602;HF952105,274206,274602;HG939456,274206,274602;CP007631,274206,274602;CP006910,274206,274602;CP007572,274206,274602;CP007571,274206,274602;CP007570,274206,274602;CP010867,274206,274602;CP011325,274206,274602;CP011326,274206,274602;CP011327,274206,274602;CP011329…
CP013202	Mauve	SHARED	274703	275102	.	.	.	Notes=Lenght399	HF952106,274703,275102;HG939456,274703,275102;CP010319,274703,275102;
CP013202	Mauve	SHARED	275203	275402	.	.	.	Notes=Lenght199	AE009948,275203,275402;CP000114,275203,275402;CP003810,275203,275402;HF952104,275203,275402;HG939456,275203,275402;CP007631,275203,275402;CP007632,275203,275402;CP010867,275203,275402;CP011325,275203,275402;CP011326,275203,275402;CP011327,275203,275402;CP011329,275203,275402;CP012419,275203,275402;
CP013202	Mauve	SHARED	275403	275450	.	.	.	Notes=Lenght47	HG939456,275403,275450;
CP013202	Mauve	SHARED	275452	276660	.	.	.	Notes=Lenght1208	AE009948,275452,276660;CP000114,275452,276660;CP003810,275452,276660;HF952104,275452,276660;CP007631,275452,276660;CP010867,275452,276660;CP011325,275452,276660;CP011326,275452,276660;CP011327,275452,276660;CP011329,275452,276660;CP012419,275452,276660;
CP013202	Mauve	SHARED	276661	276710	.	.	.	Notes=Lenght49	CP000114,276661,276710;CP003810,276661,276710;HF952104,276661,276710;CP007631,276661,276710;CP010867,276661,276710;CP011325,276661,276710;CP011326,276661,276710;CP011327,276661,276710;CP011329,276661,276710;CP012419,276661,276710;
CP013202	Mauve	SHARED	276711	276743	.	.	.	Notes=Lenght32	HF952104,276711,276743;CP007631,276711,276743;CP010867,276711,276743;
CP013202	Mauve	SHARED	276747	277102	.	.	.	Notes=Lenght355	AE009948,276747,277102;CP000114,276747,277102;CP003810,276747,277102;HF952104,276747,277102;CP007631,276747,277102;CP010867,276747,277102;CP011325,276747,277102;CP011326,276747,277102;CP011327,276747,277102;CP011329,276747,277102;CP012419,276747,277102;
CP013202	Mauve	SHARED	277103	277336	.	.	.	Notes=Lenght233	AE009948,277103,277336;CP000114,277103,277336;CP003810,277103,277336;HF952104,277103,277336;HG939456,277103,277336;CP007631,277103,277336;CP010867,277103,277336;CP011325,277103,277336;CP011326,277103,277336;CP011327,277103,277336;CP011329,277103,277336;CP012419,277103,277336;
CP013202	Mauve	SHARED	277337	277350	.	.	.	Notes=Lenght13	AE009948,277337,277350;CP000114,277337,277350;CP003810,277337,277350;HF952104,277337,277350;CP007631,277337,277350;CP010867,277337,277350;CP011325,277337,277350;CP011326,277337,277350;CP011327,277337,277350;CP011329,277337,277350;CP012419,277337,277350;
CP013202	Mauve	SHARED	277351	278368	.	.	.	Notes=Lenght1017	AE009948,277351,278368;CP000114,277351,278368;CP003810,277351,278368;HF952104,277351,278368;HF952106,277351,278368;HF952105,277351,278368;CP007631,277351,278368;CP010867,277351,278368;CP011325,277351,278368;CP011326,277351,278368;CP011327,277351,278368;CP011329,277351,278368;CP010319,277351,278368;CP012419,277351,278368;
CP013202	Mauve	SHARED	278369	278530	.	.	.	Notes=Lenght161	AE009948,278369,278530;CP000114,278369,278530;CP003810,278369,278530;CP003919,278369,278530;HF952104,278369,278530;HF952106,278369,278530;HF952105,278369,278530;CP007631,278369,278530;CP010867,278369,278530;CP011325,278369,278530;CP011326,278369,278530;CP011327,278369,278530;CP011329,278369,278530;CP010319,278369,278530;CP012419,278369,278530;
CP013202	Mauve	SHARED	278531	279839	.	.	.	Notes=Lenght1308	AE009948,278531,279839;CP000114,278531,279839;CP003810,278531,279839;CP003919,278531,279839;HF952104,278531,279839;HF952106,278531,279839;HF952105,278531,279839;HG939456,278531,279839;CP007631,278531,279839;CP010867,278531,279839;CP011325,278531,279839;CP011326,278531,279839;CP011327,278531,279839;CP011329,278531,279839;CP010319,278531,279839;CP012419,278531,279839;
CP013202	Mauve	SHARED	279840	279999	.	.	.	Notes=Lenght159	AE009948,279840,279999;CP000114,279840,279999;CP003810,279840,279999;CP003919,279840,279999;HF952104,279840,279999;HF952106,279840,279999;HF952105,279840,279999;CP007482,279840,279999;CP007565,279840,279999;HG939456,279840,279999;CP007631,279840,279999;FO393392,279840,279999;CP010867,279840,279999;CP011325,279840,279999;CP011326,279840,279999;CP011327,279840,279999;CP011328,279840,279999;CP011329…
CP013202	Mauve	SHARED	280008	281795	.	.	.	Notes=Lenght1787	AE009948,280008,281795;CP000114,280008,281795;CP003810,280008,281795;HF952104,280008,281795;CP007631,280008,281795;CP010867,280008,281795;CP011325,280008,281795;CP011326,280008,281795;CP011327,280008,281795;CP011329,280008,281795;CP012419,280008,281795;
CP013202	Mauve	SHARED	281796	281840	.	.	.	Notes=Lenght44	AE009948,281796,281840;CP000114,281796,281840;CP003810,281796,281840;CP003919,281796,281840;HF952104,281796,281840;HF952106,281796,281840;HF952105,281796,281840;CP007482,281796,281840;CP007565,281796,281840;HG939456,281796,281840;CP007631,281796,281840;FO393392,281796,281840;CP010867,281796,281840;CP011325,281796,281840;CP011326,281796,281840;CP011327,281796,281840;CP011328,281796,281840;CP011329…
CP013202	Mauve	SHARED	281841	281862	.	.	.	Notes=Lenght21	AE009948,281841,281862;CP000114,281841,281862;CP003810,281841,281862;CP003919,281841,281862;HF952104,281841,281862;HF952106,281841,281862;HF952105,281841,281862;CP007482,281841,281862;CP007565,281841,281862;HG939456,281841,281862;CP007631,281841,281862;CP007632,281841,281862;FO393392,281841,281862;CP010867,281841,281862;CP011325,281841,281862;CP011326,281841,281862;CP011327,281841,281862;CP011328…
CP013202	Mauve	SHARED	281863	281899	.	.	.	Notes=Lenght36	AL732656,281863,281899;AE009948,281863,281899;CP000114,281863,281899;CP003810,281863,281899;CP003919,281863,281899;HF952104,281863,281899;HF952106,281863,281899;HF952105,281863,281899;CP007482,281863,281899;CP007565,281863,281899;HG939456,281863,281899;CP007631,281863,281899;CP007632,281863,281899;CP007572,281863,281899;CP007571,281863,281899;CP007570,281863,281899;FO393392,281863,281899;CP010867…
CP013202	Mauve	SHARED	284353	286274	.	.	.	Notes=Lenght1921	AL732656,284353,286274;AE009948,284353,286274;CP000114,284353,286274;CP003810,284353,286274;HF952104,284353,286274;HF952106,284353,286274;HF952105,284353,286274;HG939456,284353,286274;CP007631,284353,286274;CP007632,284353,286274;CP006910,284353,286274;CP007572,284353,286274;CP007571,284353,286274;CP007570,284353,286274;CP010867,284353,286274;CP011325,284353,286274;CP011326,284353,286274;CP011327…
CP013202	Mauve	SHARED	287931	287954	.	.	.	Notes=Lenght23	AL732656,287931,287954;AE009948,287931,287954;CP000114,287931,287954;CP003810,287931,287954;HF952104,287931,287954;HF952106,287931,287954;HF952105,287931,287954;CP007482,287931,287954;CP007565,287931,287954;HG939456,287931,287954;CP007631,287931,287954;CP007632,287931,287954;CP006910,287931,287954;CP007572,287931,287954;CP007571,287931,287954;CP007570,287931,287954;FO393392,287931,287954;CP010867…
CP013202	Mauve	SHARED	298778	299350	.	.	.	Notes=Lenght572	AL732656,298778,299350;AE009948,298778,299350;CP000114,298778,299350;CP003810,298778,299350;HF952104,298778,299350;HF952106,298778,299350;HF952105,298778,299350;HG939456,298778,299350;CP007631,298778,299350;CP007632,298778,299350;CP006910,298778,299350;CP007572,298778,299350;CP007571,298778,299350;CP007570,298778,299350;CP010867,298778,299350;CP011325,298778,299350;CP011326,298778,299350;CP011327…
CP013202	Mauve	SHARED	302653	303020	.	.	.	Notes=Lenght367	AL732656,302653,303020;AE009948,302653,303020;CP000114,302653,303020;CP003810,302653,303020;HF952104,302653,303020;HF952106,302653,303020;HF952105,302653,303020;CP007482,302653,303020;CP007565,302653,303020;HG939456,302653,303020;CP007631,302653,303020;CP007632,302653,303020;CP006910,302653,303020;CP007572,302653,303020;CP007571,302653,303020;CP007570,302653,303020;FO393392,302653,303020;CP010867…
CP013202	Mauve	SHARED	303021	303176	.	.	.	Notes=Lenght155	AL732656,303021,303176;AE009948,303021,303176;CP000114,303021,303176;CP003810,303021,303176;HF952104,303021,303176;HF952106,303021,303176;HF952105,303021,303176;HG939456,303021,303176;CP007631,303021,303176;CP007632,303021,303176;CP006910,303021,303176;CP007572,303021,303176;CP007571,303021,303176;CP007570,303021,303176;CP010867,303021,303176;CP011325,303021,303176;CP011326,303021,303176;CP011327…
CP013202	Mauve	SHARED	308897	310004	.	.	.	Notes=Lenght1107	AL732656,308897,310004;AE009948,308897,310004;CP000114,308897,310004;CP003810,308897,310004;CP003919,308897,310004;HF952104,308897,310004;HF952106,308897,310004;HF952105,308897,310004;HG939456,308897,310004;CP007631,308897,310004;CP007632,308897,310004;CP006910,308897,310004;CP007572,308897,310004;CP007571,308897,310004;CP007570,308897,310004;CP010867,308897,310004;CP011325,308897,310004;CP011326…
CP013202	Mauve	SHARED	326023	326113	.	.	.	Notes=Lenght90	AL732656,326023,326113;AE009948,326023,326113;CP000114,326023,326113;CP003810,326023,326113;HF952104,326023,326113;HF952106,326023,326113;HF952105,326023,326113;CP007482,326023,326113;CP007565,326023,326113;HG939456,326023,326113;CP007631,326023,326113;CP007632,326023,326113;CP006910,326023,326113;CP007572,326023,326113;CP007571,326023,326113;CP007570,326023,326113;FO393392,326023,326113;CP010867…
CP013202	Mauve	SHARED	337383	338736	.	.	.	Notes=Lenght1353	AL732656,337383,338736;AE009948,337383,338736;CP000114,337383,338736;CP003810,337383,338736;CP003919,337383,338736;HF952104,337383,338736;HF952106,337383,338736;HF952105,337383,338736;CP007482,337383,338736;CP007565,337383,338736;HG939456,337383,338736;CP007631,337383,338736;CP006910,337383,338736;CP007572,337383,338736;CP007571,337383,338736;CP007570,337383,338736;FO393392,337383,338736;CP010867…
CP013202	Mauve	SHARED	338737	338893	.	.	.	Notes=Lenght156	AL732656,338737,338893;AE009948,338737,338893;CP000114,338737,338893;CP003810,338737,338893;CP003919,338737,338893;HF952104,338737,338893;HF952106,338737,338893;HF952105,338737,338893;CP007482,338737,338893;CP007565,338737,338893;HG939456,338737,338893;CP007631,338737,338893;CP006910,338737,338893;CP007572,338737,338893;CP007571,338737,338893;CP007570,338737,338893;FO393392,338737,338893;CP010867…
CP013202	Mauve	SHARED	339058	339099	.	.	.	Notes=Lenght41	AL732656,339058,339099;AE009948,339058,339099;CP000114,339058,339099;CP003810,339058,339099;CP003919,339058,339099;HF952104,339058,339099;HF952106,339058,339099;CP007482,339058,339099;CP007565,339058,339099;HG939456,339058,339099;CP007631,339058,339099;CP007632,339058,339099;CP006910,339058,339099;CP007572,339058,339099;CP007571,339058,339099;CP007570,339058,339099;FO393392,339058,339099;CP010867…
CP013202	Mauve	SHARED	339100	339136	.	.	.	Notes=Lenght36	AL732656,339100,339136;AE009948,339100,339136;CP000114,339100,339136;CP003810,339100,339136;CP003919,339100,339136;HF952104,339100,339136;HF952106,339100,339136;CP007482,339100,339136;CP007565,339100,339136;CP007631,339100,339136;CP006910,339100,339136;CP007572,339100,339136;CP007571,339100,339136;CP007570,339100,339136;FO393392,339100,339136;CP010867,339100,339136;CP011325,339100,339136;CP011326…
CP013202	Mauve	SHARED	339154	339165	.	.	.	Notes=Lenght11	AL732656,339154,339165;AE009948,339154,339165;CP000114,339154,339165;CP003810,339154,339165;HF952104,339154,339165;HF952106,339154,339165;HF952105,339154,339165;CP007482,339154,339165;CP007565,339154,339165;HG939456,339154,339165;CP007631,339154,339165;CP007632,339154,339165;CP006910,339154,339165;CP007572,339154,339165;CP007571,339154,339165;CP007570,339154,339165;FO393392,339154,339165;CP010867…
CP013202	Mauve	SHARED	357679	363256	.	.	.	Notes=Lenght5577	AL732656,357679,363256;AE009948,357679,363256;CP000114,357679,363256;CP003810,357679,363256;HF952104,357679,363256;HF952106,357679,363256;HF952105,357679,363256;HG939456,357679,363256;CP007631,357679,363256;CP007632,357679,363256;CP006910,357679,363256;CP007572,357679,363256;CP007571,357679,363256;CP007570,357679,363256;CP010867,357679,363256;CP011325,357679,363256;CP011326,357679,363256;CP011327…
CP013202	Mauve	SHARED	368993	369028	.	.	.	Notes=Lenght35	AL732656,368993,369028;AE009948,368993,369028;CP000114,368993,369028;CP003810,368993,369028;CP003919,368993,369028;HF952104,368993,369028;HF952106,368993,369028;HF952105,368993,369028;CP007482,368993,369028;CP007565,368993,369028;HG939456,368993,369028;CP007631,368993,369028;CP007632,368993,369028;CP006910,368993,369028;CP007572,368993,369028;CP007571,368993,369028;CP007570,368993,369028;FO393392…
CP013202	Mauve	SHARED	369029	369079	.	.	.	Notes=Lenght50	AL732656,369029,369079;AE009948,369029,369079;CP000114,369029,369079;CP003810,369029,369079;CP003919,369029,369079;HF952104,369029,369079;HF952106,369029,369079;HF952105,369029,369079;CP007482,369029,369079;CP007565,369029,369079;HG939456,369029,369079;CP007631,369029,369079;CP007632,369029,369079;CP006910,369029,369079;CP007572,369029,369079;CP007571,369029,369079;CP007570,369029,369079;FO393392…
CP013202	Mauve	SHARED	369080	369137	.	.	.	Notes=Lenght57	AL732656,369080,369137;AE009948,369080,369137;CP003810,369080,369137;CP003919,369080,369137;HF952104,369080,369137;HF952106,369080,369137;HF952105,369080,369137;CP007482,369080,369137;CP007565,369080,369137;HG939456,369080,369137;CP007631,369080,369137;CP007632,369080,369137;CP006910,369080,369137;CP007572,369080,369137;CP007571,369080,369137;CP007570,369080,369137;FO393392,369080,369137;CP010867…
CP013202	Mauve	SHARED	369138	369517	.	.	.	Notes=Lenght379	AL732656,369138,369517;AE009948,369138,369517;CP003810,369138,369517;CP003919,369138,369517;HF952104,369138,369517;HF952106,369138,369517;HF952105,369138,369517;CP007482,369138,369517;CP007565,369138,369517;HG939456,369138,369517;CP007631,369138,369517;CP007632,369138,369517;CP006910,369138,369517;CP007572,369138,369517;CP007571,369138,369517;CP007570,369138,369517;FO393392,369138,369517;CP010867…
CP013202	Mauve	SHARED	369518	369611	.	.	.	Notes=Lenght93	AL732656,369518,369611;AE009948,369518,369611;CP000114,369518,369611;CP003810,369518,369611;CP003919,369518,369611;HF952104,369518,369611;HF952106,369518,369611;HF952105,369518,369611;CP007482,369518,369611;CP007565,369518,369611;HG939456,369518,369611;CP007631,369518,369611;CP007632,369518,369611;CP006910,369518,369611;CP007572,369518,369611;CP007571,369518,369611;CP007570,369518,369611;FO393392…
CP013202	Mauve	SHARED	369612	369727	.	.	.	Notes=Lenght115	AL732656,369612,369727;AE009948,369612,369727;CP000114,369612,369727;CP003810,369612,369727;CP003919,369612,369727;HF952104,369612,369727;HF952106,369612,369727;HF952105,369612,369727;CP007482,369612,369727;CP007565,369612,369727;HG939456,369612,369727;CP007631,369612,369727;CP007632,369612,369727;CP006910,369612,369727;CP007572,369612,369727;CP007571,369612,369727;CP007570,369612,369727;FO393392…
CP013202	Mauve	SHARED	369764	369777	.	.	.	Notes=Lenght13	AE009948,369764,369777;HF952104,369764,369777;CP007631,369764,369777;CP010867,369764,369777;CP011326,369764,369777;CP011329,369764,369777;CP012419,369764,369777;
CP013202	Mauve	SHARED	369778	369809	.	.	.	Notes=Lenght31	AL732656,369778,369809;AE009948,369778,369809;CP000114,369778,369809;CP003810,369778,369809;CP003919,369778,369809;HF952104,369778,369809;HF952106,369778,369809;HF952105,369778,369809;CP007482,369778,369809;HG939456,369778,369809;CP007631,369778,369809;CP007632,369778,369809;CP006910,369778,369809;CP007572,369778,369809;CP007571,369778,369809;CP007570,369778,369809;FO393392,369778,369809;CP010867…
CP013202	Mauve	SHARED	369930	370131	.	.	.	Notes=Lenght201	AL732656,369930,370131;AE009948,369930,370131;CP000114,369930,370131;CP003810,369930,370131;CP003919,369930,370131;HF952104,369930,370131;HF952106,369930,370131;HF952105,369930,370131;CP007482,369930,370131;CP007565,369930,370131;HG939456,369930,370131;CP007631,369930,370131;CP007632,369930,370131;CP006910,369930,370131;CP007572,369930,370131;CP007571,369930,370131;CP007570,369930,370131;FO393392…
CP013202	Mauve	SHARED	370132	370160	.	.	.	Notes=Lenght28	AE009948,370132,370160;CP000114,370132,370160;CP003810,370132,370160;CP003919,370132,370160;HF952104,370132,370160;HF952106,370132,370160;HF952105,370132,370160;CP007482,370132,370160;CP007565,370132,370160;HG939456,370132,370160;CP007631,370132,370160;CP007632,370132,370160;CP006910,370132,370160;FO393392,370132,370160;CP010867,370132,370160;CP011325,370132,370160;CP011326,370132,370160;CP011328…
CP013202	Mauve	SHARED	370161	370179	.	.	.	Notes=Lenght18	AE009948,370161,370179;CP000114,370161,370179;CP003810,370161,370179;HF952104,370161,370179;CP007631,370161,370179;CP010867,370161,370179;CP011325,370161,370179;CP011326,370161,370179;CP011329,370161,370179;
CP013202	Mauve	SHARED	370180	370261	.	.	.	Notes=Lenght81	AE009948,370180,370261;CP000114,370180,370261;CP003810,370180,370261;HF952104,370180,370261;CP007631,370180,370261;CP010867,370180,370261;CP011326,370180,370261;CP011329,370180,370261;
CP013202	Mauve	SHARED	370262	370327	.	.	.	Notes=Lenght65	AL732656,370262,370327;AE009948,370262,370327;CP000114,370262,370327;CP003810,370262,370327;CP003919,370262,370327;HF952104,370262,370327;HF952106,370262,370327;HF952105,370262,370327;CP007482,370262,370327;CP007565,370262,370327;HG939456,370262,370327;CP007631,370262,370327;CP007632,370262,370327;CP006910,370262,370327;CP007572,370262,370327;CP007571,370262,370327;CP007570,370262,370327;FO393392…
CP013202	Mauve	SHARED	370328	370529	.	.	.	Notes=Lenght201	AL732656,370328,370529;AE009948,370328,370529;CP003810,370328,370529;CP003919,370328,370529;HF952104,370328,370529;HF952106,370328,370529;HF952105,370328,370529;CP007482,370328,370529;CP007565,370328,370529;HG939456,370328,370529;CP007631,370328,370529;CP007632,370328,370529;CP006910,370328,370529;CP007572,370328,370529;CP007571,370328,370529;CP007570,370328,370529;FO393392,370328,370529;CP010867…
CP013202	Mauve	SHARED	370780	371025	.	.	.	Notes=Lenght245	AL732656,370780,371025;AE009948,370780,371025;CP000114,370780,371025;CP003810,370780,371025;CP003919,370780,371025;HF952104,370780,371025;HF952106,370780,371025;HF952105,370780,371025;CP007482,370780,371025;CP007565,370780,371025;HG939456,370780,371025;CP007631,370780,371025;CP007632,370780,371025;CP006910,370780,371025;CP007572,370780,371025;CP007571,370780,371025;CP007570,370780,371025;FO393392…
CP013202	Mauve	SHARED	371030	371075	.	.	.	Notes=Lenght45	AE009948,371030,371075;CP003919,371030,371075;HF952104,371030,371075;HF952106,371030,371075;HF952105,371030,371075;CP007482,371030,371075;CP007565,371030,371075;HG939456,371030,371075;CP007631,371030,371075;CP007632,371030,371075;CP006910,371030,371075;FO393392,371030,371075;CP010867,371030,371075;CP011325,371030,371075;CP011326,371030,371075;CP011328,371030,371075;CP011329,371030,371075;CP010319…
CP013202	Mauve	SHARED	371076	371096	.	.	.	Notes=Lenght20	AL732656,371076,371096;AE009948,371076,371096;CP000114,371076,371096;CP003919,371076,371096;HF952104,371076,371096;HF952106,371076,371096;HF952105,371076,371096;CP007482,371076,371096;CP007565,371076,371096;HG939456,371076,371096;CP007631,371076,371096;CP007632,371076,371096;CP006910,371076,371096;CP007572,371076,371096;CP007571,371076,371096;CP007570,371076,371096;FO393392,371076,371096;CP010867…
CP013202	Mauve	SHARED	371097	371196	.	.	.	Notes=Lenght99	AE009948,371097,371196;CP003919,371097,371196;HF952104,371097,371196;HF952106,371097,371196;HF952105,371097,371196;CP007482,371097,371196;CP007565,371097,371196;HG939456,371097,371196;CP007631,371097,371196;CP007632,371097,371196;CP006910,371097,371196;FO393392,371097,371196;CP010867,371097,371196;CP011328,371097,371196;CP011329,371097,371196;CP010319,371097,371196;CP012419,371097,371196;
CP013202	Mauve	SHARED	371197	371258	.	.	.	Notes=Lenght61	AL732656,371197,371258;AE009948,371197,371258;CP000114,371197,371258;CP003919,371197,371258;HF952104,371197,371258;HF952106,371197,371258;HF952105,371197,371258;CP007482,371197,371258;CP007565,371197,371258;HG939456,371197,371258;CP007631,371197,371258;CP007632,371197,371258;CP006910,371197,371258;CP007572,371197,371258;CP007571,371197,371258;CP007570,371197,371258;FO393392,371197,371258;CP010867…
CP013202	Mauve	SHARED	371526	371596	.	.	.	Notes=Lenght70	AE009948,371526,371596;HF952104,371526,371596;CP007631,371526,371596;CP010867,371526,371596;CP011329,371526,371596;
CP013202	Mauve	SHARED	371630	371778	.	.	.	Notes=Lenght148	AL732656,371630,371778;AE009948,371630,371778;CP000114,371630,371778;CP003810,371630,371778;CP003919,371630,371778;HF952104,371630,371778;HF952106,371630,371778;HF952105,371630,371778;CP007482,371630,371778;CP007565,371630,371778;HG939456,371630,371778;CP007631,371630,371778;CP007632,371630,371778;CP006910,371630,371778;CP007572,371630,371778;CP007571,371630,371778;CP007570,371630,371778;FO393392…
CP013202	Mauve	SHARED	371780	371843	.	.	.	Notes=Lenght63	AE009948,371780,371843;CP003810,371780,371843;HF952104,371780,371843;CP007631,371780,371843;CP010867,371780,371843;CP011327,371780,371843;CP011329,371780,371843;CP012419,371780,371843;
CP013202	Mauve	SHARED	371974	371999	.	.	.	Notes=Lenght25	AE009948,371974,371999;CP003810,371974,371999;HF952104,371974,371999;CP007631,371974,371999;CP010867,371974,371999;CP011327,371974,371999;CP011329,371974,371999;CP012419,371974,371999;
CP013202	Mauve	SHARED	372000	372028	.	.	.	Notes=Lenght28	AE009948,372000,372028;CP003810,372000,372028;HF952104,372000,372028;CP007631,372000,372028;CP010867,372000,372028;CP011329,372000,372028;CP012419,372000,372028;
CP013202	Mauve	SHARED	372029	372048	.	.	.	Notes=Lenght19	AL732656,372029,372048;AE009948,372029,372048;CP000114,372029,372048;CP003810,372029,372048;CP003919,372029,372048;HF952104,372029,372048;HF952106,372029,372048;HF952105,372029,372048;CP007482,372029,372048;HG939456,372029,372048;CP007631,372029,372048;CP007632,372029,372048;CP006910,372029,372048;CP007572,372029,372048;CP007571,372029,372048;CP007570,372029,372048;FO393392,372029,372048;CP010867…
CP013202	Mauve	SHARED	372230	372379	.	.	.	Notes=Lenght149	AE009948,372230,372379;HF952104,372230,372379;CP007631,372230,372379;CP010867,372230,372379;CP011329,372230,372379;
CP013202	Mauve	SHARED	372380	372429	.	.	.	Notes=Lenght49	AE009948,372380,372429;HF952104,372380,372429;CP007631,372380,372429;CP010867,372380,372429;CP011327,372380,372429;CP011329,372380,372429;
CP013202	Mauve	SHARED	372430	372517	.	.	.	Notes=Lenght87	AL732656,372430,372517;AE009948,372430,372517;CP000114,372430,372517;CP003919,372430,372517;HF952104,372430,372517;HF952106,372430,372517;HF952105,372430,372517;CP007482,372430,372517;CP007565,372430,372517;HG939456,372430,372517;CP007631,372430,372517;CP007632,372430,372517;CP006910,372430,372517;CP007572,372430,372517;CP007571,372430,372517;CP007570,372430,372517;FO393392,372430,372517;CP010867…
CP013202	Mauve	SHARED	372518	372529	.	.	.	Notes=Lenght11	AE009948,372518,372529;HF952104,372518,372529;CP007631,372518,372529;CP010867,372518,372529;CP011329,372518,372529;
CP013202	Mauve	SHARED	372530	372629	.	.	.	Notes=Lenght99	AL732656,372530,372629;AE009948,372530,372629;CP000114,372530,372629;CP003919,372530,372629;HF952104,372530,372629;HF952106,372530,372629;HF952105,372530,372629;CP007482,372530,372629;CP007565,372530,372629;HG939456,372530,372629;CP007631,372530,372629;CP007632,372530,372629;CP006910,372530,372629;CP007572,372530,372629;CP007571,372530,372629;CP007570,372530,372629;FO393392,372530,372629;CP010867…
CP013202	Mauve	SHARED	372630	372779	.	.	.	Notes=Lenght149	AL732656,372630,372779;AE009948,372630,372779;CP000114,372630,372779;CP003919,372630,372779;HF952104,372630,372779;HF952106,372630,372779;HF952105,372630,372779;CP007482,372630,372779;CP007565,372630,372779;HG939456,372630,372779;CP007631,372630,372779;CP007632,372630,372779;CP006910,372630,372779;CP007572,372630,372779;CP007571,372630,372779;CP007570,372630,372779;FO393392,372630,372779;CP010867…
CP013202	Mauve	SHARED	372780	372814	.	.	.	Notes=Lenght34	AE009948,372780,372814;CP000114,372780,372814;CP003919,372780,372814;HF952104,372780,372814;HF952106,372780,372814;HF952105,372780,372814;CP007482,372780,372814;CP007565,372780,372814;HG939456,372780,372814;CP007631,372780,372814;CP007632,372780,372814;CP006910,372780,372814;FO393392,372780,372814;CP010867,372780,372814;CP011327,372780,372814;CP011328,372780,372814;CP011329,372780,372814;CP010319…
CP013202	Mauve	SHARED	372815	372828	.	.	.	Notes=Lenght13	AE009948,372815,372828;CP000114,372815,372828;HF952104,372815,372828;CP007631,372815,372828;CP010867,372815,372828;CP011327,372815,372828;CP011329,372815,372828;
CP013202	Mauve	SHARED	372829	373033	.	.	.	Notes=Lenght204	AE009948,372829,373033;CP000114,372829,373033;CP003919,372829,373033;HF952104,372829,373033;HF952106,372829,373033;HF952105,372829,373033;CP007482,372829,373033;CP007565,372829,373033;HG939456,372829,373033;CP007631,372829,373033;CP007632,372829,373033;CP006910,372829,373033;FO393392,372829,373033;CP010867,372829,373033;CP011326,372829,373033;CP011327,372829,373033;CP011328,372829,373033;CP011329…
CP013202	Mauve	SHARED	386205	387278	.	.	.	Notes=Lenght1073	AL732656,386205,387278;AE009948,386205,387278;CP000114,386205,387278;CP003810,386205,387278;CP003919,386205,387278;HF952104,386205,387278;HF952106,386205,387278;HF952105,386205,387278;CP007482,386205,387278;CP007565,386205,387278;HG939456,386205,387278;CP007631,386205,387278;CP007632,386205,387278;CP006910,386205,387278;CP007571,386205,387278;CP007570,386205,387278;FO393392,386205,387278;CP010867…
CP013202	Mauve	SHARED	389484	389508	.	.	.	Notes=Lenght24	AL732656,389484,389508;AE009948,389484,389508;CP000114,389484,389508;CP003810,389484,389508;CP003919,389484,389508;HF952104,389484,389508;HF952106,389484,389508;HF952105,389484,389508;HG939456,389484,389508;CP007631,389484,389508;CP007632,389484,389508;CP006910,389484,389508;CP007572,389484,389508;CP007571,389484,389508;CP007570,389484,389508;CP010867,389484,389508;CP011325,389484,389508;CP011326…
CP013202	Mauve	SHARED	392785	392796	.	.	.	Notes=Lenght11	AL732656,392785,392796;AE009948,392785,392796;CP000114,392785,392796;CP003810,392785,392796;CP003919,392785,392796;HF952104,392785,392796;HF952106,392785,392796;HF952105,392785,392796;CP007482,392785,392796;CP007565,392785,392796;HG939456,392785,392796;CP007631,392785,392796;CP007632,392785,392796;CP006910,392785,392796;CP007572,392785,392796;CP007571,392785,392796;CP007570,392785,392796;FO393392…
CP013202	Mauve	SHARED	415806	416261	.	.	.	Notes=Lenght455	AL732656,415806,416261;AE009948,415806,416261;CP000114,415806,416261;CP003810,415806,416261;HF952104,415806,416261;HF952106,415806,416261;HF952105,415806,416261;CP007482,415806,416261;CP007565,415806,416261;HG939456,415806,416261;CP007631,415806,416261;CP007632,415806,416261;CP006910,415806,416261;CP007572,415806,416261;CP007571,415806,416261;CP007570,415806,416261;FO393392,415806,416261;CP010867…
CP013202	Mauve	SHARED	421004	421453	.	.	.	Notes=Lenght449	AL732656,421004,421453;AE009948,421004,421453;CP000114,421004,421453;CP003810,421004,421453;CP003919,421004,421453;HF952104,421004,421453;HF952106,421004,421453;HF952105,421004,421453;CP007482,421004,421453;CP007565,421004,421453;HG939456,421004,421453;CP007631,421004,421453;CP006910,421004,421453;CP007572,421004,421453;CP007571,421004,421453;CP007570,421004,421453;FO393392,421004,421453;CP010867…
CP013202	Mauve	SHARED	422203	423780	.	.	.	Notes=Lenght1577	AL732656,422203,423780;AE009948,422203,423780;CP000114,422203,423780;CP003810,422203,423780;HF952104,422203,423780;HF952106,422203,423780;HF952105,422203,423780;CP007482,422203,423780;CP007565,422203,423780;HG939456,422203,423780;CP007631,422203,423780;CP007632,422203,423780;CP006910,422203,423780;CP007572,422203,423780;CP007571,422203,423780;CP007570,422203,423780;FO393392,422203,423780;CP010867…
CP013202	Mauve	SHARED	426997	427022	.	.	.	Notes=Lenght25	AL732656,426997,427022;AE009948,426997,427022;CP000114,426997,427022;CP003810,426997,427022;HF952104,426997,427022;HF952106,426997,427022;HF952105,426997,427022;CP007482,426997,427022;CP007565,426997,427022;HG939456,426997,427022;CP007631,426997,427022;CP007632,426997,427022;CP006910,426997,427022;CP007572,426997,427022;CP007571,426997,427022;CP007570,426997,427022;FO393392,426997,427022;CP010867…
CP013202	Mauve	SHARED	430040	430089	.	.	.	Notes=Lenght49	AL732656,430040,430089;AE009948,430040,430089;CP000114,430040,430089;CP003810,430040,430089;HF952104,430040,430089;HF952106,430040,430089;HF952105,430040,430089;CP007482,430040,430089;CP007565,430040,430089;HG939456,430040,430089;CP007631,430040,430089;CP007632,430040,430089;CP006910,430040,430089;CP007572,430040,430089;CP007571,430040,430089;CP007570,430040,430089;FO393392,430040,430089;CP010867…
CP013202	Mauve	SHARED	432115	432213	.	.	.	Notes=Lenght98	AL732656,432115,432213;AE009948,432115,432213;CP000114,432115,432213;CP003810,432115,432213;CP003919,432115,432213;HF952104,432115,432213;HF952106,432115,432213;HF952105,432115,432213;CP007482,432115,432213;CP007565,432115,432213;CP007631,432115,432213;CP007632,432115,432213;CP006910,432115,432213;CP007572,432115,432213;CP007571,432115,432213;CP007570,432115,432213;FO393392,432115,432213;CP010867…
CP013202	Mauve	SHARED	436987	437078	.	.	.	Notes=Lenght91	AL732656,436987,437078;AE009948,436987,437078;CP000114,436987,437078;CP003810,436987,437078;CP003919,436987,437078;HF952104,436987,437078;HF952106,436987,437078;HF952105,436987,437078;HG939456,436987,437078;CP007631,436987,437078;CP007632,436987,437078;CP006910,436987,437078;CP007572,436987,437078;CP007571,436987,437078;CP007570,436987,437078;CP010867,436987,437078;CP011325,436987,437078;CP011326…
CP013202	Mauve	SHARED	439680	439748	.	.	.	Notes=Lenght68	AL732656,439680,439748;AE009948,439680,439748;CP000114,439680,439748;CP003810,439680,439748;HF952104,439680,439748;HF952106,439680,439748;HF952105,439680,439748;CP007482,439680,439748;CP007565,439680,439748;HG939456,439680,439748;CP007631,439680,439748;CP007632,439680,439748;CP006910,439680,439748;CP007572,439680,439748;CP007571,439680,439748;CP007570,439680,439748;FO393392,439680,439748;CP010867…
CP013202	Mauve	SHARED	439750	439911	.	.	.	Notes=Lenght161	AL732656,439750,439911;AE009948,439750,439911;CP000114,439750,439911;CP003810,439750,439911;HF952104,439750,439911;HG939456,439750,439911;CP007631,439750,439911;CP007632,439750,439911;CP006910,439750,439911;CP007572,439750,439911;CP007571,439750,439911;CP007570,439750,439911;CP010867,439750,439911;CP011325,439750,439911;CP011326,439750,439911;CP011327,439750,439911;CP011329,439750,439911;CP012419…
CP013202	Mauve	SHARED	439912	442362	.	.	.	Notes=Lenght2450	AE009948,439912,442362;CP000114,439912,442362;CP003810,439912,442362;CP003919,439912,442362;HF952104,439912,442362;HF952106,439912,442362;HF952105,439912,442362;CP007482,439912,442362;CP007565,439912,442362;CP007631,439912,442362;FO393392,439912,442362;CP010867,439912,442362;CP011325,439912,442362;CP011326,439912,442362;CP011327,439912,442362;CP011328,439912,442362;CP011329,439912,442362;CP010319…
CP013202	Mauve	SHARED	442363	442522	.	.	.	Notes=Lenght159	AE009948,442363,442522;CP000114,442363,442522;CP003810,442363,442522;CP003919,442363,442522;HF952104,442363,442522;HF952106,442363,442522;HF952105,442363,442522;CP007482,442363,442522;CP007565,442363,442522;CP007631,442363,442522;CP006910,442363,442522;FO393392,442363,442522;CP010867,442363,442522;CP011325,442363,442522;CP011326,442363,442522;CP011327,442363,442522;CP011328,442363,442522;CP011329…
CP013202	Mauve	SHARED	445965	446188	.	.	.	Notes=Lenght223	AL732656,445965,446188;AE009948,445965,446188;CP000114,445965,446188;CP003810,445965,446188;CP003919,445965,446188;HF952104,445965,446188;HF952106,445965,446188;HF952105,445965,446188;CP007482,445965,446188;CP007565,445965,446188;CP007631,445965,446188;CP007632,445965,446188;CP006910,445965,446188;CP007572,445965,446188;CP007571,445965,446188;CP007570,445965,446188;FO393392,445965,446188;CP010867…
CP013202	Mauve	SHARED	446189	446443	.	.	.	Notes=Lenght254	AL732656,446189,446443;AE009948,446189,446443;CP000114,446189,446443;CP003810,446189,446443;CP003919,446189,446443;HF952104,446189,446443;HF952106,446189,446443;HF952105,446189,446443;CP007482,446189,446443;CP007565,446189,446443;CP007631,446189,446443;CP007632,446189,446443;CP006910,446189,446443;CP007572,446189,446443;CP007571,446189,446443;CP007570,446189,446443;FO393392,446189,446443;CP010867…
CP013202	Mauve	SHARED	446669	446767	.	.	.	Notes=Lenght98	AL732656,446669,446767;AE009948,446669,446767;CP000114,446669,446767;CP003810,446669,446767;CP003919,446669,446767;HF952104,446669,446767;HF952106,446669,446767;HF952105,446669,446767;CP007482,446669,446767;CP007565,446669,446767;HG939456,446669,446767;CP007631,446669,446767;CP006910,446669,446767;CP007572,446669,446767;CP007571,446669,446767;CP007570,446669,446767;FO393392,446669,446767;CP010867…
CP013202	Mauve	SHARED	450915	450926	.	.	.	Notes=Lenght11	AL732656,450915,450926;AE009948,450915,450926;CP000114,450915,450926;CP003810,450915,450926;CP003919,450915,450926;HF952104,450915,450926;HF952105,450915,450926;CP007482,450915,450926;CP007565,450915,450926;HG939456,450915,450926;CP007631,450915,450926;CP007632,450915,450926;CP006910,450915,450926;CP007572,450915,450926;CP007571,450915,450926;CP007570,450915,450926;FO393392,450915,450926;CP010867…
CP013202	Mauve	SHARED	450927	451577	.	.	.	Notes=Lenght650	AL732656,450927,451577;AE009948,450927,451577;CP000114,450927,451577;CP003810,450927,451577;CP003919,450927,451577;HF952104,450927,451577;CP007482,450927,451577;CP007565,450927,451577;HG939456,450927,451577;CP007631,450927,451577;CP007632,450927,451577;CP006910,450927,451577;CP007572,450927,451577;CP007571,450927,451577;CP007570,450927,451577;FO393392,450927,451577;CP010867,450927,451577;CP011325…
CP013202	Mauve	SHARED	457235	457256	.	.	.	Notes=Lenght21	AL732656,457235,457256;AE009948,457235,457256;CP000114,457235,457256;CP003810,457235,457256;CP003919,457235,457256;HF952104,457235,457256;HF952106,457235,457256;HF952105,457235,457256;CP007482,457235,457256;HG939456,457235,457256;CP007631,457235,457256;CP007632,457235,457256;CP006910,457235,457256;CP007572,457235,457256;CP007571,457235,457256;CP007570,457235,457256;FO393392,457235,457256;CP010867…
CP013202	Mauve	SHARED	457437	457850	.	.	.	Notes=Lenght413	AL732656,457437,457850;AE009948,457437,457850;CP000114,457437,457850;CP003810,457437,457850;CP003919,457437,457850;HF952104,457437,457850;HF952106,457437,457850;HF952105,457437,457850;HG939456,457437,457850;CP007631,457437,457850;CP007632,457437,457850;CP006910,457437,457850;CP007572,457437,457850;CP007571,457437,457850;CP007570,457437,457850;CP010867,457437,457850;CP011325,457437,457850;CP011326…
CP013202	Mauve	SHARED	459439	459581	.	.	.	Notes=Lenght142	AL732656,459439,459581;AE009948,459439,459581;CP000114,459439,459581;CP003810,459439,459581;CP003919,459439,459581;HF952104,459439,459581;HF952106,459439,459581;HF952105,459439,459581;HG939456,459439,459581;CP007631,459439,459581;CP007632,459439,459581;CP006910,459439,459581;CP007572,459439,459581;CP007571,459439,459581;CP007570,459439,459581;CP010867,459439,459581;CP011325,459439,459581;CP011326…
CP013202	Mauve	SHARED	459851	459963	.	.	.	Notes=Lenght112	AL732656,459851,459963;AE009948,459851,459963;CP000114,459851,459963;CP003810,459851,459963;CP003919,459851,459963;HF952104,459851,459963;HF952106,459851,459963;CP007482,459851,459963;CP007565,459851,459963;HG939456,459851,459963;CP007631,459851,459963;CP007632,459851,459963;CP006910,459851,459963;CP007572,459851,459963;CP007571,459851,459963;CP007570,459851,459963;FO393392,459851,459963;CP010867…
CP013202	Mauve	SHARED	459964	460023	.	.	.	Notes=Lenght59	AL732656,459964,460023;CP000114,459964,460023;CP003810,459964,460023;CP003919,459964,460023;HF952104,459964,460023;HF952106,459964,460023;CP007482,459964,460023;CP007565,459964,460023;HG939456,459964,460023;CP007632,459964,460023;CP006910,459964,460023;CP007572,459964,460023;CP007571,459964,460023;CP007570,459964,460023;FO393392,459964,460023;CP010867,459964,460023;CP011325,459964,460023;CP011326…
CP013202	Mauve	SHARED	460024	460723	.	.	.	Notes=Lenght699	AL732656,460024,460723;AE009948,460024,460723;CP000114,460024,460723;CP003810,460024,460723;CP003919,460024,460723;HF952104,460024,460723;HF952106,460024,460723;CP007482,460024,460723;CP007565,460024,460723;HG939456,460024,460723;CP007631,460024,460723;CP007632,460024,460723;CP006910,460024,460723;CP007572,460024,460723;CP007571,460024,460723;CP007570,460024,460723;FO393392,460024,460723;CP010867…
CP013202	Mauve	SHARED	460724	460863	.	.	.	Notes=Lenght139	AL732656,460724,460863;AE009948,460724,460863;CP000114,460724,460863;CP003810,460724,460863;HF952104,460724,460863;HF952106,460724,460863;CP007482,460724,460863;CP007565,460724,460863;HG939456,460724,460863;CP007631,460724,460863;CP007632,460724,460863;CP006910,460724,460863;CP007572,460724,460863;CP007571,460724,460863;CP007570,460724,460863;FO393392,460724,460863;CP010867,460724,460863;CP011325…
CP013202	Mauve	SHARED	460864	463582	.	.	.	Notes=Lenght2718	AL732656,460864,463582;AE009948,460864,463582;CP000114,460864,463582;CP003810,460864,463582;CP003919,460864,463582;HF952104,460864,463582;HF952106,460864,463582;CP007482,460864,463582;CP007565,460864,463582;HG939456,460864,463582;CP007631,460864,463582;CP007632,460864,463582;CP006910,460864,463582;CP007572,460864,463582;CP007571,460864,463582;CP007570,460864,463582;FO393392,460864,463582;CP010867…
CP013202	Mauve	SHARED	465646	467773	.	.	.	Notes=Lenght2127	AL732656,465646,467773;AE009948,465646,467773;CP000114,465646,467773;CP003810,465646,467773;HF952104,465646,467773;HG939456,465646,467773;CP007631,465646,467773;CP007632,465646,467773;CP007572,465646,467773;CP007571,465646,467773;CP007570,465646,467773;CP010867,465646,467773;CP011325,465646,467773;CP011326,465646,467773;CP011327,465646,467773;CP011329,465646,467773;CP012419,465646,467773;
CP013202	Mauve	SHARED	467774	467881	.	.	.	Notes=Lenght107	AL732656,467774,467881;AE009948,467774,467881;CP000114,467774,467881;HF952104,467774,467881;HG939456,467774,467881;CP007631,467774,467881;CP007632,467774,467881;CP007572,467774,467881;CP007571,467774,467881;CP007570,467774,467881;CP010867,467774,467881;CP011326,467774,467881;CP011327,467774,467881;CP011329,467774,467881;CP012419,467774,467881;
CP013202	Mauve	SHARED	467882	467916	.	.	.	Notes=Lenght34	HF952104,467882,467916;CP010867,467882,467916;
CP013202	Mauve	SHARED	467919	467936	.	.	.	Notes=Lenght17	AE009948,467919,467936;HF952104,467919,467936;CP007631,467919,467936;CP010867,467919,467936;
CP013202	Mauve	SHARED	467937	468005	.	.	.	Notes=Lenght68	AL732656,467937,468005;AE009948,467937,468005;HF952104,467937,468005;CP007631,467937,468005;CP010867,467937,468005;
CP013202	Mauve	SHARED	468016	468138	.	.	.	Notes=Lenght122	HF952104,468016,468138;CP010867,468016,468138;
CP013202	Mauve	SHARED	468139	468224	.	.	.	Notes=Lenght85	AL732656,468139,468224;HF952104,468139,468224;CP010867,468139,468224;
CP013202	Mauve	SHARED	468225	468341	.	.	.	Notes=Lenght116	HF952104,468225,468341;CP010867,468225,468341;
CP013202	Mauve	SHARED	468342	468398	.	.	.	Notes=Lenght56	AL732656,468342,468398;AE009948,468342,468398;CP000114,468342,468398;HF952104,468342,468398;CP007631,468342,468398;CP007632,468342,468398;CP007572,468342,468398;CP007571,468342,468398;CP007570,468342,468398;CP010867,468342,468398;CP011325,468342,468398;CP012419,468342,468398;
CP013202	Mauve	SHARED	468399	468422	.	.	.	Notes=Lenght23	AE009948,468399,468422;HF952104,468399,468422;CP007631,468399,468422;CP010867,468399,468422;CP011329,468399,468422;
CP013202	Mauve	SHARED	468423	468472	.	.	.	Notes=Lenght49	AE009948,468423,468472;HF952104,468423,468472;CP010867,468423,468472;CP011329,468423,468472;
CP013202	Mauve	SHARED	468473	468572	.	.	.	Notes=Lenght99	AE009948,468473,468572;CP000114,468473,468572;HF952104,468473,468572;HG939456,468473,468572;CP007631,468473,468572;CP007632,468473,468572;CP010867,468473,468572;CP011325,468473,468572;CP011329,468473,468572;CP012419,468473,468572;
CP013202	Mauve	SHARED	468581	468868	.	.	.	Notes=Lenght287	AE009948,468581,468868;CP000114,468581,468868;CP003810,468581,468868;HF952104,468581,468868;HG939456,468581,468868;CP007631,468581,468868;CP007632,468581,468868;CP010867,468581,468868;CP011325,468581,468868;CP011326,468581,468868;CP011327,468581,468868;CP011329,468581,468868;CP012419,468581,468868;
CP013202	Mauve	SHARED	468869	468882	.	.	.	Notes=Lenght13	CP000114,468869,468882;CP003810,468869,468882;HF952104,468869,468882;HG939456,468869,468882;CP007631,468869,468882;CP007632,468869,468882;CP010867,468869,468882;CP011325,468869,468882;CP011326,468869,468882;CP011327,468869,468882;CP012419,468869,468882;
CP013202	Mauve	SHARED	468883	468917	.	.	.	Notes=Lenght34	AE009948,468883,468917;CP000114,468883,468917;CP003810,468883,468917;HF952104,468883,468917;HG939456,468883,468917;CP007631,468883,468917;CP007632,468883,468917;CP010867,468883,468917;CP011325,468883,468917;CP011326,468883,468917;CP011327,468883,468917;CP011329,468883,468917;CP012419,468883,468917;
CP013202	Mauve	SHARED	468918	468962	.	.	.	Notes=Lenght44	AE009948,468918,468962;HF952104,468918,468962;HG939456,468918,468962;CP010867,468918,468962;CP011329,468918,468962;
CP013202	Mauve	SHARED	468963	469168	.	.	.	Notes=Lenght205	AE009948,468963,469168;CP000114,468963,469168;CP003810,468963,469168;HF952104,468963,469168;HG939456,468963,469168;CP007631,468963,469168;CP007632,468963,469168;CP010867,468963,469168;CP011325,468963,469168;CP011326,468963,469168;CP011327,468963,469168;CP011329,468963,469168;CP012419,468963,469168;
CP013202	Mauve	SHARED	469172	469261	.	.	.	Notes=Lenght89	AE009948,469172,469261;HF952104,469172,469261;HG939456,469172,469261;CP010867,469172,469261;CP011329,469172,469261;
CP013202	Mauve	SHARED	469262	470965	.	.	.	Notes=Lenght1703	AE009948,469262,470965;HF952104,469262,470965;CP010867,469262,470965;CP011329,469262,470965;
CP013202	Mauve	SHARED	470966	471856	.	.	.	Notes=Lenght890	AE009948,470966,471856;CP000114,470966,471856;CP003810,470966,471856;HF952104,470966,471856;CP007631,470966,471856;CP010867,470966,471856;CP011325,470966,471856;CP011326,470966,471856;CP011327,470966,471856;CP011329,470966,471856;CP012419,470966,471856;
CP013202	Mauve	SHARED	471857	472651	.	.	.	Notes=Lenght794	AE009948,471857,472651;CP000114,471857,472651;CP003810,471857,472651;HF952104,471857,472651;CP007631,471857,472651;CP010867,471857,472651;CP011325,471857,472651;CP011326,471857,472651;CP011327,471857,472651;CP011329,471857,472651;CP012419,471857,472651;
CP013202	Mauve	SHARED	472653	474335	.	.	.	Notes=Lenght1682	AE009948,472653,474335;CP000114,472653,474335;CP003810,472653,474335;HF952104,472653,474335;CP007631,472653,474335;CP010867,472653,474335;CP011325,472653,474335;CP011326,472653,474335;CP011327,472653,474335;CP011329,472653,474335;CP012419,472653,474335;
CP013202	Mauve	SHARED	474336	475556	.	.	.	Notes=Lenght1220	AE009948,474336,475556;HF952104,474336,475556;CP007631,474336,475556;CP010867,474336,475556;CP011329,474336,475556;
CP013202	Mauve	SHARED	475557	478221	.	.	.	Notes=Lenght2664	AE009948,475557,478221;CP000114,475557,478221;CP003810,475557,478221;HF952104,475557,478221;CP007631,475557,478221;CP010867,475557,478221;CP011325,475557,478221;CP011326,475557,478221;CP011327,475557,478221;CP011329,475557,478221;CP012419,475557,478221;
CP013202	Mauve	SHARED	478222	478296	.	.	.	Notes=Lenght74	CP000114,478222,478296;CP003810,478222,478296;HF952104,478222,478296;CP010867,478222,478296;CP011325,478222,478296;CP011326,478222,478296;CP011327,478222,478296;CP012419,478222,478296;
CP013202	Mauve	SHARED	478297	479776	.	.	.	Notes=Lenght1479	CP000114,478297,479776;CP003810,478297,479776;HF952104,478297,479776;CP010867,478297,479776;CP011325,478297,479776;CP011326,478297,479776;CP011327,478297,479776;
CP013202	Mauve	SHARED	479777	479801	.	.	.	Notes=Lenght24	AE009948,479777,479801;CP000114,479777,479801;CP003810,479777,479801;HF952104,479777,479801;CP007631,479777,479801;CP010867,479777,479801;CP011325,479777,479801;CP011326,479777,479801;CP011327,479777,479801;CP011329,479777,479801;
CP013202	Mauve	SHARED	479833	480332	.	.	.	Notes=Lenght499	AL732656,479833,480332;AE009948,479833,480332;CP000114,479833,480332;CP003810,479833,480332;CP003919,479833,480332;HF952104,479833,480332;HF952106,479833,480332;HF952105,479833,480332;CP007482,479833,480332;CP007565,479833,480332;HG939456,479833,480332;CP007631,479833,480332;CP006910,479833,480332;CP007572,479833,480332;CP007571,479833,480332;CP007570,479833,480332;FO393392,479833,480332;CP010867…
CP013202	Mauve	SHARED	484567	486093	.	.	.	Notes=Lenght1526	AE009948,484567,486093;CP000114,484567,486093;CP003810,484567,486093;HF952104,484567,486093;CP007631,484567,486093;CP010867,484567,486093;CP011325,484567,486093;CP011326,484567,486093;CP011327,484567,486093;CP011329,484567,486093;CP012419,484567,486093;
CP013202	Mauve	SHARED	486465	486632	.	.	.	Notes=Lenght167	AL732656,486465,486632;AE009948,486465,486632;CP000114,486465,486632;CP003810,486465,486632;HF952104,486465,486632;HF952106,486465,486632;HF952105,486465,486632;HG939456,486465,486632;CP007631,486465,486632;CP007632,486465,486632;CP006910,486465,486632;CP007572,486465,486632;CP007571,486465,486632;CP007570,486465,486632;CP010867,486465,486632;CP011325,486465,486632;CP011326,486465,486632;CP011327…
CP013202	Mauve	SHARED	490112	490526	.	.	.	Notes=Lenght414	AL732656,490112,490526;AE009948,490112,490526;CP000114,490112,490526;CP003810,490112,490526;HF952104,490112,490526;HF952106,490112,490526;HF952105,490112,490526;CP007482,490112,490526;CP007565,490112,490526;HG939456,490112,490526;CP007631,490112,490526;CP007632,490112,490526;CP006910,490112,490526;CP007572,490112,490526;CP007571,490112,490526;CP007570,490112,490526;FO393392,490112,490526;CP010867…
CP013202	Mauve	SHARED	501833	502092	.	.	.	Notes=Lenght259	AL732656,501833,502092;AE009948,501833,502092;CP000114,501833,502092;CP003810,501833,502092;HF952104,501833,502092;HF952106,501833,502092;HF952105,501833,502092;CP007482,501833,502092;CP007565,501833,502092;HG939456,501833,502092;CP007631,501833,502092;CP007632,501833,502092;CP006910,501833,502092;CP007572,501833,502092;CP007571,501833,502092;CP007570,501833,502092;FO393392,501833,502092;CP010867…
CP013202	Mauve	SHARED	502093	502278	.	.	.	Notes=Lenght185	AL732656,502093,502278;AE009948,502093,502278;CP000114,502093,502278;CP003810,502093,502278;HF952104,502093,502278;HF952106,502093,502278;HF952105,502093,502278;HG939456,502093,502278;CP007631,502093,502278;CP007632,502093,502278;CP006910,502093,502278;CP007572,502093,502278;CP007571,502093,502278;CP007570,502093,502278;CP010867,502093,502278;CP011325,502093,502278;CP011326,502093,502278;CP011327…
CP013202	Mauve	SHARED	502279	502372	.	.	.	Notes=Lenght93	AL732656,502279,502372;AE009948,502279,502372;CP000114,502279,502372;CP003810,502279,502372;HF952104,502279,502372;HF952106,502279,502372;HF952105,502279,502372;CP007482,502279,502372;CP007565,502279,502372;HG939456,502279,502372;CP007631,502279,502372;CP007632,502279,502372;CP006910,502279,502372;CP007572,502279,502372;CP007571,502279,502372;CP007570,502279,502372;FO393392,502279,502372;CP010867…
CP013202	Mauve	SHARED	517937	517983	.	.	.	Notes=Lenght46	AL732656,517937,517983;AE009948,517937,517983;CP000114,517937,517983;CP003810,517937,517983;CP003919,517937,517983;HF952104,517937,517983;HF952106,517937,517983;HF952105,517937,517983;CP007482,517937,517983;CP007565,517937,517983;CP007631,517937,517983;CP007632,517937,517983;CP006910,517937,517983;FO393392,517937,517983;CP010867,517937,517983;CP011325,517937,517983;CP011326,517937,517983;CP011327…
CP013202	Mauve	SHARED	518736	518924	.	.	.	Notes=Lenght188	AL732656,518736,518924;AE009948,518736,518924;CP000114,518736,518924;CP003810,518736,518924;HF952104,518736,518924;HF952106,518736,518924;HF952105,518736,518924;HG939456,518736,518924;CP007631,518736,518924;CP007632,518736,518924;CP006910,518736,518924;CP007572,518736,518924;CP007571,518736,518924;CP007570,518736,518924;CP010867,518736,518924;CP011325,518736,518924;CP011326,518736,518924;CP011327…
CP013202	Mauve	SHARED	535392	535472	.	.	.	Notes=Lenght80	AE009948,535392,535472;CP000114,535392,535472;CP003810,535392,535472;CP003919,535392,535472;HF952104,535392,535472;HF952106,535392,535472;HF952105,535392,535472;CP007482,535392,535472;CP007565,535392,535472;HG939456,535392,535472;CP007631,535392,535472;CP007632,535392,535472;CP006910,535392,535472;FO393392,535392,535472;CP010867,535392,535472;CP011325,535392,535472;CP011326,535392,535472;CP011327…
CP013202	Mauve	SHARED	536929	536967	.	.	.	Notes=Lenght38	AL732656,536929,536967;AE009948,536929,536967;CP000114,536929,536967;CP003810,536929,536967;HF952104,536929,536967;HF952106,536929,536967;HF952105,536929,536967;CP007482,536929,536967;CP007565,536929,536967;HG939456,536929,536967;CP007631,536929,536967;CP007632,536929,536967;CP006910,536929,536967;CP007572,536929,536967;CP007571,536929,536967;CP007570,536929,536967;FO393392,536929,536967;CP010867…
CP013202	Mauve	SHARED	540423	540463	.	.	.	Notes=Lenght40	AL732656,540423,540463;AE009948,540423,540463;CP000114,540423,540463;CP003810,540423,540463;HF952104,540423,540463;HF952106,540423,540463;HF952105,540423,540463;CP007482,540423,540463;CP007565,540423,540463;HG939456,540423,540463;CP007631,540423,540463;CP007632,540423,540463;CP006910,540423,540463;CP007572,540423,540463;CP007571,540423,540463;CP007570,540423,540463;FO393392,540423,540463;CP010867…
CP013202	Mauve	SHARED	540464	540525	.	.	.	Notes=Lenght61	AL732656,540464,540525;AE009948,540464,540525;CP000114,540464,540525;CP003810,540464,540525;HF952104,540464,540525;HF952106,540464,540525;HF952105,540464,540525;HG939456,540464,540525;CP007631,540464,540525;CP007632,540464,540525;CP006910,540464,540525;CP007572,540464,540525;CP007571,540464,540525;CP007570,540464,540525;CP010867,540464,540525;CP011325,540464,540525;CP011326,540464,540525;CP011327…
CP013202	Mauve	SHARED	544230	544285	.	.	.	Notes=Lenght55	AE009948,544230,544285;CP000114,544230,544285;CP003810,544230,544285;CP003919,544230,544285;HF952104,544230,544285;HF952106,544230,544285;HF952105,544230,544285;CP007482,544230,544285;CP007565,544230,544285;HG939456,544230,544285;CP007631,544230,544285;CP007632,544230,544285;CP006910,544230,544285;FO393392,544230,544285;CP010867,544230,544285;CP011325,544230,544285;CP011326,544230,544285;CP011327…
CP013202	Mauve	SHARED	546359	546401	.	.	.	Notes=Lenght42	AL732656,546359,546401;AE009948,546359,546401;CP000114,546359,546401;CP003810,546359,546401;HF952104,546359,546401;HF952106,546359,546401;HF952105,546359,546401;HG939456,546359,546401;CP007631,546359,546401;CP007632,546359,546401;CP006910,546359,546401;CP007572,546359,546401;CP007571,546359,546401;CP007570,546359,546401;CP010867,546359,546401;CP011325,546359,546401;CP011326,546359,546401;CP011327…
CP013202	Mauve	SHARED	568683	568712	.	.	.	Notes=Lenght29	AL732656,568683,568712;AE009948,568683,568712;CP000114,568683,568712;CP003810,568683,568712;CP003919,568683,568712;HF952104,568683,568712;HF952106,568683,568712;HF952105,568683,568712;HG939456,568683,568712;CP007631,568683,568712;CP007632,568683,568712;CP006910,568683,568712;CP007572,568683,568712;CP007571,568683,568712;CP007570,568683,568712;CP010867,568683,568712;CP011325,568683,568712;CP011326…
CP013202	Mauve	SHARED	575082	575098	.	.	.	Notes=Lenght16	AE009948,575082,575098;HF952104,575082,575098;CP007631,575082,575098;CP007632,575082,575098;CP006910,575082,575098;CP007572,575082,575098;CP007571,575082,575098;CP007570,575082,575098;CP010867,575082,575098;
CP013202	Mauve	SHARED	575099	582207	.	.	.	Notes=Lenght7108	AL732656,575099,582207;AE009948,575099,582207;CP000114,575099,582207;CP003810,575099,582207;HF952104,575099,582207;HG939456,575099,582207;CP007631,575099,582207;CP007632,575099,582207;CP006910,575099,582207;CP007572,575099,582207;CP007571,575099,582207;CP007570,575099,582207;CP010867,575099,582207;CP011325,575099,582207;CP011326,575099,582207;CP011327,575099,582207;CP011329,575099,582207;CP012419…
CP013202	Mauve	SHARED	582208	582231	.	.	.	Notes=Lenght23	AL732656,582208,582231;AE009948,582208,582231;CP000114,582208,582231;CP003810,582208,582231;HF952104,582208,582231;CP007631,582208,582231;CP007572,582208,582231;CP007571,582208,582231;CP007570,582208,582231;CP010867,582208,582231;CP011325,582208,582231;CP011326,582208,582231;CP011327,582208,582231;CP011329,582208,582231;CP012419,582208,582231;
CP013202	Mauve	SHARED	582232	584790	.	.	.	Notes=Lenght2558	AL732656,582232,584790;AE009948,582232,584790;CP000114,582232,584790;CP003810,582232,584790;HF952104,582232,584790;HG939456,582232,584790;CP007631,582232,584790;CP007632,582232,584790;CP006910,582232,584790;CP007572,582232,584790;CP007571,582232,584790;CP007570,582232,584790;CP010867,582232,584790;CP011325,582232,584790;CP011326,582232,584790;CP011327,582232,584790;CP011329,582232,584790;CP012419…
CP013202	Mauve	SHARED	584791	585173	.	.	.	Notes=Lenght382	AL732656,584791,585173;AE009948,584791,585173;CP000114,584791,585173;CP003810,584791,585173;HF952104,584791,585173;HG939456,584791,585173;CP007631,584791,585173;CP007632,584791,585173;CP006910,584791,585173;CP007572,584791,585173;CP007571,584791,585173;CP007570,584791,585173;CP010867,584791,585173;CP011325,584791,585173;CP011326,584791,585173;CP011327,584791,585173;CP011329,584791,585173;CP012419…
CP013202	Mauve	SHARED	585263	585275	.	.	.	Notes=Lenght12	AE009948,585263,585275;CP000114,585263,585275;CP003810,585263,585275;CP003919,585263,585275;HF952104,585263,585275;HF952106,585263,585275;HF952105,585263,585275;CP007482,585263,585275;CP007565,585263,585275;HG939456,585263,585275;CP007631,585263,585275;CP007632,585263,585275;CP006910,585263,585275;CP007572,585263,585275;CP007571,585263,585275;CP007570,585263,585275;FO393392,585263,585275;CP010867…
CP013202	Mauve	SHARED	585276	585396	.	.	.	Notes=Lenght120	AE009948,585276,585396;CP000114,585276,585396;CP003810,585276,585396;CP003919,585276,585396;HF952104,585276,585396;HF952106,585276,585396;HF952105,585276,585396;CP007482,585276,585396;CP007565,585276,585396;HG939456,585276,585396;CP007631,585276,585396;CP007632,585276,585396;CP006910,585276,585396;FO393392,585276,585396;CP010867,585276,585396;CP011325,585276,585396;CP011326,585276,585396;CP011327…
CP013202	Mauve	SHARED	595331	595456	.	.	.	Notes=Lenght125	AL732656,595331,595456;AE009948,595331,595456;CP000114,595331,595456;CP003810,595331,595456;CP003919,595331,595456;HF952104,595331,595456;HF952106,595331,595456;HF952105,595331,595456;HG939456,595331,595456;CP007631,595331,595456;CP007632,595331,595456;CP006910,595331,595456;CP007572,595331,595456;CP007571,595331,595456;CP007570,595331,595456;CP010867,595331,595456;CP011325,595331,595456;CP011326…
CP013202	Mauve	SHARED	595459	595546	.	.	.	Notes=Lenght87	AL732656,595459,595546;AE009948,595459,595546;CP000114,595459,595546;CP003810,595459,595546;HF952104,595459,595546;HF952105,595459,595546;HG939456,595459,595546;CP007631,595459,595546;CP007632,595459,595546;CP006910,595459,595546;CP007572,595459,595546;CP007571,595459,595546;CP007570,595459,595546;CP010867,595459,595546;CP011325,595459,595546;CP011326,595459,595546;CP011327,595459,595546;CP011329…
CP013202	Mauve	SHARED	601252	601272	.	.	.	Notes=Lenght20	AL732656,601252,601272;CP003919,601252,601272;HF952106,601252,601272;HF952105,601252,601272;CP007482,601252,601272;CP007565,601252,601272;HG939456,601252,601272;CP006910,601252,601272;CP007572,601252,601272;CP007571,601252,601272;CP007570,601252,601272;FO393392,601252,601272;CP011328,601252,601272;CP010319,601252,601272;
CP013202	Mauve	SHARED	601281	601292	.	.	.	Notes=Lenght11	CP003919,601281,601292;HF952106,601281,601292;HF952105,601281,601292;CP007572,601281,601292;CP007571,601281,601292;CP007570,601281,601292;
CP013202	Mauve	SHARED	601293	601350	.	.	.	Notes=Lenght57	CP003919,601293,601350;CP007482,601293,601350;CP007565,601293,601350;CP006910,601293,601350;CP007572,601293,601350;CP007571,601293,601350;CP007570,601293,601350;FO393392,601293,601350;CP011328,601293,601350;CP010319,601293,601350;
CP013202	Mauve	SHARED	601351	601393	.	.	.	Notes=Lenght42	CP007572,601351,601393;
CP013202	Mauve	SHARED	601394	601480	.	.	.	Notes=Lenght86	CP007572,601394,601480;CP007571,601394,601480;CP007570,601394,601480;
CP013202	Mauve	SHARED	601785	601904	.	.	.	Notes=Lenght119	CP007631,601785,601904;
CP013202	Mauve	SHARED	603858	605364	.	.	.	Notes=Lenght1506	CP007631,603858,605364;
CP013202	Mauve	SHARED	605423	605801	.	.	.	Notes=Lenght378	CP007631,605423,605801;
CP013202	Mauve	SHARED	607408	607898	.	.	.	Notes=Lenght490	HF952106,607408,607898;CP007631,607408,607898;
CP013202	Mauve	SHARED	607900	607966	.	.	.	Notes=Lenght66	HF952106,607900,607966;CP007631,607900,607966;
CP013202	Mauve	SHARED	614046	614107	.	.	.	Notes=Lenght61	CP000114,614046,614107;CP003810,614046,614107;HF952104,614046,614107;CP007631,614046,614107;CP010867,614046,614107;CP011325,614046,614107;CP011326,614046,614107;CP011327,614046,614107;CP011329,614046,614107;CP012419,614046,614107;
CP013202	Mauve	SHARED	614108	614573	.	.	.	Notes=Lenght465	CP000114,614108,614573;CP003810,614108,614573;HF952104,614108,614573;CP007631,614108,614573;CP010867,614108,614573;CP011325,614108,614573;CP011326,614108,614573;CP011327,614108,614573;CP011329,614108,614573;
CP013202	Mauve	SHARED	614574	614624	.	.	.	Notes=Lenght50	CP000114,614574,614624;CP003810,614574,614624;HF952104,614574,614624;CP007631,614574,614624;CP010867,614574,614624;CP011325,614574,614624;CP011326,614574,614624;CP011327,614574,614624;CP011329,614574,614624;CP012419,614574,614624;
CP013202	Mauve	SHARED	614625	614646	.	.	.	Notes=Lenght21	CP000114,614625,614646;CP003810,614625,614646;HF952104,614625,614646;CP007631,614625,614646;CP010867,614625,614646;CP011325,614625,614646;CP011326,614625,614646;CP011327,614625,614646;CP012419,614625,614646;
CP013202	Mauve	SHARED	614647	615126	.	.	.	Notes=Lenght479	CP000114,614647,615126;CP003810,614647,615126;HF952104,614647,615126;CP007631,614647,615126;CP010867,614647,615126;CP011325,614647,615126;CP011326,614647,615126;CP011327,614647,615126;CP011329,614647,615126;CP012419,614647,615126;
CP013202	Mauve	SHARED	615129	621562	.	.	.	Notes=Lenght6433	AE009948,615129,621562;HF952104,615129,621562;CP007631,615129,621562;CP010867,615129,621562;CP011329,615129,621562;
CP013202	Mauve	SHARED	621563	622353	.	.	.	Notes=Lenght790	AE009948,621563,622353;HF952104,621563,622353;HF952106,621563,622353;CP007631,621563,622353;CP010867,621563,622353;CP011329,621563,622353;
CP013202	Mauve	SHARED	622354	622434	.	.	.	Notes=Lenght80	AE009948,622354,622434;HF952104,622354,622434;HF952106,622354,622434;HF952105,622354,622434;CP007631,622354,622434;CP010867,622354,622434;CP011329,622354,622434;
CP013202	Mauve	SHARED	622435	624326	.	.	.	Notes=Lenght1891	AE009948,622435,624326;HF952104,622435,624326;HF952106,622435,624326;HF952105,622435,624326;CP007631,622435,624326;CP010867,622435,624326;CP011329,622435,624326;
CP013202	Mauve	SHARED	624327	625457	.	.	.	Notes=Lenght1130	AE009948,624327,625457;HF952104,624327,625457;HF952106,624327,625457;HG939456,624327,625457;CP007631,624327,625457;CP010867,624327,625457;CP011329,624327,625457;
CP013202	Mauve	SHARED	625458	625512	.	.	.	Notes=Lenght54	AE009948,625458,625512;HF952104,625458,625512;HF952106,625458,625512;CP007631,625458,625512;CP010867,625458,625512;CP011329,625458,625512;
CP013202	Mauve	SHARED	625513	626255	.	.	.	Notes=Lenght742	AE009948,625513,626255;HF952104,625513,626255;HF952106,625513,626255;HG939456,625513,626255;CP007631,625513,626255;CP010867,625513,626255;CP011329,625513,626255;
CP013202	Mauve	SHARED	626256	627156	.	.	.	Notes=Lenght900	AE009948,626256,627156;HF952104,626256,627156;CP007631,626256,627156;CP010867,626256,627156;CP011329,626256,627156;
CP013202	Mauve	SHARED	627157	627304	.	.	.	Notes=Lenght147	AE009948,627157,627304;HF952104,627157,627304;HF952106,627157,627304;CP007631,627157,627304;CP010867,627157,627304;CP011329,627157,627304;
CP013202	Mauve	SHARED	627307	627558	.	.	.	Notes=Lenght251	AE009948,627307,627558;HF952104,627307,627558;HF952106,627307,627558;HF952105,627307,627558;HG939456,627307,627558;CP007631,627307,627558;CP010867,627307,627558;CP011329,627307,627558;
CP013202	Mauve	SHARED	627559	627666	.	.	.	Notes=Lenght107	AE009948,627559,627666;HF952104,627559,627666;HF952106,627559,627666;HG939456,627559,627666;CP007631,627559,627666;CP010867,627559,627666;CP011329,627559,627666;
CP013202	Mauve	SHARED	627667	628201	.	.	.	Notes=Lenght534	AE009948,627667,628201;HF952104,627667,628201;HF952106,627667,628201;CP007631,627667,628201;CP010867,627667,628201;CP011329,627667,628201;
CP013202	Mauve	SHARED	628202	628705	.	.	.	Notes=Lenght503	AE009948,628202,628705;HF952104,628202,628705;CP007631,628202,628705;CP010867,628202,628705;CP011329,628202,628705;
CP013202	Mauve	SHARED	628706	629251	.	.	.	Notes=Lenght545	AE009948,628706,629251;HF952104,628706,629251;HF952106,628706,629251;CP007631,628706,629251;CP010867,628706,629251;CP011329,628706,629251;
CP013202	Mauve	SHARED	629252	632162	.	.	.	Notes=Lenght2910	AE009948,629252,632162;HF952104,629252,632162;CP007631,629252,632162;CP010867,629252,632162;CP011329,629252,632162;
CP013202	Mauve	SHARED	632163	632176	.	.	.	Notes=Lenght13	AE009948,632163,632176;HF952104,632163,632176;HF952106,632163,632176;CP007631,632163,632176;CP010867,632163,632176;CP011329,632163,632176;
CP013202	Mauve	SHARED	632177	632817	.	.	.	Notes=Lenght640	AE009948,632177,632817;HF952104,632177,632817;HF952106,632177,632817;HG939456,632177,632817;CP007631,632177,632817;CP010867,632177,632817;CP011329,632177,632817;
CP013202	Mauve	SHARED	632818	633163	.	.	.	Notes=Lenght345	AE009948,632818,633163;HF952104,632818,633163;HF952106,632818,633163;CP007631,632818,633163;CP010867,632818,633163;CP011329,632818,633163;
CP013202	Mauve	SHARED	633172	633227	.	.	.	Notes=Lenght55	CP000114,633172,633227;CP003810,633172,633227;HF952104,633172,633227;CP007631,633172,633227;CP010867,633172,633227;CP011325,633172,633227;CP011326,633172,633227;CP011327,633172,633227;CP011329,633172,633227;CP012419,633172,633227;
CP013202	Mauve	SHARED	633228	633321	.	.	.	Notes=Lenght93	CP000114,633228,633321;CP003810,633228,633321;HF952104,633228,633321;CP007631,633228,633321;CP010867,633228,633321;CP011325,633228,633321;CP011326,633228,633321;CP011327,633228,633321;CP011329,633228,633321;
CP013202	Mauve	SHARED	633322	633392	.	.	.	Notes=Lenght70	CP000114,633322,633392;CP003810,633322,633392;HF952104,633322,633392;CP007631,633322,633392;CP010867,633322,633392;CP011325,633322,633392;CP011326,633322,633392;CP011327,633322,633392;
CP013202	Mauve	SHARED	633393	634454	.	.	.	Notes=Lenght1061	CP000114,633393,634454;CP003810,633393,634454;HF952104,633393,634454;CP007631,633393,634454;CP010867,633393,634454;CP011325,633393,634454;CP011326,633393,634454;CP011327,633393,634454;CP011329,633393,634454;CP012419,633393,634454;
CP013202	Mauve	SHARED	634455	634504	.	.	.	Notes=Lenght49	CP000114,634455,634504;CP003810,634455,634504;HF952104,634455,634504;CP007631,634455,634504;CP010867,634455,634504;CP011325,634455,634504;CP011326,634455,634504;CP011327,634455,634504;CP011329,634455,634504;
CP013202	Mauve	SHARED	634505	634778	.	.	.	Notes=Lenght273	HF952104,634505,634778;CP007631,634505,634778;CP010867,634505,634778;CP011329,634505,634778;
CP013202	Mauve	SHARED	634779	634895	.	.	.	Notes=Lenght116	CP000114,634779,634895;CP003810,634779,634895;HF952104,634779,634895;CP007631,634779,634895;CP010867,634779,634895;CP011325,634779,634895;CP011326,634779,634895;CP011327,634779,634895;CP011329,634779,634895;
CP013202	Mauve	SHARED	634896	635048	.	.	.	Notes=Lenght152	HF952104,634896,635048;CP007631,634896,635048;CP010867,634896,635048;CP011329,634896,635048;
CP013202	Mauve	SHARED	635049	635210	.	.	.	Notes=Lenght161	CP000114,635049,635210;CP003810,635049,635210;HF952104,635049,635210;CP007631,635049,635210;CP010867,635049,635210;CP011325,635049,635210;CP011326,635049,635210;CP011327,635049,635210;CP011329,635049,635210;
CP013202	Mauve	SHARED	635211	637575	.	.	.	Notes=Lenght2364	HF952104,635211,637575;CP007631,635211,637575;CP010867,635211,637575;CP011329,635211,637575;
CP013202	Mauve	SHARED	637576	637626	.	.	.	Notes=Lenght50	HF952104,637576,637626;CP007631,637576,637626;CP010867,637576,637626;
CP013202	Mauve	SHARED	637627	637833	.	.	.	Notes=Lenght206	HF952104,637627,637833;CP007631,637627,637833;CP010867,637627,637833;CP011329,637627,637833;
CP013202	Mauve	SHARED	637834	638070	.	.	.	Notes=Lenght236	CP011329,637834,638070;
CP013202	Mauve	SHARED	638071	639015	.	.	.	Notes=Lenght944	CP007631,638071,639015;CP011329,638071,639015;
CP013202	Mauve	SHARED	639019	639044	.	.	.	Notes=Lenght25	HF952104,639019,639044;CP007631,639019,639044;CP010867,639019,639044;CP011329,639019,639044;
CP013202	Mauve	SHARED	639045	639426	.	.	.	Notes=Lenght381	HF952104,639045,639426;CP007631,639045,639426;CP010867,639045,639426;CP011329,639045,639426;
CP013202	Mauve	SHARED	639427	639666	.	.	.	Notes=Lenght239	CP000114,639427,639666;CP003810,639427,639666;HF952104,639427,639666;CP007631,639427,639666;CP010867,639427,639666;CP011325,639427,639666;CP011326,639427,639666;CP011327,639427,639666;CP011329,639427,639666;
CP013202	Mauve	SHARED	639667	639711	.	.	.	Notes=Lenght44	HF952104,639667,639711;CP007631,639667,639711;CP010867,639667,639711;
CP013202	Mauve	SHARED	639712	639922	.	.	.	Notes=Lenght210	CP000114,639712,639922;CP003810,639712,639922;HF952104,639712,639922;CP007631,639712,639922;CP010867,639712,639922;CP011325,639712,639922;CP011326,639712,639922;CP011327,639712,639922;CP011329,639712,639922;
CP013202	Mauve	SHARED	639923	640789	.	.	.	Notes=Lenght866	HF952104,639923,640789;CP007631,639923,640789;CP010867,639923,640789;
CP013202	Mauve	SHARED	640790	643100	.	.	.	Notes=Lenght2310	CP000114,640790,643100;CP003810,640790,643100;HF952104,640790,643100;CP007631,640790,643100;CP010867,640790,643100;CP011325,640790,643100;CP011326,640790,643100;CP011327,640790,643100;CP011329,640790,643100;
CP013202	Mauve	SHARED	643111	643142	.	.	.	Notes=Lenght31	CP010867,643111,643142;
CP013202	Mauve	SHARED	643143	644820	.	.	.	Notes=Lenght1677	CP000114,643143,644820;CP003810,643143,644820;HF952104,643143,644820;CP007631,643143,644820;CP010867,643143,644820;CP011325,643143,644820;CP011326,643143,644820;CP011327,643143,644820;CP011329,643143,644820;
CP013202	Mauve	SHARED	644821	645153	.	.	.	Notes=Lenght332	AE009948,644821,645153;CP000114,644821,645153;CP003810,644821,645153;HF952104,644821,645153;CP007631,644821,645153;CP010867,644821,645153;CP011325,644821,645153;CP011326,644821,645153;CP011327,644821,645153;CP011329,644821,645153;
CP013202	Mauve	SHARED	645154	645349	.	.	.	Notes=Lenght195	CP000114,645154,645349;CP003810,645154,645349;HF952104,645154,645349;CP007631,645154,645349;CP010867,645154,645349;CP011325,645154,645349;CP011326,645154,645349;CP011327,645154,645349;CP011329,645154,645349;
CP013202	Mauve	SHARED	645350	645365	.	.	.	Notes=Lenght15	HF952104,645350,645365;CP007631,645350,645365;CP010867,645350,645365;CP011325,645350,645365;CP011326,645350,645365;CP011327,645350,645365;CP011329,645350,645365;
CP013202	Mauve	SHARED	645366	645926	.	.	.	Notes=Lenght560	CP000114,645366,645926;CP003810,645366,645926;HF952104,645366,645926;CP007631,645366,645926;CP010867,645366,645926;CP011325,645366,645926;CP011326,645366,645926;CP011327,645366,645926;CP011329,645366,645926;
CP013202	Mauve	SHARED	645927	646355	.	.	.	Notes=Lenght428	AE009948,645927,646355;CP000114,645927,646355;CP003810,645927,646355;HF952104,645927,646355;CP007631,645927,646355;CP010867,645927,646355;CP011325,645927,646355;CP011326,645927,646355;CP011327,645927,646355;CP011329,645927,646355;
CP013202	Mauve	SHARED	646356	648100	.	.	.	Notes=Lenght1744	CP000114,646356,648100;CP003810,646356,648100;HF952104,646356,648100;CP007631,646356,648100;CP010867,646356,648100;CP011325,646356,648100;CP011326,646356,648100;CP011327,646356,648100;CP011329,646356,648100;
CP013202	Mauve	SHARED	648101	648338	.	.	.	Notes=Lenght237	HF952104,648101,648338;CP007631,648101,648338;CP010867,648101,648338;CP011325,648101,648338;CP011326,648101,648338;CP011327,648101,648338;CP011329,648101,648338;
CP013202	Mauve	SHARED	648339	651029	.	.	.	Notes=Lenght2690	CP000114,648339,651029;CP003810,648339,651029;HF952104,648339,651029;CP007631,648339,651029;CP010867,648339,651029;CP011325,648339,651029;CP011326,648339,651029;CP011327,648339,651029;CP011329,648339,651029;
CP013202	Mauve	SHARED	651030	651174	.	.	.	Notes=Lenght144	HF952104,651030,651174;CP010867,651030,651174;
CP013202	Mauve	SHARED	651175	652984	.	.	.	Notes=Lenght1809	CP000114,651175,652984;CP003810,651175,652984;HF952104,651175,652984;CP007631,651175,652984;CP010867,651175,652984;CP011325,651175,652984;CP011326,651175,652984;CP011327,651175,652984;CP011329,651175,652984;
CP013202	Mauve	SHARED	652985	653174	.	.	.	Notes=Lenght189	AE009948,652985,653174;CP000114,652985,653174;CP003810,652985,653174;HF952104,652985,653174;CP007631,652985,653174;CP010867,652985,653174;CP011325,652985,653174;CP011326,652985,653174;CP011327,652985,653174;CP011329,652985,653174;
CP013202	Mauve	SHARED	653175	661399	.	.	.	Notes=Lenght8224	CP000114,653175,661399;CP003810,653175,661399;HF952104,653175,661399;CP007631,653175,661399;CP010867,653175,661399;CP011325,653175,661399;CP011326,653175,661399;CP011327,653175,661399;CP011329,653175,661399;
CP013202	Mauve	SHARED	661400	661595	.	.	.	Notes=Lenght195	HF952104,661400,661595;CP010867,661400,661595;CP011329,661400,661595;
CP013202	Mauve	SHARED	661596	661740	.	.	.	Notes=Lenght144	CP000114,661596,661740;CP003810,661596,661740;HF952104,661596,661740;CP007631,661596,661740;CP010867,661596,661740;CP011325,661596,661740;CP011326,661596,661740;CP011327,661596,661740;CP011329,661596,661740;
CP013202	Mauve	SHARED	661741	662461	.	.	.	Notes=Lenght720	HF952104,661741,662461;CP010867,661741,662461;CP011329,661741,662461;
CP013202	Mauve	SHARED	662462	670518	.	.	.	Notes=Lenght8056	CP000114,662462,670518;CP003810,662462,670518;HF952104,662462,670518;CP007631,662462,670518;CP010867,662462,670518;CP011325,662462,670518;CP011326,662462,670518;CP011327,662462,670518;CP011329,662462,670518;
CP013202	Mauve	SHARED	670519	671705	.	.	.	Notes=Lenght1186	HF952104,670519,671705;CP007631,670519,671705;CP010867,670519,671705;CP011329,670519,671705;
CP013202	Mauve	SHARED	671706	673340	.	.	.	Notes=Lenght1634	CP000114,671706,673340;CP003810,671706,673340;HF952104,671706,673340;CP007631,671706,673340;CP010867,671706,673340;CP011325,671706,673340;CP011326,671706,673340;CP011327,671706,673340;CP011329,671706,673340;
CP013202	Mauve	SHARED	673341	678953	.	.	.	Notes=Lenght5612	HF952104,673341,678953;CP007631,673341,678953;CP010867,673341,678953;CP011329,673341,678953;
CP013202	Mauve	SHARED	678954	681842	.	.	.	Notes=Lenght2888	HF952104,678954,681842;CP007631,678954,681842;CP010867,678954,681842;CP011329,678954,681842;
CP013202	Mauve	SHARED	681843	684178	.	.	.	Notes=Lenght2335	HF952104,681843,684178;CP007631,681843,684178;CP010867,681843,684178;
CP013202	Mauve	SHARED	684179	684264	.	.	.	Notes=Lenght85	HF952104,684179,684264;CP007631,684179,684264;CP010867,684179,684264;CP011329,684179,684264;
CP013202	Mauve	SHARED	684265	685887	.	.	.	Notes=Lenght1622	AE009948,684265,685887;HF952104,684265,685887;CP007631,684265,685887;CP010867,684265,685887;CP011329,684265,685887;
CP013202	Mauve	SHARED	685888	686324	.	.	.	Notes=Lenght436	AE009948,685888,686324;HF952104,685888,686324;HG939456,685888,686324;CP007631,685888,686324;CP010867,685888,686324;CP011329,685888,686324;
CP013202	Mauve	SHARED	686325	687088	.	.	.	Notes=Lenght763	AE009948,686325,687088;CP000114,686325,687088;HF952104,686325,687088;HG939456,686325,687088;CP007631,686325,687088;CP010867,686325,687088;CP011329,686325,687088;
CP013202	Mauve	SHARED	687089	687147	.	.	.	Notes=Lenght58	AE009948,687089,687147;CP000114,687089,687147;HF952104,687089,687147;CP007631,687089,687147;CP010867,687089,687147;CP011329,687089,687147;
CP013202	Mauve	SHARED	687148	687424	.	.	.	Notes=Lenght276	AE009948,687148,687424;CP000114,687148,687424;HF952104,687148,687424;CP007631,687148,687424;CP007571,687148,687424;CP007570,687148,687424;CP010867,687148,687424;CP011329,687148,687424;
CP013202	Mauve	SHARED	687425	687483	.	.	.	Notes=Lenght58	AE009948,687425,687483;CP000114,687425,687483;HF952104,687425,687483;CP007631,687425,687483;CP010867,687425,687483;CP011329,687425,687483;
CP013202	Mauve	SHARED	687484	687763	.	.	.	Notes=Lenght279	AE009948,687484,687763;CP000114,687484,687763;HF952104,687484,687763;CP007631,687484,687763;CP010867,687484,687763;CP011329,687484,687763;CP012419,687484,687763;
CP013202	Mauve	SHARED	687764	688487	.	.	.	Notes=Lenght723	AE009948,687764,688487;CP000114,687764,688487;HF952104,687764,688487;HG939456,687764,688487;CP007631,687764,688487;CP010867,687764,688487;CP011329,687764,688487;CP012419,687764,688487;
CP013202	Mauve	SHARED	688488	688675	.	.	.	Notes=Lenght187	AE009948,688488,688675;CP000114,688488,688675;HF952104,688488,688675;HG939456,688488,688675;CP007631,688488,688675;CP007571,688488,688675;CP007570,688488,688675;CP010867,688488,688675;CP011329,688488,688675;CP012419,688488,688675;
CP013202	Mauve	SHARED	688676	692422	.	.	.	Notes=Lenght3746	AE009948,688676,692422;CP000114,688676,692422;HF952104,688676,692422;HG939456,688676,692422;CP007631,688676,692422;CP010867,688676,692422;CP011329,688676,692422;CP012419,688676,692422;
CP013202	Mauve	SHARED	692423	693024	.	.	.	Notes=Lenght601	AE009948,692423,693024;CP000114,692423,693024;HF952104,692423,693024;CP007631,692423,693024;CP010867,692423,693024;CP011329,692423,693024;CP012419,692423,693024;
CP013202	Mauve	SHARED	693025	693079	.	.	.	Notes=Lenght54	AE009948,693025,693079;CP000114,693025,693079;HF952104,693025,693079;CP007631,693025,693079;CP010867,693025,693079;CP011329,693025,693079;CP010319,693025,693079;CP012419,693025,693079;
CP013202	Mauve	SHARED	693080	694125	.	.	.	Notes=Lenght1045	AE009948,693080,694125;CP000114,693080,694125;HF952104,693080,694125;CP007631,693080,694125;CP010867,693080,694125;CP011329,693080,694125;CP012419,693080,694125;
CP013202	Mauve	SHARED	694126	694330	.	.	.	Notes=Lenght204	AL732656,694126,694330;AE009948,694126,694330;CP000114,694126,694330;HF952104,694126,694330;CP007631,694126,694330;CP010867,694126,694330;CP011329,694126,694330;CP012419,694126,694330;
CP013202	Mauve	SHARED	694331	695850	.	.	.	Notes=Lenght1519	AE009948,694331,695850;CP000114,694331,695850;HF952104,694331,695850;CP007631,694331,695850;CP010867,694331,695850;CP011329,694331,695850;CP012419,694331,695850;
CP013202	Mauve	SHARED	695851	698497	.	.	.	Notes=Lenght2646	AE009948,695851,698497;CP000114,695851,698497;HF952104,695851,698497;HG939456,695851,698497;CP007631,695851,698497;CP010867,695851,698497;CP011329,695851,698497;CP012419,695851,698497;
CP013202	Mauve	SHARED	698498	698791	.	.	.	Notes=Lenght293	AE009948,698498,698791;CP000114,698498,698791;HF952104,698498,698791;HG939456,698498,698791;CP007631,698498,698791;CP006910,698498,698791;CP010867,698498,698791;CP011329,698498,698791;CP012419,698498,698791;
CP013202	Mauve	SHARED	698792	700344	.	.	.	Notes=Lenght1552	AE009948,698792,700344;CP000114,698792,700344;HF952104,698792,700344;HG939456,698792,700344;CP007631,698792,700344;CP010867,698792,700344;CP011329,698792,700344;CP012419,698792,700344;
CP013202	Mauve	SHARED	700345	700467	.	.	.	Notes=Lenght122	AE009948,700345,700467;CP000114,700345,700467;CP003810,700345,700467;HF952104,700345,700467;HG939456,700345,700467;CP007631,700345,700467;CP007632,700345,700467;CP010867,700345,700467;CP011325,700345,700467;CP011326,700345,700467;CP011327,700345,700467;CP011329,700345,700467;CP012419,700345,700467;
CP013202	Mauve	SHARED	700468	700902	.	.	.	Notes=Lenght434	AL732656,700468,700902;AE009948,700468,700902;CP000114,700468,700902;CP003810,700468,700902;HF952104,700468,700902;HG939456,700468,700902;CP007631,700468,700902;CP007632,700468,700902;CP007572,700468,700902;CP007571,700468,700902;CP007570,700468,700902;CP010867,700468,700902;CP011325,700468,700902;CP011326,700468,700902;CP011327,700468,700902;CP011329,700468,700902;CP012419,700468,700902;
CP013202	Mauve	SHARED	700903	701032	.	.	.	Notes=Lenght129	AL732656,700903,701032;AE009948,700903,701032;CP000114,700903,701032;CP003810,700903,701032;CP003919,700903,701032;HF952104,700903,701032;CP007482,700903,701032;CP007565,700903,701032;HG939456,700903,701032;CP007631,700903,701032;CP007632,700903,701032;CP007572,700903,701032;CP007571,700903,701032;CP007570,700903,701032;FO393392,700903,701032;CP010867,700903,701032;CP011325,700903,701032;CP011326…
CP013202	Mauve	SHARED	701033	701086	.	.	.	Notes=Lenght53	AL732656,701033,701086;AE009948,701033,701086;CP000114,701033,701086;CP003810,701033,701086;CP003919,701033,701086;HF952104,701033,701086;CP007482,701033,701086;CP007565,701033,701086;HG939456,701033,701086;CP007631,701033,701086;CP007632,701033,701086;CP007572,701033,701086;CP007571,701033,701086;CP007570,701033,701086;FO393392,701033,701086;CP010867,701033,701086;CP011325,701033,701086;CP011326…
CP013202	Mauve	SHARED	701090	701168	.	.	.	Notes=Lenght78	AL732656,701090,701168;AE009948,701090,701168;CP000114,701090,701168;CP003810,701090,701168;HF952104,701090,701168;CP007482,701090,701168;CP007565,701090,701168;HG939456,701090,701168;CP007631,701090,701168;CP007632,701090,701168;CP006910,701090,701168;CP007572,701090,701168;CP007571,701090,701168;CP007570,701090,701168;FO393392,701090,701168;CP010867,701090,701168;CP011325,701090,701168;CP011326…
CP013202	Mauve	SHARED	701169	701351	.	.	.	Notes=Lenght182	AL732656,701169,701351;AE009948,701169,701351;CP000114,701169,701351;CP003810,701169,701351;CP003919,701169,701351;HF952104,701169,701351;CP007482,701169,701351;CP007565,701169,701351;HG939456,701169,701351;CP007631,701169,701351;CP007632,701169,701351;CP006910,701169,701351;CP007572,701169,701351;CP007571,701169,701351;CP007570,701169,701351;FO393392,701169,701351;CP010867,701169,701351;CP011325…
CP013202	Mauve	SHARED	701352	701466	.	.	.	Notes=Lenght114	AL732656,701352,701466;AE009948,701352,701466;CP000114,701352,701466;CP003810,701352,701466;HF952104,701352,701466;CP007482,701352,701466;CP007565,701352,701466;HG939456,701352,701466;CP007631,701352,701466;CP007632,701352,701466;CP006910,701352,701466;CP007572,701352,701466;CP007571,701352,701466;CP007570,701352,701466;FO393392,701352,701466;CP010867,701352,701466;CP011325,701352,701466;CP011326…
CP013202	Mauve	SHARED	701467	702494	.	.	.	Notes=Lenght1027	AL732656,701467,702494;AE009948,701467,702494;CP000114,701467,702494;CP003810,701467,702494;HF952104,701467,702494;HG939456,701467,702494;CP007631,701467,702494;CP007632,701467,702494;CP006910,701467,702494;CP007572,701467,702494;CP007571,701467,702494;CP007570,701467,702494;CP010867,701467,702494;CP011325,701467,702494;CP011326,701467,702494;CP011327,701467,702494;CP011329,701467,702494;CP012419…
CP013202	Mauve	SHARED	702495	702516	.	.	.	Notes=Lenght21	AE009948,702495,702516;CP000114,702495,702516;CP003810,702495,702516;HF952104,702495,702516;HG939456,702495,702516;CP007631,702495,702516;CP007632,702495,702516;CP010867,702495,702516;CP011325,702495,702516;CP011326,702495,702516;CP011327,702495,702516;CP011329,702495,702516;CP012419,702495,702516;
CP013202	Mauve	SHARED	702518	703188	.	.	.	Notes=Lenght670	AE009948,702518,703188;CP000114,702518,703188;CP003810,702518,703188;HF952104,702518,703188;HG939456,702518,703188;CP007631,702518,703188;CP007632,702518,703188;CP010867,702518,703188;CP011325,702518,703188;CP011326,702518,703188;CP011327,702518,703188;CP011329,702518,703188;CP012419,702518,703188;
CP013202	Mauve	SHARED	703190	703691	.	.	.	Notes=Lenght501	AE009948,703190,703691;CP000114,703190,703691;CP003810,703190,703691;HF952104,703190,703691;HG939456,703190,703691;CP007631,703190,703691;CP007632,703190,703691;CP010867,703190,703691;CP011325,703190,703691;CP011326,703190,703691;CP011327,703190,703691;CP011329,703190,703691;CP012419,703190,703691;
CP013202	Mauve	SHARED	703696	706317	.	.	.	Notes=Lenght2621	AE009948,703696,706317;CP000114,703696,706317;CP003810,703696,706317;HF952104,703696,706317;HG939456,703696,706317;CP007631,703696,706317;CP007632,703696,706317;CP010867,703696,706317;CP011325,703696,706317;CP011326,703696,706317;CP011327,703696,706317;CP011329,703696,706317;CP012419,703696,706317;
CP013202	Mauve	SHARED	706318	707436	.	.	.	Notes=Lenght1118	AE009948,706318,707436;CP000114,706318,707436;CP003810,706318,707436;HF952104,706318,707436;CP007631,706318,707436;CP010867,706318,707436;CP011325,706318,707436;CP011326,706318,707436;CP011327,706318,707436;CP011329,706318,707436;CP012419,706318,707436;
CP013202	Mauve	SHARED	707437	710558	.	.	.	Notes=Lenght3121	AL732656,707437,710558;AE009948,707437,710558;CP000114,707437,710558;CP003810,707437,710558;HF952104,707437,710558;HF952106,707437,710558;HF952105,707437,710558;HG939456,707437,710558;CP007631,707437,710558;CP007632,707437,710558;CP006910,707437,710558;CP007572,707437,710558;CP007571,707437,710558;CP007570,707437,710558;CP010867,707437,710558;CP011325,707437,710558;CP011326,707437,710558;CP011327…
CP013202	Mauve	SHARED	710559	710585	.	.	.	Notes=Lenght26	AL732656,710559,710585;AE009948,710559,710585;CP000114,710559,710585;CP003810,710559,710585;HF952104,710559,710585;CP007631,710559,710585;CP007572,710559,710585;CP007571,710559,710585;CP007570,710559,710585;CP010867,710559,710585;CP011325,710559,710585;CP011326,710559,710585;CP011327,710559,710585;CP011329,710559,710585;CP012419,710559,710585;
CP013202	Mauve	SHARED	710586	710785	.	.	.	Notes=Lenght199	AL732656,710586,710785;AE009948,710586,710785;CP000114,710586,710785;CP003810,710586,710785;HF952104,710586,710785;HF952106,710586,710785;HF952105,710586,710785;HG939456,710586,710785;CP007631,710586,710785;CP007632,710586,710785;CP006910,710586,710785;CP007572,710586,710785;CP007571,710586,710785;CP007570,710586,710785;CP010867,710586,710785;CP011325,710586,710785;CP011326,710586,710785;CP011327…
CP013202	Mauve	SHARED	710786	710858	.	.	.	Notes=Lenght72	AL732656,710786,710858;AE009948,710786,710858;CP000114,710786,710858;CP003810,710786,710858;HF952104,710786,710858;CP007631,710786,710858;CP007572,710786,710858;CP007571,710786,710858;CP007570,710786,710858;CP010867,710786,710858;CP011325,710786,710858;CP011326,710786,710858;CP011327,710786,710858;CP011329,710786,710858;CP012419,710786,710858;
CP013202	Mauve	SHARED	710859	710984	.	.	.	Notes=Lenght125	AL732656,710859,710984;AE009948,710859,710984;CP000114,710859,710984;CP003810,710859,710984;HF952104,710859,710984;HF952106,710859,710984;HF952105,710859,710984;HG939456,710859,710984;CP007631,710859,710984;CP007632,710859,710984;CP006910,710859,710984;CP007572,710859,710984;CP007571,710859,710984;CP007570,710859,710984;CP010867,710859,710984;CP011325,710859,710984;CP011326,710859,710984;CP011327…
CP013202	Mauve	SHARED	710985	711158	.	.	.	Notes=Lenght173	AL732656,710985,711158;AE009948,710985,711158;CP000114,710985,711158;CP003810,710985,711158;HF952104,710985,711158;CP007631,710985,711158;CP007572,710985,711158;CP007571,710985,711158;CP007570,710985,711158;CP010867,710985,711158;CP011325,710985,711158;CP011326,710985,711158;CP011327,710985,711158;CP011329,710985,711158;CP012419,710985,711158;
CP013202	Mauve	SHARED	711159	711284	.	.	.	Notes=Lenght125	AL732656,711159,711284;AE009948,711159,711284;CP000114,711159,711284;CP003810,711159,711284;HF952104,711159,711284;HF952106,711159,711284;HF952105,711159,711284;HG939456,711159,711284;CP007631,711159,711284;CP007632,711159,711284;CP006910,711159,711284;CP007572,711159,711284;CP007571,711159,711284;CP007570,711159,711284;CP010867,711159,711284;CP011325,711159,711284;CP011326,711159,711284;CP011327…
CP013202	Mauve	SHARED	711285	711358	.	.	.	Notes=Lenght73	AL732656,711285,711358;AE009948,711285,711358;CP000114,711285,711358;CP003810,711285,711358;HF952104,711285,711358;CP007631,711285,711358;CP007572,711285,711358;CP007571,711285,711358;CP007570,711285,711358;CP010867,711285,711358;CP011325,711285,711358;CP011326,711285,711358;CP011327,711285,711358;CP011329,711285,711358;CP012419,711285,711358;
CP013202	Mauve	SHARED	711359	711535	.	.	.	Notes=Lenght176	AL732656,711359,711535;AE009948,711359,711535;CP000114,711359,711535;CP003810,711359,711535;HF952104,711359,711535;HF952106,711359,711535;HF952105,711359,711535;HG939456,711359,711535;CP007631,711359,711535;CP007632,711359,711535;CP006910,711359,711535;CP007572,711359,711535;CP007571,711359,711535;CP007570,711359,711535;CP010867,711359,711535;CP011325,711359,711535;CP011326,711359,711535;CP011327…
CP013202	Mauve	SHARED	711536	711606	.	.	.	Notes=Lenght70	AL732656,711536,711606;AE009948,711536,711606;CP000114,711536,711606;CP003810,711536,711606;HF952104,711536,711606;CP007631,711536,711606;CP007572,711536,711606;CP007571,711536,711606;CP007570,711536,711606;CP010867,711536,711606;CP011325,711536,711606;CP011326,711536,711606;CP011327,711536,711606;CP011329,711536,711606;CP012419,711536,711606;
CP013202	Mauve	SHARED	711607	711808	.	.	.	Notes=Lenght201	AL732656,711607,711808;AE009948,711607,711808;CP000114,711607,711808;CP003810,711607,711808;HF952104,711607,711808;HF952106,711607,711808;HF952105,711607,711808;HG939456,711607,711808;CP007631,711607,711808;CP007632,711607,711808;CP006910,711607,711808;CP007572,711607,711808;CP007571,711607,711808;CP007570,711607,711808;CP010867,711607,711808;CP011325,711607,711808;CP011326,711607,711808;CP011327…
CP013202	Mauve	SHARED	711809	711833	.	.	.	Notes=Lenght24	AL732656,711809,711833;AE009948,711809,711833;CP000114,711809,711833;CP003810,711809,711833;HF952104,711809,711833;CP007631,711809,711833;CP007572,711809,711833;CP007571,711809,711833;CP007570,711809,711833;CP010867,711809,711833;CP011325,711809,711833;CP011326,711809,711833;CP011327,711809,711833;CP011329,711809,711833;CP012419,711809,711833;
CP013202	Mauve	SHARED	711834	712033	.	.	.	Notes=Lenght199	AL732656,711834,712033;AE009948,711834,712033;CP000114,711834,712033;CP003810,711834,712033;HF952104,711834,712033;HF952106,711834,712033;HF952105,711834,712033;HG939456,711834,712033;CP007631,711834,712033;CP007632,711834,712033;CP006910,711834,712033;CP007572,711834,712033;CP007571,711834,712033;CP007570,711834,712033;CP010867,711834,712033;CP011325,711834,712033;CP011326,711834,712033;CP011327…
CP013202	Mauve	SHARED	712034	712108	.	.	.	Notes=Lenght74	AL732656,712034,712108;AE009948,712034,712108;CP000114,712034,712108;CP003810,712034,712108;HF952104,712034,712108;CP007631,712034,712108;CP007572,712034,712108;CP007571,712034,712108;CP007570,712034,712108;CP010867,712034,712108;CP011325,712034,712108;CP011326,712034,712108;CP011327,712034,712108;CP011329,712034,712108;CP012419,712034,712108;
CP013202	Mauve	SHARED	712109	712256	.	.	.	Notes=Lenght147	AL732656,712109,712256;AE009948,712109,712256;CP000114,712109,712256;CP003810,712109,712256;HF952104,712109,712256;HF952106,712109,712256;HF952105,712109,712256;HG939456,712109,712256;CP007631,712109,712256;CP007632,712109,712256;CP006910,712109,712256;CP007572,712109,712256;CP007571,712109,712256;CP007570,712109,712256;CP010867,712109,712256;CP011325,712109,712256;CP011326,712109,712256;CP011327…
CP013202	Mauve	SHARED	712257	712385	.	.	.	Notes=Lenght128	AL732656,712257,712385;AE009948,712257,712385;CP000114,712257,712385;CP003810,712257,712385;HF952104,712257,712385;CP007631,712257,712385;CP007572,712257,712385;CP007571,712257,712385;CP007570,712257,712385;CP010867,712257,712385;CP011325,712257,712385;CP011326,712257,712385;CP011327,712257,712385;CP011329,712257,712385;CP012419,712257,712385;
CP013202	Mauve	SHARED	712386	712506	.	.	.	Notes=Lenght120	AL732656,712386,712506;AE009948,712386,712506;CP000114,712386,712506;CP003810,712386,712506;HF952104,712386,712506;HF952106,712386,712506;HF952105,712386,712506;HG939456,712386,712506;CP007631,712386,712506;CP007632,712386,712506;CP006910,712386,712506;CP007572,712386,712506;CP007571,712386,712506;CP007570,712386,712506;CP010867,712386,712506;CP011325,712386,712506;CP011326,712386,712506;CP011327…
CP013202	Mauve	SHARED	712507	712635	.	.	.	Notes=Lenght128	AL732656,712507,712635;AE009948,712507,712635;CP000114,712507,712635;CP003810,712507,712635;HF952104,712507,712635;CP007631,712507,712635;CP007572,712507,712635;CP007571,712507,712635;CP007570,712507,712635;CP010867,712507,712635;CP011325,712507,712635;CP011326,712507,712635;CP011327,712507,712635;CP011329,712507,712635;CP012419,712507,712635;
CP013202	Mauve	SHARED	712636	712761	.	.	.	Notes=Lenght125	AL732656,712636,712761;AE009948,712636,712761;CP000114,712636,712761;CP003810,712636,712761;HF952104,712636,712761;HF952106,712636,712761;HF952105,712636,712761;HG939456,712636,712761;CP007631,712636,712761;CP007632,712636,712761;CP006910,712636,712761;CP007572,712636,712761;CP007571,712636,712761;CP007570,712636,712761;CP010867,712636,712761;CP011325,712636,712761;CP011326,712636,712761;CP011327…
CP013202	Mauve	SHARED	712762	712880	.	.	.	Notes=Lenght118	AL732656,712762,712880;AE009948,712762,712880;CP000114,712762,712880;CP003810,712762,712880;HF952104,712762,712880;CP007631,712762,712880;CP007572,712762,712880;CP007571,712762,712880;CP007570,712762,712880;CP010867,712762,712880;CP011325,712762,712880;CP011326,712762,712880;CP011327,712762,712880;CP011329,712762,712880;CP012419,712762,712880;
CP013202	Mauve	SHARED	712881	719308	.	.	.	Notes=Lenght6427	AL732656,712881,719308;AE009948,712881,719308;CP000114,712881,719308;CP003810,712881,719308;HF952104,712881,719308;HF952106,712881,719308;HF952105,712881,719308;HG939456,712881,719308;CP007631,712881,719308;CP007632,712881,719308;CP006910,712881,719308;CP007572,712881,719308;CP007571,712881,719308;CP007570,712881,719308;CP010867,712881,719308;CP011325,712881,719308;CP011326,712881,719308;CP011327…
CP013202	Mauve	SHARED	719310	723562	.	.	.	Notes=Lenght4252	AE009948,719310,723562;CP000114,719310,723562;CP003810,719310,723562;HF952104,719310,723562;HF952106,719310,723562;HF952105,719310,723562;HG939456,719310,723562;CP007631,719310,723562;CP007632,719310,723562;CP010867,719310,723562;CP011325,719310,723562;CP011326,719310,723562;CP011327,719310,723562;CP011329,719310,723562;CP010319,719310,723562;CP012419,719310,723562;
CP013202	Mauve	SHARED	723563	723629	.	.	.	Notes=Lenght66	AE009948,723563,723629;CP000114,723563,723629;CP003810,723563,723629;HF952104,723563,723629;HF952106,723563,723629;HF952105,723563,723629;HG939456,723563,723629;CP007631,723563,723629;CP007632,723563,723629;CP010867,723563,723629;CP011325,723563,723629;CP011326,723563,723629;CP011327,723563,723629;CP011329,723563,723629;CP010319,723563,723629;CP012419,723563,723629;
CP013202	Mauve	SHARED	723630	726097	.	.	.	Notes=Lenght2467	AE009948,723630,726097;CP000114,723630,726097;CP003810,723630,726097;HF952104,723630,726097;HF952106,723630,726097;HF952105,723630,726097;HG939456,723630,726097;CP007631,723630,726097;CP007632,723630,726097;CP010867,723630,726097;CP011325,723630,726097;CP011326,723630,726097;CP011327,723630,726097;CP011329,723630,726097;CP010319,723630,726097;CP012419,723630,726097;
CP013202	Mauve	SHARED	726098	726148	.	.	.	Notes=Lenght50	AE009948,726098,726148;CP000114,726098,726148;CP003810,726098,726148;HF952104,726098,726148;HF952106,726098,726148;HF952105,726098,726148;HG939456,726098,726148;CP007631,726098,726148;CP007632,726098,726148;CP010867,726098,726148;CP011325,726098,726148;CP011326,726098,726148;CP011327,726098,726148;CP011329,726098,726148;CP010319,726098,726148;CP012419,726098,726148;
CP013202	Mauve	SHARED	726149	726778	.	.	.	Notes=Lenght629	AE009948,726149,726778;CP000114,726149,726778;CP003810,726149,726778;HF952104,726149,726778;HF952106,726149,726778;HF952105,726149,726778;HG939456,726149,726778;CP007631,726149,726778;CP007632,726149,726778;CP010867,726149,726778;CP011325,726149,726778;CP011326,726149,726778;CP011327,726149,726778;CP011329,726149,726778;CP010319,726149,726778;CP012419,726149,726778;
CP013202	Mauve	SHARED	726780	727183	.	.	.	Notes=Lenght403	AE009948,726780,727183;CP000114,726780,727183;CP003810,726780,727183;HF952104,726780,727183;HF952106,726780,727183;HF952105,726780,727183;HG939456,726780,727183;CP007631,726780,727183;CP007632,726780,727183;CP010867,726780,727183;CP011325,726780,727183;CP011326,726780,727183;CP011327,726780,727183;CP011329,726780,727183;CP010319,726780,727183;CP012419,726780,727183;
CP013202	Mauve	SHARED	727184	727701	.	.	.	Notes=Lenght517	AE009948,727184,727701;CP000114,727184,727701;CP003810,727184,727701;HF952104,727184,727701;HG939456,727184,727701;CP007631,727184,727701;CP007632,727184,727701;CP010867,727184,727701;CP011325,727184,727701;CP011326,727184,727701;CP011327,727184,727701;CP011329,727184,727701;CP010319,727184,727701;CP012419,727184,727701;
CP013202	Mauve	SHARED	727702	727740	.	.	.	Notes=Lenght38	AE009948,727702,727740;CP000114,727702,727740;CP003810,727702,727740;HF952104,727702,727740;CP007631,727702,727740;CP010867,727702,727740;CP011325,727702,727740;CP011326,727702,727740;CP011327,727702,727740;CP011329,727702,727740;CP010319,727702,727740;CP012419,727702,727740;
CP013202	Mauve	SHARED	727741	727753	.	.	.	Notes=Lenght12	AE009948,727741,727753;CP000114,727741,727753;CP003810,727741,727753;HF952104,727741,727753;CP007631,727741,727753;CP010867,727741,727753;CP011325,727741,727753;CP011326,727741,727753;CP011327,727741,727753;CP011329,727741,727753;CP012419,727741,727753;
CP013202	Mauve	SHARED	727754	727781	.	.	.	Notes=Lenght27	AE009948,727754,727781;CP000114,727754,727781;CP003810,727754,727781;HF952104,727754,727781;CP007631,727754,727781;CP010867,727754,727781;CP011325,727754,727781;CP011326,727754,727781;CP011327,727754,727781;CP011329,727754,727781;CP010319,727754,727781;CP012419,727754,727781;
CP013202	Mauve	SHARED	727782	727862	.	.	.	Notes=Lenght80	AE009948,727782,727862;CP000114,727782,727862;CP003810,727782,727862;HF952104,727782,727862;HG939456,727782,727862;CP007631,727782,727862;CP007632,727782,727862;CP010867,727782,727862;CP011325,727782,727862;CP011326,727782,727862;CP011327,727782,727862;CP011329,727782,727862;CP010319,727782,727862;CP012419,727782,727862;
CP013202	Mauve	SHARED	727863	727944	.	.	.	Notes=Lenght81	AE009948,727863,727944;CP000114,727863,727944;CP003810,727863,727944;CP003919,727863,727944;HF952104,727863,727944;CP007482,727863,727944;CP007565,727863,727944;HG939456,727863,727944;CP007631,727863,727944;CP007632,727863,727944;FO393392,727863,727944;CP010867,727863,727944;CP011325,727863,727944;CP011326,727863,727944;CP011327,727863,727944;CP011328,727863,727944;CP011329,727863,727944;CP012419…
CP013202	Mauve	SHARED	727945	728183	.	.	.	Notes=Lenght238	AE009948,727945,728183;CP000114,727945,728183;CP003810,727945,728183;HF952104,727945,728183;HG939456,727945,728183;CP007631,727945,728183;CP007632,727945,728183;CP010867,727945,728183;CP011325,727945,728183;CP011326,727945,728183;CP011327,727945,728183;CP011329,727945,728183;CP010319,727945,728183;CP012419,727945,728183;
CP013202	Mauve	SHARED	728184	728394	.	.	.	Notes=Lenght210	AE009948,728184,728394;CP000114,728184,728394;CP003810,728184,728394;CP003919,728184,728394;HF952104,728184,728394;CP007482,728184,728394;CP007565,728184,728394;CP007631,728184,728394;FO393392,728184,728394;CP010867,728184,728394;CP011325,728184,728394;CP011326,728184,728394;CP011327,728184,728394;CP011328,728184,728394;CP011329,728184,728394;CP012419,728184,728394;
CP013202	Mauve	SHARED	728396	728438	.	.	.	Notes=Lenght42	AE009948,728396,728438;CP000114,728396,728438;CP003810,728396,728438;HF952104,728396,728438;CP007631,728396,728438;CP010867,728396,728438;CP011325,728396,728438;CP011326,728396,728438;CP011327,728396,728438;CP011329,728396,728438;CP010319,728396,728438;CP012419,728396,728438;
CP013202	Mauve	SHARED	728439	728840	.	.	.	Notes=Lenght401	AE009948,728439,728840;CP000114,728439,728840;CP003810,728439,728840;CP003919,728439,728840;HF952104,728439,728840;CP007482,728439,728840;CP007565,728439,728840;HG939456,728439,728840;CP007631,728439,728840;CP007632,728439,728840;FO393392,728439,728840;CP010867,728439,728840;CP011325,728439,728840;CP011326,728439,728840;CP011327,728439,728840;CP011328,728439,728840;CP011329,728439,728840;CP012419…
CP013202	Mauve	SHARED	728841	728918	.	.	.	Notes=Lenght77	AE009948,728841,728918;CP000114,728841,728918;CP003810,728841,728918;HF952104,728841,728918;CP007631,728841,728918;CP010867,728841,728918;CP011325,728841,728918;CP011326,728841,728918;CP011327,728841,728918;CP011329,728841,728918;CP010319,728841,728918;CP012419,728841,728918;
CP013202	Mauve	SHARED	728919	729939	.	.	.	Notes=Lenght1020	AE009948,728919,729939;CP000114,728919,729939;CP003810,728919,729939;CP003919,728919,729939;HF952104,728919,729939;CP007482,728919,729939;CP007565,728919,729939;HG939456,728919,729939;CP007631,728919,729939;CP007632,728919,729939;FO393392,728919,729939;CP010867,728919,729939;CP011325,728919,729939;CP011326,728919,729939;CP011327,728919,729939;CP011328,728919,729939;CP011329,728919,729939;CP012419…
CP013202	Mauve	SHARED	729940	729962	.	.	.	Notes=Lenght22	AE009948,729940,729962;CP000114,729940,729962;CP003810,729940,729962;CP003919,729940,729962;HF952104,729940,729962;HF952105,729940,729962;CP007482,729940,729962;CP007565,729940,729962;HG939456,729940,729962;CP007631,729940,729962;CP007632,729940,729962;FO393392,729940,729962;CP010867,729940,729962;CP011325,729940,729962;CP011326,729940,729962;CP011327,729940,729962;CP011328,729940,729962;CP011329…
CP013202	Mauve	SHARED	729977	730209	.	.	.	Notes=Lenght232	AE009948,729977,730209;CP000114,729977,730209;CP003810,729977,730209;CP003919,729977,730209;HF952104,729977,730209;CP007482,729977,730209;CP007565,729977,730209;HG939456,729977,730209;CP007631,729977,730209;CP007632,729977,730209;FO393392,729977,730209;CP010867,729977,730209;CP011325,729977,730209;CP011326,729977,730209;CP011327,729977,730209;CP011328,729977,730209;CP011329,729977,730209;CP010319…
CP013202	Mauve	SHARED	730210	730229	.	.	.	Notes=Lenght19	AE009948,730210,730229;CP000114,730210,730229;CP003810,730210,730229;CP003919,730210,730229;HF952104,730210,730229;CP007482,730210,730229;CP007565,730210,730229;CP007631,730210,730229;CP007632,730210,730229;FO393392,730210,730229;CP010867,730210,730229;CP011325,730210,730229;CP011326,730210,730229;CP011327,730210,730229;CP011328,730210,730229;CP011329,730210,730229;CP010319,730210,730229;CP012419…
CP013202	Mauve	SHARED	730230	732361	.	.	.	Notes=Lenght2131	AE009948,730230,732361;CP000114,730230,732361;CP003810,730230,732361;CP003919,730230,732361;HF952104,730230,732361;CP007482,730230,732361;CP007565,730230,732361;HG939456,730230,732361;CP007631,730230,732361;CP007632,730230,732361;FO393392,730230,732361;CP010867,730230,732361;CP011325,730230,732361;CP011326,730230,732361;CP011327,730230,732361;CP011328,730230,732361;CP011329,730230,732361;CP010319…
CP013202	Mauve	SHARED	732362	732509	.	.	.	Notes=Lenght147	AE009948,732362,732509;CP000114,732362,732509;CP003810,732362,732509;CP003919,732362,732509;HF952104,732362,732509;HF952106,732362,732509;HF952105,732362,732509;CP007482,732362,732509;CP007565,732362,732509;HG939456,732362,732509;CP007631,732362,732509;CP007632,732362,732509;FO393392,732362,732509;CP010867,732362,732509;CP011325,732362,732509;CP011326,732362,732509;CP011327,732362,732509;CP011328…
CP013202	Mauve	SHARED	741617	741661	.	.	.	Notes=Lenght44	AL732656,741617,741661;AE009948,741617,741661;CP000114,741617,741661;CP003810,741617,741661;HF952104,741617,741661;HF952106,741617,741661;HF952105,741617,741661;CP007482,741617,741661;CP007565,741617,741661;HG939456,741617,741661;CP007631,741617,741661;CP007632,741617,741661;CP006910,741617,741661;CP007572,741617,741661;CP007571,741617,741661;CP007570,741617,741661;FO393392,741617,741661;CP010867…
CP013202	Mauve	SHARED	746695	748414	.	.	.	Notes=Lenght1719	AL732656,746695,748414;AE009948,746695,748414;CP000114,746695,748414;CP003810,746695,748414;HF952104,746695,748414;HF952106,746695,748414;HF952105,746695,748414;CP007482,746695,748414;CP007565,746695,748414;HG939456,746695,748414;CP007631,746695,748414;CP007632,746695,748414;CP006910,746695,748414;CP007572,746695,748414;CP007571,746695,748414;CP007570,746695,748414;FO393392,746695,748414;CP010867…
CP013202	Mauve	SHARED	749618	749839	.	.	.	Notes=Lenght221	AL732656,749618,749839;AE009948,749618,749839;CP000114,749618,749839;CP003810,749618,749839;CP003919,749618,749839;HF952104,749618,749839;HF952106,749618,749839;HF952105,749618,749839;HG939456,749618,749839;CP007631,749618,749839;CP007632,749618,749839;CP006910,749618,749839;CP007572,749618,749839;CP007571,749618,749839;CP007570,749618,749839;CP010867,749618,749839;CP011325,749618,749839;CP011326…
CP013202	Mauve	SHARED	749891	749992	.	.	.	Notes=Lenght101	AL732656,749891,749992;AE009948,749891,749992;CP000114,749891,749992;CP003810,749891,749992;CP003919,749891,749992;HF952104,749891,749992;HF952106,749891,749992;HF952105,749891,749992;CP007482,749891,749992;CP007565,749891,749992;HG939456,749891,749992;CP007631,749891,749992;CP007632,749891,749992;CP006910,749891,749992;FO393392,749891,749992;CP010867,749891,749992;CP011325,749891,749992;CP011326…
CP013202	Mauve	SHARED	750333	750414	.	.	.	Notes=Lenght81	AL732656,750333,750414;AE009948,750333,750414;CP000114,750333,750414;CP003810,750333,750414;HF952104,750333,750414;HF952106,750333,750414;HF952105,750333,750414;CP007482,750333,750414;CP007565,750333,750414;HG939456,750333,750414;CP007631,750333,750414;CP007632,750333,750414;CP006910,750333,750414;CP007572,750333,750414;CP007571,750333,750414;CP007570,750333,750414;FO393392,750333,750414;CP010867…
CP013202	Mauve	SHARED	750764	755510	.	.	.	Notes=Lenght4746	AL732656,750764,755510;AE009948,750764,755510;CP000114,750764,755510;CP003810,750764,755510;HF952104,750764,755510;HF952106,750764,755510;HF952105,750764,755510;CP007482,750764,755510;CP007565,750764,755510;HG939456,750764,755510;CP007631,750764,755510;CP007632,750764,755510;CP006910,750764,755510;CP007572,750764,755510;CP007571,750764,755510;CP007570,750764,755510;FO393392,750764,755510;CP010867…
CP013202	Mauve	SHARED	755511	755660	.	.	.	Notes=Lenght149	AL732656,755511,755660;AE009948,755511,755660;CP000114,755511,755660;CP003810,755511,755660;HF952104,755511,755660;HF952106,755511,755660;HF952105,755511,755660;HG939456,755511,755660;CP007631,755511,755660;CP007632,755511,755660;CP006910,755511,755660;CP007572,755511,755660;CP007571,755511,755660;CP007570,755511,755660;CP010867,755511,755660;CP011325,755511,755660;CP011326,755511,755660;CP011327…
CP013202	Mauve	SHARED	755661	756748	.	.	.	Notes=Lenght1087	AL732656,755661,756748;AE009948,755661,756748;CP000114,755661,756748;CP003810,755661,756748;HF952104,755661,756748;HF952106,755661,756748;HF952105,755661,756748;CP007482,755661,756748;CP007565,755661,756748;HG939456,755661,756748;CP007631,755661,756748;CP007632,755661,756748;CP006910,755661,756748;CP007572,755661,756748;CP007571,755661,756748;CP007570,755661,756748;FO393392,755661,756748;CP010867…
CP013202	Mauve	SHARED	756749	756763	.	.	.	Notes=Lenght14	AL732656,756749,756763;AE009948,756749,756763;CP000114,756749,756763;CP003810,756749,756763;HF952104,756749,756763;HF952106,756749,756763;HF952105,756749,756763;HG939456,756749,756763;CP007631,756749,756763;CP007632,756749,756763;CP006910,756749,756763;CP007572,756749,756763;CP007571,756749,756763;CP007570,756749,756763;CP010867,756749,756763;CP011325,756749,756763;CP011326,756749,756763;CP011327…
CP013202	Mauve	SHARED	756765	756784	.	.	.	Notes=Lenght19	AL732656,756765,756784;AE009948,756765,756784;CP000114,756765,756784;CP003810,756765,756784;HF952104,756765,756784;HF952106,756765,756784;HF952105,756765,756784;HG939456,756765,756784;CP007631,756765,756784;CP007632,756765,756784;CP006910,756765,756784;CP007572,756765,756784;CP007571,756765,756784;CP007570,756765,756784;CP010867,756765,756784;CP011325,756765,756784;CP011326,756765,756784;CP011327…
CP013202	Mauve	SHARED	756785	757815	.	.	.	Notes=Lenght1030	AL732656,756785,757815;AE009948,756785,757815;CP000114,756785,757815;CP003810,756785,757815;HF952104,756785,757815;HF952106,756785,757815;HF952105,756785,757815;CP007482,756785,757815;CP007565,756785,757815;HG939456,756785,757815;CP007631,756785,757815;CP007632,756785,757815;CP006910,756785,757815;CP007572,756785,757815;CP007571,756785,757815;CP007570,756785,757815;FO393392,756785,757815;CP010867…
CP013202	Mauve	SHARED	759432	759452	.	.	.	Notes=Lenght20	AL732656,759432,759452;AE009948,759432,759452;CP000114,759432,759452;CP003810,759432,759452;CP003919,759432,759452;HF952104,759432,759452;HF952106,759432,759452;HF952105,759432,759452;CP007482,759432,759452;CP007565,759432,759452;HG939456,759432,759452;CP007631,759432,759452;CP007632,759432,759452;CP006910,759432,759452;CP007572,759432,759452;CP007571,759432,759452;CP007570,759432,759452;FO393392…
CP013202	Mauve	SHARED	769775	769788	.	.	.	Notes=Lenght13	AL732656,769775,769788;AE009948,769775,769788;CP000114,769775,769788;CP003810,769775,769788;CP003919,769775,769788;HF952104,769775,769788;HF952106,769775,769788;HF952105,769775,769788;CP007482,769775,769788;CP007565,769775,769788;CP007631,769775,769788;CP006910,769775,769788;CP007572,769775,769788;CP007571,769775,769788;CP007570,769775,769788;FO393392,769775,769788;CP010867,769775,769788;CP011325…
CP013202	Mauve	SHARED	770283	770445	.	.	.	Notes=Lenght162	AL732656,770283,770445;AE009948,770283,770445;CP000114,770283,770445;CP003810,770283,770445;CP003919,770283,770445;HF952104,770283,770445;HF952106,770283,770445;HF952105,770283,770445;HG939456,770283,770445;CP007631,770283,770445;CP007632,770283,770445;CP006910,770283,770445;CP007572,770283,770445;CP007571,770283,770445;CP007570,770283,770445;CP010867,770283,770445;CP011325,770283,770445;CP011326…
CP013202	Mauve	SHARED	774772	774849	.	.	.	Notes=Lenght77	AL732656,774772,774849;AE009948,774772,774849;CP000114,774772,774849;CP003810,774772,774849;HF952104,774772,774849;HF952106,774772,774849;HF952105,774772,774849;CP007482,774772,774849;CP007565,774772,774849;HG939456,774772,774849;CP007631,774772,774849;CP007632,774772,774849;CP006910,774772,774849;CP007572,774772,774849;CP007571,774772,774849;CP007570,774772,774849;FO393392,774772,774849;CP010867…
CP013202	Mauve	SHARED	779956	780515	.	.	.	Notes=Lenght559	AL732656,779956,780515;AE009948,779956,780515;CP000114,779956,780515;CP003810,779956,780515;HF952104,779956,780515;HF952106,779956,780515;HF952105,779956,780515;CP007482,779956,780515;CP007565,779956,780515;HG939456,779956,780515;CP007631,779956,780515;CP007632,779956,780515;CP006910,779956,780515;CP007572,779956,780515;CP007571,779956,780515;CP007570,779956,780515;FO393392,779956,780515;CP010867…
CP013202	Mauve	SHARED	795436	795659	.	.	.	Notes=Lenght223	AL732656,795436,795659;AE009948,795436,795659;CP003919,795436,795659;HF952104,795436,795659;HF952106,795436,795659;HF952105,795436,795659;CP007482,795436,795659;CP007565,795436,795659;HG939456,795436,795659;CP007631,795436,795659;CP007632,795436,795659;CP006910,795436,795659;CP007572,795436,795659;CP007571,795436,795659;CP007570,795436,795659;FO393392,795436,795659;CP010867,795436,795659;CP011328…
CP013202	Mauve	SHARED	797652	797706	.	.	.	Notes=Lenght54	AL732656,797652,797706;AE009948,797652,797706;CP000114,797652,797706;CP003810,797652,797706;HF952104,797652,797706;HF952106,797652,797706;HF952105,797652,797706;CP007482,797652,797706;CP007565,797652,797706;HG939456,797652,797706;CP007631,797652,797706;CP007632,797652,797706;CP006910,797652,797706;CP007572,797652,797706;CP007571,797652,797706;CP007570,797652,797706;FO393392,797652,797706;CP010867…
CP013202	Mauve	SHARED	798350	798528	.	.	.	Notes=Lenght178	AL732656,798350,798528;AE009948,798350,798528;CP000114,798350,798528;CP003810,798350,798528;CP003919,798350,798528;HF952104,798350,798528;HF952106,798350,798528;HF952105,798350,798528;CP007482,798350,798528;CP007565,798350,798528;HG939456,798350,798528;CP007631,798350,798528;CP007632,798350,798528;CP006910,798350,798528;CP007572,798350,798528;CP007571,798350,798528;CP007570,798350,798528;FO393392…
CP013202	Mauve	SHARED	807605	807678	.	.	.	Notes=Lenght73	AL732656,807605,807678;AE009948,807605,807678;CP000114,807605,807678;CP003810,807605,807678;CP003919,807605,807678;HF952104,807605,807678;HF952106,807605,807678;HF952105,807605,807678;HG939456,807605,807678;CP007631,807605,807678;CP007632,807605,807678;CP006910,807605,807678;CP007572,807605,807678;CP007571,807605,807678;CP007570,807605,807678;CP010867,807605,807678;CP011325,807605,807678;CP011326…
CP013202	Mauve	SHARED	807778	807938	.	.	.	Notes=Lenght160	AL732656,807778,807938;AE009948,807778,807938;CP000114,807778,807938;CP003810,807778,807938;CP003919,807778,807938;HF952104,807778,807938;HF952106,807778,807938;HF952105,807778,807938;HG939456,807778,807938;CP007631,807778,807938;CP007632,807778,807938;CP006910,807778,807938;CP007572,807778,807938;CP007571,807778,807938;CP007570,807778,807938;CP010867,807778,807938;CP011325,807778,807938;CP011326…
CP013202	Mauve	SHARED	828711	829134	.	.	.	Notes=Lenght423	AL732656,828711,829134;AE009948,828711,829134;CP000114,828711,829134;CP003810,828711,829134;HF952104,828711,829134;HF952106,828711,829134;HF952105,828711,829134;CP007482,828711,829134;CP007565,828711,829134;HG939456,828711,829134;CP007631,828711,829134;CP007632,828711,829134;CP006910,828711,829134;CP007572,828711,829134;CP007571,828711,829134;CP007570,828711,829134;FO393392,828711,829134;CP010867…
CP013202	Mauve	SHARED	829135	829464	.	.	.	Notes=Lenght329	AL732656,829135,829464;AE009948,829135,829464;CP000114,829135,829464;CP003810,829135,829464;HF952104,829135,829464;HF952106,829135,829464;HF952105,829135,829464;CP007482,829135,829464;CP007565,829135,829464;HG939456,829135,829464;CP007631,829135,829464;CP007632,829135,829464;CP006910,829135,829464;CP007572,829135,829464;CP007571,829135,829464;CP007570,829135,829464;FO393392,829135,829464;CP010867…
CP013202	Mauve	SHARED	833133	833168	.	.	.	Notes=Lenght35	AL732656,833133,833168;AE009948,833133,833168;CP000114,833133,833168;CP003810,833133,833168;HF952104,833133,833168;HF952106,833133,833168;HF952105,833133,833168;HG939456,833133,833168;CP007631,833133,833168;CP007632,833133,833168;CP006910,833133,833168;CP007572,833133,833168;CP007571,833133,833168;CP007570,833133,833168;CP010867,833133,833168;CP011325,833133,833168;CP011326,833133,833168;CP011327…
CP013202	Mauve	SHARED	839961	840308	.	.	.	Notes=Lenght347	AL732656,839961,840308;AE009948,839961,840308;CP000114,839961,840308;CP003810,839961,840308;CP003919,839961,840308;HF952104,839961,840308;HF952106,839961,840308;HF952105,839961,840308;HG939456,839961,840308;CP007631,839961,840308;CP007632,839961,840308;CP006910,839961,840308;CP007572,839961,840308;CP007571,839961,840308;CP007570,839961,840308;CP010867,839961,840308;CP011325,839961,840308;CP011326…
CP013202	Mauve	SHARED	841599	841835	.	.	.	Notes=Lenght236	AL732656,841599,841835;AE009948,841599,841835;CP000114,841599,841835;CP003810,841599,841835;HF952104,841599,841835;HF952106,841599,841835;HF952105,841599,841835;CP007482,841599,841835;CP007565,841599,841835;HG939456,841599,841835;CP007631,841599,841835;CP007632,841599,841835;CP006910,841599,841835;CP007572,841599,841835;CP007571,841599,841835;CP007570,841599,841835;FO393392,841599,841835;CP010867…
CP013202	Mauve	SHARED	844753	846075	.	.	.	Notes=Lenght1322	AL732656,844753,846075;AE009948,844753,846075;CP000114,844753,846075;CP003810,844753,846075;CP003919,844753,846075;HF952104,844753,846075;HF952106,844753,846075;HF952105,844753,846075;HG939456,844753,846075;CP007631,844753,846075;CP007632,844753,846075;CP006910,844753,846075;CP007572,844753,846075;CP007571,844753,846075;CP007570,844753,846075;CP010867,844753,846075;CP011325,844753,846075;CP011326…
CP013202	Mauve	SHARED	850555	851200	.	.	.	Notes=Lenght645	AL732656,850555,851200;AE009948,850555,851200;CP000114,850555,851200;CP003810,850555,851200;CP003919,850555,851200;HF952104,850555,851200;HF952106,850555,851200;HF952105,850555,851200;CP007482,850555,851200;CP007565,850555,851200;HG939456,850555,851200;CP007631,850555,851200;CP007632,850555,851200;CP006910,850555,851200;CP007572,850555,851200;FO393392,850555,851200;CP010867,850555,851200;CP011325…
CP013202	Mauve	SHARED	851201	851727	.	.	.	Notes=Lenght526	AL732656,851201,851727;AE009948,851201,851727;CP000114,851201,851727;CP003810,851201,851727;CP003919,851201,851727;HF952104,851201,851727;HF952106,851201,851727;HF952105,851201,851727;CP007482,851201,851727;CP007565,851201,851727;HG939456,851201,851727;CP007631,851201,851727;CP007632,851201,851727;CP006910,851201,851727;CP007572,851201,851727;CP007570,851201,851727;FO393392,851201,851727;CP010867…
CP013202	Mauve	SHARED	869253	869592	.	.	.	Notes=Lenght339	AL732656,869253,869592;AE009948,869253,869592;CP000114,869253,869592;CP003810,869253,869592;CP003919,869253,869592;HF952104,869253,869592;HF952106,869253,869592;HF952105,869253,869592;HG939456,869253,869592;CP007631,869253,869592;CP007632,869253,869592;CP006910,869253,869592;CP007572,869253,869592;CP007571,869253,869592;CP007570,869253,869592;CP010867,869253,869592;CP011325,869253,869592;CP011326…
CP013202	Mauve	SHARED	870660	870933	.	.	.	Notes=Lenght273	AL732656,870660,870933;AE009948,870660,870933;CP000114,870660,870933;CP003810,870660,870933;CP003919,870660,870933;HF952104,870660,870933;HF952106,870660,870933;HF952105,870660,870933;HG939456,870660,870933;CP007631,870660,870933;CP007632,870660,870933;CP006910,870660,870933;CP007572,870660,870933;CP007571,870660,870933;CP007570,870660,870933;CP010867,870660,870933;CP011325,870660,870933;CP011326…
CP013202	Mauve	SHARED	871993	872038	.	.	.	Notes=Lenght45	AL732656,871993,872038;AE009948,871993,872038;CP000114,871993,872038;CP003810,871993,872038;CP003919,871993,872038;HF952104,871993,872038;HF952106,871993,872038;HF952105,871993,872038;HG939456,871993,872038;CP007631,871993,872038;CP007632,871993,872038;CP006910,871993,872038;CP007572,871993,872038;CP007571,871993,872038;CP007570,871993,872038;CP010867,871993,872038;CP011325,871993,872038;CP011326…
CP013202	Mauve	SHARED	872280	872549	.	.	.	Notes=Lenght269	AL732656,872280,872549;AE009948,872280,872549;CP000114,872280,872549;CP003810,872280,872549;HF952104,872280,872549;HF952106,872280,872549;HF952105,872280,872549;HG939456,872280,872549;CP007631,872280,872549;CP007632,872280,872549;CP006910,872280,872549;CP007572,872280,872549;CP007571,872280,872549;CP007570,872280,872549;CP010867,872280,872549;CP011325,872280,872549;CP011326,872280,872549;CP011327…
CP013202	Mauve	SHARED	880423	880479	.	.	.	Notes=Lenght56	AL732656,880423,880479;AE009948,880423,880479;CP000114,880423,880479;CP003810,880423,880479;HF952104,880423,880479;HF952106,880423,880479;HF952105,880423,880479;CP007482,880423,880479;CP007565,880423,880479;HG939456,880423,880479;CP007631,880423,880479;CP007632,880423,880479;CP006910,880423,880479;CP007572,880423,880479;CP007571,880423,880479;CP007570,880423,880479;FO393392,880423,880479;CP010867…
CP013202	Mauve	SHARED	880480	880533	.	.	.	Notes=Lenght53	AL732656,880480,880533;AE009948,880480,880533;CP000114,880480,880533;CP003810,880480,880533;HF952104,880480,880533;HF952106,880480,880533;HF952105,880480,880533;HG939456,880480,880533;CP007631,880480,880533;CP007632,880480,880533;CP006910,880480,880533;CP007572,880480,880533;CP007571,880480,880533;CP007570,880480,880533;CP010867,880480,880533;CP011325,880480,880533;CP011326,880480,880533;CP011327…
CP013202	Mauve	SHARED	889176	890648	.	.	.	Notes=Lenght1472	AE009948,889176,890648;CP000114,889176,890648;CP003810,889176,890648;HF952104,889176,890648;CP007631,889176,890648;CP010867,889176,890648;CP011325,889176,890648;CP011326,889176,890648;CP011327,889176,890648;CP011329,889176,890648;CP012419,889176,890648;
CP013202	Mauve	SHARED	890657	890684	.	.	.	Notes=Lenght27	AL732656,890657,890684;AE009948,890657,890684;CP000114,890657,890684;CP003810,890657,890684;HF952104,890657,890684;HF952106,890657,890684;HF952105,890657,890684;HG939456,890657,890684;CP007631,890657,890684;CP007632,890657,890684;CP006910,890657,890684;CP007572,890657,890684;CP007571,890657,890684;CP007570,890657,890684;CP010867,890657,890684;CP011325,890657,890684;CP011326,890657,890684;CP011327…
CP013202	Mauve	SHARED	892182	892272	.	.	.	Notes=Lenght90	AL732656,892182,892272;AE009948,892182,892272;CP000114,892182,892272;CP003810,892182,892272;CP003919,892182,892272;HF952104,892182,892272;HF952106,892182,892272;HF952105,892182,892272;CP007482,892182,892272;CP007565,892182,892272;HG939456,892182,892272;CP007631,892182,892272;CP007632,892182,892272;CP006910,892182,892272;CP007572,892182,892272;CP007571,892182,892272;CP007570,892182,892272;FO393392…
CP013202	Mauve	SHARED	895452	898005	.	.	.	Notes=Lenght2553	AL732656,895452,898005;AE009948,895452,898005;CP000114,895452,898005;CP003810,895452,898005;CP003919,895452,898005;HF952104,895452,898005;HF952106,895452,898005;CP007482,895452,898005;CP007565,895452,898005;HG939456,895452,898005;CP007631,895452,898005;CP007632,895452,898005;CP006910,895452,898005;CP007572,895452,898005;CP007571,895452,898005;CP007570,895452,898005;FO393392,895452,898005;CP010867…
CP013202	Mauve	SHARED	910221	910259	.	.	.	Notes=Lenght38	AE009948,910221,910259;CP000114,910221,910259;CP003810,910221,910259;CP003919,910221,910259;HF952104,910221,910259;HF952106,910221,910259;HF952105,910221,910259;CP007482,910221,910259;CP007565,910221,910259;HG939456,910221,910259;CP007631,910221,910259;CP007632,910221,910259;CP006910,910221,910259;FO393392,910221,910259;CP010867,910221,910259;CP011325,910221,910259;CP011326,910221,910259;CP011327…
CP013202	Mauve	SHARED	911274	911597	.	.	.	Notes=Lenght323	AL732656,911274,911597;AE009948,911274,911597;CP000114,911274,911597;CP003810,911274,911597;HF952104,911274,911597;HF952106,911274,911597;HF952105,911274,911597;CP007482,911274,911597;CP007565,911274,911597;HG939456,911274,911597;CP007631,911274,911597;CP007632,911274,911597;CP006910,911274,911597;CP007572,911274,911597;CP007571,911274,911597;CP007570,911274,911597;FO393392,911274,911597;CP010867…
CP013202	Mauve	SHARED	929752	929779	.	.	.	Notes=Lenght27	AL732656,929752,929779;AE009948,929752,929779;CP000114,929752,929779;CP003810,929752,929779;HF952104,929752,929779;HF952106,929752,929779;HF952105,929752,929779;CP007482,929752,929779;CP007565,929752,929779;HG939456,929752,929779;CP007631,929752,929779;CP007632,929752,929779;CP006910,929752,929779;CP007572,929752,929779;CP007571,929752,929779;CP007570,929752,929779;FO393392,929752,929779;CP010867…
CP013202	Mauve	SHARED	929781	929804	.	.	.	Notes=Lenght23	AE009948,929781,929804;CP000114,929781,929804;CP003810,929781,929804;HF952104,929781,929804;HF952106,929781,929804;HF952105,929781,929804;CP007482,929781,929804;CP007565,929781,929804;HG939456,929781,929804;CP007631,929781,929804;CP007632,929781,929804;CP006910,929781,929804;CP007572,929781,929804;CP007570,929781,929804;FO393392,929781,929804;CP010867,929781,929804;CP011325,929781,929804;CP011326…
CP013202	Mauve	SHARED	929805	929818	.	.	.	Notes=Lenght13	AE009948,929805,929818;CP000114,929805,929818;CP003810,929805,929818;HF952104,929805,929818;HF952106,929805,929818;HF952105,929805,929818;CP007482,929805,929818;CP007565,929805,929818;HG939456,929805,929818;CP007631,929805,929818;CP007632,929805,929818;CP006910,929805,929818;FO393392,929805,929818;CP010867,929805,929818;CP011325,929805,929818;CP011326,929805,929818;CP011327,929805,929818;CP011328…
CP013202	Mauve	SHARED	930422	930722	.	.	.	Notes=Lenght300	AE009948,930422,930722;CP000114,930422,930722;CP003810,930422,930722;CP003919,930422,930722;HF952104,930422,930722;HF952106,930422,930722;HF952105,930422,930722;CP007482,930422,930722;CP007565,930422,930722;HG939456,930422,930722;CP007631,930422,930722;CP007632,930422,930722;CP006910,930422,930722;CP007572,930422,930722;CP007571,930422,930722;CP007570,930422,930722;FO393392,930422,930722;CP010867…
CP013202	Mauve	SHARED	938660	938708	.	.	.	Notes=Lenght48	AE009948,938660,938708;CP000114,938660,938708;CP003810,938660,938708;CP003919,938660,938708;HF952104,938660,938708;HF952106,938660,938708;HF952105,938660,938708;CP007482,938660,938708;CP007565,938660,938708;HG939456,938660,938708;CP007631,938660,938708;CP007632,938660,938708;CP006910,938660,938708;CP007572,938660,938708;CP007571,938660,938708;CP007570,938660,938708;FO393392,938660,938708;CP010867…
CP013202	Mauve	SHARED	940175	940196	.	.	.	Notes=Lenght21	AL732656,940175,940196;AE009948,940175,940196;CP000114,940175,940196;CP003810,940175,940196;CP003919,940175,940196;HF952104,940175,940196;HF952106,940175,940196;HF952105,940175,940196;CP007482,940175,940196;CP007565,940175,940196;HG939456,940175,940196;CP007631,940175,940196;CP007632,940175,940196;CP007572,940175,940196;CP007571,940175,940196;CP007570,940175,940196;FO393392,940175,940196;CP010867…
CP013202	Mauve	SHARED	948802	948816	.	.	.	Notes=Lenght14	AL732656,948802,948816;AE009948,948802,948816;CP000114,948802,948816;CP003810,948802,948816;HF952104,948802,948816;HG939456,948802,948816;CP007631,948802,948816;CP007632,948802,948816;CP007572,948802,948816;CP007571,948802,948816;CP007570,948802,948816;CP010867,948802,948816;CP011325,948802,948816;CP011326,948802,948816;CP011327,948802,948816;CP011329,948802,948816;CP012419,948802,948816;
CP013202	Mauve	SHARED	948817	948839	.	.	.	Notes=Lenght22	AL732656,948817,948839;AE009948,948817,948839;CP000114,948817,948839;CP003810,948817,948839;HF952104,948817,948839;CP007631,948817,948839;CP007572,948817,948839;CP007571,948817,948839;CP007570,948817,948839;CP010867,948817,948839;CP011325,948817,948839;CP011326,948817,948839;CP011327,948817,948839;CP011329,948817,948839;CP012419,948817,948839;
CP013202	Mauve	SHARED	958851	958955	.	.	.	Notes=Lenght104	AL732656,958851,958955;AE009948,958851,958955;CP000114,958851,958955;CP003810,958851,958955;CP003919,958851,958955;HF952104,958851,958955;CP007482,958851,958955;CP007565,958851,958955;CP007631,958851,958955;CP006910,958851,958955;CP007572,958851,958955;CP007571,958851,958955;CP007570,958851,958955;FO393392,958851,958955;CP010867,958851,958955;CP011325,958851,958955;CP011326,958851,958955;CP011327…
CP013202	Mauve	SHARED	962042	962055	.	.	.	Notes=Lenght13	AE009948,962042,962055;CP000114,962042,962055;CP003810,962042,962055;CP003919,962042,962055;HF952104,962042,962055;HF952106,962042,962055;HF952105,962042,962055;CP007482,962042,962055;CP007565,962042,962055;HG939456,962042,962055;CP007631,962042,962055;CP007632,962042,962055;CP007572,962042,962055;CP007571,962042,962055;CP007570,962042,962055;FO393392,962042,962055;CP010867,962042,962055;CP011325…
CP013202	Mauve	SHARED	965068	965090	.	.	.	Notes=Lenght22	AL732656,965068,965090;AE009948,965068,965090;CP000114,965068,965090;CP003810,965068,965090;CP003919,965068,965090;HF952104,965068,965090;HF952106,965068,965090;HF952105,965068,965090;CP007482,965068,965090;CP007565,965068,965090;HG939456,965068,965090;CP007631,965068,965090;CP007632,965068,965090;CP006910,965068,965090;CP007572,965068,965090;CP007571,965068,965090;CP007570,965068,965090;FO393392…
CP013202	Mauve	SHARED	965091	965103	.	.	.	Notes=Lenght12	AL732656,965091,965103;AE009948,965091,965103;CP000114,965091,965103;CP003810,965091,965103;CP003919,965091,965103;HF952104,965091,965103;HF952106,965091,965103;HF952105,965091,965103;CP007482,965091,965103;CP007565,965091,965103;HG939456,965091,965103;CP007631,965091,965103;CP007632,965091,965103;CP006910,965091,965103;CP007572,965091,965103;CP007571,965091,965103;CP007570,965091,965103;FO393392…
CP013202	Mauve	SHARED	965134	965169	.	.	.	Notes=Lenght35	AE009948,965134,965169;HF952106,965134,965169;HF952105,965134,965169;HG939456,965134,965169;CP007631,965134,965169;CP007632,965134,965169;CP006910,965134,965169;CP011329,965134,965169;CP010319,965134,965169;
CP013202	Mauve	SHARED	965199	965235	.	.	.	Notes=Lenght36	AL732656,965199,965235;AE009948,965199,965235;CP000114,965199,965235;CP003810,965199,965235;HF952106,965199,965235;HG939456,965199,965235;CP007631,965199,965235;CP007632,965199,965235;CP006910,965199,965235;CP011325,965199,965235;CP011326,965199,965235;CP011327,965199,965235;CP011329,965199,965235;CP010319,965199,965235;CP012419,965199,965235;
CP013202	Mauve	SHARED	965241	965251	.	.	.	Notes=Lenght10	AE009948,965241,965251;CP000114,965241,965251;HG939456,965241,965251;CP007631,965241,965251;CP007632,965241,965251;CP006910,965241,965251;CP011329,965241,965251;
CP013202	Mauve	SHARED	965271	965291	.	.	.	Notes=Lenght20	AE009948,965271,965291;CP000114,965271,965291;CP007631,965271,965291;CP011329,965271,965291;
CP013202	Mauve	SHARED	965393	965423	.	.	.	Notes=Lenght30	AE009948,965393,965423;HF952104,965393,965423;CP007631,965393,965423;CP010867,965393,965423;CP011329,965393,965423;
CP013202	Mauve	SHARED	965457	965477	.	.	.	Notes=Lenght20	AE009948,965457,965477;HF952104,965457,965477;CP007631,965457,965477;CP010867,965457,965477;CP011329,965457,965477;
CP013202	Mauve	SHARED	965478	965519	.	.	.	Notes=Lenght41	AE009948,965478,965519;HF952104,965478,965519;HF952106,965478,965519;CP007631,965478,965519;CP010867,965478,965519;CP011329,965478,965519;
CP013202	Mauve	SHARED	965520	965570	.	.	.	Notes=Lenght50	AE009948,965520,965570;HF952104,965520,965570;HF952106,965520,965570;CP007631,965520,965570;CP010867,965520,965570;CP011329,965520,965570;
CP013202	Mauve	SHARED	965977	965997	.	.	.	Notes=Lenght20	AL732656,965977,965997;AE009948,965977,965997;CP000114,965977,965997;CP003810,965977,965997;CP003919,965977,965997;HF952104,965977,965997;HF952106,965977,965997;HF952105,965977,965997;CP007482,965977,965997;CP007565,965977,965997;HG939456,965977,965997;CP007631,965977,965997;CP007632,965977,965997;CP006910,965977,965997;FO393392,965977,965997;CP010867,965977,965997;CP011325,965977,965997;CP011326…
CP013202	Mauve	SHARED	969318	969337	.	.	.	Notes=Lenght19	AL732656,969318,969337;AE009948,969318,969337;CP000114,969318,969337;CP003810,969318,969337;HF952104,969318,969337;HF952106,969318,969337;HF952105,969318,969337;HG939456,969318,969337;CP007631,969318,969337;CP007632,969318,969337;CP006910,969318,969337;CP007572,969318,969337;CP007571,969318,969337;CP007570,969318,969337;CP010867,969318,969337;CP011325,969318,969337;CP011326,969318,969337;CP011327…
CP013202	Mauve	SHARED	971341	971516	.	.	.	Notes=Lenght175	AL732656,971341,971516;AE009948,971341,971516;CP000114,971341,971516;CP003810,971341,971516;HF952104,971341,971516;HF952106,971341,971516;HF952105,971341,971516;CP007482,971341,971516;CP007565,971341,971516;HG939456,971341,971516;CP007631,971341,971516;CP007632,971341,971516;CP006910,971341,971516;CP007572,971341,971516;CP007571,971341,971516;CP007570,971341,971516;FO393392,971341,971516;CP010867…
CP013202	Mauve	SHARED	972919	972963	.	.	.	Notes=Lenght44	AL732656,972919,972963;AE009948,972919,972963;CP000114,972919,972963;CP003810,972919,972963;CP003919,972919,972963;HF952104,972919,972963;HF952106,972919,972963;HF952105,972919,972963;CP007482,972919,972963;CP007565,972919,972963;HG939456,972919,972963;CP007631,972919,972963;CP007632,972919,972963;CP006910,972919,972963;CP007572,972919,972963;CP007571,972919,972963;CP007570,972919,972963;FO393392…
CP013202	Mauve	SHARED	974203	974862	.	.	.	Notes=Lenght659	AL732656,974203,974862;AE009948,974203,974862;CP000114,974203,974862;CP003810,974203,974862;CP003919,974203,974862;HF952104,974203,974862;HF952106,974203,974862;HF952105,974203,974862;HG939456,974203,974862;CP007631,974203,974862;CP007632,974203,974862;CP006910,974203,974862;CP007572,974203,974862;CP007571,974203,974862;CP007570,974203,974862;CP010867,974203,974862;CP011325,974203,974862;CP011326…
CP013202	Mauve	SHARED	977119	977265	.	.	.	Notes=Lenght146	AL732656,977119,977265;AE009948,977119,977265;CP000114,977119,977265;CP003810,977119,977265;HF952104,977119,977265;HF952106,977119,977265;HF952105,977119,977265;HG939456,977119,977265;CP007631,977119,977265;CP007632,977119,977265;CP006910,977119,977265;CP007572,977119,977265;CP007571,977119,977265;CP007570,977119,977265;CP010867,977119,977265;CP011325,977119,977265;CP011326,977119,977265;CP011327…
CP013202	Mauve	SHARED	977883	977976	.	.	.	Notes=Lenght93	AL732656,977883,977976;AE009948,977883,977976;CP000114,977883,977976;CP003810,977883,977976;CP003919,977883,977976;HF952104,977883,977976;HF952106,977883,977976;HF952105,977883,977976;CP007482,977883,977976;CP007565,977883,977976;HG939456,977883,977976;CP007631,977883,977976;CP007632,977883,977976;CP007572,977883,977976;CP007571,977883,977976;CP007570,977883,977976;FO393392,977883,977976;CP010867…
CP013202	Mauve	SHARED	978003	978027	.	.	.	Notes=Lenght24	AL732656,978003,978027;AE009948,978003,978027;CP000114,978003,978027;CP003810,978003,978027;CP003919,978003,978027;HF952104,978003,978027;HF952106,978003,978027;HF952105,978003,978027;CP007482,978003,978027;CP007565,978003,978027;HG939456,978003,978027;CP007631,978003,978027;CP007632,978003,978027;CP006910,978003,978027;FO393392,978003,978027;CP010867,978003,978027;CP011325,978003,978027;CP011326…
CP013202	Mauve	SHARED	992609	992626	.	.	.	Notes=Lenght17	AL732656,992609,992626;AE009948,992609,992626;CP000114,992609,992626;CP003810,992609,992626;HF952104,992609,992626;HF952106,992609,992626;HF952105,992609,992626;CP007482,992609,992626;CP007565,992609,992626;HG939456,992609,992626;CP007631,992609,992626;CP007632,992609,992626;CP006910,992609,992626;CP007572,992609,992626;CP007571,992609,992626;CP007570,992609,992626;FO393392,992609,992626;CP010867…
CP013202	Mauve	SHARED	992627	992660	.	.	.	Notes=Lenght33	AL732656,992627,992660;AE009948,992627,992660;CP000114,992627,992660;CP003810,992627,992660;HF952104,992627,992660;HF952106,992627,992660;HF952105,992627,992660;CP007482,992627,992660;CP007565,992627,992660;HG939456,992627,992660;CP007631,992627,992660;CP007632,992627,992660;CP006910,992627,992660;CP007571,992627,992660;CP007570,992627,992660;FO393392,992627,992660;CP010867,992627,992660;CP011325…
CP013202	Mauve	SHARED	995028	996171	.	.	.	Notes=Lenght1143	AL732656,995028,996171;AE009948,995028,996171;CP000114,995028,996171;CP003810,995028,996171;HF952104,995028,996171;HF952106,995028,996171;HF952105,995028,996171;HG939456,995028,996171;CP007631,995028,996171;CP007632,995028,996171;CP006910,995028,996171;CP007572,995028,996171;CP007571,995028,996171;CP007570,995028,996171;CP010867,995028,996171;CP011325,995028,996171;CP011326,995028,996171;CP011327…
CP013202	Mauve	SHARED	996510	996710	.	.	.	Notes=Lenght200	AL732656,996510,996710;AE009948,996510,996710;CP000114,996510,996710;CP003810,996510,996710;HF952104,996510,996710;HF952106,996510,996710;HF952105,996510,996710;HG939456,996510,996710;CP007631,996510,996710;CP007632,996510,996710;CP006910,996510,996710;CP007572,996510,996710;CP007571,996510,996710;CP007570,996510,996710;CP010867,996510,996710;CP011325,996510,996710;CP011326,996510,996710;CP011327…
CP013202	Mauve	SHARED	998940	998961	.	.	.	Notes=Lenght21	AL732656,998940,998961;AE009948,998940,998961;CP000114,998940,998961;CP003810,998940,998961;HF952104,998940,998961;HF952106,998940,998961;HF952105,998940,998961;HG939456,998940,998961;CP007631,998940,998961;CP007632,998940,998961;CP006910,998940,998961;CP007572,998940,998961;CP007571,998940,998961;CP007570,998940,998961;CP010867,998940,998961;CP011325,998940,998961;CP011326,998940,998961;CP011327…
CP013202	Mauve	SHARED	999231	999328	.	.	.	Notes=Lenght97	AL732656,999231,999328;AE009948,999231,999328;CP000114,999231,999328;CP003810,999231,999328;HF952104,999231,999328;HF952106,999231,999328;HF952105,999231,999328;CP007482,999231,999328;CP007565,999231,999328;HG939456,999231,999328;CP007631,999231,999328;CP007632,999231,999328;CP006910,999231,999328;CP007572,999231,999328;CP007571,999231,999328;CP007570,999231,999328;FO393392,999231,999328;CP010867…
CP013202	Mauve	SHARED	1006687	1006723	.	.	.	Notes=Lenght36	AL732656,1006687,1006723;AE009948,1006687,1006723;CP000114,1006687,1006723;CP003810,1006687,1006723;CP003919,1006687,1006723;HF952104,1006687,1006723;HF952106,1006687,1006723;HF952105,1006687,1006723;CP007482,1006687,1006723;CP007565,1006687,1006723;HG939456,1006687,1006723;CP007631,1006687,1006723;CP007632,1006687,1006723;CP007572,1006687,1006723;CP007571,1006687,1006723;CP007570,1006687,1006723…
CP013202	Mauve	SHARED	1006734	1007809	.	.	.	Notes=Lenght1075	AL732656,1006734,1007809;AE009948,1006734,1007809;CP000114,1006734,1007809;CP003810,1006734,1007809;CP003919,1006734,1007809;HF952104,1006734,1007809;HF952106,1006734,1007809;HF952105,1006734,1007809;CP007482,1006734,1007809;CP007565,1006734,1007809;HG939456,1006734,1007809;CP007631,1006734,1007809;CP007632,1006734,1007809;CP006910,1006734,1007809;FO393392,1006734,1007809;CP010867,1006734,1007809…
CP013202	Mauve	SHARED	1008830	1008973	.	.	.	Notes=Lenght143	AL732656,1008830,1008973;AE009948,1008830,1008973;CP000114,1008830,1008973;CP003810,1008830,1008973;HF952104,1008830,1008973;HF952106,1008830,1008973;HF952105,1008830,1008973;HG939456,1008830,1008973;CP007631,1008830,1008973;CP007632,1008830,1008973;CP006910,1008830,1008973;CP007572,1008830,1008973;CP007571,1008830,1008973;CP007570,1008830,1008973;CP010867,1008830,1008973;CP011325,1008830,1008973…
CP013202	Mauve	SHARED	1009223	1009286	.	.	.	Notes=Lenght63	AE009948,1009223,1009286;CP000114,1009223,1009286;CP003810,1009223,1009286;CP007631,1009223,1009286;CP010867,1009223,1009286;CP011325,1009223,1009286;CP011326,1009223,1009286;CP011327,1009223,1009286;CP011329,1009223,1009286;CP012419,1009223,1009286;
CP013202	Mauve	SHARED	1009287	1009948	.	.	.	Notes=Lenght661	AL732656,1009287,1009948;CP003919,1009287,1009948;HF952106,1009287,1009948;HF952105,1009287,1009948;CP007482,1009287,1009948;CP007565,1009287,1009948;HG939456,1009287,1009948;CP007632,1009287,1009948;CP006910,1009287,1009948;CP007572,1009287,1009948;CP007571,1009287,1009948;CP007570,1009287,1009948;FO393392,1009287,1009948;CP010867,1009287,1009948;CP011328,1009287,1009948;CP010319,1009287,1009948;
CP013202	Mauve	SHARED	1009949	1019786	.	.	.	Notes=Lenght9837	HF952104,1009949,1019786;CP010867,1009949,1019786;
CP013202	Mauve	SHARED	1019787	1019839	.	.	.	Notes=Lenght52	HF952104,1019787,1019839;HG939456,1019787,1019839;CP010867,1019787,1019839;
CP013202	Mauve	SHARED	1024603	1024720	.	.	.	Notes=Lenght117	AL732656,1024603,1024720;AE009948,1024603,1024720;CP000114,1024603,1024720;CP003810,1024603,1024720;CP003919,1024603,1024720;HF952104,1024603,1024720;HF952106,1024603,1024720;HF952105,1024603,1024720;HG939456,1024603,1024720;CP007631,1024603,1024720;CP007632,1024603,1024720;CP006910,1024603,1024720;CP007572,1024603,1024720;CP007571,1024603,1024720;CP007570,1024603,1024720;CP010867,1024603,1024720…
CP013202	Mauve	SHARED	1025605	1025719	.	.	.	Notes=Lenght114	AL732656,1025605,1025719;AE009948,1025605,1025719;CP000114,1025605,1025719;CP003810,1025605,1025719;HF952104,1025605,1025719;HF952106,1025605,1025719;HF952105,1025605,1025719;CP007482,1025605,1025719;CP007565,1025605,1025719;HG939456,1025605,1025719;CP007631,1025605,1025719;CP007632,1025605,1025719;CP006910,1025605,1025719;CP007572,1025605,1025719;CP007571,1025605,1025719;CP007570,1025605,1025719…
CP013202	Mauve	SHARED	1030326	1030345	.	.	.	Notes=Lenght19	AL732656,1030326,1030345;AE009948,1030326,1030345;CP000114,1030326,1030345;CP003810,1030326,1030345;CP003919,1030326,1030345;HF952104,1030326,1030345;HF952106,1030326,1030345;HF952105,1030326,1030345;CP007482,1030326,1030345;HG939456,1030326,1030345;CP007631,1030326,1030345;CP007632,1030326,1030345;CP006910,1030326,1030345;CP007572,1030326,1030345;CP007571,1030326,1030345;CP007570,1030326,1030345…
CP013202	Mauve	SHARED	1031665	1031695	.	.	.	Notes=Lenght30	AL732656,1031665,1031695;AE009948,1031665,1031695;CP000114,1031665,1031695;CP003810,1031665,1031695;CP003919,1031665,1031695;HF952104,1031665,1031695;HF952106,1031665,1031695;HF952105,1031665,1031695;HG939456,1031665,1031695;CP007631,1031665,1031695;CP007632,1031665,1031695;CP006910,1031665,1031695;CP007572,1031665,1031695;CP007571,1031665,1031695;CP007570,1031665,1031695;CP010867,1031665,1031695…
CP013202	Mauve	SHARED	1032850	1032901	.	.	.	Notes=Lenght51	AL732656,1032850,1032901;AE009948,1032850,1032901;CP000114,1032850,1032901;CP003810,1032850,1032901;CP003919,1032850,1032901;HF952104,1032850,1032901;HF952106,1032850,1032901;HF952105,1032850,1032901;HG939456,1032850,1032901;CP007631,1032850,1032901;CP007632,1032850,1032901;CP006910,1032850,1032901;CP007572,1032850,1032901;CP007571,1032850,1032901;CP007570,1032850,1032901;CP010867,1032850,1032901…
CP013202	Mauve	SHARED	1033023	1033047	.	.	.	Notes=Lenght24	AL732656,1033023,1033047;AE009948,1033023,1033047;CP000114,1033023,1033047;CP003810,1033023,1033047;HF952104,1033023,1033047;HF952106,1033023,1033047;HF952105,1033023,1033047;CP007482,1033023,1033047;CP007565,1033023,1033047;HG939456,1033023,1033047;CP007631,1033023,1033047;CP007632,1033023,1033047;CP006910,1033023,1033047;CP007572,1033023,1033047;CP007571,1033023,1033047;CP007570,1033023,1033047…
CP013202	Mauve	SHARED	1033048	1033129	.	.	.	Notes=Lenght81	AL732656,1033048,1033129;AE009948,1033048,1033129;CP000114,1033048,1033129;CP003810,1033048,1033129;HF952104,1033048,1033129;HF952106,1033048,1033129;HF952105,1033048,1033129;HG939456,1033048,1033129;CP007631,1033048,1033129;CP007632,1033048,1033129;CP006910,1033048,1033129;CP007572,1033048,1033129;CP007571,1033048,1033129;CP007570,1033048,1033129;CP010867,1033048,1033129;CP011325,1033048,1033129…
CP013202	Mauve	SHARED	1033130	1033197	.	.	.	Notes=Lenght67	AL732656,1033130,1033197;AE009948,1033130,1033197;CP000114,1033130,1033197;CP003810,1033130,1033197;HF952104,1033130,1033197;HF952106,1033130,1033197;HF952105,1033130,1033197;CP007631,1033130,1033197;CP006910,1033130,1033197;CP007572,1033130,1033197;CP007571,1033130,1033197;CP007570,1033130,1033197;CP010867,1033130,1033197;CP011325,1033130,1033197;CP011326,1033130,1033197;CP011327,1033130,1033197…
CP013202	Mauve	SHARED	1033198	1033250	.	.	.	Notes=Lenght52	AL732656,1033198,1033250;AE009948,1033198,1033250;CP000114,1033198,1033250;CP003810,1033198,1033250;HF952104,1033198,1033250;HF952106,1033198,1033250;HF952105,1033198,1033250;HG939456,1033198,1033250;CP007631,1033198,1033250;CP007632,1033198,1033250;CP006910,1033198,1033250;CP007572,1033198,1033250;CP007571,1033198,1033250;CP007570,1033198,1033250;CP010867,1033198,1033250;CP011325,1033198,1033250…
CP013202	Mauve	SHARED	1033251	1033419	.	.	.	Notes=Lenght168	AL732656,1033251,1033419;AE009948,1033251,1033419;CP000114,1033251,1033419;CP003810,1033251,1033419;HF952104,1033251,1033419;HF952106,1033251,1033419;HG939456,1033251,1033419;CP007631,1033251,1033419;CP007632,1033251,1033419;CP006910,1033251,1033419;CP007572,1033251,1033419;CP007571,1033251,1033419;CP007570,1033251,1033419;CP010867,1033251,1033419;CP011325,1033251,1033419;CP011326,1033251,1033419…
CP013202	Mauve	SHARED	1033420	1033662	.	.	.	Notes=Lenght242	AL732656,1033420,1033662;AE009948,1033420,1033662;CP000114,1033420,1033662;CP003810,1033420,1033662;HF952104,1033420,1033662;HF952106,1033420,1033662;CP007482,1033420,1033662;CP007565,1033420,1033662;HG939456,1033420,1033662;CP007631,1033420,1033662;CP007632,1033420,1033662;CP006910,1033420,1033662;CP007572,1033420,1033662;CP007571,1033420,1033662;CP007570,1033420,1033662;FO393392,1033420,1033662…
CP013202	Mauve	SHARED	1033663	1034024	.	.	.	Notes=Lenght361	AL732656,1033663,1034024;AE009948,1033663,1034024;CP000114,1033663,1034024;CP003810,1033663,1034024;HF952104,1033663,1034024;HF952106,1033663,1034024;HF952105,1033663,1034024;CP007482,1033663,1034024;CP007565,1033663,1034024;HG939456,1033663,1034024;CP007631,1033663,1034024;CP007632,1033663,1034024;CP006910,1033663,1034024;CP007572,1033663,1034024;CP007571,1033663,1034024;CP007570,1033663,1034024…
CP013202	Mauve	SHARED	1034062	1034076	.	.	.	Notes=Lenght14	AE009948,1034062,1034076;CP000114,1034062,1034076;CP003810,1034062,1034076;CP003919,1034062,1034076;HF952104,1034062,1034076;HF952106,1034062,1034076;HF952105,1034062,1034076;CP007482,1034062,1034076;CP007565,1034062,1034076;HG939456,1034062,1034076;CP007631,1034062,1034076;CP007632,1034062,1034076;CP006910,1034062,1034076;CP007572,1034062,1034076;CP007571,1034062,1034076;CP007570,1034062,1034076…
CP013202	Mauve	SHARED	1034077	1034105	.	.	.	Notes=Lenght28	AE009948,1034077,1034105;CP000114,1034077,1034105;CP003810,1034077,1034105;CP003919,1034077,1034105;HF952104,1034077,1034105;HF952106,1034077,1034105;HF952105,1034077,1034105;CP007482,1034077,1034105;CP007565,1034077,1034105;CP007631,1034077,1034105;CP007632,1034077,1034105;CP006910,1034077,1034105;CP007572,1034077,1034105;CP007571,1034077,1034105;CP007570,1034077,1034105;FO393392,1034077,1034105…
CP013202	Mauve	SHARED	1034106	1034127	.	.	.	Notes=Lenght21	AE009948,1034106,1034127;CP000114,1034106,1034127;CP003810,1034106,1034127;CP003919,1034106,1034127;HF952104,1034106,1034127;HF952106,1034106,1034127;HF952105,1034106,1034127;CP007482,1034106,1034127;CP007565,1034106,1034127;CP007631,1034106,1034127;CP006910,1034106,1034127;CP007572,1034106,1034127;CP007571,1034106,1034127;CP007570,1034106,1034127;FO393392,1034106,1034127;CP010867,1034106,1034127…
CP013202	Mauve	SHARED	1034128	1034184	.	.	.	Notes=Lenght56	AL732656,1034128,1034184;AE009948,1034128,1034184;CP000114,1034128,1034184;CP003810,1034128,1034184;CP003919,1034128,1034184;HF952104,1034128,1034184;HF952106,1034128,1034184;HF952105,1034128,1034184;CP007482,1034128,1034184;CP007565,1034128,1034184;CP007631,1034128,1034184;CP006910,1034128,1034184;CP007572,1034128,1034184;CP007571,1034128,1034184;CP007570,1034128,1034184;FO393392,1034128,1034184…
CP013202	Mauve	SHARED	1034185	1034249	.	.	.	Notes=Lenght64	AL732656,1034185,1034249;AE009948,1034185,1034249;CP000114,1034185,1034249;CP003810,1034185,1034249;CP003919,1034185,1034249;HF952104,1034185,1034249;HF952106,1034185,1034249;HF952105,1034185,1034249;CP007482,1034185,1034249;CP007565,1034185,1034249;HG939456,1034185,1034249;CP007631,1034185,1034249;CP006910,1034185,1034249;CP007572,1034185,1034249;CP007571,1034185,1034249;CP007570,1034185,1034249…
CP013202	Mauve	SHARED	1034441	1034502	.	.	.	Notes=Lenght61	AL732656,1034441,1034502;AE009948,1034441,1034502;CP000114,1034441,1034502;CP003810,1034441,1034502;CP003919,1034441,1034502;HF952104,1034441,1034502;HF952106,1034441,1034502;HF952105,1034441,1034502;CP007482,1034441,1034502;CP007565,1034441,1034502;HG939456,1034441,1034502;CP007631,1034441,1034502;CP007632,1034441,1034502;CP006910,1034441,1034502;CP007571,1034441,1034502;CP007570,1034441,1034502…
CP013202	Mauve	SHARED	1034503	1034539	.	.	.	Notes=Lenght36	AL732656,1034503,1034539;AE009948,1034503,1034539;CP000114,1034503,1034539;CP003810,1034503,1034539;CP003919,1034503,1034539;HF952104,1034503,1034539;HF952106,1034503,1034539;HF952105,1034503,1034539;HG939456,1034503,1034539;CP007631,1034503,1034539;CP007632,1034503,1034539;CP006910,1034503,1034539;CP007571,1034503,1034539;CP007570,1034503,1034539;CP010867,1034503,1034539;CP011325,1034503,1034539…
CP013202	Mauve	SHARED	1034540	1034603	.	.	.	Notes=Lenght63	AL732656,1034540,1034603;AE009948,1034540,1034603;CP000114,1034540,1034603;CP003810,1034540,1034603;CP003919,1034540,1034603;HF952104,1034540,1034603;HF952106,1034540,1034603;HF952105,1034540,1034603;HG939456,1034540,1034603;CP007631,1034540,1034603;CP007632,1034540,1034603;CP006910,1034540,1034603;CP007572,1034540,1034603;CP007571,1034540,1034603;CP007570,1034540,1034603;CP010867,1034540,1034603…
CP013202	Mauve	SHARED	1048843	1048863	.	.	.	Notes=Lenght20	AL732656,1048843,1048863;AE009948,1048843,1048863;CP000114,1048843,1048863;CP003810,1048843,1048863;HF952104,1048843,1048863;HF952106,1048843,1048863;HF952105,1048843,1048863;CP007482,1048843,1048863;CP007565,1048843,1048863;HG939456,1048843,1048863;CP007631,1048843,1048863;CP007632,1048843,1048863;CP006910,1048843,1048863;CP007572,1048843,1048863;CP007571,1048843,1048863;CP007570,1048843,1048863…
CP013202	Mauve	SHARED	1053872	1054027	.	.	.	Notes=Lenght155	AL732656,1053872,1054027;AE009948,1053872,1054027;CP000114,1053872,1054027;CP003810,1053872,1054027;HF952104,1053872,1054027;HF952106,1053872,1054027;HF952105,1053872,1054027;HG939456,1053872,1054027;CP007631,1053872,1054027;CP007632,1053872,1054027;CP006910,1053872,1054027;CP007572,1053872,1054027;CP007571,1053872,1054027;CP007570,1053872,1054027;CP010867,1053872,1054027;CP011325,1053872,1054027…
CP013202	Mauve	SHARED	1069451	1069470	.	.	.	Notes=Lenght19	AE009948,1069451,1069470;CP000114,1069451,1069470;CP003810,1069451,1069470;CP003919,1069451,1069470;HF952104,1069451,1069470;HF952106,1069451,1069470;HF952105,1069451,1069470;CP007482,1069451,1069470;CP007565,1069451,1069470;HG939456,1069451,1069470;CP007631,1069451,1069470;CP007632,1069451,1069470;CP006910,1069451,1069470;FO393392,1069451,1069470;CP010867,1069451,1069470;CP011325,1069451,1069470…
CP013202	Mauve	SHARED	1069610	1069694	.	.	.	Notes=Lenght84	AL732656,1069610,1069694;AE009948,1069610,1069694;CP000114,1069610,1069694;CP003810,1069610,1069694;CP003919,1069610,1069694;HF952104,1069610,1069694;HF952106,1069610,1069694;HF952105,1069610,1069694;CP007482,1069610,1069694;CP007565,1069610,1069694;HG939456,1069610,1069694;CP007631,1069610,1069694;CP007632,1069610,1069694;CP007572,1069610,1069694;CP007571,1069610,1069694;CP007570,1069610,1069694…
CP013202	Mauve	SHARED	1070310	1070405	.	.	.	Notes=Lenght95	AL732656,1070310,1070405;AE009948,1070310,1070405;CP000114,1070310,1070405;CP003810,1070310,1070405;HF952104,1070310,1070405;HF952106,1070310,1070405;HF952105,1070310,1070405;CP007482,1070310,1070405;CP007565,1070310,1070405;HG939456,1070310,1070405;CP007631,1070310,1070405;CP007632,1070310,1070405;CP006910,1070310,1070405;CP007572,1070310,1070405;CP007571,1070310,1070405;CP007570,1070310,1070405…
CP013202	Mauve	SHARED	1075566	1075765	.	.	.	Notes=Lenght199	CP000114,1075566,1075765;CP003810,1075566,1075765;HF952104,1075566,1075765;HF952105,1075566,1075765;HG939456,1075566,1075765;CP007631,1075566,1075765;CP007632,1075566,1075765;CP006910,1075566,1075765;CP010867,1075566,1075765;CP011325,1075566,1075765;CP011326,1075566,1075765;CP011327,1075566,1075765;CP012419,1075566,1075765;
CP013202	Mauve	SHARED	1075766	1075798	.	.	.	Notes=Lenght32	AL732656,1075766,1075798;AE009948,1075766,1075798;CP000114,1075766,1075798;CP003810,1075766,1075798;HF952104,1075766,1075798;HF952106,1075766,1075798;HF952105,1075766,1075798;HG939456,1075766,1075798;CP007631,1075766,1075798;CP007632,1075766,1075798;CP006910,1075766,1075798;CP007572,1075766,1075798;CP007571,1075766,1075798;CP007570,1075766,1075798;CP010867,1075766,1075798;CP011325,1075766,1075798…
CP013202	Mauve	SHARED	1075799	1075811	.	.	.	Notes=Lenght12	AL732656,1075799,1075811;AE009948,1075799,1075811;CP000114,1075799,1075811;CP003810,1075799,1075811;HF952104,1075799,1075811;HF952106,1075799,1075811;HF952105,1075799,1075811;HG939456,1075799,1075811;CP007631,1075799,1075811;CP007632,1075799,1075811;CP006910,1075799,1075811;CP007572,1075799,1075811;CP007571,1075799,1075811;CP007570,1075799,1075811;CP010867,1075799,1075811;CP011325,1075799,1075811…
CP013202	Mauve	SHARED	1075820	1075832	.	.	.	Notes=Lenght12	AL732656,1075820,1075832;AE009948,1075820,1075832;CP000114,1075820,1075832;CP003810,1075820,1075832;CP003919,1075820,1075832;HF952104,1075820,1075832;HF952106,1075820,1075832;HF952105,1075820,1075832;CP007482,1075820,1075832;CP007565,1075820,1075832;CP007631,1075820,1075832;CP006910,1075820,1075832;CP007572,1075820,1075832;CP007571,1075820,1075832;CP007570,1075820,1075832;FO393392,1075820,1075832…
CP013202	Mauve	SHARED	1075842	1075965	.	.	.	Notes=Lenght123	AL732656,1075842,1075965;AE009948,1075842,1075965;CP000114,1075842,1075965;CP003810,1075842,1075965;CP003919,1075842,1075965;HF952104,1075842,1075965;HF952106,1075842,1075965;HF952105,1075842,1075965;CP007482,1075842,1075965;CP007565,1075842,1075965;HG939456,1075842,1075965;CP007631,1075842,1075965;CP007632,1075842,1075965;CP007572,1075842,1075965;CP007571,1075842,1075965;CP007570,1075842,1075965…
CP013202	Mauve	SHARED	1075966	1075979	.	.	.	Notes=Lenght13	AL732656,1075966,1075979;AE009948,1075966,1075979;CP000114,1075966,1075979;CP003810,1075966,1075979;CP003919,1075966,1075979;HF952104,1075966,1075979;HF952106,1075966,1075979;HF952105,1075966,1075979;CP007482,1075966,1075979;CP007565,1075966,1075979;HG939456,1075966,1075979;CP007631,1075966,1075979;CP007632,1075966,1075979;CP006910,1075966,1075979;CP007572,1075966,1075979;CP007571,1075966,1075979…
CP013202	Mauve	SHARED	1076414	1076432	.	.	.	Notes=Lenght18	HF952104,1076414,1076432;CP007631,1076414,1076432;CP010867,1076414,1076432;
CP013202	Mauve	SHARED	1076433	1076977	.	.	.	Notes=Lenght544	AE009948,1076433,1076977;HF952104,1076433,1076977;CP007631,1076433,1076977;CP010867,1076433,1076977;CP011329,1076433,1076977;
CP013202	Mauve	SHARED	1076978	1077122	.	.	.	Notes=Lenght144	HF952104,1076978,1077122;CP007631,1076978,1077122;CP010867,1076978,1077122;
CP013202	Mauve	SHARED	1077123	1077458	.	.	.	Notes=Lenght335	AE009948,1077123,1077458;HF952104,1077123,1077458;CP007631,1077123,1077458;CP010867,1077123,1077458;CP011329,1077123,1077458;
CP013202	Mauve	SHARED	1077459	1077541	.	.	.	Notes=Lenght82	AE009948,1077459,1077541;HF952104,1077459,1077541;HF952106,1077459,1077541;HF952105,1077459,1077541;CP007631,1077459,1077541;CP010867,1077459,1077541;CP011329,1077459,1077541;CP010319,1077459,1077541;
CP013202	Mauve	SHARED	1077542	1077650	.	.	.	Notes=Lenght108	AE009948,1077542,1077650;CP000114,1077542,1077650;CP003810,1077542,1077650;HF952104,1077542,1077650;HF952106,1077542,1077650;HF952105,1077542,1077650;CP007631,1077542,1077650;CP010867,1077542,1077650;CP011325,1077542,1077650;CP011326,1077542,1077650;CP011327,1077542,1077650;CP011329,1077542,1077650;CP010319,1077542,1077650;CP012419,1077542,1077650;
CP013202	Mauve	SHARED	1077651	1078447	.	.	.	Notes=Lenght796	AE009948,1077651,1078447;HF952104,1077651,1078447;HF952106,1077651,1078447;HF952105,1077651,1078447;CP007631,1077651,1078447;CP010867,1077651,1078447;CP011329,1077651,1078447;CP010319,1077651,1078447;
CP013202	Mauve	SHARED	1078448	1078476	.	.	.	Notes=Lenght28	HF952104,1078448,1078476;HF952106,1078448,1078476;HF952105,1078448,1078476;CP007631,1078448,1078476;CP010867,1078448,1078476;CP010319,1078448,1078476;
CP013202	Mauve	SHARED	1078477	1078505	.	.	.	Notes=Lenght28	AE009948,1078477,1078505;HF952104,1078477,1078505;HF952106,1078477,1078505;HF952105,1078477,1078505;CP007631,1078477,1078505;CP010867,1078477,1078505;CP011329,1078477,1078505;CP010319,1078477,1078505;
CP013202	Mauve	SHARED	1078514	1079062	.	.	.	Notes=Lenght548	AE009948,1078514,1079062;HF952104,1078514,1079062;HF952105,1078514,1079062;CP007631,1078514,1079062;CP010867,1078514,1079062;CP011329,1078514,1079062;CP010319,1078514,1079062;
CP013202	Mauve	SHARED	1079063	1079171	.	.	.	Notes=Lenght108	AE009948,1079063,1079171;HF952104,1079063,1079171;CP007631,1079063,1079171;CP010867,1079063,1079171;CP011329,1079063,1079171;
CP013202	Mauve	SHARED	1079172	1079466	.	.	.	Notes=Lenght294	AE009948,1079172,1079466;CP000114,1079172,1079466;CP003810,1079172,1079466;HF952104,1079172,1079466;CP007631,1079172,1079466;CP010867,1079172,1079466;CP011325,1079172,1079466;CP011326,1079172,1079466;CP011327,1079172,1079466;CP011329,1079172,1079466;CP012419,1079172,1079466;
CP013202	Mauve	SHARED	1079467	1079695	.	.	.	Notes=Lenght228	HF952104,1079467,1079695;CP007631,1079467,1079695;CP010867,1079467,1079695;
CP013202	Mauve	SHARED	1079696	1080670	.	.	.	Notes=Lenght974	HF952104,1079696,1080670;CP010867,1079696,1080670;
CP013202	Mauve	SHARED	1080671	1082336	.	.	.	Notes=Lenght1665	HF952104,1080671,1082336;CP007631,1080671,1082336;CP010867,1080671,1082336;
CP013202	Mauve	SHARED	1082337	1082448	.	.	.	Notes=Lenght111	HF952104,1082337,1082448;CP007631,1082337,1082448;CP010867,1082337,1082448;CP010319,1082337,1082448;
CP013202	Mauve	SHARED	1082449	1082670	.	.	.	Notes=Lenght221	HF952104,1082449,1082670;CP007631,1082449,1082670;CP010867,1082449,1082670;
CP013202	Mauve	SHARED	1082671	1082734	.	.	.	Notes=Lenght63	HF952104,1082671,1082734;CP007631,1082671,1082734;CP010867,1082671,1082734;CP010319,1082671,1082734;
CP013202	Mauve	SHARED	1082735	1082762	.	.	.	Notes=Lenght27	HF952104,1082735,1082762;CP007631,1082735,1082762;CP010867,1082735,1082762;
CP013202	Mauve	SHARED	1082763	1083171	.	.	.	Notes=Lenght408	HF952104,1082763,1083171;CP007631,1082763,1083171;CP010867,1082763,1083171;CP010319,1082763,1083171;
CP013202	Mauve	SHARED	1083172	1083576	.	.	.	Notes=Lenght404	HF952104,1083172,1083576;CP007631,1083172,1083576;CP010867,1083172,1083576;
CP013202	Mauve	SHARED	1083577	1083812	.	.	.	Notes=Lenght235	HF952104,1083577,1083812;CP007631,1083577,1083812;CP010867,1083577,1083812;CP010319,1083577,1083812;
CP013202	Mauve	SHARED	1084674	1084812	.	.	.	Notes=Lenght138	HF952104,1084674,1084812;CP007631,1084674,1084812;CP010867,1084674,1084812;CP010319,1084674,1084812;
CP013202	Mauve	SHARED	1084813	1084841	.	.	.	Notes=Lenght28	HF952104,1084813,1084841;CP007631,1084813,1084841;CP010867,1084813,1084841;
CP013202	Mauve	SHARED	1084842	1085261	.	.	.	Notes=Lenght419	HF952104,1084842,1085261;CP007631,1084842,1085261;CP010867,1084842,1085261;CP010319,1084842,1085261;
CP013202	Mauve	SHARED	1085262	1085284	.	.	.	Notes=Lenght22	HF952104,1085262,1085284;CP007631,1085262,1085284;CP010867,1085262,1085284;
CP013202	Mauve	SHARED	1085285	1085721	.	.	.	Notes=Lenght436	HF952104,1085285,1085721;CP007631,1085285,1085721;CP010867,1085285,1085721;CP010319,1085285,1085721;
CP013202	Mauve	SHARED	1085722	1085985	.	.	.	Notes=Lenght263	HF952104,1085722,1085985;CP007631,1085722,1085985;CP010867,1085722,1085985;
CP013202	Mauve	SHARED	1085986	1086144	.	.	.	Notes=Lenght158	HF952104,1085986,1086144;CP007631,1085986,1086144;CP010867,1085986,1086144;CP010319,1085986,1086144;
CP013202	Mauve	SHARED	1086145	1086749	.	.	.	Notes=Lenght604	HF952104,1086145,1086749;CP007631,1086145,1086749;CP010867,1086145,1086749;
CP013202	Mauve	SHARED	1086750	1086933	.	.	.	Notes=Lenght183	HF952104,1086750,1086933;CP007631,1086750,1086933;CP010867,1086750,1086933;CP010319,1086750,1086933;
CP013202	Mauve	SHARED	1086934	1087214	.	.	.	Notes=Lenght280	HF952104,1086934,1087214;CP007631,1086934,1087214;CP010867,1086934,1087214;
CP013202	Mauve	SHARED	1087215	1088382	.	.	.	Notes=Lenght1167	HF952104,1087215,1088382;CP007631,1087215,1088382;CP010867,1087215,1088382;CP010319,1087215,1088382;
CP013202	Mauve	SHARED	1088383	1088590	.	.	.	Notes=Lenght207	HF952104,1088383,1088590;HF952105,1088383,1088590;CP007631,1088383,1088590;CP010867,1088383,1088590;CP010319,1088383,1088590;
CP013202	Mauve	SHARED	1088592	1088737	.	.	.	Notes=Lenght145	AL732656,1088592,1088737;AE009948,1088592,1088737;CP000114,1088592,1088737;CP003810,1088592,1088737;HF952104,1088592,1088737;HF952105,1088592,1088737;CP007631,1088592,1088737;CP007572,1088592,1088737;CP007571,1088592,1088737;CP007570,1088592,1088737;CP010867,1088592,1088737;CP011325,1088592,1088737;CP011326,1088592,1088737;CP011327,1088592,1088737;CP010319,1088592,1088737;CP012419,1088592,1088737;
CP013202	Mauve	SHARED	1088738	1088877	.	.	.	Notes=Lenght139	AE009948,1088738,1088877;CP000114,1088738,1088877;CP003810,1088738,1088877;HF952104,1088738,1088877;HF952105,1088738,1088877;CP007631,1088738,1088877;CP010867,1088738,1088877;CP011325,1088738,1088877;CP011326,1088738,1088877;CP011327,1088738,1088877;CP010319,1088738,1088877;CP012419,1088738,1088877;
CP013202	Mauve	SHARED	1088878	1089238	.	.	.	Notes=Lenght360	AL732656,1088878,1089238;AE009948,1088878,1089238;CP000114,1088878,1089238;CP003810,1088878,1089238;HF952104,1088878,1089238;HF952105,1088878,1089238;CP007631,1088878,1089238;CP007572,1088878,1089238;CP007571,1088878,1089238;CP007570,1088878,1089238;CP010867,1088878,1089238;CP011325,1088878,1089238;CP011326,1088878,1089238;CP011327,1088878,1089238;CP010319,1088878,1089238;CP012419,1088878,1089238;
CP013202	Mauve	SHARED	1089239	1089260	.	.	.	Notes=Lenght21	AE009948,1089239,1089260;CP000114,1089239,1089260;CP003810,1089239,1089260;HF952104,1089239,1089260;CP007631,1089239,1089260;CP010867,1089239,1089260;CP011325,1089239,1089260;CP011326,1089239,1089260;CP011327,1089239,1089260;CP012419,1089239,1089260;
CP013202	Mauve	SHARED	1089261	1089295	.	.	.	Notes=Lenght34	AL732656,1089261,1089295;AE009948,1089261,1089295;CP000114,1089261,1089295;CP003810,1089261,1089295;HF952104,1089261,1089295;CP007631,1089261,1089295;CP006910,1089261,1089295;CP007572,1089261,1089295;CP007571,1089261,1089295;CP007570,1089261,1089295;CP010867,1089261,1089295;CP011325,1089261,1089295;CP011326,1089261,1089295;CP011327,1089261,1089295;CP012419,1089261,1089295;
CP013202	Mauve	SHARED	1089297	1089309	.	.	.	Notes=Lenght12	AL732656,1089297,1089309;AE009948,1089297,1089309;CP000114,1089297,1089309;CP003810,1089297,1089309;HF952104,1089297,1089309;CP007631,1089297,1089309;CP007572,1089297,1089309;CP007571,1089297,1089309;CP007570,1089297,1089309;CP010867,1089297,1089309;CP011325,1089297,1089309;CP011326,1089297,1089309;CP011327,1089297,1089309;CP012419,1089297,1089309;
CP013202	Mauve	SHARED	1089310	1089324	.	.	.	Notes=Lenght14	AE009948,1089310,1089324;CP000114,1089310,1089324;CP003810,1089310,1089324;HF952104,1089310,1089324;HF952105,1089310,1089324;HG939456,1089310,1089324;CP007631,1089310,1089324;CP007632,1089310,1089324;CP010867,1089310,1089324;CP011325,1089310,1089324;CP011326,1089310,1089324;CP011327,1089310,1089324;CP010319,1089310,1089324;CP012419,1089310,1089324;
CP013202	Mauve	SHARED	1089325	1089430	.	.	.	Notes=Lenght105	AL732656,1089325,1089430;AE009948,1089325,1089430;CP000114,1089325,1089430;CP003810,1089325,1089430;HF952104,1089325,1089430;HF952105,1089325,1089430;HG939456,1089325,1089430;CP007631,1089325,1089430;CP007632,1089325,1089430;CP007572,1089325,1089430;CP007571,1089325,1089430;CP007570,1089325,1089430;CP010867,1089325,1089430;CP011325,1089325,1089430;CP011326,1089325,1089430;CP011327,1089325,1089430…
CP013202	Mauve	SHARED	1089431	1089698	.	.	.	Notes=Lenght267	AE009948,1089431,1089698;CP000114,1089431,1089698;CP003810,1089431,1089698;HF952104,1089431,1089698;HF952105,1089431,1089698;CP007631,1089431,1089698;CP010867,1089431,1089698;CP011325,1089431,1089698;CP011326,1089431,1089698;CP011327,1089431,1089698;CP010319,1089431,1089698;CP012419,1089431,1089698;
CP013202	Mauve	SHARED	1089704	1089767	.	.	.	Notes=Lenght63	AE009948,1089704,1089767;CP000114,1089704,1089767;CP003810,1089704,1089767;HF952104,1089704,1089767;HG939456,1089704,1089767;CP007631,1089704,1089767;CP007632,1089704,1089767;CP006910,1089704,1089767;CP010867,1089704,1089767;CP011325,1089704,1089767;CP011326,1089704,1089767;CP011327,1089704,1089767;CP012419,1089704,1089767;
CP013202	Mauve	SHARED	1089768	1089814	.	.	.	Notes=Lenght46	AL732656,1089768,1089814;AE009948,1089768,1089814;CP000114,1089768,1089814;CP003810,1089768,1089814;HF952104,1089768,1089814;HF952105,1089768,1089814;CP007631,1089768,1089814;CP007572,1089768,1089814;CP007571,1089768,1089814;CP007570,1089768,1089814;CP010867,1089768,1089814;CP011325,1089768,1089814;CP011326,1089768,1089814;CP011327,1089768,1089814;CP010319,1089768,1089814;CP012419,1089768,1089814;
CP013202	Mauve	SHARED	1089815	1089835	.	.	.	Notes=Lenght20	AE009948,1089815,1089835;CP000114,1089815,1089835;CP003810,1089815,1089835;HF952104,1089815,1089835;HF952105,1089815,1089835;CP007631,1089815,1089835;CP010867,1089815,1089835;CP011325,1089815,1089835;CP011326,1089815,1089835;CP011327,1089815,1089835;CP010319,1089815,1089835;CP012419,1089815,1089835;
CP013202	Mauve	SHARED	1089840	1089903	.	.	.	Notes=Lenght63	AE009948,1089840,1089903;CP000114,1089840,1089903;CP003810,1089840,1089903;HF952104,1089840,1089903;HF952105,1089840,1089903;CP007631,1089840,1089903;CP010867,1089840,1089903;CP011325,1089840,1089903;CP011326,1089840,1089903;CP011327,1089840,1089903;CP010319,1089840,1089903;CP012419,1089840,1089903;
CP013202	Mauve	SHARED	1089904	1089937	.	.	.	Notes=Lenght33	AL732656,1089904,1089937;AE009948,1089904,1089937;CP000114,1089904,1089937;CP003810,1089904,1089937;HF952104,1089904,1089937;HF952105,1089904,1089937;CP007631,1089904,1089937;CP007572,1089904,1089937;CP007571,1089904,1089937;CP007570,1089904,1089937;CP010867,1089904,1089937;CP011325,1089904,1089937;CP011326,1089904,1089937;CP011327,1089904,1089937;CP010319,1089904,1089937;CP012419,1089904,1089937;
CP013202	Mauve	SHARED	1089938	1089967	.	.	.	Notes=Lenght29	AE009948,1089938,1089967;CP000114,1089938,1089967;CP003810,1089938,1089967;HF952104,1089938,1089967;HF952105,1089938,1089967;CP007631,1089938,1089967;CP010867,1089938,1089967;CP011325,1089938,1089967;CP011326,1089938,1089967;CP011327,1089938,1089967;CP010319,1089938,1089967;CP012419,1089938,1089967;
CP013202	Mauve	SHARED	1089978	1090093	.	.	.	Notes=Lenght115	AE009948,1089978,1090093;CP000114,1089978,1090093;CP003810,1089978,1090093;HF952104,1089978,1090093;CP007631,1089978,1090093;CP006910,1089978,1090093;CP010867,1089978,1090093;CP011325,1089978,1090093;CP011326,1089978,1090093;CP011327,1089978,1090093;CP012419,1089978,1090093;
CP013202	Mauve	SHARED	1090094	1090610	.	.	.	Notes=Lenght516	AL732656,1090094,1090610;AE009948,1090094,1090610;CP000114,1090094,1090610;CP003810,1090094,1090610;HF952104,1090094,1090610;CP007631,1090094,1090610;CP006910,1090094,1090610;CP007572,1090094,1090610;CP007571,1090094,1090610;CP007570,1090094,1090610;CP010867,1090094,1090610;CP011325,1090094,1090610;CP011326,1090094,1090610;CP011327,1090094,1090610;CP012419,1090094,1090610;
CP013202	Mauve	SHARED	1090611	1091293	.	.	.	Notes=Lenght682	AE009948,1090611,1091293;CP000114,1090611,1091293;CP003810,1090611,1091293;HF952104,1090611,1091293;CP007631,1090611,1091293;CP006910,1090611,1091293;CP010867,1090611,1091293;CP011325,1090611,1091293;CP011326,1090611,1091293;CP011327,1090611,1091293;CP012419,1090611,1091293;
CP013202	Mauve	SHARED	1091294	1091335	.	.	.	Notes=Lenght41	AL732656,1091294,1091335;AE009948,1091294,1091335;CP000114,1091294,1091335;CP003810,1091294,1091335;HF952104,1091294,1091335;HF952105,1091294,1091335;HG939456,1091294,1091335;CP007631,1091294,1091335;CP007572,1091294,1091335;CP007571,1091294,1091335;CP007570,1091294,1091335;CP010867,1091294,1091335;CP011325,1091294,1091335;CP011326,1091294,1091335;CP011327,1091294,1091335;CP010319,1091294,1091335…
CP013202	Mauve	SHARED	1091336	1091509	.	.	.	Notes=Lenght173	AE009948,1091336,1091509;CP000114,1091336,1091509;CP003810,1091336,1091509;HF952104,1091336,1091509;CP007631,1091336,1091509;CP006910,1091336,1091509;CP010867,1091336,1091509;CP011325,1091336,1091509;CP011326,1091336,1091509;CP011327,1091336,1091509;CP012419,1091336,1091509;
CP013202	Mauve	SHARED	1091510	1091541	.	.	.	Notes=Lenght31	AL732656,1091510,1091541;AE009948,1091510,1091541;CP000114,1091510,1091541;CP003810,1091510,1091541;HF952104,1091510,1091541;CP007631,1091510,1091541;CP006910,1091510,1091541;CP007572,1091510,1091541;CP007571,1091510,1091541;CP007570,1091510,1091541;CP010867,1091510,1091541;CP011325,1091510,1091541;CP011326,1091510,1091541;CP011327,1091510,1091541;CP012419,1091510,1091541;
CP013202	Mauve	SHARED	1091542	1091684	.	.	.	Notes=Lenght142	AE009948,1091542,1091684;CP000114,1091542,1091684;CP003810,1091542,1091684;HF952104,1091542,1091684;CP007631,1091542,1091684;CP006910,1091542,1091684;CP010867,1091542,1091684;CP011325,1091542,1091684;CP011326,1091542,1091684;CP011327,1091542,1091684;CP012419,1091542,1091684;
CP013202	Mauve	SHARED	1091685	1091812	.	.	.	Notes=Lenght127	AL732656,1091685,1091812;AE009948,1091685,1091812;CP000114,1091685,1091812;CP003810,1091685,1091812;HF952104,1091685,1091812;HF952105,1091685,1091812;HG939456,1091685,1091812;CP007631,1091685,1091812;CP007572,1091685,1091812;CP007571,1091685,1091812;CP007570,1091685,1091812;CP010867,1091685,1091812;CP011325,1091685,1091812;CP011326,1091685,1091812;CP011327,1091685,1091812;CP010319,1091685,1091812…
CP013202	Mauve	SHARED	1091814	1092523	.	.	.	Notes=Lenght709	AL732656,1091814,1092523;AE009948,1091814,1092523;CP000114,1091814,1092523;CP003810,1091814,1092523;HF952104,1091814,1092523;CP007631,1091814,1092523;CP006910,1091814,1092523;CP007572,1091814,1092523;CP007571,1091814,1092523;CP007570,1091814,1092523;CP010867,1091814,1092523;CP011325,1091814,1092523;CP011326,1091814,1092523;CP011327,1091814,1092523;CP012419,1091814,1092523;
CP013202	Mauve	SHARED	1092524	1092535	.	.	.	Notes=Lenght11	AE009948,1092524,1092535;CP000114,1092524,1092535;CP003810,1092524,1092535;HF952104,1092524,1092535;HF952105,1092524,1092535;HG939456,1092524,1092535;CP007631,1092524,1092535;CP010867,1092524,1092535;CP011325,1092524,1092535;CP011326,1092524,1092535;CP011327,1092524,1092535;CP010319,1092524,1092535;CP012419,1092524,1092535;
CP013202	Mauve	SHARED	1092536	1092573	.	.	.	Notes=Lenght37	AL732656,1092536,1092573;AE009948,1092536,1092573;CP000114,1092536,1092573;CP003810,1092536,1092573;HF952104,1092536,1092573;HF952105,1092536,1092573;HG939456,1092536,1092573;CP007631,1092536,1092573;CP007572,1092536,1092573;CP007571,1092536,1092573;CP007570,1092536,1092573;CP010867,1092536,1092573;CP011325,1092536,1092573;CP011326,1092536,1092573;CP011327,1092536,1092573;CP010319,1092536,1092573…
CP013202	Mauve	SHARED	1092574	1092618	.	.	.	Notes=Lenght44	AE009948,1092574,1092618;CP000114,1092574,1092618;CP003810,1092574,1092618;HF952104,1092574,1092618;CP007631,1092574,1092618;CP006910,1092574,1092618;CP010867,1092574,1092618;CP011325,1092574,1092618;CP011326,1092574,1092618;CP011327,1092574,1092618;CP012419,1092574,1092618;
CP013202	Mauve	SHARED	1092623	1092685	.	.	.	Notes=Lenght62	AL732656,1092623,1092685;AE009948,1092623,1092685;CP000114,1092623,1092685;CP003810,1092623,1092685;HF952104,1092623,1092685;HF952105,1092623,1092685;HG939456,1092623,1092685;CP007631,1092623,1092685;CP007572,1092623,1092685;CP007571,1092623,1092685;CP007570,1092623,1092685;CP010867,1092623,1092685;CP011325,1092623,1092685;CP011326,1092623,1092685;CP011327,1092623,1092685;CP010319,1092623,1092685…
CP013202	Mauve	SHARED	1092686	1092732	.	.	.	Notes=Lenght46	AL732656,1092686,1092732;AE009948,1092686,1092732;CP000114,1092686,1092732;CP003810,1092686,1092732;HF952104,1092686,1092732;HF952105,1092686,1092732;CP007631,1092686,1092732;CP007572,1092686,1092732;CP007571,1092686,1092732;CP007570,1092686,1092732;CP010867,1092686,1092732;CP011325,1092686,1092732;CP011326,1092686,1092732;CP011327,1092686,1092732;CP010319,1092686,1092732;CP012419,1092686,1092732;
CP013202	Mauve	SHARED	1092733	1092745	.	.	.	Notes=Lenght12	AE009948,1092733,1092745;CP000114,1092733,1092745;CP003810,1092733,1092745;HF952104,1092733,1092745;HF952105,1092733,1092745;CP007631,1092733,1092745;CP010867,1092733,1092745;CP011325,1092733,1092745;CP011326,1092733,1092745;CP011327,1092733,1092745;CP010319,1092733,1092745;CP012419,1092733,1092745;
CP013202	Mauve	SHARED	1092746	1092808	.	.	.	Notes=Lenght62	AL732656,1092746,1092808;AE009948,1092746,1092808;CP000114,1092746,1092808;CP003810,1092746,1092808;HF952104,1092746,1092808;HG939456,1092746,1092808;CP007631,1092746,1092808;CP006910,1092746,1092808;CP007572,1092746,1092808;CP007571,1092746,1092808;CP007570,1092746,1092808;CP010867,1092746,1092808;CP011325,1092746,1092808;CP011326,1092746,1092808;CP011327,1092746,1092808;CP012419,1092746,1092808;
CP013202	Mauve	SHARED	1092809	1092939	.	.	.	Notes=Lenght130	AL732656,1092809,1092939;AE009948,1092809,1092939;CP000114,1092809,1092939;CP003810,1092809,1092939;HF952104,1092809,1092939;CP007631,1092809,1092939;CP006910,1092809,1092939;CP007572,1092809,1092939;CP007571,1092809,1092939;CP007570,1092809,1092939;CP010867,1092809,1092939;CP011325,1092809,1092939;CP011326,1092809,1092939;CP011327,1092809,1092939;CP012419,1092809,1092939;
CP013202	Mauve	SHARED	1092940	1092958	.	.	.	Notes=Lenght18	AE009948,1092940,1092958;CP000114,1092940,1092958;CP003810,1092940,1092958;HF952104,1092940,1092958;CP007631,1092940,1092958;CP010867,1092940,1092958;CP011325,1092940,1092958;CP011326,1092940,1092958;CP011327,1092940,1092958;CP012419,1092940,1092958;
CP013202	Mauve	SHARED	1092959	1093044	.	.	.	Notes=Lenght85	AL732656,1092959,1093044;AE009948,1092959,1093044;CP000114,1092959,1093044;CP003810,1092959,1093044;HF952104,1092959,1093044;CP007631,1092959,1093044;CP006910,1092959,1093044;CP007572,1092959,1093044;CP007571,1092959,1093044;CP007570,1092959,1093044;CP010867,1092959,1093044;CP011325,1092959,1093044;CP011326,1092959,1093044;CP011327,1092959,1093044;CP012419,1092959,1093044;
CP013202	Mauve	SHARED	1093046	1093096	.	.	.	Notes=Lenght50	AL732656,1093046,1093096;AE009948,1093046,1093096;CP000114,1093046,1093096;CP003810,1093046,1093096;HF952104,1093046,1093096;CP007631,1093046,1093096;CP006910,1093046,1093096;CP007572,1093046,1093096;CP007571,1093046,1093096;CP007570,1093046,1093096;CP010867,1093046,1093096;CP011325,1093046,1093096;CP011326,1093046,1093096;CP011327,1093046,1093096;CP012419,1093046,1093096;
CP013202	Mauve	SHARED	1093103	1093136	.	.	.	Notes=Lenght33	AL732656,1093103,1093136;AE009948,1093103,1093136;CP000114,1093103,1093136;CP003810,1093103,1093136;HF952104,1093103,1093136;HF952105,1093103,1093136;CP007631,1093103,1093136;CP007572,1093103,1093136;CP007571,1093103,1093136;CP007570,1093103,1093136;CP010867,1093103,1093136;CP011325,1093103,1093136;CP011326,1093103,1093136;CP011327,1093103,1093136;CP010319,1093103,1093136;CP012419,1093103,1093136;
CP013202	Mauve	SHARED	1093137	1093177	.	.	.	Notes=Lenght40	AE009948,1093137,1093177;CP000114,1093137,1093177;CP003810,1093137,1093177;HF952104,1093137,1093177;HF952105,1093137,1093177;CP007631,1093137,1093177;CP010867,1093137,1093177;CP011325,1093137,1093177;CP011326,1093137,1093177;CP011327,1093137,1093177;CP010319,1093137,1093177;CP012419,1093137,1093177;
CP013202	Mauve	SHARED	1093178	1093285	.	.	.	Notes=Lenght107	AE009948,1093178,1093285;CP000114,1093178,1093285;CP003810,1093178,1093285;HF952104,1093178,1093285;HG939456,1093178,1093285;CP007631,1093178,1093285;CP006910,1093178,1093285;CP010867,1093178,1093285;CP011325,1093178,1093285;CP011326,1093178,1093285;CP011327,1093178,1093285;CP012419,1093178,1093285;
CP013202	Mauve	SHARED	1093286	1093834	.	.	.	Notes=Lenght548	AE009948,1093286,1093834;CP000114,1093286,1093834;CP003810,1093286,1093834;HF952104,1093286,1093834;CP007631,1093286,1093834;CP006910,1093286,1093834;CP010867,1093286,1093834;CP011325,1093286,1093834;CP011326,1093286,1093834;CP011327,1093286,1093834;CP012419,1093286,1093834;
CP013202	Mauve	SHARED	1093835	1093930	.	.	.	Notes=Lenght95	AL732656,1093835,1093930;AE009948,1093835,1093930;CP000114,1093835,1093930;CP003810,1093835,1093930;HF952104,1093835,1093930;CP007631,1093835,1093930;CP006910,1093835,1093930;CP007572,1093835,1093930;CP007571,1093835,1093930;CP007570,1093835,1093930;CP010867,1093835,1093930;CP011325,1093835,1093930;CP011326,1093835,1093930;CP011327,1093835,1093930;CP012419,1093835,1093930;
CP013202	Mauve	SHARED	1093931	1094025	.	.	.	Notes=Lenght94	AE009948,1093931,1094025;CP000114,1093931,1094025;CP003810,1093931,1094025;HF952104,1093931,1094025;CP007631,1093931,1094025;CP006910,1093931,1094025;CP010867,1093931,1094025;CP011325,1093931,1094025;CP011326,1093931,1094025;CP011327,1093931,1094025;CP012419,1093931,1094025;
CP013202	Mauve	SHARED	1094028	1094049	.	.	.	Notes=Lenght21	AL732656,1094028,1094049;AE009948,1094028,1094049;CP000114,1094028,1094049;CP003810,1094028,1094049;HF952104,1094028,1094049;CP007631,1094028,1094049;CP006910,1094028,1094049;CP007572,1094028,1094049;CP007571,1094028,1094049;CP007570,1094028,1094049;CP010867,1094028,1094049;CP011325,1094028,1094049;CP011326,1094028,1094049;CP011327,1094028,1094049;CP012419,1094028,1094049;
CP013202	Mauve	SHARED	1094050	1095242	.	.	.	Notes=Lenght1192	AE009948,1094050,1095242;CP000114,1094050,1095242;CP003810,1094050,1095242;HF952104,1094050,1095242;HF952105,1094050,1095242;HG939456,1094050,1095242;CP007631,1094050,1095242;CP010867,1094050,1095242;CP011325,1094050,1095242;CP011326,1094050,1095242;CP011327,1094050,1095242;CP010319,1094050,1095242;CP012419,1094050,1095242;
CP013202	Mauve	SHARED	1095243	1095616	.	.	.	Notes=Lenght373	AL732656,1095243,1095616;AE009948,1095243,1095616;CP000114,1095243,1095616;CP003810,1095243,1095616;HF952104,1095243,1095616;HF952105,1095243,1095616;HG939456,1095243,1095616;CP007631,1095243,1095616;CP007572,1095243,1095616;CP007571,1095243,1095616;CP007570,1095243,1095616;CP010867,1095243,1095616;CP011325,1095243,1095616;CP011326,1095243,1095616;CP011327,1095243,1095616;CP010319,1095243,1095616…
CP013202	Mauve	SHARED	1095617	1097502	.	.	.	Notes=Lenght1885	AL732656,1095617,1097502;AE009948,1095617,1097502;CP000114,1095617,1097502;CP003810,1095617,1097502;HF952104,1095617,1097502;HF952106,1095617,1097502;HF952105,1095617,1097502;HG939456,1095617,1097502;CP007631,1095617,1097502;CP006910,1095617,1097502;CP007572,1095617,1097502;CP007571,1095617,1097502;CP007570,1095617,1097502;CP010867,1095617,1097502;CP011325,1095617,1097502;CP011326,1095617,1097502…
CP013202	Mauve	SHARED	1097503	1098078	.	.	.	Notes=Lenght575	AL732656,1097503,1098078;AE009948,1097503,1098078;CP000114,1097503,1098078;CP003810,1097503,1098078;HF952104,1097503,1098078;HF952106,1097503,1098078;HF952105,1097503,1098078;CP007631,1097503,1098078;CP006910,1097503,1098078;CP007572,1097503,1098078;CP007571,1097503,1098078;CP007570,1097503,1098078;CP010867,1097503,1098078;CP011325,1097503,1098078;CP011326,1097503,1098078;CP011327,1097503,1098078…
CP013202	Mauve	SHARED	1098079	1098242	.	.	.	Notes=Lenght163	AL732656,1098079,1098242;AE009948,1098079,1098242;CP000114,1098079,1098242;CP003810,1098079,1098242;HF952104,1098079,1098242;HF952106,1098079,1098242;HF952105,1098079,1098242;CP007631,1098079,1098242;CP006910,1098079,1098242;CP007571,1098079,1098242;CP010867,1098079,1098242;CP011325,1098079,1098242;CP011326,1098079,1098242;CP011327,1098079,1098242;CP010319,1098079,1098242;CP012419,1098079,1098242;
CP013202	Mauve	SHARED	1098243	1098292	.	.	.	Notes=Lenght49	AL732656,1098243,1098292;AE009948,1098243,1098292;CP000114,1098243,1098292;CP003810,1098243,1098292;HF952104,1098243,1098292;HF952106,1098243,1098292;HF952105,1098243,1098292;CP007482,1098243,1098292;CP007565,1098243,1098292;CP007631,1098243,1098292;CP006910,1098243,1098292;CP007571,1098243,1098292;FO393392,1098243,1098292;CP010867,1098243,1098292;CP011325,1098243,1098292;CP011326,1098243,1098292…
CP013202	Mauve	SHARED	1098293	1098555	.	.	.	Notes=Lenght262	CP000114,1098293,1098555;CP003810,1098293,1098555;HF952104,1098293,1098555;HF952106,1098293,1098555;HF952105,1098293,1098555;CP007482,1098293,1098555;CP007565,1098293,1098555;CP007631,1098293,1098555;CP006910,1098293,1098555;FO393392,1098293,1098555;CP010867,1098293,1098555;CP011325,1098293,1098555;CP011326,1098293,1098555;CP011327,1098293,1098555;CP011328,1098293,1098555;CP010319,1098293,1098555…
CP013202	Mauve	SHARED	1098556	1098700	.	.	.	Notes=Lenght144	CP000114,1098556,1098700;CP003810,1098556,1098700;HF952104,1098556,1098700;HF952106,1098556,1098700;HF952105,1098556,1098700;CP007482,1098556,1098700;CP007565,1098556,1098700;CP007631,1098556,1098700;CP006910,1098556,1098700;CP007572,1098556,1098700;CP007570,1098556,1098700;FO393392,1098556,1098700;CP010867,1098556,1098700;CP011325,1098556,1098700;CP011326,1098556,1098700;CP011327,1098556,1098700…
CP013202	Mauve	SHARED	1098701	1098750	.	.	.	Notes=Lenght49	CP000114,1098701,1098750;CP003810,1098701,1098750;CP003919,1098701,1098750;HF952104,1098701,1098750;HF952106,1098701,1098750;HF952105,1098701,1098750;CP007482,1098701,1098750;CP007565,1098701,1098750;CP007631,1098701,1098750;CP006910,1098701,1098750;CP007572,1098701,1098750;CP007570,1098701,1098750;FO393392,1098701,1098750;CP010867,1098701,1098750;CP011325,1098701,1098750;CP011326,1098701,1098750…
CP013202	Mauve	SHARED	1098751	1098792	.	.	.	Notes=Lenght41	AL732656,1098751,1098792;AE009948,1098751,1098792;CP000114,1098751,1098792;CP003810,1098751,1098792;CP003919,1098751,1098792;HF952104,1098751,1098792;HF952106,1098751,1098792;HF952105,1098751,1098792;CP007482,1098751,1098792;CP007565,1098751,1098792;CP007631,1098751,1098792;CP006910,1098751,1098792;CP007572,1098751,1098792;CP007571,1098751,1098792;CP007570,1098751,1098792;FO393392,1098751,1098792…
CP013202	Mauve	SHARED	1098793	1098890	.	.	.	Notes=Lenght97	AL732656,1098793,1098890;AE009948,1098793,1098890;CP000114,1098793,1098890;CP003810,1098793,1098890;HF952104,1098793,1098890;HF952106,1098793,1098890;HF952105,1098793,1098890;CP007482,1098793,1098890;CP007565,1098793,1098890;CP007631,1098793,1098890;CP006910,1098793,1098890;CP007572,1098793,1098890;CP007571,1098793,1098890;CP007570,1098793,1098890;FO393392,1098793,1098890;CP010867,1098793,1098890…
CP013202	Mauve	SHARED	1098891	1099323	.	.	.	Notes=Lenght432	AL732656,1098891,1099323;AE009948,1098891,1099323;CP000114,1098891,1099323;CP003810,1098891,1099323;CP003919,1098891,1099323;HF952104,1098891,1099323;HF952106,1098891,1099323;HF952105,1098891,1099323;CP007482,1098891,1099323;CP007565,1098891,1099323;CP007631,1098891,1099323;CP006910,1098891,1099323;CP007572,1098891,1099323;CP007571,1098891,1099323;CP007570,1098891,1099323;FO393392,1098891,1099323…
CP013202	Mauve	SHARED	1099324	1100107	.	.	.	Notes=Lenght783	AL732656,1099324,1100107;AE009948,1099324,1100107;CP000114,1099324,1100107;CP003810,1099324,1100107;CP003919,1099324,1100107;HF952104,1099324,1100107;HF952106,1099324,1100107;HF952105,1099324,1100107;CP007482,1099324,1100107;CP007565,1099324,1100107;HG939456,1099324,1100107;CP007631,1099324,1100107;CP006910,1099324,1100107;CP007572,1099324,1100107;CP007571,1099324,1100107;CP007570,1099324,1100107…
CP013202	Mauve	SHARED	1100108	1100139	.	.	.	Notes=Lenght31	AL732656,1100108,1100139;AE009948,1100108,1100139;CP000114,1100108,1100139;CP003810,1100108,1100139;CP003919,1100108,1100139;HF952104,1100108,1100139;HF952106,1100108,1100139;HF952105,1100108,1100139;CP007565,1100108,1100139;HG939456,1100108,1100139;CP007631,1100108,1100139;CP006910,1100108,1100139;CP007572,1100108,1100139;CP007571,1100108,1100139;CP007570,1100108,1100139;FO393392,1100108,1100139…
CP013202	Mauve	SHARED	1100140	1103882	.	.	.	Notes=Lenght3742	AL732656,1100140,1103882;AE009948,1100140,1103882;CP000114,1100140,1103882;CP003810,1100140,1103882;CP003919,1100140,1103882;HF952104,1100140,1103882;HF952106,1100140,1103882;HF952105,1100140,1103882;CP007482,1100140,1103882;CP007565,1100140,1103882;HG939456,1100140,1103882;CP007631,1100140,1103882;CP006910,1100140,1103882;CP007572,1100140,1103882;CP007571,1100140,1103882;CP007570,1100140,1103882…
CP013202	Mauve	SHARED	1103883	1106231	.	.	.	Notes=Lenght2348	AL732656,1103883,1106231;AE009948,1103883,1106231;CP000114,1103883,1106231;CP003810,1103883,1106231;CP003919,1103883,1106231;HF952104,1103883,1106231;HF952106,1103883,1106231;HF952105,1103883,1106231;CP007482,1103883,1106231;CP007565,1103883,1106231;HG939456,1103883,1106231;CP007631,1103883,1106231;CP007632,1103883,1106231;CP006910,1103883,1106231;CP007572,1103883,1106231;CP007571,1103883,1106231…
CP013202	Mauve	SHARED	1109637	1109691	.	.	.	Notes=Lenght54	AL732656,1109637,1109691;AE009948,1109637,1109691;CP000114,1109637,1109691;CP003810,1109637,1109691;HF952104,1109637,1109691;HF952106,1109637,1109691;HF952105,1109637,1109691;HG939456,1109637,1109691;CP007631,1109637,1109691;CP007632,1109637,1109691;CP006910,1109637,1109691;CP007572,1109637,1109691;CP007571,1109637,1109691;CP007570,1109637,1109691;CP010867,1109637,1109691;CP011325,1109637,1109691…
CP013202	Mauve	SHARED	1113494	1113512	.	.	.	Notes=Lenght18	AL732656,1113494,1113512;AE009948,1113494,1113512;CP000114,1113494,1113512;CP003810,1113494,1113512;CP003919,1113494,1113512;HF952104,1113494,1113512;HF952106,1113494,1113512;HF952105,1113494,1113512;CP007482,1113494,1113512;CP007565,1113494,1113512;HG939456,1113494,1113512;CP007631,1113494,1113512;CP007632,1113494,1113512;CP006910,1113494,1113512;CP007572,1113494,1113512;CP007571,1113494,1113512…
CP013202	Mauve	SHARED	1113516	1113533	.	.	.	Notes=Lenght17	CP000114,1113516,1113533;HF952104,1113516,1113533;CP007631,1113516,1113533;CP010867,1113516,1113533;CP011325,1113516,1113533;CP011326,1113516,1113533;CP011327,1113516,1113533;
CP013202	Mauve	SHARED	1113534	1113563	.	.	.	Notes=Lenght29	CP000114,1113534,1113563;CP003810,1113534,1113563;HF952104,1113534,1113563;CP007631,1113534,1113563;CP010867,1113534,1113563;CP011325,1113534,1113563;CP011326,1113534,1113563;CP011327,1113534,1113563;
CP013202	Mauve	SHARED	1113564	1113574	.	.	.	Notes=Lenght10	AL732656,1113564,1113574;CP000114,1113564,1113574;CP003810,1113564,1113574;CP003919,1113564,1113574;HF952104,1113564,1113574;HF952106,1113564,1113574;HF952105,1113564,1113574;HG939456,1113564,1113574;CP007631,1113564,1113574;CP007632,1113564,1113574;CP006910,1113564,1113574;CP007572,1113564,1113574;CP007571,1113564,1113574;CP007570,1113564,1113574;CP010867,1113564,1113574;CP011325,1113564,1113574…
CP013202	Mauve	SHARED	1113575	1113608	.	.	.	Notes=Lenght33	CP000114,1113575,1113608;CP003810,1113575,1113608;CP003919,1113575,1113608;HF952104,1113575,1113608;HF952106,1113575,1113608;HF952105,1113575,1113608;HG939456,1113575,1113608;CP007631,1113575,1113608;CP007632,1113575,1113608;CP006910,1113575,1113608;CP010867,1113575,1113608;CP011325,1113575,1113608;CP011326,1113575,1113608;CP011327,1113575,1113608;CP010319,1113575,1113608;
CP013202	Mauve	SHARED	1113609	1113626	.	.	.	Notes=Lenght17	CP000114,1113609,1113626;CP003810,1113609,1113626;CP003919,1113609,1113626;HF952104,1113609,1113626;HF952106,1113609,1113626;HF952105,1113609,1113626;CP007482,1113609,1113626;CP007565,1113609,1113626;HG939456,1113609,1113626;CP007631,1113609,1113626;CP007632,1113609,1113626;CP006910,1113609,1113626;FO393392,1113609,1113626;CP010867,1113609,1113626;CP011325,1113609,1113626;CP011326,1113609,1113626…
CP013202	Mauve	SHARED	1113627	1113680	.	.	.	Notes=Lenght53	CP000114,1113627,1113680;CP003810,1113627,1113680;HF952104,1113627,1113680;HF952106,1113627,1113680;HF952105,1113627,1113680;HG939456,1113627,1113680;CP007631,1113627,1113680;CP007632,1113627,1113680;CP006910,1113627,1113680;CP010867,1113627,1113680;CP011325,1113627,1113680;CP011326,1113627,1113680;CP011327,1113627,1113680;CP010319,1113627,1113680;
CP013202	Mauve	SHARED	1113681	1113711	.	.	.	Notes=Lenght30	CP000114,1113681,1113711;CP003810,1113681,1113711;HF952104,1113681,1113711;CP007631,1113681,1113711;CP007632,1113681,1113711;CP006910,1113681,1113711;CP010867,1113681,1113711;CP011325,1113681,1113711;CP011326,1113681,1113711;CP011327,1113681,1113711;
CP013202	Mauve	SHARED	1113712	1113753	.	.	.	Notes=Lenght41	CP000114,1113712,1113753;CP003810,1113712,1113753;HF952104,1113712,1113753;CP007631,1113712,1113753;CP011325,1113712,1113753;CP011326,1113712,1113753;CP011327,1113712,1113753;
CP013202	Mauve	SHARED	1113754	1113782	.	.	.	Notes=Lenght28	CP000114,1113754,1113782;CP003810,1113754,1113782;HF952104,1113754,1113782;CP007631,1113754,1113782;CP011325,1113754,1113782;CP011326,1113754,1113782;CP011327,1113754,1113782;CP012419,1113754,1113782;
CP013202	Mauve	SHARED	1113783	1113796	.	.	.	Notes=Lenght13	HF952104,1113783,1113796;
CP013202	Mauve	SHARED	1113827	1113892	.	.	.	Notes=Lenght65	AL732656,1113827,1113892;
CP013202	Mauve	SHARED	1113893	1114104	.	.	.	Notes=Lenght211	AL732656,1113893,1114104;HF952104,1113893,1114104;
CP013202	Mauve	SHARED	1114105	1114118	.	.	.	Notes=Lenght13	HF952104,1114105,1114118;
CP013202	Mauve	SHARED	1114129	1114143	.	.	.	Notes=Lenght14	AL732656,1114129,1114143;CP000114,1114129,1114143;CP003810,1114129,1114143;HF952104,1114129,1114143;HF952106,1114129,1114143;HF952105,1114129,1114143;HG939456,1114129,1114143;CP007631,1114129,1114143;CP007632,1114129,1114143;CP006910,1114129,1114143;CP011325,1114129,1114143;CP011326,1114129,1114143;CP011327,1114129,1114143;CP010319,1114129,1114143;CP012419,1114129,1114143;
CP013202	Mauve	SHARED	1114144	1114187	.	.	.	Notes=Lenght43	AL732656,1114144,1114187;CP000114,1114144,1114187;CP003810,1114144,1114187;HF952104,1114144,1114187;HF952106,1114144,1114187;HF952105,1114144,1114187;HG939456,1114144,1114187;CP007631,1114144,1114187;CP007632,1114144,1114187;CP006910,1114144,1114187;CP010867,1114144,1114187;CP011325,1114144,1114187;CP011326,1114144,1114187;CP011327,1114144,1114187;CP010319,1114144,1114187;CP012419,1114144,1114187;
CP013202	Mauve	SHARED	1114188	1114202	.	.	.	Notes=Lenght14	AL732656,1114188,1114202;AE009948,1114188,1114202;CP000114,1114188,1114202;CP003810,1114188,1114202;HF952104,1114188,1114202;HF952106,1114188,1114202;HF952105,1114188,1114202;HG939456,1114188,1114202;CP007631,1114188,1114202;CP007632,1114188,1114202;CP006910,1114188,1114202;CP010867,1114188,1114202;CP011325,1114188,1114202;CP011326,1114188,1114202;CP011327,1114188,1114202;CP011329,1114188,1114202…
CP013202	Mauve	SHARED	1114225	1114313	.	.	.	Notes=Lenght88	AL732656,1114225,1114313;CP000114,1114225,1114313;CP003810,1114225,1114313;CP003919,1114225,1114313;HF952104,1114225,1114313;HF952106,1114225,1114313;HF952105,1114225,1114313;CP007482,1114225,1114313;CP007565,1114225,1114313;HG939456,1114225,1114313;CP007631,1114225,1114313;CP007632,1114225,1114313;CP006910,1114225,1114313;CP007572,1114225,1114313;CP007571,1114225,1114313;CP007570,1114225,1114313…
CP013202	Mauve	SHARED	1114503	1114538	.	.	.	Notes=Lenght35	AL732656,1114503,1114538;AE009948,1114503,1114538;CP000114,1114503,1114538;CP003810,1114503,1114538;HF952104,1114503,1114538;HF952106,1114503,1114538;HF952105,1114503,1114538;CP007482,1114503,1114538;CP007565,1114503,1114538;HG939456,1114503,1114538;CP007631,1114503,1114538;CP007632,1114503,1114538;CP006910,1114503,1114538;CP007572,1114503,1114538;CP007571,1114503,1114538;CP007570,1114503,1114538…
CP013202	Mauve	SHARED	1120527	1120588	.	.	.	Notes=Lenght61	AL732656,1120527,1120588;AE009948,1120527,1120588;CP000114,1120527,1120588;CP003810,1120527,1120588;HF952104,1120527,1120588;HF952106,1120527,1120588;HF952105,1120527,1120588;CP007482,1120527,1120588;CP007565,1120527,1120588;HG939456,1120527,1120588;CP007631,1120527,1120588;CP007632,1120527,1120588;CP006910,1120527,1120588;CP007572,1120527,1120588;CP007571,1120527,1120588;CP007570,1120527,1120588…
CP013202	Mauve	SHARED	1128863	1128885	.	.	.	Notes=Lenght22	AL732656,1128863,1128885;AE009948,1128863,1128885;CP000114,1128863,1128885;CP003810,1128863,1128885;HF952104,1128863,1128885;HF952106,1128863,1128885;HF952105,1128863,1128885;HG939456,1128863,1128885;CP007631,1128863,1128885;CP007632,1128863,1128885;CP006910,1128863,1128885;CP007572,1128863,1128885;CP007571,1128863,1128885;CP007570,1128863,1128885;CP010867,1128863,1128885;CP011325,1128863,1128885…
CP013202	Mauve	SHARED	1129627	1129641	.	.	.	Notes=Lenght14	AL732656,1129627,1129641;AE009948,1129627,1129641;CP000114,1129627,1129641;CP003810,1129627,1129641;CP003919,1129627,1129641;HF952104,1129627,1129641;HF952106,1129627,1129641;HF952105,1129627,1129641;HG939456,1129627,1129641;CP007631,1129627,1129641;CP007632,1129627,1129641;CP006910,1129627,1129641;CP007572,1129627,1129641;CP007571,1129627,1129641;CP007570,1129627,1129641;CP010867,1129627,1129641…
CP013202	Mauve	SHARED	1129642	1130008	.	.	.	Notes=Lenght366	AL732656,1129642,1130008;AE009948,1129642,1130008;CP000114,1129642,1130008;CP003810,1129642,1130008;HF952104,1129642,1130008;HF952106,1129642,1130008;HF952105,1129642,1130008;HG939456,1129642,1130008;CP007631,1129642,1130008;CP007632,1129642,1130008;CP006910,1129642,1130008;CP007572,1129642,1130008;CP007571,1129642,1130008;CP007570,1129642,1130008;CP010867,1129642,1130008;CP011325,1129642,1130008…
CP013202	Mauve	SHARED	1130009	1131688	.	.	.	Notes=Lenght1679	AL732656,1130009,1131688;AE009948,1130009,1131688;CP000114,1130009,1131688;CP003810,1130009,1131688;CP003919,1130009,1131688;HF952104,1130009,1131688;HF952106,1130009,1131688;HF952105,1130009,1131688;HG939456,1130009,1131688;CP007631,1130009,1131688;CP007632,1130009,1131688;CP006910,1130009,1131688;CP007572,1130009,1131688;CP007571,1130009,1131688;CP007570,1130009,1131688;CP010867,1130009,1131688…
CP013202	Mauve	SHARED	1140794	1140954	.	.	.	Notes=Lenght160	AL732656,1140794,1140954;AE009948,1140794,1140954;CP000114,1140794,1140954;CP003810,1140794,1140954;HF952104,1140794,1140954;HF952106,1140794,1140954;HF952105,1140794,1140954;HG939456,1140794,1140954;CP007631,1140794,1140954;CP007632,1140794,1140954;CP006910,1140794,1140954;CP007572,1140794,1140954;CP007571,1140794,1140954;CP007570,1140794,1140954;CP010867,1140794,1140954;CP011325,1140794,1140954…
CP013202	Mauve	SHARED	1140955	1141092	.	.	.	Notes=Lenght137	AL732656,1140955,1141092;AE009948,1140955,1141092;CP000114,1140955,1141092;CP003810,1140955,1141092;HF952104,1140955,1141092;HF952106,1140955,1141092;HF952105,1140955,1141092;CP007482,1140955,1141092;CP007565,1140955,1141092;HG939456,1140955,1141092;CP007631,1140955,1141092;CP007632,1140955,1141092;CP006910,1140955,1141092;CP007572,1140955,1141092;CP007571,1140955,1141092;CP007570,1140955,1141092…
CP013202	Mauve	SHARED	1141440	1141566	.	.	.	Notes=Lenght126	AL732656,1141440,1141566;AE009948,1141440,1141566;CP000114,1141440,1141566;CP003810,1141440,1141566;HF952104,1141440,1141566;HF952106,1141440,1141566;HF952105,1141440,1141566;HG939456,1141440,1141566;CP007631,1141440,1141566;CP007632,1141440,1141566;CP006910,1141440,1141566;CP007572,1141440,1141566;CP007571,1141440,1141566;CP007570,1141440,1141566;CP010867,1141440,1141566;CP011325,1141440,1141566…
CP013202	Mauve	SHARED	1145695	1145733	.	.	.	Notes=Lenght38	AL732656,1145695,1145733;AE009948,1145695,1145733;CP000114,1145695,1145733;CP003810,1145695,1145733;HF952104,1145695,1145733;HF952106,1145695,1145733;CP007482,1145695,1145733;CP007565,1145695,1145733;HG939456,1145695,1145733;CP007631,1145695,1145733;CP007632,1145695,1145733;CP006910,1145695,1145733;CP007572,1145695,1145733;CP007571,1145695,1145733;CP007570,1145695,1145733;FO393392,1145695,1145733…
CP013202	Mauve	SHARED	1145734	1145958	.	.	.	Notes=Lenght224	AL732656,1145734,1145958;AE009948,1145734,1145958;CP000114,1145734,1145958;CP003810,1145734,1145958;HF952104,1145734,1145958;HF952106,1145734,1145958;HF952105,1145734,1145958;CP007482,1145734,1145958;CP007565,1145734,1145958;HG939456,1145734,1145958;CP007631,1145734,1145958;CP007632,1145734,1145958;CP006910,1145734,1145958;CP007572,1145734,1145958;CP007571,1145734,1145958;CP007570,1145734,1145958…
CP013202	Mauve	SHARED	1149820	1150004	.	.	.	Notes=Lenght184	AL732656,1149820,1150004;AE009948,1149820,1150004;CP000114,1149820,1150004;CP003810,1149820,1150004;HF952104,1149820,1150004;HF952106,1149820,1150004;HF952105,1149820,1150004;HG939456,1149820,1150004;CP007631,1149820,1150004;CP007632,1149820,1150004;CP006910,1149820,1150004;CP007572,1149820,1150004;CP007571,1149820,1150004;CP007570,1149820,1150004;CP010867,1149820,1150004;CP011325,1149820,1150004…
CP013202	Mauve	SHARED	1150959	1151337	.	.	.	Notes=Lenght378	AL732656,1150959,1151337;AE009948,1150959,1151337;CP000114,1150959,1151337;CP003810,1150959,1151337;HF952104,1150959,1151337;HF952106,1150959,1151337;HF952105,1150959,1151337;CP007482,1150959,1151337;CP007565,1150959,1151337;HG939456,1150959,1151337;CP007631,1150959,1151337;CP007632,1150959,1151337;CP006910,1150959,1151337;CP007572,1150959,1151337;CP007571,1150959,1151337;CP007570,1150959,1151337…
CP013202	Mauve	SHARED	1151396	1151491	.	.	.	Notes=Lenght95	AL732656,1151396,1151491;AE009948,1151396,1151491;CP000114,1151396,1151491;CP003810,1151396,1151491;CP003919,1151396,1151491;HF952104,1151396,1151491;HF952106,1151396,1151491;HF952105,1151396,1151491;HG939456,1151396,1151491;CP007631,1151396,1151491;CP007632,1151396,1151491;CP006910,1151396,1151491;CP007572,1151396,1151491;CP007571,1151396,1151491;CP007570,1151396,1151491;CP010867,1151396,1151491…
CP013202	Mauve	SHARED	1160720	1160809	.	.	.	Notes=Lenght89	AL732656,1160720,1160809;AE009948,1160720,1160809;CP000114,1160720,1160809;CP003810,1160720,1160809;CP003919,1160720,1160809;HF952104,1160720,1160809;HF952106,1160720,1160809;HF952105,1160720,1160809;CP007482,1160720,1160809;CP007565,1160720,1160809;HG939456,1160720,1160809;CP007632,1160720,1160809;CP006910,1160720,1160809;CP007572,1160720,1160809;CP007571,1160720,1160809;CP007570,1160720,1160809…
CP013202	Mauve	SHARED	1161849	1161886	.	.	.	Notes=Lenght37	AL732656,1161849,1161886;AE009948,1161849,1161886;CP000114,1161849,1161886;CP003810,1161849,1161886;HF952104,1161849,1161886;CP007631,1161849,1161886;CP007572,1161849,1161886;CP007571,1161849,1161886;CP007570,1161849,1161886;CP010867,1161849,1161886;CP011325,1161849,1161886;CP011326,1161849,1161886;CP011327,1161849,1161886;CP011329,1161849,1161886;CP012419,1161849,1161886;
CP013202	Mauve	SHARED	1161887	1161923	.	.	.	Notes=Lenght36	AE009948,1161887,1161923;CP000114,1161887,1161923;CP003810,1161887,1161923;HF952104,1161887,1161923;CP010867,1161887,1161923;CP011325,1161887,1161923;CP011326,1161887,1161923;CP011327,1161887,1161923;CP011329,1161887,1161923;CP012419,1161887,1161923;
CP013202	Mauve	SHARED	1163660	1163733	.	.	.	Notes=Lenght73	AL732656,1163660,1163733;AE009948,1163660,1163733;CP000114,1163660,1163733;CP003810,1163660,1163733;HF952104,1163660,1163733;HF952106,1163660,1163733;HF952105,1163660,1163733;CP007482,1163660,1163733;CP007565,1163660,1163733;HG939456,1163660,1163733;CP007631,1163660,1163733;CP007632,1163660,1163733;CP006910,1163660,1163733;CP007572,1163660,1163733;CP007571,1163660,1163733;CP007570,1163660,1163733…
CP013202	Mauve	SHARED	1164244	1164289	.	.	.	Notes=Lenght45	AL732656,1164244,1164289;AE009948,1164244,1164289;CP000114,1164244,1164289;CP003810,1164244,1164289;HF952104,1164244,1164289;HF952106,1164244,1164289;HF952105,1164244,1164289;CP007482,1164244,1164289;CP007565,1164244,1164289;HG939456,1164244,1164289;CP007631,1164244,1164289;CP007632,1164244,1164289;CP006910,1164244,1164289;CP007572,1164244,1164289;CP007571,1164244,1164289;CP007570,1164244,1164289…
CP013202	Mauve	SHARED	1178696	1178716	.	.	.	Notes=Lenght20	AL732656,1178696,1178716;AE009948,1178696,1178716;CP000114,1178696,1178716;CP003810,1178696,1178716;CP003919,1178696,1178716;HF952104,1178696,1178716;HF952106,1178696,1178716;CP007482,1178696,1178716;CP007565,1178696,1178716;HG939456,1178696,1178716;CP007631,1178696,1178716;CP007632,1178696,1178716;CP006910,1178696,1178716;CP007572,1178696,1178716;CP007571,1178696,1178716;CP007570,1178696,1178716…
CP013202	Mauve	SHARED	1186232	1186244	.	.	.	Notes=Lenght12	AL732656,1186232,1186244;AE009948,1186232,1186244;CP000114,1186232,1186244;CP003810,1186232,1186244;HF952104,1186232,1186244;HF952106,1186232,1186244;HF952105,1186232,1186244;CP007482,1186232,1186244;CP007565,1186232,1186244;HG939456,1186232,1186244;CP007631,1186232,1186244;CP007632,1186232,1186244;CP006910,1186232,1186244;CP007572,1186232,1186244;CP007571,1186232,1186244;CP007570,1186232,1186244…
CP013202	Mauve	SHARED	1186245	1186277	.	.	.	Notes=Lenght32	AL732656,1186245,1186277;AE009948,1186245,1186277;HF952104,1186245,1186277;HF952106,1186245,1186277;HF952105,1186245,1186277;CP007482,1186245,1186277;CP007565,1186245,1186277;HG939456,1186245,1186277;CP007631,1186245,1186277;CP007632,1186245,1186277;CP006910,1186245,1186277;FO393392,1186245,1186277;CP010867,1186245,1186277;CP011328,1186245,1186277;CP012419,1186245,1186277;
CP013202	Mauve	SHARED	1186278	1186290	.	.	.	Notes=Lenght12	AL732656,1186278,1186290;AE009948,1186278,1186290;CP003919,1186278,1186290;HF952104,1186278,1186290;HF952106,1186278,1186290;HF952105,1186278,1186290;CP007482,1186278,1186290;CP007565,1186278,1186290;HG939456,1186278,1186290;CP007631,1186278,1186290;CP007632,1186278,1186290;CP006910,1186278,1186290;FO393392,1186278,1186290;CP010867,1186278,1186290;CP011328,1186278,1186290;CP012419,1186278,1186290;
CP013202	Mauve	SHARED	1187741	1187888	.	.	.	Notes=Lenght147	AL732656,1187741,1187888;AE009948,1187741,1187888;CP000114,1187741,1187888;CP003810,1187741,1187888;HF952104,1187741,1187888;HF952106,1187741,1187888;HF952105,1187741,1187888;CP007482,1187741,1187888;CP007565,1187741,1187888;HG939456,1187741,1187888;CP007631,1187741,1187888;CP007632,1187741,1187888;CP006910,1187741,1187888;CP007572,1187741,1187888;CP007571,1187741,1187888;CP007570,1187741,1187888…
CP013202	Mauve	SHARED	1187889	1187981	.	.	.	Notes=Lenght92	AL732656,1187889,1187981;AE009948,1187889,1187981;CP000114,1187889,1187981;CP003810,1187889,1187981;HF952104,1187889,1187981;HF952106,1187889,1187981;HF952105,1187889,1187981;CP007482,1187889,1187981;HG939456,1187889,1187981;CP007631,1187889,1187981;CP007632,1187889,1187981;CP006910,1187889,1187981;CP007572,1187889,1187981;CP007571,1187889,1187981;CP007570,1187889,1187981;CP010867,1187889,1187981…
CP013202	Mauve	SHARED	1188050	1188119	.	.	.	Notes=Lenght69	AL732656,1188050,1188119;AE009948,1188050,1188119;CP000114,1188050,1188119;CP003810,1188050,1188119;HF952104,1188050,1188119;HF952106,1188050,1188119;HF952105,1188050,1188119;HG939456,1188050,1188119;CP007631,1188050,1188119;CP007632,1188050,1188119;CP006910,1188050,1188119;CP007572,1188050,1188119;CP007571,1188050,1188119;CP007570,1188050,1188119;CP010867,1188050,1188119;CP011325,1188050,1188119…
CP013202	Mauve	SHARED	1192355	1192622	.	.	.	Notes=Lenght267	AL732656,1192355,1192622;AE009948,1192355,1192622;CP000114,1192355,1192622;CP003810,1192355,1192622;HF952104,1192355,1192622;CP007631,1192355,1192622;CP010867,1192355,1192622;CP011325,1192355,1192622;CP011326,1192355,1192622;CP011327,1192355,1192622;CP011329,1192355,1192622;CP012419,1192355,1192622;
CP013202	Mauve	SHARED	1192623	1192647	.	.	.	Notes=Lenght24	AL732656,1192623,1192647;AE009948,1192623,1192647;CP000114,1192623,1192647;CP003810,1192623,1192647;CP003919,1192623,1192647;HF952104,1192623,1192647;HF952106,1192623,1192647;HF952105,1192623,1192647;HG939456,1192623,1192647;CP007631,1192623,1192647;CP007632,1192623,1192647;CP010867,1192623,1192647;CP011325,1192623,1192647;CP011326,1192623,1192647;CP011327,1192623,1192647;CP011328,1192623,1192647…
CP013202	Mauve	SHARED	1192869	1192940	.	.	.	Notes=Lenght71	AL732656,1192869,1192940;AE009948,1192869,1192940;CP000114,1192869,1192940;CP003810,1192869,1192940;CP003919,1192869,1192940;HF952104,1192869,1192940;HF952106,1192869,1192940;HF952105,1192869,1192940;CP007482,1192869,1192940;CP007565,1192869,1192940;HG939456,1192869,1192940;CP007632,1192869,1192940;CP006910,1192869,1192940;CP007572,1192869,1192940;CP007571,1192869,1192940;CP007570,1192869,1192940…
CP013202	Mauve	SHARED	1192941	1192970	.	.	.	Notes=Lenght29	AL732656,1192941,1192970;AE009948,1192941,1192970;CP000114,1192941,1192970;CP003810,1192941,1192970;HF952104,1192941,1192970;HF952106,1192941,1192970;HF952105,1192941,1192970;HG939456,1192941,1192970;CP007632,1192941,1192970;CP006910,1192941,1192970;CP007572,1192941,1192970;CP007571,1192941,1192970;CP007570,1192941,1192970;CP010867,1192941,1192970;CP011325,1192941,1192970;CP011326,1192941,1192970…
CP013202	Mauve	SHARED	1192971	1193101	.	.	.	Notes=Lenght130	AL732656,1192971,1193101;AE009948,1192971,1193101;CP000114,1192971,1193101;CP003810,1192971,1193101;HF952104,1192971,1193101;HF952106,1192971,1193101;HF952105,1192971,1193101;HG939456,1192971,1193101;CP007631,1192971,1193101;CP007632,1192971,1193101;CP006910,1192971,1193101;CP007572,1192971,1193101;CP007571,1192971,1193101;CP007570,1192971,1193101;CP010867,1192971,1193101;CP011325,1192971,1193101…
CP013202	Mauve	SHARED	1197952	1197993	.	.	.	Notes=Lenght41	AL732656,1197952,1197993;AE009948,1197952,1197993;CP000114,1197952,1197993;CP003810,1197952,1197993;CP003919,1197952,1197993;HF952104,1197952,1197993;HF952106,1197952,1197993;HF952105,1197952,1197993;HG939456,1197952,1197993;CP007631,1197952,1197993;CP007632,1197952,1197993;CP006910,1197952,1197993;CP007572,1197952,1197993;CP007571,1197952,1197993;CP007570,1197952,1197993;CP010867,1197952,1197993…
CP013202	Mauve	SHARED	1202834	1202865	.	.	.	Notes=Lenght31	AE009948,1202834,1202865;CP000114,1202834,1202865;CP003810,1202834,1202865;HF952104,1202834,1202865;HF952106,1202834,1202865;CP007631,1202834,1202865;CP010867,1202834,1202865;CP011325,1202834,1202865;CP011326,1202834,1202865;CP011327,1202834,1202865;CP011329,1202834,1202865;CP012419,1202834,1202865;
CP013202	Mauve	SHARED	1202866	1202881	.	.	.	Notes=Lenght15	CP000114,1202866,1202881;CP003810,1202866,1202881;HF952104,1202866,1202881;HF952106,1202866,1202881;CP010867,1202866,1202881;CP011325,1202866,1202881;CP011326,1202866,1202881;CP011327,1202866,1202881;CP012419,1202866,1202881;
CP013202	Mauve	SHARED	1202882	1206122	.	.	.	Notes=Lenght3240	HF952104,1202882,1206122;HF952106,1202882,1206122;CP010867,1202882,1206122;
CP013202	Mauve	SHARED	1206126	1206155	.	.	.	Notes=Lenght29	AL732656,1206126,1206155;CP003919,1206126,1206155;HF952104,1206126,1206155;HF952106,1206126,1206155;HF952105,1206126,1206155;CP007482,1206126,1206155;CP007565,1206126,1206155;HG939456,1206126,1206155;CP007632,1206126,1206155;CP006910,1206126,1206155;CP007572,1206126,1206155;CP007571,1206126,1206155;CP007570,1206126,1206155;FO393392,1206126,1206155;CP010867,1206126,1206155;CP011328,1206126,1206155…
CP013202	Mauve	SHARED	1206156	1206270	.	.	.	Notes=Lenght114	AL732656,1206156,1206270;AE009948,1206156,1206270;CP003919,1206156,1206270;HF952104,1206156,1206270;HF952106,1206156,1206270;HF952105,1206156,1206270;CP007482,1206156,1206270;CP007565,1206156,1206270;HG939456,1206156,1206270;CP007631,1206156,1206270;CP007632,1206156,1206270;CP006910,1206156,1206270;CP007572,1206156,1206270;CP007571,1206156,1206270;CP007570,1206156,1206270;FO393392,1206156,1206270…
CP013202	Mauve	SHARED	1214595	1214613	.	.	.	Notes=Lenght18	AE009948,1214595,1214613;CP003810,1214595,1214613;HF952104,1214595,1214613;HF952106,1214595,1214613;HF952105,1214595,1214613;CP007482,1214595,1214613;CP007565,1214595,1214613;HG939456,1214595,1214613;CP007631,1214595,1214613;CP007632,1214595,1214613;CP006910,1214595,1214613;FO393392,1214595,1214613;CP010867,1214595,1214613;CP011325,1214595,1214613;CP011326,1214595,1214613;CP011327,1214595,1214613…
CP013202	Mauve	SHARED	1215473	1215493	.	.	.	Notes=Lenght20	AL732656,1215473,1215493;AE009948,1215473,1215493;CP000114,1215473,1215493;CP003810,1215473,1215493;CP003919,1215473,1215493;HF952104,1215473,1215493;HF952106,1215473,1215493;CP007482,1215473,1215493;CP007565,1215473,1215493;HG939456,1215473,1215493;CP007631,1215473,1215493;CP007632,1215473,1215493;CP006910,1215473,1215493;CP007572,1215473,1215493;CP007571,1215473,1215493;CP007570,1215473,1215493…
CP013202	Mauve	SHARED	1221776	1221883	.	.	.	Notes=Lenght107	AL732656,1221776,1221883;AE009948,1221776,1221883;CP000114,1221776,1221883;CP003810,1221776,1221883;CP003919,1221776,1221883;HF952104,1221776,1221883;HF952106,1221776,1221883;HF952105,1221776,1221883;CP007482,1221776,1221883;CP007565,1221776,1221883;HG939456,1221776,1221883;CP007631,1221776,1221883;CP007632,1221776,1221883;CP006910,1221776,1221883;FO393392,1221776,1221883;CP010867,1221776,1221883…
CP013202	Mauve	SHARED	1221884	1221928	.	.	.	Notes=Lenght44	AL732656,1221884,1221928;AE009948,1221884,1221928;CP000114,1221884,1221928;CP003810,1221884,1221928;HF952104,1221884,1221928;HF952105,1221884,1221928;HG939456,1221884,1221928;CP007631,1221884,1221928;CP007632,1221884,1221928;CP006910,1221884,1221928;CP010867,1221884,1221928;CP011325,1221884,1221928;CP011326,1221884,1221928;CP011327,1221884,1221928;CP011329,1221884,1221928;CP010319,1221884,1221928…
CP013202	Mauve	SHARED	1221929	1222030	.	.	.	Notes=Lenght101	AL732656,1221929,1222030;AE009948,1221929,1222030;CP000114,1221929,1222030;CP003810,1221929,1222030;CP003919,1221929,1222030;HF952104,1221929,1222030;HF952106,1221929,1222030;HF952105,1221929,1222030;CP007482,1221929,1222030;CP007565,1221929,1222030;HG939456,1221929,1222030;CP007631,1221929,1222030;CP007632,1221929,1222030;CP006910,1221929,1222030;FO393392,1221929,1222030;CP010867,1221929,1222030…
CP013202	Mauve	SHARED	1222031	1222200	.	.	.	Notes=Lenght169	AL732656,1222031,1222200;AE009948,1222031,1222200;CP000114,1222031,1222200;CP003810,1222031,1222200;HF952104,1222031,1222200;HF952105,1222031,1222200;HG939456,1222031,1222200;CP007631,1222031,1222200;CP007632,1222031,1222200;CP006910,1222031,1222200;CP010867,1222031,1222200;CP011325,1222031,1222200;CP011326,1222031,1222200;CP011327,1222031,1222200;CP011329,1222031,1222200;CP010319,1222031,1222200…
CP013202	Mauve	SHARED	1222201	1222324	.	.	.	Notes=Lenght123	AL732656,1222201,1222324;AE009948,1222201,1222324;CP000114,1222201,1222324;CP003810,1222201,1222324;HF952104,1222201,1222324;HF952105,1222201,1222324;HG939456,1222201,1222324;CP006910,1222201,1222324;CP010867,1222201,1222324;CP011325,1222201,1222324;CP011326,1222201,1222324;CP011327,1222201,1222324;CP011329,1222201,1222324;CP010319,1222201,1222324;CP012419,1222201,1222324;
CP013202	Mauve	SHARED	1222325	1222338	.	.	.	Notes=Lenght13	AL732656,1222325,1222338;AE009948,1222325,1222338;CP000114,1222325,1222338;CP003810,1222325,1222338;CP003919,1222325,1222338;HF952104,1222325,1222338;HF952106,1222325,1222338;HF952105,1222325,1222338;CP007482,1222325,1222338;CP007565,1222325,1222338;HG939456,1222325,1222338;CP006910,1222325,1222338;FO393392,1222325,1222338;CP010867,1222325,1222338;CP011325,1222325,1222338;CP011326,1222325,1222338…
CP013202	Mauve	SHARED	1222340	1222361	.	.	.	Notes=Lenght21	AL732656,1222340,1222361;AE009948,1222340,1222361;CP000114,1222340,1222361;CP003810,1222340,1222361;CP003919,1222340,1222361;HF952104,1222340,1222361;HF952105,1222340,1222361;CP007482,1222340,1222361;CP007565,1222340,1222361;HG939456,1222340,1222361;CP006910,1222340,1222361;FO393392,1222340,1222361;CP010867,1222340,1222361;CP011325,1222340,1222361;CP011326,1222340,1222361;CP011327,1222340,1222361…
CP013202	Mauve	SHARED	1222362	1222509	.	.	.	Notes=Lenght147	AL732656,1222362,1222509;AE009948,1222362,1222509;CP000114,1222362,1222509;CP003810,1222362,1222509;CP003919,1222362,1222509;HF952104,1222362,1222509;HF952106,1222362,1222509;HF952105,1222362,1222509;CP007482,1222362,1222509;CP007565,1222362,1222509;HG939456,1222362,1222509;CP006910,1222362,1222509;FO393392,1222362,1222509;CP010867,1222362,1222509;CP011325,1222362,1222509;CP011326,1222362,1222509…
CP013202	Mauve	SHARED	1222510	1222544	.	.	.	Notes=Lenght34	AE009948,1222510,1222544;HF952104,1222510,1222544;HF952105,1222510,1222544;CP006910,1222510,1222544;CP010867,1222510,1222544;
CP013202	Mauve	SHARED	1222545	1222785	.	.	.	Notes=Lenght240	AE009948,1222545,1222785;HF952104,1222545,1222785;CP010867,1222545,1222785;
CP013202	Mauve	SHARED	1222793	1223026	.	.	.	Notes=Lenght233	AE009948,1222793,1223026;CP000114,1222793,1223026;CP003810,1222793,1223026;HF952104,1222793,1223026;CP010867,1222793,1223026;CP011325,1222793,1223026;CP011326,1222793,1223026;CP011327,1222793,1223026;CP011329,1222793,1223026;CP012419,1222793,1223026;
CP013202	Mauve	SHARED	1223027	1223178	.	.	.	Notes=Lenght151	AE009948,1223027,1223178;HF952104,1223027,1223178;CP010867,1223027,1223178;
CP013202	Mauve	SHARED	1223179	1223442	.	.	.	Notes=Lenght263	AE009948,1223179,1223442;CP000114,1223179,1223442;CP003810,1223179,1223442;HF952104,1223179,1223442;HG939456,1223179,1223442;CP007631,1223179,1223442;CP007632,1223179,1223442;CP010867,1223179,1223442;CP011325,1223179,1223442;CP011326,1223179,1223442;CP011327,1223179,1223442;CP011329,1223179,1223442;CP012419,1223179,1223442;
CP013202	Mauve	SHARED	1223443	1223619	.	.	.	Notes=Lenght176	AE009948,1223443,1223619;HF952104,1223443,1223619;CP010867,1223443,1223619;
CP013202	Mauve	SHARED	1223620	1224859	.	.	.	Notes=Lenght1239	AE009948,1223620,1224859;HF952104,1223620,1224859;HF952105,1223620,1224859;CP006910,1223620,1224859;CP010867,1223620,1224859;
CP013202	Mauve	SHARED	1224860	1225806	.	.	.	Notes=Lenght946	AE009948,1224860,1225806;HF952104,1224860,1225806;CP010867,1224860,1225806;
CP013202	Mauve	SHARED	1225807	1226082	.	.	.	Notes=Lenght275	AE009948,1225807,1226082;HF952104,1225807,1226082;CP007631,1225807,1226082;CP010867,1225807,1226082;
CP013202	Mauve	SHARED	1226083	1226153	.	.	.	Notes=Lenght70	AE009948,1226083,1226153;HF952104,1226083,1226153;CP010867,1226083,1226153;
CP013202	Mauve	SHARED	1226154	1226182	.	.	.	Notes=Lenght28	AL732656,1226154,1226182;AE009948,1226154,1226182;HF952104,1226154,1226182;CP007631,1226154,1226182;CP010867,1226154,1226182;
CP013202	Mauve	SHARED	1226183	1227248	.	.	.	Notes=Lenght1065	AE009948,1226183,1227248;HF952104,1226183,1227248;CP007631,1226183,1227248;CP010867,1226183,1227248;
CP013202	Mauve	SHARED	1227249	1227262	.	.	.	Notes=Lenght13	AL732656,1227249,1227262;AE009948,1227249,1227262;HF952104,1227249,1227262;CP007631,1227249,1227262;CP010867,1227249,1227262;
CP013202	Mauve	SHARED	1227263	1227301	.	.	.	Notes=Lenght38	AL732656,1227263,1227301;AE009948,1227263,1227301;HF952104,1227263,1227301;CP007631,1227263,1227301;CP010867,1227263,1227301;CP011329,1227263,1227301;CP012419,1227263,1227301;
CP013202	Mauve	SHARED	1227307	1227320	.	.	.	Notes=Lenght13	AL732656,1227307,1227320;AE009948,1227307,1227320;CP003919,1227307,1227320;HF952104,1227307,1227320;CP007482,1227307,1227320;CP007565,1227307,1227320;HG939456,1227307,1227320;CP007631,1227307,1227320;CP007572,1227307,1227320;CP007571,1227307,1227320;CP007570,1227307,1227320;FO393392,1227307,1227320;CP010867,1227307,1227320;CP011328,1227307,1227320;CP011329,1227307,1227320;CP010319,1227307,1227320…
CP013202	Mauve	SHARED	1227321	1227346	.	.	.	Notes=Lenght25	AL732656,1227321,1227346;AE009948,1227321,1227346;CP003919,1227321,1227346;HF952104,1227321,1227346;HF952105,1227321,1227346;CP007482,1227321,1227346;CP007565,1227321,1227346;HG939456,1227321,1227346;CP007631,1227321,1227346;CP007632,1227321,1227346;CP007572,1227321,1227346;CP007571,1227321,1227346;CP007570,1227321,1227346;FO393392,1227321,1227346;CP010867,1227321,1227346;CP011328,1227321,1227346…
CP013202	Mauve	SHARED	1227347	1227366	.	.	.	Notes=Lenght19	AL732656,1227347,1227366;AE009948,1227347,1227366;CP000114,1227347,1227366;CP003810,1227347,1227366;CP003919,1227347,1227366;HF952104,1227347,1227366;HF952105,1227347,1227366;CP007482,1227347,1227366;CP007565,1227347,1227366;HG939456,1227347,1227366;CP007631,1227347,1227366;CP007632,1227347,1227366;CP007572,1227347,1227366;CP007571,1227347,1227366;CP007570,1227347,1227366;FO393392,1227347,1227366…
CP013202	Mauve	SHARED	1235463	1237219	.	.	.	Notes=Lenght1756	AL732656,1235463,1237219;AE009948,1235463,1237219;CP000114,1235463,1237219;CP003810,1235463,1237219;HF952104,1235463,1237219;HF952106,1235463,1237219;HF952105,1235463,1237219;HG939456,1235463,1237219;CP007631,1235463,1237219;CP007632,1235463,1237219;CP006910,1235463,1237219;CP007572,1235463,1237219;CP007571,1235463,1237219;CP007570,1235463,1237219;CP010867,1235463,1237219;CP011325,1235463,1237219…
CP013202	Mauve	SHARED	1238970	1239285	.	.	.	Notes=Lenght315	AL732656,1238970,1239285;AE009948,1238970,1239285;CP000114,1238970,1239285;CP003810,1238970,1239285;CP003919,1238970,1239285;HF952104,1238970,1239285;HF952106,1238970,1239285;HF952105,1238970,1239285;HG939456,1238970,1239285;CP007631,1238970,1239285;CP007632,1238970,1239285;CP006910,1238970,1239285;CP007572,1238970,1239285;CP007571,1238970,1239285;CP007570,1238970,1239285;CP010867,1238970,1239285…
CP013202	Mauve	SHARED	1244414	1244614	.	.	.	Notes=Lenght200	AL732656,1244414,1244614;AE009948,1244414,1244614;CP000114,1244414,1244614;CP003810,1244414,1244614;CP003919,1244414,1244614;HF952104,1244414,1244614;HF952106,1244414,1244614;HF952105,1244414,1244614;HG939456,1244414,1244614;CP007631,1244414,1244614;CP007632,1244414,1244614;CP006910,1244414,1244614;CP007572,1244414,1244614;CP007571,1244414,1244614;CP007570,1244414,1244614;CP010867,1244414,1244614…
CP013202	Mauve	SHARED	1256254	1256267	.	.	.	Notes=Lenght13	AE009948,1256254,1256267;CP000114,1256254,1256267;CP003810,1256254,1256267;CP003919,1256254,1256267;HF952104,1256254,1256267;HF952106,1256254,1256267;HF952105,1256254,1256267;CP007482,1256254,1256267;CP007565,1256254,1256267;HG939456,1256254,1256267;CP007631,1256254,1256267;CP007632,1256254,1256267;CP006910,1256254,1256267;FO393392,1256254,1256267;CP010867,1256254,1256267;CP011325,1256254,1256267…
CP013202	Mauve	SHARED	1257401	1257418	.	.	.	Notes=Lenght17	AE009948,1257401,1257418;CP000114,1257401,1257418;CP003810,1257401,1257418;CP003919,1257401,1257418;HF952106,1257401,1257418;HF952105,1257401,1257418;CP007565,1257401,1257418;CP007632,1257401,1257418;CP006910,1257401,1257418;CP007571,1257401,1257418;CP007570,1257401,1257418;FO393392,1257401,1257418;CP010867,1257401,1257418;CP011325,1257401,1257418;CP011326,1257401,1257418;CP011327,1257401,1257418…
CP013202	Mauve	SHARED	1259300	1259503	.	.	.	Notes=Lenght203	AL732656,1259300,1259503;AE009948,1259300,1259503;CP000114,1259300,1259503;CP003810,1259300,1259503;CP003919,1259300,1259503;HF952104,1259300,1259503;HF952106,1259300,1259503;HF952105,1259300,1259503;CP007482,1259300,1259503;CP007565,1259300,1259503;HG939456,1259300,1259503;CP007631,1259300,1259503;CP007632,1259300,1259503;CP006910,1259300,1259503;CP007572,1259300,1259503;CP007571,1259300,1259503…
CP013202	Mauve	SHARED	1276724	1276778	.	.	.	Notes=Lenght54	AL732656,1276724,1276778;AE009948,1276724,1276778;CP000114,1276724,1276778;CP003810,1276724,1276778;CP003919,1276724,1276778;HF952104,1276724,1276778;HF952106,1276724,1276778;HF952105,1276724,1276778;HG939456,1276724,1276778;CP007631,1276724,1276778;CP007632,1276724,1276778;CP006910,1276724,1276778;CP007572,1276724,1276778;CP007571,1276724,1276778;CP007570,1276724,1276778;CP010867,1276724,1276778…
CP013202	Mauve	SHARED	1291557	1291716	.	.	.	Notes=Lenght159	AL732656,1291557,1291716;AE009948,1291557,1291716;CP000114,1291557,1291716;HF952104,1291557,1291716;HG939456,1291557,1291716;CP007631,1291557,1291716;CP007632,1291557,1291716;CP006910,1291557,1291716;CP007572,1291557,1291716;CP007571,1291557,1291716;CP007570,1291557,1291716;CP010867,1291557,1291716;CP011329,1291557,1291716;CP012419,1291557,1291716;
CP013202	Mauve	SHARED	1291717	1291818	.	.	.	Notes=Lenght101	AL732656,1291717,1291818;AE009948,1291717,1291818;CP000114,1291717,1291818;HF952104,1291717,1291818;HG939456,1291717,1291818;CP007631,1291717,1291818;CP007632,1291717,1291818;CP007572,1291717,1291818;CP007571,1291717,1291818;CP007570,1291717,1291818;CP010867,1291717,1291818;CP011329,1291717,1291818;CP012419,1291717,1291818;
CP013202	Mauve	SHARED	1291819	1292079	.	.	.	Notes=Lenght260	AL732656,1291819,1292079;AE009948,1291819,1292079;CP000114,1291819,1292079;HF952104,1291819,1292079;HG939456,1291819,1292079;CP007631,1291819,1292079;CP007632,1291819,1292079;CP006910,1291819,1292079;CP007572,1291819,1292079;CP007571,1291819,1292079;CP007570,1291819,1292079;CP010867,1291819,1292079;CP011329,1291819,1292079;CP012419,1291819,1292079;
CP013202	Mauve	SHARED	1292080	1292104	.	.	.	Notes=Lenght24	AL732656,1292080,1292104;AE009948,1292080,1292104;CP000114,1292080,1292104;HF952104,1292080,1292104;HG939456,1292080,1292104;CP007631,1292080,1292104;CP007632,1292080,1292104;CP007572,1292080,1292104;CP007571,1292080,1292104;CP007570,1292080,1292104;CP010867,1292080,1292104;CP011329,1292080,1292104;CP012419,1292080,1292104;
CP013202	Mauve	SHARED	1292105	1292316	.	.	.	Notes=Lenght211	AL732656,1292105,1292316;AE009948,1292105,1292316;CP000114,1292105,1292316;HF952104,1292105,1292316;HG939456,1292105,1292316;CP007631,1292105,1292316;CP007632,1292105,1292316;CP006910,1292105,1292316;CP007572,1292105,1292316;CP007571,1292105,1292316;CP007570,1292105,1292316;CP010867,1292105,1292316;CP011329,1292105,1292316;CP012419,1292105,1292316;
CP013202	Mauve	SHARED	1292317	1292362	.	.	.	Notes=Lenght45	AL732656,1292317,1292362;AE009948,1292317,1292362;CP000114,1292317,1292362;HF952104,1292317,1292362;HG939456,1292317,1292362;CP007631,1292317,1292362;CP007632,1292317,1292362;CP007572,1292317,1292362;CP007571,1292317,1292362;CP007570,1292317,1292362;CP010867,1292317,1292362;CP011329,1292317,1292362;CP012419,1292317,1292362;
CP013202	Mauve	SHARED	1292363	1292512	.	.	.	Notes=Lenght149	AL732656,1292363,1292512;AE009948,1292363,1292512;CP000114,1292363,1292512;HF952104,1292363,1292512;HG939456,1292363,1292512;CP007631,1292363,1292512;CP007632,1292363,1292512;CP006910,1292363,1292512;CP007572,1292363,1292512;CP007571,1292363,1292512;CP007570,1292363,1292512;CP010867,1292363,1292512;CP011329,1292363,1292512;CP012419,1292363,1292512;
CP013202	Mauve	SHARED	1292513	1297974	.	.	.	Notes=Lenght5461	AL732656,1292513,1297974;AE009948,1292513,1297974;CP000114,1292513,1297974;HF952104,1292513,1297974;HG939456,1292513,1297974;CP007631,1292513,1297974;CP007632,1292513,1297974;CP007572,1292513,1297974;CP007571,1292513,1297974;CP007570,1292513,1297974;CP010867,1292513,1297974;CP011329,1292513,1297974;CP012419,1292513,1297974;
CP013202	Mauve	SHARED	1297975	1297986	.	.	.	Notes=Lenght11	AL732656,1297975,1297986;AE009948,1297975,1297986;CP000114,1297975,1297986;HF952104,1297975,1297986;HG939456,1297975,1297986;CP007631,1297975,1297986;CP007632,1297975,1297986;CP007572,1297975,1297986;CP007571,1297975,1297986;CP007570,1297975,1297986;CP010867,1297975,1297986;CP011329,1297975,1297986;CP012419,1297975,1297986;
CP013202	Mauve	SHARED	1297993	1298071	.	.	.	Notes=Lenght78	AL732656,1297993,1298071;AE009948,1297993,1298071;CP000114,1297993,1298071;HF952104,1297993,1298071;HG939456,1297993,1298071;CP007631,1297993,1298071;CP007632,1297993,1298071;CP007572,1297993,1298071;CP007571,1297993,1298071;CP007570,1297993,1298071;CP010867,1297993,1298071;CP012419,1297993,1298071;
CP013202	Mauve	SHARED	1298083	1299149	.	.	.	Notes=Lenght1066	AL732656,1298083,1299149;AE009948,1298083,1299149;CP000114,1298083,1299149;CP003919,1298083,1299149;HF952104,1298083,1299149;HF952106,1298083,1299149;HF952105,1298083,1299149;CP007482,1298083,1299149;CP007565,1298083,1299149;HG939456,1298083,1299149;CP007631,1298083,1299149;CP007632,1298083,1299149;CP007572,1298083,1299149;CP007571,1298083,1299149;CP007570,1298083,1299149;FO393392,1298083,1299149…
CP013202	Mauve	SHARED	1299150	1299314	.	.	.	Notes=Lenght164	AL732656,1299150,1299314;AE009948,1299150,1299314;CP000114,1299150,1299314;HF952104,1299150,1299314;HF952105,1299150,1299314;HG939456,1299150,1299314;CP007631,1299150,1299314;CP007632,1299150,1299314;CP007572,1299150,1299314;CP007571,1299150,1299314;CP007570,1299150,1299314;CP010867,1299150,1299314;CP011329,1299150,1299314;CP012419,1299150,1299314;
CP013202	Mauve	SHARED	1299315	1300392	.	.	.	Notes=Lenght1077	AL732656,1299315,1300392;AE009948,1299315,1300392;CP000114,1299315,1300392;HF952104,1299315,1300392;HG939456,1299315,1300392;CP007631,1299315,1300392;CP007632,1299315,1300392;CP007572,1299315,1300392;CP007571,1299315,1300392;CP007570,1299315,1300392;CP010867,1299315,1300392;CP011329,1299315,1300392;CP012419,1299315,1300392;
CP013202	Mauve	SHARED	1300395	1301898	.	.	.	Notes=Lenght1503	AL732656,1300395,1301898;AE009948,1300395,1301898;CP000114,1300395,1301898;HF952104,1300395,1301898;HG939456,1300395,1301898;CP007631,1300395,1301898;CP007632,1300395,1301898;CP007572,1300395,1301898;CP007571,1300395,1301898;CP007570,1300395,1301898;CP010867,1300395,1301898;CP011329,1300395,1301898;CP012419,1300395,1301898;
CP013202	Mauve	SHARED	1301899	1302665	.	.	.	Notes=Lenght766	AL732656,1301899,1302665;AE009948,1301899,1302665;CP000114,1301899,1302665;HF952104,1301899,1302665;HG939456,1301899,1302665;CP007631,1301899,1302665;CP007632,1301899,1302665;CP007572,1301899,1302665;CP007571,1301899,1302665;CP007570,1301899,1302665;CP010867,1301899,1302665;CP011329,1301899,1302665;CP012419,1301899,1302665;
CP013202	Mauve	SHARED	1302666	1302699	.	.	.	Notes=Lenght33	AL732656,1302666,1302699;AE009948,1302666,1302699;CP000114,1302666,1302699;HF952104,1302666,1302699;HG939456,1302666,1302699;CP007631,1302666,1302699;CP007632,1302666,1302699;CP007572,1302666,1302699;CP007570,1302666,1302699;CP010867,1302666,1302699;CP011329,1302666,1302699;CP012419,1302666,1302699;
CP013202	Mauve	SHARED	1302700	1303192	.	.	.	Notes=Lenght492	AL732656,1302700,1303192;AE009948,1302700,1303192;CP000114,1302700,1303192;HF952104,1302700,1303192;HG939456,1302700,1303192;CP007631,1302700,1303192;CP007632,1302700,1303192;CP007572,1302700,1303192;CP007571,1302700,1303192;CP007570,1302700,1303192;CP010867,1302700,1303192;CP011329,1302700,1303192;CP012419,1302700,1303192;
CP013202	Mauve	SHARED	1303193	1303244	.	.	.	Notes=Lenght51	AL732656,1303193,1303244;AE009948,1303193,1303244;CP000114,1303193,1303244;HF952104,1303193,1303244;HG939456,1303193,1303244;CP007631,1303193,1303244;CP007632,1303193,1303244;CP007572,1303193,1303244;CP007571,1303193,1303244;CP007570,1303193,1303244;CP010867,1303193,1303244;CP011329,1303193,1303244;CP012419,1303193,1303244;
CP013202	Mauve	SHARED	1303245	1306598	.	.	.	Notes=Lenght3353	AL732656,1303245,1306598;CP000114,1303245,1306598;CP003810,1303245,1306598;HF952104,1303245,1306598;CP007631,1303245,1306598;CP007572,1303245,1306598;CP007571,1303245,1306598;CP007570,1303245,1306598;CP010867,1303245,1306598;CP011325,1303245,1306598;CP011326,1303245,1306598;CP011327,1303245,1306598;CP011329,1303245,1306598;CP012419,1303245,1306598;
CP013202	Mauve	SHARED	1306599	1308076	.	.	.	Notes=Lenght1477	AL732656,1306599,1308076;AE009948,1306599,1308076;CP000114,1306599,1308076;CP003810,1306599,1308076;HF952104,1306599,1308076;HG939456,1306599,1308076;CP007631,1306599,1308076;CP007632,1306599,1308076;CP007572,1306599,1308076;CP007571,1306599,1308076;CP007570,1306599,1308076;CP010867,1306599,1308076;CP011325,1306599,1308076;CP011326,1306599,1308076;CP011327,1306599,1308076;CP011329,1306599,1308076…
CP013202	Mauve	SHARED	1308077	1308095	.	.	.	Notes=Lenght18	AL732656,1308077,1308095;AE009948,1308077,1308095;CP000114,1308077,1308095;CP003810,1308077,1308095;HF952104,1308077,1308095;HG939456,1308077,1308095;CP007631,1308077,1308095;CP007572,1308077,1308095;CP007571,1308077,1308095;CP007570,1308077,1308095;CP010867,1308077,1308095;CP011325,1308077,1308095;CP011326,1308077,1308095;CP011327,1308077,1308095;CP011329,1308077,1308095;CP012419,1308077,1308095;
CP013202	Mauve	SHARED	1308096	1308401	.	.	.	Notes=Lenght305	AL732656,1308096,1308401;AE009948,1308096,1308401;CP000114,1308096,1308401;CP003810,1308096,1308401;HF952104,1308096,1308401;CP007631,1308096,1308401;CP007572,1308096,1308401;CP007571,1308096,1308401;CP007570,1308096,1308401;CP010867,1308096,1308401;CP011325,1308096,1308401;CP011326,1308096,1308401;CP011327,1308096,1308401;CP011329,1308096,1308401;CP012419,1308096,1308401;
CP013202	Mauve	SHARED	1308403	1308667	.	.	.	Notes=Lenght264	AL732656,1308403,1308667;AE009948,1308403,1308667;CP000114,1308403,1308667;CP003810,1308403,1308667;HF952104,1308403,1308667;CP007631,1308403,1308667;CP007572,1308403,1308667;CP007571,1308403,1308667;CP007570,1308403,1308667;CP010867,1308403,1308667;CP011325,1308403,1308667;CP011326,1308403,1308667;CP011327,1308403,1308667;CP011329,1308403,1308667;CP012419,1308403,1308667;
CP013202	Mauve	SHARED	1308668	1311212	.	.	.	Notes=Lenght2544	AL732656,1308668,1311212;AE009948,1308668,1311212;CP000114,1308668,1311212;CP003810,1308668,1311212;HF952104,1308668,1311212;CP007631,1308668,1311212;CP007572,1308668,1311212;CP007571,1308668,1311212;CP007570,1308668,1311212;CP010867,1308668,1311212;CP011325,1308668,1311212;CP011326,1308668,1311212;CP011327,1308668,1311212;CP011329,1308668,1311212;CP012419,1308668,1311212;
CP013202	Mauve	SHARED	1311213	1313851	.	.	.	Notes=Lenght2638	AL732656,1311213,1313851;CP000114,1311213,1313851;CP003810,1311213,1313851;HF952104,1311213,1313851;CP007631,1311213,1313851;CP007572,1311213,1313851;CP007571,1311213,1313851;CP007570,1311213,1313851;CP010867,1311213,1313851;CP011325,1311213,1313851;CP011326,1311213,1313851;CP011327,1311213,1313851;CP012419,1311213,1313851;
CP013202	Mauve	SHARED	1313852	1313916	.	.	.	Notes=Lenght64	HF952104,1313852,1313916;HF952105,1313852,1313916;CP007631,1313852,1313916;CP010867,1313852,1313916;CP010319,1313852,1313916;
CP013202	Mauve	SHARED	1313917	1314314	.	.	.	Notes=Lenght397	AL732656,1313917,1314314;CP000114,1313917,1314314;CP003810,1313917,1314314;HF952104,1313917,1314314;CP007631,1313917,1314314;CP007572,1313917,1314314;CP007571,1313917,1314314;CP007570,1313917,1314314;CP010867,1313917,1314314;CP011325,1313917,1314314;CP011326,1313917,1314314;CP011327,1313917,1314314;CP012419,1313917,1314314;
CP013202	Mauve	SHARED	1314318	1314803	.	.	.	Notes=Lenght485	HF952104,1314318,1314803;CP007631,1314318,1314803;CP010867,1314318,1314803;
CP013202	Mauve	SHARED	1314804	1314923	.	.	.	Notes=Lenght119	AL732656,1314804,1314923;CP000114,1314804,1314923;CP003810,1314804,1314923;HF952104,1314804,1314923;CP007631,1314804,1314923;CP007572,1314804,1314923;CP007571,1314804,1314923;CP007570,1314804,1314923;CP010867,1314804,1314923;CP011325,1314804,1314923;CP011326,1314804,1314923;CP011327,1314804,1314923;CP012419,1314804,1314923;
CP013202	Mauve	SHARED	1314924	1315224	.	.	.	Notes=Lenght300	AL732656,1314924,1315224;AE009948,1314924,1315224;CP000114,1314924,1315224;CP003810,1314924,1315224;HF952104,1314924,1315224;CP007631,1314924,1315224;CP007572,1314924,1315224;CP007571,1314924,1315224;CP007570,1314924,1315224;CP010867,1314924,1315224;CP011325,1314924,1315224;CP011326,1314924,1315224;CP011327,1314924,1315224;CP011329,1314924,1315224;CP012419,1314924,1315224;
CP013202	Mauve	SHARED	1315225	1315268	.	.	.	Notes=Lenght43	AL732656,1315225,1315268;CP000114,1315225,1315268;CP003810,1315225,1315268;HF952104,1315225,1315268;CP007631,1315225,1315268;CP007572,1315225,1315268;CP007571,1315225,1315268;CP007570,1315225,1315268;CP010867,1315225,1315268;CP011325,1315225,1315268;CP011326,1315225,1315268;CP011327,1315225,1315268;CP012419,1315225,1315268;
CP013202	Mauve	SHARED	1315269	1315671	.	.	.	Notes=Lenght402	AL732656,1315269,1315671;AE009948,1315269,1315671;CP000114,1315269,1315671;CP003810,1315269,1315671;HF952104,1315269,1315671;CP007631,1315269,1315671;CP007572,1315269,1315671;CP007571,1315269,1315671;CP007570,1315269,1315671;CP010867,1315269,1315671;CP011325,1315269,1315671;CP011326,1315269,1315671;CP011327,1315269,1315671;CP011329,1315269,1315671;CP012419,1315269,1315671;
CP013202	Mauve	SHARED	1315672	1316272	.	.	.	Notes=Lenght600	AL732656,1315672,1316272;AE009948,1315672,1316272;CP000114,1315672,1316272;CP003810,1315672,1316272;HF952104,1315672,1316272;CP007631,1315672,1316272;CP007572,1315672,1316272;CP007571,1315672,1316272;CP007570,1315672,1316272;CP010867,1315672,1316272;CP011325,1315672,1316272;CP011326,1315672,1316272;CP011327,1315672,1316272;CP011329,1315672,1316272;CP012419,1315672,1316272;
CP013202	Mauve	SHARED	1316273	1317953	.	.	.	Notes=Lenght1680	AL732656,1316273,1317953;CP000114,1316273,1317953;CP003810,1316273,1317953;HF952104,1316273,1317953;CP007572,1316273,1317953;CP007571,1316273,1317953;CP007570,1316273,1317953;CP010867,1316273,1317953;CP011325,1316273,1317953;CP011326,1316273,1317953;CP011327,1316273,1317953;CP012419,1316273,1317953;
CP013202	Mauve	SHARED	1317954	1318134	.	.	.	Notes=Lenght180	AL732656,1317954,1318134;CP000114,1317954,1318134;CP003810,1317954,1318134;HF952104,1317954,1318134;CP007572,1317954,1318134;CP007571,1317954,1318134;CP007570,1317954,1318134;CP010867,1317954,1318134;CP011325,1317954,1318134;CP011326,1317954,1318134;CP011327,1317954,1318134;CP012419,1317954,1318134;
CP013202	Mauve	SHARED	1322289	1322398	.	.	.	Notes=Lenght109	AL732656,1322289,1322398;AE009948,1322289,1322398;CP000114,1322289,1322398;CP003810,1322289,1322398;HF952104,1322289,1322398;HF952106,1322289,1322398;HF952105,1322289,1322398;CP007482,1322289,1322398;CP007565,1322289,1322398;HG939456,1322289,1322398;CP007631,1322289,1322398;CP007632,1322289,1322398;CP006910,1322289,1322398;CP007572,1322289,1322398;CP007571,1322289,1322398;CP007570,1322289,1322398…
CP013202	Mauve	SHARED	1332217	1332266	.	.	.	Notes=Lenght49	AL732656,1332217,1332266;AE009948,1332217,1332266;CP000114,1332217,1332266;CP003810,1332217,1332266;HF952104,1332217,1332266;HF952106,1332217,1332266;HF952105,1332217,1332266;HG939456,1332217,1332266;CP007631,1332217,1332266;CP007632,1332217,1332266;CP006910,1332217,1332266;CP007572,1332217,1332266;CP007571,1332217,1332266;CP007570,1332217,1332266;CP010867,1332217,1332266;CP011325,1332217,1332266…
CP013202	Mauve	SHARED	1334729	1334932	.	.	.	Notes=Lenght203	AL732656,1334729,1334932;AE009948,1334729,1334932;CP000114,1334729,1334932;CP003810,1334729,1334932;HF952104,1334729,1334932;HF952106,1334729,1334932;HF952105,1334729,1334932;HG939456,1334729,1334932;CP007631,1334729,1334932;CP007632,1334729,1334932;CP006910,1334729,1334932;CP007572,1334729,1334932;CP007571,1334729,1334932;CP007570,1334729,1334932;CP010867,1334729,1334932;CP011325,1334729,1334932…
CP013202	Mauve	SHARED	1342225	1342516	.	.	.	Notes=Lenght291	AL732656,1342225,1342516;CP000114,1342225,1342516;CP003810,1342225,1342516;CP003919,1342225,1342516;HF952104,1342225,1342516;HF952106,1342225,1342516;HF952105,1342225,1342516;CP007482,1342225,1342516;CP007565,1342225,1342516;HG939456,1342225,1342516;CP007631,1342225,1342516;CP007572,1342225,1342516;CP007571,1342225,1342516;CP007570,1342225,1342516;FO393392,1342225,1342516;CP010867,1342225,1342516…
CP013202	Mauve	SHARED	1342517	1343123	.	.	.	Notes=Lenght606	CP000114,1342517,1343123;CP003810,1342517,1343123;HF952104,1342517,1343123;CP007631,1342517,1343123;CP010867,1342517,1343123;CP011325,1342517,1343123;CP011326,1342517,1343123;CP011327,1342517,1343123;CP011329,1342517,1343123;CP012419,1342517,1343123;
CP013202	Mauve	SHARED	1343124	1343163	.	.	.	Notes=Lenght39	CP000114,1343124,1343163;CP003810,1343124,1343163;HF952104,1343124,1343163;HG939456,1343124,1343163;CP007631,1343124,1343163;CP010867,1343124,1343163;CP011325,1343124,1343163;CP011326,1343124,1343163;CP011327,1343124,1343163;CP011329,1343124,1343163;CP012419,1343124,1343163;
CP013202	Mauve	SHARED	1343164	1343197	.	.	.	Notes=Lenght33	CP000114,1343164,1343197;CP003810,1343164,1343197;HF952104,1343164,1343197;CP007631,1343164,1343197;CP010867,1343164,1343197;CP011325,1343164,1343197;CP011326,1343164,1343197;CP011327,1343164,1343197;CP011329,1343164,1343197;CP012419,1343164,1343197;
CP013202	Mauve	SHARED	1343198	1343300	.	.	.	Notes=Lenght102	CP000114,1343198,1343300;CP003810,1343198,1343300;HF952104,1343198,1343300;HG939456,1343198,1343300;CP007631,1343198,1343300;CP010867,1343198,1343300;CP011325,1343198,1343300;CP011326,1343198,1343300;CP011327,1343198,1343300;CP011329,1343198,1343300;CP012419,1343198,1343300;
CP013202	Mauve	SHARED	1343301	1343400	.	.	.	Notes=Lenght99	CP000114,1343301,1343400;CP003810,1343301,1343400;HF952104,1343301,1343400;CP007631,1343301,1343400;CP010867,1343301,1343400;CP011325,1343301,1343400;CP011326,1343301,1343400;CP011327,1343301,1343400;CP011329,1343301,1343400;CP012419,1343301,1343400;
CP013202	Mauve	SHARED	1343401	1343443	.	.	.	Notes=Lenght42	CP000114,1343401,1343443;CP003810,1343401,1343443;HF952104,1343401,1343443;CP007631,1343401,1343443;CP007572,1343401,1343443;CP007571,1343401,1343443;CP007570,1343401,1343443;CP010867,1343401,1343443;CP011325,1343401,1343443;CP011326,1343401,1343443;CP011327,1343401,1343443;CP011329,1343401,1343443;CP012419,1343401,1343443;
CP013202	Mauve	SHARED	1343444	1343655	.	.	.	Notes=Lenght211	AL732656,1343444,1343655;CP000114,1343444,1343655;CP003810,1343444,1343655;HF952104,1343444,1343655;HG939456,1343444,1343655;CP007631,1343444,1343655;CP007572,1343444,1343655;CP007571,1343444,1343655;CP007570,1343444,1343655;CP010867,1343444,1343655;CP011325,1343444,1343655;CP011326,1343444,1343655;CP011327,1343444,1343655;CP011329,1343444,1343655;CP012419,1343444,1343655;
CP013202	Mauve	SHARED	1343656	1343936	.	.	.	Notes=Lenght280	CP000114,1343656,1343936;CP003810,1343656,1343936;HF952104,1343656,1343936;CP007631,1343656,1343936;CP010867,1343656,1343936;CP011325,1343656,1343936;CP011326,1343656,1343936;CP011327,1343656,1343936;CP011329,1343656,1343936;CP012419,1343656,1343936;
CP013202	Mauve	SHARED	1343937	1344074	.	.	.	Notes=Lenght137	AL732656,1343937,1344074;CP000114,1343937,1344074;CP003810,1343937,1344074;HF952104,1343937,1344074;CP007631,1343937,1344074;CP007572,1343937,1344074;CP007571,1343937,1344074;CP007570,1343937,1344074;CP010867,1343937,1344074;CP011325,1343937,1344074;CP011326,1343937,1344074;CP011327,1343937,1344074;CP011329,1343937,1344074;CP012419,1343937,1344074;
CP013202	Mauve	SHARED	1344075	1344530	.	.	.	Notes=Lenght455	AL732656,1344075,1344530;CP000114,1344075,1344530;CP003810,1344075,1344530;HF952104,1344075,1344530;HG939456,1344075,1344530;CP007631,1344075,1344530;CP007572,1344075,1344530;CP007571,1344075,1344530;CP007570,1344075,1344530;CP010867,1344075,1344530;CP011325,1344075,1344530;CP011326,1344075,1344530;CP011327,1344075,1344530;CP011329,1344075,1344530;CP012419,1344075,1344530;
CP013202	Mauve	SHARED	1344531	1344841	.	.	.	Notes=Lenght310	AL732656,1344531,1344841;CP000114,1344531,1344841;CP003810,1344531,1344841;HF952104,1344531,1344841;HG939456,1344531,1344841;CP007631,1344531,1344841;CP007572,1344531,1344841;CP007571,1344531,1344841;CP007570,1344531,1344841;CP010867,1344531,1344841;CP011325,1344531,1344841;CP011327,1344531,1344841;CP011329,1344531,1344841;CP012419,1344531,1344841;
CP013202	Mauve	SHARED	1344842	1344884	.	.	.	Notes=Lenght42	AL732656,1344842,1344884;CP000114,1344842,1344884;CP003810,1344842,1344884;HF952104,1344842,1344884;CP007631,1344842,1344884;CP007572,1344842,1344884;CP007571,1344842,1344884;CP007570,1344842,1344884;CP010867,1344842,1344884;CP011325,1344842,1344884;CP011327,1344842,1344884;CP011329,1344842,1344884;CP012419,1344842,1344884;
CP013202	Mauve	SHARED	1344885	1344913	.	.	.	Notes=Lenght28	CP000114,1344885,1344913;CP003810,1344885,1344913;HF952104,1344885,1344913;HG939456,1344885,1344913;CP007631,1344885,1344913;CP010867,1344885,1344913;CP011325,1344885,1344913;CP011327,1344885,1344913;CP011329,1344885,1344913;CP012419,1344885,1344913;
CP013202	Mauve	SHARED	1344914	1344932	.	.	.	Notes=Lenght18	AL732656,1344914,1344932;CP000114,1344914,1344932;CP003810,1344914,1344932;HF952104,1344914,1344932;HG939456,1344914,1344932;CP007631,1344914,1344932;CP007572,1344914,1344932;CP007571,1344914,1344932;CP007570,1344914,1344932;CP010867,1344914,1344932;CP011325,1344914,1344932;CP011327,1344914,1344932;CP011329,1344914,1344932;CP012419,1344914,1344932;
CP013202	Mauve	SHARED	1344933	1345028	.	.	.	Notes=Lenght95	CP000114,1344933,1345028;CP003810,1344933,1345028;HF952104,1344933,1345028;HF952106,1344933,1345028;HF952105,1344933,1345028;CP007631,1344933,1345028;CP010867,1344933,1345028;CP011325,1344933,1345028;CP011327,1344933,1345028;CP011329,1344933,1345028;CP010319,1344933,1345028;CP012419,1344933,1345028;
CP013202	Mauve	SHARED	1345029	1345166	.	.	.	Notes=Lenght137	AL732656,1345029,1345166;CP000114,1345029,1345166;HF952104,1345029,1345166;HF952106,1345029,1345166;HF952105,1345029,1345166;CP007631,1345029,1345166;CP007572,1345029,1345166;CP007571,1345029,1345166;CP007570,1345029,1345166;CP010867,1345029,1345166;CP011329,1345029,1345166;CP010319,1345029,1345166;
CP013202	Mauve	SHARED	1345167	1345184	.	.	.	Notes=Lenght17	AL732656,1345167,1345184;HF952104,1345167,1345184;CP007631,1345167,1345184;CP007572,1345167,1345184;CP007571,1345167,1345184;CP007570,1345167,1345184;CP010867,1345167,1345184;CP011329,1345167,1345184;
CP013202	Mauve	SHARED	1345185	1345409	.	.	.	Notes=Lenght224	CP003810,1345185,1345409;HF952104,1345185,1345409;CP007631,1345185,1345409;CP010867,1345185,1345409;CP011325,1345185,1345409;CP011327,1345185,1345409;CP011329,1345185,1345409;CP012419,1345185,1345409;
CP013202	Mauve	SHARED	1345410	1345469	.	.	.	Notes=Lenght59	AL732656,1345410,1345469;CP003810,1345410,1345469;HF952104,1345410,1345469;CP007631,1345410,1345469;CP007572,1345410,1345469;CP007571,1345410,1345469;CP007570,1345410,1345469;CP010867,1345410,1345469;CP011325,1345410,1345469;CP011327,1345410,1345469;CP011329,1345410,1345469;CP012419,1345410,1345469;
CP013202	Mauve	SHARED	1345470	1345511	.	.	.	Notes=Lenght41	CP003810,1345470,1345511;HF952104,1345470,1345511;CP007631,1345470,1345511;CP010867,1345470,1345511;CP011325,1345470,1345511;CP011327,1345470,1345511;CP011329,1345470,1345511;CP012419,1345470,1345511;
CP013202	Mauve	SHARED	1345512	1345858	.	.	.	Notes=Lenght346	CP003810,1345512,1345858;HF952104,1345512,1345858;HG939456,1345512,1345858;CP007631,1345512,1345858;CP010867,1345512,1345858;CP011325,1345512,1345858;CP011327,1345512,1345858;CP011329,1345512,1345858;CP012419,1345512,1345858;
CP013202	Mauve	SHARED	1345859	1346055	.	.	.	Notes=Lenght196	AE009948,1345859,1346055;CP003810,1345859,1346055;HF952104,1345859,1346055;HG939456,1345859,1346055;CP007631,1345859,1346055;CP007632,1345859,1346055;CP010867,1345859,1346055;CP011325,1345859,1346055;CP011327,1345859,1346055;CP011329,1345859,1346055;CP012419,1345859,1346055;
CP013202	Mauve	SHARED	1346056	1346088	.	.	.	Notes=Lenght32	AL732656,1346056,1346088;AE009948,1346056,1346088;CP003810,1346056,1346088;HF952104,1346056,1346088;HG939456,1346056,1346088;CP007631,1346056,1346088;CP007632,1346056,1346088;CP007572,1346056,1346088;CP007571,1346056,1346088;CP007570,1346056,1346088;CP010867,1346056,1346088;CP011325,1346056,1346088;CP011327,1346056,1346088;CP011329,1346056,1346088;CP012419,1346056,1346088;
CP013202	Mauve	SHARED	1346089	1346299	.	.	.	Notes=Lenght210	AE009948,1346089,1346299;CP003810,1346089,1346299;HF952104,1346089,1346299;HG939456,1346089,1346299;CP007631,1346089,1346299;CP007632,1346089,1346299;CP010867,1346089,1346299;CP011325,1346089,1346299;CP011327,1346089,1346299;CP011329,1346089,1346299;CP012419,1346089,1346299;
CP013202	Mauve	SHARED	1346300	1346872	.	.	.	Notes=Lenght572	AL732656,1346300,1346872;AE009948,1346300,1346872;CP003810,1346300,1346872;HF952104,1346300,1346872;HG939456,1346300,1346872;CP007631,1346300,1346872;CP007632,1346300,1346872;CP007572,1346300,1346872;CP007571,1346300,1346872;CP007570,1346300,1346872;CP010867,1346300,1346872;CP011325,1346300,1346872;CP011327,1346300,1346872;CP011329,1346300,1346872;CP012419,1346300,1346872;
CP013202	Mauve	SHARED	1346873	1346913	.	.	.	Notes=Lenght40	AE009948,1346873,1346913;CP003810,1346873,1346913;HF952104,1346873,1346913;HG939456,1346873,1346913;CP007631,1346873,1346913;CP007632,1346873,1346913;CP010867,1346873,1346913;CP011325,1346873,1346913;CP011327,1346873,1346913;CP011329,1346873,1346913;CP012419,1346873,1346913;
CP013202	Mauve	SHARED	1346914	1347083	.	.	.	Notes=Lenght169	AL732656,1346914,1347083;AE009948,1346914,1347083;CP003810,1346914,1347083;HF952104,1346914,1347083;HG939456,1346914,1347083;CP007631,1346914,1347083;CP007632,1346914,1347083;CP007572,1346914,1347083;CP007571,1346914,1347083;CP007570,1346914,1347083;CP010867,1346914,1347083;CP011325,1346914,1347083;CP011327,1346914,1347083;CP011329,1346914,1347083;CP012419,1346914,1347083;
CP013202	Mauve	SHARED	1347084	1347116	.	.	.	Notes=Lenght32	AE009948,1347084,1347116;CP000114,1347084,1347116;HF952104,1347084,1347116;HF952106,1347084,1347116;HF952105,1347084,1347116;CP007482,1347084,1347116;CP007565,1347084,1347116;CP007631,1347084,1347116;CP006910,1347084,1347116;FO393392,1347084,1347116;CP010867,1347084,1347116;CP011328,1347084,1347116;CP011329,1347084,1347116;CP010319,1347084,1347116;
CP013202	Mauve	SHARED	1347117	1347150	.	.	.	Notes=Lenght33	AL732656,1347117,1347150;AE009948,1347117,1347150;CP000114,1347117,1347150;HF952104,1347117,1347150;HF952106,1347117,1347150;HF952105,1347117,1347150;CP007482,1347117,1347150;CP007565,1347117,1347150;CP007631,1347117,1347150;CP006910,1347117,1347150;CP007572,1347117,1347150;CP007571,1347117,1347150;CP007570,1347117,1347150;FO393392,1347117,1347150;CP010867,1347117,1347150;CP011328,1347117,1347150…
CP013202	Mauve	SHARED	1347151	1347166	.	.	.	Notes=Lenght15	AE009948,1347151,1347166;CP003810,1347151,1347166;HF952104,1347151,1347166;CP007631,1347151,1347166;CP010867,1347151,1347166;CP011325,1347151,1347166;CP011327,1347151,1347166;CP011329,1347151,1347166;CP012419,1347151,1347166;
CP013202	Mauve	SHARED	1347167	1347221	.	.	.	Notes=Lenght54	AL732656,1347167,1347221;AE009948,1347167,1347221;CP003810,1347167,1347221;HF952104,1347167,1347221;CP007631,1347167,1347221;CP007572,1347167,1347221;CP007571,1347167,1347221;CP007570,1347167,1347221;CP010867,1347167,1347221;CP011325,1347167,1347221;CP011327,1347167,1347221;CP011329,1347167,1347221;CP012419,1347167,1347221;
CP013202	Mauve	SHARED	1347222	1347502	.	.	.	Notes=Lenght280	AE009948,1347222,1347502;CP000114,1347222,1347502;HF952104,1347222,1347502;HF952106,1347222,1347502;HF952105,1347222,1347502;CP007482,1347222,1347502;CP007565,1347222,1347502;CP007631,1347222,1347502;CP006910,1347222,1347502;FO393392,1347222,1347502;CP010867,1347222,1347502;CP011328,1347222,1347502;CP011329,1347222,1347502;CP010319,1347222,1347502;
CP013202	Mauve	SHARED	1347503	1347606	.	.	.	Notes=Lenght103	AE009948,1347503,1347606;CP000114,1347503,1347606;HF952104,1347503,1347606;HF952106,1347503,1347606;HF952105,1347503,1347606;CP007631,1347503,1347606;CP006910,1347503,1347606;CP010867,1347503,1347606;CP011329,1347503,1347606;CP010319,1347503,1347606;
CP013202	Mauve	SHARED	1347614	1348263	.	.	.	Notes=Lenght649	AL732656,1347614,1348263;AE009948,1347614,1348263;CP000114,1347614,1348263;HF952104,1347614,1348263;HG939456,1347614,1348263;CP007631,1347614,1348263;CP007632,1347614,1348263;CP007572,1347614,1348263;CP007571,1347614,1348263;CP007570,1347614,1348263;CP010867,1347614,1348263;CP011329,1347614,1348263;
CP013202	Mauve	SHARED	1348264	1348629	.	.	.	Notes=Lenght365	AE009948,1348264,1348629;CP000114,1348264,1348629;HF952104,1348264,1348629;HG939456,1348264,1348629;CP007631,1348264,1348629;CP007632,1348264,1348629;CP010867,1348264,1348629;CP011329,1348264,1348629;
CP013202	Mauve	SHARED	1348630	1348884	.	.	.	Notes=Lenght254	AE009948,1348630,1348884;CP000114,1348630,1348884;HF952104,1348630,1348884;HF952106,1348630,1348884;HF952105,1348630,1348884;CP007631,1348630,1348884;CP006910,1348630,1348884;CP010867,1348630,1348884;CP011329,1348630,1348884;CP010319,1348630,1348884;
CP013202	Mauve	SHARED	1348885	1349397	.	.	.	Notes=Lenght512	AL732656,1348885,1349397;AE009948,1348885,1349397;CP000114,1348885,1349397;HF952104,1348885,1349397;HF952106,1348885,1349397;HF952105,1348885,1349397;CP007631,1348885,1349397;CP006910,1348885,1349397;CP007572,1348885,1349397;CP007571,1348885,1349397;CP007570,1348885,1349397;CP010867,1348885,1349397;CP011329,1348885,1349397;CP010319,1348885,1349397;
CP013202	Mauve	SHARED	1349398	1349513	.	.	.	Notes=Lenght115	AE009948,1349398,1349513;CP000114,1349398,1349513;HF952104,1349398,1349513;HF952106,1349398,1349513;HF952105,1349398,1349513;CP007631,1349398,1349513;CP006910,1349398,1349513;CP010867,1349398,1349513;CP011329,1349398,1349513;CP010319,1349398,1349513;
CP013202	Mauve	SHARED	1349514	1349658	.	.	.	Notes=Lenght144	AL732656,1349514,1349658;AE009948,1349514,1349658;CP000114,1349514,1349658;HF952104,1349514,1349658;HF952106,1349514,1349658;HF952105,1349514,1349658;CP007631,1349514,1349658;CP006910,1349514,1349658;CP007572,1349514,1349658;CP007571,1349514,1349658;CP007570,1349514,1349658;CP010867,1349514,1349658;CP011329,1349514,1349658;CP010319,1349514,1349658;
CP013202	Mauve	SHARED	1349659	1349718	.	.	.	Notes=Lenght59	AL732656,1349659,1349718;AE009948,1349659,1349718;CP000114,1349659,1349718;HF952104,1349659,1349718;HF952106,1349659,1349718;HF952105,1349659,1349718;CP007482,1349659,1349718;CP007565,1349659,1349718;CP007631,1349659,1349718;CP006910,1349659,1349718;CP007572,1349659,1349718;CP007571,1349659,1349718;CP007570,1349659,1349718;FO393392,1349659,1349718;CP010867,1349659,1349718;CP011328,1349659,1349718…
CP013202	Mauve	SHARED	1349719	1349998	.	.	.	Notes=Lenght279	AE009948,1349719,1349998;CP003810,1349719,1349998;HF952104,1349719,1349998;CP007631,1349719,1349998;CP010867,1349719,1349998;CP011325,1349719,1349998;CP011327,1349719,1349998;CP011329,1349719,1349998;CP012419,1349719,1349998;
CP013202	Mauve	SHARED	1349999	1350058	.	.	.	Notes=Lenght59	AE009948,1349999,1350058;CP003810,1349999,1350058;HF952104,1349999,1350058;HG939456,1349999,1350058;CP007631,1349999,1350058;CP007632,1349999,1350058;CP010867,1349999,1350058;CP011325,1349999,1350058;CP011327,1349999,1350058;CP011329,1349999,1350058;CP012419,1349999,1350058;
CP013202	Mauve	SHARED	1350059	1350096	.	.	.	Notes=Lenght37	AL732656,1350059,1350096;AE009948,1350059,1350096;CP003810,1350059,1350096;HF952104,1350059,1350096;HG939456,1350059,1350096;CP007631,1350059,1350096;CP007632,1350059,1350096;CP007572,1350059,1350096;CP007571,1350059,1350096;CP007570,1350059,1350096;CP010867,1350059,1350096;CP011325,1350059,1350096;CP011327,1350059,1350096;CP011329,1350059,1350096;CP012419,1350059,1350096;
CP013202	Mauve	SHARED	1350097	1350388	.	.	.	Notes=Lenght291	AL732656,1350097,1350388;AE009948,1350097,1350388;CP003810,1350097,1350388;HF952104,1350097,1350388;CP007631,1350097,1350388;CP007572,1350097,1350388;CP007571,1350097,1350388;CP007570,1350097,1350388;CP010867,1350097,1350388;CP011325,1350097,1350388;CP011327,1350097,1350388;CP011329,1350097,1350388;CP012419,1350097,1350388;
CP013202	Mauve	SHARED	1350389	1350518	.	.	.	Notes=Lenght129	AE009948,1350389,1350518;CP003810,1350389,1350518;HF952104,1350389,1350518;CP007631,1350389,1350518;CP010867,1350389,1350518;CP011325,1350389,1350518;CP011327,1350389,1350518;CP011329,1350389,1350518;CP012419,1350389,1350518;
CP013202	Mauve	SHARED	1350528	1350570	.	.	.	Notes=Lenght42	AL732656,1350528,1350570;AE009948,1350528,1350570;CP000114,1350528,1350570;HF952104,1350528,1350570;CP007631,1350528,1350570;CP007572,1350528,1350570;CP007571,1350528,1350570;CP007570,1350528,1350570;CP010867,1350528,1350570;CP011329,1350528,1350570;
CP013202	Mauve	SHARED	1350571	1350720	.	.	.	Notes=Lenght149	AE009948,1350571,1350720;CP000114,1350571,1350720;HF952104,1350571,1350720;CP007631,1350571,1350720;CP010867,1350571,1350720;CP011329,1350571,1350720;
CP013202	Mauve	SHARED	1350721	1350924	.	.	.	Notes=Lenght203	AL732656,1350721,1350924;AE009948,1350721,1350924;CP000114,1350721,1350924;HF952104,1350721,1350924;CP007631,1350721,1350924;CP007572,1350721,1350924;CP007571,1350721,1350924;CP007570,1350721,1350924;CP010867,1350721,1350924;CP011329,1350721,1350924;
CP013202	Mauve	SHARED	1350925	1350974	.	.	.	Notes=Lenght49	AE009948,1350925,1350974;CP000114,1350925,1350974;HF952104,1350925,1350974;CP007631,1350925,1350974;CP010867,1350925,1350974;CP011329,1350925,1350974;
CP013202	Mauve	SHARED	1350975	1351057	.	.	.	Notes=Lenght82	AL732656,1350975,1351057;AE009948,1350975,1351057;CP000114,1350975,1351057;HF952104,1350975,1351057;CP007631,1350975,1351057;CP007572,1350975,1351057;CP007571,1350975,1351057;CP007570,1350975,1351057;CP010867,1350975,1351057;CP011329,1350975,1351057;
CP013202	Mauve	SHARED	1351058	1351118	.	.	.	Notes=Lenght60	AL732656,1351058,1351118;AE009948,1351058,1351118;CP000114,1351058,1351118;CP003919,1351058,1351118;HF952104,1351058,1351118;HF952106,1351058,1351118;HF952105,1351058,1351118;CP007482,1351058,1351118;CP007565,1351058,1351118;HG939456,1351058,1351118;CP007631,1351058,1351118;CP007632,1351058,1351118;CP006910,1351058,1351118;CP007572,1351058,1351118;CP007571,1351058,1351118;CP007570,1351058,1351118…
CP013202	Mauve	SHARED	1351119	1351178	.	.	.	Notes=Lenght59	AE009948,1351119,1351178;CP000114,1351119,1351178;CP003919,1351119,1351178;HF952104,1351119,1351178;HF952106,1351119,1351178;HF952105,1351119,1351178;CP007482,1351119,1351178;CP007565,1351119,1351178;HG939456,1351119,1351178;CP007631,1351119,1351178;CP007632,1351119,1351178;CP006910,1351119,1351178;FO393392,1351119,1351178;CP010867,1351119,1351178;CP011328,1351119,1351178;CP011329,1351119,1351178…
CP013202	Mauve	SHARED	1351179	1351953	.	.	.	Notes=Lenght774	AL732656,1351179,1351953;AE009948,1351179,1351953;CP003810,1351179,1351953;HF952104,1351179,1351953;CP007631,1351179,1351953;CP007572,1351179,1351953;CP007571,1351179,1351953;CP007570,1351179,1351953;CP010867,1351179,1351953;CP011325,1351179,1351953;CP011327,1351179,1351953;CP011329,1351179,1351953;CP012419,1351179,1351953;
CP013202	Mauve	SHARED	1351954	1351982	.	.	.	Notes=Lenght28	AL732656,1351954,1351982;AE009948,1351954,1351982;CP003810,1351954,1351982;CP003919,1351954,1351982;HF952104,1351954,1351982;HF952106,1351954,1351982;HF952105,1351954,1351982;CP007482,1351954,1351982;CP007565,1351954,1351982;HG939456,1351954,1351982;CP007631,1351954,1351982;CP007632,1351954,1351982;CP006910,1351954,1351982;CP007572,1351954,1351982;CP007571,1351954,1351982;CP007570,1351954,1351982…
CP013202	Mauve	SHARED	1351983	1352357	.	.	.	Notes=Lenght374	AL732656,1351983,1352357;AE009948,1351983,1352357;CP003810,1351983,1352357;HF952104,1351983,1352357;CP007631,1351983,1352357;CP007572,1351983,1352357;CP007571,1351983,1352357;CP007570,1351983,1352357;CP010867,1351983,1352357;CP011325,1351983,1352357;CP011327,1351983,1352357;CP011329,1351983,1352357;CP012419,1351983,1352357;
CP013202	Mauve	SHARED	1352358	1352486	.	.	.	Notes=Lenght128	AE009948,1352358,1352486;CP003810,1352358,1352486;HF952104,1352358,1352486;CP007631,1352358,1352486;CP010867,1352358,1352486;CP011325,1352358,1352486;CP011327,1352358,1352486;CP011329,1352358,1352486;CP012419,1352358,1352486;
CP013202	Mauve	SHARED	1352487	1352593	.	.	.	Notes=Lenght106	AE009948,1352487,1352593;CP003810,1352487,1352593;CP003919,1352487,1352593;HF952104,1352487,1352593;HF952106,1352487,1352593;HF952105,1352487,1352593;CP007482,1352487,1352593;CP007565,1352487,1352593;HG939456,1352487,1352593;CP007631,1352487,1352593;CP007632,1352487,1352593;CP006910,1352487,1352593;FO393392,1352487,1352593;CP010867,1352487,1352593;CP011325,1352487,1352593;CP011327,1352487,1352593…
CP013202	Mauve	SHARED	1352594	1352728	.	.	.	Notes=Lenght134	AE009948,1352594,1352728;CP003810,1352594,1352728;HF952104,1352594,1352728;CP007631,1352594,1352728;CP010867,1352594,1352728;CP011325,1352594,1352728;CP011327,1352594,1352728;CP011329,1352594,1352728;CP012419,1352594,1352728;
CP013202	Mauve	SHARED	1352729	1352804	.	.	.	Notes=Lenght75	AL732656,1352729,1352804;AE009948,1352729,1352804;HF952104,1352729,1352804;CP007631,1352729,1352804;CP007572,1352729,1352804;CP007571,1352729,1352804;CP007570,1352729,1352804;CP010867,1352729,1352804;CP011329,1352729,1352804;
CP013202	Mauve	SHARED	1352805	1352903	.	.	.	Notes=Lenght98	AL732656,1352805,1352903;AE009948,1352805,1352903;CP000114,1352805,1352903;CP003919,1352805,1352903;HF952104,1352805,1352903;HF952106,1352805,1352903;HF952105,1352805,1352903;CP007482,1352805,1352903;CP007565,1352805,1352903;HG939456,1352805,1352903;CP007631,1352805,1352903;CP007632,1352805,1352903;CP006910,1352805,1352903;CP007572,1352805,1352903;CP007571,1352805,1352903;CP007570,1352805,1352903…
CP013202	Mauve	SHARED	1352904	1353022	.	.	.	Notes=Lenght118	AL732656,1352904,1353022;AE009948,1352904,1353022;HF952104,1352904,1353022;CP007631,1352904,1353022;CP007572,1352904,1353022;CP007571,1352904,1353022;CP007570,1352904,1353022;CP010867,1352904,1353022;CP011329,1352904,1353022;
CP013202	Mauve	SHARED	1353023	1353047	.	.	.	Notes=Lenght24	AL732656,1353023,1353047;AE009948,1353023,1353047;CP000114,1353023,1353047;HF952104,1353023,1353047;CP007631,1353023,1353047;CP007572,1353023,1353047;CP007571,1353023,1353047;CP007570,1353023,1353047;CP010867,1353023,1353047;CP011329,1353023,1353047;
CP013202	Mauve	SHARED	1353048	1353105	.	.	.	Notes=Lenght57	AL732656,1353048,1353105;AE009948,1353048,1353105;CP000114,1353048,1353105;CP003919,1353048,1353105;HF952104,1353048,1353105;HF952106,1353048,1353105;HF952105,1353048,1353105;CP007482,1353048,1353105;CP007565,1353048,1353105;HG939456,1353048,1353105;CP007631,1353048,1353105;CP007632,1353048,1353105;CP006910,1353048,1353105;CP007572,1353048,1353105;CP007571,1353048,1353105;CP007570,1353048,1353105…
CP013202	Mauve	SHARED	1353107	1353481	.	.	.	Notes=Lenght374	AE009948,1353107,1353481;CP000114,1353107,1353481;HF952104,1353107,1353481;CP007631,1353107,1353481;CP010867,1353107,1353481;CP011329,1353107,1353481;
CP013202	Mauve	SHARED	1353482	1353856	.	.	.	Notes=Lenght374	AE009948,1353482,1353856;CP000114,1353482,1353856;CP003919,1353482,1353856;HF952104,1353482,1353856;HF952106,1353482,1353856;HF952105,1353482,1353856;CP007482,1353482,1353856;CP007565,1353482,1353856;HG939456,1353482,1353856;CP007631,1353482,1353856;CP007632,1353482,1353856;CP006910,1353482,1353856;FO393392,1353482,1353856;CP010867,1353482,1353856;CP011328,1353482,1353856;CP011329,1353482,1353856…
CP013202	Mauve	SHARED	1353857	1354180	.	.	.	Notes=Lenght323	AL732656,1353857,1354180;AE009948,1353857,1354180;CP000114,1353857,1354180;CP003919,1353857,1354180;HF952104,1353857,1354180;HF952106,1353857,1354180;HF952105,1353857,1354180;CP007482,1353857,1354180;CP007565,1353857,1354180;HG939456,1353857,1354180;CP007631,1353857,1354180;CP007632,1353857,1354180;CP006910,1353857,1354180;CP007572,1353857,1354180;CP007571,1353857,1354180;CP007570,1353857,1354180…
CP013202	Mauve	SHARED	1354181	1354232	.	.	.	Notes=Lenght51	AE009948,1354181,1354232;CP000114,1354181,1354232;CP003919,1354181,1354232;HF952104,1354181,1354232;HF952106,1354181,1354232;HF952105,1354181,1354232;CP007482,1354181,1354232;CP007565,1354181,1354232;HG939456,1354181,1354232;CP007631,1354181,1354232;CP007632,1354181,1354232;CP006910,1354181,1354232;FO393392,1354181,1354232;CP010867,1354181,1354232;CP011328,1354181,1354232;CP011329,1354181,1354232…
CP013202	Mauve	SHARED	1354235	1354347	.	.	.	Notes=Lenght112	AL732656,1354235,1354347;AE009948,1354235,1354347;CP003810,1354235,1354347;CP003919,1354235,1354347;HF952104,1354235,1354347;HF952106,1354235,1354347;HF952105,1354235,1354347;CP007482,1354235,1354347;CP007565,1354235,1354347;HG939456,1354235,1354347;CP007631,1354235,1354347;CP007632,1354235,1354347;CP006910,1354235,1354347;CP007572,1354235,1354347;CP007571,1354235,1354347;CP007570,1354235,1354347…
CP013202	Mauve	SHARED	1354348	1354462	.	.	.	Notes=Lenght114	AE009948,1354348,1354462;CP003810,1354348,1354462;CP003919,1354348,1354462;HF952104,1354348,1354462;HF952106,1354348,1354462;HF952105,1354348,1354462;CP007482,1354348,1354462;CP007565,1354348,1354462;HG939456,1354348,1354462;CP007631,1354348,1354462;CP007632,1354348,1354462;CP006910,1354348,1354462;FO393392,1354348,1354462;CP010867,1354348,1354462;CP011325,1354348,1354462;CP011327,1354348,1354462…
CP013202	Mauve	SHARED	1354464	1354692	.	.	.	Notes=Lenght228	AL732656,1354464,1354692;AE009948,1354464,1354692;CP003810,1354464,1354692;HF952104,1354464,1354692;CP007631,1354464,1354692;CP007572,1354464,1354692;CP007571,1354464,1354692;CP007570,1354464,1354692;CP010867,1354464,1354692;CP011325,1354464,1354692;CP011327,1354464,1354692;CP011329,1354464,1354692;CP012419,1354464,1354692;
CP013202	Mauve	SHARED	1354693	1354734	.	.	.	Notes=Lenght41	AE009948,1354693,1354734;CP000114,1354693,1354734;CP003919,1354693,1354734;HF952104,1354693,1354734;HF952106,1354693,1354734;HF952105,1354693,1354734;CP007482,1354693,1354734;CP007565,1354693,1354734;HG939456,1354693,1354734;CP007631,1354693,1354734;CP007632,1354693,1354734;CP006910,1354693,1354734;FO393392,1354693,1354734;CP010867,1354693,1354734;CP011328,1354693,1354734;CP011329,1354693,1354734…
CP013202	Mauve	SHARED	1354735	1354784	.	.	.	Notes=Lenght49	AL732656,1354735,1354784;AE009948,1354735,1354784;CP000114,1354735,1354784;CP003919,1354735,1354784;HF952104,1354735,1354784;HF952106,1354735,1354784;HF952105,1354735,1354784;CP007482,1354735,1354784;CP007565,1354735,1354784;HG939456,1354735,1354784;CP007631,1354735,1354784;CP007632,1354735,1354784;CP006910,1354735,1354784;CP007572,1354735,1354784;CP007571,1354735,1354784;CP007570,1354735,1354784…
CP013202	Mauve	SHARED	1354785	1355006	.	.	.	Notes=Lenght221	AE009948,1354785,1355006;CP000114,1354785,1355006;CP003919,1354785,1355006;HF952104,1354785,1355006;HF952106,1354785,1355006;HF952105,1354785,1355006;CP007482,1354785,1355006;CP007565,1354785,1355006;HG939456,1354785,1355006;CP007631,1354785,1355006;CP007632,1354785,1355006;CP006910,1354785,1355006;FO393392,1354785,1355006;CP010867,1354785,1355006;CP011328,1354785,1355006;CP011329,1354785,1355006…
CP013202	Mauve	SHARED	1355007	1355152	.	.	.	Notes=Lenght145	AE009948,1355007,1355152;CP000114,1355007,1355152;HF952104,1355007,1355152;CP007631,1355007,1355152;CP010867,1355007,1355152;CP011329,1355007,1355152;
CP013202	Mauve	SHARED	1355153	1355175	.	.	.	Notes=Lenght22	AL732656,1355153,1355175;AE009948,1355153,1355175;CP000114,1355153,1355175;CP003919,1355153,1355175;HF952104,1355153,1355175;HF952106,1355153,1355175;HF952105,1355153,1355175;CP007482,1355153,1355175;CP007565,1355153,1355175;HG939456,1355153,1355175;CP007631,1355153,1355175;CP007632,1355153,1355175;CP006910,1355153,1355175;CP007572,1355153,1355175;CP007571,1355153,1355175;CP007570,1355153,1355175…
CP013202	Mauve	SHARED	1355186	1355657	.	.	.	Notes=Lenght471	AL732656,1355186,1355657;AE009948,1355186,1355657;CP003810,1355186,1355657;CP003919,1355186,1355657;HF952104,1355186,1355657;HF952106,1355186,1355657;HF952105,1355186,1355657;CP007482,1355186,1355657;CP007565,1355186,1355657;HG939456,1355186,1355657;CP007631,1355186,1355657;CP007632,1355186,1355657;CP006910,1355186,1355657;CP007572,1355186,1355657;CP007571,1355186,1355657;CP007570,1355186,1355657…
CP013202	Mauve	SHARED	1366292	1366366	.	.	.	Notes=Lenght74	AL732656,1366292,1366366;AE009948,1366292,1366366;CP000114,1366292,1366366;CP003810,1366292,1366366;HF952104,1366292,1366366;HF952106,1366292,1366366;HF952105,1366292,1366366;CP007482,1366292,1366366;CP007565,1366292,1366366;HG939456,1366292,1366366;CP007631,1366292,1366366;CP007632,1366292,1366366;CP006910,1366292,1366366;CP007572,1366292,1366366;CP007571,1366292,1366366;CP007570,1366292,1366366…
CP013202	Mauve	SHARED	1366367	1366553	.	.	.	Notes=Lenght186	AL732656,1366367,1366553;AE009948,1366367,1366553;CP000114,1366367,1366553;CP003810,1366367,1366553;HF952104,1366367,1366553;HF952106,1366367,1366553;HF952105,1366367,1366553;HG939456,1366367,1366553;CP007631,1366367,1366553;CP007632,1366367,1366553;CP006910,1366367,1366553;CP007572,1366367,1366553;CP007571,1366367,1366553;CP007570,1366367,1366553;CP010867,1366367,1366553;CP011325,1366367,1366553…
CP013202	Mauve	SHARED	1366554	1367407	.	.	.	Notes=Lenght853	AL732656,1366554,1367407;AE009948,1366554,1367407;CP000114,1366554,1367407;CP003810,1366554,1367407;HF952104,1366554,1367407;HF952106,1366554,1367407;HF952105,1366554,1367407;CP007482,1366554,1367407;CP007565,1366554,1367407;HG939456,1366554,1367407;CP007631,1366554,1367407;CP007632,1366554,1367407;CP006910,1366554,1367407;CP007572,1366554,1367407;CP007571,1366554,1367407;CP007570,1366554,1367407…
CP013202	Mauve	SHARED	1377973	1378241	.	.	.	Notes=Lenght268	AL732656,1377973,1378241;AE009948,1377973,1378241;CP000114,1377973,1378241;CP003810,1377973,1378241;CP003919,1377973,1378241;HF952104,1377973,1378241;HF952106,1377973,1378241;HF952105,1377973,1378241;HG939456,1377973,1378241;CP007631,1377973,1378241;CP007632,1377973,1378241;CP006910,1377973,1378241;CP007572,1377973,1378241;CP007571,1377973,1378241;CP007570,1377973,1378241;CP010867,1377973,1378241…
CP013202	Mauve	SHARED	1386144	1386274	.	.	.	Notes=Lenght130	AL732656,1386144,1386274;AE009948,1386144,1386274;CP000114,1386144,1386274;CP003810,1386144,1386274;HF952104,1386144,1386274;HF952106,1386144,1386274;HF952105,1386144,1386274;CP007482,1386144,1386274;CP007565,1386144,1386274;HG939456,1386144,1386274;CP007631,1386144,1386274;CP007632,1386144,1386274;CP006910,1386144,1386274;CP007572,1386144,1386274;CP007571,1386144,1386274;CP007570,1386144,1386274…
CP013202	Mauve	SHARED	1391428	1391491	.	.	.	Notes=Lenght63	AL732656,1391428,1391491;AE009948,1391428,1391491;CP000114,1391428,1391491;CP003810,1391428,1391491;CP003919,1391428,1391491;HF952104,1391428,1391491;HF952106,1391428,1391491;HF952105,1391428,1391491;CP007482,1391428,1391491;CP007565,1391428,1391491;CP007631,1391428,1391491;CP006910,1391428,1391491;CP007572,1391428,1391491;CP007571,1391428,1391491;CP007570,1391428,1391491;FO393392,1391428,1391491…
CP013202	Mauve	SHARED	1413941	1413974	.	.	.	Notes=Lenght33	AL732656,1413941,1413974;AE009948,1413941,1413974;CP000114,1413941,1413974;CP003810,1413941,1413974;CP003919,1413941,1413974;HF952104,1413941,1413974;HF952106,1413941,1413974;HF952105,1413941,1413974;CP007482,1413941,1413974;CP007565,1413941,1413974;HG939456,1413941,1413974;CP007631,1413941,1413974;CP007632,1413941,1413974;CP006910,1413941,1413974;FO393392,1413941,1413974;CP010867,1413941,1413974…
CP013202	Mauve	SHARED	1418646	1419022	.	.	.	Notes=Lenght376	AL732656,1418646,1419022;AE009948,1418646,1419022;HF952104,1418646,1419022;CP007631,1418646,1419022;CP006910,1418646,1419022;CP007572,1418646,1419022;CP007571,1418646,1419022;CP007570,1418646,1419022;CP010867,1418646,1419022;CP011329,1418646,1419022;CP012419,1418646,1419022;
CP013202	Mauve	SHARED	1419023	1419116	.	.	.	Notes=Lenght93	AL732656,1419023,1419116;AE009948,1419023,1419116;HF952104,1419023,1419116;CP007631,1419023,1419116;CP007572,1419023,1419116;CP007571,1419023,1419116;CP007570,1419023,1419116;CP010867,1419023,1419116;CP011329,1419023,1419116;CP012419,1419023,1419116;
CP013202	Mauve	SHARED	1419117	1419673	.	.	.	Notes=Lenght556	AE009948,1419117,1419673;HF952104,1419117,1419673;CP007631,1419117,1419673;CP010867,1419117,1419673;CP011329,1419117,1419673;CP012419,1419117,1419673;
CP013202	Mauve	SHARED	1419674	1419841	.	.	.	Notes=Lenght167	AE009948,1419674,1419841;CP000114,1419674,1419841;CP003810,1419674,1419841;HF952104,1419674,1419841;HG939456,1419674,1419841;CP007631,1419674,1419841;CP007632,1419674,1419841;CP010867,1419674,1419841;CP011325,1419674,1419841;CP011326,1419674,1419841;CP011327,1419674,1419841;CP011329,1419674,1419841;CP012419,1419674,1419841;
CP013202	Mauve	SHARED	1419842	1420021	.	.	.	Notes=Lenght179	AE009948,1419842,1420021;HF952104,1419842,1420021;CP007631,1419842,1420021;CP010867,1419842,1420021;CP011329,1419842,1420021;CP012419,1419842,1420021;
CP013202	Mauve	SHARED	1420022	1420333	.	.	.	Notes=Lenght311	AE009948,1420022,1420333;CP000114,1420022,1420333;CP003810,1420022,1420333;CP003919,1420022,1420333;HF952104,1420022,1420333;HF952106,1420022,1420333;HF952105,1420022,1420333;CP007482,1420022,1420333;CP007565,1420022,1420333;HG939456,1420022,1420333;CP007631,1420022,1420333;CP007632,1420022,1420333;FO393392,1420022,1420333;CP010867,1420022,1420333;CP011325,1420022,1420333;CP011326,1420022,1420333…
CP013202	Mauve	SHARED	1420334	1420602	.	.	.	Notes=Lenght268	AE009948,1420334,1420602;HF952104,1420334,1420602;CP007631,1420334,1420602;CP010867,1420334,1420602;CP011329,1420334,1420602;CP012419,1420334,1420602;
CP013202	Mauve	SHARED	1420603	1420986	.	.	.	Notes=Lenght383	AE009948,1420603,1420986;CP000114,1420603,1420986;CP003810,1420603,1420986;CP003919,1420603,1420986;HF952104,1420603,1420986;HF952106,1420603,1420986;HF952105,1420603,1420986;CP007482,1420603,1420986;CP007565,1420603,1420986;HG939456,1420603,1420986;CP007631,1420603,1420986;CP007632,1420603,1420986;FO393392,1420603,1420986;CP010867,1420603,1420986;CP011325,1420603,1420986;CP011326,1420603,1420986…
CP013202	Mauve	SHARED	1420987	1421258	.	.	.	Notes=Lenght271	AE009948,1420987,1421258;HF952104,1420987,1421258;CP007631,1420987,1421258;CP010867,1420987,1421258;CP011329,1420987,1421258;CP012419,1420987,1421258;
CP013202	Mauve	SHARED	1421259	1421435	.	.	.	Notes=Lenght176	AE009948,1421259,1421435;CP000114,1421259,1421435;CP003810,1421259,1421435;CP003919,1421259,1421435;HF952104,1421259,1421435;HF952106,1421259,1421435;HF952105,1421259,1421435;CP007482,1421259,1421435;CP007565,1421259,1421435;HG939456,1421259,1421435;CP007631,1421259,1421435;CP007632,1421259,1421435;FO393392,1421259,1421435;CP010867,1421259,1421435;CP011325,1421259,1421435;CP011326,1421259,1421435…
CP013202	Mauve	SHARED	1421436	1422045	.	.	.	Notes=Lenght609	AE009948,1421436,1422045;HF952104,1421436,1422045;CP007631,1421436,1422045;CP010867,1421436,1422045;CP011329,1421436,1422045;CP012419,1421436,1422045;
CP013202	Mauve	SHARED	1422046	1422306	.	.	.	Notes=Lenght260	AE009948,1422046,1422306;HF952104,1422046,1422306;CP007631,1422046,1422306;CP010867,1422046,1422306;CP011329,1422046,1422306;
CP013202	Mauve	SHARED	1422307	1422376	.	.	.	Notes=Lenght69	HF952104,1422307,1422376;CP010867,1422307,1422376;
CP013202	Mauve	SHARED	1422377	1422435	.	.	.	Notes=Lenght58	AE009948,1422377,1422435;CP000114,1422377,1422435;CP003810,1422377,1422435;CP003919,1422377,1422435;HF952104,1422377,1422435;HF952106,1422377,1422435;HF952105,1422377,1422435;CP007482,1422377,1422435;CP007565,1422377,1422435;HG939456,1422377,1422435;CP007631,1422377,1422435;CP007632,1422377,1422435;FO393392,1422377,1422435;CP010867,1422377,1422435;CP011325,1422377,1422435;CP011326,1422377,1422435…
CP013202	Mauve	SHARED	1422436	1422764	.	.	.	Notes=Lenght328	AE009948,1422436,1422764;HF952104,1422436,1422764;CP007631,1422436,1422764;CP010867,1422436,1422764;CP011329,1422436,1422764;CP012419,1422436,1422764;
CP013202	Mauve	SHARED	1422769	1423004	.	.	.	Notes=Lenght235	AE009948,1422769,1423004;HF952104,1422769,1423004;CP007631,1422769,1423004;CP010867,1422769,1423004;CP011329,1422769,1423004;CP012419,1422769,1423004;
CP013202	Mauve	SHARED	1423005	1423034	.	.	.	Notes=Lenght29	AE009948,1423005,1423034;HF952104,1423005,1423034;CP010867,1423005,1423034;CP011329,1423005,1423034;
CP013202	Mauve	SHARED	1423035	1423077	.	.	.	Notes=Lenght42	HF952104,1423035,1423077;CP010867,1423035,1423077;
CP013202	Mauve	SHARED	1423078	1423128	.	.	.	Notes=Lenght50	HF952104,1423078,1423128;CP007631,1423078,1423128;CP010867,1423078,1423128;CP012419,1423078,1423128;
CP013202	Mauve	SHARED	1423129	1425791	.	.	.	Notes=Lenght2662	AE009948,1423129,1425791;HF952104,1423129,1425791;CP007631,1423129,1425791;CP010867,1423129,1425791;CP011329,1423129,1425791;CP012419,1423129,1425791;
CP013202	Mauve	SHARED	1425792	1428043	.	.	.	Notes=Lenght2251	AL732656,1425792,1428043;AE009948,1425792,1428043;HF952104,1425792,1428043;CP007631,1425792,1428043;CP007572,1425792,1428043;CP007571,1425792,1428043;CP007570,1425792,1428043;CP010867,1425792,1428043;CP011329,1425792,1428043;CP012419,1425792,1428043;
CP013202	Mauve	SHARED	1428044	1428094	.	.	.	Notes=Lenght50	AL732656,1428044,1428094;AE009948,1428044,1428094;HF952104,1428044,1428094;CP007631,1428044,1428094;CP007572,1428044,1428094;CP007571,1428044,1428094;CP007570,1428044,1428094;CP010867,1428044,1428094;CP012419,1428044,1428094;
CP013202	Mauve	SHARED	1428095	1428108	.	.	.	Notes=Lenght13	AL732656,1428095,1428108;AE009948,1428095,1428108;CP000114,1428095,1428108;CP003810,1428095,1428108;CP003919,1428095,1428108;HF952104,1428095,1428108;HF952106,1428095,1428108;HF952105,1428095,1428108;CP007482,1428095,1428108;CP007565,1428095,1428108;HG939456,1428095,1428108;CP007631,1428095,1428108;CP007632,1428095,1428108;CP007572,1428095,1428108;CP007571,1428095,1428108;CP007570,1428095,1428108…
CP013202	Mauve	SHARED	1449331	1449343	.	.	.	Notes=Lenght12	AL732656,1449331,1449343;AE009948,1449331,1449343;CP000114,1449331,1449343;CP003810,1449331,1449343;CP003919,1449331,1449343;HF952104,1449331,1449343;HF952106,1449331,1449343;HF952105,1449331,1449343;CP007482,1449331,1449343;CP007565,1449331,1449343;HG939456,1449331,1449343;CP007631,1449331,1449343;CP007632,1449331,1449343;CP006910,1449331,1449343;FO393392,1449331,1449343;CP010867,1449331,1449343…
CP013202	Mauve	SHARED	1449344	1450190	.	.	.	Notes=Lenght846	AL732656,1449344,1450190;AE009948,1449344,1450190;CP000114,1449344,1450190;CP003810,1449344,1450190;CP003919,1449344,1450190;HF952104,1449344,1450190;HF952106,1449344,1450190;HF952105,1449344,1450190;CP007482,1449344,1450190;CP007565,1449344,1450190;HG939456,1449344,1450190;CP007631,1449344,1450190;CP007632,1449344,1450190;CP006910,1449344,1450190;FO393392,1449344,1450190;CP010867,1449344,1450190…
CP013202	Mauve	SHARED	1450191	1450274	.	.	.	Notes=Lenght83	AL732656,1450191,1450274;AE009948,1450191,1450274;CP000114,1450191,1450274;CP003810,1450191,1450274;HF952104,1450191,1450274;HF952106,1450191,1450274;HF952105,1450191,1450274;CP007482,1450191,1450274;CP007565,1450191,1450274;HG939456,1450191,1450274;CP007631,1450191,1450274;CP007632,1450191,1450274;CP006910,1450191,1450274;FO393392,1450191,1450274;CP010867,1450191,1450274;CP011325,1450191,1450274…
CP013202	Mauve	SHARED	1450275	1451575	.	.	.	Notes=Lenght1300	AL732656,1450275,1451575;AE009948,1450275,1451575;CP000114,1450275,1451575;CP003810,1450275,1451575;CP003919,1450275,1451575;HF952104,1450275,1451575;HF952106,1450275,1451575;HF952105,1450275,1451575;CP007482,1450275,1451575;CP007565,1450275,1451575;HG939456,1450275,1451575;CP007631,1450275,1451575;CP007632,1450275,1451575;CP006910,1450275,1451575;FO393392,1450275,1451575;CP010867,1450275,1451575…
CP013202	Mauve	SHARED	1466023	1466183	.	.	.	Notes=Lenght160	AL732656,1466023,1466183;AE009948,1466023,1466183;CP000114,1466023,1466183;CP003810,1466023,1466183;CP003919,1466023,1466183;HF952104,1466023,1466183;HF952106,1466023,1466183;HF952105,1466023,1466183;CP007482,1466023,1466183;CP007565,1466023,1466183;CP007631,1466023,1466183;CP006910,1466023,1466183;CP007572,1466023,1466183;CP007571,1466023,1466183;CP007570,1466023,1466183;FO393392,1466023,1466183…
CP013202	Mauve	SHARED	1466184	1466210	.	.	.	Notes=Lenght26	AE009948,1466184,1466210;CP000114,1466184,1466210;CP003810,1466184,1466210;CP003919,1466184,1466210;HF952104,1466184,1466210;HF952106,1466184,1466210;HF952105,1466184,1466210;CP007482,1466184,1466210;CP007565,1466184,1466210;CP007631,1466184,1466210;CP006910,1466184,1466210;FO393392,1466184,1466210;CP010867,1466184,1466210;CP011325,1466184,1466210;CP011326,1466184,1466210;CP011327,1466184,1466210…
CP013202	Mauve	SHARED	1466211	1466350	.	.	.	Notes=Lenght139	AE009948,1466211,1466350;CP000114,1466211,1466350;CP003810,1466211,1466350;CP003919,1466211,1466350;HF952104,1466211,1466350;HF952106,1466211,1466350;HF952105,1466211,1466350;CP007482,1466211,1466350;CP007565,1466211,1466350;HG939456,1466211,1466350;CP007631,1466211,1466350;CP007632,1466211,1466350;CP006910,1466211,1466350;FO393392,1466211,1466350;CP010867,1466211,1466350;CP011325,1466211,1466350…
CP013202	Mauve	SHARED	1466466	1467070	.	.	.	Notes=Lenght604	AL732656,1466466,1467070;AE009948,1466466,1467070;CP000114,1466466,1467070;CP003810,1466466,1467070;CP003919,1466466,1467070;HF952104,1466466,1467070;HF952106,1466466,1467070;HF952105,1466466,1467070;CP007482,1466466,1467070;CP007565,1466466,1467070;CP007631,1466466,1467070;CP006910,1466466,1467070;CP007572,1466466,1467070;CP007571,1466466,1467070;CP007570,1466466,1467070;FO393392,1466466,1467070…
CP013202	Mauve	SHARED	1467165	1467547	.	.	.	Notes=Lenght382	AL732656,1467165,1467547;AE009948,1467165,1467547;CP000114,1467165,1467547;CP003810,1467165,1467547;CP003919,1467165,1467547;HF952104,1467165,1467547;HF952106,1467165,1467547;HF952105,1467165,1467547;CP007482,1467165,1467547;CP007565,1467165,1467547;CP007631,1467165,1467547;CP006910,1467165,1467547;CP007572,1467165,1467547;CP007571,1467165,1467547;CP007570,1467165,1467547;FO393392,1467165,1467547…
CP013202	Mauve	SHARED	1467638	1467702	.	.	.	Notes=Lenght64	AL732656,1467638,1467702;AE009948,1467638,1467702;CP000114,1467638,1467702;CP003810,1467638,1467702;CP003919,1467638,1467702;HF952104,1467638,1467702;HF952106,1467638,1467702;HF952105,1467638,1467702;HG939456,1467638,1467702;CP007631,1467638,1467702;CP007632,1467638,1467702;CP006910,1467638,1467702;CP007572,1467638,1467702;CP007571,1467638,1467702;CP007570,1467638,1467702;CP010867,1467638,1467702…
CP013202	Mauve	SHARED	1467703	1467823	.	.	.	Notes=Lenght120	AL732656,1467703,1467823;AE009948,1467703,1467823;CP000114,1467703,1467823;CP003810,1467703,1467823;CP003919,1467703,1467823;HF952104,1467703,1467823;HF952106,1467703,1467823;HF952105,1467703,1467823;CP007631,1467703,1467823;CP006910,1467703,1467823;CP007572,1467703,1467823;CP007571,1467703,1467823;CP007570,1467703,1467823;CP010867,1467703,1467823;CP011325,1467703,1467823;CP011326,1467703,1467823…
CP013202	Mauve	SHARED	1467824	1469665	.	.	.	Notes=Lenght1841	AL732656,1467824,1469665;AE009948,1467824,1469665;CP000114,1467824,1469665;CP003810,1467824,1469665;CP003919,1467824,1469665;HF952104,1467824,1469665;HF952106,1467824,1469665;HF952105,1467824,1469665;CP007482,1467824,1469665;CP007565,1467824,1469665;CP007631,1467824,1469665;CP006910,1467824,1469665;CP007572,1467824,1469665;CP007571,1467824,1469665;CP007570,1467824,1469665;FO393392,1467824,1469665…
CP013202	Mauve	SHARED	1469666	1469950	.	.	.	Notes=Lenght284	AL732656,1469666,1469950;AE009948,1469666,1469950;CP000114,1469666,1469950;CP003810,1469666,1469950;HF952104,1469666,1469950;HF952106,1469666,1469950;HF952105,1469666,1469950;CP007482,1469666,1469950;CP007565,1469666,1469950;CP007631,1469666,1469950;CP006910,1469666,1469950;CP007572,1469666,1469950;CP007571,1469666,1469950;CP007570,1469666,1469950;FO393392,1469666,1469950;CP010867,1469666,1469950…
CP013202	Mauve	SHARED	1469951	1470114	.	.	.	Notes=Lenght163	AL732656,1469951,1470114;AE009948,1469951,1470114;CP000114,1469951,1470114;CP003810,1469951,1470114;CP003919,1469951,1470114;HF952104,1469951,1470114;HF952106,1469951,1470114;HF952105,1469951,1470114;CP007482,1469951,1470114;CP007565,1469951,1470114;CP007631,1469951,1470114;CP006910,1469951,1470114;CP007572,1469951,1470114;CP007571,1469951,1470114;CP007570,1469951,1470114;FO393392,1469951,1470114…
CP013202	Mauve	SHARED	1470115	1470761	.	.	.	Notes=Lenght646	AL732656,1470115,1470761;AE009948,1470115,1470761;CP000114,1470115,1470761;CP003810,1470115,1470761;CP003919,1470115,1470761;HF952104,1470115,1470761;HF952106,1470115,1470761;HF952105,1470115,1470761;CP007482,1470115,1470761;CP007565,1470115,1470761;CP007631,1470115,1470761;CP006910,1470115,1470761;CP007572,1470115,1470761;CP007571,1470115,1470761;CP007570,1470115,1470761;FO393392,1470115,1470761…
CP013202	Mauve	SHARED	1470762	1470850	.	.	.	Notes=Lenght88	AL732656,1470762,1470850;CP000114,1470762,1470850;CP003810,1470762,1470850;CP003919,1470762,1470850;HF952104,1470762,1470850;HF952106,1470762,1470850;HF952105,1470762,1470850;CP007482,1470762,1470850;CP007565,1470762,1470850;CP007631,1470762,1470850;CP006910,1470762,1470850;CP007572,1470762,1470850;CP007571,1470762,1470850;CP007570,1470762,1470850;FO393392,1470762,1470850;CP010867,1470762,1470850…
CP013202	Mauve	SHARED	1470851	1470926	.	.	.	Notes=Lenght75	CP000114,1470851,1470926;CP003810,1470851,1470926;CP003919,1470851,1470926;HF952104,1470851,1470926;HF952106,1470851,1470926;HF952105,1470851,1470926;CP007482,1470851,1470926;CP007565,1470851,1470926;CP007631,1470851,1470926;CP006910,1470851,1470926;FO393392,1470851,1470926;CP010867,1470851,1470926;CP011325,1470851,1470926;CP011326,1470851,1470926;CP011327,1470851,1470926;CP011328,1470851,1470926…
CP013202	Mauve	SHARED	1470928	1471807	.	.	.	Notes=Lenght879	AL732656,1470928,1471807;AE009948,1470928,1471807;CP000114,1470928,1471807;CP003810,1470928,1471807;CP003919,1470928,1471807;HF952104,1470928,1471807;HF952106,1470928,1471807;HF952105,1470928,1471807;CP007482,1470928,1471807;CP007565,1470928,1471807;CP007631,1470928,1471807;CP006910,1470928,1471807;CP007572,1470928,1471807;CP007571,1470928,1471807;CP007570,1470928,1471807;FO393392,1470928,1471807…
CP013202	Mauve	SHARED	1471808	1471846	.	.	.	Notes=Lenght38	AL732656,1471808,1471846;HF952104,1471808,1471846;CP007631,1471808,1471846;CP007572,1471808,1471846;CP007571,1471808,1471846;CP007570,1471808,1471846;CP010867,1471808,1471846;
CP013202	Mauve	SHARED	1471847	1471879	.	.	.	Notes=Lenght32	AL732656,1471847,1471879;CP003919,1471847,1471879;HF952104,1471847,1471879;HF952106,1471847,1471879;HF952105,1471847,1471879;CP007482,1471847,1471879;CP007565,1471847,1471879;CP007631,1471847,1471879;CP006910,1471847,1471879;CP007572,1471847,1471879;CP007571,1471847,1471879;CP007570,1471847,1471879;FO393392,1471847,1471879;CP010867,1471847,1471879;CP011328,1471847,1471879;CP010319,1471847,1471879;
CP013202	Mauve	SHARED	1471880	1471891	.	.	.	Notes=Lenght11	HF952104,1471880,1471891;CP007631,1471880,1471891;CP010867,1471880,1471891;
CP013202	Mauve	SHARED	1471892	1475142	.	.	.	Notes=Lenght3250	AL732656,1471892,1475142;AE009948,1471892,1475142;CP000114,1471892,1475142;CP003810,1471892,1475142;CP003919,1471892,1475142;HF952104,1471892,1475142;HF952106,1471892,1475142;HF952105,1471892,1475142;CP007482,1471892,1475142;CP007565,1471892,1475142;CP007631,1471892,1475142;CP006910,1471892,1475142;CP007572,1471892,1475142;CP007571,1471892,1475142;CP007570,1471892,1475142;FO393392,1471892,1475142…
CP013202	Mauve	SHARED	1475143	1475292	.	.	.	Notes=Lenght149	AL732656,1475143,1475292;AE009948,1475143,1475292;CP000114,1475143,1475292;CP003810,1475143,1475292;HF952104,1475143,1475292;CP007631,1475143,1475292;CP006910,1475143,1475292;CP007572,1475143,1475292;CP007571,1475143,1475292;CP007570,1475143,1475292;CP010867,1475143,1475292;CP011325,1475143,1475292;CP011326,1475143,1475292;CP011327,1475143,1475292;CP012419,1475143,1475292;
CP013202	Mauve	SHARED	1475293	1476025	.	.	.	Notes=Lenght732	AE009948,1475293,1476025;CP000114,1475293,1476025;CP003810,1475293,1476025;HF952104,1475293,1476025;HF952106,1475293,1476025;HF952105,1475293,1476025;CP007482,1475293,1476025;CP007565,1475293,1476025;CP007631,1475293,1476025;FO393392,1475293,1476025;CP010867,1475293,1476025;CP011325,1475293,1476025;CP011326,1475293,1476025;CP011327,1475293,1476025;CP011328,1475293,1476025;CP010319,1475293,1476025…
CP013202	Mauve	SHARED	1476026	1476062	.	.	.	Notes=Lenght36	AL732656,1476026,1476062;AE009948,1476026,1476062;CP000114,1476026,1476062;CP003810,1476026,1476062;HF952104,1476026,1476062;HF952106,1476026,1476062;HF952105,1476026,1476062;CP007482,1476026,1476062;CP007565,1476026,1476062;CP007631,1476026,1476062;CP007572,1476026,1476062;CP007571,1476026,1476062;CP007570,1476026,1476062;FO393392,1476026,1476062;CP010867,1476026,1476062;CP011325,1476026,1476062…
CP013202	Mauve	SHARED	1476063	1476497	.	.	.	Notes=Lenght434	AE009948,1476063,1476497;CP000114,1476063,1476497;CP003810,1476063,1476497;HF952104,1476063,1476497;HF952106,1476063,1476497;HF952105,1476063,1476497;CP007482,1476063,1476497;CP007565,1476063,1476497;CP007631,1476063,1476497;FO393392,1476063,1476497;CP010867,1476063,1476497;CP011325,1476063,1476497;CP011326,1476063,1476497;CP011327,1476063,1476497;CP011328,1476063,1476497;CP010319,1476063,1476497…
CP013202	Mauve	SHARED	1476498	1476558	.	.	.	Notes=Lenght60	HF952104,1476498,1476558;CP007631,1476498,1476558;CP010867,1476498,1476558;
CP013202	Mauve	SHARED	1476559	1480103	.	.	.	Notes=Lenght3544	AE009948,1476559,1480103;CP000114,1476559,1480103;CP003810,1476559,1480103;HF952104,1476559,1480103;HF952106,1476559,1480103;HF952105,1476559,1480103;CP007482,1476559,1480103;CP007565,1476559,1480103;CP007631,1476559,1480103;FO393392,1476559,1480103;CP010867,1476559,1480103;CP011325,1476559,1480103;CP011326,1476559,1480103;CP011327,1476559,1480103;CP011328,1476559,1480103;CP010319,1476559,1480103…
CP013202	Mauve	SHARED	1480104	1480209	.	.	.	Notes=Lenght105	AE009948,1480104,1480209;CP000114,1480104,1480209;CP003810,1480104,1480209;HF952104,1480104,1480209;HF952106,1480104,1480209;HF952105,1480104,1480209;CP007482,1480104,1480209;CP007565,1480104,1480209;CP007631,1480104,1480209;FO393392,1480104,1480209;CP010867,1480104,1480209;CP011325,1480104,1480209;CP011326,1480104,1480209;CP011327,1480104,1480209;CP011328,1480104,1480209;CP010319,1480104,1480209…
CP013202	Mauve	SHARED	1480210	1482019	.	.	.	Notes=Lenght1809	AL732656,1480210,1482019;AE009948,1480210,1482019;CP000114,1480210,1482019;CP003810,1480210,1482019;HF952104,1480210,1482019;HF952106,1480210,1482019;HF952105,1480210,1482019;CP007482,1480210,1482019;CP007565,1480210,1482019;CP007631,1480210,1482019;CP007572,1480210,1482019;CP007571,1480210,1482019;CP007570,1480210,1482019;FO393392,1480210,1482019;CP010867,1480210,1482019;CP011325,1480210,1482019…
CP013202	Mauve	SHARED	1482020	1484153	.	.	.	Notes=Lenght2133	AL732656,1482020,1484153;AE009948,1482020,1484153;CP000114,1482020,1484153;CP003810,1482020,1484153;CP003919,1482020,1484153;HF952104,1482020,1484153;HF952106,1482020,1484153;HF952105,1482020,1484153;CP007482,1482020,1484153;CP007565,1482020,1484153;CP007631,1482020,1484153;CP006910,1482020,1484153;CP007572,1482020,1484153;CP007571,1482020,1484153;CP007570,1482020,1484153;FO393392,1482020,1484153…
CP013202	Mauve	SHARED	1484154	1484172	.	.	.	Notes=Lenght18	AL732656,1484154,1484172;AE009948,1484154,1484172;CP000114,1484154,1484172;CP003810,1484154,1484172;CP003919,1484154,1484172;HF952104,1484154,1484172;HF952106,1484154,1484172;HF952105,1484154,1484172;CP007482,1484154,1484172;CP007565,1484154,1484172;CP007631,1484154,1484172;CP006910,1484154,1484172;CP007572,1484154,1484172;CP007571,1484154,1484172;CP007570,1484154,1484172;FO393392,1484154,1484172…
CP013202	Mauve	SHARED	1484173	1484210	.	.	.	Notes=Lenght37	AL732656,1484173,1484210;AE009948,1484173,1484210;CP000114,1484173,1484210;CP003810,1484173,1484210;HF952104,1484173,1484210;HF952106,1484173,1484210;HF952105,1484173,1484210;CP007631,1484173,1484210;CP006910,1484173,1484210;CP007572,1484173,1484210;CP007571,1484173,1484210;CP007570,1484173,1484210;CP010867,1484173,1484210;CP011325,1484173,1484210;CP011326,1484173,1484210;CP011327,1484173,1484210…
CP013202	Mauve	SHARED	1484211	1484222	.	.	.	Notes=Lenght11	AL732656,1484211,1484222;AE009948,1484211,1484222;CP000114,1484211,1484222;CP003810,1484211,1484222;HF952104,1484211,1484222;CP007631,1484211,1484222;CP006910,1484211,1484222;CP007572,1484211,1484222;CP007571,1484211,1484222;CP007570,1484211,1484222;CP010867,1484211,1484222;CP011325,1484211,1484222;CP011326,1484211,1484222;CP011327,1484211,1484222;CP012419,1484211,1484222;
CP013202	Mauve	SHARED	1484227	1484257	.	.	.	Notes=Lenght30	AL732656,1484227,1484257;AE009948,1484227,1484257;CP000114,1484227,1484257;CP003810,1484227,1484257;HF952104,1484227,1484257;CP007631,1484227,1484257;CP006910,1484227,1484257;CP010867,1484227,1484257;CP011325,1484227,1484257;CP011326,1484227,1484257;CP011327,1484227,1484257;CP012419,1484227,1484257;
CP013202	Mauve	SHARED	1484258	1484296	.	.	.	Notes=Lenght38	AE009948,1484258,1484296;CP000114,1484258,1484296;CP003810,1484258,1484296;HF952104,1484258,1484296;HF952106,1484258,1484296;CP007631,1484258,1484296;CP010867,1484258,1484296;CP011325,1484258,1484296;CP011326,1484258,1484296;CP011327,1484258,1484296;CP012419,1484258,1484296;
CP013202	Mauve	SHARED	1484301	1484314	.	.	.	Notes=Lenght13	AE009948,1484301,1484314;CP000114,1484301,1484314;CP003810,1484301,1484314;HF952104,1484301,1484314;HF952106,1484301,1484314;CP007631,1484301,1484314;CP006910,1484301,1484314;CP010867,1484301,1484314;CP011325,1484301,1484314;CP011327,1484301,1484314;CP012419,1484301,1484314;
CP013202	Mauve	SHARED	1484323	1484334	.	.	.	Notes=Lenght11	AE009948,1484323,1484334;CP000114,1484323,1484334;CP003810,1484323,1484334;HF952104,1484323,1484334;HF952106,1484323,1484334;CP007631,1484323,1484334;CP006910,1484323,1484334;CP010867,1484323,1484334;CP011325,1484323,1484334;CP011326,1484323,1484334;CP011327,1484323,1484334;CP012419,1484323,1484334;
CP013202	Mauve	SHARED	1484335	1484345	.	.	.	Notes=Lenght10	AE009948,1484335,1484345;CP000114,1484335,1484345;CP003810,1484335,1484345;HF952104,1484335,1484345;HF952106,1484335,1484345;CP007631,1484335,1484345;CP010867,1484335,1484345;CP011325,1484335,1484345;CP011326,1484335,1484345;CP011327,1484335,1484345;CP012419,1484335,1484345;
CP013202	Mauve	SHARED	1484347	1484370	.	.	.	Notes=Lenght23	AE009948,1484347,1484370;CP000114,1484347,1484370;HF952104,1484347,1484370;CP007631,1484347,1484370;CP006910,1484347,1484370;CP010867,1484347,1484370;CP012419,1484347,1484370;
CP013202	Mauve	SHARED	1484371	1484386	.	.	.	Notes=Lenght15	AE009948,1484371,1484386;CP000114,1484371,1484386;HF952104,1484371,1484386;HF952105,1484371,1484386;CP007631,1484371,1484386;CP006910,1484371,1484386;CP010867,1484371,1484386;
CP013202	Mauve	SHARED	1484397	1484430	.	.	.	Notes=Lenght33	AE009948,1484397,1484430;CP000114,1484397,1484430;HF952104,1484397,1484430;CP007631,1484397,1484430;CP010867,1484397,1484430;CP010319,1484397,1484430;CP012419,1484397,1484430;
CP013202	Mauve	SHARED	1484450	1484465	.	.	.	Notes=Lenght15	CP000114,1484450,1484465;CP003810,1484450,1484465;HF952104,1484450,1484465;HF952105,1484450,1484465;CP007631,1484450,1484465;CP010867,1484450,1484465;CP011325,1484450,1484465;CP011326,1484450,1484465;CP011327,1484450,1484465;CP010319,1484450,1484465;CP012419,1484450,1484465;
CP013202	Mauve	SHARED	1484466	1484479	.	.	.	Notes=Lenght13	AE009948,1484466,1484479;CP000114,1484466,1484479;CP003810,1484466,1484479;HF952104,1484466,1484479;HF952105,1484466,1484479;CP007631,1484466,1484479;CP006910,1484466,1484479;CP010867,1484466,1484479;CP011325,1484466,1484479;CP011326,1484466,1484479;CP011327,1484466,1484479;CP010319,1484466,1484479;CP012419,1484466,1484479;
CP013202	Mauve	SHARED	1484480	1484498	.	.	.	Notes=Lenght18	AL732656,1484480,1484498;AE009948,1484480,1484498;CP000114,1484480,1484498;CP003810,1484480,1484498;HF952104,1484480,1484498;HF952105,1484480,1484498;CP007631,1484480,1484498;CP006910,1484480,1484498;CP007572,1484480,1484498;CP007571,1484480,1484498;CP007570,1484480,1484498;CP010867,1484480,1484498;CP011325,1484480,1484498;CP011326,1484480,1484498;CP011327,1484480,1484498;CP010319,1484480,1484498…
CP013202	Mauve	SHARED	1484499	1484513	.	.	.	Notes=Lenght14	AL732656,1484499,1484513;AE009948,1484499,1484513;CP000114,1484499,1484513;CP003810,1484499,1484513;CP003919,1484499,1484513;HF952104,1484499,1484513;HF952105,1484499,1484513;CP007482,1484499,1484513;CP007631,1484499,1484513;CP006910,1484499,1484513;CP007572,1484499,1484513;CP007571,1484499,1484513;CP007570,1484499,1484513;CP010867,1484499,1484513;CP011325,1484499,1484513;CP011326,1484499,1484513…
CP013202	Mauve	SHARED	1484514	1484527	.	.	.	Notes=Lenght13	AL732656,1484514,1484527;AE009948,1484514,1484527;CP000114,1484514,1484527;CP003810,1484514,1484527;CP003919,1484514,1484527;HF952104,1484514,1484527;HF952106,1484514,1484527;HF952105,1484514,1484527;CP007482,1484514,1484527;CP007631,1484514,1484527;CP006910,1484514,1484527;CP007572,1484514,1484527;CP007571,1484514,1484527;CP007570,1484514,1484527;CP010867,1484514,1484527;CP011325,1484514,1484527…
CP013202	Mauve	SHARED	1484528	1487068	.	.	.	Notes=Lenght2540	AL732656,1484528,1487068;AE009948,1484528,1487068;CP000114,1484528,1487068;CP003810,1484528,1487068;CP003919,1484528,1487068;HF952104,1484528,1487068;HF952106,1484528,1487068;HF952105,1484528,1487068;CP007482,1484528,1487068;CP007565,1484528,1487068;CP007631,1484528,1487068;CP006910,1484528,1487068;CP007572,1484528,1487068;CP007571,1484528,1487068;CP007570,1484528,1487068;FO393392,1484528,1487068…
CP013202	Mauve	SHARED	1487069	1487155	.	.	.	Notes=Lenght86	AL732656,1487069,1487155;AE009948,1487069,1487155;CP000114,1487069,1487155;CP003810,1487069,1487155;CP003919,1487069,1487155;HF952104,1487069,1487155;HF952106,1487069,1487155;HF952105,1487069,1487155;CP007482,1487069,1487155;CP007565,1487069,1487155;HG939456,1487069,1487155;CP007631,1487069,1487155;CP007632,1487069,1487155;CP006910,1487069,1487155;CP007572,1487069,1487155;CP007571,1487069,1487155…
CP013202	Mauve	SHARED	1487156	1487829	.	.	.	Notes=Lenght673	AL732656,1487156,1487829;AE009948,1487156,1487829;CP000114,1487156,1487829;CP003810,1487156,1487829;CP003919,1487156,1487829;HF952104,1487156,1487829;HF952106,1487156,1487829;HF952105,1487156,1487829;CP007482,1487156,1487829;CP007565,1487156,1487829;CP007631,1487156,1487829;CP006910,1487156,1487829;CP007572,1487156,1487829;CP007571,1487156,1487829;CP007570,1487156,1487829;FO393392,1487156,1487829…
CP013202	Mauve	SHARED	1487830	1488441	.	.	.	Notes=Lenght611	AL732656,1487830,1488441;AE009948,1487830,1488441;CP000114,1487830,1488441;CP003810,1487830,1488441;CP003919,1487830,1488441;HF952104,1487830,1488441;HF952106,1487830,1488441;HF952105,1487830,1488441;CP007482,1487830,1488441;CP007565,1487830,1488441;CP007631,1487830,1488441;CP006910,1487830,1488441;CP007572,1487830,1488441;CP007571,1487830,1488441;CP007570,1487830,1488441;FO393392,1487830,1488441…
CP013202	Mauve	SHARED	1496906	1497124	.	.	.	Notes=Lenght218	AL732656,1496906,1497124;AE009948,1496906,1497124;CP000114,1496906,1497124;CP003810,1496906,1497124;CP003919,1496906,1497124;HF952104,1496906,1497124;HF952106,1496906,1497124;HF952105,1496906,1497124;HG939456,1496906,1497124;CP007631,1496906,1497124;CP007632,1496906,1497124;CP006910,1496906,1497124;CP007572,1496906,1497124;CP007571,1496906,1497124;CP007570,1496906,1497124;CP010867,1496906,1497124…
CP013202	Mauve	SHARED	1518577	1518620	.	.	.	Notes=Lenght43	AE009948,1518577,1518620;CP000114,1518577,1518620;CP003810,1518577,1518620;CP003919,1518577,1518620;HF952104,1518577,1518620;HF952106,1518577,1518620;HF952105,1518577,1518620;HG939456,1518577,1518620;CP007631,1518577,1518620;CP007632,1518577,1518620;CP006910,1518577,1518620;CP007572,1518577,1518620;CP007571,1518577,1518620;CP007570,1518577,1518620;CP010867,1518577,1518620;CP011325,1518577,1518620…
CP013202	Mauve	SHARED	1519467	1519611	.	.	.	Notes=Lenght144	AL732656,1519467,1519611;AE009948,1519467,1519611;CP000114,1519467,1519611;CP003810,1519467,1519611;CP003919,1519467,1519611;HF952104,1519467,1519611;HF952106,1519467,1519611;HF952105,1519467,1519611;HG939456,1519467,1519611;CP007631,1519467,1519611;CP007632,1519467,1519611;CP006910,1519467,1519611;CP007572,1519467,1519611;CP007571,1519467,1519611;CP007570,1519467,1519611;CP010867,1519467,1519611…
CP013202	Mauve	SHARED	1520764	1520800	.	.	.	Notes=Lenght36	AL732656,1520764,1520800;AE009948,1520764,1520800;CP000114,1520764,1520800;CP003810,1520764,1520800;HF952104,1520764,1520800;HF952106,1520764,1520800;HF952105,1520764,1520800;CP007482,1520764,1520800;CP007565,1520764,1520800;HG939456,1520764,1520800;CP007631,1520764,1520800;CP007632,1520764,1520800;CP006910,1520764,1520800;CP007572,1520764,1520800;CP007571,1520764,1520800;CP007570,1520764,1520800…
CP013202	Mauve	SHARED	1524339	1524349	.	.	.	Notes=Lenght10	AE009948,1524339,1524349;CP000114,1524339,1524349;CP003810,1524339,1524349;CP003919,1524339,1524349;HF952104,1524339,1524349;HF952106,1524339,1524349;HF952105,1524339,1524349;CP007482,1524339,1524349;CP007565,1524339,1524349;HG939456,1524339,1524349;CP007631,1524339,1524349;CP007632,1524339,1524349;CP006910,1524339,1524349;FO393392,1524339,1524349;CP010867,1524339,1524349;CP011325,1524339,1524349…
CP013202	Mauve	SHARED	1524407	1524581	.	.	.	Notes=Lenght174	AL732656,1524407,1524581;AE009948,1524407,1524581;CP000114,1524407,1524581;CP003810,1524407,1524581;CP003919,1524407,1524581;HF952104,1524407,1524581;HF952105,1524407,1524581;CP007482,1524407,1524581;CP007565,1524407,1524581;HG939456,1524407,1524581;CP007631,1524407,1524581;CP007632,1524407,1524581;CP006910,1524407,1524581;CP007572,1524407,1524581;CP007571,1524407,1524581;CP007570,1524407,1524581…
CP013202	Mauve	SHARED	1554881	1555105	.	.	.	Notes=Lenght224	AL732656,1554881,1555105;AE009948,1554881,1555105;CP000114,1554881,1555105;CP003810,1554881,1555105;CP003919,1554881,1555105;HF952104,1554881,1555105;HF952106,1554881,1555105;HF952105,1554881,1555105;CP007482,1554881,1555105;CP007565,1554881,1555105;HG939456,1554881,1555105;CP007631,1554881,1555105;CP007632,1554881,1555105;CP006910,1554881,1555105;CP007572,1554881,1555105;CP007571,1554881,1555105…
CP013202	Mauve	SHARED	1558496	1558591	.	.	.	Notes=Lenght95	AL732656,1558496,1558591;AE009948,1558496,1558591;CP000114,1558496,1558591;CP003810,1558496,1558591;CP003919,1558496,1558591;HF952104,1558496,1558591;HF952106,1558496,1558591;CP007482,1558496,1558591;CP007565,1558496,1558591;HG939456,1558496,1558591;CP007631,1558496,1558591;CP007632,1558496,1558591;CP006910,1558496,1558591;CP007572,1558496,1558591;CP007571,1558496,1558591;CP007570,1558496,1558591…
CP013202	Mauve	SHARED	1558728	1558799	.	.	.	Notes=Lenght71	HF952104,1558728,1558799;CP007631,1558728,1558799;CP010867,1558728,1558799;CP010319,1558728,1558799;
CP013202	Mauve	SHARED	1559637	1559677	.	.	.	Notes=Lenght40	AL732656,1559637,1559677;AE009948,1559637,1559677;CP000114,1559637,1559677;CP003810,1559637,1559677;HF952104,1559637,1559677;HF952106,1559637,1559677;HF952105,1559637,1559677;CP007482,1559637,1559677;CP007565,1559637,1559677;HG939456,1559637,1559677;CP007631,1559637,1559677;CP007632,1559637,1559677;CP006910,1559637,1559677;CP007572,1559637,1559677;CP007571,1559637,1559677;CP007570,1559637,1559677…
CP013202	Mauve	SHARED	1560566	1560959	.	.	.	Notes=Lenght393	AL732656,1560566,1560959;AE009948,1560566,1560959;CP000114,1560566,1560959;CP003810,1560566,1560959;CP003919,1560566,1560959;HF952104,1560566,1560959;HF952106,1560566,1560959;HF952105,1560566,1560959;CP007482,1560566,1560959;CP007565,1560566,1560959;HG939456,1560566,1560959;CP007631,1560566,1560959;CP007632,1560566,1560959;CP006910,1560566,1560959;CP007572,1560566,1560959;CP007571,1560566,1560959…
CP013202	Mauve	SHARED	1560960	1561056	.	.	.	Notes=Lenght96	AL732656,1560960,1561056;AE009948,1560960,1561056;CP000114,1560960,1561056;CP003810,1560960,1561056;CP003919,1560960,1561056;HF952104,1560960,1561056;HF952106,1560960,1561056;HF952105,1560960,1561056;CP007482,1560960,1561056;CP007565,1560960,1561056;HG939456,1560960,1561056;CP007631,1560960,1561056;CP007632,1560960,1561056;CP006910,1560960,1561056;CP007572,1560960,1561056;CP007571,1560960,1561056…
CP013202	Mauve	SHARED	1563435	1563544	.	.	.	Notes=Lenght109	AL732656,1563435,1563544;AE009948,1563435,1563544;CP000114,1563435,1563544;CP003810,1563435,1563544;HF952104,1563435,1563544;HF952106,1563435,1563544;HF952105,1563435,1563544;HG939456,1563435,1563544;CP007631,1563435,1563544;CP007632,1563435,1563544;CP006910,1563435,1563544;CP007572,1563435,1563544;CP007571,1563435,1563544;CP007570,1563435,1563544;CP010867,1563435,1563544;CP011325,1563435,1563544…
CP013202	Mauve	SHARED	1577451	1577470	.	.	.	Notes=Lenght19	AL732656,1577451,1577470;AE009948,1577451,1577470;CP000114,1577451,1577470;CP003810,1577451,1577470;CP003919,1577451,1577470;HF952104,1577451,1577470;HF952106,1577451,1577470;HF952105,1577451,1577470;CP007482,1577451,1577470;CP007565,1577451,1577470;CP007631,1577451,1577470;CP007632,1577451,1577470;CP006910,1577451,1577470;CP007572,1577451,1577470;CP007571,1577451,1577470;CP007570,1577451,1577470…
CP013202	Mauve	SHARED	1580229	1580270	.	.	.	Notes=Lenght41	AL732656,1580229,1580270;AE009948,1580229,1580270;CP000114,1580229,1580270;CP003810,1580229,1580270;HF952104,1580229,1580270;HF952106,1580229,1580270;HF952105,1580229,1580270;CP007482,1580229,1580270;CP007565,1580229,1580270;HG939456,1580229,1580270;CP007631,1580229,1580270;CP007632,1580229,1580270;CP006910,1580229,1580270;CP007572,1580229,1580270;CP007571,1580229,1580270;CP007570,1580229,1580270…
CP013202	Mauve	SHARED	1584887	1584955	.	.	.	Notes=Lenght68	AL732656,1584887,1584955;AE009948,1584887,1584955;CP000114,1584887,1584955;CP003810,1584887,1584955;CP003919,1584887,1584955;HF952104,1584887,1584955;HF952106,1584887,1584955;HF952105,1584887,1584955;HG939456,1584887,1584955;CP007631,1584887,1584955;CP007632,1584887,1584955;CP006910,1584887,1584955;CP007572,1584887,1584955;CP007571,1584887,1584955;CP007570,1584887,1584955;CP010867,1584887,1584955…
CP013202	Mauve	SHARED	1631862	1632456	.	.	.	Notes=Lenght594	AL732656,1631862,1632456;AE009948,1631862,1632456;CP000114,1631862,1632456;CP003810,1631862,1632456;HF952104,1631862,1632456;HF952106,1631862,1632456;HF952105,1631862,1632456;CP007482,1631862,1632456;CP007565,1631862,1632456;HG939456,1631862,1632456;CP007631,1631862,1632456;CP007632,1631862,1632456;CP006910,1631862,1632456;CP007572,1631862,1632456;CP007571,1631862,1632456;CP007570,1631862,1632456…
CP013202	Mauve	SHARED	1640728	1640793	.	.	.	Notes=Lenght65	AL732656,1640728,1640793;AE009948,1640728,1640793;CP000114,1640728,1640793;CP003810,1640728,1640793;CP003919,1640728,1640793;HF952104,1640728,1640793;HF952106,1640728,1640793;HF952105,1640728,1640793;HG939456,1640728,1640793;CP007631,1640728,1640793;CP007632,1640728,1640793;CP006910,1640728,1640793;CP007572,1640728,1640793;CP007571,1640728,1640793;CP007570,1640728,1640793;CP010867,1640728,1640793…
CP013202	Mauve	SHARED	1644058	1644136	.	.	.	Notes=Lenght78	AL732656,1644058,1644136;AE009948,1644058,1644136;CP000114,1644058,1644136;CP003810,1644058,1644136;HF952104,1644058,1644136;HF952106,1644058,1644136;HF952105,1644058,1644136;HG939456,1644058,1644136;CP007631,1644058,1644136;CP007632,1644058,1644136;CP006910,1644058,1644136;CP007572,1644058,1644136;CP007571,1644058,1644136;CP007570,1644058,1644136;CP010867,1644058,1644136;CP011325,1644058,1644136…
CP013202	Mauve	SHARED	1645416	1645480	.	.	.	Notes=Lenght64	AL732656,1645416,1645480;AE009948,1645416,1645480;CP000114,1645416,1645480;CP003810,1645416,1645480;CP003919,1645416,1645480;HF952104,1645416,1645480;HF952106,1645416,1645480;HF952105,1645416,1645480;HG939456,1645416,1645480;CP007631,1645416,1645480;CP007632,1645416,1645480;CP006910,1645416,1645480;CP007572,1645416,1645480;CP007571,1645416,1645480;CP007570,1645416,1645480;CP010867,1645416,1645480…
CP013202	Mauve	SHARED	1645481	1645697	.	.	.	Notes=Lenght216	AL732656,1645481,1645697;AE009948,1645481,1645697;CP000114,1645481,1645697;CP003810,1645481,1645697;CP003919,1645481,1645697;HF952104,1645481,1645697;HF952106,1645481,1645697;HF952105,1645481,1645697;HG939456,1645481,1645697;CP007631,1645481,1645697;CP007632,1645481,1645697;CP007572,1645481,1645697;CP007571,1645481,1645697;CP007570,1645481,1645697;CP010867,1645481,1645697;CP011325,1645481,1645697…
CP013202	Mauve	SHARED	1645698	1647534	.	.	.	Notes=Lenght1836	AL732656,1645698,1647534;AE009948,1645698,1647534;CP000114,1645698,1647534;CP003810,1645698,1647534;CP003919,1645698,1647534;HF952104,1645698,1647534;HF952106,1645698,1647534;HF952105,1645698,1647534;HG939456,1645698,1647534;CP007631,1645698,1647534;CP007632,1645698,1647534;CP006910,1645698,1647534;CP007572,1645698,1647534;CP007571,1645698,1647534;CP007570,1645698,1647534;CP010867,1645698,1647534…
CP013202	Mauve	SHARED	1667318	1667359	.	.	.	Notes=Lenght41	AL732656,1667318,1667359;AE009948,1667318,1667359;CP000114,1667318,1667359;CP003810,1667318,1667359;HF952104,1667318,1667359;HF952106,1667318,1667359;HF952105,1667318,1667359;HG939456,1667318,1667359;CP007631,1667318,1667359;CP007632,1667318,1667359;CP006910,1667318,1667359;CP007572,1667318,1667359;CP007571,1667318,1667359;CP007570,1667318,1667359;CP010867,1667318,1667359;CP011325,1667318,1667359…
CP013202	Mauve	SHARED	1677589	1677645	.	.	.	Notes=Lenght56	AE009948,1677589,1677645;CP000114,1677589,1677645;CP003810,1677589,1677645;CP003919,1677589,1677645;HF952104,1677589,1677645;HF952106,1677589,1677645;HF952105,1677589,1677645;CP007482,1677589,1677645;CP007565,1677589,1677645;HG939456,1677589,1677645;CP007631,1677589,1677645;CP007632,1677589,1677645;CP006910,1677589,1677645;FO393392,1677589,1677645;CP010867,1677589,1677645;CP011325,1677589,1677645…
CP013202	Mauve	SHARED	1686074	1686260	.	.	.	Notes=Lenght186	AL732656,1686074,1686260;AE009948,1686074,1686260;CP000114,1686074,1686260;CP003810,1686074,1686260;CP003919,1686074,1686260;HF952104,1686074,1686260;HF952105,1686074,1686260;CP007482,1686074,1686260;CP007565,1686074,1686260;HG939456,1686074,1686260;CP007631,1686074,1686260;CP007632,1686074,1686260;CP006910,1686074,1686260;CP007572,1686074,1686260;CP007571,1686074,1686260;CP007570,1686074,1686260…
CP013202	Mauve	SHARED	1691040	1691076	.	.	.	Notes=Lenght36	AL732656,1691040,1691076;AE009948,1691040,1691076;CP000114,1691040,1691076;CP003810,1691040,1691076;HF952104,1691040,1691076;HF952106,1691040,1691076;HF952105,1691040,1691076;CP007482,1691040,1691076;CP007565,1691040,1691076;HG939456,1691040,1691076;CP007631,1691040,1691076;CP007632,1691040,1691076;CP006910,1691040,1691076;CP007572,1691040,1691076;CP007571,1691040,1691076;CP007570,1691040,1691076…
CP013202	Mauve	SHARED	1692728	1693421	.	.	.	Notes=Lenght693	AE009948,1692728,1693421;CP000114,1692728,1693421;CP003810,1692728,1693421;CP003919,1692728,1693421;HF952104,1692728,1693421;HF952106,1692728,1693421;HF952105,1692728,1693421;CP007482,1692728,1693421;CP007565,1692728,1693421;HG939456,1692728,1693421;CP007631,1692728,1693421;CP006910,1692728,1693421;FO393392,1692728,1693421;CP010867,1692728,1693421;CP011325,1692728,1693421;CP011326,1692728,1693421…
CP013202	Mauve	SHARED	1693422	1693485	.	.	.	Notes=Lenght63	AE009948,1693422,1693485;CP000114,1693422,1693485;CP003810,1693422,1693485;HF952104,1693422,1693485;HF952106,1693422,1693485;HF952105,1693422,1693485;CP007482,1693422,1693485;CP007565,1693422,1693485;HG939456,1693422,1693485;CP007631,1693422,1693485;CP006910,1693422,1693485;FO393392,1693422,1693485;CP010867,1693422,1693485;CP011325,1693422,1693485;CP011326,1693422,1693485;CP011327,1693422,1693485…
CP013202	Mauve	SHARED	1693486	1693527	.	.	.	Notes=Lenght41	AL732656,1693486,1693527;AE009948,1693486,1693527;CP000114,1693486,1693527;CP003810,1693486,1693527;HF952104,1693486,1693527;HF952106,1693486,1693527;HF952105,1693486,1693527;CP007482,1693486,1693527;CP007565,1693486,1693527;HG939456,1693486,1693527;CP007631,1693486,1693527;CP007632,1693486,1693527;CP006910,1693486,1693527;CP007572,1693486,1693527;CP007571,1693486,1693527;CP007570,1693486,1693527…
CP013202	Mauve	SHARED	1693660	1693860	.	.	.	Notes=Lenght200	AE009948,1693660,1693860;CP000114,1693660,1693860;CP003810,1693660,1693860;CP003919,1693660,1693860;HF952104,1693660,1693860;HF952106,1693660,1693860;HF952105,1693660,1693860;CP007482,1693660,1693860;CP007565,1693660,1693860;HG939456,1693660,1693860;CP007631,1693660,1693860;CP006910,1693660,1693860;FO393392,1693660,1693860;CP010867,1693660,1693860;CP011325,1693660,1693860;CP011326,1693660,1693860…
CP013202	Mauve	SHARED	1693861	1693895	.	.	.	Notes=Lenght34	AE009948,1693861,1693895;CP000114,1693861,1693895;CP003810,1693861,1693895;HF952104,1693861,1693895;HF952106,1693861,1693895;HF952105,1693861,1693895;CP007482,1693861,1693895;CP007565,1693861,1693895;HG939456,1693861,1693895;CP006910,1693861,1693895;FO393392,1693861,1693895;CP010867,1693861,1693895;CP011325,1693861,1693895;CP011326,1693861,1693895;CP011327,1693861,1693895;CP011328,1693861,1693895…
CP013202	Mauve	SHARED	1693896	1693935	.	.	.	Notes=Lenght39	AE009948,1693896,1693935;CP000114,1693896,1693935;CP003810,1693896,1693935;HF952104,1693896,1693935;HF952106,1693896,1693935;HF952105,1693896,1693935;CP007482,1693896,1693935;CP007565,1693896,1693935;CP006910,1693896,1693935;FO393392,1693896,1693935;CP010867,1693896,1693935;CP011325,1693896,1693935;CP011326,1693896,1693935;CP011327,1693896,1693935;CP011328,1693896,1693935;CP011329,1693896,1693935…
CP013202	Mauve	SHARED	1693936	1695054	.	.	.	Notes=Lenght1118	AE009948,1693936,1695054;CP000114,1693936,1695054;CP003810,1693936,1695054;HF952104,1693936,1695054;HF952106,1693936,1695054;HF952105,1693936,1695054;CP007482,1693936,1695054;CP007565,1693936,1695054;CP007631,1693936,1695054;CP006910,1693936,1695054;FO393392,1693936,1695054;CP010867,1693936,1695054;CP011325,1693936,1695054;CP011326,1693936,1695054;CP011327,1693936,1695054;CP011328,1693936,1695054…
CP013202	Mauve	SHARED	1695055	1695256	.	.	.	Notes=Lenght201	AE009948,1695055,1695256;CP000114,1695055,1695256;CP003810,1695055,1695256;HF952104,1695055,1695256;CP007631,1695055,1695256;CP010867,1695055,1695256;CP011325,1695055,1695256;CP011326,1695055,1695256;CP011327,1695055,1695256;CP011329,1695055,1695256;CP012419,1695055,1695256;
CP013202	Mauve	SHARED	1695257	1695446	.	.	.	Notes=Lenght189	AE009948,1695257,1695446;CP000114,1695257,1695446;CP003810,1695257,1695446;HF952104,1695257,1695446;HG939456,1695257,1695446;CP007631,1695257,1695446;CP010867,1695257,1695446;CP011325,1695257,1695446;CP011326,1695257,1695446;CP011327,1695257,1695446;CP011329,1695257,1695446;CP012419,1695257,1695446;
CP013202	Mauve	SHARED	1695447	1695581	.	.	.	Notes=Lenght134	AE009948,1695447,1695581;CP000114,1695447,1695581;CP003810,1695447,1695581;CP003919,1695447,1695581;HF952104,1695447,1695581;HF952106,1695447,1695581;HF952105,1695447,1695581;CP007482,1695447,1695581;CP007565,1695447,1695581;HG939456,1695447,1695581;CP007631,1695447,1695581;CP006910,1695447,1695581;FO393392,1695447,1695581;CP010867,1695447,1695581;CP011325,1695447,1695581;CP011326,1695447,1695581…
CP013202	Mauve	SHARED	1695582	1695607	.	.	.	Notes=Lenght25	AE009948,1695582,1695607;CP000114,1695582,1695607;CP003810,1695582,1695607;HF952104,1695582,1695607;HG939456,1695582,1695607;CP007631,1695582,1695607;CP010867,1695582,1695607;CP011325,1695582,1695607;CP011326,1695582,1695607;CP011327,1695582,1695607;CP011329,1695582,1695607;CP012419,1695582,1695607;
CP013202	Mauve	SHARED	1695608	1695648	.	.	.	Notes=Lenght40	AE009948,1695608,1695648;CP000114,1695608,1695648;CP003810,1695608,1695648;CP003919,1695608,1695648;HF952104,1695608,1695648;HF952106,1695608,1695648;HF952105,1695608,1695648;CP007482,1695608,1695648;CP007565,1695608,1695648;CP007631,1695608,1695648;CP006910,1695608,1695648;FO393392,1695608,1695648;CP010867,1695608,1695648;CP011325,1695608,1695648;CP011326,1695608,1695648;CP011327,1695608,1695648…
CP013202	Mauve	SHARED	1699632	1699723	.	.	.	Notes=Lenght91	AL732656,1699632,1699723;AE009948,1699632,1699723;CP000114,1699632,1699723;CP003810,1699632,1699723;HF952104,1699632,1699723;HF952106,1699632,1699723;HF952105,1699632,1699723;CP007482,1699632,1699723;CP007565,1699632,1699723;HG939456,1699632,1699723;CP007631,1699632,1699723;CP007632,1699632,1699723;CP006910,1699632,1699723;CP007572,1699632,1699723;CP007571,1699632,1699723;CP007570,1699632,1699723…
CP013202	Mauve	SHARED	1725573	1725618	.	.	.	Notes=Lenght45	AL732656,1725573,1725618;AE009948,1725573,1725618;CP000114,1725573,1725618;CP003810,1725573,1725618;HF952104,1725573,1725618;HF952106,1725573,1725618;HF952105,1725573,1725618;HG939456,1725573,1725618;CP007631,1725573,1725618;CP007632,1725573,1725618;CP006910,1725573,1725618;CP007572,1725573,1725618;CP007571,1725573,1725618;CP007570,1725573,1725618;CP010867,1725573,1725618;CP011325,1725573,1725618…
CP013202	Mauve	SHARED	1739214	1739510	.	.	.	Notes=Lenght296	AL732656,1739214,1739510;AE009948,1739214,1739510;CP000114,1739214,1739510;CP003810,1739214,1739510;HF952104,1739214,1739510;HF952106,1739214,1739510;HF952105,1739214,1739510;CP007482,1739214,1739510;CP007565,1739214,1739510;HG939456,1739214,1739510;CP007631,1739214,1739510;CP007632,1739214,1739510;CP007572,1739214,1739510;CP007571,1739214,1739510;CP007570,1739214,1739510;FO393392,1739214,1739510…
CP013202	Mauve	SHARED	1739511	1740203	.	.	.	Notes=Lenght692	AL732656,1739511,1740203;AE009948,1739511,1740203;CP000114,1739511,1740203;CP003810,1739511,1740203;HF952104,1739511,1740203;HF952106,1739511,1740203;HF952105,1739511,1740203;HG939456,1739511,1740203;CP007631,1739511,1740203;CP007632,1739511,1740203;CP007572,1739511,1740203;CP007571,1739511,1740203;CP007570,1739511,1740203;CP010867,1739511,1740203;CP011325,1739511,1740203;CP011326,1739511,1740203…
CP013202	Mauve	SHARED	1740204	1740457	.	.	.	Notes=Lenght253	AE009948,1740204,1740457;CP000114,1740204,1740457;CP003810,1740204,1740457;HF952104,1740204,1740457;HF952106,1740204,1740457;HF952105,1740204,1740457;HG939456,1740204,1740457;CP007631,1740204,1740457;CP007632,1740204,1740457;CP010867,1740204,1740457;CP011325,1740204,1740457;CP011326,1740204,1740457;CP011327,1740204,1740457;CP011329,1740204,1740457;CP010319,1740204,1740457;CP012419,1740204,1740457;
CP013202	Mauve	SHARED	1740462	1740476	.	.	.	Notes=Lenght14	CP000114,1740462,1740476;CP003810,1740462,1740476;HF952104,1740462,1740476;HF952106,1740462,1740476;HF952105,1740462,1740476;HG939456,1740462,1740476;CP007631,1740462,1740476;CP007632,1740462,1740476;CP010867,1740462,1740476;CP011325,1740462,1740476;CP011326,1740462,1740476;CP011327,1740462,1740476;CP012419,1740462,1740476;
CP013202	Mauve	SHARED	1740477	1740532	.	.	.	Notes=Lenght55	CP000114,1740477,1740532;CP003810,1740477,1740532;HF952104,1740477,1740532;HF952106,1740477,1740532;HF952105,1740477,1740532;HG939456,1740477,1740532;CP007631,1740477,1740532;CP007632,1740477,1740532;CP010867,1740477,1740532;CP011325,1740477,1740532;CP011326,1740477,1740532;CP011327,1740477,1740532;CP012419,1740477,1740532;
CP013202	Mauve	SHARED	1740536	1740551	.	.	.	Notes=Lenght15	CP000114,1740536,1740551;HF952104,1740536,1740551;HF952105,1740536,1740551;CP007631,1740536,1740551;CP007632,1740536,1740551;CP010867,1740536,1740551;CP011325,1740536,1740551;CP011326,1740536,1740551;CP011327,1740536,1740551;CP012419,1740536,1740551;
CP013202	Mauve	SHARED	1740552	1740584	.	.	.	Notes=Lenght32	CP000114,1740552,1740584;CP003810,1740552,1740584;HF952104,1740552,1740584;HF952105,1740552,1740584;CP007631,1740552,1740584;CP007632,1740552,1740584;CP010867,1740552,1740584;CP011325,1740552,1740584;CP011326,1740552,1740584;CP011327,1740552,1740584;CP012419,1740552,1740584;
CP013202	Mauve	SHARED	1740585	1740635	.	.	.	Notes=Lenght50	CP000114,1740585,1740635;CP003810,1740585,1740635;HF952104,1740585,1740635;HF952105,1740585,1740635;HG939456,1740585,1740635;CP007631,1740585,1740635;CP007632,1740585,1740635;CP010867,1740585,1740635;CP011325,1740585,1740635;CP011326,1740585,1740635;CP011327,1740585,1740635;CP012419,1740585,1740635;
CP013202	Mauve	SHARED	1740636	1740648	.	.	.	Notes=Lenght12	AE009948,1740636,1740648;CP000114,1740636,1740648;CP003810,1740636,1740648;HF952104,1740636,1740648;HF952106,1740636,1740648;HF952105,1740636,1740648;HG939456,1740636,1740648;CP007631,1740636,1740648;CP007632,1740636,1740648;CP010867,1740636,1740648;CP011325,1740636,1740648;CP011326,1740636,1740648;CP011327,1740636,1740648;CP011329,1740636,1740648;CP012419,1740636,1740648;
CP013202	Mauve	SHARED	1740649	1740661	.	.	.	Notes=Lenght12	AE009948,1740649,1740661;CP000114,1740649,1740661;CP003810,1740649,1740661;HF952104,1740649,1740661;HF952106,1740649,1740661;HF952105,1740649,1740661;HG939456,1740649,1740661;CP007631,1740649,1740661;CP007632,1740649,1740661;CP010867,1740649,1740661;CP011325,1740649,1740661;CP011326,1740649,1740661;CP011327,1740649,1740661;CP011329,1740649,1740661;CP010319,1740649,1740661;CP012419,1740649,1740661;
CP013202	Mauve	SHARED	1740669	1741028	.	.	.	Notes=Lenght359	AE009948,1740669,1741028;CP000114,1740669,1741028;CP003810,1740669,1741028;HF952104,1740669,1741028;HG939456,1740669,1741028;CP007631,1740669,1741028;CP007632,1740669,1741028;CP006910,1740669,1741028;CP010867,1740669,1741028;CP011325,1740669,1741028;CP011326,1740669,1741028;CP011327,1740669,1741028;CP011329,1740669,1741028;CP012419,1740669,1741028;
CP013202	Mauve	SHARED	1741029	1752958	.	.	.	Notes=Lenght11929	CP000114,1741029,1752958;CP003810,1741029,1752958;HF952104,1741029,1752958;CP007631,1741029,1752958;CP010867,1741029,1752958;CP011325,1741029,1752958;CP011326,1741029,1752958;CP011327,1741029,1752958;CP012419,1741029,1752958;
CP013202	Mauve	SHARED	1752959	1757680	.	.	.	Notes=Lenght4721	CP000114,1752959,1757680;CP003810,1752959,1757680;HF952104,1752959,1757680;CP007631,1752959,1757680;CP010867,1752959,1757680;CP011325,1752959,1757680;CP011326,1752959,1757680;CP011327,1752959,1757680;CP012419,1752959,1757680;
CP013202	Mauve	SHARED	1757681	1758429	.	.	.	Notes=Lenght748	CP000114,1757681,1758429;CP003810,1757681,1758429;CP003919,1757681,1758429;HF952104,1757681,1758429;HF952105,1757681,1758429;CP007482,1757681,1758429;CP007565,1757681,1758429;CP007631,1757681,1758429;FO393392,1757681,1758429;CP010867,1757681,1758429;CP011325,1757681,1758429;CP011326,1757681,1758429;CP011327,1757681,1758429;CP011328,1757681,1758429;CP012419,1757681,1758429;
CP013202	Mauve	SHARED	1758430	1758482	.	.	.	Notes=Lenght52	AL732656,1758430,1758482;AE009948,1758430,1758482;CP000114,1758430,1758482;CP003810,1758430,1758482;CP003919,1758430,1758482;HF952104,1758430,1758482;HF952105,1758430,1758482;CP007482,1758430,1758482;CP007565,1758430,1758482;HG939456,1758430,1758482;CP007631,1758430,1758482;CP007632,1758430,1758482;CP006910,1758430,1758482;CP007572,1758430,1758482;CP007571,1758430,1758482;CP007570,1758430,1758482…
CP013202	Mauve	SHARED	1758794	1758836	.	.	.	Notes=Lenght42	AL732656,1758794,1758836;AE009948,1758794,1758836;CP000114,1758794,1758836;CP003810,1758794,1758836;HF952104,1758794,1758836;HF952106,1758794,1758836;HF952105,1758794,1758836;HG939456,1758794,1758836;CP007631,1758794,1758836;CP007632,1758794,1758836;CP006910,1758794,1758836;CP007572,1758794,1758836;CP007571,1758794,1758836;CP007570,1758794,1758836;CP010867,1758794,1758836;CP011325,1758794,1758836…
CP013202	Mauve	SHARED	1788235	1788585	.	.	.	Notes=Lenght350	AL732656,1788235,1788585;CP000114,1788235,1788585;CP003810,1788235,1788585;HF952104,1788235,1788585;HF952106,1788235,1788585;CP007631,1788235,1788585;CP007632,1788235,1788585;CP007572,1788235,1788585;CP007571,1788235,1788585;CP007570,1788235,1788585;CP010867,1788235,1788585;CP011325,1788235,1788585;CP011326,1788235,1788585;CP011327,1788235,1788585;CP012419,1788235,1788585;
CP013202	Mauve	SHARED	1788586	1788599	.	.	.	Notes=Lenght13	CP000114,1788586,1788599;CP003810,1788586,1788599;HF952104,1788586,1788599;CP007631,1788586,1788599;CP007632,1788586,1788599;CP010867,1788586,1788599;CP011325,1788586,1788599;CP011326,1788586,1788599;CP011327,1788586,1788599;CP012419,1788586,1788599;
CP013202	Mauve	SHARED	1788600	1788630	.	.	.	Notes=Lenght30	AL732656,1788600,1788630;CP000114,1788600,1788630;CP003810,1788600,1788630;HF952104,1788600,1788630;CP007631,1788600,1788630;CP007632,1788600,1788630;CP007572,1788600,1788630;CP007571,1788600,1788630;CP007570,1788600,1788630;CP010867,1788600,1788630;CP011325,1788600,1788630;CP011326,1788600,1788630;CP011327,1788600,1788630;CP012419,1788600,1788630;
CP013202	Mauve	SHARED	1788631	1788641	.	.	.	Notes=Lenght10	AL732656,1788631,1788641;CP000114,1788631,1788641;CP003810,1788631,1788641;HF952104,1788631,1788641;HF952106,1788631,1788641;CP007631,1788631,1788641;CP007632,1788631,1788641;CP007572,1788631,1788641;CP007571,1788631,1788641;CP007570,1788631,1788641;CP010867,1788631,1788641;CP011325,1788631,1788641;CP011326,1788631,1788641;CP011327,1788631,1788641;CP012419,1788631,1788641;
CP013202	Mauve	SHARED	1788642	1788657	.	.	.	Notes=Lenght15	CP000114,1788642,1788657;CP003810,1788642,1788657;HF952104,1788642,1788657;CP007631,1788642,1788657;CP010867,1788642,1788657;CP011325,1788642,1788657;CP011326,1788642,1788657;CP011327,1788642,1788657;CP012419,1788642,1788657;
CP013202	Mauve	SHARED	1788659	1788696	.	.	.	Notes=Lenght37	AL732656,1788659,1788696;CP000114,1788659,1788696;CP003810,1788659,1788696;HF952104,1788659,1788696;HF952106,1788659,1788696;CP007631,1788659,1788696;CP007632,1788659,1788696;CP007572,1788659,1788696;CP007571,1788659,1788696;CP007570,1788659,1788696;CP010867,1788659,1788696;CP011325,1788659,1788696;CP011326,1788659,1788696;CP011327,1788659,1788696;CP012419,1788659,1788696;
CP013202	Mauve	SHARED	1805524	1805560	.	.	.	Notes=Lenght36	AL732656,1805524,1805560;AE009948,1805524,1805560;CP000114,1805524,1805560;CP003810,1805524,1805560;CP003919,1805524,1805560;HF952104,1805524,1805560;HF952106,1805524,1805560;HF952105,1805524,1805560;HG939456,1805524,1805560;CP007631,1805524,1805560;CP007632,1805524,1805560;CP006910,1805524,1805560;CP007572,1805524,1805560;CP007571,1805524,1805560;CP007570,1805524,1805560;CP010867,1805524,1805560…
CP013202	Mauve	SHARED	1805828	1806108	.	.	.	Notes=Lenght280	AL732656,1805828,1806108;AE009948,1805828,1806108;CP000114,1805828,1806108;CP003810,1805828,1806108;HF952104,1805828,1806108;HF952106,1805828,1806108;HF952105,1805828,1806108;CP007482,1805828,1806108;CP007565,1805828,1806108;HG939456,1805828,1806108;CP007631,1805828,1806108;CP007632,1805828,1806108;CP006910,1805828,1806108;CP007572,1805828,1806108;CP007571,1805828,1806108;CP007570,1805828,1806108…
CP013202	Mauve	SHARED	1814900	1815030	.	.	.	Notes=Lenght130	AL732656,1814900,1815030;AE009948,1814900,1815030;CP000114,1814900,1815030;CP003810,1814900,1815030;CP003919,1814900,1815030;HF952104,1814900,1815030;HF952106,1814900,1815030;HF952105,1814900,1815030;HG939456,1814900,1815030;CP007631,1814900,1815030;CP007632,1814900,1815030;CP006910,1814900,1815030;CP007572,1814900,1815030;CP007571,1814900,1815030;CP007570,1814900,1815030;CP010867,1814900,1815030…
CP013202	Mauve	SHARED	1816423	1816568	.	.	.	Notes=Lenght145	AL732656,1816423,1816568;AE009948,1816423,1816568;CP000114,1816423,1816568;CP003810,1816423,1816568;HF952104,1816423,1816568;HF952106,1816423,1816568;HF952105,1816423,1816568;HG939456,1816423,1816568;CP007631,1816423,1816568;CP007632,1816423,1816568;CP006910,1816423,1816568;CP007572,1816423,1816568;CP007571,1816423,1816568;CP007570,1816423,1816568;CP010867,1816423,1816568;CP011325,1816423,1816568…
CP013202	Mauve	SHARED	1816569	1816931	.	.	.	Notes=Lenght362	AL732656,1816569,1816931;AE009948,1816569,1816931;CP000114,1816569,1816931;CP003810,1816569,1816931;HF952104,1816569,1816931;HF952106,1816569,1816931;HF952105,1816569,1816931;CP007482,1816569,1816931;CP007565,1816569,1816931;HG939456,1816569,1816931;CP007631,1816569,1816931;CP007632,1816569,1816931;CP006910,1816569,1816931;CP007572,1816569,1816931;CP007571,1816569,1816931;CP007570,1816569,1816931…
CP013202	Mauve	SHARED	1828324	1829184	.	.	.	Notes=Lenght860	CP010867,1828324,1829184;
CP013202	Mauve	SHARED	1846204	1846224	.	.	.	Notes=Lenght20	AE009948,1846204,1846224;HF952104,1846204,1846224;CP007631,1846204,1846224;CP010867,1846204,1846224;CP011329,1846204,1846224;
CP013202	Mauve	SHARED	1856941	1856951	.	.	.	Notes=Lenght10	AL732656,1856941,1856951;AE009948,1856941,1856951;CP000114,1856941,1856951;CP003810,1856941,1856951;CP003919,1856941,1856951;HF952104,1856941,1856951;HF952106,1856941,1856951;HF952105,1856941,1856951;CP007482,1856941,1856951;CP007565,1856941,1856951;HG939456,1856941,1856951;CP007631,1856941,1856951;CP007632,1856941,1856951;CP006910,1856941,1856951;CP007572,1856941,1856951;CP007571,1856941,1856951…
CP013202	Mauve	SHARED	1857573	1857583	.	.	.	Notes=Lenght10	AL732656,1857573,1857583;AE009948,1857573,1857583;CP000114,1857573,1857583;CP003810,1857573,1857583;HF952104,1857573,1857583;CP007631,1857573,1857583;CP007572,1857573,1857583;CP007571,1857573,1857583;CP007570,1857573,1857583;CP010867,1857573,1857583;CP011325,1857573,1857583;CP011326,1857573,1857583;CP011327,1857573,1857583;CP011329,1857573,1857583;CP012419,1857573,1857583;
CP013202	Mauve	SHARED	1857584	1857873	.	.	.	Notes=Lenght289	AL732656,1857584,1857873;AE009948,1857584,1857873;HF952104,1857584,1857873;CP007631,1857584,1857873;CP007572,1857584,1857873;CP007571,1857584,1857873;CP007570,1857584,1857873;CP010867,1857584,1857873;CP011329,1857584,1857873;
CP013202	Mauve	SHARED	1857874	1865914	.	.	.	Notes=Lenght8040	AE009948,1857874,1865914;HF952104,1857874,1865914;CP007631,1857874,1865914;CP010867,1857874,1865914;CP011329,1857874,1865914;
CP013202	Mauve	SHARED	1878366	1879437	.	.	.	Notes=Lenght1071	AL732656,1878366,1879437;AE009948,1878366,1879437;CP000114,1878366,1879437;CP003810,1878366,1879437;CP003919,1878366,1879437;HF952104,1878366,1879437;HF952106,1878366,1879437;HF952105,1878366,1879437;CP007482,1878366,1879437;CP007565,1878366,1879437;HG939456,1878366,1879437;CP007631,1878366,1879437;CP007632,1878366,1879437;CP006910,1878366,1879437;CP007572,1878366,1879437;CP007571,1878366,1879437…
CP013202	Mauve	SHARED	1879438	1880059	.	.	.	Notes=Lenght621	AL732656,1879438,1880059;AE009948,1879438,1880059;CP000114,1879438,1880059;CP003810,1879438,1880059;HF952104,1879438,1880059;HF952106,1879438,1880059;HF952105,1879438,1880059;CP007482,1879438,1880059;CP007565,1879438,1880059;HG939456,1879438,1880059;CP007631,1879438,1880059;CP007632,1879438,1880059;CP006910,1879438,1880059;CP007572,1879438,1880059;CP007571,1879438,1880059;CP007570,1879438,1880059…
CP013202	Mauve	SHARED	1880069	1880562	.	.	.	Notes=Lenght493	AL732656,1880069,1880562;AE009948,1880069,1880562;CP000114,1880069,1880562;CP003810,1880069,1880562;HF952104,1880069,1880562;HF952106,1880069,1880562;HF952105,1880069,1880562;HG939456,1880069,1880562;CP007631,1880069,1880562;CP007632,1880069,1880562;CP006910,1880069,1880562;CP007572,1880069,1880562;CP007571,1880069,1880562;CP007570,1880069,1880562;CP010867,1880069,1880562;CP011325,1880069,1880562…
CP013202	Mauve	SHARED	1880563	1883270	.	.	.	Notes=Lenght2707	AL732656,1880563,1883270;AE009948,1880563,1883270;CP000114,1880563,1883270;CP003810,1880563,1883270;CP003919,1880563,1883270;HF952104,1880563,1883270;HF952106,1880563,1883270;HF952105,1880563,1883270;CP007482,1880563,1883270;CP007565,1880563,1883270;HG939456,1880563,1883270;CP007631,1880563,1883270;CP007632,1880563,1883270;CP006910,1880563,1883270;CP007572,1880563,1883270;CP007571,1880563,1883270…
CP013202	Mauve	SHARED	1891936	1892097	.	.	.	Notes=Lenght161	AL732656,1891936,1892097;AE009948,1891936,1892097;CP000114,1891936,1892097;CP003810,1891936,1892097;HF952104,1891936,1892097;HF952106,1891936,1892097;HF952105,1891936,1892097;CP007482,1891936,1892097;CP007565,1891936,1892097;HG939456,1891936,1892097;CP007631,1891936,1892097;CP007632,1891936,1892097;CP006910,1891936,1892097;CP007572,1891936,1892097;CP007571,1891936,1892097;CP007570,1891936,1892097…
CP013202	Mauve	SHARED	1892229	1892249	.	.	.	Notes=Lenght20	AL732656,1892229,1892249;AE009948,1892229,1892249;CP000114,1892229,1892249;CP003810,1892229,1892249;HF952104,1892229,1892249;HF952106,1892229,1892249;HF952105,1892229,1892249;CP007482,1892229,1892249;CP007565,1892229,1892249;HG939456,1892229,1892249;CP007631,1892229,1892249;CP007632,1892229,1892249;CP006910,1892229,1892249;CP007572,1892229,1892249;CP007571,1892229,1892249;CP007570,1892229,1892249…
CP013202	Mauve	SHARED	1893747	1895116	.	.	.	Notes=Lenght1369	AL732656,1893747,1895116;AE009948,1893747,1895116;CP000114,1893747,1895116;CP003810,1893747,1895116;CP003919,1893747,1895116;HF952104,1893747,1895116;HF952106,1893747,1895116;HF952105,1893747,1895116;HG939456,1893747,1895116;CP007631,1893747,1895116;CP007632,1893747,1895116;CP006910,1893747,1895116;CP007572,1893747,1895116;CP007571,1893747,1895116;CP007570,1893747,1895116;CP010867,1893747,1895116…
CP013202	Mauve	SHARED	1895117	1895312	.	.	.	Notes=Lenght195	AL732656,1895117,1895312;AE009948,1895117,1895312;CP000114,1895117,1895312;CP003810,1895117,1895312;CP003919,1895117,1895312;HF952104,1895117,1895312;HF952106,1895117,1895312;HF952105,1895117,1895312;CP007631,1895117,1895312;CP007632,1895117,1895312;CP006910,1895117,1895312;CP007572,1895117,1895312;CP007571,1895117,1895312;CP007570,1895117,1895312;CP010867,1895117,1895312;CP011325,1895117,1895312…
CP013202	Mauve	SHARED	1895313	1896079	.	.	.	Notes=Lenght766	AL732656,1895313,1896079;AE009948,1895313,1896079;CP000114,1895313,1896079;CP003810,1895313,1896079;CP003919,1895313,1896079;HF952104,1895313,1896079;HF952106,1895313,1896079;HF952105,1895313,1896079;CP007482,1895313,1896079;CP007565,1895313,1896079;CP007631,1895313,1896079;CP007632,1895313,1896079;CP006910,1895313,1896079;CP007572,1895313,1896079;CP007571,1895313,1896079;CP007570,1895313,1896079…
CP013202	Mauve	SHARED	1899160	1899748	.	.	.	Notes=Lenght588	AL732656,1899160,1899748;AE009948,1899160,1899748;CP000114,1899160,1899748;CP003810,1899160,1899748;HF952104,1899160,1899748;HF952106,1899160,1899748;HF952105,1899160,1899748;CP007482,1899160,1899748;CP007565,1899160,1899748;HG939456,1899160,1899748;CP007631,1899160,1899748;CP007632,1899160,1899748;CP006910,1899160,1899748;CP007572,1899160,1899748;CP007571,1899160,1899748;CP007570,1899160,1899748…
CP013202	Mauve	SHARED	1899756	1899800	.	.	.	Notes=Lenght44	AL732656,1899756,1899800;CP000114,1899756,1899800;CP003810,1899756,1899800;HF952104,1899756,1899800;HF952106,1899756,1899800;HF952105,1899756,1899800;CP007482,1899756,1899800;CP007565,1899756,1899800;HG939456,1899756,1899800;CP007631,1899756,1899800;CP007632,1899756,1899800;CP006910,1899756,1899800;CP007572,1899756,1899800;CP007571,1899756,1899800;CP007570,1899756,1899800;FO393392,1899756,1899800…
CP013202	Mauve	SHARED	1899801	1899846	.	.	.	Notes=Lenght45	AL732656,1899801,1899846;AE009948,1899801,1899846;CP000114,1899801,1899846;CP003810,1899801,1899846;HF952104,1899801,1899846;HF952106,1899801,1899846;HF952105,1899801,1899846;CP007482,1899801,1899846;CP007565,1899801,1899846;HG939456,1899801,1899846;CP007631,1899801,1899846;CP007632,1899801,1899846;CP006910,1899801,1899846;CP007572,1899801,1899846;CP007571,1899801,1899846;CP007570,1899801,1899846…
CP013202	Mauve	SHARED	1905411	1905447	.	.	.	Notes=Lenght36	AE009948,1905411,1905447;CP000114,1905411,1905447;CP003810,1905411,1905447;CP003919,1905411,1905447;HF952104,1905411,1905447;HF952106,1905411,1905447;HF952105,1905411,1905447;CP007482,1905411,1905447;CP007565,1905411,1905447;HG939456,1905411,1905447;CP007631,1905411,1905447;CP007632,1905411,1905447;CP006910,1905411,1905447;FO393392,1905411,1905447;CP010867,1905411,1905447;CP011325,1905411,1905447…
CP013202	Mauve	SHARED	1909076	1909223	.	.	.	Notes=Lenght147	AL732656,1909076,1909223;AE009948,1909076,1909223;CP000114,1909076,1909223;CP003810,1909076,1909223;CP003919,1909076,1909223;HF952104,1909076,1909223;HF952106,1909076,1909223;HF952105,1909076,1909223;HG939456,1909076,1909223;CP007631,1909076,1909223;CP007632,1909076,1909223;CP006910,1909076,1909223;CP007572,1909076,1909223;CP007571,1909076,1909223;CP007570,1909076,1909223;CP010867,1909076,1909223…
CP013202	Mauve	SHARED	1916810	1916874	.	.	.	Notes=Lenght64	AL732656,1916810,1916874;AE009948,1916810,1916874;CP000114,1916810,1916874;CP003810,1916810,1916874;HF952104,1916810,1916874;HF952106,1916810,1916874;HF952105,1916810,1916874;HG939456,1916810,1916874;CP007631,1916810,1916874;CP007632,1916810,1916874;CP006910,1916810,1916874;CP007572,1916810,1916874;CP007571,1916810,1916874;CP007570,1916810,1916874;CP010867,1916810,1916874;CP011325,1916810,1916874…
CP013202	Mauve	SHARED	1917052	1917440	.	.	.	Notes=Lenght388	AL732656,1917052,1917440;AE009948,1917052,1917440;CP000114,1917052,1917440;CP003810,1917052,1917440;CP003919,1917052,1917440;HF952104,1917052,1917440;CP007482,1917052,1917440;CP007565,1917052,1917440;HG939456,1917052,1917440;CP007631,1917052,1917440;CP007632,1917052,1917440;CP006910,1917052,1917440;CP007572,1917052,1917440;CP007571,1917052,1917440;CP007570,1917052,1917440;FO393392,1917052,1917440…
CP013202	Mauve	SHARED	1917441	1917490	.	.	.	Notes=Lenght49	AL732656,1917441,1917490;AE009948,1917441,1917490;CP000114,1917441,1917490;CP003810,1917441,1917490;CP003919,1917441,1917490;HF952104,1917441,1917490;HF952106,1917441,1917490;CP007482,1917441,1917490;CP007565,1917441,1917490;HG939456,1917441,1917490;CP007631,1917441,1917490;CP007632,1917441,1917490;CP006910,1917441,1917490;CP007572,1917441,1917490;CP007571,1917441,1917490;CP007570,1917441,1917490…
CP013202	Mauve	SHARED	1918638	1918713	.	.	.	Notes=Lenght75	AL732656,1918638,1918713;AE009948,1918638,1918713;CP000114,1918638,1918713;CP003810,1918638,1918713;CP003919,1918638,1918713;HF952104,1918638,1918713;HF952106,1918638,1918713;HF952105,1918638,1918713;CP007482,1918638,1918713;CP007565,1918638,1918713;HG939456,1918638,1918713;CP007631,1918638,1918713;CP007632,1918638,1918713;CP007572,1918638,1918713;CP007571,1918638,1918713;CP007570,1918638,1918713…
CP013202	Mauve	SHARED	1919835	1920499	.	.	.	Notes=Lenght664	CP000114,1919835,1920499;CP003810,1919835,1920499;CP003919,1919835,1920499;HF952104,1919835,1920499;HF952106,1919835,1920499;HF952105,1919835,1920499;CP007482,1919835,1920499;CP007565,1919835,1920499;HG939456,1919835,1920499;CP007631,1919835,1920499;FO393392,1919835,1920499;CP010867,1919835,1920499;CP011325,1919835,1920499;CP011326,1919835,1920499;CP011327,1919835,1920499;CP011328,1919835,1920499…
CP013202	Mauve	SHARED	1920500	1920599	.	.	.	Notes=Lenght99	CP000114,1920500,1920599;CP003810,1920500,1920599;CP003919,1920500,1920599;HF952104,1920500,1920599;HF952106,1920500,1920599;HF952105,1920500,1920599;CP007482,1920500,1920599;CP007565,1920500,1920599;HG939456,1920500,1920599;CP007631,1920500,1920599;FO393392,1920500,1920599;CP010867,1920500,1920599;CP011325,1920500,1920599;CP011326,1920500,1920599;CP011327,1920500,1920599;CP011328,1920500,1920599…
CP013202	Mauve	SHARED	1920777	1920868	.	.	.	Notes=Lenght91	AL732656,1920777,1920868;AE009948,1920777,1920868;CP000114,1920777,1920868;CP003810,1920777,1920868;CP003919,1920777,1920868;HF952104,1920777,1920868;HF952106,1920777,1920868;HF952105,1920777,1920868;CP007482,1920777,1920868;CP007565,1920777,1920868;HG939456,1920777,1920868;CP007631,1920777,1920868;CP007572,1920777,1920868;CP007571,1920777,1920868;CP007570,1920777,1920868;FO393392,1920777,1920868…
CP013202	Mauve	SHARED	1920870	1920881	.	.	.	Notes=Lenght11	CP000114,1920870,1920881;CP003810,1920870,1920881;CP003919,1920870,1920881;HF952104,1920870,1920881;HF952106,1920870,1920881;HF952105,1920870,1920881;CP007482,1920870,1920881;CP007565,1920870,1920881;HG939456,1920870,1920881;CP007631,1920870,1920881;FO393392,1920870,1920881;CP010867,1920870,1920881;CP011325,1920870,1920881;CP011326,1920870,1920881;CP011327,1920870,1920881;CP011328,1920870,1920881…
CP013202	Mauve	SHARED	1920882	1921129	.	.	.	Notes=Lenght247	CP000114,1920882,1921129;CP003810,1920882,1921129;CP003919,1920882,1921129;HF952104,1920882,1921129;HF952106,1920882,1921129;HF952105,1920882,1921129;CP007482,1920882,1921129;CP007565,1920882,1921129;CP007631,1920882,1921129;FO393392,1920882,1921129;CP010867,1920882,1921129;CP011325,1920882,1921129;CP011326,1920882,1921129;CP011327,1920882,1921129;CP011328,1920882,1921129;CP012419,1920882,1921129;
CP013202	Mauve	SHARED	1921130	1921202	.	.	.	Notes=Lenght72	CP000114,1921130,1921202;CP003810,1921130,1921202;CP003919,1921130,1921202;HF952104,1921130,1921202;HF952106,1921130,1921202;HF952105,1921130,1921202;CP007482,1921130,1921202;CP007565,1921130,1921202;HG939456,1921130,1921202;CP007631,1921130,1921202;FO393392,1921130,1921202;CP010867,1921130,1921202;CP011325,1921130,1921202;CP011326,1921130,1921202;CP011327,1921130,1921202;CP011328,1921130,1921202…
CP013202	Mauve	SHARED	1921308	1921548	.	.	.	Notes=Lenght240	CP000114,1921308,1921548;CP003810,1921308,1921548;CP003919,1921308,1921548;HF952104,1921308,1921548;HF952106,1921308,1921548;HF952105,1921308,1921548;CP007482,1921308,1921548;CP007565,1921308,1921548;HG939456,1921308,1921548;CP007631,1921308,1921548;FO393392,1921308,1921548;CP010867,1921308,1921548;CP011325,1921308,1921548;CP011326,1921308,1921548;CP011327,1921308,1921548;CP011328,1921308,1921548…
CP013202	Mauve	SHARED	1921549	1921810	.	.	.	Notes=Lenght261	CP000114,1921549,1921810;CP003810,1921549,1921810;HF952104,1921549,1921810;HG939456,1921549,1921810;CP007631,1921549,1921810;CP010867,1921549,1921810;CP011325,1921549,1921810;CP011326,1921549,1921810;CP011327,1921549,1921810;CP012419,1921549,1921810;
CP013202	Mauve	SHARED	1921811	1921920	.	.	.	Notes=Lenght109	CP000114,1921811,1921920;CP003810,1921811,1921920;CP003919,1921811,1921920;HF952104,1921811,1921920;HF952105,1921811,1921920;CP007482,1921811,1921920;CP007565,1921811,1921920;HG939456,1921811,1921920;CP007631,1921811,1921920;FO393392,1921811,1921920;CP010867,1921811,1921920;CP011325,1921811,1921920;CP011326,1921811,1921920;CP011327,1921811,1921920;CP011328,1921811,1921920;CP012419,1921811,1921920;
CP013202	Mauve	SHARED	1921926	1921936	.	.	.	Notes=Lenght10	AL732656,1921926,1921936;AE009948,1921926,1921936;CP000114,1921926,1921936;CP003810,1921926,1921936;CP003919,1921926,1921936;HF952104,1921926,1921936;HF952105,1921926,1921936;CP007482,1921926,1921936;CP007565,1921926,1921936;HG939456,1921926,1921936;CP007631,1921926,1921936;CP007632,1921926,1921936;CP007572,1921926,1921936;CP007571,1921926,1921936;CP007570,1921926,1921936;FO393392,1921926,1921936…
CP013202	Mauve	SHARED	1921937	1922118	.	.	.	Notes=Lenght181	AL732656,1921937,1922118;AE009948,1921937,1922118;CP000114,1921937,1922118;CP003810,1921937,1922118;CP003919,1921937,1922118;HF952104,1921937,1922118;HF952105,1921937,1922118;CP007482,1921937,1922118;CP007565,1921937,1922118;HG939456,1921937,1922118;CP007631,1921937,1922118;CP007632,1921937,1922118;CP006910,1921937,1922118;CP007572,1921937,1922118;CP007571,1921937,1922118;CP007570,1921937,1922118…
CP013202	Mauve	SHARED	1922697	1922899	.	.	.	Notes=Lenght202	CP000114,1922697,1922899;CP003810,1922697,1922899;CP003919,1922697,1922899;HF952104,1922697,1922899;HF952106,1922697,1922899;HF952105,1922697,1922899;CP007482,1922697,1922899;CP007565,1922697,1922899;HG939456,1922697,1922899;CP007631,1922697,1922899;FO393392,1922697,1922899;CP010867,1922697,1922899;CP011325,1922697,1922899;CP011326,1922697,1922899;CP011327,1922697,1922899;CP011328,1922697,1922899…
CP013202	Mauve	SHARED	1932590	1932687	.	.	.	Notes=Lenght97	AL732656,1932590,1932687;AE009948,1932590,1932687;HF952104,1932590,1932687;HF952105,1932590,1932687;HG939456,1932590,1932687;CP007631,1932590,1932687;CP007632,1932590,1932687;CP010867,1932590,1932687;CP011329,1932590,1932687;
CP013202	Mauve	SHARED	1934934	1936688	.	.	.	Notes=Lenght1754	AL732656,1934934,1936688;AE009948,1934934,1936688;CP000114,1934934,1936688;CP003810,1934934,1936688;CP003919,1934934,1936688;HF952104,1934934,1936688;HF952106,1934934,1936688;HF952105,1934934,1936688;CP007482,1934934,1936688;CP007565,1934934,1936688;HG939456,1934934,1936688;CP007631,1934934,1936688;CP007632,1934934,1936688;FO393392,1934934,1936688;CP010867,1934934,1936688;CP011325,1934934,1936688…
CP013202	Mauve	SHARED	1936689	1937077	.	.	.	Notes=Lenght388	AL732656,1936689,1937077;AE009948,1936689,1937077;CP000114,1936689,1937077;CP003810,1936689,1937077;CP003919,1936689,1937077;HF952104,1936689,1937077;HF952106,1936689,1937077;HF952105,1936689,1937077;CP007482,1936689,1937077;CP007565,1936689,1937077;HG939456,1936689,1937077;CP007631,1936689,1937077;CP007632,1936689,1937077;CP007572,1936689,1937077;CP007571,1936689,1937077;CP007570,1936689,1937077…
CP013202	Mauve	SHARED	1937143	1937186	.	.	.	Notes=Lenght43	AL732656,1937143,1937186;AE009948,1937143,1937186;CP000114,1937143,1937186;CP003810,1937143,1937186;CP003919,1937143,1937186;HF952104,1937143,1937186;HF952106,1937143,1937186;HF952105,1937143,1937186;CP007482,1937143,1937186;CP007565,1937143,1937186;HG939456,1937143,1937186;CP007631,1937143,1937186;CP007632,1937143,1937186;CP006910,1937143,1937186;FO393392,1937143,1937186;CP010867,1937143,1937186…
CP013202	Mauve	SHARED	1937187	1937279	.	.	.	Notes=Lenght92	AL732656,1937187,1937279;AE009948,1937187,1937279;CP000114,1937187,1937279;CP003810,1937187,1937279;CP003919,1937187,1937279;HF952104,1937187,1937279;HF952106,1937187,1937279;HF952105,1937187,1937279;CP007482,1937187,1937279;CP007565,1937187,1937279;HG939456,1937187,1937279;CP007631,1937187,1937279;CP007632,1937187,1937279;FO393392,1937187,1937279;CP010867,1937187,1937279;CP011325,1937187,1937279…
CP013202	Mauve	SHARED	1937280	1937290	.	.	.	Notes=Lenght10	AL732656,1937280,1937290;AE009948,1937280,1937290;CP000114,1937280,1937290;CP003810,1937280,1937290;CP003919,1937280,1937290;HF952104,1937280,1937290;HF952106,1937280,1937290;HF952105,1937280,1937290;CP007482,1937280,1937290;CP007565,1937280,1937290;HG939456,1937280,1937290;CP007631,1937280,1937290;CP007632,1937280,1937290;CP007572,1937280,1937290;CP007571,1937280,1937290;CP007570,1937280,1937290…
CP013202	Mauve	SHARED	1937291	1937505	.	.	.	Notes=Lenght214	CP000114,1937291,1937505;CP003810,1937291,1937505;HF952104,1937291,1937505;HF952106,1937291,1937505;CP007631,1937291,1937505;CP010867,1937291,1937505;CP011325,1937291,1937505;CP011326,1937291,1937505;CP011327,1937291,1937505;CP010319,1937291,1937505;CP012419,1937291,1937505;
CP013202	Mauve	SHARED	1938020	1939186	.	.	.	Notes=Lenght1166	CP003919,1938020,1939186;HF952104,1938020,1939186;HF952106,1938020,1939186;CP007482,1938020,1939186;CP007565,1938020,1939186;CP007631,1938020,1939186;CP006910,1938020,1939186;CP007572,1938020,1939186;CP007571,1938020,1939186;CP007570,1938020,1939186;FO393392,1938020,1939186;CP010867,1938020,1939186;CP011328,1938020,1939186;CP010319,1938020,1939186;
CP013202	Mauve	SHARED	1939271	1939340	.	.	.	Notes=Lenght69	AL732656,1939271,1939340;AE009948,1939271,1939340;CP000114,1939271,1939340;CP003810,1939271,1939340;CP003919,1939271,1939340;HF952104,1939271,1939340;HF952106,1939271,1939340;HF952105,1939271,1939340;CP007482,1939271,1939340;CP007565,1939271,1939340;HG939456,1939271,1939340;CP007631,1939271,1939340;CP007632,1939271,1939340;CP006910,1939271,1939340;CP007572,1939271,1939340;CP007571,1939271,1939340…
CP013202	Mauve	SHARED	1941488	1942986	.	.	.	Notes=Lenght1498	AE009948,1941488,1942986;CP007631,1941488,1942986;CP011329,1941488,1942986;
CP013202	Mauve	SHARED	1942988	1943965	.	.	.	Notes=Lenght977	CP007631,1942988,1943965;
CP013202	Mauve	SHARED	1947277	1947626	.	.	.	Notes=Lenght349	AE009948,1947277,1947626;CP011329,1947277,1947626;
CP013202	Mauve	SHARED	1947633	1947726	.	.	.	Notes=Lenght93	AE009948,1947633,1947726;CP011329,1947633,1947726;
CP013202	Mauve	SHARED	1947726	1948197	.	.	.	Notes=Lenght471	AE009948,1947726,1948197;CP011329,1947726,1948197;
CP013202	Mauve	SHARED	1948198	1950598	.	.	.	Notes=Lenght2400	AE009948,1948198,1950598;HG939456,1948198,1950598;CP007632,1948198,1950598;CP011329,1948198,1950598;
CP013202	Mauve	SHARED	1950599	1950610	.	.	.	Notes=Lenght11	AE009948,1950599,1950610;HG939456,1950599,1950610;CP007632,1950599,1950610;CP011329,1950599,1950610;
CP013202	Mauve	SHARED	1950610	1951125	.	.	.	Notes=Lenght515	AE009948,1950610,1951125;HG939456,1950610,1951125;CP007632,1950610,1951125;CP011329,1950610,1951125;
CP013202	Mauve	SHARED	1951127	1951676	.	.	.	Notes=Lenght549	AE009948,1951127,1951676;CP011329,1951127,1951676;
CP013202	Mauve	SHARED	1951676	1952475	.	.	.	Notes=Lenght799	AE009948,1951676,1952475;HG939456,1951676,1952475;CP007632,1951676,1952475;CP011329,1951676,1952475;
CP013202	Mauve	SHARED	1952477	1954704	.	.	.	Notes=Lenght2227	AE009948,1952477,1954704;CP011329,1952477,1954704;
CP013202	Mauve	SHARED	1954704	1956075	.	.	.	Notes=Lenght1371	AE009948,1954704,1956075;CP011329,1954704,1956075;
CP013202	Mauve	SHARED	1956096	1957798	.	.	.	Notes=Lenght1702	AE009948,1956096,1957798;CP011329,1956096,1957798;
CP013202	Mauve	SHARED	1957799	1958358	.	.	.	Notes=Lenght559	AE009948,1957799,1958358;HG939456,1957799,1958358;CP007632,1957799,1958358;CP011329,1957799,1958358;
CP013202	Mauve	SHARED	1958360	1958696	.	.	.	Notes=Lenght336	AE009948,1958360,1958696;CP011329,1958360,1958696;
CP013202	Mauve	SHARED	1958697	1958963	.	.	.	Notes=Lenght266	CP011329,1958697,1958963;
CP013202	Mauve	SHARED	1958963	1959019	.	.	.	Notes=Lenght56	CP007632,1958963,1959019;CP011329,1958963,1959019;
CP013202	Mauve	SHARED	1959020	1959044	.	.	.	Notes=Lenght24	CP011329,1959020,1959044;
CP013202	Mauve	SHARED	1959044	1959058	.	.	.	Notes=Lenght14	CP007632,1959044,1959058;CP011329,1959044,1959058;
CP013202	Mauve	SHARED	1959058	1959150	.	.	.	Notes=Lenght92	AE009948,1959058,1959150;HG939456,1959058,1959150;CP007632,1959058,1959150;CP011329,1959058,1959150;
CP013202	Mauve	SHARED	1959151	1959425	.	.	.	Notes=Lenght274	HG939456,1959151,1959425;CP007632,1959151,1959425;
CP013202	Mauve	SHARED	1960226	1960273	.	.	.	Notes=Lenght47	HG939456,1960226,1960273;CP007632,1960226,1960273;
CP013202	Mauve	SHARED	1960274	1960357	.	.	.	Notes=Lenght83	AE009948,1960274,1960357;HG939456,1960274,1960357;CP007632,1960274,1960357;CP011329,1960274,1960357;
CP013202	Mauve	SHARED	1960359	1960675	.	.	.	Notes=Lenght316	HG939456,1960359,1960675;CP007632,1960359,1960675;
CP013202	Mauve	SHARED	1960780	1961185	.	.	.	Notes=Lenght405	HG939456,1960780,1961185;CP007632,1960780,1961185;
CP013202	Mauve	SHARED	1961186	1961267	.	.	.	Notes=Lenght81	AE009948,1961186,1961267;HG939456,1961186,1961267;CP007632,1961186,1961267;CP011329,1961186,1961267;
CP013202	Mauve	SHARED	1961269	1961376	.	.	.	Notes=Lenght107	HG939456,1961269,1961376;CP007632,1961269,1961376;
CP013202	Mauve	SHARED	1961644	1962126	.	.	.	Notes=Lenght482	HG939456,1961644,1962126;CP007632,1961644,1962126;
CP013202	Mauve	SHARED	1962526	1962829	.	.	.	Notes=Lenght303	HG939456,1962526,1962829;CP007632,1962526,1962829;
CP013202	Mauve	SHARED	1962880	1962953	.	.	.	Notes=Lenght73	HG939456,1962880,1962953;CP007632,1962880,1962953;
CP013202	Mauve	SHARED	1962991	1963084	.	.	.	Notes=Lenght93	AE009948,1962991,1963084;CP011329,1962991,1963084;
CP013202	Mauve	SHARED	1963130	1963654	.	.	.	Notes=Lenght524	HG939456,1963130,1963654;CP007632,1963130,1963654;
CP013202	Mauve	SHARED	1963906	1963957	.	.	.	Notes=Lenght51	HG939456,1963906,1963957;CP007632,1963906,1963957;
CP013202	Mauve	SHARED	1963958	1963996	.	.	.	Notes=Lenght38	AE009948,1963958,1963996;HG939456,1963958,1963996;CP007632,1963958,1963996;CP011329,1963958,1963996;
CP013202	Mauve	SHARED	1964158	1964233	.	.	.	Notes=Lenght75	HG939456,1964158,1964233;CP007632,1964158,1964233;
CP013202	Mauve	SHARED	1964291	1964335	.	.	.	Notes=Lenght44	AE009948,1964291,1964335;CP011329,1964291,1964335;
CP013202	Mauve	SHARED	1964364	1964557	.	.	.	Notes=Lenght193	HG939456,1964364,1964557;CP007632,1964364,1964557;
CP013202	Mauve	SHARED	1964558	1965035	.	.	.	Notes=Lenght477	AE009948,1964558,1965035;HG939456,1964558,1965035;CP007632,1964558,1965035;CP011329,1964558,1965035;
CP013202	Mauve	SHARED	1965037	1965095	.	.	.	Notes=Lenght58	HG939456,1965037,1965095;CP007632,1965037,1965095;
CP013202	Mauve	SHARED	1965096	1965118	.	.	.	Notes=Lenght22	AE009948,1965096,1965118;HG939456,1965096,1965118;CP007632,1965096,1965118;CP011329,1965096,1965118;
CP013202	Mauve	SHARED	1965120	1965138	.	.	.	Notes=Lenght18	AE009948,1965120,1965138;CP011329,1965120,1965138;
CP013202	Mauve	SHARED	1965231	1965322	.	.	.	Notes=Lenght91	HG939456,1965231,1965322;CP007632,1965231,1965322;
CP013202	Mauve	SHARED	1965323	1965369	.	.	.	Notes=Lenght46	AE009948,1965323,1965369;HG939456,1965323,1965369;CP007632,1965323,1965369;CP011329,1965323,1965369;
CP013202	Mauve	SHARED	1965371	1965433	.	.	.	Notes=Lenght62	HG939456,1965371,1965433;CP007632,1965371,1965433;
CP013202	Mauve	SHARED	1965635	1966252	.	.	.	Notes=Lenght617	AE009948,1965635,1966252;CP011329,1965635,1966252;
CP013202	Mauve	SHARED	1966369	1966677	.	.	.	Notes=Lenght308	HG939456,1966369,1966677;CP007632,1966369,1966677;
CP013202	Mauve	SHARED	1966690	1966786	.	.	.	Notes=Lenght96	HG939456,1966690,1966786;CP007632,1966690,1966786;
CP013202	Mauve	SHARED	1966967	1967231	.	.	.	Notes=Lenght264	HG939456,1966967,1967231;CP007632,1966967,1967231;
CP013202	Mauve	SHARED	1967439	1967615	.	.	.	Notes=Lenght176	HG939456,1967439,1967615;CP007632,1967439,1967615;
CP013202	Mauve	SHARED	1967733	1967846	.	.	.	Notes=Lenght113	HG939456,1967733,1967846;CP007632,1967733,1967846;
CP013202	Mauve	SHARED	1968097	1970670	.	.	.	Notes=Lenght2573	HG939456,1968097,1970670;CP007631,1968097,1970670;CP007632,1968097,1970670;
CP013202	Mauve	SHARED	1970671	1970877	.	.	.	Notes=Lenght206	HG939456,1970671,1970877;CP007632,1970671,1970877;
CP013202	Mauve	SHARED	1970878	1971155	.	.	.	Notes=Lenght277	HG939456,1970878,1971155;CP007631,1970878,1971155;CP007632,1970878,1971155;
CP013202	Mauve	SHARED	1971156	1971677	.	.	.	Notes=Lenght521	HG939456,1971156,1971677;CP007632,1971156,1971677;
CP013202	Mauve	SHARED	1971678	1972380	.	.	.	Notes=Lenght702	HG939456,1971678,1972380;CP007631,1971678,1972380;CP007632,1971678,1972380;
[truncated: 161 more rows]
