# Supplementary material for: Functional annotation and distribution overview of RNA families in 27 Streptococcus agalactiae genomes
Source: BMC Genomics. 2018 Jul 28;19:556. doi: 10.1186/s12864-018-4951-z (PMC6064168; doi:10.1186/s12864-018-4951-z)
Supplement: Supplementary file 4 — GFF3 annotations for all classified Regions and ncRNAs. (ZIP 1638 kb) [file 12864_2018_4951_MOESM4_ESM.zip › Additional file 4/Core_Shared_and_Exclusive_Regions/SHARED_FO393392.gff]

FO393392	Mauve	SHARED	1703875	1703959	.	.	.	Notes=Lenght84	AE009948,1703875,1703959;CP003919,1703875,1703959;CP007482,1703875,1703959;CP007565,1703875,1703959;CP006910,1703875,1703959;CP011328,1703875,1703959;CP011329,1703875,1703959;
FO393392	Mauve	SHARED	22134	22259	.	.	.	Notes=Lenght125	CP003919,22134,22259;CP007482,22134,22259;CP007565,22134,22259;
FO393392	Mauve	SHARED	567082	567225	.	.	.	Notes=Lenght143	CP007482,567082,567225;CP007565,567082,567225;CP011328,567082,567225;CP011329,567082,567225;
FO393392	Mauve	SHARED	23225	23360	.	.	.	Notes=Lenght135	CP007482,23225,23360;CP007565,23225,23360;CP011328,23225,23360;
FO393392	Mauve	SHARED	25924	26482	.	.	.	Notes=Lenght558	CP007482,25924,26482;CP007565,25924,26482;CP011328,25924,26482;
FO393392	Mauve	SHARED	17203	17713	.	.	.	Notes=Lenght510	CP007482,17203,17713;CP006910,17203,17713;
FO393392	Mauve	SHARED	17714	22013	.	.	.	Notes=Lenght4299	CP007482,17714,22013;
FO393392	Mauve	SHARED	22260	22681	.	.	.	Notes=Lenght421	CP003919,22260,22681;HF952106,22260,22681;HF952105,22260,22681;CP007482,22260,22681;CP007565,22260,22681;HG939456,22260,22681;CP007632,22260,22681;CP011328,22260,22681;
FO393392	Mauve	SHARED	22682	23224	.	.	.	Notes=Lenght542	CP003919,22682,23224;CP007482,22682,23224;CP007565,22682,23224;CP011328,22682,23224;
FO393392	Mauve	SHARED	683404	683476	.	.	.	Notes=Lenght72	HF952105,683404,683476;CP007482,683404,683476;CP007565,683404,683476;HG939456,683404,683476;CP007632,683404,683476;CP006910,683404,683476;CP007572,683404,683476;CP007571,683404,683476;CP007570,683404,683476;CP011328,683404,683476;CP010319,683404,683476;
FO393392	Mauve	SHARED	250684	250803	.	.	.	Notes=Lenght119	CP003919,250684,250803;HF952106,250684,250803;HF952105,250684,250803;CP007482,250684,250803;CP007565,250684,250803;HG939456,250684,250803;CP007632,250684,250803;CP006910,250684,250803;CP011328,250684,250803;CP010319,250684,250803;
FO393392	Mauve	SHARED	250804	251030	.	.	.	Notes=Lenght226	CP003919,250804,251030;HF952106,250804,251030;HF952105,250804,251030;CP007482,250804,251030;CP007565,250804,251030;HG939456,250804,251030;CP007632,250804,251030;CP006910,250804,251030;CP011328,250804,251030;CP010319,250804,251030;
FO393392	Mauve	SHARED	251040	251053	.	.	.	Notes=Lenght13	CP003919,251040,251053;HF952106,251040,251053;HF952105,251040,251053;CP007482,251040,251053;CP007565,251040,251053;HG939456,251040,251053;CP007632,251040,251053;CP006910,251040,251053;CP011328,251040,251053;CP010319,251040,251053;
FO393392	Mauve	SHARED	293238	293297	.	.	.	Notes=Lenght59	CP003919,293238,293297;HF952106,293238,293297;HF952105,293238,293297;CP007482,293238,293297;CP007565,293238,293297;CP007572,293238,293297;CP007571,293238,293297;CP007570,293238,293297;CP011328,293238,293297;CP010319,293238,293297;
FO393392	Mauve	SHARED	293298	293336	.	.	.	Notes=Lenght38	CP003919,293298,293336;HF952106,293298,293336;HF952105,293298,293336;CP007482,293298,293336;CP007565,293298,293336;HG939456,293298,293336;CP006910,293298,293336;CP007572,293298,293336;CP007571,293298,293336;CP007570,293298,293336;CP011328,293298,293336;CP010319,293298,293336;
FO393392	Mauve	SHARED	293337	293356	.	.	.	Notes=Lenght19	AE009948,293337,293356;CP003919,293337,293356;HF952104,293337,293356;HF952106,293337,293356;HF952105,293337,293356;CP007482,293337,293356;CP007565,293337,293356;HG939456,293337,293356;CP007631,293337,293356;CP006910,293337,293356;CP007572,293337,293356;CP007571,293337,293356;CP007570,293337,293356;CP010867,293337,293356;CP011328,293337,293356;CP011329,293337,293356;CP010319,293337,293356;
FO393392	Mauve	SHARED	247859	247908	.	.	.	Notes=Lenght49	AL732656,247859,247908;CP000114,247859,247908;CP003810,247859,247908;CP003919,247859,247908;HF952106,247859,247908;HF952105,247859,247908;CP007482,247859,247908;CP007565,247859,247908;HG939456,247859,247908;CP007632,247859,247908;CP006910,247859,247908;CP007572,247859,247908;CP007571,247859,247908;CP007570,247859,247908;CP011325,247859,247908;CP011326,247859,247908;CP011328,247859,247908;CP010319…
FO393392	Mauve	SHARED	248852	250592	.	.	.	Notes=Lenght1740	CP003919,248852,250592;HF952106,248852,250592;HF952105,248852,250592;CP007482,248852,250592;CP007565,248852,250592;HG939456,248852,250592;CP007632,248852,250592;CP006910,248852,250592;CP011328,248852,250592;CP010319,248852,250592;
FO393392	Mauve	SHARED	250593	250683	.	.	.	Notes=Lenght90	HF952106,250593,250683;HF952105,250593,250683;CP007482,250593,250683;CP007565,250593,250683;HG939456,250593,250683;CP007632,250593,250683;CP006910,250593,250683;CP011328,250593,250683;CP010319,250593,250683;
FO393392	Mauve	SHARED	107161	107186	.	.	.	Notes=Lenght25	AL732656,107161,107186;CP000114,107161,107186;CP003919,107161,107186;HF952106,107161,107186;HF952105,107161,107186;CP007482,107161,107186;CP007565,107161,107186;HG939456,107161,107186;CP007632,107161,107186;CP006910,107161,107186;CP007572,107161,107186;CP007571,107161,107186;CP007570,107161,107186;CP011325,107161,107186;CP011326,107161,107186;CP011328,107161,107186;CP010319,107161,107186;
FO393392	Mauve	SHARED	107187	107213	.	.	.	Notes=Lenght26	AL732656,107187,107213;CP000114,107187,107213;CP003919,107187,107213;HF952106,107187,107213;HF952105,107187,107213;CP007482,107187,107213;CP007565,107187,107213;HG939456,107187,107213;CP007632,107187,107213;CP006910,107187,107213;CP007572,107187,107213;CP007571,107187,107213;CP007570,107187,107213;CP011325,107187,107213;CP011326,107187,107213;CP011327,107187,107213;CP011328,107187,107213;CP010319…
FO393392	Mauve	SHARED	107559	107616	.	.	.	Notes=Lenght57	AL732656,107559,107616;CP000114,107559,107616;CP003919,107559,107616;HF952106,107559,107616;HF952105,107559,107616;CP007482,107559,107616;CP007565,107559,107616;HG939456,107559,107616;CP007632,107559,107616;CP006910,107559,107616;CP007572,107559,107616;CP007571,107559,107616;CP007570,107559,107616;CP011325,107559,107616;CP011326,107559,107616;CP011328,107559,107616;CP010319,107559,107616;
FO393392	Mauve	SHARED	107705	107716	.	.	.	Notes=Lenght11	AL732656,107705,107716;CP000114,107705,107716;CP003919,107705,107716;HF952106,107705,107716;HF952105,107705,107716;CP007482,107705,107716;CP007565,107705,107716;HG939456,107705,107716;CP007632,107705,107716;CP006910,107705,107716;CP007572,107705,107716;CP007571,107705,107716;CP007570,107705,107716;CP011325,107705,107716;CP011327,107705,107716;CP011328,107705,107716;CP010319,107705,107716;
FO393392	Mauve	SHARED	108002	108015	.	.	.	Notes=Lenght13	CP003919,108002,108015;HF952106,108002,108015;HF952105,108002,108015;CP007482,108002,108015;CP007565,108002,108015;HG939456,108002,108015;CP007632,108002,108015;CP006910,108002,108015;CP011326,108002,108015;CP011328,108002,108015;CP010319,108002,108015;
FO393392	Mauve	SHARED	392329	392491	.	.	.	Notes=Lenght162	CP003919,392329,392491;HF952106,392329,392491;HF952105,392329,392491;CP007482,392329,392491;CP007565,392329,392491;CP011328,392329,392491;CP010319,392329,392491;
FO393392	Mauve	SHARED	417851	418681	.	.	.	Notes=Lenght830	CP003919,417851,418681;HF952106,417851,418681;HF952105,417851,418681;CP007482,417851,418681;CP007565,417851,418681;CP006910,417851,418681;CP011328,417851,418681;CP010319,417851,418681;
FO393392	Mauve	SHARED	418682	418998	.	.	.	Notes=Lenght316	CP003919,418682,418998;HF952106,418682,418998;HF952105,418682,418998;CP007482,418682,418998;CP007565,418682,418998;HG939456,418682,418998;CP007632,418682,418998;CP006910,418682,418998;CP011328,418682,418998;CP010319,418682,418998;
FO393392	Mauve	SHARED	418999	419580	.	.	.	Notes=Lenght581	CP003919,418999,419580;HF952106,418999,419580;HF952105,418999,419580;CP007482,418999,419580;CP007565,418999,419580;CP007632,418999,419580;CP006910,418999,419580;CP011328,418999,419580;CP010319,418999,419580;
FO393392	Mauve	SHARED	419581	420370	.	.	.	Notes=Lenght789	CP003919,419581,420370;HF952106,419581,420370;HF952105,419581,420370;CP007482,419581,420370;CP007565,419581,420370;HG939456,419581,420370;CP007632,419581,420370;CP006910,419581,420370;CP011328,419581,420370;CP010319,419581,420370;
FO393392	Mauve	SHARED	420371	422586	.	.	.	Notes=Lenght2215	CP003919,420371,422586;HF952106,420371,422586;HF952105,420371,422586;CP007482,420371,422586;CP007565,420371,422586;CP007632,420371,422586;CP006910,420371,422586;CP011328,420371,422586;CP010319,420371,422586;
FO393392	Mauve	SHARED	380149	380344	.	.	.	Notes=Lenght195	CP007482,380149,380344;CP007565,380149,380344;CP006910,380149,380344;CP011328,380149,380344;CP010319,380149,380344;
FO393392	Mauve	SHARED	179118	179149	.	.	.	Notes=Lenght31	AL732656,179118,179149;HF952106,179118,179149;HF952105,179118,179149;CP007482,179118,179149;CP007565,179118,179149;HG939456,179118,179149;CP007632,179118,179149;CP006910,179118,179149;CP007572,179118,179149;CP007571,179118,179149;CP007570,179118,179149;CP011328,179118,179149;CP010319,179118,179149;
FO393392	Mauve	SHARED	244366	244768	.	.	.	Notes=Lenght402	AL732656,244366,244768;CP000114,244366,244768;CP003919,244366,244768;HF952106,244366,244768;HF952105,244366,244768;CP007482,244366,244768;CP007565,244366,244768;HG939456,244366,244768;CP007632,244366,244768;CP006910,244366,244768;CP007572,244366,244768;CP007571,244366,244768;CP007570,244366,244768;CP011326,244366,244768;CP011327,244366,244768;CP011328,244366,244768;CP010319,244366,244768;
FO393392	Mauve	SHARED	455381	456907	.	.	.	Notes=Lenght1526	AL732656,455381,456907;CP003919,455381,456907;HF952106,455381,456907;HF952105,455381,456907;CP007482,455381,456907;CP007565,455381,456907;HG939456,455381,456907;CP007632,455381,456907;CP006910,455381,456907;CP007572,455381,456907;CP007571,455381,456907;CP007570,455381,456907;CP011328,455381,456907;CP010319,455381,456907;
FO393392	Mauve	SHARED	560311	560400	.	.	.	Notes=Lenght89	CP003919,560311,560400;CP007482,560311,560400;CP007565,560311,560400;CP006910,560311,560400;CP011328,560311,560400;CP010319,560311,560400;
FO393392	Mauve	SHARED	211678	213211	.	.	.	Notes=Lenght1533	CP003919,211678,213211;CP007482,211678,213211;CP007565,211678,213211;CP011328,211678,213211;
FO393392	Mauve	SHARED	213212	213426	.	.	.	Notes=Lenght214	CP003919,213212,213426;HF952106,213212,213426;CP007482,213212,213426;CP007565,213212,213426;CP011328,213212,213426;
FO393392	Mauve	SHARED	248529	248682	.	.	.	Notes=Lenght153	CP007482,248529,248682;CP007565,248529,248682;CP011328,248529,248682;
FO393392	Mauve	SHARED	248691	248783	.	.	.	Notes=Lenght92	CP003919,248691,248783;HF952105,248691,248783;CP007482,248691,248783;CP007565,248691,248783;HG939456,248691,248783;CP007632,248691,248783;CP006910,248691,248783;CP011328,248691,248783;
FO393392	Mauve	SHARED	248784	248814	.	.	.	Notes=Lenght30	CP007482,248784,248814;CP007565,248784,248814;CP007632,248784,248814;CP011328,248784,248814;
FO393392	Mauve	SHARED	26483	26506	.	.	.	Notes=Lenght23	CP007482,26483,26506;CP011328,26483,26506;
FO393392	Mauve	SHARED	26507	27173	.	.	.	Notes=Lenght666	CP007482,26507,27173;CP007565,26507,27173;CP011328,26507,27173;
FO393392	Mauve	SHARED	43488	44157	.	.	.	Notes=Lenght669	CP007482,43488,44157;CP007565,43488,44157;CP011328,43488,44157;
FO393392	Mauve	SHARED	44158	44826	.	.	.	Notes=Lenght668	CP003919,44158,44826;CP007482,44158,44826;CP007565,44158,44826;CP011328,44158,44826;
FO393392	Mauve	SHARED	74906	75127	.	.	.	Notes=Lenght221	HF952105,74906,75127;CP007482,74906,75127;CP007565,74906,75127;CP011328,74906,75127;
FO393392	Mauve	SHARED	440729	440860	.	.	.	Notes=Lenght131	CP003919,440729,440860;HF952106,440729,440860;CP007482,440729,440860;CP007565,440729,440860;CP007632,440729,440860;CP011328,440729,440860;CP010319,440729,440860;
FO393392	Mauve	SHARED	440861	440931	.	.	.	Notes=Lenght70	CP003919,440861,440931;HF952106,440861,440931;CP007482,440861,440931;CP007565,440861,440931;CP011328,440861,440931;CP010319,440861,440931;
FO393392	Mauve	SHARED	440932	441147	.	.	.	Notes=Lenght215	CP003919,440932,441147;HF952106,440932,441147;CP007482,440932,441147;CP007565,440932,441147;CP007632,440932,441147;CP011328,440932,441147;CP010319,440932,441147;
FO393392	Mauve	SHARED	441151	443821	.	.	.	Notes=Lenght2670	CP003919,441151,443821;HF952106,441151,443821;HF952105,441151,443821;CP007482,441151,443821;CP007565,441151,443821;HG939456,441151,443821;CP007632,441151,443821;CP006910,441151,443821;CP011328,441151,443821;CP010319,441151,443821;
FO393392	Mauve	SHARED	800695	800732	.	.	.	Notes=Lenght37	CP003919,800695,800732;HF952106,800695,800732;HF952105,800695,800732;CP007482,800695,800732;CP007565,800695,800732;CP006910,800695,800732;CP011328,800695,800732;CP010319,800695,800732;
FO393392	Mauve	SHARED	422587	423530	.	.	.	Notes=Lenght943	CP003919,422587,423530;HF952106,422587,423530;HF952105,422587,423530;CP007482,422587,423530;CP007565,422587,423530;CP007632,422587,423530;CP006910,422587,423530;CP011328,422587,423530;CP010319,422587,423530;
FO393392	Mauve	SHARED	423531	429123	.	.	.	Notes=Lenght5592	CP003919,423531,429123;HF952106,423531,429123;HF952105,423531,429123;CP007482,423531,429123;CP007565,423531,429123;CP007632,423531,429123;CP006910,423531,429123;CP011328,423531,429123;CP010319,423531,429123;
FO393392	Mauve	SHARED	429124	432547	.	.	.	Notes=Lenght3423	CP003919,429124,432547;HF952106,429124,432547;HF952105,429124,432547;CP007482,429124,432547;CP007565,429124,432547;CP007632,429124,432547;CP006910,429124,432547;CP011328,429124,432547;CP010319,429124,432547;
FO393392	Mauve	SHARED	432548	435863	.	.	.	Notes=Lenght3315	CP003919,432548,435863;HF952106,432548,435863;HF952105,432548,435863;CP007482,432548,435863;CP007565,432548,435863;CP007632,432548,435863;CP006910,432548,435863;CP011328,432548,435863;CP010319,432548,435863;
FO393392	Mauve	SHARED	435864	435889	.	.	.	Notes=Lenght25	CP003919,435864,435889;HF952106,435864,435889;HF952105,435864,435889;CP007482,435864,435889;CP007632,435864,435889;CP006910,435864,435889;CP011328,435864,435889;CP010319,435864,435889;
FO393392	Mauve	SHARED	435890	438258	.	.	.	Notes=Lenght2368	CP003919,435890,438258;HF952106,435890,438258;HF952105,435890,438258;CP007482,435890,438258;CP007565,435890,438258;CP007632,435890,438258;CP006910,435890,438258;CP011328,435890,438258;CP010319,435890,438258;
FO393392	Mauve	SHARED	438259	438445	.	.	.	Notes=Lenght186	HF952106,438259,438445;HF952105,438259,438445;CP007482,438259,438445;CP007565,438259,438445;CP007632,438259,438445;CP006910,438259,438445;CP011328,438259,438445;CP010319,438259,438445;
FO393392	Mauve	SHARED	438446	438737	.	.	.	Notes=Lenght291	CP003919,438446,438737;HF952106,438446,438737;HF952105,438446,438737;CP007482,438446,438737;CP007565,438446,438737;CP007632,438446,438737;CP006910,438446,438737;CP011328,438446,438737;CP010319,438446,438737;
FO393392	Mauve	SHARED	438738	440420	.	.	.	Notes=Lenght1682	CP003919,438738,440420;HF952106,438738,440420;HF952105,438738,440420;CP007482,438738,440420;CP007565,438738,440420;HG939456,438738,440420;CP007632,438738,440420;CP006910,438738,440420;CP011328,438738,440420;CP010319,438738,440420;
FO393392	Mauve	SHARED	440427	440459	.	.	.	Notes=Lenght32	CP003919,440427,440459;HF952106,440427,440459;CP007482,440427,440459;CP007565,440427,440459;CP007632,440427,440459;CP011328,440427,440459;CP010319,440427,440459;
FO393392	Mauve	SHARED	246722	246886	.	.	.	Notes=Lenght164	CP007565,246722,246886;
FO393392	Mauve	SHARED	244769	246695	.	.	.	Notes=Lenght1926	CP007565,244769,246695;
FO393392	Mauve	SHARED	1126376	1126462	.	.	.	Notes=Lenght86	CP007482,1126376,1126462;CP007565,1126376,1126462;
FO393392	Mauve	SHARED	1735997	1736101	.	.	.	Notes=Lenght104	CP003919,1735997,1736101;CP007482,1735997,1736101;CP007565,1735997,1736101;
FO393392	Mauve	SHARED	247491	247540	.	.	.	Notes=Lenght49	CP007565,247491,247540;
FO393392	Mauve	SHARED	247112	247230	.	.	.	Notes=Lenght118	CP007482,247112,247230;CP007565,247112,247230;
FO393392	Mauve	SHARED	246954	246997	.	.	.	Notes=Lenght43	CP007482,246954,246997;CP007565,246954,246997;
FO393392	Mauve	SHARED	380506	382220	.	.	.	Notes=Lenght1714	CP003919,380506,382220;CP007482,380506,382220;CP007565,380506,382220;CP006910,380506,382220;CP011328,380506,382220;CP010319,380506,382220;
FO393392	Mauve	SHARED	382221	382310	.	.	.	Notes=Lenght89	CP003919,382221,382310;HF952106,382221,382310;HF952105,382221,382310;CP007482,382221,382310;CP007565,382221,382310;CP006910,382221,382310;CP011328,382221,382310;CP010319,382221,382310;
FO393392	Mauve	SHARED	382311	383566	.	.	.	Notes=Lenght1255	CP003919,382311,383566;CP007482,382311,383566;CP007565,382311,383566;CP006910,382311,383566;CP011328,382311,383566;CP010319,382311,383566;
FO393392	Mauve	SHARED	383567	383698	.	.	.	Notes=Lenght131	CP003919,383567,383698;HF952106,383567,383698;HF952105,383567,383698;CP007482,383567,383698;CP007565,383567,383698;CP006910,383567,383698;CP011328,383567,383698;CP010319,383567,383698;
FO393392	Mauve	SHARED	383699	383741	.	.	.	Notes=Lenght42	CP003919,383699,383741;HF952106,383699,383741;HF952105,383699,383741;CP007482,383699,383741;CP007565,383699,383741;HG939456,383699,383741;CP007632,383699,383741;CP006910,383699,383741;CP011328,383699,383741;CP010319,383699,383741;
FO393392	Mauve	SHARED	74400	74420	.	.	.	Notes=Lenght20	HF952106,74400,74420;HF952105,74400,74420;CP007482,74400,74420;CP007565,74400,74420;HG939456,74400,74420;CP011328,74400,74420;CP010319,74400,74420;
FO393392	Mauve	SHARED	104951	104964	.	.	.	Notes=Lenght13	AL732656,104951,104964;CP000114,104951,104964;CP003810,104951,104964;CP003919,104951,104964;HF952106,104951,104964;HF952105,104951,104964;CP007482,104951,104964;HG939456,104951,104964;CP007632,104951,104964;CP006910,104951,104964;CP007572,104951,104964;CP007571,104951,104964;CP007570,104951,104964;CP011325,104951,104964;CP011327,104951,104964;CP011328,104951,104964;CP010319,104951,104964;
FO393392	Mauve	SHARED	106967	107030	.	.	.	Notes=Lenght63	AL732656,106967,107030;CP000114,106967,107030;CP003919,106967,107030;HF952106,106967,107030;HF952105,106967,107030;CP007482,106967,107030;CP007565,106967,107030;HG939456,106967,107030;CP007632,106967,107030;CP006910,106967,107030;CP007572,106967,107030;CP007571,106967,107030;CP007570,106967,107030;CP011325,106967,107030;CP011326,106967,107030;CP011328,106967,107030;CP010319,106967,107030;
FO393392	Mauve	SHARED	1230764	1230807	.	.	.	Notes=Lenght43	AL732656,1230764,1230807;AE009948,1230764,1230807;CP000114,1230764,1230807;CP003810,1230764,1230807;CP003919,1230764,1230807;HF952104,1230764,1230807;HF952106,1230764,1230807;HF952105,1230764,1230807;CP007482,1230764,1230807;CP007565,1230764,1230807;HG939456,1230764,1230807;CP007631,1230764,1230807;CP007632,1230764,1230807;CP006910,1230764,1230807;CP010867,1230764,1230807;CP011325,1230764,1230807…
FO393392	Mauve	SHARED	1254324	1254362	.	.	.	Notes=Lenght38	AE009948,1254324,1254362;CP000114,1254324,1254362;CP003810,1254324,1254362;CP003919,1254324,1254362;HF952106,1254324,1254362;HF952105,1254324,1254362;CP007482,1254324,1254362;CP007565,1254324,1254362;CP006910,1254324,1254362;CP011325,1254324,1254362;CP011326,1254324,1254362;CP011327,1254324,1254362;CP011328,1254324,1254362;CP010319,1254324,1254362;CP012419,1254324,1254362;
FO393392	Mauve	SHARED	1254396	1254407	.	.	.	Notes=Lenght11	AL732656,1254396,1254407;AE009948,1254396,1254407;CP000114,1254396,1254407;CP003810,1254396,1254407;CP003919,1254396,1254407;HF952106,1254396,1254407;HF952105,1254396,1254407;CP007482,1254396,1254407;CP007565,1254396,1254407;CP006910,1254396,1254407;CP007572,1254396,1254407;CP007571,1254396,1254407;CP007570,1254396,1254407;CP011325,1254396,1254407;CP011326,1254396,1254407;CP011327,1254396,1254407…
FO393392	Mauve	SHARED	1259013	1259073	.	.	.	Notes=Lenght60	AE009948,1259013,1259073;CP000114,1259013,1259073;CP003810,1259013,1259073;HF952106,1259013,1259073;HF952105,1259013,1259073;CP007482,1259013,1259073;CP007565,1259013,1259073;CP011325,1259013,1259073;CP011326,1259013,1259073;CP011327,1259013,1259073;CP011328,1259013,1259073;CP010319,1259013,1259073;CP012419,1259013,1259073;
FO393392	Mauve	SHARED	1137843	1137974	.	.	.	Notes=Lenght131	CP003810,1137843,1137974;CP003919,1137843,1137974;HF952106,1137843,1137974;HF952105,1137843,1137974;CP007482,1137843,1137974;CP007565,1137843,1137974;HG939456,1137843,1137974;CP007632,1137843,1137974;CP006910,1137843,1137974;CP011325,1137843,1137974;CP011327,1137843,1137974;CP011328,1137843,1137974;CP010319,1137843,1137974;CP012419,1137843,1137974;
FO393392	Mauve	SHARED	1137975	1138024	.	.	.	Notes=Lenght49	AL732656,1137975,1138024;CP003810,1137975,1138024;CP003919,1137975,1138024;HF952106,1137975,1138024;HF952105,1137975,1138024;CP007482,1137975,1138024;CP007565,1137975,1138024;HG939456,1137975,1138024;CP007632,1137975,1138024;CP006910,1137975,1138024;CP007572,1137975,1138024;CP007571,1137975,1138024;CP007570,1137975,1138024;CP011325,1137975,1138024;CP011327,1137975,1138024;CP011328,1137975,1138024…
FO393392	Mauve	SHARED	1138025	1138107	.	.	.	Notes=Lenght82	CP003810,1138025,1138107;CP003919,1138025,1138107;HF952106,1138025,1138107;HF952105,1138025,1138107;CP007482,1138025,1138107;CP007565,1138025,1138107;HG939456,1138025,1138107;CP007632,1138025,1138107;CP006910,1138025,1138107;CP011325,1138025,1138107;CP011327,1138025,1138107;CP011328,1138025,1138107;CP010319,1138025,1138107;CP012419,1138025,1138107;
FO393392	Mauve	SHARED	1140032	1140487	.	.	.	Notes=Lenght455	AL732656,1140032,1140487;CP003810,1140032,1140487;CP003919,1140032,1140487;HF952106,1140032,1140487;HF952105,1140032,1140487;CP007482,1140032,1140487;CP007565,1140032,1140487;HG939456,1140032,1140487;CP007632,1140032,1140487;CP006910,1140032,1140487;CP007572,1140032,1140487;CP007571,1140032,1140487;CP007570,1140032,1140487;CP011325,1140032,1140487;CP011327,1140032,1140487;CP011328,1140032,1140487…
FO393392	Mauve	SHARED	1140488	1140531	.	.	.	Notes=Lenght43	CP003810,1140488,1140531;CP003919,1140488,1140531;HF952106,1140488,1140531;HF952105,1140488,1140531;CP007482,1140488,1140531;CP007565,1140488,1140531;HG939456,1140488,1140531;CP007632,1140488,1140531;CP006910,1140488,1140531;CP011325,1140488,1140531;CP011327,1140488,1140531;CP011328,1140488,1140531;CP010319,1140488,1140531;CP012419,1140488,1140531;
FO393392	Mauve	SHARED	1142057	1142201	.	.	.	Notes=Lenght144	AL732656,1142057,1142201;CP003810,1142057,1142201;CP003919,1142057,1142201;HF952106,1142057,1142201;HF952105,1142057,1142201;CP007482,1142057,1142201;CP007565,1142057,1142201;HG939456,1142057,1142201;CP007632,1142057,1142201;CP006910,1142057,1142201;CP007572,1142057,1142201;CP007571,1142057,1142201;CP007570,1142057,1142201;CP011325,1142057,1142201;CP011327,1142057,1142201;CP011328,1142057,1142201…
FO393392	Mauve	SHARED	1207729	1207827	.	.	.	Notes=Lenght98	CP000114,1207729,1207827;CP003810,1207729,1207827;CP003919,1207729,1207827;HF952106,1207729,1207827;HF952105,1207729,1207827;CP007482,1207729,1207827;CP007565,1207729,1207827;HG939456,1207729,1207827;CP007632,1207729,1207827;CP011325,1207729,1207827;CP011326,1207729,1207827;CP011327,1207729,1207827;CP011328,1207729,1207827;CP010319,1207729,1207827;CP012419,1207729,1207827;
FO393392	Mauve	SHARED	1137743	1137760	.	.	.	Notes=Lenght17	AL732656,1137743,1137760;CP003810,1137743,1137760;CP003919,1137743,1137760;HF952106,1137743,1137760;HF952105,1137743,1137760;CP007482,1137743,1137760;CP007565,1137743,1137760;HG939456,1137743,1137760;CP007632,1137743,1137760;CP006910,1137743,1137760;CP007572,1137743,1137760;CP007571,1137743,1137760;CP007570,1137743,1137760;CP011325,1137743,1137760;CP011327,1137743,1137760;CP011328,1137743,1137760…
FO393392	Mauve	SHARED	1137761	1137828	.	.	.	Notes=Lenght67	CP003810,1137761,1137828;CP003919,1137761,1137828;HF952106,1137761,1137828;HF952105,1137761,1137828;CP007482,1137761,1137828;CP007565,1137761,1137828;HG939456,1137761,1137828;CP007632,1137761,1137828;CP006910,1137761,1137828;CP011325,1137761,1137828;CP011327,1137761,1137828;CP011328,1137761,1137828;CP010319,1137761,1137828;CP012419,1137761,1137828;
FO393392	Mauve	SHARED	1107629	1107772	.	.	.	Notes=Lenght143	AL732656,1107629,1107772;AE009948,1107629,1107772;CP000114,1107629,1107772;CP003810,1107629,1107772;HF952106,1107629,1107772;CP007482,1107629,1107772;CP007565,1107629,1107772;CP007572,1107629,1107772;CP007571,1107629,1107772;CP007570,1107629,1107772;CP011325,1107629,1107772;CP011326,1107629,1107772;CP011327,1107629,1107772;CP011328,1107629,1107772;CP011329,1107629,1107772;CP010319,1107629,1107772…
FO393392	Mauve	SHARED	1703826	1703874	.	.	.	Notes=Lenght48	CP000114,1703826,1703874;CP003810,1703826,1703874;CP003919,1703826,1703874;CP007482,1703826,1703874;CP007565,1703826,1703874;CP006910,1703826,1703874;CP011325,1703826,1703874;CP011326,1703826,1703874;CP011327,1703826,1703874;CP011328,1703826,1703874;CP012419,1703826,1703874;
FO393392	Mauve	SHARED	1704096	1704176	.	.	.	Notes=Lenght80	CP000114,1704096,1704176;CP003810,1704096,1704176;CP003919,1704096,1704176;CP007482,1704096,1704176;CP007565,1704096,1704176;CP006910,1704096,1704176;CP011325,1704096,1704176;CP011326,1704096,1704176;CP011327,1704096,1704176;CP011328,1704096,1704176;CP012419,1704096,1704176;
FO393392	Mauve	SHARED	1704181	1704539	.	.	.	Notes=Lenght358	AL732656,1704181,1704539;AE009948,1704181,1704539;CP000114,1704181,1704539;CP003810,1704181,1704539;CP003919,1704181,1704539;HF952106,1704181,1704539;HF952105,1704181,1704539;CP007482,1704181,1704539;CP007565,1704181,1704539;HG939456,1704181,1704539;CP007631,1704181,1704539;CP007632,1704181,1704539;CP006910,1704181,1704539;CP007572,1704181,1704539;CP007571,1704181,1704539;CP007570,1704181,1704539…
FO393392	Mauve	SHARED	1808940	1808969	.	.	.	Notes=Lenght29	AL732656,1808940,1808969;AE009948,1808940,1808969;CP000114,1808940,1808969;CP003810,1808940,1808969;CP003919,1808940,1808969;HF952106,1808940,1808969;HF952105,1808940,1808969;CP007482,1808940,1808969;CP007565,1808940,1808969;HG939456,1808940,1808969;CP007632,1808940,1808969;CP006910,1808940,1808969;CP007572,1808940,1808969;CP007571,1808940,1808969;CP007570,1808940,1808969;CP011325,1808940,1808969…
FO393392	Mauve	SHARED	1782396	1782517	.	.	.	Notes=Lenght121	AL732656,1782396,1782517;CP003919,1782396,1782517;HF952105,1782396,1782517;CP007482,1782396,1782517;CP007565,1782396,1782517;HG939456,1782396,1782517;CP007632,1782396,1782517;CP007572,1782396,1782517;CP007571,1782396,1782517;CP007570,1782396,1782517;CP011328,1782396,1782517;CP012419,1782396,1782517;
FO393392	Mauve	SHARED	1611064	1611084	.	.	.	Notes=Lenght20	AL732656,1611064,1611084;AE009948,1611064,1611084;CP000114,1611064,1611084;CP003810,1611064,1611084;CP003919,1611064,1611084;HF952106,1611064,1611084;HF952105,1611064,1611084;CP007482,1611064,1611084;CP007565,1611064,1611084;HG939456,1611064,1611084;CP007632,1611064,1611084;CP006910,1611064,1611084;CP007572,1611064,1611084;CP007571,1611064,1611084;CP007570,1611064,1611084;CP011325,1611064,1611084…
FO393392	Mauve	SHARED	1626909	1626919	.	.	.	Notes=Lenght10	AE009948,1626909,1626919;CP000114,1626909,1626919;CP003810,1626909,1626919;CP003919,1626909,1626919;HF952106,1626909,1626919;HF952105,1626909,1626919;CP007482,1626909,1626919;CP007565,1626909,1626919;HG939456,1626909,1626919;CP007632,1626909,1626919;CP011325,1626909,1626919;CP011326,1626909,1626919;CP011327,1626909,1626919;CP011328,1626909,1626919;CP011329,1626909,1626919;CP010319,1626909,1626919…
FO393392	Mauve	SHARED	1703649	1703713	.	.	.	Notes=Lenght64	CP000114,1703649,1703713;CP003810,1703649,1703713;CP003919,1703649,1703713;CP007482,1703649,1703713;CP007565,1703649,1703713;CP006910,1703649,1703713;CP011325,1703649,1703713;CP011326,1703649,1703713;CP011327,1703649,1703713;CP011328,1703649,1703713;CP012419,1703649,1703713;
FO393392	Mauve	SHARED	1626920	1627320	.	.	.	Notes=Lenght400	AL732656,1626920,1627320;AE009948,1626920,1627320;CP000114,1626920,1627320;CP003810,1626920,1627320;CP003919,1626920,1627320;HF952106,1626920,1627320;HF952105,1626920,1627320;CP007482,1626920,1627320;CP007565,1626920,1627320;HG939456,1626920,1627320;CP007632,1626920,1627320;CP007572,1626920,1627320;CP007571,1626920,1627320;CP007570,1626920,1627320;CP011325,1626920,1627320;CP011326,1626920,1627320…
FO393392	Mauve	SHARED	244117	244365	.	.	.	Notes=Lenght248	AL732656,244117,244365;CP000114,244117,244365;CP003810,244117,244365;CP003919,244117,244365;HF952106,244117,244365;HF952105,244117,244365;CP007482,244117,244365;CP007565,244117,244365;HG939456,244117,244365;CP007632,244117,244365;CP006910,244117,244365;CP007572,244117,244365;CP007571,244117,244365;CP007570,244117,244365;CP011326,244117,244365;CP011327,244117,244365;CP011328,244117,244365;CP010319…
FO393392	Mauve	SHARED	859573	859601	.	.	.	Notes=Lenght28	AL732656,859573,859601;AE009948,859573,859601;CP000114,859573,859601;CP003810,859573,859601;CP003919,859573,859601;HF952104,859573,859601;HF952106,859573,859601;HF952105,859573,859601;CP007482,859573,859601;CP007565,859573,859601;HG939456,859573,859601;CP007631,859573,859601;CP007632,859573,859601;CP007572,859573,859601;CP007571,859573,859601;CP007570,859573,859601;CP011325,859573,859601;CP011326…
FO393392	Mauve	SHARED	914370	914426	.	.	.	Notes=Lenght56	CP000114,914370,914426;CP003810,914370,914426;CP003919,914370,914426;HF952105,914370,914426;CP007482,914370,914426;CP007565,914370,914426;HG939456,914370,914426;CP007632,914370,914426;CP006910,914370,914426;CP011325,914370,914426;CP011326,914370,914426;CP011327,914370,914426;CP011328,914370,914426;CP010319,914370,914426;CP012419,914370,914426;
FO393392	Mauve	SHARED	316080	316280	.	.	.	Notes=Lenght200	AL732656,316080,316280;AE009948,316080,316280;CP000114,316080,316280;CP003810,316080,316280;CP003919,316080,316280;HF952104,316080,316280;HF952106,316080,316280;HF952105,316080,316280;CP007482,316080,316280;CP007565,316080,316280;HG939456,316080,316280;CP007631,316080,316280;CP007632,316080,316280;CP006910,316080,316280;CP007572,316080,316280;CP007571,316080,316280;CP007570,316080,316280;CP010867…
FO393392	Mauve	SHARED	105348	105448	.	.	.	Notes=Lenght100	AL732656,105348,105448;CP003919,105348,105448;HF952106,105348,105448;HF952105,105348,105448;CP007482,105348,105448;CP007565,105348,105448;HG939456,105348,105448;CP007632,105348,105448;CP006910,105348,105448;CP007572,105348,105448;CP007571,105348,105448;CP007570,105348,105448;CP011328,105348,105448;CP010319,105348,105448;CP012419,105348,105448;
FO393392	Mauve	SHARED	106713	106783	.	.	.	Notes=Lenght70	AL732656,106713,106783;CP000114,106713,106783;CP003810,106713,106783;CP003919,106713,106783;HF952106,106713,106783;HF952105,106713,106783;CP007482,106713,106783;CP007565,106713,106783;HG939456,106713,106783;CP007632,106713,106783;CP006910,106713,106783;CP007572,106713,106783;CP007571,106713,106783;CP007570,106713,106783;CP011325,106713,106783;CP011326,106713,106783;CP011327,106713,106783;CP011328…
FO393392	Mauve	SHARED	107417	107516	.	.	.	Notes=Lenght99	AL732656,107417,107516;CP000114,107417,107516;CP003810,107417,107516;CP003919,107417,107516;HF952106,107417,107516;HF952105,107417,107516;CP007482,107417,107516;CP007565,107417,107516;HG939456,107417,107516;CP007632,107417,107516;CP006910,107417,107516;CP007572,107417,107516;CP007571,107417,107516;CP007570,107417,107516;CP011325,107417,107516;CP011326,107417,107516;CP011327,107417,107516;CP011328…
FO393392	Mauve	SHARED	107517	107558	.	.	.	Notes=Lenght41	AL732656,107517,107558;CP000114,107517,107558;CP003810,107517,107558;CP003919,107517,107558;HF952106,107517,107558;HF952105,107517,107558;CP007482,107517,107558;CP007565,107517,107558;HG939456,107517,107558;CP007632,107517,107558;CP006910,107517,107558;CP007572,107517,107558;CP007571,107517,107558;CP007570,107517,107558;CP011325,107517,107558;CP011326,107517,107558;CP011328,107517,107558;CP010319…
FO393392	Mauve	SHARED	315739	316073	.	.	.	Notes=Lenght334	AL732656,315739,316073;AE009948,315739,316073;CP000114,315739,316073;CP003810,315739,316073;CP003919,315739,316073;HF952106,315739,316073;HF952105,315739,316073;CP007482,315739,316073;CP007565,315739,316073;HG939456,315739,316073;CP007632,315739,316073;CP006910,315739,316073;CP007572,315739,316073;CP007571,315739,316073;CP007570,315739,316073;CP010867,315739,316073;CP011325,315739,316073;CP011326…
FO393392	Mauve	SHARED	449786	450469	.	.	.	Notes=Lenght683	CP003919,449786,450469;HF952106,449786,450469;HF952105,449786,450469;CP007482,449786,450469;CP007565,449786,450469;CP007632,449786,450469;CP011328,449786,450469;CP012419,449786,450469;
FO393392	Mauve	SHARED	450525	450556	.	.	.	Notes=Lenght31	CP003919,450525,450556;HF952106,450525,450556;HF952105,450525,450556;CP007482,450525,450556;CP007565,450525,450556;HG939456,450525,450556;CP007632,450525,450556;CP006910,450525,450556;CP011328,450525,450556;CP012419,450525,450556;
FO393392	Mauve	SHARED	450557	450612	.	.	.	Notes=Lenght55	CP003919,450557,450612;HF952106,450557,450612;HF952105,450557,450612;CP007482,450557,450612;CP007565,450557,450612;HG939456,450557,450612;CP007632,450557,450612;CP006910,450557,450612;CP007572,450557,450612;CP007571,450557,450612;CP007570,450557,450612;CP011328,450557,450612;CP010319,450557,450612;CP012419,450557,450612;
FO393392	Mauve	SHARED	398769	398962	.	.	.	Notes=Lenght193	AL732656,398769,398962;CP000114,398769,398962;CP003810,398769,398962;CP003919,398769,398962;HF952106,398769,398962;HF952105,398769,398962;CP007482,398769,398962;CP007565,398769,398962;CP007632,398769,398962;CP006910,398769,398962;CP007572,398769,398962;CP007571,398769,398962;CP007570,398769,398962;CP011325,398769,398962;CP011326,398769,398962;CP011327,398769,398962;CP011328,398769,398962;CP010319…
FO393392	Mauve	SHARED	661609	662206	.	.	.	Notes=Lenght597	CP007482,661609,662206;CP007565,661609,662206;CP011328,661609,662206;
FO393392	Mauve	SHARED	660956	661507	.	.	.	Notes=Lenght551	CP007482,660956,661507;CP007565,660956,661507;CP011328,660956,661507;
FO393392	Mauve	SHARED	583890	583903	.	.	.	Notes=Lenght13	CP003919,583890,583903;CP007482,583890,583903;CP007565,583890,583903;CP011328,583890,583903;
FO393392	Mauve	SHARED	582768	582845	.	.	.	Notes=Lenght77	CP003919,582768,582845;CP007482,582768,582845;CP007565,582768,582845;HG939456,582768,582845;CP007632,582768,582845;CP011328,582768,582845;
FO393392	Mauve	SHARED	582322	582365	.	.	.	Notes=Lenght43	CP003919,582322,582365;CP007482,582322,582365;CP007565,582322,582365;HG939456,582322,582365;CP007632,582322,582365;CP011328,582322,582365;
FO393392	Mauve	SHARED	447933	448676	.	.	.	Notes=Lenght743	CP003919,447933,448676;HF952105,447933,448676;CP007482,447933,448676;CP007565,447933,448676;CP007632,447933,448676;CP011328,447933,448676;
FO393392	Mauve	SHARED	446416	447932	.	.	.	Notes=Lenght1516	CP003919,446416,447932;HF952106,446416,447932;HF952105,446416,447932;CP007482,446416,447932;CP007565,446416,447932;CP007632,446416,447932;CP011328,446416,447932;
FO393392	Mauve	SHARED	444907	446415	.	.	.	Notes=Lenght1508	CP003919,444907,446415;HF952106,444907,446415;HF952105,444907,446415;CP007482,444907,446415;CP007565,444907,446415;HG939456,444907,446415;CP007632,444907,446415;CP011328,444907,446415;
FO393392	Mauve	SHARED	443893	444906	.	.	.	Notes=Lenght1013	CP003919,443893,444906;CP007482,443893,444906;CP007565,443893,444906;CP011328,443893,444906;
FO393392	Mauve	SHARED	443822	443892	.	.	.	Notes=Lenght70	CP003919,443822,443892;HF952106,443822,443892;HF952105,443822,443892;CP007482,443822,443892;CP007565,443822,443892;HG939456,443822,443892;CP007632,443822,443892;CP011328,443822,443892;
FO393392	Mauve	SHARED	440638	440728	.	.	.	Notes=Lenght90	CP003919,440638,440728;HF952106,440638,440728;CP007482,440638,440728;CP007565,440638,440728;CP007632,440638,440728;CP011328,440638,440728;
FO393392	Mauve	SHARED	440598	440637	.	.	.	Notes=Lenght39	CP003919,440598,440637;HF952106,440598,440637;CP007482,440598,440637;CP007565,440598,440637;CP011328,440598,440637;
FO393392	Mauve	SHARED	440536	440597	.	.	.	Notes=Lenght61	CP003919,440536,440597;HF952106,440536,440597;HF952105,440536,440597;CP007482,440536,440597;CP007565,440536,440597;CP007632,440536,440597;CP011328,440536,440597;
FO393392	Mauve	SHARED	440506	440528	.	.	.	Notes=Lenght22	CP007482,440506,440528;CP007565,440506,440528;CP011328,440506,440528;
FO393392	Mauve	SHARED	1042168	1042759	.	.	.	Notes=Lenght591	CP003919,1042168,1042759;CP007482,1042168,1042759;CP007565,1042168,1042759;CP011328,1042168,1042759;
FO393392	Mauve	SHARED	1042020	1042167	.	.	.	Notes=Lenght147	CP003919,1042020,1042167;HF952106,1042020,1042167;CP007482,1042020,1042167;CP007565,1042020,1042167;CP011328,1042020,1042167;
FO393392	Mauve	SHARED	1041991	1042019	.	.	.	Notes=Lenght28	CP003919,1041991,1042019;CP007482,1041991,1042019;CP007565,1041991,1042019;CP011328,1041991,1042019;
FO393392	Mauve	SHARED	1041702	1041990	.	.	.	Notes=Lenght288	CP003919,1041702,1041990;HF952106,1041702,1041990;CP007482,1041702,1041990;CP007565,1041702,1041990;CP011328,1041702,1041990;
FO393392	Mauve	SHARED	1041233	1041499	.	.	.	Notes=Lenght266	CP003919,1041233,1041499;HF952106,1041233,1041499;CP007482,1041233,1041499;CP007565,1041233,1041499;CP011328,1041233,1041499;
FO393392	Mauve	SHARED	1041086	1041130	.	.	.	Notes=Lenght44	CP003919,1041086,1041130;HF952106,1041086,1041130;CP007482,1041086,1041130;CP007565,1041086,1041130;CP011328,1041086,1041130;
FO393392	Mauve	SHARED	1709485	1709497	.	.	.	Notes=Lenght12	CP003919,1709485,1709497;CP007482,1709485,1709497;CP011328,1709485,1709497;
FO393392	Mauve	SHARED	555512	555536	.	.	.	Notes=Lenght24	CP007482,555512,555536;CP007565,555512,555536;CP011328,555512,555536;
FO393392	Mauve	SHARED	450481	450524	.	.	.	Notes=Lenght43	CP003919,450481,450524;HF952106,450481,450524;HF952105,450481,450524;CP007482,450481,450524;CP007565,450481,450524;HG939456,450481,450524;CP007632,450481,450524;CP011328,450481,450524;
FO393392	Mauve	SHARED	449289	449785	.	.	.	Notes=Lenght496	CP003919,449289,449785;HF952106,449289,449785;HF952105,449289,449785;CP007482,449289,449785;CP007565,449289,449785;CP007632,449289,449785;CP011328,449289,449785;
FO393392	Mauve	SHARED	449272	449288	.	.	.	Notes=Lenght16	CP003919,449272,449288;CP007482,449272,449288;CP007565,449272,449288;CP011328,449272,449288;
FO393392	Mauve	SHARED	448677	449271	.	.	.	Notes=Lenght594	CP003919,448677,449271;CP007482,448677,449271;CP007565,448677,449271;CP007632,448677,449271;CP011328,448677,449271;
FO393392	Mauve	SHARED	1044430	1044666	.	.	.	Notes=Lenght236	CP003919,1044430,1044666;CP007482,1044430,1044666;CP007565,1044430,1044666;CP011328,1044430,1044666;
FO393392	Mauve	SHARED	1044223	1044429	.	.	.	Notes=Lenght206	CP003919,1044223,1044429;CP007482,1044223,1044429;CP007565,1044223,1044429;CP006910,1044223,1044429;CP011328,1044223,1044429;
FO393392	Mauve	SHARED	1043459	1044222	.	.	.	Notes=Lenght763	CP003919,1043459,1044222;CP007482,1043459,1044222;CP007565,1043459,1044222;CP011328,1043459,1044222;
FO393392	Mauve	SHARED	1042760	1043458	.	.	.	Notes=Lenght698	AL732656,1042760,1043458;CP003919,1042760,1043458;CP007482,1042760,1043458;CP007565,1042760,1043458;CP011328,1042760,1043458;
FO393392	Mauve	SHARED	1134313	1134462	.	.	.	Notes=Lenght149	HF952106,1134313,1134462;HF952105,1134313,1134462;CP007482,1134313,1134462;CP007565,1134313,1134462;CP006910,1134313,1134462;CP011328,1134313,1134462;CP010319,1134313,1134462;
FO393392	Mauve	SHARED	1134080	1134312	.	.	.	Notes=Lenght232	HF952106,1134080,1134312;HF952105,1134080,1134312;CP007482,1134080,1134312;CP007565,1134080,1134312;CP006910,1134080,1134312;CP011328,1134080,1134312;CP010319,1134080,1134312;
FO393392	Mauve	SHARED	1134017	1134079	.	.	.	Notes=Lenght62	AL732656,1134017,1134079;HF952106,1134017,1134079;HF952105,1134017,1134079;CP007482,1134017,1134079;CP007565,1134017,1134079;CP006910,1134017,1134079;CP007572,1134017,1134079;CP007571,1134017,1134079;CP007570,1134017,1134079;CP011328,1134017,1134079;CP010319,1134017,1134079;
FO393392	Mauve	SHARED	1133980	1134016	.	.	.	Notes=Lenght36	HF952106,1133980,1134016;HF952105,1133980,1134016;CP007482,1133980,1134016;CP007565,1133980,1134016;CP006910,1133980,1134016;CP011328,1133980,1134016;CP010319,1133980,1134016;
FO393392	Mauve	SHARED	1133917	1133979	.	.	.	Notes=Lenght62	HF952106,1133917,1133979;HF952105,1133917,1133979;CP007482,1133917,1133979;CP007565,1133917,1133979;CP011328,1133917,1133979;CP010319,1133917,1133979;
FO393392	Mauve	SHARED	1133803	1133916	.	.	.	Notes=Lenght113	AL732656,1133803,1133916;HF952106,1133803,1133916;HF952105,1133803,1133916;CP007482,1133803,1133916;CP007565,1133803,1133916;CP007572,1133803,1133916;CP007571,1133803,1133916;CP007570,1133803,1133916;CP011328,1133803,1133916;CP010319,1133803,1133916;
FO393392	Mauve	SHARED	1266691	1266721	.	.	.	Notes=Lenght30	CP007565,1266691,1266721;CP011328,1266691,1266721;
FO393392	Mauve	SHARED	1133544	1133802	.	.	.	Notes=Lenght258	HF952106,1133544,1133802;HF952105,1133544,1133802;CP007482,1133544,1133802;CP007565,1133544,1133802;CP011328,1133544,1133802;CP010319,1133544,1133802;
FO393392	Mauve	SHARED	1132775	1133543	.	.	.	Notes=Lenght768	AL732656,1132775,1133543;HF952106,1132775,1133543;HF952105,1132775,1133543;CP007482,1132775,1133543;CP007565,1132775,1133543;CP007572,1132775,1133543;CP007571,1132775,1133543;CP007570,1132775,1133543;CP011328,1132775,1133543;CP010319,1132775,1133543;
FO393392	Mauve	SHARED	1132660	1132767	.	.	.	Notes=Lenght107	AL732656,1132660,1132767;CP003919,1132660,1132767;HF952106,1132660,1132767;HF952105,1132660,1132767;CP007482,1132660,1132767;CP007565,1132660,1132767;HG939456,1132660,1132767;CP007572,1132660,1132767;CP007571,1132660,1132767;CP007570,1132660,1132767;CP011328,1132660,1132767;CP010319,1132660,1132767;
FO393392	Mauve	SHARED	1044680	1044977	.	.	.	Notes=Lenght297	CP000114,1044680,1044977;CP003810,1044680,1044977;CP003919,1044680,1044977;CP007482,1044680,1044977;CP007565,1044680,1044977;CP011325,1044680,1044977;CP011326,1044680,1044977;CP011327,1044680,1044977;CP011328,1044680,1044977;CP010319,1044680,1044977;
FO393392	Mauve	SHARED	1044667	1044679	.	.	.	Notes=Lenght12	CP003919,1044667,1044679;CP007482,1044667,1044679;CP007565,1044667,1044679;CP011328,1044667,1044679;CP010319,1044667,1044679;
FO393392	Mauve	SHARED	1246094	1246804	.	.	.	Notes=Lenght710	CP007482,1246094,1246804;CP007565,1246094,1246804;CP011328,1246094,1246804;
FO393392	Mauve	SHARED	915996	916030	.	.	.	Notes=Lenght34	AL732656,915996,916030;AE009948,915996,916030;CP003919,915996,916030;HF952106,915996,916030;HF952105,915996,916030;CP007482,915996,916030;CP007565,915996,916030;HG939456,915996,916030;CP007632,915996,916030;CP007572,915996,916030;CP007571,915996,916030;CP007570,915996,916030;CP011328,915996,916030;CP011329,915996,916030;CP010319,915996,916030;
FO393392	Mauve	SHARED	915800	915995	.	.	.	Notes=Lenght195	AL732656,915800,915995;AE009948,915800,915995;HF952106,915800,915995;HF952105,915800,915995;CP007482,915800,915995;CP007565,915800,915995;HG939456,915800,915995;CP007632,915800,915995;CP007572,915800,915995;CP007571,915800,915995;CP007570,915800,915995;CP011328,915800,915995;CP011329,915800,915995;CP010319,915800,915995;
FO393392	Mauve	SHARED	915571	915799	.	.	.	Notes=Lenght228	AL732656,915571,915799;AE009948,915571,915799;HF952106,915571,915799;HF952105,915571,915799;CP007482,915571,915799;CP007565,915571,915799;HG939456,915571,915799;CP007632,915571,915799;CP007572,915571,915799;CP007571,915571,915799;CP007570,915571,915799;CP011328,915571,915799;CP011329,915571,915799;CP010319,915571,915799;
FO393392	Mauve	SHARED	915092	915570	.	.	.	Notes=Lenght478	AL732656,915092,915570;AE009948,915092,915570;CP003919,915092,915570;HF952106,915092,915570;HF952105,915092,915570;CP007482,915092,915570;CP007565,915092,915570;HG939456,915092,915570;CP007632,915092,915570;CP007572,915092,915570;CP007571,915092,915570;CP007570,915092,915570;CP011328,915092,915570;CP011329,915092,915570;CP010319,915092,915570;
FO393392	Mauve	SHARED	914681	915091	.	.	.	Notes=Lenght410	AL732656,914681,915091;AE009948,914681,915091;CP003919,914681,915091;HF952106,914681,915091;HF952105,914681,915091;CP007482,914681,915091;CP007565,914681,915091;HG939456,914681,915091;CP007632,914681,915091;CP006910,914681,915091;CP007572,914681,915091;CP007571,914681,915091;CP007570,914681,915091;CP011328,914681,915091;CP011329,914681,915091;CP010319,914681,915091;
FO393392	Mauve	SHARED	1519883	1520089	.	.	.	Notes=Lenght206	HF952105,1519883,1520089;CP007482,1519883,1520089;CP007565,1519883,1520089;CP011328,1519883,1520089;
FO393392	Mauve	SHARED	1378195	1379448	.	.	.	Notes=Lenght1253	CP007482,1378195,1379448;CP007565,1378195,1379448;CP011328,1378195,1379448;
FO393392	Mauve	SHARED	1108137	1108169	.	.	.	Notes=Lenght32	HF952106,1108137,1108169;CP007482,1108137,1108169;CP007565,1108137,1108169;CP011328,1108137,1108169;CP010319,1108137,1108169;
FO393392	Mauve	SHARED	1108071	1108136	.	.	.	Notes=Lenght65	CP003919,1108071,1108136;HF952106,1108071,1108136;CP007482,1108071,1108136;CP007565,1108071,1108136;CP011328,1108071,1108136;CP010319,1108071,1108136;
FO393392	Mauve	SHARED	1107781	1108070	.	.	.	Notes=Lenght289	CP003919,1107781,1108070;HF952106,1107781,1108070;CP007482,1107781,1108070;CP007565,1107781,1108070;CP011328,1107781,1108070;CP010319,1107781,1108070;
FO393392	Mauve	SHARED	1107539	1107628	.	.	.	Notes=Lenght89	HF952106,1107539,1107628;HF952105,1107539,1107628;CP007482,1107539,1107628;CP007565,1107539,1107628;CP011328,1107539,1107628;CP010319,1107539,1107628;
FO393392	Mauve	SHARED	1703633	1703648	.	.	.	Notes=Lenght15	CP003919,1703633,1703648;CP007482,1703633,1703648;CP007565,1703633,1703648;CP006910,1703633,1703648;CP011328,1703633,1703648;
FO393392	Mauve	SHARED	1703714	1703825	.	.	.	Notes=Lenght111	CP003919,1703714,1703825;CP007482,1703714,1703825;CP007565,1703714,1703825;CP006910,1703714,1703825;CP011328,1703714,1703825;
FO393392	Mauve	SHARED	1703960	1704095	.	.	.	Notes=Lenght135	CP003919,1703960,1704095;CP007482,1703960,1704095;CP007565,1703960,1704095;CP006910,1703960,1704095;CP011328,1703960,1704095;
FO393392	Mauve	SHARED	977509	977546	.	.	.	Notes=Lenght37	CP003919,977509,977546;HF952106,977509,977546;HF952105,977509,977546;CP007482,977509,977546;CP007565,977509,977546;HG939456,977509,977546;CP007632,977509,977546;CP006910,977509,977546;CP011328,977509,977546;CP010319,977509,977546;
FO393392	Mauve	SHARED	1708446	1708466	.	.	.	Notes=Lenght20	CP007482,1708446,1708466;CP007565,1708446,1708466;CP007572,1708446,1708466;CP007571,1708446,1708466;CP007570,1708446,1708466;CP011328,1708446,1708466;
FO393392	Mauve	SHARED	1709438	1709484	.	.	.	Notes=Lenght46	CP003919,1709438,1709484;CP011328,1709438,1709484;
FO393392	Mauve	SHARED	1108170	1108477	.	.	.	Notes=Lenght307	CP003919,1108170,1108477;HF952106,1108170,1108477;HF952105,1108170,1108477;CP007482,1108170,1108477;CP007565,1108170,1108477;CP011328,1108170,1108477;CP010319,1108170,1108477;
FO393392	Mauve	SHARED	981272	981371	.	.	.	Notes=Lenght99	CP003919,981272,981371;CP007482,981272,981371;CP007565,981272,981371;CP011328,981272,981371;
FO393392	Mauve	SHARED	981372	982506	.	.	.	Notes=Lenght1134	CP003919,981372,982506;CP007482,981372,982506;CP007565,981372,982506;CP007631,981372,982506;CP011328,981372,982506;
FO393392	Mauve	SHARED	1008446	1008541	.	.	.	Notes=Lenght95	CP007565,1008446,1008541;CP011328,1008446,1008541;
FO393392	Mauve	SHARED	1008542	1008585	.	.	.	Notes=Lenght43	CP003919,1008542,1008585;CP007565,1008542,1008585;CP011328,1008542,1008585;
FO393392	Mauve	SHARED	1008586	1008772	.	.	.	Notes=Lenght186	CP011328,1008586,1008772;
FO393392	Mauve	SHARED	1008773	1008799	.	.	.	Notes=Lenght26	CP007565,1008773,1008799;CP011328,1008773,1008799;
FO393392	Mauve	SHARED	1008800	1009049	.	.	.	Notes=Lenght249	CP007482,1008800,1009049;CP007565,1008800,1009049;CP011328,1008800,1009049;
FO393392	Mauve	SHARED	1009050	1009078	.	.	.	Notes=Lenght28	CP007482,1009050,1009078;CP011328,1009050,1009078;
FO393392	Mauve	SHARED	1009079	1009749	.	.	.	Notes=Lenght670	CP007482,1009079,1009749;CP007565,1009079,1009749;CP011328,1009079,1009749;
FO393392	Mauve	SHARED	1009750	1009789	.	.	.	Notes=Lenght39	CP003919,1009750,1009789;CP007482,1009750,1009789;CP007565,1009750,1009789;CP011328,1009750,1009789;
FO393392	Mauve	SHARED	916031	916048	.	.	.	Notes=Lenght17	CP007482,916031,916048;CP007565,916031,916048;CP011328,916031,916048;
FO393392	Mauve	SHARED	933792	935043	.	.	.	Notes=Lenght1251	CP007482,933792,935043;CP007565,933792,935043;CP011328,933792,935043;
FO393392	Mauve	SHARED	1032542	1033796	.	.	.	Notes=Lenght1254	CP007482,1032542,1033796;CP007565,1032542,1033796;CP011328,1032542,1033796;
FO393392	Mauve	SHARED	977547	977619	.	.	.	Notes=Lenght72	CP003919,977547,977619;CP007482,977547,977619;CP007565,977547,977619;CP011328,977547,977619;
FO393392	Mauve	SHARED	560401	560477	.	.	.	Notes=Lenght76	CP003919,560401,560477;CP007482,560401,560477;CP007565,560401,560477;CP006910,560401,560477;CP011328,560401,560477;
FO393392	Mauve	SHARED	560478	560929	.	.	.	Notes=Lenght451	CP003919,560478,560929;CP007482,560478,560929;CP007565,560478,560929;CP011328,560478,560929;
FO393392	Mauve	SHARED	440462	440505	.	.	.	Notes=Lenght43	CP003919,440462,440505;HF952106,440462,440505;HF952105,440462,440505;CP007482,440462,440505;CP007565,440462,440505;CP007632,440462,440505;CP011328,440462,440505;
FO393392	Mauve	SHARED	977620	978341	.	.	.	Notes=Lenght721	CP003919,977620,978341;CP007482,977620,978341;CP007565,977620,978341;CP007631,977620,978341;CP011328,977620,978341;
FO393392	Mauve	SHARED	978342	979159	.	.	.	Notes=Lenght817	CP007482,978342,979159;CP007565,978342,979159;CP007631,978342,979159;CP011328,978342,979159;
FO393392	Mauve	SHARED	979160	980674	.	.	.	Notes=Lenght1514	CP007482,979160,980674;CP007565,979160,980674;CP007631,979160,980674;CP011328,979160,980674;
FO393392	Mauve	SHARED	980675	981271	.	.	.	Notes=Lenght596	CP003919,980675,981271;CP007482,980675,981271;CP007565,980675,981271;CP007631,980675,981271;CP011328,980675,981271;
FO393392	Mauve	SHARED	16	106	.	.	.	Notes=Lenght90	CP007482,16,106;CP007565,16,106;
FO393392	Mauve	SHARED	1	15	.	.	.	Notes=Lenght14	CP007482,1,15;
FO393392	Mauve	SHARED	1709498	1710670	.	.	.	Notes=Lenght1172	CP003919,1709498,1710670;CP007482,1709498,1710670;CP007565,1709498,1710670;CP011328,1709498,1710670;
FO393392	Mauve	SHARED	1735552	1735598	.	.	.	Notes=Lenght46	CP011328,1735552,1735598;
FO393392	Mauve	SHARED	1735599	1735689	.	.	.	Notes=Lenght90	CP003919,1735599,1735689;HF952105,1735599,1735689;CP007482,1735599,1735689;CP007565,1735599,1735689;HG939456,1735599,1735689;CP006910,1735599,1735689;CP011328,1735599,1735689;
FO393392	Mauve	SHARED	1735690	1735732	.	.	.	Notes=Lenght42	CP003919,1735690,1735732;HF952105,1735690,1735732;CP007482,1735690,1735732;CP007565,1735690,1735732;HG939456,1735690,1735732;CP006910,1735690,1735732;CP011328,1735690,1735732;
FO393392	Mauve	SHARED	1735733	1735746	.	.	.	Notes=Lenght13	AL732656,1735733,1735746;CP003919,1735733,1735746;HF952105,1735733,1735746;CP007482,1735733,1735746;CP007565,1735733,1735746;HG939456,1735733,1735746;CP006910,1735733,1735746;CP007572,1735733,1735746;CP007571,1735733,1735746;CP007570,1735733,1735746;CP011328,1735733,1735746;
FO393392	Mauve	SHARED	1204632	1205453	.	.	.	Notes=Lenght821	CP000114,1204632,1205453;CP003810,1204632,1205453;CP003919,1204632,1205453;HF952106,1204632,1205453;HF952105,1204632,1205453;CP007482,1204632,1205453;CP007565,1204632,1205453;HG939456,1204632,1205453;CP007632,1204632,1205453;CP011325,1204632,1205453;CP011326,1204632,1205453;CP011327,1204632,1205453;CP011328,1204632,1205453;CP010319,1204632,1205453;
FO393392	Mauve	SHARED	1204522	1204631	.	.	.	Notes=Lenght109	CP003919,1204522,1204631;HF952106,1204522,1204631;HF952105,1204522,1204631;CP007482,1204522,1204631;CP007565,1204522,1204631;HG939456,1204522,1204631;CP007632,1204522,1204631;CP011328,1204522,1204631;CP010319,1204522,1204631;
FO393392	Mauve	SHARED	1204381	1204521	.	.	.	Notes=Lenght140	CP000114,1204381,1204521;CP003810,1204381,1204521;CP003919,1204381,1204521;HF952106,1204381,1204521;HF952105,1204381,1204521;CP007482,1204381,1204521;CP007565,1204381,1204521;HG939456,1204381,1204521;CP007632,1204381,1204521;CP011325,1204381,1204521;CP011326,1204381,1204521;CP011327,1204381,1204521;CP011328,1204381,1204521;CP010319,1204381,1204521;
FO393392	Mauve	SHARED	1141514	1141742	.	.	.	Notes=Lenght228	CP000114,1141514,1141742;CP003919,1141514,1141742;HF952106,1141514,1141742;HF952105,1141514,1141742;CP007482,1141514,1141742;CP007565,1141514,1141742;HG939456,1141514,1141742;CP007632,1141514,1141742;CP006910,1141514,1141742;CP011328,1141514,1141742;CP010319,1141514,1141742;
FO393392	Mauve	SHARED	1589772	1589798	.	.	.	Notes=Lenght26	CP007482,1589772,1589798;CP007565,1589772,1589798;CP011328,1589772,1589798;
FO393392	Mauve	SHARED	1553549	1554699	.	.	.	Notes=Lenght1150	CP003919,1553549,1554699;CP007482,1553549,1554699;CP007565,1553549,1554699;CP011328,1553549,1554699;
FO393392	Mauve	SHARED	1782384	1782395	.	.	.	Notes=Lenght11	CP003919,1782384,1782395;HF952105,1782384,1782395;CP007482,1782384,1782395;CP007565,1782384,1782395;HG939456,1782384,1782395;CP007632,1782384,1782395;CP011328,1782384,1782395;
FO393392	Mauve	SHARED	1782344	1782382	.	.	.	Notes=Lenght38	AL732656,1782344,1782382;CP003919,1782344,1782382;HF952105,1782344,1782382;CP007482,1782344,1782382;CP007565,1782344,1782382;HG939456,1782344,1782382;CP007632,1782344,1782382;CP007572,1782344,1782382;CP007571,1782344,1782382;CP007570,1782344,1782382;CP011328,1782344,1782382;
FO393392	Mauve	SHARED	1679616	1681844	.	.	.	Notes=Lenght2228	CP007482,1679616,1681844;CP007565,1679616,1681844;CP011328,1679616,1681844;
FO393392	Mauve	SHARED	1682903	1683155	.	.	.	Notes=Lenght252	CP003919,1682903,1683155;HF952105,1682903,1683155;CP007482,1682903,1683155;CP007565,1682903,1683155;CP011328,1682903,1683155;
FO393392	Mauve	SHARED	844487	844518	.	.	.	Notes=Lenght31	CP003919,844487,844518;CP007482,844487,844518;CP007565,844487,844518;CP011328,844487,844518;
FO393392	Mauve	SHARED	561059	561134	.	.	.	Notes=Lenght75	CP003919,561059,561134;CP007482,561059,561134;CP007565,561059,561134;CP011328,561059,561134;
FO393392	Mauve	SHARED	561569	563183	.	.	.	Notes=Lenght1614	CP007482,561569,563183;CP007565,561569,563183;CP011328,561569,563183;
FO393392	Mauve	SHARED	563184	563324	.	.	.	Notes=Lenght140	CP003919,563184,563324;CP007482,563184,563324;CP007565,563184,563324;CP011328,563184,563324;
FO393392	Mauve	SHARED	563325	563504	.	.	.	Notes=Lenght179	CP007482,563325,563504;CP007565,563325,563504;CP011328,563325,563504;
FO393392	Mauve	SHARED	563505	563621	.	.	.	Notes=Lenght116	CP003919,563505,563621;CP007482,563505,563621;CP007565,563505,563621;CP011328,563505,563621;
FO393392	Mauve	SHARED	1735748	1735996	.	.	.	Notes=Lenght248	CP003919,1735748,1735996;CP007482,1735748,1735996;CP007565,1735748,1735996;CP006910,1735748,1735996;CP011328,1735748,1735996;
FO393392	Mauve	SHARED	1520099	1523039	.	.	.	Notes=Lenght2940	CP003919,1520099,1523039;HF952105,1520099,1523039;CP007482,1520099,1523039;CP007565,1520099,1523039;CP011328,1520099,1523039;
FO393392	Mauve	SHARED	1206589	1206604	.	.	.	Notes=Lenght15	CP000114,1206589,1206604;CP003810,1206589,1206604;CP003919,1206589,1206604;HF952106,1206589,1206604;HF952105,1206589,1206604;CP007482,1206589,1206604;CP007565,1206589,1206604;HG939456,1206589,1206604;CP007632,1206589,1206604;CP011325,1206589,1206604;CP011326,1206589,1206604;CP011327,1206589,1206604;CP011328,1206589,1206604;CP010319,1206589,1206604;
FO393392	Mauve	SHARED	1206568	1206588	.	.	.	Notes=Lenght20	CP000114,1206568,1206588;CP003810,1206568,1206588;HF952106,1206568,1206588;HF952105,1206568,1206588;CP007482,1206568,1206588;CP007565,1206568,1206588;HG939456,1206568,1206588;CP007632,1206568,1206588;CP011325,1206568,1206588;CP011326,1206568,1206588;CP011327,1206568,1206588;CP011328,1206568,1206588;CP010319,1206568,1206588;
FO393392	Mauve	SHARED	1206327	1206567	.	.	.	Notes=Lenght240	CP000114,1206327,1206567;CP003810,1206327,1206567;CP003919,1206327,1206567;HF952106,1206327,1206567;HF952105,1206327,1206567;CP007482,1206327,1206567;CP007565,1206327,1206567;HG939456,1206327,1206567;CP007632,1206327,1206567;CP011325,1206327,1206567;CP011326,1206327,1206567;CP011327,1206327,1206567;CP011328,1206327,1206567;CP010319,1206327,1206567;
FO393392	Mauve	SHARED	1205747	1205972	.	.	.	Notes=Lenght225	CP000114,1205747,1205972;CP003810,1205747,1205972;CP003919,1205747,1205972;HF952106,1205747,1205972;HF952105,1205747,1205972;CP007482,1205747,1205972;CP007565,1205747,1205972;HG939456,1205747,1205972;CP007632,1205747,1205972;CP011325,1205747,1205972;CP011326,1205747,1205972;CP011327,1205747,1205972;CP011328,1205747,1205972;CP010319,1205747,1205972;
FO393392	Mauve	SHARED	1136404	1136417	.	.	.	Notes=Lenght13	CP000114,1136404,1136417;HF952106,1136404,1136417;HF952105,1136404,1136417;CP007482,1136404,1136417;CP007565,1136404,1136417;CP006910,1136404,1136417;CP011328,1136404,1136417;CP010319,1136404,1136417;
FO393392	Mauve	SHARED	1136381	1136403	.	.	.	Notes=Lenght22	HF952106,1136381,1136403;HF952105,1136381,1136403;CP007482,1136381,1136403;CP007565,1136381,1136403;CP006910,1136381,1136403;CP011328,1136381,1136403;CP010319,1136381,1136403;
FO393392	Mauve	SHARED	1136363	1136380	.	.	.	Notes=Lenght17	CP000114,1136363,1136380;HF952106,1136363,1136380;HF952105,1136363,1136380;CP007482,1136363,1136380;CP007565,1136363,1136380;CP006910,1136363,1136380;CP011328,1136363,1136380;CP010319,1136363,1136380;
FO393392	Mauve	SHARED	1136347	1136362	.	.	.	Notes=Lenght15	AL732656,1136347,1136362;CP000114,1136347,1136362;HF952106,1136347,1136362;HF952105,1136347,1136362;CP007482,1136347,1136362;CP007565,1136347,1136362;CP006910,1136347,1136362;CP007572,1136347,1136362;CP007571,1136347,1136362;CP007570,1136347,1136362;CP011328,1136347,1136362;CP010319,1136347,1136362;
FO393392	Mauve	SHARED	1136110	1136279	.	.	.	Notes=Lenght169	CP000114,1136110,1136279;HF952106,1136110,1136279;HF952105,1136110,1136279;CP007482,1136110,1136279;CP007565,1136110,1136279;CP006910,1136110,1136279;CP011328,1136110,1136279;CP010319,1136110,1136279;
FO393392	Mauve	SHARED	1136069	1136109	.	.	.	Notes=Lenght40	AL732656,1136069,1136109;CP000114,1136069,1136109;HF952106,1136069,1136109;HF952105,1136069,1136109;CP007482,1136069,1136109;CP007565,1136069,1136109;CP006910,1136069,1136109;CP007572,1136069,1136109;CP007571,1136069,1136109;CP007570,1136069,1136109;CP011328,1136069,1136109;CP010319,1136069,1136109;
FO393392	Mauve	SHARED	1135496	1136068	.	.	.	Notes=Lenght572	CP000114,1135496,1136068;HF952106,1135496,1136068;HF952105,1135496,1136068;CP007482,1135496,1136068;CP007565,1135496,1136068;CP006910,1135496,1136068;CP011328,1135496,1136068;CP010319,1135496,1136068;
FO393392	Mauve	SHARED	1135285	1135495	.	.	.	Notes=Lenght210	AL732656,1135285,1135495;CP000114,1135285,1135495;HF952106,1135285,1135495;HF952105,1135285,1135495;CP007482,1135285,1135495;CP007565,1135285,1135495;CP006910,1135285,1135495;CP007572,1135285,1135495;CP007571,1135285,1135495;CP007570,1135285,1135495;CP011328,1135285,1135495;CP010319,1135285,1135495;
FO393392	Mauve	SHARED	1135252	1135284	.	.	.	Notes=Lenght32	CP000114,1135252,1135284;HF952106,1135252,1135284;HF952105,1135252,1135284;CP007482,1135252,1135284;CP007565,1135252,1135284;CP006910,1135252,1135284;CP011328,1135252,1135284;CP010319,1135252,1135284;
FO393392	Mauve	SHARED	1135055	1135251	.	.	.	Notes=Lenght196	AL732656,1135055,1135251;CP000114,1135055,1135251;HF952106,1135055,1135251;HF952105,1135055,1135251;CP007482,1135055,1135251;CP007565,1135055,1135251;CP006910,1135055,1135251;CP007572,1135055,1135251;CP007571,1135055,1135251;CP007570,1135055,1135251;CP011328,1135055,1135251;CP010319,1135055,1135251;
FO393392	Mauve	SHARED	1134666	1135054	.	.	.	Notes=Lenght388	AL732656,1134666,1135054;CP000114,1134666,1135054;HF952106,1134666,1135054;HF952105,1134666,1135054;CP007482,1134666,1135054;CP007565,1134666,1135054;CP007572,1134666,1135054;CP007571,1134666,1135054;CP007570,1134666,1135054;CP011328,1134666,1135054;CP010319,1134666,1135054;
FO393392	Mauve	SHARED	1134606	1134665	.	.	.	Notes=Lenght59	CP000114,1134606,1134665;HF952106,1134606,1134665;HF952105,1134606,1134665;CP007482,1134606,1134665;CP007565,1134606,1134665;CP011328,1134606,1134665;CP010319,1134606,1134665;
FO393392	Mauve	SHARED	1134549	1134605	.	.	.	Notes=Lenght56	AL732656,1134549,1134605;CP000114,1134549,1134605;HF952106,1134549,1134605;HF952105,1134549,1134605;CP007482,1134549,1134605;CP007565,1134549,1134605;CP007572,1134549,1134605;CP007571,1134549,1134605;CP007570,1134549,1134605;CP011328,1134549,1134605;CP010319,1134549,1134605;
FO393392	Mauve	SHARED	1134463	1134548	.	.	.	Notes=Lenght85	HF952106,1134463,1134548;HF952105,1134463,1134548;CP007482,1134463,1134548;CP007565,1134463,1134548;CP011328,1134463,1134548;CP010319,1134463,1134548;
FO393392	Mauve	SHARED	1139706	1139722	.	.	.	Notes=Lenght16	CP003919,1139706,1139722;HF952106,1139706,1139722;HF952105,1139706,1139722;CP007482,1139706,1139722;CP007565,1139706,1139722;HG939456,1139706,1139722;CP007632,1139706,1139722;CP006910,1139706,1139722;CP011328,1139706,1139722;CP010319,1139706,1139722;
FO393392	Mauve	SHARED	1139779	1139923	.	.	.	Notes=Lenght144	CP003919,1139779,1139923;HF952106,1139779,1139923;HF952105,1139779,1139923;CP007482,1139779,1139923;CP007565,1139779,1139923;HG939456,1139779,1139923;CP007632,1139779,1139923;CP006910,1139779,1139923;CP011328,1139779,1139923;CP010319,1139779,1139923;
FO393392	Mauve	SHARED	1266673	1266684	.	.	.	Notes=Lenght11	CP003919,1266673,1266684;HF952106,1266673,1266684;CP007482,1266673,1266684;CP007565,1266673,1266684;CP006910,1266673,1266684;CP011328,1266673,1266684;CP010319,1266673,1266684;
FO393392	Mauve	SHARED	1266658	1266672	.	.	.	Notes=Lenght14	CP003919,1266658,1266672;HF952106,1266658,1266672;HF952105,1266658,1266672;CP007482,1266658,1266672;CP007565,1266658,1266672;CP006910,1266658,1266672;CP011328,1266658,1266672;CP010319,1266658,1266672;
FO393392	Mauve	SHARED	1257670	1257808	.	.	.	Notes=Lenght138	HF952106,1257670,1257808;HF952105,1257670,1257808;CP007482,1257670,1257808;CP007565,1257670,1257808;CP011328,1257670,1257808;CP010319,1257670,1257808;
FO393392	Mauve	SHARED	1257659	1257669	.	.	.	Notes=Lenght10	CP003919,1257659,1257669;HF952106,1257659,1257669;HF952105,1257659,1257669;CP007482,1257659,1257669;CP007565,1257659,1257669;CP011328,1257659,1257669;CP010319,1257659,1257669;
FO393392	Mauve	SHARED	1209451	1209513	.	.	.	Notes=Lenght62	CP000114,1209451,1209513;CP003810,1209451,1209513;CP003919,1209451,1209513;HF952106,1209451,1209513;HF952105,1209451,1209513;CP007482,1209451,1209513;CP007565,1209451,1209513;HG939456,1209451,1209513;CP007632,1209451,1209513;CP011325,1209451,1209513;CP011326,1209451,1209513;CP011327,1209451,1209513;CP011328,1209451,1209513;CP010319,1209451,1209513;
FO393392	Mauve	SHARED	1209408	1209450	.	.	.	Notes=Lenght42	HF952106,1209408,1209450;HF952105,1209408,1209450;CP007482,1209408,1209450;CP007565,1209408,1209450;HG939456,1209408,1209450;CP007632,1209408,1209450;CP011328,1209408,1209450;CP010319,1209408,1209450;
FO393392	Mauve	SHARED	1209153	1209407	.	.	.	Notes=Lenght254	CP000114,1209153,1209407;CP003810,1209153,1209407;CP003919,1209153,1209407;HF952106,1209153,1209407;HF952105,1209153,1209407;CP007482,1209153,1209407;CP007565,1209153,1209407;HG939456,1209153,1209407;CP007632,1209153,1209407;CP011325,1209153,1209407;CP011326,1209153,1209407;CP011327,1209153,1209407;CP011328,1209153,1209407;CP010319,1209153,1209407;
FO393392	Mauve	SHARED	1209082	1209149	.	.	.	Notes=Lenght67	CP000114,1209082,1209149;CP003810,1209082,1209149;CP003919,1209082,1209149;HF952106,1209082,1209149;HF952105,1209082,1209149;CP007482,1209082,1209149;CP007565,1209082,1209149;HG939456,1209082,1209149;CP007632,1209082,1209149;CP011325,1209082,1209149;CP011326,1209082,1209149;CP011327,1209082,1209149;CP011328,1209082,1209149;CP010319,1209082,1209149;
FO393392	Mauve	SHARED	1209070	1209081	.	.	.	Notes=Lenght11	CP003919,1209070,1209081;HF952106,1209070,1209081;HF952105,1209070,1209081;CP007482,1209070,1209081;CP007565,1209070,1209081;HG939456,1209070,1209081;CP007632,1209070,1209081;CP011328,1209070,1209081;CP010319,1209070,1209081;
FO393392	Mauve	SHARED	1208982	1209069	.	.	.	Notes=Lenght87	CP000114,1208982,1209069;CP003810,1208982,1209069;CP003919,1208982,1209069;HF952106,1208982,1209069;HF952105,1208982,1209069;CP007482,1208982,1209069;CP007565,1208982,1209069;CP011325,1208982,1209069;CP011326,1208982,1209069;CP011327,1208982,1209069;CP011328,1208982,1209069;CP010319,1208982,1209069;
FO393392	Mauve	SHARED	1207893	1208981	.	.	.	Notes=Lenght1088	CP000114,1207893,1208981;CP003810,1207893,1208981;CP003919,1207893,1208981;HF952106,1207893,1208981;HF952105,1207893,1208981;CP007482,1207893,1208981;CP007565,1207893,1208981;HG939456,1207893,1208981;CP007632,1207893,1208981;CP011325,1207893,1208981;CP011326,1207893,1208981;CP011327,1207893,1208981;CP011328,1207893,1208981;CP010319,1207893,1208981;
FO393392	Mauve	SHARED	1206795	1207728	.	.	.	Notes=Lenght933	CP000114,1206795,1207728;CP003810,1206795,1207728;CP003919,1206795,1207728;HF952106,1206795,1207728;HF952105,1206795,1207728;CP007482,1206795,1207728;CP007565,1206795,1207728;HG939456,1206795,1207728;CP007632,1206795,1207728;CP011325,1206795,1207728;CP011326,1206795,1207728;CP011327,1206795,1207728;CP011328,1206795,1207728;CP010319,1206795,1207728;
FO393392	Mauve	SHARED	22014	22133	.	.	.	Notes=Lenght119	CP003919,22014,22133;HF952106,22014,22133;HF952105,22014,22133;CP007482,22014,22133;HG939456,22014,22133;CP007632,22014,22133;CP011328,22014,22133;
FO393392	Mauve	SHARED	17126	17202	.	.	.	Notes=Lenght76	HF952106,17126,17202;HF952105,17126,17202;CP007482,17126,17202;HG939456,17126,17202;CP007632,17126,17202;CP006910,17126,17202;CP011328,17126,17202;
FO393392	Mauve	SHARED	17030	17125	.	.	.	Notes=Lenght95	CP003919,17030,17125;HF952106,17030,17125;HF952105,17030,17125;CP007482,17030,17125;HG939456,17030,17125;CP007632,17030,17125;CP006910,17030,17125;CP011328,17030,17125;
FO393392	Mauve	SHARED	16826	17029	.	.	.	Notes=Lenght203	CP003919,16826,17029;HF952106,16826,17029;HF952105,16826,17029;HG939456,16826,17029;CP007632,16826,17029;CP006910,16826,17029;CP011328,16826,17029;
FO393392	Mauve	SHARED	741704	742601	.	.	.	Notes=Lenght897	CP003919,741704,742601;CP007482,741704,742601;CP007565,741704,742601;CP011328,741704,742601;
FO393392	Mauve	SHARED	1782518	1782783	.	.	.	Notes=Lenght265	CP003919,1782518,1782783;CP007482,1782518,1782783;CP007565,1782518,1782783;CP011328,1782518,1782783;
FO393392	Mauve	SHARED	577941	578143	.	.	.	Notes=Lenght202	CP007482,577941,578143;CP007565,577941,578143;CP011328,577941,578143;
FO393392	Mauve	SHARED	577315	577940	.	.	.	Notes=Lenght625	CP007482,577315,577940;CP007565,577315,577940;CP011328,577315,577940;
FO393392	Mauve	SHARED	576953	577314	.	.	.	Notes=Lenght361	HF952105,576953,577314;CP007482,576953,577314;CP007565,576953,577314;CP011328,576953,577314;
FO393392	Mauve	SHARED	576197	576952	.	.	.	Notes=Lenght755	CP007482,576197,576952;CP007565,576197,576952;CP011328,576197,576952;
FO393392	Mauve	SHARED	1736440	1736462	.	.	.	Notes=Lenght22	CP003919,1736440,1736462;HF952105,1736440,1736462;CP007482,1736440,1736462;CP007565,1736440,1736462;HG939456,1736440,1736462;CP006910,1736440,1736462;CP011328,1736440,1736462;
FO393392	Mauve	SHARED	575941	576196	.	.	.	Notes=Lenght255	HF952106,575941,576196;CP007482,575941,576196;CP007565,575941,576196;CP011328,575941,576196;
FO393392	Mauve	SHARED	573821	575940	.	.	.	Notes=Lenght2119	CP007482,573821,575940;CP007565,573821,575940;CP011328,573821,575940;
FO393392	Mauve	SHARED	569379	573820	.	.	.	Notes=Lenght4441	CP003919,569379,573820;CP007482,569379,573820;CP007565,569379,573820;CP011328,569379,573820;
FO393392	Mauve	SHARED	567226	569378	.	.	.	Notes=Lenght2152	CP007482,567226,569378;CP007565,567226,569378;CP011328,567226,569378;
FO393392	Mauve	SHARED	566727	567081	.	.	.	Notes=Lenght354	CP007482,566727,567081;CP007565,566727,567081;CP011328,566727,567081;
FO393392	Mauve	SHARED	581871	582109	.	.	.	Notes=Lenght238	CP003919,581871,582109;CP007482,581871,582109;CP007565,581871,582109;CP011328,581871,582109;
FO393392	Mauve	SHARED	209832	209849	.	.	.	Notes=Lenght17	CP003919,209832,209849;HF952105,209832,209849;CP007482,209832,209849;CP007565,209832,209849;HG939456,209832,209849;CP007632,209832,209849;CP011328,209832,209849;
FO393392	Mauve	SHARED	380367	380406	.	.	.	Notes=Lenght39	CP007482,380367,380406;CP007565,380367,380406;CP011328,380367,380406;
FO393392	Mauve	SHARED	380347	380366	.	.	.	Notes=Lenght19	CP007482,380347,380366;CP011328,380347,380366;
FO393392	Mauve	SHARED	248815	248851	.	.	.	Notes=Lenght36	CP003919,248815,248851;HF952105,248815,248851;CP007482,248815,248851;CP007565,248815,248851;HG939456,248815,248851;CP007632,248815,248851;CP006910,248815,248851;CP011328,248815,248851;
FO393392	Mauve	SHARED	392260	392328	.	.	.	Notes=Lenght68	CP003919,392260,392328;CP007482,392260,392328;CP007565,392260,392328;CP011328,392260,392328;
FO393392	Mauve	SHARED	391738	392259	.	.	.	Notes=Lenght521	CP007482,391738,392259;CP007565,391738,392259;CP011328,391738,392259;
FO393392	Mauve	SHARED	563622	564653	.	.	.	Notes=Lenght1031	CP007482,563622,564653;CP007565,563622,564653;CP011328,563622,564653;
FO393392	Mauve	SHARED	564654	564780	.	.	.	Notes=Lenght126	CP003919,564654,564780;CP007482,564654,564780;CP007565,564654,564780;CP011328,564654,564780;
FO393392	Mauve	SHARED	564781	566726	.	.	.	Notes=Lenght1945	CP007482,564781,566726;CP007565,564781,566726;CP011328,564781,566726;
FO393392	Mauve	SHARED	184116	184136	.	.	.	Notes=Lenght20	CP007482,184116,184136;CP007565,184116,184136;CP007572,184116,184136;CP007571,184116,184136;CP007570,184116,184136;CP011328,184116,184136;
FO393392	Mauve	SHARED	182895	184115	.	.	.	Notes=Lenght1220	CP007482,182895,184115;CP007565,182895,184115;CP011328,182895,184115;
FO393392	Mauve	SHARED	581708	581788	.	.	.	Notes=Lenght80	CP003919,581708,581788;CP007482,581708,581788;CP007565,581708,581788;CP011328,581708,581788;
FO393392	Mauve	SHARED	581628	581707	.	.	.	Notes=Lenght79	CP003919,581628,581707;CP007482,581628,581707;CP007565,581628,581707;HG939456,581628,581707;CP007632,581628,581707;CP011328,581628,581707;
FO393392	Mauve	SHARED	581429	581627	.	.	.	Notes=Lenght198	CP003919,581429,581627;CP007482,581429,581627;CP007565,581429,581627;CP011328,581429,581627;
FO393392	Mauve	SHARED	580291	581428	.	.	.	Notes=Lenght1137	CP007482,580291,581428;CP007565,580291,581428;CP011328,580291,581428;
FO393392	Mauve	SHARED	578227	580290	.	.	.	Notes=Lenght2063	CP007482,578227,580290;CP007565,578227,580290;CP011328,578227,580290;
FO393392	Mauve	SHARED	578144	578226	.	.	.	Notes=Lenght82	CP007482,578144,578226;CP007565,578144,578226;CP007632,578144,578226;CP011328,578144,578226;
FO393392	Mauve	SHARED	177019	177090	.	.	.	Notes=Lenght71	AL732656,177019,177090;AE009948,177019,177090;CP003919,177019,177090;HF952106,177019,177090;HF952105,177019,177090;CP007482,177019,177090;CP007565,177019,177090;HG939456,177019,177090;CP007631,177019,177090;CP007632,177019,177090;CP006910,177019,177090;CP007572,177019,177090;CP007571,177019,177090;CP007570,177019,177090;CP010867,177019,177090;CP011328,177019,177090;CP011329,177019,177090;CP010319…
FO393392	Mauve	SHARED	722610	722662	.	.	.	Notes=Lenght52	AL732656,722610,722662;HF952106,722610,722662;HF952105,722610,722662;CP007482,722610,722662;CP007565,722610,722662;CP011328,722610,722662;
FO393392	Mauve	SHARED	843264	844486	.	.	.	Notes=Lenght1222	CP007482,843264,844486;CP007565,843264,844486;CP011328,843264,844486;
FO393392	Mauve	SHARED	816986	817012	.	.	.	Notes=Lenght26	CP003919,816986,817012;CP007482,816986,817012;CP007565,816986,817012;CP011328,816986,817012;
FO393392	Mauve	SHARED	740866	741332	.	.	.	Notes=Lenght466	CP003919,740866,741332;CP007482,740866,741332;CP007565,740866,741332;CP011328,740866,741332;
FO393392	Mauve	SHARED	741333	741498	.	.	.	Notes=Lenght165	CP003919,741333,741498;HF952105,741333,741498;CP007482,741333,741498;CP007565,741333,741498;CP011328,741333,741498;
FO393392	Mauve	SHARED	741499	741614	.	.	.	Notes=Lenght115	CP003919,741499,741614;CP007482,741499,741614;CP007565,741499,741614;CP011328,741499,741614;
FO393392	Mauve	SHARED	741615	741703	.	.	.	Notes=Lenght88	CP007482,741615,741703;CP007565,741615,741703;CP011328,741615,741703;
FO393392	Mauve	SHARED	1736102	1736360	.	.	.	Notes=Lenght258	CP003919,1736102,1736360;CP007482,1736102,1736360;CP007565,1736102,1736360;CP011328,1736102,1736360;
FO393392	Mauve	SHARED	1246868	1247344	.	.	.	Notes=Lenght476	CP007482,1246868,1247344;CP007565,1246868,1247344;CP011328,1246868,1247344;
FO393392	Mauve	SHARED	1246814	1246860	.	.	.	Notes=Lenght46	CP011328,1246814,1246860;
FO393392	Mauve	SHARED	1707840	1708445	.	.	.	Notes=Lenght605	CP007482,1707840,1708445;CP007565,1707840,1708445;CP007572,1707840,1708445;CP007571,1707840,1708445;CP007570,1707840,1708445;CP011328,1707840,1708445;CP010319,1707840,1708445;
FO393392	Mauve	SHARED	1736423	1736439	.	.	.	Notes=Lenght16	CP000114,1736423,1736439;CP003919,1736423,1736439;HF952104,1736423,1736439;HF952106,1736423,1736439;HF952105,1736423,1736439;CP007482,1736423,1736439;CP007565,1736423,1736439;HG939456,1736423,1736439;CP006910,1736423,1736439;CP007572,1736423,1736439;CP007571,1736423,1736439;CP007570,1736423,1736439;CP011328,1736423,1736439;CP010319,1736423,1736439;
FO393392	Mauve	SHARED	1139518	1139705	.	.	.	Notes=Lenght187	CP000114,1139518,1139705;CP003919,1139518,1139705;HF952106,1139518,1139705;HF952105,1139518,1139705;CP007482,1139518,1139705;CP007565,1139518,1139705;HG939456,1139518,1139705;CP007632,1139518,1139705;CP006910,1139518,1139705;CP011328,1139518,1139705;CP010319,1139518,1139705;
FO393392	Mauve	SHARED	1139258	1139421	.	.	.	Notes=Lenght163	CP000114,1139258,1139421;CP003919,1139258,1139421;HF952106,1139258,1139421;HF952105,1139258,1139421;CP007482,1139258,1139421;CP007565,1139258,1139421;HG939456,1139258,1139421;CP007632,1139258,1139421;CP006910,1139258,1139421;CP011328,1139258,1139421;CP010319,1139258,1139421;
FO393392	Mauve	SHARED	1139246	1139257	.	.	.	Notes=Lenght11	CP003919,1139246,1139257;HF952106,1139246,1139257;HF952105,1139246,1139257;CP007482,1139246,1139257;CP007565,1139246,1139257;HG939456,1139246,1139257;CP007632,1139246,1139257;CP006910,1139246,1139257;CP011328,1139246,1139257;CP010319,1139246,1139257;
FO393392	Mauve	SHARED	1139055	1139245	.	.	.	Notes=Lenght190	CP000114,1139055,1139245;CP003919,1139055,1139245;HF952106,1139055,1139245;HF952105,1139055,1139245;CP007482,1139055,1139245;CP007565,1139055,1139245;HG939456,1139055,1139245;CP007632,1139055,1139245;CP006910,1139055,1139245;CP011328,1139055,1139245;CP010319,1139055,1139245;
FO393392	Mauve	SHARED	1139033	1139054	.	.	.	Notes=Lenght21	CP003919,1139033,1139054;HF952106,1139033,1139054;HF952105,1139033,1139054;CP007482,1139033,1139054;CP007565,1139033,1139054;HG939456,1139033,1139054;CP007632,1139033,1139054;CP006910,1139033,1139054;CP011328,1139033,1139054;CP010319,1139033,1139054;
FO393392	Mauve	SHARED	1138229	1139003	.	.	.	Notes=Lenght774	CP000114,1138229,1139003;CP003919,1138229,1139003;HF952106,1138229,1139003;HF952105,1138229,1139003;CP007482,1138229,1139003;CP007565,1138229,1139003;HG939456,1138229,1139003;CP007632,1138229,1139003;CP006910,1138229,1139003;CP011328,1138229,1139003;CP010319,1138229,1139003;
FO393392	Mauve	SHARED	1137137	1137733	.	.	.	Notes=Lenght596	HF952106,1137137,1137733;HF952105,1137137,1137733;CP007482,1137137,1137733;CP007565,1137137,1137733;CP006910,1137137,1137733;CP011328,1137137,1137733;CP010319,1137137,1137733;
FO393392	Mauve	SHARED	1137099	1137136	.	.	.	Notes=Lenght37	CP000114,1137099,1137136;HF952106,1137099,1137136;HF952105,1137099,1137136;CP007482,1137099,1137136;CP007565,1137099,1137136;CP006910,1137099,1137136;CP011328,1137099,1137136;CP010319,1137099,1137136;
FO393392	Mauve	SHARED	1136964	1137098	.	.	.	Notes=Lenght134	AL732656,1136964,1137098;CP000114,1136964,1137098;HF952106,1136964,1137098;HF952105,1136964,1137098;CP007482,1136964,1137098;CP007565,1136964,1137098;CP006910,1136964,1137098;CP007572,1136964,1137098;CP007571,1136964,1137098;CP007570,1136964,1137098;CP011328,1136964,1137098;CP010319,1136964,1137098;
FO393392	Mauve	SHARED	1136920	1136962	.	.	.	Notes=Lenght42	CP000114,1136920,1136962;HF952106,1136920,1136962;HF952105,1136920,1136962;CP007482,1136920,1136962;CP007565,1136920,1136962;CP006910,1136920,1136962;CP011328,1136920,1136962;CP010319,1136920,1136962;
FO393392	Mauve	SHARED	1136759	1136919	.	.	.	Notes=Lenght160	AL732656,1136759,1136919;CP000114,1136759,1136919;HF952106,1136759,1136919;HF952105,1136759,1136919;CP007482,1136759,1136919;CP007565,1136759,1136919;CP006910,1136759,1136919;CP007572,1136759,1136919;CP007571,1136759,1136919;CP007570,1136759,1136919;CP011328,1136759,1136919;CP010319,1136759,1136919;
FO393392	Mauve	SHARED	1625318	1626904	.	.	.	Notes=Lenght1586	CP003919,1625318,1626904;HF952106,1625318,1626904;HF952105,1625318,1626904;CP007482,1625318,1626904;CP007565,1625318,1626904;HG939456,1625318,1626904;CP007632,1625318,1626904;CP011328,1625318,1626904;CP010319,1625318,1626904;
FO393392	Mauve	SHARED	1625137	1625317	.	.	.	Notes=Lenght180	CP003919,1625137,1625317;HF952105,1625137,1625317;CP007482,1625137,1625317;CP007565,1625137,1625317;HG939456,1625137,1625317;CP007632,1625137,1625317;CP011328,1625137,1625317;CP010319,1625137,1625317;
FO393392	Mauve	SHARED	1624965	1625136	.	.	.	Notes=Lenght171	CP003919,1624965,1625136;HF952106,1624965,1625136;HF952105,1624965,1625136;CP007482,1624965,1625136;CP007565,1624965,1625136;HG939456,1624965,1625136;CP007632,1624965,1625136;CP011328,1624965,1625136;CP010319,1624965,1625136;
FO393392	Mauve	SHARED	1623795	1624964	.	.	.	Notes=Lenght1169	CP003919,1623795,1624964;HF952106,1623795,1624964;HF952105,1623795,1624964;CP007482,1623795,1624964;CP007565,1623795,1624964;HG939456,1623795,1624964;CP007632,1623795,1624964;CP006910,1623795,1624964;CP011328,1623795,1624964;CP010319,1623795,1624964;
FO393392	Mauve	SHARED	1622437	1623794	.	.	.	Notes=Lenght1357	CP003919,1622437,1623794;HF952106,1622437,1623794;HF952105,1622437,1623794;CP007482,1622437,1623794;CP007565,1622437,1623794;HG939456,1622437,1623794;CP007632,1622437,1623794;CP006910,1622437,1623794;CP011328,1622437,1623794;CP010319,1622437,1623794;
FO393392	Mauve	SHARED	1475478	1475604	.	.	.	Notes=Lenght126	CP003919,1475478,1475604;HF952106,1475478,1475604;HF952105,1475478,1475604;CP007482,1475478,1475604;CP007565,1475478,1475604;HG939456,1475478,1475604;CP006910,1475478,1475604;CP011328,1475478,1475604;CP010319,1475478,1475604;
FO393392	Mauve	SHARED	1475605	1475870	.	.	.	Notes=Lenght265	CP003919,1475605,1475870;HF952106,1475605,1475870;HF952105,1475605,1475870;CP007482,1475605,1475870;CP007565,1475605,1475870;CP006910,1475605,1475870;CP011328,1475605,1475870;CP010319,1475605,1475870;
FO393392	Mauve	SHARED	1476006	1476031	.	.	.	Notes=Lenght25	CP003919,1476006,1476031;HF952106,1476006,1476031;HF952105,1476006,1476031;CP007482,1476006,1476031;CP007565,1476006,1476031;CP006910,1476006,1476031;CP011328,1476006,1476031;CP010319,1476006,1476031;
FO393392	Mauve	SHARED	4165	4266	.	.	.	Notes=Lenght101	AL732656,4165,4266;AE009948,4165,4266;CP000114,4165,4266;CP003810,4165,4266;CP003919,4165,4266;HF952104,4165,4266;HF952106,4165,4266;HF952105,4165,4266;CP007482,4165,4266;CP007565,4165,4266;HG939456,4165,4266;CP007631,4165,4266;CP007632,4165,4266;CP006910,4165,4266;CP007572,4165,4266;CP007571,4165,4266;CP007570,4165,4266;CP010867,4165,4266;CP011325,4165,4266;CP011326,4165,4266;CP011327,4165,4266;…
FO393392	Mauve	SHARED	4267	4302	.	.	.	Notes=Lenght35	AL732656,4267,4302;AE009948,4267,4302;CP000114,4267,4302;CP003810,4267,4302;HF952104,4267,4302;HF952106,4267,4302;HF952105,4267,4302;CP007482,4267,4302;CP007565,4267,4302;HG939456,4267,4302;CP007631,4267,4302;CP007632,4267,4302;CP006910,4267,4302;CP007572,4267,4302;CP007571,4267,4302;CP007570,4267,4302;CP010867,4267,4302;CP011325,4267,4302;CP011326,4267,4302;CP011327,4267,4302;CP011328,4267,4302;…
FO393392	Mauve	SHARED	4303	4356	.	.	.	Notes=Lenght53	AL732656,4303,4356;AE009948,4303,4356;CP000114,4303,4356;CP003810,4303,4356;CP003919,4303,4356;HF952104,4303,4356;HF952106,4303,4356;HF952105,4303,4356;CP007482,4303,4356;CP007565,4303,4356;HG939456,4303,4356;CP007631,4303,4356;CP007632,4303,4356;CP006910,4303,4356;CP007572,4303,4356;CP007571,4303,4356;CP007570,4303,4356;CP010867,4303,4356;CP011325,4303,4356;CP011326,4303,4356;CP011327,4303,4356;…
FO393392	Mauve	SHARED	16276	16299	.	.	.	Notes=Lenght23	AL732656,16276,16299;AE009948,16276,16299;CP000114,16276,16299;CP003810,16276,16299;CP003919,16276,16299;HF952104,16276,16299;HF952106,16276,16299;HF952105,16276,16299;CP007482,16276,16299;HG939456,16276,16299;CP007631,16276,16299;CP007632,16276,16299;CP006910,16276,16299;CP007572,16276,16299;CP007571,16276,16299;CP007570,16276,16299;CP010867,16276,16299;CP011325,16276,16299;CP011326,16276,16299;…
FO393392	Mauve	SHARED	16301	16317	.	.	.	Notes=Lenght16	AL732656,16301,16317;AE009948,16301,16317;CP000114,16301,16317;CP003810,16301,16317;CP003919,16301,16317;HF952104,16301,16317;HF952106,16301,16317;HF952105,16301,16317;CP007482,16301,16317;CP007565,16301,16317;HG939456,16301,16317;CP007631,16301,16317;CP007632,16301,16317;CP007572,16301,16317;CP007571,16301,16317;CP007570,16301,16317;CP010867,16301,16317;CP011325,16301,16317;CP011326,16301,16317;…
FO393392	Mauve	SHARED	16376	16779	.	.	.	Notes=Lenght403	AL732656,16376,16779;AE009948,16376,16779;CP000114,16376,16779;CP003810,16376,16779;CP003919,16376,16779;HF952104,16376,16779;HF952106,16376,16779;HF952105,16376,16779;CP007482,16376,16779;CP007565,16376,16779;HG939456,16376,16779;CP007631,16376,16779;CP007632,16376,16779;CP007572,16376,16779;CP007571,16376,16779;CP007570,16376,16779;CP010867,16376,16779;CP011325,16376,16779;CP011326,16376,16779;…
FO393392	Mauve	SHARED	16780	16810	.	.	.	Notes=Lenght30	AL732656,16780,16810;AE009948,16780,16810;CP000114,16780,16810;CP003810,16780,16810;CP003919,16780,16810;HF952104,16780,16810;HF952106,16780,16810;HF952105,16780,16810;CP007565,16780,16810;HG939456,16780,16810;CP007631,16780,16810;CP007632,16780,16810;CP007572,16780,16810;CP007571,16780,16810;CP007570,16780,16810;CP010867,16780,16810;CP011325,16780,16810;CP011326,16780,16810;CP011327,16780,16810;…
FO393392	Mauve	SHARED	16811	16825	.	.	.	Notes=Lenght14	AL732656,16811,16825;AE009948,16811,16825;CP000114,16811,16825;CP003810,16811,16825;CP003919,16811,16825;HF952104,16811,16825;HF952106,16811,16825;HF952105,16811,16825;CP007565,16811,16825;HG939456,16811,16825;CP007631,16811,16825;CP007632,16811,16825;CP006910,16811,16825;CP007572,16811,16825;CP007571,16811,16825;CP007570,16811,16825;CP010867,16811,16825;CP011325,16811,16825;CP011326,16811,16825;…
FO393392	Mauve	SHARED	174815	175331	.	.	.	Notes=Lenght516	AL732656,174815,175331;AE009948,174815,175331;CP003919,174815,175331;HF952104,174815,175331;HF952106,174815,175331;HF952105,174815,175331;CP007482,174815,175331;CP007565,174815,175331;HG939456,174815,175331;CP007631,174815,175331;CP007632,174815,175331;CP006910,174815,175331;CP007572,174815,175331;CP007571,174815,175331;CP007570,174815,175331;CP010867,174815,175331;CP011328,174815,175331;CP011329…
FO393392	Mauve	SHARED	175332	175721	.	.	.	Notes=Lenght389	AL732656,175332,175721;AE009948,175332,175721;CP003919,175332,175721;HF952104,175332,175721;HF952105,175332,175721;CP007482,175332,175721;CP007565,175332,175721;HG939456,175332,175721;CP007631,175332,175721;CP007632,175332,175721;CP006910,175332,175721;CP007572,175332,175721;CP007571,175332,175721;CP007570,175332,175721;CP010867,175332,175721;CP011328,175332,175721;CP011329,175332,175721;CP010319…
FO393392	Mauve	SHARED	175722	176275	.	.	.	Notes=Lenght553	AL732656,175722,176275;AE009948,175722,176275;CP003919,175722,176275;HF952104,175722,176275;CP007482,175722,176275;CP007565,175722,176275;HG939456,175722,176275;CP007631,175722,176275;CP007632,175722,176275;CP006910,175722,176275;CP007572,175722,176275;CP007571,175722,176275;CP007570,175722,176275;CP010867,175722,176275;CP011328,175722,176275;CP011329,175722,176275;CP010319,175722,176275;CP013202…
FO393392	Mauve	SHARED	176276	176382	.	.	.	Notes=Lenght106	AL732656,176276,176382;AE009948,176276,176382;CP003919,176276,176382;HF952104,176276,176382;CP007482,176276,176382;CP007565,176276,176382;HG939456,176276,176382;CP007631,176276,176382;CP007632,176276,176382;CP006910,176276,176382;CP007572,176276,176382;CP007571,176276,176382;CP007570,176276,176382;CP010867,176276,176382;CP011328,176276,176382;CP011329,176276,176382;CP013202,176276,176382;
FO393392	Mauve	SHARED	176383	176568	.	.	.	Notes=Lenght185	AL732656,176383,176568;AE009948,176383,176568;CP003919,176383,176568;HF952104,176383,176568;HF952106,176383,176568;HF952105,176383,176568;CP007482,176383,176568;HG939456,176383,176568;CP007631,176383,176568;CP007632,176383,176568;CP006910,176383,176568;CP007572,176383,176568;CP007571,176383,176568;CP007570,176383,176568;CP010867,176383,176568;CP011328,176383,176568;CP011329,176383,176568;CP010319…
FO393392	Mauve	SHARED	176572	176722	.	.	.	Notes=Lenght150	AL732656,176572,176722;AE009948,176572,176722;CP003919,176572,176722;HF952104,176572,176722;HF952106,176572,176722;HF952105,176572,176722;CP007482,176572,176722;HG939456,176572,176722;CP007631,176572,176722;CP007632,176572,176722;CP006910,176572,176722;CP007572,176572,176722;CP007571,176572,176722;CP007570,176572,176722;CP010867,176572,176722;CP011328,176572,176722;CP011329,176572,176722;CP010319…
FO393392	Mauve	SHARED	176723	177018	.	.	.	Notes=Lenght295	AL732656,176723,177018;AE009948,176723,177018;CP003919,176723,177018;HF952106,176723,177018;HF952105,176723,177018;CP007482,176723,177018;CP007565,176723,177018;HG939456,176723,177018;CP007631,176723,177018;CP006910,176723,177018;CP007571,176723,177018;CP007570,176723,177018;CP010867,176723,177018;CP011328,176723,177018;CP010319,176723,177018;CP013202,176723,177018;
FO393392	Mauve	SHARED	177097	177456	.	.	.	Notes=Lenght359	AL732656,177097,177456;AE009948,177097,177456;CP003919,177097,177456;HF952104,177097,177456;HF952106,177097,177456;HF952105,177097,177456;CP007482,177097,177456;CP007565,177097,177456;HG939456,177097,177456;CP007631,177097,177456;CP007632,177097,177456;CP006910,177097,177456;CP007572,177097,177456;CP007571,177097,177456;CP007570,177097,177456;CP010867,177097,177456;CP011328,177097,177456;CP011329…
FO393392	Mauve	SHARED	184387	184424	.	.	.	Notes=Lenght37	AL732656,184387,184424;AE009948,184387,184424;CP000114,184387,184424;CP003810,184387,184424;CP003919,184387,184424;HF952104,184387,184424;CP007482,184387,184424;CP007565,184387,184424;HG939456,184387,184424;CP007631,184387,184424;CP007632,184387,184424;CP006910,184387,184424;CP007572,184387,184424;CP007571,184387,184424;CP007570,184387,184424;CP010867,184387,184424;CP011325,184387,184424;CP011326…
FO393392	Mauve	SHARED	191060	191076	.	.	.	Notes=Lenght16	CP000114,191060,191076;CP003810,191060,191076;CP003919,191060,191076;HF952104,191060,191076;HF952106,191060,191076;HF952105,191060,191076;CP007482,191060,191076;CP007565,191060,191076;HG939456,191060,191076;CP007631,191060,191076;CP010867,191060,191076;CP011325,191060,191076;CP011326,191060,191076;CP011327,191060,191076;CP011328,191060,191076;CP012419,191060,191076;CP013202,191060,191076;
FO393392	Mauve	SHARED	191077	191095	.	.	.	Notes=Lenght18	AL732656,191077,191095;CP000114,191077,191095;CP003810,191077,191095;CP003919,191077,191095;HF952104,191077,191095;HF952106,191077,191095;HF952105,191077,191095;CP007482,191077,191095;CP007565,191077,191095;HG939456,191077,191095;CP007631,191077,191095;CP010867,191077,191095;CP011325,191077,191095;CP011326,191077,191095;CP011327,191077,191095;CP011328,191077,191095;CP012419,191077,191095;CP013202…
FO393392	Mauve	SHARED	191096	191266	.	.	.	Notes=Lenght170	AL732656,191096,191266;AE009948,191096,191266;CP000114,191096,191266;CP003810,191096,191266;CP003919,191096,191266;HF952104,191096,191266;HF952106,191096,191266;HF952105,191096,191266;CP007482,191096,191266;CP007565,191096,191266;HG939456,191096,191266;CP007631,191096,191266;CP007632,191096,191266;CP010867,191096,191266;CP011325,191096,191266;CP011326,191096,191266;CP011327,191096,191266;CP011328…
FO393392	Mauve	SHARED	194564	195245	.	.	.	Notes=Lenght681	AL732656,194564,195245;AE009948,194564,195245;CP000114,194564,195245;CP003810,194564,195245;CP003919,194564,195245;HF952104,194564,195245;HF952106,194564,195245;HF952105,194564,195245;CP007482,194564,195245;CP007565,194564,195245;HG939456,194564,195245;CP007631,194564,195245;CP006910,194564,195245;CP007572,194564,195245;CP007571,194564,195245;CP007570,194564,195245;CP010867,194564,195245;CP011325…
FO393392	Mauve	SHARED	199011	199031	.	.	.	Notes=Lenght20	AL732656,199011,199031;AE009948,199011,199031;CP000114,199011,199031;CP003810,199011,199031;CP003919,199011,199031;HF952104,199011,199031;CP007482,199011,199031;CP007565,199011,199031;HG939456,199011,199031;CP007631,199011,199031;CP007632,199011,199031;CP006910,199011,199031;CP007572,199011,199031;CP007571,199011,199031;CP007570,199011,199031;CP010867,199011,199031;CP011325,199011,199031;CP011326…
FO393392	Mauve	SHARED	209850	209880	.	.	.	Notes=Lenght30	AL732656,209850,209880;AE009948,209850,209880;CP000114,209850,209880;CP003810,209850,209880;CP003919,209850,209880;HF952104,209850,209880;HF952105,209850,209880;CP007482,209850,209880;CP007565,209850,209880;HG939456,209850,209880;CP007631,209850,209880;CP007632,209850,209880;CP007572,209850,209880;CP007571,209850,209880;CP007570,209850,209880;CP010867,209850,209880;CP011325,209850,209880;CP011326…
FO393392	Mauve	SHARED	209881	209972	.	.	.	Notes=Lenght91	AL732656,209881,209972;AE009948,209881,209972;CP000114,209881,209972;CP003810,209881,209972;CP003919,209881,209972;HF952104,209881,209972;HF952105,209881,209972;CP007482,209881,209972;CP007565,209881,209972;HG939456,209881,209972;CP007631,209881,209972;CP007632,209881,209972;CP006910,209881,209972;CP007572,209881,209972;CP007571,209881,209972;CP007570,209881,209972;CP010867,209881,209972;CP011325…
FO393392	Mauve	SHARED	209973	210055	.	.	.	Notes=Lenght82	AL732656,209973,210055;AE009948,209973,210055;CP000114,209973,210055;CP003810,209973,210055;CP003919,209973,210055;HF952104,209973,210055;HF952105,209973,210055;CP007482,209973,210055;CP007565,209973,210055;HG939456,209973,210055;CP007631,209973,210055;CP007632,209973,210055;CP007572,209973,210055;CP007571,209973,210055;CP007570,209973,210055;CP010867,209973,210055;CP011325,209973,210055;CP011326…
FO393392	Mauve	SHARED	210056	210105	.	.	.	Notes=Lenght49	AL732656,210056,210105;AE009948,210056,210105;CP000114,210056,210105;CP003810,210056,210105;CP003919,210056,210105;HF952104,210056,210105;HF952105,210056,210105;CP007482,210056,210105;CP007565,210056,210105;HG939456,210056,210105;CP007631,210056,210105;CP007632,210056,210105;CP006910,210056,210105;CP007572,210056,210105;CP007571,210056,210105;CP007570,210056,210105;CP010867,210056,210105;CP011325…
FO393392	Mauve	SHARED	215403	215591	.	.	.	Notes=Lenght188	AL732656,215403,215591;AE009948,215403,215591;CP003919,215403,215591;HF952104,215403,215591;HF952106,215403,215591;CP007482,215403,215591;CP007565,215403,215591;HG939456,215403,215591;CP007631,215403,215591;CP007632,215403,215591;CP006910,215403,215591;CP007572,215403,215591;CP007571,215403,215591;CP007570,215403,215591;CP010867,215403,215591;CP011328,215403,215591;CP011329,215403,215591;CP010319…
FO393392	Mauve	SHARED	215854	215988	.	.	.	Notes=Lenght134	AE009948,215854,215988;CP003919,215854,215988;HF952104,215854,215988;HF952106,215854,215988;CP007482,215854,215988;CP007565,215854,215988;HG939456,215854,215988;CP007631,215854,215988;CP006910,215854,215988;CP010867,215854,215988;CP011328,215854,215988;CP011329,215854,215988;CP010319,215854,215988;CP013202,215854,215988;
FO393392	Mauve	SHARED	215989	216072	.	.	.	Notes=Lenght83	AL732656,215989,216072;AE009948,215989,216072;CP003919,215989,216072;HF952104,215989,216072;HF952106,215989,216072;CP007482,215989,216072;CP007565,215989,216072;HG939456,215989,216072;CP007631,215989,216072;CP007632,215989,216072;CP006910,215989,216072;CP007572,215989,216072;CP007571,215989,216072;CP007570,215989,216072;CP010867,215989,216072;CP011328,215989,216072;CP011329,215989,216072;CP010319…
FO393392	Mauve	SHARED	227318	227329	.	.	.	Notes=Lenght11	AL732656,227318,227329;AE009948,227318,227329;CP000114,227318,227329;CP003810,227318,227329;CP003919,227318,227329;HF952104,227318,227329;HF952106,227318,227329;CP007482,227318,227329;CP007565,227318,227329;CP007631,227318,227329;CP007632,227318,227329;CP006910,227318,227329;CP010867,227318,227329;CP011325,227318,227329;CP011326,227318,227329;CP011327,227318,227329;CP011328,227318,227329;CP011329…
FO393392	Mauve	SHARED	227330	227349	.	.	.	Notes=Lenght19	AL732656,227330,227349;AE009948,227330,227349;CP000114,227330,227349;CP003810,227330,227349;CP003919,227330,227349;HF952104,227330,227349;HF952106,227330,227349;CP007482,227330,227349;CP007565,227330,227349;CP007631,227330,227349;CP007632,227330,227349;CP006910,227330,227349;CP010867,227330,227349;CP011325,227330,227349;CP011326,227330,227349;CP011327,227330,227349;CP011328,227330,227349;CP011329…
FO393392	Mauve	SHARED	242819	243076	.	.	.	Notes=Lenght257	AL732656,242819,243076;AE009948,242819,243076;CP000114,242819,243076;CP003810,242819,243076;CP003919,242819,243076;HF952104,242819,243076;HF952106,242819,243076;HF952105,242819,243076;CP007482,242819,243076;CP007565,242819,243076;HG939456,242819,243076;CP007631,242819,243076;CP007632,242819,243076;CP006910,242819,243076;CP007572,242819,243076;CP010867,242819,243076;CP011325,242819,243076;CP011326…
FO393392	Mauve	SHARED	243224	243568	.	.	.	Notes=Lenght344	AL732656,243224,243568;AE009948,243224,243568;CP000114,243224,243568;CP003810,243224,243568;CP003919,243224,243568;HF952104,243224,243568;HF952106,243224,243568;HF952105,243224,243568;CP007482,243224,243568;CP007565,243224,243568;HG939456,243224,243568;CP007631,243224,243568;CP007632,243224,243568;CP006910,243224,243568;CP007572,243224,243568;CP010867,243224,243568;CP011325,243224,243568;CP011326…
FO393392	Mauve	SHARED	246894	246953	.	.	.	Notes=Lenght59	AL732656,246894,246953;AE009948,246894,246953;CP000114,246894,246953;CP003810,246894,246953;CP003919,246894,246953;HF952104,246894,246953;HF952106,246894,246953;HF952105,246894,246953;CP007482,246894,246953;CP007565,246894,246953;HG939456,246894,246953;CP007631,246894,246953;CP007632,246894,246953;CP006910,246894,246953;CP007572,246894,246953;CP007571,246894,246953;CP007570,246894,246953;CP010867…
FO393392	Mauve	SHARED	246998	247111	.	.	.	Notes=Lenght113	AL732656,246998,247111;AE009948,246998,247111;CP000114,246998,247111;CP003810,246998,247111;CP003919,246998,247111;HF952104,246998,247111;HF952106,246998,247111;HF952105,246998,247111;CP007482,246998,247111;CP007565,246998,247111;HG939456,246998,247111;CP007631,246998,247111;CP007632,246998,247111;CP006910,246998,247111;CP007572,246998,247111;CP007571,246998,247111;CP007570,246998,247111;CP010867…
FO393392	Mauve	SHARED	247231	247275	.	.	.	Notes=Lenght44	AL732656,247231,247275;AE009948,247231,247275;CP000114,247231,247275;CP003810,247231,247275;CP003919,247231,247275;HF952104,247231,247275;HF952106,247231,247275;HF952105,247231,247275;CP007482,247231,247275;CP007565,247231,247275;HG939456,247231,247275;CP007631,247231,247275;CP007632,247231,247275;CP006910,247231,247275;CP007572,247231,247275;CP007571,247231,247275;CP007570,247231,247275;CP010867…
FO393392	Mauve	SHARED	247276	247329	.	.	.	Notes=Lenght53	AL732656,247276,247329;AE009948,247276,247329;CP000114,247276,247329;CP003810,247276,247329;CP003919,247276,247329;HF952104,247276,247329;HF952106,247276,247329;HF952105,247276,247329;CP007482,247276,247329;HG939456,247276,247329;CP007631,247276,247329;CP007632,247276,247329;CP006910,247276,247329;CP007572,247276,247329;CP007571,247276,247329;CP007570,247276,247329;CP010867,247276,247329;CP011325…
FO393392	Mauve	SHARED	247330	247490	.	.	.	Notes=Lenght160	AL732656,247330,247490;AE009948,247330,247490;CP000114,247330,247490;CP003810,247330,247490;CP003919,247330,247490;HF952104,247330,247490;HF952106,247330,247490;HF952105,247330,247490;CP007482,247330,247490;CP007565,247330,247490;HG939456,247330,247490;CP007631,247330,247490;CP007632,247330,247490;CP006910,247330,247490;CP007572,247330,247490;CP007571,247330,247490;CP007570,247330,247490;CP010867…
FO393392	Mauve	SHARED	247541	247857	.	.	.	Notes=Lenght316	AL732656,247541,247857;AE009948,247541,247857;CP000114,247541,247857;CP003810,247541,247857;CP003919,247541,247857;HF952104,247541,247857;HF952106,247541,247857;HF952105,247541,247857;CP007482,247541,247857;CP007565,247541,247857;HG939456,247541,247857;CP007631,247541,247857;CP007632,247541,247857;CP006910,247541,247857;CP007572,247541,247857;CP007571,247541,247857;CP007570,247541,247857;CP010867…
FO393392	Mauve	SHARED	247909	247925	.	.	.	Notes=Lenght16	AL732656,247909,247925;AE009948,247909,247925;CP003919,247909,247925;HF952104,247909,247925;HF952106,247909,247925;HF952105,247909,247925;CP007482,247909,247925;CP007565,247909,247925;HG939456,247909,247925;CP007631,247909,247925;CP007632,247909,247925;CP006910,247909,247925;CP007572,247909,247925;CP007571,247909,247925;CP007570,247909,247925;CP010867,247909,247925;CP011328,247909,247925;CP011329…
FO393392	Mauve	SHARED	247926	247938	.	.	.	Notes=Lenght12	AL732656,247926,247938;AE009948,247926,247938;CP003919,247926,247938;HF952104,247926,247938;HF952106,247926,247938;HF952105,247926,247938;CP007482,247926,247938;CP007565,247926,247938;HG939456,247926,247938;CP007631,247926,247938;CP007632,247926,247938;CP006910,247926,247938;CP007572,247926,247938;CP007571,247926,247938;CP007570,247926,247938;CP010867,247926,247938;CP011328,247926,247938;CP011329…
FO393392	Mauve	SHARED	247945	248255	.	.	.	Notes=Lenght310	AL732656,247945,248255;AE009948,247945,248255;CP000114,247945,248255;CP003810,247945,248255;CP003919,247945,248255;HF952104,247945,248255;HF952106,247945,248255;HF952105,247945,248255;CP007482,247945,248255;CP007565,247945,248255;HG939456,247945,248255;CP007631,247945,248255;CP007632,247945,248255;CP006910,247945,248255;CP007572,247945,248255;CP007571,247945,248255;CP007570,247945,248255;CP010867…
FO393392	Mauve	SHARED	248454	248528	.	.	.	Notes=Lenght74	AL732656,248454,248528;AE009948,248454,248528;CP000114,248454,248528;CP003810,248454,248528;CP003919,248454,248528;HF952104,248454,248528;HF952106,248454,248528;HF952105,248454,248528;CP007482,248454,248528;CP007565,248454,248528;HG939456,248454,248528;CP007631,248454,248528;CP006910,248454,248528;CP007572,248454,248528;CP007571,248454,248528;CP007570,248454,248528;CP010867,248454,248528;CP011325…
FO393392	Mauve	SHARED	257580	257840	.	.	.	Notes=Lenght260	AL732656,257580,257840;AE009948,257580,257840;CP000114,257580,257840;CP003810,257580,257840;CP003919,257580,257840;HF952104,257580,257840;HF952106,257580,257840;HF952105,257580,257840;CP007482,257580,257840;CP007565,257580,257840;HG939456,257580,257840;CP007631,257580,257840;CP007632,257580,257840;CP007572,257580,257840;CP007571,257580,257840;CP007570,257580,257840;CP010867,257580,257840;CP011325…
FO393392	Mauve	SHARED	292997	293136	.	.	.	Notes=Lenght139	AL732656,292997,293136;AE009948,292997,293136;CP003919,292997,293136;HF952104,292997,293136;HF952106,292997,293136;HF952105,292997,293136;CP007482,292997,293136;CP007565,292997,293136;HG939456,292997,293136;CP007631,292997,293136;CP007632,292997,293136;CP006910,292997,293136;CP007572,292997,293136;CP007571,292997,293136;CP007570,292997,293136;CP010867,292997,293136;CP011328,292997,293136;CP011329…
FO393392	Mauve	SHARED	315631	315733	.	.	.	Notes=Lenght102	AL732656,315631,315733;CP000114,315631,315733;CP003810,315631,315733;CP003919,315631,315733;HF952106,315631,315733;HF952105,315631,315733;CP007482,315631,315733;CP007565,315631,315733;HG939456,315631,315733;CP007631,315631,315733;CP007632,315631,315733;CP006910,315631,315733;CP007572,315631,315733;CP007571,315631,315733;CP007570,315631,315733;CP011325,315631,315733;CP011326,315631,315733;CP011327…
FO393392	Mauve	SHARED	316880	316980	.	.	.	Notes=Lenght100	AL732656,316880,316980;AE009948,316880,316980;CP000114,316880,316980;CP003810,316880,316980;CP003919,316880,316980;HF952106,316880,316980;HF952105,316880,316980;CP007482,316880,316980;CP007565,316880,316980;HG939456,316880,316980;CP007631,316880,316980;CP007632,316880,316980;CP006910,316880,316980;CP007572,316880,316980;CP007571,316880,316980;CP007570,316880,316980;CP010867,316880,316980;CP011325…
FO393392	Mauve	SHARED	316981	318776	.	.	.	Notes=Lenght1795	AL732656,316981,318776;AE009948,316981,318776;CP000114,316981,318776;CP003810,316981,318776;CP003919,316981,318776;HF952106,316981,318776;HF952105,316981,318776;CP007482,316981,318776;CP007565,316981,318776;HG939456,316981,318776;CP007632,316981,318776;CP006910,316981,318776;CP007572,316981,318776;CP007571,316981,318776;CP007570,316981,318776;CP011325,316981,318776;CP011326,316981,318776;CP011327…
FO393392	Mauve	SHARED	319481	320230	.	.	.	Notes=Lenght749	AL732656,319481,320230;CP003810,319481,320230;CP003919,319481,320230;HF952104,319481,320230;HF952106,319481,320230;HF952105,319481,320230;CP007482,319481,320230;CP007565,319481,320230;HG939456,319481,320230;CP006910,319481,320230;CP007572,319481,320230;CP007571,319481,320230;CP007570,319481,320230;CP010867,319481,320230;CP011325,319481,320230;CP011327,319481,320230;CP011328,319481,320230;CP011329…
FO393392	Mauve	SHARED	339459	339469	.	.	.	Notes=Lenght10	AL732656,339459,339469;AE009948,339459,339469;CP000114,339459,339469;CP003810,339459,339469;CP003919,339459,339469;HF952104,339459,339469;HF952106,339459,339469;HF952105,339459,339469;CP007482,339459,339469;CP007565,339459,339469;CP007631,339459,339469;CP007632,339459,339469;CP006910,339459,339469;CP007572,339459,339469;CP007571,339459,339469;CP007570,339459,339469;CP010867,339459,339469;CP011325…
FO393392	Mauve	SHARED	339976	340123	.	.	.	Notes=Lenght147	AL732656,339976,340123;AE009948,339976,340123;CP000114,339976,340123;CP003810,339976,340123;CP003919,339976,340123;HF952104,339976,340123;HF952106,339976,340123;HF952105,339976,340123;CP007482,339976,340123;CP007565,339976,340123;CP007631,339976,340123;CP007632,339976,340123;CP006910,339976,340123;CP007572,339976,340123;CP007571,339976,340123;CP007570,339976,340123;CP010867,339976,340123;CP011325…
FO393392	Mauve	SHARED	342644	342663	.	.	.	Notes=Lenght19	AL732656,342644,342663;AE009948,342644,342663;CP000114,342644,342663;CP003810,342644,342663;CP003919,342644,342663;HF952104,342644,342663;CP007482,342644,342663;CP007565,342644,342663;HG939456,342644,342663;CP007631,342644,342663;CP007632,342644,342663;CP010867,342644,342663;CP011325,342644,342663;CP011326,342644,342663;CP011327,342644,342663;CP011328,342644,342663;CP011329,342644,342663;CP010319…
FO393392	Mauve	SHARED	342861	343319	.	.	.	Notes=Lenght458	AL732656,342861,343319;AE009948,342861,343319;CP000114,342861,343319;CP003810,342861,343319;CP003919,342861,343319;HF952104,342861,343319;HF952106,342861,343319;HF952105,342861,343319;CP007482,342861,343319;CP007565,342861,343319;HG939456,342861,343319;CP007631,342861,343319;CP007632,342861,343319;CP010867,342861,343319;CP011325,342861,343319;CP011326,342861,343319;CP011327,342861,343319;CP011328…
FO393392	Mauve	SHARED	351656	351673	.	.	.	Notes=Lenght17	AE009948,351656,351673;CP000114,351656,351673;CP003810,351656,351673;CP003919,351656,351673;HF952104,351656,351673;HF952106,351656,351673;HF952105,351656,351673;CP007482,351656,351673;CP007565,351656,351673;HG939456,351656,351673;CP007631,351656,351673;CP007632,351656,351673;CP006910,351656,351673;CP010867,351656,351673;CP011325,351656,351673;CP011326,351656,351673;CP011327,351656,351673;CP011328…
FO393392	Mauve	SHARED	362860	363595	.	.	.	Notes=Lenght735	AL732656,362860,363595;AE009948,362860,363595;CP000114,362860,363595;CP003810,362860,363595;HF952104,362860,363595;HF952106,362860,363595;HF952105,362860,363595;CP007482,362860,363595;CP007565,362860,363595;HG939456,362860,363595;CP007631,362860,363595;CP007632,362860,363595;CP006910,362860,363595;CP007572,362860,363595;CP007571,362860,363595;CP007570,362860,363595;CP010867,362860,363595;CP011325…
FO393392	Mauve	SHARED	380131	380148	.	.	.	Notes=Lenght17	CP003919,380131,380148;HF952106,380131,380148;HF952105,380131,380148;CP007482,380131,380148;CP007565,380131,380148;HG939456,380131,380148;CP007632,380131,380148;CP006910,380131,380148;CP011328,380131,380148;CP010319,380131,380148;CP013202,380131,380148;
FO393392	Mauve	SHARED	380407	380493	.	.	.	Notes=Lenght86	CP003919,380407,380493;HF952106,380407,380493;HF952105,380407,380493;CP007482,380407,380493;CP007565,380407,380493;HG939456,380407,380493;CP007632,380407,380493;CP006910,380407,380493;CP011328,380407,380493;CP010319,380407,380493;CP013202,380407,380493;
FO393392	Mauve	SHARED	385420	385485	.	.	.	Notes=Lenght65	AL732656,385420,385485;AE009948,385420,385485;CP000114,385420,385485;CP003810,385420,385485;HF952104,385420,385485;HF952106,385420,385485;HF952105,385420,385485;CP007482,385420,385485;CP007565,385420,385485;HG939456,385420,385485;CP007631,385420,385485;CP007632,385420,385485;CP006910,385420,385485;CP007572,385420,385485;CP007571,385420,385485;CP007570,385420,385485;CP010867,385420,385485;CP011325…
FO393392	Mauve	SHARED	391375	391737	.	.	.	Notes=Lenght362	AL732656,391375,391737;AE009948,391375,391737;CP000114,391375,391737;CP003810,391375,391737;CP003919,391375,391737;HF952104,391375,391737;HF952106,391375,391737;HF952105,391375,391737;CP007482,391375,391737;CP007565,391375,391737;HG939456,391375,391737;CP007631,391375,391737;CP007632,391375,391737;CP006910,391375,391737;CP007572,391375,391737;CP007571,391375,391737;CP007570,391375,391737;CP010867…
FO393392	Mauve	SHARED	23361	23520	.	.	.	Notes=Lenght159	AE009948,23361,23520;CP000114,23361,23520;CP003810,23361,23520;CP003919,23361,23520;HF952104,23361,23520;HF952106,23361,23520;HF952105,23361,23520;CP007482,23361,23520;CP007565,23361,23520;HG939456,23361,23520;CP007631,23361,23520;CP010867,23361,23520;CP011325,23361,23520;CP011326,23361,23520;CP011327,23361,23520;CP011328,23361,23520;CP011329,23361,23520;CP010319,23361,23520;CP012419,23361,23520;…
FO393392	Mauve	SHARED	23529	23569	.	.	.	Notes=Lenght40	AE009948,23529,23569;CP000114,23529,23569;CP003810,23529,23569;CP003919,23529,23569;HF952104,23529,23569;HF952106,23529,23569;HF952105,23529,23569;CP007482,23529,23569;CP007565,23529,23569;HG939456,23529,23569;CP007631,23529,23569;CP010867,23529,23569;CP011325,23529,23569;CP011326,23529,23569;CP011327,23529,23569;CP011328,23529,23569;CP011329,23529,23569;CP010319,23529,23569;CP012419,23529,23569;…
FO393392	Mauve	SHARED	23570	23591	.	.	.	Notes=Lenght21	AE009948,23570,23591;CP000114,23570,23591;CP003810,23570,23591;CP003919,23570,23591;HF952104,23570,23591;HF952106,23570,23591;HF952105,23570,23591;CP007482,23570,23591;CP007565,23570,23591;HG939456,23570,23591;CP007631,23570,23591;CP007632,23570,23591;CP010867,23570,23591;CP011325,23570,23591;CP011326,23570,23591;CP011327,23570,23591;CP011328,23570,23591;CP011329,23570,23591;CP010319,23570,23591;…
FO393392	Mauve	SHARED	23592	23628	.	.	.	Notes=Lenght36	AL732656,23592,23628;AE009948,23592,23628;CP000114,23592,23628;CP003810,23592,23628;CP003919,23592,23628;HF952104,23592,23628;HF952106,23592,23628;HF952105,23592,23628;CP007482,23592,23628;CP007565,23592,23628;HG939456,23592,23628;CP007631,23592,23628;CP007632,23592,23628;CP007572,23592,23628;CP007571,23592,23628;CP007570,23592,23628;CP010867,23592,23628;CP011325,23592,23628;CP011326,23592,23628;…
FO393392	Mauve	SHARED	28980	29003	.	.	.	Notes=Lenght23	AL732656,28980,29003;AE009948,28980,29003;CP000114,28980,29003;CP003810,28980,29003;HF952104,28980,29003;HF952106,28980,29003;HF952105,28980,29003;CP007482,28980,29003;CP007565,28980,29003;HG939456,28980,29003;CP007631,28980,29003;CP007632,28980,29003;CP006910,28980,29003;CP007572,28980,29003;CP007571,28980,29003;CP007570,28980,29003;CP010867,28980,29003;CP011325,28980,29003;CP011326,28980,29003;…
FO393392	Mauve	SHARED	43120	43487	.	.	.	Notes=Lenght367	AL732656,43120,43487;AE009948,43120,43487;CP000114,43120,43487;CP003810,43120,43487;HF952104,43120,43487;HF952106,43120,43487;HF952105,43120,43487;CP007482,43120,43487;CP007565,43120,43487;HG939456,43120,43487;CP007631,43120,43487;CP007632,43120,43487;CP006910,43120,43487;CP007572,43120,43487;CP007571,43120,43487;CP007570,43120,43487;CP010867,43120,43487;CP011325,43120,43487;CP011326,43120,43487;…
FO393392	Mauve	SHARED	66564	66654	.	.	.	Notes=Lenght90	AL732656,66564,66654;AE009948,66564,66654;CP000114,66564,66654;CP003810,66564,66654;HF952104,66564,66654;HF952106,66564,66654;HF952105,66564,66654;CP007482,66564,66654;CP007565,66564,66654;HG939456,66564,66654;CP007631,66564,66654;CP007632,66564,66654;CP006910,66564,66654;CP007572,66564,66654;CP007571,66564,66654;CP007570,66564,66654;CP010867,66564,66654;CP011325,66564,66654;CP011326,66564,66654;…
FO393392	Mauve	SHARED	78165	79517	.	.	.	Notes=Lenght1352	AL732656,78165,79517;AE009948,78165,79517;CP000114,78165,79517;CP003810,78165,79517;CP003919,78165,79517;HF952104,78165,79517;HF952106,78165,79517;HF952105,78165,79517;CP007482,78165,79517;CP007565,78165,79517;HG939456,78165,79517;CP007631,78165,79517;CP006910,78165,79517;CP007572,78165,79517;CP007571,78165,79517;CP007570,78165,79517;CP010867,78165,79517;CP011325,78165,79517;CP011326,78165,79517;…
FO393392	Mauve	SHARED	79518	79674	.	.	.	Notes=Lenght156	AL732656,79518,79674;AE009948,79518,79674;CP000114,79518,79674;CP003810,79518,79674;CP003919,79518,79674;HF952104,79518,79674;HF952106,79518,79674;HF952105,79518,79674;CP007482,79518,79674;CP007565,79518,79674;HG939456,79518,79674;CP007631,79518,79674;CP006910,79518,79674;CP007572,79518,79674;CP007571,79518,79674;CP007570,79518,79674;CP010867,79518,79674;CP011325,79518,79674;CP011326,79518,79674;…
FO393392	Mauve	SHARED	79839	79880	.	.	.	Notes=Lenght41	AL732656,79839,79880;AE009948,79839,79880;CP000114,79839,79880;CP003810,79839,79880;CP003919,79839,79880;HF952104,79839,79880;HF952106,79839,79880;CP007482,79839,79880;CP007565,79839,79880;HG939456,79839,79880;CP007631,79839,79880;CP007632,79839,79880;CP006910,79839,79880;CP007572,79839,79880;CP007571,79839,79880;CP007570,79839,79880;CP010867,79839,79880;CP011325,79839,79880;CP011326,79839,79880;…
FO393392	Mauve	SHARED	79881	79916	.	.	.	Notes=Lenght35	AL732656,79881,79916;AE009948,79881,79916;CP000114,79881,79916;CP003810,79881,79916;CP003919,79881,79916;HF952104,79881,79916;HF952106,79881,79916;CP007482,79881,79916;CP007565,79881,79916;CP007631,79881,79916;CP006910,79881,79916;CP007572,79881,79916;CP007571,79881,79916;CP007570,79881,79916;CP010867,79881,79916;CP011325,79881,79916;CP011326,79881,79916;CP011327,79881,79916;CP011328,79881,79916;…
FO393392	Mauve	SHARED	79934	79945	.	.	.	Notes=Lenght11	AL732656,79934,79945;AE009948,79934,79945;CP000114,79934,79945;CP003810,79934,79945;HF952104,79934,79945;HF952106,79934,79945;HF952105,79934,79945;CP007482,79934,79945;CP007565,79934,79945;HG939456,79934,79945;CP007631,79934,79945;CP007632,79934,79945;CP006910,79934,79945;CP007572,79934,79945;CP007571,79934,79945;CP007570,79934,79945;CP010867,79934,79945;CP011325,79934,79945;CP011326,79934,79945;…
FO393392	Mauve	SHARED	104180	104215	.	.	.	Notes=Lenght35	AL732656,104180,104215;AE009948,104180,104215;CP000114,104180,104215;CP003810,104180,104215;CP003919,104180,104215;HF952104,104180,104215;HF952106,104180,104215;HF952105,104180,104215;CP007482,104180,104215;CP007565,104180,104215;HG939456,104180,104215;CP007631,104180,104215;CP007632,104180,104215;CP006910,104180,104215;CP007572,104180,104215;CP007571,104180,104215;CP007570,104180,104215;CP010867…
FO393392	Mauve	SHARED	104216	104266	.	.	.	Notes=Lenght50	AL732656,104216,104266;AE009948,104216,104266;CP000114,104216,104266;CP003810,104216,104266;CP003919,104216,104266;HF952104,104216,104266;HF952106,104216,104266;HF952105,104216,104266;CP007482,104216,104266;CP007565,104216,104266;HG939456,104216,104266;CP007631,104216,104266;CP007632,104216,104266;CP006910,104216,104266;CP007572,104216,104266;CP007571,104216,104266;CP007570,104216,104266;CP010867…
FO393392	Mauve	SHARED	104267	104324	.	.	.	Notes=Lenght57	AL732656,104267,104324;AE009948,104267,104324;CP003810,104267,104324;CP003919,104267,104324;HF952104,104267,104324;HF952106,104267,104324;HF952105,104267,104324;CP007482,104267,104324;CP007565,104267,104324;HG939456,104267,104324;CP007631,104267,104324;CP007632,104267,104324;CP006910,104267,104324;CP007572,104267,104324;CP007571,104267,104324;CP007570,104267,104324;CP010867,104267,104324;CP011326…
FO393392	Mauve	SHARED	104325	104704	.	.	.	Notes=Lenght379	AL732656,104325,104704;AE009948,104325,104704;CP003810,104325,104704;CP003919,104325,104704;HF952104,104325,104704;HF952106,104325,104704;HF952105,104325,104704;CP007482,104325,104704;CP007565,104325,104704;HG939456,104325,104704;CP007631,104325,104704;CP007632,104325,104704;CP006910,104325,104704;CP007572,104325,104704;CP007571,104325,104704;CP007570,104325,104704;CP010867,104325,104704;CP011328…
FO393392	Mauve	SHARED	104705	104798	.	.	.	Notes=Lenght93	AL732656,104705,104798;AE009948,104705,104798;CP000114,104705,104798;CP003810,104705,104798;CP003919,104705,104798;HF952104,104705,104798;HF952106,104705,104798;HF952105,104705,104798;CP007482,104705,104798;CP007565,104705,104798;HG939456,104705,104798;CP007631,104705,104798;CP007632,104705,104798;CP006910,104705,104798;CP007572,104705,104798;CP007571,104705,104798;CP007570,104705,104798;CP010867…
FO393392	Mauve	SHARED	104799	104914	.	.	.	Notes=Lenght115	AL732656,104799,104914;AE009948,104799,104914;CP000114,104799,104914;CP003810,104799,104914;CP003919,104799,104914;HF952104,104799,104914;HF952106,104799,104914;HF952105,104799,104914;CP007482,104799,104914;CP007565,104799,104914;HG939456,104799,104914;CP007631,104799,104914;CP007632,104799,104914;CP006910,104799,104914;CP007572,104799,104914;CP007571,104799,104914;CP007570,104799,104914;CP010867…
FO393392	Mauve	SHARED	104965	104996	.	.	.	Notes=Lenght31	AL732656,104965,104996;AE009948,104965,104996;CP000114,104965,104996;CP003810,104965,104996;CP003919,104965,104996;HF952104,104965,104996;HF952106,104965,104996;HF952105,104965,104996;CP007482,104965,104996;HG939456,104965,104996;CP007631,104965,104996;CP007632,104965,104996;CP006910,104965,104996;CP007572,104965,104996;CP007571,104965,104996;CP007570,104965,104996;CP010867,104965,104996;CP011325…
FO393392	Mauve	SHARED	105117	105318	.	.	.	Notes=Lenght201	AL732656,105117,105318;AE009948,105117,105318;CP000114,105117,105318;CP003810,105117,105318;CP003919,105117,105318;HF952104,105117,105318;HF952106,105117,105318;HF952105,105117,105318;CP007482,105117,105318;CP007565,105117,105318;HG939456,105117,105318;CP007631,105117,105318;CP007632,105117,105318;CP006910,105117,105318;CP007572,105117,105318;CP007571,105117,105318;CP007570,105117,105318;CP010867…
FO393392	Mauve	SHARED	105319	105347	.	.	.	Notes=Lenght28	AE009948,105319,105347;CP000114,105319,105347;CP003810,105319,105347;CP003919,105319,105347;HF952104,105319,105347;HF952106,105319,105347;HF952105,105319,105347;CP007482,105319,105347;CP007565,105319,105347;HG939456,105319,105347;CP007631,105319,105347;CP007632,105319,105347;CP006910,105319,105347;CP010867,105319,105347;CP011325,105319,105347;CP011326,105319,105347;CP011328,105319,105347;CP011329…
FO393392	Mauve	SHARED	105449	105514	.	.	.	Notes=Lenght65	AL732656,105449,105514;AE009948,105449,105514;CP000114,105449,105514;CP003810,105449,105514;CP003919,105449,105514;HF952104,105449,105514;HF952106,105449,105514;HF952105,105449,105514;CP007482,105449,105514;CP007565,105449,105514;HG939456,105449,105514;CP007631,105449,105514;CP007632,105449,105514;CP006910,105449,105514;CP007572,105449,105514;CP007571,105449,105514;CP007570,105449,105514;CP010867…
FO393392	Mauve	SHARED	105515	105716	.	.	.	Notes=Lenght201	AL732656,105515,105716;AE009948,105515,105716;CP003810,105515,105716;CP003919,105515,105716;HF952104,105515,105716;HF952106,105515,105716;HF952105,105515,105716;CP007482,105515,105716;CP007565,105515,105716;HG939456,105515,105716;CP007631,105515,105716;CP007632,105515,105716;CP006910,105515,105716;CP007572,105515,105716;CP007571,105515,105716;CP007570,105515,105716;CP010867,105515,105716;CP011325…
FO393392	Mauve	SHARED	105967	106212	.	.	.	Notes=Lenght245	AL732656,105967,106212;AE009948,105967,106212;CP000114,105967,106212;CP003810,105967,106212;CP003919,105967,106212;HF952104,105967,106212;HF952106,105967,106212;HF952105,105967,106212;CP007482,105967,106212;CP007565,105967,106212;HG939456,105967,106212;CP007631,105967,106212;CP007632,105967,106212;CP006910,105967,106212;CP007572,105967,106212;CP007571,105967,106212;CP007570,105967,106212;CP010867…
FO393392	Mauve	SHARED	106217	106262	.	.	.	Notes=Lenght45	AE009948,106217,106262;CP003919,106217,106262;HF952104,106217,106262;HF952106,106217,106262;HF952105,106217,106262;CP007482,106217,106262;CP007565,106217,106262;HG939456,106217,106262;CP007631,106217,106262;CP007632,106217,106262;CP006910,106217,106262;CP010867,106217,106262;CP011325,106217,106262;CP011326,106217,106262;CP011328,106217,106262;CP011329,106217,106262;CP010319,106217,106262;CP013202…
FO393392	Mauve	SHARED	106263	106283	.	.	.	Notes=Lenght20	AL732656,106263,106283;AE009948,106263,106283;CP000114,106263,106283;CP003919,106263,106283;HF952104,106263,106283;HF952106,106263,106283;HF952105,106263,106283;CP007482,106263,106283;CP007565,106263,106283;HG939456,106263,106283;CP007631,106263,106283;CP007632,106263,106283;CP006910,106263,106283;CP007572,106263,106283;CP007571,106263,106283;CP007570,106263,106283;CP010867,106263,106283;CP011325…
FO393392	Mauve	SHARED	106284	106383	.	.	.	Notes=Lenght99	AE009948,106284,106383;CP003919,106284,106383;HF952104,106284,106383;HF952106,106284,106383;HF952105,106284,106383;CP007482,106284,106383;CP007565,106284,106383;HG939456,106284,106383;CP007631,106284,106383;CP007632,106284,106383;CP006910,106284,106383;CP010867,106284,106383;CP011328,106284,106383;CP011329,106284,106383;CP010319,106284,106383;CP012419,106284,106383;CP013202,106284,106383;
FO393392	Mauve	SHARED	106384	106445	.	.	.	Notes=Lenght61	AL732656,106384,106445;AE009948,106384,106445;CP000114,106384,106445;CP003919,106384,106445;HF952104,106384,106445;HF952106,106384,106445;HF952105,106384,106445;CP007482,106384,106445;CP007565,106384,106445;HG939456,106384,106445;CP007631,106384,106445;CP007632,106384,106445;CP006910,106384,106445;CP007572,106384,106445;CP007571,106384,106445;CP007570,106384,106445;CP010867,106384,106445;CP011325…
FO393392	Mauve	SHARED	106817	106965	.	.	.	Notes=Lenght148	AL732656,106817,106965;AE009948,106817,106965;CP000114,106817,106965;CP003810,106817,106965;CP003919,106817,106965;HF952104,106817,106965;HF952106,106817,106965;HF952105,106817,106965;CP007482,106817,106965;CP007565,106817,106965;HG939456,106817,106965;CP007631,106817,106965;CP007632,106817,106965;CP006910,106817,106965;CP007572,106817,106965;CP007571,106817,106965;CP007570,106817,106965;CP010867…
FO393392	Mauve	SHARED	107216	107235	.	.	.	Notes=Lenght19	AL732656,107216,107235;AE009948,107216,107235;CP000114,107216,107235;CP003810,107216,107235;CP003919,107216,107235;HF952104,107216,107235;HF952106,107216,107235;HF952105,107216,107235;CP007482,107216,107235;HG939456,107216,107235;CP007631,107216,107235;CP007632,107216,107235;CP006910,107216,107235;CP007572,107216,107235;CP007571,107216,107235;CP007570,107216,107235;CP010867,107216,107235;CP011325…
FO393392	Mauve	SHARED	107617	107704	.	.	.	Notes=Lenght87	AL732656,107617,107704;AE009948,107617,107704;CP000114,107617,107704;CP003919,107617,107704;HF952104,107617,107704;HF952106,107617,107704;HF952105,107617,107704;CP007482,107617,107704;CP007565,107617,107704;HG939456,107617,107704;CP007631,107617,107704;CP007632,107617,107704;CP006910,107617,107704;CP007572,107617,107704;CP007571,107617,107704;CP007570,107617,107704;CP010867,107617,107704;CP011325…
FO393392	Mauve	SHARED	107717	107816	.	.	.	Notes=Lenght99	AL732656,107717,107816;AE009948,107717,107816;CP000114,107717,107816;CP003919,107717,107816;HF952104,107717,107816;HF952106,107717,107816;HF952105,107717,107816;CP007482,107717,107816;CP007565,107717,107816;HG939456,107717,107816;CP007631,107717,107816;CP007632,107717,107816;CP006910,107717,107816;CP007572,107717,107816;CP007571,107717,107816;CP007570,107717,107816;CP010867,107717,107816;CP011325…
FO393392	Mauve	SHARED	107817	107966	.	.	.	Notes=Lenght149	AL732656,107817,107966;AE009948,107817,107966;CP000114,107817,107966;CP003919,107817,107966;HF952104,107817,107966;HF952106,107817,107966;HF952105,107817,107966;CP007482,107817,107966;CP007565,107817,107966;HG939456,107817,107966;CP007631,107817,107966;CP007632,107817,107966;CP006910,107817,107966;CP007572,107817,107966;CP007571,107817,107966;CP007570,107817,107966;CP010867,107817,107966;CP011327…
FO393392	Mauve	SHARED	107967	108001	.	.	.	Notes=Lenght34	AE009948,107967,108001;CP000114,107967,108001;CP003919,107967,108001;HF952104,107967,108001;HF952106,107967,108001;HF952105,107967,108001;CP007482,107967,108001;CP007565,107967,108001;HG939456,107967,108001;CP007631,107967,108001;CP007632,107967,108001;CP006910,107967,108001;CP010867,107967,108001;CP011327,107967,108001;CP011328,107967,108001;CP011329,107967,108001;CP010319,107967,108001;CP013202…
FO393392	Mauve	SHARED	108016	108220	.	.	.	Notes=Lenght204	AE009948,108016,108220;CP000114,108016,108220;CP003919,108016,108220;HF952104,108016,108220;HF952106,108016,108220;HF952105,108016,108220;CP007482,108016,108220;CP007565,108016,108220;HG939456,108016,108220;CP007631,108016,108220;CP007632,108016,108220;CP006910,108016,108220;CP010867,108016,108220;CP011326,108016,108220;CP011327,108016,108220;CP011328,108016,108220;CP011329,108016,108220;CP010319…
FO393392	Mauve	SHARED	121381	122456	.	.	.	Notes=Lenght1075	AL732656,121381,122456;AE009948,121381,122456;CP000114,121381,122456;CP003810,121381,122456;CP003919,121381,122456;HF952104,121381,122456;HF952106,121381,122456;HF952105,121381,122456;CP007482,121381,122456;CP007565,121381,122456;HG939456,121381,122456;CP007631,121381,122456;CP007632,121381,122456;CP006910,121381,122456;CP007571,121381,122456;CP007570,121381,122456;CP010867,121381,122456;CP011325…
FO393392	Mauve	SHARED	127934	127945	.	.	.	Notes=Lenght11	AL732656,127934,127945;AE009948,127934,127945;CP000114,127934,127945;CP003810,127934,127945;CP003919,127934,127945;HF952104,127934,127945;HF952106,127934,127945;HF952105,127934,127945;CP007482,127934,127945;CP007565,127934,127945;HG939456,127934,127945;CP007631,127934,127945;CP007632,127934,127945;CP006910,127934,127945;CP007572,127934,127945;CP007571,127934,127945;CP007570,127934,127945;CP010867…
FO393392	Mauve	SHARED	150964	151419	.	.	.	Notes=Lenght455	AL732656,150964,151419;AE009948,150964,151419;CP000114,150964,151419;CP003810,150964,151419;HF952104,150964,151419;HF952106,150964,151419;HF952105,150964,151419;CP007482,150964,151419;CP007565,150964,151419;HG939456,150964,151419;CP007631,150964,151419;CP007632,150964,151419;CP006910,150964,151419;CP007572,150964,151419;CP007571,150964,151419;CP007570,150964,151419;CP010867,150964,151419;CP011325…
FO393392	Mauve	SHARED	156161	156610	.	.	.	Notes=Lenght449	AL732656,156161,156610;AE009948,156161,156610;CP000114,156161,156610;CP003810,156161,156610;CP003919,156161,156610;HF952104,156161,156610;HF952106,156161,156610;HF952105,156161,156610;CP007482,156161,156610;CP007565,156161,156610;HG939456,156161,156610;CP007631,156161,156610;CP006910,156161,156610;CP007572,156161,156610;CP007571,156161,156610;CP007570,156161,156610;CP010867,156161,156610;CP011325…
FO393392	Mauve	SHARED	157360	158937	.	.	.	Notes=Lenght1577	AL732656,157360,158937;AE009948,157360,158937;CP000114,157360,158937;CP003810,157360,158937;HF952104,157360,158937;HF952106,157360,158937;HF952105,157360,158937;CP007482,157360,158937;CP007565,157360,158937;HG939456,157360,158937;CP007631,157360,158937;CP007632,157360,158937;CP006910,157360,158937;CP007572,157360,158937;CP007571,157360,158937;CP007570,157360,158937;CP010867,157360,158937;CP011325…
FO393392	Mauve	SHARED	162154	162179	.	.	.	Notes=Lenght25	AL732656,162154,162179;AE009948,162154,162179;CP000114,162154,162179;CP003810,162154,162179;HF952104,162154,162179;HF952106,162154,162179;HF952105,162154,162179;CP007482,162154,162179;CP007565,162154,162179;HG939456,162154,162179;CP007631,162154,162179;CP007632,162154,162179;CP006910,162154,162179;CP007572,162154,162179;CP007571,162154,162179;CP007570,162154,162179;CP010867,162154,162179;CP011325…
FO393392	Mauve	SHARED	165197	165246	.	.	.	Notes=Lenght49	AL732656,165197,165246;AE009948,165197,165246;CP000114,165197,165246;CP003810,165197,165246;HF952104,165197,165246;HF952106,165197,165246;HF952105,165197,165246;CP007482,165197,165246;CP007565,165197,165246;HG939456,165197,165246;CP007631,165197,165246;CP007632,165197,165246;CP006910,165197,165246;CP007572,165197,165246;CP007571,165197,165246;CP007570,165197,165246;CP010867,165197,165246;CP011325…
FO393392	Mauve	SHARED	167273	167371	.	.	.	Notes=Lenght98	AL732656,167273,167371;AE009948,167273,167371;CP000114,167273,167371;CP003810,167273,167371;CP003919,167273,167371;HF952104,167273,167371;HF952106,167273,167371;HF952105,167273,167371;CP007482,167273,167371;CP007565,167273,167371;CP007631,167273,167371;CP007632,167273,167371;CP006910,167273,167371;CP007572,167273,167371;CP007571,167273,167371;CP007570,167273,167371;CP010867,167273,167371;CP011325…
FO393392	Mauve	SHARED	174745	174813	.	.	.	Notes=Lenght68	AL732656,174745,174813;AE009948,174745,174813;CP000114,174745,174813;CP003810,174745,174813;HF952104,174745,174813;HF952106,174745,174813;HF952105,174745,174813;CP007482,174745,174813;CP007565,174745,174813;HG939456,174745,174813;CP007631,174745,174813;CP007632,174745,174813;CP006910,174745,174813;CP007572,174745,174813;CP007571,174745,174813;CP007570,174745,174813;CP010867,174745,174813;CP011325…
FO393392	Mauve	SHARED	392492	394942	.	.	.	Notes=Lenght2450	AE009948,392492,394942;CP000114,392492,394942;CP003810,392492,394942;CP003919,392492,394942;HF952104,392492,394942;HF952106,392492,394942;HF952105,392492,394942;CP007482,392492,394942;CP007565,392492,394942;CP007631,392492,394942;CP010867,392492,394942;CP011325,392492,394942;CP011326,392492,394942;CP011327,392492,394942;CP011328,392492,394942;CP011329,392492,394942;CP010319,392492,394942;CP012419…
FO393392	Mauve	SHARED	394943	395102	.	.	.	Notes=Lenght159	AE009948,394943,395102;CP000114,394943,395102;CP003810,394943,395102;CP003919,394943,395102;HF952104,394943,395102;HF952106,394943,395102;HF952105,394943,395102;CP007482,394943,395102;CP007565,394943,395102;CP007631,394943,395102;CP006910,394943,395102;CP010867,394943,395102;CP011325,394943,395102;CP011326,394943,395102;CP011327,394943,395102;CP011328,394943,395102;CP011329,394943,395102;CP010319…
FO393392	Mauve	SHARED	398545	398768	.	.	.	Notes=Lenght223	AL732656,398545,398768;AE009948,398545,398768;CP000114,398545,398768;CP003810,398545,398768;CP003919,398545,398768;HF952104,398545,398768;HF952106,398545,398768;HF952105,398545,398768;CP007482,398545,398768;CP007565,398545,398768;CP007631,398545,398768;CP007632,398545,398768;CP006910,398545,398768;CP007572,398545,398768;CP007571,398545,398768;CP007570,398545,398768;CP010867,398545,398768;CP011325…
FO393392	Mauve	SHARED	398963	399217	.	.	.	Notes=Lenght254	AL732656,398963,399217;AE009948,398963,399217;CP000114,398963,399217;CP003810,398963,399217;CP003919,398963,399217;HF952104,398963,399217;HF952106,398963,399217;HF952105,398963,399217;CP007482,398963,399217;CP007565,398963,399217;CP007631,398963,399217;CP007632,398963,399217;CP006910,398963,399217;CP007572,398963,399217;CP007571,398963,399217;CP007570,398963,399217;CP010867,398963,399217;CP011325…
FO393392	Mauve	SHARED	399443	399541	.	.	.	Notes=Lenght98	AL732656,399443,399541;AE009948,399443,399541;CP000114,399443,399541;CP003810,399443,399541;CP003919,399443,399541;HF952104,399443,399541;HF952106,399443,399541;HF952105,399443,399541;CP007482,399443,399541;CP007565,399443,399541;HG939456,399443,399541;CP007631,399443,399541;CP006910,399443,399541;CP007572,399443,399541;CP007571,399443,399541;CP007570,399443,399541;CP010867,399443,399541;CP011325…
FO393392	Mauve	SHARED	403690	403701	.	.	.	Notes=Lenght11	AL732656,403690,403701;AE009948,403690,403701;CP000114,403690,403701;CP003810,403690,403701;CP003919,403690,403701;HF952104,403690,403701;HF952105,403690,403701;CP007482,403690,403701;CP007565,403690,403701;HG939456,403690,403701;CP007631,403690,403701;CP007632,403690,403701;CP006910,403690,403701;CP007572,403690,403701;CP007571,403690,403701;CP007570,403690,403701;CP010867,403690,403701;CP011325…
FO393392	Mauve	SHARED	403702	404352	.	.	.	Notes=Lenght650	AL732656,403702,404352;AE009948,403702,404352;CP000114,403702,404352;CP003810,403702,404352;CP003919,403702,404352;HF952104,403702,404352;CP007482,403702,404352;CP007565,403702,404352;HG939456,403702,404352;CP007631,403702,404352;CP007632,403702,404352;CP006910,403702,404352;CP007572,403702,404352;CP007571,403702,404352;CP007570,403702,404352;CP010867,403702,404352;CP011325,403702,404352;CP011326…
FO393392	Mauve	SHARED	410012	410033	.	.	.	Notes=Lenght21	AL732656,410012,410033;AE009948,410012,410033;CP000114,410012,410033;CP003810,410012,410033;CP003919,410012,410033;HF952104,410012,410033;HF952106,410012,410033;HF952105,410012,410033;CP007482,410012,410033;HG939456,410012,410033;CP007631,410012,410033;CP007632,410012,410033;CP006910,410012,410033;CP007572,410012,410033;CP007571,410012,410033;CP007570,410012,410033;CP010867,410012,410033;CP011325…
FO393392	Mauve	SHARED	412063	412175	.	.	.	Notes=Lenght112	AL732656,412063,412175;AE009948,412063,412175;CP000114,412063,412175;CP003810,412063,412175;CP003919,412063,412175;HF952104,412063,412175;HF952106,412063,412175;CP007482,412063,412175;CP007565,412063,412175;HG939456,412063,412175;CP007631,412063,412175;CP007632,412063,412175;CP006910,412063,412175;CP007572,412063,412175;CP007571,412063,412175;CP007570,412063,412175;CP010867,412063,412175;CP011325…
FO393392	Mauve	SHARED	412176	412235	.	.	.	Notes=Lenght59	AL732656,412176,412235;CP000114,412176,412235;CP003810,412176,412235;CP003919,412176,412235;HF952104,412176,412235;HF952106,412176,412235;CP007482,412176,412235;CP007565,412176,412235;HG939456,412176,412235;CP007632,412176,412235;CP006910,412176,412235;CP007572,412176,412235;CP007571,412176,412235;CP007570,412176,412235;CP010867,412176,412235;CP011325,412176,412235;CP011326,412176,412235;CP011327…
FO393392	Mauve	SHARED	412236	412934	.	.	.	Notes=Lenght698	AL732656,412236,412934;AE009948,412236,412934;CP000114,412236,412934;CP003810,412236,412934;CP003919,412236,412934;HF952104,412236,412934;HF952106,412236,412934;CP007482,412236,412934;CP007565,412236,412934;HG939456,412236,412934;CP007631,412236,412934;CP007632,412236,412934;CP006910,412236,412934;CP007572,412236,412934;CP007571,412236,412934;CP007570,412236,412934;CP010867,412236,412934;CP011325…
FO393392	Mauve	SHARED	412935	413074	.	.	.	Notes=Lenght139	AL732656,412935,413074;AE009948,412935,413074;CP000114,412935,413074;CP003810,412935,413074;HF952104,412935,413074;HF952106,412935,413074;CP007482,412935,413074;CP007565,412935,413074;HG939456,412935,413074;CP007631,412935,413074;CP007632,412935,413074;CP006910,412935,413074;CP007572,412935,413074;CP007571,412935,413074;CP007570,412935,413074;CP010867,412935,413074;CP011325,412935,413074;CP011326…
FO393392	Mauve	SHARED	413075	415786	.	.	.	Notes=Lenght2711	AL732656,413075,415786;AE009948,413075,415786;CP000114,413075,415786;CP003810,413075,415786;CP003919,413075,415786;HF952104,413075,415786;HF952106,413075,415786;CP007482,413075,415786;CP007565,413075,415786;HG939456,413075,415786;CP007631,413075,415786;CP007632,413075,415786;CP006910,413075,415786;CP007572,413075,415786;CP007571,413075,415786;CP007570,413075,415786;CP010867,413075,415786;CP011325…
FO393392	Mauve	SHARED	450644	451143	.	.	.	Notes=Lenght499	AL732656,450644,451143;AE009948,450644,451143;CP000114,450644,451143;CP003810,450644,451143;CP003919,450644,451143;HF952104,450644,451143;HF952106,450644,451143;HF952105,450644,451143;CP007482,450644,451143;CP007565,450644,451143;HG939456,450644,451143;CP007631,450644,451143;CP006910,450644,451143;CP007572,450644,451143;CP007571,450644,451143;CP007570,450644,451143;CP010867,450644,451143;CP011325…
FO393392	Mauve	SHARED	460758	461172	.	.	.	Notes=Lenght414	AL732656,460758,461172;AE009948,460758,461172;CP000114,460758,461172;CP003810,460758,461172;HF952104,460758,461172;HF952106,460758,461172;HF952105,460758,461172;CP007482,460758,461172;CP007565,460758,461172;HG939456,460758,461172;CP007631,460758,461172;CP007632,460758,461172;CP006910,460758,461172;CP007572,460758,461172;CP007571,460758,461172;CP007570,460758,461172;CP010867,460758,461172;CP011325…
FO393392	Mauve	SHARED	472479	472738	.	.	.	Notes=Lenght259	AL732656,472479,472738;AE009948,472479,472738;CP000114,472479,472738;CP003810,472479,472738;HF952104,472479,472738;HF952106,472479,472738;HF952105,472479,472738;CP007482,472479,472738;CP007565,472479,472738;HG939456,472479,472738;CP007631,472479,472738;CP007632,472479,472738;CP006910,472479,472738;CP007572,472479,472738;CP007571,472479,472738;CP007570,472479,472738;CP010867,472479,472738;CP011325…
FO393392	Mauve	SHARED	472739	472832	.	.	.	Notes=Lenght93	AL732656,472739,472832;AE009948,472739,472832;CP000114,472739,472832;CP003810,472739,472832;HF952104,472739,472832;HF952106,472739,472832;HF952105,472739,472832;CP007482,472739,472832;CP007565,472739,472832;HG939456,472739,472832;CP007631,472739,472832;CP007632,472739,472832;CP006910,472739,472832;CP007572,472739,472832;CP007571,472739,472832;CP007570,472739,472832;CP010867,472739,472832;CP011325…
FO393392	Mauve	SHARED	488398	488444	.	.	.	Notes=Lenght46	AL732656,488398,488444;AE009948,488398,488444;CP000114,488398,488444;CP003810,488398,488444;CP003919,488398,488444;HF952104,488398,488444;HF952106,488398,488444;HF952105,488398,488444;CP007482,488398,488444;CP007565,488398,488444;CP007631,488398,488444;CP007632,488398,488444;CP006910,488398,488444;CP010867,488398,488444;CP011325,488398,488444;CP011326,488398,488444;CP011327,488398,488444;CP011328…
FO393392	Mauve	SHARED	505665	505745	.	.	.	Notes=Lenght80	AE009948,505665,505745;CP000114,505665,505745;CP003810,505665,505745;CP003919,505665,505745;HF952104,505665,505745;HF952106,505665,505745;HF952105,505665,505745;CP007482,505665,505745;CP007565,505665,505745;HG939456,505665,505745;CP007631,505665,505745;CP007632,505665,505745;CP006910,505665,505745;CP010867,505665,505745;CP011325,505665,505745;CP011326,505665,505745;CP011327,505665,505745;CP011328…
FO393392	Mauve	SHARED	507201	507239	.	.	.	Notes=Lenght38	AL732656,507201,507239;AE009948,507201,507239;CP000114,507201,507239;CP003810,507201,507239;HF952104,507201,507239;HF952106,507201,507239;HF952105,507201,507239;CP007482,507201,507239;CP007565,507201,507239;HG939456,507201,507239;CP007631,507201,507239;CP007632,507201,507239;CP006910,507201,507239;CP007572,507201,507239;CP007571,507201,507239;CP007570,507201,507239;CP010867,507201,507239;CP011325…
FO393392	Mauve	SHARED	510679	510719	.	.	.	Notes=Lenght40	AL732656,510679,510719;AE009948,510679,510719;CP000114,510679,510719;CP003810,510679,510719;HF952104,510679,510719;HF952106,510679,510719;HF952105,510679,510719;CP007482,510679,510719;CP007565,510679,510719;HG939456,510679,510719;CP007631,510679,510719;CP007632,510679,510719;CP006910,510679,510719;CP007572,510679,510719;CP007571,510679,510719;CP007570,510679,510719;CP010867,510679,510719;CP011325…
FO393392	Mauve	SHARED	514424	514479	.	.	.	Notes=Lenght55	AE009948,514424,514479;CP000114,514424,514479;CP003810,514424,514479;CP003919,514424,514479;HF952104,514424,514479;HF952106,514424,514479;HF952105,514424,514479;CP007482,514424,514479;CP007565,514424,514479;HG939456,514424,514479;CP007631,514424,514479;CP007632,514424,514479;CP006910,514424,514479;CP010867,514424,514479;CP011325,514424,514479;CP011326,514424,514479;CP011327,514424,514479;CP011328…
FO393392	Mauve	SHARED	545286	545298	.	.	.	Notes=Lenght12	AE009948,545286,545298;CP000114,545286,545298;CP003810,545286,545298;CP003919,545286,545298;HF952104,545286,545298;HF952106,545286,545298;HF952105,545286,545298;CP007482,545286,545298;CP007565,545286,545298;HG939456,545286,545298;CP007631,545286,545298;CP007632,545286,545298;CP006910,545286,545298;CP007572,545286,545298;CP007571,545286,545298;CP007570,545286,545298;CP010867,545286,545298;CP011325…
FO393392	Mauve	SHARED	545299	545419	.	.	.	Notes=Lenght120	AE009948,545299,545419;CP000114,545299,545419;CP003810,545299,545419;CP003919,545299,545419;HF952104,545299,545419;HF952106,545299,545419;HF952105,545299,545419;CP007482,545299,545419;CP007565,545299,545419;HG939456,545299,545419;CP007631,545299,545419;CP007632,545299,545419;CP006910,545299,545419;CP010867,545299,545419;CP011325,545299,545419;CP011326,545299,545419;CP011327,545299,545419;CP011328…
FO393392	Mauve	SHARED	560222	560242	.	.	.	Notes=Lenght20	AL732656,560222,560242;CP003919,560222,560242;HF952106,560222,560242;HF952105,560222,560242;CP007482,560222,560242;CP007565,560222,560242;HG939456,560222,560242;CP006910,560222,560242;CP007572,560222,560242;CP007571,560222,560242;CP007570,560222,560242;CP011328,560222,560242;CP010319,560222,560242;CP013202,560222,560242;
FO393392	Mauve	SHARED	560244	560272	.	.	.	Notes=Lenght28	AL732656,560244,560272;CP003919,560244,560272;HF952106,560244,560272;HF952105,560244,560272;CP007482,560244,560272;CP007565,560244,560272;HG939456,560244,560272;CP006910,560244,560272;CP007572,560244,560272;CP007571,560244,560272;CP007570,560244,560272;CP011328,560244,560272;CP010319,560244,560272;CP013202,560244,560272;
FO393392	Mauve	SHARED	560280	560310	.	.	.	Notes=Lenght30	CP003919,560280,560310;CP007482,560280,560310;CP007565,560280,560310;CP006910,560280,560310;CP007572,560280,560310;CP007571,560280,560310;CP007570,560280,560310;CP011328,560280,560310;CP010319,560280,560310;CP013202,560280,560310;
FO393392	Mauve	SHARED	560930	561058	.	.	.	Notes=Lenght128	AL732656,560930,561058;AE009948,560930,561058;CP000114,560930,561058;CP003810,560930,561058;CP003919,560930,561058;HF952104,560930,561058;CP007482,560930,561058;CP007565,560930,561058;HG939456,560930,561058;CP007631,560930,561058;CP007632,560930,561058;CP007572,560930,561058;CP007571,560930,561058;CP007570,560930,561058;CP010867,560930,561058;CP011325,560930,561058;CP011326,560930,561058;CP011327…
FO393392	Mauve	SHARED	561135	561188	.	.	.	Notes=Lenght53	AL732656,561135,561188;AE009948,561135,561188;CP000114,561135,561188;CP003810,561135,561188;CP003919,561135,561188;HF952104,561135,561188;CP007482,561135,561188;CP007565,561135,561188;HG939456,561135,561188;CP007631,561135,561188;CP007632,561135,561188;CP007572,561135,561188;CP007571,561135,561188;CP007570,561135,561188;CP010867,561135,561188;CP011325,561135,561188;CP011326,561135,561188;CP011327…
FO393392	Mauve	SHARED	561192	561270	.	.	.	Notes=Lenght78	AL732656,561192,561270;AE009948,561192,561270;CP000114,561192,561270;CP003810,561192,561270;HF952104,561192,561270;CP007482,561192,561270;CP007565,561192,561270;HG939456,561192,561270;CP007631,561192,561270;CP007632,561192,561270;CP006910,561192,561270;CP007572,561192,561270;CP007571,561192,561270;CP007570,561192,561270;CP010867,561192,561270;CP011325,561192,561270;CP011326,561192,561270;CP011327…
FO393392	Mauve	SHARED	561271	561453	.	.	.	Notes=Lenght182	AL732656,561271,561453;AE009948,561271,561453;CP000114,561271,561453;CP003810,561271,561453;CP003919,561271,561453;HF952104,561271,561453;CP007482,561271,561453;CP007565,561271,561453;HG939456,561271,561453;CP007631,561271,561453;CP007632,561271,561453;CP006910,561271,561453;CP007572,561271,561453;CP007571,561271,561453;CP007570,561271,561453;CP010867,561271,561453;CP011325,561271,561453;CP011326…
FO393392	Mauve	SHARED	561454	561568	.	.	.	Notes=Lenght114	AL732656,561454,561568;AE009948,561454,561568;CP000114,561454,561568;CP003810,561454,561568;HF952104,561454,561568;CP007482,561454,561568;CP007565,561454,561568;HG939456,561454,561568;CP007631,561454,561568;CP007632,561454,561568;CP006910,561454,561568;CP007572,561454,561568;CP007571,561454,561568;CP007570,561454,561568;CP010867,561454,561568;CP011325,561454,561568;CP011326,561454,561568;CP011327…
FO393392	Mauve	SHARED	581789	581870	.	.	.	Notes=Lenght81	AE009948,581789,581870;CP000114,581789,581870;CP003810,581789,581870;CP003919,581789,581870;HF952104,581789,581870;CP007482,581789,581870;CP007565,581789,581870;HG939456,581789,581870;CP007631,581789,581870;CP007632,581789,581870;CP010867,581789,581870;CP011325,581789,581870;CP011326,581789,581870;CP011327,581789,581870;CP011328,581789,581870;CP011329,581789,581870;CP012419,581789,581870;CP013202…
FO393392	Mauve	SHARED	582110	582320	.	.	.	Notes=Lenght210	AE009948,582110,582320;CP000114,582110,582320;CP003810,582110,582320;CP003919,582110,582320;HF952104,582110,582320;CP007482,582110,582320;CP007565,582110,582320;CP007631,582110,582320;CP010867,582110,582320;CP011325,582110,582320;CP011326,582110,582320;CP011327,582110,582320;CP011328,582110,582320;CP011329,582110,582320;CP012419,582110,582320;CP013202,582110,582320;
FO393392	Mauve	SHARED	582366	582767	.	.	.	Notes=Lenght401	AE009948,582366,582767;CP000114,582366,582767;CP003810,582366,582767;CP003919,582366,582767;HF952104,582366,582767;CP007482,582366,582767;CP007565,582366,582767;HG939456,582366,582767;CP007631,582366,582767;CP007632,582366,582767;CP010867,582366,582767;CP011325,582366,582767;CP011326,582366,582767;CP011327,582366,582767;CP011328,582366,582767;CP011329,582366,582767;CP012419,582366,582767;CP013202…
FO393392	Mauve	SHARED	582846	583866	.	.	.	Notes=Lenght1020	AE009948,582846,583866;CP000114,582846,583866;CP003810,582846,583866;CP003919,582846,583866;HF952104,582846,583866;CP007482,582846,583866;CP007565,582846,583866;HG939456,582846,583866;CP007631,582846,583866;CP007632,582846,583866;CP010867,582846,583866;CP011325,582846,583866;CP011326,582846,583866;CP011327,582846,583866;CP011328,582846,583866;CP011329,582846,583866;CP012419,582846,583866;CP013202…
FO393392	Mauve	SHARED	583867	583889	.	.	.	Notes=Lenght22	AE009948,583867,583889;CP000114,583867,583889;CP003810,583867,583889;CP003919,583867,583889;HF952104,583867,583889;HF952105,583867,583889;CP007482,583867,583889;CP007565,583867,583889;HG939456,583867,583889;CP007631,583867,583889;CP007632,583867,583889;CP010867,583867,583889;CP011325,583867,583889;CP011326,583867,583889;CP011327,583867,583889;CP011328,583867,583889;CP011329,583867,583889;CP012419…
FO393392	Mauve	SHARED	583904	584136	.	.	.	Notes=Lenght232	AE009948,583904,584136;CP000114,583904,584136;CP003810,583904,584136;CP003919,583904,584136;HF952104,583904,584136;CP007482,583904,584136;CP007565,583904,584136;HG939456,583904,584136;CP007631,583904,584136;CP007632,583904,584136;CP010867,583904,584136;CP011325,583904,584136;CP011326,583904,584136;CP011327,583904,584136;CP011328,583904,584136;CP011329,583904,584136;CP010319,583904,584136;CP012419…
FO393392	Mauve	SHARED	584137	584156	.	.	.	Notes=Lenght19	AE009948,584137,584156;CP000114,584137,584156;CP003810,584137,584156;CP003919,584137,584156;HF952104,584137,584156;CP007482,584137,584156;CP007565,584137,584156;CP007631,584137,584156;CP007632,584137,584156;CP010867,584137,584156;CP011325,584137,584156;CP011326,584137,584156;CP011327,584137,584156;CP011328,584137,584156;CP011329,584137,584156;CP010319,584137,584156;CP012419,584137,584156;CP013202…
FO393392	Mauve	SHARED	584157	586287	.	.	.	Notes=Lenght2130	AE009948,584157,586287;CP000114,584157,586287;CP003810,584157,586287;CP003919,584157,586287;HF952104,584157,586287;CP007482,584157,586287;CP007565,584157,586287;HG939456,584157,586287;CP007631,584157,586287;CP007632,584157,586287;CP010867,584157,586287;CP011325,584157,586287;CP011326,584157,586287;CP011327,584157,586287;CP011328,584157,586287;CP011329,584157,586287;CP010319,584157,586287;CP012419…
FO393392	Mauve	SHARED	586288	586435	.	.	.	Notes=Lenght147	AE009948,586288,586435;CP000114,586288,586435;CP003810,586288,586435;CP003919,586288,586435;HF952104,586288,586435;HF952106,586288,586435;HF952105,586288,586435;CP007482,586288,586435;CP007565,586288,586435;HG939456,586288,586435;CP007631,586288,586435;CP007632,586288,586435;CP010867,586288,586435;CP011325,586288,586435;CP011326,586288,586435;CP011327,586288,586435;CP011328,586288,586435;CP011329…
FO393392	Mauve	SHARED	595554	595598	.	.	.	Notes=Lenght44	AL732656,595554,595598;AE009948,595554,595598;CP000114,595554,595598;CP003810,595554,595598;HF952104,595554,595598;HF952106,595554,595598;HF952105,595554,595598;CP007482,595554,595598;CP007565,595554,595598;HG939456,595554,595598;CP007631,595554,595598;CP007632,595554,595598;CP006910,595554,595598;CP007572,595554,595598;CP007571,595554,595598;CP007570,595554,595598;CP010867,595554,595598;CP011325…
FO393392	Mauve	SHARED	600633	602352	.	.	.	Notes=Lenght1719	AL732656,600633,602352;AE009948,600633,602352;CP000114,600633,602352;CP003810,600633,602352;HF952104,600633,602352;HF952106,600633,602352;HF952105,600633,602352;CP007482,600633,602352;CP007565,600633,602352;HG939456,600633,602352;CP007631,600633,602352;CP007632,600633,602352;CP006910,600633,602352;CP007572,600633,602352;CP007571,600633,602352;CP007570,600633,602352;CP010867,600633,602352;CP011325…
FO393392	Mauve	SHARED	603607	603708	.	.	.	Notes=Lenght101	AL732656,603607,603708;AE009948,603607,603708;CP000114,603607,603708;CP003810,603607,603708;CP003919,603607,603708;HF952104,603607,603708;HF952106,603607,603708;HF952105,603607,603708;CP007482,603607,603708;CP007565,603607,603708;HG939456,603607,603708;CP007631,603607,603708;CP007632,603607,603708;CP006910,603607,603708;CP010867,603607,603708;CP011325,603607,603708;CP011326,603607,603708;CP011327…
FO393392	Mauve	SHARED	604050	604131	.	.	.	Notes=Lenght81	AL732656,604050,604131;AE009948,604050,604131;CP000114,604050,604131;CP003810,604050,604131;HF952104,604050,604131;HF952106,604050,604131;HF952105,604050,604131;CP007482,604050,604131;CP007565,604050,604131;HG939456,604050,604131;CP007631,604050,604131;CP007632,604050,604131;CP006910,604050,604131;CP007572,604050,604131;CP007571,604050,604131;CP007570,604050,604131;CP010867,604050,604131;CP011325…
FO393392	Mauve	SHARED	604480	609226	.	.	.	Notes=Lenght4746	AL732656,604480,609226;AE009948,604480,609226;CP000114,604480,609226;CP003810,604480,609226;HF952104,604480,609226;HF952106,604480,609226;HF952105,604480,609226;CP007482,604480,609226;CP007565,604480,609226;HG939456,604480,609226;CP007631,604480,609226;CP007632,604480,609226;CP006910,604480,609226;CP007572,604480,609226;CP007571,604480,609226;CP007570,604480,609226;CP010867,604480,609226;CP011325…
FO393392	Mauve	SHARED	609227	610314	.	.	.	Notes=Lenght1087	AL732656,609227,610314;AE009948,609227,610314;CP000114,609227,610314;CP003810,609227,610314;HF952104,609227,610314;HF952106,609227,610314;HF952105,609227,610314;CP007482,609227,610314;CP007565,609227,610314;HG939456,609227,610314;CP007631,609227,610314;CP007632,609227,610314;CP006910,609227,610314;CP007572,609227,610314;CP007571,609227,610314;CP007570,609227,610314;CP010867,609227,610314;CP011325…
FO393392	Mauve	SHARED	610315	611345	.	.	.	Notes=Lenght1030	AL732656,610315,611345;AE009948,610315,611345;CP000114,610315,611345;CP003810,610315,611345;HF952104,610315,611345;HF952106,610315,611345;HF952105,610315,611345;CP007482,610315,611345;CP007565,610315,611345;HG939456,610315,611345;CP007631,610315,611345;CP007632,610315,611345;CP006910,610315,611345;CP007572,610315,611345;CP007571,610315,611345;CP007570,610315,611345;CP010867,610315,611345;CP011325…
FO393392	Mauve	SHARED	612961	612981	.	.	.	Notes=Lenght20	AL732656,612961,612981;AE009948,612961,612981;CP000114,612961,612981;CP003810,612961,612981;CP003919,612961,612981;HF952104,612961,612981;HF952106,612961,612981;HF952105,612961,612981;CP007482,612961,612981;CP007565,612961,612981;HG939456,612961,612981;CP007631,612961,612981;CP007632,612961,612981;CP006910,612961,612981;CP007572,612961,612981;CP007571,612961,612981;CP007570,612961,612981;CP010867…
FO393392	Mauve	SHARED	623299	623312	.	.	.	Notes=Lenght13	AL732656,623299,623312;AE009948,623299,623312;CP000114,623299,623312;CP003810,623299,623312;CP003919,623299,623312;HF952104,623299,623312;HF952106,623299,623312;HF952105,623299,623312;CP007482,623299,623312;CP007565,623299,623312;CP007631,623299,623312;CP006910,623299,623312;CP007572,623299,623312;CP007571,623299,623312;CP007570,623299,623312;CP010867,623299,623312;CP011325,623299,623312;CP011326…
FO393392	Mauve	SHARED	628118	628195	.	.	.	Notes=Lenght77	AL732656,628118,628195;AE009948,628118,628195;CP000114,628118,628195;CP003810,628118,628195;HF952104,628118,628195;HF952106,628118,628195;HF952105,628118,628195;CP007482,628118,628195;CP007565,628118,628195;HG939456,628118,628195;CP007631,628118,628195;CP007632,628118,628195;CP006910,628118,628195;CP007572,628118,628195;CP007571,628118,628195;CP007570,628118,628195;CP010867,628118,628195;CP011325…
FO393392	Mauve	SHARED	633302	633861	.	.	.	Notes=Lenght559	AL732656,633302,633861;AE009948,633302,633861;CP000114,633302,633861;CP003810,633302,633861;HF952104,633302,633861;HF952106,633302,633861;HF952105,633302,633861;CP007482,633302,633861;CP007565,633302,633861;HG939456,633302,633861;CP007631,633302,633861;CP007632,633302,633861;CP006910,633302,633861;CP007572,633302,633861;CP007571,633302,633861;CP007570,633302,633861;CP010867,633302,633861;CP011325…
FO393392	Mauve	SHARED	648785	649008	.	.	.	Notes=Lenght223	AL732656,648785,649008;AE009948,648785,649008;CP003919,648785,649008;HF952104,648785,649008;HF952106,648785,649008;HF952105,648785,649008;CP007482,648785,649008;CP007565,648785,649008;HG939456,648785,649008;CP007631,648785,649008;CP007632,648785,649008;CP006910,648785,649008;CP007572,648785,649008;CP007571,648785,649008;CP007570,648785,649008;CP010867,648785,649008;CP011328,648785,649008;CP011329…
FO393392	Mauve	SHARED	651001	651055	.	.	.	Notes=Lenght54	AL732656,651001,651055;AE009948,651001,651055;CP000114,651001,651055;CP003810,651001,651055;HF952104,651001,651055;HF952106,651001,651055;HF952105,651001,651055;CP007482,651001,651055;CP007565,651001,651055;HG939456,651001,651055;CP007631,651001,651055;CP007632,651001,651055;CP006910,651001,651055;CP007572,651001,651055;CP007571,651001,651055;CP007570,651001,651055;CP010867,651001,651055;CP011325…
FO393392	Mauve	SHARED	651700	651878	.	.	.	Notes=Lenght178	AL732656,651700,651878;AE009948,651700,651878;CP000114,651700,651878;CP003810,651700,651878;CP003919,651700,651878;HF952104,651700,651878;HF952106,651700,651878;HF952105,651700,651878;CP007482,651700,651878;CP007565,651700,651878;HG939456,651700,651878;CP007631,651700,651878;CP007632,651700,651878;CP006910,651700,651878;CP007572,651700,651878;CP007571,651700,651878;CP007570,651700,651878;CP010867…
FO393392	Mauve	SHARED	682980	683403	.	.	.	Notes=Lenght423	AL732656,682980,683403;AE009948,682980,683403;CP000114,682980,683403;CP003810,682980,683403;HF952104,682980,683403;HF952106,682980,683403;HF952105,682980,683403;CP007482,682980,683403;CP007565,682980,683403;HG939456,682980,683403;CP007631,682980,683403;CP007632,682980,683403;CP006910,682980,683403;CP007572,682980,683403;CP007571,682980,683403;CP007570,682980,683403;CP010867,682980,683403;CP011325…
FO393392	Mauve	SHARED	683477	683806	.	.	.	Notes=Lenght329	AL732656,683477,683806;AE009948,683477,683806;CP000114,683477,683806;CP003810,683477,683806;HF952104,683477,683806;HF952106,683477,683806;HF952105,683477,683806;CP007482,683477,683806;CP007565,683477,683806;HG939456,683477,683806;CP007631,683477,683806;CP007632,683477,683806;CP006910,683477,683806;CP007572,683477,683806;CP007571,683477,683806;CP007570,683477,683806;CP010867,683477,683806;CP011325…
FO393392	Mauve	SHARED	695556	695792	.	.	.	Notes=Lenght236	AL732656,695556,695792;AE009948,695556,695792;CP000114,695556,695792;CP003810,695556,695792;HF952104,695556,695792;HF952106,695556,695792;HF952105,695556,695792;CP007482,695556,695792;CP007565,695556,695792;HG939456,695556,695792;CP007631,695556,695792;CP007632,695556,695792;CP006910,695556,695792;CP007572,695556,695792;CP007571,695556,695792;CP007570,695556,695792;CP010867,695556,695792;CP011325…
FO393392	Mauve	SHARED	703190	703835	.	.	.	Notes=Lenght645	AL732656,703190,703835;AE009948,703190,703835;CP000114,703190,703835;CP003810,703190,703835;CP003919,703190,703835;HF952104,703190,703835;HF952106,703190,703835;HF952105,703190,703835;CP007482,703190,703835;CP007565,703190,703835;HG939456,703190,703835;CP007631,703190,703835;CP007632,703190,703835;CP006910,703190,703835;CP007572,703190,703835;CP010867,703190,703835;CP011325,703190,703835;CP011326…
FO393392	Mauve	SHARED	703836	704362	.	.	.	Notes=Lenght526	AL732656,703836,704362;AE009948,703836,704362;CP000114,703836,704362;CP003810,703836,704362;CP003919,703836,704362;HF952104,703836,704362;HF952106,703836,704362;HF952105,703836,704362;CP007482,703836,704362;CP007565,703836,704362;HG939456,703836,704362;CP007631,703836,704362;CP007632,703836,704362;CP006910,703836,704362;CP007572,703836,704362;CP007570,703836,704362;CP010867,703836,704362;CP011325…
FO393392	Mauve	SHARED	732179	732235	.	.	.	Notes=Lenght56	AL732656,732179,732235;AE009948,732179,732235;CP000114,732179,732235;CP003810,732179,732235;HF952104,732179,732235;HF952106,732179,732235;HF952105,732179,732235;CP007482,732179,732235;CP007565,732179,732235;HG939456,732179,732235;CP007631,732179,732235;CP007632,732179,732235;CP006910,732179,732235;CP007572,732179,732235;CP007571,732179,732235;CP007570,732179,732235;CP010867,732179,732235;CP011325…
FO393392	Mauve	SHARED	744087	744178	.	.	.	Notes=Lenght91	AL732656,744087,744178;AE009948,744087,744178;CP000114,744087,744178;CP003810,744087,744178;CP003919,744087,744178;HF952104,744087,744178;HF952106,744087,744178;HF952105,744087,744178;CP007482,744087,744178;CP007565,744087,744178;HG939456,744087,744178;CP007631,744087,744178;CP007632,744087,744178;CP006910,744087,744178;CP007572,744087,744178;CP007571,744087,744178;CP007570,744087,744178;CP010867…
FO393392	Mauve	SHARED	747357	749910	.	.	.	Notes=Lenght2553	AL732656,747357,749910;AE009948,747357,749910;CP000114,747357,749910;CP003810,747357,749910;CP003919,747357,749910;HF952104,747357,749910;HF952106,747357,749910;CP007482,747357,749910;CP007565,747357,749910;HG939456,747357,749910;CP007631,747357,749910;CP007632,747357,749910;CP006910,747357,749910;CP007572,747357,749910;CP007571,747357,749910;CP007570,747357,749910;CP010867,747357,749910;CP011325…
FO393392	Mauve	SHARED	762112	762150	.	.	.	Notes=Lenght38	AE009948,762112,762150;CP000114,762112,762150;CP003810,762112,762150;CP003919,762112,762150;HF952104,762112,762150;HF952106,762112,762150;HF952105,762112,762150;CP007482,762112,762150;CP007565,762112,762150;HG939456,762112,762150;CP007631,762112,762150;CP007632,762112,762150;CP006910,762112,762150;CP010867,762112,762150;CP011325,762112,762150;CP011326,762112,762150;CP011327,762112,762150;CP011328…
FO393392	Mauve	SHARED	763165	763488	.	.	.	Notes=Lenght323	AL732656,763165,763488;AE009948,763165,763488;CP000114,763165,763488;CP003810,763165,763488;HF952104,763165,763488;HF952106,763165,763488;HF952105,763165,763488;CP007482,763165,763488;CP007565,763165,763488;HG939456,763165,763488;CP007631,763165,763488;CP007632,763165,763488;CP006910,763165,763488;CP007572,763165,763488;CP007571,763165,763488;CP007570,763165,763488;CP010867,763165,763488;CP011325…
FO393392	Mauve	SHARED	781643	781671	.	.	.	Notes=Lenght28	AL732656,781643,781671;AE009948,781643,781671;CP000114,781643,781671;CP003810,781643,781671;HF952104,781643,781671;HF952106,781643,781671;HF952105,781643,781671;CP007482,781643,781671;CP007565,781643,781671;HG939456,781643,781671;CP007631,781643,781671;CP007632,781643,781671;CP006910,781643,781671;CP007572,781643,781671;CP007571,781643,781671;CP007570,781643,781671;CP010867,781643,781671;CP011325…
FO393392	Mauve	SHARED	781673	781696	.	.	.	Notes=Lenght23	AE009948,781673,781696;CP000114,781673,781696;CP003810,781673,781696;HF952104,781673,781696;HF952106,781673,781696;HF952105,781673,781696;CP007482,781673,781696;CP007565,781673,781696;HG939456,781673,781696;CP007631,781673,781696;CP007632,781673,781696;CP006910,781673,781696;CP007572,781673,781696;CP007570,781673,781696;CP010867,781673,781696;CP011325,781673,781696;CP011326,781673,781696;CP011327…
FO393392	Mauve	SHARED	781697	781710	.	.	.	Notes=Lenght13	AE009948,781697,781710;CP000114,781697,781710;CP003810,781697,781710;HF952104,781697,781710;HF952106,781697,781710;HF952105,781697,781710;CP007482,781697,781710;CP007565,781697,781710;HG939456,781697,781710;CP007631,781697,781710;CP007632,781697,781710;CP006910,781697,781710;CP010867,781697,781710;CP011325,781697,781710;CP011326,781697,781710;CP011327,781697,781710;CP011328,781697,781710;CP011329…
FO393392	Mauve	SHARED	782314	782614	.	.	.	Notes=Lenght300	AE009948,782314,782614;CP000114,782314,782614;CP003810,782314,782614;CP003919,782314,782614;HF952104,782314,782614;HF952106,782314,782614;HF952105,782314,782614;CP007482,782314,782614;CP007565,782314,782614;HG939456,782314,782614;CP007631,782314,782614;CP007632,782314,782614;CP006910,782314,782614;CP007572,782314,782614;CP007571,782314,782614;CP007570,782314,782614;CP010867,782314,782614;CP011325…
FO393392	Mauve	SHARED	790552	790602	.	.	.	Notes=Lenght50	AE009948,790552,790602;CP000114,790552,790602;CP003810,790552,790602;CP003919,790552,790602;HF952104,790552,790602;HF952106,790552,790602;HF952105,790552,790602;CP007482,790552,790602;CP007565,790552,790602;HG939456,790552,790602;CP007631,790552,790602;CP007632,790552,790602;CP006910,790552,790602;CP007572,790552,790602;CP007571,790552,790602;CP007570,790552,790602;CP010867,790552,790602;CP011325…
FO393392	Mauve	SHARED	792069	792090	.	.	.	Notes=Lenght21	AL732656,792069,792090;AE009948,792069,792090;CP000114,792069,792090;CP003810,792069,792090;CP003919,792069,792090;HF952104,792069,792090;HF952106,792069,792090;HF952105,792069,792090;CP007482,792069,792090;CP007565,792069,792090;HG939456,792069,792090;CP007631,792069,792090;CP007632,792069,792090;CP007572,792069,792090;CP007571,792069,792090;CP007570,792069,792090;CP010867,792069,792090;CP011325…
FO393392	Mauve	SHARED	810731	810835	.	.	.	Notes=Lenght104	AL732656,810731,810835;AE009948,810731,810835;CP000114,810731,810835;CP003810,810731,810835;CP003919,810731,810835;HF952104,810731,810835;CP007482,810731,810835;CP007565,810731,810835;CP007631,810731,810835;CP006910,810731,810835;CP007572,810731,810835;CP007571,810731,810835;CP007570,810731,810835;CP010867,810731,810835;CP011325,810731,810835;CP011326,810731,810835;CP011327,810731,810835;CP011328…
FO393392	Mauve	SHARED	813923	813936	.	.	.	Notes=Lenght13	AE009948,813923,813936;CP000114,813923,813936;CP003810,813923,813936;CP003919,813923,813936;HF952104,813923,813936;HF952106,813923,813936;HF952105,813923,813936;CP007482,813923,813936;CP007565,813923,813936;HG939456,813923,813936;CP007631,813923,813936;CP007632,813923,813936;CP007572,813923,813936;CP007571,813923,813936;CP007570,813923,813936;CP010867,813923,813936;CP011325,813923,813936;CP011326…
FO393392	Mauve	SHARED	816948	816970	.	.	.	Notes=Lenght22	AL732656,816948,816970;AE009948,816948,816970;CP000114,816948,816970;CP003810,816948,816970;CP003919,816948,816970;HF952104,816948,816970;HF952106,816948,816970;HF952105,816948,816970;CP007482,816948,816970;CP007565,816948,816970;HG939456,816948,816970;CP007631,816948,816970;CP007632,816948,816970;CP006910,816948,816970;CP007572,816948,816970;CP007571,816948,816970;CP007570,816948,816970;CP011325…
FO393392	Mauve	SHARED	816971	816983	.	.	.	Notes=Lenght12	AL732656,816971,816983;AE009948,816971,816983;CP000114,816971,816983;CP003810,816971,816983;CP003919,816971,816983;HF952104,816971,816983;HF952106,816971,816983;HF952105,816971,816983;CP007482,816971,816983;CP007565,816971,816983;HG939456,816971,816983;CP007631,816971,816983;CP007632,816971,816983;CP006910,816971,816983;CP007572,816971,816983;CP007571,816971,816983;CP007570,816971,816983;CP011325…
FO393392	Mauve	SHARED	817406	817425	.	.	.	Notes=Lenght19	AL732656,817406,817425;AE009948,817406,817425;CP000114,817406,817425;CP003810,817406,817425;CP003919,817406,817425;HF952104,817406,817425;HF952106,817406,817425;HF952105,817406,817425;CP007482,817406,817425;CP007565,817406,817425;HG939456,817406,817425;CP007631,817406,817425;CP007632,817406,817425;CP006910,817406,817425;CP010867,817406,817425;CP011325,817406,817425;CP011326,817406,817425;CP011327…
FO393392	Mauve	SHARED	822750	822925	.	.	.	Notes=Lenght175	AL732656,822750,822925;AE009948,822750,822925;CP000114,822750,822925;CP003810,822750,822925;HF952104,822750,822925;HF952106,822750,822925;HF952105,822750,822925;CP007482,822750,822925;CP007565,822750,822925;HG939456,822750,822925;CP007631,822750,822925;CP007632,822750,822925;CP006910,822750,822925;CP007572,822750,822925;CP007571,822750,822925;CP007570,822750,822925;CP010867,822750,822925;CP011325…
FO393392	Mauve	SHARED	824328	824372	.	.	.	Notes=Lenght44	AL732656,824328,824372;AE009948,824328,824372;CP000114,824328,824372;CP003810,824328,824372;CP003919,824328,824372;HF952104,824328,824372;HF952106,824328,824372;HF952105,824328,824372;CP007482,824328,824372;CP007565,824328,824372;HG939456,824328,824372;CP007631,824328,824372;CP007632,824328,824372;CP006910,824328,824372;CP007572,824328,824372;CP007571,824328,824372;CP007570,824328,824372;CP010867…
FO393392	Mauve	SHARED	828485	828578	.	.	.	Notes=Lenght93	AL732656,828485,828578;AE009948,828485,828578;CP000114,828485,828578;CP003810,828485,828578;CP003919,828485,828578;HF952104,828485,828578;HF952106,828485,828578;HF952105,828485,828578;CP007482,828485,828578;CP007565,828485,828578;HG939456,828485,828578;CP007631,828485,828578;CP007632,828485,828578;CP007572,828485,828578;CP007571,828485,828578;CP007570,828485,828578;CP010867,828485,828578;CP011325…
FO393392	Mauve	SHARED	828605	828629	.	.	.	Notes=Lenght24	AL732656,828605,828629;AE009948,828605,828629;CP000114,828605,828629;CP003810,828605,828629;CP003919,828605,828629;HF952104,828605,828629;HF952106,828605,828629;HF952105,828605,828629;CP007482,828605,828629;CP007565,828605,828629;HG939456,828605,828629;CP007631,828605,828629;CP007632,828605,828629;CP006910,828605,828629;CP010867,828605,828629;CP011325,828605,828629;CP011326,828605,828629;CP011327…
FO393392	Mauve	SHARED	843211	843228	.	.	.	Notes=Lenght17	AL732656,843211,843228;AE009948,843211,843228;CP000114,843211,843228;CP003810,843211,843228;HF952104,843211,843228;HF952106,843211,843228;HF952105,843211,843228;CP007482,843211,843228;CP007565,843211,843228;HG939456,843211,843228;CP007631,843211,843228;CP007632,843211,843228;CP006910,843211,843228;CP007572,843211,843228;CP007571,843211,843228;CP007570,843211,843228;CP010867,843211,843228;CP011325…
FO393392	Mauve	SHARED	843229	843263	.	.	.	Notes=Lenght34	AL732656,843229,843263;AE009948,843229,843263;CP000114,843229,843263;CP003810,843229,843263;HF952104,843229,843263;HF952106,843229,843263;HF952105,843229,843263;CP007482,843229,843263;CP007565,843229,843263;HG939456,843229,843263;CP007631,843229,843263;CP007632,843229,843263;CP006910,843229,843263;CP007571,843229,843263;CP007570,843229,843263;CP010867,843229,843263;CP011325,843229,843263;CP011326…
FO393392	Mauve	SHARED	849712	849809	.	.	.	Notes=Lenght97	AL732656,849712,849809;AE009948,849712,849809;CP000114,849712,849809;CP003810,849712,849809;HF952104,849712,849809;HF952106,849712,849809;HF952105,849712,849809;CP007482,849712,849809;CP007565,849712,849809;HG939456,849712,849809;CP007631,849712,849809;CP007632,849712,849809;CP006910,849712,849809;CP007572,849712,849809;CP007571,849712,849809;CP007570,849712,849809;CP010867,849712,849809;CP011325…
FO393392	Mauve	SHARED	857168	857204	.	.	.	Notes=Lenght36	AL732656,857168,857204;AE009948,857168,857204;CP000114,857168,857204;CP003810,857168,857204;CP003919,857168,857204;HF952104,857168,857204;HF952106,857168,857204;HF952105,857168,857204;CP007482,857168,857204;CP007565,857168,857204;HG939456,857168,857204;CP007631,857168,857204;CP007632,857168,857204;CP007572,857168,857204;CP007571,857168,857204;CP007570,857168,857204;CP010867,857168,857204;CP011325…
FO393392	Mauve	SHARED	857215	858290	.	.	.	Notes=Lenght1075	AL732656,857215,858290;AE009948,857215,858290;CP000114,857215,858290;CP003810,857215,858290;CP003919,857215,858290;HF952104,857215,858290;HF952106,857215,858290;HF952105,857215,858290;CP007482,857215,858290;CP007565,857215,858290;HG939456,857215,858290;CP007631,857215,858290;CP007632,857215,858290;CP006910,857215,858290;CP010867,857215,858290;CP011325,857215,858290;CP011326,857215,858290;CP011327…
FO393392	Mauve	SHARED	859553	859572	.	.	.	Notes=Lenght19	AL732656,859553,859572;CP003919,859553,859572;HF952106,859553,859572;HF952105,859553,859572;CP007482,859553,859572;CP007565,859553,859572;HG939456,859553,859572;CP007632,859553,859572;CP006910,859553,859572;CP007572,859553,859572;CP007571,859553,859572;CP007570,859553,859572;CP010867,859553,859572;CP011328,859553,859572;CP010319,859553,859572;CP013202,859553,859572;
FO393392	Mauve	SHARED	865252	865366	.	.	.	Notes=Lenght114	AL732656,865252,865366;AE009948,865252,865366;CP000114,865252,865366;CP003810,865252,865366;HF952104,865252,865366;HF952106,865252,865366;HF952105,865252,865366;CP007482,865252,865366;CP007565,865252,865366;HG939456,865252,865366;CP007631,865252,865366;CP007632,865252,865366;CP006910,865252,865366;CP007572,865252,865366;CP007571,865252,865366;CP007570,865252,865366;CP010867,865252,865366;CP011325…
FO393392	Mauve	SHARED	869975	869994	.	.	.	Notes=Lenght19	AL732656,869975,869994;AE009948,869975,869994;CP000114,869975,869994;CP003810,869975,869994;CP003919,869975,869994;HF952104,869975,869994;HF952106,869975,869994;HF952105,869975,869994;CP007482,869975,869994;HG939456,869975,869994;CP007631,869975,869994;CP007632,869975,869994;CP006910,869975,869994;CP007572,869975,869994;CP007571,869975,869994;CP007570,869975,869994;CP010867,869975,869994;CP011325…
FO393392	Mauve	SHARED	872588	872610	.	.	.	Notes=Lenght22	AL732656,872588,872610;AE009948,872588,872610;CP000114,872588,872610;CP003810,872588,872610;HF952104,872588,872610;HF952106,872588,872610;HF952105,872588,872610;CP007482,872588,872610;CP007565,872588,872610;HG939456,872588,872610;CP007631,872588,872610;CP007632,872588,872610;CP006910,872588,872610;CP007572,872588,872610;CP007571,872588,872610;CP007570,872588,872610;CP010867,872588,872610;CP011325…
FO393392	Mauve	SHARED	872611	872853	.	.	.	Notes=Lenght242	AL732656,872611,872853;AE009948,872611,872853;CP000114,872611,872853;CP003810,872611,872853;HF952104,872611,872853;HF952106,872611,872853;CP007482,872611,872853;CP007565,872611,872853;HG939456,872611,872853;CP007631,872611,872853;CP007632,872611,872853;CP006910,872611,872853;CP007572,872611,872853;CP007571,872611,872853;CP007570,872611,872853;CP010867,872611,872853;CP011325,872611,872853;CP011326…
FO393392	Mauve	SHARED	872854	873215	.	.	.	Notes=Lenght361	AL732656,872854,873215;AE009948,872854,873215;CP000114,872854,873215;CP003810,872854,873215;HF952104,872854,873215;HF952106,872854,873215;HF952105,872854,873215;CP007482,872854,873215;CP007565,872854,873215;HG939456,872854,873215;CP007631,872854,873215;CP007632,872854,873215;CP006910,872854,873215;CP007572,872854,873215;CP007571,872854,873215;CP007570,872854,873215;CP010867,872854,873215;CP011325…
FO393392	Mauve	SHARED	873253	873267	.	.	.	Notes=Lenght14	AE009948,873253,873267;CP000114,873253,873267;CP003810,873253,873267;CP003919,873253,873267;HF952104,873253,873267;HF952106,873253,873267;HF952105,873253,873267;CP007482,873253,873267;CP007565,873253,873267;HG939456,873253,873267;CP007631,873253,873267;CP007632,873253,873267;CP006910,873253,873267;CP007572,873253,873267;CP007571,873253,873267;CP007570,873253,873267;CP010867,873253,873267;CP011325…
FO393392	Mauve	SHARED	873268	873296	.	.	.	Notes=Lenght28	AE009948,873268,873296;CP000114,873268,873296;CP003810,873268,873296;CP003919,873268,873296;HF952104,873268,873296;HF952106,873268,873296;HF952105,873268,873296;CP007482,873268,873296;CP007565,873268,873296;CP007631,873268,873296;CP007632,873268,873296;CP006910,873268,873296;CP007572,873268,873296;CP007571,873268,873296;CP007570,873268,873296;CP010867,873268,873296;CP011325,873268,873296;CP011326…
FO393392	Mauve	SHARED	873297	873318	.	.	.	Notes=Lenght21	AE009948,873297,873318;CP000114,873297,873318;CP003810,873297,873318;CP003919,873297,873318;HF952104,873297,873318;HF952106,873297,873318;HF952105,873297,873318;CP007482,873297,873318;CP007565,873297,873318;CP007631,873297,873318;CP006910,873297,873318;CP007572,873297,873318;CP007571,873297,873318;CP007570,873297,873318;CP010867,873297,873318;CP011325,873297,873318;CP011326,873297,873318;CP011327…
FO393392	Mauve	SHARED	873319	873375	.	.	.	Notes=Lenght56	AL732656,873319,873375;AE009948,873319,873375;CP000114,873319,873375;CP003810,873319,873375;CP003919,873319,873375;HF952104,873319,873375;HF952106,873319,873375;HF952105,873319,873375;CP007482,873319,873375;CP007565,873319,873375;CP007631,873319,873375;CP006910,873319,873375;CP007572,873319,873375;CP007571,873319,873375;CP007570,873319,873375;CP010867,873319,873375;CP011325,873319,873375;CP011326…
FO393392	Mauve	SHARED	873376	873440	.	.	.	Notes=Lenght64	AL732656,873376,873440;AE009948,873376,873440;CP000114,873376,873440;CP003810,873376,873440;CP003919,873376,873440;HF952104,873376,873440;HF952106,873376,873440;HF952105,873376,873440;CP007482,873376,873440;CP007565,873376,873440;HG939456,873376,873440;CP007631,873376,873440;CP006910,873376,873440;CP007572,873376,873440;CP007571,873376,873440;CP007570,873376,873440;CP010867,873376,873440;CP011325…
FO393392	Mauve	SHARED	873631	873692	.	.	.	Notes=Lenght61	AL732656,873631,873692;AE009948,873631,873692;CP000114,873631,873692;CP003810,873631,873692;CP003919,873631,873692;HF952104,873631,873692;HF952106,873631,873692;HF952105,873631,873692;CP007482,873631,873692;CP007565,873631,873692;HG939456,873631,873692;CP007631,873631,873692;CP007632,873631,873692;CP006910,873631,873692;CP007571,873631,873692;CP007570,873631,873692;CP010867,873631,873692;CP011325…
FO393392	Mauve	SHARED	887918	887938	.	.	.	Notes=Lenght20	AL732656,887918,887938;AE009948,887918,887938;CP000114,887918,887938;CP003810,887918,887938;HF952104,887918,887938;HF952106,887918,887938;HF952105,887918,887938;CP007482,887918,887938;CP007565,887918,887938;HG939456,887918,887938;CP007631,887918,887938;CP007632,887918,887938;CP006910,887918,887938;CP007572,887918,887938;CP007571,887918,887938;CP007570,887918,887938;CP010867,887918,887938;CP011325…
FO393392	Mauve	SHARED	908343	908362	.	.	.	Notes=Lenght19	AE009948,908343,908362;CP000114,908343,908362;CP003810,908343,908362;CP003919,908343,908362;HF952104,908343,908362;HF952106,908343,908362;HF952105,908343,908362;CP007482,908343,908362;CP007565,908343,908362;HG939456,908343,908362;CP007631,908343,908362;CP007632,908343,908362;CP006910,908343,908362;CP010867,908343,908362;CP011325,908343,908362;CP011326,908343,908362;CP011327,908343,908362;CP011328…
FO393392	Mauve	SHARED	908502	908586	.	.	.	Notes=Lenght84	AL732656,908502,908586;AE009948,908502,908586;CP000114,908502,908586;CP003810,908502,908586;CP003919,908502,908586;HF952104,908502,908586;HF952106,908502,908586;HF952105,908502,908586;CP007482,908502,908586;CP007565,908502,908586;HG939456,908502,908586;CP007631,908502,908586;CP007632,908502,908586;CP007572,908502,908586;CP007571,908502,908586;CP007570,908502,908586;CP010867,908502,908586;CP011325…
FO393392	Mauve	SHARED	909202	909298	.	.	.	Notes=Lenght96	AL732656,909202,909298;AE009948,909202,909298;CP000114,909202,909298;CP003810,909202,909298;HF952104,909202,909298;HF952106,909202,909298;HF952105,909202,909298;CP007482,909202,909298;CP007565,909202,909298;HG939456,909202,909298;CP007631,909202,909298;CP007632,909202,909298;CP006910,909202,909298;CP007572,909202,909298;CP007571,909202,909298;CP007570,909202,909298;CP010867,909202,909298;CP011325…
FO393392	Mauve	SHARED	914520	914532	.	.	.	Notes=Lenght12	AL732656,914520,914532;AE009948,914520,914532;CP000114,914520,914532;CP003810,914520,914532;CP003919,914520,914532;HF952104,914520,914532;HF952106,914520,914532;HF952105,914520,914532;CP007482,914520,914532;CP007565,914520,914532;CP007631,914520,914532;CP006910,914520,914532;CP007572,914520,914532;CP007571,914520,914532;CP007570,914520,914532;CP010867,914520,914532;CP011325,914520,914532;CP011326…
FO393392	Mauve	SHARED	914542	914665	.	.	.	Notes=Lenght123	AL732656,914542,914665;AE009948,914542,914665;CP000114,914542,914665;CP003810,914542,914665;CP003919,914542,914665;HF952104,914542,914665;HF952106,914542,914665;HF952105,914542,914665;CP007482,914542,914665;CP007565,914542,914665;HG939456,914542,914665;CP007631,914542,914665;CP007632,914542,914665;CP007572,914542,914665;CP007571,914542,914665;CP007570,914542,914665;CP010867,914542,914665;CP011325…
FO393392	Mauve	SHARED	914666	914679	.	.	.	Notes=Lenght13	AL732656,914666,914679;AE009948,914666,914679;CP000114,914666,914679;CP003810,914666,914679;CP003919,914666,914679;HF952104,914666,914679;HF952106,914666,914679;HF952105,914666,914679;CP007482,914666,914679;CP007565,914666,914679;HG939456,914666,914679;CP007631,914666,914679;CP007632,914666,914679;CP006910,914666,914679;CP007572,914666,914679;CP007571,914666,914679;CP007570,914666,914679;CP010867…
FO393392	Mauve	SHARED	916049	916098	.	.	.	Notes=Lenght49	AL732656,916049,916098;AE009948,916049,916098;CP000114,916049,916098;CP003810,916049,916098;HF952104,916049,916098;HF952106,916049,916098;HF952105,916049,916098;CP007482,916049,916098;CP007565,916049,916098;CP007631,916049,916098;CP006910,916049,916098;CP007571,916049,916098;CP010867,916049,916098;CP011325,916049,916098;CP011326,916049,916098;CP011327,916049,916098;CP011328,916049,916098;CP010319…
FO393392	Mauve	SHARED	916099	916360	.	.	.	Notes=Lenght261	CP000114,916099,916360;CP003810,916099,916360;HF952104,916099,916360;HF952106,916099,916360;HF952105,916099,916360;CP007482,916099,916360;CP007565,916099,916360;CP007631,916099,916360;CP006910,916099,916360;CP010867,916099,916360;CP011325,916099,916360;CP011326,916099,916360;CP011327,916099,916360;CP011328,916099,916360;CP010319,916099,916360;CP012419,916099,916360;CP013202,916099,916360;
FO393392	Mauve	SHARED	916361	916505	.	.	.	Notes=Lenght144	CP000114,916361,916505;CP003810,916361,916505;HF952104,916361,916505;HF952106,916361,916505;HF952105,916361,916505;CP007482,916361,916505;CP007565,916361,916505;CP007631,916361,916505;CP006910,916361,916505;CP007572,916361,916505;CP007570,916361,916505;CP010867,916361,916505;CP011325,916361,916505;CP011326,916361,916505;CP011327,916361,916505;CP011328,916361,916505;CP010319,916361,916505;CP012419…
FO393392	Mauve	SHARED	916506	916555	.	.	.	Notes=Lenght49	CP000114,916506,916555;CP003810,916506,916555;CP003919,916506,916555;HF952104,916506,916555;HF952106,916506,916555;HF952105,916506,916555;CP007482,916506,916555;CP007565,916506,916555;CP007631,916506,916555;CP006910,916506,916555;CP007572,916506,916555;CP007570,916506,916555;CP010867,916506,916555;CP011325,916506,916555;CP011326,916506,916555;CP011327,916506,916555;CP011328,916506,916555;CP010319…
FO393392	Mauve	SHARED	916556	916597	.	.	.	Notes=Lenght41	AL732656,916556,916597;AE009948,916556,916597;CP000114,916556,916597;CP003810,916556,916597;CP003919,916556,916597;HF952104,916556,916597;HF952106,916556,916597;HF952105,916556,916597;CP007482,916556,916597;CP007565,916556,916597;CP007631,916556,916597;CP006910,916556,916597;CP007572,916556,916597;CP007571,916556,916597;CP007570,916556,916597;CP010867,916556,916597;CP011325,916556,916597;CP011326…
FO393392	Mauve	SHARED	916598	916695	.	.	.	Notes=Lenght97	AL732656,916598,916695;AE009948,916598,916695;CP000114,916598,916695;CP003810,916598,916695;HF952104,916598,916695;HF952106,916598,916695;HF952105,916598,916695;CP007482,916598,916695;CP007565,916598,916695;CP007631,916598,916695;CP006910,916598,916695;CP007572,916598,916695;CP007571,916598,916695;CP007570,916598,916695;CP010867,916598,916695;CP011325,916598,916695;CP011326,916598,916695;CP011327…
FO393392	Mauve	SHARED	916696	917128	.	.	.	Notes=Lenght432	AL732656,916696,917128;AE009948,916696,917128;CP000114,916696,917128;CP003810,916696,917128;CP003919,916696,917128;HF952104,916696,917128;HF952106,916696,917128;HF952105,916696,917128;CP007482,916696,917128;CP007565,916696,917128;CP007631,916696,917128;CP006910,916696,917128;CP007572,916696,917128;CP007571,916696,917128;CP007570,916696,917128;CP010867,916696,917128;CP011325,916696,917128;CP011326…
FO393392	Mauve	SHARED	917129	917912	.	.	.	Notes=Lenght783	AL732656,917129,917912;AE009948,917129,917912;CP000114,917129,917912;CP003810,917129,917912;CP003919,917129,917912;HF952104,917129,917912;HF952106,917129,917912;HF952105,917129,917912;CP007482,917129,917912;CP007565,917129,917912;HG939456,917129,917912;CP007631,917129,917912;CP006910,917129,917912;CP007572,917129,917912;CP007571,917129,917912;CP007570,917129,917912;CP010867,917129,917912;CP011325…
FO393392	Mauve	SHARED	917913	917944	.	.	.	Notes=Lenght31	AL732656,917913,917944;AE009948,917913,917944;CP000114,917913,917944;CP003810,917913,917944;CP003919,917913,917944;HF952104,917913,917944;HF952106,917913,917944;HF952105,917913,917944;CP007565,917913,917944;HG939456,917913,917944;CP007631,917913,917944;CP006910,917913,917944;CP007572,917913,917944;CP007571,917913,917944;CP007570,917913,917944;CP010867,917913,917944;CP011325,917913,917944;CP011326…
FO393392	Mauve	SHARED	917945	921687	.	.	.	Notes=Lenght3742	AL732656,917945,921687;AE009948,917945,921687;CP000114,917945,921687;CP003810,917945,921687;CP003919,917945,921687;HF952104,917945,921687;HF952106,917945,921687;HF952105,917945,921687;CP007482,917945,921687;CP007565,917945,921687;HG939456,917945,921687;CP007631,917945,921687;CP006910,917945,921687;CP007572,917945,921687;CP007571,917945,921687;CP007570,917945,921687;CP010867,917945,921687;CP011325…
FO393392	Mauve	SHARED	921688	924020	.	.	.	Notes=Lenght2332	AL732656,921688,924020;AE009948,921688,924020;CP000114,921688,924020;CP003810,921688,924020;CP003919,921688,924020;HF952104,921688,924020;HF952106,921688,924020;HF952105,921688,924020;CP007482,921688,924020;CP007565,921688,924020;HG939456,921688,924020;CP007631,921688,924020;CP007632,921688,924020;CP006910,921688,924020;CP007572,921688,924020;CP007571,921688,924020;CP007570,921688,924020;CP010867…
FO393392	Mauve	SHARED	931232	931250	.	.	.	Notes=Lenght18	AL732656,931232,931250;AE009948,931232,931250;CP000114,931232,931250;CP003810,931232,931250;CP003919,931232,931250;HF952104,931232,931250;HF952106,931232,931250;HF952105,931232,931250;CP007482,931232,931250;CP007565,931232,931250;HG939456,931232,931250;CP007631,931232,931250;CP007632,931232,931250;CP006910,931232,931250;CP007572,931232,931250;CP007571,931232,931250;CP007570,931232,931250;CP010867…
FO393392	Mauve	SHARED	931251	931268	.	.	.	Notes=Lenght17	CP000114,931251,931268;CP003810,931251,931268;CP003919,931251,931268;HF952104,931251,931268;HF952106,931251,931268;HF952105,931251,931268;CP007482,931251,931268;CP007565,931251,931268;HG939456,931251,931268;CP007631,931251,931268;CP007632,931251,931268;CP006910,931251,931268;CP010867,931251,931268;CP011325,931251,931268;CP011326,931251,931268;CP011327,931251,931268;CP011328,931251,931268;CP010319…
FO393392	Mauve	SHARED	931291	931379	.	.	.	Notes=Lenght88	AL732656,931291,931379;CP000114,931291,931379;CP003810,931291,931379;CP003919,931291,931379;HF952104,931291,931379;HF952106,931291,931379;HF952105,931291,931379;CP007482,931291,931379;CP007565,931291,931379;HG939456,931291,931379;CP007631,931291,931379;CP007632,931291,931379;CP006910,931291,931379;CP007572,931291,931379;CP007571,931291,931379;CP007570,931291,931379;CP010867,931291,931379;CP011325…
FO393392	Mauve	SHARED	931571	931606	.	.	.	Notes=Lenght35	AL732656,931571,931606;AE009948,931571,931606;CP000114,931571,931606;CP003810,931571,931606;HF952104,931571,931606;HF952106,931571,931606;HF952105,931571,931606;CP007482,931571,931606;CP007565,931571,931606;HG939456,931571,931606;CP007631,931571,931606;CP007632,931571,931606;CP006910,931571,931606;CP007572,931571,931606;CP007571,931571,931606;CP007570,931571,931606;CP010867,931571,931606;CP011325…
FO393392	Mauve	SHARED	938849	938910	.	.	.	Notes=Lenght61	AL732656,938849,938910;AE009948,938849,938910;CP000114,938849,938910;CP003810,938849,938910;HF952104,938849,938910;HF952106,938849,938910;HF952105,938849,938910;CP007482,938849,938910;CP007565,938849,938910;HG939456,938849,938910;CP007631,938849,938910;CP007632,938849,938910;CP006910,938849,938910;CP007572,938849,938910;CP007571,938849,938910;CP007570,938849,938910;CP010867,938849,938910;CP011325…
FO393392	Mauve	SHARED	957028	957165	.	.	.	Notes=Lenght137	AL732656,957028,957165;AE009948,957028,957165;CP000114,957028,957165;CP003810,957028,957165;HF952104,957028,957165;HF952106,957028,957165;HF952105,957028,957165;CP007482,957028,957165;CP007565,957028,957165;HG939456,957028,957165;CP007631,957028,957165;CP007632,957028,957165;CP006910,957028,957165;CP007572,957028,957165;CP007571,957028,957165;CP007570,957028,957165;CP010867,957028,957165;CP011325…
FO393392	Mauve	SHARED	961643	961680	.	.	.	Notes=Lenght37	AL732656,961643,961680;AE009948,961643,961680;CP000114,961643,961680;CP003810,961643,961680;HF952104,961643,961680;HF952106,961643,961680;CP007482,961643,961680;CP007565,961643,961680;HG939456,961643,961680;CP007631,961643,961680;CP007632,961643,961680;CP006910,961643,961680;CP007572,961643,961680;CP007571,961643,961680;CP007570,961643,961680;CP010867,961643,961680;CP011325,961643,961680;CP011326…
FO393392	Mauve	SHARED	961681	961905	.	.	.	Notes=Lenght224	AL732656,961681,961905;AE009948,961681,961905;CP000114,961681,961905;CP003810,961681,961905;HF952104,961681,961905;HF952106,961681,961905;HF952105,961681,961905;CP007482,961681,961905;CP007565,961681,961905;HG939456,961681,961905;CP007631,961681,961905;CP007632,961681,961905;CP006910,961681,961905;CP007572,961681,961905;CP007571,961681,961905;CP007570,961681,961905;CP010867,961681,961905;CP011325…
FO393392	Mauve	SHARED	966722	967100	.	.	.	Notes=Lenght378	AL732656,966722,967100;AE009948,966722,967100;CP000114,966722,967100;CP003810,966722,967100;HF952104,966722,967100;HF952106,966722,967100;HF952105,966722,967100;CP007482,966722,967100;CP007565,966722,967100;HG939456,966722,967100;CP007631,966722,967100;CP007632,966722,967100;CP006910,966722,967100;CP007572,966722,967100;CP007571,966722,967100;CP007570,966722,967100;CP010867,966722,967100;CP011325…
FO393392	Mauve	SHARED	976380	976469	.	.	.	Notes=Lenght89	AL732656,976380,976469;AE009948,976380,976469;CP000114,976380,976469;CP003810,976380,976469;CP003919,976380,976469;HF952104,976380,976469;HF952106,976380,976469;HF952105,976380,976469;CP007482,976380,976469;CP007565,976380,976469;HG939456,976380,976469;CP007632,976380,976469;CP006910,976380,976469;CP007572,976380,976469;CP007571,976380,976469;CP007570,976380,976469;CP010867,976380,976469;CP011325…
FO393392	Mauve	SHARED	984242	984315	.	.	.	Notes=Lenght73	AL732656,984242,984315;AE009948,984242,984315;CP000114,984242,984315;CP003810,984242,984315;HF952104,984242,984315;HF952106,984242,984315;HF952105,984242,984315;CP007482,984242,984315;CP007565,984242,984315;HG939456,984242,984315;CP007631,984242,984315;CP007632,984242,984315;CP006910,984242,984315;CP007572,984242,984315;CP007571,984242,984315;CP007570,984242,984315;CP010867,984242,984315;CP011325…
FO393392	Mauve	SHARED	984825	984870	.	.	.	Notes=Lenght45	AL732656,984825,984870;AE009948,984825,984870;CP000114,984825,984870;CP003810,984825,984870;HF952104,984825,984870;HF952106,984825,984870;HF952105,984825,984870;CP007482,984825,984870;CP007565,984825,984870;HG939456,984825,984870;CP007631,984825,984870;CP007632,984825,984870;CP006910,984825,984870;CP007572,984825,984870;CP007571,984825,984870;CP007570,984825,984870;CP010867,984825,984870;CP011325…
FO393392	Mauve	SHARED	999262	999284	.	.	.	Notes=Lenght22	AL732656,999262,999284;AE009948,999262,999284;CP000114,999262,999284;CP003810,999262,999284;CP003919,999262,999284;HF952104,999262,999284;HF952106,999262,999284;CP007482,999262,999284;CP007565,999262,999284;HG939456,999262,999284;CP007631,999262,999284;CP007632,999262,999284;CP006910,999262,999284;CP007572,999262,999284;CP007571,999262,999284;CP007570,999262,999284;CP010867,999262,999284;CP011325…
FO393392	Mauve	SHARED	1006789	1006801	.	.	.	Notes=Lenght12	AL732656,1006789,1006801;AE009948,1006789,1006801;CP000114,1006789,1006801;CP003810,1006789,1006801;HF952104,1006789,1006801;HF952106,1006789,1006801;HF952105,1006789,1006801;CP007482,1006789,1006801;CP007565,1006789,1006801;HG939456,1006789,1006801;CP007631,1006789,1006801;CP007632,1006789,1006801;CP006910,1006789,1006801;CP007572,1006789,1006801;CP007571,1006789,1006801;CP007570,1006789,1006801…
FO393392	Mauve	SHARED	1006802	1006834	.	.	.	Notes=Lenght32	AL732656,1006802,1006834;AE009948,1006802,1006834;HF952104,1006802,1006834;HF952106,1006802,1006834;HF952105,1006802,1006834;CP007482,1006802,1006834;CP007565,1006802,1006834;HG939456,1006802,1006834;CP007631,1006802,1006834;CP007632,1006802,1006834;CP006910,1006802,1006834;CP010867,1006802,1006834;CP011328,1006802,1006834;CP012419,1006802,1006834;CP013202,1006802,1006834;
FO393392	Mauve	SHARED	1006835	1006847	.	.	.	Notes=Lenght12	AL732656,1006835,1006847;AE009948,1006835,1006847;CP003919,1006835,1006847;HF952104,1006835,1006847;HF952106,1006835,1006847;HF952105,1006835,1006847;CP007482,1006835,1006847;CP007565,1006835,1006847;HG939456,1006835,1006847;CP007631,1006835,1006847;CP007632,1006835,1006847;CP006910,1006835,1006847;CP010867,1006835,1006847;CP011328,1006835,1006847;CP012419,1006835,1006847;CP013202,1006835,1006847;
FO393392	Mauve	SHARED	1008298	1008445	.	.	.	Notes=Lenght147	AL732656,1008298,1008445;AE009948,1008298,1008445;CP000114,1008298,1008445;CP003810,1008298,1008445;HF952104,1008298,1008445;HF952106,1008298,1008445;HF952105,1008298,1008445;CP007482,1008298,1008445;CP007565,1008298,1008445;HG939456,1008298,1008445;CP007631,1008298,1008445;CP007632,1008298,1008445;CP006910,1008298,1008445;CP007572,1008298,1008445;CP007571,1008298,1008445;CP007570,1008298,1008445…
FO393392	Mauve	SHARED	1014314	1014385	.	.	.	Notes=Lenght71	AL732656,1014314,1014385;AE009948,1014314,1014385;CP000114,1014314,1014385;CP003810,1014314,1014385;CP003919,1014314,1014385;HF952104,1014314,1014385;HF952106,1014314,1014385;HF952105,1014314,1014385;CP007482,1014314,1014385;CP007565,1014314,1014385;HG939456,1014314,1014385;CP007632,1014314,1014385;CP006910,1014314,1014385;CP007572,1014314,1014385;CP007571,1014314,1014385;CP007570,1014314,1014385…
FO393392	Mauve	SHARED	1024081	1024110	.	.	.	Notes=Lenght29	AL732656,1024081,1024110;CP003919,1024081,1024110;HF952104,1024081,1024110;HF952106,1024081,1024110;HF952105,1024081,1024110;CP007482,1024081,1024110;CP007565,1024081,1024110;HG939456,1024081,1024110;CP007632,1024081,1024110;CP006910,1024081,1024110;CP007572,1024081,1024110;CP007571,1024081,1024110;CP007570,1024081,1024110;CP010867,1024081,1024110;CP011328,1024081,1024110;CP010319,1024081,1024110…
FO393392	Mauve	SHARED	1024111	1024225	.	.	.	Notes=Lenght114	AL732656,1024111,1024225;AE009948,1024111,1024225;CP003919,1024111,1024225;HF952104,1024111,1024225;HF952106,1024111,1024225;HF952105,1024111,1024225;CP007482,1024111,1024225;CP007565,1024111,1024225;HG939456,1024111,1024225;CP007631,1024111,1024225;CP007632,1024111,1024225;CP006910,1024111,1024225;CP007572,1024111,1024225;CP007571,1024111,1024225;CP007570,1024111,1024225;CP010867,1024111,1024225…
FO393392	Mauve	SHARED	1033797	1033815	.	.	.	Notes=Lenght18	AE009948,1033797,1033815;CP003810,1033797,1033815;HF952104,1033797,1033815;HF952106,1033797,1033815;HF952105,1033797,1033815;CP007482,1033797,1033815;CP007565,1033797,1033815;HG939456,1033797,1033815;CP007631,1033797,1033815;CP007632,1033797,1033815;CP006910,1033797,1033815;CP010867,1033797,1033815;CP011325,1033797,1033815;CP011326,1033797,1033815;CP011327,1033797,1033815;CP011328,1033797,1033815…
FO393392	Mauve	SHARED	1034675	1034695	.	.	.	Notes=Lenght20	AL732656,1034675,1034695;AE009948,1034675,1034695;CP000114,1034675,1034695;CP003810,1034675,1034695;CP003919,1034675,1034695;HF952104,1034675,1034695;HF952106,1034675,1034695;CP007482,1034675,1034695;CP007565,1034675,1034695;HG939456,1034675,1034695;CP007631,1034675,1034695;CP007632,1034675,1034695;CP006910,1034675,1034695;CP007572,1034675,1034695;CP007571,1034675,1034695;CP007570,1034675,1034695…
FO393392	Mauve	SHARED	1040978	1041085	.	.	.	Notes=Lenght107	AL732656,1040978,1041085;AE009948,1040978,1041085;CP000114,1040978,1041085;CP003810,1040978,1041085;CP003919,1040978,1041085;HF952104,1040978,1041085;HF952106,1040978,1041085;HF952105,1040978,1041085;CP007482,1040978,1041085;CP007565,1040978,1041085;HG939456,1040978,1041085;CP007631,1040978,1041085;CP007632,1040978,1041085;CP006910,1040978,1041085;CP010867,1040978,1041085;CP011325,1040978,1041085…
FO393392	Mauve	SHARED	1041131	1041232	.	.	.	Notes=Lenght101	AL732656,1041131,1041232;AE009948,1041131,1041232;CP000114,1041131,1041232;CP003810,1041131,1041232;CP003919,1041131,1041232;HF952104,1041131,1041232;HF952106,1041131,1041232;HF952105,1041131,1041232;CP007482,1041131,1041232;CP007565,1041131,1041232;HG939456,1041131,1041232;CP007631,1041131,1041232;CP007632,1041131,1041232;CP006910,1041131,1041232;CP010867,1041131,1041232;CP011325,1041131,1041232…
FO393392	Mauve	SHARED	1041500	1041515	.	.	.	Notes=Lenght15	AL732656,1041500,1041515;AE009948,1041500,1041515;CP000114,1041500,1041515;CP003810,1041500,1041515;CP003919,1041500,1041515;HF952104,1041500,1041515;HF952106,1041500,1041515;HF952105,1041500,1041515;CP007482,1041500,1041515;CP007565,1041500,1041515;HG939456,1041500,1041515;CP006910,1041500,1041515;CP010867,1041500,1041515;CP011325,1041500,1041515;CP011326,1041500,1041515;CP011327,1041500,1041515…
FO393392	Mauve	SHARED	1041516	1041536	.	.	.	Notes=Lenght20	AL732656,1041516,1041536;AE009948,1041516,1041536;CP000114,1041516,1041536;CP003810,1041516,1041536;CP003919,1041516,1041536;HF952104,1041516,1041536;HF952105,1041516,1041536;CP007482,1041516,1041536;CP007565,1041516,1041536;HG939456,1041516,1041536;CP006910,1041516,1041536;CP010867,1041516,1041536;CP011325,1041516,1041536;CP011326,1041516,1041536;CP011327,1041516,1041536;CP011328,1041516,1041536…
FO393392	Mauve	SHARED	1041537	1041690	.	.	.	Notes=Lenght153	AL732656,1041537,1041690;AE009948,1041537,1041690;CP000114,1041537,1041690;CP003810,1041537,1041690;CP003919,1041537,1041690;HF952104,1041537,1041690;HF952106,1041537,1041690;HF952105,1041537,1041690;CP007482,1041537,1041690;CP007565,1041537,1041690;HG939456,1041537,1041690;CP006910,1041537,1041690;CP010867,1041537,1041690;CP011325,1041537,1041690;CP011326,1041537,1041690;CP011327,1041537,1041690…
FO393392	Mauve	SHARED	1044978	1044991	.	.	.	Notes=Lenght13	AL732656,1044978,1044991;AE009948,1044978,1044991;CP003919,1044978,1044991;HF952104,1044978,1044991;CP007482,1044978,1044991;CP007565,1044978,1044991;HG939456,1044978,1044991;CP007631,1044978,1044991;CP007572,1044978,1044991;CP007571,1044978,1044991;CP007570,1044978,1044991;CP010867,1044978,1044991;CP011328,1044978,1044991;CP011329,1044978,1044991;CP010319,1044978,1044991;CP012419,1044978,1044991…
FO393392	Mauve	SHARED	1044992	1045017	.	.	.	Notes=Lenght25	AL732656,1044992,1045017;AE009948,1044992,1045017;CP003919,1044992,1045017;HF952104,1044992,1045017;HF952105,1044992,1045017;CP007482,1044992,1045017;CP007565,1044992,1045017;HG939456,1044992,1045017;CP007631,1044992,1045017;CP007632,1044992,1045017;CP007572,1044992,1045017;CP007571,1044992,1045017;CP007570,1044992,1045017;CP010867,1044992,1045017;CP011328,1044992,1045017;CP011329,1044992,1045017…
FO393392	Mauve	SHARED	1045018	1045037	.	.	.	Notes=Lenght19	AL732656,1045018,1045037;AE009948,1045018,1045037;CP000114,1045018,1045037;CP003810,1045018,1045037;CP003919,1045018,1045037;HF952104,1045018,1045037;HF952105,1045018,1045037;CP007482,1045018,1045037;CP007565,1045018,1045037;HG939456,1045018,1045037;CP007631,1045018,1045037;CP007632,1045018,1045037;CP007572,1045018,1045037;CP007571,1045018,1045037;CP007570,1045018,1045037;CP010867,1045018,1045037…
FO393392	Mauve	SHARED	1071642	1071655	.	.	.	Notes=Lenght13	AE009948,1071642,1071655;CP000114,1071642,1071655;CP003810,1071642,1071655;CP003919,1071642,1071655;HF952104,1071642,1071655;HF952106,1071642,1071655;HF952105,1071642,1071655;CP007482,1071642,1071655;CP007565,1071642,1071655;HG939456,1071642,1071655;CP007631,1071642,1071655;CP007632,1071642,1071655;CP006910,1071642,1071655;CP010867,1071642,1071655;CP011325,1071642,1071655;CP011326,1071642,1071655…
FO393392	Mauve	SHARED	1072789	1072806	.	.	.	Notes=Lenght17	AE009948,1072789,1072806;CP000114,1072789,1072806;CP003810,1072789,1072806;CP003919,1072789,1072806;HF952106,1072789,1072806;HF952105,1072789,1072806;CP007565,1072789,1072806;CP007632,1072789,1072806;CP006910,1072789,1072806;CP007571,1072789,1072806;CP007570,1072789,1072806;CP010867,1072789,1072806;CP011325,1072789,1072806;CP011326,1072789,1072806;CP011327,1072789,1072806;CP011329,1072789,1072806…
FO393392	Mauve	SHARED	1074688	1074889	.	.	.	Notes=Lenght201	AL732656,1074688,1074889;AE009948,1074688,1074889;CP000114,1074688,1074889;CP003810,1074688,1074889;CP003919,1074688,1074889;HF952104,1074688,1074889;HF952106,1074688,1074889;HF952105,1074688,1074889;CP007482,1074688,1074889;CP007565,1074688,1074889;HG939456,1074688,1074889;CP007631,1074688,1074889;CP007632,1074688,1074889;CP006910,1074688,1074889;CP007572,1074688,1074889;CP007571,1074688,1074889…
FO393392	Mauve	SHARED	1106885	1107519	.	.	.	Notes=Lenght634	AL732656,1106885,1107519;AE009948,1106885,1107519;CP000114,1106885,1107519;CP003919,1106885,1107519;HF952104,1106885,1107519;HF952106,1106885,1107519;HF952105,1106885,1107519;CP007482,1106885,1107519;CP007565,1106885,1107519;HG939456,1106885,1107519;CP007631,1106885,1107519;CP007632,1106885,1107519;CP007572,1106885,1107519;CP007571,1106885,1107519;CP007570,1106885,1107519;CP010867,1106885,1107519…
FO393392	Mauve	SHARED	1112625	1112734	.	.	.	Notes=Lenght109	AL732656,1112625,1112734;AE009948,1112625,1112734;CP000114,1112625,1112734;CP003810,1112625,1112734;HF952104,1112625,1112734;HF952106,1112625,1112734;HF952105,1112625,1112734;CP007482,1112625,1112734;CP007565,1112625,1112734;HG939456,1112625,1112734;CP007631,1112625,1112734;CP007632,1112625,1112734;CP006910,1112625,1112734;CP007572,1112625,1112734;CP007571,1112625,1112734;CP007570,1112625,1112734…
FO393392	Mauve	SHARED	1132368	1132659	.	.	.	Notes=Lenght291	AL732656,1132368,1132659;CP000114,1132368,1132659;CP003810,1132368,1132659;CP003919,1132368,1132659;HF952104,1132368,1132659;HF952106,1132368,1132659;HF952105,1132368,1132659;CP007482,1132368,1132659;CP007565,1132368,1132659;HG939456,1132368,1132659;CP007631,1132368,1132659;CP007572,1132368,1132659;CP007571,1132368,1132659;CP007570,1132368,1132659;CP010867,1132368,1132659;CP011325,1132368,1132659…
FO393392	Mauve	SHARED	1136280	1136312	.	.	.	Notes=Lenght32	AE009948,1136280,1136312;CP000114,1136280,1136312;HF952104,1136280,1136312;HF952106,1136280,1136312;HF952105,1136280,1136312;CP007482,1136280,1136312;CP007565,1136280,1136312;CP007631,1136280,1136312;CP006910,1136280,1136312;CP010867,1136280,1136312;CP011328,1136280,1136312;CP011329,1136280,1136312;CP010319,1136280,1136312;CP013202,1136280,1136312;
FO393392	Mauve	SHARED	1136313	1136346	.	.	.	Notes=Lenght33	AL732656,1136313,1136346;AE009948,1136313,1136346;CP000114,1136313,1136346;HF952104,1136313,1136346;HF952106,1136313,1136346;HF952105,1136313,1136346;CP007482,1136313,1136346;CP007565,1136313,1136346;CP007631,1136313,1136346;CP006910,1136313,1136346;CP007572,1136313,1136346;CP007571,1136313,1136346;CP007570,1136313,1136346;CP010867,1136313,1136346;CP011328,1136313,1136346;CP011329,1136313,1136346…
FO393392	Mauve	SHARED	1136418	1136698	.	.	.	Notes=Lenght280	AE009948,1136418,1136698;CP000114,1136418,1136698;HF952104,1136418,1136698;HF952106,1136418,1136698;HF952105,1136418,1136698;CP007482,1136418,1136698;CP007565,1136418,1136698;CP007631,1136418,1136698;CP006910,1136418,1136698;CP010867,1136418,1136698;CP011328,1136418,1136698;CP011329,1136418,1136698;CP010319,1136418,1136698;CP013202,1136418,1136698;
FO393392	Mauve	SHARED	1136699	1136758	.	.	.	Notes=Lenght59	AL732656,1136699,1136758;AE009948,1136699,1136758;CP000114,1136699,1136758;HF952104,1136699,1136758;HF952106,1136699,1136758;HF952105,1136699,1136758;CP007482,1136699,1136758;CP007565,1136699,1136758;CP007631,1136699,1136758;CP006910,1136699,1136758;CP007572,1136699,1136758;CP007571,1136699,1136758;CP007570,1136699,1136758;CP010867,1136699,1136758;CP011328,1136699,1136758;CP011329,1136699,1136758…
FO393392	Mauve	SHARED	1138108	1138168	.	.	.	Notes=Lenght60	AL732656,1138108,1138168;AE009948,1138108,1138168;CP000114,1138108,1138168;CP003919,1138108,1138168;HF952104,1138108,1138168;HF952106,1138108,1138168;HF952105,1138108,1138168;CP007482,1138108,1138168;CP007565,1138108,1138168;HG939456,1138108,1138168;CP007631,1138108,1138168;CP007632,1138108,1138168;CP006910,1138108,1138168;CP007572,1138108,1138168;CP007571,1138108,1138168;CP007570,1138108,1138168…
FO393392	Mauve	SHARED	1138169	1138228	.	.	.	Notes=Lenght59	AE009948,1138169,1138228;CP000114,1138169,1138228;CP003919,1138169,1138228;HF952104,1138169,1138228;HF952106,1138169,1138228;HF952105,1138169,1138228;CP007482,1138169,1138228;CP007565,1138169,1138228;HG939456,1138169,1138228;CP007631,1138169,1138228;CP007632,1138169,1138228;CP006910,1138169,1138228;CP010867,1138169,1138228;CP011328,1138169,1138228;CP011329,1138169,1138228;CP010319,1138169,1138228…
FO393392	Mauve	SHARED	1139004	1139032	.	.	.	Notes=Lenght28	AL732656,1139004,1139032;AE009948,1139004,1139032;CP003810,1139004,1139032;CP003919,1139004,1139032;HF952104,1139004,1139032;HF952106,1139004,1139032;HF952105,1139004,1139032;CP007482,1139004,1139032;CP007565,1139004,1139032;HG939456,1139004,1139032;CP007631,1139004,1139032;CP007632,1139004,1139032;CP006910,1139004,1139032;CP007572,1139004,1139032;CP007571,1139004,1139032;CP007570,1139004,1139032…
FO393392	Mauve	SHARED	1139924	1140031	.	.	.	Notes=Lenght107	AE009948,1139924,1140031;CP003810,1139924,1140031;CP003919,1139924,1140031;HF952104,1139924,1140031;HF952106,1139924,1140031;HF952105,1139924,1140031;CP007482,1139924,1140031;CP007565,1139924,1140031;HG939456,1139924,1140031;CP007631,1139924,1140031;CP007632,1139924,1140031;CP006910,1139924,1140031;CP010867,1139924,1140031;CP011325,1139924,1140031;CP011327,1139924,1140031;CP011328,1139924,1140031…
FO393392	Mauve	SHARED	1139422	1139517	.	.	.	Notes=Lenght95	AL732656,1139422,1139517;AE009948,1139422,1139517;CP000114,1139422,1139517;CP003919,1139422,1139517;HF952104,1139422,1139517;HF952106,1139422,1139517;HF952105,1139422,1139517;CP007482,1139422,1139517;CP007565,1139422,1139517;HG939456,1139422,1139517;CP007631,1139422,1139517;CP007632,1139422,1139517;CP006910,1139422,1139517;CP007572,1139422,1139517;CP007571,1139422,1139517;CP007570,1139422,1139517…
FO393392	Mauve	SHARED	1139723	1139777	.	.	.	Notes=Lenght54	AL732656,1139723,1139777;AE009948,1139723,1139777;CP000114,1139723,1139777;CP003919,1139723,1139777;HF952104,1139723,1139777;HF952106,1139723,1139777;HF952105,1139723,1139777;CP007482,1139723,1139777;CP007565,1139723,1139777;HG939456,1139723,1139777;CP007631,1139723,1139777;CP007632,1139723,1139777;CP006910,1139723,1139777;CP007572,1139723,1139777;CP007571,1139723,1139777;CP007570,1139723,1139777…
FO393392	Mauve	SHARED	1140532	1140906	.	.	.	Notes=Lenght374	AE009948,1140532,1140906;CP000114,1140532,1140906;CP003919,1140532,1140906;HF952104,1140532,1140906;HF952106,1140532,1140906;HF952105,1140532,1140906;CP007482,1140532,1140906;CP007565,1140532,1140906;HG939456,1140532,1140906;CP007631,1140532,1140906;CP007632,1140532,1140906;CP006910,1140532,1140906;CP010867,1140532,1140906;CP011328,1140532,1140906;CP011329,1140532,1140906;CP010319,1140532,1140906…
FO393392	Mauve	SHARED	1140907	1141230	.	.	.	Notes=Lenght323	AL732656,1140907,1141230;AE009948,1140907,1141230;CP000114,1140907,1141230;CP003919,1140907,1141230;HF952104,1140907,1141230;HF952106,1140907,1141230;HF952105,1140907,1141230;CP007482,1140907,1141230;CP007565,1140907,1141230;HG939456,1140907,1141230;CP007631,1140907,1141230;CP007632,1140907,1141230;CP006910,1140907,1141230;CP007572,1140907,1141230;CP007571,1140907,1141230;CP007570,1140907,1141230…
FO393392	Mauve	SHARED	1141231	1141282	.	.	.	Notes=Lenght51	AE009948,1141231,1141282;CP000114,1141231,1141282;CP003919,1141231,1141282;HF952104,1141231,1141282;HF952106,1141231,1141282;HF952105,1141231,1141282;CP007482,1141231,1141282;CP007565,1141231,1141282;HG939456,1141231,1141282;CP007631,1141231,1141282;CP007632,1141231,1141282;CP006910,1141231,1141282;CP010867,1141231,1141282;CP011328,1141231,1141282;CP011329,1141231,1141282;CP010319,1141231,1141282…
FO393392	Mauve	SHARED	1141285	1141397	.	.	.	Notes=Lenght112	AL732656,1141285,1141397;AE009948,1141285,1141397;CP003810,1141285,1141397;CP003919,1141285,1141397;HF952104,1141285,1141397;HF952106,1141285,1141397;HF952105,1141285,1141397;CP007482,1141285,1141397;CP007565,1141285,1141397;HG939456,1141285,1141397;CP007631,1141285,1141397;CP007632,1141285,1141397;CP006910,1141285,1141397;CP007572,1141285,1141397;CP007571,1141285,1141397;CP007570,1141285,1141397…
FO393392	Mauve	SHARED	1141398	1141512	.	.	.	Notes=Lenght114	AE009948,1141398,1141512;CP003810,1141398,1141512;CP003919,1141398,1141512;HF952104,1141398,1141512;HF952106,1141398,1141512;HF952105,1141398,1141512;CP007482,1141398,1141512;CP007565,1141398,1141512;HG939456,1141398,1141512;CP007631,1141398,1141512;CP007632,1141398,1141512;CP006910,1141398,1141512;CP010867,1141398,1141512;CP011325,1141398,1141512;CP011327,1141398,1141512;CP011328,1141398,1141512…
FO393392	Mauve	SHARED	1141743	1141784	.	.	.	Notes=Lenght41	AE009948,1141743,1141784;CP000114,1141743,1141784;CP003919,1141743,1141784;HF952104,1141743,1141784;HF952106,1141743,1141784;HF952105,1141743,1141784;CP007482,1141743,1141784;CP007565,1141743,1141784;HG939456,1141743,1141784;CP007631,1141743,1141784;CP007632,1141743,1141784;CP006910,1141743,1141784;CP010867,1141743,1141784;CP011328,1141743,1141784;CP011329,1141743,1141784;CP010319,1141743,1141784…
FO393392	Mauve	SHARED	1141785	1141834	.	.	.	Notes=Lenght49	AL732656,1141785,1141834;AE009948,1141785,1141834;CP000114,1141785,1141834;CP003919,1141785,1141834;HF952104,1141785,1141834;HF952106,1141785,1141834;HF952105,1141785,1141834;CP007482,1141785,1141834;CP007565,1141785,1141834;HG939456,1141785,1141834;CP007631,1141785,1141834;CP007632,1141785,1141834;CP006910,1141785,1141834;CP007572,1141785,1141834;CP007571,1141785,1141834;CP007570,1141785,1141834…
FO393392	Mauve	SHARED	1141835	1142056	.	.	.	Notes=Lenght221	AE009948,1141835,1142056;CP000114,1141835,1142056;CP003919,1141835,1142056;HF952104,1141835,1142056;HF952106,1141835,1142056;HF952105,1141835,1142056;CP007482,1141835,1142056;CP007565,1141835,1142056;HG939456,1141835,1142056;CP007631,1141835,1142056;CP007632,1141835,1142056;CP006910,1141835,1142056;CP010867,1141835,1142056;CP011328,1141835,1142056;CP011329,1141835,1142056;CP010319,1141835,1142056…
FO393392	Mauve	SHARED	1142203	1142226	.	.	.	Notes=Lenght23	AL732656,1142203,1142226;AE009948,1142203,1142226;CP000114,1142203,1142226;CP003919,1142203,1142226;HF952104,1142203,1142226;HF952106,1142203,1142226;HF952105,1142203,1142226;CP007482,1142203,1142226;CP007565,1142203,1142226;HG939456,1142203,1142226;CP007631,1142203,1142226;CP007632,1142203,1142226;CP006910,1142203,1142226;CP007572,1142203,1142226;CP007571,1142203,1142226;CP007570,1142203,1142226…
FO393392	Mauve	SHARED	1142237	1142708	.	.	.	Notes=Lenght471	AL732656,1142237,1142708;AE009948,1142237,1142708;CP003810,1142237,1142708;CP003919,1142237,1142708;HF952104,1142237,1142708;HF952106,1142237,1142708;HF952105,1142237,1142708;CP007482,1142237,1142708;CP007565,1142237,1142708;HG939456,1142237,1142708;CP007631,1142237,1142708;CP007632,1142237,1142708;CP006910,1142237,1142708;CP007572,1142237,1142708;CP007571,1142237,1142708;CP007570,1142237,1142708…
FO393392	Mauve	SHARED	1153332	1153406	.	.	.	Notes=Lenght74	AL732656,1153332,1153406;AE009948,1153332,1153406;CP000114,1153332,1153406;CP003810,1153332,1153406;HF952104,1153332,1153406;HF952106,1153332,1153406;HF952105,1153332,1153406;CP007482,1153332,1153406;CP007565,1153332,1153406;HG939456,1153332,1153406;CP007631,1153332,1153406;CP007632,1153332,1153406;CP006910,1153332,1153406;CP007572,1153332,1153406;CP007571,1153332,1153406;CP007570,1153332,1153406…
FO393392	Mauve	SHARED	1153407	1154273	.	.	.	Notes=Lenght866	AL732656,1153407,1154273;AE009948,1153407,1154273;CP000114,1153407,1154273;CP003810,1153407,1154273;HF952104,1153407,1154273;HF952106,1153407,1154273;HF952105,1153407,1154273;CP007482,1153407,1154273;CP007565,1153407,1154273;HG939456,1153407,1154273;CP007631,1153407,1154273;CP007632,1153407,1154273;CP006910,1153407,1154273;CP007572,1153407,1154273;CP007571,1153407,1154273;CP007570,1153407,1154273…
FO393392	Mauve	SHARED	1172739	1172869	.	.	.	Notes=Lenght130	AL732656,1172739,1172869;AE009948,1172739,1172869;CP000114,1172739,1172869;CP003810,1172739,1172869;HF952104,1172739,1172869;HF952106,1172739,1172869;HF952105,1172739,1172869;CP007482,1172739,1172869;CP007565,1172739,1172869;HG939456,1172739,1172869;CP007631,1172739,1172869;CP007632,1172739,1172869;CP006910,1172739,1172869;CP007572,1172739,1172869;CP007571,1172739,1172869;CP007570,1172739,1172869…
FO393392	Mauve	SHARED	1178027	1178091	.	.	.	Notes=Lenght64	AL732656,1178027,1178091;AE009948,1178027,1178091;CP000114,1178027,1178091;CP003810,1178027,1178091;CP003919,1178027,1178091;HF952104,1178027,1178091;HF952106,1178027,1178091;HF952105,1178027,1178091;CP007482,1178027,1178091;CP007565,1178027,1178091;CP007631,1178027,1178091;CP006910,1178027,1178091;CP007572,1178027,1178091;CP007571,1178027,1178091;CP007570,1178027,1178091;CP010867,1178027,1178091…
FO393392	Mauve	SHARED	1199678	1199711	.	.	.	Notes=Lenght33	AL732656,1199678,1199711;AE009948,1199678,1199711;CP000114,1199678,1199711;CP003810,1199678,1199711;CP003919,1199678,1199711;HF952104,1199678,1199711;HF952106,1199678,1199711;HF952105,1199678,1199711;CP007482,1199678,1199711;CP007565,1199678,1199711;HG939456,1199678,1199711;CP007631,1199678,1199711;CP007632,1199678,1199711;CP006910,1199678,1199711;CP010867,1199678,1199711;CP011325,1199678,1199711…
FO393392	Mauve	SHARED	1205454	1205746	.	.	.	Notes=Lenght292	AE009948,1205454,1205746;CP000114,1205454,1205746;CP003810,1205454,1205746;CP003919,1205454,1205746;HF952104,1205454,1205746;HF952106,1205454,1205746;HF952105,1205454,1205746;CP007482,1205454,1205746;CP007565,1205454,1205746;HG939456,1205454,1205746;CP007631,1205454,1205746;CP007632,1205454,1205746;CP010867,1205454,1205746;CP011325,1205454,1205746;CP011326,1205454,1205746;CP011327,1205454,1205746…
FO393392	Mauve	SHARED	1205973	1206326	.	.	.	Notes=Lenght353	AE009948,1205973,1206326;CP000114,1205973,1206326;CP003810,1205973,1206326;CP003919,1205973,1206326;HF952104,1205973,1206326;HF952106,1205973,1206326;HF952105,1205973,1206326;CP007482,1205973,1206326;CP007565,1205973,1206326;HG939456,1205973,1206326;CP007631,1205973,1206326;CP007632,1205973,1206326;CP010867,1205973,1206326;CP011325,1205973,1206326;CP011326,1205973,1206326;CP011327,1205973,1206326…
FO393392	Mauve	SHARED	1206605	1206794	.	.	.	Notes=Lenght189	AE009948,1206605,1206794;CP000114,1206605,1206794;CP003810,1206605,1206794;CP003919,1206605,1206794;HF952104,1206605,1206794;HF952106,1206605,1206794;HF952105,1206605,1206794;CP007482,1206605,1206794;CP007565,1206605,1206794;HG939456,1206605,1206794;CP007631,1206605,1206794;CP007632,1206605,1206794;CP010867,1206605,1206794;CP011325,1206605,1206794;CP011326,1206605,1206794;CP011327,1206605,1206794…
FO393392	Mauve	SHARED	1207828	1207892	.	.	.	Notes=Lenght64	AE009948,1207828,1207892;CP000114,1207828,1207892;CP003810,1207828,1207892;CP003919,1207828,1207892;HF952104,1207828,1207892;HF952106,1207828,1207892;HF952105,1207828,1207892;CP007482,1207828,1207892;CP007565,1207828,1207892;HG939456,1207828,1207892;CP007631,1207828,1207892;CP007632,1207828,1207892;CP010867,1207828,1207892;CP011325,1207828,1207892;CP011326,1207828,1207892;CP011327,1207828,1207892…
FO393392	Mauve	SHARED	1209514	1209527	.	.	.	Notes=Lenght13	AL732656,1209514,1209527;AE009948,1209514,1209527;CP000114,1209514,1209527;CP003810,1209514,1209527;CP003919,1209514,1209527;HF952104,1209514,1209527;HF952106,1209514,1209527;HF952105,1209514,1209527;CP007482,1209514,1209527;CP007565,1209514,1209527;HG939456,1209514,1209527;CP007631,1209514,1209527;CP007632,1209514,1209527;CP007572,1209514,1209527;CP007571,1209514,1209527;CP007570,1209514,1209527…
FO393392	Mauve	SHARED	1230750	1230763	.	.	.	Notes=Lenght13	AL732656,1230750,1230763;AE009948,1230750,1230763;CP000114,1230750,1230763;CP003810,1230750,1230763;CP003919,1230750,1230763;HF952104,1230750,1230763;HF952106,1230750,1230763;HF952105,1230750,1230763;CP007482,1230750,1230763;CP007565,1230750,1230763;HG939456,1230750,1230763;CP007631,1230750,1230763;CP007632,1230750,1230763;CP006910,1230750,1230763;CP010867,1230750,1230763;CP011325,1230750,1230763…
FO393392	Mauve	SHARED	1230808	1231654	.	.	.	Notes=Lenght846	AL732656,1230808,1231654;AE009948,1230808,1231654;CP000114,1230808,1231654;CP003810,1230808,1231654;CP003919,1230808,1231654;HF952104,1230808,1231654;HF952106,1230808,1231654;HF952105,1230808,1231654;CP007482,1230808,1231654;CP007565,1230808,1231654;HG939456,1230808,1231654;CP007631,1230808,1231654;CP007632,1230808,1231654;CP006910,1230808,1231654;CP010867,1230808,1231654;CP011325,1230808,1231654…
FO393392	Mauve	SHARED	1231655	1231738	.	.	.	Notes=Lenght83	AL732656,1231655,1231738;AE009948,1231655,1231738;CP000114,1231655,1231738;CP003810,1231655,1231738;HF952104,1231655,1231738;HF952106,1231655,1231738;HF952105,1231655,1231738;CP007482,1231655,1231738;CP007565,1231655,1231738;HG939456,1231655,1231738;CP007631,1231655,1231738;CP007632,1231655,1231738;CP006910,1231655,1231738;CP010867,1231655,1231738;CP011325,1231655,1231738;CP011326,1231655,1231738…
FO393392	Mauve	SHARED	1231739	1233039	.	.	.	Notes=Lenght1300	AL732656,1231739,1233039;AE009948,1231739,1233039;CP000114,1231739,1233039;CP003810,1231739,1233039;CP003919,1231739,1233039;HF952104,1231739,1233039;HF952106,1231739,1233039;HF952105,1231739,1233039;CP007482,1231739,1233039;CP007565,1231739,1233039;HG939456,1231739,1233039;CP007631,1231739,1233039;CP007632,1231739,1233039;CP006910,1231739,1233039;CP010867,1231739,1233039;CP011325,1231739,1233039…
FO393392	Mauve	SHARED	1248726	1248886	.	.	.	Notes=Lenght160	AL732656,1248726,1248886;AE009948,1248726,1248886;CP000114,1248726,1248886;CP003810,1248726,1248886;CP003919,1248726,1248886;HF952104,1248726,1248886;HF952106,1248726,1248886;HF952105,1248726,1248886;CP007482,1248726,1248886;CP007565,1248726,1248886;CP007631,1248726,1248886;CP006910,1248726,1248886;CP007572,1248726,1248886;CP007571,1248726,1248886;CP007570,1248726,1248886;CP010867,1248726,1248886…
FO393392	Mauve	SHARED	1248887	1248914	.	.	.	Notes=Lenght27	AE009948,1248887,1248914;CP000114,1248887,1248914;CP003810,1248887,1248914;CP003919,1248887,1248914;HF952104,1248887,1248914;HF952106,1248887,1248914;HF952105,1248887,1248914;CP007482,1248887,1248914;CP007565,1248887,1248914;CP007631,1248887,1248914;CP006910,1248887,1248914;CP010867,1248887,1248914;CP011325,1248887,1248914;CP011326,1248887,1248914;CP011327,1248887,1248914;CP011328,1248887,1248914…
FO393392	Mauve	SHARED	1248915	1249054	.	.	.	Notes=Lenght139	AE009948,1248915,1249054;CP000114,1248915,1249054;CP003810,1248915,1249054;CP003919,1248915,1249054;HF952104,1248915,1249054;HF952106,1248915,1249054;HF952105,1248915,1249054;CP007482,1248915,1249054;CP007565,1248915,1249054;HG939456,1248915,1249054;CP007631,1248915,1249054;CP007632,1248915,1249054;CP006910,1248915,1249054;CP010867,1248915,1249054;CP011325,1248915,1249054;CP011326,1248915,1249054…
FO393392	Mauve	SHARED	1249170	1249774	.	.	.	Notes=Lenght604	AL732656,1249170,1249774;AE009948,1249170,1249774;CP000114,1249170,1249774;CP003810,1249170,1249774;CP003919,1249170,1249774;HF952104,1249170,1249774;HF952106,1249170,1249774;HF952105,1249170,1249774;CP007482,1249170,1249774;CP007565,1249170,1249774;CP007631,1249170,1249774;CP006910,1249170,1249774;CP007572,1249170,1249774;CP007571,1249170,1249774;CP007570,1249170,1249774;CP010867,1249170,1249774…
FO393392	Mauve	SHARED	1249869	1250251	.	.	.	Notes=Lenght382	AL732656,1249869,1250251;AE009948,1249869,1250251;CP000114,1249869,1250251;CP003810,1249869,1250251;CP003919,1249869,1250251;HF952104,1249869,1250251;HF952106,1249869,1250251;HF952105,1249869,1250251;CP007482,1249869,1250251;CP007565,1249869,1250251;CP007631,1249869,1250251;CP006910,1249869,1250251;CP007572,1249869,1250251;CP007571,1249869,1250251;CP007570,1249869,1250251;CP010867,1249869,1250251…
FO393392	Mauve	SHARED	1250342	1252181	.	.	.	Notes=Lenght1839	AL732656,1250342,1252181;AE009948,1250342,1252181;CP000114,1250342,1252181;CP003810,1250342,1252181;CP003919,1250342,1252181;HF952104,1250342,1252181;HF952106,1250342,1252181;HF952105,1250342,1252181;CP007482,1250342,1252181;CP007565,1250342,1252181;CP007631,1250342,1252181;CP006910,1250342,1252181;CP007572,1250342,1252181;CP007571,1250342,1252181;CP007570,1250342,1252181;CP010867,1250342,1252181…
FO393392	Mauve	SHARED	1252182	1252466	.	.	.	Notes=Lenght284	AL732656,1252182,1252466;AE009948,1252182,1252466;CP000114,1252182,1252466;CP003810,1252182,1252466;HF952104,1252182,1252466;HF952106,1252182,1252466;HF952105,1252182,1252466;CP007482,1252182,1252466;CP007565,1252182,1252466;CP007631,1252182,1252466;CP006910,1252182,1252466;CP007572,1252182,1252466;CP007571,1252182,1252466;CP007570,1252182,1252466;CP010867,1252182,1252466;CP011325,1252182,1252466…
FO393392	Mauve	SHARED	1252467	1252630	.	.	.	Notes=Lenght163	AL732656,1252467,1252630;AE009948,1252467,1252630;CP000114,1252467,1252630;CP003810,1252467,1252630;CP003919,1252467,1252630;HF952104,1252467,1252630;HF952106,1252467,1252630;HF952105,1252467,1252630;CP007482,1252467,1252630;CP007565,1252467,1252630;CP007631,1252467,1252630;CP006910,1252467,1252630;CP007572,1252467,1252630;CP007571,1252467,1252630;CP007570,1252467,1252630;CP010867,1252467,1252630…
FO393392	Mauve	SHARED	1252631	1253277	.	.	.	Notes=Lenght646	AL732656,1252631,1253277;AE009948,1252631,1253277;CP000114,1252631,1253277;CP003810,1252631,1253277;CP003919,1252631,1253277;HF952104,1252631,1253277;HF952106,1252631,1253277;HF952105,1252631,1253277;CP007482,1252631,1253277;CP007565,1252631,1253277;CP007631,1252631,1253277;CP006910,1252631,1253277;CP007572,1252631,1253277;CP007571,1252631,1253277;CP007570,1252631,1253277;CP010867,1252631,1253277…
FO393392	Mauve	SHARED	1253278	1253366	.	.	.	Notes=Lenght88	AL732656,1253278,1253366;CP000114,1253278,1253366;CP003810,1253278,1253366;CP003919,1253278,1253366;HF952104,1253278,1253366;HF952106,1253278,1253366;HF952105,1253278,1253366;CP007482,1253278,1253366;CP007565,1253278,1253366;CP007631,1253278,1253366;CP006910,1253278,1253366;CP007572,1253278,1253366;CP007571,1253278,1253366;CP007570,1253278,1253366;CP010867,1253278,1253366;CP011325,1253278,1253366…
FO393392	Mauve	SHARED	1253367	1253442	.	.	.	Notes=Lenght75	CP000114,1253367,1253442;CP003810,1253367,1253442;CP003919,1253367,1253442;HF952104,1253367,1253442;HF952106,1253367,1253442;HF952105,1253367,1253442;CP007482,1253367,1253442;CP007565,1253367,1253442;CP007631,1253367,1253442;CP006910,1253367,1253442;CP010867,1253367,1253442;CP011325,1253367,1253442;CP011326,1253367,1253442;CP011327,1253367,1253442;CP011328,1253367,1253442;CP010319,1253367,1253442…
FO393392	Mauve	SHARED	1253444	1254323	.	.	.	Notes=Lenght879	AL732656,1253444,1254323;AE009948,1253444,1254323;CP000114,1253444,1254323;CP003810,1253444,1254323;CP003919,1253444,1254323;HF952104,1253444,1254323;HF952106,1253444,1254323;HF952105,1253444,1254323;CP007482,1253444,1254323;CP007565,1253444,1254323;CP007631,1253444,1254323;CP006910,1253444,1254323;CP007572,1253444,1254323;CP007571,1253444,1254323;CP007570,1253444,1254323;CP010867,1253444,1254323…
FO393392	Mauve	SHARED	1254363	1254395	.	.	.	Notes=Lenght32	AL732656,1254363,1254395;CP003919,1254363,1254395;HF952104,1254363,1254395;HF952106,1254363,1254395;HF952105,1254363,1254395;CP007482,1254363,1254395;CP007565,1254363,1254395;CP007631,1254363,1254395;CP006910,1254363,1254395;CP007572,1254363,1254395;CP007571,1254363,1254395;CP007570,1254363,1254395;CP010867,1254363,1254395;CP011328,1254363,1254395;CP010319,1254363,1254395;CP013202,1254363,1254395;
FO393392	Mauve	SHARED	1254408	1257658	.	.	.	Notes=Lenght3250	AL732656,1254408,1257658;AE009948,1254408,1257658;CP000114,1254408,1257658;CP003810,1254408,1257658;CP003919,1254408,1257658;HF952104,1254408,1257658;HF952106,1254408,1257658;HF952105,1254408,1257658;CP007482,1254408,1257658;CP007565,1254408,1257658;CP007631,1254408,1257658;CP006910,1254408,1257658;CP007572,1254408,1257658;CP007571,1254408,1257658;CP007570,1254408,1257658;CP010867,1254408,1257658…
FO393392	Mauve	SHARED	1257809	1258541	.	.	.	Notes=Lenght732	AE009948,1257809,1258541;CP000114,1257809,1258541;CP003810,1257809,1258541;HF952104,1257809,1258541;HF952106,1257809,1258541;HF952105,1257809,1258541;CP007482,1257809,1258541;CP007565,1257809,1258541;CP007631,1257809,1258541;CP010867,1257809,1258541;CP011325,1257809,1258541;CP011326,1257809,1258541;CP011327,1257809,1258541;CP011328,1257809,1258541;CP010319,1257809,1258541;CP012419,1257809,1258541…
FO393392	Mauve	SHARED	1258542	1258577	.	.	.	Notes=Lenght35	AL732656,1258542,1258577;AE009948,1258542,1258577;CP000114,1258542,1258577;CP003810,1258542,1258577;HF952104,1258542,1258577;HF952106,1258542,1258577;HF952105,1258542,1258577;CP007482,1258542,1258577;CP007565,1258542,1258577;CP007631,1258542,1258577;CP007572,1258542,1258577;CP007571,1258542,1258577;CP007570,1258542,1258577;CP010867,1258542,1258577;CP011325,1258542,1258577;CP011326,1258542,1258577…
FO393392	Mauve	SHARED	1258578	1259012	.	.	.	Notes=Lenght434	AE009948,1258578,1259012;CP000114,1258578,1259012;CP003810,1258578,1259012;HF952104,1258578,1259012;HF952106,1258578,1259012;HF952105,1258578,1259012;CP007482,1258578,1259012;CP007565,1258578,1259012;CP007631,1258578,1259012;CP010867,1258578,1259012;CP011325,1258578,1259012;CP011326,1258578,1259012;CP011327,1258578,1259012;CP011328,1258578,1259012;CP010319,1258578,1259012;CP012419,1258578,1259012…
FO393392	Mauve	SHARED	1259074	1262605	.	.	.	Notes=Lenght3531	AE009948,1259074,1262605;CP000114,1259074,1262605;CP003810,1259074,1262605;HF952104,1259074,1262605;HF952106,1259074,1262605;HF952105,1259074,1262605;CP007482,1259074,1262605;CP007565,1259074,1262605;CP007631,1259074,1262605;CP010867,1259074,1262605;CP011325,1259074,1262605;CP011326,1259074,1262605;CP011327,1259074,1262605;CP011328,1259074,1262605;CP010319,1259074,1262605;CP012419,1259074,1262605…
FO393392	Mauve	SHARED	1262606	1262711	.	.	.	Notes=Lenght105	AE009948,1262606,1262711;CP000114,1262606,1262711;CP003810,1262606,1262711;HF952104,1262606,1262711;HF952106,1262606,1262711;HF952105,1262606,1262711;CP007482,1262606,1262711;CP007565,1262606,1262711;CP007631,1262606,1262711;CP010867,1262606,1262711;CP011325,1262606,1262711;CP011326,1262606,1262711;CP011327,1262606,1262711;CP011328,1262606,1262711;CP010319,1262606,1262711;CP012419,1262606,1262711…
FO393392	Mauve	SHARED	1262712	1264510	.	.	.	Notes=Lenght1798	AL732656,1262712,1264510;AE009948,1262712,1264510;CP000114,1262712,1264510;CP003810,1262712,1264510;HF952104,1262712,1264510;HF952106,1262712,1264510;HF952105,1262712,1264510;CP007482,1262712,1264510;CP007565,1262712,1264510;CP007631,1262712,1264510;CP007572,1262712,1264510;CP007571,1262712,1264510;CP007570,1262712,1264510;CP010867,1262712,1264510;CP011325,1262712,1264510;CP011326,1262712,1264510…
FO393392	Mauve	SHARED	1264511	1266638	.	.	.	Notes=Lenght2127	AL732656,1264511,1266638;AE009948,1264511,1266638;CP000114,1264511,1266638;CP003810,1264511,1266638;CP003919,1264511,1266638;HF952104,1264511,1266638;HF952106,1264511,1266638;HF952105,1264511,1266638;CP007482,1264511,1266638;CP007565,1264511,1266638;CP007631,1264511,1266638;CP006910,1264511,1266638;CP007572,1264511,1266638;CP007571,1264511,1266638;CP007570,1264511,1266638;CP010867,1264511,1266638…
FO393392	Mauve	SHARED	1266639	1266657	.	.	.	Notes=Lenght18	AL732656,1266639,1266657;AE009948,1266639,1266657;CP000114,1266639,1266657;CP003810,1266639,1266657;CP003919,1266639,1266657;HF952104,1266639,1266657;HF952106,1266639,1266657;HF952105,1266639,1266657;CP007482,1266639,1266657;CP007565,1266639,1266657;CP007631,1266639,1266657;CP006910,1266639,1266657;CP007572,1266639,1266657;CP007571,1266639,1266657;CP007570,1266639,1266657;CP010867,1266639,1266657…
FO393392	Mauve	SHARED	1266722	1269262	.	.	.	Notes=Lenght2540	AL732656,1266722,1269262;AE009948,1266722,1269262;CP000114,1266722,1269262;CP003810,1266722,1269262;CP003919,1266722,1269262;HF952104,1266722,1269262;HF952106,1266722,1269262;HF952105,1266722,1269262;CP007482,1266722,1269262;CP007565,1266722,1269262;CP007631,1266722,1269262;CP006910,1266722,1269262;CP007572,1266722,1269262;CP007571,1266722,1269262;CP007570,1266722,1269262;CP010867,1266722,1269262…
FO393392	Mauve	SHARED	1269263	1269349	.	.	.	Notes=Lenght86	AL732656,1269263,1269349;AE009948,1269263,1269349;CP000114,1269263,1269349;CP003810,1269263,1269349;CP003919,1269263,1269349;HF952104,1269263,1269349;HF952106,1269263,1269349;HF952105,1269263,1269349;CP007482,1269263,1269349;CP007565,1269263,1269349;HG939456,1269263,1269349;CP007631,1269263,1269349;CP007632,1269263,1269349;CP006910,1269263,1269349;CP007572,1269263,1269349;CP007571,1269263,1269349…
FO393392	Mauve	SHARED	1269350	1270023	.	.	.	Notes=Lenght673	AL732656,1269350,1270023;AE009948,1269350,1270023;CP000114,1269350,1270023;CP003810,1269350,1270023;CP003919,1269350,1270023;HF952104,1269350,1270023;HF952106,1269350,1270023;HF952105,1269350,1270023;CP007482,1269350,1270023;CP007565,1269350,1270023;CP007631,1269350,1270023;CP006910,1269350,1270023;CP007572,1269350,1270023;CP007571,1269350,1270023;CP007570,1269350,1270023;CP010867,1269350,1270023…
FO393392	Mauve	SHARED	1270024	1270634	.	.	.	Notes=Lenght610	AL732656,1270024,1270634;AE009948,1270024,1270634;CP000114,1270024,1270634;CP003810,1270024,1270634;CP003919,1270024,1270634;HF952104,1270024,1270634;HF952106,1270024,1270634;HF952105,1270024,1270634;CP007482,1270024,1270634;CP007565,1270024,1270634;CP007631,1270024,1270634;CP006910,1270024,1270634;CP007572,1270024,1270634;CP007571,1270024,1270634;CP007570,1270024,1270634;CP010867,1270024,1270634…
FO393392	Mauve	SHARED	1302525	1302561	.	.	.	Notes=Lenght36	AL732656,1302525,1302561;AE009948,1302525,1302561;CP000114,1302525,1302561;CP003810,1302525,1302561;HF952104,1302525,1302561;HF952106,1302525,1302561;HF952105,1302525,1302561;CP007482,1302525,1302561;CP007565,1302525,1302561;HG939456,1302525,1302561;CP007631,1302525,1302561;CP007632,1302525,1302561;CP006910,1302525,1302561;CP007572,1302525,1302561;CP007571,1302525,1302561;CP007570,1302525,1302561…
FO393392	Mauve	SHARED	1306098	1306108	.	.	.	Notes=Lenght10	AE009948,1306098,1306108;CP000114,1306098,1306108;CP003810,1306098,1306108;CP003919,1306098,1306108;HF952104,1306098,1306108;HF952106,1306098,1306108;HF952105,1306098,1306108;CP007482,1306098,1306108;CP007565,1306098,1306108;HG939456,1306098,1306108;CP007631,1306098,1306108;CP007632,1306098,1306108;CP006910,1306098,1306108;CP010867,1306098,1306108;CP011325,1306098,1306108;CP011326,1306098,1306108…
FO393392	Mauve	SHARED	1306166	1306340	.	.	.	Notes=Lenght174	AL732656,1306166,1306340;AE009948,1306166,1306340;CP000114,1306166,1306340;CP003810,1306166,1306340;CP003919,1306166,1306340;HF952104,1306166,1306340;HF952105,1306166,1306340;CP007482,1306166,1306340;CP007565,1306166,1306340;HG939456,1306166,1306340;CP007631,1306166,1306340;CP007632,1306166,1306340;CP006910,1306166,1306340;CP007572,1306166,1306340;CP007571,1306166,1306340;CP007570,1306166,1306340…
FO393392	Mauve	SHARED	1336632	1336856	.	.	.	Notes=Lenght224	AL732656,1336632,1336856;AE009948,1336632,1336856;CP000114,1336632,1336856;CP003810,1336632,1336856;CP003919,1336632,1336856;HF952104,1336632,1336856;HF952106,1336632,1336856;HF952105,1336632,1336856;CP007482,1336632,1336856;CP007565,1336632,1336856;HG939456,1336632,1336856;CP007631,1336632,1336856;CP007632,1336632,1336856;CP006910,1336632,1336856;CP007572,1336632,1336856;CP007571,1336632,1336856…
FO393392	Mauve	SHARED	1340245	1340340	.	.	.	Notes=Lenght95	AL732656,1340245,1340340;AE009948,1340245,1340340;CP000114,1340245,1340340;CP003810,1340245,1340340;CP003919,1340245,1340340;HF952104,1340245,1340340;HF952106,1340245,1340340;CP007482,1340245,1340340;CP007565,1340245,1340340;HG939456,1340245,1340340;CP007631,1340245,1340340;CP007632,1340245,1340340;CP006910,1340245,1340340;CP007572,1340245,1340340;CP007571,1340245,1340340;CP007570,1340245,1340340…
FO393392	Mauve	SHARED	1341315	1341355	.	.	.	Notes=Lenght40	AL732656,1341315,1341355;AE009948,1341315,1341355;CP000114,1341315,1341355;CP003810,1341315,1341355;HF952104,1341315,1341355;HF952106,1341315,1341355;HF952105,1341315,1341355;CP007482,1341315,1341355;CP007565,1341315,1341355;HG939456,1341315,1341355;CP007631,1341315,1341355;CP007632,1341315,1341355;CP006910,1341315,1341355;CP007572,1341315,1341355;CP007571,1341315,1341355;CP007570,1341315,1341355…
FO393392	Mauve	SHARED	1342238	1342628	.	.	.	Notes=Lenght390	AL732656,1342238,1342628;AE009948,1342238,1342628;CP000114,1342238,1342628;CP003810,1342238,1342628;CP003919,1342238,1342628;HF952104,1342238,1342628;HF952106,1342238,1342628;HF952105,1342238,1342628;CP007482,1342238,1342628;CP007565,1342238,1342628;HG939456,1342238,1342628;CP007631,1342238,1342628;CP007632,1342238,1342628;CP006910,1342238,1342628;CP007572,1342238,1342628;CP007571,1342238,1342628…
FO393392	Mauve	SHARED	1342629	1342725	.	.	.	Notes=Lenght96	AL732656,1342629,1342725;AE009948,1342629,1342725;CP000114,1342629,1342725;CP003810,1342629,1342725;CP003919,1342629,1342725;HF952104,1342629,1342725;HF952106,1342629,1342725;HF952105,1342629,1342725;CP007482,1342629,1342725;CP007565,1342629,1342725;HG939456,1342629,1342725;CP007631,1342629,1342725;CP007632,1342629,1342725;CP006910,1342629,1342725;CP007572,1342629,1342725;CP007571,1342629,1342725…
FO393392	Mauve	SHARED	1359005	1359024	.	.	.	Notes=Lenght19	AL732656,1359005,1359024;AE009948,1359005,1359024;CP000114,1359005,1359024;CP003810,1359005,1359024;CP003919,1359005,1359024;HF952104,1359005,1359024;HF952106,1359005,1359024;HF952105,1359005,1359024;CP007482,1359005,1359024;CP007565,1359005,1359024;CP007631,1359005,1359024;CP007632,1359005,1359024;CP006910,1359005,1359024;CP007572,1359005,1359024;CP007571,1359005,1359024;CP007570,1359005,1359024…
FO393392	Mauve	SHARED	1361782	1361823	.	.	.	Notes=Lenght41	AL732656,1361782,1361823;AE009948,1361782,1361823;CP000114,1361782,1361823;CP003810,1361782,1361823;HF952104,1361782,1361823;HF952106,1361782,1361823;HF952105,1361782,1361823;CP007482,1361782,1361823;CP007565,1361782,1361823;HG939456,1361782,1361823;CP007631,1361782,1361823;CP007632,1361782,1361823;CP006910,1361782,1361823;CP007572,1361782,1361823;CP007571,1361782,1361823;CP007570,1361782,1361823…
FO393392	Mauve	SHARED	1414594	1415188	.	.	.	Notes=Lenght594	AL732656,1414594,1415188;AE009948,1414594,1415188;CP000114,1414594,1415188;CP003810,1414594,1415188;HF952104,1414594,1415188;HF952106,1414594,1415188;HF952105,1414594,1415188;CP007482,1414594,1415188;CP007565,1414594,1415188;HG939456,1414594,1415188;CP007631,1414594,1415188;CP007632,1414594,1415188;CP006910,1414594,1415188;CP007572,1414594,1415188;CP007571,1414594,1415188;CP007570,1414594,1415188…
FO393392	Mauve	SHARED	1458011	1458067	.	.	.	Notes=Lenght56	AE009948,1458011,1458067;CP000114,1458011,1458067;CP003810,1458011,1458067;CP003919,1458011,1458067;HF952104,1458011,1458067;HF952106,1458011,1458067;HF952105,1458011,1458067;CP007482,1458011,1458067;CP007565,1458011,1458067;HG939456,1458011,1458067;CP007631,1458011,1458067;CP007632,1458011,1458067;CP006910,1458011,1458067;CP010867,1458011,1458067;CP011325,1458011,1458067;CP011326,1458011,1458067…
FO393392	Mauve	SHARED	1466496	1466682	.	.	.	Notes=Lenght186	AL732656,1466496,1466682;AE009948,1466496,1466682;CP000114,1466496,1466682;CP003810,1466496,1466682;CP003919,1466496,1466682;HF952104,1466496,1466682;HF952105,1466496,1466682;CP007482,1466496,1466682;CP007565,1466496,1466682;HG939456,1466496,1466682;CP007631,1466496,1466682;CP007632,1466496,1466682;CP006910,1466496,1466682;CP007572,1466496,1466682;CP007571,1466496,1466682;CP007570,1466496,1466682…
FO393392	Mauve	SHARED	1471465	1471501	.	.	.	Notes=Lenght36	AL732656,1471465,1471501;AE009948,1471465,1471501;CP000114,1471465,1471501;CP003810,1471465,1471501;HF952104,1471465,1471501;HF952106,1471465,1471501;HF952105,1471465,1471501;CP007482,1471465,1471501;CP007565,1471465,1471501;HG939456,1471465,1471501;CP007631,1471465,1471501;CP007632,1471465,1471501;CP006910,1471465,1471501;CP007572,1471465,1471501;CP007571,1471465,1471501;CP007570,1471465,1471501…
FO393392	Mauve	SHARED	1473153	1473848	.	.	.	Notes=Lenght695	AE009948,1473153,1473848;CP000114,1473153,1473848;CP003810,1473153,1473848;CP003919,1473153,1473848;HF952104,1473153,1473848;HF952106,1473153,1473848;HF952105,1473153,1473848;CP007482,1473153,1473848;CP007565,1473153,1473848;HG939456,1473153,1473848;CP007631,1473153,1473848;CP006910,1473153,1473848;CP010867,1473153,1473848;CP011325,1473153,1473848;CP011326,1473153,1473848;CP011327,1473153,1473848…
FO393392	Mauve	SHARED	1473849	1473912	.	.	.	Notes=Lenght63	AE009948,1473849,1473912;CP000114,1473849,1473912;CP003810,1473849,1473912;HF952104,1473849,1473912;HF952106,1473849,1473912;HF952105,1473849,1473912;CP007482,1473849,1473912;CP007565,1473849,1473912;HG939456,1473849,1473912;CP007631,1473849,1473912;CP006910,1473849,1473912;CP010867,1473849,1473912;CP011325,1473849,1473912;CP011326,1473849,1473912;CP011327,1473849,1473912;CP011328,1473849,1473912…
FO393392	Mauve	SHARED	1473913	1473954	.	.	.	Notes=Lenght41	AL732656,1473913,1473954;AE009948,1473913,1473954;CP000114,1473913,1473954;CP003810,1473913,1473954;HF952104,1473913,1473954;HF952106,1473913,1473954;HF952105,1473913,1473954;CP007482,1473913,1473954;CP007565,1473913,1473954;HG939456,1473913,1473954;CP007631,1473913,1473954;CP007632,1473913,1473954;CP006910,1473913,1473954;CP007572,1473913,1473954;CP007571,1473913,1473954;CP007570,1473913,1473954…
FO393392	Mauve	SHARED	1474087	1474286	.	.	.	Notes=Lenght199	AE009948,1474087,1474286;CP000114,1474087,1474286;CP003810,1474087,1474286;CP003919,1474087,1474286;HF952104,1474087,1474286;HF952106,1474087,1474286;HF952105,1474087,1474286;CP007482,1474087,1474286;CP007565,1474087,1474286;HG939456,1474087,1474286;CP007631,1474087,1474286;CP006910,1474087,1474286;CP010867,1474087,1474286;CP011325,1474087,1474286;CP011326,1474087,1474286;CP011327,1474087,1474286…
FO393392	Mauve	SHARED	1474287	1474321	.	.	.	Notes=Lenght34	AE009948,1474287,1474321;CP000114,1474287,1474321;CP003810,1474287,1474321;HF952104,1474287,1474321;HF952106,1474287,1474321;HF952105,1474287,1474321;CP007482,1474287,1474321;CP007565,1474287,1474321;HG939456,1474287,1474321;CP006910,1474287,1474321;CP010867,1474287,1474321;CP011325,1474287,1474321;CP011326,1474287,1474321;CP011327,1474287,1474321;CP011328,1474287,1474321;CP011329,1474287,1474321…
FO393392	Mauve	SHARED	1474322	1474361	.	.	.	Notes=Lenght39	AE009948,1474322,1474361;CP000114,1474322,1474361;CP003810,1474322,1474361;HF952104,1474322,1474361;HF952106,1474322,1474361;HF952105,1474322,1474361;CP007482,1474322,1474361;CP007565,1474322,1474361;CP006910,1474322,1474361;CP010867,1474322,1474361;CP011325,1474322,1474361;CP011326,1474322,1474361;CP011327,1474322,1474361;CP011328,1474322,1474361;CP011329,1474322,1474361;CP010319,1474322,1474361…
FO393392	Mauve	SHARED	1474362	1475477	.	.	.	Notes=Lenght1115	AE009948,1474362,1475477;CP000114,1474362,1475477;CP003810,1474362,1475477;HF952104,1474362,1475477;HF952106,1474362,1475477;HF952105,1474362,1475477;CP007482,1474362,1475477;CP007565,1474362,1475477;CP007631,1474362,1475477;CP006910,1474362,1475477;CP010867,1474362,1475477;CP011325,1474362,1475477;CP011326,1474362,1475477;CP011327,1474362,1475477;CP011328,1474362,1475477;CP011329,1474362,1475477…
FO393392	Mauve	SHARED	1475871	1476005	.	.	.	Notes=Lenght134	AE009948,1475871,1476005;CP000114,1475871,1476005;CP003810,1475871,1476005;CP003919,1475871,1476005;HF952104,1475871,1476005;HF952106,1475871,1476005;HF952105,1475871,1476005;CP007482,1475871,1476005;CP007565,1475871,1476005;HG939456,1475871,1476005;CP007631,1475871,1476005;CP006910,1475871,1476005;CP010867,1475871,1476005;CP011325,1475871,1476005;CP011326,1475871,1476005;CP011327,1475871,1476005…
FO393392	Mauve	SHARED	1476032	1476072	.	.	.	Notes=Lenght40	AE009948,1476032,1476072;CP000114,1476032,1476072;CP003810,1476032,1476072;CP003919,1476032,1476072;HF952104,1476032,1476072;HF952106,1476032,1476072;HF952105,1476032,1476072;CP007482,1476032,1476072;CP007565,1476032,1476072;CP007631,1476032,1476072;CP006910,1476032,1476072;CP010867,1476032,1476072;CP011325,1476032,1476072;CP011326,1476032,1476072;CP011327,1476032,1476072;CP011328,1476032,1476072…
FO393392	Mauve	SHARED	1480056	1480147	.	.	.	Notes=Lenght91	AL732656,1480056,1480147;AE009948,1480056,1480147;CP000114,1480056,1480147;CP003810,1480056,1480147;HF952104,1480056,1480147;HF952106,1480056,1480147;HF952105,1480056,1480147;CP007482,1480056,1480147;CP007565,1480056,1480147;HG939456,1480056,1480147;CP007631,1480056,1480147;CP007632,1480056,1480147;CP006910,1480056,1480147;CP007572,1480056,1480147;CP007571,1480056,1480147;CP007570,1480056,1480147…
FO393392	Mauve	SHARED	1519586	1519882	.	.	.	Notes=Lenght296	AL732656,1519586,1519882;AE009948,1519586,1519882;CP000114,1519586,1519882;CP003810,1519586,1519882;HF952104,1519586,1519882;HF952106,1519586,1519882;HF952105,1519586,1519882;CP007482,1519586,1519882;CP007565,1519586,1519882;HG939456,1519586,1519882;CP007631,1519586,1519882;CP007632,1519586,1519882;CP007572,1519586,1519882;CP007571,1519586,1519882;CP007570,1519586,1519882;CP010867,1519586,1519882…
FO393392	Mauve	SHARED	1523040	1523788	.	.	.	Notes=Lenght748	CP000114,1523040,1523788;CP003810,1523040,1523788;CP003919,1523040,1523788;HF952104,1523040,1523788;HF952105,1523040,1523788;CP007482,1523040,1523788;CP007565,1523040,1523788;CP007631,1523040,1523788;CP010867,1523040,1523788;CP011325,1523040,1523788;CP011326,1523040,1523788;CP011327,1523040,1523788;CP011328,1523040,1523788;CP012419,1523040,1523788;CP013202,1523040,1523788;
FO393392	Mauve	SHARED	1523789	1523841	.	.	.	Notes=Lenght52	AL732656,1523789,1523841;AE009948,1523789,1523841;CP000114,1523789,1523841;CP003810,1523789,1523841;CP003919,1523789,1523841;HF952104,1523789,1523841;HF952105,1523789,1523841;CP007482,1523789,1523841;CP007565,1523789,1523841;HG939456,1523789,1523841;CP007631,1523789,1523841;CP007632,1523789,1523841;CP006910,1523789,1523841;CP007572,1523789,1523841;CP007571,1523789,1523841;CP007570,1523789,1523841…
FO393392	Mauve	SHARED	1554702	1554713	.	.	.	Notes=Lenght11	AL732656,1554702,1554713;AE009948,1554702,1554713;CP000114,1554702,1554713;CP003810,1554702,1554713;CP003919,1554702,1554713;HF952104,1554702,1554713;HF952106,1554702,1554713;CP007482,1554702,1554713;CP007565,1554702,1554713;HG939456,1554702,1554713;CP007631,1554702,1554713;CP007632,1554702,1554713;CP007572,1554702,1554713;CP007571,1554702,1554713;CP007570,1554702,1554713;CP010867,1554702,1554713…
FO393392	Mauve	SHARED	1571800	1572080	.	.	.	Notes=Lenght280	AL732656,1571800,1572080;AE009948,1571800,1572080;CP000114,1571800,1572080;CP003810,1571800,1572080;HF952104,1571800,1572080;HF952106,1571800,1572080;HF952105,1571800,1572080;CP007482,1571800,1572080;CP007565,1571800,1572080;HG939456,1571800,1572080;CP007631,1571800,1572080;CP007632,1571800,1572080;CP006910,1571800,1572080;CP007572,1571800,1572080;CP007571,1571800,1572080;CP007570,1571800,1572080…
FO393392	Mauve	SHARED	1582264	1582626	.	.	.	Notes=Lenght362	AL732656,1582264,1582626;AE009948,1582264,1582626;CP000114,1582264,1582626;CP003810,1582264,1582626;HF952104,1582264,1582626;HF952106,1582264,1582626;HF952105,1582264,1582626;CP007482,1582264,1582626;CP007565,1582264,1582626;HG939456,1582264,1582626;CP007631,1582264,1582626;CP007632,1582264,1582626;CP006910,1582264,1582626;CP007572,1582264,1582626;CP007571,1582264,1582626;CP007570,1582264,1582626…
FO393392	Mauve	SHARED	1621805	1621815	.	.	.	Notes=Lenght10	AL732656,1621805,1621815;AE009948,1621805,1621815;CP000114,1621805,1621815;CP003810,1621805,1621815;CP003919,1621805,1621815;HF952104,1621805,1621815;HF952106,1621805,1621815;HF952105,1621805,1621815;CP007482,1621805,1621815;CP007565,1621805,1621815;HG939456,1621805,1621815;CP007631,1621805,1621815;CP007632,1621805,1621815;CP006910,1621805,1621815;CP007572,1621805,1621815;CP007571,1621805,1621815…
FO393392	Mauve	SHARED	1639771	1640841	.	.	.	Notes=Lenght1070	AL732656,1639771,1640841;AE009948,1639771,1640841;CP000114,1639771,1640841;CP003810,1639771,1640841;CP003919,1639771,1640841;HF952104,1639771,1640841;HF952106,1639771,1640841;HF952105,1639771,1640841;CP007482,1639771,1640841;CP007565,1639771,1640841;HG939456,1639771,1640841;CP007631,1639771,1640841;CP007632,1639771,1640841;CP006910,1639771,1640841;CP007572,1639771,1640841;CP007571,1639771,1640841…
FO393392	Mauve	SHARED	1640842	1641463	.	.	.	Notes=Lenght621	AL732656,1640842,1641463;AE009948,1640842,1641463;CP000114,1640842,1641463;CP003810,1640842,1641463;HF952104,1640842,1641463;HF952106,1640842,1641463;HF952105,1640842,1641463;CP007482,1640842,1641463;CP007565,1640842,1641463;HG939456,1640842,1641463;CP007631,1640842,1641463;CP007632,1640842,1641463;CP006910,1640842,1641463;CP007572,1640842,1641463;CP007571,1640842,1641463;CP007570,1640842,1641463…
FO393392	Mauve	SHARED	1641473	1644182	.	.	.	Notes=Lenght2709	AL732656,1641473,1644182;AE009948,1641473,1644182;CP000114,1641473,1644182;CP003810,1641473,1644182;CP003919,1641473,1644182;HF952104,1641473,1644182;HF952106,1641473,1644182;HF952105,1641473,1644182;CP007482,1641473,1644182;CP007565,1641473,1644182;HG939456,1641473,1644182;CP007631,1641473,1644182;CP007632,1641473,1644182;CP006910,1641473,1644182;CP007572,1641473,1644182;CP007571,1641473,1644182…
FO393392	Mauve	SHARED	1652842	1653003	.	.	.	Notes=Lenght161	AL732656,1652842,1653003;AE009948,1652842,1653003;CP000114,1652842,1653003;CP003810,1652842,1653003;HF952104,1652842,1653003;HF952106,1652842,1653003;HF952105,1652842,1653003;CP007482,1652842,1653003;CP007565,1652842,1653003;HG939456,1652842,1653003;CP007631,1652842,1653003;CP007632,1652842,1653003;CP006910,1652842,1653003;CP007572,1652842,1653003;CP007571,1652842,1653003;CP007570,1652842,1653003…
FO393392	Mauve	SHARED	1653135	1653155	.	.	.	Notes=Lenght20	AL732656,1653135,1653155;AE009948,1653135,1653155;CP000114,1653135,1653155;CP003810,1653135,1653155;HF952104,1653135,1653155;HF952106,1653135,1653155;HF952105,1653135,1653155;CP007482,1653135,1653155;CP007565,1653135,1653155;HG939456,1653135,1653155;CP007631,1653135,1653155;CP007632,1653135,1653155;CP006910,1653135,1653155;CP007572,1653135,1653155;CP007571,1653135,1653155;CP007570,1653135,1653155…
FO393392	Mauve	SHARED	1654653	1655419	.	.	.	Notes=Lenght766	AL732656,1654653,1655419;AE009948,1654653,1655419;CP000114,1654653,1655419;CP003810,1654653,1655419;CP003919,1654653,1655419;HF952104,1654653,1655419;HF952106,1654653,1655419;HF952105,1654653,1655419;CP007482,1654653,1655419;CP007565,1654653,1655419;CP007631,1654653,1655419;CP007632,1654653,1655419;CP006910,1654653,1655419;CP007572,1654653,1655419;CP007571,1654653,1655419;CP007570,1654653,1655419…
FO393392	Mauve	SHARED	1658486	1659074	.	.	.	Notes=Lenght588	AL732656,1658486,1659074;AE009948,1658486,1659074;CP000114,1658486,1659074;CP003810,1658486,1659074;HF952104,1658486,1659074;HF952106,1658486,1659074;HF952105,1658486,1659074;CP007482,1658486,1659074;CP007565,1658486,1659074;HG939456,1658486,1659074;CP007631,1658486,1659074;CP007632,1658486,1659074;CP006910,1658486,1659074;CP007572,1658486,1659074;CP007571,1658486,1659074;CP007570,1658486,1659074…
FO393392	Mauve	SHARED	1659082	1659126	.	.	.	Notes=Lenght44	AL732656,1659082,1659126;CP000114,1659082,1659126;CP003810,1659082,1659126;HF952104,1659082,1659126;HF952106,1659082,1659126;HF952105,1659082,1659126;CP007482,1659082,1659126;CP007565,1659082,1659126;HG939456,1659082,1659126;CP007631,1659082,1659126;CP007632,1659082,1659126;CP006910,1659082,1659126;CP007572,1659082,1659126;CP007571,1659082,1659126;CP007570,1659082,1659126;CP010867,1659082,1659126…
FO393392	Mauve	SHARED	1659127	1659172	.	.	.	Notes=Lenght45	AL732656,1659127,1659172;AE009948,1659127,1659172;CP000114,1659127,1659172;CP003810,1659127,1659172;HF952104,1659127,1659172;HF952106,1659127,1659172;HF952105,1659127,1659172;CP007482,1659127,1659172;CP007565,1659127,1659172;HG939456,1659127,1659172;CP007631,1659127,1659172;CP007632,1659127,1659172;CP006910,1659127,1659172;CP007572,1659127,1659172;CP007571,1659127,1659172;CP007570,1659127,1659172…
FO393392	Mauve	SHARED	1664737	1664773	.	.	.	Notes=Lenght36	AE009948,1664737,1664773;CP000114,1664737,1664773;CP003810,1664737,1664773;CP003919,1664737,1664773;HF952104,1664737,1664773;HF952106,1664737,1664773;HF952105,1664737,1664773;CP007482,1664737,1664773;CP007565,1664737,1664773;HG939456,1664737,1664773;CP007631,1664737,1664773;CP007632,1664737,1664773;CP006910,1664737,1664773;CP010867,1664737,1664773;CP011325,1664737,1664773;CP011326,1664737,1664773…
FO393392	Mauve	SHARED	1676168	1676556	.	.	.	Notes=Lenght388	AL732656,1676168,1676556;AE009948,1676168,1676556;CP000114,1676168,1676556;CP003810,1676168,1676556;CP003919,1676168,1676556;HF952104,1676168,1676556;CP007482,1676168,1676556;CP007565,1676168,1676556;HG939456,1676168,1676556;CP007631,1676168,1676556;CP007632,1676168,1676556;CP006910,1676168,1676556;CP007572,1676168,1676556;CP007571,1676168,1676556;CP007570,1676168,1676556;CP010867,1676168,1676556…
FO393392	Mauve	SHARED	1676557	1676606	.	.	.	Notes=Lenght49	AL732656,1676557,1676606;AE009948,1676557,1676606;CP000114,1676557,1676606;CP003810,1676557,1676606;CP003919,1676557,1676606;HF952104,1676557,1676606;HF952106,1676557,1676606;CP007482,1676557,1676606;CP007565,1676557,1676606;HG939456,1676557,1676606;CP007631,1676557,1676606;CP007632,1676557,1676606;CP006910,1676557,1676606;CP007572,1676557,1676606;CP007571,1676557,1676606;CP007570,1676557,1676606…
FO393392	Mauve	SHARED	1677754	1677829	.	.	.	Notes=Lenght75	AL732656,1677754,1677829;AE009948,1677754,1677829;CP000114,1677754,1677829;CP003810,1677754,1677829;CP003919,1677754,1677829;HF952104,1677754,1677829;HF952106,1677754,1677829;HF952105,1677754,1677829;CP007482,1677754,1677829;CP007565,1677754,1677829;HG939456,1677754,1677829;CP007631,1677754,1677829;CP007632,1677754,1677829;CP007572,1677754,1677829;CP007571,1677754,1677829;CP007570,1677754,1677829…
FO393392	Mauve	SHARED	1678952	1679615	.	.	.	Notes=Lenght663	CP000114,1678952,1679615;CP003810,1678952,1679615;CP003919,1678952,1679615;HF952104,1678952,1679615;HF952106,1678952,1679615;HF952105,1678952,1679615;CP007482,1678952,1679615;CP007565,1678952,1679615;HG939456,1678952,1679615;CP007631,1678952,1679615;CP010867,1678952,1679615;CP011325,1678952,1679615;CP011326,1678952,1679615;CP011327,1678952,1679615;CP011328,1678952,1679615;CP012419,1678952,1679615…
FO393392	Mauve	SHARED	1681845	1681944	.	.	.	Notes=Lenght99	CP000114,1681845,1681944;CP003810,1681845,1681944;CP003919,1681845,1681944;HF952104,1681845,1681944;HF952106,1681845,1681944;HF952105,1681845,1681944;CP007482,1681845,1681944;CP007565,1681845,1681944;HG939456,1681845,1681944;CP007631,1681845,1681944;CP010867,1681845,1681944;CP011325,1681845,1681944;CP011326,1681845,1681944;CP011327,1681845,1681944;CP011328,1681845,1681944;CP012419,1681845,1681944…
FO393392	Mauve	SHARED	1682122	1682213	.	.	.	Notes=Lenght91	AL732656,1682122,1682213;AE009948,1682122,1682213;CP000114,1682122,1682213;CP003810,1682122,1682213;CP003919,1682122,1682213;HF952104,1682122,1682213;HF952106,1682122,1682213;HF952105,1682122,1682213;CP007482,1682122,1682213;CP007565,1682122,1682213;HG939456,1682122,1682213;CP007631,1682122,1682213;CP007572,1682122,1682213;CP007571,1682122,1682213;CP007570,1682122,1682213;CP010867,1682122,1682213…
FO393392	Mauve	SHARED	1682215	1682226	.	.	.	Notes=Lenght11	CP000114,1682215,1682226;CP003810,1682215,1682226;CP003919,1682215,1682226;HF952104,1682215,1682226;HF952106,1682215,1682226;HF952105,1682215,1682226;CP007482,1682215,1682226;CP007565,1682215,1682226;HG939456,1682215,1682226;CP007631,1682215,1682226;CP010867,1682215,1682226;CP011325,1682215,1682226;CP011326,1682215,1682226;CP011327,1682215,1682226;CP011328,1682215,1682226;CP012419,1682215,1682226…
FO393392	Mauve	SHARED	1682227	1682474	.	.	.	Notes=Lenght247	CP000114,1682227,1682474;CP003810,1682227,1682474;CP003919,1682227,1682474;HF952104,1682227,1682474;HF952106,1682227,1682474;HF952105,1682227,1682474;CP007482,1682227,1682474;CP007565,1682227,1682474;CP007631,1682227,1682474;CP010867,1682227,1682474;CP011325,1682227,1682474;CP011326,1682227,1682474;CP011327,1682227,1682474;CP011328,1682227,1682474;CP012419,1682227,1682474;CP013202,1682227,1682474;
FO393392	Mauve	SHARED	1682475	1682547	.	.	.	Notes=Lenght72	CP000114,1682475,1682547;CP003810,1682475,1682547;CP003919,1682475,1682547;HF952104,1682475,1682547;HF952106,1682475,1682547;HF952105,1682475,1682547;CP007482,1682475,1682547;CP007565,1682475,1682547;HG939456,1682475,1682547;CP007631,1682475,1682547;CP010867,1682475,1682547;CP011325,1682475,1682547;CP011326,1682475,1682547;CP011327,1682475,1682547;CP011328,1682475,1682547;CP012419,1682475,1682547…
FO393392	Mauve	SHARED	1682653	1682893	.	.	.	Notes=Lenght240	CP000114,1682653,1682893;CP003810,1682653,1682893;CP003919,1682653,1682893;HF952104,1682653,1682893;HF952106,1682653,1682893;HF952105,1682653,1682893;CP007482,1682653,1682893;CP007565,1682653,1682893;HG939456,1682653,1682893;CP007631,1682653,1682893;CP010867,1682653,1682893;CP011325,1682653,1682893;CP011326,1682653,1682893;CP011327,1682653,1682893;CP011328,1682653,1682893;CP012419,1682653,1682893…
FO393392	Mauve	SHARED	1683156	1683265	.	.	.	Notes=Lenght109	CP000114,1683156,1683265;CP003810,1683156,1683265;CP003919,1683156,1683265;HF952104,1683156,1683265;HF952105,1683156,1683265;CP007482,1683156,1683265;CP007565,1683156,1683265;HG939456,1683156,1683265;CP007631,1683156,1683265;CP010867,1683156,1683265;CP011325,1683156,1683265;CP011326,1683156,1683265;CP011327,1683156,1683265;CP011328,1683156,1683265;CP012419,1683156,1683265;CP013202,1683156,1683265;
FO393392	Mauve	SHARED	1683271	1683281	.	.	.	Notes=Lenght10	AL732656,1683271,1683281;AE009948,1683271,1683281;CP000114,1683271,1683281;CP003810,1683271,1683281;CP003919,1683271,1683281;HF952104,1683271,1683281;HF952105,1683271,1683281;CP007482,1683271,1683281;CP007565,1683271,1683281;HG939456,1683271,1683281;CP007631,1683271,1683281;CP007632,1683271,1683281;CP007572,1683271,1683281;CP007571,1683271,1683281;CP007570,1683271,1683281;CP010867,1683271,1683281…
FO393392	Mauve	SHARED	1683282	1683458	.	.	.	Notes=Lenght176	AL732656,1683282,1683458;AE009948,1683282,1683458;CP000114,1683282,1683458;CP003810,1683282,1683458;CP003919,1683282,1683458;HF952104,1683282,1683458;HF952105,1683282,1683458;CP007482,1683282,1683458;CP007565,1683282,1683458;HG939456,1683282,1683458;CP007631,1683282,1683458;CP007632,1683282,1683458;CP006910,1683282,1683458;CP007572,1683282,1683458;CP007571,1683282,1683458;CP007570,1683282,1683458…
FO393392	Mauve	SHARED	1684037	1684239	.	.	.	Notes=Lenght202	CP000114,1684037,1684239;CP003810,1684037,1684239;CP003919,1684037,1684239;HF952104,1684037,1684239;HF952106,1684037,1684239;HF952105,1684037,1684239;CP007482,1684037,1684239;CP007565,1684037,1684239;HG939456,1684037,1684239;CP007631,1684037,1684239;CP010867,1684037,1684239;CP011325,1684037,1684239;CP011326,1684037,1684239;CP011327,1684037,1684239;CP011328,1684037,1684239;CP012419,1684037,1684239…
FO393392	Mauve	SHARED	1696175	1697929	.	.	.	Notes=Lenght1754	AL732656,1696175,1697929;AE009948,1696175,1697929;CP000114,1696175,1697929;CP003810,1696175,1697929;CP003919,1696175,1697929;HF952104,1696175,1697929;HF952106,1696175,1697929;HF952105,1696175,1697929;CP007482,1696175,1697929;CP007565,1696175,1697929;HG939456,1696175,1697929;CP007631,1696175,1697929;CP007632,1696175,1697929;CP010867,1696175,1697929;CP011325,1696175,1697929;CP011326,1696175,1697929…
FO393392	Mauve	SHARED	1697930	1698318	.	.	.	Notes=Lenght388	AL732656,1697930,1698318;AE009948,1697930,1698318;CP000114,1697930,1698318;CP003810,1697930,1698318;CP003919,1697930,1698318;HF952104,1697930,1698318;HF952106,1697930,1698318;HF952105,1697930,1698318;CP007482,1697930,1698318;CP007565,1697930,1698318;HG939456,1697930,1698318;CP007631,1697930,1698318;CP007632,1697930,1698318;CP007572,1697930,1698318;CP007571,1697930,1698318;CP007570,1697930,1698318…
FO393392	Mauve	SHARED	1698384	1698427	.	.	.	Notes=Lenght43	AL732656,1698384,1698427;AE009948,1698384,1698427;CP000114,1698384,1698427;CP003810,1698384,1698427;CP003919,1698384,1698427;HF952104,1698384,1698427;HF952106,1698384,1698427;HF952105,1698384,1698427;CP007482,1698384,1698427;CP007565,1698384,1698427;HG939456,1698384,1698427;CP007631,1698384,1698427;CP007632,1698384,1698427;CP006910,1698384,1698427;CP010867,1698384,1698427;CP011325,1698384,1698427…
FO393392	Mauve	SHARED	1698428	1698520	.	.	.	Notes=Lenght92	AL732656,1698428,1698520;AE009948,1698428,1698520;CP000114,1698428,1698520;CP003810,1698428,1698520;CP003919,1698428,1698520;HF952104,1698428,1698520;HF952106,1698428,1698520;HF952105,1698428,1698520;CP007482,1698428,1698520;CP007565,1698428,1698520;HG939456,1698428,1698520;CP007631,1698428,1698520;CP007632,1698428,1698520;CP010867,1698428,1698520;CP011325,1698428,1698520;CP011326,1698428,1698520…
FO393392	Mauve	SHARED	1698521	1698531	.	.	.	Notes=Lenght10	AL732656,1698521,1698531;AE009948,1698521,1698531;CP000114,1698521,1698531;CP003810,1698521,1698531;CP003919,1698521,1698531;HF952104,1698521,1698531;HF952106,1698521,1698531;HF952105,1698521,1698531;CP007482,1698521,1698531;CP007565,1698521,1698531;HG939456,1698521,1698531;CP007631,1698521,1698531;CP007632,1698521,1698531;CP007572,1698521,1698531;CP007571,1698521,1698531;CP007570,1698521,1698531…
FO393392	Mauve	SHARED	1699053	1700219	.	.	.	Notes=Lenght1166	CP003919,1699053,1700219;HF952104,1699053,1700219;HF952106,1699053,1700219;CP007482,1699053,1700219;CP007565,1699053,1700219;CP007631,1699053,1700219;CP006910,1699053,1700219;CP007572,1699053,1700219;CP007571,1699053,1700219;CP007570,1699053,1700219;CP010867,1699053,1700219;CP011328,1699053,1700219;CP010319,1699053,1700219;CP013202,1699053,1700219;
FO393392	Mauve	SHARED	1700305	1700375	.	.	.	Notes=Lenght70	AL732656,1700305,1700375;AE009948,1700305,1700375;CP000114,1700305,1700375;CP003810,1700305,1700375;CP003919,1700305,1700375;HF952104,1700305,1700375;HF952106,1700305,1700375;HF952105,1700305,1700375;CP007482,1700305,1700375;CP007565,1700305,1700375;HG939456,1700305,1700375;CP007631,1700305,1700375;CP007632,1700305,1700375;CP006910,1700305,1700375;CP007572,1700305,1700375;CP007571,1700305,1700375…
FO393392	Mauve	SHARED	1702520	1702572	.	.	.	Notes=Lenght52	CP000114,1702520,1702572;CP003810,1702520,1702572;CP003919,1702520,1702572;HF952104,1702520,1702572;HF952106,1702520,1702572;HF952105,1702520,1702572;CP007482,1702520,1702572;CP007565,1702520,1702572;CP007631,1702520,1702572;CP006910,1702520,1702572;CP010867,1702520,1702572;CP011325,1702520,1702572;CP011326,1702520,1702572;CP011327,1702520,1702572;CP011328,1702520,1702572;CP010319,1702520,1702572…
FO393392	Mauve	SHARED	1702573	1702594	.	.	.	Notes=Lenght21	CP000114,1702573,1702594;CP003810,1702573,1702594;CP003919,1702573,1702594;HF952104,1702573,1702594;HF952106,1702573,1702594;HF952105,1702573,1702594;CP007482,1702573,1702594;CP007565,1702573,1702594;CP007631,1702573,1702594;CP006910,1702573,1702594;CP010867,1702573,1702594;CP011325,1702573,1702594;CP011326,1702573,1702594;CP011327,1702573,1702594;CP011328,1702573,1702594;CP012419,1702573,1702594…
FO393392	Mauve	SHARED	1702595	1702839	.	.	.	Notes=Lenght244	CP000114,1702595,1702839;CP003810,1702595,1702839;CP003919,1702595,1702839;HF952104,1702595,1702839;HF952105,1702595,1702839;CP007482,1702595,1702839;CP007565,1702595,1702839;CP007631,1702595,1702839;CP006910,1702595,1702839;CP010867,1702595,1702839;CP011325,1702595,1702839;CP011326,1702595,1702839;CP011327,1702595,1702839;CP011328,1702595,1702839;CP012419,1702595,1702839;CP013202,1702595,1702839;
FO393392	Mauve	SHARED	1702840	1703463	.	.	.	Notes=Lenght623	CP000114,1702840,1703463;CP003810,1702840,1703463;CP003919,1702840,1703463;HF952104,1702840,1703463;CP007482,1702840,1703463;CP007565,1702840,1703463;CP007631,1702840,1703463;CP006910,1702840,1703463;CP010867,1702840,1703463;CP011325,1702840,1703463;CP011326,1702840,1703463;CP011327,1702840,1703463;CP011328,1702840,1703463;CP012419,1702840,1703463;CP013202,1702840,1703463;
FO393392	Mauve	SHARED	1703464	1703632	.	.	.	Notes=Lenght168	CP000114,1703464,1703632;CP003810,1703464,1703632;CP003919,1703464,1703632;HF952104,1703464,1703632;CP007482,1703464,1703632;CP007565,1703464,1703632;CP007631,1703464,1703632;CP006910,1703464,1703632;CP010867,1703464,1703632;CP011325,1703464,1703632;CP011326,1703464,1703632;CP011327,1703464,1703632;CP011328,1703464,1703632;CP012419,1703464,1703632;CP013202,1703464,1703632;
FO393392	Mauve	SHARED	1705297	1705855	.	.	.	Notes=Lenght558	AL732656,1705297,1705855;AE009948,1705297,1705855;CP000114,1705297,1705855;CP003810,1705297,1705855;CP003919,1705297,1705855;HF952104,1705297,1705855;HF952105,1705297,1705855;CP007482,1705297,1705855;CP007565,1705297,1705855;HG939456,1705297,1705855;CP007631,1705297,1705855;CP007632,1705297,1705855;CP007572,1705297,1705855;CP007571,1705297,1705855;CP007570,1705297,1705855;CP010867,1705297,1705855…
FO393392	Mauve	SHARED	1705856	1706071	.	.	.	Notes=Lenght215	AL732656,1705856,1706071;AE009948,1705856,1706071;CP000114,1705856,1706071;CP003810,1705856,1706071;CP003919,1705856,1706071;HF952104,1705856,1706071;HF952105,1705856,1706071;CP007482,1705856,1706071;CP007565,1705856,1706071;HG939456,1705856,1706071;CP007631,1705856,1706071;CP007632,1705856,1706071;CP007572,1705856,1706071;CP007571,1705856,1706071;CP007570,1705856,1706071;CP010867,1705856,1706071…
FO393392	Mauve	SHARED	1711517	1711572	.	.	.	Notes=Lenght55	AL732656,1711517,1711572;AE009948,1711517,1711572;CP000114,1711517,1711572;CP003810,1711517,1711572;HF952104,1711517,1711572;HF952106,1711517,1711572;HF952105,1711517,1711572;CP007482,1711517,1711572;CP007565,1711517,1711572;HG939456,1711517,1711572;CP007631,1711517,1711572;CP007632,1711517,1711572;CP006910,1711517,1711572;CP007572,1711517,1711572;CP007571,1711517,1711572;CP007570,1711517,1711572…
FO393392	Mauve	SHARED	1711573	1711607	.	.	.	Notes=Lenght34	AL732656,1711573,1711607;AE009948,1711573,1711607;CP000114,1711573,1711607;CP003810,1711573,1711607;HF952104,1711573,1711607;HF952106,1711573,1711607;CP007482,1711573,1711607;CP007565,1711573,1711607;HG939456,1711573,1711607;CP007631,1711573,1711607;CP007632,1711573,1711607;CP006910,1711573,1711607;CP007572,1711573,1711607;CP007571,1711573,1711607;CP007570,1711573,1711607;CP010867,1711573,1711607…
FO393392	Mauve	SHARED	1711608	1711619	.	.	.	Notes=Lenght11	AL732656,1711608,1711619;AE009948,1711608,1711619;CP000114,1711608,1711619;CP003810,1711608,1711619;CP003919,1711608,1711619;HF952104,1711608,1711619;HF952106,1711608,1711619;CP007482,1711608,1711619;CP007565,1711608,1711619;HG939456,1711608,1711619;CP007631,1711608,1711619;CP007632,1711608,1711619;CP006910,1711608,1711619;CP007572,1711608,1711619;CP007571,1711608,1711619;CP007570,1711608,1711619…
FO393392	Mauve	SHARED	1713174	1713307	.	.	.	Notes=Lenght133	AL732656,1713174,1713307;AE009948,1713174,1713307;CP000114,1713174,1713307;CP003810,1713174,1713307;HF952104,1713174,1713307;HF952106,1713174,1713307;HF952105,1713174,1713307;CP007482,1713174,1713307;CP007565,1713174,1713307;HG939456,1713174,1713307;CP007631,1713174,1713307;CP007632,1713174,1713307;CP006910,1713174,1713307;CP007572,1713174,1713307;CP007571,1713174,1713307;CP007570,1713174,1713307…
FO393392	Mauve	SHARED	1713486	1713546	.	.	.	Notes=Lenght60	AL732656,1713486,1713546;AE009948,1713486,1713546;CP000114,1713486,1713546;CP003810,1713486,1713546;CP003919,1713486,1713546;HF952104,1713486,1713546;HF952106,1713486,1713546;HF952105,1713486,1713546;CP007482,1713486,1713546;CP007565,1713486,1713546;HG939456,1713486,1713546;CP007631,1713486,1713546;CP007632,1713486,1713546;CP007572,1713486,1713546;CP007571,1713486,1713546;CP007570,1713486,1713546…
FO393392	Mauve	SHARED	1721082	1721207	.	.	.	Notes=Lenght125	AL732656,1721082,1721207;AE009948,1721082,1721207;CP000114,1721082,1721207;CP003810,1721082,1721207;HF952104,1721082,1721207;HF952106,1721082,1721207;HF952105,1721082,1721207;CP007482,1721082,1721207;CP007565,1721082,1721207;HG939456,1721082,1721207;CP007631,1721082,1721207;CP007632,1721082,1721207;CP006910,1721082,1721207;CP007572,1721082,1721207;CP007571,1721082,1721207;CP007570,1721082,1721207…
FO393392	Mauve	SHARED	1725435	1725792	.	.	.	Notes=Lenght357	AL732656,1725435,1725792;AE009948,1725435,1725792;CP000114,1725435,1725792;CP003810,1725435,1725792;HF952104,1725435,1725792;HF952106,1725435,1725792;HF952105,1725435,1725792;CP007482,1725435,1725792;CP007565,1725435,1725792;HG939456,1725435,1725792;CP007631,1725435,1725792;CP007632,1725435,1725792;CP006910,1725435,1725792;CP007572,1725435,1725792;CP007571,1725435,1725792;CP007570,1725435,1725792…
FO393392	Mauve	SHARED	1734585	1734630	.	.	.	Notes=Lenght45	CP000114,1734585,1734630;CP003810,1734585,1734630;CP003919,1734585,1734630;HF952104,1734585,1734630;HF952106,1734585,1734630;HF952105,1734585,1734630;CP007482,1734585,1734630;CP007565,1734585,1734630;CP007631,1734585,1734630;CP006910,1734585,1734630;CP007572,1734585,1734630;CP007571,1734585,1734630;CP007570,1734585,1734630;CP010867,1734585,1734630;CP011325,1734585,1734630;CP011326,1734585,1734630…
FO393392	Mauve	SHARED	1734631	1734644	.	.	.	Notes=Lenght13	CP000114,1734631,1734644;CP003810,1734631,1734644;CP003919,1734631,1734644;HF952104,1734631,1734644;HF952106,1734631,1734644;HF952105,1734631,1734644;CP007482,1734631,1734644;CP007565,1734631,1734644;CP007631,1734631,1734644;CP006910,1734631,1734644;CP010867,1734631,1734644;CP011325,1734631,1734644;CP011326,1734631,1734644;CP011327,1734631,1734644;CP011328,1734631,1734644;CP010319,1734631,1734644…
FO393392	Mauve	SHARED	1736369	1736421	.	.	.	Notes=Lenght52	CP000114,1736369,1736421;CP003810,1736369,1736421;CP003919,1736369,1736421;HF952104,1736369,1736421;HF952105,1736369,1736421;CP007482,1736369,1736421;CP007565,1736369,1736421;HG939456,1736369,1736421;CP007631,1736369,1736421;CP006910,1736369,1736421;CP010867,1736369,1736421;CP011325,1736369,1736421;CP011326,1736369,1736421;CP011327,1736369,1736421;CP011328,1736369,1736421;CP012419,1736369,1736421…
FO393392	Mauve	SHARED	1785408	1785932	.	.	.	Notes=Lenght524	AL732656,1785408,1785932;AE009948,1785408,1785932;CP000114,1785408,1785932;CP003810,1785408,1785932;HF952104,1785408,1785932;HF952106,1785408,1785932;HF952105,1785408,1785932;CP007482,1785408,1785932;CP007565,1785408,1785932;HG939456,1785408,1785932;CP007631,1785408,1785932;CP007632,1785408,1785932;CP006910,1785408,1785932;CP007572,1785408,1785932;CP007571,1785408,1785932;CP007570,1785408,1785932…
FO393392	Mauve	SHARED	1796973	1797035	.	.	.	Notes=Lenght62	AL732656,1796973,1797035;AE009948,1796973,1797035;CP003919,1796973,1797035;HF952104,1796973,1797035;HF952106,1796973,1797035;HF952105,1796973,1797035;CP007482,1796973,1797035;CP007565,1796973,1797035;HG939456,1796973,1797035;CP007631,1796973,1797035;CP007632,1796973,1797035;CP006910,1796973,1797035;CP007572,1796973,1797035;CP007571,1796973,1797035;CP007570,1796973,1797035;CP010867,1796973,1797035…
FO393392	Mauve	SHARED	1797586	1797602	.	.	.	Notes=Lenght16	AL732656,1797586,1797602;CP000114,1797586,1797602;CP003919,1797586,1797602;HF952104,1797586,1797602;HF952106,1797586,1797602;HF952105,1797586,1797602;CP007482,1797586,1797602;CP007565,1797586,1797602;HG939456,1797586,1797602;CP007631,1797586,1797602;CP006910,1797586,1797602;CP007572,1797586,1797602;CP007571,1797586,1797602;CP007570,1797586,1797602;CP010867,1797586,1797602;CP011328,1797586,1797602…
FO393392	Mauve	SHARED	1804974	1805267	.	.	.	Notes=Lenght293	AL732656,1804974,1805267;AE009948,1804974,1805267;CP000114,1804974,1805267;CP003810,1804974,1805267;HF952104,1804974,1805267;HF952106,1804974,1805267;HF952105,1804974,1805267;CP007482,1804974,1805267;CP007565,1804974,1805267;HG939456,1804974,1805267;CP007631,1804974,1805267;CP007632,1804974,1805267;CP006910,1804974,1805267;CP007572,1804974,1805267;CP007571,1804974,1805267;CP007570,1804974,1805267…
FO393392	Mauve	SHARED	1838851	1838862	.	.	.	Notes=Lenght11	AL732656,1838851,1838862;AE009948,1838851,1838862;CP000114,1838851,1838862;CP003810,1838851,1838862;CP003919,1838851,1838862;HF952104,1838851,1838862;HF952106,1838851,1838862;HF952105,1838851,1838862;CP007482,1838851,1838862;HG939456,1838851,1838862;CP007631,1838851,1838862;CP007632,1838851,1838862;CP006910,1838851,1838862;CP007572,1838851,1838862;CP007571,1838851,1838862;CP007570,1838851,1838862…
