# Supplementary material for: Functional annotation and distribution overview of RNA families in 27 Streptococcus agalactiae genomes
Source: BMC Genomics. 2018 Jul 28;19:556. doi: 10.1186/s12864-018-4951-z (PMC6064168; doi:10.1186/s12864-018-4951-z)
Supplement: Supplementary file 4 — GFF3 annotations for all classified Regions and ncRNAs. (ZIP 1638 kb) [file 12864_2018_4951_MOESM4_ESM.zip › Additional file 4/Core_Shared_and_Exclusive_Regions/SHARED_HF952104.gff]

HF952104	Mauve	SHARED	1293456	1294747	.	.	.	Notes=Lenght1291	AL732656,1293456,1294747;
HF952104	Mauve	SHARED	166570	167092	.	.	.	Notes=Lenght522	CP007631,166570,167092;
HF952104	Mauve	SHARED	1300573	1300888	.	.	.	Notes=Lenght315	CP011329,1300573,1300888;
HF952104	Mauve	SHARED	1339828	1339847	.	.	.	Notes=Lenght19	AE009948,1339828,1339847;CP007631,1339828,1339847;CP011329,1339828,1339847;
HF952104	Mauve	SHARED	1318451	1318830	.	.	.	Notes=Lenght379	AE009948,1318451,1318830;CP007631,1318451,1318830;CP011329,1318451,1318830;
HF952104	Mauve	SHARED	1319188	1329462	.	.	.	Notes=Lenght10274	AE009948,1319188,1329462;CP007631,1319188,1329462;CP011329,1319188,1329462;
HF952104	Mauve	SHARED	1332100	1332162	.	.	.	Notes=Lenght62	AE009948,1332100,1332162;CP007631,1332100,1332162;CP011329,1332100,1332162;
HF952104	Mauve	SHARED	1335717	1337462	.	.	.	Notes=Lenght1745	AE009948,1335717,1337462;CP007631,1335717,1337462;CP011329,1335717,1337462;
HF952104	Mauve	SHARED	1313704	1314357	.	.	.	Notes=Lenght653	AL732656,1313704,1314357;
HF952104	Mauve	SHARED	701197	701212	.	.	.	Notes=Lenght15	CP000114,701197,701212;CP003810,701197,701212;HF952106,701197,701212;HF952105,701197,701212;HG939456,701197,701212;CP007632,701197,701212;CP010867,701197,701212;CP011325,701197,701212;CP011326,701197,701212;CP010319,701197,701212;
HF952104	Mauve	SHARED	701282	701317	.	.	.	Notes=Lenght35	HF952106,701282,701317;HF952105,701282,701317;HG939456,701282,701317;CP007632,701282,701317;CP010867,701282,701317;CP010319,701282,701317;
HF952104	Mauve	SHARED	142887	142906	.	.	.	Notes=Lenght19	AE009948,142887,142906;CP003919,142887,142906;HF952106,142887,142906;HF952105,142887,142906;CP007482,142887,142906;CP007565,142887,142906;HG939456,142887,142906;CP007631,142887,142906;CP006910,142887,142906;CP007572,142887,142906;CP007571,142887,142906;CP007570,142887,142906;FO393392,142887,142906;CP010867,142887,142906;CP011328,142887,142906;CP011329,142887,142906;CP010319,142887,142906;
HF952104	Mauve	SHARED	701177	701188	.	.	.	Notes=Lenght11	CP000114,701177,701188;CP003810,701177,701188;HF952106,701177,701188;HF952105,701177,701188;HG939456,701177,701188;CP007632,701177,701188;CP010867,701177,701188;CP011325,701177,701188;CP011326,701177,701188;CP011327,701177,701188;CP010319,701177,701188;
HF952104	Mauve	SHARED	1337463	1339723	.	.	.	Notes=Lenght2260	AE009948,1337463,1339723;CP007631,1337463,1339723;CP011329,1337463,1339723;CP010319,1337463,1339723;
HF952104	Mauve	SHARED	1305902	1306362	.	.	.	Notes=Lenght460	HF952105,1305902,1306362;
HF952104	Mauve	SHARED	1305225	1305298	.	.	.	Notes=Lenght73	AL732656,1305225,1305298;
HF952104	Mauve	SHARED	1305731	1305860	.	.	.	Notes=Lenght129	HF952105,1305731,1305860;
HF952104	Mauve	SHARED	1470356	1470399	.	.	.	Notes=Lenght43	AL732656,1470356,1470399;AE009948,1470356,1470399;CP000114,1470356,1470399;CP003810,1470356,1470399;CP003919,1470356,1470399;HF952106,1470356,1470399;HF952105,1470356,1470399;CP007482,1470356,1470399;CP007565,1470356,1470399;HG939456,1470356,1470399;CP007631,1470356,1470399;CP007632,1470356,1470399;CP006910,1470356,1470399;FO393392,1470356,1470399;CP010867,1470356,1470399;CP011325,1470356,1470399…
HF952104	Mauve	SHARED	1505856	1505889	.	.	.	Notes=Lenght33	AE009948,1505856,1505889;HF952106,1505856,1505889;CP010867,1505856,1505889;CP012419,1505856,1505889;
HF952104	Mauve	SHARED	1505948	1505982	.	.	.	Notes=Lenght34	CP000114,1505948,1505982;CP003810,1505948,1505982;CP010867,1505948,1505982;CP011325,1505948,1505982;CP011327,1505948,1505982;CP012419,1505948,1505982;
HF952104	Mauve	SHARED	1505983	1506028	.	.	.	Notes=Lenght45	AE009948,1505983,1506028;CP000114,1505983,1506028;CP003810,1505983,1506028;CP010867,1505983,1506028;CP011325,1505983,1506028;CP011327,1505983,1506028;CP012419,1505983,1506028;
HF952104	Mauve	SHARED	1506029	1506062	.	.	.	Notes=Lenght33	AE009948,1506029,1506062;CP000114,1506029,1506062;CP003810,1506029,1506062;CP010867,1506029,1506062;CP011325,1506029,1506062;CP011326,1506029,1506062;CP011327,1506029,1506062;CP012419,1506029,1506062;
HF952104	Mauve	SHARED	1506094	1506110	.	.	.	Notes=Lenght16	AE009948,1506094,1506110;CP000114,1506094,1506110;CP003810,1506094,1506110;CP007631,1506094,1506110;CP010867,1506094,1506110;CP011325,1506094,1506110;CP011326,1506094,1506110;CP011327,1506094,1506110;CP012419,1506094,1506110;
HF952104	Mauve	SHARED	1506111	1506124	.	.	.	Notes=Lenght13	AL732656,1506111,1506124;AE009948,1506111,1506124;CP000114,1506111,1506124;CP003810,1506111,1506124;HF952106,1506111,1506124;CP007631,1506111,1506124;CP006910,1506111,1506124;CP007572,1506111,1506124;CP007571,1506111,1506124;CP007570,1506111,1506124;CP010867,1506111,1506124;CP011325,1506111,1506124;CP011326,1506111,1506124;CP011327,1506111,1506124;CP010319,1506111,1506124;CP012419,1506111,1506124;
HF952104	Mauve	SHARED	1506125	1506138	.	.	.	Notes=Lenght13	AE009948,1506125,1506138;CP000114,1506125,1506138;CP003810,1506125,1506138;HF952105,1506125,1506138;CP007631,1506125,1506138;CP006910,1506125,1506138;CP010867,1506125,1506138;CP011325,1506125,1506138;CP011326,1506125,1506138;CP011327,1506125,1506138;CP010319,1506125,1506138;CP012419,1506125,1506138;
HF952104	Mauve	SHARED	1506139	1506161	.	.	.	Notes=Lenght22	CP000114,1506139,1506161;CP003810,1506139,1506161;HF952105,1506139,1506161;CP007631,1506139,1506161;CP006910,1506139,1506161;CP010867,1506139,1506161;CP011325,1506139,1506161;CP011326,1506139,1506161;CP011327,1506139,1506161;CP010319,1506139,1506161;CP012419,1506139,1506161;
HF952104	Mauve	SHARED	2006003	2006026	.	.	.	Notes=Lenght23	AL732656,2006003,2006026;AE009948,2006003,2006026;CP000114,2006003,2006026;CP003810,2006003,2006026;HF952106,2006003,2006026;HG939456,2006003,2006026;CP007631,2006003,2006026;CP007632,2006003,2006026;CP006910,2006003,2006026;CP007572,2006003,2006026;CP007571,2006003,2006026;CP007570,2006003,2006026;CP010867,2006003,2006026;CP011325,2006003,2006026;CP011326,2006003,2006026;CP011327,2006003,2006026…
HF952104	Mauve	SHARED	2006079	2006091	.	.	.	Notes=Lenght12	AL732656,2006079,2006091;AE009948,2006079,2006091;CP000114,2006079,2006091;CP003810,2006079,2006091;HF952106,2006079,2006091;HF952105,2006079,2006091;HG939456,2006079,2006091;CP007631,2006079,2006091;CP007632,2006079,2006091;CP006910,2006079,2006091;CP007572,2006079,2006091;CP007571,2006079,2006091;CP007570,2006079,2006091;CP010867,2006079,2006091;CP011325,2006079,2006091;CP011326,2006079,2006091…
HF952104	Mauve	SHARED	2006092	2006117	.	.	.	Notes=Lenght25	AL732656,2006092,2006117;AE009948,2006092,2006117;CP000114,2006092,2006117;CP003810,2006092,2006117;HF952106,2006092,2006117;HF952105,2006092,2006117;CP007631,2006092,2006117;CP007632,2006092,2006117;CP006910,2006092,2006117;CP007572,2006092,2006117;CP007571,2006092,2006117;CP007570,2006092,2006117;CP010867,2006092,2006117;CP011325,2006092,2006117;CP011326,2006092,2006117;CP011327,2006092,2006117…
HF952104	Mauve	SHARED	2006120	2006131	.	.	.	Notes=Lenght11	AE009948,2006120,2006131;CP000114,2006120,2006131;CP003810,2006120,2006131;CP007631,2006120,2006131;CP007632,2006120,2006131;CP006910,2006120,2006131;CP007572,2006120,2006131;CP007571,2006120,2006131;CP007570,2006120,2006131;CP010867,2006120,2006131;CP011325,2006120,2006131;CP011326,2006120,2006131;CP011327,2006120,2006131;CP011329,2006120,2006131;CP012419,2006120,2006131;
HF952104	Mauve	SHARED	2006132	2006150	.	.	.	Notes=Lenght18	AL732656,2006132,2006150;AE009948,2006132,2006150;CP000114,2006132,2006150;CP003810,2006132,2006150;HF952106,2006132,2006150;CP007631,2006132,2006150;CP007632,2006132,2006150;CP006910,2006132,2006150;CP007572,2006132,2006150;CP007571,2006132,2006150;CP007570,2006132,2006150;CP010867,2006132,2006150;CP011325,2006132,2006150;CP011326,2006132,2006150;CP011327,2006132,2006150;CP011329,2006132,2006150…
HF952104	Mauve	SHARED	2005953	2005973	.	.	.	Notes=Lenght20	AE009948,2005953,2005973;CP000114,2005953,2005973;CP003810,2005953,2005973;HF952105,2005953,2005973;HG939456,2005953,2005973;CP007631,2005953,2005973;CP007632,2005953,2005973;CP006910,2005953,2005973;CP007572,2005953,2005973;CP007571,2005953,2005973;CP007570,2005953,2005973;CP010867,2005953,2005973;CP011325,2005953,2005973;CP011326,2005953,2005973;CP011327,2005953,2005973;CP011329,2005953,2005973…
HF952104	Mauve	SHARED	2005974	2005986	.	.	.	Notes=Lenght12	AL732656,2005974,2005986;AE009948,2005974,2005986;CP000114,2005974,2005986;CP003810,2005974,2005986;HF952105,2005974,2005986;HG939456,2005974,2005986;CP007631,2005974,2005986;CP007632,2005974,2005986;CP006910,2005974,2005986;CP007572,2005974,2005986;CP007571,2005974,2005986;CP007570,2005974,2005986;CP010867,2005974,2005986;CP011325,2005974,2005986;CP011326,2005974,2005986;CP011327,2005974,2005986…
HF952104	Mauve	SHARED	2056433	2056479	.	.	.	Notes=Lenght46	CP000114,2056433,2056479;CP010867,2056433,2056479;CP012419,2056433,2056479;
HF952104	Mauve	SHARED	1762356	1762390	.	.	.	Notes=Lenght34	CP000114,1762356,1762390;CP003810,1762356,1762390;HF952106,1762356,1762390;HF952105,1762356,1762390;HG939456,1762356,1762390;CP007632,1762356,1762390;CP010867,1762356,1762390;CP011325,1762356,1762390;CP011326,1762356,1762390;CP011327,1762356,1762390;CP012419,1762356,1762390;
HF952104	Mauve	SHARED	1762391	1762427	.	.	.	Notes=Lenght36	CP000114,1762391,1762427;CP003810,1762391,1762427;HF952106,1762391,1762427;HF952105,1762391,1762427;HG939456,1762391,1762427;CP007632,1762391,1762427;CP010867,1762391,1762427;CP011325,1762391,1762427;CP011326,1762391,1762427;CP011327,1762391,1762427;CP012419,1762391,1762427;
HF952104	Mauve	SHARED	1762428	1762454	.	.	.	Notes=Lenght26	CP000114,1762428,1762454;CP003810,1762428,1762454;HF952106,1762428,1762454;HF952105,1762428,1762454;CP007632,1762428,1762454;CP010867,1762428,1762454;CP011325,1762428,1762454;CP011326,1762428,1762454;CP011327,1762428,1762454;CP012419,1762428,1762454;
HF952104	Mauve	SHARED	1762455	1762496	.	.	.	Notes=Lenght41	CP000114,1762455,1762496;CP003810,1762455,1762496;HF952106,1762455,1762496;HF952105,1762455,1762496;HG939456,1762455,1762496;CP007631,1762455,1762496;CP007632,1762455,1762496;CP010867,1762455,1762496;CP011325,1762455,1762496;CP011326,1762455,1762496;CP011327,1762455,1762496;CP012419,1762455,1762496;
HF952104	Mauve	SHARED	1762497	1762514	.	.	.	Notes=Lenght17	CP000114,1762497,1762514;CP003810,1762497,1762514;HF952106,1762497,1762514;HF952105,1762497,1762514;HG939456,1762497,1762514;CP007632,1762497,1762514;CP010867,1762497,1762514;CP011325,1762497,1762514;CP011326,1762497,1762514;CP011327,1762497,1762514;CP012419,1762497,1762514;
HF952104	Mauve	SHARED	940811	940825	.	.	.	Notes=Lenght14	AE009948,940811,940825;CP007631,940811,940825;CP011329,940811,940825;
HF952104	Mauve	SHARED	940737	940800	.	.	.	Notes=Lenght63	AE009948,940737,940800;CP007631,940737,940800;CP011329,940737,940800;
HF952104	Mauve	SHARED	618187	618217	.	.	.	Notes=Lenght30	CP000114,618187,618217;CP003810,618187,618217;CP007631,618187,618217;CP011325,618187,618217;CP011326,618187,618217;CP011327,618187,618217;CP011329,618187,618217;
HF952104	Mauve	SHARED	1971708	1972568	.	.	.	Notes=Lenght860	CP000114,1971708,1972568;CP003810,1971708,1972568;CP011325,1971708,1972568;CP011326,1971708,1972568;CP011327,1971708,1972568;
HF952104	Mauve	SHARED	1051358	1051405	.	.	.	Notes=Lenght47	CP000114,1051358,1051405;CP003810,1051358,1051405;CP011325,1051358,1051405;CP011326,1051358,1051405;CP011327,1051358,1051405;
HF952104	Mauve	SHARED	27195	27490	.	.	.	Notes=Lenght295	CP007632,27195,27490;CP007572,27195,27490;CP011329,27195,27490;
HF952104	Mauve	SHARED	1306363	1307901	.	.	.	Notes=Lenght1538	AL732656,1306363,1307901;
HF952104	Mauve	SHARED	1301179	1301257	.	.	.	Notes=Lenght78	HF952106,1301179,1301257;
HF952104	Mauve	SHARED	1307902	1313703	.	.	.	Notes=Lenght5801	AL732656,1307902,1313703;HF952105,1307902,1313703;
HF952104	Mauve	SHARED	142791	142886	.	.	.	Notes=Lenght95	AE009948,142791,142886;CP007631,142791,142886;CP007572,142791,142886;CP007571,142791,142886;CP007570,142791,142886;CP010867,142791,142886;CP011329,142791,142886;
HF952104	Mauve	SHARED	61265	61342	.	.	.	Notes=Lenght77	AE009948,61265,61342;CP003810,61265,61342;CP007631,61265,61342;CP010867,61265,61342;CP011325,61265,61342;CP011329,61265,61342;
HF952104	Mauve	SHARED	701215	701226	.	.	.	Notes=Lenght11	AE009948,701215,701226;CP000114,701215,701226;CP003810,701215,701226;HF952106,701215,701226;HF952105,701215,701226;HG939456,701215,701226;CP007631,701215,701226;CP007632,701215,701226;CP010867,701215,701226;CP011325,701215,701226;CP011326,701215,701226;CP011327,701215,701226;CP012419,701215,701226;
HF952104	Mauve	SHARED	940302	940337	.	.	.	Notes=Lenght35	AE009948,940302,940337;CP000114,940302,940337;CP003810,940302,940337;CP007631,940302,940337;CP010867,940302,940337;CP011325,940302,940337;CP011326,940302,940337;CP011327,940302,940337;CP011329,940302,940337;CP012419,940302,940337;
HF952104	Mauve	SHARED	984684	984995	.	.	.	Notes=Lenght311	AE009948,984684,984995;CP000114,984684,984995;CP003810,984684,984995;CP007631,984684,984995;CP011325,984684,984995;CP011326,984684,984995;CP011327,984684,984995;CP011329,984684,984995;CP012419,984684,984995;
HF952104	Mauve	SHARED	984997	985025	.	.	.	Notes=Lenght28	AL732656,984997,985025;AE009948,984997,985025;CP000114,984997,985025;CP003810,984997,985025;CP003919,984997,985025;HF952106,984997,985025;HF952105,984997,985025;CP007482,984997,985025;CP007565,984997,985025;HG939456,984997,985025;CP007631,984997,985025;CP007632,984997,985025;CP007572,984997,985025;CP007571,984997,985025;CP007570,984997,985025;FO393392,984997,985025;CP011325,984997,985025;CP011326…
HF952104	Mauve	SHARED	1154598	1155458	.	.	.	Notes=Lenght860	CP000114,1154598,1155458;CP003810,1154598,1155458;CP011325,1154598,1155458;CP011326,1154598,1155458;CP011327,1154598,1155458;CP012419,1154598,1155458;
HF952104	Mauve	SHARED	165650	165850	.	.	.	Notes=Lenght200	AL732656,165650,165850;AE009948,165650,165850;CP000114,165650,165850;CP003810,165650,165850;CP003919,165650,165850;HF952106,165650,165850;HF952105,165650,165850;CP007482,165650,165850;CP007565,165650,165850;HG939456,165650,165850;CP007631,165650,165850;CP007632,165650,165850;CP006910,165650,165850;CP007572,165650,165850;CP007571,165650,165850;CP007570,165650,165850;FO393392,165650,165850;CP010867…
HF952104	Mauve	SHARED	264512	264556	.	.	.	Notes=Lenght44	AE009948,264512,264556;CP000114,264512,264556;CP003810,264512,264556;CP007631,264512,264556;CP007632,264512,264556;CP007571,264512,264556;CP007570,264512,264556;CP010867,264512,264556;CP011325,264512,264556;CP011326,264512,264556;CP011327,264512,264556;CP011329,264512,264556;CP012419,264512,264556;
HF952104	Mauve	SHARED	264557	265005	.	.	.	Notes=Lenght448	AE009948,264557,265005;CP000114,264557,265005;CP003810,264557,265005;CP007631,264557,265005;CP007632,264557,265005;CP010867,264557,265005;CP011325,264557,265005;CP011326,264557,265005;CP011327,264557,265005;CP011329,264557,265005;CP012419,264557,265005;
HF952104	Mauve	SHARED	265006	265105	.	.	.	Notes=Lenght99	AE009948,265006,265105;CP000114,265006,265105;CP003810,265006,265105;HG939456,265006,265105;CP007631,265006,265105;CP007632,265006,265105;CP010867,265006,265105;CP011325,265006,265105;CP011326,265006,265105;CP011327,265006,265105;CP011329,265006,265105;CP012419,265006,265105;
HF952104	Mauve	SHARED	265306	265353	.	.	.	Notes=Lenght47	AE009948,265306,265353;CP000114,265306,265353;CP003810,265306,265353;CP007631,265306,265353;CP007632,265306,265353;CP010867,265306,265353;CP011325,265306,265353;CP011326,265306,265353;CP011327,265306,265353;CP011329,265306,265353;CP012419,265306,265353;
HF952104	Mauve	SHARED	1505366	1505426	.	.	.	Notes=Lenght60	AE009948,1505366,1505426;CP007631,1505366,1505426;CP010867,1505366,1505426;
HF952104	Mauve	SHARED	1505319	1505329	.	.	.	Notes=Lenght10	AE009948,1505319,1505329;CP007631,1505319,1505329;CP010867,1505319,1505329;
HF952104	Mauve	SHARED	1051779	1051790	.	.	.	Notes=Lenght11	CP007631,1051779,1051790;CP010867,1051779,1051790;
HF952104	Mauve	SHARED	1505283	1505318	.	.	.	Notes=Lenght35	AE009948,1505283,1505318;CP007631,1505283,1505318;CP006910,1505283,1505318;CP010867,1505283,1505318;
HF952104	Mauve	SHARED	940509	940550	.	.	.	Notes=Lenght41	AE009948,940509,940550;
HF952104	Mauve	SHARED	1339848	1340007	.	.	.	Notes=Lenght159	AL732656,1339848,1340007;AE009948,1339848,1340007;HF952105,1339848,1340007;CP007631,1339848,1340007;CP011329,1339848,1340007;CP010319,1339848,1340007;
HF952104	Mauve	SHARED	1339724	1339826	.	.	.	Notes=Lenght102	AL732656,1339724,1339826;AE009948,1339724,1339826;HF952105,1339724,1339826;CP007631,1339724,1339826;CP011329,1339724,1339826;CP010319,1339724,1339826;
HF952104	Mauve	SHARED	1332163	1335716	.	.	.	Notes=Lenght3553	AE009948,1332163,1335716;CP007631,1332163,1335716;CP011329,1332163,1335716;CP010319,1332163,1335716;
HF952104	Mauve	SHARED	1330621	1332099	.	.	.	Notes=Lenght1478	AE009948,1330621,1332099;CP007631,1330621,1332099;CP011329,1330621,1332099;CP010319,1330621,1332099;
HF952104	Mauve	SHARED	1329683	1330620	.	.	.	Notes=Lenght937	AE009948,1329683,1330620;HF952105,1329683,1330620;CP007631,1329683,1330620;CP011329,1329683,1330620;CP010319,1329683,1330620;
HF952104	Mauve	SHARED	1329463	1329682	.	.	.	Notes=Lenght219	AE009948,1329463,1329682;CP007631,1329463,1329682;CP011329,1329463,1329682;CP010319,1329463,1329682;
HF952104	Mauve	SHARED	1304699	1305031	.	.	.	Notes=Lenght332	CP010319,1304699,1305031;
HF952104	Mauve	SHARED	1304452	1304642	.	.	.	Notes=Lenght190	CP010319,1304452,1304642;
HF952104	Mauve	SHARED	1505608	1505686	.	.	.	Notes=Lenght78	CP010867,1505608,1505686;
HF952104	Mauve	SHARED	940471	940502	.	.	.	Notes=Lenght31	CP010867,940471,940502;
HF952104	Mauve	SHARED	940413	940470	.	.	.	Notes=Lenght57	CP007631,940413,940470;CP010867,940413,940470;
HF952104	Mauve	SHARED	1505714	1505749	.	.	.	Notes=Lenght35	CP010867,1505714,1505749;
HF952104	Mauve	SHARED	940347	940361	.	.	.	Notes=Lenght14	CP010867,940347,940361;
HF952104	Mauve	SHARED	1505750	1505781	.	.	.	Notes=Lenght31	CP006910,1505750,1505781;CP010867,1505750,1505781;
HF952104	Mauve	SHARED	1505782	1505839	.	.	.	Notes=Lenght57	CP010867,1505782,1505839;
HF952104	Mauve	SHARED	1505840	1505853	.	.	.	Notes=Lenght13	AE009948,1505840,1505853;CP010867,1505840,1505853;
HF952104	Mauve	SHARED	1505463	1505493	.	.	.	Notes=Lenght30	AE009948,1505463,1505493;CP007631,1505463,1505493;CP010867,1505463,1505493;
HF952104	Mauve	SHARED	1505494	1505529	.	.	.	Notes=Lenght35	CP010867,1505494,1505529;
HF952104	Mauve	SHARED	1505530	1505564	.	.	.	Notes=Lenght34	AE009948,1505530,1505564;CP010867,1505530,1505564;
HF952104	Mauve	SHARED	2007373	2008190	.	.	.	Notes=Lenght817	CP000114,2007373,2008190;
HF952104	Mauve	SHARED	167093	168346	.	.	.	Notes=Lenght1253	CP007631,167093,168346;CP010867,167093,168346;
HF952104	Mauve	SHARED	166551	166569	.	.	.	Notes=Lenght18	CP007631,166551,166569;CP010867,166551,166569;
HF952104	Mauve	SHARED	166457	166550	.	.	.	Notes=Lenght93	CP010867,166457,166550;
HF952104	Mauve	SHARED	1232682	1232699	.	.	.	Notes=Lenght17	AL732656,1232682,1232699;CP007482,1232682,1232699;HG939456,1232682,1232699;CP007572,1232682,1232699;
HF952104	Mauve	SHARED	2008483	2008513	.	.	.	Notes=Lenght30	CP000114,2008483,2008513;HF952106,2008483,2008513;CP007572,2008483,2008513;CP007571,2008483,2008513;CP010319,2008483,2008513;
HF952104	Mauve	SHARED	2008357	2008482	.	.	.	Notes=Lenght125	CP000114,2008357,2008482;HF952106,2008357,2008482;CP007572,2008357,2008482;CP007571,2008357,2008482;CP007570,2008357,2008482;CP010319,2008357,2008482;
HF952104	Mauve	SHARED	2008340	2008356	.	.	.	Notes=Lenght16	CP000114,2008340,2008356;CP003919,2008340,2008356;HF952106,2008340,2008356;HF952105,2008340,2008356;CP007482,2008340,2008356;CP007565,2008340,2008356;HG939456,2008340,2008356;CP006910,2008340,2008356;CP007572,2008340,2008356;CP007571,2008340,2008356;CP007570,2008340,2008356;FO393392,2008340,2008356;CP011328,2008340,2008356;CP010319,2008340,2008356;
HF952104	Mauve	SHARED	2008316	2008339	.	.	.	Notes=Lenght23	HF952106,2008316,2008339;CP007572,2008316,2008339;CP007571,2008316,2008339;CP007570,2008316,2008339;CP010319,2008316,2008339;
HF952104	Mauve	SHARED	4059	4160	.	.	.	Notes=Lenght101	AL732656,4059,4160;AE009948,4059,4160;CP000114,4059,4160;CP003810,4059,4160;CP003919,4059,4160;HF952106,4059,4160;HF952105,4059,4160;CP007482,4059,4160;CP007565,4059,4160;HG939456,4059,4160;CP007631,4059,4160;CP007632,4059,4160;CP006910,4059,4160;CP007572,4059,4160;CP007571,4059,4160;CP007570,4059,4160;FO393392,4059,4160;CP010867,4059,4160;CP011325,4059,4160;CP011326,4059,4160;CP011327,4059,4160;…
HF952104	Mauve	SHARED	4161	4196	.	.	.	Notes=Lenght35	AL732656,4161,4196;AE009948,4161,4196;CP000114,4161,4196;CP003810,4161,4196;HF952106,4161,4196;HF952105,4161,4196;CP007482,4161,4196;CP007565,4161,4196;HG939456,4161,4196;CP007631,4161,4196;CP007632,4161,4196;CP006910,4161,4196;CP007572,4161,4196;CP007571,4161,4196;CP007570,4161,4196;FO393392,4161,4196;CP010867,4161,4196;CP011325,4161,4196;CP011326,4161,4196;CP011327,4161,4196;CP011328,4161,4196;…
HF952104	Mauve	SHARED	4197	4250	.	.	.	Notes=Lenght53	AL732656,4197,4250;AE009948,4197,4250;CP000114,4197,4250;CP003810,4197,4250;CP003919,4197,4250;HF952106,4197,4250;HF952105,4197,4250;CP007482,4197,4250;CP007565,4197,4250;HG939456,4197,4250;CP007631,4197,4250;CP007632,4197,4250;CP006910,4197,4250;CP007572,4197,4250;CP007571,4197,4250;CP007570,4197,4250;FO393392,4197,4250;CP010867,4197,4250;CP011325,4197,4250;CP011326,4197,4250;CP011327,4197,4250;…
HF952104	Mauve	SHARED	16182	16202	.	.	.	Notes=Lenght20	AL732656,16182,16202;AE009948,16182,16202;CP000114,16182,16202;CP003810,16182,16202;CP003919,16182,16202;HF952106,16182,16202;HF952105,16182,16202;CP007482,16182,16202;HG939456,16182,16202;CP007631,16182,16202;CP007632,16182,16202;CP006910,16182,16202;CP007572,16182,16202;CP007571,16182,16202;CP007570,16182,16202;FO393392,16182,16202;CP010867,16182,16202;CP011325,16182,16202;CP011326,16182,16202;…
HF952104	Mauve	SHARED	16204	16220	.	.	.	Notes=Lenght16	AL732656,16204,16220;AE009948,16204,16220;CP000114,16204,16220;CP003810,16204,16220;CP003919,16204,16220;HF952106,16204,16220;HF952105,16204,16220;CP007482,16204,16220;CP007565,16204,16220;HG939456,16204,16220;CP007631,16204,16220;CP007632,16204,16220;CP007572,16204,16220;CP007571,16204,16220;CP007570,16204,16220;FO393392,16204,16220;CP010867,16204,16220;CP011325,16204,16220;CP011326,16204,16220;…
HF952104	Mauve	SHARED	16279	16683	.	.	.	Notes=Lenght404	AL732656,16279,16683;AE009948,16279,16683;CP000114,16279,16683;CP003810,16279,16683;CP003919,16279,16683;HF952106,16279,16683;HF952105,16279,16683;CP007482,16279,16683;CP007565,16279,16683;HG939456,16279,16683;CP007631,16279,16683;CP007632,16279,16683;CP007572,16279,16683;CP007571,16279,16683;CP007570,16279,16683;FO393392,16279,16683;CP010867,16279,16683;CP011325,16279,16683;CP011326,16279,16683;…
HF952104	Mauve	SHARED	16684	16714	.	.	.	Notes=Lenght30	AL732656,16684,16714;AE009948,16684,16714;CP000114,16684,16714;CP003810,16684,16714;CP003919,16684,16714;HF952106,16684,16714;HF952105,16684,16714;CP007565,16684,16714;HG939456,16684,16714;CP007631,16684,16714;CP007632,16684,16714;CP007572,16684,16714;CP007571,16684,16714;CP007570,16684,16714;FO393392,16684,16714;CP010867,16684,16714;CP011325,16684,16714;CP011326,16684,16714;CP011327,16684,16714;…
HF952104	Mauve	SHARED	16715	16729	.	.	.	Notes=Lenght14	AL732656,16715,16729;AE009948,16715,16729;CP000114,16715,16729;CP003810,16715,16729;CP003919,16715,16729;HF952106,16715,16729;HF952105,16715,16729;CP007565,16715,16729;HG939456,16715,16729;CP007631,16715,16729;CP007632,16715,16729;CP006910,16715,16729;CP007572,16715,16729;CP007571,16715,16729;CP007570,16715,16729;FO393392,16715,16729;CP010867,16715,16729;CP011325,16715,16729;CP011326,16715,16729;…
HF952104	Mauve	SHARED	16730	16836	.	.	.	Notes=Lenght106	AL732656,16730,16836;AE009948,16730,16836;CP000114,16730,16836;CP003810,16730,16836;CP003919,16730,16836;HF952106,16730,16836;HF952105,16730,16836;CP007565,16730,16836;HG939456,16730,16836;CP007631,16730,16836;CP007632,16730,16836;CP006910,16730,16836;CP007572,16730,16836;CP007571,16730,16836;CP007570,16730,16836;CP010867,16730,16836;CP011325,16730,16836;CP011326,16730,16836;CP011327,16730,16836;…
HF952104	Mauve	SHARED	16837	17245	.	.	.	Notes=Lenght408	AL732656,16837,17245;AE009948,16837,17245;CP000114,16837,17245;CP003810,16837,17245;CP003919,16837,17245;HF952106,16837,17245;HF952105,16837,17245;HG939456,16837,17245;CP007631,16837,17245;CP007632,16837,17245;CP006910,16837,17245;CP007572,16837,17245;CP007571,16837,17245;CP007570,16837,17245;CP010867,16837,17245;CP011325,16837,17245;CP011326,16837,17245;CP011327,16837,17245;CP011328,16837,17245;…
HF952104	Mauve	SHARED	17247	17613	.	.	.	Notes=Lenght366	AL732656,17247,17613;AE009948,17247,17613;CP000114,17247,17613;CP003810,17247,17613;CP003919,17247,17613;HF952106,17247,17613;HF952105,17247,17613;HG939456,17247,17613;CP007631,17247,17613;CP007632,17247,17613;CP006910,17247,17613;CP007572,17247,17613;CP007571,17247,17613;CP007570,17247,17613;CP010867,17247,17613;CP011325,17247,17613;CP011326,17247,17613;CP011327,17247,17613;CP011328,17247,17613;…
HF952104	Mauve	SHARED	17614	18025	.	.	.	Notes=Lenght411	AL732656,17614,18025;AE009948,17614,18025;CP000114,17614,18025;CP003810,17614,18025;CP003919,17614,18025;HG939456,17614,18025;CP007631,17614,18025;CP007632,17614,18025;CP006910,17614,18025;CP007572,17614,18025;CP007571,17614,18025;CP007570,17614,18025;CP010867,17614,18025;CP011325,17614,18025;CP011326,17614,18025;CP011327,17614,18025;CP011328,17614,18025;CP011329,17614,18025;CP012419,17614,18025;…
HF952104	Mauve	SHARED	18026	18313	.	.	.	Notes=Lenght287	AL732656,18026,18313;AE009948,18026,18313;CP000114,18026,18313;CP003810,18026,18313;CP003919,18026,18313;HG939456,18026,18313;CP007631,18026,18313;CP007632,18026,18313;CP006910,18026,18313;CP007572,18026,18313;CP007571,18026,18313;CP007570,18026,18313;CP010867,18026,18313;CP011325,18026,18313;CP011326,18026,18313;CP011327,18026,18313;CP011329,18026,18313;CP012419,18026,18313;CP013202,18026,18313;
HF952104	Mauve	SHARED	18315	18458	.	.	.	Notes=Lenght143	AL732656,18315,18458;AE009948,18315,18458;CP000114,18315,18458;CP003810,18315,18458;HF952106,18315,18458;HF952105,18315,18458;HG939456,18315,18458;CP007631,18315,18458;CP007632,18315,18458;CP006910,18315,18458;CP007572,18315,18458;CP007571,18315,18458;CP007570,18315,18458;CP010867,18315,18458;CP011325,18315,18458;CP011326,18315,18458;CP011327,18315,18458;CP011329,18315,18458;CP010319,18315,18458;…
HF952104	Mauve	SHARED	18467	18493	.	.	.	Notes=Lenght26	AL732656,18467,18493;AE009948,18467,18493;CP000114,18467,18493;CP003810,18467,18493;CP007631,18467,18493;CP006910,18467,18493;CP007572,18467,18493;CP007571,18467,18493;CP007570,18467,18493;CP010867,18467,18493;CP011325,18467,18493;CP011326,18467,18493;CP011327,18467,18493;CP011329,18467,18493;CP012419,18467,18493;CP013202,18467,18493;
HF952104	Mauve	SHARED	18495	18775	.	.	.	Notes=Lenght280	AL732656,18495,18775;AE009948,18495,18775;CP000114,18495,18775;CP003810,18495,18775;HG939456,18495,18775;CP007631,18495,18775;CP007632,18495,18775;CP006910,18495,18775;CP007572,18495,18775;CP007571,18495,18775;CP007570,18495,18775;CP010867,18495,18775;CP011325,18495,18775;CP011326,18495,18775;CP011327,18495,18775;CP011329,18495,18775;CP012419,18495,18775;CP013202,18495,18775;
HF952104	Mauve	SHARED	18777	19081	.	.	.	Notes=Lenght304	AL732656,18777,19081;AE009948,18777,19081;CP000114,18777,19081;CP003810,18777,19081;HG939456,18777,19081;CP007631,18777,19081;CP007632,18777,19081;CP006910,18777,19081;CP007572,18777,19081;CP007571,18777,19081;CP007570,18777,19081;CP010867,18777,19081;CP011325,18777,19081;CP011326,18777,19081;CP011327,18777,19081;CP011329,18777,19081;CP012419,18777,19081;CP013202,18777,19081;
HF952104	Mauve	SHARED	19082	19128	.	.	.	Notes=Lenght46	AL732656,19082,19128;AE009948,19082,19128;CP000114,19082,19128;CP003810,19082,19128;CP007631,19082,19128;CP006910,19082,19128;CP007572,19082,19128;CP007571,19082,19128;CP007570,19082,19128;CP010867,19082,19128;CP011325,19082,19128;CP011326,19082,19128;CP011327,19082,19128;CP011329,19082,19128;CP012419,19082,19128;CP013202,19082,19128;
HF952104	Mauve	SHARED	19129	19430	.	.	.	Notes=Lenght301	AL732656,19129,19430;AE009948,19129,19430;CP000114,19129,19430;CP003810,19129,19430;CP007631,19129,19430;CP007572,19129,19430;CP007571,19129,19430;CP007570,19129,19430;CP010867,19129,19430;CP011325,19129,19430;CP011326,19129,19430;CP011327,19129,19430;CP011329,19129,19430;CP012419,19129,19430;CP013202,19129,19430;
HF952104	Mauve	SHARED	19431	19506	.	.	.	Notes=Lenght75	AL732656,19431,19506;AE009948,19431,19506;CP000114,19431,19506;CP003810,19431,19506;CP007631,19431,19506;CP007572,19431,19506;CP007571,19431,19506;CP007570,19431,19506;CP010867,19431,19506;CP011325,19431,19506;CP011326,19431,19506;CP011327,19431,19506;CP011329,19431,19506;CP012419,19431,19506;CP013202,19431,19506;
HF952104	Mauve	SHARED	19507	21248	.	.	.	Notes=Lenght1741	AE009948,19507,21248;CP000114,19507,21248;CP003810,19507,21248;CP007631,19507,21248;CP010867,19507,21248;CP011325,19507,21248;CP011326,19507,21248;CP011327,19507,21248;CP011329,19507,21248;CP012419,19507,21248;CP013202,19507,21248;
HF952104	Mauve	SHARED	21249	21270	.	.	.	Notes=Lenght21	AE009948,21249,21270;CP003810,21249,21270;CP007631,21249,21270;CP010867,21249,21270;CP011325,21249,21270;CP011326,21249,21270;CP011329,21249,21270;CP012419,21249,21270;CP013202,21249,21270;
HF952104	Mauve	SHARED	21271	21398	.	.	.	Notes=Lenght127	AE009948,21271,21398;CP000114,21271,21398;CP007631,21271,21398;CP010867,21271,21398;CP011326,21271,21398;CP011327,21271,21398;CP011329,21271,21398;CP012419,21271,21398;CP013202,21271,21398;
HF952104	Mauve	SHARED	21399	21410	.	.	.	Notes=Lenght11	AE009948,21399,21410;CP000114,21399,21410;CP003810,21399,21410;CP007631,21399,21410;CP010867,21399,21410;CP011326,21399,21410;CP011327,21399,21410;CP011329,21399,21410;CP012419,21399,21410;CP013202,21399,21410;
HF952104	Mauve	SHARED	21411	21510	.	.	.	Notes=Lenght99	AE009948,21411,21510;CP000114,21411,21510;CP003810,21411,21510;CP007631,21411,21510;CP010867,21411,21510;CP011325,21411,21510;CP011326,21411,21510;CP011327,21411,21510;CP011329,21411,21510;CP012419,21411,21510;CP013202,21411,21510;
HF952104	Mauve	SHARED	21521	21536	.	.	.	Notes=Lenght15	AE009948,21521,21536;CP000114,21521,21536;CP007631,21521,21536;CP010867,21521,21536;CP011327,21521,21536;CP011329,21521,21536;CP013202,21521,21536;
HF952104	Mauve	SHARED	21537	21730	.	.	.	Notes=Lenght193	AE009948,21537,21730;CP007631,21537,21730;CP010867,21537,21730;CP011326,21537,21730;CP011327,21537,21730;CP011329,21537,21730;CP013202,21537,21730;
HF952104	Mauve	SHARED	21731	22097	.	.	.	Notes=Lenght366	AE009948,21731,22097;CP000114,21731,22097;CP003810,21731,22097;CP007631,21731,22097;CP010867,21731,22097;CP011325,21731,22097;CP011326,21731,22097;CP011327,21731,22097;CP011329,21731,22097;CP012419,21731,22097;CP013202,21731,22097;
HF952104	Mauve	SHARED	22098	23451	.	.	.	Notes=Lenght1353	AE009948,22098,23451;CP007631,22098,23451;CP010867,22098,23451;CP011329,22098,23451;CP013202,22098,23451;
HF952104	Mauve	SHARED	23459	23799	.	.	.	Notes=Lenght340	AL732656,23459,23799;AE009948,23459,23799;CP003919,23459,23799;HF952105,23459,23799;HG939456,23459,23799;CP007631,23459,23799;CP007632,23459,23799;CP006910,23459,23799;CP007572,23459,23799;CP007571,23459,23799;CP007570,23459,23799;CP010867,23459,23799;CP011329,23459,23799;CP013202,23459,23799;
HF952104	Mauve	SHARED	23800	23834	.	.	.	Notes=Lenght34	AL732656,23800,23834;AE009948,23800,23834;CP003919,23800,23834;HF952105,23800,23834;HG939456,23800,23834;CP007631,23800,23834;CP007632,23800,23834;CP006910,23800,23834;CP007572,23800,23834;CP007571,23800,23834;CP007570,23800,23834;CP010867,23800,23834;CP011329,23800,23834;CP010319,23800,23834;CP013202,23800,23834;
HF952104	Mauve	SHARED	23835	24729	.	.	.	Notes=Lenght894	AL732656,23835,24729;AE009948,23835,24729;CP003919,23835,24729;HF952106,23835,24729;HF952105,23835,24729;HG939456,23835,24729;CP007631,23835,24729;CP007632,23835,24729;CP006910,23835,24729;CP007572,23835,24729;CP007571,23835,24729;CP007570,23835,24729;CP010867,23835,24729;CP011329,23835,24729;CP010319,23835,24729;CP013202,23835,24729;
HF952104	Mauve	SHARED	24730	25246	.	.	.	Notes=Lenght516	AL732656,24730,25246;AE009948,24730,25246;CP003919,24730,25246;HF952106,24730,25246;HF952105,24730,25246;CP007482,24730,25246;CP007565,24730,25246;HG939456,24730,25246;CP007631,24730,25246;CP007632,24730,25246;CP006910,24730,25246;CP007572,24730,25246;CP007571,24730,25246;CP007570,24730,25246;FO393392,24730,25246;CP010867,24730,25246;CP011328,24730,25246;CP011329,24730,25246;CP010319,24730,25246;…
HF952104	Mauve	SHARED	25247	25636	.	.	.	Notes=Lenght389	AL732656,25247,25636;AE009948,25247,25636;CP003919,25247,25636;HF952105,25247,25636;CP007482,25247,25636;CP007565,25247,25636;HG939456,25247,25636;CP007631,25247,25636;CP007632,25247,25636;CP006910,25247,25636;CP007572,25247,25636;CP007571,25247,25636;CP007570,25247,25636;FO393392,25247,25636;CP010867,25247,25636;CP011328,25247,25636;CP011329,25247,25636;CP010319,25247,25636;CP013202,25247,25636;
HF952104	Mauve	SHARED	25637	26190	.	.	.	Notes=Lenght553	AL732656,25637,26190;AE009948,25637,26190;CP003919,25637,26190;CP007482,25637,26190;CP007565,25637,26190;HG939456,25637,26190;CP007631,25637,26190;CP007632,25637,26190;CP006910,25637,26190;CP007572,25637,26190;CP007571,25637,26190;CP007570,25637,26190;FO393392,25637,26190;CP010867,25637,26190;CP011328,25637,26190;CP011329,25637,26190;CP010319,25637,26190;CP013202,25637,26190;
HF952104	Mauve	SHARED	26191	26297	.	.	.	Notes=Lenght106	AL732656,26191,26297;AE009948,26191,26297;CP003919,26191,26297;CP007482,26191,26297;CP007565,26191,26297;HG939456,26191,26297;CP007631,26191,26297;CP007632,26191,26297;CP006910,26191,26297;CP007572,26191,26297;CP007571,26191,26297;CP007570,26191,26297;FO393392,26191,26297;CP010867,26191,26297;CP011328,26191,26297;CP011329,26191,26297;CP013202,26191,26297;
HF952104	Mauve	SHARED	26298	26483	.	.	.	Notes=Lenght185	AL732656,26298,26483;AE009948,26298,26483;CP003919,26298,26483;HF952106,26298,26483;HF952105,26298,26483;CP007482,26298,26483;HG939456,26298,26483;CP007631,26298,26483;CP007632,26298,26483;CP006910,26298,26483;CP007572,26298,26483;CP007571,26298,26483;CP007570,26298,26483;FO393392,26298,26483;CP010867,26298,26483;CP011328,26298,26483;CP011329,26298,26483;CP010319,26298,26483;CP013202,26298,26483;
HF952104	Mauve	SHARED	26485	27041	.	.	.	Notes=Lenght556	AL732656,26485,27041;AE009948,26485,27041;CP003919,26485,27041;HF952106,26485,27041;HF952105,26485,27041;HG939456,26485,27041;CP007631,26485,27041;CP007632,26485,27041;CP006910,26485,27041;CP007572,26485,27041;CP007571,26485,27041;CP007570,26485,27041;CP010867,26485,27041;CP011328,26485,27041;CP011329,26485,27041;CP010319,26485,27041;CP013202,26485,27041;
HF952104	Mauve	SHARED	27044	27194	.	.	.	Notes=Lenght150	AL732656,27044,27194;AE009948,27044,27194;CP003919,27044,27194;HF952106,27044,27194;HF952105,27044,27194;CP007482,27044,27194;HG939456,27044,27194;CP007631,27044,27194;CP007632,27044,27194;CP006910,27044,27194;CP007572,27044,27194;CP007571,27044,27194;CP007570,27044,27194;FO393392,27044,27194;CP010867,27044,27194;CP011328,27044,27194;CP011329,27044,27194;CP010319,27044,27194;CP013202,27044,27194;
HF952104	Mauve	SHARED	27571	27931	.	.	.	Notes=Lenght360	AL732656,27571,27931;AE009948,27571,27931;CP003919,27571,27931;HF952106,27571,27931;HF952105,27571,27931;CP007482,27571,27931;CP007565,27571,27931;HG939456,27571,27931;CP007631,27571,27931;CP007632,27571,27931;CP006910,27571,27931;CP007572,27571,27931;CP007571,27571,27931;CP007570,27571,27931;FO393392,27571,27931;CP010867,27571,27931;CP011328,27571,27931;CP011329,27571,27931;CP013202,27571,27931;
HF952104	Mauve	SHARED	29592	29624	.	.	.	Notes=Lenght32	AE009948,29592,29624;CP007631,29592,29624;CP010867,29592,29624;CP011329,29592,29624;CP013202,29592,29624;
HF952104	Mauve	SHARED	33640	33677	.	.	.	Notes=Lenght37	AL732656,33640,33677;AE009948,33640,33677;CP000114,33640,33677;CP003810,33640,33677;CP003919,33640,33677;CP007482,33640,33677;CP007565,33640,33677;HG939456,33640,33677;CP007631,33640,33677;CP007632,33640,33677;CP006910,33640,33677;CP007572,33640,33677;CP007571,33640,33677;CP007570,33640,33677;FO393392,33640,33677;CP010867,33640,33677;CP011325,33640,33677;CP011326,33640,33677;CP011327,33640,33677;…
HF952104	Mauve	SHARED	40313	40329	.	.	.	Notes=Lenght16	CP000114,40313,40329;CP003810,40313,40329;CP003919,40313,40329;HF952106,40313,40329;HF952105,40313,40329;CP007482,40313,40329;CP007565,40313,40329;HG939456,40313,40329;CP007631,40313,40329;FO393392,40313,40329;CP010867,40313,40329;CP011325,40313,40329;CP011326,40313,40329;CP011327,40313,40329;CP011328,40313,40329;CP012419,40313,40329;CP013202,40313,40329;
HF952104	Mauve	SHARED	40330	40348	.	.	.	Notes=Lenght18	AL732656,40330,40348;CP000114,40330,40348;CP003810,40330,40348;CP003919,40330,40348;HF952106,40330,40348;HF952105,40330,40348;CP007482,40330,40348;CP007565,40330,40348;HG939456,40330,40348;CP007631,40330,40348;FO393392,40330,40348;CP010867,40330,40348;CP011325,40330,40348;CP011326,40330,40348;CP011327,40330,40348;CP011328,40330,40348;CP012419,40330,40348;CP013202,40330,40348;
HF952104	Mauve	SHARED	40349	40519	.	.	.	Notes=Lenght170	AL732656,40349,40519;AE009948,40349,40519;CP000114,40349,40519;CP003810,40349,40519;CP003919,40349,40519;HF952106,40349,40519;HF952105,40349,40519;CP007482,40349,40519;CP007565,40349,40519;HG939456,40349,40519;CP007631,40349,40519;CP007632,40349,40519;FO393392,40349,40519;CP010867,40349,40519;CP011325,40349,40519;CP011326,40349,40519;CP011327,40349,40519;CP011328,40349,40519;CP011329,40349,40519;…
HF952104	Mauve	SHARED	43817	44498	.	.	.	Notes=Lenght681	AL732656,43817,44498;AE009948,43817,44498;CP000114,43817,44498;CP003810,43817,44498;CP003919,43817,44498;HF952106,43817,44498;HF952105,43817,44498;CP007482,43817,44498;CP007565,43817,44498;HG939456,43817,44498;CP007631,43817,44498;CP006910,43817,44498;CP007572,43817,44498;CP007571,43817,44498;CP007570,43817,44498;FO393392,43817,44498;CP010867,43817,44498;CP011325,43817,44498;CP011326,43817,44498;…
HF952104	Mauve	SHARED	48265	48285	.	.	.	Notes=Lenght20	AL732656,48265,48285;AE009948,48265,48285;CP000114,48265,48285;CP003810,48265,48285;CP003919,48265,48285;CP007482,48265,48285;CP007565,48265,48285;HG939456,48265,48285;CP007631,48265,48285;CP007632,48265,48285;CP006910,48265,48285;CP007572,48265,48285;CP007571,48265,48285;CP007570,48265,48285;FO393392,48265,48285;CP010867,48265,48285;CP011325,48265,48285;CP011326,48265,48285;CP011327,48265,48285;…
HF952104	Mauve	SHARED	59081	59098	.	.	.	Notes=Lenght17	AL732656,59081,59098;AE009948,59081,59098;CP000114,59081,59098;CP003810,59081,59098;CP007631,59081,59098;CP007572,59081,59098;CP007571,59081,59098;CP007570,59081,59098;CP010867,59081,59098;CP011325,59081,59098;CP011326,59081,59098;CP011327,59081,59098;CP011329,59081,59098;CP012419,59081,59098;CP013202,59081,59098;
HF952104	Mauve	SHARED	59099	59127	.	.	.	Notes=Lenght28	AL732656,59099,59127;AE009948,59099,59127;CP000114,59099,59127;CP003810,59099,59127;CP003919,59099,59127;HF952105,59099,59127;CP007482,59099,59127;CP007565,59099,59127;HG939456,59099,59127;CP007631,59099,59127;CP007632,59099,59127;CP007572,59099,59127;CP007571,59099,59127;CP007570,59099,59127;FO393392,59099,59127;CP010867,59099,59127;CP011325,59099,59127;CP011326,59099,59127;CP011327,59099,59127;…
HF952104	Mauve	SHARED	59128	59221	.	.	.	Notes=Lenght93	AL732656,59128,59221;AE009948,59128,59221;CP000114,59128,59221;CP003810,59128,59221;CP003919,59128,59221;HF952105,59128,59221;CP007482,59128,59221;CP007565,59128,59221;HG939456,59128,59221;CP007631,59128,59221;CP007632,59128,59221;CP006910,59128,59221;CP007572,59128,59221;CP007571,59128,59221;CP007570,59128,59221;FO393392,59128,59221;CP010867,59128,59221;CP011325,59128,59221;CP011326,59128,59221;…
HF952104	Mauve	SHARED	59222	59304	.	.	.	Notes=Lenght82	AL732656,59222,59304;AE009948,59222,59304;CP000114,59222,59304;CP003810,59222,59304;CP003919,59222,59304;HF952105,59222,59304;CP007482,59222,59304;CP007565,59222,59304;HG939456,59222,59304;CP007631,59222,59304;CP007632,59222,59304;CP007572,59222,59304;CP007571,59222,59304;CP007570,59222,59304;FO393392,59222,59304;CP010867,59222,59304;CP011325,59222,59304;CP011326,59222,59304;CP011327,59222,59304;…
HF952104	Mauve	SHARED	59305	59354	.	.	.	Notes=Lenght49	AL732656,59305,59354;AE009948,59305,59354;CP000114,59305,59354;CP003810,59305,59354;CP003919,59305,59354;HF952105,59305,59354;CP007482,59305,59354;CP007565,59305,59354;HG939456,59305,59354;CP007631,59305,59354;CP007632,59305,59354;CP006910,59305,59354;CP007572,59305,59354;CP007571,59305,59354;CP007570,59305,59354;FO393392,59305,59354;CP010867,59305,59354;CP011325,59305,59354;CP011326,59305,59354;…
HF952104	Mauve	SHARED	60926	61264	.	.	.	Notes=Lenght338	AE009948,60926,61264;CP000114,60926,61264;CP003810,60926,61264;CP007631,60926,61264;CP010867,60926,61264;CP011325,60926,61264;CP011326,60926,61264;CP011327,60926,61264;CP011329,60926,61264;CP012419,60926,61264;CP013202,60926,61264;
HF952104	Mauve	SHARED	61343	61384	.	.	.	Notes=Lenght41	AE009948,61343,61384;CP000114,61343,61384;CP003810,61343,61384;CP007631,61343,61384;CP010867,61343,61384;CP011325,61343,61384;CP011326,61343,61384;CP011327,61343,61384;CP011329,61343,61384;CP012419,61343,61384;CP013202,61343,61384;
HF952104	Mauve	SHARED	61385	62376	.	.	.	Notes=Lenght991	AE009948,61385,62376;CP000114,61385,62376;CP003810,61385,62376;CP007631,61385,62376;CP010867,61385,62376;CP011325,61385,62376;CP011326,61385,62376;CP011327,61385,62376;CP011329,61385,62376;CP012419,61385,62376;CP013202,61385,62376;
HF952104	Mauve	SHARED	64346	64534	.	.	.	Notes=Lenght188	AL732656,64346,64534;AE009948,64346,64534;CP003919,64346,64534;HF952106,64346,64534;CP007482,64346,64534;CP007565,64346,64534;HG939456,64346,64534;CP007631,64346,64534;CP007632,64346,64534;CP006910,64346,64534;CP007572,64346,64534;CP007571,64346,64534;CP007570,64346,64534;FO393392,64346,64534;CP010867,64346,64534;CP011328,64346,64534;CP011329,64346,64534;CP010319,64346,64534;CP013202,64346,64534;
HF952104	Mauve	SHARED	64797	64931	.	.	.	Notes=Lenght134	AE009948,64797,64931;CP003919,64797,64931;HF952106,64797,64931;CP007482,64797,64931;CP007565,64797,64931;HG939456,64797,64931;CP007631,64797,64931;CP006910,64797,64931;FO393392,64797,64931;CP010867,64797,64931;CP011328,64797,64931;CP011329,64797,64931;CP010319,64797,64931;CP013202,64797,64931;
HF952104	Mauve	SHARED	64932	65015	.	.	.	Notes=Lenght83	AL732656,64932,65015;AE009948,64932,65015;CP003919,64932,65015;HF952106,64932,65015;CP007482,64932,65015;CP007565,64932,65015;HG939456,64932,65015;CP007631,64932,65015;CP007632,64932,65015;CP006910,64932,65015;CP007572,64932,65015;CP007571,64932,65015;CP007570,64932,65015;FO393392,64932,65015;CP010867,64932,65015;CP011328,64932,65015;CP011329,64932,65015;CP010319,64932,65015;CP013202,64932,65015;
HF952104	Mauve	SHARED	72208	72371	.	.	.	Notes=Lenght163	AL732656,72208,72371;AE009948,72208,72371;CP000114,72208,72371;CP003810,72208,72371;CP003919,72208,72371;HF952106,72208,72371;HF952105,72208,72371;HG939456,72208,72371;CP007631,72208,72371;CP007632,72208,72371;CP006910,72208,72371;CP007572,72208,72371;CP007571,72208,72371;CP007570,72208,72371;CP010867,72208,72371;CP011325,72208,72371;CP011326,72208,72371;CP011327,72208,72371;CP011329,72208,72371;…
HF952104	Mauve	SHARED	76427	76438	.	.	.	Notes=Lenght11	AL732656,76427,76438;AE009948,76427,76438;CP000114,76427,76438;CP003810,76427,76438;CP003919,76427,76438;HF952106,76427,76438;CP007482,76427,76438;CP007565,76427,76438;CP007631,76427,76438;CP007632,76427,76438;CP006910,76427,76438;FO393392,76427,76438;CP010867,76427,76438;CP011325,76427,76438;CP011326,76427,76438;CP011327,76427,76438;CP011328,76427,76438;CP011329,76427,76438;CP010319,76427,76438;…
HF952104	Mauve	SHARED	76439	76458	.	.	.	Notes=Lenght19	AL732656,76439,76458;AE009948,76439,76458;CP000114,76439,76458;CP003810,76439,76458;CP003919,76439,76458;HF952106,76439,76458;CP007482,76439,76458;CP007565,76439,76458;CP007631,76439,76458;CP007632,76439,76458;CP006910,76439,76458;FO393392,76439,76458;CP010867,76439,76458;CP011325,76439,76458;CP011326,76439,76458;CP011327,76439,76458;CP011328,76439,76458;CP011329,76439,76458;CP010319,76439,76458;…
HF952104	Mauve	SHARED	91932	92189	.	.	.	Notes=Lenght257	AL732656,91932,92189;AE009948,91932,92189;CP000114,91932,92189;CP003810,91932,92189;CP003919,91932,92189;HF952106,91932,92189;HF952105,91932,92189;CP007482,91932,92189;CP007565,91932,92189;HG939456,91932,92189;CP007631,91932,92189;CP007632,91932,92189;CP006910,91932,92189;CP007572,91932,92189;FO393392,91932,92189;CP010867,91932,92189;CP011325,91932,92189;CP011326,91932,92189;CP011328,91932,92189;…
HF952104	Mauve	SHARED	92337	92681	.	.	.	Notes=Lenght344	AL732656,92337,92681;AE009948,92337,92681;CP000114,92337,92681;CP003810,92337,92681;CP003919,92337,92681;HF952106,92337,92681;HF952105,92337,92681;CP007482,92337,92681;CP007565,92337,92681;HG939456,92337,92681;CP007631,92337,92681;CP007632,92337,92681;CP006910,92337,92681;CP007572,92337,92681;FO393392,92337,92681;CP010867,92337,92681;CP011325,92337,92681;CP011326,92337,92681;CP011328,92337,92681;…
HF952104	Mauve	SHARED	93232	93480	.	.	.	Notes=Lenght248	AE009948,93232,93480;CP007631,93232,93480;CP010867,93232,93480;CP011325,93232,93480;CP011329,93232,93480;CP013202,93232,93480;
HF952104	Mauve	SHARED	93481	93883	.	.	.	Notes=Lenght402	AE009948,93481,93883;CP003810,93481,93883;CP007631,93481,93883;CP010867,93481,93883;CP011325,93481,93883;CP011329,93481,93883;CP012419,93481,93883;CP013202,93481,93883;
HF952104	Mauve	SHARED	93884	95277	.	.	.	Notes=Lenght1393	AL732656,93884,95277;AE009948,93884,95277;CP000114,93884,95277;CP003810,93884,95277;CP003919,93884,95277;HF952106,93884,95277;HF952105,93884,95277;CP007482,93884,95277;HG939456,93884,95277;CP007631,93884,95277;CP007632,93884,95277;CP006910,93884,95277;CP007572,93884,95277;CP007571,93884,95277;CP007570,93884,95277;CP010867,93884,95277;CP011325,93884,95277;CP011328,93884,95277;CP011329,93884,95277;…
HF952104	Mauve	SHARED	95278	95830	.	.	.	Notes=Lenght552	AL732656,95278,95830;AE009948,95278,95830;CP000114,95278,95830;CP003810,95278,95830;CP003919,95278,95830;HF952106,95278,95830;HF952105,95278,95830;CP007482,95278,95830;HG939456,95278,95830;CP007631,95278,95830;CP007632,95278,95830;CP006910,95278,95830;CP007572,95278,95830;CP007571,95278,95830;CP007570,95278,95830;CP010867,95278,95830;CP011325,95278,95830;CP011326,95278,95830;CP011327,95278,95830;…
HF952104	Mauve	SHARED	95831	95870	.	.	.	Notes=Lenght39	AL732656,95831,95870;AE009948,95831,95870;CP000114,95831,95870;CP003810,95831,95870;CP003919,95831,95870;HF952106,95831,95870;HF952105,95831,95870;HG939456,95831,95870;CP007631,95831,95870;CP007632,95831,95870;CP006910,95831,95870;CP007572,95831,95870;CP007571,95831,95870;CP007570,95831,95870;CP010867,95831,95870;CP011325,95831,95870;CP011326,95831,95870;CP011327,95831,95870;CP011328,95831,95870;…
HF952104	Mauve	SHARED	95871	96019	.	.	.	Notes=Lenght148	AL732656,95871,96019;AE009948,95871,96019;CP000114,95871,96019;CP003810,95871,96019;CP003919,95871,96019;HF952106,95871,96019;HF952105,95871,96019;CP007482,95871,96019;HG939456,95871,96019;CP007631,95871,96019;CP007632,95871,96019;CP006910,95871,96019;CP007572,95871,96019;CP007571,95871,96019;CP007570,95871,96019;CP010867,95871,96019;CP011325,95871,96019;CP011326,95871,96019;CP011327,95871,96019;…
HF952104	Mauve	SHARED	96020	96033	.	.	.	Notes=Lenght13	AE009948,96020,96033;CP000114,96020,96033;CP003919,96020,96033;HF952106,96020,96033;HF952105,96020,96033;CP007482,96020,96033;CP007631,96020,96033;CP006910,96020,96033;CP010867,96020,96033;CP011325,96020,96033;CP011326,96020,96033;CP011328,96020,96033;CP011329,96020,96033;CP012419,96020,96033;CP013202,96020,96033;
HF952104	Mauve	SHARED	96034	96266	.	.	.	Notes=Lenght232	AE009948,96034,96266;CP000114,96034,96266;CP003919,96034,96266;HF952106,96034,96266;HF952105,96034,96266;CP007631,96034,96266;CP006910,96034,96266;CP010867,96034,96266;CP011325,96034,96266;CP011326,96034,96266;CP011328,96034,96266;CP011329,96034,96266;CP012419,96034,96266;CP013202,96034,96266;
HF952104	Mauve	SHARED	96278	96336	.	.	.	Notes=Lenght58	AL732656,96278,96336;AE009948,96278,96336;CP000114,96278,96336;CP003810,96278,96336;CP003919,96278,96336;HF952106,96278,96336;HF952105,96278,96336;CP007482,96278,96336;CP007565,96278,96336;HG939456,96278,96336;CP007631,96278,96336;CP007632,96278,96336;CP006910,96278,96336;CP007572,96278,96336;CP007571,96278,96336;CP007570,96278,96336;FO393392,96278,96336;CP010867,96278,96336;CP011325,96278,96336;…
HF952104	Mauve	SHARED	96345	96384	.	.	.	Notes=Lenght39	AL732656,96345,96384;AE009948,96345,96384;CP000114,96345,96384;CP003810,96345,96384;CP003919,96345,96384;HF952106,96345,96384;HF952105,96345,96384;HG939456,96345,96384;CP007631,96345,96384;CP007632,96345,96384;CP006910,96345,96384;CP007572,96345,96384;CP007571,96345,96384;CP007570,96345,96384;CP010867,96345,96384;CP011325,96345,96384;CP011326,96345,96384;CP011328,96345,96384;CP011329,96345,96384;…
HF952104	Mauve	SHARED	96385	96494	.	.	.	Notes=Lenght109	AL732656,96385,96494;AE009948,96385,96494;CP000114,96385,96494;CP003810,96385,96494;CP003919,96385,96494;HF952106,96385,96494;HF952105,96385,96494;CP007482,96385,96494;CP007565,96385,96494;HG939456,96385,96494;CP007631,96385,96494;CP007632,96385,96494;CP006910,96385,96494;CP007572,96385,96494;CP007571,96385,96494;CP007570,96385,96494;FO393392,96385,96494;CP010867,96385,96494;CP011325,96385,96494;…
HF952104	Mauve	SHARED	96495	96553	.	.	.	Notes=Lenght58	AL732656,96495,96553;AE009948,96495,96553;CP000114,96495,96553;CP003810,96495,96553;CP003919,96495,96553;HF952106,96495,96553;HF952105,96495,96553;HG939456,96495,96553;CP007631,96495,96553;CP007632,96495,96553;CP006910,96495,96553;CP007572,96495,96553;CP007571,96495,96553;CP007570,96495,96553;CP010867,96495,96553;CP011325,96495,96553;CP011326,96495,96553;CP011328,96495,96553;CP011329,96495,96553;…
HF952104	Mauve	SHARED	96554	96598	.	.	.	Notes=Lenght44	AL732656,96554,96598;AE009948,96554,96598;CP000114,96554,96598;CP003810,96554,96598;CP003919,96554,96598;HF952106,96554,96598;HF952105,96554,96598;CP007482,96554,96598;CP007565,96554,96598;HG939456,96554,96598;CP007631,96554,96598;CP007632,96554,96598;CP006910,96554,96598;CP007572,96554,96598;CP007571,96554,96598;CP007570,96554,96598;FO393392,96554,96598;CP010867,96554,96598;CP011325,96554,96598;…
HF952104	Mauve	SHARED	96599	96639	.	.	.	Notes=Lenght40	AL732656,96599,96639;AE009948,96599,96639;CP000114,96599,96639;CP003810,96599,96639;CP003919,96599,96639;HF952106,96599,96639;HF952105,96599,96639;CP007482,96599,96639;HG939456,96599,96639;CP007631,96599,96639;CP007632,96599,96639;CP006910,96599,96639;CP007572,96599,96639;CP007571,96599,96639;CP007570,96599,96639;FO393392,96599,96639;CP010867,96599,96639;CP011325,96599,96639;CP011326,96599,96639;…
HF952104	Mauve	SHARED	96640	96800	.	.	.	Notes=Lenght160	AL732656,96640,96800;AE009948,96640,96800;CP000114,96640,96800;CP003810,96640,96800;CP003919,96640,96800;HF952106,96640,96800;HF952105,96640,96800;CP007482,96640,96800;CP007565,96640,96800;HG939456,96640,96800;CP007631,96640,96800;CP007632,96640,96800;CP006910,96640,96800;CP007572,96640,96800;CP007571,96640,96800;CP007570,96640,96800;FO393392,96640,96800;CP010867,96640,96800;CP011325,96640,96800;…
HF952104	Mauve	SHARED	96801	96850	.	.	.	Notes=Lenght49	AL732656,96801,96850;AE009948,96801,96850;CP000114,96801,96850;CP003810,96801,96850;CP003919,96801,96850;HF952106,96801,96850;HF952105,96801,96850;CP007482,96801,96850;HG939456,96801,96850;CP007631,96801,96850;CP007632,96801,96850;CP006910,96801,96850;CP007572,96801,96850;CP007571,96801,96850;CP007570,96801,96850;CP010867,96801,96850;CP011325,96801,96850;CP011326,96801,96850;CP011328,96801,96850;…
HF952104	Mauve	SHARED	96851	97167	.	.	.	Notes=Lenght316	AL732656,96851,97167;AE009948,96851,97167;CP000114,96851,97167;CP003810,96851,97167;CP003919,96851,97167;HF952106,96851,97167;HF952105,96851,97167;CP007482,96851,97167;CP007565,96851,97167;HG939456,96851,97167;CP007631,96851,97167;CP007632,96851,97167;CP006910,96851,97167;CP007572,96851,97167;CP007571,96851,97167;CP007570,96851,97167;FO393392,96851,97167;CP010867,96851,97167;CP011325,96851,97167;…
HF952104	Mauve	SHARED	97169	97218	.	.	.	Notes=Lenght49	AE009948,97169,97218;CP007631,97169,97218;CP010867,97169,97218;CP011329,97169,97218;CP012419,97169,97218;CP013202,97169,97218;
HF952104	Mauve	SHARED	97219	97235	.	.	.	Notes=Lenght16	AL732656,97219,97235;AE009948,97219,97235;CP003919,97219,97235;HF952106,97219,97235;HF952105,97219,97235;CP007482,97219,97235;CP007565,97219,97235;HG939456,97219,97235;CP007631,97219,97235;CP007632,97219,97235;CP006910,97219,97235;CP007572,97219,97235;CP007571,97219,97235;CP007570,97219,97235;FO393392,97219,97235;CP010867,97219,97235;CP011328,97219,97235;CP011329,97219,97235;CP010319,97219,97235;…
HF952104	Mauve	SHARED	97236	97248	.	.	.	Notes=Lenght12	AL732656,97236,97248;AE009948,97236,97248;CP003919,97236,97248;HF952106,97236,97248;HF952105,97236,97248;CP007482,97236,97248;CP007565,97236,97248;HG939456,97236,97248;CP007631,97236,97248;CP007632,97236,97248;CP006910,97236,97248;CP007572,97236,97248;CP007571,97236,97248;CP007570,97236,97248;FO393392,97236,97248;CP010867,97236,97248;CP011328,97236,97248;CP011329,97236,97248;CP010319,97236,97248;…
HF952104	Mauve	SHARED	97255	97565	.	.	.	Notes=Lenght310	AL732656,97255,97565;AE009948,97255,97565;CP000114,97255,97565;CP003810,97255,97565;CP003919,97255,97565;HF952106,97255,97565;HF952105,97255,97565;CP007482,97255,97565;CP007565,97255,97565;HG939456,97255,97565;CP007631,97255,97565;CP007632,97255,97565;CP006910,97255,97565;CP007572,97255,97565;CP007571,97255,97565;CP007570,97255,97565;FO393392,97255,97565;CP010867,97255,97565;CP011325,97255,97565;…
HF952104	Mauve	SHARED	97764	97839	.	.	.	Notes=Lenght75	AL732656,97764,97839;AE009948,97764,97839;CP000114,97764,97839;CP003810,97764,97839;CP003919,97764,97839;HF952106,97764,97839;HF952105,97764,97839;CP007482,97764,97839;CP007565,97764,97839;HG939456,97764,97839;CP007631,97764,97839;CP006910,97764,97839;CP007572,97764,97839;CP007571,97764,97839;CP007570,97764,97839;FO393392,97764,97839;CP010867,97764,97839;CP011325,97764,97839;CP011326,97764,97839;…
HF952104	Mauve	SHARED	97840	97912	.	.	.	Notes=Lenght72	AL732656,97840,97912;AE009948,97840,97912;CP000114,97840,97912;CP003810,97840,97912;CP003919,97840,97912;HF952106,97840,97912;HF952105,97840,97912;HG939456,97840,97912;CP007631,97840,97912;CP006910,97840,97912;CP007572,97840,97912;CP007571,97840,97912;CP007570,97840,97912;CP010867,97840,97912;CP011325,97840,97912;CP011326,97840,97912;CP011329,97840,97912;CP010319,97840,97912;CP012419,97840,97912;…
HF952104	Mauve	SHARED	97915	97996	.	.	.	Notes=Lenght81	AE009948,97915,97996;CP000114,97915,97996;CP003810,97915,97996;HF952106,97915,97996;HF952105,97915,97996;HG939456,97915,97996;CP007631,97915,97996;CP006910,97915,97996;CP007572,97915,97996;CP007571,97915,97996;CP007570,97915,97996;CP010867,97915,97996;CP011325,97915,97996;CP011326,97915,97996;CP011329,97915,97996;CP010319,97915,97996;CP012419,97915,97996;CP013202,97915,97996;
HF952104	Mauve	SHARED	97997	98121	.	.	.	Notes=Lenght124	AL732656,97997,98121;AE009948,97997,98121;CP000114,97997,98121;CP003810,97997,98121;HF952106,97997,98121;HF952105,97997,98121;HG939456,97997,98121;CP007631,97997,98121;CP006910,97997,98121;CP007572,97997,98121;CP007571,97997,98121;CP007570,97997,98121;CP010867,97997,98121;CP011325,97997,98121;CP011326,97997,98121;CP011329,97997,98121;CP010319,97997,98121;CP012419,97997,98121;CP013202,97997,98121;
HF952104	Mauve	SHARED	98122	98163	.	.	.	Notes=Lenght41	AE009948,98122,98163;CP000114,98122,98163;CP003810,98122,98163;HF952106,98122,98163;HF952105,98122,98163;HG939456,98122,98163;CP007631,98122,98163;CP006910,98122,98163;CP007572,98122,98163;CP007571,98122,98163;CP007570,98122,98163;CP010867,98122,98163;CP011325,98122,98163;CP011326,98122,98163;CP011329,98122,98163;CP010319,98122,98163;CP012419,98122,98163;CP013202,98122,98163;
HF952104	Mauve	SHARED	98164	100445	.	.	.	Notes=Lenght2281	AE009948,98164,100445;CP000114,98164,100445;CP003810,98164,100445;CP007631,98164,100445;CP010867,98164,100445;CP011325,98164,100445;CP011326,98164,100445;CP011329,98164,100445;CP012419,98164,100445;CP013202,98164,100445;
HF952104	Mauve	SHARED	106972	107232	.	.	.	Notes=Lenght260	AL732656,106972,107232;AE009948,106972,107232;CP000114,106972,107232;CP003810,106972,107232;CP003919,106972,107232;HF952106,106972,107232;HF952105,106972,107232;CP007482,106972,107232;CP007565,106972,107232;HG939456,106972,107232;CP007631,106972,107232;CP007632,106972,107232;CP007572,106972,107232;CP007571,106972,107232;CP007570,106972,107232;FO393392,106972,107232;CP010867,106972,107232;CP011325…
HF952104	Mauve	SHARED	107481	107504	.	.	.	Notes=Lenght23	AL732656,107481,107504;AE009948,107481,107504;HF952106,107481,107504;HF952105,107481,107504;CP007631,107481,107504;CP007632,107481,107504;CP006910,107481,107504;CP007572,107481,107504;CP007571,107481,107504;CP007570,107481,107504;CP010867,107481,107504;CP011329,107481,107504;CP012419,107481,107504;CP013202,107481,107504;
HF952104	Mauve	SHARED	132538	132601	.	.	.	Notes=Lenght63	AL732656,132538,132601;AE009948,132538,132601;CP000114,132538,132601;CP003810,132538,132601;HF952106,132538,132601;HF952105,132538,132601;HG939456,132538,132601;CP007631,132538,132601;CP007632,132538,132601;CP006910,132538,132601;CP007572,132538,132601;CP007571,132538,132601;CP007570,132538,132601;CP010867,132538,132601;CP011325,132538,132601;CP011326,132538,132601;CP011327,132538,132601;CP011329…
HF952104	Mauve	SHARED	133788	133845	.	.	.	Notes=Lenght57	AL732656,133788,133845;AE009948,133788,133845;CP000114,133788,133845;CP003810,133788,133845;CP003919,133788,133845;HF952106,133788,133845;HF952105,133788,133845;HG939456,133788,133845;CP007631,133788,133845;CP007632,133788,133845;CP006910,133788,133845;CP007572,133788,133845;CP007571,133788,133845;CP007570,133788,133845;CP010867,133788,133845;CP011325,133788,133845;CP011326,133788,133845;CP011327…
HF952104	Mauve	SHARED	142546	142686	.	.	.	Notes=Lenght140	AL732656,142546,142686;AE009948,142546,142686;CP003919,142546,142686;HF952106,142546,142686;HF952105,142546,142686;CP007482,142546,142686;CP007565,142546,142686;HG939456,142546,142686;CP007631,142546,142686;CP007632,142546,142686;CP006910,142546,142686;CP007572,142546,142686;CP007571,142546,142686;CP007570,142546,142686;FO393392,142546,142686;CP010867,142546,142686;CP011328,142546,142686;CP011329…
HF952104	Mauve	SHARED	169051	169800	.	.	.	Notes=Lenght749	AL732656,169051,169800;CP003810,169051,169800;CP003919,169051,169800;HF952106,169051,169800;HF952105,169051,169800;CP007482,169051,169800;CP007565,169051,169800;HG939456,169051,169800;CP006910,169051,169800;CP007572,169051,169800;CP007571,169051,169800;CP007570,169051,169800;FO393392,169051,169800;CP010867,169051,169800;CP011325,169051,169800;CP011327,169051,169800;CP011328,169051,169800;CP011329…
HF952104	Mauve	SHARED	189031	189041	.	.	.	Notes=Lenght10	AL732656,189031,189041;AE009948,189031,189041;CP000114,189031,189041;CP003810,189031,189041;CP003919,189031,189041;HF952106,189031,189041;HF952105,189031,189041;CP007482,189031,189041;CP007565,189031,189041;CP007631,189031,189041;CP007632,189031,189041;CP006910,189031,189041;CP007572,189031,189041;CP007571,189031,189041;CP007570,189031,189041;FO393392,189031,189041;CP010867,189031,189041;CP011325…
HF952104	Mauve	SHARED	189049	189398	.	.	.	Notes=Lenght349	CP000114,189049,189398;CP007631,189049,189398;CP010867,189049,189398;CP012419,189049,189398;CP013202,189049,189398;
HF952104	Mauve	SHARED	189399	189989	.	.	.	Notes=Lenght590	CP000114,189399,189989;CP007631,189399,189989;CP010867,189399,189989;CP012419,189399,189989;CP013202,189399,189989;
HF952104	Mauve	SHARED	190496	190643	.	.	.	Notes=Lenght147	AL732656,190496,190643;AE009948,190496,190643;CP000114,190496,190643;CP003810,190496,190643;CP003919,190496,190643;HF952106,190496,190643;HF952105,190496,190643;CP007482,190496,190643;CP007565,190496,190643;CP007631,190496,190643;CP007632,190496,190643;CP006910,190496,190643;CP007572,190496,190643;CP007571,190496,190643;CP007570,190496,190643;FO393392,190496,190643;CP010867,190496,190643;CP011325…
HF952104	Mauve	SHARED	193164	193183	.	.	.	Notes=Lenght19	AL732656,193164,193183;AE009948,193164,193183;CP000114,193164,193183;CP003810,193164,193183;CP003919,193164,193183;CP007482,193164,193183;CP007565,193164,193183;HG939456,193164,193183;CP007631,193164,193183;CP007632,193164,193183;FO393392,193164,193183;CP010867,193164,193183;CP011325,193164,193183;CP011326,193164,193183;CP011327,193164,193183;CP011328,193164,193183;CP011329,193164,193183;CP010319…
HF952104	Mauve	SHARED	193381	193839	.	.	.	Notes=Lenght458	AL732656,193381,193839;AE009948,193381,193839;CP000114,193381,193839;CP003810,193381,193839;CP003919,193381,193839;HF952106,193381,193839;HF952105,193381,193839;CP007482,193381,193839;CP007565,193381,193839;HG939456,193381,193839;CP007631,193381,193839;CP007632,193381,193839;FO393392,193381,193839;CP010867,193381,193839;CP011325,193381,193839;CP011326,193381,193839;CP011327,193381,193839;CP011328…
HF952104	Mauve	SHARED	194390	194407	.	.	.	Notes=Lenght17	AL732656,194390,194407;AE009948,194390,194407;CP000114,194390,194407;CP003810,194390,194407;CP003919,194390,194407;HF952106,194390,194407;HF952105,194390,194407;HG939456,194390,194407;CP007631,194390,194407;CP007632,194390,194407;CP006910,194390,194407;CP007572,194390,194407;CP007571,194390,194407;CP007570,194390,194407;CP010867,194390,194407;CP011325,194390,194407;CP011326,194390,194407;CP011327…
HF952104	Mauve	SHARED	201066	201449	.	.	.	Notes=Lenght383	AL732656,201066,201449;AE009948,201066,201449;CP000114,201066,201449;CP003810,201066,201449;CP003919,201066,201449;HF952106,201066,201449;HF952105,201066,201449;HG939456,201066,201449;CP007631,201066,201449;CP007632,201066,201449;CP006910,201066,201449;CP007572,201066,201449;CP007571,201066,201449;CP007570,201066,201449;CP010867,201066,201449;CP011325,201066,201449;CP011326,201066,201449;CP011327…
HF952104	Mauve	SHARED	202570	202587	.	.	.	Notes=Lenght17	AE009948,202570,202587;CP000114,202570,202587;CP003810,202570,202587;CP003919,202570,202587;HF952106,202570,202587;HF952105,202570,202587;CP007482,202570,202587;CP007565,202570,202587;HG939456,202570,202587;CP007631,202570,202587;CP007632,202570,202587;CP006910,202570,202587;FO393392,202570,202587;CP010867,202570,202587;CP011325,202570,202587;CP011326,202570,202587;CP011327,202570,202587;CP011328…
HF952104	Mauve	SHARED	213776	214512	.	.	.	Notes=Lenght736	AL732656,213776,214512;AE009948,213776,214512;CP000114,213776,214512;CP003810,213776,214512;HF952106,213776,214512;HF952105,213776,214512;CP007482,213776,214512;CP007565,213776,214512;HG939456,213776,214512;CP007631,213776,214512;CP007632,213776,214512;CP006910,213776,214512;CP007572,213776,214512;CP007571,213776,214512;CP007570,213776,214512;FO393392,213776,214512;CP010867,213776,214512;CP011325…
HF952104	Mauve	SHARED	231048	231701	.	.	.	Notes=Lenght653	AL732656,231048,231701;AE009948,231048,231701;CP000114,231048,231701;CP003810,231048,231701;CP007631,231048,231701;CP007572,231048,231701;CP007571,231048,231701;CP007570,231048,231701;CP010867,231048,231701;CP011325,231048,231701;CP011326,231048,231701;CP011327,231048,231701;CP011329,231048,231701;CP012419,231048,231701;CP013202,231048,231701;
HF952104	Mauve	SHARED	231702	231753	.	.	.	Notes=Lenght51	AE009948,231702,231753;CP000114,231702,231753;CP003810,231702,231753;CP007631,231702,231753;CP010867,231702,231753;CP011325,231702,231753;CP011326,231702,231753;CP011327,231702,231753;CP011329,231702,231753;CP012419,231702,231753;CP013202,231702,231753;
HF952104	Mauve	SHARED	231754	231907	.	.	.	Notes=Lenght153	AL732656,231754,231907;AE009948,231754,231907;CP000114,231754,231907;CP003810,231754,231907;CP007631,231754,231907;CP007572,231754,231907;CP007571,231754,231907;CP007570,231754,231907;CP010867,231754,231907;CP011325,231754,231907;CP011326,231754,231907;CP011327,231754,231907;CP011329,231754,231907;CP012419,231754,231907;CP013202,231754,231907;
HF952104	Mauve	SHARED	231908	231957	.	.	.	Notes=Lenght49	AE009948,231908,231957;CP000114,231908,231957;CP003810,231908,231957;CP007631,231908,231957;CP010867,231908,231957;CP011325,231908,231957;CP011326,231908,231957;CP011327,231908,231957;CP011329,231908,231957;CP012419,231908,231957;CP013202,231908,231957;
HF952104	Mauve	SHARED	231958	232446	.	.	.	Notes=Lenght488	AL732656,231958,232446;AE009948,231958,232446;CP000114,231958,232446;CP003810,231958,232446;CP007631,231958,232446;CP007572,231958,232446;CP007571,231958,232446;CP007570,231958,232446;CP010867,231958,232446;CP011325,231958,232446;CP011326,231958,232446;CP011327,231958,232446;CP011329,231958,232446;CP012419,231958,232446;CP013202,231958,232446;
HF952104	Mauve	SHARED	232453	232771	.	.	.	Notes=Lenght318	CP007631,232453,232771;CP010867,232453,232771;CP013202,232453,232771;
HF952104	Mauve	SHARED	232772	232810	.	.	.	Notes=Lenght38	AL732656,232772,232810;CP000114,232772,232810;CP003810,232772,232810;CP007631,232772,232810;CP007572,232772,232810;CP007571,232772,232810;CP007570,232772,232810;CP010867,232772,232810;CP011325,232772,232810;CP011326,232772,232810;CP011327,232772,232810;CP011329,232772,232810;CP012419,232772,232810;CP013202,232772,232810;
HF952104	Mauve	SHARED	232811	233898	.	.	.	Notes=Lenght1087	AL732656,232811,233898;AE009948,232811,233898;CP000114,232811,233898;CP003810,232811,233898;CP007631,232811,233898;CP007572,232811,233898;CP007571,232811,233898;CP007570,232811,233898;CP010867,232811,233898;CP011325,232811,233898;CP011326,232811,233898;CP011327,232811,233898;CP011329,232811,233898;CP012419,232811,233898;CP013202,232811,233898;
HF952104	Mauve	SHARED	233899	234146	.	.	.	Notes=Lenght247	AE009948,233899,234146;CP007631,233899,234146;CP010867,233899,234146;CP013202,233899,234146;
HF952104	Mauve	SHARED	234147	235228	.	.	.	Notes=Lenght1081	AL732656,234147,235228;AE009948,234147,235228;CP000114,234147,235228;CP003810,234147,235228;CP007631,234147,235228;CP007572,234147,235228;CP007571,234147,235228;CP007570,234147,235228;CP010867,234147,235228;CP011325,234147,235228;CP011326,234147,235228;CP011327,234147,235228;CP011329,234147,235228;CP012419,234147,235228;CP013202,234147,235228;
HF952104	Mauve	SHARED	235229	235239	.	.	.	Notes=Lenght10	CP013202,235229,235239;
HF952104	Mauve	SHARED	235240	240159	.	.	.	Notes=Lenght4919	AL732656,235240,240159;AE009948,235240,240159;CP000114,235240,240159;CP003810,235240,240159;CP007631,235240,240159;CP007572,235240,240159;CP007571,235240,240159;CP007570,235240,240159;CP010867,235240,240159;CP011325,235240,240159;CP011326,235240,240159;CP011327,235240,240159;CP011329,235240,240159;CP012419,235240,240159;CP013202,235240,240159;
HF952104	Mauve	SHARED	240160	240187	.	.	.	Notes=Lenght27	AE009948,240160,240187;CP000114,240160,240187;CP003810,240160,240187;CP007631,240160,240187;CP010867,240160,240187;CP011325,240160,240187;CP011326,240160,240187;CP011327,240160,240187;CP011329,240160,240187;CP012419,240160,240187;CP013202,240160,240187;
HF952104	Mauve	SHARED	240188	250901	.	.	.	Notes=Lenght10713	CP010867,240188,250901;CP013202,240188,250901;
HF952104	Mauve	SHARED	250902	250929	.	.	.	Notes=Lenght27	AL732656,250902,250929;CP007572,250902,250929;CP007571,250902,250929;CP007570,250902,250929;CP010867,250902,250929;CP013202,250902,250929;
HF952104	Mauve	SHARED	250937	251505	.	.	.	Notes=Lenght568	AL732656,250937,251505;AE009948,250937,251505;CP000114,250937,251505;CP003810,250937,251505;CP007631,250937,251505;CP007572,250937,251505;CP007571,250937,251505;CP007570,250937,251505;CP010867,250937,251505;CP011325,250937,251505;CP011326,250937,251505;CP011327,250937,251505;CP011329,250937,251505;CP012419,250937,251505;CP013202,250937,251505;
HF952104	Mauve	SHARED	251506	251771	.	.	.	Notes=Lenght265	AL732656,251506,251771;AE009948,251506,251771;CP000114,251506,251771;CP003810,251506,251771;CP007631,251506,251771;CP007572,251506,251771;CP007571,251506,251771;CP007570,251506,251771;CP010867,251506,251771;CP011325,251506,251771;CP011326,251506,251771;CP011327,251506,251771;CP011329,251506,251771;CP012419,251506,251771;CP013202,251506,251771;
HF952104	Mauve	SHARED	251773	254257	.	.	.	Notes=Lenght2484	AL732656,251773,254257;AE009948,251773,254257;CP000114,251773,254257;CP003810,251773,254257;CP007631,251773,254257;CP007572,251773,254257;CP007571,251773,254257;CP007570,251773,254257;CP010867,251773,254257;CP011325,251773,254257;CP011326,251773,254257;CP011327,251773,254257;CP011329,251773,254257;CP012419,251773,254257;CP013202,251773,254257;
HF952104	Mauve	SHARED	255938	256003	.	.	.	Notes=Lenght65	AL732656,255938,256003;AE009948,255938,256003;CP000114,255938,256003;CP003810,255938,256003;HF952106,255938,256003;HF952105,255938,256003;CP007482,255938,256003;CP007565,255938,256003;HG939456,255938,256003;CP007631,255938,256003;CP007632,255938,256003;CP006910,255938,256003;CP007572,255938,256003;CP007571,255938,256003;CP007570,255938,256003;FO393392,255938,256003;CP010867,255938,256003;CP011325…
HF952104	Mauve	SHARED	256571	256869	.	.	.	Notes=Lenght298	AL732656,256571,256869;AE009948,256571,256869;CP000114,256571,256869;CP003810,256571,256869;CP003919,256571,256869;HF952106,256571,256869;HF952105,256571,256869;HG939456,256571,256869;CP007631,256571,256869;CP007632,256571,256869;CP006910,256571,256869;CP007572,256571,256869;CP007571,256571,256869;CP007570,256571,256869;CP010867,256571,256869;CP011325,256571,256869;CP011326,256571,256869;CP011327…
HF952104	Mauve	SHARED	262201	262563	.	.	.	Notes=Lenght362	AL732656,262201,262563;AE009948,262201,262563;CP000114,262201,262563;CP003810,262201,262563;CP003919,262201,262563;HF952106,262201,262563;HF952105,262201,262563;CP007482,262201,262563;CP007565,262201,262563;HG939456,262201,262563;CP007631,262201,262563;CP007632,262201,262563;CP006910,262201,262563;CP007572,262201,262563;CP007571,262201,262563;CP007570,262201,262563;FO393392,262201,262563;CP010867…
HF952104	Mauve	SHARED	262564	262905	.	.	.	Notes=Lenght341	AL732656,262564,262905;AE009948,262564,262905;CP000114,262564,262905;CP003810,262564,262905;CP003919,262564,262905;HF952106,262564,262905;HF952105,262564,262905;HG939456,262564,262905;CP007631,262564,262905;CP007632,262564,262905;CP006910,262564,262905;CP007572,262564,262905;CP007571,262564,262905;CP007570,262564,262905;CP010867,262564,262905;CP011325,262564,262905;CP011326,262564,262905;CP011327…
HF952104	Mauve	SHARED	262907	263023	.	.	.	Notes=Lenght116	AL732656,262907,263023;AE009948,262907,263023;CP000114,262907,263023;CP003810,262907,263023;HG939456,262907,263023;CP007631,262907,263023;CP007632,262907,263023;CP006910,262907,263023;CP007572,262907,263023;CP007571,262907,263023;CP007570,262907,263023;CP010867,262907,263023;CP011325,262907,263023;CP011326,262907,263023;CP011327,262907,263023;CP011329,262907,263023;CP012419,262907,263023;CP013202…
HF952104	Mauve	SHARED	263025	263309	.	.	.	Notes=Lenght284	AL732656,263025,263309;AE009948,263025,263309;CP000114,263025,263309;CP003810,263025,263309;CP003919,263025,263309;HF952106,263025,263309;HF952105,263025,263309;HG939456,263025,263309;CP007631,263025,263309;CP007632,263025,263309;CP006910,263025,263309;CP007572,263025,263309;CP007571,263025,263309;CP007570,263025,263309;CP010867,263025,263309;CP011325,263025,263309;CP011326,263025,263309;CP011327…
HF952104	Mauve	SHARED	263310	264055	.	.	.	Notes=Lenght745	AL732656,263310,264055;AE009948,263310,264055;CP000114,263310,264055;CP003810,263310,264055;CP003919,263310,264055;HF952106,263310,264055;HF952105,263310,264055;HG939456,263310,264055;CP007631,263310,264055;CP007632,263310,264055;CP006910,263310,264055;CP007572,263310,264055;CP007571,263310,264055;CP007570,263310,264055;CP010867,263310,264055;CP011325,263310,264055;CP011326,263310,264055;CP011327…
HF952104	Mauve	SHARED	264056	264108	.	.	.	Notes=Lenght52	AE009948,264056,264108;CP000114,264056,264108;CP003810,264056,264108;CP003919,264056,264108;HF952106,264056,264108;HF952105,264056,264108;HG939456,264056,264108;CP007631,264056,264108;CP007632,264056,264108;CP006910,264056,264108;CP007572,264056,264108;CP007571,264056,264108;CP007570,264056,264108;CP010867,264056,264108;CP011325,264056,264108;CP011326,264056,264108;CP011327,264056,264108;CP011329…
HF952104	Mauve	SHARED	264109	264505	.	.	.	Notes=Lenght396	AE009948,264109,264505;CP000114,264109,264505;CP003810,264109,264505;CP003919,264109,264505;HF952106,264109,264505;HF952105,264109,264505;HG939456,264109,264505;CP007631,264109,264505;CP006910,264109,264505;CP007572,264109,264505;CP007571,264109,264505;CP007570,264109,264505;CP010867,264109,264505;CP011325,264109,264505;CP011326,264109,264505;CP011327,264109,264505;CP011329,264109,264505;CP010319…
HF952104	Mauve	SHARED	265106	265305	.	.	.	Notes=Lenght199	AE009948,265106,265305;CP000114,265106,265305;CP003810,265106,265305;HG939456,265106,265305;CP007631,265106,265305;CP007632,265106,265305;CP010867,265106,265305;CP011325,265106,265305;CP011326,265106,265305;CP011327,265106,265305;CP011329,265106,265305;CP012419,265106,265305;CP013202,265106,265305;
HF952104	Mauve	SHARED	265355	266563	.	.	.	Notes=Lenght1208	AE009948,265355,266563;CP000114,265355,266563;CP003810,265355,266563;CP007631,265355,266563;CP010867,265355,266563;CP011325,265355,266563;CP011326,265355,266563;CP011327,265355,266563;CP011329,265355,266563;CP012419,265355,266563;CP013202,265355,266563;
HF952104	Mauve	SHARED	266564	266613	.	.	.	Notes=Lenght49	CP000114,266564,266613;CP003810,266564,266613;CP007631,266564,266613;CP010867,266564,266613;CP011325,266564,266613;CP011326,266564,266613;CP011327,266564,266613;CP011329,266564,266613;CP012419,266564,266613;CP013202,266564,266613;
HF952104	Mauve	SHARED	266614	266646	.	.	.	Notes=Lenght32	CP007631,266614,266646;CP010867,266614,266646;CP013202,266614,266646;
HF952104	Mauve	SHARED	266650	267005	.	.	.	Notes=Lenght355	AE009948,266650,267005;CP000114,266650,267005;CP003810,266650,267005;CP007631,266650,267005;CP010867,266650,267005;CP011325,266650,267005;CP011326,266650,267005;CP011327,266650,267005;CP011329,266650,267005;CP012419,266650,267005;CP013202,266650,267005;
HF952104	Mauve	SHARED	267006	267239	.	.	.	Notes=Lenght233	AE009948,267006,267239;CP000114,267006,267239;CP003810,267006,267239;HG939456,267006,267239;CP007631,267006,267239;CP010867,267006,267239;CP011325,267006,267239;CP011326,267006,267239;CP011327,267006,267239;CP011329,267006,267239;CP012419,267006,267239;CP013202,267006,267239;
HF952104	Mauve	SHARED	267240	267253	.	.	.	Notes=Lenght13	AE009948,267240,267253;CP000114,267240,267253;CP003810,267240,267253;CP007631,267240,267253;CP010867,267240,267253;CP011325,267240,267253;CP011326,267240,267253;CP011327,267240,267253;CP011329,267240,267253;CP012419,267240,267253;CP013202,267240,267253;
HF952104	Mauve	SHARED	267254	268271	.	.	.	Notes=Lenght1017	AE009948,267254,268271;CP000114,267254,268271;CP003810,267254,268271;HF952106,267254,268271;HF952105,267254,268271;CP007631,267254,268271;CP010867,267254,268271;CP011325,267254,268271;CP011326,267254,268271;CP011327,267254,268271;CP011329,267254,268271;CP010319,267254,268271;CP012419,267254,268271;CP013202,267254,268271;
HF952104	Mauve	SHARED	268272	268433	.	.	.	Notes=Lenght161	AE009948,268272,268433;CP000114,268272,268433;CP003810,268272,268433;CP003919,268272,268433;HF952106,268272,268433;HF952105,268272,268433;CP007631,268272,268433;CP010867,268272,268433;CP011325,268272,268433;CP011326,268272,268433;CP011327,268272,268433;CP011329,268272,268433;CP010319,268272,268433;CP012419,268272,268433;CP013202,268272,268433;
HF952104	Mauve	SHARED	268434	269742	.	.	.	Notes=Lenght1308	AE009948,268434,269742;CP000114,268434,269742;CP003810,268434,269742;CP003919,268434,269742;HF952106,268434,269742;HF952105,268434,269742;HG939456,268434,269742;CP007631,268434,269742;CP010867,268434,269742;CP011325,268434,269742;CP011326,268434,269742;CP011327,268434,269742;CP011329,268434,269742;CP010319,268434,269742;CP012419,268434,269742;CP013202,268434,269742;
HF952104	Mauve	SHARED	269743	269902	.	.	.	Notes=Lenght159	AE009948,269743,269902;CP000114,269743,269902;CP003810,269743,269902;CP003919,269743,269902;HF952106,269743,269902;HF952105,269743,269902;CP007482,269743,269902;CP007565,269743,269902;HG939456,269743,269902;CP007631,269743,269902;FO393392,269743,269902;CP010867,269743,269902;CP011325,269743,269902;CP011326,269743,269902;CP011327,269743,269902;CP011328,269743,269902;CP011329,269743,269902;CP010319…
HF952104	Mauve	SHARED	269911	271698	.	.	.	Notes=Lenght1787	AE009948,269911,271698;CP000114,269911,271698;CP003810,269911,271698;CP007631,269911,271698;CP010867,269911,271698;CP011325,269911,271698;CP011326,269911,271698;CP011327,269911,271698;CP011329,269911,271698;CP012419,269911,271698;CP013202,269911,271698;
HF952104	Mauve	SHARED	271699	271743	.	.	.	Notes=Lenght44	AE009948,271699,271743;CP000114,271699,271743;CP003810,271699,271743;CP003919,271699,271743;HF952106,271699,271743;HF952105,271699,271743;CP007482,271699,271743;CP007565,271699,271743;HG939456,271699,271743;CP007631,271699,271743;FO393392,271699,271743;CP010867,271699,271743;CP011325,271699,271743;CP011326,271699,271743;CP011327,271699,271743;CP011328,271699,271743;CP011329,271699,271743;CP010319…
HF952104	Mauve	SHARED	271744	271765	.	.	.	Notes=Lenght21	AE009948,271744,271765;CP000114,271744,271765;CP003810,271744,271765;CP003919,271744,271765;HF952106,271744,271765;HF952105,271744,271765;CP007482,271744,271765;CP007565,271744,271765;HG939456,271744,271765;CP007631,271744,271765;CP007632,271744,271765;FO393392,271744,271765;CP010867,271744,271765;CP011325,271744,271765;CP011326,271744,271765;CP011327,271744,271765;CP011328,271744,271765;CP011329…
HF952104	Mauve	SHARED	271766	271802	.	.	.	Notes=Lenght36	AL732656,271766,271802;AE009948,271766,271802;CP000114,271766,271802;CP003810,271766,271802;CP003919,271766,271802;HF952106,271766,271802;HF952105,271766,271802;CP007482,271766,271802;CP007565,271766,271802;HG939456,271766,271802;CP007631,271766,271802;CP007632,271766,271802;CP007572,271766,271802;CP007571,271766,271802;CP007570,271766,271802;FO393392,271766,271802;CP010867,271766,271802;CP011325…
HF952104	Mauve	SHARED	274256	276177	.	.	.	Notes=Lenght1921	AL732656,274256,276177;AE009948,274256,276177;CP000114,274256,276177;CP003810,274256,276177;HF952106,274256,276177;HF952105,274256,276177;HG939456,274256,276177;CP007631,274256,276177;CP007632,274256,276177;CP006910,274256,276177;CP007572,274256,276177;CP007571,274256,276177;CP007570,274256,276177;CP010867,274256,276177;CP011325,274256,276177;CP011326,274256,276177;CP011327,274256,276177;CP011329…
HF952104	Mauve	SHARED	277834	277857	.	.	.	Notes=Lenght23	AL732656,277834,277857;AE009948,277834,277857;CP000114,277834,277857;CP003810,277834,277857;HF952106,277834,277857;HF952105,277834,277857;CP007482,277834,277857;CP007565,277834,277857;HG939456,277834,277857;CP007631,277834,277857;CP007632,277834,277857;CP006910,277834,277857;CP007572,277834,277857;CP007571,277834,277857;CP007570,277834,277857;FO393392,277834,277857;CP010867,277834,277857;CP011325…
HF952104	Mauve	SHARED	288681	289253	.	.	.	Notes=Lenght572	AL732656,288681,289253;AE009948,288681,289253;CP000114,288681,289253;CP003810,288681,289253;HF952106,288681,289253;HF952105,288681,289253;HG939456,288681,289253;CP007631,288681,289253;CP007632,288681,289253;CP006910,288681,289253;CP007572,288681,289253;CP007571,288681,289253;CP007570,288681,289253;CP010867,288681,289253;CP011325,288681,289253;CP011326,288681,289253;CP011327,288681,289253;CP011329…
HF952104	Mauve	SHARED	292556	292923	.	.	.	Notes=Lenght367	AL732656,292556,292923;AE009948,292556,292923;CP000114,292556,292923;CP003810,292556,292923;HF952106,292556,292923;HF952105,292556,292923;CP007482,292556,292923;CP007565,292556,292923;HG939456,292556,292923;CP007631,292556,292923;CP007632,292556,292923;CP006910,292556,292923;CP007572,292556,292923;CP007571,292556,292923;CP007570,292556,292923;FO393392,292556,292923;CP010867,292556,292923;CP011325…
HF952104	Mauve	SHARED	292924	293079	.	.	.	Notes=Lenght155	AL732656,292924,293079;AE009948,292924,293079;CP000114,292924,293079;CP003810,292924,293079;HF952106,292924,293079;HF952105,292924,293079;HG939456,292924,293079;CP007631,292924,293079;CP007632,292924,293079;CP006910,292924,293079;CP007572,292924,293079;CP007571,292924,293079;CP007570,292924,293079;CP010867,292924,293079;CP011325,292924,293079;CP011326,292924,293079;CP011327,292924,293079;CP011329…
HF952104	Mauve	SHARED	298800	299907	.	.	.	Notes=Lenght1107	AL732656,298800,299907;AE009948,298800,299907;CP000114,298800,299907;CP003810,298800,299907;CP003919,298800,299907;HF952106,298800,299907;HF952105,298800,299907;HG939456,298800,299907;CP007631,298800,299907;CP007632,298800,299907;CP006910,298800,299907;CP007572,298800,299907;CP007571,298800,299907;CP007570,298800,299907;CP010867,298800,299907;CP011325,298800,299907;CP011326,298800,299907;CP011327…
HF952104	Mauve	SHARED	315926	316016	.	.	.	Notes=Lenght90	AL732656,315926,316016;AE009948,315926,316016;CP000114,315926,316016;CP003810,315926,316016;HF952106,315926,316016;HF952105,315926,316016;CP007482,315926,316016;CP007565,315926,316016;HG939456,315926,316016;CP007631,315926,316016;CP007632,315926,316016;CP006910,315926,316016;CP007572,315926,316016;CP007571,315926,316016;CP007570,315926,316016;FO393392,315926,316016;CP010867,315926,316016;CP011325…
HF952104	Mauve	SHARED	327286	328639	.	.	.	Notes=Lenght1353	AL732656,327286,328639;AE009948,327286,328639;CP000114,327286,328639;CP003810,327286,328639;CP003919,327286,328639;HF952106,327286,328639;HF952105,327286,328639;CP007482,327286,328639;CP007565,327286,328639;HG939456,327286,328639;CP007631,327286,328639;CP006910,327286,328639;CP007572,327286,328639;CP007571,327286,328639;CP007570,327286,328639;FO393392,327286,328639;CP010867,327286,328639;CP011325…
HF952104	Mauve	SHARED	328640	328796	.	.	.	Notes=Lenght156	AL732656,328640,328796;AE009948,328640,328796;CP000114,328640,328796;CP003810,328640,328796;CP003919,328640,328796;HF952106,328640,328796;HF952105,328640,328796;CP007482,328640,328796;CP007565,328640,328796;HG939456,328640,328796;CP007631,328640,328796;CP006910,328640,328796;CP007572,328640,328796;CP007571,328640,328796;CP007570,328640,328796;FO393392,328640,328796;CP010867,328640,328796;CP011325…
HF952104	Mauve	SHARED	328961	329002	.	.	.	Notes=Lenght41	AL732656,328961,329002;AE009948,328961,329002;CP000114,328961,329002;CP003810,328961,329002;CP003919,328961,329002;HF952106,328961,329002;CP007482,328961,329002;CP007565,328961,329002;HG939456,328961,329002;CP007631,328961,329002;CP007632,328961,329002;CP006910,328961,329002;CP007572,328961,329002;CP007571,328961,329002;CP007570,328961,329002;FO393392,328961,329002;CP010867,328961,329002;CP011325…
HF952104	Mauve	SHARED	329003	329038	.	.	.	Notes=Lenght35	AL732656,329003,329038;AE009948,329003,329038;CP000114,329003,329038;CP003810,329003,329038;CP003919,329003,329038;HF952106,329003,329038;CP007482,329003,329038;CP007565,329003,329038;CP007631,329003,329038;CP006910,329003,329038;CP007572,329003,329038;CP007571,329003,329038;CP007570,329003,329038;FO393392,329003,329038;CP010867,329003,329038;CP011325,329003,329038;CP011326,329003,329038;CP011327…
HF952104	Mauve	SHARED	329056	329067	.	.	.	Notes=Lenght11	AL732656,329056,329067;AE009948,329056,329067;CP000114,329056,329067;CP003810,329056,329067;HF952106,329056,329067;HF952105,329056,329067;CP007482,329056,329067;CP007565,329056,329067;HG939456,329056,329067;CP007631,329056,329067;CP007632,329056,329067;CP006910,329056,329067;CP007572,329056,329067;CP007571,329056,329067;CP007570,329056,329067;FO393392,329056,329067;CP010867,329056,329067;CP011325…
HF952104	Mauve	SHARED	347581	353158	.	.	.	Notes=Lenght5577	AL732656,347581,353158;AE009948,347581,353158;CP000114,347581,353158;CP003810,347581,353158;HF952106,347581,353158;HF952105,347581,353158;HG939456,347581,353158;CP007631,347581,353158;CP007632,347581,353158;CP006910,347581,353158;CP007572,347581,353158;CP007571,347581,353158;CP007570,347581,353158;CP010867,347581,353158;CP011325,347581,353158;CP011326,347581,353158;CP011327,347581,353158;CP011329…
HF952104	Mauve	SHARED	358894	358929	.	.	.	Notes=Lenght35	AL732656,358894,358929;AE009948,358894,358929;CP000114,358894,358929;CP003810,358894,358929;CP003919,358894,358929;HF952106,358894,358929;HF952105,358894,358929;CP007482,358894,358929;CP007565,358894,358929;HG939456,358894,358929;CP007631,358894,358929;CP007632,358894,358929;CP006910,358894,358929;CP007572,358894,358929;CP007571,358894,358929;CP007570,358894,358929;FO393392,358894,358929;CP010867…
HF952104	Mauve	SHARED	358930	358980	.	.	.	Notes=Lenght50	AL732656,358930,358980;AE009948,358930,358980;CP000114,358930,358980;CP003810,358930,358980;CP003919,358930,358980;HF952106,358930,358980;HF952105,358930,358980;CP007482,358930,358980;CP007565,358930,358980;HG939456,358930,358980;CP007631,358930,358980;CP007632,358930,358980;CP006910,358930,358980;CP007572,358930,358980;CP007571,358930,358980;CP007570,358930,358980;FO393392,358930,358980;CP010867…
HF952104	Mauve	SHARED	358981	359038	.	.	.	Notes=Lenght57	AL732656,358981,359038;AE009948,358981,359038;CP003810,358981,359038;CP003919,358981,359038;HF952106,358981,359038;HF952105,358981,359038;CP007482,358981,359038;CP007565,358981,359038;HG939456,358981,359038;CP007631,358981,359038;CP007632,358981,359038;CP006910,358981,359038;CP007572,358981,359038;CP007571,358981,359038;CP007570,358981,359038;FO393392,358981,359038;CP010867,358981,359038;CP011326…
HF952104	Mauve	SHARED	359039	359418	.	.	.	Notes=Lenght379	AL732656,359039,359418;AE009948,359039,359418;CP003810,359039,359418;CP003919,359039,359418;HF952106,359039,359418;HF952105,359039,359418;CP007482,359039,359418;CP007565,359039,359418;HG939456,359039,359418;CP007631,359039,359418;CP007632,359039,359418;CP006910,359039,359418;CP007572,359039,359418;CP007571,359039,359418;CP007570,359039,359418;FO393392,359039,359418;CP010867,359039,359418;CP011328…
HF952104	Mauve	SHARED	359419	359512	.	.	.	Notes=Lenght93	AL732656,359419,359512;AE009948,359419,359512;CP000114,359419,359512;CP003810,359419,359512;CP003919,359419,359512;HF952106,359419,359512;HF952105,359419,359512;CP007482,359419,359512;CP007565,359419,359512;HG939456,359419,359512;CP007631,359419,359512;CP007632,359419,359512;CP006910,359419,359512;CP007572,359419,359512;CP007571,359419,359512;CP007570,359419,359512;FO393392,359419,359512;CP010867…
HF952104	Mauve	SHARED	359513	359628	.	.	.	Notes=Lenght115	AL732656,359513,359628;AE009948,359513,359628;CP000114,359513,359628;CP003810,359513,359628;CP003919,359513,359628;HF952106,359513,359628;HF952105,359513,359628;CP007482,359513,359628;CP007565,359513,359628;HG939456,359513,359628;CP007631,359513,359628;CP007632,359513,359628;CP006910,359513,359628;CP007572,359513,359628;CP007571,359513,359628;CP007570,359513,359628;FO393392,359513,359628;CP010867…
HF952104	Mauve	SHARED	359665	359678	.	.	.	Notes=Lenght13	AE009948,359665,359678;CP007631,359665,359678;CP010867,359665,359678;CP011326,359665,359678;CP011329,359665,359678;CP012419,359665,359678;CP013202,359665,359678;
HF952104	Mauve	SHARED	359679	359710	.	.	.	Notes=Lenght31	AL732656,359679,359710;AE009948,359679,359710;CP000114,359679,359710;CP003810,359679,359710;CP003919,359679,359710;HF952106,359679,359710;HF952105,359679,359710;CP007482,359679,359710;HG939456,359679,359710;CP007631,359679,359710;CP007632,359679,359710;CP006910,359679,359710;CP007572,359679,359710;CP007571,359679,359710;CP007570,359679,359710;FO393392,359679,359710;CP010867,359679,359710;CP011325…
HF952104	Mauve	SHARED	359831	360032	.	.	.	Notes=Lenght201	AL732656,359831,360032;AE009948,359831,360032;CP000114,359831,360032;CP003810,359831,360032;CP003919,359831,360032;HF952106,359831,360032;HF952105,359831,360032;CP007482,359831,360032;CP007565,359831,360032;HG939456,359831,360032;CP007631,359831,360032;CP007632,359831,360032;CP006910,359831,360032;CP007572,359831,360032;CP007571,359831,360032;CP007570,359831,360032;FO393392,359831,360032;CP010867…
HF952104	Mauve	SHARED	360033	360061	.	.	.	Notes=Lenght28	AE009948,360033,360061;CP000114,360033,360061;CP003810,360033,360061;CP003919,360033,360061;HF952106,360033,360061;HF952105,360033,360061;CP007482,360033,360061;CP007565,360033,360061;HG939456,360033,360061;CP007631,360033,360061;CP007632,360033,360061;CP006910,360033,360061;FO393392,360033,360061;CP010867,360033,360061;CP011325,360033,360061;CP011326,360033,360061;CP011328,360033,360061;CP011329…
HF952104	Mauve	SHARED	360062	360080	.	.	.	Notes=Lenght18	AE009948,360062,360080;CP000114,360062,360080;CP003810,360062,360080;CP007631,360062,360080;CP010867,360062,360080;CP011325,360062,360080;CP011326,360062,360080;CP011329,360062,360080;CP013202,360062,360080;
HF952104	Mauve	SHARED	360081	360162	.	.	.	Notes=Lenght81	AE009948,360081,360162;CP000114,360081,360162;CP003810,360081,360162;CP007631,360081,360162;CP010867,360081,360162;CP011326,360081,360162;CP011329,360081,360162;CP013202,360081,360162;
HF952104	Mauve	SHARED	360163	360228	.	.	.	Notes=Lenght65	AL732656,360163,360228;AE009948,360163,360228;CP000114,360163,360228;CP003810,360163,360228;CP003919,360163,360228;HF952106,360163,360228;HF952105,360163,360228;CP007482,360163,360228;CP007565,360163,360228;HG939456,360163,360228;CP007631,360163,360228;CP007632,360163,360228;CP006910,360163,360228;CP007572,360163,360228;CP007571,360163,360228;CP007570,360163,360228;FO393392,360163,360228;CP010867…
HF952104	Mauve	SHARED	360229	360430	.	.	.	Notes=Lenght201	AL732656,360229,360430;AE009948,360229,360430;CP003810,360229,360430;CP003919,360229,360430;HF952106,360229,360430;HF952105,360229,360430;CP007482,360229,360430;CP007565,360229,360430;HG939456,360229,360430;CP007631,360229,360430;CP007632,360229,360430;CP006910,360229,360430;CP007572,360229,360430;CP007571,360229,360430;CP007570,360229,360430;FO393392,360229,360430;CP010867,360229,360430;CP011325…
HF952104	Mauve	SHARED	360681	360926	.	.	.	Notes=Lenght245	AL732656,360681,360926;AE009948,360681,360926;CP000114,360681,360926;CP003810,360681,360926;CP003919,360681,360926;HF952106,360681,360926;HF952105,360681,360926;CP007482,360681,360926;CP007565,360681,360926;HG939456,360681,360926;CP007631,360681,360926;CP007632,360681,360926;CP006910,360681,360926;CP007572,360681,360926;CP007571,360681,360926;CP007570,360681,360926;FO393392,360681,360926;CP010867…
HF952104	Mauve	SHARED	360931	360976	.	.	.	Notes=Lenght45	AE009948,360931,360976;CP003919,360931,360976;HF952106,360931,360976;HF952105,360931,360976;CP007482,360931,360976;CP007565,360931,360976;HG939456,360931,360976;CP007631,360931,360976;CP007632,360931,360976;CP006910,360931,360976;FO393392,360931,360976;CP010867,360931,360976;CP011325,360931,360976;CP011326,360931,360976;CP011328,360931,360976;CP011329,360931,360976;CP010319,360931,360976;CP013202…
HF952104	Mauve	SHARED	360977	360997	.	.	.	Notes=Lenght20	AL732656,360977,360997;AE009948,360977,360997;CP000114,360977,360997;CP003919,360977,360997;HF952106,360977,360997;HF952105,360977,360997;CP007482,360977,360997;CP007565,360977,360997;HG939456,360977,360997;CP007631,360977,360997;CP007632,360977,360997;CP006910,360977,360997;CP007572,360977,360997;CP007571,360977,360997;CP007570,360977,360997;FO393392,360977,360997;CP010867,360977,360997;CP011325…
HF952104	Mauve	SHARED	360998	361097	.	.	.	Notes=Lenght99	AE009948,360998,361097;CP003919,360998,361097;HF952106,360998,361097;HF952105,360998,361097;CP007482,360998,361097;CP007565,360998,361097;HG939456,360998,361097;CP007631,360998,361097;CP007632,360998,361097;CP006910,360998,361097;FO393392,360998,361097;CP010867,360998,361097;CP011328,360998,361097;CP011329,360998,361097;CP010319,360998,361097;CP012419,360998,361097;CP013202,360998,361097;
HF952104	Mauve	SHARED	361098	361159	.	.	.	Notes=Lenght61	AL732656,361098,361159;AE009948,361098,361159;CP000114,361098,361159;CP003919,361098,361159;HF952106,361098,361159;HF952105,361098,361159;CP007482,361098,361159;CP007565,361098,361159;HG939456,361098,361159;CP007631,361098,361159;CP007632,361098,361159;CP006910,361098,361159;CP007572,361098,361159;CP007571,361098,361159;CP007570,361098,361159;FO393392,361098,361159;CP010867,361098,361159;CP011325…
HF952104	Mauve	SHARED	361427	361497	.	.	.	Notes=Lenght70	AE009948,361427,361497;CP007631,361427,361497;CP010867,361427,361497;CP011329,361427,361497;CP013202,361427,361497;
HF952104	Mauve	SHARED	361531	361679	.	.	.	Notes=Lenght148	AL732656,361531,361679;AE009948,361531,361679;CP000114,361531,361679;CP003810,361531,361679;CP003919,361531,361679;HF952106,361531,361679;HF952105,361531,361679;CP007482,361531,361679;CP007565,361531,361679;HG939456,361531,361679;CP007631,361531,361679;CP007632,361531,361679;CP006910,361531,361679;CP007572,361531,361679;CP007571,361531,361679;CP007570,361531,361679;FO393392,361531,361679;CP010867…
HF952104	Mauve	SHARED	361681	361744	.	.	.	Notes=Lenght63	AE009948,361681,361744;CP003810,361681,361744;CP007631,361681,361744;CP010867,361681,361744;CP011327,361681,361744;CP011329,361681,361744;CP012419,361681,361744;CP013202,361681,361744;
HF952104	Mauve	SHARED	361875	361900	.	.	.	Notes=Lenght25	AE009948,361875,361900;CP003810,361875,361900;CP007631,361875,361900;CP010867,361875,361900;CP011327,361875,361900;CP011329,361875,361900;CP012419,361875,361900;CP013202,361875,361900;
HF952104	Mauve	SHARED	361901	361929	.	.	.	Notes=Lenght28	AE009948,361901,361929;CP003810,361901,361929;CP007631,361901,361929;CP010867,361901,361929;CP011329,361901,361929;CP012419,361901,361929;CP013202,361901,361929;
HF952104	Mauve	SHARED	361930	361949	.	.	.	Notes=Lenght19	AL732656,361930,361949;AE009948,361930,361949;CP000114,361930,361949;CP003810,361930,361949;CP003919,361930,361949;HF952106,361930,361949;HF952105,361930,361949;CP007482,361930,361949;HG939456,361930,361949;CP007631,361930,361949;CP007632,361930,361949;CP006910,361930,361949;CP007572,361930,361949;CP007571,361930,361949;CP007570,361930,361949;FO393392,361930,361949;CP010867,361930,361949;CP011325…
HF952104	Mauve	SHARED	362131	362280	.	.	.	Notes=Lenght149	AE009948,362131,362280;CP007631,362131,362280;CP010867,362131,362280;CP011329,362131,362280;CP013202,362131,362280;
HF952104	Mauve	SHARED	362281	362330	.	.	.	Notes=Lenght49	AE009948,362281,362330;CP007631,362281,362330;CP010867,362281,362330;CP011327,362281,362330;CP011329,362281,362330;CP013202,362281,362330;
HF952104	Mauve	SHARED	362331	362418	.	.	.	Notes=Lenght87	AL732656,362331,362418;AE009948,362331,362418;CP000114,362331,362418;CP003919,362331,362418;HF952106,362331,362418;HF952105,362331,362418;CP007482,362331,362418;CP007565,362331,362418;HG939456,362331,362418;CP007631,362331,362418;CP007632,362331,362418;CP006910,362331,362418;CP007572,362331,362418;CP007571,362331,362418;CP007570,362331,362418;FO393392,362331,362418;CP010867,362331,362418;CP011325…
HF952104	Mauve	SHARED	362419	362430	.	.	.	Notes=Lenght11	AE009948,362419,362430;CP007631,362419,362430;CP010867,362419,362430;CP011329,362419,362430;CP013202,362419,362430;
HF952104	Mauve	SHARED	362431	362530	.	.	.	Notes=Lenght99	AL732656,362431,362530;AE009948,362431,362530;CP000114,362431,362530;CP003919,362431,362530;HF952106,362431,362530;HF952105,362431,362530;CP007482,362431,362530;CP007565,362431,362530;HG939456,362431,362530;CP007631,362431,362530;CP007632,362431,362530;CP006910,362431,362530;CP007572,362431,362530;CP007571,362431,362530;CP007570,362431,362530;FO393392,362431,362530;CP010867,362431,362530;CP011325…
HF952104	Mauve	SHARED	362531	362680	.	.	.	Notes=Lenght149	AL732656,362531,362680;AE009948,362531,362680;CP000114,362531,362680;CP003919,362531,362680;HF952106,362531,362680;HF952105,362531,362680;CP007482,362531,362680;CP007565,362531,362680;HG939456,362531,362680;CP007631,362531,362680;CP007632,362531,362680;CP006910,362531,362680;CP007572,362531,362680;CP007571,362531,362680;CP007570,362531,362680;FO393392,362531,362680;CP010867,362531,362680;CP011327…
HF952104	Mauve	SHARED	362681	362715	.	.	.	Notes=Lenght34	AE009948,362681,362715;CP000114,362681,362715;CP003919,362681,362715;HF952106,362681,362715;HF952105,362681,362715;CP007482,362681,362715;CP007565,362681,362715;HG939456,362681,362715;CP007631,362681,362715;CP007632,362681,362715;CP006910,362681,362715;FO393392,362681,362715;CP010867,362681,362715;CP011327,362681,362715;CP011328,362681,362715;CP011329,362681,362715;CP010319,362681,362715;CP013202…
HF952104	Mauve	SHARED	362716	362729	.	.	.	Notes=Lenght13	AE009948,362716,362729;CP000114,362716,362729;CP007631,362716,362729;CP010867,362716,362729;CP011327,362716,362729;CP011329,362716,362729;CP013202,362716,362729;
HF952104	Mauve	SHARED	362730	362934	.	.	.	Notes=Lenght204	AE009948,362730,362934;CP000114,362730,362934;CP003919,362730,362934;HF952106,362730,362934;HF952105,362730,362934;CP007482,362730,362934;CP007565,362730,362934;HG939456,362730,362934;CP007631,362730,362934;CP007632,362730,362934;CP006910,362730,362934;FO393392,362730,362934;CP010867,362730,362934;CP011326,362730,362934;CP011327,362730,362934;CP011328,362730,362934;CP011329,362730,362934;CP010319…
HF952104	Mauve	SHARED	376106	377179	.	.	.	Notes=Lenght1073	AL732656,376106,377179;AE009948,376106,377179;CP000114,376106,377179;CP003810,376106,377179;CP003919,376106,377179;HF952106,376106,377179;HF952105,376106,377179;CP007482,376106,377179;CP007565,376106,377179;HG939456,376106,377179;CP007631,376106,377179;CP007632,376106,377179;CP006910,376106,377179;CP007571,376106,377179;CP007570,376106,377179;FO393392,376106,377179;CP010867,376106,377179;CP011325…
HF952104	Mauve	SHARED	379385	379409	.	.	.	Notes=Lenght24	AL732656,379385,379409;AE009948,379385,379409;CP000114,379385,379409;CP003810,379385,379409;CP003919,379385,379409;HF952106,379385,379409;HF952105,379385,379409;HG939456,379385,379409;CP007631,379385,379409;CP007632,379385,379409;CP006910,379385,379409;CP007572,379385,379409;CP007571,379385,379409;CP007570,379385,379409;CP010867,379385,379409;CP011325,379385,379409;CP011326,379385,379409;CP011327…
HF952104	Mauve	SHARED	382686	382697	.	.	.	Notes=Lenght11	AL732656,382686,382697;AE009948,382686,382697;CP000114,382686,382697;CP003810,382686,382697;CP003919,382686,382697;HF952106,382686,382697;HF952105,382686,382697;CP007482,382686,382697;CP007565,382686,382697;HG939456,382686,382697;CP007631,382686,382697;CP007632,382686,382697;CP006910,382686,382697;CP007572,382686,382697;CP007571,382686,382697;CP007570,382686,382697;FO393392,382686,382697;CP010867…
HF952104	Mauve	SHARED	405707	406162	.	.	.	Notes=Lenght455	AL732656,405707,406162;AE009948,405707,406162;CP000114,405707,406162;CP003810,405707,406162;HF952106,405707,406162;HF952105,405707,406162;CP007482,405707,406162;CP007565,405707,406162;HG939456,405707,406162;CP007631,405707,406162;CP007632,405707,406162;CP006910,405707,406162;CP007572,405707,406162;CP007571,405707,406162;CP007570,405707,406162;FO393392,405707,406162;CP010867,405707,406162;CP011325…
HF952104	Mauve	SHARED	410905	411354	.	.	.	Notes=Lenght449	AL732656,410905,411354;AE009948,410905,411354;CP000114,410905,411354;CP003810,410905,411354;CP003919,410905,411354;HF952106,410905,411354;HF952105,410905,411354;CP007482,410905,411354;CP007565,410905,411354;HG939456,410905,411354;CP007631,410905,411354;CP006910,410905,411354;CP007572,410905,411354;CP007571,410905,411354;CP007570,410905,411354;FO393392,410905,411354;CP010867,410905,411354;CP011325…
HF952104	Mauve	SHARED	412104	413681	.	.	.	Notes=Lenght1577	AL732656,412104,413681;AE009948,412104,413681;CP000114,412104,413681;CP003810,412104,413681;HF952106,412104,413681;HF952105,412104,413681;CP007482,412104,413681;CP007565,412104,413681;HG939456,412104,413681;CP007631,412104,413681;CP007632,412104,413681;CP006910,412104,413681;CP007572,412104,413681;CP007571,412104,413681;CP007570,412104,413681;FO393392,412104,413681;CP010867,412104,413681;CP011325…
HF952104	Mauve	SHARED	416898	416923	.	.	.	Notes=Lenght25	AL732656,416898,416923;AE009948,416898,416923;CP000114,416898,416923;CP003810,416898,416923;HF952106,416898,416923;HF952105,416898,416923;CP007482,416898,416923;CP007565,416898,416923;HG939456,416898,416923;CP007631,416898,416923;CP007632,416898,416923;CP006910,416898,416923;CP007572,416898,416923;CP007571,416898,416923;CP007570,416898,416923;FO393392,416898,416923;CP010867,416898,416923;CP011325…
HF952104	Mauve	SHARED	419941	419990	.	.	.	Notes=Lenght49	AL732656,419941,419990;AE009948,419941,419990;CP000114,419941,419990;CP003810,419941,419990;HF952106,419941,419990;HF952105,419941,419990;CP007482,419941,419990;CP007565,419941,419990;HG939456,419941,419990;CP007631,419941,419990;CP007632,419941,419990;CP006910,419941,419990;CP007572,419941,419990;CP007571,419941,419990;CP007570,419941,419990;FO393392,419941,419990;CP010867,419941,419990;CP011325…
HF952104	Mauve	SHARED	422016	422114	.	.	.	Notes=Lenght98	AL732656,422016,422114;AE009948,422016,422114;CP000114,422016,422114;CP003810,422016,422114;CP003919,422016,422114;HF952106,422016,422114;HF952105,422016,422114;CP007482,422016,422114;CP007565,422016,422114;CP007631,422016,422114;CP007632,422016,422114;CP006910,422016,422114;CP007572,422016,422114;CP007571,422016,422114;CP007570,422016,422114;FO393392,422016,422114;CP010867,422016,422114;CP011325…
HF952104	Mauve	SHARED	426888	426979	.	.	.	Notes=Lenght91	AL732656,426888,426979;AE009948,426888,426979;CP000114,426888,426979;CP003810,426888,426979;CP003919,426888,426979;HF952106,426888,426979;HF952105,426888,426979;HG939456,426888,426979;CP007631,426888,426979;CP007632,426888,426979;CP006910,426888,426979;CP007572,426888,426979;CP007571,426888,426979;CP007570,426888,426979;CP010867,426888,426979;CP011325,426888,426979;CP011326,426888,426979;CP011327…
HF952104	Mauve	SHARED	429581	429649	.	.	.	Notes=Lenght68	AL732656,429581,429649;AE009948,429581,429649;CP000114,429581,429649;CP003810,429581,429649;HF952106,429581,429649;HF952105,429581,429649;CP007482,429581,429649;CP007565,429581,429649;HG939456,429581,429649;CP007631,429581,429649;CP007632,429581,429649;CP006910,429581,429649;CP007572,429581,429649;CP007571,429581,429649;CP007570,429581,429649;FO393392,429581,429649;CP010867,429581,429649;CP011325…
HF952104	Mauve	SHARED	429651	429812	.	.	.	Notes=Lenght161	AL732656,429651,429812;AE009948,429651,429812;CP000114,429651,429812;CP003810,429651,429812;HG939456,429651,429812;CP007631,429651,429812;CP007632,429651,429812;CP006910,429651,429812;CP007572,429651,429812;CP007571,429651,429812;CP007570,429651,429812;CP010867,429651,429812;CP011325,429651,429812;CP011326,429651,429812;CP011327,429651,429812;CP011329,429651,429812;CP012419,429651,429812;CP013202…
HF952104	Mauve	SHARED	429813	432263	.	.	.	Notes=Lenght2450	AE009948,429813,432263;CP000114,429813,432263;CP003810,429813,432263;CP003919,429813,432263;HF952106,429813,432263;HF952105,429813,432263;CP007482,429813,432263;CP007565,429813,432263;CP007631,429813,432263;FO393392,429813,432263;CP010867,429813,432263;CP011325,429813,432263;CP011326,429813,432263;CP011327,429813,432263;CP011328,429813,432263;CP011329,429813,432263;CP010319,429813,432263;CP012419…
HF952104	Mauve	SHARED	432264	432423	.	.	.	Notes=Lenght159	AE009948,432264,432423;CP000114,432264,432423;CP003810,432264,432423;CP003919,432264,432423;HF952106,432264,432423;HF952105,432264,432423;CP007482,432264,432423;CP007565,432264,432423;CP007631,432264,432423;CP006910,432264,432423;FO393392,432264,432423;CP010867,432264,432423;CP011325,432264,432423;CP011326,432264,432423;CP011327,432264,432423;CP011328,432264,432423;CP011329,432264,432423;CP010319…
HF952104	Mauve	SHARED	435866	436088	.	.	.	Notes=Lenght222	AL732656,435866,436088;AE009948,435866,436088;CP000114,435866,436088;CP003810,435866,436088;CP003919,435866,436088;HF952106,435866,436088;HF952105,435866,436088;CP007482,435866,436088;CP007565,435866,436088;CP007631,435866,436088;CP007632,435866,436088;CP006910,435866,436088;CP007572,435866,436088;CP007571,435866,436088;CP007570,435866,436088;FO393392,435866,436088;CP010867,435866,436088;CP011325…
HF952104	Mauve	SHARED	436089	436343	.	.	.	Notes=Lenght254	AL732656,436089,436343;AE009948,436089,436343;CP000114,436089,436343;CP003810,436089,436343;CP003919,436089,436343;HF952106,436089,436343;HF952105,436089,436343;CP007482,436089,436343;CP007565,436089,436343;CP007631,436089,436343;CP007632,436089,436343;CP006910,436089,436343;CP007572,436089,436343;CP007571,436089,436343;CP007570,436089,436343;FO393392,436089,436343;CP010867,436089,436343;CP011325…
HF952104	Mauve	SHARED	436569	436667	.	.	.	Notes=Lenght98	AL732656,436569,436667;AE009948,436569,436667;CP000114,436569,436667;CP003810,436569,436667;CP003919,436569,436667;HF952106,436569,436667;HF952105,436569,436667;CP007482,436569,436667;CP007565,436569,436667;HG939456,436569,436667;CP007631,436569,436667;CP006910,436569,436667;CP007572,436569,436667;CP007571,436569,436667;CP007570,436569,436667;FO393392,436569,436667;CP010867,436569,436667;CP011325…
HF952104	Mauve	SHARED	440815	440826	.	.	.	Notes=Lenght11	AL732656,440815,440826;AE009948,440815,440826;CP000114,440815,440826;CP003810,440815,440826;CP003919,440815,440826;HF952105,440815,440826;CP007482,440815,440826;CP007565,440815,440826;HG939456,440815,440826;CP007631,440815,440826;CP007632,440815,440826;CP006910,440815,440826;CP007572,440815,440826;CP007571,440815,440826;CP007570,440815,440826;FO393392,440815,440826;CP010867,440815,440826;CP011325…
HF952104	Mauve	SHARED	440827	441477	.	.	.	Notes=Lenght650	AL732656,440827,441477;AE009948,440827,441477;CP000114,440827,441477;CP003810,440827,441477;CP003919,440827,441477;CP007482,440827,441477;CP007565,440827,441477;HG939456,440827,441477;CP007631,440827,441477;CP007632,440827,441477;CP006910,440827,441477;CP007572,440827,441477;CP007571,440827,441477;CP007570,440827,441477;FO393392,440827,441477;CP010867,440827,441477;CP011325,440827,441477;CP011326…
HF952104	Mauve	SHARED	447135	447156	.	.	.	Notes=Lenght21	AL732656,447135,447156;AE009948,447135,447156;CP000114,447135,447156;CP003810,447135,447156;CP003919,447135,447156;HF952106,447135,447156;HF952105,447135,447156;CP007482,447135,447156;HG939456,447135,447156;CP007631,447135,447156;CP007632,447135,447156;CP006910,447135,447156;CP007572,447135,447156;CP007571,447135,447156;CP007570,447135,447156;FO393392,447135,447156;CP010867,447135,447156;CP011325…
HF952104	Mauve	SHARED	447337	447750	.	.	.	Notes=Lenght413	AL732656,447337,447750;AE009948,447337,447750;CP000114,447337,447750;CP003810,447337,447750;CP003919,447337,447750;HF952106,447337,447750;HF952105,447337,447750;HG939456,447337,447750;CP007631,447337,447750;CP007632,447337,447750;CP006910,447337,447750;CP007572,447337,447750;CP007571,447337,447750;CP007570,447337,447750;CP010867,447337,447750;CP011325,447337,447750;CP011326,447337,447750;CP011327…
HF952104	Mauve	SHARED	449339	449481	.	.	.	Notes=Lenght142	AL732656,449339,449481;AE009948,449339,449481;CP000114,449339,449481;CP003810,449339,449481;CP003919,449339,449481;HF952106,449339,449481;HF952105,449339,449481;HG939456,449339,449481;CP007631,449339,449481;CP007632,449339,449481;CP006910,449339,449481;CP007572,449339,449481;CP007571,449339,449481;CP007570,449339,449481;CP010867,449339,449481;CP011325,449339,449481;CP011326,449339,449481;CP011327…
HF952104	Mauve	SHARED	449751	449863	.	.	.	Notes=Lenght112	AL732656,449751,449863;AE009948,449751,449863;CP000114,449751,449863;CP003810,449751,449863;CP003919,449751,449863;HF952106,449751,449863;CP007482,449751,449863;CP007565,449751,449863;HG939456,449751,449863;CP007631,449751,449863;CP007632,449751,449863;CP006910,449751,449863;CP007572,449751,449863;CP007571,449751,449863;CP007570,449751,449863;FO393392,449751,449863;CP010867,449751,449863;CP011325…
HF952104	Mauve	SHARED	449864	449923	.	.	.	Notes=Lenght59	AL732656,449864,449923;CP000114,449864,449923;CP003810,449864,449923;CP003919,449864,449923;HF952106,449864,449923;CP007482,449864,449923;CP007565,449864,449923;HG939456,449864,449923;CP007632,449864,449923;CP006910,449864,449923;CP007572,449864,449923;CP007571,449864,449923;CP007570,449864,449923;FO393392,449864,449923;CP010867,449864,449923;CP011325,449864,449923;CP011326,449864,449923;CP011327…
HF952104	Mauve	SHARED	449924	450623	.	.	.	Notes=Lenght699	AL732656,449924,450623;AE009948,449924,450623;CP000114,449924,450623;CP003810,449924,450623;CP003919,449924,450623;HF952106,449924,450623;CP007482,449924,450623;CP007565,449924,450623;HG939456,449924,450623;CP007631,449924,450623;CP007632,449924,450623;CP006910,449924,450623;CP007572,449924,450623;CP007571,449924,450623;CP007570,449924,450623;FO393392,449924,450623;CP010867,449924,450623;CP011325…
HF952104	Mauve	SHARED	450624	450763	.	.	.	Notes=Lenght139	AL732656,450624,450763;AE009948,450624,450763;CP000114,450624,450763;CP003810,450624,450763;HF952106,450624,450763;CP007482,450624,450763;CP007565,450624,450763;HG939456,450624,450763;CP007631,450624,450763;CP007632,450624,450763;CP006910,450624,450763;CP007572,450624,450763;CP007571,450624,450763;CP007570,450624,450763;FO393392,450624,450763;CP010867,450624,450763;CP011325,450624,450763;CP011326…
HF952104	Mauve	SHARED	450764	453491	.	.	.	Notes=Lenght2727	AL732656,450764,453491;AE009948,450764,453491;CP000114,450764,453491;CP003810,450764,453491;CP003919,450764,453491;HF952106,450764,453491;CP007482,450764,453491;CP007565,450764,453491;HG939456,450764,453491;CP007631,450764,453491;CP007632,450764,453491;CP006910,450764,453491;CP007572,450764,453491;CP007571,450764,453491;CP007570,450764,453491;FO393392,450764,453491;CP010867,450764,453491;CP011325…
HF952104	Mauve	SHARED	455555	457683	.	.	.	Notes=Lenght2128	AL732656,455555,457683;AE009948,455555,457683;CP000114,455555,457683;CP003810,455555,457683;HG939456,455555,457683;CP007631,455555,457683;CP007632,455555,457683;CP007572,455555,457683;CP007571,455555,457683;CP007570,455555,457683;CP010867,455555,457683;CP011325,455555,457683;CP011326,455555,457683;CP011327,455555,457683;CP011329,455555,457683;CP012419,455555,457683;CP013202,455555,457683;
HF952104	Mauve	SHARED	457684	457791	.	.	.	Notes=Lenght107	AL732656,457684,457791;AE009948,457684,457791;CP000114,457684,457791;HG939456,457684,457791;CP007631,457684,457791;CP007632,457684,457791;CP007572,457684,457791;CP007571,457684,457791;CP007570,457684,457791;CP010867,457684,457791;CP011326,457684,457791;CP011327,457684,457791;CP011329,457684,457791;CP012419,457684,457791;CP013202,457684,457791;
HF952104	Mauve	SHARED	457792	457826	.	.	.	Notes=Lenght34	CP010867,457792,457826;CP013202,457792,457826;
HF952104	Mauve	SHARED	457829	457846	.	.	.	Notes=Lenght17	AE009948,457829,457846;CP007631,457829,457846;CP010867,457829,457846;CP013202,457829,457846;
HF952104	Mauve	SHARED	457847	457915	.	.	.	Notes=Lenght68	AL732656,457847,457915;AE009948,457847,457915;CP007631,457847,457915;CP010867,457847,457915;CP013202,457847,457915;
HF952104	Mauve	SHARED	457926	458048	.	.	.	Notes=Lenght122	CP010867,457926,458048;CP013202,457926,458048;
HF952104	Mauve	SHARED	458049	458134	.	.	.	Notes=Lenght85	AL732656,458049,458134;CP010867,458049,458134;CP013202,458049,458134;
HF952104	Mauve	SHARED	458135	458251	.	.	.	Notes=Lenght116	CP010867,458135,458251;CP013202,458135,458251;
HF952104	Mauve	SHARED	458252	458308	.	.	.	Notes=Lenght56	AL732656,458252,458308;AE009948,458252,458308;CP000114,458252,458308;CP007631,458252,458308;CP007632,458252,458308;CP007572,458252,458308;CP007571,458252,458308;CP007570,458252,458308;CP010867,458252,458308;CP011325,458252,458308;CP012419,458252,458308;CP013202,458252,458308;
HF952104	Mauve	SHARED	458309	458332	.	.	.	Notes=Lenght23	AE009948,458309,458332;CP007631,458309,458332;CP010867,458309,458332;CP011329,458309,458332;CP013202,458309,458332;
HF952104	Mauve	SHARED	458333	458382	.	.	.	Notes=Lenght49	AE009948,458333,458382;CP010867,458333,458382;CP011329,458333,458382;CP013202,458333,458382;
HF952104	Mauve	SHARED	458383	458482	.	.	.	Notes=Lenght99	AE009948,458383,458482;CP000114,458383,458482;HG939456,458383,458482;CP007631,458383,458482;CP007632,458383,458482;CP010867,458383,458482;CP011325,458383,458482;CP011329,458383,458482;CP012419,458383,458482;CP013202,458383,458482;
HF952104	Mauve	SHARED	458491	458778	.	.	.	Notes=Lenght287	AE009948,458491,458778;CP000114,458491,458778;CP003810,458491,458778;HG939456,458491,458778;CP007631,458491,458778;CP007632,458491,458778;CP010867,458491,458778;CP011325,458491,458778;CP011326,458491,458778;CP011327,458491,458778;CP011329,458491,458778;CP012419,458491,458778;CP013202,458491,458778;
HF952104	Mauve	SHARED	458779	458792	.	.	.	Notes=Lenght13	CP000114,458779,458792;CP003810,458779,458792;HG939456,458779,458792;CP007631,458779,458792;CP007632,458779,458792;CP010867,458779,458792;CP011325,458779,458792;CP011326,458779,458792;CP011327,458779,458792;CP012419,458779,458792;CP013202,458779,458792;
HF952104	Mauve	SHARED	458793	458827	.	.	.	Notes=Lenght34	AE009948,458793,458827;CP000114,458793,458827;CP003810,458793,458827;HG939456,458793,458827;CP007631,458793,458827;CP007632,458793,458827;CP010867,458793,458827;CP011325,458793,458827;CP011326,458793,458827;CP011327,458793,458827;CP011329,458793,458827;CP012419,458793,458827;CP013202,458793,458827;
HF952104	Mauve	SHARED	458828	458872	.	.	.	Notes=Lenght44	AE009948,458828,458872;HG939456,458828,458872;CP010867,458828,458872;CP011329,458828,458872;CP013202,458828,458872;
HF952104	Mauve	SHARED	458873	459078	.	.	.	Notes=Lenght205	AE009948,458873,459078;CP000114,458873,459078;CP003810,458873,459078;HG939456,458873,459078;CP007631,458873,459078;CP007632,458873,459078;CP010867,458873,459078;CP011325,458873,459078;CP011326,458873,459078;CP011327,458873,459078;CP011329,458873,459078;CP012419,458873,459078;CP013202,458873,459078;
HF952104	Mauve	SHARED	459082	459171	.	.	.	Notes=Lenght89	AE009948,459082,459171;HG939456,459082,459171;CP010867,459082,459171;CP011329,459082,459171;CP013202,459082,459171;
HF952104	Mauve	SHARED	459172	460875	.	.	.	Notes=Lenght1703	AE009948,459172,460875;CP010867,459172,460875;CP011329,459172,460875;CP013202,459172,460875;
HF952104	Mauve	SHARED	460876	461766	.	.	.	Notes=Lenght890	AE009948,460876,461766;CP000114,460876,461766;CP003810,460876,461766;CP007631,460876,461766;CP010867,460876,461766;CP011325,460876,461766;CP011326,460876,461766;CP011327,460876,461766;CP011329,460876,461766;CP012419,460876,461766;CP013202,460876,461766;
HF952104	Mauve	SHARED	461767	462561	.	.	.	Notes=Lenght794	AE009948,461767,462561;CP000114,461767,462561;CP003810,461767,462561;CP007631,461767,462561;CP010867,461767,462561;CP011325,461767,462561;CP011326,461767,462561;CP011327,461767,462561;CP011329,461767,462561;CP012419,461767,462561;CP013202,461767,462561;
HF952104	Mauve	SHARED	462563	464246	.	.	.	Notes=Lenght1683	AE009948,462563,464246;CP000114,462563,464246;CP003810,462563,464246;CP007631,462563,464246;CP010867,462563,464246;CP011325,462563,464246;CP011326,462563,464246;CP011327,462563,464246;CP011329,462563,464246;CP012419,462563,464246;CP013202,462563,464246;
HF952104	Mauve	SHARED	464247	465467	.	.	.	Notes=Lenght1220	AE009948,464247,465467;CP007631,464247,465467;CP010867,464247,465467;CP011329,464247,465467;CP013202,464247,465467;
HF952104	Mauve	SHARED	465468	468132	.	.	.	Notes=Lenght2664	AE009948,465468,468132;CP000114,465468,468132;CP003810,465468,468132;CP007631,465468,468132;CP010867,465468,468132;CP011325,465468,468132;CP011326,465468,468132;CP011327,465468,468132;CP011329,465468,468132;CP012419,465468,468132;CP013202,465468,468132;
HF952104	Mauve	SHARED	468133	468207	.	.	.	Notes=Lenght74	CP000114,468133,468207;CP003810,468133,468207;CP010867,468133,468207;CP011325,468133,468207;CP011326,468133,468207;CP011327,468133,468207;CP012419,468133,468207;CP013202,468133,468207;
HF952104	Mauve	SHARED	468208	469687	.	.	.	Notes=Lenght1479	CP000114,468208,469687;CP003810,468208,469687;CP010867,468208,469687;CP011325,468208,469687;CP011326,468208,469687;CP011327,468208,469687;CP013202,468208,469687;
HF952104	Mauve	SHARED	469688	469712	.	.	.	Notes=Lenght24	AE009948,469688,469712;CP000114,469688,469712;CP003810,469688,469712;CP007631,469688,469712;CP010867,469688,469712;CP011325,469688,469712;CP011326,469688,469712;CP011327,469688,469712;CP011329,469688,469712;CP013202,469688,469712;
HF952104	Mauve	SHARED	469744	470243	.	.	.	Notes=Lenght499	AL732656,469744,470243;AE009948,469744,470243;CP000114,469744,470243;CP003810,469744,470243;CP003919,469744,470243;HF952106,469744,470243;HF952105,469744,470243;CP007482,469744,470243;CP007565,469744,470243;HG939456,469744,470243;CP007631,469744,470243;CP006910,469744,470243;CP007572,469744,470243;CP007571,469744,470243;CP007570,469744,470243;FO393392,469744,470243;CP010867,469744,470243;CP011325…
HF952104	Mauve	SHARED	474478	476004	.	.	.	Notes=Lenght1526	AE009948,474478,476004;CP000114,474478,476004;CP003810,474478,476004;CP007631,474478,476004;CP010867,474478,476004;CP011325,474478,476004;CP011326,474478,476004;CP011327,474478,476004;CP011329,474478,476004;CP012419,474478,476004;CP013202,474478,476004;
HF952104	Mauve	SHARED	476376	476543	.	.	.	Notes=Lenght167	AL732656,476376,476543;AE009948,476376,476543;CP000114,476376,476543;CP003810,476376,476543;HF952106,476376,476543;HF952105,476376,476543;HG939456,476376,476543;CP007631,476376,476543;CP007632,476376,476543;CP006910,476376,476543;CP007572,476376,476543;CP007571,476376,476543;CP007570,476376,476543;CP010867,476376,476543;CP011325,476376,476543;CP011326,476376,476543;CP011327,476376,476543;CP011329…
HF952104	Mauve	SHARED	480023	480437	.	.	.	Notes=Lenght414	AL732656,480023,480437;AE009948,480023,480437;CP000114,480023,480437;CP003810,480023,480437;HF952106,480023,480437;HF952105,480023,480437;CP007482,480023,480437;CP007565,480023,480437;HG939456,480023,480437;CP007631,480023,480437;CP007632,480023,480437;CP006910,480023,480437;CP007572,480023,480437;CP007571,480023,480437;CP007570,480023,480437;FO393392,480023,480437;CP010867,480023,480437;CP011325…
HF952104	Mauve	SHARED	491744	492003	.	.	.	Notes=Lenght259	AL732656,491744,492003;AE009948,491744,492003;CP000114,491744,492003;CP003810,491744,492003;HF952106,491744,492003;HF952105,491744,492003;CP007482,491744,492003;CP007565,491744,492003;HG939456,491744,492003;CP007631,491744,492003;CP007632,491744,492003;CP006910,491744,492003;CP007572,491744,492003;CP007571,491744,492003;CP007570,491744,492003;FO393392,491744,492003;CP010867,491744,492003;CP011325…
HF952104	Mauve	SHARED	492004	492189	.	.	.	Notes=Lenght185	AL732656,492004,492189;AE009948,492004,492189;CP000114,492004,492189;CP003810,492004,492189;HF952106,492004,492189;HF952105,492004,492189;HG939456,492004,492189;CP007631,492004,492189;CP007632,492004,492189;CP006910,492004,492189;CP007572,492004,492189;CP007571,492004,492189;CP007570,492004,492189;CP010867,492004,492189;CP011325,492004,492189;CP011326,492004,492189;CP011327,492004,492189;CP011329…
HF952104	Mauve	SHARED	492190	492283	.	.	.	Notes=Lenght93	AL732656,492190,492283;AE009948,492190,492283;CP000114,492190,492283;CP003810,492190,492283;HF952106,492190,492283;HF952105,492190,492283;CP007482,492190,492283;CP007565,492190,492283;HG939456,492190,492283;CP007631,492190,492283;CP007632,492190,492283;CP006910,492190,492283;CP007572,492190,492283;CP007571,492190,492283;CP007570,492190,492283;FO393392,492190,492283;CP010867,492190,492283;CP011325…
HF952104	Mauve	SHARED	507848	507894	.	.	.	Notes=Lenght46	AL732656,507848,507894;AE009948,507848,507894;CP000114,507848,507894;CP003810,507848,507894;CP003919,507848,507894;HF952106,507848,507894;HF952105,507848,507894;CP007482,507848,507894;CP007565,507848,507894;CP007631,507848,507894;CP007632,507848,507894;CP006910,507848,507894;FO393392,507848,507894;CP010867,507848,507894;CP011325,507848,507894;CP011326,507848,507894;CP011327,507848,507894;CP011328…
HF952104	Mauve	SHARED	508647	508835	.	.	.	Notes=Lenght188	AL732656,508647,508835;AE009948,508647,508835;CP000114,508647,508835;CP003810,508647,508835;HF952106,508647,508835;HF952105,508647,508835;HG939456,508647,508835;CP007631,508647,508835;CP007632,508647,508835;CP006910,508647,508835;CP007572,508647,508835;CP007571,508647,508835;CP007570,508647,508835;CP010867,508647,508835;CP011325,508647,508835;CP011326,508647,508835;CP011327,508647,508835;CP011329…
HF952104	Mauve	SHARED	525303	525383	.	.	.	Notes=Lenght80	AE009948,525303,525383;CP000114,525303,525383;CP003810,525303,525383;CP003919,525303,525383;HF952106,525303,525383;HF952105,525303,525383;CP007482,525303,525383;CP007565,525303,525383;HG939456,525303,525383;CP007631,525303,525383;CP007632,525303,525383;CP006910,525303,525383;FO393392,525303,525383;CP010867,525303,525383;CP011325,525303,525383;CP011326,525303,525383;CP011327,525303,525383;CP011328…
HF952104	Mauve	SHARED	526840	526878	.	.	.	Notes=Lenght38	AL732656,526840,526878;AE009948,526840,526878;CP000114,526840,526878;CP003810,526840,526878;HF952106,526840,526878;HF952105,526840,526878;CP007482,526840,526878;CP007565,526840,526878;HG939456,526840,526878;CP007631,526840,526878;CP007632,526840,526878;CP006910,526840,526878;CP007572,526840,526878;CP007571,526840,526878;CP007570,526840,526878;FO393392,526840,526878;CP010867,526840,526878;CP011325…
HF952104	Mauve	SHARED	530334	530374	.	.	.	Notes=Lenght40	AL732656,530334,530374;AE009948,530334,530374;CP000114,530334,530374;CP003810,530334,530374;HF952106,530334,530374;HF952105,530334,530374;CP007482,530334,530374;CP007565,530334,530374;HG939456,530334,530374;CP007631,530334,530374;CP007632,530334,530374;CP006910,530334,530374;CP007572,530334,530374;CP007571,530334,530374;CP007570,530334,530374;FO393392,530334,530374;CP010867,530334,530374;CP011325…
HF952104	Mauve	SHARED	530375	530436	.	.	.	Notes=Lenght61	AL732656,530375,530436;AE009948,530375,530436;CP000114,530375,530436;CP003810,530375,530436;HF952106,530375,530436;HF952105,530375,530436;HG939456,530375,530436;CP007631,530375,530436;CP007632,530375,530436;CP006910,530375,530436;CP007572,530375,530436;CP007571,530375,530436;CP007570,530375,530436;CP010867,530375,530436;CP011325,530375,530436;CP011326,530375,530436;CP011327,530375,530436;CP011329…
HF952104	Mauve	SHARED	534141	534196	.	.	.	Notes=Lenght55	AE009948,534141,534196;CP000114,534141,534196;CP003810,534141,534196;CP003919,534141,534196;HF952106,534141,534196;HF952105,534141,534196;CP007482,534141,534196;CP007565,534141,534196;HG939456,534141,534196;CP007631,534141,534196;CP007632,534141,534196;CP006910,534141,534196;FO393392,534141,534196;CP010867,534141,534196;CP011325,534141,534196;CP011326,534141,534196;CP011327,534141,534196;CP011328…
HF952104	Mauve	SHARED	536270	536312	.	.	.	Notes=Lenght42	AL732656,536270,536312;AE009948,536270,536312;CP000114,536270,536312;CP003810,536270,536312;HF952106,536270,536312;HF952105,536270,536312;HG939456,536270,536312;CP007631,536270,536312;CP007632,536270,536312;CP006910,536270,536312;CP007572,536270,536312;CP007571,536270,536312;CP007570,536270,536312;CP010867,536270,536312;CP011325,536270,536312;CP011326,536270,536312;CP011327,536270,536312;CP011329…
HF952104	Mauve	SHARED	558594	558623	.	.	.	Notes=Lenght29	AL732656,558594,558623;AE009948,558594,558623;CP000114,558594,558623;CP003810,558594,558623;CP003919,558594,558623;HF952106,558594,558623;HF952105,558594,558623;HG939456,558594,558623;CP007631,558594,558623;CP007632,558594,558623;CP006910,558594,558623;CP007572,558594,558623;CP007571,558594,558623;CP007570,558594,558623;CP010867,558594,558623;CP011325,558594,558623;CP011326,558594,558623;CP011327…
HF952104	Mauve	SHARED	564996	565012	.	.	.	Notes=Lenght16	AE009948,564996,565012;CP007631,564996,565012;CP007632,564996,565012;CP006910,564996,565012;CP007572,564996,565012;CP007571,564996,565012;CP007570,564996,565012;CP010867,564996,565012;CP013202,564996,565012;
HF952104	Mauve	SHARED	565013	572122	.	.	.	Notes=Lenght7109	AL732656,565013,572122;AE009948,565013,572122;CP000114,565013,572122;CP003810,565013,572122;HG939456,565013,572122;CP007631,565013,572122;CP007632,565013,572122;CP006910,565013,572122;CP007572,565013,572122;CP007571,565013,572122;CP007570,565013,572122;CP010867,565013,572122;CP011325,565013,572122;CP011326,565013,572122;CP011327,565013,572122;CP011329,565013,572122;CP012419,565013,572122;CP013202…
HF952104	Mauve	SHARED	572123	572146	.	.	.	Notes=Lenght23	AL732656,572123,572146;AE009948,572123,572146;CP000114,572123,572146;CP003810,572123,572146;CP007631,572123,572146;CP007572,572123,572146;CP007571,572123,572146;CP007570,572123,572146;CP010867,572123,572146;CP011325,572123,572146;CP011326,572123,572146;CP011327,572123,572146;CP011329,572123,572146;CP012419,572123,572146;CP013202,572123,572146;
HF952104	Mauve	SHARED	572147	574705	.	.	.	Notes=Lenght2558	AL732656,572147,574705;AE009948,572147,574705;CP000114,572147,574705;CP003810,572147,574705;HG939456,572147,574705;CP007631,572147,574705;CP007632,572147,574705;CP006910,572147,574705;CP007572,572147,574705;CP007571,572147,574705;CP007570,572147,574705;CP010867,572147,574705;CP011325,572147,574705;CP011326,572147,574705;CP011327,572147,574705;CP011329,572147,574705;CP012419,572147,574705;CP013202…
HF952104	Mauve	SHARED	574706	575088	.	.	.	Notes=Lenght382	AL732656,574706,575088;AE009948,574706,575088;CP000114,574706,575088;CP003810,574706,575088;HG939456,574706,575088;CP007631,574706,575088;CP007632,574706,575088;CP006910,574706,575088;CP007572,574706,575088;CP007571,574706,575088;CP007570,574706,575088;CP010867,574706,575088;CP011325,574706,575088;CP011326,574706,575088;CP011327,574706,575088;CP011329,574706,575088;CP012419,574706,575088;CP013202…
HF952104	Mauve	SHARED	575178	575190	.	.	.	Notes=Lenght12	AE009948,575178,575190;CP000114,575178,575190;CP003810,575178,575190;CP003919,575178,575190;HF952106,575178,575190;HF952105,575178,575190;CP007482,575178,575190;CP007565,575178,575190;HG939456,575178,575190;CP007631,575178,575190;CP007632,575178,575190;CP006910,575178,575190;CP007572,575178,575190;CP007571,575178,575190;CP007570,575178,575190;FO393392,575178,575190;CP010867,575178,575190;CP011325…
HF952104	Mauve	SHARED	575191	575311	.	.	.	Notes=Lenght120	AE009948,575191,575311;CP000114,575191,575311;CP003810,575191,575311;CP003919,575191,575311;HF952106,575191,575311;HF952105,575191,575311;CP007482,575191,575311;CP007565,575191,575311;HG939456,575191,575311;CP007631,575191,575311;CP007632,575191,575311;CP006910,575191,575311;FO393392,575191,575311;CP010867,575191,575311;CP011325,575191,575311;CP011326,575191,575311;CP011327,575191,575311;CP011328…
HF952104	Mauve	SHARED	584385	584510	.	.	.	Notes=Lenght125	AL732656,584385,584510;AE009948,584385,584510;CP000114,584385,584510;CP003810,584385,584510;CP003919,584385,584510;HF952106,584385,584510;HF952105,584385,584510;HG939456,584385,584510;CP007631,584385,584510;CP007632,584385,584510;CP006910,584385,584510;CP007572,584385,584510;CP007571,584385,584510;CP007570,584385,584510;CP010867,584385,584510;CP011325,584385,584510;CP011326,584385,584510;CP011327…
HF952104	Mauve	SHARED	584513	584600	.	.	.	Notes=Lenght87	AL732656,584513,584600;AE009948,584513,584600;CP000114,584513,584600;CP003810,584513,584600;HF952105,584513,584600;HG939456,584513,584600;CP007631,584513,584600;CP007632,584513,584600;CP006910,584513,584600;CP007572,584513,584600;CP007571,584513,584600;CP007570,584513,584600;CP010867,584513,584600;CP011325,584513,584600;CP011326,584513,584600;CP011327,584513,584600;CP011329,584513,584600;CP010319…
HF952104	Mauve	SHARED	590306	590367	.	.	.	Notes=Lenght61	CP000114,590306,590367;CP003810,590306,590367;CP007631,590306,590367;CP010867,590306,590367;CP011325,590306,590367;CP011326,590306,590367;CP011327,590306,590367;CP011329,590306,590367;CP012419,590306,590367;CP013202,590306,590367;
HF952104	Mauve	SHARED	590368	590833	.	.	.	Notes=Lenght465	CP000114,590368,590833;CP003810,590368,590833;CP007631,590368,590833;CP010867,590368,590833;CP011325,590368,590833;CP011326,590368,590833;CP011327,590368,590833;CP011329,590368,590833;CP013202,590368,590833;
HF952104	Mauve	SHARED	590834	590884	.	.	.	Notes=Lenght50	CP000114,590834,590884;CP003810,590834,590884;CP007631,590834,590884;CP010867,590834,590884;CP011325,590834,590884;CP011326,590834,590884;CP011327,590834,590884;CP011329,590834,590884;CP012419,590834,590884;CP013202,590834,590884;
HF952104	Mauve	SHARED	590885	590906	.	.	.	Notes=Lenght21	CP000114,590885,590906;CP003810,590885,590906;CP007631,590885,590906;CP010867,590885,590906;CP011325,590885,590906;CP011326,590885,590906;CP011327,590885,590906;CP012419,590885,590906;CP013202,590885,590906;
HF952104	Mauve	SHARED	590907	591386	.	.	.	Notes=Lenght479	CP000114,590907,591386;CP003810,590907,591386;CP007631,590907,591386;CP010867,590907,591386;CP011325,590907,591386;CP011326,590907,591386;CP011327,590907,591386;CP011329,590907,591386;CP012419,590907,591386;CP013202,590907,591386;
HF952104	Mauve	SHARED	591389	597822	.	.	.	Notes=Lenght6433	AE009948,591389,597822;CP007631,591389,597822;CP010867,591389,597822;CP011329,591389,597822;CP013202,591389,597822;
HF952104	Mauve	SHARED	597823	598613	.	.	.	Notes=Lenght790	AE009948,597823,598613;HF952106,597823,598613;CP007631,597823,598613;CP010867,597823,598613;CP011329,597823,598613;CP013202,597823,598613;
HF952104	Mauve	SHARED	598614	598694	.	.	.	Notes=Lenght80	AE009948,598614,598694;HF952106,598614,598694;HF952105,598614,598694;CP007631,598614,598694;CP010867,598614,598694;CP011329,598614,598694;CP013202,598614,598694;
HF952104	Mauve	SHARED	598695	600586	.	.	.	Notes=Lenght1891	AE009948,598695,600586;HF952106,598695,600586;HF952105,598695,600586;CP007631,598695,600586;CP010867,598695,600586;CP011329,598695,600586;CP013202,598695,600586;
HF952104	Mauve	SHARED	600587	601717	.	.	.	Notes=Lenght1130	AE009948,600587,601717;HF952106,600587,601717;HG939456,600587,601717;CP007631,600587,601717;CP010867,600587,601717;CP011329,600587,601717;CP013202,600587,601717;
HF952104	Mauve	SHARED	601718	601772	.	.	.	Notes=Lenght54	AE009948,601718,601772;HF952106,601718,601772;CP007631,601718,601772;CP010867,601718,601772;CP011329,601718,601772;CP013202,601718,601772;
HF952104	Mauve	SHARED	601773	602515	.	.	.	Notes=Lenght742	AE009948,601773,602515;HF952106,601773,602515;HG939456,601773,602515;CP007631,601773,602515;CP010867,601773,602515;CP011329,601773,602515;CP013202,601773,602515;
HF952104	Mauve	SHARED	602516	603416	.	.	.	Notes=Lenght900	AE009948,602516,603416;CP007631,602516,603416;CP010867,602516,603416;CP011329,602516,603416;CP013202,602516,603416;
HF952104	Mauve	SHARED	603417	603564	.	.	.	Notes=Lenght147	AE009948,603417,603564;HF952106,603417,603564;CP007631,603417,603564;CP010867,603417,603564;CP011329,603417,603564;CP013202,603417,603564;
HF952104	Mauve	SHARED	603567	603818	.	.	.	Notes=Lenght251	AE009948,603567,603818;HF952106,603567,603818;HF952105,603567,603818;HG939456,603567,603818;CP007631,603567,603818;CP010867,603567,603818;CP011329,603567,603818;CP013202,603567,603818;
HF952104	Mauve	SHARED	603819	603926	.	.	.	Notes=Lenght107	AE009948,603819,603926;HF952106,603819,603926;HG939456,603819,603926;CP007631,603819,603926;CP010867,603819,603926;CP011329,603819,603926;CP013202,603819,603926;
HF952104	Mauve	SHARED	603927	604461	.	.	.	Notes=Lenght534	AE009948,603927,604461;HF952106,603927,604461;CP007631,603927,604461;CP010867,603927,604461;CP011329,603927,604461;CP013202,603927,604461;
HF952104	Mauve	SHARED	604462	604965	.	.	.	Notes=Lenght503	AE009948,604462,604965;CP007631,604462,604965;CP010867,604462,604965;CP011329,604462,604965;CP013202,604462,604965;
HF952104	Mauve	SHARED	604966	605511	.	.	.	Notes=Lenght545	AE009948,604966,605511;HF952106,604966,605511;CP007631,604966,605511;CP010867,604966,605511;CP011329,604966,605511;CP013202,604966,605511;
HF952104	Mauve	SHARED	605512	608422	.	.	.	Notes=Lenght2910	AE009948,605512,608422;CP007631,605512,608422;CP010867,605512,608422;CP011329,605512,608422;CP013202,605512,608422;
HF952104	Mauve	SHARED	608423	608436	.	.	.	Notes=Lenght13	AE009948,608423,608436;HF952106,608423,608436;CP007631,608423,608436;CP010867,608423,608436;CP011329,608423,608436;CP013202,608423,608436;
HF952104	Mauve	SHARED	608437	609077	.	.	.	Notes=Lenght640	AE009948,608437,609077;HF952106,608437,609077;HG939456,608437,609077;CP007631,608437,609077;CP010867,608437,609077;CP011329,608437,609077;CP013202,608437,609077;
HF952104	Mauve	SHARED	609078	609423	.	.	.	Notes=Lenght345	AE009948,609078,609423;HF952106,609078,609423;CP007631,609078,609423;CP010867,609078,609423;CP011329,609078,609423;CP013202,609078,609423;
HF952104	Mauve	SHARED	609432	609487	.	.	.	Notes=Lenght55	CP000114,609432,609487;CP003810,609432,609487;CP007631,609432,609487;CP010867,609432,609487;CP011325,609432,609487;CP011326,609432,609487;CP011327,609432,609487;CP011329,609432,609487;CP012419,609432,609487;CP013202,609432,609487;
HF952104	Mauve	SHARED	609488	609581	.	.	.	Notes=Lenght93	CP000114,609488,609581;CP003810,609488,609581;CP007631,609488,609581;CP010867,609488,609581;CP011325,609488,609581;CP011326,609488,609581;CP011327,609488,609581;CP011329,609488,609581;CP013202,609488,609581;
HF952104	Mauve	SHARED	609582	609652	.	.	.	Notes=Lenght70	CP000114,609582,609652;CP003810,609582,609652;CP007631,609582,609652;CP010867,609582,609652;CP011325,609582,609652;CP011326,609582,609652;CP011327,609582,609652;CP013202,609582,609652;
HF952104	Mauve	SHARED	609653	610714	.	.	.	Notes=Lenght1061	CP000114,609653,610714;CP003810,609653,610714;CP007631,609653,610714;CP010867,609653,610714;CP011325,609653,610714;CP011326,609653,610714;CP011327,609653,610714;CP011329,609653,610714;CP012419,609653,610714;CP013202,609653,610714;
HF952104	Mauve	SHARED	610715	610764	.	.	.	Notes=Lenght49	CP000114,610715,610764;CP003810,610715,610764;CP007631,610715,610764;CP010867,610715,610764;CP011325,610715,610764;CP011326,610715,610764;CP011327,610715,610764;CP011329,610715,610764;CP013202,610715,610764;
HF952104	Mauve	SHARED	610765	611038	.	.	.	Notes=Lenght273	CP007631,610765,611038;CP010867,610765,611038;CP011329,610765,611038;CP013202,610765,611038;
HF952104	Mauve	SHARED	611039	611155	.	.	.	Notes=Lenght116	CP000114,611039,611155;CP003810,611039,611155;CP007631,611039,611155;CP010867,611039,611155;CP011325,611039,611155;CP011326,611039,611155;CP011327,611039,611155;CP011329,611039,611155;CP013202,611039,611155;
HF952104	Mauve	SHARED	611156	611308	.	.	.	Notes=Lenght152	CP007631,611156,611308;CP010867,611156,611308;CP011329,611156,611308;CP013202,611156,611308;
HF952104	Mauve	SHARED	611309	611470	.	.	.	Notes=Lenght161	CP000114,611309,611470;CP003810,611309,611470;CP007631,611309,611470;CP010867,611309,611470;CP011325,611309,611470;CP011326,611309,611470;CP011327,611309,611470;CP011329,611309,611470;CP013202,611309,611470;
HF952104	Mauve	SHARED	611471	613835	.	.	.	Notes=Lenght2364	CP007631,611471,613835;CP010867,611471,613835;CP011329,611471,613835;CP013202,611471,613835;
HF952104	Mauve	SHARED	613836	613886	.	.	.	Notes=Lenght50	CP007631,613836,613886;CP010867,613836,613886;CP013202,613836,613886;
HF952104	Mauve	SHARED	613887	614093	.	.	.	Notes=Lenght206	CP007631,613887,614093;CP010867,613887,614093;CP011329,613887,614093;CP013202,613887,614093;
HF952104	Mauve	SHARED	614094	614119	.	.	.	Notes=Lenght25	CP007631,614094,614119;CP010867,614094,614119;CP011329,614094,614119;CP013202,614094,614119;
HF952104	Mauve	SHARED	614120	614501	.	.	.	Notes=Lenght381	CP007631,614120,614501;CP010867,614120,614501;CP011329,614120,614501;CP013202,614120,614501;
HF952104	Mauve	SHARED	614502	614741	.	.	.	Notes=Lenght239	CP000114,614502,614741;CP003810,614502,614741;CP007631,614502,614741;CP010867,614502,614741;CP011325,614502,614741;CP011326,614502,614741;CP011327,614502,614741;CP011329,614502,614741;CP013202,614502,614741;
HF952104	Mauve	SHARED	614742	614786	.	.	.	Notes=Lenght44	CP007631,614742,614786;CP010867,614742,614786;CP013202,614742,614786;
HF952104	Mauve	SHARED	614787	614997	.	.	.	Notes=Lenght210	CP000114,614787,614997;CP003810,614787,614997;CP007631,614787,614997;CP010867,614787,614997;CP011325,614787,614997;CP011326,614787,614997;CP011327,614787,614997;CP011329,614787,614997;CP013202,614787,614997;
HF952104	Mauve	SHARED	614998	615864	.	.	.	Notes=Lenght866	CP007631,614998,615864;CP010867,614998,615864;CP013202,614998,615864;
HF952104	Mauve	SHARED	615865	618175	.	.	.	Notes=Lenght2310	CP000114,615865,618175;CP003810,615865,618175;CP007631,615865,618175;CP010867,615865,618175;CP011325,615865,618175;CP011326,615865,618175;CP011327,615865,618175;CP011329,615865,618175;CP013202,615865,618175;
HF952104	Mauve	SHARED	618218	619895	.	.	.	Notes=Lenght1677	CP000114,618218,619895;CP003810,618218,619895;CP007631,618218,619895;CP010867,618218,619895;CP011325,618218,619895;CP011326,618218,619895;CP011327,618218,619895;CP011329,618218,619895;CP013202,618218,619895;
HF952104	Mauve	SHARED	619896	620228	.	.	.	Notes=Lenght332	AE009948,619896,620228;CP000114,619896,620228;CP003810,619896,620228;CP007631,619896,620228;CP010867,619896,620228;CP011325,619896,620228;CP011326,619896,620228;CP011327,619896,620228;CP011329,619896,620228;CP013202,619896,620228;
HF952104	Mauve	SHARED	620229	620424	.	.	.	Notes=Lenght195	CP000114,620229,620424;CP003810,620229,620424;CP007631,620229,620424;CP010867,620229,620424;CP011325,620229,620424;CP011326,620229,620424;CP011327,620229,620424;CP011329,620229,620424;CP013202,620229,620424;
HF952104	Mauve	SHARED	620425	620440	.	.	.	Notes=Lenght15	CP007631,620425,620440;CP010867,620425,620440;CP011325,620425,620440;CP011326,620425,620440;CP011327,620425,620440;CP011329,620425,620440;CP013202,620425,620440;
HF952104	Mauve	SHARED	620441	621001	.	.	.	Notes=Lenght560	CP000114,620441,621001;CP003810,620441,621001;CP007631,620441,621001;CP010867,620441,621001;CP011325,620441,621001;CP011326,620441,621001;CP011327,620441,621001;CP011329,620441,621001;CP013202,620441,621001;
HF952104	Mauve	SHARED	621002	621430	.	.	.	Notes=Lenght428	AE009948,621002,621430;CP000114,621002,621430;CP003810,621002,621430;CP007631,621002,621430;CP010867,621002,621430;CP011325,621002,621430;CP011326,621002,621430;CP011327,621002,621430;CP011329,621002,621430;CP013202,621002,621430;
HF952104	Mauve	SHARED	621431	623175	.	.	.	Notes=Lenght1744	CP000114,621431,623175;CP003810,621431,623175;CP007631,621431,623175;CP010867,621431,623175;CP011325,621431,623175;CP011326,621431,623175;CP011327,621431,623175;CP011329,621431,623175;CP013202,621431,623175;
HF952104	Mauve	SHARED	623176	623413	.	.	.	Notes=Lenght237	CP007631,623176,623413;CP010867,623176,623413;CP011325,623176,623413;CP011326,623176,623413;CP011327,623176,623413;CP011329,623176,623413;CP013202,623176,623413;
HF952104	Mauve	SHARED	623414	626104	.	.	.	Notes=Lenght2690	CP000114,623414,626104;CP003810,623414,626104;CP007631,623414,626104;CP010867,623414,626104;CP011325,623414,626104;CP011326,623414,626104;CP011327,623414,626104;CP011329,623414,626104;CP013202,623414,626104;
HF952104	Mauve	SHARED	626105	626249	.	.	.	Notes=Lenght144	CP010867,626105,626249;CP013202,626105,626249;
HF952104	Mauve	SHARED	626250	628059	.	.	.	Notes=Lenght1809	CP000114,626250,628059;CP003810,626250,628059;CP007631,626250,628059;CP010867,626250,628059;CP011325,626250,628059;CP011326,626250,628059;CP011327,626250,628059;CP011329,626250,628059;CP013202,626250,628059;
HF952104	Mauve	SHARED	628060	628249	.	.	.	Notes=Lenght189	AE009948,628060,628249;CP000114,628060,628249;CP003810,628060,628249;CP007631,628060,628249;CP010867,628060,628249;CP011325,628060,628249;CP011326,628060,628249;CP011327,628060,628249;CP011329,628060,628249;CP013202,628060,628249;
HF952104	Mauve	SHARED	628250	636474	.	.	.	Notes=Lenght8224	CP000114,628250,636474;CP003810,628250,636474;CP007631,628250,636474;CP010867,628250,636474;CP011325,628250,636474;CP011326,628250,636474;CP011327,628250,636474;CP011329,628250,636474;CP013202,628250,636474;
HF952104	Mauve	SHARED	636475	636670	.	.	.	Notes=Lenght195	CP010867,636475,636670;CP011329,636475,636670;CP013202,636475,636670;
HF952104	Mauve	SHARED	636671	636815	.	.	.	Notes=Lenght144	CP000114,636671,636815;CP003810,636671,636815;CP007631,636671,636815;CP010867,636671,636815;CP011325,636671,636815;CP011326,636671,636815;CP011327,636671,636815;CP011329,636671,636815;CP013202,636671,636815;
HF952104	Mauve	SHARED	636816	637536	.	.	.	Notes=Lenght720	CP010867,636816,637536;CP011329,636816,637536;CP013202,636816,637536;
HF952104	Mauve	SHARED	637537	645597	.	.	.	Notes=Lenght8060	CP000114,637537,645597;CP003810,637537,645597;CP007631,637537,645597;CP010867,637537,645597;CP011325,637537,645597;CP011326,637537,645597;CP011327,637537,645597;CP011329,637537,645597;CP013202,637537,645597;
HF952104	Mauve	SHARED	645598	646784	.	.	.	Notes=Lenght1186	CP007631,645598,646784;CP010867,645598,646784;CP011329,645598,646784;CP013202,645598,646784;
HF952104	Mauve	SHARED	646785	648419	.	.	.	Notes=Lenght1634	CP000114,646785,648419;CP003810,646785,648419;CP007631,646785,648419;CP010867,646785,648419;CP011325,646785,648419;CP011326,646785,648419;CP011327,646785,648419;CP011329,646785,648419;CP013202,646785,648419;
HF952104	Mauve	SHARED	648420	654032	.	.	.	Notes=Lenght5612	CP007631,648420,654032;CP010867,648420,654032;CP011329,648420,654032;CP013202,648420,654032;
HF952104	Mauve	SHARED	654033	656921	.	.	.	Notes=Lenght2888	CP007631,654033,656921;CP010867,654033,656921;CP011329,654033,656921;CP013202,654033,656921;
HF952104	Mauve	SHARED	656922	659257	.	.	.	Notes=Lenght2335	CP007631,656922,659257;CP010867,656922,659257;CP013202,656922,659257;
HF952104	Mauve	SHARED	659258	659343	.	.	.	Notes=Lenght85	CP007631,659258,659343;CP010867,659258,659343;CP011329,659258,659343;CP013202,659258,659343;
HF952104	Mauve	SHARED	659344	660966	.	.	.	Notes=Lenght1622	AE009948,659344,660966;CP007631,659344,660966;CP010867,659344,660966;CP011329,659344,660966;CP013202,659344,660966;
HF952104	Mauve	SHARED	660967	661403	.	.	.	Notes=Lenght436	AE009948,660967,661403;HG939456,660967,661403;CP007631,660967,661403;CP010867,660967,661403;CP011329,660967,661403;CP013202,660967,661403;
HF952104	Mauve	SHARED	661404	662167	.	.	.	Notes=Lenght763	AE009948,661404,662167;CP000114,661404,662167;HG939456,661404,662167;CP007631,661404,662167;CP010867,661404,662167;CP011329,661404,662167;CP013202,661404,662167;
HF952104	Mauve	SHARED	662168	662226	.	.	.	Notes=Lenght58	AE009948,662168,662226;CP000114,662168,662226;CP007631,662168,662226;CP010867,662168,662226;CP011329,662168,662226;CP013202,662168,662226;
HF952104	Mauve	SHARED	662227	662503	.	.	.	Notes=Lenght276	AE009948,662227,662503;CP000114,662227,662503;CP007631,662227,662503;CP007571,662227,662503;CP007570,662227,662503;CP010867,662227,662503;CP011329,662227,662503;CP013202,662227,662503;
HF952104	Mauve	SHARED	662504	662562	.	.	.	Notes=Lenght58	AE009948,662504,662562;CP000114,662504,662562;CP007631,662504,662562;CP010867,662504,662562;CP011329,662504,662562;CP013202,662504,662562;
HF952104	Mauve	SHARED	662563	662842	.	.	.	Notes=Lenght279	AE009948,662563,662842;CP000114,662563,662842;CP007631,662563,662842;CP010867,662563,662842;CP011329,662563,662842;CP012419,662563,662842;CP013202,662563,662842;
HF952104	Mauve	SHARED	662843	663566	.	.	.	Notes=Lenght723	AE009948,662843,663566;CP000114,662843,663566;HG939456,662843,663566;CP007631,662843,663566;CP010867,662843,663566;CP011329,662843,663566;CP012419,662843,663566;CP013202,662843,663566;
HF952104	Mauve	SHARED	663567	663754	.	.	.	Notes=Lenght187	AE009948,663567,663754;CP000114,663567,663754;HG939456,663567,663754;CP007631,663567,663754;CP007571,663567,663754;CP007570,663567,663754;CP010867,663567,663754;CP011329,663567,663754;CP012419,663567,663754;CP013202,663567,663754;
HF952104	Mauve	SHARED	663755	667501	.	.	.	Notes=Lenght3746	AE009948,663755,667501;CP000114,663755,667501;HG939456,663755,667501;CP007631,663755,667501;CP010867,663755,667501;CP011329,663755,667501;CP012419,663755,667501;CP013202,663755,667501;
HF952104	Mauve	SHARED	667502	668103	.	.	.	Notes=Lenght601	AE009948,667502,668103;CP000114,667502,668103;CP007631,667502,668103;CP010867,667502,668103;CP011329,667502,668103;CP012419,667502,668103;CP013202,667502,668103;
HF952104	Mauve	SHARED	668104	668158	.	.	.	Notes=Lenght54	AE009948,668104,668158;CP000114,668104,668158;CP007631,668104,668158;CP010867,668104,668158;CP011329,668104,668158;CP010319,668104,668158;CP012419,668104,668158;CP013202,668104,668158;
HF952104	Mauve	SHARED	668159	669204	.	.	.	Notes=Lenght1045	AE009948,668159,669204;CP000114,668159,669204;CP007631,668159,669204;CP010867,668159,669204;CP011329,668159,669204;CP012419,668159,669204;CP013202,668159,669204;
HF952104	Mauve	SHARED	669205	669409	.	.	.	Notes=Lenght204	AL732656,669205,669409;AE009948,669205,669409;CP000114,669205,669409;CP007631,669205,669409;CP010867,669205,669409;CP011329,669205,669409;CP012419,669205,669409;CP013202,669205,669409;
HF952104	Mauve	SHARED	669410	670929	.	.	.	Notes=Lenght1519	AE009948,669410,670929;CP000114,669410,670929;CP007631,669410,670929;CP010867,669410,670929;CP011329,669410,670929;CP012419,669410,670929;CP013202,669410,670929;
HF952104	Mauve	SHARED	670930	673576	.	.	.	Notes=Lenght2646	AE009948,670930,673576;CP000114,670930,673576;HG939456,670930,673576;CP007631,670930,673576;CP010867,670930,673576;CP011329,670930,673576;CP012419,670930,673576;CP013202,670930,673576;
HF952104	Mauve	SHARED	673577	673870	.	.	.	Notes=Lenght293	AE009948,673577,673870;CP000114,673577,673870;HG939456,673577,673870;CP007631,673577,673870;CP006910,673577,673870;CP010867,673577,673870;CP011329,673577,673870;CP012419,673577,673870;CP013202,673577,673870;
HF952104	Mauve	SHARED	673871	675423	.	.	.	Notes=Lenght1552	AE009948,673871,675423;CP000114,673871,675423;HG939456,673871,675423;CP007631,673871,675423;CP010867,673871,675423;CP011329,673871,675423;CP012419,673871,675423;CP013202,673871,675423;
HF952104	Mauve	SHARED	675424	675546	.	.	.	Notes=Lenght122	AE009948,675424,675546;CP000114,675424,675546;CP003810,675424,675546;HG939456,675424,675546;CP007631,675424,675546;CP007632,675424,675546;CP010867,675424,675546;CP011325,675424,675546;CP011326,675424,675546;CP011327,675424,675546;CP011329,675424,675546;CP012419,675424,675546;CP013202,675424,675546;
HF952104	Mauve	SHARED	675547	675981	.	.	.	Notes=Lenght434	AL732656,675547,675981;AE009948,675547,675981;CP000114,675547,675981;CP003810,675547,675981;HG939456,675547,675981;CP007631,675547,675981;CP007632,675547,675981;CP007572,675547,675981;CP007571,675547,675981;CP007570,675547,675981;CP010867,675547,675981;CP011325,675547,675981;CP011326,675547,675981;CP011327,675547,675981;CP011329,675547,675981;CP012419,675547,675981;CP013202,675547,675981;
HF952104	Mauve	SHARED	675982	676111	.	.	.	Notes=Lenght129	AL732656,675982,676111;AE009948,675982,676111;CP000114,675982,676111;CP003810,675982,676111;CP003919,675982,676111;CP007482,675982,676111;CP007565,675982,676111;HG939456,675982,676111;CP007631,675982,676111;CP007632,675982,676111;CP007572,675982,676111;CP007571,675982,676111;CP007570,675982,676111;FO393392,675982,676111;CP010867,675982,676111;CP011325,675982,676111;CP011326,675982,676111;CP011327…
HF952104	Mauve	SHARED	676112	676165	.	.	.	Notes=Lenght53	AL732656,676112,676165;AE009948,676112,676165;CP000114,676112,676165;CP003810,676112,676165;CP003919,676112,676165;CP007482,676112,676165;CP007565,676112,676165;HG939456,676112,676165;CP007631,676112,676165;CP007632,676112,676165;CP007572,676112,676165;CP007571,676112,676165;CP007570,676112,676165;FO393392,676112,676165;CP010867,676112,676165;CP011325,676112,676165;CP011326,676112,676165;CP011327…
HF952104	Mauve	SHARED	676169	676247	.	.	.	Notes=Lenght78	AL732656,676169,676247;AE009948,676169,676247;CP000114,676169,676247;CP003810,676169,676247;CP007482,676169,676247;CP007565,676169,676247;HG939456,676169,676247;CP007631,676169,676247;CP007632,676169,676247;CP006910,676169,676247;CP007572,676169,676247;CP007571,676169,676247;CP007570,676169,676247;FO393392,676169,676247;CP010867,676169,676247;CP011325,676169,676247;CP011326,676169,676247;CP011327…
HF952104	Mauve	SHARED	676248	676430	.	.	.	Notes=Lenght182	AL732656,676248,676430;AE009948,676248,676430;CP000114,676248,676430;CP003810,676248,676430;CP003919,676248,676430;CP007482,676248,676430;CP007565,676248,676430;HG939456,676248,676430;CP007631,676248,676430;CP007632,676248,676430;CP006910,676248,676430;CP007572,676248,676430;CP007571,676248,676430;CP007570,676248,676430;FO393392,676248,676430;CP010867,676248,676430;CP011325,676248,676430;CP011326…
HF952104	Mauve	SHARED	676431	676545	.	.	.	Notes=Lenght114	AL732656,676431,676545;AE009948,676431,676545;CP000114,676431,676545;CP003810,676431,676545;CP007482,676431,676545;CP007565,676431,676545;HG939456,676431,676545;CP007631,676431,676545;CP007632,676431,676545;CP006910,676431,676545;CP007572,676431,676545;CP007571,676431,676545;CP007570,676431,676545;FO393392,676431,676545;CP010867,676431,676545;CP011325,676431,676545;CP011326,676431,676545;CP011327…
HF952104	Mauve	SHARED	676546	677573	.	.	.	Notes=Lenght1027	AL732656,676546,677573;AE009948,676546,677573;CP000114,676546,677573;CP003810,676546,677573;HG939456,676546,677573;CP007631,676546,677573;CP007632,676546,677573;CP006910,676546,677573;CP007572,676546,677573;CP007571,676546,677573;CP007570,676546,677573;CP010867,676546,677573;CP011325,676546,677573;CP011326,676546,677573;CP011327,676546,677573;CP011329,676546,677573;CP012419,676546,677573;CP013202…
HF952104	Mauve	SHARED	677574	677595	.	.	.	Notes=Lenght21	AE009948,677574,677595;CP000114,677574,677595;CP003810,677574,677595;HG939456,677574,677595;CP007631,677574,677595;CP007632,677574,677595;CP010867,677574,677595;CP011325,677574,677595;CP011326,677574,677595;CP011327,677574,677595;CP011329,677574,677595;CP012419,677574,677595;CP013202,677574,677595;
HF952104	Mauve	SHARED	677597	678267	.	.	.	Notes=Lenght670	AE009948,677597,678267;CP000114,677597,678267;CP003810,677597,678267;HG939456,677597,678267;CP007631,677597,678267;CP007632,677597,678267;CP010867,677597,678267;CP011325,677597,678267;CP011326,677597,678267;CP011327,677597,678267;CP011329,677597,678267;CP012419,677597,678267;CP013202,677597,678267;
HF952104	Mauve	SHARED	678269	678770	.	.	.	Notes=Lenght501	AE009948,678269,678770;CP000114,678269,678770;CP003810,678269,678770;HG939456,678269,678770;CP007631,678269,678770;CP007632,678269,678770;CP010867,678269,678770;CP011325,678269,678770;CP011326,678269,678770;CP011327,678269,678770;CP011329,678269,678770;CP012419,678269,678770;CP013202,678269,678770;
HF952104	Mauve	SHARED	678775	681396	.	.	.	Notes=Lenght2621	AE009948,678775,681396;CP000114,678775,681396;CP003810,678775,681396;HG939456,678775,681396;CP007631,678775,681396;CP007632,678775,681396;CP010867,678775,681396;CP011325,678775,681396;CP011326,678775,681396;CP011327,678775,681396;CP011329,678775,681396;CP012419,678775,681396;CP013202,678775,681396;
HF952104	Mauve	SHARED	681397	682515	.	.	.	Notes=Lenght1118	AE009948,681397,682515;CP000114,681397,682515;CP003810,681397,682515;CP007631,681397,682515;CP010867,681397,682515;CP011325,681397,682515;CP011326,681397,682515;CP011327,681397,682515;CP011329,681397,682515;CP012419,681397,682515;CP013202,681397,682515;
HF952104	Mauve	SHARED	682516	685637	.	.	.	Notes=Lenght3121	AL732656,682516,685637;AE009948,682516,685637;CP000114,682516,685637;CP003810,682516,685637;HF952106,682516,685637;HF952105,682516,685637;HG939456,682516,685637;CP007631,682516,685637;CP007632,682516,685637;CP006910,682516,685637;CP007572,682516,685637;CP007571,682516,685637;CP007570,682516,685637;CP010867,682516,685637;CP011325,682516,685637;CP011326,682516,685637;CP011327,682516,685637;CP011329…
HF952104	Mauve	SHARED	685638	685664	.	.	.	Notes=Lenght26	AL732656,685638,685664;AE009948,685638,685664;CP000114,685638,685664;CP003810,685638,685664;CP007631,685638,685664;CP007572,685638,685664;CP007571,685638,685664;CP007570,685638,685664;CP010867,685638,685664;CP011325,685638,685664;CP011326,685638,685664;CP011327,685638,685664;CP011329,685638,685664;CP012419,685638,685664;CP013202,685638,685664;
HF952104	Mauve	SHARED	685665	685864	.	.	.	Notes=Lenght199	AL732656,685665,685864;AE009948,685665,685864;CP000114,685665,685864;CP003810,685665,685864;HF952106,685665,685864;HF952105,685665,685864;HG939456,685665,685864;CP007631,685665,685864;CP007632,685665,685864;CP006910,685665,685864;CP007572,685665,685864;CP007571,685665,685864;CP007570,685665,685864;CP010867,685665,685864;CP011325,685665,685864;CP011326,685665,685864;CP011327,685665,685864;CP011329…
HF952104	Mauve	SHARED	685865	685937	.	.	.	Notes=Lenght72	AL732656,685865,685937;AE009948,685865,685937;CP000114,685865,685937;CP003810,685865,685937;CP007631,685865,685937;CP007572,685865,685937;CP007571,685865,685937;CP007570,685865,685937;CP010867,685865,685937;CP011325,685865,685937;CP011326,685865,685937;CP011327,685865,685937;CP011329,685865,685937;CP012419,685865,685937;CP013202,685865,685937;
HF952104	Mauve	SHARED	685938	686063	.	.	.	Notes=Lenght125	AL732656,685938,686063;AE009948,685938,686063;CP000114,685938,686063;CP003810,685938,686063;HF952106,685938,686063;HF952105,685938,686063;HG939456,685938,686063;CP007631,685938,686063;CP007632,685938,686063;CP006910,685938,686063;CP007572,685938,686063;CP007571,685938,686063;CP007570,685938,686063;CP010867,685938,686063;CP011325,685938,686063;CP011326,685938,686063;CP011327,685938,686063;CP011329…
HF952104	Mauve	SHARED	686064	686237	.	.	.	Notes=Lenght173	AL732656,686064,686237;AE009948,686064,686237;CP000114,686064,686237;CP003810,686064,686237;CP007631,686064,686237;CP007572,686064,686237;CP007571,686064,686237;CP007570,686064,686237;CP010867,686064,686237;CP011325,686064,686237;CP011326,686064,686237;CP011327,686064,686237;CP011329,686064,686237;CP012419,686064,686237;CP013202,686064,686237;
HF952104	Mauve	SHARED	686238	686363	.	.	.	Notes=Lenght125	AL732656,686238,686363;AE009948,686238,686363;CP000114,686238,686363;CP003810,686238,686363;HF952106,686238,686363;HF952105,686238,686363;HG939456,686238,686363;CP007631,686238,686363;CP007632,686238,686363;CP006910,686238,686363;CP007572,686238,686363;CP007571,686238,686363;CP007570,686238,686363;CP010867,686238,686363;CP011325,686238,686363;CP011326,686238,686363;CP011327,686238,686363;CP011329…
HF952104	Mauve	SHARED	686364	686437	.	.	.	Notes=Lenght73	AL732656,686364,686437;AE009948,686364,686437;CP000114,686364,686437;CP003810,686364,686437;CP007631,686364,686437;CP007572,686364,686437;CP007571,686364,686437;CP007570,686364,686437;CP010867,686364,686437;CP011325,686364,686437;CP011326,686364,686437;CP011327,686364,686437;CP011329,686364,686437;CP012419,686364,686437;CP013202,686364,686437;
HF952104	Mauve	SHARED	686438	686614	.	.	.	Notes=Lenght176	AL732656,686438,686614;AE009948,686438,686614;CP000114,686438,686614;CP003810,686438,686614;HF952106,686438,686614;HF952105,686438,686614;HG939456,686438,686614;CP007631,686438,686614;CP007632,686438,686614;CP006910,686438,686614;CP007572,686438,686614;CP007571,686438,686614;CP007570,686438,686614;CP010867,686438,686614;CP011325,686438,686614;CP011326,686438,686614;CP011327,686438,686614;CP011329…
HF952104	Mauve	SHARED	686615	686685	.	.	.	Notes=Lenght70	AL732656,686615,686685;AE009948,686615,686685;CP000114,686615,686685;CP003810,686615,686685;CP007631,686615,686685;CP007572,686615,686685;CP007571,686615,686685;CP007570,686615,686685;CP010867,686615,686685;CP011325,686615,686685;CP011326,686615,686685;CP011327,686615,686685;CP011329,686615,686685;CP012419,686615,686685;CP013202,686615,686685;
HF952104	Mauve	SHARED	686686	686887	.	.	.	Notes=Lenght201	AL732656,686686,686887;AE009948,686686,686887;CP000114,686686,686887;CP003810,686686,686887;HF952106,686686,686887;HF952105,686686,686887;HG939456,686686,686887;CP007631,686686,686887;CP007632,686686,686887;CP006910,686686,686887;CP007572,686686,686887;CP007571,686686,686887;CP007570,686686,686887;CP010867,686686,686887;CP011325,686686,686887;CP011326,686686,686887;CP011327,686686,686887;CP011329…
HF952104	Mauve	SHARED	686888	686912	.	.	.	Notes=Lenght24	AL732656,686888,686912;AE009948,686888,686912;CP000114,686888,686912;CP003810,686888,686912;CP007631,686888,686912;CP007572,686888,686912;CP007571,686888,686912;CP007570,686888,686912;CP010867,686888,686912;CP011325,686888,686912;CP011326,686888,686912;CP011327,686888,686912;CP011329,686888,686912;CP012419,686888,686912;CP013202,686888,686912;
HF952104	Mauve	SHARED	686913	687112	.	.	.	Notes=Lenght199	AL732656,686913,687112;AE009948,686913,687112;CP000114,686913,687112;CP003810,686913,687112;HF952106,686913,687112;HF952105,686913,687112;HG939456,686913,687112;CP007631,686913,687112;CP007632,686913,687112;CP006910,686913,687112;CP007572,686913,687112;CP007571,686913,687112;CP007570,686913,687112;CP010867,686913,687112;CP011325,686913,687112;CP011326,686913,687112;CP011327,686913,687112;CP011329…
HF952104	Mauve	SHARED	687113	687187	.	.	.	Notes=Lenght74	AL732656,687113,687187;AE009948,687113,687187;CP000114,687113,687187;CP003810,687113,687187;CP007631,687113,687187;CP007572,687113,687187;CP007571,687113,687187;CP007570,687113,687187;CP010867,687113,687187;CP011325,687113,687187;CP011326,687113,687187;CP011327,687113,687187;CP011329,687113,687187;CP012419,687113,687187;CP013202,687113,687187;
HF952104	Mauve	SHARED	687188	687335	.	.	.	Notes=Lenght147	AL732656,687188,687335;AE009948,687188,687335;CP000114,687188,687335;CP003810,687188,687335;HF952106,687188,687335;HF952105,687188,687335;HG939456,687188,687335;CP007631,687188,687335;CP007632,687188,687335;CP006910,687188,687335;CP007572,687188,687335;CP007571,687188,687335;CP007570,687188,687335;CP010867,687188,687335;CP011325,687188,687335;CP011326,687188,687335;CP011327,687188,687335;CP011329…
HF952104	Mauve	SHARED	687336	687464	.	.	.	Notes=Lenght128	AL732656,687336,687464;AE009948,687336,687464;CP000114,687336,687464;CP003810,687336,687464;CP007631,687336,687464;CP007572,687336,687464;CP007571,687336,687464;CP007570,687336,687464;CP010867,687336,687464;CP011325,687336,687464;CP011326,687336,687464;CP011327,687336,687464;CP011329,687336,687464;CP012419,687336,687464;CP013202,687336,687464;
HF952104	Mauve	SHARED	687465	687585	.	.	.	Notes=Lenght120	AL732656,687465,687585;AE009948,687465,687585;CP000114,687465,687585;CP003810,687465,687585;HF952106,687465,687585;HF952105,687465,687585;HG939456,687465,687585;CP007631,687465,687585;CP007632,687465,687585;CP006910,687465,687585;CP007572,687465,687585;CP007571,687465,687585;CP007570,687465,687585;CP010867,687465,687585;CP011325,687465,687585;CP011326,687465,687585;CP011327,687465,687585;CP011329…
HF952104	Mauve	SHARED	687586	687714	.	.	.	Notes=Lenght128	AL732656,687586,687714;AE009948,687586,687714;CP000114,687586,687714;CP003810,687586,687714;CP007631,687586,687714;CP007572,687586,687714;CP007571,687586,687714;CP007570,687586,687714;CP010867,687586,687714;CP011325,687586,687714;CP011326,687586,687714;CP011327,687586,687714;CP011329,687586,687714;CP012419,687586,687714;CP013202,687586,687714;
HF952104	Mauve	SHARED	687715	687840	.	.	.	Notes=Lenght125	AL732656,687715,687840;AE009948,687715,687840;CP000114,687715,687840;CP003810,687715,687840;HF952106,687715,687840;HF952105,687715,687840;HG939456,687715,687840;CP007631,687715,687840;CP007632,687715,687840;CP006910,687715,687840;CP007572,687715,687840;CP007571,687715,687840;CP007570,687715,687840;CP010867,687715,687840;CP011325,687715,687840;CP011326,687715,687840;CP011327,687715,687840;CP011329…
HF952104	Mauve	SHARED	687841	687959	.	.	.	Notes=Lenght118	AL732656,687841,687959;AE009948,687841,687959;CP000114,687841,687959;CP003810,687841,687959;CP007631,687841,687959;CP007572,687841,687959;CP007571,687841,687959;CP007570,687841,687959;CP010867,687841,687959;CP011325,687841,687959;CP011326,687841,687959;CP011327,687841,687959;CP011329,687841,687959;CP012419,687841,687959;CP013202,687841,687959;
HF952104	Mauve	SHARED	687960	694387	.	.	.	Notes=Lenght6427	AL732656,687960,694387;AE009948,687960,694387;CP000114,687960,694387;CP003810,687960,694387;HF952106,687960,694387;HF952105,687960,694387;HG939456,687960,694387;CP007631,687960,694387;CP007632,687960,694387;CP006910,687960,694387;CP007572,687960,694387;CP007571,687960,694387;CP007570,687960,694387;CP010867,687960,694387;CP011325,687960,694387;CP011326,687960,694387;CP011327,687960,694387;CP011329…
HF952104	Mauve	SHARED	694389	698641	.	.	.	Notes=Lenght4252	AE009948,694389,698641;CP000114,694389,698641;CP003810,694389,698641;HF952106,694389,698641;HF952105,694389,698641;HG939456,694389,698641;CP007631,694389,698641;CP007632,694389,698641;CP010867,694389,698641;CP011325,694389,698641;CP011326,694389,698641;CP011327,694389,698641;CP011329,694389,698641;CP010319,694389,698641;CP012419,694389,698641;CP013202,694389,698641;
HF952104	Mauve	SHARED	698642	698708	.	.	.	Notes=Lenght66	AE009948,698642,698708;CP000114,698642,698708;CP003810,698642,698708;HF952106,698642,698708;HF952105,698642,698708;HG939456,698642,698708;CP007631,698642,698708;CP007632,698642,698708;CP010867,698642,698708;CP011325,698642,698708;CP011326,698642,698708;CP011327,698642,698708;CP011329,698642,698708;CP010319,698642,698708;CP012419,698642,698708;CP013202,698642,698708;
HF952104	Mauve	SHARED	698709	701176	.	.	.	Notes=Lenght2467	AE009948,698709,701176;CP000114,698709,701176;CP003810,698709,701176;HF952106,698709,701176;HF952105,698709,701176;HG939456,698709,701176;CP007631,698709,701176;CP007632,698709,701176;CP010867,698709,701176;CP011325,698709,701176;CP011326,698709,701176;CP011327,698709,701176;CP011329,698709,701176;CP010319,698709,701176;CP012419,698709,701176;CP013202,698709,701176;
HF952104	Mauve	SHARED	701231	701281	.	.	.	Notes=Lenght50	AE009948,701231,701281;CP000114,701231,701281;CP003810,701231,701281;HF952106,701231,701281;HF952105,701231,701281;HG939456,701231,701281;CP007631,701231,701281;CP007632,701231,701281;CP010867,701231,701281;CP011325,701231,701281;CP011326,701231,701281;CP011327,701231,701281;CP011329,701231,701281;CP010319,701231,701281;CP012419,701231,701281;CP013202,701231,701281;
HF952104	Mauve	SHARED	701318	701947	.	.	.	Notes=Lenght629	AE009948,701318,701947;CP000114,701318,701947;CP003810,701318,701947;HF952106,701318,701947;HF952105,701318,701947;HG939456,701318,701947;CP007631,701318,701947;CP007632,701318,701947;CP010867,701318,701947;CP011325,701318,701947;CP011326,701318,701947;CP011327,701318,701947;CP011329,701318,701947;CP010319,701318,701947;CP012419,701318,701947;CP013202,701318,701947;
HF952104	Mauve	SHARED	701949	702352	.	.	.	Notes=Lenght403	AE009948,701949,702352;CP000114,701949,702352;CP003810,701949,702352;HF952106,701949,702352;HF952105,701949,702352;HG939456,701949,702352;CP007631,701949,702352;CP007632,701949,702352;CP010867,701949,702352;CP011325,701949,702352;CP011326,701949,702352;CP011327,701949,702352;CP011329,701949,702352;CP010319,701949,702352;CP012419,701949,702352;CP013202,701949,702352;
HF952104	Mauve	SHARED	702353	702869	.	.	.	Notes=Lenght516	AE009948,702353,702869;CP000114,702353,702869;CP003810,702353,702869;HG939456,702353,702869;CP007631,702353,702869;CP007632,702353,702869;CP010867,702353,702869;CP011325,702353,702869;CP011326,702353,702869;CP011327,702353,702869;CP011329,702353,702869;CP010319,702353,702869;CP012419,702353,702869;CP013202,702353,702869;
HF952104	Mauve	SHARED	702870	702908	.	.	.	Notes=Lenght38	AE009948,702870,702908;CP000114,702870,702908;CP003810,702870,702908;CP007631,702870,702908;CP010867,702870,702908;CP011325,702870,702908;CP011326,702870,702908;CP011327,702870,702908;CP011329,702870,702908;CP010319,702870,702908;CP012419,702870,702908;CP013202,702870,702908;
HF952104	Mauve	SHARED	702909	702921	.	.	.	Notes=Lenght12	AE009948,702909,702921;CP000114,702909,702921;CP003810,702909,702921;CP007631,702909,702921;CP010867,702909,702921;CP011325,702909,702921;CP011326,702909,702921;CP011327,702909,702921;CP011329,702909,702921;CP012419,702909,702921;CP013202,702909,702921;
HF952104	Mauve	SHARED	702922	702949	.	.	.	Notes=Lenght27	AE009948,702922,702949;CP000114,702922,702949;CP003810,702922,702949;CP007631,702922,702949;CP010867,702922,702949;CP011325,702922,702949;CP011326,702922,702949;CP011327,702922,702949;CP011329,702922,702949;CP010319,702922,702949;CP012419,702922,702949;CP013202,702922,702949;
HF952104	Mauve	SHARED	702950	703030	.	.	.	Notes=Lenght80	AE009948,702950,703030;CP000114,702950,703030;CP003810,702950,703030;HG939456,702950,703030;CP007631,702950,703030;CP007632,702950,703030;CP010867,702950,703030;CP011325,702950,703030;CP011326,702950,703030;CP011327,702950,703030;CP011329,702950,703030;CP010319,702950,703030;CP012419,702950,703030;CP013202,702950,703030;
HF952104	Mauve	SHARED	703031	703112	.	.	.	Notes=Lenght81	AE009948,703031,703112;CP000114,703031,703112;CP003810,703031,703112;CP003919,703031,703112;CP007482,703031,703112;CP007565,703031,703112;HG939456,703031,703112;CP007631,703031,703112;CP007632,703031,703112;FO393392,703031,703112;CP010867,703031,703112;CP011325,703031,703112;CP011326,703031,703112;CP011327,703031,703112;CP011328,703031,703112;CP011329,703031,703112;CP012419,703031,703112;CP013202…
HF952104	Mauve	SHARED	703113	703351	.	.	.	Notes=Lenght238	AE009948,703113,703351;CP000114,703113,703351;CP003810,703113,703351;HG939456,703113,703351;CP007631,703113,703351;CP007632,703113,703351;CP010867,703113,703351;CP011325,703113,703351;CP011326,703113,703351;CP011327,703113,703351;CP011329,703113,703351;CP010319,703113,703351;CP012419,703113,703351;CP013202,703113,703351;
HF952104	Mauve	SHARED	703352	703562	.	.	.	Notes=Lenght210	AE009948,703352,703562;CP000114,703352,703562;CP003810,703352,703562;CP003919,703352,703562;CP007482,703352,703562;CP007565,703352,703562;CP007631,703352,703562;FO393392,703352,703562;CP010867,703352,703562;CP011325,703352,703562;CP011326,703352,703562;CP011327,703352,703562;CP011328,703352,703562;CP011329,703352,703562;CP012419,703352,703562;CP013202,703352,703562;
HF952104	Mauve	SHARED	703564	703606	.	.	.	Notes=Lenght42	AE009948,703564,703606;CP000114,703564,703606;CP003810,703564,703606;CP007631,703564,703606;CP010867,703564,703606;CP011325,703564,703606;CP011326,703564,703606;CP011327,703564,703606;CP011329,703564,703606;CP010319,703564,703606;CP012419,703564,703606;CP013202,703564,703606;
HF952104	Mauve	SHARED	703607	704008	.	.	.	Notes=Lenght401	AE009948,703607,704008;CP000114,703607,704008;CP003810,703607,704008;CP003919,703607,704008;CP007482,703607,704008;CP007565,703607,704008;HG939456,703607,704008;CP007631,703607,704008;CP007632,703607,704008;FO393392,703607,704008;CP010867,703607,704008;CP011325,703607,704008;CP011326,703607,704008;CP011327,703607,704008;CP011328,703607,704008;CP011329,703607,704008;CP012419,703607,704008;CP013202…
HF952104	Mauve	SHARED	704009	704086	.	.	.	Notes=Lenght77	AE009948,704009,704086;CP000114,704009,704086;CP003810,704009,704086;CP007631,704009,704086;CP010867,704009,704086;CP011325,704009,704086;CP011326,704009,704086;CP011327,704009,704086;CP011329,704009,704086;CP010319,704009,704086;CP012419,704009,704086;CP013202,704009,704086;
HF952104	Mauve	SHARED	704087	705107	.	.	.	Notes=Lenght1020	AE009948,704087,705107;CP000114,704087,705107;CP003810,704087,705107;CP003919,704087,705107;CP007482,704087,705107;CP007565,704087,705107;HG939456,704087,705107;CP007631,704087,705107;CP007632,704087,705107;FO393392,704087,705107;CP010867,704087,705107;CP011325,704087,705107;CP011326,704087,705107;CP011327,704087,705107;CP011328,704087,705107;CP011329,704087,705107;CP012419,704087,705107;CP013202…
HF952104	Mauve	SHARED	705108	705130	.	.	.	Notes=Lenght22	AE009948,705108,705130;CP000114,705108,705130;CP003810,705108,705130;CP003919,705108,705130;HF952105,705108,705130;CP007482,705108,705130;CP007565,705108,705130;HG939456,705108,705130;CP007631,705108,705130;CP007632,705108,705130;FO393392,705108,705130;CP010867,705108,705130;CP011325,705108,705130;CP011326,705108,705130;CP011327,705108,705130;CP011328,705108,705130;CP011329,705108,705130;CP012419…
HF952104	Mauve	SHARED	705145	705377	.	.	.	Notes=Lenght232	AE009948,705145,705377;CP000114,705145,705377;CP003810,705145,705377;CP003919,705145,705377;CP007482,705145,705377;CP007565,705145,705377;HG939456,705145,705377;CP007631,705145,705377;CP007632,705145,705377;FO393392,705145,705377;CP010867,705145,705377;CP011325,705145,705377;CP011326,705145,705377;CP011327,705145,705377;CP011328,705145,705377;CP011329,705145,705377;CP010319,705145,705377;CP012419…
HF952104	Mauve	SHARED	705378	705397	.	.	.	Notes=Lenght19	AE009948,705378,705397;CP000114,705378,705397;CP003810,705378,705397;CP003919,705378,705397;CP007482,705378,705397;CP007565,705378,705397;CP007631,705378,705397;CP007632,705378,705397;FO393392,705378,705397;CP010867,705378,705397;CP011325,705378,705397;CP011326,705378,705397;CP011327,705378,705397;CP011328,705378,705397;CP011329,705378,705397;CP010319,705378,705397;CP012419,705378,705397;CP013202…
HF952104	Mauve	SHARED	705398	707529	.	.	.	Notes=Lenght2131	AE009948,705398,707529;CP000114,705398,707529;CP003810,705398,707529;CP003919,705398,707529;CP007482,705398,707529;CP007565,705398,707529;HG939456,705398,707529;CP007631,705398,707529;CP007632,705398,707529;FO393392,705398,707529;CP010867,705398,707529;CP011325,705398,707529;CP011326,705398,707529;CP011327,705398,707529;CP011328,705398,707529;CP011329,705398,707529;CP010319,705398,707529;CP012419…
HF952104	Mauve	SHARED	707530	707677	.	.	.	Notes=Lenght147	AE009948,707530,707677;CP000114,707530,707677;CP003810,707530,707677;CP003919,707530,707677;HF952106,707530,707677;HF952105,707530,707677;CP007482,707530,707677;CP007565,707530,707677;HG939456,707530,707677;CP007631,707530,707677;CP007632,707530,707677;FO393392,707530,707677;CP010867,707530,707677;CP011325,707530,707677;CP011326,707530,707677;CP011327,707530,707677;CP011328,707530,707677;CP011329…
HF952104	Mauve	SHARED	716785	716829	.	.	.	Notes=Lenght44	AL732656,716785,716829;AE009948,716785,716829;CP000114,716785,716829;CP003810,716785,716829;HF952106,716785,716829;HF952105,716785,716829;CP007482,716785,716829;CP007565,716785,716829;HG939456,716785,716829;CP007631,716785,716829;CP007632,716785,716829;CP006910,716785,716829;CP007572,716785,716829;CP007571,716785,716829;CP007570,716785,716829;FO393392,716785,716829;CP010867,716785,716829;CP011325…
HF952104	Mauve	SHARED	721863	723582	.	.	.	Notes=Lenght1719	AL732656,721863,723582;AE009948,721863,723582;CP000114,721863,723582;CP003810,721863,723582;HF952106,721863,723582;HF952105,721863,723582;CP007482,721863,723582;CP007565,721863,723582;HG939456,721863,723582;CP007631,721863,723582;CP007632,721863,723582;CP006910,721863,723582;CP007572,721863,723582;CP007571,721863,723582;CP007570,721863,723582;FO393392,721863,723582;CP010867,721863,723582;CP011325…
HF952104	Mauve	SHARED	724786	725007	.	.	.	Notes=Lenght221	AL732656,724786,725007;AE009948,724786,725007;CP000114,724786,725007;CP003810,724786,725007;CP003919,724786,725007;HF952106,724786,725007;HF952105,724786,725007;HG939456,724786,725007;CP007631,724786,725007;CP007632,724786,725007;CP006910,724786,725007;CP007572,724786,725007;CP007571,724786,725007;CP007570,724786,725007;CP010867,724786,725007;CP011325,724786,725007;CP011326,724786,725007;CP011327…
HF952104	Mauve	SHARED	725059	725160	.	.	.	Notes=Lenght101	AL732656,725059,725160;AE009948,725059,725160;CP000114,725059,725160;CP003810,725059,725160;CP003919,725059,725160;HF952106,725059,725160;HF952105,725059,725160;CP007482,725059,725160;CP007565,725059,725160;HG939456,725059,725160;CP007631,725059,725160;CP007632,725059,725160;CP006910,725059,725160;FO393392,725059,725160;CP010867,725059,725160;CP011325,725059,725160;CP011326,725059,725160;CP011327…
HF952104	Mauve	SHARED	725501	725582	.	.	.	Notes=Lenght81	AL732656,725501,725582;AE009948,725501,725582;CP000114,725501,725582;CP003810,725501,725582;HF952106,725501,725582;HF952105,725501,725582;CP007482,725501,725582;CP007565,725501,725582;HG939456,725501,725582;CP007631,725501,725582;CP007632,725501,725582;CP006910,725501,725582;CP007572,725501,725582;CP007571,725501,725582;CP007570,725501,725582;FO393392,725501,725582;CP010867,725501,725582;CP011325…
HF952104	Mauve	SHARED	725932	730678	.	.	.	Notes=Lenght4746	AL732656,725932,730678;AE009948,725932,730678;CP000114,725932,730678;CP003810,725932,730678;HF952106,725932,730678;HF952105,725932,730678;CP007482,725932,730678;CP007565,725932,730678;HG939456,725932,730678;CP007631,725932,730678;CP007632,725932,730678;CP006910,725932,730678;CP007572,725932,730678;CP007571,725932,730678;CP007570,725932,730678;FO393392,725932,730678;CP010867,725932,730678;CP011325…
HF952104	Mauve	SHARED	730679	730828	.	.	.	Notes=Lenght149	AL732656,730679,730828;AE009948,730679,730828;CP000114,730679,730828;CP003810,730679,730828;HF952106,730679,730828;HF952105,730679,730828;HG939456,730679,730828;CP007631,730679,730828;CP007632,730679,730828;CP006910,730679,730828;CP007572,730679,730828;CP007571,730679,730828;CP007570,730679,730828;CP010867,730679,730828;CP011325,730679,730828;CP011326,730679,730828;CP011327,730679,730828;CP011329…
HF952104	Mauve	SHARED	730829	731916	.	.	.	Notes=Lenght1087	AL732656,730829,731916;AE009948,730829,731916;CP000114,730829,731916;CP003810,730829,731916;HF952106,730829,731916;HF952105,730829,731916;CP007482,730829,731916;CP007565,730829,731916;HG939456,730829,731916;CP007631,730829,731916;CP007632,730829,731916;CP006910,730829,731916;CP007572,730829,731916;CP007571,730829,731916;CP007570,730829,731916;FO393392,730829,731916;CP010867,730829,731916;CP011325…
HF952104	Mauve	SHARED	731917	731931	.	.	.	Notes=Lenght14	AL732656,731917,731931;AE009948,731917,731931;CP000114,731917,731931;CP003810,731917,731931;HF952106,731917,731931;HF952105,731917,731931;HG939456,731917,731931;CP007631,731917,731931;CP007632,731917,731931;CP006910,731917,731931;CP007572,731917,731931;CP007571,731917,731931;CP007570,731917,731931;CP010867,731917,731931;CP011325,731917,731931;CP011326,731917,731931;CP011327,731917,731931;CP011329…
HF952104	Mauve	SHARED	731933	731952	.	.	.	Notes=Lenght19	AL732656,731933,731952;AE009948,731933,731952;CP000114,731933,731952;CP003810,731933,731952;HF952106,731933,731952;HF952105,731933,731952;HG939456,731933,731952;CP007631,731933,731952;CP007632,731933,731952;CP006910,731933,731952;CP007572,731933,731952;CP007571,731933,731952;CP007570,731933,731952;CP010867,731933,731952;CP011325,731933,731952;CP011326,731933,731952;CP011327,731933,731952;CP010319…
HF952104	Mauve	SHARED	731953	732983	.	.	.	Notes=Lenght1030	AL732656,731953,732983;AE009948,731953,732983;CP000114,731953,732983;CP003810,731953,732983;HF952106,731953,732983;HF952105,731953,732983;CP007482,731953,732983;CP007565,731953,732983;HG939456,731953,732983;CP007631,731953,732983;CP007632,731953,732983;CP006910,731953,732983;CP007572,731953,732983;CP007571,731953,732983;CP007570,731953,732983;FO393392,731953,732983;CP010867,731953,732983;CP011325…
HF952104	Mauve	SHARED	734600	734620	.	.	.	Notes=Lenght20	AL732656,734600,734620;AE009948,734600,734620;CP000114,734600,734620;CP003810,734600,734620;CP003919,734600,734620;HF952106,734600,734620;HF952105,734600,734620;CP007482,734600,734620;CP007565,734600,734620;HG939456,734600,734620;CP007631,734600,734620;CP007632,734600,734620;CP006910,734600,734620;CP007572,734600,734620;CP007571,734600,734620;CP007570,734600,734620;FO393392,734600,734620;CP010867…
HF952104	Mauve	SHARED	744943	744956	.	.	.	Notes=Lenght13	AL732656,744943,744956;AE009948,744943,744956;CP000114,744943,744956;CP003810,744943,744956;CP003919,744943,744956;HF952106,744943,744956;HF952105,744943,744956;CP007482,744943,744956;CP007565,744943,744956;CP007631,744943,744956;CP006910,744943,744956;CP007572,744943,744956;CP007571,744943,744956;CP007570,744943,744956;FO393392,744943,744956;CP010867,744943,744956;CP011325,744943,744956;CP011326…
HF952104	Mauve	SHARED	745451	745613	.	.	.	Notes=Lenght162	AL732656,745451,745613;AE009948,745451,745613;CP000114,745451,745613;CP003810,745451,745613;CP003919,745451,745613;HF952106,745451,745613;HF952105,745451,745613;HG939456,745451,745613;CP007631,745451,745613;CP007632,745451,745613;CP006910,745451,745613;CP007572,745451,745613;CP007571,745451,745613;CP007570,745451,745613;CP010867,745451,745613;CP011325,745451,745613;CP011326,745451,745613;CP011327…
HF952104	Mauve	SHARED	749940	750017	.	.	.	Notes=Lenght77	AL732656,749940,750017;AE009948,749940,750017;CP000114,749940,750017;CP003810,749940,750017;HF952106,749940,750017;HF952105,749940,750017;CP007482,749940,750017;CP007565,749940,750017;HG939456,749940,750017;CP007631,749940,750017;CP007632,749940,750017;CP006910,749940,750017;CP007572,749940,750017;CP007571,749940,750017;CP007570,749940,750017;FO393392,749940,750017;CP010867,749940,750017;CP011325…
HF952104	Mauve	SHARED	755124	755683	.	.	.	Notes=Lenght559	AL732656,755124,755683;AE009948,755124,755683;CP000114,755124,755683;CP003810,755124,755683;HF952106,755124,755683;HF952105,755124,755683;CP007482,755124,755683;CP007565,755124,755683;HG939456,755124,755683;CP007631,755124,755683;CP007632,755124,755683;CP006910,755124,755683;CP007572,755124,755683;CP007571,755124,755683;CP007570,755124,755683;FO393392,755124,755683;CP010867,755124,755683;CP011325…
HF952104	Mauve	SHARED	770604	770827	.	.	.	Notes=Lenght223	AL732656,770604,770827;AE009948,770604,770827;CP003919,770604,770827;HF952106,770604,770827;HF952105,770604,770827;CP007482,770604,770827;CP007565,770604,770827;HG939456,770604,770827;CP007631,770604,770827;CP007632,770604,770827;CP006910,770604,770827;CP007572,770604,770827;CP007571,770604,770827;CP007570,770604,770827;FO393392,770604,770827;CP010867,770604,770827;CP011328,770604,770827;CP011329…
HF952104	Mauve	SHARED	772820	772874	.	.	.	Notes=Lenght54	AL732656,772820,772874;AE009948,772820,772874;CP000114,772820,772874;CP003810,772820,772874;HF952106,772820,772874;HF952105,772820,772874;CP007482,772820,772874;CP007565,772820,772874;HG939456,772820,772874;CP007631,772820,772874;CP007632,772820,772874;CP006910,772820,772874;CP007572,772820,772874;CP007571,772820,772874;CP007570,772820,772874;FO393392,772820,772874;CP010867,772820,772874;CP011325…
HF952104	Mauve	SHARED	773518	773696	.	.	.	Notes=Lenght178	AL732656,773518,773696;AE009948,773518,773696;CP000114,773518,773696;CP003810,773518,773696;CP003919,773518,773696;HF952106,773518,773696;HF952105,773518,773696;CP007482,773518,773696;CP007565,773518,773696;HG939456,773518,773696;CP007631,773518,773696;CP007632,773518,773696;CP006910,773518,773696;CP007572,773518,773696;CP007571,773518,773696;CP007570,773518,773696;FO393392,773518,773696;CP010867…
HF952104	Mauve	SHARED	782773	782846	.	.	.	Notes=Lenght73	AL732656,782773,782846;AE009948,782773,782846;CP000114,782773,782846;CP003810,782773,782846;CP003919,782773,782846;HF952106,782773,782846;HF952105,782773,782846;HG939456,782773,782846;CP007631,782773,782846;CP007632,782773,782846;CP006910,782773,782846;CP007572,782773,782846;CP007571,782773,782846;CP007570,782773,782846;CP010867,782773,782846;CP011325,782773,782846;CP011326,782773,782846;CP011327…
HF952104	Mauve	SHARED	782946	783106	.	.	.	Notes=Lenght160	AL732656,782946,783106;AE009948,782946,783106;CP000114,782946,783106;CP003810,782946,783106;CP003919,782946,783106;HF952106,782946,783106;HF952105,782946,783106;HG939456,782946,783106;CP007631,782946,783106;CP007632,782946,783106;CP006910,782946,783106;CP007572,782946,783106;CP007571,782946,783106;CP007570,782946,783106;CP010867,782946,783106;CP011325,782946,783106;CP011326,782946,783106;CP011327…
HF952104	Mauve	SHARED	803879	804302	.	.	.	Notes=Lenght423	AL732656,803879,804302;AE009948,803879,804302;CP000114,803879,804302;CP003810,803879,804302;HF952106,803879,804302;HF952105,803879,804302;CP007482,803879,804302;CP007565,803879,804302;HG939456,803879,804302;CP007631,803879,804302;CP007632,803879,804302;CP006910,803879,804302;CP007572,803879,804302;CP007571,803879,804302;CP007570,803879,804302;FO393392,803879,804302;CP010867,803879,804302;CP011325…
HF952104	Mauve	SHARED	804303	804632	.	.	.	Notes=Lenght329	AL732656,804303,804632;AE009948,804303,804632;CP000114,804303,804632;CP003810,804303,804632;HF952106,804303,804632;HF952105,804303,804632;CP007482,804303,804632;CP007565,804303,804632;HG939456,804303,804632;CP007631,804303,804632;CP007632,804303,804632;CP006910,804303,804632;CP007572,804303,804632;CP007571,804303,804632;CP007570,804303,804632;FO393392,804303,804632;CP010867,804303,804632;CP011325…
HF952104	Mauve	SHARED	808301	808336	.	.	.	Notes=Lenght35	AL732656,808301,808336;AE009948,808301,808336;CP000114,808301,808336;CP003810,808301,808336;HF952106,808301,808336;HF952105,808301,808336;HG939456,808301,808336;CP007631,808301,808336;CP007632,808301,808336;CP006910,808301,808336;CP007572,808301,808336;CP007571,808301,808336;CP007570,808301,808336;CP010867,808301,808336;CP011325,808301,808336;CP011326,808301,808336;CP011327,808301,808336;CP011329…
HF952104	Mauve	SHARED	815129	815476	.	.	.	Notes=Lenght347	AL732656,815129,815476;AE009948,815129,815476;CP000114,815129,815476;CP003810,815129,815476;CP003919,815129,815476;HF952106,815129,815476;HF952105,815129,815476;HG939456,815129,815476;CP007631,815129,815476;CP007632,815129,815476;CP006910,815129,815476;CP007572,815129,815476;CP007571,815129,815476;CP007570,815129,815476;CP010867,815129,815476;CP011325,815129,815476;CP011326,815129,815476;CP011327…
HF952104	Mauve	SHARED	816767	817003	.	.	.	Notes=Lenght236	AL732656,816767,817003;AE009948,816767,817003;CP000114,816767,817003;CP003810,816767,817003;HF952106,816767,817003;HF952105,816767,817003;CP007482,816767,817003;CP007565,816767,817003;HG939456,816767,817003;CP007631,816767,817003;CP007632,816767,817003;CP006910,816767,817003;CP007572,816767,817003;CP007571,816767,817003;CP007570,816767,817003;FO393392,816767,817003;CP010867,816767,817003;CP011325…
HF952104	Mauve	SHARED	819921	821243	.	.	.	Notes=Lenght1322	AL732656,819921,821243;AE009948,819921,821243;CP000114,819921,821243;CP003810,819921,821243;CP003919,819921,821243;HF952106,819921,821243;HF952105,819921,821243;HG939456,819921,821243;CP007631,819921,821243;CP007632,819921,821243;CP006910,819921,821243;CP007572,819921,821243;CP007571,819921,821243;CP007570,819921,821243;CP010867,819921,821243;CP011325,819921,821243;CP011326,819921,821243;CP011327…
HF952104	Mauve	SHARED	825723	826368	.	.	.	Notes=Lenght645	AL732656,825723,826368;AE009948,825723,826368;CP000114,825723,826368;CP003810,825723,826368;CP003919,825723,826368;HF952106,825723,826368;HF952105,825723,826368;CP007482,825723,826368;CP007565,825723,826368;HG939456,825723,826368;CP007631,825723,826368;CP007632,825723,826368;CP006910,825723,826368;CP007572,825723,826368;FO393392,825723,826368;CP010867,825723,826368;CP011325,825723,826368;CP011326…
HF952104	Mauve	SHARED	826369	826895	.	.	.	Notes=Lenght526	AL732656,826369,826895;AE009948,826369,826895;CP000114,826369,826895;CP003810,826369,826895;CP003919,826369,826895;HF952106,826369,826895;HF952105,826369,826895;CP007482,826369,826895;CP007565,826369,826895;HG939456,826369,826895;CP007631,826369,826895;CP007632,826369,826895;CP006910,826369,826895;CP007572,826369,826895;CP007570,826369,826895;FO393392,826369,826895;CP010867,826369,826895;CP011325…
HF952104	Mauve	SHARED	844421	844760	.	.	.	Notes=Lenght339	AL732656,844421,844760;AE009948,844421,844760;CP000114,844421,844760;CP003810,844421,844760;CP003919,844421,844760;HF952106,844421,844760;HF952105,844421,844760;HG939456,844421,844760;CP007631,844421,844760;CP007632,844421,844760;CP006910,844421,844760;CP007572,844421,844760;CP007571,844421,844760;CP007570,844421,844760;CP010867,844421,844760;CP011325,844421,844760;CP011326,844421,844760;CP011327…
HF952104	Mauve	SHARED	845828	846101	.	.	.	Notes=Lenght273	AL732656,845828,846101;AE009948,845828,846101;CP000114,845828,846101;CP003810,845828,846101;CP003919,845828,846101;HF952106,845828,846101;HF952105,845828,846101;HG939456,845828,846101;CP007631,845828,846101;CP007632,845828,846101;CP006910,845828,846101;CP007572,845828,846101;CP007571,845828,846101;CP007570,845828,846101;CP010867,845828,846101;CP011325,845828,846101;CP011326,845828,846101;CP011327…
HF952104	Mauve	SHARED	847161	847206	.	.	.	Notes=Lenght45	AL732656,847161,847206;AE009948,847161,847206;CP000114,847161,847206;CP003810,847161,847206;CP003919,847161,847206;HF952106,847161,847206;HF952105,847161,847206;HG939456,847161,847206;CP007631,847161,847206;CP007632,847161,847206;CP006910,847161,847206;CP007572,847161,847206;CP007571,847161,847206;CP007570,847161,847206;CP010867,847161,847206;CP011325,847161,847206;CP011326,847161,847206;CP011327…
HF952104	Mauve	SHARED	847448	847717	.	.	.	Notes=Lenght269	AL732656,847448,847717;AE009948,847448,847717;CP000114,847448,847717;CP003810,847448,847717;HF952106,847448,847717;HF952105,847448,847717;HG939456,847448,847717;CP007631,847448,847717;CP007632,847448,847717;CP006910,847448,847717;CP007572,847448,847717;CP007571,847448,847717;CP007570,847448,847717;CP010867,847448,847717;CP011325,847448,847717;CP011326,847448,847717;CP011327,847448,847717;CP011329…
HF952104	Mauve	SHARED	855591	855647	.	.	.	Notes=Lenght56	AL732656,855591,855647;AE009948,855591,855647;CP000114,855591,855647;CP003810,855591,855647;HF952106,855591,855647;HF952105,855591,855647;CP007482,855591,855647;CP007565,855591,855647;HG939456,855591,855647;CP007631,855591,855647;CP007632,855591,855647;CP006910,855591,855647;CP007572,855591,855647;CP007571,855591,855647;CP007570,855591,855647;FO393392,855591,855647;CP010867,855591,855647;CP011325…
HF952104	Mauve	SHARED	855648	855701	.	.	.	Notes=Lenght53	AL732656,855648,855701;AE009948,855648,855701;CP000114,855648,855701;CP003810,855648,855701;HF952106,855648,855701;HF952105,855648,855701;HG939456,855648,855701;CP007631,855648,855701;CP007632,855648,855701;CP006910,855648,855701;CP007572,855648,855701;CP007571,855648,855701;CP007570,855648,855701;CP010867,855648,855701;CP011325,855648,855701;CP011326,855648,855701;CP011327,855648,855701;CP011329…
HF952104	Mauve	SHARED	864344	865816	.	.	.	Notes=Lenght1472	AE009948,864344,865816;CP000114,864344,865816;CP003810,864344,865816;CP007631,864344,865816;CP010867,864344,865816;CP011325,864344,865816;CP011326,864344,865816;CP011327,864344,865816;CP011329,864344,865816;CP012419,864344,865816;CP013202,864344,865816;
HF952104	Mauve	SHARED	865825	865852	.	.	.	Notes=Lenght27	AL732656,865825,865852;AE009948,865825,865852;CP000114,865825,865852;CP003810,865825,865852;HF952106,865825,865852;HF952105,865825,865852;HG939456,865825,865852;CP007631,865825,865852;CP007632,865825,865852;CP006910,865825,865852;CP007572,865825,865852;CP007571,865825,865852;CP007570,865825,865852;CP010867,865825,865852;CP011325,865825,865852;CP011326,865825,865852;CP011327,865825,865852;CP011329…
HF952104	Mauve	SHARED	867350	867440	.	.	.	Notes=Lenght90	AL732656,867350,867440;AE009948,867350,867440;CP000114,867350,867440;CP003810,867350,867440;CP003919,867350,867440;HF952106,867350,867440;HF952105,867350,867440;CP007482,867350,867440;CP007565,867350,867440;HG939456,867350,867440;CP007631,867350,867440;CP007632,867350,867440;CP006910,867350,867440;CP007572,867350,867440;CP007571,867350,867440;CP007570,867350,867440;FO393392,867350,867440;CP010867…
HF952104	Mauve	SHARED	870620	873173	.	.	.	Notes=Lenght2553	AL732656,870620,873173;AE009948,870620,873173;CP000114,870620,873173;CP003810,870620,873173;CP003919,870620,873173;HF952106,870620,873173;CP007482,870620,873173;CP007565,870620,873173;HG939456,870620,873173;CP007631,870620,873173;CP007632,870620,873173;CP006910,870620,873173;CP007572,870620,873173;CP007571,870620,873173;CP007570,870620,873173;FO393392,870620,873173;CP010867,870620,873173;CP011325…
HF952104	Mauve	SHARED	885389	885427	.	.	.	Notes=Lenght38	AE009948,885389,885427;CP000114,885389,885427;CP003810,885389,885427;CP003919,885389,885427;HF952106,885389,885427;HF952105,885389,885427;CP007482,885389,885427;CP007565,885389,885427;HG939456,885389,885427;CP007631,885389,885427;CP007632,885389,885427;CP006910,885389,885427;FO393392,885389,885427;CP010867,885389,885427;CP011325,885389,885427;CP011326,885389,885427;CP011327,885389,885427;CP011328…
HF952104	Mauve	SHARED	886442	886765	.	.	.	Notes=Lenght323	AL732656,886442,886765;AE009948,886442,886765;CP000114,886442,886765;CP003810,886442,886765;HF952106,886442,886765;HF952105,886442,886765;CP007482,886442,886765;CP007565,886442,886765;HG939456,886442,886765;CP007631,886442,886765;CP007632,886442,886765;CP006910,886442,886765;CP007572,886442,886765;CP007571,886442,886765;CP007570,886442,886765;FO393392,886442,886765;CP010867,886442,886765;CP011325…
HF952104	Mauve	SHARED	904920	904947	.	.	.	Notes=Lenght27	AL732656,904920,904947;AE009948,904920,904947;CP000114,904920,904947;CP003810,904920,904947;HF952106,904920,904947;HF952105,904920,904947;CP007482,904920,904947;CP007565,904920,904947;HG939456,904920,904947;CP007631,904920,904947;CP007632,904920,904947;CP006910,904920,904947;CP007572,904920,904947;CP007571,904920,904947;CP007570,904920,904947;FO393392,904920,904947;CP010867,904920,904947;CP011325…
HF952104	Mauve	SHARED	904949	904972	.	.	.	Notes=Lenght23	AE009948,904949,904972;CP000114,904949,904972;CP003810,904949,904972;HF952106,904949,904972;HF952105,904949,904972;CP007482,904949,904972;CP007565,904949,904972;HG939456,904949,904972;CP007631,904949,904972;CP007632,904949,904972;CP006910,904949,904972;CP007572,904949,904972;CP007570,904949,904972;FO393392,904949,904972;CP010867,904949,904972;CP011325,904949,904972;CP011326,904949,904972;CP011327…
HF952104	Mauve	SHARED	904973	904986	.	.	.	Notes=Lenght13	AE009948,904973,904986;CP000114,904973,904986;CP003810,904973,904986;HF952106,904973,904986;HF952105,904973,904986;CP007482,904973,904986;CP007565,904973,904986;HG939456,904973,904986;CP007631,904973,904986;CP007632,904973,904986;CP006910,904973,904986;FO393392,904973,904986;CP010867,904973,904986;CP011325,904973,904986;CP011326,904973,904986;CP011327,904973,904986;CP011328,904973,904986;CP011329…
HF952104	Mauve	SHARED	905590	905890	.	.	.	Notes=Lenght300	AE009948,905590,905890;CP000114,905590,905890;CP003810,905590,905890;CP003919,905590,905890;HF952106,905590,905890;HF952105,905590,905890;CP007482,905590,905890;CP007565,905590,905890;HG939456,905590,905890;CP007631,905590,905890;CP007632,905590,905890;CP006910,905590,905890;CP007572,905590,905890;CP007571,905590,905890;CP007570,905590,905890;FO393392,905590,905890;CP010867,905590,905890;CP011325…
HF952104	Mauve	SHARED	913828	913876	.	.	.	Notes=Lenght48	AE009948,913828,913876;CP000114,913828,913876;CP003810,913828,913876;CP003919,913828,913876;HF952106,913828,913876;HF952105,913828,913876;CP007482,913828,913876;CP007565,913828,913876;HG939456,913828,913876;CP007631,913828,913876;CP007632,913828,913876;CP006910,913828,913876;CP007572,913828,913876;CP007571,913828,913876;CP007570,913828,913876;FO393392,913828,913876;CP010867,913828,913876;CP011325…
HF952104	Mauve	SHARED	915343	915364	.	.	.	Notes=Lenght21	AL732656,915343,915364;AE009948,915343,915364;CP000114,915343,915364;CP003810,915343,915364;CP003919,915343,915364;HF952106,915343,915364;HF952105,915343,915364;CP007482,915343,915364;CP007565,915343,915364;HG939456,915343,915364;CP007631,915343,915364;CP007632,915343,915364;CP007572,915343,915364;CP007571,915343,915364;CP007570,915343,915364;FO393392,915343,915364;CP010867,915343,915364;CP011325…
HF952104	Mauve	SHARED	923970	923984	.	.	.	Notes=Lenght14	AL732656,923970,923984;AE009948,923970,923984;CP000114,923970,923984;CP003810,923970,923984;HG939456,923970,923984;CP007631,923970,923984;CP007632,923970,923984;CP007572,923970,923984;CP007571,923970,923984;CP007570,923970,923984;CP010867,923970,923984;CP011325,923970,923984;CP011326,923970,923984;CP011327,923970,923984;CP011329,923970,923984;CP012419,923970,923984;CP013202,923970,923984;
HF952104	Mauve	SHARED	923985	924007	.	.	.	Notes=Lenght22	AL732656,923985,924007;AE009948,923985,924007;CP000114,923985,924007;CP003810,923985,924007;CP007631,923985,924007;CP007572,923985,924007;CP007571,923985,924007;CP007570,923985,924007;CP010867,923985,924007;CP011325,923985,924007;CP011326,923985,924007;CP011327,923985,924007;CP011329,923985,924007;CP012419,923985,924007;CP013202,923985,924007;
HF952104	Mauve	SHARED	934019	934123	.	.	.	Notes=Lenght104	AL732656,934019,934123;AE009948,934019,934123;CP000114,934019,934123;CP003810,934019,934123;CP003919,934019,934123;CP007482,934019,934123;CP007565,934019,934123;CP007631,934019,934123;CP006910,934019,934123;CP007572,934019,934123;CP007571,934019,934123;CP007570,934019,934123;FO393392,934019,934123;CP010867,934019,934123;CP011325,934019,934123;CP011326,934019,934123;CP011327,934019,934123;CP011328…
HF952104	Mauve	SHARED	937210	937223	.	.	.	Notes=Lenght13	AE009948,937210,937223;CP000114,937210,937223;CP003810,937210,937223;CP003919,937210,937223;HF952106,937210,937223;HF952105,937210,937223;CP007482,937210,937223;CP007565,937210,937223;HG939456,937210,937223;CP007631,937210,937223;CP007632,937210,937223;CP007572,937210,937223;CP007571,937210,937223;CP007570,937210,937223;FO393392,937210,937223;CP010867,937210,937223;CP011325,937210,937223;CP011326…
HF952104	Mauve	SHARED	940236	940258	.	.	.	Notes=Lenght22	AL732656,940236,940258;AE009948,940236,940258;CP000114,940236,940258;CP003810,940236,940258;CP003919,940236,940258;HF952106,940236,940258;HF952105,940236,940258;CP007482,940236,940258;CP007565,940236,940258;HG939456,940236,940258;CP007631,940236,940258;CP007632,940236,940258;CP006910,940236,940258;CP007572,940236,940258;CP007571,940236,940258;CP007570,940236,940258;FO393392,940236,940258;CP011325…
HF952104	Mauve	SHARED	940259	940271	.	.	.	Notes=Lenght12	AL732656,940259,940271;AE009948,940259,940271;CP000114,940259,940271;CP003810,940259,940271;CP003919,940259,940271;HF952106,940259,940271;HF952105,940259,940271;CP007482,940259,940271;CP007565,940259,940271;HG939456,940259,940271;CP007631,940259,940271;CP007632,940259,940271;CP006910,940259,940271;CP007572,940259,940271;CP007571,940259,940271;CP007570,940259,940271;FO393392,940259,940271;CP011325…
HF952104	Mauve	SHARED	940373	940403	.	.	.	Notes=Lenght30	AE009948,940373,940403;CP007631,940373,940403;CP010867,940373,940403;CP011329,940373,940403;CP013202,940373,940403;
HF952104	Mauve	SHARED	940833	940853	.	.	.	Notes=Lenght20	AE009948,940833,940853;CP007631,940833,940853;CP010867,940833,940853;CP011329,940833,940853;CP013202,940833,940853;
HF952104	Mauve	SHARED	940854	940895	.	.	.	Notes=Lenght41	AE009948,940854,940895;HF952106,940854,940895;CP007631,940854,940895;CP010867,940854,940895;CP011329,940854,940895;CP013202,940854,940895;
HF952104	Mauve	SHARED	940896	940946	.	.	.	Notes=Lenght50	AE009948,940896,940946;HF952106,940896,940946;CP007631,940896,940946;CP010867,940896,940946;CP011329,940896,940946;CP013202,940896,940946;
HF952104	Mauve	SHARED	941353	941373	.	.	.	Notes=Lenght20	AL732656,941353,941373;AE009948,941353,941373;CP000114,941353,941373;CP003810,941353,941373;CP003919,941353,941373;HF952106,941353,941373;HF952105,941353,941373;CP007482,941353,941373;CP007565,941353,941373;HG939456,941353,941373;CP007631,941353,941373;CP007632,941353,941373;CP006910,941353,941373;FO393392,941353,941373;CP010867,941353,941373;CP011325,941353,941373;CP011326,941353,941373;CP011327…
HF952104	Mauve	SHARED	944694	944713	.	.	.	Notes=Lenght19	AL732656,944694,944713;AE009948,944694,944713;CP000114,944694,944713;CP003810,944694,944713;HF952106,944694,944713;HF952105,944694,944713;HG939456,944694,944713;CP007631,944694,944713;CP007632,944694,944713;CP006910,944694,944713;CP007572,944694,944713;CP007571,944694,944713;CP007570,944694,944713;CP010867,944694,944713;CP011325,944694,944713;CP011326,944694,944713;CP011327,944694,944713;CP011329…
HF952104	Mauve	SHARED	946717	946892	.	.	.	Notes=Lenght175	AL732656,946717,946892;AE009948,946717,946892;CP000114,946717,946892;CP003810,946717,946892;HF952106,946717,946892;HF952105,946717,946892;CP007482,946717,946892;CP007565,946717,946892;HG939456,946717,946892;CP007631,946717,946892;CP007632,946717,946892;CP006910,946717,946892;CP007572,946717,946892;CP007571,946717,946892;CP007570,946717,946892;FO393392,946717,946892;CP010867,946717,946892;CP011325…
HF952104	Mauve	SHARED	948295	948339	.	.	.	Notes=Lenght44	AL732656,948295,948339;AE009948,948295,948339;CP000114,948295,948339;CP003810,948295,948339;CP003919,948295,948339;HF952106,948295,948339;HF952105,948295,948339;CP007482,948295,948339;CP007565,948295,948339;HG939456,948295,948339;CP007631,948295,948339;CP007632,948295,948339;CP006910,948295,948339;CP007572,948295,948339;CP007571,948295,948339;CP007570,948295,948339;FO393392,948295,948339;CP010867…
HF952104	Mauve	SHARED	949579	950238	.	.	.	Notes=Lenght659	AL732656,949579,950238;AE009948,949579,950238;CP000114,949579,950238;CP003810,949579,950238;CP003919,949579,950238;HF952106,949579,950238;HF952105,949579,950238;HG939456,949579,950238;CP007631,949579,950238;CP007632,949579,950238;CP006910,949579,950238;CP007572,949579,950238;CP007571,949579,950238;CP007570,949579,950238;CP010867,949579,950238;CP011325,949579,950238;CP011326,949579,950238;CP011327…
HF952104	Mauve	SHARED	952495	952641	.	.	.	Notes=Lenght146	AL732656,952495,952641;AE009948,952495,952641;CP000114,952495,952641;CP003810,952495,952641;HF952106,952495,952641;HF952105,952495,952641;HG939456,952495,952641;CP007631,952495,952641;CP007632,952495,952641;CP006910,952495,952641;CP007572,952495,952641;CP007571,952495,952641;CP007570,952495,952641;CP010867,952495,952641;CP011325,952495,952641;CP011326,952495,952641;CP011327,952495,952641;CP011329…
HF952104	Mauve	SHARED	953259	953352	.	.	.	Notes=Lenght93	AL732656,953259,953352;AE009948,953259,953352;CP000114,953259,953352;CP003810,953259,953352;CP003919,953259,953352;HF952106,953259,953352;HF952105,953259,953352;CP007482,953259,953352;CP007565,953259,953352;HG939456,953259,953352;CP007631,953259,953352;CP007632,953259,953352;CP007572,953259,953352;CP007571,953259,953352;CP007570,953259,953352;FO393392,953259,953352;CP010867,953259,953352;CP011325…
HF952104	Mauve	SHARED	953379	953403	.	.	.	Notes=Lenght24	AL732656,953379,953403;AE009948,953379,953403;CP000114,953379,953403;CP003810,953379,953403;CP003919,953379,953403;HF952106,953379,953403;HF952105,953379,953403;CP007482,953379,953403;CP007565,953379,953403;HG939456,953379,953403;CP007631,953379,953403;CP007632,953379,953403;CP006910,953379,953403;FO393392,953379,953403;CP010867,953379,953403;CP011325,953379,953403;CP011326,953379,953403;CP011327…
HF952104	Mauve	SHARED	967985	968002	.	.	.	Notes=Lenght17	AL732656,967985,968002;AE009948,967985,968002;CP000114,967985,968002;CP003810,967985,968002;HF952106,967985,968002;HF952105,967985,968002;CP007482,967985,968002;CP007565,967985,968002;HG939456,967985,968002;CP007631,967985,968002;CP007632,967985,968002;CP006910,967985,968002;CP007572,967985,968002;CP007571,967985,968002;CP007570,967985,968002;FO393392,967985,968002;CP010867,967985,968002;CP011325…
HF952104	Mauve	SHARED	968003	968036	.	.	.	Notes=Lenght33	AL732656,968003,968036;AE009948,968003,968036;CP000114,968003,968036;CP003810,968003,968036;HF952106,968003,968036;HF952105,968003,968036;CP007482,968003,968036;CP007565,968003,968036;HG939456,968003,968036;CP007631,968003,968036;CP007632,968003,968036;CP006910,968003,968036;CP007571,968003,968036;CP007570,968003,968036;FO393392,968003,968036;CP010867,968003,968036;CP011325,968003,968036;CP011326…
HF952104	Mauve	SHARED	970404	971547	.	.	.	Notes=Lenght1143	AL732656,970404,971547;AE009948,970404,971547;CP000114,970404,971547;CP003810,970404,971547;HF952106,970404,971547;HF952105,970404,971547;HG939456,970404,971547;CP007631,970404,971547;CP007632,970404,971547;CP006910,970404,971547;CP007572,970404,971547;CP007571,970404,971547;CP007570,970404,971547;CP010867,970404,971547;CP011325,970404,971547;CP011326,970404,971547;CP011327,970404,971547;CP011329…
HF952104	Mauve	SHARED	971886	972086	.	.	.	Notes=Lenght200	AL732656,971886,972086;AE009948,971886,972086;CP000114,971886,972086;CP003810,971886,972086;HF952106,971886,972086;HF952105,971886,972086;HG939456,971886,972086;CP007631,971886,972086;CP007632,971886,972086;CP006910,971886,972086;CP007572,971886,972086;CP007571,971886,972086;CP007570,971886,972086;CP010867,971886,972086;CP011325,971886,972086;CP011326,971886,972086;CP011327,971886,972086;CP011329…
HF952104	Mauve	SHARED	974316	974337	.	.	.	Notes=Lenght21	AL732656,974316,974337;AE009948,974316,974337;CP000114,974316,974337;CP003810,974316,974337;HF952106,974316,974337;HF952105,974316,974337;HG939456,974316,974337;CP007631,974316,974337;CP007632,974316,974337;CP006910,974316,974337;CP007572,974316,974337;CP007571,974316,974337;CP007570,974316,974337;CP010867,974316,974337;CP011325,974316,974337;CP011326,974316,974337;CP011327,974316,974337;CP011329…
HF952104	Mauve	SHARED	974607	974704	.	.	.	Notes=Lenght97	AL732656,974607,974704;AE009948,974607,974704;CP000114,974607,974704;CP003810,974607,974704;HF952106,974607,974704;HF952105,974607,974704;CP007482,974607,974704;CP007565,974607,974704;HG939456,974607,974704;CP007631,974607,974704;CP007632,974607,974704;CP006910,974607,974704;CP007572,974607,974704;CP007571,974607,974704;CP007570,974607,974704;FO393392,974607,974704;CP010867,974607,974704;CP011325…
HF952104	Mauve	SHARED	982063	982099	.	.	.	Notes=Lenght36	AL732656,982063,982099;AE009948,982063,982099;CP000114,982063,982099;CP003810,982063,982099;CP003919,982063,982099;HF952106,982063,982099;HF952105,982063,982099;CP007482,982063,982099;CP007565,982063,982099;HG939456,982063,982099;CP007631,982063,982099;CP007632,982063,982099;CP007572,982063,982099;CP007571,982063,982099;CP007570,982063,982099;FO393392,982063,982099;CP010867,982063,982099;CP011325…
HF952104	Mauve	SHARED	982110	983185	.	.	.	Notes=Lenght1075	AL732656,982110,983185;AE009948,982110,983185;CP000114,982110,983185;CP003810,982110,983185;CP003919,982110,983185;HF952106,982110,983185;HF952105,982110,983185;CP007482,982110,983185;CP007565,982110,983185;HG939456,982110,983185;CP007631,982110,983185;CP007632,982110,983185;CP006910,982110,983185;FO393392,982110,983185;CP010867,982110,983185;CP011325,982110,983185;CP011326,982110,983185;CP011327…
HF952104	Mauve	SHARED	984206	984349	.	.	.	Notes=Lenght143	AL732656,984206,984349;AE009948,984206,984349;CP000114,984206,984349;CP003810,984206,984349;HF952106,984206,984349;HF952105,984206,984349;HG939456,984206,984349;CP007631,984206,984349;CP007632,984206,984349;CP006910,984206,984349;CP007572,984206,984349;CP007571,984206,984349;CP007570,984206,984349;CP010867,984206,984349;CP011325,984206,984349;CP011326,984206,984349;CP011327,984206,984349;CP011329…
HF952104	Mauve	SHARED	985325	995162	.	.	.	Notes=Lenght9837	CP010867,985325,995162;CP013202,985325,995162;
HF952104	Mauve	SHARED	995163	995215	.	.	.	Notes=Lenght52	HG939456,995163,995215;CP010867,995163,995215;CP013202,995163,995215;
HF952104	Mauve	SHARED	999979	1000096	.	.	.	Notes=Lenght117	AL732656,999979,1000096;AE009948,999979,1000096;CP000114,999979,1000096;CP003810,999979,1000096;CP003919,999979,1000096;HF952106,999979,1000096;HF952105,999979,1000096;HG939456,999979,1000096;CP007631,999979,1000096;CP007632,999979,1000096;CP006910,999979,1000096;CP007572,999979,1000096;CP007571,999979,1000096;CP007570,999979,1000096;CP010867,999979,1000096;CP011325,999979,1000096;CP011326,999979…
HF952104	Mauve	SHARED	1000981	1001095	.	.	.	Notes=Lenght114	AL732656,1000981,1001095;AE009948,1000981,1001095;CP000114,1000981,1001095;CP003810,1000981,1001095;HF952106,1000981,1001095;HF952105,1000981,1001095;CP007482,1000981,1001095;CP007565,1000981,1001095;HG939456,1000981,1001095;CP007631,1000981,1001095;CP007632,1000981,1001095;CP006910,1000981,1001095;CP007572,1000981,1001095;CP007571,1000981,1001095;CP007570,1000981,1001095;FO393392,1000981,1001095…
HF952104	Mauve	SHARED	1005703	1005722	.	.	.	Notes=Lenght19	AL732656,1005703,1005722;AE009948,1005703,1005722;CP000114,1005703,1005722;CP003810,1005703,1005722;CP003919,1005703,1005722;HF952106,1005703,1005722;HF952105,1005703,1005722;CP007482,1005703,1005722;HG939456,1005703,1005722;CP007631,1005703,1005722;CP007632,1005703,1005722;CP006910,1005703,1005722;CP007572,1005703,1005722;CP007571,1005703,1005722;CP007570,1005703,1005722;FO393392,1005703,1005722…
HF952104	Mauve	SHARED	1007042	1007072	.	.	.	Notes=Lenght30	AL732656,1007042,1007072;AE009948,1007042,1007072;CP000114,1007042,1007072;CP003810,1007042,1007072;CP003919,1007042,1007072;HF952106,1007042,1007072;HF952105,1007042,1007072;HG939456,1007042,1007072;CP007631,1007042,1007072;CP007632,1007042,1007072;CP006910,1007042,1007072;CP007572,1007042,1007072;CP007571,1007042,1007072;CP007570,1007042,1007072;CP010867,1007042,1007072;CP011325,1007042,1007072…
HF952104	Mauve	SHARED	1008227	1008278	.	.	.	Notes=Lenght51	AL732656,1008227,1008278;AE009948,1008227,1008278;CP000114,1008227,1008278;CP003810,1008227,1008278;CP003919,1008227,1008278;HF952106,1008227,1008278;HF952105,1008227,1008278;HG939456,1008227,1008278;CP007631,1008227,1008278;CP007632,1008227,1008278;CP006910,1008227,1008278;CP007572,1008227,1008278;CP007571,1008227,1008278;CP007570,1008227,1008278;CP010867,1008227,1008278;CP011325,1008227,1008278…
HF952104	Mauve	SHARED	1008400	1008424	.	.	.	Notes=Lenght24	AL732656,1008400,1008424;AE009948,1008400,1008424;CP000114,1008400,1008424;CP003810,1008400,1008424;HF952106,1008400,1008424;HF952105,1008400,1008424;CP007482,1008400,1008424;CP007565,1008400,1008424;HG939456,1008400,1008424;CP007631,1008400,1008424;CP007632,1008400,1008424;CP006910,1008400,1008424;CP007572,1008400,1008424;CP007571,1008400,1008424;CP007570,1008400,1008424;FO393392,1008400,1008424…
HF952104	Mauve	SHARED	1008425	1008506	.	.	.	Notes=Lenght81	AL732656,1008425,1008506;AE009948,1008425,1008506;CP000114,1008425,1008506;CP003810,1008425,1008506;HF952106,1008425,1008506;HF952105,1008425,1008506;HG939456,1008425,1008506;CP007631,1008425,1008506;CP007632,1008425,1008506;CP006910,1008425,1008506;CP007572,1008425,1008506;CP007571,1008425,1008506;CP007570,1008425,1008506;CP010867,1008425,1008506;CP011325,1008425,1008506;CP011326,1008425,1008506…
HF952104	Mauve	SHARED	1008507	1008574	.	.	.	Notes=Lenght67	AL732656,1008507,1008574;AE009948,1008507,1008574;CP000114,1008507,1008574;CP003810,1008507,1008574;HF952106,1008507,1008574;HF952105,1008507,1008574;CP007631,1008507,1008574;CP006910,1008507,1008574;CP007572,1008507,1008574;CP007571,1008507,1008574;CP007570,1008507,1008574;CP010867,1008507,1008574;CP011325,1008507,1008574;CP011326,1008507,1008574;CP011327,1008507,1008574;CP011329,1008507,1008574…
HF952104	Mauve	SHARED	1008575	1008627	.	.	.	Notes=Lenght52	AL732656,1008575,1008627;AE009948,1008575,1008627;CP000114,1008575,1008627;CP003810,1008575,1008627;HF952106,1008575,1008627;HF952105,1008575,1008627;HG939456,1008575,1008627;CP007631,1008575,1008627;CP007632,1008575,1008627;CP006910,1008575,1008627;CP007572,1008575,1008627;CP007571,1008575,1008627;CP007570,1008575,1008627;CP010867,1008575,1008627;CP011325,1008575,1008627;CP011326,1008575,1008627…
HF952104	Mauve	SHARED	1008628	1008796	.	.	.	Notes=Lenght168	AL732656,1008628,1008796;AE009948,1008628,1008796;CP000114,1008628,1008796;CP003810,1008628,1008796;HF952106,1008628,1008796;HG939456,1008628,1008796;CP007631,1008628,1008796;CP007632,1008628,1008796;CP006910,1008628,1008796;CP007572,1008628,1008796;CP007571,1008628,1008796;CP007570,1008628,1008796;CP010867,1008628,1008796;CP011325,1008628,1008796;CP011326,1008628,1008796;CP011327,1008628,1008796…
HF952104	Mauve	SHARED	1008797	1009039	.	.	.	Notes=Lenght242	AL732656,1008797,1009039;AE009948,1008797,1009039;CP000114,1008797,1009039;CP003810,1008797,1009039;HF952106,1008797,1009039;CP007482,1008797,1009039;CP007565,1008797,1009039;HG939456,1008797,1009039;CP007631,1008797,1009039;CP007632,1008797,1009039;CP006910,1008797,1009039;CP007572,1008797,1009039;CP007571,1008797,1009039;CP007570,1008797,1009039;FO393392,1008797,1009039;CP010867,1008797,1009039…
HF952104	Mauve	SHARED	1009040	1009401	.	.	.	Notes=Lenght361	AL732656,1009040,1009401;AE009948,1009040,1009401;CP000114,1009040,1009401;CP003810,1009040,1009401;HF952106,1009040,1009401;HF952105,1009040,1009401;CP007482,1009040,1009401;CP007565,1009040,1009401;HG939456,1009040,1009401;CP007631,1009040,1009401;CP007632,1009040,1009401;CP006910,1009040,1009401;CP007572,1009040,1009401;CP007571,1009040,1009401;CP007570,1009040,1009401;FO393392,1009040,1009401…
HF952104	Mauve	SHARED	1009439	1009453	.	.	.	Notes=Lenght14	AE009948,1009439,1009453;CP000114,1009439,1009453;CP003810,1009439,1009453;CP003919,1009439,1009453;HF952106,1009439,1009453;HF952105,1009439,1009453;CP007482,1009439,1009453;CP007565,1009439,1009453;HG939456,1009439,1009453;CP007631,1009439,1009453;CP007632,1009439,1009453;CP006910,1009439,1009453;CP007572,1009439,1009453;CP007571,1009439,1009453;CP007570,1009439,1009453;FO393392,1009439,1009453…
HF952104	Mauve	SHARED	1009454	1009482	.	.	.	Notes=Lenght28	AE009948,1009454,1009482;CP000114,1009454,1009482;CP003810,1009454,1009482;CP003919,1009454,1009482;HF952106,1009454,1009482;HF952105,1009454,1009482;CP007482,1009454,1009482;CP007565,1009454,1009482;CP007631,1009454,1009482;CP007632,1009454,1009482;CP006910,1009454,1009482;CP007572,1009454,1009482;CP007571,1009454,1009482;CP007570,1009454,1009482;FO393392,1009454,1009482;CP010867,1009454,1009482…
HF952104	Mauve	SHARED	1009483	1009504	.	.	.	Notes=Lenght21	AE009948,1009483,1009504;CP000114,1009483,1009504;CP003810,1009483,1009504;CP003919,1009483,1009504;HF952106,1009483,1009504;HF952105,1009483,1009504;CP007482,1009483,1009504;CP007565,1009483,1009504;CP007631,1009483,1009504;CP006910,1009483,1009504;CP007572,1009483,1009504;CP007571,1009483,1009504;CP007570,1009483,1009504;FO393392,1009483,1009504;CP010867,1009483,1009504;CP011325,1009483,1009504…
HF952104	Mauve	SHARED	1009505	1009561	.	.	.	Notes=Lenght56	AL732656,1009505,1009561;AE009948,1009505,1009561;CP000114,1009505,1009561;CP003810,1009505,1009561;CP003919,1009505,1009561;HF952106,1009505,1009561;HF952105,1009505,1009561;CP007482,1009505,1009561;CP007565,1009505,1009561;CP007631,1009505,1009561;CP006910,1009505,1009561;CP007572,1009505,1009561;CP007571,1009505,1009561;CP007570,1009505,1009561;FO393392,1009505,1009561;CP010867,1009505,1009561…
HF952104	Mauve	SHARED	1009562	1009626	.	.	.	Notes=Lenght64	AL732656,1009562,1009626;AE009948,1009562,1009626;CP000114,1009562,1009626;CP003810,1009562,1009626;CP003919,1009562,1009626;HF952106,1009562,1009626;HF952105,1009562,1009626;CP007482,1009562,1009626;CP007565,1009562,1009626;HG939456,1009562,1009626;CP007631,1009562,1009626;CP006910,1009562,1009626;CP007572,1009562,1009626;CP007571,1009562,1009626;CP007570,1009562,1009626;FO393392,1009562,1009626…
HF952104	Mauve	SHARED	1009818	1009879	.	.	.	Notes=Lenght61	AL732656,1009818,1009879;AE009948,1009818,1009879;CP000114,1009818,1009879;CP003810,1009818,1009879;CP003919,1009818,1009879;HF952106,1009818,1009879;HF952105,1009818,1009879;CP007482,1009818,1009879;CP007565,1009818,1009879;HG939456,1009818,1009879;CP007631,1009818,1009879;CP007632,1009818,1009879;CP006910,1009818,1009879;CP007571,1009818,1009879;CP007570,1009818,1009879;FO393392,1009818,1009879…
HF952104	Mauve	SHARED	1009880	1009916	.	.	.	Notes=Lenght36	AL732656,1009880,1009916;AE009948,1009880,1009916;CP000114,1009880,1009916;CP003810,1009880,1009916;CP003919,1009880,1009916;HF952106,1009880,1009916;HF952105,1009880,1009916;HG939456,1009880,1009916;CP007631,1009880,1009916;CP007632,1009880,1009916;CP006910,1009880,1009916;CP007571,1009880,1009916;CP007570,1009880,1009916;CP010867,1009880,1009916;CP011325,1009880,1009916;CP011326,1009880,1009916…
HF952104	Mauve	SHARED	1009917	1009980	.	.	.	Notes=Lenght63	AL732656,1009917,1009980;AE009948,1009917,1009980;CP000114,1009917,1009980;CP003810,1009917,1009980;CP003919,1009917,1009980;HF952106,1009917,1009980;HF952105,1009917,1009980;HG939456,1009917,1009980;CP007631,1009917,1009980;CP007632,1009917,1009980;CP006910,1009917,1009980;CP007572,1009917,1009980;CP007571,1009917,1009980;CP007570,1009917,1009980;CP010867,1009917,1009980;CP011325,1009917,1009980…
HF952104	Mauve	SHARED	1024220	1024240	.	.	.	Notes=Lenght20	AL732656,1024220,1024240;AE009948,1024220,1024240;CP000114,1024220,1024240;CP003810,1024220,1024240;HF952106,1024220,1024240;HF952105,1024220,1024240;CP007482,1024220,1024240;CP007565,1024220,1024240;HG939456,1024220,1024240;CP007631,1024220,1024240;CP007632,1024220,1024240;CP006910,1024220,1024240;CP007572,1024220,1024240;CP007571,1024220,1024240;CP007570,1024220,1024240;FO393392,1024220,1024240…
HF952104	Mauve	SHARED	1029249	1029404	.	.	.	Notes=Lenght155	AL732656,1029249,1029404;AE009948,1029249,1029404;CP000114,1029249,1029404;CP003810,1029249,1029404;HF952106,1029249,1029404;HF952105,1029249,1029404;HG939456,1029249,1029404;CP007631,1029249,1029404;CP007632,1029249,1029404;CP006910,1029249,1029404;CP007572,1029249,1029404;CP007571,1029249,1029404;CP007570,1029249,1029404;CP010867,1029249,1029404;CP011325,1029249,1029404;CP011326,1029249,1029404…
HF952104	Mauve	SHARED	1044828	1044847	.	.	.	Notes=Lenght19	AE009948,1044828,1044847;CP000114,1044828,1044847;CP003810,1044828,1044847;CP003919,1044828,1044847;HF952106,1044828,1044847;HF952105,1044828,1044847;CP007482,1044828,1044847;CP007565,1044828,1044847;HG939456,1044828,1044847;CP007631,1044828,1044847;CP007632,1044828,1044847;CP006910,1044828,1044847;FO393392,1044828,1044847;CP010867,1044828,1044847;CP011325,1044828,1044847;CP011326,1044828,1044847…
HF952104	Mauve	SHARED	1044987	1045071	.	.	.	Notes=Lenght84	AL732656,1044987,1045071;AE009948,1044987,1045071;CP000114,1044987,1045071;CP003810,1044987,1045071;CP003919,1044987,1045071;HF952106,1044987,1045071;HF952105,1044987,1045071;CP007482,1044987,1045071;CP007565,1044987,1045071;HG939456,1044987,1045071;CP007631,1044987,1045071;CP007632,1044987,1045071;CP007572,1044987,1045071;CP007571,1044987,1045071;CP007570,1044987,1045071;FO393392,1044987,1045071…
HF952104	Mauve	SHARED	1045687	1045782	.	.	.	Notes=Lenght95	AL732656,1045687,1045782;AE009948,1045687,1045782;CP000114,1045687,1045782;CP003810,1045687,1045782;HF952106,1045687,1045782;HF952105,1045687,1045782;CP007482,1045687,1045782;CP007565,1045687,1045782;HG939456,1045687,1045782;CP007631,1045687,1045782;CP007632,1045687,1045782;CP006910,1045687,1045782;CP007572,1045687,1045782;CP007571,1045687,1045782;CP007570,1045687,1045782;FO393392,1045687,1045782…
HF952104	Mauve	SHARED	1050943	1051142	.	.	.	Notes=Lenght199	CP000114,1050943,1051142;CP003810,1050943,1051142;HF952105,1050943,1051142;HG939456,1050943,1051142;CP007631,1050943,1051142;CP007632,1050943,1051142;CP006910,1050943,1051142;CP010867,1050943,1051142;CP011325,1050943,1051142;CP011326,1050943,1051142;CP011327,1050943,1051142;CP012419,1050943,1051142;CP013202,1050943,1051142;
HF952104	Mauve	SHARED	1051143	1051175	.	.	.	Notes=Lenght32	AL732656,1051143,1051175;AE009948,1051143,1051175;CP000114,1051143,1051175;CP003810,1051143,1051175;HF952106,1051143,1051175;HF952105,1051143,1051175;HG939456,1051143,1051175;CP007631,1051143,1051175;CP007632,1051143,1051175;CP006910,1051143,1051175;CP007572,1051143,1051175;CP007571,1051143,1051175;CP007570,1051143,1051175;CP010867,1051143,1051175;CP011325,1051143,1051175;CP011326,1051143,1051175…
HF952104	Mauve	SHARED	1051176	1051188	.	.	.	Notes=Lenght12	AL732656,1051176,1051188;AE009948,1051176,1051188;CP000114,1051176,1051188;CP003810,1051176,1051188;HF952106,1051176,1051188;HF952105,1051176,1051188;HG939456,1051176,1051188;CP007631,1051176,1051188;CP007632,1051176,1051188;CP006910,1051176,1051188;CP007572,1051176,1051188;CP007571,1051176,1051188;CP007570,1051176,1051188;CP010867,1051176,1051188;CP011325,1051176,1051188;CP011326,1051176,1051188…
HF952104	Mauve	SHARED	1051197	1051209	.	.	.	Notes=Lenght12	AL732656,1051197,1051209;AE009948,1051197,1051209;CP000114,1051197,1051209;CP003810,1051197,1051209;CP003919,1051197,1051209;HF952106,1051197,1051209;HF952105,1051197,1051209;CP007482,1051197,1051209;CP007565,1051197,1051209;CP007631,1051197,1051209;CP006910,1051197,1051209;CP007572,1051197,1051209;CP007571,1051197,1051209;CP007570,1051197,1051209;FO393392,1051197,1051209;CP010867,1051197,1051209…
HF952104	Mauve	SHARED	1051219	1051342	.	.	.	Notes=Lenght123	AL732656,1051219,1051342;AE009948,1051219,1051342;CP000114,1051219,1051342;CP003810,1051219,1051342;CP003919,1051219,1051342;HF952106,1051219,1051342;HF952105,1051219,1051342;CP007482,1051219,1051342;CP007565,1051219,1051342;HG939456,1051219,1051342;CP007631,1051219,1051342;CP007632,1051219,1051342;CP007572,1051219,1051342;CP007571,1051219,1051342;CP007570,1051219,1051342;FO393392,1051219,1051342…
HF952104	Mauve	SHARED	1051343	1051356	.	.	.	Notes=Lenght13	AL732656,1051343,1051356;AE009948,1051343,1051356;CP000114,1051343,1051356;CP003810,1051343,1051356;CP003919,1051343,1051356;HF952106,1051343,1051356;HF952105,1051343,1051356;CP007482,1051343,1051356;CP007565,1051343,1051356;HG939456,1051343,1051356;CP007631,1051343,1051356;CP007632,1051343,1051356;CP006910,1051343,1051356;CP007572,1051343,1051356;CP007571,1051343,1051356;CP007570,1051343,1051356…
HF952104	Mauve	SHARED	1051791	1051809	.	.	.	Notes=Lenght18	CP007631,1051791,1051809;CP010867,1051791,1051809;CP013202,1051791,1051809;
HF952104	Mauve	SHARED	1051810	1052354	.	.	.	Notes=Lenght544	AE009948,1051810,1052354;CP007631,1051810,1052354;CP010867,1051810,1052354;CP011329,1051810,1052354;CP013202,1051810,1052354;
HF952104	Mauve	SHARED	1052355	1052499	.	.	.	Notes=Lenght144	CP007631,1052355,1052499;CP010867,1052355,1052499;CP013202,1052355,1052499;
HF952104	Mauve	SHARED	1052500	1052835	.	.	.	Notes=Lenght335	AE009948,1052500,1052835;CP007631,1052500,1052835;CP010867,1052500,1052835;CP011329,1052500,1052835;CP013202,1052500,1052835;
HF952104	Mauve	SHARED	1052836	1052918	.	.	.	Notes=Lenght82	AE009948,1052836,1052918;HF952106,1052836,1052918;HF952105,1052836,1052918;CP007631,1052836,1052918;CP010867,1052836,1052918;CP011329,1052836,1052918;CP010319,1052836,1052918;CP013202,1052836,1052918;
HF952104	Mauve	SHARED	1052919	1053027	.	.	.	Notes=Lenght108	AE009948,1052919,1053027;CP000114,1052919,1053027;CP003810,1052919,1053027;HF952106,1052919,1053027;HF952105,1052919,1053027;CP007631,1052919,1053027;CP010867,1052919,1053027;CP011325,1052919,1053027;CP011326,1052919,1053027;CP011327,1052919,1053027;CP011329,1052919,1053027;CP010319,1052919,1053027;CP012419,1052919,1053027;CP013202,1052919,1053027;
HF952104	Mauve	SHARED	1053028	1053824	.	.	.	Notes=Lenght796	AE009948,1053028,1053824;HF952106,1053028,1053824;HF952105,1053028,1053824;CP007631,1053028,1053824;CP010867,1053028,1053824;CP011329,1053028,1053824;CP010319,1053028,1053824;CP013202,1053028,1053824;
HF952104	Mauve	SHARED	1053825	1053853	.	.	.	Notes=Lenght28	HF952106,1053825,1053853;HF952105,1053825,1053853;CP007631,1053825,1053853;CP010867,1053825,1053853;CP010319,1053825,1053853;CP013202,1053825,1053853;
HF952104	Mauve	SHARED	1053854	1053882	.	.	.	Notes=Lenght28	AE009948,1053854,1053882;HF952106,1053854,1053882;HF952105,1053854,1053882;CP007631,1053854,1053882;CP010867,1053854,1053882;CP011329,1053854,1053882;CP010319,1053854,1053882;CP013202,1053854,1053882;
HF952104	Mauve	SHARED	1053891	1054439	.	.	.	Notes=Lenght548	AE009948,1053891,1054439;HF952105,1053891,1054439;CP007631,1053891,1054439;CP010867,1053891,1054439;CP011329,1053891,1054439;CP010319,1053891,1054439;CP013202,1053891,1054439;
HF952104	Mauve	SHARED	1054440	1054548	.	.	.	Notes=Lenght108	AE009948,1054440,1054548;CP007631,1054440,1054548;CP010867,1054440,1054548;CP011329,1054440,1054548;CP013202,1054440,1054548;
HF952104	Mauve	SHARED	1054549	1054843	.	.	.	Notes=Lenght294	AE009948,1054549,1054843;CP000114,1054549,1054843;CP003810,1054549,1054843;CP007631,1054549,1054843;CP010867,1054549,1054843;CP011325,1054549,1054843;CP011326,1054549,1054843;CP011327,1054549,1054843;CP011329,1054549,1054843;CP012419,1054549,1054843;CP013202,1054549,1054843;
HF952104	Mauve	SHARED	1054844	1055072	.	.	.	Notes=Lenght228	CP007631,1054844,1055072;CP010867,1054844,1055072;CP013202,1054844,1055072;
HF952104	Mauve	SHARED	1055073	1056047	.	.	.	Notes=Lenght974	CP010867,1055073,1056047;CP013202,1055073,1056047;
HF952104	Mauve	SHARED	1056048	1057713	.	.	.	Notes=Lenght1665	CP007631,1056048,1057713;CP010867,1056048,1057713;CP013202,1056048,1057713;
HF952104	Mauve	SHARED	1057714	1057825	.	.	.	Notes=Lenght111	CP007631,1057714,1057825;CP010867,1057714,1057825;CP010319,1057714,1057825;CP013202,1057714,1057825;
HF952104	Mauve	SHARED	1057826	1058047	.	.	.	Notes=Lenght221	CP007631,1057826,1058047;CP010867,1057826,1058047;CP013202,1057826,1058047;
HF952104	Mauve	SHARED	1058048	1058111	.	.	.	Notes=Lenght63	CP007631,1058048,1058111;CP010867,1058048,1058111;CP010319,1058048,1058111;CP013202,1058048,1058111;
HF952104	Mauve	SHARED	1058112	1058139	.	.	.	Notes=Lenght27	CP007631,1058112,1058139;CP010867,1058112,1058139;CP013202,1058112,1058139;
HF952104	Mauve	SHARED	1058140	1058548	.	.	.	Notes=Lenght408	CP007631,1058140,1058548;CP010867,1058140,1058548;CP010319,1058140,1058548;CP013202,1058140,1058548;
HF952104	Mauve	SHARED	1058549	1058953	.	.	.	Notes=Lenght404	CP007631,1058549,1058953;CP010867,1058549,1058953;CP013202,1058549,1058953;
HF952104	Mauve	SHARED	1058954	1059189	.	.	.	Notes=Lenght235	CP007631,1058954,1059189;CP010867,1058954,1059189;CP010319,1058954,1059189;CP013202,1058954,1059189;
HF952104	Mauve	SHARED	1059190	1059328	.	.	.	Notes=Lenght138	CP007631,1059190,1059328;CP010867,1059190,1059328;CP010319,1059190,1059328;CP013202,1059190,1059328;
HF952104	Mauve	SHARED	1059329	1059357	.	.	.	Notes=Lenght28	CP007631,1059329,1059357;CP010867,1059329,1059357;CP013202,1059329,1059357;
HF952104	Mauve	SHARED	1059358	1059777	.	.	.	Notes=Lenght419	CP007631,1059358,1059777;CP010867,1059358,1059777;CP010319,1059358,1059777;CP013202,1059358,1059777;
HF952104	Mauve	SHARED	1059778	1059800	.	.	.	Notes=Lenght22	CP007631,1059778,1059800;CP010867,1059778,1059800;CP013202,1059778,1059800;
HF952104	Mauve	SHARED	1059801	1060237	.	.	.	Notes=Lenght436	CP007631,1059801,1060237;CP010867,1059801,1060237;CP010319,1059801,1060237;CP013202,1059801,1060237;
HF952104	Mauve	SHARED	1060238	1060501	.	.	.	Notes=Lenght263	CP007631,1060238,1060501;CP010867,1060238,1060501;CP013202,1060238,1060501;
HF952104	Mauve	SHARED	1060502	1060660	.	.	.	Notes=Lenght158	CP007631,1060502,1060660;CP010867,1060502,1060660;CP010319,1060502,1060660;CP013202,1060502,1060660;
HF952104	Mauve	SHARED	1060661	1061265	.	.	.	Notes=Lenght604	CP007631,1060661,1061265;CP010867,1060661,1061265;CP013202,1060661,1061265;
HF952104	Mauve	SHARED	1061266	1061449	.	.	.	Notes=Lenght183	CP007631,1061266,1061449;CP010867,1061266,1061449;CP010319,1061266,1061449;CP013202,1061266,1061449;
HF952104	Mauve	SHARED	1061450	1061730	.	.	.	Notes=Lenght280	CP007631,1061450,1061730;CP010867,1061450,1061730;CP013202,1061450,1061730;
HF952104	Mauve	SHARED	1061731	1062898	.	.	.	Notes=Lenght1167	CP007631,1061731,1062898;CP010867,1061731,1062898;CP010319,1061731,1062898;CP013202,1061731,1062898;
HF952104	Mauve	SHARED	1062899	1063106	.	.	.	Notes=Lenght207	HF952105,1062899,1063106;CP007631,1062899,1063106;CP010867,1062899,1063106;CP010319,1062899,1063106;CP013202,1062899,1063106;
HF952104	Mauve	SHARED	1063108	1063253	.	.	.	Notes=Lenght145	AL732656,1063108,1063253;AE009948,1063108,1063253;CP000114,1063108,1063253;CP003810,1063108,1063253;HF952105,1063108,1063253;CP007631,1063108,1063253;CP007572,1063108,1063253;CP007571,1063108,1063253;CP007570,1063108,1063253;CP010867,1063108,1063253;CP011325,1063108,1063253;CP011326,1063108,1063253;CP011327,1063108,1063253;CP010319,1063108,1063253;CP012419,1063108,1063253;CP013202,1063108,1063253;
HF952104	Mauve	SHARED	1063254	1063393	.	.	.	Notes=Lenght139	AE009948,1063254,1063393;CP000114,1063254,1063393;CP003810,1063254,1063393;HF952105,1063254,1063393;CP007631,1063254,1063393;CP010867,1063254,1063393;CP011325,1063254,1063393;CP011326,1063254,1063393;CP011327,1063254,1063393;CP010319,1063254,1063393;CP012419,1063254,1063393;CP013202,1063254,1063393;
HF952104	Mauve	SHARED	1063394	1063754	.	.	.	Notes=Lenght360	AL732656,1063394,1063754;AE009948,1063394,1063754;CP000114,1063394,1063754;CP003810,1063394,1063754;HF952105,1063394,1063754;CP007631,1063394,1063754;CP007572,1063394,1063754;CP007571,1063394,1063754;CP007570,1063394,1063754;CP010867,1063394,1063754;CP011325,1063394,1063754;CP011326,1063394,1063754;CP011327,1063394,1063754;CP010319,1063394,1063754;CP012419,1063394,1063754;CP013202,1063394,1063754;
HF952104	Mauve	SHARED	1063755	1063776	.	.	.	Notes=Lenght21	AE009948,1063755,1063776;CP000114,1063755,1063776;CP003810,1063755,1063776;CP007631,1063755,1063776;CP010867,1063755,1063776;CP011325,1063755,1063776;CP011326,1063755,1063776;CP011327,1063755,1063776;CP012419,1063755,1063776;CP013202,1063755,1063776;
HF952104	Mauve	SHARED	1063777	1063811	.	.	.	Notes=Lenght34	AL732656,1063777,1063811;AE009948,1063777,1063811;CP000114,1063777,1063811;CP003810,1063777,1063811;CP007631,1063777,1063811;CP006910,1063777,1063811;CP007572,1063777,1063811;CP007571,1063777,1063811;CP007570,1063777,1063811;CP010867,1063777,1063811;CP011325,1063777,1063811;CP011326,1063777,1063811;CP011327,1063777,1063811;CP012419,1063777,1063811;CP013202,1063777,1063811;
HF952104	Mauve	SHARED	1063813	1063825	.	.	.	Notes=Lenght12	AL732656,1063813,1063825;AE009948,1063813,1063825;CP000114,1063813,1063825;CP003810,1063813,1063825;CP007631,1063813,1063825;CP007572,1063813,1063825;CP007571,1063813,1063825;CP007570,1063813,1063825;CP010867,1063813,1063825;CP011325,1063813,1063825;CP011326,1063813,1063825;CP011327,1063813,1063825;CP012419,1063813,1063825;CP013202,1063813,1063825;
HF952104	Mauve	SHARED	1063826	1063840	.	.	.	Notes=Lenght14	AE009948,1063826,1063840;CP000114,1063826,1063840;CP003810,1063826,1063840;HF952105,1063826,1063840;HG939456,1063826,1063840;CP007631,1063826,1063840;CP007632,1063826,1063840;CP010867,1063826,1063840;CP011325,1063826,1063840;CP011326,1063826,1063840;CP011327,1063826,1063840;CP010319,1063826,1063840;CP012419,1063826,1063840;CP013202,1063826,1063840;
HF952104	Mauve	SHARED	1063841	1063946	.	.	.	Notes=Lenght105	AL732656,1063841,1063946;AE009948,1063841,1063946;CP000114,1063841,1063946;CP003810,1063841,1063946;HF952105,1063841,1063946;HG939456,1063841,1063946;CP007631,1063841,1063946;CP007632,1063841,1063946;CP007572,1063841,1063946;CP007571,1063841,1063946;CP007570,1063841,1063946;CP010867,1063841,1063946;CP011325,1063841,1063946;CP011326,1063841,1063946;CP011327,1063841,1063946;CP010319,1063841,1063946…
HF952104	Mauve	SHARED	1063947	1064214	.	.	.	Notes=Lenght267	AE009948,1063947,1064214;CP000114,1063947,1064214;CP003810,1063947,1064214;HF952105,1063947,1064214;CP007631,1063947,1064214;CP010867,1063947,1064214;CP011325,1063947,1064214;CP011326,1063947,1064214;CP011327,1063947,1064214;CP010319,1063947,1064214;CP012419,1063947,1064214;CP013202,1063947,1064214;
HF952104	Mauve	SHARED	1064220	1064283	.	.	.	Notes=Lenght63	AE009948,1064220,1064283;CP000114,1064220,1064283;CP003810,1064220,1064283;HG939456,1064220,1064283;CP007631,1064220,1064283;CP007632,1064220,1064283;CP006910,1064220,1064283;CP010867,1064220,1064283;CP011325,1064220,1064283;CP011326,1064220,1064283;CP011327,1064220,1064283;CP012419,1064220,1064283;CP013202,1064220,1064283;
HF952104	Mauve	SHARED	1064284	1064330	.	.	.	Notes=Lenght46	AL732656,1064284,1064330;AE009948,1064284,1064330;CP000114,1064284,1064330;CP003810,1064284,1064330;HF952105,1064284,1064330;CP007631,1064284,1064330;CP007572,1064284,1064330;CP007571,1064284,1064330;CP007570,1064284,1064330;CP010867,1064284,1064330;CP011325,1064284,1064330;CP011326,1064284,1064330;CP011327,1064284,1064330;CP010319,1064284,1064330;CP012419,1064284,1064330;CP013202,1064284,1064330;
HF952104	Mauve	SHARED	1064331	1064351	.	.	.	Notes=Lenght20	AE009948,1064331,1064351;CP000114,1064331,1064351;CP003810,1064331,1064351;HF952105,1064331,1064351;CP007631,1064331,1064351;CP010867,1064331,1064351;CP011325,1064331,1064351;CP011326,1064331,1064351;CP011327,1064331,1064351;CP010319,1064331,1064351;CP012419,1064331,1064351;CP013202,1064331,1064351;
HF952104	Mauve	SHARED	1064356	1064419	.	.	.	Notes=Lenght63	AE009948,1064356,1064419;CP000114,1064356,1064419;CP003810,1064356,1064419;HF952105,1064356,1064419;CP007631,1064356,1064419;CP010867,1064356,1064419;CP011325,1064356,1064419;CP011326,1064356,1064419;CP011327,1064356,1064419;CP010319,1064356,1064419;CP012419,1064356,1064419;CP013202,1064356,1064419;
HF952104	Mauve	SHARED	1064420	1064453	.	.	.	Notes=Lenght33	AL732656,1064420,1064453;AE009948,1064420,1064453;CP000114,1064420,1064453;CP003810,1064420,1064453;HF952105,1064420,1064453;CP007631,1064420,1064453;CP007572,1064420,1064453;CP007571,1064420,1064453;CP007570,1064420,1064453;CP010867,1064420,1064453;CP011325,1064420,1064453;CP011326,1064420,1064453;CP011327,1064420,1064453;CP010319,1064420,1064453;CP012419,1064420,1064453;CP013202,1064420,1064453;
HF952104	Mauve	SHARED	1064454	1064483	.	.	.	Notes=Lenght29	AE009948,1064454,1064483;CP000114,1064454,1064483;CP003810,1064454,1064483;HF952105,1064454,1064483;CP007631,1064454,1064483;CP010867,1064454,1064483;CP011325,1064454,1064483;CP011326,1064454,1064483;CP011327,1064454,1064483;CP010319,1064454,1064483;CP012419,1064454,1064483;CP013202,1064454,1064483;
HF952104	Mauve	SHARED	1064494	1064609	.	.	.	Notes=Lenght115	AE009948,1064494,1064609;CP000114,1064494,1064609;CP003810,1064494,1064609;CP007631,1064494,1064609;CP006910,1064494,1064609;CP010867,1064494,1064609;CP011325,1064494,1064609;CP011326,1064494,1064609;CP011327,1064494,1064609;CP012419,1064494,1064609;CP013202,1064494,1064609;
HF952104	Mauve	SHARED	1064610	1065126	.	.	.	Notes=Lenght516	AL732656,1064610,1065126;AE009948,1064610,1065126;CP000114,1064610,1065126;CP003810,1064610,1065126;CP007631,1064610,1065126;CP006910,1064610,1065126;CP007572,1064610,1065126;CP007571,1064610,1065126;CP007570,1064610,1065126;CP010867,1064610,1065126;CP011325,1064610,1065126;CP011326,1064610,1065126;CP011327,1064610,1065126;CP012419,1064610,1065126;CP013202,1064610,1065126;
HF952104	Mauve	SHARED	1065127	1065809	.	.	.	Notes=Lenght682	AE009948,1065127,1065809;CP000114,1065127,1065809;CP003810,1065127,1065809;CP007631,1065127,1065809;CP006910,1065127,1065809;CP010867,1065127,1065809;CP011325,1065127,1065809;CP011326,1065127,1065809;CP011327,1065127,1065809;CP012419,1065127,1065809;CP013202,1065127,1065809;
HF952104	Mauve	SHARED	1065810	1065851	.	.	.	Notes=Lenght41	AL732656,1065810,1065851;AE009948,1065810,1065851;CP000114,1065810,1065851;CP003810,1065810,1065851;HF952105,1065810,1065851;HG939456,1065810,1065851;CP007631,1065810,1065851;CP007572,1065810,1065851;CP007571,1065810,1065851;CP007570,1065810,1065851;CP010867,1065810,1065851;CP011325,1065810,1065851;CP011326,1065810,1065851;CP011327,1065810,1065851;CP010319,1065810,1065851;CP012419,1065810,1065851…
HF952104	Mauve	SHARED	1065852	1066025	.	.	.	Notes=Lenght173	AE009948,1065852,1066025;CP000114,1065852,1066025;CP003810,1065852,1066025;CP007631,1065852,1066025;CP006910,1065852,1066025;CP010867,1065852,1066025;CP011325,1065852,1066025;CP011326,1065852,1066025;CP011327,1065852,1066025;CP012419,1065852,1066025;CP013202,1065852,1066025;
HF952104	Mauve	SHARED	1066026	1066057	.	.	.	Notes=Lenght31	AL732656,1066026,1066057;AE009948,1066026,1066057;CP000114,1066026,1066057;CP003810,1066026,1066057;CP007631,1066026,1066057;CP006910,1066026,1066057;CP007572,1066026,1066057;CP007571,1066026,1066057;CP007570,1066026,1066057;CP010867,1066026,1066057;CP011325,1066026,1066057;CP011326,1066026,1066057;CP011327,1066026,1066057;CP012419,1066026,1066057;CP013202,1066026,1066057;
HF952104	Mauve	SHARED	1066058	1066200	.	.	.	Notes=Lenght142	AE009948,1066058,1066200;CP000114,1066058,1066200;CP003810,1066058,1066200;CP007631,1066058,1066200;CP006910,1066058,1066200;CP010867,1066058,1066200;CP011325,1066058,1066200;CP011326,1066058,1066200;CP011327,1066058,1066200;CP012419,1066058,1066200;CP013202,1066058,1066200;
HF952104	Mauve	SHARED	1066201	1066328	.	.	.	Notes=Lenght127	AL732656,1066201,1066328;AE009948,1066201,1066328;CP000114,1066201,1066328;CP003810,1066201,1066328;HF952105,1066201,1066328;HG939456,1066201,1066328;CP007631,1066201,1066328;CP007572,1066201,1066328;CP007571,1066201,1066328;CP007570,1066201,1066328;CP010867,1066201,1066328;CP011325,1066201,1066328;CP011326,1066201,1066328;CP011327,1066201,1066328;CP010319,1066201,1066328;CP012419,1066201,1066328…
HF952104	Mauve	SHARED	1066330	1067039	.	.	.	Notes=Lenght709	AL732656,1066330,1067039;AE009948,1066330,1067039;CP000114,1066330,1067039;CP003810,1066330,1067039;CP007631,1066330,1067039;CP006910,1066330,1067039;CP007572,1066330,1067039;CP007571,1066330,1067039;CP007570,1066330,1067039;CP010867,1066330,1067039;CP011325,1066330,1067039;CP011326,1066330,1067039;CP011327,1066330,1067039;CP012419,1066330,1067039;CP013202,1066330,1067039;
HF952104	Mauve	SHARED	1067040	1067051	.	.	.	Notes=Lenght11	AE009948,1067040,1067051;CP000114,1067040,1067051;CP003810,1067040,1067051;HF952105,1067040,1067051;HG939456,1067040,1067051;CP007631,1067040,1067051;CP010867,1067040,1067051;CP011325,1067040,1067051;CP011326,1067040,1067051;CP011327,1067040,1067051;CP010319,1067040,1067051;CP012419,1067040,1067051;CP013202,1067040,1067051;
HF952104	Mauve	SHARED	1067052	1067089	.	.	.	Notes=Lenght37	AL732656,1067052,1067089;AE009948,1067052,1067089;CP000114,1067052,1067089;CP003810,1067052,1067089;HF952105,1067052,1067089;HG939456,1067052,1067089;CP007631,1067052,1067089;CP007572,1067052,1067089;CP007571,1067052,1067089;CP007570,1067052,1067089;CP010867,1067052,1067089;CP011325,1067052,1067089;CP011326,1067052,1067089;CP011327,1067052,1067089;CP010319,1067052,1067089;CP012419,1067052,1067089…
HF952104	Mauve	SHARED	1067090	1067134	.	.	.	Notes=Lenght44	AE009948,1067090,1067134;CP000114,1067090,1067134;CP003810,1067090,1067134;CP007631,1067090,1067134;CP006910,1067090,1067134;CP010867,1067090,1067134;CP011325,1067090,1067134;CP011326,1067090,1067134;CP011327,1067090,1067134;CP012419,1067090,1067134;CP013202,1067090,1067134;
HF952104	Mauve	SHARED	1067139	1067201	.	.	.	Notes=Lenght62	AL732656,1067139,1067201;AE009948,1067139,1067201;CP000114,1067139,1067201;CP003810,1067139,1067201;HF952105,1067139,1067201;HG939456,1067139,1067201;CP007631,1067139,1067201;CP007572,1067139,1067201;CP007571,1067139,1067201;CP007570,1067139,1067201;CP010867,1067139,1067201;CP011325,1067139,1067201;CP011326,1067139,1067201;CP011327,1067139,1067201;CP010319,1067139,1067201;CP012419,1067139,1067201…
HF952104	Mauve	SHARED	1067202	1067248	.	.	.	Notes=Lenght46	AL732656,1067202,1067248;AE009948,1067202,1067248;CP000114,1067202,1067248;CP003810,1067202,1067248;HF952105,1067202,1067248;CP007631,1067202,1067248;CP007572,1067202,1067248;CP007571,1067202,1067248;CP007570,1067202,1067248;CP010867,1067202,1067248;CP011325,1067202,1067248;CP011326,1067202,1067248;CP011327,1067202,1067248;CP010319,1067202,1067248;CP012419,1067202,1067248;CP013202,1067202,1067248;
HF952104	Mauve	SHARED	1067249	1067261	.	.	.	Notes=Lenght12	AE009948,1067249,1067261;CP000114,1067249,1067261;CP003810,1067249,1067261;HF952105,1067249,1067261;CP007631,1067249,1067261;CP010867,1067249,1067261;CP011325,1067249,1067261;CP011326,1067249,1067261;CP011327,1067249,1067261;CP010319,1067249,1067261;CP012419,1067249,1067261;CP013202,1067249,1067261;
HF952104	Mauve	SHARED	1067262	1067324	.	.	.	Notes=Lenght62	AL732656,1067262,1067324;AE009948,1067262,1067324;CP000114,1067262,1067324;CP003810,1067262,1067324;HG939456,1067262,1067324;CP007631,1067262,1067324;CP006910,1067262,1067324;CP007572,1067262,1067324;CP007571,1067262,1067324;CP007570,1067262,1067324;CP010867,1067262,1067324;CP011325,1067262,1067324;CP011326,1067262,1067324;CP011327,1067262,1067324;CP012419,1067262,1067324;CP013202,1067262,1067324;
HF952104	Mauve	SHARED	1067325	1067455	.	.	.	Notes=Lenght130	AL732656,1067325,1067455;AE009948,1067325,1067455;CP000114,1067325,1067455;CP003810,1067325,1067455;CP007631,1067325,1067455;CP006910,1067325,1067455;CP007572,1067325,1067455;CP007571,1067325,1067455;CP007570,1067325,1067455;CP010867,1067325,1067455;CP011325,1067325,1067455;CP011326,1067325,1067455;CP011327,1067325,1067455;CP012419,1067325,1067455;CP013202,1067325,1067455;
HF952104	Mauve	SHARED	1067456	1067474	.	.	.	Notes=Lenght18	AE009948,1067456,1067474;CP000114,1067456,1067474;CP003810,1067456,1067474;CP007631,1067456,1067474;CP010867,1067456,1067474;CP011325,1067456,1067474;CP011326,1067456,1067474;CP011327,1067456,1067474;CP012419,1067456,1067474;CP013202,1067456,1067474;
HF952104	Mauve	SHARED	1067475	1067560	.	.	.	Notes=Lenght85	AL732656,1067475,1067560;AE009948,1067475,1067560;CP000114,1067475,1067560;CP003810,1067475,1067560;CP007631,1067475,1067560;CP006910,1067475,1067560;CP007572,1067475,1067560;CP007571,1067475,1067560;CP007570,1067475,1067560;CP010867,1067475,1067560;CP011325,1067475,1067560;CP011326,1067475,1067560;CP011327,1067475,1067560;CP012419,1067475,1067560;CP013202,1067475,1067560;
HF952104	Mauve	SHARED	1067562	1067612	.	.	.	Notes=Lenght50	AL732656,1067562,1067612;AE009948,1067562,1067612;CP000114,1067562,1067612;CP003810,1067562,1067612;CP007631,1067562,1067612;CP006910,1067562,1067612;CP007572,1067562,1067612;CP007571,1067562,1067612;CP007570,1067562,1067612;CP010867,1067562,1067612;CP011325,1067562,1067612;CP011326,1067562,1067612;CP011327,1067562,1067612;CP012419,1067562,1067612;CP013202,1067562,1067612;
HF952104	Mauve	SHARED	1067619	1067652	.	.	.	Notes=Lenght33	AL732656,1067619,1067652;AE009948,1067619,1067652;CP000114,1067619,1067652;CP003810,1067619,1067652;HF952105,1067619,1067652;CP007631,1067619,1067652;CP007572,1067619,1067652;CP007571,1067619,1067652;CP007570,1067619,1067652;CP010867,1067619,1067652;CP011325,1067619,1067652;CP011326,1067619,1067652;CP011327,1067619,1067652;CP010319,1067619,1067652;CP012419,1067619,1067652;CP013202,1067619,1067652;
HF952104	Mauve	SHARED	1067653	1067693	.	.	.	Notes=Lenght40	AE009948,1067653,1067693;CP000114,1067653,1067693;CP003810,1067653,1067693;HF952105,1067653,1067693;CP007631,1067653,1067693;CP010867,1067653,1067693;CP011325,1067653,1067693;CP011326,1067653,1067693;CP011327,1067653,1067693;CP010319,1067653,1067693;CP012419,1067653,1067693;CP013202,1067653,1067693;
HF952104	Mauve	SHARED	1067694	1067801	.	.	.	Notes=Lenght107	AE009948,1067694,1067801;CP000114,1067694,1067801;CP003810,1067694,1067801;HG939456,1067694,1067801;CP007631,1067694,1067801;CP006910,1067694,1067801;CP010867,1067694,1067801;CP011325,1067694,1067801;CP011326,1067694,1067801;CP011327,1067694,1067801;CP012419,1067694,1067801;CP013202,1067694,1067801;
HF952104	Mauve	SHARED	1067802	1068350	.	.	.	Notes=Lenght548	AE009948,1067802,1068350;CP000114,1067802,1068350;CP003810,1067802,1068350;CP007631,1067802,1068350;CP006910,1067802,1068350;CP010867,1067802,1068350;CP011325,1067802,1068350;CP011326,1067802,1068350;CP011327,1067802,1068350;CP012419,1067802,1068350;CP013202,1067802,1068350;
HF952104	Mauve	SHARED	1068351	1068446	.	.	.	Notes=Lenght95	AL732656,1068351,1068446;AE009948,1068351,1068446;CP000114,1068351,1068446;CP003810,1068351,1068446;CP007631,1068351,1068446;CP006910,1068351,1068446;CP007572,1068351,1068446;CP007571,1068351,1068446;CP007570,1068351,1068446;CP010867,1068351,1068446;CP011325,1068351,1068446;CP011326,1068351,1068446;CP011327,1068351,1068446;CP012419,1068351,1068446;CP013202,1068351,1068446;
HF952104	Mauve	SHARED	1068447	1068541	.	.	.	Notes=Lenght94	AE009948,1068447,1068541;CP000114,1068447,1068541;CP003810,1068447,1068541;CP007631,1068447,1068541;CP006910,1068447,1068541;CP010867,1068447,1068541;CP011325,1068447,1068541;CP011326,1068447,1068541;CP011327,1068447,1068541;CP012419,1068447,1068541;CP013202,1068447,1068541;
HF952104	Mauve	SHARED	1068544	1068565	.	.	.	Notes=Lenght21	AL732656,1068544,1068565;AE009948,1068544,1068565;CP000114,1068544,1068565;CP003810,1068544,1068565;CP007631,1068544,1068565;CP006910,1068544,1068565;CP007572,1068544,1068565;CP007571,1068544,1068565;CP007570,1068544,1068565;CP010867,1068544,1068565;CP011325,1068544,1068565;CP011326,1068544,1068565;CP011327,1068544,1068565;CP012419,1068544,1068565;CP013202,1068544,1068565;
HF952104	Mauve	SHARED	1068566	1069758	.	.	.	Notes=Lenght1192	AE009948,1068566,1069758;CP000114,1068566,1069758;CP003810,1068566,1069758;HF952105,1068566,1069758;HG939456,1068566,1069758;CP007631,1068566,1069758;CP010867,1068566,1069758;CP011325,1068566,1069758;CP011326,1068566,1069758;CP011327,1068566,1069758;CP010319,1068566,1069758;CP012419,1068566,1069758;CP013202,1068566,1069758;
HF952104	Mauve	SHARED	1069759	1070132	.	.	.	Notes=Lenght373	AL732656,1069759,1070132;AE009948,1069759,1070132;CP000114,1069759,1070132;CP003810,1069759,1070132;HF952105,1069759,1070132;HG939456,1069759,1070132;CP007631,1069759,1070132;CP007572,1069759,1070132;CP007571,1069759,1070132;CP007570,1069759,1070132;CP010867,1069759,1070132;CP011325,1069759,1070132;CP011326,1069759,1070132;CP011327,1069759,1070132;CP010319,1069759,1070132;CP012419,1069759,1070132…
HF952104	Mauve	SHARED	1070133	1072018	.	.	.	Notes=Lenght1885	AL732656,1070133,1072018;AE009948,1070133,1072018;CP000114,1070133,1072018;CP003810,1070133,1072018;HF952106,1070133,1072018;HF952105,1070133,1072018;HG939456,1070133,1072018;CP007631,1070133,1072018;CP006910,1070133,1072018;CP007572,1070133,1072018;CP007571,1070133,1072018;CP007570,1070133,1072018;CP010867,1070133,1072018;CP011325,1070133,1072018;CP011326,1070133,1072018;CP011327,1070133,1072018…
HF952104	Mauve	SHARED	1072019	1072594	.	.	.	Notes=Lenght575	AL732656,1072019,1072594;AE009948,1072019,1072594;CP000114,1072019,1072594;CP003810,1072019,1072594;HF952106,1072019,1072594;HF952105,1072019,1072594;CP007631,1072019,1072594;CP006910,1072019,1072594;CP007572,1072019,1072594;CP007571,1072019,1072594;CP007570,1072019,1072594;CP010867,1072019,1072594;CP011325,1072019,1072594;CP011326,1072019,1072594;CP011327,1072019,1072594;CP010319,1072019,1072594…
HF952104	Mauve	SHARED	1072595	1072758	.	.	.	Notes=Lenght163	AL732656,1072595,1072758;AE009948,1072595,1072758;CP000114,1072595,1072758;CP003810,1072595,1072758;HF952106,1072595,1072758;HF952105,1072595,1072758;CP007631,1072595,1072758;CP006910,1072595,1072758;CP007571,1072595,1072758;CP010867,1072595,1072758;CP011325,1072595,1072758;CP011326,1072595,1072758;CP011327,1072595,1072758;CP010319,1072595,1072758;CP012419,1072595,1072758;CP013202,1072595,1072758;
HF952104	Mauve	SHARED	1072759	1072808	.	.	.	Notes=Lenght49	AL732656,1072759,1072808;AE009948,1072759,1072808;CP000114,1072759,1072808;CP003810,1072759,1072808;HF952106,1072759,1072808;HF952105,1072759,1072808;CP007482,1072759,1072808;CP007565,1072759,1072808;CP007631,1072759,1072808;CP006910,1072759,1072808;CP007571,1072759,1072808;FO393392,1072759,1072808;CP010867,1072759,1072808;CP011325,1072759,1072808;CP011326,1072759,1072808;CP011327,1072759,1072808…
HF952104	Mauve	SHARED	1072809	1073071	.	.	.	Notes=Lenght262	CP000114,1072809,1073071;CP003810,1072809,1073071;HF952106,1072809,1073071;HF952105,1072809,1073071;CP007482,1072809,1073071;CP007565,1072809,1073071;CP007631,1072809,1073071;CP006910,1072809,1073071;FO393392,1072809,1073071;CP010867,1072809,1073071;CP011325,1072809,1073071;CP011326,1072809,1073071;CP011327,1072809,1073071;CP011328,1072809,1073071;CP010319,1072809,1073071;CP012419,1072809,1073071…
HF952104	Mauve	SHARED	1073072	1073216	.	.	.	Notes=Lenght144	CP000114,1073072,1073216;CP003810,1073072,1073216;HF952106,1073072,1073216;HF952105,1073072,1073216;CP007482,1073072,1073216;CP007565,1073072,1073216;CP007631,1073072,1073216;CP006910,1073072,1073216;CP007572,1073072,1073216;CP007570,1073072,1073216;FO393392,1073072,1073216;CP010867,1073072,1073216;CP011325,1073072,1073216;CP011326,1073072,1073216;CP011327,1073072,1073216;CP011328,1073072,1073216…
HF952104	Mauve	SHARED	1073217	1073266	.	.	.	Notes=Lenght49	CP000114,1073217,1073266;CP003810,1073217,1073266;CP003919,1073217,1073266;HF952106,1073217,1073266;HF952105,1073217,1073266;CP007482,1073217,1073266;CP007565,1073217,1073266;CP007631,1073217,1073266;CP006910,1073217,1073266;CP007572,1073217,1073266;CP007570,1073217,1073266;FO393392,1073217,1073266;CP010867,1073217,1073266;CP011325,1073217,1073266;CP011326,1073217,1073266;CP011327,1073217,1073266…
HF952104	Mauve	SHARED	1073267	1073308	.	.	.	Notes=Lenght41	AL732656,1073267,1073308;AE009948,1073267,1073308;CP000114,1073267,1073308;CP003810,1073267,1073308;CP003919,1073267,1073308;HF952106,1073267,1073308;HF952105,1073267,1073308;CP007482,1073267,1073308;CP007565,1073267,1073308;CP007631,1073267,1073308;CP006910,1073267,1073308;CP007572,1073267,1073308;CP007571,1073267,1073308;CP007570,1073267,1073308;FO393392,1073267,1073308;CP010867,1073267,1073308…
HF952104	Mauve	SHARED	1073309	1073406	.	.	.	Notes=Lenght97	AL732656,1073309,1073406;AE009948,1073309,1073406;CP000114,1073309,1073406;CP003810,1073309,1073406;HF952106,1073309,1073406;HF952105,1073309,1073406;CP007482,1073309,1073406;CP007565,1073309,1073406;CP007631,1073309,1073406;CP006910,1073309,1073406;CP007572,1073309,1073406;CP007571,1073309,1073406;CP007570,1073309,1073406;FO393392,1073309,1073406;CP010867,1073309,1073406;CP011325,1073309,1073406…
HF952104	Mauve	SHARED	1073407	1073839	.	.	.	Notes=Lenght432	AL732656,1073407,1073839;AE009948,1073407,1073839;CP000114,1073407,1073839;CP003810,1073407,1073839;CP003919,1073407,1073839;HF952106,1073407,1073839;HF952105,1073407,1073839;CP007482,1073407,1073839;CP007565,1073407,1073839;CP007631,1073407,1073839;CP006910,1073407,1073839;CP007572,1073407,1073839;CP007571,1073407,1073839;CP007570,1073407,1073839;FO393392,1073407,1073839;CP010867,1073407,1073839…
HF952104	Mauve	SHARED	1073840	1074623	.	.	.	Notes=Lenght783	AL732656,1073840,1074623;AE009948,1073840,1074623;CP000114,1073840,1074623;CP003810,1073840,1074623;CP003919,1073840,1074623;HF952106,1073840,1074623;HF952105,1073840,1074623;CP007482,1073840,1074623;CP007565,1073840,1074623;HG939456,1073840,1074623;CP007631,1073840,1074623;CP006910,1073840,1074623;CP007572,1073840,1074623;CP007571,1073840,1074623;CP007570,1073840,1074623;FO393392,1073840,1074623…
HF952104	Mauve	SHARED	1074624	1074655	.	.	.	Notes=Lenght31	AL732656,1074624,1074655;AE009948,1074624,1074655;CP000114,1074624,1074655;CP003810,1074624,1074655;CP003919,1074624,1074655;HF952106,1074624,1074655;HF952105,1074624,1074655;CP007565,1074624,1074655;HG939456,1074624,1074655;CP007631,1074624,1074655;CP006910,1074624,1074655;CP007572,1074624,1074655;CP007571,1074624,1074655;CP007570,1074624,1074655;FO393392,1074624,1074655;CP010867,1074624,1074655…
HF952104	Mauve	SHARED	1074656	1078398	.	.	.	Notes=Lenght3742	AL732656,1074656,1078398;AE009948,1074656,1078398;CP000114,1074656,1078398;CP003810,1074656,1078398;CP003919,1074656,1078398;HF952106,1074656,1078398;HF952105,1074656,1078398;CP007482,1074656,1078398;CP007565,1074656,1078398;HG939456,1074656,1078398;CP007631,1074656,1078398;CP006910,1074656,1078398;CP007572,1074656,1078398;CP007571,1074656,1078398;CP007570,1074656,1078398;FO393392,1074656,1078398…
HF952104	Mauve	SHARED	1078399	1080747	.	.	.	Notes=Lenght2348	AL732656,1078399,1080747;AE009948,1078399,1080747;CP000114,1078399,1080747;CP003810,1078399,1080747;CP003919,1078399,1080747;HF952106,1078399,1080747;HF952105,1078399,1080747;CP007482,1078399,1080747;CP007565,1078399,1080747;HG939456,1078399,1080747;CP007631,1078399,1080747;CP007632,1078399,1080747;CP006910,1078399,1080747;CP007572,1078399,1080747;CP007571,1078399,1080747;CP007570,1078399,1080747…
HF952104	Mauve	SHARED	1084153	1084207	.	.	.	Notes=Lenght54	AL732656,1084153,1084207;AE009948,1084153,1084207;CP000114,1084153,1084207;CP003810,1084153,1084207;HF952106,1084153,1084207;HF952105,1084153,1084207;HG939456,1084153,1084207;CP007631,1084153,1084207;CP007632,1084153,1084207;CP006910,1084153,1084207;CP007572,1084153,1084207;CP007571,1084153,1084207;CP007570,1084153,1084207;CP010867,1084153,1084207;CP011325,1084153,1084207;CP011326,1084153,1084207…
HF952104	Mauve	SHARED	1088010	1088028	.	.	.	Notes=Lenght18	AL732656,1088010,1088028;AE009948,1088010,1088028;CP000114,1088010,1088028;CP003810,1088010,1088028;CP003919,1088010,1088028;HF952106,1088010,1088028;HF952105,1088010,1088028;CP007482,1088010,1088028;CP007565,1088010,1088028;HG939456,1088010,1088028;CP007631,1088010,1088028;CP007632,1088010,1088028;CP006910,1088010,1088028;CP007572,1088010,1088028;CP007571,1088010,1088028;CP007570,1088010,1088028…
HF952104	Mauve	SHARED	1088032	1088049	.	.	.	Notes=Lenght17	CP000114,1088032,1088049;CP007631,1088032,1088049;CP010867,1088032,1088049;CP011325,1088032,1088049;CP011326,1088032,1088049;CP011327,1088032,1088049;CP013202,1088032,1088049;
HF952104	Mauve	SHARED	1088050	1088079	.	.	.	Notes=Lenght29	CP000114,1088050,1088079;CP003810,1088050,1088079;CP007631,1088050,1088079;CP010867,1088050,1088079;CP011325,1088050,1088079;CP011326,1088050,1088079;CP011327,1088050,1088079;CP013202,1088050,1088079;
HF952104	Mauve	SHARED	1088080	1088090	.	.	.	Notes=Lenght10	AL732656,1088080,1088090;CP000114,1088080,1088090;CP003810,1088080,1088090;CP003919,1088080,1088090;HF952106,1088080,1088090;HF952105,1088080,1088090;HG939456,1088080,1088090;CP007631,1088080,1088090;CP007632,1088080,1088090;CP006910,1088080,1088090;CP007572,1088080,1088090;CP007571,1088080,1088090;CP007570,1088080,1088090;CP010867,1088080,1088090;CP011325,1088080,1088090;CP011326,1088080,1088090…
HF952104	Mauve	SHARED	1088091	1088124	.	.	.	Notes=Lenght33	CP000114,1088091,1088124;CP003810,1088091,1088124;CP003919,1088091,1088124;HF952106,1088091,1088124;HF952105,1088091,1088124;HG939456,1088091,1088124;CP007631,1088091,1088124;CP007632,1088091,1088124;CP006910,1088091,1088124;CP010867,1088091,1088124;CP011325,1088091,1088124;CP011326,1088091,1088124;CP011327,1088091,1088124;CP010319,1088091,1088124;CP013202,1088091,1088124;
HF952104	Mauve	SHARED	1088125	1088142	.	.	.	Notes=Lenght17	CP000114,1088125,1088142;CP003810,1088125,1088142;CP003919,1088125,1088142;HF952106,1088125,1088142;HF952105,1088125,1088142;CP007482,1088125,1088142;CP007565,1088125,1088142;HG939456,1088125,1088142;CP007631,1088125,1088142;CP007632,1088125,1088142;CP006910,1088125,1088142;FO393392,1088125,1088142;CP010867,1088125,1088142;CP011325,1088125,1088142;CP011326,1088125,1088142;CP011327,1088125,1088142…
HF952104	Mauve	SHARED	1088143	1088196	.	.	.	Notes=Lenght53	CP000114,1088143,1088196;CP003810,1088143,1088196;HF952106,1088143,1088196;HF952105,1088143,1088196;HG939456,1088143,1088196;CP007631,1088143,1088196;CP007632,1088143,1088196;CP006910,1088143,1088196;CP010867,1088143,1088196;CP011325,1088143,1088196;CP011326,1088143,1088196;CP011327,1088143,1088196;CP010319,1088143,1088196;CP013202,1088143,1088196;
HF952104	Mauve	SHARED	1088197	1088227	.	.	.	Notes=Lenght30	CP000114,1088197,1088227;CP003810,1088197,1088227;CP007631,1088197,1088227;CP007632,1088197,1088227;CP006910,1088197,1088227;CP010867,1088197,1088227;CP011325,1088197,1088227;CP011326,1088197,1088227;CP011327,1088197,1088227;CP013202,1088197,1088227;
HF952104	Mauve	SHARED	1088228	1088269	.	.	.	Notes=Lenght41	CP000114,1088228,1088269;CP003810,1088228,1088269;CP007631,1088228,1088269;CP011325,1088228,1088269;CP011326,1088228,1088269;CP011327,1088228,1088269;CP013202,1088228,1088269;
HF952104	Mauve	SHARED	1088270	1088298	.	.	.	Notes=Lenght28	CP000114,1088270,1088298;CP003810,1088270,1088298;CP007631,1088270,1088298;CP011325,1088270,1088298;CP011326,1088270,1088298;CP011327,1088270,1088298;CP012419,1088270,1088298;CP013202,1088270,1088298;
HF952104	Mauve	SHARED	1088299	1088312	.	.	.	Notes=Lenght13	CP013202,1088299,1088312;
HF952104	Mauve	SHARED	1088313	1088524	.	.	.	Notes=Lenght211	AL732656,1088313,1088524;CP013202,1088313,1088524;
HF952104	Mauve	SHARED	1088525	1088538	.	.	.	Notes=Lenght13	CP013202,1088525,1088538;
HF952104	Mauve	SHARED	1088549	1088563	.	.	.	Notes=Lenght14	AL732656,1088549,1088563;CP000114,1088549,1088563;CP003810,1088549,1088563;HF952106,1088549,1088563;HF952105,1088549,1088563;HG939456,1088549,1088563;CP007631,1088549,1088563;CP007632,1088549,1088563;CP006910,1088549,1088563;CP011325,1088549,1088563;CP011326,1088549,1088563;CP011327,1088549,1088563;CP010319,1088549,1088563;CP012419,1088549,1088563;CP013202,1088549,1088563;
HF952104	Mauve	SHARED	1088564	1088607	.	.	.	Notes=Lenght43	AL732656,1088564,1088607;CP000114,1088564,1088607;CP003810,1088564,1088607;HF952106,1088564,1088607;HF952105,1088564,1088607;HG939456,1088564,1088607;CP007631,1088564,1088607;CP007632,1088564,1088607;CP006910,1088564,1088607;CP010867,1088564,1088607;CP011325,1088564,1088607;CP011326,1088564,1088607;CP011327,1088564,1088607;CP010319,1088564,1088607;CP012419,1088564,1088607;CP013202,1088564,1088607;
HF952104	Mauve	SHARED	1088608	1088622	.	.	.	Notes=Lenght14	AL732656,1088608,1088622;AE009948,1088608,1088622;CP000114,1088608,1088622;CP003810,1088608,1088622;HF952106,1088608,1088622;HF952105,1088608,1088622;HG939456,1088608,1088622;CP007631,1088608,1088622;CP007632,1088608,1088622;CP006910,1088608,1088622;CP010867,1088608,1088622;CP011325,1088608,1088622;CP011326,1088608,1088622;CP011327,1088608,1088622;CP011329,1088608,1088622;CP010319,1088608,1088622…
HF952104	Mauve	SHARED	1088645	1088733	.	.	.	Notes=Lenght88	AL732656,1088645,1088733;CP000114,1088645,1088733;CP003810,1088645,1088733;CP003919,1088645,1088733;HF952106,1088645,1088733;HF952105,1088645,1088733;CP007482,1088645,1088733;CP007565,1088645,1088733;HG939456,1088645,1088733;CP007631,1088645,1088733;CP007632,1088645,1088733;CP006910,1088645,1088733;CP007572,1088645,1088733;CP007571,1088645,1088733;CP007570,1088645,1088733;FO393392,1088645,1088733…
HF952104	Mauve	SHARED	1088923	1088958	.	.	.	Notes=Lenght35	AL732656,1088923,1088958;AE009948,1088923,1088958;CP000114,1088923,1088958;CP003810,1088923,1088958;HF952106,1088923,1088958;HF952105,1088923,1088958;CP007482,1088923,1088958;CP007565,1088923,1088958;HG939456,1088923,1088958;CP007631,1088923,1088958;CP007632,1088923,1088958;CP006910,1088923,1088958;CP007572,1088923,1088958;CP007571,1088923,1088958;CP007570,1088923,1088958;FO393392,1088923,1088958…
HF952104	Mauve	SHARED	1094948	1095009	.	.	.	Notes=Lenght61	AL732656,1094948,1095009;AE009948,1094948,1095009;CP000114,1094948,1095009;CP003810,1094948,1095009;HF952106,1094948,1095009;HF952105,1094948,1095009;CP007482,1094948,1095009;CP007565,1094948,1095009;HG939456,1094948,1095009;CP007631,1094948,1095009;CP007632,1094948,1095009;CP006910,1094948,1095009;CP007572,1094948,1095009;CP007571,1094948,1095009;CP007570,1094948,1095009;FO393392,1094948,1095009…
HF952104	Mauve	SHARED	1103284	1103306	.	.	.	Notes=Lenght22	AL732656,1103284,1103306;AE009948,1103284,1103306;CP000114,1103284,1103306;CP003810,1103284,1103306;HF952106,1103284,1103306;HF952105,1103284,1103306;HG939456,1103284,1103306;CP007631,1103284,1103306;CP007632,1103284,1103306;CP006910,1103284,1103306;CP007572,1103284,1103306;CP007571,1103284,1103306;CP007570,1103284,1103306;CP010867,1103284,1103306;CP011325,1103284,1103306;CP011326,1103284,1103306…
HF952104	Mauve	SHARED	1104048	1104062	.	.	.	Notes=Lenght14	AL732656,1104048,1104062;AE009948,1104048,1104062;CP000114,1104048,1104062;CP003810,1104048,1104062;CP003919,1104048,1104062;HF952106,1104048,1104062;HF952105,1104048,1104062;HG939456,1104048,1104062;CP007631,1104048,1104062;CP007632,1104048,1104062;CP006910,1104048,1104062;CP007572,1104048,1104062;CP007571,1104048,1104062;CP007570,1104048,1104062;CP010867,1104048,1104062;CP011325,1104048,1104062…
HF952104	Mauve	SHARED	1104063	1104429	.	.	.	Notes=Lenght366	AL732656,1104063,1104429;AE009948,1104063,1104429;CP000114,1104063,1104429;CP003810,1104063,1104429;HF952106,1104063,1104429;HF952105,1104063,1104429;HG939456,1104063,1104429;CP007631,1104063,1104429;CP007632,1104063,1104429;CP006910,1104063,1104429;CP007572,1104063,1104429;CP007571,1104063,1104429;CP007570,1104063,1104429;CP010867,1104063,1104429;CP011325,1104063,1104429;CP011326,1104063,1104429…
HF952104	Mauve	SHARED	1104430	1106109	.	.	.	Notes=Lenght1679	AL732656,1104430,1106109;AE009948,1104430,1106109;CP000114,1104430,1106109;CP003810,1104430,1106109;CP003919,1104430,1106109;HF952106,1104430,1106109;HF952105,1104430,1106109;HG939456,1104430,1106109;CP007631,1104430,1106109;CP007632,1104430,1106109;CP006910,1104430,1106109;CP007572,1104430,1106109;CP007571,1104430,1106109;CP007570,1104430,1106109;CP010867,1104430,1106109;CP011325,1104430,1106109…
HF952104	Mauve	SHARED	1115215	1115375	.	.	.	Notes=Lenght160	AL732656,1115215,1115375;AE009948,1115215,1115375;CP000114,1115215,1115375;CP003810,1115215,1115375;HF952106,1115215,1115375;HF952105,1115215,1115375;HG939456,1115215,1115375;CP007631,1115215,1115375;CP007632,1115215,1115375;CP006910,1115215,1115375;CP007572,1115215,1115375;CP007571,1115215,1115375;CP007570,1115215,1115375;CP010867,1115215,1115375;CP011325,1115215,1115375;CP011326,1115215,1115375…
HF952104	Mauve	SHARED	1115376	1115513	.	.	.	Notes=Lenght137	AL732656,1115376,1115513;AE009948,1115376,1115513;CP000114,1115376,1115513;CP003810,1115376,1115513;HF952106,1115376,1115513;HF952105,1115376,1115513;CP007482,1115376,1115513;CP007565,1115376,1115513;HG939456,1115376,1115513;CP007631,1115376,1115513;CP007632,1115376,1115513;CP006910,1115376,1115513;CP007572,1115376,1115513;CP007571,1115376,1115513;CP007570,1115376,1115513;FO393392,1115376,1115513…
HF952104	Mauve	SHARED	1115861	1115987	.	.	.	Notes=Lenght126	AL732656,1115861,1115987;AE009948,1115861,1115987;CP000114,1115861,1115987;CP003810,1115861,1115987;HF952106,1115861,1115987;HF952105,1115861,1115987;HG939456,1115861,1115987;CP007631,1115861,1115987;CP007632,1115861,1115987;CP006910,1115861,1115987;CP007572,1115861,1115987;CP007571,1115861,1115987;CP007570,1115861,1115987;CP010867,1115861,1115987;CP011325,1115861,1115987;CP011326,1115861,1115987…
HF952104	Mauve	SHARED	1120116	1120154	.	.	.	Notes=Lenght38	AL732656,1120116,1120154;AE009948,1120116,1120154;CP000114,1120116,1120154;CP003810,1120116,1120154;HF952106,1120116,1120154;CP007482,1120116,1120154;CP007565,1120116,1120154;HG939456,1120116,1120154;CP007631,1120116,1120154;CP007632,1120116,1120154;CP006910,1120116,1120154;CP007572,1120116,1120154;CP007571,1120116,1120154;CP007570,1120116,1120154;FO393392,1120116,1120154;CP010867,1120116,1120154…
HF952104	Mauve	SHARED	1120155	1120379	.	.	.	Notes=Lenght224	AL732656,1120155,1120379;AE009948,1120155,1120379;CP000114,1120155,1120379;CP003810,1120155,1120379;HF952106,1120155,1120379;HF952105,1120155,1120379;CP007482,1120155,1120379;CP007565,1120155,1120379;HG939456,1120155,1120379;CP007631,1120155,1120379;CP007632,1120155,1120379;CP006910,1120155,1120379;CP007572,1120155,1120379;CP007571,1120155,1120379;CP007570,1120155,1120379;FO393392,1120155,1120379…
HF952104	Mauve	SHARED	1124241	1124425	.	.	.	Notes=Lenght184	AL732656,1124241,1124425;AE009948,1124241,1124425;CP000114,1124241,1124425;CP003810,1124241,1124425;HF952106,1124241,1124425;HF952105,1124241,1124425;HG939456,1124241,1124425;CP007631,1124241,1124425;CP007632,1124241,1124425;CP006910,1124241,1124425;CP007572,1124241,1124425;CP007571,1124241,1124425;CP007570,1124241,1124425;CP010867,1124241,1124425;CP011325,1124241,1124425;CP011326,1124241,1124425…
HF952104	Mauve	SHARED	1125380	1125758	.	.	.	Notes=Lenght378	AL732656,1125380,1125758;AE009948,1125380,1125758;CP000114,1125380,1125758;CP003810,1125380,1125758;HF952106,1125380,1125758;HF952105,1125380,1125758;CP007482,1125380,1125758;CP007565,1125380,1125758;HG939456,1125380,1125758;CP007631,1125380,1125758;CP007632,1125380,1125758;CP006910,1125380,1125758;CP007572,1125380,1125758;CP007571,1125380,1125758;CP007570,1125380,1125758;FO393392,1125380,1125758…
HF952104	Mauve	SHARED	1125817	1125912	.	.	.	Notes=Lenght95	AL732656,1125817,1125912;AE009948,1125817,1125912;CP000114,1125817,1125912;CP003810,1125817,1125912;CP003919,1125817,1125912;HF952106,1125817,1125912;HF952105,1125817,1125912;HG939456,1125817,1125912;CP007631,1125817,1125912;CP007632,1125817,1125912;CP006910,1125817,1125912;CP007572,1125817,1125912;CP007571,1125817,1125912;CP007570,1125817,1125912;CP010867,1125817,1125912;CP011325,1125817,1125912…
HF952104	Mauve	SHARED	1135141	1135230	.	.	.	Notes=Lenght89	AL732656,1135141,1135230;AE009948,1135141,1135230;CP000114,1135141,1135230;CP003810,1135141,1135230;CP003919,1135141,1135230;HF952106,1135141,1135230;HF952105,1135141,1135230;CP007482,1135141,1135230;CP007565,1135141,1135230;HG939456,1135141,1135230;CP007632,1135141,1135230;CP006910,1135141,1135230;CP007572,1135141,1135230;CP007571,1135141,1135230;CP007570,1135141,1135230;FO393392,1135141,1135230…
HF952104	Mauve	SHARED	1136270	1136307	.	.	.	Notes=Lenght37	AL732656,1136270,1136307;AE009948,1136270,1136307;CP000114,1136270,1136307;CP003810,1136270,1136307;CP007631,1136270,1136307;CP007572,1136270,1136307;CP007571,1136270,1136307;CP007570,1136270,1136307;CP010867,1136270,1136307;CP011325,1136270,1136307;CP011326,1136270,1136307;CP011327,1136270,1136307;CP011329,1136270,1136307;CP012419,1136270,1136307;CP013202,1136270,1136307;
HF952104	Mauve	SHARED	1136308	1136344	.	.	.	Notes=Lenght36	AE009948,1136308,1136344;CP000114,1136308,1136344;CP003810,1136308,1136344;CP010867,1136308,1136344;CP011325,1136308,1136344;CP011326,1136308,1136344;CP011327,1136308,1136344;CP011329,1136308,1136344;CP012419,1136308,1136344;CP013202,1136308,1136344;
HF952104	Mauve	SHARED	1138081	1138154	.	.	.	Notes=Lenght73	AL732656,1138081,1138154;AE009948,1138081,1138154;CP000114,1138081,1138154;CP003810,1138081,1138154;HF952106,1138081,1138154;HF952105,1138081,1138154;CP007482,1138081,1138154;CP007565,1138081,1138154;HG939456,1138081,1138154;CP007631,1138081,1138154;CP007632,1138081,1138154;CP006910,1138081,1138154;CP007572,1138081,1138154;CP007571,1138081,1138154;CP007570,1138081,1138154;FO393392,1138081,1138154…
HF952104	Mauve	SHARED	1138665	1138710	.	.	.	Notes=Lenght45	AL732656,1138665,1138710;AE009948,1138665,1138710;CP000114,1138665,1138710;CP003810,1138665,1138710;HF952106,1138665,1138710;HF952105,1138665,1138710;CP007482,1138665,1138710;CP007565,1138665,1138710;HG939456,1138665,1138710;CP007631,1138665,1138710;CP007632,1138665,1138710;CP006910,1138665,1138710;CP007572,1138665,1138710;CP007571,1138665,1138710;CP007570,1138665,1138710;FO393392,1138665,1138710…
HF952104	Mauve	SHARED	1153117	1153137	.	.	.	Notes=Lenght20	AL732656,1153117,1153137;AE009948,1153117,1153137;CP000114,1153117,1153137;CP003810,1153117,1153137;CP003919,1153117,1153137;HF952106,1153117,1153137;CP007482,1153117,1153137;CP007565,1153117,1153137;HG939456,1153117,1153137;CP007631,1153117,1153137;CP007632,1153117,1153137;CP006910,1153117,1153137;CP007572,1153117,1153137;CP007571,1153117,1153137;CP007570,1153117,1153137;FO393392,1153117,1153137…
HF952104	Mauve	SHARED	1161512	1161524	.	.	.	Notes=Lenght12	AL732656,1161512,1161524;AE009948,1161512,1161524;CP000114,1161512,1161524;CP003810,1161512,1161524;HF952106,1161512,1161524;HF952105,1161512,1161524;CP007482,1161512,1161524;CP007565,1161512,1161524;HG939456,1161512,1161524;CP007631,1161512,1161524;CP007632,1161512,1161524;CP006910,1161512,1161524;CP007572,1161512,1161524;CP007571,1161512,1161524;CP007570,1161512,1161524;FO393392,1161512,1161524…
HF952104	Mauve	SHARED	1161525	1161557	.	.	.	Notes=Lenght32	AL732656,1161525,1161557;AE009948,1161525,1161557;HF952106,1161525,1161557;HF952105,1161525,1161557;CP007482,1161525,1161557;CP007565,1161525,1161557;HG939456,1161525,1161557;CP007631,1161525,1161557;CP007632,1161525,1161557;CP006910,1161525,1161557;FO393392,1161525,1161557;CP010867,1161525,1161557;CP011328,1161525,1161557;CP012419,1161525,1161557;CP013202,1161525,1161557;
HF952104	Mauve	SHARED	1161558	1161570	.	.	.	Notes=Lenght12	AL732656,1161558,1161570;AE009948,1161558,1161570;CP003919,1161558,1161570;HF952106,1161558,1161570;HF952105,1161558,1161570;CP007482,1161558,1161570;CP007565,1161558,1161570;HG939456,1161558,1161570;CP007631,1161558,1161570;CP007632,1161558,1161570;CP006910,1161558,1161570;FO393392,1161558,1161570;CP010867,1161558,1161570;CP011328,1161558,1161570;CP012419,1161558,1161570;CP013202,1161558,1161570;
HF952104	Mauve	SHARED	1163021	1163168	.	.	.	Notes=Lenght147	AL732656,1163021,1163168;AE009948,1163021,1163168;CP000114,1163021,1163168;CP003810,1163021,1163168;HF952106,1163021,1163168;HF952105,1163021,1163168;CP007482,1163021,1163168;CP007565,1163021,1163168;HG939456,1163021,1163168;CP007631,1163021,1163168;CP007632,1163021,1163168;CP006910,1163021,1163168;CP007572,1163021,1163168;CP007571,1163021,1163168;CP007570,1163021,1163168;FO393392,1163021,1163168…
HF952104	Mauve	SHARED	1163169	1163261	.	.	.	Notes=Lenght92	AL732656,1163169,1163261;AE009948,1163169,1163261;CP000114,1163169,1163261;CP003810,1163169,1163261;HF952106,1163169,1163261;HF952105,1163169,1163261;CP007482,1163169,1163261;HG939456,1163169,1163261;CP007631,1163169,1163261;CP007632,1163169,1163261;CP006910,1163169,1163261;CP007572,1163169,1163261;CP007571,1163169,1163261;CP007570,1163169,1163261;CP010867,1163169,1163261;CP011325,1163169,1163261…
HF952104	Mauve	SHARED	1163330	1163399	.	.	.	Notes=Lenght69	AL732656,1163330,1163399;AE009948,1163330,1163399;CP000114,1163330,1163399;CP003810,1163330,1163399;HF952106,1163330,1163399;HF952105,1163330,1163399;HG939456,1163330,1163399;CP007631,1163330,1163399;CP007632,1163330,1163399;CP006910,1163330,1163399;CP007572,1163330,1163399;CP007571,1163330,1163399;CP007570,1163330,1163399;CP010867,1163330,1163399;CP011325,1163330,1163399;CP011326,1163330,1163399…
HF952104	Mauve	SHARED	1167635	1167902	.	.	.	Notes=Lenght267	AL732656,1167635,1167902;AE009948,1167635,1167902;CP000114,1167635,1167902;CP003810,1167635,1167902;CP007631,1167635,1167902;CP010867,1167635,1167902;CP011325,1167635,1167902;CP011326,1167635,1167902;CP011327,1167635,1167902;CP011329,1167635,1167902;CP012419,1167635,1167902;CP013202,1167635,1167902;
HF952104	Mauve	SHARED	1167903	1167927	.	.	.	Notes=Lenght24	AL732656,1167903,1167927;AE009948,1167903,1167927;CP000114,1167903,1167927;CP003810,1167903,1167927;CP003919,1167903,1167927;HF952106,1167903,1167927;HF952105,1167903,1167927;HG939456,1167903,1167927;CP007631,1167903,1167927;CP007632,1167903,1167927;CP010867,1167903,1167927;CP011325,1167903,1167927;CP011326,1167903,1167927;CP011327,1167903,1167927;CP011328,1167903,1167927;CP011329,1167903,1167927…
HF952104	Mauve	SHARED	1168149	1168220	.	.	.	Notes=Lenght71	AL732656,1168149,1168220;AE009948,1168149,1168220;CP000114,1168149,1168220;CP003810,1168149,1168220;CP003919,1168149,1168220;HF952106,1168149,1168220;HF952105,1168149,1168220;CP007482,1168149,1168220;CP007565,1168149,1168220;HG939456,1168149,1168220;CP007632,1168149,1168220;CP006910,1168149,1168220;CP007572,1168149,1168220;CP007571,1168149,1168220;CP007570,1168149,1168220;FO393392,1168149,1168220…
HF952104	Mauve	SHARED	1168221	1168250	.	.	.	Notes=Lenght29	AL732656,1168221,1168250;AE009948,1168221,1168250;CP000114,1168221,1168250;CP003810,1168221,1168250;HF952106,1168221,1168250;HF952105,1168221,1168250;HG939456,1168221,1168250;CP007632,1168221,1168250;CP006910,1168221,1168250;CP007572,1168221,1168250;CP007571,1168221,1168250;CP007570,1168221,1168250;CP010867,1168221,1168250;CP011325,1168221,1168250;CP011326,1168221,1168250;CP011327,1168221,1168250…
HF952104	Mauve	SHARED	1168251	1168382	.	.	.	Notes=Lenght131	AL732656,1168251,1168382;AE009948,1168251,1168382;CP000114,1168251,1168382;CP003810,1168251,1168382;HF952106,1168251,1168382;HF952105,1168251,1168382;HG939456,1168251,1168382;CP007631,1168251,1168382;CP007632,1168251,1168382;CP006910,1168251,1168382;CP007572,1168251,1168382;CP007571,1168251,1168382;CP007570,1168251,1168382;CP010867,1168251,1168382;CP011325,1168251,1168382;CP011326,1168251,1168382…
HF952104	Mauve	SHARED	1173233	1173274	.	.	.	Notes=Lenght41	AL732656,1173233,1173274;AE009948,1173233,1173274;CP000114,1173233,1173274;CP003810,1173233,1173274;CP003919,1173233,1173274;HF952106,1173233,1173274;HF952105,1173233,1173274;HG939456,1173233,1173274;CP007631,1173233,1173274;CP007632,1173233,1173274;CP006910,1173233,1173274;CP007572,1173233,1173274;CP007571,1173233,1173274;CP007570,1173233,1173274;CP010867,1173233,1173274;CP011325,1173233,1173274…
HF952104	Mauve	SHARED	1178115	1178146	.	.	.	Notes=Lenght31	AE009948,1178115,1178146;CP000114,1178115,1178146;CP003810,1178115,1178146;HF952106,1178115,1178146;CP007631,1178115,1178146;CP010867,1178115,1178146;CP011325,1178115,1178146;CP011326,1178115,1178146;CP011327,1178115,1178146;CP011329,1178115,1178146;CP012419,1178115,1178146;CP013202,1178115,1178146;
HF952104	Mauve	SHARED	1178147	1178162	.	.	.	Notes=Lenght15	CP000114,1178147,1178162;CP003810,1178147,1178162;HF952106,1178147,1178162;CP010867,1178147,1178162;CP011325,1178147,1178162;CP011326,1178147,1178162;CP011327,1178147,1178162;CP012419,1178147,1178162;CP013202,1178147,1178162;
HF952104	Mauve	SHARED	1178163	1181403	.	.	.	Notes=Lenght3240	HF952106,1178163,1181403;CP010867,1178163,1181403;CP013202,1178163,1181403;
HF952104	Mauve	SHARED	1181407	1181436	.	.	.	Notes=Lenght29	AL732656,1181407,1181436;CP003919,1181407,1181436;HF952106,1181407,1181436;HF952105,1181407,1181436;CP007482,1181407,1181436;CP007565,1181407,1181436;HG939456,1181407,1181436;CP007632,1181407,1181436;CP006910,1181407,1181436;CP007572,1181407,1181436;CP007571,1181407,1181436;CP007570,1181407,1181436;FO393392,1181407,1181436;CP010867,1181407,1181436;CP011328,1181407,1181436;CP010319,1181407,1181436…
HF952104	Mauve	SHARED	1181437	1181551	.	.	.	Notes=Lenght114	AL732656,1181437,1181551;AE009948,1181437,1181551;CP003919,1181437,1181551;HF952106,1181437,1181551;HF952105,1181437,1181551;CP007482,1181437,1181551;CP007565,1181437,1181551;HG939456,1181437,1181551;CP007631,1181437,1181551;CP007632,1181437,1181551;CP006910,1181437,1181551;CP007572,1181437,1181551;CP007571,1181437,1181551;CP007570,1181437,1181551;FO393392,1181437,1181551;CP010867,1181437,1181551…
HF952104	Mauve	SHARED	1189875	1189893	.	.	.	Notes=Lenght18	AE009948,1189875,1189893;CP003810,1189875,1189893;HF952106,1189875,1189893;HF952105,1189875,1189893;CP007482,1189875,1189893;CP007565,1189875,1189893;HG939456,1189875,1189893;CP007631,1189875,1189893;CP007632,1189875,1189893;CP006910,1189875,1189893;FO393392,1189875,1189893;CP010867,1189875,1189893;CP011325,1189875,1189893;CP011326,1189875,1189893;CP011327,1189875,1189893;CP011328,1189875,1189893…
HF952104	Mauve	SHARED	1190753	1190773	.	.	.	Notes=Lenght20	AL732656,1190753,1190773;AE009948,1190753,1190773;CP000114,1190753,1190773;CP003810,1190753,1190773;CP003919,1190753,1190773;HF952106,1190753,1190773;CP007482,1190753,1190773;CP007565,1190753,1190773;HG939456,1190753,1190773;CP007631,1190753,1190773;CP007632,1190753,1190773;CP006910,1190753,1190773;CP007572,1190753,1190773;CP007571,1190753,1190773;CP007570,1190753,1190773;FO393392,1190753,1190773…
HF952104	Mauve	SHARED	1197056	1197163	.	.	.	Notes=Lenght107	AL732656,1197056,1197163;AE009948,1197056,1197163;CP000114,1197056,1197163;CP003810,1197056,1197163;CP003919,1197056,1197163;HF952106,1197056,1197163;HF952105,1197056,1197163;CP007482,1197056,1197163;CP007565,1197056,1197163;HG939456,1197056,1197163;CP007631,1197056,1197163;CP007632,1197056,1197163;CP006910,1197056,1197163;FO393392,1197056,1197163;CP010867,1197056,1197163;CP011325,1197056,1197163…
HF952104	Mauve	SHARED	1197164	1197208	.	.	.	Notes=Lenght44	AL732656,1197164,1197208;AE009948,1197164,1197208;CP000114,1197164,1197208;CP003810,1197164,1197208;HF952105,1197164,1197208;HG939456,1197164,1197208;CP007631,1197164,1197208;CP007632,1197164,1197208;CP006910,1197164,1197208;CP010867,1197164,1197208;CP011325,1197164,1197208;CP011326,1197164,1197208;CP011327,1197164,1197208;CP011329,1197164,1197208;CP010319,1197164,1197208;CP012419,1197164,1197208…
HF952104	Mauve	SHARED	1197209	1197310	.	.	.	Notes=Lenght101	AL732656,1197209,1197310;AE009948,1197209,1197310;CP000114,1197209,1197310;CP003810,1197209,1197310;CP003919,1197209,1197310;HF952106,1197209,1197310;HF952105,1197209,1197310;CP007482,1197209,1197310;CP007565,1197209,1197310;HG939456,1197209,1197310;CP007631,1197209,1197310;CP007632,1197209,1197310;CP006910,1197209,1197310;FO393392,1197209,1197310;CP010867,1197209,1197310;CP011325,1197209,1197310…
HF952104	Mauve	SHARED	1197311	1197480	.	.	.	Notes=Lenght169	AL732656,1197311,1197480;AE009948,1197311,1197480;CP000114,1197311,1197480;CP003810,1197311,1197480;HF952105,1197311,1197480;HG939456,1197311,1197480;CP007631,1197311,1197480;CP007632,1197311,1197480;CP006910,1197311,1197480;CP010867,1197311,1197480;CP011325,1197311,1197480;CP011326,1197311,1197480;CP011327,1197311,1197480;CP011329,1197311,1197480;CP010319,1197311,1197480;CP012419,1197311,1197480…
HF952104	Mauve	SHARED	1197481	1197604	.	.	.	Notes=Lenght123	AL732656,1197481,1197604;AE009948,1197481,1197604;CP000114,1197481,1197604;CP003810,1197481,1197604;HF952105,1197481,1197604;HG939456,1197481,1197604;CP006910,1197481,1197604;CP010867,1197481,1197604;CP011325,1197481,1197604;CP011326,1197481,1197604;CP011327,1197481,1197604;CP011329,1197481,1197604;CP010319,1197481,1197604;CP012419,1197481,1197604;CP013202,1197481,1197604;
HF952104	Mauve	SHARED	1197605	1197618	.	.	.	Notes=Lenght13	AL732656,1197605,1197618;AE009948,1197605,1197618;CP000114,1197605,1197618;CP003810,1197605,1197618;CP003919,1197605,1197618;HF952106,1197605,1197618;HF952105,1197605,1197618;CP007482,1197605,1197618;CP007565,1197605,1197618;HG939456,1197605,1197618;CP006910,1197605,1197618;FO393392,1197605,1197618;CP010867,1197605,1197618;CP011325,1197605,1197618;CP011326,1197605,1197618;CP011327,1197605,1197618…
HF952104	Mauve	SHARED	1197620	1197641	.	.	.	Notes=Lenght21	AL732656,1197620,1197641;AE009948,1197620,1197641;CP000114,1197620,1197641;CP003810,1197620,1197641;CP003919,1197620,1197641;HF952105,1197620,1197641;CP007482,1197620,1197641;CP007565,1197620,1197641;HG939456,1197620,1197641;CP006910,1197620,1197641;FO393392,1197620,1197641;CP010867,1197620,1197641;CP011325,1197620,1197641;CP011326,1197620,1197641;CP011327,1197620,1197641;CP011328,1197620,1197641…
HF952104	Mauve	SHARED	1197642	1197789	.	.	.	Notes=Lenght147	AL732656,1197642,1197789;AE009948,1197642,1197789;CP000114,1197642,1197789;CP003810,1197642,1197789;CP003919,1197642,1197789;HF952106,1197642,1197789;HF952105,1197642,1197789;CP007482,1197642,1197789;CP007565,1197642,1197789;HG939456,1197642,1197789;CP006910,1197642,1197789;FO393392,1197642,1197789;CP010867,1197642,1197789;CP011325,1197642,1197789;CP011326,1197642,1197789;CP011327,1197642,1197789…
HF952104	Mauve	SHARED	1197790	1197824	.	.	.	Notes=Lenght34	AE009948,1197790,1197824;HF952105,1197790,1197824;CP006910,1197790,1197824;CP010867,1197790,1197824;CP013202,1197790,1197824;
HF952104	Mauve	SHARED	1197825	1198065	.	.	.	Notes=Lenght240	AE009948,1197825,1198065;CP010867,1197825,1198065;CP013202,1197825,1198065;
HF952104	Mauve	SHARED	1198073	1198306	.	.	.	Notes=Lenght233	AE009948,1198073,1198306;CP000114,1198073,1198306;CP003810,1198073,1198306;CP010867,1198073,1198306;CP011325,1198073,1198306;CP011326,1198073,1198306;CP011327,1198073,1198306;CP011329,1198073,1198306;CP012419,1198073,1198306;CP013202,1198073,1198306;
HF952104	Mauve	SHARED	1198307	1198458	.	.	.	Notes=Lenght151	AE009948,1198307,1198458;CP010867,1198307,1198458;CP013202,1198307,1198458;
HF952104	Mauve	SHARED	1198459	1198722	.	.	.	Notes=Lenght263	AE009948,1198459,1198722;CP000114,1198459,1198722;CP003810,1198459,1198722;HG939456,1198459,1198722;CP007631,1198459,1198722;CP007632,1198459,1198722;CP010867,1198459,1198722;CP011325,1198459,1198722;CP011326,1198459,1198722;CP011327,1198459,1198722;CP011329,1198459,1198722;CP012419,1198459,1198722;CP013202,1198459,1198722;
HF952104	Mauve	SHARED	1198723	1198899	.	.	.	Notes=Lenght176	AE009948,1198723,1198899;CP010867,1198723,1198899;CP013202,1198723,1198899;
HF952104	Mauve	SHARED	1198900	1200139	.	.	.	Notes=Lenght1239	AE009948,1198900,1200139;HF952105,1198900,1200139;CP006910,1198900,1200139;CP010867,1198900,1200139;CP013202,1198900,1200139;
HF952104	Mauve	SHARED	1200140	1201086	.	.	.	Notes=Lenght946	AE009948,1200140,1201086;CP010867,1200140,1201086;CP013202,1200140,1201086;
HF952104	Mauve	SHARED	1201087	1201362	.	.	.	Notes=Lenght275	AE009948,1201087,1201362;CP007631,1201087,1201362;CP010867,1201087,1201362;CP013202,1201087,1201362;
HF952104	Mauve	SHARED	1201363	1201433	.	.	.	Notes=Lenght70	AE009948,1201363,1201433;CP010867,1201363,1201433;CP013202,1201363,1201433;
HF952104	Mauve	SHARED	1201434	1201462	.	.	.	Notes=Lenght28	AL732656,1201434,1201462;AE009948,1201434,1201462;CP007631,1201434,1201462;CP010867,1201434,1201462;CP013202,1201434,1201462;
HF952104	Mauve	SHARED	1201463	1202528	.	.	.	Notes=Lenght1065	AE009948,1201463,1202528;CP007631,1201463,1202528;CP010867,1201463,1202528;CP013202,1201463,1202528;
HF952104	Mauve	SHARED	1202529	1202542	.	.	.	Notes=Lenght13	AL732656,1202529,1202542;AE009948,1202529,1202542;CP007631,1202529,1202542;CP010867,1202529,1202542;CP013202,1202529,1202542;
HF952104	Mauve	SHARED	1202543	1202581	.	.	.	Notes=Lenght38	AL732656,1202543,1202581;AE009948,1202543,1202581;CP007631,1202543,1202581;CP010867,1202543,1202581;CP011329,1202543,1202581;CP012419,1202543,1202581;CP013202,1202543,1202581;
HF952104	Mauve	SHARED	1202587	1202600	.	.	.	Notes=Lenght13	AL732656,1202587,1202600;AE009948,1202587,1202600;CP003919,1202587,1202600;CP007482,1202587,1202600;CP007565,1202587,1202600;HG939456,1202587,1202600;CP007631,1202587,1202600;CP007572,1202587,1202600;CP007571,1202587,1202600;CP007570,1202587,1202600;FO393392,1202587,1202600;CP010867,1202587,1202600;CP011328,1202587,1202600;CP011329,1202587,1202600;CP010319,1202587,1202600;CP012419,1202587,1202600…
HF952104	Mauve	SHARED	1202601	1202626	.	.	.	Notes=Lenght25	AL732656,1202601,1202626;AE009948,1202601,1202626;CP003919,1202601,1202626;HF952105,1202601,1202626;CP007482,1202601,1202626;CP007565,1202601,1202626;HG939456,1202601,1202626;CP007631,1202601,1202626;CP007632,1202601,1202626;CP007572,1202601,1202626;CP007571,1202601,1202626;CP007570,1202601,1202626;FO393392,1202601,1202626;CP010867,1202601,1202626;CP011328,1202601,1202626;CP011329,1202601,1202626…
HF952104	Mauve	SHARED	1202627	1202646	.	.	.	Notes=Lenght19	AL732656,1202627,1202646;AE009948,1202627,1202646;CP000114,1202627,1202646;CP003810,1202627,1202646;CP003919,1202627,1202646;HF952105,1202627,1202646;CP007482,1202627,1202646;CP007565,1202627,1202646;HG939456,1202627,1202646;CP007631,1202627,1202646;CP007632,1202627,1202646;CP007572,1202627,1202646;CP007571,1202627,1202646;CP007570,1202627,1202646;FO393392,1202627,1202646;CP010867,1202627,1202646…
HF952104	Mauve	SHARED	1210743	1212499	.	.	.	Notes=Lenght1756	AL732656,1210743,1212499;AE009948,1210743,1212499;CP000114,1210743,1212499;CP003810,1210743,1212499;HF952106,1210743,1212499;HF952105,1210743,1212499;HG939456,1210743,1212499;CP007631,1210743,1212499;CP007632,1210743,1212499;CP006910,1210743,1212499;CP007572,1210743,1212499;CP007571,1210743,1212499;CP007570,1210743,1212499;CP010867,1210743,1212499;CP011325,1210743,1212499;CP011326,1210743,1212499…
HF952104	Mauve	SHARED	1214250	1214565	.	.	.	Notes=Lenght315	AL732656,1214250,1214565;AE009948,1214250,1214565;CP000114,1214250,1214565;CP003810,1214250,1214565;CP003919,1214250,1214565;HF952106,1214250,1214565;HF952105,1214250,1214565;HG939456,1214250,1214565;CP007631,1214250,1214565;CP007632,1214250,1214565;CP006910,1214250,1214565;CP007572,1214250,1214565;CP007571,1214250,1214565;CP007570,1214250,1214565;CP010867,1214250,1214565;CP011325,1214250,1214565…
HF952104	Mauve	SHARED	1219695	1219895	.	.	.	Notes=Lenght200	AL732656,1219695,1219895;AE009948,1219695,1219895;CP000114,1219695,1219895;CP003810,1219695,1219895;CP003919,1219695,1219895;HF952106,1219695,1219895;HF952105,1219695,1219895;HG939456,1219695,1219895;CP007631,1219695,1219895;CP007632,1219695,1219895;CP006910,1219695,1219895;CP007572,1219695,1219895;CP007571,1219695,1219895;CP007570,1219695,1219895;CP010867,1219695,1219895;CP011325,1219695,1219895…
HF952104	Mauve	SHARED	1231535	1231548	.	.	.	Notes=Lenght13	AE009948,1231535,1231548;CP000114,1231535,1231548;CP003810,1231535,1231548;CP003919,1231535,1231548;HF952106,1231535,1231548;HF952105,1231535,1231548;CP007482,1231535,1231548;CP007565,1231535,1231548;HG939456,1231535,1231548;CP007631,1231535,1231548;CP007632,1231535,1231548;CP006910,1231535,1231548;FO393392,1231535,1231548;CP010867,1231535,1231548;CP011325,1231535,1231548;CP011326,1231535,1231548…
HF952104	Mauve	SHARED	1234581	1234784	.	.	.	Notes=Lenght203	AL732656,1234581,1234784;AE009948,1234581,1234784;CP000114,1234581,1234784;CP003810,1234581,1234784;CP003919,1234581,1234784;HF952106,1234581,1234784;HF952105,1234581,1234784;CP007482,1234581,1234784;CP007565,1234581,1234784;HG939456,1234581,1234784;CP007631,1234581,1234784;CP007632,1234581,1234784;CP006910,1234581,1234784;CP007572,1234581,1234784;CP007571,1234581,1234784;CP007570,1234581,1234784…
HF952104	Mauve	SHARED	1252005	1252059	.	.	.	Notes=Lenght54	AL732656,1252005,1252059;AE009948,1252005,1252059;CP000114,1252005,1252059;CP003810,1252005,1252059;CP003919,1252005,1252059;HF952106,1252005,1252059;HF952105,1252005,1252059;HG939456,1252005,1252059;CP007631,1252005,1252059;CP007632,1252005,1252059;CP006910,1252005,1252059;CP007572,1252005,1252059;CP007571,1252005,1252059;CP007570,1252005,1252059;CP010867,1252005,1252059;CP011325,1252005,1252059…
HF952104	Mauve	SHARED	1266838	1266997	.	.	.	Notes=Lenght159	AL732656,1266838,1266997;AE009948,1266838,1266997;CP000114,1266838,1266997;HG939456,1266838,1266997;CP007631,1266838,1266997;CP007632,1266838,1266997;CP006910,1266838,1266997;CP007572,1266838,1266997;CP007571,1266838,1266997;CP007570,1266838,1266997;CP010867,1266838,1266997;CP011329,1266838,1266997;CP012419,1266838,1266997;CP013202,1266838,1266997;
HF952104	Mauve	SHARED	1266998	1267099	.	.	.	Notes=Lenght101	AL732656,1266998,1267099;AE009948,1266998,1267099;CP000114,1266998,1267099;HG939456,1266998,1267099;CP007631,1266998,1267099;CP007632,1266998,1267099;CP007572,1266998,1267099;CP007571,1266998,1267099;CP007570,1266998,1267099;CP010867,1266998,1267099;CP011329,1266998,1267099;CP012419,1266998,1267099;CP013202,1266998,1267099;
HF952104	Mauve	SHARED	1267100	1267360	.	.	.	Notes=Lenght260	AL732656,1267100,1267360;AE009948,1267100,1267360;CP000114,1267100,1267360;HG939456,1267100,1267360;CP007631,1267100,1267360;CP007632,1267100,1267360;CP006910,1267100,1267360;CP007572,1267100,1267360;CP007571,1267100,1267360;CP007570,1267100,1267360;CP010867,1267100,1267360;CP011329,1267100,1267360;CP012419,1267100,1267360;CP013202,1267100,1267360;
HF952104	Mauve	SHARED	1267361	1267385	.	.	.	Notes=Lenght24	AL732656,1267361,1267385;AE009948,1267361,1267385;CP000114,1267361,1267385;HG939456,1267361,1267385;CP007631,1267361,1267385;CP007632,1267361,1267385;CP007572,1267361,1267385;CP007571,1267361,1267385;CP007570,1267361,1267385;CP010867,1267361,1267385;CP011329,1267361,1267385;CP012419,1267361,1267385;CP013202,1267361,1267385;
HF952104	Mauve	SHARED	1267386	1267597	.	.	.	Notes=Lenght211	AL732656,1267386,1267597;AE009948,1267386,1267597;CP000114,1267386,1267597;HG939456,1267386,1267597;CP007631,1267386,1267597;CP007632,1267386,1267597;CP006910,1267386,1267597;CP007572,1267386,1267597;CP007571,1267386,1267597;CP007570,1267386,1267597;CP010867,1267386,1267597;CP011329,1267386,1267597;CP012419,1267386,1267597;CP013202,1267386,1267597;
HF952104	Mauve	SHARED	1267598	1267643	.	.	.	Notes=Lenght45	AL732656,1267598,1267643;AE009948,1267598,1267643;CP000114,1267598,1267643;HG939456,1267598,1267643;CP007631,1267598,1267643;CP007632,1267598,1267643;CP007572,1267598,1267643;CP007571,1267598,1267643;CP007570,1267598,1267643;CP010867,1267598,1267643;CP011329,1267598,1267643;CP012419,1267598,1267643;CP013202,1267598,1267643;
HF952104	Mauve	SHARED	1267644	1267793	.	.	.	Notes=Lenght149	AL732656,1267644,1267793;AE009948,1267644,1267793;CP000114,1267644,1267793;HG939456,1267644,1267793;CP007631,1267644,1267793;CP007632,1267644,1267793;CP006910,1267644,1267793;CP007572,1267644,1267793;CP007571,1267644,1267793;CP007570,1267644,1267793;CP010867,1267644,1267793;CP011329,1267644,1267793;CP012419,1267644,1267793;CP013202,1267644,1267793;
HF952104	Mauve	SHARED	1267794	1273255	.	.	.	Notes=Lenght5461	AL732656,1267794,1273255;AE009948,1267794,1273255;CP000114,1267794,1273255;HG939456,1267794,1273255;CP007631,1267794,1273255;CP007632,1267794,1273255;CP007572,1267794,1273255;CP007571,1267794,1273255;CP007570,1267794,1273255;CP010867,1267794,1273255;CP011329,1267794,1273255;CP012419,1267794,1273255;CP013202,1267794,1273255;
HF952104	Mauve	SHARED	1273256	1273267	.	.	.	Notes=Lenght11	AL732656,1273256,1273267;AE009948,1273256,1273267;CP000114,1273256,1273267;HG939456,1273256,1273267;CP007631,1273256,1273267;CP007632,1273256,1273267;CP007572,1273256,1273267;CP007571,1273256,1273267;CP007570,1273256,1273267;CP010867,1273256,1273267;CP011329,1273256,1273267;CP012419,1273256,1273267;CP013202,1273256,1273267;
HF952104	Mauve	SHARED	1273274	1273352	.	.	.	Notes=Lenght78	AL732656,1273274,1273352;AE009948,1273274,1273352;CP000114,1273274,1273352;HG939456,1273274,1273352;CP007631,1273274,1273352;CP007632,1273274,1273352;CP007572,1273274,1273352;CP007571,1273274,1273352;CP007570,1273274,1273352;CP010867,1273274,1273352;CP012419,1273274,1273352;CP013202,1273274,1273352;
HF952104	Mauve	SHARED	1273364	1274430	.	.	.	Notes=Lenght1066	AL732656,1273364,1274430;AE009948,1273364,1274430;CP000114,1273364,1274430;CP003919,1273364,1274430;HF952106,1273364,1274430;HF952105,1273364,1274430;CP007482,1273364,1274430;CP007565,1273364,1274430;HG939456,1273364,1274430;CP007631,1273364,1274430;CP007632,1273364,1274430;CP007572,1273364,1274430;CP007571,1273364,1274430;CP007570,1273364,1274430;FO393392,1273364,1274430;CP010867,1273364,1274430…
HF952104	Mauve	SHARED	1274431	1274595	.	.	.	Notes=Lenght164	AL732656,1274431,1274595;AE009948,1274431,1274595;CP000114,1274431,1274595;HF952105,1274431,1274595;HG939456,1274431,1274595;CP007631,1274431,1274595;CP007632,1274431,1274595;CP007572,1274431,1274595;CP007571,1274431,1274595;CP007570,1274431,1274595;CP010867,1274431,1274595;CP011329,1274431,1274595;CP012419,1274431,1274595;CP013202,1274431,1274595;
HF952104	Mauve	SHARED	1274596	1275673	.	.	.	Notes=Lenght1077	AL732656,1274596,1275673;AE009948,1274596,1275673;CP000114,1274596,1275673;HG939456,1274596,1275673;CP007631,1274596,1275673;CP007632,1274596,1275673;CP007572,1274596,1275673;CP007571,1274596,1275673;CP007570,1274596,1275673;CP010867,1274596,1275673;CP011329,1274596,1275673;CP012419,1274596,1275673;CP013202,1274596,1275673;
HF952104	Mauve	SHARED	1275676	1277179	.	.	.	Notes=Lenght1503	AL732656,1275676,1277179;AE009948,1275676,1277179;CP000114,1275676,1277179;HG939456,1275676,1277179;CP007631,1275676,1277179;CP007632,1275676,1277179;CP007572,1275676,1277179;CP007571,1275676,1277179;CP007570,1275676,1277179;CP010867,1275676,1277179;CP011329,1275676,1277179;CP012419,1275676,1277179;CP013202,1275676,1277179;
HF952104	Mauve	SHARED	1277180	1277947	.	.	.	Notes=Lenght767	AL732656,1277180,1277947;AE009948,1277180,1277947;CP000114,1277180,1277947;HG939456,1277180,1277947;CP007631,1277180,1277947;CP007632,1277180,1277947;CP007572,1277180,1277947;CP007571,1277180,1277947;CP007570,1277180,1277947;CP010867,1277180,1277947;CP011329,1277180,1277947;CP012419,1277180,1277947;CP013202,1277180,1277947;
HF952104	Mauve	SHARED	1277948	1277981	.	.	.	Notes=Lenght33	AL732656,1277948,1277981;AE009948,1277948,1277981;CP000114,1277948,1277981;HG939456,1277948,1277981;CP007631,1277948,1277981;CP007632,1277948,1277981;CP007572,1277948,1277981;CP007570,1277948,1277981;CP010867,1277948,1277981;CP011329,1277948,1277981;CP012419,1277948,1277981;CP013202,1277948,1277981;
HF952104	Mauve	SHARED	1277982	1278474	.	.	.	Notes=Lenght492	AL732656,1277982,1278474;AE009948,1277982,1278474;CP000114,1277982,1278474;HG939456,1277982,1278474;CP007631,1277982,1278474;CP007632,1277982,1278474;CP007572,1277982,1278474;CP007571,1277982,1278474;CP007570,1277982,1278474;CP010867,1277982,1278474;CP011329,1277982,1278474;CP012419,1277982,1278474;CP013202,1277982,1278474;
HF952104	Mauve	SHARED	1278475	1278526	.	.	.	Notes=Lenght51	AL732656,1278475,1278526;AE009948,1278475,1278526;CP000114,1278475,1278526;HG939456,1278475,1278526;CP007631,1278475,1278526;CP007632,1278475,1278526;CP007572,1278475,1278526;CP007571,1278475,1278526;CP007570,1278475,1278526;CP010867,1278475,1278526;CP011329,1278475,1278526;CP012419,1278475,1278526;CP013202,1278475,1278526;
HF952104	Mauve	SHARED	1278527	1281880	.	.	.	Notes=Lenght3353	AL732656,1278527,1281880;CP000114,1278527,1281880;CP003810,1278527,1281880;CP007631,1278527,1281880;CP007572,1278527,1281880;CP007571,1278527,1281880;CP007570,1278527,1281880;CP010867,1278527,1281880;CP011325,1278527,1281880;CP011326,1278527,1281880;CP011327,1278527,1281880;CP011329,1278527,1281880;CP012419,1278527,1281880;CP013202,1278527,1281880;
HF952104	Mauve	SHARED	1281881	1283358	.	.	.	Notes=Lenght1477	AL732656,1281881,1283358;AE009948,1281881,1283358;CP000114,1281881,1283358;CP003810,1281881,1283358;HG939456,1281881,1283358;CP007631,1281881,1283358;CP007632,1281881,1283358;CP007572,1281881,1283358;CP007571,1281881,1283358;CP007570,1281881,1283358;CP010867,1281881,1283358;CP011325,1281881,1283358;CP011326,1281881,1283358;CP011327,1281881,1283358;CP011329,1281881,1283358;CP012419,1281881,1283358…
HF952104	Mauve	SHARED	1283359	1283377	.	.	.	Notes=Lenght18	AL732656,1283359,1283377;AE009948,1283359,1283377;CP000114,1283359,1283377;CP003810,1283359,1283377;HG939456,1283359,1283377;CP007631,1283359,1283377;CP007572,1283359,1283377;CP007571,1283359,1283377;CP007570,1283359,1283377;CP010867,1283359,1283377;CP011325,1283359,1283377;CP011326,1283359,1283377;CP011327,1283359,1283377;CP011329,1283359,1283377;CP012419,1283359,1283377;CP013202,1283359,1283377;
HF952104	Mauve	SHARED	1283378	1283683	.	.	.	Notes=Lenght305	AL732656,1283378,1283683;AE009948,1283378,1283683;CP000114,1283378,1283683;CP003810,1283378,1283683;CP007631,1283378,1283683;CP007572,1283378,1283683;CP007571,1283378,1283683;CP007570,1283378,1283683;CP010867,1283378,1283683;CP011325,1283378,1283683;CP011326,1283378,1283683;CP011327,1283378,1283683;CP011329,1283378,1283683;CP012419,1283378,1283683;CP013202,1283378,1283683;
HF952104	Mauve	SHARED	1283685	1283949	.	.	.	Notes=Lenght264	AL732656,1283685,1283949;AE009948,1283685,1283949;CP000114,1283685,1283949;CP003810,1283685,1283949;CP007631,1283685,1283949;CP007572,1283685,1283949;CP007571,1283685,1283949;CP007570,1283685,1283949;CP010867,1283685,1283949;CP011325,1283685,1283949;CP011326,1283685,1283949;CP011327,1283685,1283949;CP011329,1283685,1283949;CP012419,1283685,1283949;CP013202,1283685,1283949;
HF952104	Mauve	SHARED	1283950	1286494	.	.	.	Notes=Lenght2544	AL732656,1283950,1286494;AE009948,1283950,1286494;CP000114,1283950,1286494;CP003810,1283950,1286494;CP007631,1283950,1286494;CP007572,1283950,1286494;CP007571,1283950,1286494;CP007570,1283950,1286494;CP010867,1283950,1286494;CP011325,1283950,1286494;CP011326,1283950,1286494;CP011327,1283950,1286494;CP011329,1283950,1286494;CP012419,1283950,1286494;CP013202,1283950,1286494;
HF952104	Mauve	SHARED	1286495	1289133	.	.	.	Notes=Lenght2638	AL732656,1286495,1289133;CP000114,1286495,1289133;CP003810,1286495,1289133;CP007631,1286495,1289133;CP007572,1286495,1289133;CP007571,1286495,1289133;CP007570,1286495,1289133;CP010867,1286495,1289133;CP011325,1286495,1289133;CP011326,1286495,1289133;CP011327,1286495,1289133;CP012419,1286495,1289133;CP013202,1286495,1289133;
HF952104	Mauve	SHARED	1289134	1289198	.	.	.	Notes=Lenght64	HF952105,1289134,1289198;CP007631,1289134,1289198;CP010867,1289134,1289198;CP010319,1289134,1289198;CP013202,1289134,1289198;
HF952104	Mauve	SHARED	1289199	1289596	.	.	.	Notes=Lenght397	AL732656,1289199,1289596;CP000114,1289199,1289596;CP003810,1289199,1289596;CP007631,1289199,1289596;CP007572,1289199,1289596;CP007571,1289199,1289596;CP007570,1289199,1289596;CP010867,1289199,1289596;CP011325,1289199,1289596;CP011326,1289199,1289596;CP011327,1289199,1289596;CP012419,1289199,1289596;CP013202,1289199,1289596;
HF952104	Mauve	SHARED	1289600	1290085	.	.	.	Notes=Lenght485	CP007631,1289600,1290085;CP010867,1289600,1290085;CP013202,1289600,1290085;
HF952104	Mauve	SHARED	1290086	1290205	.	.	.	Notes=Lenght119	AL732656,1290086,1290205;CP000114,1290086,1290205;CP003810,1290086,1290205;CP007631,1290086,1290205;CP007572,1290086,1290205;CP007571,1290086,1290205;CP007570,1290086,1290205;CP010867,1290086,1290205;CP011325,1290086,1290205;CP011326,1290086,1290205;CP011327,1290086,1290205;CP012419,1290086,1290205;CP013202,1290086,1290205;
HF952104	Mauve	SHARED	1290206	1290506	.	.	.	Notes=Lenght300	AL732656,1290206,1290506;AE009948,1290206,1290506;CP000114,1290206,1290506;CP003810,1290206,1290506;CP007631,1290206,1290506;CP007572,1290206,1290506;CP007571,1290206,1290506;CP007570,1290206,1290506;CP010867,1290206,1290506;CP011325,1290206,1290506;CP011326,1290206,1290506;CP011327,1290206,1290506;CP011329,1290206,1290506;CP012419,1290206,1290506;CP013202,1290206,1290506;
HF952104	Mauve	SHARED	1290507	1290550	.	.	.	Notes=Lenght43	AL732656,1290507,1290550;CP000114,1290507,1290550;CP003810,1290507,1290550;CP007631,1290507,1290550;CP007572,1290507,1290550;CP007571,1290507,1290550;CP007570,1290507,1290550;CP010867,1290507,1290550;CP011325,1290507,1290550;CP011326,1290507,1290550;CP011327,1290507,1290550;CP012419,1290507,1290550;CP013202,1290507,1290550;
HF952104	Mauve	SHARED	1290551	1290953	.	.	.	Notes=Lenght402	AL732656,1290551,1290953;AE009948,1290551,1290953;CP000114,1290551,1290953;CP003810,1290551,1290953;CP007631,1290551,1290953;CP007572,1290551,1290953;CP007571,1290551,1290953;CP007570,1290551,1290953;CP010867,1290551,1290953;CP011325,1290551,1290953;CP011326,1290551,1290953;CP011327,1290551,1290953;CP011329,1290551,1290953;CP012419,1290551,1290953;CP013202,1290551,1290953;
HF952104	Mauve	SHARED	1290954	1291554	.	.	.	Notes=Lenght600	AL732656,1290954,1291554;AE009948,1290954,1291554;CP000114,1290954,1291554;CP003810,1290954,1291554;CP007631,1290954,1291554;CP007572,1290954,1291554;CP007571,1290954,1291554;CP007570,1290954,1291554;CP010867,1290954,1291554;CP011325,1290954,1291554;CP011326,1290954,1291554;CP011327,1290954,1291554;CP011329,1290954,1291554;CP012419,1290954,1291554;CP013202,1290954,1291554;
HF952104	Mauve	SHARED	1291555	1293235	.	.	.	Notes=Lenght1680	AL732656,1291555,1293235;CP000114,1291555,1293235;CP003810,1291555,1293235;CP007572,1291555,1293235;CP007571,1291555,1293235;CP007570,1291555,1293235;CP010867,1291555,1293235;CP011325,1291555,1293235;CP011326,1291555,1293235;CP011327,1291555,1293235;CP012419,1291555,1293235;CP013202,1291555,1293235;
HF952104	Mauve	SHARED	1293236	1293416	.	.	.	Notes=Lenght180	AL732656,1293236,1293416;CP000114,1293236,1293416;CP003810,1293236,1293416;CP007572,1293236,1293416;CP007571,1293236,1293416;CP007570,1293236,1293416;CP010867,1293236,1293416;CP011325,1293236,1293416;CP011326,1293236,1293416;CP011327,1293236,1293416;CP012419,1293236,1293416;CP013202,1293236,1293416;
HF952104	Mauve	SHARED	1344162	1344271	.	.	.	Notes=Lenght109	AL732656,1344162,1344271;AE009948,1344162,1344271;CP000114,1344162,1344271;CP003810,1344162,1344271;HF952106,1344162,1344271;HF952105,1344162,1344271;CP007482,1344162,1344271;CP007565,1344162,1344271;HG939456,1344162,1344271;CP007631,1344162,1344271;CP007632,1344162,1344271;CP006910,1344162,1344271;CP007572,1344162,1344271;CP007571,1344162,1344271;CP007570,1344162,1344271;FO393392,1344162,1344271…
HF952104	Mauve	SHARED	1354090	1354139	.	.	.	Notes=Lenght49	AL732656,1354090,1354139;AE009948,1354090,1354139;CP000114,1354090,1354139;CP003810,1354090,1354139;HF952106,1354090,1354139;HF952105,1354090,1354139;HG939456,1354090,1354139;CP007631,1354090,1354139;CP007632,1354090,1354139;CP006910,1354090,1354139;CP007572,1354090,1354139;CP007571,1354090,1354139;CP007570,1354090,1354139;CP010867,1354090,1354139;CP011325,1354090,1354139;CP011326,1354090,1354139…
HF952104	Mauve	SHARED	1356602	1356805	.	.	.	Notes=Lenght203	AL732656,1356602,1356805;AE009948,1356602,1356805;CP000114,1356602,1356805;CP003810,1356602,1356805;HF952106,1356602,1356805;HF952105,1356602,1356805;HG939456,1356602,1356805;CP007631,1356602,1356805;CP007632,1356602,1356805;CP006910,1356602,1356805;CP007572,1356602,1356805;CP007571,1356602,1356805;CP007570,1356602,1356805;CP010867,1356602,1356805;CP011325,1356602,1356805;CP011326,1356602,1356805…
HF952104	Mauve	SHARED	1364098	1364389	.	.	.	Notes=Lenght291	AL732656,1364098,1364389;CP000114,1364098,1364389;CP003810,1364098,1364389;CP003919,1364098,1364389;HF952106,1364098,1364389;HF952105,1364098,1364389;CP007482,1364098,1364389;CP007565,1364098,1364389;HG939456,1364098,1364389;CP007631,1364098,1364389;CP007572,1364098,1364389;CP007571,1364098,1364389;CP007570,1364098,1364389;FO393392,1364098,1364389;CP010867,1364098,1364389;CP011325,1364098,1364389…
HF952104	Mauve	SHARED	1364390	1364996	.	.	.	Notes=Lenght606	CP000114,1364390,1364996;CP003810,1364390,1364996;CP007631,1364390,1364996;CP010867,1364390,1364996;CP011325,1364390,1364996;CP011326,1364390,1364996;CP011327,1364390,1364996;CP011329,1364390,1364996;CP012419,1364390,1364996;CP013202,1364390,1364996;
HF952104	Mauve	SHARED	1364997	1365036	.	.	.	Notes=Lenght39	CP000114,1364997,1365036;CP003810,1364997,1365036;HG939456,1364997,1365036;CP007631,1364997,1365036;CP010867,1364997,1365036;CP011325,1364997,1365036;CP011326,1364997,1365036;CP011327,1364997,1365036;CP011329,1364997,1365036;CP012419,1364997,1365036;CP013202,1364997,1365036;
HF952104	Mauve	SHARED	1365037	1365070	.	.	.	Notes=Lenght33	CP000114,1365037,1365070;CP003810,1365037,1365070;CP007631,1365037,1365070;CP010867,1365037,1365070;CP011325,1365037,1365070;CP011326,1365037,1365070;CP011327,1365037,1365070;CP011329,1365037,1365070;CP012419,1365037,1365070;CP013202,1365037,1365070;
HF952104	Mauve	SHARED	1365071	1365173	.	.	.	Notes=Lenght102	CP000114,1365071,1365173;CP003810,1365071,1365173;HG939456,1365071,1365173;CP007631,1365071,1365173;CP010867,1365071,1365173;CP011325,1365071,1365173;CP011326,1365071,1365173;CP011327,1365071,1365173;CP011329,1365071,1365173;CP012419,1365071,1365173;CP013202,1365071,1365173;
HF952104	Mauve	SHARED	1365174	1365273	.	.	.	Notes=Lenght99	CP000114,1365174,1365273;CP003810,1365174,1365273;CP007631,1365174,1365273;CP010867,1365174,1365273;CP011325,1365174,1365273;CP011326,1365174,1365273;CP011327,1365174,1365273;CP011329,1365174,1365273;CP012419,1365174,1365273;CP013202,1365174,1365273;
HF952104	Mauve	SHARED	1365274	1365316	.	.	.	Notes=Lenght42	CP000114,1365274,1365316;CP003810,1365274,1365316;CP007631,1365274,1365316;CP007572,1365274,1365316;CP007571,1365274,1365316;CP007570,1365274,1365316;CP010867,1365274,1365316;CP011325,1365274,1365316;CP011326,1365274,1365316;CP011327,1365274,1365316;CP011329,1365274,1365316;CP012419,1365274,1365316;CP013202,1365274,1365316;
HF952104	Mauve	SHARED	1365317	1365528	.	.	.	Notes=Lenght211	AL732656,1365317,1365528;CP000114,1365317,1365528;CP003810,1365317,1365528;HG939456,1365317,1365528;CP007631,1365317,1365528;CP007572,1365317,1365528;CP007571,1365317,1365528;CP007570,1365317,1365528;CP010867,1365317,1365528;CP011325,1365317,1365528;CP011326,1365317,1365528;CP011327,1365317,1365528;CP011329,1365317,1365528;CP012419,1365317,1365528;CP013202,1365317,1365528;
HF952104	Mauve	SHARED	1365529	1365809	.	.	.	Notes=Lenght280	CP000114,1365529,1365809;CP003810,1365529,1365809;CP007631,1365529,1365809;CP010867,1365529,1365809;CP011325,1365529,1365809;CP011326,1365529,1365809;CP011327,1365529,1365809;CP011329,1365529,1365809;CP012419,1365529,1365809;CP013202,1365529,1365809;
HF952104	Mauve	SHARED	1365810	1365947	.	.	.	Notes=Lenght137	AL732656,1365810,1365947;CP000114,1365810,1365947;CP003810,1365810,1365947;CP007631,1365810,1365947;CP007572,1365810,1365947;CP007571,1365810,1365947;CP007570,1365810,1365947;CP010867,1365810,1365947;CP011325,1365810,1365947;CP011326,1365810,1365947;CP011327,1365810,1365947;CP011329,1365810,1365947;CP012419,1365810,1365947;CP013202,1365810,1365947;
HF952104	Mauve	SHARED	1365948	1366403	.	.	.	Notes=Lenght455	AL732656,1365948,1366403;CP000114,1365948,1366403;CP003810,1365948,1366403;HG939456,1365948,1366403;CP007631,1365948,1366403;CP007572,1365948,1366403;CP007571,1365948,1366403;CP007570,1365948,1366403;CP010867,1365948,1366403;CP011325,1365948,1366403;CP011326,1365948,1366403;CP011327,1365948,1366403;CP011329,1365948,1366403;CP012419,1365948,1366403;CP013202,1365948,1366403;
HF952104	Mauve	SHARED	1366404	1366714	.	.	.	Notes=Lenght310	AL732656,1366404,1366714;CP000114,1366404,1366714;CP003810,1366404,1366714;HG939456,1366404,1366714;CP007631,1366404,1366714;CP007572,1366404,1366714;CP007571,1366404,1366714;CP007570,1366404,1366714;CP010867,1366404,1366714;CP011325,1366404,1366714;CP011327,1366404,1366714;CP011329,1366404,1366714;CP012419,1366404,1366714;CP013202,1366404,1366714;
HF952104	Mauve	SHARED	1366715	1366757	.	.	.	Notes=Lenght42	AL732656,1366715,1366757;CP000114,1366715,1366757;CP003810,1366715,1366757;CP007631,1366715,1366757;CP007572,1366715,1366757;CP007571,1366715,1366757;CP007570,1366715,1366757;CP010867,1366715,1366757;CP011325,1366715,1366757;CP011327,1366715,1366757;CP011329,1366715,1366757;CP012419,1366715,1366757;CP013202,1366715,1366757;
HF952104	Mauve	SHARED	1366758	1366786	.	.	.	Notes=Lenght28	CP000114,1366758,1366786;CP003810,1366758,1366786;HG939456,1366758,1366786;CP007631,1366758,1366786;CP010867,1366758,1366786;CP011325,1366758,1366786;CP011327,1366758,1366786;CP011329,1366758,1366786;CP012419,1366758,1366786;CP013202,1366758,1366786;
HF952104	Mauve	SHARED	1366787	1366805	.	.	.	Notes=Lenght18	AL732656,1366787,1366805;CP000114,1366787,1366805;CP003810,1366787,1366805;HG939456,1366787,1366805;CP007631,1366787,1366805;CP007572,1366787,1366805;CP007571,1366787,1366805;CP007570,1366787,1366805;CP010867,1366787,1366805;CP011325,1366787,1366805;CP011327,1366787,1366805;CP011329,1366787,1366805;CP012419,1366787,1366805;CP013202,1366787,1366805;
HF952104	Mauve	SHARED	1366806	1366901	.	.	.	Notes=Lenght95	CP000114,1366806,1366901;CP003810,1366806,1366901;HF952106,1366806,1366901;HF952105,1366806,1366901;CP007631,1366806,1366901;CP010867,1366806,1366901;CP011325,1366806,1366901;CP011327,1366806,1366901;CP011329,1366806,1366901;CP010319,1366806,1366901;CP012419,1366806,1366901;CP013202,1366806,1366901;
HF952104	Mauve	SHARED	1366902	1367039	.	.	.	Notes=Lenght137	AL732656,1366902,1367039;CP000114,1366902,1367039;HF952106,1366902,1367039;HF952105,1366902,1367039;CP007631,1366902,1367039;CP007572,1366902,1367039;CP007571,1366902,1367039;CP007570,1366902,1367039;CP010867,1366902,1367039;CP011329,1366902,1367039;CP010319,1366902,1367039;CP013202,1366902,1367039;
HF952104	Mauve	SHARED	1367040	1367057	.	.	.	Notes=Lenght17	AL732656,1367040,1367057;CP007631,1367040,1367057;CP007572,1367040,1367057;CP007571,1367040,1367057;CP007570,1367040,1367057;CP010867,1367040,1367057;CP011329,1367040,1367057;CP013202,1367040,1367057;
HF952104	Mauve	SHARED	1367058	1367282	.	.	.	Notes=Lenght224	CP003810,1367058,1367282;CP007631,1367058,1367282;CP010867,1367058,1367282;CP011325,1367058,1367282;CP011327,1367058,1367282;CP011329,1367058,1367282;CP012419,1367058,1367282;CP013202,1367058,1367282;
HF952104	Mauve	SHARED	1367283	1367342	.	.	.	Notes=Lenght59	AL732656,1367283,1367342;CP003810,1367283,1367342;CP007631,1367283,1367342;CP007572,1367283,1367342;CP007571,1367283,1367342;CP007570,1367283,1367342;CP010867,1367283,1367342;CP011325,1367283,1367342;CP011327,1367283,1367342;CP011329,1367283,1367342;CP012419,1367283,1367342;CP013202,1367283,1367342;
HF952104	Mauve	SHARED	1367343	1367384	.	.	.	Notes=Lenght41	CP003810,1367343,1367384;CP007631,1367343,1367384;CP010867,1367343,1367384;CP011325,1367343,1367384;CP011327,1367343,1367384;CP011329,1367343,1367384;CP012419,1367343,1367384;CP013202,1367343,1367384;
HF952104	Mauve	SHARED	1367385	1367731	.	.	.	Notes=Lenght346	CP003810,1367385,1367731;HG939456,1367385,1367731;CP007631,1367385,1367731;CP010867,1367385,1367731;CP011325,1367385,1367731;CP011327,1367385,1367731;CP011329,1367385,1367731;CP012419,1367385,1367731;CP013202,1367385,1367731;
HF952104	Mauve	SHARED	1367732	1367928	.	.	.	Notes=Lenght196	AE009948,1367732,1367928;CP003810,1367732,1367928;HG939456,1367732,1367928;CP007631,1367732,1367928;CP007632,1367732,1367928;CP010867,1367732,1367928;CP011325,1367732,1367928;CP011327,1367732,1367928;CP011329,1367732,1367928;CP012419,1367732,1367928;CP013202,1367732,1367928;
HF952104	Mauve	SHARED	1367929	1367961	.	.	.	Notes=Lenght32	AL732656,1367929,1367961;AE009948,1367929,1367961;CP003810,1367929,1367961;HG939456,1367929,1367961;CP007631,1367929,1367961;CP007632,1367929,1367961;CP007572,1367929,1367961;CP007571,1367929,1367961;CP007570,1367929,1367961;CP010867,1367929,1367961;CP011325,1367929,1367961;CP011327,1367929,1367961;CP011329,1367929,1367961;CP012419,1367929,1367961;CP013202,1367929,1367961;
HF952104	Mauve	SHARED	1367962	1368172	.	.	.	Notes=Lenght210	AE009948,1367962,1368172;CP003810,1367962,1368172;HG939456,1367962,1368172;CP007631,1367962,1368172;CP007632,1367962,1368172;CP010867,1367962,1368172;CP011325,1367962,1368172;CP011327,1367962,1368172;CP011329,1367962,1368172;CP012419,1367962,1368172;CP013202,1367962,1368172;
HF952104	Mauve	SHARED	1368173	1368745	.	.	.	Notes=Lenght572	AL732656,1368173,1368745;AE009948,1368173,1368745;CP003810,1368173,1368745;HG939456,1368173,1368745;CP007631,1368173,1368745;CP007632,1368173,1368745;CP007572,1368173,1368745;CP007571,1368173,1368745;CP007570,1368173,1368745;CP010867,1368173,1368745;CP011325,1368173,1368745;CP011327,1368173,1368745;CP011329,1368173,1368745;CP012419,1368173,1368745;CP013202,1368173,1368745;
HF952104	Mauve	SHARED	1368746	1368786	.	.	.	Notes=Lenght40	AE009948,1368746,1368786;CP003810,1368746,1368786;HG939456,1368746,1368786;CP007631,1368746,1368786;CP007632,1368746,1368786;CP010867,1368746,1368786;CP011325,1368746,1368786;CP011327,1368746,1368786;CP011329,1368746,1368786;CP012419,1368746,1368786;CP013202,1368746,1368786;
HF952104	Mauve	SHARED	1368787	1368956	.	.	.	Notes=Lenght169	AL732656,1368787,1368956;AE009948,1368787,1368956;CP003810,1368787,1368956;HG939456,1368787,1368956;CP007631,1368787,1368956;CP007632,1368787,1368956;CP007572,1368787,1368956;CP007571,1368787,1368956;CP007570,1368787,1368956;CP010867,1368787,1368956;CP011325,1368787,1368956;CP011327,1368787,1368956;CP011329,1368787,1368956;CP012419,1368787,1368956;CP013202,1368787,1368956;
HF952104	Mauve	SHARED	1368957	1368989	.	.	.	Notes=Lenght32	AE009948,1368957,1368989;CP000114,1368957,1368989;HF952106,1368957,1368989;HF952105,1368957,1368989;CP007482,1368957,1368989;CP007565,1368957,1368989;CP007631,1368957,1368989;CP006910,1368957,1368989;FO393392,1368957,1368989;CP010867,1368957,1368989;CP011328,1368957,1368989;CP011329,1368957,1368989;CP010319,1368957,1368989;CP013202,1368957,1368989;
HF952104	Mauve	SHARED	1368990	1369023	.	.	.	Notes=Lenght33	AL732656,1368990,1369023;AE009948,1368990,1369023;CP000114,1368990,1369023;HF952106,1368990,1369023;HF952105,1368990,1369023;CP007482,1368990,1369023;CP007565,1368990,1369023;CP007631,1368990,1369023;CP006910,1368990,1369023;CP007572,1368990,1369023;CP007571,1368990,1369023;CP007570,1368990,1369023;FO393392,1368990,1369023;CP010867,1368990,1369023;CP011328,1368990,1369023;CP011329,1368990,1369023…
HF952104	Mauve	SHARED	1369024	1369039	.	.	.	Notes=Lenght15	AE009948,1369024,1369039;CP003810,1369024,1369039;CP007631,1369024,1369039;CP010867,1369024,1369039;CP011325,1369024,1369039;CP011327,1369024,1369039;CP011329,1369024,1369039;CP012419,1369024,1369039;CP013202,1369024,1369039;
HF952104	Mauve	SHARED	1369040	1369094	.	.	.	Notes=Lenght54	AL732656,1369040,1369094;AE009948,1369040,1369094;CP003810,1369040,1369094;CP007631,1369040,1369094;CP007572,1369040,1369094;CP007571,1369040,1369094;CP007570,1369040,1369094;CP010867,1369040,1369094;CP011325,1369040,1369094;CP011327,1369040,1369094;CP011329,1369040,1369094;CP012419,1369040,1369094;CP013202,1369040,1369094;
HF952104	Mauve	SHARED	1369095	1369375	.	.	.	Notes=Lenght280	AE009948,1369095,1369375;CP000114,1369095,1369375;HF952106,1369095,1369375;HF952105,1369095,1369375;CP007482,1369095,1369375;CP007565,1369095,1369375;CP007631,1369095,1369375;CP006910,1369095,1369375;FO393392,1369095,1369375;CP010867,1369095,1369375;CP011328,1369095,1369375;CP011329,1369095,1369375;CP010319,1369095,1369375;CP013202,1369095,1369375;
HF952104	Mauve	SHARED	1369376	1369479	.	.	.	Notes=Lenght103	AE009948,1369376,1369479;CP000114,1369376,1369479;HF952106,1369376,1369479;HF952105,1369376,1369479;CP007631,1369376,1369479;CP006910,1369376,1369479;CP010867,1369376,1369479;CP011329,1369376,1369479;CP010319,1369376,1369479;CP013202,1369376,1369479;
HF952104	Mauve	SHARED	1369487	1370136	.	.	.	Notes=Lenght649	AL732656,1369487,1370136;AE009948,1369487,1370136;CP000114,1369487,1370136;HG939456,1369487,1370136;CP007631,1369487,1370136;CP007632,1369487,1370136;CP007572,1369487,1370136;CP007571,1369487,1370136;CP007570,1369487,1370136;CP010867,1369487,1370136;CP011329,1369487,1370136;CP013202,1369487,1370136;
HF952104	Mauve	SHARED	1370137	1370502	.	.	.	Notes=Lenght365	AE009948,1370137,1370502;CP000114,1370137,1370502;HG939456,1370137,1370502;CP007631,1370137,1370502;CP007632,1370137,1370502;CP010867,1370137,1370502;CP011329,1370137,1370502;CP013202,1370137,1370502;
HF952104	Mauve	SHARED	1370503	1370757	.	.	.	Notes=Lenght254	AE009948,1370503,1370757;CP000114,1370503,1370757;HF952106,1370503,1370757;HF952105,1370503,1370757;CP007631,1370503,1370757;CP006910,1370503,1370757;CP010867,1370503,1370757;CP011329,1370503,1370757;CP010319,1370503,1370757;CP013202,1370503,1370757;
HF952104	Mauve	SHARED	1370758	1371270	.	.	.	Notes=Lenght512	AL732656,1370758,1371270;AE009948,1370758,1371270;CP000114,1370758,1371270;HF952106,1370758,1371270;HF952105,1370758,1371270;CP007631,1370758,1371270;CP006910,1370758,1371270;CP007572,1370758,1371270;CP007571,1370758,1371270;CP007570,1370758,1371270;CP010867,1370758,1371270;CP011329,1370758,1371270;CP010319,1370758,1371270;CP013202,1370758,1371270;
HF952104	Mauve	SHARED	1371271	1371386	.	.	.	Notes=Lenght115	AE009948,1371271,1371386;CP000114,1371271,1371386;HF952106,1371271,1371386;HF952105,1371271,1371386;CP007631,1371271,1371386;CP006910,1371271,1371386;CP010867,1371271,1371386;CP011329,1371271,1371386;CP010319,1371271,1371386;CP013202,1371271,1371386;
HF952104	Mauve	SHARED	1371387	1371531	.	.	.	Notes=Lenght144	AL732656,1371387,1371531;AE009948,1371387,1371531;CP000114,1371387,1371531;HF952106,1371387,1371531;HF952105,1371387,1371531;CP007631,1371387,1371531;CP006910,1371387,1371531;CP007572,1371387,1371531;CP007571,1371387,1371531;CP007570,1371387,1371531;CP010867,1371387,1371531;CP011329,1371387,1371531;CP010319,1371387,1371531;CP013202,1371387,1371531;
HF952104	Mauve	SHARED	1371532	1371591	.	.	.	Notes=Lenght59	AL732656,1371532,1371591;AE009948,1371532,1371591;CP000114,1371532,1371591;HF952106,1371532,1371591;HF952105,1371532,1371591;CP007482,1371532,1371591;CP007565,1371532,1371591;CP007631,1371532,1371591;CP006910,1371532,1371591;CP007572,1371532,1371591;CP007571,1371532,1371591;CP007570,1371532,1371591;FO393392,1371532,1371591;CP010867,1371532,1371591;CP011328,1371532,1371591;CP011329,1371532,1371591…
HF952104	Mauve	SHARED	1371592	1371871	.	.	.	Notes=Lenght279	AE009948,1371592,1371871;CP003810,1371592,1371871;CP007631,1371592,1371871;CP010867,1371592,1371871;CP011325,1371592,1371871;CP011327,1371592,1371871;CP011329,1371592,1371871;CP012419,1371592,1371871;CP013202,1371592,1371871;
HF952104	Mauve	SHARED	1371872	1371931	.	.	.	Notes=Lenght59	AE009948,1371872,1371931;CP003810,1371872,1371931;HG939456,1371872,1371931;CP007631,1371872,1371931;CP007632,1371872,1371931;CP010867,1371872,1371931;CP011325,1371872,1371931;CP011327,1371872,1371931;CP011329,1371872,1371931;CP012419,1371872,1371931;CP013202,1371872,1371931;
HF952104	Mauve	SHARED	1371932	1371969	.	.	.	Notes=Lenght37	AL732656,1371932,1371969;AE009948,1371932,1371969;CP003810,1371932,1371969;HG939456,1371932,1371969;CP007631,1371932,1371969;CP007632,1371932,1371969;CP007572,1371932,1371969;CP007571,1371932,1371969;CP007570,1371932,1371969;CP010867,1371932,1371969;CP011325,1371932,1371969;CP011327,1371932,1371969;CP011329,1371932,1371969;CP012419,1371932,1371969;CP013202,1371932,1371969;
HF952104	Mauve	SHARED	1371970	1372261	.	.	.	Notes=Lenght291	AL732656,1371970,1372261;AE009948,1371970,1372261;CP003810,1371970,1372261;CP007631,1371970,1372261;CP007572,1371970,1372261;CP007571,1371970,1372261;CP007570,1371970,1372261;CP010867,1371970,1372261;CP011325,1371970,1372261;CP011327,1371970,1372261;CP011329,1371970,1372261;CP012419,1371970,1372261;CP013202,1371970,1372261;
HF952104	Mauve	SHARED	1372262	1372391	.	.	.	Notes=Lenght129	AE009948,1372262,1372391;CP003810,1372262,1372391;CP007631,1372262,1372391;CP010867,1372262,1372391;CP011325,1372262,1372391;CP011327,1372262,1372391;CP011329,1372262,1372391;CP012419,1372262,1372391;CP013202,1372262,1372391;
HF952104	Mauve	SHARED	1372401	1372443	.	.	.	Notes=Lenght42	AL732656,1372401,1372443;AE009948,1372401,1372443;CP000114,1372401,1372443;CP007631,1372401,1372443;CP007572,1372401,1372443;CP007571,1372401,1372443;CP007570,1372401,1372443;CP010867,1372401,1372443;CP011329,1372401,1372443;CP013202,1372401,1372443;
HF952104	Mauve	SHARED	1372444	1372593	.	.	.	Notes=Lenght149	AE009948,1372444,1372593;CP000114,1372444,1372593;CP007631,1372444,1372593;CP010867,1372444,1372593;CP011329,1372444,1372593;CP013202,1372444,1372593;
HF952104	Mauve	SHARED	1372594	1372797	.	.	.	Notes=Lenght203	AL732656,1372594,1372797;AE009948,1372594,1372797;CP000114,1372594,1372797;CP007631,1372594,1372797;CP007572,1372594,1372797;CP007571,1372594,1372797;CP007570,1372594,1372797;CP010867,1372594,1372797;CP011329,1372594,1372797;CP013202,1372594,1372797;
HF952104	Mauve	SHARED	1372798	1372847	.	.	.	Notes=Lenght49	AE009948,1372798,1372847;CP000114,1372798,1372847;CP007631,1372798,1372847;CP010867,1372798,1372847;CP011329,1372798,1372847;CP013202,1372798,1372847;
HF952104	Mauve	SHARED	1372848	1372930	.	.	.	Notes=Lenght82	AL732656,1372848,1372930;AE009948,1372848,1372930;CP000114,1372848,1372930;CP007631,1372848,1372930;CP007572,1372848,1372930;CP007571,1372848,1372930;CP007570,1372848,1372930;CP010867,1372848,1372930;CP011329,1372848,1372930;CP013202,1372848,1372930;
HF952104	Mauve	SHARED	1372931	1372991	.	.	.	Notes=Lenght60	AL732656,1372931,1372991;AE009948,1372931,1372991;CP000114,1372931,1372991;CP003919,1372931,1372991;HF952106,1372931,1372991;HF952105,1372931,1372991;CP007482,1372931,1372991;CP007565,1372931,1372991;HG939456,1372931,1372991;CP007631,1372931,1372991;CP007632,1372931,1372991;CP006910,1372931,1372991;CP007572,1372931,1372991;CP007571,1372931,1372991;CP007570,1372931,1372991;FO393392,1372931,1372991…
HF952104	Mauve	SHARED	1372992	1373051	.	.	.	Notes=Lenght59	AE009948,1372992,1373051;CP000114,1372992,1373051;CP003919,1372992,1373051;HF952106,1372992,1373051;HF952105,1372992,1373051;CP007482,1372992,1373051;CP007565,1372992,1373051;HG939456,1372992,1373051;CP007631,1372992,1373051;CP007632,1372992,1373051;CP006910,1372992,1373051;FO393392,1372992,1373051;CP010867,1372992,1373051;CP011328,1372992,1373051;CP011329,1372992,1373051;CP010319,1372992,1373051…
HF952104	Mauve	SHARED	1373052	1373826	.	.	.	Notes=Lenght774	AL732656,1373052,1373826;AE009948,1373052,1373826;CP003810,1373052,1373826;CP007631,1373052,1373826;CP007572,1373052,1373826;CP007571,1373052,1373826;CP007570,1373052,1373826;CP010867,1373052,1373826;CP011325,1373052,1373826;CP011327,1373052,1373826;CP011329,1373052,1373826;CP012419,1373052,1373826;CP013202,1373052,1373826;
HF952104	Mauve	SHARED	1373827	1373855	.	.	.	Notes=Lenght28	AL732656,1373827,1373855;AE009948,1373827,1373855;CP003810,1373827,1373855;CP003919,1373827,1373855;HF952106,1373827,1373855;HF952105,1373827,1373855;CP007482,1373827,1373855;CP007565,1373827,1373855;HG939456,1373827,1373855;CP007631,1373827,1373855;CP007632,1373827,1373855;CP006910,1373827,1373855;CP007572,1373827,1373855;CP007571,1373827,1373855;CP007570,1373827,1373855;FO393392,1373827,1373855…
HF952104	Mauve	SHARED	1373856	1374230	.	.	.	Notes=Lenght374	AL732656,1373856,1374230;AE009948,1373856,1374230;CP003810,1373856,1374230;CP007631,1373856,1374230;CP007572,1373856,1374230;CP007571,1373856,1374230;CP007570,1373856,1374230;CP010867,1373856,1374230;CP011325,1373856,1374230;CP011327,1373856,1374230;CP011329,1373856,1374230;CP012419,1373856,1374230;CP013202,1373856,1374230;
HF952104	Mauve	SHARED	1374231	1374359	.	.	.	Notes=Lenght128	AE009948,1374231,1374359;CP003810,1374231,1374359;CP007631,1374231,1374359;CP010867,1374231,1374359;CP011325,1374231,1374359;CP011327,1374231,1374359;CP011329,1374231,1374359;CP012419,1374231,1374359;CP013202,1374231,1374359;
HF952104	Mauve	SHARED	1374360	1374466	.	.	.	Notes=Lenght106	AE009948,1374360,1374466;CP003810,1374360,1374466;CP003919,1374360,1374466;HF952106,1374360,1374466;HF952105,1374360,1374466;CP007482,1374360,1374466;CP007565,1374360,1374466;HG939456,1374360,1374466;CP007631,1374360,1374466;CP007632,1374360,1374466;CP006910,1374360,1374466;FO393392,1374360,1374466;CP010867,1374360,1374466;CP011325,1374360,1374466;CP011327,1374360,1374466;CP011328,1374360,1374466…
HF952104	Mauve	SHARED	1374467	1374601	.	.	.	Notes=Lenght134	AE009948,1374467,1374601;CP003810,1374467,1374601;CP007631,1374467,1374601;CP010867,1374467,1374601;CP011325,1374467,1374601;CP011327,1374467,1374601;CP011329,1374467,1374601;CP012419,1374467,1374601;CP013202,1374467,1374601;
HF952104	Mauve	SHARED	1374602	1374677	.	.	.	Notes=Lenght75	AL732656,1374602,1374677;AE009948,1374602,1374677;CP007631,1374602,1374677;CP007572,1374602,1374677;CP007571,1374602,1374677;CP007570,1374602,1374677;CP010867,1374602,1374677;CP011329,1374602,1374677;CP013202,1374602,1374677;
HF952104	Mauve	SHARED	1374678	1374776	.	.	.	Notes=Lenght98	AL732656,1374678,1374776;AE009948,1374678,1374776;CP000114,1374678,1374776;CP003919,1374678,1374776;HF952106,1374678,1374776;HF952105,1374678,1374776;CP007482,1374678,1374776;CP007565,1374678,1374776;HG939456,1374678,1374776;CP007631,1374678,1374776;CP007632,1374678,1374776;CP006910,1374678,1374776;CP007572,1374678,1374776;CP007571,1374678,1374776;CP007570,1374678,1374776;FO393392,1374678,1374776…
HF952104	Mauve	SHARED	1374777	1374895	.	.	.	Notes=Lenght118	AL732656,1374777,1374895;AE009948,1374777,1374895;CP007631,1374777,1374895;CP007572,1374777,1374895;CP007571,1374777,1374895;CP007570,1374777,1374895;CP010867,1374777,1374895;CP011329,1374777,1374895;CP013202,1374777,1374895;
HF952104	Mauve	SHARED	1374896	1374920	.	.	.	Notes=Lenght24	AL732656,1374896,1374920;AE009948,1374896,1374920;CP000114,1374896,1374920;CP007631,1374896,1374920;CP007572,1374896,1374920;CP007571,1374896,1374920;CP007570,1374896,1374920;CP010867,1374896,1374920;CP011329,1374896,1374920;CP013202,1374896,1374920;
HF952104	Mauve	SHARED	1374921	1374978	.	.	.	Notes=Lenght57	AL732656,1374921,1374978;AE009948,1374921,1374978;CP000114,1374921,1374978;CP003919,1374921,1374978;HF952106,1374921,1374978;HF952105,1374921,1374978;CP007482,1374921,1374978;CP007565,1374921,1374978;HG939456,1374921,1374978;CP007631,1374921,1374978;CP007632,1374921,1374978;CP006910,1374921,1374978;CP007572,1374921,1374978;CP007571,1374921,1374978;CP007570,1374921,1374978;FO393392,1374921,1374978…
HF952104	Mauve	SHARED	1374980	1375354	.	.	.	Notes=Lenght374	AE009948,1374980,1375354;CP000114,1374980,1375354;CP007631,1374980,1375354;CP010867,1374980,1375354;CP011329,1374980,1375354;CP013202,1374980,1375354;
HF952104	Mauve	SHARED	1375355	1375729	.	.	.	Notes=Lenght374	AE009948,1375355,1375729;CP000114,1375355,1375729;CP003919,1375355,1375729;HF952106,1375355,1375729;HF952105,1375355,1375729;CP007482,1375355,1375729;CP007565,1375355,1375729;HG939456,1375355,1375729;CP007631,1375355,1375729;CP007632,1375355,1375729;CP006910,1375355,1375729;FO393392,1375355,1375729;CP010867,1375355,1375729;CP011328,1375355,1375729;CP011329,1375355,1375729;CP010319,1375355,1375729…
HF952104	Mauve	SHARED	1375730	1376053	.	.	.	Notes=Lenght323	AL732656,1375730,1376053;AE009948,1375730,1376053;CP000114,1375730,1376053;CP003919,1375730,1376053;HF952106,1375730,1376053;HF952105,1375730,1376053;CP007482,1375730,1376053;CP007565,1375730,1376053;HG939456,1375730,1376053;CP007631,1375730,1376053;CP007632,1375730,1376053;CP006910,1375730,1376053;CP007572,1375730,1376053;CP007571,1375730,1376053;CP007570,1375730,1376053;FO393392,1375730,1376053…
HF952104	Mauve	SHARED	1376054	1376105	.	.	.	Notes=Lenght51	AE009948,1376054,1376105;CP000114,1376054,1376105;CP003919,1376054,1376105;HF952106,1376054,1376105;HF952105,1376054,1376105;CP007482,1376054,1376105;CP007565,1376054,1376105;HG939456,1376054,1376105;CP007631,1376054,1376105;CP007632,1376054,1376105;CP006910,1376054,1376105;FO393392,1376054,1376105;CP010867,1376054,1376105;CP011328,1376054,1376105;CP011329,1376054,1376105;CP010319,1376054,1376105…
HF952104	Mauve	SHARED	1376108	1376220	.	.	.	Notes=Lenght112	AL732656,1376108,1376220;AE009948,1376108,1376220;CP003810,1376108,1376220;CP003919,1376108,1376220;HF952106,1376108,1376220;HF952105,1376108,1376220;CP007482,1376108,1376220;CP007565,1376108,1376220;HG939456,1376108,1376220;CP007631,1376108,1376220;CP007632,1376108,1376220;CP006910,1376108,1376220;CP007572,1376108,1376220;CP007571,1376108,1376220;CP007570,1376108,1376220;FO393392,1376108,1376220…
HF952104	Mauve	SHARED	1376221	1376335	.	.	.	Notes=Lenght114	AE009948,1376221,1376335;CP003810,1376221,1376335;CP003919,1376221,1376335;HF952106,1376221,1376335;HF952105,1376221,1376335;CP007482,1376221,1376335;CP007565,1376221,1376335;HG939456,1376221,1376335;CP007631,1376221,1376335;CP007632,1376221,1376335;CP006910,1376221,1376335;FO393392,1376221,1376335;CP010867,1376221,1376335;CP011325,1376221,1376335;CP011327,1376221,1376335;CP011328,1376221,1376335…
HF952104	Mauve	SHARED	1376337	1376565	.	.	.	Notes=Lenght228	AL732656,1376337,1376565;AE009948,1376337,1376565;CP003810,1376337,1376565;CP007631,1376337,1376565;CP007572,1376337,1376565;CP007571,1376337,1376565;CP007570,1376337,1376565;CP010867,1376337,1376565;CP011325,1376337,1376565;CP011327,1376337,1376565;CP011329,1376337,1376565;CP012419,1376337,1376565;CP013202,1376337,1376565;
HF952104	Mauve	SHARED	1376566	1376607	.	.	.	Notes=Lenght41	AE009948,1376566,1376607;CP000114,1376566,1376607;CP003919,1376566,1376607;HF952106,1376566,1376607;HF952105,1376566,1376607;CP007482,1376566,1376607;CP007565,1376566,1376607;HG939456,1376566,1376607;CP007631,1376566,1376607;CP007632,1376566,1376607;CP006910,1376566,1376607;FO393392,1376566,1376607;CP010867,1376566,1376607;CP011328,1376566,1376607;CP011329,1376566,1376607;CP010319,1376566,1376607…
HF952104	Mauve	SHARED	1376608	1376657	.	.	.	Notes=Lenght49	AL732656,1376608,1376657;AE009948,1376608,1376657;CP000114,1376608,1376657;CP003919,1376608,1376657;HF952106,1376608,1376657;HF952105,1376608,1376657;CP007482,1376608,1376657;CP007565,1376608,1376657;HG939456,1376608,1376657;CP007631,1376608,1376657;CP007632,1376608,1376657;CP006910,1376608,1376657;CP007572,1376608,1376657;CP007571,1376608,1376657;CP007570,1376608,1376657;FO393392,1376608,1376657…
HF952104	Mauve	SHARED	1376658	1376879	.	.	.	Notes=Lenght221	AE009948,1376658,1376879;CP000114,1376658,1376879;CP003919,1376658,1376879;HF952106,1376658,1376879;HF952105,1376658,1376879;CP007482,1376658,1376879;CP007565,1376658,1376879;HG939456,1376658,1376879;CP007631,1376658,1376879;CP007632,1376658,1376879;CP006910,1376658,1376879;FO393392,1376658,1376879;CP010867,1376658,1376879;CP011328,1376658,1376879;CP011329,1376658,1376879;CP010319,1376658,1376879…
HF952104	Mauve	SHARED	1376880	1377025	.	.	.	Notes=Lenght145	AE009948,1376880,1377025;CP000114,1376880,1377025;CP007631,1376880,1377025;CP010867,1376880,1377025;CP011329,1376880,1377025;CP013202,1376880,1377025;
HF952104	Mauve	SHARED	1377026	1377048	.	.	.	Notes=Lenght22	AL732656,1377026,1377048;AE009948,1377026,1377048;CP000114,1377026,1377048;CP003919,1377026,1377048;HF952106,1377026,1377048;HF952105,1377026,1377048;CP007482,1377026,1377048;CP007565,1377026,1377048;HG939456,1377026,1377048;CP007631,1377026,1377048;CP007632,1377026,1377048;CP006910,1377026,1377048;CP007572,1377026,1377048;CP007571,1377026,1377048;CP007570,1377026,1377048;FO393392,1377026,1377048…
HF952104	Mauve	SHARED	1377059	1377530	.	.	.	Notes=Lenght471	AL732656,1377059,1377530;AE009948,1377059,1377530;CP003810,1377059,1377530;CP003919,1377059,1377530;HF952106,1377059,1377530;HF952105,1377059,1377530;CP007482,1377059,1377530;CP007565,1377059,1377530;HG939456,1377059,1377530;CP007631,1377059,1377530;CP007632,1377059,1377530;CP006910,1377059,1377530;CP007572,1377059,1377530;CP007571,1377059,1377530;CP007570,1377059,1377530;FO393392,1377059,1377530…
HF952104	Mauve	SHARED	1388165	1388239	.	.	.	Notes=Lenght74	AL732656,1388165,1388239;AE009948,1388165,1388239;CP000114,1388165,1388239;CP003810,1388165,1388239;HF952106,1388165,1388239;HF952105,1388165,1388239;CP007482,1388165,1388239;CP007565,1388165,1388239;HG939456,1388165,1388239;CP007631,1388165,1388239;CP007632,1388165,1388239;CP006910,1388165,1388239;CP007572,1388165,1388239;CP007571,1388165,1388239;CP007570,1388165,1388239;FO393392,1388165,1388239…
HF952104	Mauve	SHARED	1388240	1388426	.	.	.	Notes=Lenght186	AL732656,1388240,1388426;AE009948,1388240,1388426;CP000114,1388240,1388426;CP003810,1388240,1388426;HF952106,1388240,1388426;HF952105,1388240,1388426;HG939456,1388240,1388426;CP007631,1388240,1388426;CP007632,1388240,1388426;CP006910,1388240,1388426;CP007572,1388240,1388426;CP007571,1388240,1388426;CP007570,1388240,1388426;CP010867,1388240,1388426;CP011325,1388240,1388426;CP011326,1388240,1388426…
HF952104	Mauve	SHARED	1388427	1389280	.	.	.	Notes=Lenght853	AL732656,1388427,1389280;AE009948,1388427,1389280;CP000114,1388427,1389280;CP003810,1388427,1389280;HF952106,1388427,1389280;HF952105,1388427,1389280;CP007482,1388427,1389280;CP007565,1388427,1389280;HG939456,1388427,1389280;CP007631,1388427,1389280;CP007632,1388427,1389280;CP006910,1388427,1389280;CP007572,1388427,1389280;CP007571,1388427,1389280;CP007570,1388427,1389280;FO393392,1388427,1389280…
HF952104	Mauve	SHARED	1399846	1400114	.	.	.	Notes=Lenght268	AL732656,1399846,1400114;AE009948,1399846,1400114;CP000114,1399846,1400114;CP003810,1399846,1400114;CP003919,1399846,1400114;HF952106,1399846,1400114;HF952105,1399846,1400114;HG939456,1399846,1400114;CP007631,1399846,1400114;CP007632,1399846,1400114;CP006910,1399846,1400114;CP007572,1399846,1400114;CP007571,1399846,1400114;CP007570,1399846,1400114;CP010867,1399846,1400114;CP011325,1399846,1400114…
HF952104	Mauve	SHARED	1408017	1408147	.	.	.	Notes=Lenght130	AL732656,1408017,1408147;AE009948,1408017,1408147;CP000114,1408017,1408147;CP003810,1408017,1408147;HF952106,1408017,1408147;HF952105,1408017,1408147;CP007482,1408017,1408147;CP007565,1408017,1408147;HG939456,1408017,1408147;CP007631,1408017,1408147;CP007632,1408017,1408147;CP006910,1408017,1408147;CP007572,1408017,1408147;CP007571,1408017,1408147;CP007570,1408017,1408147;FO393392,1408017,1408147…
HF952104	Mauve	SHARED	1413301	1413364	.	.	.	Notes=Lenght63	AL732656,1413301,1413364;AE009948,1413301,1413364;CP000114,1413301,1413364;CP003810,1413301,1413364;CP003919,1413301,1413364;HF952106,1413301,1413364;HF952105,1413301,1413364;CP007482,1413301,1413364;CP007565,1413301,1413364;CP007631,1413301,1413364;CP006910,1413301,1413364;CP007572,1413301,1413364;CP007571,1413301,1413364;CP007570,1413301,1413364;FO393392,1413301,1413364;CP010867,1413301,1413364…
HF952104	Mauve	SHARED	1434953	1434986	.	.	.	Notes=Lenght33	AL732656,1434953,1434986;AE009948,1434953,1434986;CP000114,1434953,1434986;CP003810,1434953,1434986;CP003919,1434953,1434986;HF952106,1434953,1434986;HF952105,1434953,1434986;CP007482,1434953,1434986;CP007565,1434953,1434986;HG939456,1434953,1434986;CP007631,1434953,1434986;CP007632,1434953,1434986;CP006910,1434953,1434986;FO393392,1434953,1434986;CP010867,1434953,1434986;CP011325,1434953,1434986…
HF952104	Mauve	SHARED	1439658	1440034	.	.	.	Notes=Lenght376	AL732656,1439658,1440034;AE009948,1439658,1440034;CP007631,1439658,1440034;CP006910,1439658,1440034;CP007572,1439658,1440034;CP007571,1439658,1440034;CP007570,1439658,1440034;CP010867,1439658,1440034;CP011329,1439658,1440034;CP012419,1439658,1440034;CP013202,1439658,1440034;
HF952104	Mauve	SHARED	1440035	1440128	.	.	.	Notes=Lenght93	AL732656,1440035,1440128;AE009948,1440035,1440128;CP007631,1440035,1440128;CP007572,1440035,1440128;CP007571,1440035,1440128;CP007570,1440035,1440128;CP010867,1440035,1440128;CP011329,1440035,1440128;CP012419,1440035,1440128;CP013202,1440035,1440128;
HF952104	Mauve	SHARED	1440129	1440685	.	.	.	Notes=Lenght556	AE009948,1440129,1440685;CP007631,1440129,1440685;CP010867,1440129,1440685;CP011329,1440129,1440685;CP012419,1440129,1440685;CP013202,1440129,1440685;
HF952104	Mauve	SHARED	1440686	1440853	.	.	.	Notes=Lenght167	AE009948,1440686,1440853;CP000114,1440686,1440853;CP003810,1440686,1440853;HG939456,1440686,1440853;CP007631,1440686,1440853;CP007632,1440686,1440853;CP010867,1440686,1440853;CP011325,1440686,1440853;CP011326,1440686,1440853;CP011327,1440686,1440853;CP011329,1440686,1440853;CP012419,1440686,1440853;CP013202,1440686,1440853;
HF952104	Mauve	SHARED	1440854	1441033	.	.	.	Notes=Lenght179	AE009948,1440854,1441033;CP007631,1440854,1441033;CP010867,1440854,1441033;CP011329,1440854,1441033;CP012419,1440854,1441033;CP013202,1440854,1441033;
HF952104	Mauve	SHARED	1441034	1441345	.	.	.	Notes=Lenght311	AE009948,1441034,1441345;CP000114,1441034,1441345;CP003810,1441034,1441345;CP003919,1441034,1441345;HF952106,1441034,1441345;HF952105,1441034,1441345;CP007482,1441034,1441345;CP007565,1441034,1441345;HG939456,1441034,1441345;CP007631,1441034,1441345;CP007632,1441034,1441345;FO393392,1441034,1441345;CP010867,1441034,1441345;CP011325,1441034,1441345;CP011326,1441034,1441345;CP011327,1441034,1441345…
HF952104	Mauve	SHARED	1441346	1441614	.	.	.	Notes=Lenght268	AE009948,1441346,1441614;CP007631,1441346,1441614;CP010867,1441346,1441614;CP011329,1441346,1441614;CP012419,1441346,1441614;CP013202,1441346,1441614;
HF952104	Mauve	SHARED	1441615	1441998	.	.	.	Notes=Lenght383	AE009948,1441615,1441998;CP000114,1441615,1441998;CP003810,1441615,1441998;CP003919,1441615,1441998;HF952106,1441615,1441998;HF952105,1441615,1441998;CP007482,1441615,1441998;CP007565,1441615,1441998;HG939456,1441615,1441998;CP007631,1441615,1441998;CP007632,1441615,1441998;FO393392,1441615,1441998;CP010867,1441615,1441998;CP011325,1441615,1441998;CP011326,1441615,1441998;CP011327,1441615,1441998…
HF952104	Mauve	SHARED	1441999	1442270	.	.	.	Notes=Lenght271	AE009948,1441999,1442270;CP007631,1441999,1442270;CP010867,1441999,1442270;CP011329,1441999,1442270;CP012419,1441999,1442270;CP013202,1441999,1442270;
HF952104	Mauve	SHARED	1442271	1442447	.	.	.	Notes=Lenght176	AE009948,1442271,1442447;CP000114,1442271,1442447;CP003810,1442271,1442447;CP003919,1442271,1442447;HF952106,1442271,1442447;HF952105,1442271,1442447;CP007482,1442271,1442447;CP007565,1442271,1442447;HG939456,1442271,1442447;CP007631,1442271,1442447;CP007632,1442271,1442447;FO393392,1442271,1442447;CP010867,1442271,1442447;CP011325,1442271,1442447;CP011326,1442271,1442447;CP011327,1442271,1442447…
HF952104	Mauve	SHARED	1442448	1443057	.	.	.	Notes=Lenght609	AE009948,1442448,1443057;CP007631,1442448,1443057;CP010867,1442448,1443057;CP011329,1442448,1443057;CP012419,1442448,1443057;CP013202,1442448,1443057;
HF952104	Mauve	SHARED	1443058	1443318	.	.	.	Notes=Lenght260	AE009948,1443058,1443318;CP007631,1443058,1443318;CP010867,1443058,1443318;CP011329,1443058,1443318;CP013202,1443058,1443318;
HF952104	Mauve	SHARED	1443319	1443388	.	.	.	Notes=Lenght69	CP010867,1443319,1443388;CP013202,1443319,1443388;
HF952104	Mauve	SHARED	1443389	1443447	.	.	.	Notes=Lenght58	AE009948,1443389,1443447;CP000114,1443389,1443447;CP003810,1443389,1443447;CP003919,1443389,1443447;HF952106,1443389,1443447;HF952105,1443389,1443447;CP007482,1443389,1443447;CP007565,1443389,1443447;HG939456,1443389,1443447;CP007631,1443389,1443447;CP007632,1443389,1443447;FO393392,1443389,1443447;CP010867,1443389,1443447;CP011325,1443389,1443447;CP011326,1443389,1443447;CP011327,1443389,1443447…
HF952104	Mauve	SHARED	1443448	1443776	.	.	.	Notes=Lenght328	AE009948,1443448,1443776;CP007631,1443448,1443776;CP010867,1443448,1443776;CP011329,1443448,1443776;CP012419,1443448,1443776;CP013202,1443448,1443776;
HF952104	Mauve	SHARED	1443781	1444016	.	.	.	Notes=Lenght235	AE009948,1443781,1444016;CP007631,1443781,1444016;CP010867,1443781,1444016;CP011329,1443781,1444016;CP012419,1443781,1444016;CP013202,1443781,1444016;
HF952104	Mauve	SHARED	1444017	1444046	.	.	.	Notes=Lenght29	AE009948,1444017,1444046;CP010867,1444017,1444046;CP011329,1444017,1444046;CP013202,1444017,1444046;
HF952104	Mauve	SHARED	1444047	1444089	.	.	.	Notes=Lenght42	CP010867,1444047,1444089;CP013202,1444047,1444089;
HF952104	Mauve	SHARED	1444090	1444140	.	.	.	Notes=Lenght50	CP007631,1444090,1444140;CP010867,1444090,1444140;CP012419,1444090,1444140;CP013202,1444090,1444140;
HF952104	Mauve	SHARED	1444141	1446802	.	.	.	Notes=Lenght2661	AE009948,1444141,1446802;CP007631,1444141,1446802;CP010867,1444141,1446802;CP011329,1444141,1446802;CP012419,1444141,1446802;CP013202,1444141,1446802;
HF952104	Mauve	SHARED	1446803	1449054	.	.	.	Notes=Lenght2251	AL732656,1446803,1449054;AE009948,1446803,1449054;CP007631,1446803,1449054;CP007572,1446803,1449054;CP007571,1446803,1449054;CP007570,1446803,1449054;CP010867,1446803,1449054;CP011329,1446803,1449054;CP012419,1446803,1449054;CP013202,1446803,1449054;
HF952104	Mauve	SHARED	1449055	1449105	.	.	.	Notes=Lenght50	AL732656,1449055,1449105;AE009948,1449055,1449105;CP007631,1449055,1449105;CP007572,1449055,1449105;CP007571,1449055,1449105;CP007570,1449055,1449105;CP010867,1449055,1449105;CP012419,1449055,1449105;CP013202,1449055,1449105;
HF952104	Mauve	SHARED	1449106	1449119	.	.	.	Notes=Lenght13	AL732656,1449106,1449119;AE009948,1449106,1449119;CP000114,1449106,1449119;CP003810,1449106,1449119;CP003919,1449106,1449119;HF952106,1449106,1449119;HF952105,1449106,1449119;CP007482,1449106,1449119;CP007565,1449106,1449119;HG939456,1449106,1449119;CP007631,1449106,1449119;CP007632,1449106,1449119;CP007572,1449106,1449119;CP007571,1449106,1449119;CP007570,1449106,1449119;FO393392,1449106,1449119…
HF952104	Mauve	SHARED	1470342	1470355	.	.	.	Notes=Lenght13	AL732656,1470342,1470355;AE009948,1470342,1470355;CP000114,1470342,1470355;CP003810,1470342,1470355;CP003919,1470342,1470355;HF952106,1470342,1470355;HF952105,1470342,1470355;CP007482,1470342,1470355;CP007565,1470342,1470355;HG939456,1470342,1470355;CP007631,1470342,1470355;CP007632,1470342,1470355;CP006910,1470342,1470355;FO393392,1470342,1470355;CP010867,1470342,1470355;CP011325,1470342,1470355…
HF952104	Mauve	SHARED	1470400	1471246	.	.	.	Notes=Lenght846	AL732656,1470400,1471246;AE009948,1470400,1471246;CP000114,1470400,1471246;CP003810,1470400,1471246;CP003919,1470400,1471246;HF952106,1470400,1471246;HF952105,1470400,1471246;CP007482,1470400,1471246;CP007565,1470400,1471246;HG939456,1470400,1471246;CP007631,1470400,1471246;CP007632,1470400,1471246;CP006910,1470400,1471246;FO393392,1470400,1471246;CP010867,1470400,1471246;CP011325,1470400,1471246…
HF952104	Mauve	SHARED	1471247	1471330	.	.	.	Notes=Lenght83	AL732656,1471247,1471330;AE009948,1471247,1471330;CP000114,1471247,1471330;CP003810,1471247,1471330;HF952106,1471247,1471330;HF952105,1471247,1471330;CP007482,1471247,1471330;CP007565,1471247,1471330;HG939456,1471247,1471330;CP007631,1471247,1471330;CP007632,1471247,1471330;CP006910,1471247,1471330;FO393392,1471247,1471330;CP010867,1471247,1471330;CP011325,1471247,1471330;CP011326,1471247,1471330…
HF952104	Mauve	SHARED	1471331	1472631	.	.	.	Notes=Lenght1300	AL732656,1471331,1472631;AE009948,1471331,1472631;CP000114,1471331,1472631;CP003810,1471331,1472631;CP003919,1471331,1472631;HF952106,1471331,1472631;HF952105,1471331,1472631;CP007482,1471331,1472631;CP007565,1471331,1472631;HG939456,1471331,1472631;CP007631,1471331,1472631;CP007632,1471331,1472631;CP006910,1471331,1472631;FO393392,1471331,1472631;CP010867,1471331,1472631;CP011325,1471331,1472631…
HF952104	Mauve	SHARED	1487079	1487239	.	.	.	Notes=Lenght160	AL732656,1487079,1487239;AE009948,1487079,1487239;CP000114,1487079,1487239;CP003810,1487079,1487239;CP003919,1487079,1487239;HF952106,1487079,1487239;HF952105,1487079,1487239;CP007482,1487079,1487239;CP007565,1487079,1487239;CP007631,1487079,1487239;CP006910,1487079,1487239;CP007572,1487079,1487239;CP007571,1487079,1487239;CP007570,1487079,1487239;FO393392,1487079,1487239;CP010867,1487079,1487239…
HF952104	Mauve	SHARED	1487240	1487266	.	.	.	Notes=Lenght26	AE009948,1487240,1487266;CP000114,1487240,1487266;CP003810,1487240,1487266;CP003919,1487240,1487266;HF952106,1487240,1487266;HF952105,1487240,1487266;CP007482,1487240,1487266;CP007565,1487240,1487266;CP007631,1487240,1487266;CP006910,1487240,1487266;FO393392,1487240,1487266;CP010867,1487240,1487266;CP011325,1487240,1487266;CP011326,1487240,1487266;CP011327,1487240,1487266;CP011328,1487240,1487266…
HF952104	Mauve	SHARED	1487267	1487406	.	.	.	Notes=Lenght139	AE009948,1487267,1487406;CP000114,1487267,1487406;CP003810,1487267,1487406;CP003919,1487267,1487406;HF952106,1487267,1487406;HF952105,1487267,1487406;CP007482,1487267,1487406;CP007565,1487267,1487406;HG939456,1487267,1487406;CP007631,1487267,1487406;CP007632,1487267,1487406;CP006910,1487267,1487406;FO393392,1487267,1487406;CP010867,1487267,1487406;CP011325,1487267,1487406;CP011326,1487267,1487406…
HF952104	Mauve	SHARED	1487522	1488126	.	.	.	Notes=Lenght604	AL732656,1487522,1488126;AE009948,1487522,1488126;CP000114,1487522,1488126;CP003810,1487522,1488126;CP003919,1487522,1488126;HF952106,1487522,1488126;HF952105,1487522,1488126;CP007482,1487522,1488126;CP007565,1487522,1488126;CP007631,1487522,1488126;CP006910,1487522,1488126;CP007572,1487522,1488126;CP007571,1487522,1488126;CP007570,1487522,1488126;FO393392,1487522,1488126;CP010867,1487522,1488126…
HF952104	Mauve	SHARED	1488221	1488603	.	.	.	Notes=Lenght382	AL732656,1488221,1488603;AE009948,1488221,1488603;CP000114,1488221,1488603;CP003810,1488221,1488603;CP003919,1488221,1488603;HF952106,1488221,1488603;HF952105,1488221,1488603;CP007482,1488221,1488603;CP007565,1488221,1488603;CP007631,1488221,1488603;CP006910,1488221,1488603;CP007572,1488221,1488603;CP007571,1488221,1488603;CP007570,1488221,1488603;FO393392,1488221,1488603;CP010867,1488221,1488603…
HF952104	Mauve	SHARED	1488694	1488758	.	.	.	Notes=Lenght64	AL732656,1488694,1488758;AE009948,1488694,1488758;CP000114,1488694,1488758;CP003810,1488694,1488758;CP003919,1488694,1488758;HF952106,1488694,1488758;HF952105,1488694,1488758;HG939456,1488694,1488758;CP007631,1488694,1488758;CP007632,1488694,1488758;CP006910,1488694,1488758;CP007572,1488694,1488758;CP007571,1488694,1488758;CP007570,1488694,1488758;CP010867,1488694,1488758;CP011325,1488694,1488758…
HF952104	Mauve	SHARED	1488759	1488879	.	.	.	Notes=Lenght120	AL732656,1488759,1488879;AE009948,1488759,1488879;CP000114,1488759,1488879;CP003810,1488759,1488879;CP003919,1488759,1488879;HF952106,1488759,1488879;HF952105,1488759,1488879;CP007631,1488759,1488879;CP006910,1488759,1488879;CP007572,1488759,1488879;CP007571,1488759,1488879;CP007570,1488759,1488879;CP010867,1488759,1488879;CP011325,1488759,1488879;CP011326,1488759,1488879;CP011327,1488759,1488879…
HF952104	Mauve	SHARED	1488880	1490721	.	.	.	Notes=Lenght1841	AL732656,1488880,1490721;AE009948,1488880,1490721;CP000114,1488880,1490721;CP003810,1488880,1490721;CP003919,1488880,1490721;HF952106,1488880,1490721;HF952105,1488880,1490721;CP007482,1488880,1490721;CP007565,1488880,1490721;CP007631,1488880,1490721;CP006910,1488880,1490721;CP007572,1488880,1490721;CP007571,1488880,1490721;CP007570,1488880,1490721;FO393392,1488880,1490721;CP010867,1488880,1490721…
HF952104	Mauve	SHARED	1490722	1491006	.	.	.	Notes=Lenght284	AL732656,1490722,1491006;AE009948,1490722,1491006;CP000114,1490722,1491006;CP003810,1490722,1491006;HF952106,1490722,1491006;HF952105,1490722,1491006;CP007482,1490722,1491006;CP007565,1490722,1491006;CP007631,1490722,1491006;CP006910,1490722,1491006;CP007572,1490722,1491006;CP007571,1490722,1491006;CP007570,1490722,1491006;FO393392,1490722,1491006;CP010867,1490722,1491006;CP011325,1490722,1491006…
HF952104	Mauve	SHARED	1491007	1491170	.	.	.	Notes=Lenght163	AL732656,1491007,1491170;AE009948,1491007,1491170;CP000114,1491007,1491170;CP003810,1491007,1491170;CP003919,1491007,1491170;HF952106,1491007,1491170;HF952105,1491007,1491170;CP007482,1491007,1491170;CP007565,1491007,1491170;CP007631,1491007,1491170;CP006910,1491007,1491170;CP007572,1491007,1491170;CP007571,1491007,1491170;CP007570,1491007,1491170;FO393392,1491007,1491170;CP010867,1491007,1491170…
HF952104	Mauve	SHARED	1491171	1491817	.	.	.	Notes=Lenght646	AL732656,1491171,1491817;AE009948,1491171,1491817;CP000114,1491171,1491817;CP003810,1491171,1491817;CP003919,1491171,1491817;HF952106,1491171,1491817;HF952105,1491171,1491817;CP007482,1491171,1491817;CP007565,1491171,1491817;CP007631,1491171,1491817;CP006910,1491171,1491817;CP007572,1491171,1491817;CP007571,1491171,1491817;CP007570,1491171,1491817;FO393392,1491171,1491817;CP010867,1491171,1491817…
HF952104	Mauve	SHARED	1491818	1491906	.	.	.	Notes=Lenght88	AL732656,1491818,1491906;CP000114,1491818,1491906;CP003810,1491818,1491906;CP003919,1491818,1491906;HF952106,1491818,1491906;HF952105,1491818,1491906;CP007482,1491818,1491906;CP007565,1491818,1491906;CP007631,1491818,1491906;CP006910,1491818,1491906;CP007572,1491818,1491906;CP007571,1491818,1491906;CP007570,1491818,1491906;FO393392,1491818,1491906;CP010867,1491818,1491906;CP011325,1491818,1491906…
HF952104	Mauve	SHARED	1491907	1491982	.	.	.	Notes=Lenght75	CP000114,1491907,1491982;CP003810,1491907,1491982;CP003919,1491907,1491982;HF952106,1491907,1491982;HF952105,1491907,1491982;CP007482,1491907,1491982;CP007565,1491907,1491982;CP007631,1491907,1491982;CP006910,1491907,1491982;FO393392,1491907,1491982;CP010867,1491907,1491982;CP011325,1491907,1491982;CP011326,1491907,1491982;CP011327,1491907,1491982;CP011328,1491907,1491982;CP010319,1491907,1491982…
HF952104	Mauve	SHARED	1491984	1492863	.	.	.	Notes=Lenght879	AL732656,1491984,1492863;AE009948,1491984,1492863;CP000114,1491984,1492863;CP003810,1491984,1492863;CP003919,1491984,1492863;HF952106,1491984,1492863;HF952105,1491984,1492863;CP007482,1491984,1492863;CP007565,1491984,1492863;CP007631,1491984,1492863;CP006910,1491984,1492863;CP007572,1491984,1492863;CP007571,1491984,1492863;CP007570,1491984,1492863;FO393392,1491984,1492863;CP010867,1491984,1492863…
HF952104	Mauve	SHARED	1492864	1492902	.	.	.	Notes=Lenght38	AL732656,1492864,1492902;CP007631,1492864,1492902;CP007572,1492864,1492902;CP007571,1492864,1492902;CP007570,1492864,1492902;CP010867,1492864,1492902;CP013202,1492864,1492902;
HF952104	Mauve	SHARED	1492903	1492935	.	.	.	Notes=Lenght32	AL732656,1492903,1492935;CP003919,1492903,1492935;HF952106,1492903,1492935;HF952105,1492903,1492935;CP007482,1492903,1492935;CP007565,1492903,1492935;CP007631,1492903,1492935;CP006910,1492903,1492935;CP007572,1492903,1492935;CP007571,1492903,1492935;CP007570,1492903,1492935;FO393392,1492903,1492935;CP010867,1492903,1492935;CP011328,1492903,1492935;CP010319,1492903,1492935;CP013202,1492903,1492935;
HF952104	Mauve	SHARED	1492936	1492947	.	.	.	Notes=Lenght11	CP007631,1492936,1492947;CP010867,1492936,1492947;CP013202,1492936,1492947;
HF952104	Mauve	SHARED	1492948	1496198	.	.	.	Notes=Lenght3250	AL732656,1492948,1496198;AE009948,1492948,1496198;CP000114,1492948,1496198;CP003810,1492948,1496198;CP003919,1492948,1496198;HF952106,1492948,1496198;HF952105,1492948,1496198;CP007482,1492948,1496198;CP007565,1492948,1496198;CP007631,1492948,1496198;CP006910,1492948,1496198;CP007572,1492948,1496198;CP007571,1492948,1496198;CP007570,1492948,1496198;FO393392,1492948,1496198;CP010867,1492948,1496198…
HF952104	Mauve	SHARED	1496199	1496348	.	.	.	Notes=Lenght149	AL732656,1496199,1496348;AE009948,1496199,1496348;CP000114,1496199,1496348;CP003810,1496199,1496348;CP007631,1496199,1496348;CP006910,1496199,1496348;CP007572,1496199,1496348;CP007571,1496199,1496348;CP007570,1496199,1496348;CP010867,1496199,1496348;CP011325,1496199,1496348;CP011326,1496199,1496348;CP011327,1496199,1496348;CP012419,1496199,1496348;CP013202,1496199,1496348;
HF952104	Mauve	SHARED	1496349	1497081	.	.	.	Notes=Lenght732	AE009948,1496349,1497081;CP000114,1496349,1497081;CP003810,1496349,1497081;HF952106,1496349,1497081;HF952105,1496349,1497081;CP007482,1496349,1497081;CP007565,1496349,1497081;CP007631,1496349,1497081;FO393392,1496349,1497081;CP010867,1496349,1497081;CP011325,1496349,1497081;CP011326,1496349,1497081;CP011327,1496349,1497081;CP011328,1496349,1497081;CP010319,1496349,1497081;CP012419,1496349,1497081…
HF952104	Mauve	SHARED	1497082	1497118	.	.	.	Notes=Lenght36	AL732656,1497082,1497118;AE009948,1497082,1497118;CP000114,1497082,1497118;CP003810,1497082,1497118;HF952106,1497082,1497118;HF952105,1497082,1497118;CP007482,1497082,1497118;CP007565,1497082,1497118;CP007631,1497082,1497118;CP007572,1497082,1497118;CP007571,1497082,1497118;CP007570,1497082,1497118;FO393392,1497082,1497118;CP010867,1497082,1497118;CP011325,1497082,1497118;CP011326,1497082,1497118…
HF952104	Mauve	SHARED	1497119	1497553	.	.	.	Notes=Lenght434	AE009948,1497119,1497553;CP000114,1497119,1497553;CP003810,1497119,1497553;HF952106,1497119,1497553;HF952105,1497119,1497553;CP007482,1497119,1497553;CP007565,1497119,1497553;CP007631,1497119,1497553;FO393392,1497119,1497553;CP010867,1497119,1497553;CP011325,1497119,1497553;CP011326,1497119,1497553;CP011327,1497119,1497553;CP011328,1497119,1497553;CP010319,1497119,1497553;CP012419,1497119,1497553…
HF952104	Mauve	SHARED	1497554	1497614	.	.	.	Notes=Lenght60	CP007631,1497554,1497614;CP010867,1497554,1497614;CP013202,1497554,1497614;
HF952104	Mauve	SHARED	1497615	1501159	.	.	.	Notes=Lenght3544	AE009948,1497615,1501159;CP000114,1497615,1501159;CP003810,1497615,1501159;HF952106,1497615,1501159;HF952105,1497615,1501159;CP007482,1497615,1501159;CP007565,1497615,1501159;CP007631,1497615,1501159;FO393392,1497615,1501159;CP010867,1497615,1501159;CP011325,1497615,1501159;CP011326,1497615,1501159;CP011327,1497615,1501159;CP011328,1497615,1501159;CP010319,1497615,1501159;CP012419,1497615,1501159…
HF952104	Mauve	SHARED	1501160	1501265	.	.	.	Notes=Lenght105	AE009948,1501160,1501265;CP000114,1501160,1501265;CP003810,1501160,1501265;HF952106,1501160,1501265;HF952105,1501160,1501265;CP007482,1501160,1501265;CP007565,1501160,1501265;CP007631,1501160,1501265;FO393392,1501160,1501265;CP010867,1501160,1501265;CP011325,1501160,1501265;CP011326,1501160,1501265;CP011327,1501160,1501265;CP011328,1501160,1501265;CP010319,1501160,1501265;CP012419,1501160,1501265…
HF952104	Mauve	SHARED	1501266	1503075	.	.	.	Notes=Lenght1809	AL732656,1501266,1503075;AE009948,1501266,1503075;CP000114,1501266,1503075;CP003810,1501266,1503075;HF952106,1501266,1503075;HF952105,1501266,1503075;CP007482,1501266,1503075;CP007565,1501266,1503075;CP007631,1501266,1503075;CP007572,1501266,1503075;CP007571,1501266,1503075;CP007570,1501266,1503075;FO393392,1501266,1503075;CP010867,1501266,1503075;CP011325,1501266,1503075;CP011326,1501266,1503075…
HF952104	Mauve	SHARED	1503076	1505209	.	.	.	Notes=Lenght2133	AL732656,1503076,1505209;AE009948,1503076,1505209;CP000114,1503076,1505209;CP003810,1503076,1505209;CP003919,1503076,1505209;HF952106,1503076,1505209;HF952105,1503076,1505209;CP007482,1503076,1505209;CP007565,1503076,1505209;CP007631,1503076,1505209;CP006910,1503076,1505209;CP007572,1503076,1505209;CP007571,1503076,1505209;CP007570,1503076,1505209;FO393392,1503076,1505209;CP010867,1503076,1505209…
HF952104	Mauve	SHARED	1505210	1505228	.	.	.	Notes=Lenght18	AL732656,1505210,1505228;AE009948,1505210,1505228;CP000114,1505210,1505228;CP003810,1505210,1505228;CP003919,1505210,1505228;HF952106,1505210,1505228;HF952105,1505210,1505228;CP007482,1505210,1505228;CP007565,1505210,1505228;CP007631,1505210,1505228;CP006910,1505210,1505228;CP007572,1505210,1505228;CP007571,1505210,1505228;CP007570,1505210,1505228;FO393392,1505210,1505228;CP010867,1505210,1505228…
HF952104	Mauve	SHARED	1505229	1505266	.	.	.	Notes=Lenght37	AL732656,1505229,1505266;AE009948,1505229,1505266;CP000114,1505229,1505266;CP003810,1505229,1505266;HF952106,1505229,1505266;HF952105,1505229,1505266;CP007631,1505229,1505266;CP006910,1505229,1505266;CP007572,1505229,1505266;CP007571,1505229,1505266;CP007570,1505229,1505266;CP010867,1505229,1505266;CP011325,1505229,1505266;CP011326,1505229,1505266;CP011327,1505229,1505266;CP012419,1505229,1505266…
HF952104	Mauve	SHARED	1505267	1505279	.	.	.	Notes=Lenght12	AL732656,1505267,1505279;AE009948,1505267,1505279;CP000114,1505267,1505279;CP003810,1505267,1505279;CP007631,1505267,1505279;CP006910,1505267,1505279;CP007572,1505267,1505279;CP007571,1505267,1505279;CP007570,1505267,1505279;CP010867,1505267,1505279;CP011325,1505267,1505279;CP011326,1505267,1505279;CP011327,1505267,1505279;CP012419,1505267,1505279;CP013202,1505267,1505279;
HF952104	Mauve	SHARED	1505571	1505601	.	.	.	Notes=Lenght30	AL732656,1505571,1505601;AE009948,1505571,1505601;CP000114,1505571,1505601;CP003810,1505571,1505601;CP007631,1505571,1505601;CP006910,1505571,1505601;CP010867,1505571,1505601;CP011325,1505571,1505601;CP011326,1505571,1505601;CP011327,1505571,1505601;CP012419,1505571,1505601;CP013202,1505571,1505601;
HF952104	Mauve	SHARED	1505890	1505928	.	.	.	Notes=Lenght38	AE009948,1505890,1505928;CP000114,1505890,1505928;CP003810,1505890,1505928;HF952106,1505890,1505928;CP007631,1505890,1505928;CP010867,1505890,1505928;CP011325,1505890,1505928;CP011326,1505890,1505928;CP011327,1505890,1505928;CP012419,1505890,1505928;CP013202,1505890,1505928;
HF952104	Mauve	SHARED	1505933	1505946	.	.	.	Notes=Lenght13	AE009948,1505933,1505946;CP000114,1505933,1505946;CP003810,1505933,1505946;HF952106,1505933,1505946;CP007631,1505933,1505946;CP006910,1505933,1505946;CP010867,1505933,1505946;CP011325,1505933,1505946;CP011327,1505933,1505946;CP012419,1505933,1505946;CP013202,1505933,1505946;
HF952104	Mauve	SHARED	1506063	1506074	.	.	.	Notes=Lenght11	AE009948,1506063,1506074;CP000114,1506063,1506074;CP003810,1506063,1506074;HF952106,1506063,1506074;CP007631,1506063,1506074;CP006910,1506063,1506074;CP010867,1506063,1506074;CP011325,1506063,1506074;CP011326,1506063,1506074;CP011327,1506063,1506074;CP012419,1506063,1506074;CP013202,1506063,1506074;
HF952104	Mauve	SHARED	1506075	1506086	.	.	.	Notes=Lenght11	AE009948,1506075,1506086;CP000114,1506075,1506086;CP003810,1506075,1506086;HF952106,1506075,1506086;CP007631,1506075,1506086;CP010867,1506075,1506086;CP011325,1506075,1506086;CP011326,1506075,1506086;CP011327,1506075,1506086;CP012419,1506075,1506086;CP013202,1506075,1506086;
HF952104	Mauve	SHARED	1506171	1506194	.	.	.	Notes=Lenght23	AE009948,1506171,1506194;CP000114,1506171,1506194;CP007631,1506171,1506194;CP006910,1506171,1506194;CP010867,1506171,1506194;CP012419,1506171,1506194;CP013202,1506171,1506194;
HF952104	Mauve	SHARED	1506195	1506210	.	.	.	Notes=Lenght15	AE009948,1506195,1506210;CP000114,1506195,1506210;HF952105,1506195,1506210;CP007631,1506195,1506210;CP006910,1506195,1506210;CP010867,1506195,1506210;CP013202,1506195,1506210;
HF952104	Mauve	SHARED	1506221	1506251	.	.	.	Notes=Lenght30	AE009948,1506221,1506251;CP000114,1506221,1506251;CP007631,1506221,1506251;CP010867,1506221,1506251;CP010319,1506221,1506251;CP012419,1506221,1506251;CP013202,1506221,1506251;
HF952104	Mauve	SHARED	1506271	1506286	.	.	.	Notes=Lenght15	CP000114,1506271,1506286;CP003810,1506271,1506286;HF952105,1506271,1506286;CP007631,1506271,1506286;CP010867,1506271,1506286;CP011325,1506271,1506286;CP011326,1506271,1506286;CP011327,1506271,1506286;CP010319,1506271,1506286;CP012419,1506271,1506286;CP013202,1506271,1506286;
HF952104	Mauve	SHARED	1506287	1506300	.	.	.	Notes=Lenght13	AE009948,1506287,1506300;CP000114,1506287,1506300;CP003810,1506287,1506300;HF952105,1506287,1506300;CP007631,1506287,1506300;CP006910,1506287,1506300;CP010867,1506287,1506300;CP011325,1506287,1506300;CP011326,1506287,1506300;CP011327,1506287,1506300;CP010319,1506287,1506300;CP012419,1506287,1506300;CP013202,1506287,1506300;
HF952104	Mauve	SHARED	1506301	1506319	.	.	.	Notes=Lenght18	AL732656,1506301,1506319;AE009948,1506301,1506319;CP000114,1506301,1506319;CP003810,1506301,1506319;HF952105,1506301,1506319;CP007631,1506301,1506319;CP006910,1506301,1506319;CP007572,1506301,1506319;CP007571,1506301,1506319;CP007570,1506301,1506319;CP010867,1506301,1506319;CP011325,1506301,1506319;CP011326,1506301,1506319;CP011327,1506301,1506319;CP010319,1506301,1506319;CP012419,1506301,1506319…
HF952104	Mauve	SHARED	1506320	1506334	.	.	.	Notes=Lenght14	AL732656,1506320,1506334;AE009948,1506320,1506334;CP000114,1506320,1506334;CP003810,1506320,1506334;CP003919,1506320,1506334;HF952105,1506320,1506334;CP007482,1506320,1506334;CP007631,1506320,1506334;CP006910,1506320,1506334;CP007572,1506320,1506334;CP007571,1506320,1506334;CP007570,1506320,1506334;CP010867,1506320,1506334;CP011325,1506320,1506334;CP011326,1506320,1506334;CP011327,1506320,1506334…
HF952104	Mauve	SHARED	1506335	1506348	.	.	.	Notes=Lenght13	AL732656,1506335,1506348;AE009948,1506335,1506348;CP000114,1506335,1506348;CP003810,1506335,1506348;CP003919,1506335,1506348;HF952106,1506335,1506348;HF952105,1506335,1506348;CP007482,1506335,1506348;CP007631,1506335,1506348;CP006910,1506335,1506348;CP007572,1506335,1506348;CP007571,1506335,1506348;CP007570,1506335,1506348;CP010867,1506335,1506348;CP011325,1506335,1506348;CP011326,1506335,1506348…
HF952104	Mauve	SHARED	1506349	1508889	.	.	.	Notes=Lenght2540	AL732656,1506349,1508889;AE009948,1506349,1508889;CP000114,1506349,1508889;CP003810,1506349,1508889;CP003919,1506349,1508889;HF952106,1506349,1508889;HF952105,1506349,1508889;CP007482,1506349,1508889;CP007565,1506349,1508889;CP007631,1506349,1508889;CP006910,1506349,1508889;CP007572,1506349,1508889;CP007571,1506349,1508889;CP007570,1506349,1508889;FO393392,1506349,1508889;CP010867,1506349,1508889…
HF952104	Mauve	SHARED	1508890	1508976	.	.	.	Notes=Lenght86	AL732656,1508890,1508976;AE009948,1508890,1508976;CP000114,1508890,1508976;CP003810,1508890,1508976;CP003919,1508890,1508976;HF952106,1508890,1508976;HF952105,1508890,1508976;CP007482,1508890,1508976;CP007565,1508890,1508976;HG939456,1508890,1508976;CP007631,1508890,1508976;CP007632,1508890,1508976;CP006910,1508890,1508976;CP007572,1508890,1508976;CP007571,1508890,1508976;CP007570,1508890,1508976…
HF952104	Mauve	SHARED	1508977	1509650	.	.	.	Notes=Lenght673	AL732656,1508977,1509650;AE009948,1508977,1509650;CP000114,1508977,1509650;CP003810,1508977,1509650;CP003919,1508977,1509650;HF952106,1508977,1509650;HF952105,1508977,1509650;CP007482,1508977,1509650;CP007565,1508977,1509650;CP007631,1508977,1509650;CP006910,1508977,1509650;CP007572,1508977,1509650;CP007571,1508977,1509650;CP007570,1508977,1509650;FO393392,1508977,1509650;CP010867,1508977,1509650…
HF952104	Mauve	SHARED	1509651	1510262	.	.	.	Notes=Lenght611	AL732656,1509651,1510262;AE009948,1509651,1510262;CP000114,1509651,1510262;CP003810,1509651,1510262;CP003919,1509651,1510262;HF952106,1509651,1510262;HF952105,1509651,1510262;CP007482,1509651,1510262;CP007565,1509651,1510262;CP007631,1509651,1510262;CP006910,1509651,1510262;CP007572,1509651,1510262;CP007571,1509651,1510262;CP007570,1509651,1510262;FO393392,1509651,1510262;CP010867,1509651,1510262…
HF952104	Mauve	SHARED	1518727	1518945	.	.	.	Notes=Lenght218	AL732656,1518727,1518945;AE009948,1518727,1518945;CP000114,1518727,1518945;CP003810,1518727,1518945;CP003919,1518727,1518945;HF952106,1518727,1518945;HF952105,1518727,1518945;HG939456,1518727,1518945;CP007631,1518727,1518945;CP007632,1518727,1518945;CP006910,1518727,1518945;CP007572,1518727,1518945;CP007571,1518727,1518945;CP007570,1518727,1518945;CP010867,1518727,1518945;CP011325,1518727,1518945…
HF952104	Mauve	SHARED	1540398	1540441	.	.	.	Notes=Lenght43	AE009948,1540398,1540441;CP000114,1540398,1540441;CP003810,1540398,1540441;CP003919,1540398,1540441;HF952106,1540398,1540441;HF952105,1540398,1540441;HG939456,1540398,1540441;CP007631,1540398,1540441;CP007632,1540398,1540441;CP006910,1540398,1540441;CP007572,1540398,1540441;CP007571,1540398,1540441;CP007570,1540398,1540441;CP010867,1540398,1540441;CP011325,1540398,1540441;CP011326,1540398,1540441…
HF952104	Mauve	SHARED	1541288	1541432	.	.	.	Notes=Lenght144	AL732656,1541288,1541432;AE009948,1541288,1541432;CP000114,1541288,1541432;CP003810,1541288,1541432;CP003919,1541288,1541432;HF952106,1541288,1541432;HF952105,1541288,1541432;HG939456,1541288,1541432;CP007631,1541288,1541432;CP007632,1541288,1541432;CP006910,1541288,1541432;CP007572,1541288,1541432;CP007571,1541288,1541432;CP007570,1541288,1541432;CP010867,1541288,1541432;CP011325,1541288,1541432…
HF952104	Mauve	SHARED	1542585	1542621	.	.	.	Notes=Lenght36	AL732656,1542585,1542621;AE009948,1542585,1542621;CP000114,1542585,1542621;CP003810,1542585,1542621;HF952106,1542585,1542621;HF952105,1542585,1542621;CP007482,1542585,1542621;CP007565,1542585,1542621;HG939456,1542585,1542621;CP007631,1542585,1542621;CP007632,1542585,1542621;CP006910,1542585,1542621;CP007572,1542585,1542621;CP007571,1542585,1542621;CP007570,1542585,1542621;FO393392,1542585,1542621…
HF952104	Mauve	SHARED	1546160	1546170	.	.	.	Notes=Lenght10	AE009948,1546160,1546170;CP000114,1546160,1546170;CP003810,1546160,1546170;CP003919,1546160,1546170;HF952106,1546160,1546170;HF952105,1546160,1546170;CP007482,1546160,1546170;CP007565,1546160,1546170;HG939456,1546160,1546170;CP007631,1546160,1546170;CP007632,1546160,1546170;CP006910,1546160,1546170;FO393392,1546160,1546170;CP010867,1546160,1546170;CP011325,1546160,1546170;CP011326,1546160,1546170…
HF952104	Mauve	SHARED	1546228	1546402	.	.	.	Notes=Lenght174	AL732656,1546228,1546402;AE009948,1546228,1546402;CP000114,1546228,1546402;CP003810,1546228,1546402;CP003919,1546228,1546402;HF952105,1546228,1546402;CP007482,1546228,1546402;CP007565,1546228,1546402;HG939456,1546228,1546402;CP007631,1546228,1546402;CP007632,1546228,1546402;CP006910,1546228,1546402;CP007572,1546228,1546402;CP007571,1546228,1546402;CP007570,1546228,1546402;FO393392,1546228,1546402…
HF952104	Mauve	SHARED	1576703	1576927	.	.	.	Notes=Lenght224	AL732656,1576703,1576927;AE009948,1576703,1576927;CP000114,1576703,1576927;CP003810,1576703,1576927;CP003919,1576703,1576927;HF952106,1576703,1576927;HF952105,1576703,1576927;CP007482,1576703,1576927;CP007565,1576703,1576927;HG939456,1576703,1576927;CP007631,1576703,1576927;CP007632,1576703,1576927;CP006910,1576703,1576927;CP007572,1576703,1576927;CP007571,1576703,1576927;CP007570,1576703,1576927…
HF952104	Mauve	SHARED	1580318	1580413	.	.	.	Notes=Lenght95	AL732656,1580318,1580413;AE009948,1580318,1580413;CP000114,1580318,1580413;CP003810,1580318,1580413;CP003919,1580318,1580413;HF952106,1580318,1580413;CP007482,1580318,1580413;CP007565,1580318,1580413;HG939456,1580318,1580413;CP007631,1580318,1580413;CP007632,1580318,1580413;CP006910,1580318,1580413;CP007572,1580318,1580413;CP007571,1580318,1580413;CP007570,1580318,1580413;FO393392,1580318,1580413…
HF952104	Mauve	SHARED	1580550	1580621	.	.	.	Notes=Lenght71	CP007631,1580550,1580621;CP010867,1580550,1580621;CP010319,1580550,1580621;CP013202,1580550,1580621;
HF952104	Mauve	SHARED	1581459	1581499	.	.	.	Notes=Lenght40	AL732656,1581459,1581499;AE009948,1581459,1581499;CP000114,1581459,1581499;CP003810,1581459,1581499;HF952106,1581459,1581499;HF952105,1581459,1581499;CP007482,1581459,1581499;CP007565,1581459,1581499;HG939456,1581459,1581499;CP007631,1581459,1581499;CP007632,1581459,1581499;CP006910,1581459,1581499;CP007572,1581459,1581499;CP007571,1581459,1581499;CP007570,1581459,1581499;FO393392,1581459,1581499…
HF952104	Mauve	SHARED	1582389	1582782	.	.	.	Notes=Lenght393	AL732656,1582389,1582782;AE009948,1582389,1582782;CP000114,1582389,1582782;CP003810,1582389,1582782;CP003919,1582389,1582782;HF952106,1582389,1582782;HF952105,1582389,1582782;CP007482,1582389,1582782;CP007565,1582389,1582782;HG939456,1582389,1582782;CP007631,1582389,1582782;CP007632,1582389,1582782;CP006910,1582389,1582782;CP007572,1582389,1582782;CP007571,1582389,1582782;FO393392,1582389,1582782…
HF952104	Mauve	SHARED	1582783	1582879	.	.	.	Notes=Lenght96	AL732656,1582783,1582879;AE009948,1582783,1582879;CP000114,1582783,1582879;CP003810,1582783,1582879;CP003919,1582783,1582879;HF952106,1582783,1582879;HF952105,1582783,1582879;CP007482,1582783,1582879;CP007565,1582783,1582879;HG939456,1582783,1582879;CP007631,1582783,1582879;CP007632,1582783,1582879;CP006910,1582783,1582879;CP007572,1582783,1582879;CP007571,1582783,1582879;FO393392,1582783,1582879…
HF952104	Mauve	SHARED	1585258	1585367	.	.	.	Notes=Lenght109	AL732656,1585258,1585367;AE009948,1585258,1585367;CP000114,1585258,1585367;CP003810,1585258,1585367;HF952106,1585258,1585367;HF952105,1585258,1585367;HG939456,1585258,1585367;CP007631,1585258,1585367;CP007632,1585258,1585367;CP006910,1585258,1585367;CP007572,1585258,1585367;CP007571,1585258,1585367;CP007570,1585258,1585367;CP010867,1585258,1585367;CP011325,1585258,1585367;CP011326,1585258,1585367…
HF952104	Mauve	SHARED	1599273	1599292	.	.	.	Notes=Lenght19	AL732656,1599273,1599292;AE009948,1599273,1599292;CP000114,1599273,1599292;CP003810,1599273,1599292;CP003919,1599273,1599292;HF952106,1599273,1599292;HF952105,1599273,1599292;CP007482,1599273,1599292;CP007565,1599273,1599292;CP007631,1599273,1599292;CP007632,1599273,1599292;CP006910,1599273,1599292;CP007572,1599273,1599292;CP007571,1599273,1599292;CP007570,1599273,1599292;FO393392,1599273,1599292…
HF952104	Mauve	SHARED	1602051	1602092	.	.	.	Notes=Lenght41	AL732656,1602051,1602092;AE009948,1602051,1602092;CP000114,1602051,1602092;CP003810,1602051,1602092;HF952106,1602051,1602092;HF952105,1602051,1602092;CP007482,1602051,1602092;CP007565,1602051,1602092;HG939456,1602051,1602092;CP007631,1602051,1602092;CP007632,1602051,1602092;CP006910,1602051,1602092;CP007572,1602051,1602092;CP007571,1602051,1602092;CP007570,1602051,1602092;FO393392,1602051,1602092…
HF952104	Mauve	SHARED	1606709	1606777	.	.	.	Notes=Lenght68	AL732656,1606709,1606777;AE009948,1606709,1606777;CP000114,1606709,1606777;CP003810,1606709,1606777;CP003919,1606709,1606777;HF952106,1606709,1606777;HF952105,1606709,1606777;HG939456,1606709,1606777;CP007631,1606709,1606777;CP007632,1606709,1606777;CP006910,1606709,1606777;CP007572,1606709,1606777;CP007571,1606709,1606777;CP007570,1606709,1606777;CP010867,1606709,1606777;CP011325,1606709,1606777…
HF952104	Mauve	SHARED	1653684	1654278	.	.	.	Notes=Lenght594	AL732656,1653684,1654278;AE009948,1653684,1654278;CP000114,1653684,1654278;CP003810,1653684,1654278;HF952106,1653684,1654278;HF952105,1653684,1654278;CP007482,1653684,1654278;CP007565,1653684,1654278;HG939456,1653684,1654278;CP007631,1653684,1654278;CP007632,1653684,1654278;CP006910,1653684,1654278;CP007572,1653684,1654278;CP007571,1653684,1654278;CP007570,1653684,1654278;FO393392,1653684,1654278…
HF952104	Mauve	SHARED	1662550	1662615	.	.	.	Notes=Lenght65	AL732656,1662550,1662615;AE009948,1662550,1662615;CP000114,1662550,1662615;CP003810,1662550,1662615;CP003919,1662550,1662615;HF952106,1662550,1662615;HF952105,1662550,1662615;HG939456,1662550,1662615;CP007631,1662550,1662615;CP007632,1662550,1662615;CP006910,1662550,1662615;CP007572,1662550,1662615;CP007571,1662550,1662615;CP007570,1662550,1662615;CP010867,1662550,1662615;CP011325,1662550,1662615…
HF952104	Mauve	SHARED	1665880	1665958	.	.	.	Notes=Lenght78	AL732656,1665880,1665958;AE009948,1665880,1665958;CP000114,1665880,1665958;CP003810,1665880,1665958;HF952106,1665880,1665958;HF952105,1665880,1665958;HG939456,1665880,1665958;CP007631,1665880,1665958;CP007632,1665880,1665958;CP006910,1665880,1665958;CP007572,1665880,1665958;CP007571,1665880,1665958;CP007570,1665880,1665958;CP010867,1665880,1665958;CP011325,1665880,1665958;CP011326,1665880,1665958…
HF952104	Mauve	SHARED	1667238	1667302	.	.	.	Notes=Lenght64	AL732656,1667238,1667302;AE009948,1667238,1667302;CP000114,1667238,1667302;CP003810,1667238,1667302;CP003919,1667238,1667302;HF952106,1667238,1667302;HF952105,1667238,1667302;HG939456,1667238,1667302;CP007631,1667238,1667302;CP007632,1667238,1667302;CP006910,1667238,1667302;CP007572,1667238,1667302;CP007571,1667238,1667302;CP007570,1667238,1667302;CP010867,1667238,1667302;CP011325,1667238,1667302…
HF952104	Mauve	SHARED	1667303	1667519	.	.	.	Notes=Lenght216	AL732656,1667303,1667519;AE009948,1667303,1667519;CP000114,1667303,1667519;CP003810,1667303,1667519;CP003919,1667303,1667519;HF952106,1667303,1667519;HF952105,1667303,1667519;HG939456,1667303,1667519;CP007631,1667303,1667519;CP007632,1667303,1667519;CP007572,1667303,1667519;CP007571,1667303,1667519;CP007570,1667303,1667519;CP010867,1667303,1667519;CP011325,1667303,1667519;CP011326,1667303,1667519…
HF952104	Mauve	SHARED	1667520	1669356	.	.	.	Notes=Lenght1836	AL732656,1667520,1669356;AE009948,1667520,1669356;CP000114,1667520,1669356;CP003810,1667520,1669356;CP003919,1667520,1669356;HF952106,1667520,1669356;HF952105,1667520,1669356;HG939456,1667520,1669356;CP007631,1667520,1669356;CP007632,1667520,1669356;CP006910,1667520,1669356;CP007572,1667520,1669356;CP007571,1667520,1669356;CP007570,1667520,1669356;CP010867,1667520,1669356;CP011325,1667520,1669356…
HF952104	Mauve	SHARED	1689140	1689181	.	.	.	Notes=Lenght41	AL732656,1689140,1689181;AE009948,1689140,1689181;CP000114,1689140,1689181;CP003810,1689140,1689181;HF952106,1689140,1689181;HF952105,1689140,1689181;HG939456,1689140,1689181;CP007631,1689140,1689181;CP007632,1689140,1689181;CP006910,1689140,1689181;CP007572,1689140,1689181;CP007571,1689140,1689181;CP007570,1689140,1689181;CP010867,1689140,1689181;CP011325,1689140,1689181;CP011326,1689140,1689181…
HF952104	Mauve	SHARED	1699411	1699467	.	.	.	Notes=Lenght56	AE009948,1699411,1699467;CP000114,1699411,1699467;CP003810,1699411,1699467;CP003919,1699411,1699467;HF952106,1699411,1699467;HF952105,1699411,1699467;CP007482,1699411,1699467;CP007565,1699411,1699467;HG939456,1699411,1699467;CP007631,1699411,1699467;CP007632,1699411,1699467;CP006910,1699411,1699467;FO393392,1699411,1699467;CP010867,1699411,1699467;CP011325,1699411,1699467;CP011326,1699411,1699467…
HF952104	Mauve	SHARED	1707896	1708082	.	.	.	Notes=Lenght186	AL732656,1707896,1708082;AE009948,1707896,1708082;CP000114,1707896,1708082;CP003810,1707896,1708082;CP003919,1707896,1708082;HF952105,1707896,1708082;CP007482,1707896,1708082;CP007565,1707896,1708082;HG939456,1707896,1708082;CP007631,1707896,1708082;CP007632,1707896,1708082;CP006910,1707896,1708082;CP007572,1707896,1708082;CP007571,1707896,1708082;CP007570,1707896,1708082;FO393392,1707896,1708082…
HF952104	Mauve	SHARED	1712862	1712898	.	.	.	Notes=Lenght36	AL732656,1712862,1712898;AE009948,1712862,1712898;CP000114,1712862,1712898;CP003810,1712862,1712898;HF952106,1712862,1712898;HF952105,1712862,1712898;CP007482,1712862,1712898;CP007565,1712862,1712898;HG939456,1712862,1712898;CP007631,1712862,1712898;CP007632,1712862,1712898;CP006910,1712862,1712898;CP007572,1712862,1712898;CP007571,1712862,1712898;CP007570,1712862,1712898;FO393392,1712862,1712898…
HF952104	Mauve	SHARED	1714550	1715243	.	.	.	Notes=Lenght693	AE009948,1714550,1715243;CP000114,1714550,1715243;CP003810,1714550,1715243;CP003919,1714550,1715243;HF952106,1714550,1715243;HF952105,1714550,1715243;CP007482,1714550,1715243;CP007565,1714550,1715243;HG939456,1714550,1715243;CP007631,1714550,1715243;CP006910,1714550,1715243;FO393392,1714550,1715243;CP010867,1714550,1715243;CP011325,1714550,1715243;CP011326,1714550,1715243;CP011327,1714550,1715243…
HF952104	Mauve	SHARED	1715244	1715307	.	.	.	Notes=Lenght63	AE009948,1715244,1715307;CP000114,1715244,1715307;CP003810,1715244,1715307;HF952106,1715244,1715307;HF952105,1715244,1715307;CP007482,1715244,1715307;CP007565,1715244,1715307;HG939456,1715244,1715307;CP007631,1715244,1715307;CP006910,1715244,1715307;FO393392,1715244,1715307;CP010867,1715244,1715307;CP011325,1715244,1715307;CP011326,1715244,1715307;CP011327,1715244,1715307;CP011328,1715244,1715307…
HF952104	Mauve	SHARED	1715308	1715349	.	.	.	Notes=Lenght41	AL732656,1715308,1715349;AE009948,1715308,1715349;CP000114,1715308,1715349;CP003810,1715308,1715349;HF952106,1715308,1715349;HF952105,1715308,1715349;CP007482,1715308,1715349;CP007565,1715308,1715349;HG939456,1715308,1715349;CP007631,1715308,1715349;CP007632,1715308,1715349;CP006910,1715308,1715349;CP007572,1715308,1715349;CP007571,1715308,1715349;CP007570,1715308,1715349;FO393392,1715308,1715349…
HF952104	Mauve	SHARED	1715482	1715682	.	.	.	Notes=Lenght200	AE009948,1715482,1715682;CP000114,1715482,1715682;CP003810,1715482,1715682;CP003919,1715482,1715682;HF952106,1715482,1715682;HF952105,1715482,1715682;CP007482,1715482,1715682;CP007565,1715482,1715682;HG939456,1715482,1715682;CP007631,1715482,1715682;CP006910,1715482,1715682;FO393392,1715482,1715682;CP010867,1715482,1715682;CP011325,1715482,1715682;CP011326,1715482,1715682;CP011327,1715482,1715682…
HF952104	Mauve	SHARED	1715683	1715717	.	.	.	Notes=Lenght34	AE009948,1715683,1715717;CP000114,1715683,1715717;CP003810,1715683,1715717;HF952106,1715683,1715717;HF952105,1715683,1715717;CP007482,1715683,1715717;CP007565,1715683,1715717;HG939456,1715683,1715717;CP006910,1715683,1715717;FO393392,1715683,1715717;CP010867,1715683,1715717;CP011325,1715683,1715717;CP011326,1715683,1715717;CP011327,1715683,1715717;CP011328,1715683,1715717;CP011329,1715683,1715717…
HF952104	Mauve	SHARED	1715718	1715757	.	.	.	Notes=Lenght39	AE009948,1715718,1715757;CP000114,1715718,1715757;CP003810,1715718,1715757;HF952106,1715718,1715757;HF952105,1715718,1715757;CP007482,1715718,1715757;CP007565,1715718,1715757;CP006910,1715718,1715757;FO393392,1715718,1715757;CP010867,1715718,1715757;CP011325,1715718,1715757;CP011326,1715718,1715757;CP011327,1715718,1715757;CP011328,1715718,1715757;CP011329,1715718,1715757;CP010319,1715718,1715757…
HF952104	Mauve	SHARED	1715758	1716876	.	.	.	Notes=Lenght1118	AE009948,1715758,1716876;CP000114,1715758,1716876;CP003810,1715758,1716876;HF952106,1715758,1716876;HF952105,1715758,1716876;CP007482,1715758,1716876;CP007565,1715758,1716876;CP007631,1715758,1716876;CP006910,1715758,1716876;FO393392,1715758,1716876;CP010867,1715758,1716876;CP011325,1715758,1716876;CP011326,1715758,1716876;CP011327,1715758,1716876;CP011328,1715758,1716876;CP011329,1715758,1716876…
HF952104	Mauve	SHARED	1716877	1717079	.	.	.	Notes=Lenght202	AE009948,1716877,1717079;CP000114,1716877,1717079;CP003810,1716877,1717079;CP007631,1716877,1717079;CP010867,1716877,1717079;CP011325,1716877,1717079;CP011326,1716877,1717079;CP011327,1716877,1717079;CP011329,1716877,1717079;CP012419,1716877,1717079;CP013202,1716877,1717079;
HF952104	Mauve	SHARED	1717080	1717269	.	.	.	Notes=Lenght189	AE009948,1717080,1717269;CP000114,1717080,1717269;CP003810,1717080,1717269;HG939456,1717080,1717269;CP007631,1717080,1717269;CP010867,1717080,1717269;CP011325,1717080,1717269;CP011326,1717080,1717269;CP011327,1717080,1717269;CP011329,1717080,1717269;CP012419,1717080,1717269;CP013202,1717080,1717269;
HF952104	Mauve	SHARED	1717270	1717404	.	.	.	Notes=Lenght134	AE009948,1717270,1717404;CP000114,1717270,1717404;CP003810,1717270,1717404;CP003919,1717270,1717404;HF952106,1717270,1717404;HF952105,1717270,1717404;CP007482,1717270,1717404;CP007565,1717270,1717404;HG939456,1717270,1717404;CP007631,1717270,1717404;CP006910,1717270,1717404;FO393392,1717270,1717404;CP010867,1717270,1717404;CP011325,1717270,1717404;CP011326,1717270,1717404;CP011327,1717270,1717404…
HF952104	Mauve	SHARED	1717405	1717430	.	.	.	Notes=Lenght25	AE009948,1717405,1717430;CP000114,1717405,1717430;CP003810,1717405,1717430;HG939456,1717405,1717430;CP007631,1717405,1717430;CP010867,1717405,1717430;CP011325,1717405,1717430;CP011326,1717405,1717430;CP011327,1717405,1717430;CP011329,1717405,1717430;CP012419,1717405,1717430;CP013202,1717405,1717430;
HF952104	Mauve	SHARED	1717431	1717471	.	.	.	Notes=Lenght40	AE009948,1717431,1717471;CP000114,1717431,1717471;CP003810,1717431,1717471;CP003919,1717431,1717471;HF952106,1717431,1717471;HF952105,1717431,1717471;CP007482,1717431,1717471;CP007565,1717431,1717471;CP007631,1717431,1717471;CP006910,1717431,1717471;FO393392,1717431,1717471;CP010867,1717431,1717471;CP011325,1717431,1717471;CP011326,1717431,1717471;CP011327,1717431,1717471;CP011328,1717431,1717471…
HF952104	Mauve	SHARED	1721455	1721546	.	.	.	Notes=Lenght91	AL732656,1721455,1721546;AE009948,1721455,1721546;CP000114,1721455,1721546;CP003810,1721455,1721546;HF952106,1721455,1721546;HF952105,1721455,1721546;CP007482,1721455,1721546;CP007565,1721455,1721546;HG939456,1721455,1721546;CP007631,1721455,1721546;CP007632,1721455,1721546;CP006910,1721455,1721546;CP007572,1721455,1721546;CP007571,1721455,1721546;CP007570,1721455,1721546;FO393392,1721455,1721546…
HF952104	Mauve	SHARED	1747396	1747441	.	.	.	Notes=Lenght45	AL732656,1747396,1747441;AE009948,1747396,1747441;CP000114,1747396,1747441;CP003810,1747396,1747441;HF952106,1747396,1747441;HF952105,1747396,1747441;HG939456,1747396,1747441;CP007631,1747396,1747441;CP007632,1747396,1747441;CP006910,1747396,1747441;CP007572,1747396,1747441;CP007571,1747396,1747441;CP007570,1747396,1747441;CP010867,1747396,1747441;CP011325,1747396,1747441;CP011326,1747396,1747441…
HF952104	Mauve	SHARED	1761037	1761333	.	.	.	Notes=Lenght296	AL732656,1761037,1761333;AE009948,1761037,1761333;CP000114,1761037,1761333;CP003810,1761037,1761333;HF952106,1761037,1761333;HF952105,1761037,1761333;CP007482,1761037,1761333;CP007565,1761037,1761333;HG939456,1761037,1761333;CP007631,1761037,1761333;CP007632,1761037,1761333;CP007572,1761037,1761333;CP007571,1761037,1761333;CP007570,1761037,1761333;FO393392,1761037,1761333;CP010867,1761037,1761333…
HF952104	Mauve	SHARED	1761334	1762026	.	.	.	Notes=Lenght692	AL732656,1761334,1762026;AE009948,1761334,1762026;CP000114,1761334,1762026;CP003810,1761334,1762026;HF952106,1761334,1762026;HF952105,1761334,1762026;HG939456,1761334,1762026;CP007631,1761334,1762026;CP007632,1761334,1762026;CP007572,1761334,1762026;CP007571,1761334,1762026;CP007570,1761334,1762026;CP010867,1761334,1762026;CP011325,1761334,1762026;CP011326,1761334,1762026;CP011327,1761334,1762026…
HF952104	Mauve	SHARED	1762027	1762280	.	.	.	Notes=Lenght253	AE009948,1762027,1762280;CP000114,1762027,1762280;CP003810,1762027,1762280;HF952106,1762027,1762280;HF952105,1762027,1762280;HG939456,1762027,1762280;CP007631,1762027,1762280;CP007632,1762027,1762280;CP010867,1762027,1762280;CP011325,1762027,1762280;CP011326,1762027,1762280;CP011327,1762027,1762280;CP011329,1762027,1762280;CP010319,1762027,1762280;CP012419,1762027,1762280;CP013202,1762027,1762280;
HF952104	Mauve	SHARED	1762285	1762299	.	.	.	Notes=Lenght14	CP000114,1762285,1762299;CP003810,1762285,1762299;HF952106,1762285,1762299;HF952105,1762285,1762299;HG939456,1762285,1762299;CP007631,1762285,1762299;CP007632,1762285,1762299;CP010867,1762285,1762299;CP011325,1762285,1762299;CP011326,1762285,1762299;CP011327,1762285,1762299;CP012419,1762285,1762299;CP013202,1762285,1762299;
HF952104	Mauve	SHARED	1762300	1762355	.	.	.	Notes=Lenght55	CP000114,1762300,1762355;CP003810,1762300,1762355;HF952106,1762300,1762355;HF952105,1762300,1762355;HG939456,1762300,1762355;CP007631,1762300,1762355;CP007632,1762300,1762355;CP010867,1762300,1762355;CP011325,1762300,1762355;CP011326,1762300,1762355;CP011327,1762300,1762355;CP012419,1762300,1762355;CP013202,1762300,1762355;
HF952104	Mauve	SHARED	1762518	1762533	.	.	.	Notes=Lenght15	CP000114,1762518,1762533;HF952105,1762518,1762533;CP007631,1762518,1762533;CP007632,1762518,1762533;CP010867,1762518,1762533;CP011325,1762518,1762533;CP011326,1762518,1762533;CP011327,1762518,1762533;CP012419,1762518,1762533;CP013202,1762518,1762533;
HF952104	Mauve	SHARED	1762534	1762566	.	.	.	Notes=Lenght32	CP000114,1762534,1762566;CP003810,1762534,1762566;HF952105,1762534,1762566;CP007631,1762534,1762566;CP007632,1762534,1762566;CP010867,1762534,1762566;CP011325,1762534,1762566;CP011326,1762534,1762566;CP011327,1762534,1762566;CP012419,1762534,1762566;CP013202,1762534,1762566;
HF952104	Mauve	SHARED	1762567	1762617	.	.	.	Notes=Lenght50	CP000114,1762567,1762617;CP003810,1762567,1762617;HF952105,1762567,1762617;HG939456,1762567,1762617;CP007631,1762567,1762617;CP007632,1762567,1762617;CP010867,1762567,1762617;CP011325,1762567,1762617;CP011326,1762567,1762617;CP011327,1762567,1762617;CP012419,1762567,1762617;CP013202,1762567,1762617;
HF952104	Mauve	SHARED	1762618	1762630	.	.	.	Notes=Lenght12	AE009948,1762618,1762630;CP000114,1762618,1762630;CP003810,1762618,1762630;HF952106,1762618,1762630;HF952105,1762618,1762630;HG939456,1762618,1762630;CP007631,1762618,1762630;CP007632,1762618,1762630;CP010867,1762618,1762630;CP011325,1762618,1762630;CP011326,1762618,1762630;CP011327,1762618,1762630;CP011329,1762618,1762630;CP012419,1762618,1762630;CP013202,1762618,1762630;
HF952104	Mauve	SHARED	1762631	1762643	.	.	.	Notes=Lenght12	AE009948,1762631,1762643;CP000114,1762631,1762643;CP003810,1762631,1762643;HF952106,1762631,1762643;HF952105,1762631,1762643;HG939456,1762631,1762643;CP007631,1762631,1762643;CP007632,1762631,1762643;CP010867,1762631,1762643;CP011325,1762631,1762643;CP011326,1762631,1762643;CP011327,1762631,1762643;CP011329,1762631,1762643;CP010319,1762631,1762643;CP012419,1762631,1762643;CP013202,1762631,1762643;
HF952104	Mauve	SHARED	1762651	1763010	.	.	.	Notes=Lenght359	AE009948,1762651,1763010;CP000114,1762651,1763010;CP003810,1762651,1763010;HG939456,1762651,1763010;CP007631,1762651,1763010;CP007632,1762651,1763010;CP006910,1762651,1763010;CP010867,1762651,1763010;CP011325,1762651,1763010;CP011326,1762651,1763010;CP011327,1762651,1763010;CP011329,1762651,1763010;CP012419,1762651,1763010;CP013202,1762651,1763010;
HF952104	Mauve	SHARED	1763011	1774940	.	.	.	Notes=Lenght11929	CP000114,1763011,1774940;CP003810,1763011,1774940;CP007631,1763011,1774940;CP010867,1763011,1774940;CP011325,1763011,1774940;CP011326,1763011,1774940;CP011327,1763011,1774940;CP012419,1763011,1774940;CP013202,1763011,1774940;
HF952104	Mauve	SHARED	1774941	1779662	.	.	.	Notes=Lenght4721	CP000114,1774941,1779662;CP003810,1774941,1779662;CP007631,1774941,1779662;CP010867,1774941,1779662;CP011325,1774941,1779662;CP011326,1774941,1779662;CP011327,1774941,1779662;CP012419,1774941,1779662;CP013202,1774941,1779662;
HF952104	Mauve	SHARED	1779663	1780411	.	.	.	Notes=Lenght748	CP000114,1779663,1780411;CP003810,1779663,1780411;CP003919,1779663,1780411;HF952105,1779663,1780411;CP007482,1779663,1780411;CP007565,1779663,1780411;CP007631,1779663,1780411;FO393392,1779663,1780411;CP010867,1779663,1780411;CP011325,1779663,1780411;CP011326,1779663,1780411;CP011327,1779663,1780411;CP011328,1779663,1780411;CP012419,1779663,1780411;CP013202,1779663,1780411;
HF952104	Mauve	SHARED	1780412	1780464	.	.	.	Notes=Lenght52	AL732656,1780412,1780464;AE009948,1780412,1780464;CP000114,1780412,1780464;CP003810,1780412,1780464;CP003919,1780412,1780464;HF952105,1780412,1780464;CP007482,1780412,1780464;CP007565,1780412,1780464;HG939456,1780412,1780464;CP007631,1780412,1780464;CP007632,1780412,1780464;CP006910,1780412,1780464;CP007572,1780412,1780464;CP007571,1780412,1780464;CP007570,1780412,1780464;FO393392,1780412,1780464…
HF952104	Mauve	SHARED	1780776	1780818	.	.	.	Notes=Lenght42	AL732656,1780776,1780818;AE009948,1780776,1780818;CP000114,1780776,1780818;CP003810,1780776,1780818;HF952106,1780776,1780818;HF952105,1780776,1780818;HG939456,1780776,1780818;CP007631,1780776,1780818;CP007632,1780776,1780818;CP006910,1780776,1780818;CP007572,1780776,1780818;CP007571,1780776,1780818;CP007570,1780776,1780818;CP010867,1780776,1780818;CP011325,1780776,1780818;CP011326,1780776,1780818…
HF952104	Mauve	SHARED	1810217	1810567	.	.	.	Notes=Lenght350	AL732656,1810217,1810567;CP000114,1810217,1810567;CP003810,1810217,1810567;HF952106,1810217,1810567;CP007631,1810217,1810567;CP007632,1810217,1810567;CP007572,1810217,1810567;CP007571,1810217,1810567;CP007570,1810217,1810567;CP010867,1810217,1810567;CP011325,1810217,1810567;CP011326,1810217,1810567;CP011327,1810217,1810567;CP012419,1810217,1810567;CP013202,1810217,1810567;
HF952104	Mauve	SHARED	1810568	1810581	.	.	.	Notes=Lenght13	CP000114,1810568,1810581;CP003810,1810568,1810581;CP007631,1810568,1810581;CP007632,1810568,1810581;CP010867,1810568,1810581;CP011325,1810568,1810581;CP011326,1810568,1810581;CP011327,1810568,1810581;CP012419,1810568,1810581;CP013202,1810568,1810581;
HF952104	Mauve	SHARED	1810582	1810612	.	.	.	Notes=Lenght30	AL732656,1810582,1810612;CP000114,1810582,1810612;CP003810,1810582,1810612;CP007631,1810582,1810612;CP007632,1810582,1810612;CP007572,1810582,1810612;CP007571,1810582,1810612;CP007570,1810582,1810612;CP010867,1810582,1810612;CP011325,1810582,1810612;CP011326,1810582,1810612;CP011327,1810582,1810612;CP012419,1810582,1810612;CP013202,1810582,1810612;
HF952104	Mauve	SHARED	1810613	1810623	.	.	.	Notes=Lenght10	AL732656,1810613,1810623;CP000114,1810613,1810623;CP003810,1810613,1810623;HF952106,1810613,1810623;CP007631,1810613,1810623;CP007632,1810613,1810623;CP007572,1810613,1810623;CP007571,1810613,1810623;CP007570,1810613,1810623;CP010867,1810613,1810623;CP011325,1810613,1810623;CP011326,1810613,1810623;CP011327,1810613,1810623;CP012419,1810613,1810623;CP013202,1810613,1810623;
HF952104	Mauve	SHARED	1810624	1810639	.	.	.	Notes=Lenght15	CP000114,1810624,1810639;CP003810,1810624,1810639;CP007631,1810624,1810639;CP010867,1810624,1810639;CP011325,1810624,1810639;CP011326,1810624,1810639;CP011327,1810624,1810639;CP012419,1810624,1810639;CP013202,1810624,1810639;
HF952104	Mauve	SHARED	1810641	1810678	.	.	.	Notes=Lenght37	AL732656,1810641,1810678;CP000114,1810641,1810678;CP003810,1810641,1810678;HF952106,1810641,1810678;CP007631,1810641,1810678;CP007632,1810641,1810678;CP007572,1810641,1810678;CP007571,1810641,1810678;CP007570,1810641,1810678;CP010867,1810641,1810678;CP011325,1810641,1810678;CP011326,1810641,1810678;CP011327,1810641,1810678;CP012419,1810641,1810678;CP013202,1810641,1810678;
HF952104	Mauve	SHARED	1827506	1827542	.	.	.	Notes=Lenght36	AL732656,1827506,1827542;AE009948,1827506,1827542;CP000114,1827506,1827542;CP003810,1827506,1827542;CP003919,1827506,1827542;HF952106,1827506,1827542;HF952105,1827506,1827542;HG939456,1827506,1827542;CP007631,1827506,1827542;CP007632,1827506,1827542;CP006910,1827506,1827542;CP007572,1827506,1827542;CP007571,1827506,1827542;CP007570,1827506,1827542;CP010867,1827506,1827542;CP011325,1827506,1827542…
HF952104	Mauve	SHARED	1827810	1828090	.	.	.	Notes=Lenght280	AL732656,1827810,1828090;AE009948,1827810,1828090;CP000114,1827810,1828090;CP003810,1827810,1828090;HF952106,1827810,1828090;HF952105,1827810,1828090;CP007482,1827810,1828090;CP007565,1827810,1828090;HG939456,1827810,1828090;CP007631,1827810,1828090;CP007632,1827810,1828090;CP006910,1827810,1828090;CP007572,1827810,1828090;CP007571,1827810,1828090;CP007570,1827810,1828090;FO393392,1827810,1828090…
HF952104	Mauve	SHARED	1836882	1837012	.	.	.	Notes=Lenght130	AL732656,1836882,1837012;AE009948,1836882,1837012;CP000114,1836882,1837012;CP003810,1836882,1837012;CP003919,1836882,1837012;HF952106,1836882,1837012;HF952105,1836882,1837012;HG939456,1836882,1837012;CP007631,1836882,1837012;CP007632,1836882,1837012;CP006910,1836882,1837012;CP007572,1836882,1837012;CP007571,1836882,1837012;CP007570,1836882,1837012;CP010867,1836882,1837012;CP011325,1836882,1837012…
HF952104	Mauve	SHARED	1838405	1838550	.	.	.	Notes=Lenght145	AL732656,1838405,1838550;AE009948,1838405,1838550;CP000114,1838405,1838550;CP003810,1838405,1838550;HF952106,1838405,1838550;HF952105,1838405,1838550;HG939456,1838405,1838550;CP007631,1838405,1838550;CP007632,1838405,1838550;CP006910,1838405,1838550;CP007572,1838405,1838550;CP007571,1838405,1838550;CP007570,1838405,1838550;CP010867,1838405,1838550;CP011325,1838405,1838550;CP011326,1838405,1838550…
HF952104	Mauve	SHARED	1838551	1838913	.	.	.	Notes=Lenght362	AL732656,1838551,1838913;AE009948,1838551,1838913;CP000114,1838551,1838913;CP003810,1838551,1838913;HF952106,1838551,1838913;HF952105,1838551,1838913;CP007482,1838551,1838913;CP007565,1838551,1838913;HG939456,1838551,1838913;CP007631,1838551,1838913;CP007632,1838551,1838913;CP006910,1838551,1838913;CP007572,1838551,1838913;CP007571,1838551,1838913;CP007570,1838551,1838913;FO393392,1838551,1838913…
HF952104	Mauve	SHARED	1867320	1867340	.	.	.	Notes=Lenght20	AE009948,1867320,1867340;CP007631,1867320,1867340;CP010867,1867320,1867340;CP011329,1867320,1867340;CP013202,1867320,1867340;
HF952104	Mauve	SHARED	1878057	1878067	.	.	.	Notes=Lenght10	AL732656,1878057,1878067;AE009948,1878057,1878067;CP000114,1878057,1878067;CP003810,1878057,1878067;CP003919,1878057,1878067;HF952106,1878057,1878067;HF952105,1878057,1878067;CP007482,1878057,1878067;CP007565,1878057,1878067;HG939456,1878057,1878067;CP007631,1878057,1878067;CP007632,1878057,1878067;CP006910,1878057,1878067;CP007572,1878057,1878067;CP007571,1878057,1878067;FO393392,1878057,1878067…
HF952104	Mauve	SHARED	1878689	1878699	.	.	.	Notes=Lenght10	AL732656,1878689,1878699;AE009948,1878689,1878699;CP000114,1878689,1878699;CP003810,1878689,1878699;CP007631,1878689,1878699;CP007572,1878689,1878699;CP007571,1878689,1878699;CP007570,1878689,1878699;CP010867,1878689,1878699;CP011325,1878689,1878699;CP011326,1878689,1878699;CP011327,1878689,1878699;CP011329,1878689,1878699;CP012419,1878689,1878699;CP013202,1878689,1878699;
HF952104	Mauve	SHARED	1878700	1878989	.	.	.	Notes=Lenght289	AL732656,1878700,1878989;AE009948,1878700,1878989;CP007631,1878700,1878989;CP007572,1878700,1878989;CP007571,1878700,1878989;CP007570,1878700,1878989;CP010867,1878700,1878989;CP011329,1878700,1878989;CP013202,1878700,1878989;
HF952104	Mauve	SHARED	1878990	1887030	.	.	.	Notes=Lenght8040	AE009948,1878990,1887030;CP007631,1878990,1887030;CP010867,1878990,1887030;CP011329,1878990,1887030;CP013202,1878990,1887030;
HF952104	Mauve	SHARED	1899482	1900553	.	.	.	Notes=Lenght1071	AL732656,1899482,1900553;AE009948,1899482,1900553;CP000114,1899482,1900553;CP003810,1899482,1900553;CP003919,1899482,1900553;HF952106,1899482,1900553;HF952105,1899482,1900553;CP007482,1899482,1900553;CP007565,1899482,1900553;HG939456,1899482,1900553;CP007631,1899482,1900553;CP007632,1899482,1900553;CP006910,1899482,1900553;CP007572,1899482,1900553;CP007571,1899482,1900553;CP007570,1899482,1900553…
HF952104	Mauve	SHARED	1900554	1901175	.	.	.	Notes=Lenght621	AL732656,1900554,1901175;AE009948,1900554,1901175;CP000114,1900554,1901175;CP003810,1900554,1901175;HF952106,1900554,1901175;HF952105,1900554,1901175;CP007482,1900554,1901175;CP007565,1900554,1901175;HG939456,1900554,1901175;CP007631,1900554,1901175;CP007632,1900554,1901175;CP006910,1900554,1901175;CP007572,1900554,1901175;CP007571,1900554,1901175;CP007570,1900554,1901175;FO393392,1900554,1901175…
HF952104	Mauve	SHARED	1901185	1901678	.	.	.	Notes=Lenght493	AL732656,1901185,1901678;AE009948,1901185,1901678;CP000114,1901185,1901678;CP003810,1901185,1901678;HF952106,1901185,1901678;HF952105,1901185,1901678;HG939456,1901185,1901678;CP007631,1901185,1901678;CP007632,1901185,1901678;CP006910,1901185,1901678;CP007572,1901185,1901678;CP007571,1901185,1901678;CP007570,1901185,1901678;CP010867,1901185,1901678;CP011325,1901185,1901678;CP011326,1901185,1901678…
HF952104	Mauve	SHARED	1901679	1904386	.	.	.	Notes=Lenght2707	AL732656,1901679,1904386;AE009948,1901679,1904386;CP000114,1901679,1904386;CP003810,1901679,1904386;CP003919,1901679,1904386;HF952106,1901679,1904386;HF952105,1901679,1904386;CP007482,1901679,1904386;CP007565,1901679,1904386;HG939456,1901679,1904386;CP007631,1901679,1904386;CP007632,1901679,1904386;CP006910,1901679,1904386;CP007572,1901679,1904386;CP007571,1901679,1904386;CP007570,1901679,1904386…
HF952104	Mauve	SHARED	1913052	1913213	.	.	.	Notes=Lenght161	AL732656,1913052,1913213;AE009948,1913052,1913213;CP000114,1913052,1913213;CP003810,1913052,1913213;HF952106,1913052,1913213;HF952105,1913052,1913213;CP007482,1913052,1913213;CP007565,1913052,1913213;HG939456,1913052,1913213;CP007631,1913052,1913213;CP007632,1913052,1913213;CP006910,1913052,1913213;CP007572,1913052,1913213;CP007571,1913052,1913213;CP007570,1913052,1913213;FO393392,1913052,1913213…
HF952104	Mauve	SHARED	1913345	1913365	.	.	.	Notes=Lenght20	AL732656,1913345,1913365;AE009948,1913345,1913365;CP000114,1913345,1913365;CP003810,1913345,1913365;HF952106,1913345,1913365;HF952105,1913345,1913365;CP007482,1913345,1913365;CP007565,1913345,1913365;HG939456,1913345,1913365;CP007631,1913345,1913365;CP007632,1913345,1913365;CP006910,1913345,1913365;CP007572,1913345,1913365;CP007571,1913345,1913365;CP007570,1913345,1913365;FO393392,1913345,1913365…
HF952104	Mauve	SHARED	1914863	1916232	.	.	.	Notes=Lenght1369	AL732656,1914863,1916232;AE009948,1914863,1916232;CP000114,1914863,1916232;CP003810,1914863,1916232;CP003919,1914863,1916232;HF952106,1914863,1916232;HF952105,1914863,1916232;HG939456,1914863,1916232;CP007631,1914863,1916232;CP007632,1914863,1916232;CP006910,1914863,1916232;CP007572,1914863,1916232;CP007571,1914863,1916232;CP007570,1914863,1916232;CP010867,1914863,1916232;CP011325,1914863,1916232…
HF952104	Mauve	SHARED	1916233	1916428	.	.	.	Notes=Lenght195	AL732656,1916233,1916428;AE009948,1916233,1916428;CP000114,1916233,1916428;CP003810,1916233,1916428;CP003919,1916233,1916428;HF952106,1916233,1916428;HF952105,1916233,1916428;CP007631,1916233,1916428;CP007632,1916233,1916428;CP006910,1916233,1916428;CP007572,1916233,1916428;CP007571,1916233,1916428;CP007570,1916233,1916428;CP010867,1916233,1916428;CP011325,1916233,1916428;CP011326,1916233,1916428…
HF952104	Mauve	SHARED	1916429	1917195	.	.	.	Notes=Lenght766	AL732656,1916429,1917195;AE009948,1916429,1917195;CP000114,1916429,1917195;CP003810,1916429,1917195;CP003919,1916429,1917195;HF952106,1916429,1917195;HF952105,1916429,1917195;CP007482,1916429,1917195;CP007565,1916429,1917195;CP007631,1916429,1917195;CP007632,1916429,1917195;CP006910,1916429,1917195;CP007572,1916429,1917195;CP007571,1916429,1917195;CP007570,1916429,1917195;FO393392,1916429,1917195…
HF952104	Mauve	SHARED	1920276	1920864	.	.	.	Notes=Lenght588	AL732656,1920276,1920864;AE009948,1920276,1920864;CP000114,1920276,1920864;CP003810,1920276,1920864;HF952106,1920276,1920864;HF952105,1920276,1920864;CP007482,1920276,1920864;CP007565,1920276,1920864;HG939456,1920276,1920864;CP007631,1920276,1920864;CP007632,1920276,1920864;CP006910,1920276,1920864;CP007572,1920276,1920864;CP007571,1920276,1920864;CP007570,1920276,1920864;FO393392,1920276,1920864…
HF952104	Mauve	SHARED	1920872	1920916	.	.	.	Notes=Lenght44	AL732656,1920872,1920916;CP000114,1920872,1920916;CP003810,1920872,1920916;HF952106,1920872,1920916;HF952105,1920872,1920916;CP007482,1920872,1920916;CP007565,1920872,1920916;HG939456,1920872,1920916;CP007631,1920872,1920916;CP007632,1920872,1920916;CP006910,1920872,1920916;CP007572,1920872,1920916;CP007571,1920872,1920916;CP007570,1920872,1920916;FO393392,1920872,1920916;CP010867,1920872,1920916…
HF952104	Mauve	SHARED	1920917	1920962	.	.	.	Notes=Lenght45	AL732656,1920917,1920962;AE009948,1920917,1920962;CP000114,1920917,1920962;CP003810,1920917,1920962;HF952106,1920917,1920962;HF952105,1920917,1920962;CP007482,1920917,1920962;CP007565,1920917,1920962;HG939456,1920917,1920962;CP007631,1920917,1920962;CP007632,1920917,1920962;CP006910,1920917,1920962;CP007572,1920917,1920962;CP007571,1920917,1920962;CP007570,1920917,1920962;FO393392,1920917,1920962…
HF952104	Mauve	SHARED	1926527	1926563	.	.	.	Notes=Lenght36	AE009948,1926527,1926563;CP000114,1926527,1926563;CP003810,1926527,1926563;CP003919,1926527,1926563;HF952106,1926527,1926563;HF952105,1926527,1926563;CP007482,1926527,1926563;CP007565,1926527,1926563;HG939456,1926527,1926563;CP007631,1926527,1926563;CP007632,1926527,1926563;CP006910,1926527,1926563;FO393392,1926527,1926563;CP010867,1926527,1926563;CP011325,1926527,1926563;CP011326,1926527,1926563…
HF952104	Mauve	SHARED	1930192	1930339	.	.	.	Notes=Lenght147	AL732656,1930192,1930339;AE009948,1930192,1930339;CP000114,1930192,1930339;CP003810,1930192,1930339;CP003919,1930192,1930339;HF952106,1930192,1930339;HF952105,1930192,1930339;HG939456,1930192,1930339;CP007631,1930192,1930339;CP007632,1930192,1930339;CP006910,1930192,1930339;CP007572,1930192,1930339;CP007571,1930192,1930339;CP007570,1930192,1930339;CP010867,1930192,1930339;CP011325,1930192,1930339…
HF952104	Mauve	SHARED	1937926	1937990	.	.	.	Notes=Lenght64	AL732656,1937926,1937990;AE009948,1937926,1937990;CP000114,1937926,1937990;CP003810,1937926,1937990;HF952106,1937926,1937990;HF952105,1937926,1937990;HG939456,1937926,1937990;CP007631,1937926,1937990;CP007632,1937926,1937990;CP006910,1937926,1937990;CP007572,1937926,1937990;CP007571,1937926,1937990;CP007570,1937926,1937990;CP010867,1937926,1937990;CP011325,1937926,1937990;CP011326,1937926,1937990…
HF952104	Mauve	SHARED	1938168	1938556	.	.	.	Notes=Lenght388	AL732656,1938168,1938556;AE009948,1938168,1938556;CP000114,1938168,1938556;CP003810,1938168,1938556;CP003919,1938168,1938556;CP007482,1938168,1938556;CP007565,1938168,1938556;HG939456,1938168,1938556;CP007631,1938168,1938556;CP007632,1938168,1938556;CP006910,1938168,1938556;CP007572,1938168,1938556;CP007571,1938168,1938556;CP007570,1938168,1938556;FO393392,1938168,1938556;CP010867,1938168,1938556…
HF952104	Mauve	SHARED	1938557	1938606	.	.	.	Notes=Lenght49	AL732656,1938557,1938606;AE009948,1938557,1938606;CP000114,1938557,1938606;CP003810,1938557,1938606;CP003919,1938557,1938606;HF952106,1938557,1938606;CP007482,1938557,1938606;CP007565,1938557,1938606;HG939456,1938557,1938606;CP007631,1938557,1938606;CP007632,1938557,1938606;CP006910,1938557,1938606;CP007572,1938557,1938606;CP007571,1938557,1938606;CP007570,1938557,1938606;FO393392,1938557,1938606…
HF952104	Mauve	SHARED	1939754	1939829	.	.	.	Notes=Lenght75	AL732656,1939754,1939829;AE009948,1939754,1939829;CP000114,1939754,1939829;CP003810,1939754,1939829;CP003919,1939754,1939829;HF952106,1939754,1939829;HF952105,1939754,1939829;CP007482,1939754,1939829;CP007565,1939754,1939829;HG939456,1939754,1939829;CP007631,1939754,1939829;CP007632,1939754,1939829;CP007572,1939754,1939829;CP007571,1939754,1939829;CP007570,1939754,1939829;FO393392,1939754,1939829…
HF952104	Mauve	SHARED	1940951	1941615	.	.	.	Notes=Lenght664	CP000114,1940951,1941615;CP003810,1940951,1941615;CP003919,1940951,1941615;HF952106,1940951,1941615;HF952105,1940951,1941615;CP007482,1940951,1941615;CP007565,1940951,1941615;HG939456,1940951,1941615;CP007631,1940951,1941615;FO393392,1940951,1941615;CP010867,1940951,1941615;CP011325,1940951,1941615;CP011326,1940951,1941615;CP011327,1940951,1941615;CP011328,1940951,1941615;CP012419,1940951,1941615…
HF952104	Mauve	SHARED	1941616	1941715	.	.	.	Notes=Lenght99	CP000114,1941616,1941715;CP003810,1941616,1941715;CP003919,1941616,1941715;HF952106,1941616,1941715;HF952105,1941616,1941715;CP007482,1941616,1941715;CP007565,1941616,1941715;HG939456,1941616,1941715;CP007631,1941616,1941715;FO393392,1941616,1941715;CP010867,1941616,1941715;CP011325,1941616,1941715;CP011326,1941616,1941715;CP011327,1941616,1941715;CP011328,1941616,1941715;CP012419,1941616,1941715…
HF952104	Mauve	SHARED	1941893	1941984	.	.	.	Notes=Lenght91	AL732656,1941893,1941984;AE009948,1941893,1941984;CP000114,1941893,1941984;CP003810,1941893,1941984;CP003919,1941893,1941984;HF952106,1941893,1941984;HF952105,1941893,1941984;CP007482,1941893,1941984;CP007565,1941893,1941984;HG939456,1941893,1941984;CP007631,1941893,1941984;CP007572,1941893,1941984;CP007571,1941893,1941984;CP007570,1941893,1941984;FO393392,1941893,1941984;CP010867,1941893,1941984…
HF952104	Mauve	SHARED	1941986	1941997	.	.	.	Notes=Lenght11	CP000114,1941986,1941997;CP003810,1941986,1941997;CP003919,1941986,1941997;HF952106,1941986,1941997;HF952105,1941986,1941997;CP007482,1941986,1941997;CP007565,1941986,1941997;HG939456,1941986,1941997;CP007631,1941986,1941997;FO393392,1941986,1941997;CP010867,1941986,1941997;CP011325,1941986,1941997;CP011326,1941986,1941997;CP011327,1941986,1941997;CP011328,1941986,1941997;CP012419,1941986,1941997…
HF952104	Mauve	SHARED	1941998	1942245	.	.	.	Notes=Lenght247	CP000114,1941998,1942245;CP003810,1941998,1942245;CP003919,1941998,1942245;HF952106,1941998,1942245;HF952105,1941998,1942245;CP007482,1941998,1942245;CP007565,1941998,1942245;CP007631,1941998,1942245;FO393392,1941998,1942245;CP010867,1941998,1942245;CP011325,1941998,1942245;CP011326,1941998,1942245;CP011327,1941998,1942245;CP011328,1941998,1942245;CP012419,1941998,1942245;CP013202,1941998,1942245;
HF952104	Mauve	SHARED	1942246	1942318	.	.	.	Notes=Lenght72	CP000114,1942246,1942318;CP003810,1942246,1942318;CP003919,1942246,1942318;HF952106,1942246,1942318;HF952105,1942246,1942318;CP007482,1942246,1942318;CP007565,1942246,1942318;HG939456,1942246,1942318;CP007631,1942246,1942318;FO393392,1942246,1942318;CP010867,1942246,1942318;CP011325,1942246,1942318;CP011326,1942246,1942318;CP011327,1942246,1942318;CP011328,1942246,1942318;CP012419,1942246,1942318…
HF952104	Mauve	SHARED	1942424	1942664	.	.	.	Notes=Lenght240	CP000114,1942424,1942664;CP003810,1942424,1942664;CP003919,1942424,1942664;HF952106,1942424,1942664;HF952105,1942424,1942664;CP007482,1942424,1942664;CP007565,1942424,1942664;HG939456,1942424,1942664;CP007631,1942424,1942664;FO393392,1942424,1942664;CP010867,1942424,1942664;CP011325,1942424,1942664;CP011326,1942424,1942664;CP011327,1942424,1942664;CP011328,1942424,1942664;CP012419,1942424,1942664…
[truncated: 161 more rows]
