# Supplementary material for: Functional annotation and distribution overview of RNA families in 27 Streptococcus agalactiae genomes
Source: BMC Genomics. 2018 Jul 28;19:556. doi: 10.1186/s12864-018-4951-z (PMC6064168; doi:10.1186/s12864-018-4951-z)
Supplement: Supplementary file 4 — GFF3 annotations for all classified Regions and ncRNAs. (ZIP 1638 kb) [file 12864_2018_4951_MOESM4_ESM.zip › Additional file 4/Core_Shared_and_Exclusive_Regions/SHARED_HF952105.gff]

HF952105	Mauve	SHARED	1910804	1911541	.	.	.	Notes=Lenght737	HF952106,1910804,1911541;
HF952105	Mauve	SHARED	664885	665198	.	.	.	Notes=Lenght313	CP011329,664885,665198;
HF952105	Mauve	SHARED	1174217	1174229	.	.	.	Notes=Lenght12	HG939456,1174217,1174229;CP006910,1174217,1174229;
HF952105	Mauve	SHARED	1780111	1781362	.	.	.	Notes=Lenght1251	HF952106,1780111,1781362;
HF952105	Mauve	SHARED	98557	98759	.	.	.	Notes=Lenght202	HG939456,98557,98759;CP006910,98557,98759;
HF952105	Mauve	SHARED	98760	98997	.	.	.	Notes=Lenght237	HG939456,98760,98997;CP007632,98760,98997;CP006910,98760,98997;
HF952105	Mauve	SHARED	60843	60895	.	.	.	Notes=Lenght52	AL732656,60843,60895;HF952106,60843,60895;CP007632,60843,60895;CP006910,60843,60895;
HF952105	Mauve	SHARED	420949	422212	.	.	.	Notes=Lenght1263	HF952106,420949,422212;
HF952105	Mauve	SHARED	62070	62473	.	.	.	Notes=Lenght403	AL732656,62070,62473;CP007632,62070,62473;CP006910,62070,62473;
HF952105	Mauve	SHARED	619118	623895	.	.	.	Notes=Lenght4777	HF952106,619118,623895;
HF952105	Mauve	SHARED	22233	22305	.	.	.	Notes=Lenght72	CP003919,22233,22305;HF952106,22233,22305;CP007482,22233,22305;CP007565,22233,22305;HG939456,22233,22305;CP007632,22233,22305;FO393392,22233,22305;CP011328,22233,22305;
HF952105	Mauve	SHARED	699286	699816	.	.	.	Notes=Lenght530	HF952106,699286,699816;
HF952105	Mauve	SHARED	1173867	1173901	.	.	.	Notes=Lenght34	HF952106,1173867,1173901;HG939456,1173867,1173901;CP006910,1173867,1173901;
HF952105	Mauve	SHARED	99003	99042	.	.	.	Notes=Lenght39	CP003919,99003,99042;HG939456,99003,99042;CP006910,99003,99042;
HF952105	Mauve	SHARED	99144	99201	.	.	.	Notes=Lenght57	CP003919,99144,99201;HG939456,99144,99201;CP006910,99144,99201;
HF952105	Mauve	SHARED	1174230	1174381	.	.	.	Notes=Lenght151	CP006910,1174230,1174381;
HF952105	Mauve	SHARED	2062852	2063475	.	.	.	Notes=Lenght623	HG939456,2062852,2063475;
HF952105	Mauve	SHARED	2064051	2064162	.	.	.	Notes=Lenght111	HG939456,2064051,2064162;
HF952105	Mauve	SHARED	697710	697799	.	.	.	Notes=Lenght89	HF952106,697710,697799;CP010319,697710,697799;
HF952105	Mauve	SHARED	697808	697823	.	.	.	Notes=Lenght15	CP000114,697808,697823;CP003810,697808,697823;HF952104,697808,697823;HF952106,697808,697823;HG939456,697808,697823;CP007632,697808,697823;CP010867,697808,697823;CP011325,697808,697823;CP011326,697808,697823;CP010319,697808,697823;
HF952105	Mauve	SHARED	697893	697928	.	.	.	Notes=Lenght35	HF952104,697893,697928;HF952106,697893,697928;HG939456,697893,697928;CP007632,697893,697928;CP010867,697893,697928;CP010319,697893,697928;
HF952105	Mauve	SHARED	797876	797948	.	.	.	Notes=Lenght72	CP007482,797876,797948;CP007565,797876,797948;HG939456,797876,797948;CP007632,797876,797948;CP006910,797876,797948;CP007572,797876,797948;CP007571,797876,797948;CP007570,797876,797948;FO393392,797876,797948;CP011328,797876,797948;CP010319,797876,797948;
HF952105	Mauve	SHARED	101070	101189	.	.	.	Notes=Lenght119	CP003919,101070,101189;HF952106,101070,101189;CP007482,101070,101189;CP007565,101070,101189;HG939456,101070,101189;CP007632,101070,101189;CP006910,101070,101189;FO393392,101070,101189;CP011328,101070,101189;CP010319,101070,101189;
HF952105	Mauve	SHARED	102452	102678	.	.	.	Notes=Lenght226	CP003919,102452,102678;HF952106,102452,102678;CP007482,102452,102678;CP007565,102452,102678;HG939456,102452,102678;CP007632,102452,102678;CP006910,102452,102678;FO393392,102452,102678;CP011328,102452,102678;CP010319,102452,102678;
HF952105	Mauve	SHARED	102688	102701	.	.	.	Notes=Lenght13	CP003919,102688,102701;HF952106,102688,102701;CP007482,102688,102701;CP007565,102688,102701;HG939456,102688,102701;CP007632,102688,102701;CP006910,102688,102701;FO393392,102688,102701;CP011328,102688,102701;CP010319,102688,102701;
HF952105	Mauve	SHARED	145052	145111	.	.	.	Notes=Lenght59	CP003919,145052,145111;HF952106,145052,145111;CP007482,145052,145111;CP007565,145052,145111;CP007572,145052,145111;CP007571,145052,145111;CP007570,145052,145111;FO393392,145052,145111;CP011328,145052,145111;CP010319,145052,145111;
HF952105	Mauve	SHARED	145112	145150	.	.	.	Notes=Lenght38	CP003919,145112,145150;HF952106,145112,145150;CP007482,145112,145150;CP007565,145112,145150;HG939456,145112,145150;CP006910,145112,145150;CP007572,145112,145150;CP007571,145112,145150;CP007570,145112,145150;FO393392,145112,145150;CP011328,145112,145150;CP010319,145112,145150;
HF952105	Mauve	SHARED	145151	145170	.	.	.	Notes=Lenght19	AE009948,145151,145170;CP003919,145151,145170;HF952104,145151,145170;HF952106,145151,145170;CP007482,145151,145170;CP007565,145151,145170;HG939456,145151,145170;CP007631,145151,145170;CP006910,145151,145170;CP007572,145151,145170;CP007571,145151,145170;CP007570,145151,145170;FO393392,145151,145170;CP010867,145151,145170;CP011328,145151,145170;CP011329,145151,145170;CP010319,145151,145170;
HF952105	Mauve	SHARED	933705	933768	.	.	.	Notes=Lenght63	AE009948,933705,933768;HF952106,933705,933768;HG939456,933705,933768;CP007631,933705,933768;CP007632,933705,933768;CP006910,933705,933768;CP011329,933705,933768;CP010319,933705,933768;
HF952105	Mauve	SHARED	682348	682420	.	.	.	Notes=Lenght72	HF952106,682348,682420;HG939456,682348,682420;CP007632,682348,682420;CP006910,682348,682420;CP010319,682348,682420;
HF952105	Mauve	SHARED	682547	682720	.	.	.	Notes=Lenght173	HF952106,682547,682720;HG939456,682547,682720;CP007632,682547,682720;CP006910,682547,682720;CP010319,682547,682720;
HF952105	Mauve	SHARED	682847	682920	.	.	.	Notes=Lenght73	HF952106,682847,682920;HG939456,682847,682920;CP007632,682847,682920;CP006910,682847,682920;CP010319,682847,682920;
HF952105	Mauve	SHARED	683098	683168	.	.	.	Notes=Lenght70	HF952106,683098,683168;HG939456,683098,683168;CP007632,683098,683168;CP006910,683098,683168;CP010319,683098,683168;
HF952105	Mauve	SHARED	683371	683395	.	.	.	Notes=Lenght24	HF952106,683371,683395;HG939456,683371,683395;CP007632,683371,683395;CP006910,683371,683395;CP010319,683371,683395;
HF952105	Mauve	SHARED	683596	683670	.	.	.	Notes=Lenght74	HF952106,683596,683670;HG939456,683596,683670;CP007632,683596,683670;CP006910,683596,683670;CP010319,683596,683670;
HF952105	Mauve	SHARED	683819	683947	.	.	.	Notes=Lenght128	HF952106,683819,683947;HG939456,683819,683947;CP007632,683819,683947;CP006910,683819,683947;CP010319,683819,683947;
HF952105	Mauve	SHARED	684069	684197	.	.	.	Notes=Lenght128	HF952106,684069,684197;HG939456,684069,684197;CP007632,684069,684197;CP006910,684069,684197;CP010319,684069,684197;
HF952105	Mauve	SHARED	684324	684442	.	.	.	Notes=Lenght118	HF952106,684324,684442;HG939456,684324,684442;CP007632,684324,684442;CP006910,684324,684442;CP010319,684324,684442;
HF952105	Mauve	SHARED	695124	695150	.	.	.	Notes=Lenght26	HF952106,695124,695150;CP010319,695124,695150;
HF952105	Mauve	SHARED	697698	697709	.	.	.	Notes=Lenght11	CP000114,697698,697709;CP003810,697698,697709;HF952104,697698,697709;HF952106,697698,697709;HG939456,697698,697709;CP007632,697698,697709;CP010867,697698,697709;CP011325,697698,697709;CP011326,697698,697709;CP011327,697698,697709;CP010319,697698,697709;
HF952105	Mauve	SHARED	97316	97365	.	.	.	Notes=Lenght49	AL732656,97316,97365;CP000114,97316,97365;CP003810,97316,97365;CP003919,97316,97365;HF952106,97316,97365;CP007482,97316,97365;CP007565,97316,97365;HG939456,97316,97365;CP007632,97316,97365;CP006910,97316,97365;CP007572,97316,97365;CP007571,97316,97365;CP007570,97316,97365;FO393392,97316,97365;CP011325,97316,97365;CP011326,97316,97365;CP011328,97316,97365;CP010319,97316,97365;
HF952105	Mauve	SHARED	98317	98405	.	.	.	Notes=Lenght88	HF952106,98317,98405;HG939456,98317,98405;CP006910,98317,98405;CP007572,98317,98405;CP007571,98317,98405;CP007570,98317,98405;CP010319,98317,98405;
HF952105	Mauve	SHARED	99241	100977	.	.	.	Notes=Lenght1736	CP003919,99241,100977;HF952106,99241,100977;CP007482,99241,100977;CP007565,99241,100977;HG939456,99241,100977;CP007632,99241,100977;CP006910,99241,100977;FO393392,99241,100977;CP011328,99241,100977;CP010319,99241,100977;
HF952105	Mauve	SHARED	100978	101069	.	.	.	Notes=Lenght91	HF952106,100978,101069;CP007482,100978,101069;CP007565,100978,101069;HG939456,100978,101069;CP007632,100978,101069;CP006910,100978,101069;FO393392,100978,101069;CP011328,100978,101069;CP010319,100978,101069;
HF952105	Mauve	SHARED	346204	346229	.	.	.	Notes=Lenght25	AL732656,346204,346229;CP000114,346204,346229;CP003919,346204,346229;HF952106,346204,346229;CP007482,346204,346229;CP007565,346204,346229;HG939456,346204,346229;CP007632,346204,346229;CP006910,346204,346229;CP007572,346204,346229;CP007571,346204,346229;CP007570,346204,346229;FO393392,346204,346229;CP011325,346204,346229;CP011326,346204,346229;CP011328,346204,346229;CP010319,346204,346229;
HF952105	Mauve	SHARED	346230	346256	.	.	.	Notes=Lenght26	AL732656,346230,346256;CP000114,346230,346256;CP003919,346230,346256;HF952106,346230,346256;CP007482,346230,346256;CP007565,346230,346256;HG939456,346230,346256;CP007632,346230,346256;CP006910,346230,346256;CP007572,346230,346256;CP007571,346230,346256;CP007570,346230,346256;FO393392,346230,346256;CP011325,346230,346256;CP011326,346230,346256;CP011327,346230,346256;CP011328,346230,346256;CP010319…
HF952105	Mauve	SHARED	346602	346659	.	.	.	Notes=Lenght57	AL732656,346602,346659;CP000114,346602,346659;CP003919,346602,346659;HF952106,346602,346659;CP007482,346602,346659;CP007565,346602,346659;HG939456,346602,346659;CP007632,346602,346659;CP006910,346602,346659;CP007572,346602,346659;CP007571,346602,346659;CP007570,346602,346659;FO393392,346602,346659;CP011325,346602,346659;CP011326,346602,346659;CP011328,346602,346659;CP010319,346602,346659;
HF952105	Mauve	SHARED	346748	346759	.	.	.	Notes=Lenght11	AL732656,346748,346759;CP000114,346748,346759;CP003919,346748,346759;HF952106,346748,346759;CP007482,346748,346759;CP007565,346748,346759;HG939456,346748,346759;CP007632,346748,346759;CP006910,346748,346759;CP007572,346748,346759;CP007571,346748,346759;CP007570,346748,346759;FO393392,346748,346759;CP011325,346748,346759;CP011327,346748,346759;CP011328,346748,346759;CP010319,346748,346759;
HF952105	Mauve	SHARED	347045	347058	.	.	.	Notes=Lenght13	CP003919,347045,347058;HF952106,347045,347058;CP007482,347045,347058;CP007565,347045,347058;HG939456,347045,347058;CP007632,347045,347058;CP006910,347045,347058;FO393392,347045,347058;CP011326,347045,347058;CP011328,347045,347058;CP010319,347045,347058;
HF952105	Mauve	SHARED	413979	414141	.	.	.	Notes=Lenght162	CP003919,413979,414141;HF952106,413979,414141;CP007482,413979,414141;CP007565,413979,414141;FO393392,413979,414141;CP011328,413979,414141;CP010319,413979,414141;
HF952105	Mauve	SHARED	438131	438960	.	.	.	Notes=Lenght829	CP003919,438131,438960;HF952106,438131,438960;CP007482,438131,438960;CP007565,438131,438960;CP006910,438131,438960;FO393392,438131,438960;CP011328,438131,438960;CP010319,438131,438960;
HF952105	Mauve	SHARED	438961	439278	.	.	.	Notes=Lenght317	CP003919,438961,439278;HF952106,438961,439278;CP007482,438961,439278;CP007565,438961,439278;HG939456,438961,439278;CP007632,438961,439278;CP006910,438961,439278;FO393392,438961,439278;CP011328,438961,439278;CP010319,438961,439278;
HF952105	Mauve	SHARED	439279	439860	.	.	.	Notes=Lenght581	CP003919,439279,439860;HF952106,439279,439860;CP007482,439279,439860;CP007565,439279,439860;CP007632,439279,439860;CP006910,439279,439860;FO393392,439279,439860;CP011328,439279,439860;CP010319,439279,439860;
HF952105	Mauve	SHARED	439861	440650	.	.	.	Notes=Lenght789	CP003919,439861,440650;HF952106,439861,440650;CP007482,439861,440650;CP007565,439861,440650;HG939456,439861,440650;CP007632,439861,440650;CP006910,439861,440650;FO393392,439861,440650;CP011328,439861,440650;CP010319,439861,440650;
HF952105	Mauve	SHARED	440651	442866	.	.	.	Notes=Lenght2215	CP003919,440651,442866;HF952106,440651,442866;CP007482,440651,442866;CP007565,440651,442866;CP007632,440651,442866;CP006910,440651,442866;FO393392,440651,442866;CP011328,440651,442866;CP010319,440651,442866;
HF952105	Mauve	SHARED	29584	29615	.	.	.	Notes=Lenght31	AL732656,29584,29615;HF952106,29584,29615;CP007482,29584,29615;CP007565,29584,29615;HG939456,29584,29615;CP007632,29584,29615;CP006910,29584,29615;CP007572,29584,29615;CP007571,29584,29615;CP007570,29584,29615;FO393392,29584,29615;CP011328,29584,29615;CP010319,29584,29615;
HF952105	Mauve	SHARED	62608	62626	.	.	.	Notes=Lenght18	AL732656,62608,62626;HG939456,62608,62626;CP007632,62608,62626;CP006910,62608,62626;CP010319,62608,62626;
HF952105	Mauve	SHARED	62627	62646	.	.	.	Notes=Lenght19	AL732656,62627,62646;HG939456,62627,62646;CP007632,62627,62646;CP006910,62627,62646;CP007572,62627,62646;CP007571,62627,62646;CP007570,62627,62646;CP010319,62627,62646;
HF952105	Mauve	SHARED	93628	94030	.	.	.	Notes=Lenght402	AL732656,93628,94030;CP000114,93628,94030;CP003919,93628,94030;HF952106,93628,94030;CP007482,93628,94030;CP007565,93628,94030;HG939456,93628,94030;CP007632,93628,94030;CP006910,93628,94030;CP007572,93628,94030;CP007571,93628,94030;CP007570,93628,94030;FO393392,93628,94030;CP011326,93628,94030;CP011327,93628,94030;CP011328,93628,94030;CP010319,93628,94030;
HF952105	Mauve	SHARED	1941959	1941992	.	.	.	Notes=Lenght33	HG939456,1941959,1941992;CP007572,1941959,1941992;CP007571,1941959,1941992;CP007570,1941959,1941992;
HF952105	Mauve	SHARED	475581	475651	.	.	.	Notes=Lenght70	CP010319,475581,475651;
HF952105	Mauve	SHARED	480781	482307	.	.	.	Notes=Lenght1526	AL732656,480781,482307;CP003919,480781,482307;HF952106,480781,482307;CP007482,480781,482307;CP007565,480781,482307;HG939456,480781,482307;CP007632,480781,482307;CP006910,480781,482307;CP007572,480781,482307;CP007571,480781,482307;CP007570,480781,482307;FO393392,480781,482307;CP011328,480781,482307;CP010319,480781,482307;
HF952105	Mauve	SHARED	99051	99143	.	.	.	Notes=Lenght92	CP003919,99051,99143;CP007482,99051,99143;CP007565,99051,99143;HG939456,99051,99143;CP007632,99051,99143;CP006910,99051,99143;FO393392,99051,99143;CP011328,99051,99143;
HF952105	Mauve	SHARED	307088	307309	.	.	.	Notes=Lenght221	CP007482,307088,307309;CP007565,307088,307309;FO393392,307088,307309;CP011328,307088,307309;
HF952105	Mauve	SHARED	462682	465350	.	.	.	Notes=Lenght2668	CP003919,462682,465350;HF952106,462682,465350;CP007482,462682,465350;CP007565,462682,465350;HG939456,462682,465350;CP007632,462682,465350;CP006910,462682,465350;FO393392,462682,465350;CP011328,462682,465350;CP010319,462682,465350;
HF952105	Mauve	SHARED	917480	917517	.	.	.	Notes=Lenght37	CP003919,917480,917517;HF952106,917480,917517;CP007482,917480,917517;CP007565,917480,917517;CP006910,917480,917517;FO393392,917480,917517;CP011328,917480,917517;CP010319,917480,917517;
HF952105	Mauve	SHARED	676082	678998	.	.	.	Notes=Lenght2916	HF952106,676082,678998;CP010319,676082,678998;
HF952105	Mauve	SHARED	682121	682147	.	.	.	Notes=Lenght26	HF952106,682121,682147;HG939456,682121,682147;CP007632,682121,682147;CP006910,682121,682147;CP010319,682121,682147;
HF952105	Mauve	SHARED	443028	443971	.	.	.	Notes=Lenght943	CP003919,443028,443971;HF952106,443028,443971;CP007482,443028,443971;CP007565,443028,443971;CP007632,443028,443971;CP006910,443028,443971;FO393392,443028,443971;CP011328,443028,443971;CP010319,443028,443971;
HF952105	Mauve	SHARED	443972	444110	.	.	.	Notes=Lenght138	CP003919,443972,444110;HF952106,443972,444110;CP007632,443972,444110;CP006910,443972,444110;CP010319,443972,444110;
HF952105	Mauve	SHARED	444111	449703	.	.	.	Notes=Lenght5592	CP003919,444111,449703;HF952106,444111,449703;CP007482,444111,449703;CP007565,444111,449703;CP007632,444111,449703;CP006910,444111,449703;FO393392,444111,449703;CP011328,444111,449703;CP010319,444111,449703;
HF952105	Mauve	SHARED	449704	449937	.	.	.	Notes=Lenght233	HF952106,449704,449937;CP007632,449704,449937;CP006910,449704,449937;CP010319,449704,449937;
HF952105	Mauve	SHARED	449938	453372	.	.	.	Notes=Lenght3434	CP003919,449938,453372;HF952106,449938,453372;CP007482,449938,453372;CP007565,449938,453372;CP007632,449938,453372;CP006910,449938,453372;FO393392,449938,453372;CP011328,449938,453372;CP010319,449938,453372;
HF952105	Mauve	SHARED	453373	453444	.	.	.	Notes=Lenght71	CP003919,453373,453444;HF952106,453373,453444;CP007632,453373,453444;CP006910,453373,453444;CP010319,453373,453444;
HF952105	Mauve	SHARED	453445	456761	.	.	.	Notes=Lenght3316	CP003919,453445,456761;HF952106,453445,456761;CP007482,453445,456761;CP007565,453445,456761;CP007632,453445,456761;CP006910,453445,456761;FO393392,453445,456761;CP011328,453445,456761;CP010319,453445,456761;
HF952105	Mauve	SHARED	456762	456787	.	.	.	Notes=Lenght25	CP003919,456762,456787;HF952106,456762,456787;CP007482,456762,456787;CP007632,456762,456787;CP006910,456762,456787;FO393392,456762,456787;CP011328,456762,456787;CP010319,456762,456787;
HF952105	Mauve	SHARED	456788	459157	.	.	.	Notes=Lenght2369	CP003919,456788,459157;HF952106,456788,459157;CP007482,456788,459157;CP007565,456788,459157;CP007632,456788,459157;CP006910,456788,459157;FO393392,456788,459157;CP011328,456788,459157;CP010319,456788,459157;
HF952105	Mauve	SHARED	459158	459344	.	.	.	Notes=Lenght186	HF952106,459158,459344;CP007482,459158,459344;CP007565,459158,459344;CP007632,459158,459344;CP006910,459158,459344;FO393392,459158,459344;CP011328,459158,459344;CP010319,459158,459344;
HF952105	Mauve	SHARED	459345	459636	.	.	.	Notes=Lenght291	CP003919,459345,459636;HF952106,459345,459636;CP007482,459345,459636;CP007565,459345,459636;CP007632,459345,459636;CP006910,459345,459636;FO393392,459345,459636;CP011328,459345,459636;CP010319,459345,459636;
HF952105	Mauve	SHARED	459637	461319	.	.	.	Notes=Lenght1682	CP003919,459637,461319;HF952106,459637,461319;CP007482,459637,461319;CP007565,459637,461319;HG939456,459637,461319;CP007632,459637,461319;CP006910,459637,461319;FO393392,459637,461319;CP011328,459637,461319;CP010319,459637,461319;
HF952105	Mauve	SHARED	617626	618885	.	.	.	Notes=Lenght1259	HF952106,617626,618885;
HF952105	Mauve	SHARED	616514	617579	.	.	.	Notes=Lenght1065	HF952106,616514,617579;
HF952105	Mauve	SHARED	665845	666176	.	.	.	Notes=Lenght331	CP000114,665845,666176;
HF952105	Mauve	SHARED	1480217	1480237	.	.	.	Notes=Lenght20	HF952106,1480217,1480237;
HF952105	Mauve	SHARED	1297120	1297484	.	.	.	Notes=Lenght364	HF952104,1297120,1297484;
HF952105	Mauve	SHARED	1179245	1179286	.	.	.	Notes=Lenght41	CP007632,1179245,1179286;CP007572,1179245,1179286;CP007571,1179245,1179286;CP007570,1179245,1179286;
HF952105	Mauve	SHARED	474341	474357	.	.	.	Notes=Lenght16	HF952106,474341,474357;CP007632,474341,474357;
HF952105	Mauve	SHARED	1175924	1176014	.	.	.	Notes=Lenght90	AL732656,1175924,1176014;CP007572,1175924,1176014;CP007571,1175924,1176014;CP007570,1175924,1176014;
HF952105	Mauve	SHARED	442867	443027	.	.	.	Notes=Lenght160	CP003919,442867,443027;HF952106,442867,443027;CP007632,442867,443027;CP006910,442867,443027;CP010319,442867,443027;
HF952105	Mauve	SHARED	236586	236676	.	.	.	Notes=Lenght90	CP003919,236586,236676;HF952106,236586,236676;CP007482,236586,236676;CP007565,236586,236676;CP006910,236586,236676;FO393392,236586,236676;CP011328,236586,236676;CP010319,236586,236676;
HF952105	Mauve	SHARED	238696	238827	.	.	.	Notes=Lenght131	CP003919,238696,238827;HF952106,238696,238827;CP007482,238696,238827;CP007565,238696,238827;CP006910,238696,238827;FO393392,238696,238827;CP011328,238696,238827;CP010319,238696,238827;
HF952105	Mauve	SHARED	238828	238870	.	.	.	Notes=Lenght42	CP003919,238828,238870;HF952106,238828,238870;CP007482,238828,238870;CP007565,238828,238870;HG939456,238828,238870;CP007632,238828,238870;CP006910,238828,238870;FO393392,238828,238870;CP011328,238828,238870;CP010319,238828,238870;
HF952105	Mauve	SHARED	247507	247623	.	.	.	Notes=Lenght116	CP003919,247507,247623;HF952106,247507,247623;CP010319,247507,247623;
HF952105	Mauve	SHARED	249107	251852	.	.	.	Notes=Lenght2745	HF952106,249107,251852;CP010319,249107,251852;
HF952105	Mauve	SHARED	306582	306602	.	.	.	Notes=Lenght20	HF952106,306582,306602;CP007482,306582,306602;CP007565,306582,306602;HG939456,306582,306602;FO393392,306582,306602;CP011328,306582,306602;CP010319,306582,306602;
HF952105	Mauve	SHARED	343994	344007	.	.	.	Notes=Lenght13	AL732656,343994,344007;CP000114,343994,344007;CP003810,343994,344007;CP003919,343994,344007;HF952106,343994,344007;CP007482,343994,344007;HG939456,343994,344007;CP007632,343994,344007;CP006910,343994,344007;CP007572,343994,344007;CP007571,343994,344007;CP007570,343994,344007;FO393392,343994,344007;CP011325,343994,344007;CP011327,343994,344007;CP011328,343994,344007;CP010319,343994,344007;
HF952105	Mauve	SHARED	346010	346073	.	.	.	Notes=Lenght63	AL732656,346010,346073;CP000114,346010,346073;CP003919,346010,346073;HF952106,346010,346073;CP007482,346010,346073;CP007565,346010,346073;HG939456,346010,346073;CP007632,346010,346073;CP006910,346010,346073;CP007572,346010,346073;CP007571,346010,346073;CP007570,346010,346073;FO393392,346010,346073;CP011325,346010,346073;CP011326,346010,346073;CP011328,346010,346073;CP010319,346010,346073;
HF952105	Mauve	SHARED	1173902	1174208	.	.	.	Notes=Lenght306	HF952106,1173902,1174208;HG939456,1173902,1174208;CP007632,1173902,1174208;CP006910,1173902,1174208;
HF952105	Mauve	SHARED	61770	61846	.	.	.	Notes=Lenght76	AL732656,61770,61846;HF952106,61770,61846;CP007632,61770,61846;CP006910,61770,61846;
HF952105	Mauve	SHARED	61075	61769	.	.	.	Notes=Lenght694	AL732656,61075,61769;CP007632,61075,61769;CP006910,61075,61769;
HF952105	Mauve	SHARED	61058	61074	.	.	.	Notes=Lenght16	AL732656,61058,61074;CP006910,61058,61074;
HF952105	Mauve	SHARED	60896	61056	.	.	.	Notes=Lenght160	AL732656,60896,61056;CP007632,60896,61056;CP006910,60896,61056;
HF952105	Mauve	SHARED	1296862	1296990	.	.	.	Notes=Lenght128	HF952104,1296862,1296990;
HF952105	Mauve	SHARED	1469833	1469849	.	.	.	Notes=Lenght16	CP006910,1469833,1469849;
HF952105	Mauve	SHARED	1434118	1434161	.	.	.	Notes=Lenght43	AL732656,1434118,1434161;AE009948,1434118,1434161;CP000114,1434118,1434161;CP003810,1434118,1434161;CP003919,1434118,1434161;HF952104,1434118,1434161;HF952106,1434118,1434161;CP007482,1434118,1434161;CP007565,1434118,1434161;HG939456,1434118,1434161;CP007631,1434118,1434161;CP007632,1434118,1434161;CP006910,1434118,1434161;FO393392,1434118,1434161;CP010867,1434118,1434161;CP011325,1434118,1434161…
HF952105	Mauve	SHARED	1456626	1456664	.	.	.	Notes=Lenght38	AE009948,1456626,1456664;CP000114,1456626,1456664;CP003810,1456626,1456664;CP003919,1456626,1456664;HF952106,1456626,1456664;CP007482,1456626,1456664;CP007565,1456626,1456664;CP006910,1456626,1456664;FO393392,1456626,1456664;CP011325,1456626,1456664;CP011326,1456626,1456664;CP011327,1456626,1456664;CP011328,1456626,1456664;CP010319,1456626,1456664;CP012419,1456626,1456664;
HF952105	Mauve	SHARED	1456698	1456709	.	.	.	Notes=Lenght11	AL732656,1456698,1456709;AE009948,1456698,1456709;CP000114,1456698,1456709;CP003810,1456698,1456709;CP003919,1456698,1456709;HF952106,1456698,1456709;CP007482,1456698,1456709;CP007565,1456698,1456709;CP006910,1456698,1456709;CP007572,1456698,1456709;CP007571,1456698,1456709;CP007570,1456698,1456709;FO393392,1456698,1456709;CP011325,1456698,1456709;CP011326,1456698,1456709;CP011327,1456698,1456709…
HF952105	Mauve	SHARED	1461316	1461376	.	.	.	Notes=Lenght60	AE009948,1461316,1461376;CP000114,1461316,1461376;CP003810,1461316,1461376;HF952106,1461316,1461376;CP007482,1461316,1461376;CP007565,1461316,1461376;FO393392,1461316,1461376;CP011325,1461316,1461376;CP011326,1461316,1461376;CP011327,1461316,1461376;CP011328,1461316,1461376;CP010319,1461316,1461376;CP012419,1461316,1461376;
HF952105	Mauve	SHARED	1336780	1336911	.	.	.	Notes=Lenght131	CP003810,1336780,1336911;CP003919,1336780,1336911;HF952106,1336780,1336911;CP007482,1336780,1336911;CP007565,1336780,1336911;HG939456,1336780,1336911;CP007632,1336780,1336911;CP006910,1336780,1336911;FO393392,1336780,1336911;CP011325,1336780,1336911;CP011327,1336780,1336911;CP011328,1336780,1336911;CP010319,1336780,1336911;CP012419,1336780,1336911;
HF952105	Mauve	SHARED	1336912	1336961	.	.	.	Notes=Lenght49	AL732656,1336912,1336961;CP003810,1336912,1336961;CP003919,1336912,1336961;HF952106,1336912,1336961;CP007482,1336912,1336961;CP007565,1336912,1336961;HG939456,1336912,1336961;CP007632,1336912,1336961;CP006910,1336912,1336961;CP007572,1336912,1336961;CP007571,1336912,1336961;CP007570,1336912,1336961;FO393392,1336912,1336961;CP011325,1336912,1336961;CP011327,1336912,1336961;CP011328,1336912,1336961…
HF952105	Mauve	SHARED	1336962	1337044	.	.	.	Notes=Lenght82	CP003810,1336962,1337044;CP003919,1336962,1337044;HF952106,1336962,1337044;CP007482,1336962,1337044;CP007565,1336962,1337044;HG939456,1336962,1337044;CP007632,1336962,1337044;CP006910,1336962,1337044;FO393392,1336962,1337044;CP011325,1336962,1337044;CP011327,1336962,1337044;CP011328,1336962,1337044;CP010319,1336962,1337044;CP012419,1336962,1337044;
HF952105	Mauve	SHARED	1338969	1339424	.	.	.	Notes=Lenght455	AL732656,1338969,1339424;CP003810,1338969,1339424;CP003919,1338969,1339424;HF952106,1338969,1339424;CP007482,1338969,1339424;CP007565,1338969,1339424;HG939456,1338969,1339424;CP007632,1338969,1339424;CP006910,1338969,1339424;CP007572,1338969,1339424;CP007571,1338969,1339424;CP007570,1338969,1339424;FO393392,1338969,1339424;CP011325,1338969,1339424;CP011327,1338969,1339424;CP011328,1338969,1339424…
HF952105	Mauve	SHARED	1339425	1339468	.	.	.	Notes=Lenght43	CP003810,1339425,1339468;CP003919,1339425,1339468;HF952106,1339425,1339468;CP007482,1339425,1339468;CP007565,1339425,1339468;HG939456,1339425,1339468;CP007632,1339425,1339468;CP006910,1339425,1339468;FO393392,1339425,1339468;CP011325,1339425,1339468;CP011327,1339425,1339468;CP011328,1339425,1339468;CP010319,1339425,1339468;CP012419,1339425,1339468;
HF952105	Mauve	SHARED	1340994	1341137	.	.	.	Notes=Lenght143	AL732656,1340994,1341137;CP003810,1340994,1341137;CP003919,1340994,1341137;HF952106,1340994,1341137;CP007482,1340994,1341137;CP007565,1340994,1341137;HG939456,1340994,1341137;CP007632,1340994,1341137;CP006910,1340994,1341137;CP007572,1340994,1341137;CP007571,1340994,1341137;CP007570,1340994,1341137;FO393392,1340994,1341137;CP011325,1340994,1341137;CP011327,1340994,1341137;CP011328,1340994,1341137…
HF952105	Mauve	SHARED	1411082	1411183	.	.	.	Notes=Lenght101	CP000114,1411082,1411183;CP003810,1411082,1411183;CP003919,1411082,1411183;HF952106,1411082,1411183;CP007482,1411082,1411183;CP007565,1411082,1411183;HG939456,1411082,1411183;CP007632,1411082,1411183;FO393392,1411082,1411183;CP011325,1411082,1411183;CP011326,1411082,1411183;CP011327,1411082,1411183;CP011328,1411082,1411183;CP010319,1411082,1411183;CP012419,1411082,1411183;
HF952105	Mauve	SHARED	1469555	1469566	.	.	.	Notes=Lenght11	CP006910,1469555,1469566;CP010319,1469555,1469566;CP012419,1469555,1469566;
HF952105	Mauve	SHARED	1469579	1469592	.	.	.	Notes=Lenght13	AE009948,1469579,1469592;CP000114,1469579,1469592;CP003810,1469579,1469592;HF952104,1469579,1469592;CP007631,1469579,1469592;CP006910,1469579,1469592;CP010867,1469579,1469592;CP011325,1469579,1469592;CP011326,1469579,1469592;CP011327,1469579,1469592;CP010319,1469579,1469592;CP012419,1469579,1469592;
HF952105	Mauve	SHARED	1469593	1469615	.	.	.	Notes=Lenght22	CP000114,1469593,1469615;CP003810,1469593,1469615;HF952104,1469593,1469615;CP007631,1469593,1469615;CP006910,1469593,1469615;CP010867,1469593,1469615;CP011325,1469593,1469615;CP011326,1469593,1469615;CP011327,1469593,1469615;CP010319,1469593,1469615;CP012419,1469593,1469615;
HF952105	Mauve	SHARED	1469617	1469628	.	.	.	Notes=Lenght11	CP000114,1469617,1469628;CP003810,1469617,1469628;CP006910,1469617,1469628;CP011325,1469617,1469628;CP011326,1469617,1469628;CP011327,1469617,1469628;CP012419,1469617,1469628;
HF952105	Mauve	SHARED	1469629	1469647	.	.	.	Notes=Lenght18	CP000114,1469629,1469647;CP006910,1469629,1469647;CP011325,1469629,1469647;CP011326,1469629,1469647;CP011327,1469629,1469647;CP012419,1469629,1469647;
HF952105	Mauve	SHARED	1469650	1469673	.	.	.	Notes=Lenght23	CP011325,1469650,1469673;CP011326,1469650,1469673;CP012419,1469650,1469673;
HF952105	Mauve	SHARED	1469539	1469552	.	.	.	Notes=Lenght13	CP012419,1469539,1469552;
HF952105	Mauve	SHARED	1333601	1334250	.	.	.	Notes=Lenght649	CP003810,1333601,1334250;HF952106,1333601,1334250;CP006910,1333601,1334250;CP011325,1333601,1334250;CP011327,1333601,1334250;CP010319,1333601,1334250;CP012419,1333601,1334250;
HF952105	Mauve	SHARED	1334251	1334616	.	.	.	Notes=Lenght365	AL732656,1334251,1334616;CP003810,1334251,1334616;HF952106,1334251,1334616;CP006910,1334251,1334616;CP007572,1334251,1334616;CP007571,1334251,1334616;CP007570,1334251,1334616;CP011325,1334251,1334616;CP011327,1334251,1334616;CP010319,1334251,1334616;CP012419,1334251,1334616;
HF952105	Mauve	SHARED	1336690	1336707	.	.	.	Notes=Lenght17	AL732656,1336690,1336707;CP003810,1336690,1336707;CP003919,1336690,1336707;HF952106,1336690,1336707;CP007482,1336690,1336707;CP007565,1336690,1336707;HG939456,1336690,1336707;CP007632,1336690,1336707;CP006910,1336690,1336707;CP007572,1336690,1336707;CP007571,1336690,1336707;CP007570,1336690,1336707;FO393392,1336690,1336707;CP011325,1336690,1336707;CP011327,1336690,1336707;CP011328,1336690,1336707…
HF952105	Mauve	SHARED	1336708	1336775	.	.	.	Notes=Lenght67	CP003810,1336708,1336775;CP003919,1336708,1336775;HF952106,1336708,1336775;CP007482,1336708,1336775;CP007565,1336708,1336775;HG939456,1336708,1336775;CP007632,1336708,1336775;CP006910,1336708,1336775;FO393392,1336708,1336775;CP011325,1336708,1336775;CP011327,1336708,1336775;CP011328,1336708,1336775;CP010319,1336708,1336775;CP012419,1336708,1336775;
HF952105	Mauve	SHARED	1978835	1978847	.	.	.	Notes=Lenght12	AL732656,1978835,1978847;AE009948,1978835,1978847;CP000114,1978835,1978847;CP003810,1978835,1978847;HF952104,1978835,1978847;HF952106,1978835,1978847;HG939456,1978835,1978847;CP007631,1978835,1978847;CP007632,1978835,1978847;CP006910,1978835,1978847;CP007572,1978835,1978847;CP007571,1978835,1978847;CP007570,1978835,1978847;CP010867,1978835,1978847;CP011325,1978835,1978847;CP011326,1978835,1978847…
HF952105	Mauve	SHARED	1978848	1978873	.	.	.	Notes=Lenght25	AL732656,1978848,1978873;AE009948,1978848,1978873;CP000114,1978848,1978873;CP003810,1978848,1978873;HF952104,1978848,1978873;HF952106,1978848,1978873;CP007631,1978848,1978873;CP007632,1978848,1978873;CP006910,1978848,1978873;CP007572,1978848,1978873;CP007571,1978848,1978873;CP007570,1978848,1978873;CP010867,1978848,1978873;CP011325,1978848,1978873;CP011326,1978848,1978873;CP011327,1978848,1978873…
HF952105	Mauve	SHARED	1943698	1944056	.	.	.	Notes=Lenght358	AL732656,1943698,1944056;AE009948,1943698,1944056;CP000114,1943698,1944056;CP003810,1943698,1944056;CP003919,1943698,1944056;HF952106,1943698,1944056;CP007482,1943698,1944056;CP007565,1943698,1944056;HG939456,1943698,1944056;CP007631,1943698,1944056;CP007632,1943698,1944056;CP006910,1943698,1944056;CP007572,1943698,1944056;CP007571,1943698,1944056;CP007570,1943698,1944056;FO393392,1943698,1944056…
HF952105	Mauve	SHARED	1978727	1978747	.	.	.	Notes=Lenght20	AE009948,1978727,1978747;CP000114,1978727,1978747;CP003810,1978727,1978747;HF952104,1978727,1978747;HG939456,1978727,1978747;CP007631,1978727,1978747;CP007632,1978727,1978747;CP006910,1978727,1978747;CP007572,1978727,1978747;CP007571,1978727,1978747;CP007570,1978727,1978747;CP010867,1978727,1978747;CP011325,1978727,1978747;CP011326,1978727,1978747;CP011327,1978727,1978747;CP011329,1978727,1978747…
HF952105	Mauve	SHARED	2066842	2066858	.	.	.	Notes=Lenght16	CP000114,2066842,2066858;HG939456,2066842,2066858;CP007631,2066842,2066858;CP012419,2066842,2066858;
HF952105	Mauve	SHARED	2079544	2079573	.	.	.	Notes=Lenght29	AL732656,2079544,2079573;AE009948,2079544,2079573;CP000114,2079544,2079573;CP003810,2079544,2079573;CP003919,2079544,2079573;HF952106,2079544,2079573;CP007482,2079544,2079573;CP007565,2079544,2079573;HG939456,2079544,2079573;CP007632,2079544,2079573;CP006910,2079544,2079573;CP007572,2079544,2079573;CP007571,2079544,2079573;CP007570,2079544,2079573;FO393392,2079544,2079573;CP011325,2079544,2079573…
HF952105	Mauve	SHARED	2027557	2027678	.	.	.	Notes=Lenght121	AL732656,2027557,2027678;CP003919,2027557,2027678;CP007482,2027557,2027678;CP007565,2027557,2027678;HG939456,2027557,2027678;CP007632,2027557,2027678;CP007572,2027557,2027678;CP007571,2027557,2027678;CP007570,2027557,2027678;FO393392,2027557,2027678;CP011328,2027557,2027678;CP012419,2027557,2027678;
HF952105	Mauve	SHARED	2027679	2027700	.	.	.	Notes=Lenght21	AL732656,2027679,2027700;HG939456,2027679,2027700;CP007632,2027679,2027700;CP007572,2027679,2027700;CP007571,2027679,2027700;CP007570,2027679,2027700;CP012419,2027679,2027700;
HF952105	Mauve	SHARED	1735782	1735816	.	.	.	Notes=Lenght34	CP000114,1735782,1735816;CP003810,1735782,1735816;HF952104,1735782,1735816;HF952106,1735782,1735816;HG939456,1735782,1735816;CP007632,1735782,1735816;CP010867,1735782,1735816;CP011325,1735782,1735816;CP011326,1735782,1735816;CP011327,1735782,1735816;CP012419,1735782,1735816;
HF952105	Mauve	SHARED	1735817	1735853	.	.	.	Notes=Lenght36	CP000114,1735817,1735853;CP003810,1735817,1735853;HF952104,1735817,1735853;HF952106,1735817,1735853;HG939456,1735817,1735853;CP007632,1735817,1735853;CP010867,1735817,1735853;CP011325,1735817,1735853;CP011326,1735817,1735853;CP011327,1735817,1735853;CP012419,1735817,1735853;
HF952105	Mauve	SHARED	1735854	1735880	.	.	.	Notes=Lenght26	CP000114,1735854,1735880;CP003810,1735854,1735880;HF952104,1735854,1735880;HF952106,1735854,1735880;CP007632,1735854,1735880;CP010867,1735854,1735880;CP011325,1735854,1735880;CP011326,1735854,1735880;CP011327,1735854,1735880;CP012419,1735854,1735880;
HF952105	Mauve	SHARED	1735881	1735940	.	.	.	Notes=Lenght59	CP000114,1735881,1735940;CP003810,1735881,1735940;HF952106,1735881,1735940;CP007632,1735881,1735940;CP011325,1735881,1735940;CP011326,1735881,1735940;CP011327,1735881,1735940;CP012419,1735881,1735940;
HF952105	Mauve	SHARED	1735941	1736012	.	.	.	Notes=Lenght71	CP000114,1735941,1736012;CP003810,1735941,1736012;HF952106,1735941,1736012;CP007631,1735941,1736012;CP007632,1735941,1736012;CP011325,1735941,1736012;CP011326,1735941,1736012;CP011327,1735941,1736012;CP012419,1735941,1736012;
HF952105	Mauve	SHARED	1736013	1736039	.	.	.	Notes=Lenght26	CP000114,1736013,1736039;CP003810,1736013,1736039;HF952106,1736013,1736039;HG939456,1736013,1736039;CP007631,1736013,1736039;CP007632,1736013,1736039;CP011325,1736013,1736039;CP011326,1736013,1736039;CP011327,1736013,1736039;CP012419,1736013,1736039;
HF952105	Mauve	SHARED	1736040	1736081	.	.	.	Notes=Lenght41	CP000114,1736040,1736081;CP003810,1736040,1736081;HF952104,1736040,1736081;HF952106,1736040,1736081;HG939456,1736040,1736081;CP007631,1736040,1736081;CP007632,1736040,1736081;CP010867,1736040,1736081;CP011325,1736040,1736081;CP011326,1736040,1736081;CP011327,1736040,1736081;CP012419,1736040,1736081;
HF952105	Mauve	SHARED	1736082	1736099	.	.	.	Notes=Lenght17	CP000114,1736082,1736099;CP003810,1736082,1736099;HF952104,1736082,1736099;HF952106,1736082,1736099;HG939456,1736082,1736099;CP007632,1736082,1736099;CP010867,1736082,1736099;CP011325,1736082,1736099;CP011326,1736082,1736099;CP011327,1736082,1736099;CP012419,1736082,1736099;
HF952105	Mauve	SHARED	1736103	1736118	.	.	.	Notes=Lenght15	CP000114,1736103,1736118;CP003810,1736103,1736118;HF952106,1736103,1736118;HG939456,1736103,1736118;CP007632,1736103,1736118;CP011325,1736103,1736118;CP011326,1736103,1736118;CP011327,1736103,1736118;CP012419,1736103,1736118;
HF952105	Mauve	SHARED	1736119	1736151	.	.	.	Notes=Lenght32	CP000114,1736119,1736151;HF952106,1736119,1736151;HG939456,1736119,1736151;CP007632,1736119,1736151;CP011325,1736119,1736151;CP011326,1736119,1736151;CP011327,1736119,1736151;CP012419,1736119,1736151;
HF952105	Mauve	SHARED	1736152	1736202	.	.	.	Notes=Lenght50	CP000114,1736152,1736202;HF952106,1736152,1736202;CP007632,1736152,1736202;CP011325,1736152,1736202;CP011326,1736152,1736202;CP011327,1736152,1736202;CP012419,1736152,1736202;
HF952105	Mauve	SHARED	1736203	1736240	.	.	.	Notes=Lenght37	CP000114,1736203,1736240;CP007632,1736203,1736240;CP011325,1736203,1736240;CP011326,1736203,1736240;CP011327,1736203,1736240;CP012419,1736203,1736240;
HF952105	Mauve	SHARED	1736241	1736261	.	.	.	Notes=Lenght20	CP000114,1736241,1736261;CP007631,1736241,1736261;CP007632,1736241,1736261;CP011325,1736241,1736261;CP011326,1736241,1736261;CP011327,1736241,1736261;CP012419,1736241,1736261;
HF952105	Mauve	SHARED	1836018	1836038	.	.	.	Notes=Lenght20	AL732656,1836018,1836038;AE009948,1836018,1836038;CP000114,1836018,1836038;CP003810,1836018,1836038;CP003919,1836018,1836038;HF952106,1836018,1836038;CP007482,1836018,1836038;CP007565,1836018,1836038;HG939456,1836018,1836038;CP007632,1836018,1836038;CP006910,1836018,1836038;CP007572,1836018,1836038;CP007571,1836018,1836038;CP007570,1836018,1836038;FO393392,1836018,1836038;CP011325,1836018,1836038…
HF952105	Mauve	SHARED	1857983	1857993	.	.	.	Notes=Lenght10	AE009948,1857983,1857993;CP000114,1857983,1857993;CP003810,1857983,1857993;CP003919,1857983,1857993;HF952106,1857983,1857993;CP007482,1857983,1857993;CP007565,1857983,1857993;HG939456,1857983,1857993;CP007632,1857983,1857993;FO393392,1857983,1857993;CP011325,1857983,1857993;CP011326,1857983,1857993;CP011327,1857983,1857993;CP011328,1857983,1857993;CP011329,1857983,1857993;CP010319,1857983,1857993…
HF952105	Mauve	SHARED	1469893	1469920	.	.	.	Notes=Lenght27	CP010319,1469893,1469920;CP012419,1469893,1469920;
HF952105	Mauve	SHARED	1469921	1469976	.	.	.	Notes=Lenght55	CP012419,1469921,1469976;
HF952105	Mauve	SHARED	1857994	1858395	.	.	.	Notes=Lenght401	AL732656,1857994,1858395;AE009948,1857994,1858395;CP000114,1857994,1858395;CP003810,1857994,1858395;CP003919,1857994,1858395;HF952106,1857994,1858395;CP007482,1857994,1858395;CP007565,1857994,1858395;HG939456,1857994,1858395;CP007632,1857994,1858395;CP007572,1857994,1858395;CP007571,1857994,1858395;CP007570,1857994,1858395;FO393392,1857994,1858395;CP011325,1857994,1858395;CP011326,1857994,1858395…
HF952105	Mauve	SHARED	1931912	1932005	.	.	.	Notes=Lenght93	AL732656,1931912,1932005;AE009948,1931912,1932005;CP000114,1931912,1932005;CP003810,1931912,1932005;HG939456,1931912,1932005;CP007632,1931912,1932005;CP011325,1931912,1932005;CP011326,1931912,1932005;CP011327,1931912,1932005;CP011329,1931912,1932005;CP012419,1931912,1932005;
HF952105	Mauve	SHARED	1035520	1035536	.	.	.	Notes=Lenght16	AL732656,1035520,1035536;AE009948,1035520,1035536;HF952106,1035520,1035536;HG939456,1035520,1035536;CP007632,1035520,1035536;CP007572,1035520,1035536;CP007571,1035520,1035536;CP007570,1035520,1035536;CP011329,1035520,1035536;
HF952105	Mauve	SHARED	64624	64807	.	.	.	Notes=Lenght183	CP000114,64624,64807;CP003810,64624,64807;CP011325,64624,64807;CP011326,64624,64807;CP011327,64624,64807;CP012419,64624,64807;
HF952105	Mauve	SHARED	65077	65192	.	.	.	Notes=Lenght115	CP000114,65077,65192;CP003810,65077,65192;CP011325,65077,65192;CP011326,65077,65192;CP011327,65077,65192;CP012419,65077,65192;
HF952105	Mauve	SHARED	93379	93627	.	.	.	Notes=Lenght248	AL732656,93379,93627;CP000114,93379,93627;CP003810,93379,93627;CP003919,93379,93627;HF952106,93379,93627;CP007482,93379,93627;CP007565,93379,93627;HG939456,93379,93627;CP007632,93379,93627;CP006910,93379,93627;CP007572,93379,93627;CP007571,93379,93627;CP007570,93379,93627;FO393392,93379,93627;CP011326,93379,93627;CP011327,93379,93627;CP011328,93379,93627;CP010319,93379,93627;CP012419,93379,93627;
HF952105	Mauve	SHARED	1892240	1893501	.	.	.	Notes=Lenght1261	HF952106,1892240,1893501;
HF952105	Mauve	SHARED	62488	62607	.	.	.	Notes=Lenght119	AL732656,62488,62607;CP007632,62488,62607;CP006910,62488,62607;
HF952105	Mauve	SHARED	61847	62059	.	.	.	Notes=Lenght212	AL732656,61847,62059;CP007632,61847,62059;CP006910,61847,62059;
HF952105	Mauve	SHARED	1298527	1298600	.	.	.	Notes=Lenght73	AL732656,1298527,1298600;HF952104,1298527,1298600;
HF952105	Mauve	SHARED	697826	697837	.	.	.	Notes=Lenght11	AE009948,697826,697837;CP000114,697826,697837;CP003810,697826,697837;HF952104,697826,697837;HF952106,697826,697837;HG939456,697826,697837;CP007631,697826,697837;CP007632,697826,697837;CP010867,697826,697837;CP011325,697826,697837;CP011326,697826,697837;CP011327,697826,697837;CP012419,697826,697837;
HF952105	Mauve	SHARED	978778	978806	.	.	.	Notes=Lenght28	AL732656,978778,978806;AE009948,978778,978806;CP000114,978778,978806;CP003810,978778,978806;CP003919,978778,978806;HF952104,978778,978806;HF952106,978778,978806;CP007482,978778,978806;CP007565,978778,978806;HG939456,978778,978806;CP007631,978778,978806;CP007632,978778,978806;CP007572,978778,978806;CP007571,978778,978806;CP007570,978778,978806;FO393392,978778,978806;CP011325,978778,978806;CP011326…
HF952105	Mauve	SHARED	1034064	1034120	.	.	.	Notes=Lenght56	CP000114,1034064,1034120;CP003810,1034064,1034120;CP003919,1034064,1034120;CP007482,1034064,1034120;CP007565,1034064,1034120;HG939456,1034064,1034120;CP007632,1034064,1034120;CP006910,1034064,1034120;FO393392,1034064,1034120;CP011325,1034064,1034120;CP011326,1034064,1034120;CP011327,1034064,1034120;CP011328,1034064,1034120;CP010319,1034064,1034120;CP012419,1034064,1034120;
HF952105	Mauve	SHARED	167903	168103	.	.	.	Notes=Lenght200	AL732656,167903,168103;AE009948,167903,168103;CP000114,167903,168103;CP003810,167903,168103;CP003919,167903,168103;HF952104,167903,168103;HF952106,167903,168103;CP007482,167903,168103;CP007565,167903,168103;HG939456,167903,168103;CP007631,167903,168103;CP007632,167903,168103;CP006910,167903,168103;CP007572,167903,168103;CP007571,167903,168103;CP007570,167903,168103;FO393392,167903,168103;CP010867…
HF952105	Mauve	SHARED	344391	344491	.	.	.	Notes=Lenght100	AL732656,344391,344491;CP003919,344391,344491;HF952106,344391,344491;CP007482,344391,344491;CP007565,344391,344491;HG939456,344391,344491;CP007632,344391,344491;CP006910,344391,344491;CP007572,344391,344491;CP007571,344391,344491;CP007570,344391,344491;FO393392,344391,344491;CP011328,344391,344491;CP010319,344391,344491;CP012419,344391,344491;
HF952105	Mauve	SHARED	345756	345826	.	.	.	Notes=Lenght70	AL732656,345756,345826;CP000114,345756,345826;CP003810,345756,345826;CP003919,345756,345826;HF952106,345756,345826;CP007482,345756,345826;CP007565,345756,345826;HG939456,345756,345826;CP007632,345756,345826;CP006910,345756,345826;CP007572,345756,345826;CP007571,345756,345826;CP007570,345756,345826;FO393392,345756,345826;CP011325,345756,345826;CP011326,345756,345826;CP011327,345756,345826;CP011328…
HF952105	Mauve	SHARED	346460	346559	.	.	.	Notes=Lenght99	AL732656,346460,346559;CP000114,346460,346559;CP003810,346460,346559;CP003919,346460,346559;HF952106,346460,346559;CP007482,346460,346559;CP007565,346460,346559;HG939456,346460,346559;CP007632,346460,346559;CP006910,346460,346559;CP007572,346460,346559;CP007571,346460,346559;CP007570,346460,346559;FO393392,346460,346559;CP011325,346460,346559;CP011326,346460,346559;CP011327,346460,346559;CP011328…
HF952105	Mauve	SHARED	346560	346601	.	.	.	Notes=Lenght41	AL732656,346560,346601;CP000114,346560,346601;CP003810,346560,346601;CP003919,346560,346601;HF952106,346560,346601;CP007482,346560,346601;CP007565,346560,346601;HG939456,346560,346601;CP007632,346560,346601;CP006910,346560,346601;CP007572,346560,346601;CP007571,346560,346601;CP007570,346560,346601;FO393392,346560,346601;CP011325,346560,346601;CP011326,346560,346601;CP011328,346560,346601;CP010319…
HF952105	Mauve	SHARED	167562	167896	.	.	.	Notes=Lenght334	AL732656,167562,167896;AE009948,167562,167896;CP000114,167562,167896;CP003810,167562,167896;CP003919,167562,167896;HF952106,167562,167896;CP007482,167562,167896;CP007565,167562,167896;HG939456,167562,167896;CP007632,167562,167896;CP006910,167562,167896;CP007572,167562,167896;CP007571,167562,167896;CP007570,167562,167896;FO393392,167562,167896;CP010867,167562,167896;CP011325,167562,167896;CP011326…
HF952105	Mauve	SHARED	474855	475538	.	.	.	Notes=Lenght683	CP003919,474855,475538;HF952106,474855,475538;CP007482,474855,475538;CP007565,474855,475538;CP007632,474855,475538;FO393392,474855,475538;CP011328,474855,475538;CP012419,474855,475538;
HF952105	Mauve	SHARED	475927	475958	.	.	.	Notes=Lenght31	CP003919,475927,475958;HF952106,475927,475958;CP007482,475927,475958;CP007565,475927,475958;HG939456,475927,475958;CP007632,475927,475958;CP006910,475927,475958;FO393392,475927,475958;CP011328,475927,475958;CP012419,475927,475958;
HF952105	Mauve	SHARED	475959	476014	.	.	.	Notes=Lenght55	CP003919,475959,476014;HF952106,475959,476014;CP007482,475959,476014;CP007565,475959,476014;HG939456,475959,476014;CP007632,475959,476014;CP006910,475959,476014;CP007572,475959,476014;CP007571,475959,476014;CP007570,475959,476014;FO393392,475959,476014;CP011328,475959,476014;CP010319,475959,476014;CP012419,475959,476014;
HF952105	Mauve	SHARED	420417	420610	.	.	.	Notes=Lenght193	AL732656,420417,420610;CP000114,420417,420610;CP003810,420417,420610;CP003919,420417,420610;HF952106,420417,420610;CP007482,420417,420610;CP007565,420417,420610;CP007632,420417,420610;CP006910,420417,420610;CP007572,420417,420610;CP007571,420417,420610;CP007570,420417,420610;FO393392,420417,420610;CP011325,420417,420610;CP011326,420417,420610;CP011327,420417,420610;CP011328,420417,420610;CP010319…
HF952105	Mauve	SHARED	470281	471025	.	.	.	Notes=Lenght744	CP003919,470281,471025;CP007482,470281,471025;CP007565,470281,471025;CP007632,470281,471025;FO393392,470281,471025;CP011328,470281,471025;
HF952105	Mauve	SHARED	468765	470280	.	.	.	Notes=Lenght1515	CP003919,468765,470280;HF952106,468765,470280;CP007482,468765,470280;CP007565,468765,470280;CP007632,468765,470280;FO393392,468765,470280;CP011328,468765,470280;
HF952105	Mauve	SHARED	467258	468764	.	.	.	Notes=Lenght1506	CP003919,467258,468764;HF952106,467258,468764;CP007482,467258,468764;CP007565,467258,468764;HG939456,467258,468764;CP007632,467258,468764;FO393392,467258,468764;CP011328,467258,468764;
HF952105	Mauve	SHARED	465351	465421	.	.	.	Notes=Lenght70	CP003919,465351,465421;HF952106,465351,465421;CP007482,465351,465421;CP007565,465351,465421;HG939456,465351,465421;CP007632,465351,465421;FO393392,465351,465421;CP011328,465351,465421;
HF952105	Mauve	SHARED	461477	461537	.	.	.	Notes=Lenght60	CP003919,461477,461537;HF952106,461477,461537;CP007482,461477,461537;CP007565,461477,461537;CP007632,461477,461537;FO393392,461477,461537;CP011328,461477,461537;
HF952105	Mauve	SHARED	675244	676081	.	.	.	Notes=Lenght837	HF952106,675244,676081;
HF952105	Mauve	SHARED	1941065	1941958	.	.	.	Notes=Lenght893	HG939456,1941065,1941958;
HF952105	Mauve	SHARED	1979187	1979249	.	.	.	Notes=Lenght62	HG939456,1979187,1979249;CP006910,1979187,1979249;
HF952105	Mauve	SHARED	475884	475926	.	.	.	Notes=Lenght42	CP003919,475884,475926;HF952106,475884,475926;CP007482,475884,475926;CP007565,475884,475926;HG939456,475884,475926;CP007632,475884,475926;FO393392,475884,475926;CP011328,475884,475926;
HF952105	Mauve	SHARED	474358	474854	.	.	.	Notes=Lenght496	CP003919,474358,474854;HF952106,474358,474854;CP007482,474358,474854;CP007565,474358,474854;CP007632,474358,474854;FO393392,474358,474854;CP011328,474358,474854;
HF952105	Mauve	SHARED	235875	236175	.	.	.	Notes=Lenght300	HF952106,235875,236175;
HF952105	Mauve	SHARED	236284	236585	.	.	.	Notes=Lenght301	HF952106,236284,236585;
HF952105	Mauve	SHARED	1262027	1262070	.	.	.	Notes=Lenght43	CP010319,1262027,1262070;
HF952105	Mauve	SHARED	1261731	1262026	.	.	.	Notes=Lenght295	AL732656,1261731,1262026;CP010319,1261731,1262026;
HF952105	Mauve	SHARED	1261009	1261730	.	.	.	Notes=Lenght721	CP010319,1261009,1261730;
HF952105	Mauve	SHARED	1330246	1330395	.	.	.	Notes=Lenght149	HF952106,1330246,1330395;CP007482,1330246,1330395;CP007565,1330246,1330395;CP006910,1330246,1330395;FO393392,1330246,1330395;CP011328,1330246,1330395;CP010319,1330246,1330395;
HF952105	Mauve	SHARED	1330157	1330245	.	.	.	Notes=Lenght88	HF952106,1330157,1330245;CP006910,1330157,1330245;CP010319,1330157,1330245;
HF952105	Mauve	SHARED	1329924	1330156	.	.	.	Notes=Lenght232	HF952106,1329924,1330156;CP007482,1329924,1330156;CP007565,1329924,1330156;CP006910,1329924,1330156;FO393392,1329924,1330156;CP011328,1329924,1330156;CP010319,1329924,1330156;
HF952105	Mauve	SHARED	1329862	1329923	.	.	.	Notes=Lenght61	AL732656,1329862,1329923;HF952106,1329862,1329923;CP007482,1329862,1329923;CP007565,1329862,1329923;CP006910,1329862,1329923;CP007572,1329862,1329923;CP007571,1329862,1329923;CP007570,1329862,1329923;FO393392,1329862,1329923;CP011328,1329862,1329923;CP010319,1329862,1329923;
HF952105	Mauve	SHARED	1329825	1329861	.	.	.	Notes=Lenght36	HF952106,1329825,1329861;CP007482,1329825,1329861;CP007565,1329825,1329861;CP006910,1329825,1329861;FO393392,1329825,1329861;CP011328,1329825,1329861;CP010319,1329825,1329861;
HF952105	Mauve	SHARED	1329762	1329824	.	.	.	Notes=Lenght62	HF952106,1329762,1329824;CP007482,1329762,1329824;CP007565,1329762,1329824;FO393392,1329762,1329824;CP011328,1329762,1329824;CP010319,1329762,1329824;
HF952105	Mauve	SHARED	1329648	1329761	.	.	.	Notes=Lenght113	AL732656,1329648,1329761;HF952106,1329648,1329761;CP007482,1329648,1329761;CP007565,1329648,1329761;CP007572,1329648,1329761;CP007571,1329648,1329761;CP007570,1329648,1329761;FO393392,1329648,1329761;CP011328,1329648,1329761;CP010319,1329648,1329761;
HF952105	Mauve	SHARED	1329388	1329647	.	.	.	Notes=Lenght259	HF952106,1329388,1329647;CP007482,1329388,1329647;CP007565,1329388,1329647;FO393392,1329388,1329647;CP011328,1329388,1329647;CP010319,1329388,1329647;
HF952105	Mauve	SHARED	1328619	1329387	.	.	.	Notes=Lenght768	AL732656,1328619,1329387;HF952106,1328619,1329387;CP007482,1328619,1329387;CP007565,1328619,1329387;CP007572,1328619,1329387;CP007571,1328619,1329387;CP007570,1328619,1329387;FO393392,1328619,1329387;CP011328,1328619,1329387;CP010319,1328619,1329387;
HF952105	Mauve	SHARED	1328504	1328611	.	.	.	Notes=Lenght107	AL732656,1328504,1328611;CP003919,1328504,1328611;HF952106,1328504,1328611;CP007482,1328504,1328611;CP007565,1328504,1328611;HG939456,1328504,1328611;CP007572,1328504,1328611;CP007571,1328504,1328611;CP007570,1328504,1328611;FO393392,1328504,1328611;CP011328,1328504,1328611;CP010319,1328504,1328611;
HF952105	Mauve	SHARED	1303963	1304122	.	.	.	Notes=Lenght159	AL732656,1303963,1304122;AE009948,1303963,1304122;HF952104,1303963,1304122;CP007631,1303963,1304122;CP011329,1303963,1304122;CP010319,1303963,1304122;
HF952105	Mauve	SHARED	1303923	1303961	.	.	.	Notes=Lenght38	CP010319,1303923,1303961;
HF952105	Mauve	SHARED	1303900	1303922	.	.	.	Notes=Lenght22	AL732656,1303900,1303922;CP010319,1303900,1303922;
HF952105	Mauve	SHARED	1303797	1303899	.	.	.	Notes=Lenght102	AL732656,1303797,1303899;AE009948,1303797,1303899;HF952104,1303797,1303899;CP007631,1303797,1303899;CP011329,1303797,1303899;CP010319,1303797,1303899;
HF952105	Mauve	SHARED	1303552	1303796	.	.	.	Notes=Lenght244	AL732656,1303552,1303796;CP010319,1303552,1303796;
HF952105	Mauve	SHARED	1303270	1303551	.	.	.	Notes=Lenght281	CP010319,1303270,1303551;
HF952105	Mauve	SHARED	1301223	1301536	.	.	.	Notes=Lenght313	CP010319,1301223,1301536;
HF952105	Mauve	SHARED	1036104	1036145	.	.	.	Notes=Lenght41	AL732656,1036104,1036145;AE009948,1036104,1036145;HF952106,1036104,1036145;HG939456,1036104,1036145;CP007632,1036104,1036145;CP007572,1036104,1036145;CP007571,1036104,1036145;CP007570,1036104,1036145;CP011329,1036104,1036145;CP010319,1036104,1036145;
HF952105	Mauve	SHARED	1035986	1036103	.	.	.	Notes=Lenght117	AL732656,1035986,1036103;AE009948,1035986,1036103;CP003919,1035986,1036103;HF952106,1035986,1036103;HG939456,1035986,1036103;CP007632,1035986,1036103;CP007572,1035986,1036103;CP007571,1035986,1036103;CP007570,1035986,1036103;CP011329,1035986,1036103;CP010319,1035986,1036103;
HF952105	Mauve	SHARED	1035951	1035985	.	.	.	Notes=Lenght34	AL732656,1035951,1035985;AE009948,1035951,1035985;CP003919,1035951,1035985;HF952106,1035951,1035985;CP007482,1035951,1035985;CP007565,1035951,1035985;HG939456,1035951,1035985;CP007632,1035951,1035985;CP007572,1035951,1035985;CP007571,1035951,1035985;CP007570,1035951,1035985;FO393392,1035951,1035985;CP011328,1035951,1035985;CP011329,1035951,1035985;CP010319,1035951,1035985;
HF952105	Mauve	SHARED	1035760	1035950	.	.	.	Notes=Lenght190	AL732656,1035760,1035950;AE009948,1035760,1035950;HF952106,1035760,1035950;CP007482,1035760,1035950;CP007565,1035760,1035950;HG939456,1035760,1035950;CP007632,1035760,1035950;CP007572,1035760,1035950;CP007571,1035760,1035950;CP007570,1035760,1035950;FO393392,1035760,1035950;CP011328,1035760,1035950;CP011329,1035760,1035950;CP010319,1035760,1035950;
HF952105	Mauve	SHARED	1035537	1035759	.	.	.	Notes=Lenght222	AL732656,1035537,1035759;AE009948,1035537,1035759;HF952106,1035537,1035759;CP007482,1035537,1035759;CP007565,1035537,1035759;HG939456,1035537,1035759;CP007632,1035537,1035759;CP007572,1035537,1035759;CP007571,1035537,1035759;CP007570,1035537,1035759;FO393392,1035537,1035759;CP011328,1035537,1035759;CP011329,1035537,1035759;CP010319,1035537,1035759;
HF952105	Mauve	SHARED	1035041	1035519	.	.	.	Notes=Lenght478	AL732656,1035041,1035519;AE009948,1035041,1035519;CP003919,1035041,1035519;HF952106,1035041,1035519;CP007482,1035041,1035519;CP007565,1035041,1035519;HG939456,1035041,1035519;CP007632,1035041,1035519;CP007572,1035041,1035519;CP007571,1035041,1035519;CP007570,1035041,1035519;FO393392,1035041,1035519;CP011328,1035041,1035519;CP011329,1035041,1035519;CP010319,1035041,1035519;
HF952105	Mauve	SHARED	1034619	1035040	.	.	.	Notes=Lenght421	AL732656,1034619,1035040;AE009948,1034619,1035040;CP003919,1034619,1035040;HF952106,1034619,1035040;CP007482,1034619,1035040;CP007565,1034619,1035040;HG939456,1034619,1035040;CP007632,1034619,1035040;CP006910,1034619,1035040;CP007572,1034619,1035040;CP007571,1034619,1035040;CP007570,1034619,1035040;FO393392,1034619,1035040;CP011328,1034619,1035040;CP011329,1034619,1035040;CP010319,1034619,1035040;
HF952105	Mauve	SHARED	1292344	1293308	.	.	.	Notes=Lenght964	AE009948,1292344,1293308;HF952104,1292344,1293308;CP007631,1292344,1293308;CP011329,1292344,1293308;CP010319,1292344,1293308;
HF952105	Mauve	SHARED	1290496	1290658	.	.	.	Notes=Lenght162	CP010319,1290496,1290658;
HF952105	Mauve	SHARED	1290103	1290259	.	.	.	Notes=Lenght156	CP010319,1290103,1290259;
HF952105	Mauve	SHARED	1289301	1289857	.	.	.	Notes=Lenght556	CP010319,1289301,1289857;
HF952105	Mauve	SHARED	1741795	1742007	.	.	.	Notes=Lenght212	CP007482,1741795,1742007;CP007565,1741795,1742007;FO393392,1741795,1742007;CP011328,1741795,1742007;
HF952105	Mauve	SHARED	1282316	1282798	.	.	.	Notes=Lenght482	CP010319,1282316,1282798;
HF952105	Mauve	SHARED	1273430	1273773	.	.	.	Notes=Lenght343	CP010319,1273430,1273773;
HF952105	Mauve	SHARED	1271531	1273376	.	.	.	Notes=Lenght1845	CP010319,1271531,1273376;
HF952105	Mauve	SHARED	1271421	1271530	.	.	.	Notes=Lenght109	AL732656,1271421,1271530;CP010319,1271421,1271530;
HF952105	Mauve	SHARED	1269930	1270198	.	.	.	Notes=Lenght268	AL732656,1269930,1270198;CP010319,1269930,1270198;
HF952105	Mauve	SHARED	1268413	1269929	.	.	.	Notes=Lenght1516	CP010319,1268413,1269929;
HF952105	Mauve	SHARED	1263063	1268412	.	.	.	Notes=Lenght5349	CP010319,1263063,1268412;
HF952105	Mauve	SHARED	1262071	1263062	.	.	.	Notes=Lenght991	AL732656,1262071,1263062;CP010319,1262071,1263062;
HF952105	Mauve	SHARED	1245418	1245507	.	.	.	Notes=Lenght89	HF952106,1245418,1245507;CP007482,1245418,1245507;CP007565,1245418,1245507;FO393392,1245418,1245507;CP011328,1245418,1245507;CP010319,1245418,1245507;
HF952105	Mauve	SHARED	1145466	1145733	.	.	.	Notes=Lenght267	CP003919,1145466,1145733;HF952106,1145466,1145733;HG939456,1145466,1145733;CP007632,1145466,1145733;CP011328,1145466,1145733;CP010319,1145466,1145733;
HF952105	Mauve	SHARED	1114992	1115028	.	.	.	Notes=Lenght36	HF952106,1114992,1115028;HG939456,1114992,1115028;CP007632,1114992,1115028;CP006910,1114992,1115028;CP010319,1114992,1115028;
HF952105	Mauve	SHARED	1114954	1114991	.	.	.	Notes=Lenght37	CP003919,1114954,1114991;HF952106,1114954,1114991;CP007482,1114954,1114991;CP007565,1114954,1114991;HG939456,1114954,1114991;CP007632,1114954,1114991;CP006910,1114954,1114991;FO393392,1114954,1114991;CP011328,1114954,1114991;CP010319,1114954,1114991;
HF952105	Mauve	SHARED	1067272	1067367	.	.	.	Notes=Lenght95	CP010319,1067272,1067367;
HF952105	Mauve	SHARED	1067166	1067178	.	.	.	Notes=Lenght12	AL732656,1067166,1067178;CP006910,1067166,1067178;CP010319,1067166,1067178;
HF952105	Mauve	SHARED	1067099	1067165	.	.	.	Notes=Lenght66	AL732656,1067099,1067165;CP010319,1067099,1067165;
HF952105	Mauve	SHARED	1067041	1067098	.	.	.	Notes=Lenght57	CP010319,1067041,1067098;
HF952105	Mauve	SHARED	1066977	1067008	.	.	.	Notes=Lenght31	AL732656,1066977,1067008;HF952106,1066977,1067008;CP007632,1066977,1067008;CP006910,1066977,1067008;CP007572,1066977,1067008;CP007571,1066977,1067008;CP010319,1066977,1067008;
HF952105	Mauve	SHARED	1260100	1261008	.	.	.	Notes=Lenght908	AL732656,1260100,1261008;CP010319,1260100,1261008;
HF952105	Mauve	SHARED	1260085	1260099	.	.	.	Notes=Lenght14	CP010319,1260085,1260099;
HF952105	Mauve	SHARED	1260026	1260084	.	.	.	Notes=Lenght58	AL732656,1260026,1260084;CP010319,1260026,1260084;
HF952105	Mauve	SHARED	1260012	1260025	.	.	.	Notes=Lenght13	CP010319,1260012,1260025;
HF952105	Mauve	SHARED	1258186	1260011	.	.	.	Notes=Lenght1825	AL732656,1258186,1260011;CP010319,1258186,1260011;
HF952105	Mauve	SHARED	1253800	1258185	.	.	.	Notes=Lenght4385	CP010319,1253800,1258185;
HF952105	Mauve	SHARED	1253542	1253799	.	.	.	Notes=Lenght257	HG939456,1253542,1253799;CP010319,1253542,1253799;
HF952105	Mauve	SHARED	1253500	1253537	.	.	.	Notes=Lenght37	CP010319,1253500,1253537;
HF952105	Mauve	SHARED	1252002	1253191	.	.	.	Notes=Lenght1189	CP003919,1252002,1253191;HF952106,1252002,1253191;CP007482,1252002,1253191;CP007565,1252002,1253191;FO393392,1252002,1253191;CP011328,1252002,1253191;CP010319,1252002,1253191;
HF952105	Mauve	SHARED	2030203	2031446	.	.	.	Notes=Lenght1243	AL732656,2030203,2031446;
HF952105	Mauve	SHARED	465422	467257	.	.	.	Notes=Lenght1835	HF952106,465422,467257;HG939456,465422,467257;CP007632,465422,467257;
HF952105	Mauve	SHARED	1943168	1943206	.	.	.	Notes=Lenght38	AL732656,1943168,1943206;HF952106,1943168,1943206;HG939456,1943168,1943206;CP006910,1943168,1943206;
HF952105	Mauve	SHARED	98407	98555	.	.	.	Notes=Lenght148	HG939456,98407,98555;CP006910,98407,98555;CP007572,98407,98555;CP007571,98407,98555;CP007570,98407,98555;
HF952105	Mauve	SHARED	236176	236283	.	.	.	Notes=Lenght107	HF952106,236176,236283;HG939456,236176,236283;CP007632,236176,236283;
HF952105	Mauve	SHARED	1942974	1943076	.	.	.	Notes=Lenght102	HF952106,1942974,1943076;HG939456,1942974,1943076;CP006910,1942974,1943076;
HF952105	Mauve	SHARED	473184	473254	.	.	.	Notes=Lenght70	HF952106,473184,473254;CP007632,473184,473254;
HF952105	Mauve	SHARED	461423	461466	.	.	.	Notes=Lenght43	CP003919,461423,461466;HF952106,461423,461466;CP007482,461423,461466;CP007565,461423,461466;CP007632,461423,461466;FO393392,461423,461466;CP011328,461423,461466;
HF952105	Mauve	SHARED	1173418	1173858	.	.	.	Notes=Lenght440	CP006910,1173418,1173858;
HF952105	Mauve	SHARED	673327	673425	.	.	.	Notes=Lenght98	HF952106,673327,673425;
HF952105	Mauve	SHARED	461538	461564	.	.	.	Notes=Lenght26	CP007632,461538,461564;
HF952105	Mauve	SHARED	858061	858077	.	.	.	Notes=Lenght16	CP007572,858061,858077;CP007571,858061,858077;CP007570,858061,858077;
HF952105	Mauve	SHARED	646865	646979	.	.	.	Notes=Lenght114	CP007632,646865,646979;
HF952105	Mauve	SHARED	647089	649402	.	.	.	Notes=Lenght2313	CP007632,647089,649402;
HF952105	Mauve	SHARED	651695	652069	.	.	.	Notes=Lenght374	CP007632,651695,652069;
HF952105	Mauve	SHARED	654786	655352	.	.	.	Notes=Lenght566	CP007632,654786,655352;
HF952105	Mauve	SHARED	1067025	1067040	.	.	.	Notes=Lenght15	HF952106,1067025,1067040;HG939456,1067025,1067040;CP007632,1067025,1067040;
HF952105	Mauve	SHARED	17880	18020	.	.	.	Notes=Lenght140	HF952106,17880,18020;
HF952105	Mauve	SHARED	1469781	1469816	.	.	.	Notes=Lenght35	CP007631,1469781,1469816;CP006910,1469781,1469816;
HF952105	Mauve	SHARED	1942793	1942946	.	.	.	Notes=Lenght153	AL732656,1942793,1942946;HF952106,1942793,1942946;HG939456,1942793,1942946;
HF952105	Mauve	SHARED	2031451	2032296	.	.	.	Notes=Lenght845	AL732656,2031451,2032296;
HF952105	Mauve	SHARED	1943314	1943656	.	.	.	Notes=Lenght342	CP003919,1943314,1943656;HF952106,1943314,1943656;HG939456,1943314,1943656;CP006910,1943314,1943656;
HF952105	Mauve	SHARED	1979694	1979905	.	.	.	Notes=Lenght211	HF952106,1979694,1979905;
HF952105	Mauve	SHARED	1979096	1979186	.	.	.	Notes=Lenght90	CP003919,1979096,1979186;CP007482,1979096,1979186;CP007565,1979096,1979186;HG939456,1979096,1979186;CP006910,1979096,1979186;FO393392,1979096,1979186;CP011328,1979096,1979186;
HF952105	Mauve	SHARED	1979250	1979292	.	.	.	Notes=Lenght42	CP003919,1979250,1979292;CP007482,1979250,1979292;CP007565,1979250,1979292;HG939456,1979250,1979292;CP006910,1979250,1979292;FO393392,1979250,1979292;CP011328,1979250,1979292;
HF952105	Mauve	SHARED	1979293	1979306	.	.	.	Notes=Lenght13	AL732656,1979293,1979306;CP003919,1979293,1979306;CP007482,1979293,1979306;CP007565,1979293,1979306;HG939456,1979293,1979306;CP006910,1979293,1979306;CP007572,1979293,1979306;CP007571,1979293,1979306;CP007570,1979293,1979306;FO393392,1979293,1979306;CP011328,1979293,1979306;
HF952105	Mauve	SHARED	1173307	1173343	.	.	.	Notes=Lenght36	CP006910,1173307,1173343;
HF952105	Mauve	SHARED	1302626	1302775	.	.	.	Notes=Lenght149	AL732656,1302626,1302775;
HF952105	Mauve	SHARED	474110	474340	.	.	.	Notes=Lenght230	HF952106,474110,474340;
HF952105	Mauve	SHARED	475845	475859	.	.	.	Notes=Lenght14	CP003919,475845,475859;
HF952105	Mauve	SHARED	616409	616513	.	.	.	Notes=Lenght104	CP003919,616409,616513;HF952106,616409,616513;
HF952105	Mauve	SHARED	235717	235874	.	.	.	Notes=Lenght157	HF952106,235717,235874;HG939456,235717,235874;CP007632,235717,235874;
HF952105	Mauve	SHARED	1941993	1942792	.	.	.	Notes=Lenght799	AL732656,1941993,1942792;HF952106,1941993,1942792;HG939456,1941993,1942792;CP007572,1941993,1942792;CP007571,1941993,1942792;CP007570,1941993,1942792;
HF952105	Mauve	SHARED	1943660	1943670	.	.	.	Notes=Lenght10	AL732656,1943660,1943670;CP003919,1943660,1943670;HF952106,1943660,1943670;HG939456,1943660,1943670;CP007632,1943660,1943670;CP006910,1943660,1943670;CP007572,1943660,1943670;CP007571,1943660,1943670;CP007570,1943660,1943670;
HF952105	Mauve	SHARED	1943671	1943693	.	.	.	Notes=Lenght22	AL732656,1943671,1943693;HF952106,1943671,1943693;HG939456,1943671,1943693;CP007632,1943671,1943693;CP007572,1943671,1943693;CP007571,1943671,1943693;CP007570,1943671,1943693;
HF952105	Mauve	SHARED	1942947	1942973	.	.	.	Notes=Lenght26	HF952106,1942947,1942973;HG939456,1942947,1942973;
HF952105	Mauve	SHARED	1943207	1943313	.	.	.	Notes=Lenght106	AL732656,1943207,1943313;CP003919,1943207,1943313;HF952106,1943207,1943313;HG939456,1943207,1943313;CP006910,1943207,1943313;
HF952105	Mauve	SHARED	473255	474088	.	.	.	Notes=Lenght833	HF952106,473255,474088;
HF952105	Mauve	SHARED	1407987	1408808	.	.	.	Notes=Lenght821	CP000114,1407987,1408808;CP003810,1407987,1408808;CP003919,1407987,1408808;HF952106,1407987,1408808;CP007482,1407987,1408808;CP007565,1407987,1408808;HG939456,1407987,1408808;CP007632,1407987,1408808;FO393392,1407987,1408808;CP011325,1407987,1408808;CP011326,1407987,1408808;CP011327,1407987,1408808;CP011328,1407987,1408808;CP010319,1407987,1408808;
HF952105	Mauve	SHARED	1407377	1407986	.	.	.	Notes=Lenght609	CP000114,1407377,1407986;CP003810,1407377,1407986;CP003919,1407377,1407986;HF952106,1407377,1407986;CP011325,1407377,1407986;CP011326,1407377,1407986;CP011327,1407377,1407986;CP010319,1407377,1407986;
HF952105	Mauve	SHARED	1405509	1407376	.	.	.	Notes=Lenght1867	CP003919,1405509,1407376;HF952106,1405509,1407376;CP010319,1405509,1407376;
HF952105	Mauve	SHARED	1405411	1405508	.	.	.	Notes=Lenght97	AL732656,1405411,1405508;CP003919,1405411,1405508;HF952106,1405411,1405508;CP007572,1405411,1405508;CP007571,1405411,1405508;CP007570,1405411,1405508;CP010319,1405411,1405508;
HF952105	Mauve	SHARED	1404948	1405410	.	.	.	Notes=Lenght462	AL732656,1404948,1405410;CP003919,1404948,1405410;HF952106,1404948,1405410;CP006910,1404948,1405410;CP007572,1404948,1405410;CP007571,1404948,1405410;CP007570,1404948,1405410;CP010319,1404948,1405410;
HF952105	Mauve	SHARED	1404023	1404947	.	.	.	Notes=Lenght924	CP003919,1404023,1404947;HF952106,1404023,1404947;CP010319,1404023,1404947;
HF952105	Mauve	SHARED	1403910	1404019	.	.	.	Notes=Lenght109	CP003919,1403910,1404019;HF952106,1403910,1404019;CP007482,1403910,1404019;CP007565,1403910,1404019;HG939456,1403910,1404019;CP007632,1403910,1404019;FO393392,1403910,1404019;CP011328,1403910,1404019;CP010319,1403910,1404019;
HF952105	Mauve	SHARED	1403769	1403909	.	.	.	Notes=Lenght140	CP000114,1403769,1403909;CP003810,1403769,1403909;CP003919,1403769,1403909;HF952106,1403769,1403909;CP007482,1403769,1403909;CP007565,1403769,1403909;HG939456,1403769,1403909;CP007632,1403769,1403909;FO393392,1403769,1403909;CP011325,1403769,1403909;CP011326,1403769,1403909;CP011327,1403769,1403909;CP011328,1403769,1403909;CP010319,1403769,1403909;
HF952105	Mauve	SHARED	1340451	1340679	.	.	.	Notes=Lenght228	CP000114,1340451,1340679;CP003919,1340451,1340679;HF952106,1340451,1340679;CP007482,1340451,1340679;CP007565,1340451,1340679;HG939456,1340451,1340679;CP007632,1340451,1340679;CP006910,1340451,1340679;FO393392,1340451,1340679;CP011328,1340451,1340679;CP010319,1340451,1340679;
HF952105	Mauve	SHARED	2027545	2027556	.	.	.	Notes=Lenght11	CP003919,2027545,2027556;CP007482,2027545,2027556;CP007565,2027545,2027556;HG939456,2027545,2027556;CP007632,2027545,2027556;FO393392,2027545,2027556;CP011328,2027545,2027556;
HF952105	Mauve	SHARED	2027496	2027544	.	.	.	Notes=Lenght48	AL732656,2027496,2027544;CP003919,2027496,2027544;CP007482,2027496,2027544;CP007565,2027496,2027544;HG939456,2027496,2027544;CP007632,2027496,2027544;CP007572,2027496,2027544;CP007571,2027496,2027544;CP007570,2027496,2027544;FO393392,2027496,2027544;CP011328,2027496,2027544;
HF952105	Mauve	SHARED	1915658	1915910	.	.	.	Notes=Lenght252	CP003919,1915658,1915910;CP007482,1915658,1915910;CP007565,1915658,1915910;FO393392,1915658,1915910;CP011328,1915658,1915910;
HF952105	Mauve	SHARED	235010	235716	.	.	.	Notes=Lenght706	HF952106,235010,235716;
HF952105	Mauve	SHARED	232839	234858	.	.	.	Notes=Lenght2019	HF952106,232839,234858;
HF952105	Mauve	SHARED	1742017	1744973	.	.	.	Notes=Lenght2956	CP003919,1742017,1744973;CP007482,1742017,1744973;CP007565,1742017,1744973;FO393392,1742017,1744973;CP011328,1742017,1744973;
HF952105	Mauve	SHARED	1409936	1409956	.	.	.	Notes=Lenght20	CP000114,1409936,1409956;CP003810,1409936,1409956;CP003919,1409936,1409956;HF952106,1409936,1409956;CP007482,1409936,1409956;CP007565,1409936,1409956;HG939456,1409936,1409956;CP007632,1409936,1409956;FO393392,1409936,1409956;CP011325,1409936,1409956;CP011326,1409936,1409956;CP011327,1409936,1409956;CP011328,1409936,1409956;CP010319,1409936,1409956;
HF952105	Mauve	SHARED	1409915	1409935	.	.	.	Notes=Lenght20	CP000114,1409915,1409935;CP003810,1409915,1409935;HF952106,1409915,1409935;CP007482,1409915,1409935;CP007565,1409915,1409935;HG939456,1409915,1409935;CP007632,1409915,1409935;FO393392,1409915,1409935;CP011325,1409915,1409935;CP011326,1409915,1409935;CP011327,1409915,1409935;CP011328,1409915,1409935;CP010319,1409915,1409935;
HF952105	Mauve	SHARED	1409682	1409914	.	.	.	Notes=Lenght232	CP000114,1409682,1409914;CP003810,1409682,1409914;CP003919,1409682,1409914;HF952106,1409682,1409914;CP007482,1409682,1409914;CP007565,1409682,1409914;HG939456,1409682,1409914;CP007632,1409682,1409914;FO393392,1409682,1409914;CP011325,1409682,1409914;CP011326,1409682,1409914;CP011327,1409682,1409914;CP011328,1409682,1409914;CP010319,1409682,1409914;
HF952105	Mauve	SHARED	1409102	1409327	.	.	.	Notes=Lenght225	CP000114,1409102,1409327;CP003810,1409102,1409327;CP003919,1409102,1409327;HF952106,1409102,1409327;CP007482,1409102,1409327;CP007565,1409102,1409327;HG939456,1409102,1409327;CP007632,1409102,1409327;FO393392,1409102,1409327;CP011325,1409102,1409327;CP011326,1409102,1409327;CP011327,1409102,1409327;CP011328,1409102,1409327;CP010319,1409102,1409327;
HF952105	Mauve	SHARED	1333195	1333208	.	.	.	Notes=Lenght13	CP000114,1333195,1333208;HF952106,1333195,1333208;CP007482,1333195,1333208;CP007565,1333195,1333208;CP006910,1333195,1333208;FO393392,1333195,1333208;CP011328,1333195,1333208;CP010319,1333195,1333208;
HF952105	Mauve	SHARED	1333172	1333194	.	.	.	Notes=Lenght22	HF952106,1333172,1333194;CP007482,1333172,1333194;CP007565,1333172,1333194;CP006910,1333172,1333194;FO393392,1333172,1333194;CP011328,1333172,1333194;CP010319,1333172,1333194;
HF952105	Mauve	SHARED	1333154	1333171	.	.	.	Notes=Lenght17	CP000114,1333154,1333171;HF952106,1333154,1333171;CP007482,1333154,1333171;CP007565,1333154,1333171;CP006910,1333154,1333171;FO393392,1333154,1333171;CP011328,1333154,1333171;CP010319,1333154,1333171;
HF952105	Mauve	SHARED	1333138	1333153	.	.	.	Notes=Lenght15	AL732656,1333138,1333153;CP000114,1333138,1333153;HF952106,1333138,1333153;CP007482,1333138,1333153;CP007565,1333138,1333153;CP006910,1333138,1333153;CP007572,1333138,1333153;CP007571,1333138,1333153;CP007570,1333138,1333153;FO393392,1333138,1333153;CP011328,1333138,1333153;CP010319,1333138,1333153;
HF952105	Mauve	SHARED	1332901	1333070	.	.	.	Notes=Lenght169	CP000114,1332901,1333070;HF952106,1332901,1333070;CP007482,1332901,1333070;CP007565,1332901,1333070;CP006910,1332901,1333070;FO393392,1332901,1333070;CP011328,1332901,1333070;CP010319,1332901,1333070;
HF952105	Mauve	SHARED	1332860	1332900	.	.	.	Notes=Lenght40	AL732656,1332860,1332900;CP000114,1332860,1332900;HF952106,1332860,1332900;CP007482,1332860,1332900;CP007565,1332860,1332900;CP006910,1332860,1332900;CP007572,1332860,1332900;CP007571,1332860,1332900;CP007570,1332860,1332900;FO393392,1332860,1332900;CP011328,1332860,1332900;CP010319,1332860,1332900;
HF952105	Mauve	SHARED	1332287	1332859	.	.	.	Notes=Lenght572	CP000114,1332287,1332859;HF952106,1332287,1332859;CP007482,1332287,1332859;CP007565,1332287,1332859;CP006910,1332287,1332859;FO393392,1332287,1332859;CP011328,1332287,1332859;CP010319,1332287,1332859;
HF952105	Mauve	SHARED	1332076	1332286	.	.	.	Notes=Lenght210	AL732656,1332076,1332286;CP000114,1332076,1332286;HF952106,1332076,1332286;CP007482,1332076,1332286;CP007565,1332076,1332286;CP006910,1332076,1332286;CP007572,1332076,1332286;CP007571,1332076,1332286;CP007570,1332076,1332286;FO393392,1332076,1332286;CP011328,1332076,1332286;CP010319,1332076,1332286;
HF952105	Mauve	SHARED	1332043	1332075	.	.	.	Notes=Lenght32	CP000114,1332043,1332075;HF952106,1332043,1332075;CP007482,1332043,1332075;CP007565,1332043,1332075;CP006910,1332043,1332075;FO393392,1332043,1332075;CP011328,1332043,1332075;CP010319,1332043,1332075;
HF952105	Mauve	SHARED	1331846	1332042	.	.	.	Notes=Lenght196	AL732656,1331846,1332042;CP000114,1331846,1332042;HF952106,1331846,1332042;CP007482,1331846,1332042;CP007565,1331846,1332042;CP006910,1331846,1332042;CP007572,1331846,1332042;CP007571,1331846,1332042;CP007570,1331846,1332042;FO393392,1331846,1332042;CP011328,1331846,1332042;CP010319,1331846,1332042;
HF952105	Mauve	SHARED	1331457	1331845	.	.	.	Notes=Lenght388	AL732656,1331457,1331845;CP000114,1331457,1331845;HF952106,1331457,1331845;CP007482,1331457,1331845;CP007565,1331457,1331845;CP007572,1331457,1331845;CP007571,1331457,1331845;CP007570,1331457,1331845;FO393392,1331457,1331845;CP011328,1331457,1331845;CP010319,1331457,1331845;
HF952105	Mauve	SHARED	1331397	1331456	.	.	.	Notes=Lenght59	CP000114,1331397,1331456;HF952106,1331397,1331456;CP007482,1331397,1331456;CP007565,1331397,1331456;FO393392,1331397,1331456;CP011328,1331397,1331456;CP010319,1331397,1331456;
HF952105	Mauve	SHARED	1331340	1331396	.	.	.	Notes=Lenght56	AL732656,1331340,1331396;CP000114,1331340,1331396;HF952106,1331340,1331396;CP007482,1331340,1331396;CP007565,1331340,1331396;CP007572,1331340,1331396;CP007571,1331340,1331396;CP007570,1331340,1331396;FO393392,1331340,1331396;CP011328,1331340,1331396;CP010319,1331340,1331396;
HF952105	Mauve	SHARED	1331210	1331339	.	.	.	Notes=Lenght129	AL732656,1331210,1331339;CP000114,1331210,1331339;HF952106,1331210,1331339;CP007572,1331210,1331339;CP007571,1331210,1331339;CP007570,1331210,1331339;CP010319,1331210,1331339;
HF952105	Mauve	SHARED	1331154	1331209	.	.	.	Notes=Lenght55	CP000114,1331154,1331209;HF952106,1331154,1331209;CP010319,1331154,1331209;
HF952105	Mauve	SHARED	1330482	1330919	.	.	.	Notes=Lenght437	HF952106,1330482,1330919;CP010319,1330482,1330919;
HF952105	Mauve	SHARED	1330396	1330481	.	.	.	Notes=Lenght85	HF952106,1330396,1330481;CP007482,1330396,1330481;CP007565,1330396,1330481;FO393392,1330396,1330481;CP011328,1330396,1330481;CP010319,1330396,1330481;
HF952105	Mauve	SHARED	1338643	1338659	.	.	.	Notes=Lenght16	CP003919,1338643,1338659;HF952106,1338643,1338659;CP007482,1338643,1338659;CP007565,1338643,1338659;HG939456,1338643,1338659;CP007632,1338643,1338659;CP006910,1338643,1338659;FO393392,1338643,1338659;CP011328,1338643,1338659;CP010319,1338643,1338659;
HF952105	Mauve	SHARED	1338716	1338860	.	.	.	Notes=Lenght144	CP003919,1338716,1338860;HF952106,1338716,1338860;CP007482,1338716,1338860;CP007565,1338716,1338860;HG939456,1338716,1338860;CP007632,1338716,1338860;CP006910,1338716,1338860;FO393392,1338716,1338860;CP011328,1338716,1338860;CP010319,1338716,1338860;
HF952105	Mauve	SHARED	1469043	1469057	.	.	.	Notes=Lenght14	CP003919,1469043,1469057;HF952106,1469043,1469057;CP007482,1469043,1469057;CP007565,1469043,1469057;CP006910,1469043,1469057;FO393392,1469043,1469057;CP011328,1469043,1469057;CP010319,1469043,1469057;
HF952105	Mauve	SHARED	1459972	1460110	.	.	.	Notes=Lenght138	HF952106,1459972,1460110;CP007482,1459972,1460110;CP007565,1459972,1460110;FO393392,1459972,1460110;CP011328,1459972,1460110;CP010319,1459972,1460110;
HF952105	Mauve	SHARED	1459961	1459971	.	.	.	Notes=Lenght10	CP003919,1459961,1459971;HF952106,1459961,1459971;CP007482,1459961,1459971;CP007565,1459961,1459971;FO393392,1459961,1459971;CP011328,1459961,1459971;CP010319,1459961,1459971;
HF952105	Mauve	SHARED	1412806	1412868	.	.	.	Notes=Lenght62	CP000114,1412806,1412868;CP003810,1412806,1412868;CP003919,1412806,1412868;HF952106,1412806,1412868;CP007482,1412806,1412868;CP007565,1412806,1412868;HG939456,1412806,1412868;CP007632,1412806,1412868;FO393392,1412806,1412868;CP011325,1412806,1412868;CP011326,1412806,1412868;CP011327,1412806,1412868;CP011328,1412806,1412868;CP010319,1412806,1412868;
HF952105	Mauve	SHARED	1412763	1412805	.	.	.	Notes=Lenght42	HF952106,1412763,1412805;CP007482,1412763,1412805;CP007565,1412763,1412805;HG939456,1412763,1412805;CP007632,1412763,1412805;FO393392,1412763,1412805;CP011328,1412763,1412805;CP010319,1412763,1412805;
HF952105	Mauve	SHARED	1412508	1412762	.	.	.	Notes=Lenght254	CP000114,1412508,1412762;CP003810,1412508,1412762;CP003919,1412508,1412762;HF952106,1412508,1412762;CP007482,1412508,1412762;CP007565,1412508,1412762;HG939456,1412508,1412762;CP007632,1412508,1412762;FO393392,1412508,1412762;CP011325,1412508,1412762;CP011326,1412508,1412762;CP011327,1412508,1412762;CP011328,1412508,1412762;CP010319,1412508,1412762;
HF952105	Mauve	SHARED	1412437	1412504	.	.	.	Notes=Lenght67	CP000114,1412437,1412504;CP003810,1412437,1412504;CP003919,1412437,1412504;HF952106,1412437,1412504;CP007482,1412437,1412504;CP007565,1412437,1412504;HG939456,1412437,1412504;CP007632,1412437,1412504;FO393392,1412437,1412504;CP011325,1412437,1412504;CP011326,1412437,1412504;CP011327,1412437,1412504;CP011328,1412437,1412504;CP010319,1412437,1412504;
HF952105	Mauve	SHARED	1412425	1412436	.	.	.	Notes=Lenght11	CP003919,1412425,1412436;HF952106,1412425,1412436;CP007482,1412425,1412436;CP007565,1412425,1412436;HG939456,1412425,1412436;CP007632,1412425,1412436;FO393392,1412425,1412436;CP011328,1412425,1412436;CP010319,1412425,1412436;
HF952105	Mauve	SHARED	1412337	1412424	.	.	.	Notes=Lenght87	CP000114,1412337,1412424;CP003810,1412337,1412424;CP003919,1412337,1412424;HF952106,1412337,1412424;CP007482,1412337,1412424;CP007565,1412337,1412424;FO393392,1412337,1412424;CP011325,1412337,1412424;CP011326,1412337,1412424;CP011327,1412337,1412424;CP011328,1412337,1412424;CP010319,1412337,1412424;
HF952105	Mauve	SHARED	1411249	1412336	.	.	.	Notes=Lenght1087	CP000114,1411249,1412336;CP003810,1411249,1412336;CP003919,1411249,1412336;HF952106,1411249,1412336;CP007482,1411249,1412336;CP007565,1411249,1412336;HG939456,1411249,1412336;CP007632,1411249,1412336;FO393392,1411249,1412336;CP011325,1411249,1412336;CP011326,1411249,1412336;CP011327,1411249,1412336;CP011328,1411249,1412336;CP010319,1411249,1412336;
HF952105	Mauve	SHARED	1410147	1411081	.	.	.	Notes=Lenght934	CP000114,1410147,1411081;CP003810,1410147,1411081;CP003919,1410147,1411081;HF952106,1410147,1411081;CP007482,1410147,1411081;CP007565,1410147,1411081;HG939456,1410147,1411081;CP007632,1410147,1411081;FO393392,1410147,1411081;CP011325,1410147,1411081;CP011326,1410147,1411081;CP011327,1410147,1411081;CP011328,1410147,1411081;CP010319,1410147,1411081;
HF952105	Mauve	SHARED	22064	22232	.	.	.	Notes=Lenght168	CP003919,22064,22232;HF952106,22064,22232;CP007482,22064,22232;HG939456,22064,22232;CP007632,22064,22232;FO393392,22064,22232;CP011328,22064,22232;
HF952105	Mauve	SHARED	21987	22063	.	.	.	Notes=Lenght76	HF952106,21987,22063;CP007482,21987,22063;HG939456,21987,22063;CP007632,21987,22063;CP006910,21987,22063;FO393392,21987,22063;CP011328,21987,22063;
HF952105	Mauve	SHARED	21891	21986	.	.	.	Notes=Lenght95	CP003919,21891,21986;HF952106,21891,21986;CP007482,21891,21986;HG939456,21891,21986;CP007632,21891,21986;CP006910,21891,21986;FO393392,21891,21986;CP011328,21891,21986;
HF952105	Mauve	SHARED	21687	21890	.	.	.	Notes=Lenght203	CP003919,21687,21890;HF952106,21687,21890;HG939456,21687,21890;CP007632,21687,21890;CP006910,21687,21890;FO393392,21687,21890;CP011328,21687,21890;
HF952105	Mauve	SHARED	641095	641456	.	.	.	Notes=Lenght361	CP007482,641095,641456;CP007565,641095,641456;FO393392,641095,641456;CP011328,641095,641456;
HF952105	Mauve	SHARED	1981254	1981272	.	.	.	Notes=Lenght18	CP003919,1981254,1981272;CP007482,1981254,1981272;CP007565,1981254,1981272;HG939456,1981254,1981272;CP006910,1981254,1981272;FO393392,1981254,1981272;CP011328,1981254,1981272;
HF952105	Mauve	SHARED	59000	59018	.	.	.	Notes=Lenght18	CP003919,59000,59018;CP007482,59000,59018;CP007565,59000,59018;HG939456,59000,59018;CP007632,59000,59018;FO393392,59000,59018;CP011328,59000,59018;
HF952105	Mauve	SHARED	20461	21686	.	.	.	Notes=Lenght1225	CP003919,20461,21686;HF952106,20461,21686;HG939456,20461,21686;CP007632,20461,21686;CP006910,20461,21686;CP011328,20461,21686;
HF952105	Mauve	SHARED	19078	20460	.	.	.	Notes=Lenght1382	CP003919,19078,20460;HF952106,19078,20460;HG939456,19078,20460;CP007632,19078,20460;CP011328,19078,20460;
HF952105	Mauve	SHARED	18715	19077	.	.	.	Notes=Lenght362	CP003919,18715,19077;HF952106,18715,19077;CP011328,18715,19077;
HF952105	Mauve	SHARED	18619	18714	.	.	.	Notes=Lenght95	CP003919,18619,18714;HF952106,18619,18714;CP007482,18619,18714;CP007565,18619,18714;CP011328,18619,18714;
HF952105	Mauve	SHARED	18310	18618	.	.	.	Notes=Lenght308	CP003919,18310,18618;HF952106,18310,18618;CP007482,18310,18618;CP011328,18310,18618;
HF952105	Mauve	SHARED	18021	18309	.	.	.	Notes=Lenght288	HF952106,18021,18309;CP011328,18021,18309;
HF952105	Mauve	SHARED	99202	99240	.	.	.	Notes=Lenght38	CP003919,99202,99240;CP007482,99202,99240;CP007565,99202,99240;HG939456,99202,99240;CP007632,99202,99240;CP006910,99202,99240;FO393392,99202,99240;CP011328,99202,99240;
HF952105	Mauve	SHARED	655353	655514	.	.	.	Notes=Lenght161	HF952106,655353,655514;CP007632,655353,655514;
HF952105	Mauve	SHARED	1469166	1469177	.	.	.	Notes=Lenght11	AL732656,1469166,1469177;CP007572,1469166,1469177;CP007571,1469166,1469177;CP007570,1469166,1469177;
HF952105	Mauve	SHARED	655515	656841	.	.	.	Notes=Lenght1326	CP007632,655515,656841;
HF952105	Mauve	SHARED	27484	27555	.	.	.	Notes=Lenght71	AL732656,27484,27555;AE009948,27484,27555;CP003919,27484,27555;HF952106,27484,27555;CP007482,27484,27555;CP007565,27484,27555;HG939456,27484,27555;CP007631,27484,27555;CP007632,27484,27555;CP006910,27484,27555;CP007572,27484,27555;CP007571,27484,27555;CP007570,27484,27555;FO393392,27484,27555;CP010867,27484,27555;CP011328,27484,27555;CP011329,27484,27555;CP010319,27484,27555;
HF952105	Mauve	SHARED	26184	26290	.	.	.	Notes=Lenght106	HF952106,26184,26290;CP010319,26184,26290;
HF952105	Mauve	SHARED	25630	26183	.	.	.	Notes=Lenght553	HF952106,25630,26183;
HF952105	Mauve	SHARED	1736722	1736751	.	.	.	Notes=Lenght29	HF952106,1736722,1736751;
HF952105	Mauve	SHARED	17776	17879	.	.	.	Notes=Lenght103	HF952106,17776,17879;CP010319,17776,17879;
HF952105	Mauve	SHARED	839129	839181	.	.	.	Notes=Lenght52	AL732656,839129,839181;HF952106,839129,839181;CP007482,839129,839181;CP007565,839129,839181;FO393392,839129,839181;CP011328,839129,839181;
HF952105	Mauve	SHARED	858705	858864	.	.	.	Notes=Lenght159	CP003919,858705,858864;CP007482,858705,858864;CP007565,858705,858864;FO393392,858705,858864;CP011328,858705,858864;
HF952105	Mauve	SHARED	1943105	1943167	.	.	.	Notes=Lenght62	HF952106,1943105,1943167;HG939456,1943105,1943167;CP006910,1943105,1943167;
HF952105	Mauve	SHARED	1943077	1943104	.	.	.	Notes=Lenght27	HF952106,1943077,1943104;CP006910,1943077,1943104;
HF952105	Mauve	SHARED	2029113	2030061	.	.	.	Notes=Lenght948	AL732656,2029113,2030061;
HF952105	Mauve	SHARED	234859	235009	.	.	.	Notes=Lenght150	HF952106,234859,235009;HG939456,234859,235009;CP007632,234859,235009;
HF952105	Mauve	SHARED	472660	473183	.	.	.	Notes=Lenght523	CP003919,472660,473183;HF952106,472660,473183;CP007632,472660,473183;
HF952105	Mauve	SHARED	471026	472659	.	.	.	Notes=Lenght1633	CP003919,471026,472659;CP007632,471026,472659;
HF952105	Mauve	SHARED	1047372	1047393	.	.	.	Notes=Lenght21	HG939456,1047372,1047393;CP010319,1047372,1047393;
HF952105	Mauve	SHARED	1047275	1047371	.	.	.	Notes=Lenght96	AL732656,1047275,1047371;HG939456,1047275,1047371;CP007572,1047275,1047371;CP007571,1047275,1047371;CP007570,1047275,1047371;CP010319,1047275,1047371;
HF952105	Mauve	SHARED	1047179	1047274	.	.	.	Notes=Lenght95	HG939456,1047179,1047274;CP010319,1047179,1047274;
HF952105	Mauve	SHARED	1046630	1047178	.	.	.	Notes=Lenght548	AL732656,1046630,1047178;HG939456,1046630,1047178;CP007572,1046630,1047178;CP007571,1046630,1047178;CP007570,1046630,1047178;CP010319,1046630,1047178;
HF952105	Mauve	SHARED	1046540	1046629	.	.	.	Notes=Lenght89	AL732656,1046540,1046629;CP007572,1046540,1046629;CP007571,1046540,1046629;CP007570,1046540,1046629;CP010319,1046540,1046629;
HF952105	Mauve	SHARED	1046522	1046539	.	.	.	Notes=Lenght17	CP010319,1046522,1046539;
HF952105	Mauve	SHARED	1046153	1046440	.	.	.	Notes=Lenght287	HG939456,1046153,1046440;CP010319,1046153,1046440;
HF952105	Mauve	SHARED	1046090	1046152	.	.	.	Notes=Lenght62	CP010319,1046090,1046152;
HF952105	Mauve	SHARED	22306	23444	.	.	.	Notes=Lenght1138	CP003919,22306,23444;HF952106,22306,23444;HG939456,22306,23444;CP007632,22306,23444;
HF952105	Mauve	SHARED	1045918	1045962	.	.	.	Notes=Lenght44	AL732656,1045918,1045962;HG939456,1045918,1045962;CP007572,1045918,1045962;CP007571,1045918,1045962;CP007570,1045918,1045962;CP010319,1045918,1045962;
HF952105	Mauve	SHARED	1736388	1736721	.	.	.	Notes=Lenght333	HF952106,1736388,1736721;CP010319,1736388,1736721;
HF952105	Mauve	SHARED	1044614	1044637	.	.	.	Notes=Lenght23	AL732656,1044614,1044637;HG939456,1044614,1044637;CP007572,1044614,1044637;CP007571,1044614,1044637;CP007570,1044614,1044637;CP010319,1044614,1044637;
HF952105	Mauve	SHARED	1044589	1044613	.	.	.	Notes=Lenght24	HG939456,1044589,1044613;CP010319,1044589,1044613;
HF952105	Mauve	SHARED	1043955	1044586	.	.	.	Notes=Lenght631	AL732656,1043955,1044586;HG939456,1043955,1044586;CP007632,1043955,1044586;CP007572,1043955,1044586;CP007571,1043955,1044586;CP007570,1043955,1044586;CP010319,1043955,1044586;
HF952105	Mauve	SHARED	1043438	1043954	.	.	.	Notes=Lenght516	HG939456,1043438,1043954;CP007632,1043438,1043954;CP010319,1043438,1043954;
HF952105	Mauve	SHARED	1043322	1043437	.	.	.	Notes=Lenght115	AL732656,1043322,1043437;HG939456,1043322,1043437;CP007632,1043322,1043437;CP007572,1043322,1043437;CP007571,1043322,1043437;CP007570,1043322,1043437;CP010319,1043322,1043437;
HF952105	Mauve	SHARED	1043048	1043111	.	.	.	Notes=Lenght63	AL732656,1043048,1043111;CP007572,1043048,1043111;CP007571,1043048,1043111;CP007570,1043048,1043111;CP010319,1043048,1043111;
HF952105	Mauve	SHARED	1042629	1042653	.	.	.	Notes=Lenght24	HG939456,1042629,1042653;CP007632,1042629,1042653;CP010319,1042629,1042653;
HF952105	Mauve	SHARED	1042585	1042628	.	.	.	Notes=Lenght43	CP010319,1042585,1042628;
HF952105	Mauve	SHARED	1179216	1179242	.	.	.	Notes=Lenght26	CP007632,1179216,1179242;
HF952105	Mauve	SHARED	1179287	1179304	.	.	.	Notes=Lenght17	CP007632,1179287,1179304;
HF952105	Mauve	SHARED	1039660	1040023	.	.	.	Notes=Lenght363	CP010319,1039660,1040023;
HF952105	Mauve	SHARED	1039475	1039659	.	.	.	Notes=Lenght184	CP010319,1039475,1039659;
HF952105	Mauve	SHARED	62474	62487	.	.	.	Notes=Lenght13	AL732656,62474,62487;CP007632,62474,62487;
HF952105	Mauve	SHARED	563988	584870	.	.	.	Notes=Lenght20882	HF952106,563988,584870;
HF952105	Mauve	SHARED	238236	238695	.	.	.	Notes=Lenght459	HF952106,238236,238695;
HF952105	Mauve	SHARED	236677	238082	.	.	.	Notes=Lenght1405	HF952106,236677,238082;
HF952105	Mauve	SHARED	1037876	1037889	.	.	.	Notes=Lenght13	HF952106,1037876,1037889;CP010319,1037876,1037889;
HF952105	Mauve	SHARED	1037409	1037875	.	.	.	Notes=Lenght466	HF952106,1037409,1037875;HG939456,1037409,1037875;CP007632,1037409,1037875;CP010319,1037409,1037875;
HF952105	Mauve	SHARED	1036226	1037408	.	.	.	Notes=Lenght1182	AL732656,1036226,1037408;HF952106,1036226,1037408;HG939456,1036226,1037408;CP007632,1036226,1037408;CP007572,1036226,1037408;CP007571,1036226,1037408;CP007570,1036226,1037408;CP010319,1036226,1037408;
HF952105	Mauve	SHARED	1036146	1036225	.	.	.	Notes=Lenght79	AL732656,1036146,1036225;AE009948,1036146,1036225;HF952106,1036146,1036225;HG939456,1036146,1036225;CP007632,1036146,1036225;CP007572,1036146,1036225;CP007571,1036146,1036225;CP007570,1036146,1036225;CP011329,1036146,1036225;CP010319,1036146,1036225;
HF952105	Mauve	SHARED	1045158	1045867	.	.	.	Notes=Lenght709	HG939456,1045158,1045867;CP010319,1045158,1045867;
HF952105	Mauve	SHARED	1044886	1045028	.	.	.	Notes=Lenght142	AL732656,1044886,1045028;HG939456,1044886,1045028;CP007572,1044886,1045028;CP007571,1044886,1045028;CP007570,1044886,1045028;CP010319,1044886,1045028;
HF952105	Mauve	SHARED	1044853	1044885	.	.	.	Notes=Lenght32	HG939456,1044853,1044885;CP010319,1044853,1044885;
HF952105	Mauve	SHARED	1044680	1044852	.	.	.	Notes=Lenght172	AL732656,1044680,1044852;HG939456,1044680,1044852;CP007572,1044680,1044852;CP007571,1044680,1044852;CP007570,1044680,1044852;CP010319,1044680,1044852;
HF952105	Mauve	SHARED	1469058	1469113	.	.	.	Notes=Lenght55	HF952106,1469058,1469113;
HF952105	Mauve	SHARED	238083	238235	.	.	.	Notes=Lenght152	HF952106,238083,238235;HG939456,238083,238235;CP007632,238083,238235;
HF952105	Mauve	SHARED	933876	933894	.	.	.	Notes=Lenght18	CP006910,933876,933894;CP010319,933876,933894;
HF952105	Mauve	SHARED	933836	933874	.	.	.	Notes=Lenght38	AL732656,933836,933874;HF952106,933836,933874;HG939456,933836,933874;CP007632,933836,933874;CP006910,933836,933874;CP007572,933836,933874;CP007571,933836,933874;CP007570,933836,933874;CP010319,933836,933874;
HF952105	Mauve	SHARED	2109743	2109758	.	.	.	Notes=Lenght15	CP003919,2109743,2109758;HF952106,2109743,2109758;CP006910,2109743,2109758;CP007572,2109743,2109758;CP007571,2109743,2109758;CP007570,2109743,2109758;CP011328,2109743,2109758;CP010319,2109743,2109758;
HF952105	Mauve	SHARED	2109675	2109742	.	.	.	Notes=Lenght67	CP003919,2109675,2109742;HF952106,2109675,2109742;CP006910,2109675,2109742;CP011328,2109675,2109742;CP010319,2109675,2109742;
HF952105	Mauve	SHARED	2109654	2109674	.	.	.	Notes=Lenght20	CP003919,2109654,2109674;HF952106,2109654,2109674;HG939456,2109654,2109674;CP006910,2109654,2109674;CP011328,2109654,2109674;CP010319,2109654,2109674;
HF952105	Mauve	SHARED	1981237	1981253	.	.	.	Notes=Lenght16	CP000114,1981237,1981253;CP003919,1981237,1981253;HF952104,1981237,1981253;HF952106,1981237,1981253;CP007482,1981237,1981253;CP007565,1981237,1981253;HG939456,1981237,1981253;CP006910,1981237,1981253;CP007572,1981237,1981253;CP007571,1981237,1981253;CP007570,1981237,1981253;FO393392,1981237,1981253;CP011328,1981237,1981253;CP010319,1981237,1981253;
HF952105	Mauve	SHARED	1338455	1338642	.	.	.	Notes=Lenght187	CP000114,1338455,1338642;CP003919,1338455,1338642;HF952106,1338455,1338642;CP007482,1338455,1338642;CP007565,1338455,1338642;HG939456,1338455,1338642;CP007632,1338455,1338642;CP006910,1338455,1338642;FO393392,1338455,1338642;CP011328,1338455,1338642;CP010319,1338455,1338642;
HF952105	Mauve	SHARED	1338195	1338358	.	.	.	Notes=Lenght163	CP000114,1338195,1338358;CP003919,1338195,1338358;HF952106,1338195,1338358;CP007482,1338195,1338358;CP007565,1338195,1338358;HG939456,1338195,1338358;CP007632,1338195,1338358;CP006910,1338195,1338358;FO393392,1338195,1338358;CP011328,1338195,1338358;CP010319,1338195,1338358;
HF952105	Mauve	SHARED	1338183	1338194	.	.	.	Notes=Lenght11	CP003919,1338183,1338194;HF952106,1338183,1338194;CP007482,1338183,1338194;CP007565,1338183,1338194;HG939456,1338183,1338194;CP007632,1338183,1338194;CP006910,1338183,1338194;FO393392,1338183,1338194;CP011328,1338183,1338194;CP010319,1338183,1338194;
HF952105	Mauve	SHARED	1337992	1338182	.	.	.	Notes=Lenght190	CP000114,1337992,1338182;CP003919,1337992,1338182;HF952106,1337992,1338182;CP007482,1337992,1338182;CP007565,1337992,1338182;HG939456,1337992,1338182;CP007632,1337992,1338182;CP006910,1337992,1338182;FO393392,1337992,1338182;CP011328,1337992,1338182;CP010319,1337992,1338182;
HF952105	Mauve	SHARED	1337970	1337991	.	.	.	Notes=Lenght21	CP003919,1337970,1337991;HF952106,1337970,1337991;CP007482,1337970,1337991;CP007565,1337970,1337991;HG939456,1337970,1337991;CP007632,1337970,1337991;CP006910,1337970,1337991;FO393392,1337970,1337991;CP011328,1337970,1337991;CP010319,1337970,1337991;
HF952105	Mauve	SHARED	1337166	1337940	.	.	.	Notes=Lenght774	CP000114,1337166,1337940;CP003919,1337166,1337940;HF952106,1337166,1337940;CP007482,1337166,1337940;CP007565,1337166,1337940;HG939456,1337166,1337940;CP007632,1337166,1337940;CP006910,1337166,1337940;FO393392,1337166,1337940;CP011328,1337166,1337940;CP010319,1337166,1337940;
HF952105	Mauve	SHARED	933676	933689	.	.	.	Notes=Lenght13	HG939456,933676,933689;
HF952105	Mauve	SHARED	1939166	1939404	.	.	.	Notes=Lenght238	HF952106,1939166,1939404;
HF952105	Mauve	SHARED	1336084	1336680	.	.	.	Notes=Lenght596	HF952106,1336084,1336680;CP007482,1336084,1336680;CP007565,1336084,1336680;CP006910,1336084,1336680;FO393392,1336084,1336680;CP011328,1336084,1336680;CP010319,1336084,1336680;
HF952105	Mauve	SHARED	1336046	1336083	.	.	.	Notes=Lenght37	CP000114,1336046,1336083;HF952106,1336046,1336083;CP007482,1336046,1336083;CP007565,1336046,1336083;CP006910,1336046,1336083;FO393392,1336046,1336083;CP011328,1336046,1336083;CP010319,1336046,1336083;
HF952105	Mauve	SHARED	1335911	1336045	.	.	.	Notes=Lenght134	AL732656,1335911,1336045;CP000114,1335911,1336045;HF952106,1335911,1336045;CP007482,1335911,1336045;CP007565,1335911,1336045;CP006910,1335911,1336045;CP007572,1335911,1336045;CP007571,1335911,1336045;CP007570,1335911,1336045;FO393392,1335911,1336045;CP011328,1335911,1336045;CP010319,1335911,1336045;
HF952105	Mauve	SHARED	1335867	1335909	.	.	.	Notes=Lenght42	CP000114,1335867,1335909;HF952106,1335867,1335909;CP007482,1335867,1335909;CP007565,1335867,1335909;CP006910,1335867,1335909;FO393392,1335867,1335909;CP011328,1335867,1335909;CP010319,1335867,1335909;
HF952105	Mauve	SHARED	1335706	1335866	.	.	.	Notes=Lenght160	AL732656,1335706,1335866;CP000114,1335706,1335866;HF952106,1335706,1335866;CP007482,1335706,1335866;CP007565,1335706,1335866;CP006910,1335706,1335866;CP007572,1335706,1335866;CP007571,1335706,1335866;CP007570,1335706,1335866;FO393392,1335706,1335866;CP011328,1335706,1335866;CP010319,1335706,1335866;
HF952105	Mauve	SHARED	1940610	1940695	.	.	.	Notes=Lenght85	HF952106,1940610,1940695;
HF952105	Mauve	SHARED	1469257	1469311	.	.	.	Notes=Lenght54	CP010319,1469257,1469311;
HF952105	Mauve	SHARED	1469234	1469256	.	.	.	Notes=Lenght22	AL732656,1469234,1469256;CP007572,1469234,1469256;CP007571,1469234,1469256;CP007570,1469234,1469256;CP010319,1469234,1469256;
HF952105	Mauve	SHARED	1469198	1469233	.	.	.	Notes=Lenght35	AL732656,1469198,1469233;CP010319,1469198,1469233;
HF952105	Mauve	SHARED	1469178	1469197	.	.	.	Notes=Lenght19	AL732656,1469178,1469197;CP007572,1469178,1469197;CP007571,1469178,1469197;CP007570,1469178,1469197;CP010319,1469178,1469197;
HF952105	Mauve	SHARED	1857658	1857978	.	.	.	Notes=Lenght320	CP003919,1857658,1857978;HF952106,1857658,1857978;HG939456,1857658,1857978;CP007632,1857658,1857978;CP010319,1857658,1857978;
HF952105	Mauve	SHARED	1856065	1857657	.	.	.	Notes=Lenght1592	CP003919,1856065,1857657;HF952106,1856065,1857657;CP007482,1856065,1857657;CP007565,1856065,1857657;HG939456,1856065,1857657;CP007632,1856065,1857657;FO393392,1856065,1857657;CP011328,1856065,1857657;CP010319,1856065,1857657;
HF952105	Mauve	SHARED	1855884	1856064	.	.	.	Notes=Lenght180	CP003919,1855884,1856064;CP007482,1855884,1856064;CP007565,1855884,1856064;HG939456,1855884,1856064;CP007632,1855884,1856064;FO393392,1855884,1856064;CP011328,1855884,1856064;CP010319,1855884,1856064;
HF952105	Mauve	SHARED	1855712	1855883	.	.	.	Notes=Lenght171	CP003919,1855712,1855883;HF952106,1855712,1855883;CP007482,1855712,1855883;CP007565,1855712,1855883;HG939456,1855712,1855883;CP007632,1855712,1855883;FO393392,1855712,1855883;CP011328,1855712,1855883;CP010319,1855712,1855883;
HF952105	Mauve	SHARED	1854542	1855711	.	.	.	Notes=Lenght1169	CP003919,1854542,1855711;HF952106,1854542,1855711;CP007482,1854542,1855711;CP007565,1854542,1855711;HG939456,1854542,1855711;CP007632,1854542,1855711;CP006910,1854542,1855711;FO393392,1854542,1855711;CP011328,1854542,1855711;CP010319,1854542,1855711;
HF952105	Mauve	SHARED	1849439	1854541	.	.	.	Notes=Lenght5102	CP003919,1849439,1854541;HF952106,1849439,1854541;HG939456,1849439,1854541;CP007632,1849439,1854541;CP006910,1849439,1854541;CP010319,1849439,1854541;
HF952105	Mauve	SHARED	1848733	1849438	.	.	.	Notes=Lenght705	CP003919,1848733,1849438;HF952106,1848733,1849438;HG939456,1848733,1849438;CP007632,1848733,1849438;CP010319,1848733,1849438;
HF952105	Mauve	SHARED	1847387	1848732	.	.	.	Notes=Lenght1345	CP003919,1847387,1848732;HF952106,1847387,1848732;CP007482,1847387,1848732;CP007565,1847387,1848732;HG939456,1847387,1848732;CP007632,1847387,1848732;CP006910,1847387,1848732;FO393392,1847387,1848732;CP011328,1847387,1848732;CP010319,1847387,1848732;
HF952105	Mauve	SHARED	1690314	1690441	.	.	.	Notes=Lenght127	CP003919,1690314,1690441;HF952106,1690314,1690441;CP007482,1690314,1690441;CP007565,1690314,1690441;HG939456,1690314,1690441;CP006910,1690314,1690441;FO393392,1690314,1690441;CP011328,1690314,1690441;CP010319,1690314,1690441;
HF952105	Mauve	SHARED	1690442	1690706	.	.	.	Notes=Lenght264	CP003919,1690442,1690706;HF952106,1690442,1690706;CP007482,1690442,1690706;CP007565,1690442,1690706;CP006910,1690442,1690706;FO393392,1690442,1690706;CP011328,1690442,1690706;CP010319,1690442,1690706;
HF952105	Mauve	SHARED	1690842	1690867	.	.	.	Notes=Lenght25	CP003919,1690842,1690867;HF952106,1690842,1690867;CP007482,1690842,1690867;CP007565,1690842,1690867;CP006910,1690842,1690867;FO393392,1690842,1690867;CP011328,1690842,1690867;CP010319,1690842,1690867;
HF952105	Mauve	SHARED	1979906	1979917	.	.	.	Notes=Lenght11	AL732656,1979906,1979917;HF952106,1979906,1979917;HG939456,1979906,1979917;CP007632,1979906,1979917;CP007572,1979906,1979917;CP007571,1979906,1979917;CP007570,1979906,1979917;CP010319,1979906,1979917;
HF952105	Mauve	SHARED	1469395	1469530	.	.	.	Notes=Lenght135	CP010319,1469395,1469530;
HF952105	Mauve	SHARED	4059	4160	.	.	.	Notes=Lenght101	AL732656,4059,4160;AE009948,4059,4160;CP000114,4059,4160;CP003810,4059,4160;CP003919,4059,4160;HF952104,4059,4160;HF952106,4059,4160;CP007482,4059,4160;CP007565,4059,4160;HG939456,4059,4160;CP007631,4059,4160;CP007632,4059,4160;CP006910,4059,4160;CP007572,4059,4160;CP007571,4059,4160;CP007570,4059,4160;FO393392,4059,4160;CP010867,4059,4160;CP011325,4059,4160;CP011326,4059,4160;CP011327,4059,4160;…
HF952105	Mauve	SHARED	4161	4196	.	.	.	Notes=Lenght35	AL732656,4161,4196;AE009948,4161,4196;CP000114,4161,4196;CP003810,4161,4196;HF952104,4161,4196;HF952106,4161,4196;CP007482,4161,4196;CP007565,4161,4196;HG939456,4161,4196;CP007631,4161,4196;CP007632,4161,4196;CP006910,4161,4196;CP007572,4161,4196;CP007571,4161,4196;CP007570,4161,4196;FO393392,4161,4196;CP010867,4161,4196;CP011325,4161,4196;CP011326,4161,4196;CP011327,4161,4196;CP011328,4161,4196;…
HF952105	Mauve	SHARED	4197	4250	.	.	.	Notes=Lenght53	AL732656,4197,4250;AE009948,4197,4250;CP000114,4197,4250;CP003810,4197,4250;CP003919,4197,4250;HF952104,4197,4250;HF952106,4197,4250;CP007482,4197,4250;CP007565,4197,4250;HG939456,4197,4250;CP007631,4197,4250;CP007632,4197,4250;CP006910,4197,4250;CP007572,4197,4250;CP007571,4197,4250;CP007570,4197,4250;FO393392,4197,4250;CP010867,4197,4250;CP011325,4197,4250;CP011326,4197,4250;CP011327,4197,4250;…
HF952105	Mauve	SHARED	16178	16198	.	.	.	Notes=Lenght20	AL732656,16178,16198;AE009948,16178,16198;CP000114,16178,16198;CP003810,16178,16198;CP003919,16178,16198;HF952104,16178,16198;HF952106,16178,16198;CP007482,16178,16198;HG939456,16178,16198;CP007631,16178,16198;CP007632,16178,16198;CP006910,16178,16198;CP007572,16178,16198;CP007571,16178,16198;CP007570,16178,16198;FO393392,16178,16198;CP010867,16178,16198;CP011325,16178,16198;CP011326,16178,16198;…
HF952105	Mauve	SHARED	16200	16218	.	.	.	Notes=Lenght18	AL732656,16200,16218;AE009948,16200,16218;CP000114,16200,16218;CP003810,16200,16218;CP003919,16200,16218;HF952104,16200,16218;HF952106,16200,16218;CP007482,16200,16218;CP007565,16200,16218;HG939456,16200,16218;CP007631,16200,16218;CP007632,16200,16218;CP007572,16200,16218;CP007571,16200,16218;CP007570,16200,16218;FO393392,16200,16218;CP010867,16200,16218;CP011325,16200,16218;CP011326,16200,16218;…
HF952105	Mauve	SHARED	16277	16679	.	.	.	Notes=Lenght402	AL732656,16277,16679;AE009948,16277,16679;CP000114,16277,16679;CP003810,16277,16679;CP003919,16277,16679;HF952104,16277,16679;HF952106,16277,16679;CP007482,16277,16679;CP007565,16277,16679;HG939456,16277,16679;CP007631,16277,16679;CP007632,16277,16679;CP007572,16277,16679;CP007571,16277,16679;CP007570,16277,16679;FO393392,16277,16679;CP010867,16277,16679;CP011325,16277,16679;CP011326,16277,16679;…
HF952105	Mauve	SHARED	16680	16710	.	.	.	Notes=Lenght30	AL732656,16680,16710;AE009948,16680,16710;CP000114,16680,16710;CP003810,16680,16710;CP003919,16680,16710;HF952104,16680,16710;HF952106,16680,16710;CP007565,16680,16710;HG939456,16680,16710;CP007631,16680,16710;CP007632,16680,16710;CP007572,16680,16710;CP007571,16680,16710;CP007570,16680,16710;FO393392,16680,16710;CP010867,16680,16710;CP011325,16680,16710;CP011326,16680,16710;CP011327,16680,16710;…
HF952105	Mauve	SHARED	16711	16725	.	.	.	Notes=Lenght14	AL732656,16711,16725;AE009948,16711,16725;CP000114,16711,16725;CP003810,16711,16725;CP003919,16711,16725;HF952104,16711,16725;HF952106,16711,16725;CP007565,16711,16725;HG939456,16711,16725;CP007631,16711,16725;CP007632,16711,16725;CP006910,16711,16725;CP007572,16711,16725;CP007571,16711,16725;CP007570,16711,16725;FO393392,16711,16725;CP010867,16711,16725;CP011325,16711,16725;CP011326,16711,16725;…
HF952105	Mauve	SHARED	16726	16832	.	.	.	Notes=Lenght106	AL732656,16726,16832;AE009948,16726,16832;CP000114,16726,16832;CP003810,16726,16832;CP003919,16726,16832;HF952104,16726,16832;HF952106,16726,16832;CP007565,16726,16832;HG939456,16726,16832;CP007631,16726,16832;CP007632,16726,16832;CP006910,16726,16832;CP007572,16726,16832;CP007571,16726,16832;CP007570,16726,16832;CP010867,16726,16832;CP011325,16726,16832;CP011326,16726,16832;CP011327,16726,16832;…
HF952105	Mauve	SHARED	16833	17241	.	.	.	Notes=Lenght408	AL732656,16833,17241;AE009948,16833,17241;CP000114,16833,17241;CP003810,16833,17241;CP003919,16833,17241;HF952104,16833,17241;HF952106,16833,17241;HG939456,16833,17241;CP007631,16833,17241;CP007632,16833,17241;CP006910,16833,17241;CP007572,16833,17241;CP007571,16833,17241;CP007570,16833,17241;CP010867,16833,17241;CP011325,16833,17241;CP011326,16833,17241;CP011327,16833,17241;CP011328,16833,17241;…
HF952105	Mauve	SHARED	17243	17609	.	.	.	Notes=Lenght366	AL732656,17243,17609;AE009948,17243,17609;CP000114,17243,17609;CP003810,17243,17609;CP003919,17243,17609;HF952104,17243,17609;HF952106,17243,17609;HG939456,17243,17609;CP007631,17243,17609;CP007632,17243,17609;CP006910,17243,17609;CP007572,17243,17609;CP007571,17243,17609;CP007570,17243,17609;CP010867,17243,17609;CP011325,17243,17609;CP011326,17243,17609;CP011327,17243,17609;CP011328,17243,17609;…
HF952105	Mauve	SHARED	17610	17775	.	.	.	Notes=Lenght165	AL732656,17610,17775;AE009948,17610,17775;CP000114,17610,17775;CP003810,17610,17775;HF952104,17610,17775;HF952106,17610,17775;HG939456,17610,17775;CP007631,17610,17775;CP007632,17610,17775;CP006910,17610,17775;CP007572,17610,17775;CP007571,17610,17775;CP007570,17610,17775;CP010867,17610,17775;CP011325,17610,17775;CP011326,17610,17775;CP011327,17610,17775;CP011329,17610,17775;CP010319,17610,17775;…
HF952105	Mauve	SHARED	23452	23792	.	.	.	Notes=Lenght340	AL732656,23452,23792;AE009948,23452,23792;CP003919,23452,23792;HF952104,23452,23792;HG939456,23452,23792;CP007631,23452,23792;CP007632,23452,23792;CP006910,23452,23792;CP007572,23452,23792;CP007571,23452,23792;CP007570,23452,23792;CP010867,23452,23792;CP011329,23452,23792;CP013202,23452,23792;
HF952105	Mauve	SHARED	23793	23827	.	.	.	Notes=Lenght34	AL732656,23793,23827;AE009948,23793,23827;CP003919,23793,23827;HF952104,23793,23827;HG939456,23793,23827;CP007631,23793,23827;CP007632,23793,23827;CP006910,23793,23827;CP007572,23793,23827;CP007571,23793,23827;CP007570,23793,23827;CP010867,23793,23827;CP011329,23793,23827;CP010319,23793,23827;CP013202,23793,23827;
HF952105	Mauve	SHARED	23828	24722	.	.	.	Notes=Lenght894	AL732656,23828,24722;AE009948,23828,24722;CP003919,23828,24722;HF952104,23828,24722;HF952106,23828,24722;HG939456,23828,24722;CP007631,23828,24722;CP007632,23828,24722;CP006910,23828,24722;CP007572,23828,24722;CP007571,23828,24722;CP007570,23828,24722;CP010867,23828,24722;CP011329,23828,24722;CP010319,23828,24722;CP013202,23828,24722;
HF952105	Mauve	SHARED	24723	25239	.	.	.	Notes=Lenght516	AL732656,24723,25239;AE009948,24723,25239;CP003919,24723,25239;HF952104,24723,25239;HF952106,24723,25239;CP007482,24723,25239;CP007565,24723,25239;HG939456,24723,25239;CP007631,24723,25239;CP007632,24723,25239;CP006910,24723,25239;CP007572,24723,25239;CP007571,24723,25239;CP007570,24723,25239;FO393392,24723,25239;CP010867,24723,25239;CP011328,24723,25239;CP011329,24723,25239;CP010319,24723,25239;…
HF952105	Mauve	SHARED	25240	25629	.	.	.	Notes=Lenght389	AL732656,25240,25629;AE009948,25240,25629;CP003919,25240,25629;HF952104,25240,25629;CP007482,25240,25629;CP007565,25240,25629;HG939456,25240,25629;CP007631,25240,25629;CP007632,25240,25629;CP006910,25240,25629;CP007572,25240,25629;CP007571,25240,25629;CP007570,25240,25629;FO393392,25240,25629;CP010867,25240,25629;CP011328,25240,25629;CP011329,25240,25629;CP010319,25240,25629;CP013202,25240,25629;
HF952105	Mauve	SHARED	26291	26476	.	.	.	Notes=Lenght185	AL732656,26291,26476;AE009948,26291,26476;CP003919,26291,26476;HF952104,26291,26476;HF952106,26291,26476;CP007482,26291,26476;HG939456,26291,26476;CP007631,26291,26476;CP007632,26291,26476;CP006910,26291,26476;CP007572,26291,26476;CP007571,26291,26476;CP007570,26291,26476;FO393392,26291,26476;CP010867,26291,26476;CP011328,26291,26476;CP011329,26291,26476;CP010319,26291,26476;CP013202,26291,26476;
HF952105	Mauve	SHARED	26478	27034	.	.	.	Notes=Lenght556	AL732656,26478,27034;AE009948,26478,27034;CP003919,26478,27034;HF952104,26478,27034;HF952106,26478,27034;HG939456,26478,27034;CP007631,26478,27034;CP007632,26478,27034;CP006910,26478,27034;CP007572,26478,27034;CP007571,26478,27034;CP007570,26478,27034;CP010867,26478,27034;CP011328,26478,27034;CP011329,26478,27034;CP010319,26478,27034;CP013202,26478,27034;
HF952105	Mauve	SHARED	27037	27187	.	.	.	Notes=Lenght150	AL732656,27037,27187;AE009948,27037,27187;CP003919,27037,27187;HF952104,27037,27187;HF952106,27037,27187;CP007482,27037,27187;HG939456,27037,27187;CP007631,27037,27187;CP007632,27037,27187;CP006910,27037,27187;CP007572,27037,27187;CP007571,27037,27187;CP007570,27037,27187;FO393392,27037,27187;CP010867,27037,27187;CP011328,27037,27187;CP011329,27037,27187;CP010319,27037,27187;CP013202,27037,27187;
HF952105	Mauve	SHARED	27188	27483	.	.	.	Notes=Lenght295	AL732656,27188,27483;AE009948,27188,27483;CP003919,27188,27483;HF952106,27188,27483;CP007482,27188,27483;CP007565,27188,27483;HG939456,27188,27483;CP007631,27188,27483;CP006910,27188,27483;CP007571,27188,27483;CP007570,27188,27483;FO393392,27188,27483;CP010867,27188,27483;CP011328,27188,27483;CP010319,27188,27483;CP013202,27188,27483;
HF952105	Mauve	SHARED	27562	27922	.	.	.	Notes=Lenght360	AL732656,27562,27922;AE009948,27562,27922;CP003919,27562,27922;HF952104,27562,27922;HF952106,27562,27922;CP007482,27562,27922;CP007565,27562,27922;HG939456,27562,27922;CP007631,27562,27922;CP007632,27562,27922;CP006910,27562,27922;CP007572,27562,27922;CP007571,27562,27922;CP007570,27562,27922;FO393392,27562,27922;CP010867,27562,27922;CP011328,27562,27922;CP011329,27562,27922;CP013202,27562,27922;
HF952105	Mauve	SHARED	40263	40279	.	.	.	Notes=Lenght16	CP000114,40263,40279;CP003810,40263,40279;CP003919,40263,40279;HF952104,40263,40279;HF952106,40263,40279;CP007482,40263,40279;CP007565,40263,40279;HG939456,40263,40279;CP007631,40263,40279;FO393392,40263,40279;CP010867,40263,40279;CP011325,40263,40279;CP011326,40263,40279;CP011327,40263,40279;CP011328,40263,40279;CP012419,40263,40279;CP013202,40263,40279;
HF952105	Mauve	SHARED	40280	40298	.	.	.	Notes=Lenght18	AL732656,40280,40298;CP000114,40280,40298;CP003810,40280,40298;CP003919,40280,40298;HF952104,40280,40298;HF952106,40280,40298;CP007482,40280,40298;CP007565,40280,40298;HG939456,40280,40298;CP007631,40280,40298;FO393392,40280,40298;CP010867,40280,40298;CP011325,40280,40298;CP011326,40280,40298;CP011327,40280,40298;CP011328,40280,40298;CP012419,40280,40298;CP013202,40280,40298;
HF952105	Mauve	SHARED	40299	40469	.	.	.	Notes=Lenght170	AL732656,40299,40469;AE009948,40299,40469;CP000114,40299,40469;CP003810,40299,40469;CP003919,40299,40469;HF952104,40299,40469;HF952106,40299,40469;CP007482,40299,40469;CP007565,40299,40469;HG939456,40299,40469;CP007631,40299,40469;CP007632,40299,40469;FO393392,40299,40469;CP010867,40299,40469;CP011325,40299,40469;CP011326,40299,40469;CP011327,40299,40469;CP011328,40299,40469;CP011329,40299,40469;…
HF952105	Mauve	SHARED	43767	44448	.	.	.	Notes=Lenght681	AL732656,43767,44448;AE009948,43767,44448;CP000114,43767,44448;CP003810,43767,44448;CP003919,43767,44448;HF952104,43767,44448;HF952106,43767,44448;CP007482,43767,44448;CP007565,43767,44448;HG939456,43767,44448;CP007631,43767,44448;CP006910,43767,44448;CP007572,43767,44448;CP007571,43767,44448;CP007570,43767,44448;FO393392,43767,44448;CP010867,43767,44448;CP011325,43767,44448;CP011326,43767,44448;…
HF952105	Mauve	SHARED	59019	59049	.	.	.	Notes=Lenght30	AL732656,59019,59049;AE009948,59019,59049;CP000114,59019,59049;CP003810,59019,59049;CP003919,59019,59049;HF952104,59019,59049;CP007482,59019,59049;CP007565,59019,59049;HG939456,59019,59049;CP007631,59019,59049;CP007632,59019,59049;CP007572,59019,59049;CP007571,59019,59049;CP007570,59019,59049;FO393392,59019,59049;CP010867,59019,59049;CP011325,59019,59049;CP011326,59019,59049;CP011327,59019,59049;…
HF952105	Mauve	SHARED	59050	59142	.	.	.	Notes=Lenght92	AL732656,59050,59142;AE009948,59050,59142;CP000114,59050,59142;CP003810,59050,59142;CP003919,59050,59142;HF952104,59050,59142;CP007482,59050,59142;CP007565,59050,59142;HG939456,59050,59142;CP007631,59050,59142;CP007632,59050,59142;CP006910,59050,59142;CP007572,59050,59142;CP007571,59050,59142;CP007570,59050,59142;FO393392,59050,59142;CP010867,59050,59142;CP011325,59050,59142;CP011326,59050,59142;…
HF952105	Mauve	SHARED	59143	59225	.	.	.	Notes=Lenght82	AL732656,59143,59225;AE009948,59143,59225;CP000114,59143,59225;CP003810,59143,59225;CP003919,59143,59225;HF952104,59143,59225;CP007482,59143,59225;CP007565,59143,59225;HG939456,59143,59225;CP007631,59143,59225;CP007632,59143,59225;CP007572,59143,59225;CP007571,59143,59225;CP007570,59143,59225;FO393392,59143,59225;CP010867,59143,59225;CP011325,59143,59225;CP011326,59143,59225;CP011327,59143,59225;…
HF952105	Mauve	SHARED	59226	59275	.	.	.	Notes=Lenght49	AL732656,59226,59275;AE009948,59226,59275;CP000114,59226,59275;CP003810,59226,59275;CP003919,59226,59275;HF952104,59226,59275;CP007482,59226,59275;CP007565,59226,59275;HG939456,59226,59275;CP007631,59226,59275;CP007632,59226,59275;CP006910,59226,59275;CP007572,59226,59275;CP007571,59226,59275;CP007570,59226,59275;FO393392,59226,59275;CP010867,59226,59275;CP011325,59226,59275;CP011326,59226,59275;…
HF952105	Mauve	SHARED	72385	72548	.	.	.	Notes=Lenght163	AL732656,72385,72548;AE009948,72385,72548;CP000114,72385,72548;CP003810,72385,72548;CP003919,72385,72548;HF952104,72385,72548;HF952106,72385,72548;HG939456,72385,72548;CP007631,72385,72548;CP007632,72385,72548;CP006910,72385,72548;CP007572,72385,72548;CP007571,72385,72548;CP007570,72385,72548;CP010867,72385,72548;CP011325,72385,72548;CP011326,72385,72548;CP011327,72385,72548;CP011329,72385,72548;…
HF952105	Mauve	SHARED	92079	92336	.	.	.	Notes=Lenght257	AL732656,92079,92336;AE009948,92079,92336;CP000114,92079,92336;CP003810,92079,92336;CP003919,92079,92336;HF952104,92079,92336;HF952106,92079,92336;CP007482,92079,92336;CP007565,92079,92336;HG939456,92079,92336;CP007631,92079,92336;CP007632,92079,92336;CP006910,92079,92336;CP007572,92079,92336;FO393392,92079,92336;CP010867,92079,92336;CP011325,92079,92336;CP011326,92079,92336;CP011328,92079,92336;…
HF952105	Mauve	SHARED	92484	92828	.	.	.	Notes=Lenght344	AL732656,92484,92828;AE009948,92484,92828;CP000114,92484,92828;CP003810,92484,92828;CP003919,92484,92828;HF952104,92484,92828;HF952106,92484,92828;CP007482,92484,92828;CP007565,92484,92828;HG939456,92484,92828;CP007631,92484,92828;CP007632,92484,92828;CP006910,92484,92828;CP007572,92484,92828;FO393392,92484,92828;CP010867,92484,92828;CP011325,92484,92828;CP011326,92484,92828;CP011328,92484,92828;…
HF952105	Mauve	SHARED	94031	95424	.	.	.	Notes=Lenght1393	AL732656,94031,95424;AE009948,94031,95424;CP000114,94031,95424;CP003810,94031,95424;CP003919,94031,95424;HF952104,94031,95424;HF952106,94031,95424;CP007482,94031,95424;HG939456,94031,95424;CP007631,94031,95424;CP007632,94031,95424;CP006910,94031,95424;CP007572,94031,95424;CP007571,94031,95424;CP007570,94031,95424;CP010867,94031,95424;CP011325,94031,95424;CP011328,94031,95424;CP011329,94031,95424;…
HF952105	Mauve	SHARED	95425	95977	.	.	.	Notes=Lenght552	AL732656,95425,95977;AE009948,95425,95977;CP000114,95425,95977;CP003810,95425,95977;CP003919,95425,95977;HF952104,95425,95977;HF952106,95425,95977;CP007482,95425,95977;HG939456,95425,95977;CP007631,95425,95977;CP007632,95425,95977;CP006910,95425,95977;CP007572,95425,95977;CP007571,95425,95977;CP007570,95425,95977;CP010867,95425,95977;CP011325,95425,95977;CP011326,95425,95977;CP011327,95425,95977;…
HF952105	Mauve	SHARED	95978	96017	.	.	.	Notes=Lenght39	AL732656,95978,96017;AE009948,95978,96017;CP000114,95978,96017;CP003810,95978,96017;CP003919,95978,96017;HF952104,95978,96017;HF952106,95978,96017;HG939456,95978,96017;CP007631,95978,96017;CP007632,95978,96017;CP006910,95978,96017;CP007572,95978,96017;CP007571,95978,96017;CP007570,95978,96017;CP010867,95978,96017;CP011325,95978,96017;CP011326,95978,96017;CP011327,95978,96017;CP011328,95978,96017;…
HF952105	Mauve	SHARED	96018	96166	.	.	.	Notes=Lenght148	AL732656,96018,96166;AE009948,96018,96166;CP000114,96018,96166;CP003810,96018,96166;CP003919,96018,96166;HF952104,96018,96166;HF952106,96018,96166;CP007482,96018,96166;HG939456,96018,96166;CP007631,96018,96166;CP007632,96018,96166;CP006910,96018,96166;CP007572,96018,96166;CP007571,96018,96166;CP007570,96018,96166;CP010867,96018,96166;CP011325,96018,96166;CP011326,96018,96166;CP011327,96018,96166;…
HF952105	Mauve	SHARED	96167	96180	.	.	.	Notes=Lenght13	AE009948,96167,96180;CP000114,96167,96180;CP003919,96167,96180;HF952104,96167,96180;HF952106,96167,96180;CP007482,96167,96180;CP007631,96167,96180;CP006910,96167,96180;CP010867,96167,96180;CP011325,96167,96180;CP011326,96167,96180;CP011328,96167,96180;CP011329,96167,96180;CP012419,96167,96180;CP013202,96167,96180;
HF952105	Mauve	SHARED	96181	96413	.	.	.	Notes=Lenght232	AE009948,96181,96413;CP000114,96181,96413;CP003919,96181,96413;HF952104,96181,96413;HF952106,96181,96413;CP007631,96181,96413;CP006910,96181,96413;CP010867,96181,96413;CP011325,96181,96413;CP011326,96181,96413;CP011328,96181,96413;CP011329,96181,96413;CP012419,96181,96413;CP013202,96181,96413;
HF952105	Mauve	SHARED	96425	96483	.	.	.	Notes=Lenght58	AL732656,96425,96483;AE009948,96425,96483;CP000114,96425,96483;CP003810,96425,96483;CP003919,96425,96483;HF952104,96425,96483;HF952106,96425,96483;CP007482,96425,96483;CP007565,96425,96483;HG939456,96425,96483;CP007631,96425,96483;CP007632,96425,96483;CP006910,96425,96483;CP007572,96425,96483;CP007571,96425,96483;CP007570,96425,96483;FO393392,96425,96483;CP010867,96425,96483;CP011325,96425,96483;…
HF952105	Mauve	SHARED	96492	96531	.	.	.	Notes=Lenght39	AL732656,96492,96531;AE009948,96492,96531;CP000114,96492,96531;CP003810,96492,96531;CP003919,96492,96531;HF952104,96492,96531;HF952106,96492,96531;HG939456,96492,96531;CP007631,96492,96531;CP007632,96492,96531;CP006910,96492,96531;CP007572,96492,96531;CP007571,96492,96531;CP007570,96492,96531;CP010867,96492,96531;CP011325,96492,96531;CP011326,96492,96531;CP011328,96492,96531;CP011329,96492,96531;…
HF952105	Mauve	SHARED	96532	96641	.	.	.	Notes=Lenght109	AL732656,96532,96641;AE009948,96532,96641;CP000114,96532,96641;CP003810,96532,96641;CP003919,96532,96641;HF952104,96532,96641;HF952106,96532,96641;CP007482,96532,96641;CP007565,96532,96641;HG939456,96532,96641;CP007631,96532,96641;CP007632,96532,96641;CP006910,96532,96641;CP007572,96532,96641;CP007571,96532,96641;CP007570,96532,96641;FO393392,96532,96641;CP010867,96532,96641;CP011325,96532,96641;…
HF952105	Mauve	SHARED	96642	96700	.	.	.	Notes=Lenght58	AL732656,96642,96700;AE009948,96642,96700;CP000114,96642,96700;CP003810,96642,96700;CP003919,96642,96700;HF952104,96642,96700;HF952106,96642,96700;HG939456,96642,96700;CP007631,96642,96700;CP007632,96642,96700;CP006910,96642,96700;CP007572,96642,96700;CP007571,96642,96700;CP007570,96642,96700;CP010867,96642,96700;CP011325,96642,96700;CP011326,96642,96700;CP011328,96642,96700;CP011329,96642,96700;…
HF952105	Mauve	SHARED	96701	96745	.	.	.	Notes=Lenght44	AL732656,96701,96745;AE009948,96701,96745;CP000114,96701,96745;CP003810,96701,96745;CP003919,96701,96745;HF952104,96701,96745;HF952106,96701,96745;CP007482,96701,96745;CP007565,96701,96745;HG939456,96701,96745;CP007631,96701,96745;CP007632,96701,96745;CP006910,96701,96745;CP007572,96701,96745;CP007571,96701,96745;CP007570,96701,96745;FO393392,96701,96745;CP010867,96701,96745;CP011325,96701,96745;…
HF952105	Mauve	SHARED	96746	96786	.	.	.	Notes=Lenght40	AL732656,96746,96786;AE009948,96746,96786;CP000114,96746,96786;CP003810,96746,96786;CP003919,96746,96786;HF952104,96746,96786;HF952106,96746,96786;CP007482,96746,96786;HG939456,96746,96786;CP007631,96746,96786;CP007632,96746,96786;CP006910,96746,96786;CP007572,96746,96786;CP007571,96746,96786;CP007570,96746,96786;FO393392,96746,96786;CP010867,96746,96786;CP011325,96746,96786;CP011326,96746,96786;…
HF952105	Mauve	SHARED	96787	96947	.	.	.	Notes=Lenght160	AL732656,96787,96947;AE009948,96787,96947;CP000114,96787,96947;CP003810,96787,96947;CP003919,96787,96947;HF952104,96787,96947;HF952106,96787,96947;CP007482,96787,96947;CP007565,96787,96947;HG939456,96787,96947;CP007631,96787,96947;CP007632,96787,96947;CP006910,96787,96947;CP007572,96787,96947;CP007571,96787,96947;CP007570,96787,96947;FO393392,96787,96947;CP010867,96787,96947;CP011325,96787,96947;…
HF952105	Mauve	SHARED	96948	96997	.	.	.	Notes=Lenght49	AL732656,96948,96997;AE009948,96948,96997;CP000114,96948,96997;CP003810,96948,96997;CP003919,96948,96997;HF952104,96948,96997;HF952106,96948,96997;CP007482,96948,96997;HG939456,96948,96997;CP007631,96948,96997;CP007632,96948,96997;CP006910,96948,96997;CP007572,96948,96997;CP007571,96948,96997;CP007570,96948,96997;CP010867,96948,96997;CP011325,96948,96997;CP011326,96948,96997;CP011328,96948,96997;…
HF952105	Mauve	SHARED	96998	97314	.	.	.	Notes=Lenght316	AL732656,96998,97314;AE009948,96998,97314;CP000114,96998,97314;CP003810,96998,97314;CP003919,96998,97314;HF952104,96998,97314;HF952106,96998,97314;CP007482,96998,97314;CP007565,96998,97314;HG939456,96998,97314;CP007631,96998,97314;CP007632,96998,97314;CP006910,96998,97314;CP007572,96998,97314;CP007571,96998,97314;CP007570,96998,97314;FO393392,96998,97314;CP010867,96998,97314;CP011325,96998,97314;…
HF952105	Mauve	SHARED	97366	97382	.	.	.	Notes=Lenght16	AL732656,97366,97382;AE009948,97366,97382;CP003919,97366,97382;HF952104,97366,97382;HF952106,97366,97382;CP007482,97366,97382;CP007565,97366,97382;HG939456,97366,97382;CP007631,97366,97382;CP007632,97366,97382;CP006910,97366,97382;CP007572,97366,97382;CP007571,97366,97382;CP007570,97366,97382;FO393392,97366,97382;CP010867,97366,97382;CP011328,97366,97382;CP011329,97366,97382;CP010319,97366,97382;…
HF952105	Mauve	SHARED	97383	97395	.	.	.	Notes=Lenght12	AL732656,97383,97395;AE009948,97383,97395;CP003919,97383,97395;HF952104,97383,97395;HF952106,97383,97395;CP007482,97383,97395;CP007565,97383,97395;HG939456,97383,97395;CP007631,97383,97395;CP007632,97383,97395;CP006910,97383,97395;CP007572,97383,97395;CP007571,97383,97395;CP007570,97383,97395;FO393392,97383,97395;CP010867,97383,97395;CP011328,97383,97395;CP011329,97383,97395;CP010319,97383,97395;…
HF952105	Mauve	SHARED	97402	97712	.	.	.	Notes=Lenght310	AL732656,97402,97712;AE009948,97402,97712;CP000114,97402,97712;CP003810,97402,97712;CP003919,97402,97712;HF952104,97402,97712;HF952106,97402,97712;CP007482,97402,97712;CP007565,97402,97712;HG939456,97402,97712;CP007631,97402,97712;CP007632,97402,97712;CP006910,97402,97712;CP007572,97402,97712;CP007571,97402,97712;CP007570,97402,97712;FO393392,97402,97712;CP010867,97402,97712;CP011325,97402,97712;…
HF952105	Mauve	SHARED	97911	97986	.	.	.	Notes=Lenght75	AL732656,97911,97986;AE009948,97911,97986;CP000114,97911,97986;CP003810,97911,97986;CP003919,97911,97986;HF952104,97911,97986;HF952106,97911,97986;CP007482,97911,97986;CP007565,97911,97986;HG939456,97911,97986;CP007631,97911,97986;CP006910,97911,97986;CP007572,97911,97986;CP007571,97911,97986;CP007570,97911,97986;FO393392,97911,97986;CP010867,97911,97986;CP011325,97911,97986;CP011326,97911,97986;…
HF952105	Mauve	SHARED	97988	98066	.	.	.	Notes=Lenght78	AL732656,97988,98066;AE009948,97988,98066;CP000114,97988,98066;CP003810,97988,98066;CP003919,97988,98066;HF952104,97988,98066;HF952106,97988,98066;HG939456,97988,98066;CP007631,97988,98066;CP006910,97988,98066;CP007572,97988,98066;CP007571,97988,98066;CP007570,97988,98066;CP010867,97988,98066;CP011325,97988,98066;CP011326,97988,98066;CP011329,97988,98066;CP010319,97988,98066;CP012419,97988,98066;…
HF952105	Mauve	SHARED	98069	98150	.	.	.	Notes=Lenght81	AE009948,98069,98150;CP000114,98069,98150;CP003810,98069,98150;HF952104,98069,98150;HF952106,98069,98150;HG939456,98069,98150;CP007631,98069,98150;CP006910,98069,98150;CP007572,98069,98150;CP007571,98069,98150;CP007570,98069,98150;CP010867,98069,98150;CP011325,98069,98150;CP011326,98069,98150;CP011329,98069,98150;CP010319,98069,98150;CP012419,98069,98150;CP013202,98069,98150;
HF952105	Mauve	SHARED	98151	98275	.	.	.	Notes=Lenght124	AL732656,98151,98275;AE009948,98151,98275;CP000114,98151,98275;CP003810,98151,98275;HF952104,98151,98275;HF952106,98151,98275;HG939456,98151,98275;CP007631,98151,98275;CP006910,98151,98275;CP007572,98151,98275;CP007571,98151,98275;CP007570,98151,98275;CP010867,98151,98275;CP011325,98151,98275;CP011326,98151,98275;CP011329,98151,98275;CP010319,98151,98275;CP012419,98151,98275;CP013202,98151,98275;
HF952105	Mauve	SHARED	98276	98316	.	.	.	Notes=Lenght40	AE009948,98276,98316;CP000114,98276,98316;CP003810,98276,98316;HF952104,98276,98316;HF952106,98276,98316;HG939456,98276,98316;CP007631,98276,98316;CP006910,98276,98316;CP007572,98276,98316;CP007571,98276,98316;CP007570,98276,98316;CP010867,98276,98316;CP011325,98276,98316;CP011326,98276,98316;CP011329,98276,98316;CP010319,98276,98316;CP012419,98276,98316;CP013202,98276,98316;
HF952105	Mauve	SHARED	109230	109490	.	.	.	Notes=Lenght260	AL732656,109230,109490;AE009948,109230,109490;CP000114,109230,109490;CP003810,109230,109490;CP003919,109230,109490;HF952104,109230,109490;HF952106,109230,109490;CP007482,109230,109490;CP007565,109230,109490;HG939456,109230,109490;CP007631,109230,109490;CP007632,109230,109490;CP007572,109230,109490;CP007571,109230,109490;CP007570,109230,109490;FO393392,109230,109490;CP010867,109230,109490;CP011325…
HF952105	Mauve	SHARED	109739	109762	.	.	.	Notes=Lenght23	AL732656,109739,109762;AE009948,109739,109762;HF952104,109739,109762;HF952106,109739,109762;CP007631,109739,109762;CP007632,109739,109762;CP006910,109739,109762;CP007572,109739,109762;CP007571,109739,109762;CP007570,109739,109762;CP010867,109739,109762;CP011329,109739,109762;CP012419,109739,109762;CP013202,109739,109762;
HF952105	Mauve	SHARED	134801	134864	.	.	.	Notes=Lenght63	AL732656,134801,134864;AE009948,134801,134864;CP000114,134801,134864;CP003810,134801,134864;HF952104,134801,134864;HF952106,134801,134864;HG939456,134801,134864;CP007631,134801,134864;CP007632,134801,134864;CP006910,134801,134864;CP007572,134801,134864;CP007571,134801,134864;CP007570,134801,134864;CP010867,134801,134864;CP011325,134801,134864;CP011326,134801,134864;CP011327,134801,134864;CP011329…
HF952105	Mauve	SHARED	136051	136108	.	.	.	Notes=Lenght57	AL732656,136051,136108;AE009948,136051,136108;CP000114,136051,136108;CP003810,136051,136108;CP003919,136051,136108;HF952104,136051,136108;HF952106,136051,136108;HG939456,136051,136108;CP007631,136051,136108;CP007632,136051,136108;CP006910,136051,136108;CP007572,136051,136108;CP007571,136051,136108;CP007570,136051,136108;CP010867,136051,136108;CP011325,136051,136108;CP011326,136051,136108;CP011327…
HF952105	Mauve	SHARED	144811	144950	.	.	.	Notes=Lenght139	AL732656,144811,144950;AE009948,144811,144950;CP003919,144811,144950;HF952104,144811,144950;HF952106,144811,144950;CP007482,144811,144950;CP007565,144811,144950;HG939456,144811,144950;CP007631,144811,144950;CP007632,144811,144950;CP006910,144811,144950;CP007572,144811,144950;CP007571,144811,144950;CP007570,144811,144950;FO393392,144811,144950;CP010867,144811,144950;CP011328,144811,144950;CP011329…
HF952105	Mauve	SHARED	167454	167556	.	.	.	Notes=Lenght102	AL732656,167454,167556;CP000114,167454,167556;CP003810,167454,167556;CP003919,167454,167556;HF952106,167454,167556;CP007482,167454,167556;CP007565,167454,167556;HG939456,167454,167556;CP007631,167454,167556;CP007632,167454,167556;CP006910,167454,167556;CP007572,167454,167556;CP007571,167454,167556;CP007570,167454,167556;FO393392,167454,167556;CP011325,167454,167556;CP011326,167454,167556;CP011327…
HF952105	Mauve	SHARED	168703	168803	.	.	.	Notes=Lenght100	AL732656,168703,168803;AE009948,168703,168803;CP000114,168703,168803;CP003810,168703,168803;CP003919,168703,168803;HF952106,168703,168803;CP007482,168703,168803;CP007565,168703,168803;HG939456,168703,168803;CP007631,168703,168803;CP007632,168703,168803;CP006910,168703,168803;CP007572,168703,168803;CP007571,168703,168803;CP007570,168703,168803;FO393392,168703,168803;CP010867,168703,168803;CP011325…
HF952105	Mauve	SHARED	168804	170599	.	.	.	Notes=Lenght1795	AL732656,168804,170599;AE009948,168804,170599;CP000114,168804,170599;CP003810,168804,170599;CP003919,168804,170599;HF952106,168804,170599;CP007482,168804,170599;CP007565,168804,170599;HG939456,168804,170599;CP007632,168804,170599;CP006910,168804,170599;CP007572,168804,170599;CP007571,168804,170599;CP007570,168804,170599;FO393392,168804,170599;CP011325,168804,170599;CP011326,168804,170599;CP011327…
HF952105	Mauve	SHARED	171304	172053	.	.	.	Notes=Lenght749	AL732656,171304,172053;CP003810,171304,172053;CP003919,171304,172053;HF952104,171304,172053;HF952106,171304,172053;CP007482,171304,172053;CP007565,171304,172053;HG939456,171304,172053;CP006910,171304,172053;CP007572,171304,172053;CP007571,171304,172053;CP007570,171304,172053;FO393392,171304,172053;CP010867,171304,172053;CP011325,171304,172053;CP011327,171304,172053;CP011328,171304,172053;CP011329…
HF952105	Mauve	SHARED	191288	191298	.	.	.	Notes=Lenght10	AL732656,191288,191298;AE009948,191288,191298;CP000114,191288,191298;CP003810,191288,191298;CP003919,191288,191298;HF952104,191288,191298;HF952106,191288,191298;CP007482,191288,191298;CP007565,191288,191298;CP007631,191288,191298;CP007632,191288,191298;CP006910,191288,191298;CP007572,191288,191298;CP007571,191288,191298;CP007570,191288,191298;FO393392,191288,191298;CP010867,191288,191298;CP011325…
HF952105	Mauve	SHARED	191805	191952	.	.	.	Notes=Lenght147	AL732656,191805,191952;AE009948,191805,191952;CP000114,191805,191952;CP003810,191805,191952;CP003919,191805,191952;HF952104,191805,191952;HF952106,191805,191952;CP007482,191805,191952;CP007565,191805,191952;CP007631,191805,191952;CP007632,191805,191952;CP006910,191805,191952;CP007572,191805,191952;CP007571,191805,191952;CP007570,191805,191952;FO393392,191805,191952;CP010867,191805,191952;CP011325…
HF952105	Mauve	SHARED	194667	195119	.	.	.	Notes=Lenght452	AL732656,194667,195119;AE009948,194667,195119;CP000114,194667,195119;CP003810,194667,195119;CP003919,194667,195119;HF952104,194667,195119;HF952106,194667,195119;CP007482,194667,195119;CP007565,194667,195119;HG939456,194667,195119;CP007631,194667,195119;CP007632,194667,195119;FO393392,194667,195119;CP010867,194667,195119;CP011325,194667,195119;CP011326,194667,195119;CP011327,194667,195119;CP011328…
HF952105	Mauve	SHARED	195669	195686	.	.	.	Notes=Lenght17	AL732656,195669,195686;AE009948,195669,195686;CP000114,195669,195686;CP003810,195669,195686;CP003919,195669,195686;HF952104,195669,195686;HF952106,195669,195686;HG939456,195669,195686;CP007631,195669,195686;CP007632,195669,195686;CP006910,195669,195686;CP007572,195669,195686;CP007571,195669,195686;CP007570,195669,195686;CP010867,195669,195686;CP011325,195669,195686;CP011326,195669,195686;CP011327…
HF952105	Mauve	SHARED	202345	202728	.	.	.	Notes=Lenght383	AL732656,202345,202728;AE009948,202345,202728;CP000114,202345,202728;CP003810,202345,202728;CP003919,202345,202728;HF952104,202345,202728;HF952106,202345,202728;HG939456,202345,202728;CP007631,202345,202728;CP007632,202345,202728;CP006910,202345,202728;CP007572,202345,202728;CP007571,202345,202728;CP007570,202345,202728;CP010867,202345,202728;CP011325,202345,202728;CP011326,202345,202728;CP011327…
HF952105	Mauve	SHARED	203849	203866	.	.	.	Notes=Lenght17	AE009948,203849,203866;CP000114,203849,203866;CP003810,203849,203866;CP003919,203849,203866;HF952104,203849,203866;HF952106,203849,203866;CP007482,203849,203866;CP007565,203849,203866;HG939456,203849,203866;CP007631,203849,203866;CP007632,203849,203866;CP006910,203849,203866;FO393392,203849,203866;CP010867,203849,203866;CP011325,203849,203866;CP011326,203849,203866;CP011327,203849,203866;CP011328…
HF952105	Mauve	SHARED	215053	215789	.	.	.	Notes=Lenght736	AL732656,215053,215789;AE009948,215053,215789;CP000114,215053,215789;CP003810,215053,215789;HF952104,215053,215789;HF952106,215053,215789;CP007482,215053,215789;CP007565,215053,215789;HG939456,215053,215789;CP007631,215053,215789;CP007632,215053,215789;CP006910,215053,215789;CP007572,215053,215789;CP007571,215053,215789;CP007570,215053,215789;FO393392,215053,215789;CP010867,215053,215789;CP011325…
HF952105	Mauve	SHARED	232327	232344	.	.	.	Notes=Lenght17	CP003919,232327,232344;HF952106,232327,232344;CP007482,232327,232344;CP007565,232327,232344;HG939456,232327,232344;CP007632,232327,232344;CP006910,232327,232344;FO393392,232327,232344;CP011328,232327,232344;CP010319,232327,232344;CP013202,232327,232344;
HF952105	Mauve	SHARED	232345	232433	.	.	.	Notes=Lenght88	CP003919,232345,232433;HF952106,232345,232433;CP007482,232345,232433;CP007565,232345,232433;HG939456,232345,232433;CP007632,232345,232433;CP006910,232345,232433;FO393392,232345,232433;CP011328,232345,232433;CP010319,232345,232433;CP013202,232345,232433;
HF952105	Mauve	SHARED	232449	232838	.	.	.	Notes=Lenght389	HF952106,232449,232838;CP013202,232449,232838;
HF952105	Mauve	SHARED	240538	240603	.	.	.	Notes=Lenght65	AL732656,240538,240603;AE009948,240538,240603;CP000114,240538,240603;CP003810,240538,240603;HF952104,240538,240603;HF952106,240538,240603;CP007482,240538,240603;CP007565,240538,240603;HG939456,240538,240603;CP007631,240538,240603;CP007632,240538,240603;CP006910,240538,240603;CP007572,240538,240603;CP007571,240538,240603;CP007570,240538,240603;FO393392,240538,240603;CP010867,240538,240603;CP011325…
HF952105	Mauve	SHARED	241171	241469	.	.	.	Notes=Lenght298	AL732656,241171,241469;AE009948,241171,241469;CP000114,241171,241469;CP003810,241171,241469;CP003919,241171,241469;HF952104,241171,241469;HF952106,241171,241469;HG939456,241171,241469;CP007631,241171,241469;CP007632,241171,241469;CP006910,241171,241469;CP007572,241171,241469;CP007571,241171,241469;CP007570,241171,241469;CP010867,241171,241469;CP011325,241171,241469;CP011326,241171,241469;CP011327…
HF952105	Mauve	SHARED	246801	247163	.	.	.	Notes=Lenght362	AL732656,246801,247163;AE009948,246801,247163;CP000114,246801,247163;CP003810,246801,247163;CP003919,246801,247163;HF952104,246801,247163;HF952106,246801,247163;CP007482,246801,247163;CP007565,246801,247163;HG939456,246801,247163;CP007631,246801,247163;CP007632,246801,247163;CP006910,246801,247163;CP007572,246801,247163;CP007571,246801,247163;CP007570,246801,247163;FO393392,246801,247163;CP010867…
HF952105	Mauve	SHARED	247164	247505	.	.	.	Notes=Lenght341	AL732656,247164,247505;AE009948,247164,247505;CP000114,247164,247505;CP003810,247164,247505;CP003919,247164,247505;HF952104,247164,247505;HF952106,247164,247505;HG939456,247164,247505;CP007631,247164,247505;CP007632,247164,247505;CP006910,247164,247505;CP007572,247164,247505;CP007571,247164,247505;CP007570,247164,247505;CP010867,247164,247505;CP011325,247164,247505;CP011326,247164,247505;CP011327…
HF952105	Mauve	SHARED	247625	247909	.	.	.	Notes=Lenght284	AL732656,247625,247909;AE009948,247625,247909;CP000114,247625,247909;CP003810,247625,247909;CP003919,247625,247909;HF952104,247625,247909;HF952106,247625,247909;HG939456,247625,247909;CP007631,247625,247909;CP007632,247625,247909;CP006910,247625,247909;CP007572,247625,247909;CP007571,247625,247909;CP007570,247625,247909;CP010867,247625,247909;CP011325,247625,247909;CP011326,247625,247909;CP011327…
HF952105	Mauve	SHARED	247910	248655	.	.	.	Notes=Lenght745	AL732656,247910,248655;AE009948,247910,248655;CP000114,247910,248655;CP003810,247910,248655;CP003919,247910,248655;HF952104,247910,248655;HF952106,247910,248655;HG939456,247910,248655;CP007631,247910,248655;CP007632,247910,248655;CP006910,247910,248655;CP007572,247910,248655;CP007571,247910,248655;CP007570,247910,248655;CP010867,247910,248655;CP011325,247910,248655;CP011326,247910,248655;CP011327…
HF952105	Mauve	SHARED	248656	248708	.	.	.	Notes=Lenght52	AE009948,248656,248708;CP000114,248656,248708;CP003810,248656,248708;CP003919,248656,248708;HF952104,248656,248708;HF952106,248656,248708;HG939456,248656,248708;CP007631,248656,248708;CP007632,248656,248708;CP006910,248656,248708;CP007572,248656,248708;CP007571,248656,248708;CP007570,248656,248708;CP010867,248656,248708;CP011325,248656,248708;CP011326,248656,248708;CP011327,248656,248708;CP011329…
HF952105	Mauve	SHARED	248709	249105	.	.	.	Notes=Lenght396	AE009948,248709,249105;CP000114,248709,249105;CP003810,248709,249105;CP003919,248709,249105;HF952104,248709,249105;HF952106,248709,249105;HG939456,248709,249105;CP007631,248709,249105;CP006910,248709,249105;CP007572,248709,249105;CP007571,248709,249105;CP007570,248709,249105;CP010867,248709,249105;CP011325,248709,249105;CP011326,248709,249105;CP011327,248709,249105;CP011329,248709,249105;CP010319…
HF952105	Mauve	SHARED	251853	252870	.	.	.	Notes=Lenght1017	AE009948,251853,252870;CP000114,251853,252870;CP003810,251853,252870;HF952104,251853,252870;HF952106,251853,252870;CP007631,251853,252870;CP010867,251853,252870;CP011325,251853,252870;CP011326,251853,252870;CP011327,251853,252870;CP011329,251853,252870;CP010319,251853,252870;CP012419,251853,252870;CP013202,251853,252870;
HF952105	Mauve	SHARED	252871	253032	.	.	.	Notes=Lenght161	AE009948,252871,253032;CP000114,252871,253032;CP003810,252871,253032;CP003919,252871,253032;HF952104,252871,253032;HF952106,252871,253032;CP007631,252871,253032;CP010867,252871,253032;CP011325,252871,253032;CP011326,252871,253032;CP011327,252871,253032;CP011329,252871,253032;CP010319,252871,253032;CP012419,252871,253032;CP013202,252871,253032;
HF952105	Mauve	SHARED	253033	254341	.	.	.	Notes=Lenght1308	AE009948,253033,254341;CP000114,253033,254341;CP003810,253033,254341;CP003919,253033,254341;HF952104,253033,254341;HF952106,253033,254341;HG939456,253033,254341;CP007631,253033,254341;CP010867,253033,254341;CP011325,253033,254341;CP011326,253033,254341;CP011327,253033,254341;CP011329,253033,254341;CP010319,253033,254341;CP012419,253033,254341;CP013202,253033,254341;
HF952105	Mauve	SHARED	254342	254501	.	.	.	Notes=Lenght159	AE009948,254342,254501;CP000114,254342,254501;CP003810,254342,254501;CP003919,254342,254501;HF952104,254342,254501;HF952106,254342,254501;CP007482,254342,254501;CP007565,254342,254501;HG939456,254342,254501;CP007631,254342,254501;FO393392,254342,254501;CP010867,254342,254501;CP011325,254342,254501;CP011326,254342,254501;CP011327,254342,254501;CP011328,254342,254501;CP011329,254342,254501;CP010319…
HF952105	Mauve	SHARED	254510	254554	.	.	.	Notes=Lenght44	AE009948,254510,254554;CP000114,254510,254554;CP003810,254510,254554;CP003919,254510,254554;HF952104,254510,254554;HF952106,254510,254554;CP007482,254510,254554;CP007565,254510,254554;HG939456,254510,254554;CP007631,254510,254554;FO393392,254510,254554;CP010867,254510,254554;CP011325,254510,254554;CP011326,254510,254554;CP011327,254510,254554;CP011328,254510,254554;CP011329,254510,254554;CP010319…
HF952105	Mauve	SHARED	254555	254576	.	.	.	Notes=Lenght21	AE009948,254555,254576;CP000114,254555,254576;CP003810,254555,254576;CP003919,254555,254576;HF952104,254555,254576;HF952106,254555,254576;CP007482,254555,254576;CP007565,254555,254576;HG939456,254555,254576;CP007631,254555,254576;CP007632,254555,254576;FO393392,254555,254576;CP010867,254555,254576;CP011325,254555,254576;CP011326,254555,254576;CP011327,254555,254576;CP011328,254555,254576;CP011329…
HF952105	Mauve	SHARED	254577	254613	.	.	.	Notes=Lenght36	AL732656,254577,254613;AE009948,254577,254613;CP000114,254577,254613;CP003810,254577,254613;CP003919,254577,254613;HF952104,254577,254613;HF952106,254577,254613;CP007482,254577,254613;CP007565,254577,254613;HG939456,254577,254613;CP007631,254577,254613;CP007632,254577,254613;CP007572,254577,254613;CP007571,254577,254613;CP007570,254577,254613;FO393392,254577,254613;CP010867,254577,254613;CP011325…
HF952105	Mauve	SHARED	257072	258994	.	.	.	Notes=Lenght1922	AL732656,257072,258994;AE009948,257072,258994;CP000114,257072,258994;CP003810,257072,258994;HF952104,257072,258994;HF952106,257072,258994;HG939456,257072,258994;CP007631,257072,258994;CP007632,257072,258994;CP006910,257072,258994;CP007572,257072,258994;CP007571,257072,258994;CP007570,257072,258994;CP010867,257072,258994;CP011325,257072,258994;CP011326,257072,258994;CP011327,257072,258994;CP011329…
HF952105	Mauve	SHARED	260651	260674	.	.	.	Notes=Lenght23	AL732656,260651,260674;AE009948,260651,260674;CP000114,260651,260674;CP003810,260651,260674;HF952104,260651,260674;HF952106,260651,260674;CP007482,260651,260674;CP007565,260651,260674;HG939456,260651,260674;CP007631,260651,260674;CP007632,260651,260674;CP006910,260651,260674;CP007572,260651,260674;CP007571,260651,260674;CP007570,260651,260674;FO393392,260651,260674;CP010867,260651,260674;CP011325…
HF952105	Mauve	SHARED	271500	272072	.	.	.	Notes=Lenght572	AL732656,271500,272072;AE009948,271500,272072;CP000114,271500,272072;CP003810,271500,272072;HF952104,271500,272072;HF952106,271500,272072;HG939456,271500,272072;CP007631,271500,272072;CP007632,271500,272072;CP006910,271500,272072;CP007572,271500,272072;CP007571,271500,272072;CP007570,271500,272072;CP010867,271500,272072;CP011325,271500,272072;CP011326,271500,272072;CP011327,271500,272072;CP011329…
HF952105	Mauve	SHARED	275375	275742	.	.	.	Notes=Lenght367	AL732656,275375,275742;AE009948,275375,275742;CP000114,275375,275742;CP003810,275375,275742;HF952104,275375,275742;HF952106,275375,275742;CP007482,275375,275742;CP007565,275375,275742;HG939456,275375,275742;CP007631,275375,275742;CP007632,275375,275742;CP006910,275375,275742;CP007572,275375,275742;CP007571,275375,275742;CP007570,275375,275742;FO393392,275375,275742;CP010867,275375,275742;CP011325…
HF952105	Mauve	SHARED	275743	275898	.	.	.	Notes=Lenght155	AL732656,275743,275898;AE009948,275743,275898;CP000114,275743,275898;CP003810,275743,275898;HF952104,275743,275898;HF952106,275743,275898;HG939456,275743,275898;CP007631,275743,275898;CP007632,275743,275898;CP006910,275743,275898;CP007572,275743,275898;CP007571,275743,275898;CP007570,275743,275898;CP010867,275743,275898;CP011325,275743,275898;CP011326,275743,275898;CP011327,275743,275898;CP011329…
HF952105	Mauve	SHARED	281619	282726	.	.	.	Notes=Lenght1107	AL732656,281619,282726;AE009948,281619,282726;CP000114,281619,282726;CP003810,281619,282726;CP003919,281619,282726;HF952104,281619,282726;HF952106,281619,282726;HG939456,281619,282726;CP007631,281619,282726;CP007632,281619,282726;CP006910,281619,282726;CP007572,281619,282726;CP007571,281619,282726;CP007570,281619,282726;CP010867,281619,282726;CP011325,281619,282726;CP011326,281619,282726;CP011327…
HF952105	Mauve	SHARED	298745	298835	.	.	.	Notes=Lenght90	AL732656,298745,298835;AE009948,298745,298835;CP000114,298745,298835;CP003810,298745,298835;HF952104,298745,298835;HF952106,298745,298835;CP007482,298745,298835;CP007565,298745,298835;HG939456,298745,298835;CP007631,298745,298835;CP007632,298745,298835;CP006910,298745,298835;CP007572,298745,298835;CP007571,298745,298835;CP007570,298745,298835;FO393392,298745,298835;CP010867,298745,298835;CP011325…
HF952105	Mauve	SHARED	310347	311700	.	.	.	Notes=Lenght1353	AL732656,310347,311700;AE009948,310347,311700;CP000114,310347,311700;CP003810,310347,311700;CP003919,310347,311700;HF952104,310347,311700;HF952106,310347,311700;CP007482,310347,311700;CP007565,310347,311700;HG939456,310347,311700;CP007631,310347,311700;CP006910,310347,311700;CP007572,310347,311700;CP007571,310347,311700;CP007570,310347,311700;FO393392,310347,311700;CP010867,310347,311700;CP011325…
HF952105	Mauve	SHARED	311771	311927	.	.	.	Notes=Lenght156	AL732656,311771,311927;AE009948,311771,311927;CP000114,311771,311927;CP003810,311771,311927;CP003919,311771,311927;HF952104,311771,311927;HF952106,311771,311927;CP007482,311771,311927;CP007565,311771,311927;HG939456,311771,311927;CP007631,311771,311927;CP006910,311771,311927;CP007572,311771,311927;CP007571,311771,311927;CP007570,311771,311927;FO393392,311771,311927;CP010867,311771,311927;CP011325…
HF952105	Mauve	SHARED	313386	313397	.	.	.	Notes=Lenght11	AL732656,313386,313397;AE009948,313386,313397;CP000114,313386,313397;CP003810,313386,313397;HF952104,313386,313397;HF952106,313386,313397;CP007482,313386,313397;CP007565,313386,313397;HG939456,313386,313397;CP007631,313386,313397;CP007632,313386,313397;CP006910,313386,313397;CP007572,313386,313397;CP007571,313386,313397;CP007570,313386,313397;FO393392,313386,313397;CP010867,313386,313397;CP011325…
HF952105	Mauve	SHARED	331911	337488	.	.	.	Notes=Lenght5577	AL732656,331911,337488;AE009948,331911,337488;CP000114,331911,337488;CP003810,331911,337488;HF952104,331911,337488;HF952106,331911,337488;HG939456,331911,337488;CP007631,331911,337488;CP007632,331911,337488;CP006910,331911,337488;CP007572,331911,337488;CP007571,331911,337488;CP007570,331911,337488;CP010867,331911,337488;CP011325,331911,337488;CP011326,331911,337488;CP011327,331911,337488;CP011329…
HF952105	Mauve	SHARED	343223	343258	.	.	.	Notes=Lenght35	AL732656,343223,343258;AE009948,343223,343258;CP000114,343223,343258;CP003810,343223,343258;CP003919,343223,343258;HF952104,343223,343258;HF952106,343223,343258;CP007482,343223,343258;CP007565,343223,343258;HG939456,343223,343258;CP007631,343223,343258;CP007632,343223,343258;CP006910,343223,343258;CP007572,343223,343258;CP007571,343223,343258;CP007570,343223,343258;FO393392,343223,343258;CP010867…
HF952105	Mauve	SHARED	343259	343309	.	.	.	Notes=Lenght50	AL732656,343259,343309;AE009948,343259,343309;CP000114,343259,343309;CP003810,343259,343309;CP003919,343259,343309;HF952104,343259,343309;HF952106,343259,343309;CP007482,343259,343309;CP007565,343259,343309;HG939456,343259,343309;CP007631,343259,343309;CP007632,343259,343309;CP006910,343259,343309;CP007572,343259,343309;CP007571,343259,343309;CP007570,343259,343309;FO393392,343259,343309;CP010867…
HF952105	Mauve	SHARED	343310	343367	.	.	.	Notes=Lenght57	AL732656,343310,343367;AE009948,343310,343367;CP003810,343310,343367;CP003919,343310,343367;HF952104,343310,343367;HF952106,343310,343367;CP007482,343310,343367;CP007565,343310,343367;HG939456,343310,343367;CP007631,343310,343367;CP007632,343310,343367;CP006910,343310,343367;CP007572,343310,343367;CP007571,343310,343367;CP007570,343310,343367;FO393392,343310,343367;CP010867,343310,343367;CP011326…
HF952105	Mauve	SHARED	343368	343747	.	.	.	Notes=Lenght379	AL732656,343368,343747;AE009948,343368,343747;CP003810,343368,343747;CP003919,343368,343747;HF952104,343368,343747;HF952106,343368,343747;CP007482,343368,343747;CP007565,343368,343747;HG939456,343368,343747;CP007631,343368,343747;CP007632,343368,343747;CP006910,343368,343747;CP007572,343368,343747;CP007571,343368,343747;CP007570,343368,343747;FO393392,343368,343747;CP010867,343368,343747;CP011328…
HF952105	Mauve	SHARED	343748	343841	.	.	.	Notes=Lenght93	AL732656,343748,343841;AE009948,343748,343841;CP000114,343748,343841;CP003810,343748,343841;CP003919,343748,343841;HF952104,343748,343841;HF952106,343748,343841;CP007482,343748,343841;CP007565,343748,343841;HG939456,343748,343841;CP007631,343748,343841;CP007632,343748,343841;CP006910,343748,343841;CP007572,343748,343841;CP007571,343748,343841;CP007570,343748,343841;FO393392,343748,343841;CP010867…
HF952105	Mauve	SHARED	343842	343957	.	.	.	Notes=Lenght115	AL732656,343842,343957;AE009948,343842,343957;CP000114,343842,343957;CP003810,343842,343957;CP003919,343842,343957;HF952104,343842,343957;HF952106,343842,343957;CP007482,343842,343957;CP007565,343842,343957;HG939456,343842,343957;CP007631,343842,343957;CP007632,343842,343957;CP006910,343842,343957;CP007572,343842,343957;CP007571,343842,343957;CP007570,343842,343957;FO393392,343842,343957;CP010867…
HF952105	Mauve	SHARED	344008	344039	.	.	.	Notes=Lenght31	AL732656,344008,344039;AE009948,344008,344039;CP000114,344008,344039;CP003810,344008,344039;CP003919,344008,344039;HF952104,344008,344039;HF952106,344008,344039;CP007482,344008,344039;HG939456,344008,344039;CP007631,344008,344039;CP007632,344008,344039;CP006910,344008,344039;CP007572,344008,344039;CP007571,344008,344039;CP007570,344008,344039;FO393392,344008,344039;CP010867,344008,344039;CP011325…
HF952105	Mauve	SHARED	344160	344361	.	.	.	Notes=Lenght201	AL732656,344160,344361;AE009948,344160,344361;CP000114,344160,344361;CP003810,344160,344361;CP003919,344160,344361;HF952104,344160,344361;HF952106,344160,344361;CP007482,344160,344361;CP007565,344160,344361;HG939456,344160,344361;CP007631,344160,344361;CP007632,344160,344361;CP006910,344160,344361;CP007572,344160,344361;CP007571,344160,344361;CP007570,344160,344361;FO393392,344160,344361;CP010867…
HF952105	Mauve	SHARED	344362	344390	.	.	.	Notes=Lenght28	AE009948,344362,344390;CP000114,344362,344390;CP003810,344362,344390;CP003919,344362,344390;HF952104,344362,344390;HF952106,344362,344390;CP007482,344362,344390;CP007565,344362,344390;HG939456,344362,344390;CP007631,344362,344390;CP007632,344362,344390;CP006910,344362,344390;FO393392,344362,344390;CP010867,344362,344390;CP011325,344362,344390;CP011326,344362,344390;CP011328,344362,344390;CP011329…
HF952105	Mauve	SHARED	344492	344557	.	.	.	Notes=Lenght65	AL732656,344492,344557;AE009948,344492,344557;CP000114,344492,344557;CP003810,344492,344557;CP003919,344492,344557;HF952104,344492,344557;HF952106,344492,344557;CP007482,344492,344557;CP007565,344492,344557;HG939456,344492,344557;CP007631,344492,344557;CP007632,344492,344557;CP006910,344492,344557;CP007572,344492,344557;CP007571,344492,344557;CP007570,344492,344557;FO393392,344492,344557;CP010867…
HF952105	Mauve	SHARED	344558	344759	.	.	.	Notes=Lenght201	AL732656,344558,344759;AE009948,344558,344759;CP003810,344558,344759;CP003919,344558,344759;HF952104,344558,344759;HF952106,344558,344759;CP007482,344558,344759;CP007565,344558,344759;HG939456,344558,344759;CP007631,344558,344759;CP007632,344558,344759;CP006910,344558,344759;CP007572,344558,344759;CP007571,344558,344759;CP007570,344558,344759;FO393392,344558,344759;CP010867,344558,344759;CP011325…
HF952105	Mauve	SHARED	345010	345255	.	.	.	Notes=Lenght245	AL732656,345010,345255;AE009948,345010,345255;CP000114,345010,345255;CP003810,345010,345255;CP003919,345010,345255;HF952104,345010,345255;HF952106,345010,345255;CP007482,345010,345255;CP007565,345010,345255;HG939456,345010,345255;CP007631,345010,345255;CP007632,345010,345255;CP006910,345010,345255;CP007572,345010,345255;CP007571,345010,345255;CP007570,345010,345255;FO393392,345010,345255;CP010867…
HF952105	Mauve	SHARED	345260	345305	.	.	.	Notes=Lenght45	AE009948,345260,345305;CP003919,345260,345305;HF952104,345260,345305;HF952106,345260,345305;CP007482,345260,345305;CP007565,345260,345305;HG939456,345260,345305;CP007631,345260,345305;CP007632,345260,345305;CP006910,345260,345305;FO393392,345260,345305;CP010867,345260,345305;CP011325,345260,345305;CP011326,345260,345305;CP011328,345260,345305;CP011329,345260,345305;CP010319,345260,345305;CP013202…
HF952105	Mauve	SHARED	345306	345326	.	.	.	Notes=Lenght20	AL732656,345306,345326;AE009948,345306,345326;CP000114,345306,345326;CP003919,345306,345326;HF952104,345306,345326;HF952106,345306,345326;CP007482,345306,345326;CP007565,345306,345326;HG939456,345306,345326;CP007631,345306,345326;CP007632,345306,345326;CP006910,345306,345326;CP007572,345306,345326;CP007571,345306,345326;CP007570,345306,345326;FO393392,345306,345326;CP010867,345306,345326;CP011325…
HF952105	Mauve	SHARED	345327	345426	.	.	.	Notes=Lenght99	AE009948,345327,345426;CP003919,345327,345426;HF952104,345327,345426;HF952106,345327,345426;CP007482,345327,345426;CP007565,345327,345426;HG939456,345327,345426;CP007631,345327,345426;CP007632,345327,345426;CP006910,345327,345426;FO393392,345327,345426;CP010867,345327,345426;CP011328,345327,345426;CP011329,345327,345426;CP010319,345327,345426;CP012419,345327,345426;CP013202,345327,345426;
HF952105	Mauve	SHARED	345427	345488	.	.	.	Notes=Lenght61	AL732656,345427,345488;AE009948,345427,345488;CP000114,345427,345488;CP003919,345427,345488;HF952104,345427,345488;HF952106,345427,345488;CP007482,345427,345488;CP007565,345427,345488;HG939456,345427,345488;CP007631,345427,345488;CP007632,345427,345488;CP006910,345427,345488;CP007572,345427,345488;CP007571,345427,345488;CP007570,345427,345488;FO393392,345427,345488;CP010867,345427,345488;CP011325…
HF952105	Mauve	SHARED	345860	346008	.	.	.	Notes=Lenght148	AL732656,345860,346008;AE009948,345860,346008;CP000114,345860,346008;CP003810,345860,346008;CP003919,345860,346008;HF952104,345860,346008;HF952106,345860,346008;CP007482,345860,346008;CP007565,345860,346008;HG939456,345860,346008;CP007631,345860,346008;CP007632,345860,346008;CP006910,345860,346008;CP007572,345860,346008;CP007571,345860,346008;CP007570,345860,346008;FO393392,345860,346008;CP010867…
HF952105	Mauve	SHARED	346259	346278	.	.	.	Notes=Lenght19	AL732656,346259,346278;AE009948,346259,346278;CP000114,346259,346278;CP003810,346259,346278;CP003919,346259,346278;HF952104,346259,346278;HF952106,346259,346278;CP007482,346259,346278;HG939456,346259,346278;CP007631,346259,346278;CP007632,346259,346278;CP006910,346259,346278;CP007572,346259,346278;CP007571,346259,346278;CP007570,346259,346278;FO393392,346259,346278;CP010867,346259,346278;CP011325…
HF952105	Mauve	SHARED	346660	346747	.	.	.	Notes=Lenght87	AL732656,346660,346747;AE009948,346660,346747;CP000114,346660,346747;CP003919,346660,346747;HF952104,346660,346747;HF952106,346660,346747;CP007482,346660,346747;CP007565,346660,346747;HG939456,346660,346747;CP007631,346660,346747;CP007632,346660,346747;CP006910,346660,346747;CP007572,346660,346747;CP007571,346660,346747;CP007570,346660,346747;FO393392,346660,346747;CP010867,346660,346747;CP011325…
HF952105	Mauve	SHARED	346760	346859	.	.	.	Notes=Lenght99	AL732656,346760,346859;AE009948,346760,346859;CP000114,346760,346859;CP003919,346760,346859;HF952104,346760,346859;HF952106,346760,346859;CP007482,346760,346859;CP007565,346760,346859;HG939456,346760,346859;CP007631,346760,346859;CP007632,346760,346859;CP006910,346760,346859;CP007572,346760,346859;CP007571,346760,346859;CP007570,346760,346859;FO393392,346760,346859;CP010867,346760,346859;CP011325…
HF952105	Mauve	SHARED	346860	347009	.	.	.	Notes=Lenght149	AL732656,346860,347009;AE009948,346860,347009;CP000114,346860,347009;CP003919,346860,347009;HF952104,346860,347009;HF952106,346860,347009;CP007482,346860,347009;CP007565,346860,347009;HG939456,346860,347009;CP007631,346860,347009;CP007632,346860,347009;CP006910,346860,347009;CP007572,346860,347009;CP007571,346860,347009;CP007570,346860,347009;FO393392,346860,347009;CP010867,346860,347009;CP011327…
HF952105	Mauve	SHARED	347010	347044	.	.	.	Notes=Lenght34	AE009948,347010,347044;CP000114,347010,347044;CP003919,347010,347044;HF952104,347010,347044;HF952106,347010,347044;CP007482,347010,347044;CP007565,347010,347044;HG939456,347010,347044;CP007631,347010,347044;CP007632,347010,347044;CP006910,347010,347044;FO393392,347010,347044;CP010867,347010,347044;CP011327,347010,347044;CP011328,347010,347044;CP011329,347010,347044;CP010319,347010,347044;CP013202…
HF952105	Mauve	SHARED	347059	347263	.	.	.	Notes=Lenght204	AE009948,347059,347263;CP000114,347059,347263;CP003919,347059,347263;HF952104,347059,347263;HF952106,347059,347263;CP007482,347059,347263;CP007565,347059,347263;HG939456,347059,347263;CP007631,347059,347263;CP007632,347059,347263;CP006910,347059,347263;FO393392,347059,347263;CP010867,347059,347263;CP011326,347059,347263;CP011327,347059,347263;CP011328,347059,347263;CP011329,347059,347263;CP010319…
HF952105	Mauve	SHARED	360422	361492	.	.	.	Notes=Lenght1070	AL732656,360422,361492;AE009948,360422,361492;CP000114,360422,361492;CP003810,360422,361492;CP003919,360422,361492;HF952104,360422,361492;HF952106,360422,361492;CP007482,360422,361492;CP007565,360422,361492;HG939456,360422,361492;CP007631,360422,361492;CP007632,360422,361492;CP006910,360422,361492;CP007571,360422,361492;CP007570,360422,361492;FO393392,360422,361492;CP010867,360422,361492;CP011325…
HF952105	Mauve	SHARED	363698	363722	.	.	.	Notes=Lenght24	AL732656,363698,363722;AE009948,363698,363722;CP000114,363698,363722;CP003810,363698,363722;CP003919,363698,363722;HF952104,363698,363722;HF952106,363698,363722;HG939456,363698,363722;CP007631,363698,363722;CP007632,363698,363722;CP006910,363698,363722;CP007572,363698,363722;CP007571,363698,363722;CP007570,363698,363722;CP010867,363698,363722;CP011325,363698,363722;CP011326,363698,363722;CP011327…
HF952105	Mauve	SHARED	366999	367010	.	.	.	Notes=Lenght11	AL732656,366999,367010;AE009948,366999,367010;CP000114,366999,367010;CP003810,366999,367010;CP003919,366999,367010;HF952104,366999,367010;HF952106,366999,367010;CP007482,366999,367010;CP007565,366999,367010;HG939456,366999,367010;CP007631,366999,367010;CP007632,366999,367010;CP006910,366999,367010;CP007572,366999,367010;CP007571,366999,367010;CP007570,366999,367010;FO393392,366999,367010;CP010867…
HF952105	Mauve	SHARED	390037	390492	.	.	.	Notes=Lenght455	AL732656,390037,390492;AE009948,390037,390492;CP000114,390037,390492;CP003810,390037,390492;HF952104,390037,390492;HF952106,390037,390492;CP007482,390037,390492;CP007565,390037,390492;HG939456,390037,390492;CP007631,390037,390492;CP007632,390037,390492;CP006910,390037,390492;CP007572,390037,390492;CP007571,390037,390492;CP007570,390037,390492;FO393392,390037,390492;CP010867,390037,390492;CP011325…
HF952105	Mauve	SHARED	395235	395684	.	.	.	Notes=Lenght449	AL732656,395235,395684;AE009948,395235,395684;CP000114,395235,395684;CP003810,395235,395684;CP003919,395235,395684;HF952104,395235,395684;HF952106,395235,395684;CP007482,395235,395684;CP007565,395235,395684;HG939456,395235,395684;CP007631,395235,395684;CP006910,395235,395684;CP007572,395235,395684;CP007571,395235,395684;CP007570,395235,395684;FO393392,395235,395684;CP010867,395235,395684;CP011325…
HF952105	Mauve	SHARED	396434	398011	.	.	.	Notes=Lenght1577	AL732656,396434,398011;AE009948,396434,398011;CP000114,396434,398011;CP003810,396434,398011;HF952104,396434,398011;HF952106,396434,398011;CP007482,396434,398011;CP007565,396434,398011;HG939456,396434,398011;CP007631,396434,398011;CP007632,396434,398011;CP006910,396434,398011;CP007572,396434,398011;CP007571,396434,398011;CP007570,396434,398011;FO393392,396434,398011;CP010867,396434,398011;CP011325…
HF952105	Mauve	SHARED	401228	401253	.	.	.	Notes=Lenght25	AL732656,401228,401253;AE009948,401228,401253;CP000114,401228,401253;CP003810,401228,401253;HF952104,401228,401253;HF952106,401228,401253;CP007482,401228,401253;CP007565,401228,401253;HG939456,401228,401253;CP007631,401228,401253;CP007632,401228,401253;CP006910,401228,401253;CP007572,401228,401253;CP007571,401228,401253;CP007570,401228,401253;FO393392,401228,401253;CP010867,401228,401253;CP011325…
HF952105	Mauve	SHARED	404271	404320	.	.	.	Notes=Lenght49	AL732656,404271,404320;AE009948,404271,404320;CP000114,404271,404320;CP003810,404271,404320;HF952104,404271,404320;HF952106,404271,404320;CP007482,404271,404320;CP007565,404271,404320;HG939456,404271,404320;CP007631,404271,404320;CP007632,404271,404320;CP006910,404271,404320;CP007572,404271,404320;CP007571,404271,404320;CP007570,404271,404320;FO393392,404271,404320;CP010867,404271,404320;CP011325…
HF952105	Mauve	SHARED	406346	406444	.	.	.	Notes=Lenght98	AL732656,406346,406444;AE009948,406346,406444;CP000114,406346,406444;CP003810,406346,406444;CP003919,406346,406444;HF952104,406346,406444;HF952106,406346,406444;CP007482,406346,406444;CP007565,406346,406444;CP007631,406346,406444;CP007632,406346,406444;CP006910,406346,406444;CP007572,406346,406444;CP007571,406346,406444;CP007570,406346,406444;FO393392,406346,406444;CP010867,406346,406444;CP011325…
HF952105	Mauve	SHARED	411217	411308	.	.	.	Notes=Lenght91	AL732656,411217,411308;AE009948,411217,411308;CP000114,411217,411308;CP003810,411217,411308;CP003919,411217,411308;HF952104,411217,411308;HF952106,411217,411308;HG939456,411217,411308;CP007631,411217,411308;CP007632,411217,411308;CP006910,411217,411308;CP007572,411217,411308;CP007571,411217,411308;CP007570,411217,411308;CP010867,411217,411308;CP011325,411217,411308;CP011326,411217,411308;CP011327…
HF952105	Mauve	SHARED	413910	413978	.	.	.	Notes=Lenght68	AL732656,413910,413978;AE009948,413910,413978;CP000114,413910,413978;CP003810,413910,413978;HF952104,413910,413978;HF952106,413910,413978;CP007482,413910,413978;CP007565,413910,413978;HG939456,413910,413978;CP007631,413910,413978;CP007632,413910,413978;CP006910,413910,413978;CP007572,413910,413978;CP007571,413910,413978;CP007570,413910,413978;FO393392,413910,413978;CP010867,413910,413978;CP011325…
HF952105	Mauve	SHARED	414142	416592	.	.	.	Notes=Lenght2450	AE009948,414142,416592;CP000114,414142,416592;CP003810,414142,416592;CP003919,414142,416592;HF952104,414142,416592;HF952106,414142,416592;CP007482,414142,416592;CP007565,414142,416592;CP007631,414142,416592;FO393392,414142,416592;CP010867,414142,416592;CP011325,414142,416592;CP011326,414142,416592;CP011327,414142,416592;CP011328,414142,416592;CP011329,414142,416592;CP010319,414142,416592;CP012419…
HF952105	Mauve	SHARED	416593	416752	.	.	.	Notes=Lenght159	AE009948,416593,416752;CP000114,416593,416752;CP003810,416593,416752;CP003919,416593,416752;HF952104,416593,416752;HF952106,416593,416752;CP007482,416593,416752;CP007565,416593,416752;CP007631,416593,416752;CP006910,416593,416752;FO393392,416593,416752;CP010867,416593,416752;CP011325,416593,416752;CP011326,416593,416752;CP011327,416593,416752;CP011328,416593,416752;CP011329,416593,416752;CP010319…
HF952105	Mauve	SHARED	420193	420416	.	.	.	Notes=Lenght223	AL732656,420193,420416;AE009948,420193,420416;CP000114,420193,420416;CP003810,420193,420416;CP003919,420193,420416;HF952104,420193,420416;HF952106,420193,420416;CP007482,420193,420416;CP007565,420193,420416;CP007631,420193,420416;CP007632,420193,420416;CP006910,420193,420416;CP007572,420193,420416;CP007571,420193,420416;CP007570,420193,420416;FO393392,420193,420416;CP010867,420193,420416;CP011325…
HF952105	Mauve	SHARED	420611	420865	.	.	.	Notes=Lenght254	AL732656,420611,420865;AE009948,420611,420865;CP000114,420611,420865;CP003810,420611,420865;CP003919,420611,420865;HF952104,420611,420865;HF952106,420611,420865;CP007482,420611,420865;CP007565,420611,420865;CP007631,420611,420865;CP007632,420611,420865;CP006910,420611,420865;CP007572,420611,420865;CP007571,420611,420865;CP007570,420611,420865;FO393392,420611,420865;CP010867,420611,420865;CP011325…
HF952105	Mauve	SHARED	422355	422453	.	.	.	Notes=Lenght98	AL732656,422355,422453;AE009948,422355,422453;CP000114,422355,422453;CP003810,422355,422453;CP003919,422355,422453;HF952104,422355,422453;HF952106,422355,422453;CP007482,422355,422453;CP007565,422355,422453;HG939456,422355,422453;CP007631,422355,422453;CP006910,422355,422453;CP007572,422355,422453;CP007571,422355,422453;CP007570,422355,422453;FO393392,422355,422453;CP010867,422355,422453;CP011325…
HF952105	Mauve	SHARED	426593	426604	.	.	.	Notes=Lenght11	AL732656,426593,426604;AE009948,426593,426604;CP000114,426593,426604;CP003810,426593,426604;CP003919,426593,426604;HF952104,426593,426604;CP007482,426593,426604;CP007565,426593,426604;HG939456,426593,426604;CP007631,426593,426604;CP007632,426593,426604;CP006910,426593,426604;CP007572,426593,426604;CP007571,426593,426604;CP007570,426593,426604;FO393392,426593,426604;CP010867,426593,426604;CP011325…
HF952105	Mauve	SHARED	432264	432285	.	.	.	Notes=Lenght21	AL732656,432264,432285;AE009948,432264,432285;CP000114,432264,432285;CP003810,432264,432285;CP003919,432264,432285;HF952104,432264,432285;HF952106,432264,432285;CP007482,432264,432285;HG939456,432264,432285;CP007631,432264,432285;CP007632,432264,432285;CP006910,432264,432285;CP007572,432264,432285;CP007571,432264,432285;CP007570,432264,432285;FO393392,432264,432285;CP010867,432264,432285;CP011325…
HF952105	Mauve	SHARED	432466	432879	.	.	.	Notes=Lenght413	AL732656,432466,432879;AE009948,432466,432879;CP000114,432466,432879;CP003810,432466,432879;CP003919,432466,432879;HF952104,432466,432879;HF952106,432466,432879;HG939456,432466,432879;CP007631,432466,432879;CP007632,432466,432879;CP006910,432466,432879;CP007572,432466,432879;CP007571,432466,432879;CP007570,432466,432879;CP010867,432466,432879;CP011325,432466,432879;CP011326,432466,432879;CP011327…
HF952105	Mauve	SHARED	434468	434610	.	.	.	Notes=Lenght142	AL732656,434468,434610;AE009948,434468,434610;CP000114,434468,434610;CP003810,434468,434610;CP003919,434468,434610;HF952104,434468,434610;HF952106,434468,434610;HG939456,434468,434610;CP007631,434468,434610;CP007632,434468,434610;CP006910,434468,434610;CP007572,434468,434610;CP007571,434468,434610;CP007570,434468,434610;CP010867,434468,434610;CP011325,434468,434610;CP011326,434468,434610;CP011327…
HF952105	Mauve	SHARED	476046	476545	.	.	.	Notes=Lenght499	AL732656,476046,476545;AE009948,476046,476545;CP000114,476046,476545;CP003810,476046,476545;CP003919,476046,476545;HF952104,476046,476545;HF952106,476046,476545;CP007482,476046,476545;CP007565,476046,476545;HG939456,476046,476545;CP007631,476046,476545;CP006910,476046,476545;CP007572,476046,476545;CP007571,476046,476545;CP007570,476046,476545;FO393392,476046,476545;CP010867,476046,476545;CP011325…
HF952105	Mauve	SHARED	482679	482846	.	.	.	Notes=Lenght167	AL732656,482679,482846;AE009948,482679,482846;CP000114,482679,482846;CP003810,482679,482846;HF952104,482679,482846;HF952106,482679,482846;HG939456,482679,482846;CP007631,482679,482846;CP007632,482679,482846;CP006910,482679,482846;CP007572,482679,482846;CP007571,482679,482846;CP007570,482679,482846;CP010867,482679,482846;CP011325,482679,482846;CP011326,482679,482846;CP011327,482679,482846;CP011329…
HF952105	Mauve	SHARED	486327	486741	.	.	.	Notes=Lenght414	AL732656,486327,486741;AE009948,486327,486741;CP000114,486327,486741;CP003810,486327,486741;HF952104,486327,486741;HF952106,486327,486741;CP007482,486327,486741;CP007565,486327,486741;HG939456,486327,486741;CP007631,486327,486741;CP007632,486327,486741;CP006910,486327,486741;CP007572,486327,486741;CP007571,486327,486741;CP007570,486327,486741;FO393392,486327,486741;CP010867,486327,486741;CP011325…
HF952105	Mauve	SHARED	498048	498307	.	.	.	Notes=Lenght259	AL732656,498048,498307;AE009948,498048,498307;CP000114,498048,498307;CP003810,498048,498307;HF952104,498048,498307;HF952106,498048,498307;CP007482,498048,498307;CP007565,498048,498307;HG939456,498048,498307;CP007631,498048,498307;CP007632,498048,498307;CP006910,498048,498307;CP007572,498048,498307;CP007571,498048,498307;CP007570,498048,498307;FO393392,498048,498307;CP010867,498048,498307;CP011325…
HF952105	Mauve	SHARED	498308	498493	.	.	.	Notes=Lenght185	AL732656,498308,498493;AE009948,498308,498493;CP000114,498308,498493;CP003810,498308,498493;HF952104,498308,498493;HF952106,498308,498493;HG939456,498308,498493;CP007631,498308,498493;CP007632,498308,498493;CP006910,498308,498493;CP007572,498308,498493;CP007571,498308,498493;CP007570,498308,498493;CP010867,498308,498493;CP011325,498308,498493;CP011326,498308,498493;CP011327,498308,498493;CP011329…
HF952105	Mauve	SHARED	498494	498587	.	.	.	Notes=Lenght93	AL732656,498494,498587;AE009948,498494,498587;CP000114,498494,498587;CP003810,498494,498587;HF952104,498494,498587;HF952106,498494,498587;CP007482,498494,498587;CP007565,498494,498587;HG939456,498494,498587;CP007631,498494,498587;CP007632,498494,498587;CP006910,498494,498587;CP007572,498494,498587;CP007571,498494,498587;CP007570,498494,498587;FO393392,498494,498587;CP010867,498494,498587;CP011325…
HF952105	Mauve	SHARED	514153	514199	.	.	.	Notes=Lenght46	AL732656,514153,514199;AE009948,514153,514199;CP000114,514153,514199;CP003810,514153,514199;CP003919,514153,514199;HF952104,514153,514199;HF952106,514153,514199;CP007482,514153,514199;CP007565,514153,514199;CP007631,514153,514199;CP007632,514153,514199;CP006910,514153,514199;FO393392,514153,514199;CP010867,514153,514199;CP011325,514153,514199;CP011326,514153,514199;CP011327,514153,514199;CP011328…
HF952105	Mauve	SHARED	514952	515140	.	.	.	Notes=Lenght188	AL732656,514952,515140;AE009948,514952,515140;CP000114,514952,515140;CP003810,514952,515140;HF952104,514952,515140;HF952106,514952,515140;HG939456,514952,515140;CP007631,514952,515140;CP007632,514952,515140;CP006910,514952,515140;CP007572,514952,515140;CP007571,514952,515140;CP007570,514952,515140;CP010867,514952,515140;CP011325,514952,515140;CP011326,514952,515140;CP011327,514952,515140;CP011329…
HF952105	Mauve	SHARED	531602	531682	.	.	.	Notes=Lenght80	AE009948,531602,531682;CP000114,531602,531682;CP003810,531602,531682;CP003919,531602,531682;HF952104,531602,531682;HF952106,531602,531682;CP007482,531602,531682;CP007565,531602,531682;HG939456,531602,531682;CP007631,531602,531682;CP007632,531602,531682;CP006910,531602,531682;FO393392,531602,531682;CP010867,531602,531682;CP011325,531602,531682;CP011326,531602,531682;CP011327,531602,531682;CP011328…
HF952105	Mauve	SHARED	533139	533178	.	.	.	Notes=Lenght39	AL732656,533139,533178;AE009948,533139,533178;CP000114,533139,533178;CP003810,533139,533178;HF952104,533139,533178;HF952106,533139,533178;CP007482,533139,533178;CP007565,533139,533178;HG939456,533139,533178;CP007631,533139,533178;CP007632,533139,533178;CP006910,533139,533178;CP007572,533139,533178;CP007571,533139,533178;CP007570,533139,533178;FO393392,533139,533178;CP010867,533139,533178;CP011325…
HF952105	Mauve	SHARED	536634	536674	.	.	.	Notes=Lenght40	AL732656,536634,536674;AE009948,536634,536674;CP000114,536634,536674;CP003810,536634,536674;HF952104,536634,536674;HF952106,536634,536674;CP007482,536634,536674;CP007565,536634,536674;HG939456,536634,536674;CP007631,536634,536674;CP007632,536634,536674;CP006910,536634,536674;CP007572,536634,536674;CP007571,536634,536674;CP007570,536634,536674;FO393392,536634,536674;CP010867,536634,536674;CP011325…
HF952105	Mauve	SHARED	536675	536736	.	.	.	Notes=Lenght61	AL732656,536675,536736;AE009948,536675,536736;CP000114,536675,536736;CP003810,536675,536736;HF952104,536675,536736;HF952106,536675,536736;HG939456,536675,536736;CP007631,536675,536736;CP007632,536675,536736;CP006910,536675,536736;CP007572,536675,536736;CP007571,536675,536736;CP007570,536675,536736;CP010867,536675,536736;CP011325,536675,536736;CP011326,536675,536736;CP011327,536675,536736;CP011329…
HF952105	Mauve	SHARED	540441	540496	.	.	.	Notes=Lenght55	AE009948,540441,540496;CP000114,540441,540496;CP003810,540441,540496;CP003919,540441,540496;HF952104,540441,540496;HF952106,540441,540496;CP007482,540441,540496;CP007565,540441,540496;HG939456,540441,540496;CP007631,540441,540496;CP007632,540441,540496;CP006910,540441,540496;FO393392,540441,540496;CP010867,540441,540496;CP011325,540441,540496;CP011326,540441,540496;CP011327,540441,540496;CP011328…
HF952105	Mauve	SHARED	542570	542612	.	.	.	Notes=Lenght42	AL732656,542570,542612;AE009948,542570,542612;CP000114,542570,542612;CP003810,542570,542612;HF952104,542570,542612;HF952106,542570,542612;HG939456,542570,542612;CP007631,542570,542612;CP007632,542570,542612;CP006910,542570,542612;CP007572,542570,542612;CP007571,542570,542612;CP007570,542570,542612;CP010867,542570,542612;CP011325,542570,542612;CP011326,542570,542612;CP011327,542570,542612;CP011329…
HF952105	Mauve	SHARED	593484	593513	.	.	.	Notes=Lenght29	AL732656,593484,593513;AE009948,593484,593513;CP000114,593484,593513;CP003810,593484,593513;CP003919,593484,593513;HF952104,593484,593513;HF952106,593484,593513;HG939456,593484,593513;CP007631,593484,593513;CP007632,593484,593513;CP006910,593484,593513;CP007572,593484,593513;CP007571,593484,593513;CP007570,593484,593513;CP010867,593484,593513;CP011325,593484,593513;CP011326,593484,593513;CP011327…
HF952105	Mauve	SHARED	601239	601251	.	.	.	Notes=Lenght12	AE009948,601239,601251;CP000114,601239,601251;CP003810,601239,601251;CP003919,601239,601251;HF952104,601239,601251;HF952106,601239,601251;CP007482,601239,601251;CP007565,601239,601251;HG939456,601239,601251;CP007631,601239,601251;CP007632,601239,601251;CP006910,601239,601251;CP007572,601239,601251;CP007571,601239,601251;CP007570,601239,601251;FO393392,601239,601251;CP010867,601239,601251;CP011325…
HF952105	Mauve	SHARED	601252	601373	.	.	.	Notes=Lenght121	AE009948,601252,601373;CP000114,601252,601373;CP003810,601252,601373;CP003919,601252,601373;HF952104,601252,601373;HF952106,601252,601373;CP007482,601252,601373;CP007565,601252,601373;HG939456,601252,601373;CP007631,601252,601373;CP007632,601252,601373;CP006910,601252,601373;FO393392,601252,601373;CP010867,601252,601373;CP011325,601252,601373;CP011326,601252,601373;CP011327,601252,601373;CP011328…
HF952105	Mauve	SHARED	610446	610571	.	.	.	Notes=Lenght125	AL732656,610446,610571;AE009948,610446,610571;CP000114,610446,610571;CP003810,610446,610571;CP003919,610446,610571;HF952104,610446,610571;HF952106,610446,610571;HG939456,610446,610571;CP007631,610446,610571;CP007632,610446,610571;CP006910,610446,610571;CP007572,610446,610571;CP007571,610446,610571;CP007570,610446,610571;CP010867,610446,610571;CP011325,610446,610571;CP011326,610446,610571;CP011327…
HF952105	Mauve	SHARED	610574	610661	.	.	.	Notes=Lenght87	AL732656,610574,610661;AE009948,610574,610661;CP000114,610574,610661;CP003810,610574,610661;HF952104,610574,610661;HG939456,610574,610661;CP007631,610574,610661;CP007632,610574,610661;CP006910,610574,610661;CP007572,610574,610661;CP007571,610574,610661;CP007570,610574,610661;CP010867,610574,610661;CP011325,610574,610661;CP011326,610574,610661;CP011327,610574,610661;CP011329,610574,610661;CP010319…
HF952105	Mauve	SHARED	616367	616387	.	.	.	Notes=Lenght20	AL732656,616367,616387;CP003919,616367,616387;HF952106,616367,616387;CP007482,616367,616387;CP007565,616367,616387;HG939456,616367,616387;CP006910,616367,616387;CP007572,616367,616387;CP007571,616367,616387;CP007570,616367,616387;FO393392,616367,616387;CP011328,616367,616387;CP010319,616367,616387;CP013202,616367,616387;
HF952105	Mauve	SHARED	616396	616407	.	.	.	Notes=Lenght11	CP003919,616396,616407;HF952106,616396,616407;CP007572,616396,616407;CP007571,616396,616407;CP007570,616396,616407;CP013202,616396,616407;
HF952105	Mauve	SHARED	639727	639811	.	.	.	Notes=Lenght84	AE009948,639727,639811;HF952104,639727,639811;HF952106,639727,639811;CP007631,639727,639811;CP010867,639727,639811;CP011329,639727,639811;CP013202,639727,639811;
HF952105	Mauve	SHARED	639364	639726	.	.	.	Notes=Lenght362	AE009948,639364,639726;HF952104,639364,639726;HF952106,639364,639726;CP007631,639364,639726;CP010867,639364,639726;CP011329,639364,639726;CP013202,639364,639726;
HF952105	Mauve	SHARED	639109	639360	.	.	.	Notes=Lenght251	AE009948,639109,639360;HF952104,639109,639360;HF952106,639109,639360;HG939456,639109,639360;CP007631,639109,639360;CP010867,639109,639360;CP011329,639109,639360;CP013202,639109,639360;
HF952105	Mauve	SHARED	678999	682120	.	.	.	Notes=Lenght3121	AL732656,678999,682120;AE009948,678999,682120;CP000114,678999,682120;CP003810,678999,682120;HF952104,678999,682120;HF952106,678999,682120;HG939456,678999,682120;CP007631,678999,682120;CP007632,678999,682120;CP006910,678999,682120;CP007572,678999,682120;CP007571,678999,682120;CP007570,678999,682120;CP010867,678999,682120;CP011325,678999,682120;CP011326,678999,682120;CP011327,678999,682120;CP011329…
HF952105	Mauve	SHARED	682148	682347	.	.	.	Notes=Lenght199	AL732656,682148,682347;AE009948,682148,682347;CP000114,682148,682347;CP003810,682148,682347;HF952104,682148,682347;HF952106,682148,682347;HG939456,682148,682347;CP007631,682148,682347;CP007632,682148,682347;CP006910,682148,682347;CP007572,682148,682347;CP007571,682148,682347;CP007570,682148,682347;CP010867,682148,682347;CP011325,682148,682347;CP011326,682148,682347;CP011327,682148,682347;CP011329…
HF952105	Mauve	SHARED	682421	682546	.	.	.	Notes=Lenght125	AL732656,682421,682546;AE009948,682421,682546;CP000114,682421,682546;CP003810,682421,682546;HF952104,682421,682546;HF952106,682421,682546;HG939456,682421,682546;CP007631,682421,682546;CP007632,682421,682546;CP006910,682421,682546;CP007572,682421,682546;CP007571,682421,682546;CP007570,682421,682546;CP010867,682421,682546;CP011325,682421,682546;CP011326,682421,682546;CP011327,682421,682546;CP011329…
HF952105	Mauve	SHARED	682721	682846	.	.	.	Notes=Lenght125	AL732656,682721,682846;AE009948,682721,682846;CP000114,682721,682846;CP003810,682721,682846;HF952104,682721,682846;HF952106,682721,682846;HG939456,682721,682846;CP007631,682721,682846;CP007632,682721,682846;CP006910,682721,682846;CP007572,682721,682846;CP007571,682721,682846;CP007570,682721,682846;CP010867,682721,682846;CP011325,682721,682846;CP011326,682721,682846;CP011327,682721,682846;CP011329…
HF952105	Mauve	SHARED	682921	683097	.	.	.	Notes=Lenght176	AL732656,682921,683097;AE009948,682921,683097;CP000114,682921,683097;CP003810,682921,683097;HF952104,682921,683097;HF952106,682921,683097;HG939456,682921,683097;CP007631,682921,683097;CP007632,682921,683097;CP006910,682921,683097;CP007572,682921,683097;CP007571,682921,683097;CP007570,682921,683097;CP010867,682921,683097;CP011325,682921,683097;CP011326,682921,683097;CP011327,682921,683097;CP011329…
HF952105	Mauve	SHARED	683169	683370	.	.	.	Notes=Lenght201	AL732656,683169,683370;AE009948,683169,683370;CP000114,683169,683370;CP003810,683169,683370;HF952104,683169,683370;HF952106,683169,683370;HG939456,683169,683370;CP007631,683169,683370;CP007632,683169,683370;CP006910,683169,683370;CP007572,683169,683370;CP007571,683169,683370;CP007570,683169,683370;CP010867,683169,683370;CP011325,683169,683370;CP011326,683169,683370;CP011327,683169,683370;CP011329…
HF952105	Mauve	SHARED	683396	683595	.	.	.	Notes=Lenght199	AL732656,683396,683595;AE009948,683396,683595;CP000114,683396,683595;CP003810,683396,683595;HF952104,683396,683595;HF952106,683396,683595;HG939456,683396,683595;CP007631,683396,683595;CP007632,683396,683595;CP006910,683396,683595;CP007572,683396,683595;CP007571,683396,683595;CP007570,683396,683595;CP010867,683396,683595;CP011325,683396,683595;CP011326,683396,683595;CP011327,683396,683595;CP011329…
HF952105	Mauve	SHARED	683671	683818	.	.	.	Notes=Lenght147	AL732656,683671,683818;AE009948,683671,683818;CP000114,683671,683818;CP003810,683671,683818;HF952104,683671,683818;HF952106,683671,683818;HG939456,683671,683818;CP007631,683671,683818;CP007632,683671,683818;CP006910,683671,683818;CP007572,683671,683818;CP007571,683671,683818;CP007570,683671,683818;CP010867,683671,683818;CP011325,683671,683818;CP011326,683671,683818;CP011327,683671,683818;CP011329…
HF952105	Mauve	SHARED	683948	684068	.	.	.	Notes=Lenght120	AL732656,683948,684068;AE009948,683948,684068;CP000114,683948,684068;CP003810,683948,684068;HF952104,683948,684068;HF952106,683948,684068;HG939456,683948,684068;CP007631,683948,684068;CP007632,683948,684068;CP006910,683948,684068;CP007572,683948,684068;CP007571,683948,684068;CP007570,683948,684068;CP010867,683948,684068;CP011325,683948,684068;CP011326,683948,684068;CP011327,683948,684068;CP011329…
HF952105	Mauve	SHARED	684198	684323	.	.	.	Notes=Lenght125	AL732656,684198,684323;AE009948,684198,684323;CP000114,684198,684323;CP003810,684198,684323;HF952104,684198,684323;HF952106,684198,684323;HG939456,684198,684323;CP007631,684198,684323;CP007632,684198,684323;CP006910,684198,684323;CP007572,684198,684323;CP007571,684198,684323;CP007570,684198,684323;CP010867,684198,684323;CP011325,684198,684323;CP011326,684198,684323;CP011327,684198,684323;CP011329…
HF952105	Mauve	SHARED	684443	690869	.	.	.	Notes=Lenght6426	AL732656,684443,690869;AE009948,684443,690869;CP000114,684443,690869;CP003810,684443,690869;HF952104,684443,690869;HF952106,684443,690869;HG939456,684443,690869;CP007631,684443,690869;CP007632,684443,690869;CP006910,684443,690869;CP007572,684443,690869;CP007571,684443,690869;CP007570,684443,690869;CP010867,684443,690869;CP011325,684443,690869;CP011326,684443,690869;CP011327,684443,690869;CP011329…
HF952105	Mauve	SHARED	690871	695123	.	.	.	Notes=Lenght4252	AE009948,690871,695123;CP000114,690871,695123;CP003810,690871,695123;HF952104,690871,695123;HF952106,690871,695123;HG939456,690871,695123;CP007631,690871,695123;CP007632,690871,695123;CP010867,690871,695123;CP011325,690871,695123;CP011326,690871,695123;CP011327,690871,695123;CP011329,690871,695123;CP010319,690871,695123;CP012419,690871,695123;CP013202,690871,695123;
HF952105	Mauve	SHARED	695151	695217	.	.	.	Notes=Lenght66	AE009948,695151,695217;CP000114,695151,695217;CP003810,695151,695217;HF952104,695151,695217;HF952106,695151,695217;HG939456,695151,695217;CP007631,695151,695217;CP007632,695151,695217;CP010867,695151,695217;CP011325,695151,695217;CP011326,695151,695217;CP011327,695151,695217;CP011329,695151,695217;CP010319,695151,695217;CP012419,695151,695217;CP013202,695151,695217;
HF952105	Mauve	SHARED	695218	697697	.	.	.	Notes=Lenght2479	AE009948,695218,697697;CP000114,695218,697697;CP003810,695218,697697;HF952104,695218,697697;HF952106,695218,697697;HG939456,695218,697697;CP007631,695218,697697;CP007632,695218,697697;CP010867,695218,697697;CP011325,695218,697697;CP011326,695218,697697;CP011327,695218,697697;CP011329,695218,697697;CP010319,695218,697697;CP012419,695218,697697;CP013202,695218,697697;
HF952105	Mauve	SHARED	697842	697892	.	.	.	Notes=Lenght50	AE009948,697842,697892;CP000114,697842,697892;CP003810,697842,697892;HF952104,697842,697892;HF952106,697842,697892;HG939456,697842,697892;CP007631,697842,697892;CP007632,697842,697892;CP010867,697842,697892;CP011325,697842,697892;CP011326,697842,697892;CP011327,697842,697892;CP011329,697842,697892;CP010319,697842,697892;CP012419,697842,697892;CP013202,697842,697892;
HF952105	Mauve	SHARED	697929	698558	.	.	.	Notes=Lenght629	AE009948,697929,698558;CP000114,697929,698558;CP003810,697929,698558;HF952104,697929,698558;HF952106,697929,698558;HG939456,697929,698558;CP007631,697929,698558;CP007632,697929,698558;CP010867,697929,698558;CP011325,697929,698558;CP011326,697929,698558;CP011327,697929,698558;CP011329,697929,698558;CP010319,697929,698558;CP012419,697929,698558;CP013202,697929,698558;
HF952105	Mauve	SHARED	698559	699285	.	.	.	Notes=Lenght726	AE009948,698559,699285;CP000114,698559,699285;CP003810,698559,699285;HF952104,698559,699285;HF952106,698559,699285;HG939456,698559,699285;CP007631,698559,699285;CP007632,698559,699285;CP010867,698559,699285;CP011325,698559,699285;CP011326,698559,699285;CP011327,698559,699285;CP011329,698559,699285;CP010319,698559,699285;CP012419,698559,699285;CP013202,698559,699285;
HF952105	Mauve	SHARED	646844	646864	.	.	.	Notes=Lenght20	AE009948,646844,646864;CP000114,646844,646864;CP003810,646844,646864;CP003919,646844,646864;HF952104,646844,646864;CP007482,646844,646864;CP007565,646844,646864;HG939456,646844,646864;CP007631,646844,646864;CP007632,646844,646864;FO393392,646844,646864;CP010867,646844,646864;CP011325,646844,646864;CP011326,646844,646864;CP011327,646844,646864;CP011328,646844,646864;CP011329,646844,646864;CP012419…
HF952105	Mauve	SHARED	699817	699964	.	.	.	Notes=Lenght147	AE009948,699817,699964;CP000114,699817,699964;CP003810,699817,699964;CP003919,699817,699964;HF952104,699817,699964;HF952106,699817,699964;CP007482,699817,699964;CP007565,699817,699964;HG939456,699817,699964;CP007631,699817,699964;CP007632,699817,699964;FO393392,699817,699964;CP010867,699817,699964;CP011325,699817,699964;CP011326,699817,699964;CP011327,699817,699964;CP011328,699817,699964;CP011329…
HF952105	Mauve	SHARED	709082	709126	.	.	.	Notes=Lenght44	AL732656,709082,709126;AE009948,709082,709126;CP000114,709082,709126;CP003810,709082,709126;HF952104,709082,709126;HF952106,709082,709126;CP007482,709082,709126;CP007565,709082,709126;HG939456,709082,709126;CP007631,709082,709126;CP007632,709082,709126;CP006910,709082,709126;CP007572,709082,709126;CP007571,709082,709126;CP007570,709082,709126;FO393392,709082,709126;CP010867,709082,709126;CP011325…
HF952105	Mauve	SHARED	714159	715878	.	.	.	Notes=Lenght1719	AL732656,714159,715878;AE009948,714159,715878;CP000114,714159,715878;CP003810,714159,715878;HF952104,714159,715878;HF952106,714159,715878;CP007482,714159,715878;CP007565,714159,715878;HG939456,714159,715878;CP007631,714159,715878;CP007632,714159,715878;CP006910,714159,715878;CP007572,714159,715878;CP007571,714159,715878;CP007570,714159,715878;FO393392,714159,715878;CP010867,714159,715878;CP011325…
HF952105	Mauve	SHARED	717082	717303	.	.	.	Notes=Lenght221	AL732656,717082,717303;AE009948,717082,717303;CP000114,717082,717303;CP003810,717082,717303;CP003919,717082,717303;HF952104,717082,717303;HF952106,717082,717303;HG939456,717082,717303;CP007631,717082,717303;CP007632,717082,717303;CP006910,717082,717303;CP007572,717082,717303;CP007571,717082,717303;CP007570,717082,717303;CP010867,717082,717303;CP011325,717082,717303;CP011326,717082,717303;CP011327…
HF952105	Mauve	SHARED	717355	717456	.	.	.	Notes=Lenght101	AL732656,717355,717456;AE009948,717355,717456;CP000114,717355,717456;CP003810,717355,717456;CP003919,717355,717456;HF952104,717355,717456;HF952106,717355,717456;CP007482,717355,717456;CP007565,717355,717456;HG939456,717355,717456;CP007631,717355,717456;CP007632,717355,717456;CP006910,717355,717456;FO393392,717355,717456;CP010867,717355,717456;CP011325,717355,717456;CP011326,717355,717456;CP011327…
HF952105	Mauve	SHARED	717797	717878	.	.	.	Notes=Lenght81	AL732656,717797,717878;AE009948,717797,717878;CP000114,717797,717878;CP003810,717797,717878;HF952104,717797,717878;HF952106,717797,717878;CP007482,717797,717878;CP007565,717797,717878;HG939456,717797,717878;CP007631,717797,717878;CP007632,717797,717878;CP006910,717797,717878;CP007572,717797,717878;CP007571,717797,717878;CP007570,717797,717878;FO393392,717797,717878;CP010867,717797,717878;CP011325…
HF952105	Mauve	SHARED	718228	722974	.	.	.	Notes=Lenght4746	AL732656,718228,722974;AE009948,718228,722974;CP000114,718228,722974;CP003810,718228,722974;HF952104,718228,722974;HF952106,718228,722974;CP007482,718228,722974;CP007565,718228,722974;HG939456,718228,722974;CP007631,718228,722974;CP007632,718228,722974;CP006910,718228,722974;CP007572,718228,722974;CP007571,718228,722974;CP007570,718228,722974;FO393392,718228,722974;CP010867,718228,722974;CP011325…
HF952105	Mauve	SHARED	722975	723124	.	.	.	Notes=Lenght149	AL732656,722975,723124;AE009948,722975,723124;CP000114,722975,723124;CP003810,722975,723124;HF952104,722975,723124;HF952106,722975,723124;HG939456,722975,723124;CP007631,722975,723124;CP007632,722975,723124;CP006910,722975,723124;CP007572,722975,723124;CP007571,722975,723124;CP007570,722975,723124;CP010867,722975,723124;CP011325,722975,723124;CP011326,722975,723124;CP011327,722975,723124;CP011329…
HF952105	Mauve	SHARED	723125	724212	.	.	.	Notes=Lenght1087	AL732656,723125,724212;AE009948,723125,724212;CP000114,723125,724212;CP003810,723125,724212;HF952104,723125,724212;HF952106,723125,724212;CP007482,723125,724212;CP007565,723125,724212;HG939456,723125,724212;CP007631,723125,724212;CP007632,723125,724212;CP006910,723125,724212;CP007572,723125,724212;CP007571,723125,724212;CP007570,723125,724212;FO393392,723125,724212;CP010867,723125,724212;CP011325…
HF952105	Mauve	SHARED	724213	724227	.	.	.	Notes=Lenght14	AL732656,724213,724227;AE009948,724213,724227;CP000114,724213,724227;CP003810,724213,724227;HF952104,724213,724227;HF952106,724213,724227;HG939456,724213,724227;CP007631,724213,724227;CP007632,724213,724227;CP006910,724213,724227;CP007572,724213,724227;CP007571,724213,724227;CP007570,724213,724227;CP010867,724213,724227;CP011325,724213,724227;CP011326,724213,724227;CP011327,724213,724227;CP011329…
HF952105	Mauve	SHARED	724228	724247	.	.	.	Notes=Lenght19	AL732656,724228,724247;AE009948,724228,724247;CP000114,724228,724247;CP003810,724228,724247;HF952104,724228,724247;HF952106,724228,724247;HG939456,724228,724247;CP007631,724228,724247;CP007632,724228,724247;CP006910,724228,724247;CP007572,724228,724247;CP007571,724228,724247;CP007570,724228,724247;CP010867,724228,724247;CP011325,724228,724247;CP011326,724228,724247;CP011327,724228,724247;CP010319…
HF952105	Mauve	SHARED	724248	725278	.	.	.	Notes=Lenght1030	AL732656,724248,725278;AE009948,724248,725278;CP000114,724248,725278;CP003810,724248,725278;HF952104,724248,725278;HF952106,724248,725278;CP007482,724248,725278;CP007565,724248,725278;HG939456,724248,725278;CP007631,724248,725278;CP007632,724248,725278;CP006910,724248,725278;CP007572,724248,725278;CP007571,724248,725278;CP007570,724248,725278;FO393392,724248,725278;CP010867,724248,725278;CP011325…
HF952105	Mauve	SHARED	726895	726915	.	.	.	Notes=Lenght20	AL732656,726895,726915;AE009948,726895,726915;CP000114,726895,726915;CP003810,726895,726915;CP003919,726895,726915;HF952104,726895,726915;HF952106,726895,726915;CP007482,726895,726915;CP007565,726895,726915;HG939456,726895,726915;CP007631,726895,726915;CP007632,726895,726915;CP006910,726895,726915;CP007572,726895,726915;CP007571,726895,726915;CP007570,726895,726915;FO393392,726895,726915;CP010867…
HF952105	Mauve	SHARED	737253	737266	.	.	.	Notes=Lenght13	AL732656,737253,737266;AE009948,737253,737266;CP000114,737253,737266;CP003810,737253,737266;CP003919,737253,737266;HF952104,737253,737266;HF952106,737253,737266;CP007482,737253,737266;CP007565,737253,737266;CP007631,737253,737266;CP006910,737253,737266;CP007572,737253,737266;CP007571,737253,737266;CP007570,737253,737266;FO393392,737253,737266;CP010867,737253,737266;CP011325,737253,737266;CP011326…
HF952105	Mauve	SHARED	737761	737924	.	.	.	Notes=Lenght163	AL732656,737761,737924;AE009948,737761,737924;CP000114,737761,737924;CP003810,737761,737924;CP003919,737761,737924;HF952104,737761,737924;HF952106,737761,737924;HG939456,737761,737924;CP007631,737761,737924;CP007632,737761,737924;CP006910,737761,737924;CP007572,737761,737924;CP007571,737761,737924;CP007570,737761,737924;CP010867,737761,737924;CP011325,737761,737924;CP011326,737761,737924;CP011327…
HF952105	Mauve	SHARED	742251	742328	.	.	.	Notes=Lenght77	AL732656,742251,742328;AE009948,742251,742328;CP000114,742251,742328;CP003810,742251,742328;HF952104,742251,742328;HF952106,742251,742328;CP007482,742251,742328;CP007565,742251,742328;HG939456,742251,742328;CP007631,742251,742328;CP007632,742251,742328;CP006910,742251,742328;CP007572,742251,742328;CP007571,742251,742328;CP007570,742251,742328;FO393392,742251,742328;CP010867,742251,742328;CP011325…
HF952105	Mauve	SHARED	747435	747994	.	.	.	Notes=Lenght559	AL732656,747435,747994;AE009948,747435,747994;CP000114,747435,747994;CP003810,747435,747994;HF952104,747435,747994;HF952106,747435,747994;CP007482,747435,747994;CP007565,747435,747994;HG939456,747435,747994;CP007631,747435,747994;CP007632,747435,747994;CP006910,747435,747994;CP007572,747435,747994;CP007571,747435,747994;CP007570,747435,747994;FO393392,747435,747994;CP010867,747435,747994;CP011325…
HF952105	Mauve	SHARED	762914	763137	.	.	.	Notes=Lenght223	AL732656,762914,763137;AE009948,762914,763137;CP003919,762914,763137;HF952104,762914,763137;HF952106,762914,763137;CP007482,762914,763137;CP007565,762914,763137;HG939456,762914,763137;CP007631,762914,763137;CP007632,762914,763137;CP006910,762914,763137;CP007572,762914,763137;CP007571,762914,763137;CP007570,762914,763137;FO393392,762914,763137;CP010867,762914,763137;CP011328,762914,763137;CP011329…
HF952105	Mauve	SHARED	765129	765183	.	.	.	Notes=Lenght54	AL732656,765129,765183;AE009948,765129,765183;CP000114,765129,765183;CP003810,765129,765183;HF952104,765129,765183;HF952106,765129,765183;CP007482,765129,765183;CP007565,765129,765183;HG939456,765129,765183;CP007631,765129,765183;CP007632,765129,765183;CP006910,765129,765183;CP007572,765129,765183;CP007571,765129,765183;CP007570,765129,765183;FO393392,765129,765183;CP010867,765129,765183;CP011325…
HF952105	Mauve	SHARED	765827	766005	.	.	.	Notes=Lenght178	AL732656,765827,766005;AE009948,765827,766005;CP000114,765827,766005;CP003810,765827,766005;CP003919,765827,766005;HF952104,765827,766005;HF952106,765827,766005;CP007482,765827,766005;CP007565,765827,766005;HG939456,765827,766005;CP007631,765827,766005;CP007632,765827,766005;CP006910,765827,766005;CP007572,765827,766005;CP007571,765827,766005;CP007570,765827,766005;FO393392,765827,766005;CP010867…
HF952105	Mauve	SHARED	776345	776418	.	.	.	Notes=Lenght73	AL732656,776345,776418;AE009948,776345,776418;CP000114,776345,776418;CP003810,776345,776418;CP003919,776345,776418;HF952104,776345,776418;HF952106,776345,776418;HG939456,776345,776418;CP007631,776345,776418;CP007632,776345,776418;CP006910,776345,776418;CP007572,776345,776418;CP007571,776345,776418;CP007570,776345,776418;CP010867,776345,776418;CP011325,776345,776418;CP011326,776345,776418;CP011327…
HF952105	Mauve	SHARED	776518	776678	.	.	.	Notes=Lenght160	AL732656,776518,776678;AE009948,776518,776678;CP000114,776518,776678;CP003810,776518,776678;CP003919,776518,776678;HF952104,776518,776678;HF952106,776518,776678;HG939456,776518,776678;CP007631,776518,776678;CP007632,776518,776678;CP006910,776518,776678;CP007572,776518,776678;CP007571,776518,776678;CP007570,776518,776678;CP010867,776518,776678;CP011325,776518,776678;CP011326,776518,776678;CP011327…
HF952105	Mauve	SHARED	797452	797875	.	.	.	Notes=Lenght423	AL732656,797452,797875;AE009948,797452,797875;CP000114,797452,797875;CP003810,797452,797875;HF952104,797452,797875;HF952106,797452,797875;CP007482,797452,797875;CP007565,797452,797875;HG939456,797452,797875;CP007631,797452,797875;CP007632,797452,797875;CP006910,797452,797875;CP007572,797452,797875;CP007571,797452,797875;CP007570,797452,797875;FO393392,797452,797875;CP010867,797452,797875;CP011325…
HF952105	Mauve	SHARED	797949	798278	.	.	.	Notes=Lenght329	AL732656,797949,798278;AE009948,797949,798278;CP000114,797949,798278;CP003810,797949,798278;HF952104,797949,798278;HF952106,797949,798278;CP007482,797949,798278;CP007565,797949,798278;HG939456,797949,798278;CP007631,797949,798278;CP007632,797949,798278;CP006910,797949,798278;CP007572,797949,798278;CP007571,797949,798278;CP007570,797949,798278;FO393392,797949,798278;CP010867,797949,798278;CP011325…
HF952105	Mauve	SHARED	801947	801982	.	.	.	Notes=Lenght35	AL732656,801947,801982;AE009948,801947,801982;CP000114,801947,801982;CP003810,801947,801982;HF952104,801947,801982;HF952106,801947,801982;HG939456,801947,801982;CP007631,801947,801982;CP007632,801947,801982;CP006910,801947,801982;CP007572,801947,801982;CP007571,801947,801982;CP007570,801947,801982;CP010867,801947,801982;CP011325,801947,801982;CP011326,801947,801982;CP011327,801947,801982;CP011329…
HF952105	Mauve	SHARED	808773	809119	.	.	.	Notes=Lenght346	AL732656,808773,809119;AE009948,808773,809119;CP000114,808773,809119;CP003810,808773,809119;CP003919,808773,809119;HF952104,808773,809119;HF952106,808773,809119;HG939456,808773,809119;CP007631,808773,809119;CP007632,808773,809119;CP006910,808773,809119;CP007572,808773,809119;CP007571,808773,809119;CP007570,808773,809119;CP010867,808773,809119;CP011325,808773,809119;CP011326,808773,809119;CP011327…
HF952105	Mauve	SHARED	810410	810646	.	.	.	Notes=Lenght236	AL732656,810410,810646;AE009948,810410,810646;CP000114,810410,810646;CP003810,810410,810646;HF952104,810410,810646;HF952106,810410,810646;CP007482,810410,810646;CP007565,810410,810646;HG939456,810410,810646;CP007631,810410,810646;CP007632,810410,810646;CP006910,810410,810646;CP007572,810410,810646;CP007571,810410,810646;CP007570,810410,810646;FO393392,810410,810646;CP010867,810410,810646;CP011325…
HF952105	Mauve	SHARED	813565	814887	.	.	.	Notes=Lenght1322	AL732656,813565,814887;AE009948,813565,814887;CP000114,813565,814887;CP003810,813565,814887;CP003919,813565,814887;HF952104,813565,814887;HF952106,813565,814887;HG939456,813565,814887;CP007631,813565,814887;CP007632,813565,814887;CP006910,813565,814887;CP007572,813565,814887;CP007571,813565,814887;CP007570,813565,814887;CP010867,813565,814887;CP011325,813565,814887;CP011326,813565,814887;CP011327…
HF952105	Mauve	SHARED	819367	820012	.	.	.	Notes=Lenght645	AL732656,819367,820012;AE009948,819367,820012;CP000114,819367,820012;CP003810,819367,820012;CP003919,819367,820012;HF952104,819367,820012;HF952106,819367,820012;CP007482,819367,820012;CP007565,819367,820012;HG939456,819367,820012;CP007631,819367,820012;CP007632,819367,820012;CP006910,819367,820012;CP007572,819367,820012;FO393392,819367,820012;CP010867,819367,820012;CP011325,819367,820012;CP011326…
HF952105	Mauve	SHARED	820013	820539	.	.	.	Notes=Lenght526	AL732656,820013,820539;AE009948,820013,820539;CP000114,820013,820539;CP003810,820013,820539;CP003919,820013,820539;HF952104,820013,820539;HF952106,820013,820539;CP007482,820013,820539;CP007565,820013,820539;HG939456,820013,820539;CP007631,820013,820539;CP007632,820013,820539;CP006910,820013,820539;CP007572,820013,820539;CP007570,820013,820539;FO393392,820013,820539;CP010867,820013,820539;CP011325…
HF952105	Mauve	SHARED	838065	838404	.	.	.	Notes=Lenght339	AL732656,838065,838404;AE009948,838065,838404;CP000114,838065,838404;CP003810,838065,838404;CP003919,838065,838404;HF952104,838065,838404;HF952106,838065,838404;HG939456,838065,838404;CP007631,838065,838404;CP007632,838065,838404;CP006910,838065,838404;CP007572,838065,838404;CP007571,838065,838404;CP007570,838065,838404;CP010867,838065,838404;CP011325,838065,838404;CP011326,838065,838404;CP011327…
HF952105	Mauve	SHARED	839539	839812	.	.	.	Notes=Lenght273	AL732656,839539,839812;AE009948,839539,839812;CP000114,839539,839812;CP003810,839539,839812;CP003919,839539,839812;HF952104,839539,839812;HF952106,839539,839812;HG939456,839539,839812;CP007631,839539,839812;CP007632,839539,839812;CP006910,839539,839812;CP007572,839539,839812;CP007571,839539,839812;CP007570,839539,839812;CP010867,839539,839812;CP011325,839539,839812;CP011326,839539,839812;CP011327…
HF952105	Mauve	SHARED	840872	840917	.	.	.	Notes=Lenght45	AL732656,840872,840917;AE009948,840872,840917;CP000114,840872,840917;CP003810,840872,840917;CP003919,840872,840917;HF952104,840872,840917;HF952106,840872,840917;HG939456,840872,840917;CP007631,840872,840917;CP007632,840872,840917;CP006910,840872,840917;CP007572,840872,840917;CP007571,840872,840917;CP007570,840872,840917;CP010867,840872,840917;CP011325,840872,840917;CP011326,840872,840917;CP011327…
HF952105	Mauve	SHARED	841159	841428	.	.	.	Notes=Lenght269	AL732656,841159,841428;AE009948,841159,841428;CP000114,841159,841428;CP003810,841159,841428;HF952104,841159,841428;HF952106,841159,841428;HG939456,841159,841428;CP007631,841159,841428;CP007632,841159,841428;CP006910,841159,841428;CP007572,841159,841428;CP007571,841159,841428;CP007570,841159,841428;CP010867,841159,841428;CP011325,841159,841428;CP011326,841159,841428;CP011327,841159,841428;CP011329…
HF952105	Mauve	SHARED	849301	849357	.	.	.	Notes=Lenght56	AL732656,849301,849357;AE009948,849301,849357;CP000114,849301,849357;CP003810,849301,849357;HF952104,849301,849357;HF952106,849301,849357;CP007482,849301,849357;CP007565,849301,849357;HG939456,849301,849357;CP007631,849301,849357;CP007632,849301,849357;CP006910,849301,849357;CP007572,849301,849357;CP007571,849301,849357;CP007570,849301,849357;FO393392,849301,849357;CP010867,849301,849357;CP011325…
HF952105	Mauve	SHARED	849358	849411	.	.	.	Notes=Lenght53	AL732656,849358,849411;AE009948,849358,849411;CP000114,849358,849411;CP003810,849358,849411;HF952104,849358,849411;HF952106,849358,849411;HG939456,849358,849411;CP007631,849358,849411;CP007632,849358,849411;CP006910,849358,849411;CP007572,849358,849411;CP007571,849358,849411;CP007570,849358,849411;CP010867,849358,849411;CP011325,849358,849411;CP011326,849358,849411;CP011327,849358,849411;CP011329…
HF952105	Mauve	SHARED	860648	860675	.	.	.	Notes=Lenght27	AL732656,860648,860675;AE009948,860648,860675;CP000114,860648,860675;CP003810,860648,860675;HF952104,860648,860675;HF952106,860648,860675;HG939456,860648,860675;CP007631,860648,860675;CP007632,860648,860675;CP006910,860648,860675;CP007572,860648,860675;CP007571,860648,860675;CP007570,860648,860675;CP010867,860648,860675;CP011325,860648,860675;CP011326,860648,860675;CP011327,860648,860675;CP011329…
HF952105	Mauve	SHARED	862173	862263	.	.	.	Notes=Lenght90	AL732656,862173,862263;AE009948,862173,862263;CP000114,862173,862263;CP003810,862173,862263;CP003919,862173,862263;HF952104,862173,862263;HF952106,862173,862263;CP007482,862173,862263;CP007565,862173,862263;HG939456,862173,862263;CP007631,862173,862263;CP007632,862173,862263;CP006910,862173,862263;CP007572,862173,862263;CP007571,862173,862263;CP007570,862173,862263;FO393392,862173,862263;CP010867…
HF952105	Mauve	SHARED	878901	878939	.	.	.	Notes=Lenght38	AE009948,878901,878939;CP000114,878901,878939;CP003810,878901,878939;CP003919,878901,878939;HF952104,878901,878939;HF952106,878901,878939;CP007482,878901,878939;CP007565,878901,878939;HG939456,878901,878939;CP007631,878901,878939;CP007632,878901,878939;CP006910,878901,878939;FO393392,878901,878939;CP010867,878901,878939;CP011325,878901,878939;CP011326,878901,878939;CP011327,878901,878939;CP011328…
HF952105	Mauve	SHARED	879954	880277	.	.	.	Notes=Lenght323	AL732656,879954,880277;AE009948,879954,880277;CP000114,879954,880277;CP003810,879954,880277;HF952104,879954,880277;HF952106,879954,880277;CP007482,879954,880277;CP007565,879954,880277;HG939456,879954,880277;CP007631,879954,880277;CP007632,879954,880277;CP006910,879954,880277;CP007572,879954,880277;CP007571,879954,880277;CP007570,879954,880277;FO393392,879954,880277;CP010867,879954,880277;CP011325…
HF952105	Mauve	SHARED	898430	898458	.	.	.	Notes=Lenght28	AL732656,898430,898458;AE009948,898430,898458;CP000114,898430,898458;CP003810,898430,898458;HF952104,898430,898458;HF952106,898430,898458;CP007482,898430,898458;CP007565,898430,898458;HG939456,898430,898458;CP007631,898430,898458;CP007632,898430,898458;CP006910,898430,898458;CP007572,898430,898458;CP007571,898430,898458;CP007570,898430,898458;FO393392,898430,898458;CP010867,898430,898458;CP011325…
HF952105	Mauve	SHARED	898460	898483	.	.	.	Notes=Lenght23	AE009948,898460,898483;CP000114,898460,898483;CP003810,898460,898483;HF952104,898460,898483;HF952106,898460,898483;CP007482,898460,898483;CP007565,898460,898483;HG939456,898460,898483;CP007631,898460,898483;CP007632,898460,898483;CP006910,898460,898483;CP007572,898460,898483;CP007570,898460,898483;FO393392,898460,898483;CP010867,898460,898483;CP011325,898460,898483;CP011326,898460,898483;CP011327…
HF952105	Mauve	SHARED	898484	898496	.	.	.	Notes=Lenght12	AE009948,898484,898496;CP000114,898484,898496;CP003810,898484,898496;HF952104,898484,898496;HF952106,898484,898496;CP007482,898484,898496;CP007565,898484,898496;HG939456,898484,898496;CP007631,898484,898496;CP007632,898484,898496;CP006910,898484,898496;FO393392,898484,898496;CP010867,898484,898496;CP011325,898484,898496;CP011326,898484,898496;CP011327,898484,898496;CP011328,898484,898496;CP011329…
HF952105	Mauve	SHARED	899100	899400	.	.	.	Notes=Lenght300	AE009948,899100,899400;CP000114,899100,899400;CP003810,899100,899400;CP003919,899100,899400;HF952104,899100,899400;HF952106,899100,899400;CP007482,899100,899400;CP007565,899100,899400;HG939456,899100,899400;CP007631,899100,899400;CP007632,899100,899400;CP006910,899100,899400;CP007572,899100,899400;CP007571,899100,899400;CP007570,899100,899400;FO393392,899100,899400;CP010867,899100,899400;CP011325…
HF952105	Mauve	SHARED	907338	907386	.	.	.	Notes=Lenght48	AE009948,907338,907386;CP000114,907338,907386;CP003810,907338,907386;CP003919,907338,907386;HF952104,907338,907386;HF952106,907338,907386;CP007482,907338,907386;CP007565,907338,907386;HG939456,907338,907386;CP007631,907338,907386;CP007632,907338,907386;CP006910,907338,907386;CP007572,907338,907386;CP007571,907338,907386;CP007570,907338,907386;FO393392,907338,907386;CP010867,907338,907386;CP011325…
HF952105	Mauve	SHARED	908853	908874	.	.	.	Notes=Lenght21	AL732656,908853,908874;AE009948,908853,908874;CP000114,908853,908874;CP003810,908853,908874;CP003919,908853,908874;HF952104,908853,908874;HF952106,908853,908874;CP007482,908853,908874;CP007565,908853,908874;HG939456,908853,908874;CP007631,908853,908874;CP007632,908853,908874;CP007572,908853,908874;CP007571,908853,908874;CP007570,908853,908874;FO393392,908853,908874;CP010867,908853,908874;CP011325…
HF952105	Mauve	SHARED	930612	930625	.	.	.	Notes=Lenght13	AE009948,930612,930625;CP000114,930612,930625;CP003810,930612,930625;CP003919,930612,930625;HF952104,930612,930625;HF952106,930612,930625;CP007482,930612,930625;CP007565,930612,930625;HG939456,930612,930625;CP007631,930612,930625;CP007632,930612,930625;CP007572,930612,930625;CP007571,930612,930625;CP007570,930612,930625;FO393392,930612,930625;CP010867,930612,930625;CP011325,930612,930625;CP011326…
HF952105	Mauve	SHARED	933638	933660	.	.	.	Notes=Lenght22	AL732656,933638,933660;AE009948,933638,933660;CP000114,933638,933660;CP003810,933638,933660;CP003919,933638,933660;HF952104,933638,933660;HF952106,933638,933660;CP007482,933638,933660;CP007565,933638,933660;HG939456,933638,933660;CP007631,933638,933660;CP007632,933638,933660;CP006910,933638,933660;CP007572,933638,933660;CP007571,933638,933660;CP007570,933638,933660;FO393392,933638,933660;CP011325…
HF952105	Mauve	SHARED	933661	933673	.	.	.	Notes=Lenght12	AL732656,933661,933673;AE009948,933661,933673;CP000114,933661,933673;CP003810,933661,933673;CP003919,933661,933673;HF952104,933661,933673;HF952106,933661,933673;CP007482,933661,933673;CP007565,933661,933673;HG939456,933661,933673;CP007631,933661,933673;CP007632,933661,933673;CP006910,933661,933673;CP007572,933661,933673;CP007571,933661,933673;CP007570,933661,933673;FO393392,933661,933673;CP011325…
HF952105	Mauve	SHARED	933770	933806	.	.	.	Notes=Lenght36	AE009948,933770,933806;HF952106,933770,933806;HG939456,933770,933806;CP007631,933770,933806;CP007632,933770,933806;CP006910,933770,933806;CP011329,933770,933806;CP010319,933770,933806;CP013202,933770,933806;
HF952105	Mauve	SHARED	934298	934318	.	.	.	Notes=Lenght20	AL732656,934298,934318;AE009948,934298,934318;CP000114,934298,934318;CP003810,934298,934318;CP003919,934298,934318;HF952104,934298,934318;HF952106,934298,934318;CP007482,934298,934318;CP007565,934298,934318;HG939456,934298,934318;CP007631,934298,934318;CP007632,934298,934318;CP006910,934298,934318;FO393392,934298,934318;CP010867,934298,934318;CP011325,934298,934318;CP011326,934298,934318;CP011327…
HF952105	Mauve	SHARED	937640	937659	.	.	.	Notes=Lenght19	AL732656,937640,937659;AE009948,937640,937659;CP000114,937640,937659;CP003810,937640,937659;HF952104,937640,937659;HF952106,937640,937659;HG939456,937640,937659;CP007631,937640,937659;CP007632,937640,937659;CP006910,937640,937659;CP007572,937640,937659;CP007571,937640,937659;CP007570,937640,937659;CP010867,937640,937659;CP011325,937640,937659;CP011326,937640,937659;CP011327,937640,937659;CP011329…
HF952105	Mauve	SHARED	939663	939838	.	.	.	Notes=Lenght175	AL732656,939663,939838;AE009948,939663,939838;CP000114,939663,939838;CP003810,939663,939838;HF952104,939663,939838;HF952106,939663,939838;CP007482,939663,939838;CP007565,939663,939838;HG939456,939663,939838;CP007631,939663,939838;CP007632,939663,939838;CP006910,939663,939838;CP007572,939663,939838;CP007571,939663,939838;CP007570,939663,939838;FO393392,939663,939838;CP010867,939663,939838;CP011325…
HF952105	Mauve	SHARED	941241	941285	.	.	.	Notes=Lenght44	AL732656,941241,941285;AE009948,941241,941285;CP000114,941241,941285;CP003810,941241,941285;CP003919,941241,941285;HF952104,941241,941285;HF952106,941241,941285;CP007482,941241,941285;CP007565,941241,941285;HG939456,941241,941285;CP007631,941241,941285;CP007632,941241,941285;CP006910,941241,941285;CP007572,941241,941285;CP007571,941241,941285;CP007570,941241,941285;FO393392,941241,941285;CP010867…
HF952105	Mauve	SHARED	942525	943184	.	.	.	Notes=Lenght659	AL732656,942525,943184;AE009948,942525,943184;CP000114,942525,943184;CP003810,942525,943184;CP003919,942525,943184;HF952104,942525,943184;HF952106,942525,943184;HG939456,942525,943184;CP007631,942525,943184;CP007632,942525,943184;CP006910,942525,943184;CP007572,942525,943184;CP007571,942525,943184;CP007570,942525,943184;CP010867,942525,943184;CP011325,942525,943184;CP011326,942525,943184;CP011327…
HF952105	Mauve	SHARED	946662	946806	.	.	.	Notes=Lenght144	AL732656,946662,946806;AE009948,946662,946806;CP000114,946662,946806;CP003810,946662,946806;HF952104,946662,946806;HF952106,946662,946806;HG939456,946662,946806;CP007631,946662,946806;CP007632,946662,946806;CP006910,946662,946806;CP007572,946662,946806;CP007571,946662,946806;CP007570,946662,946806;CP010867,946662,946806;CP011325,946662,946806;CP011326,946662,946806;CP011327,946662,946806;CP011329…
HF952105	Mauve	SHARED	947424	947517	.	.	.	Notes=Lenght93	AL732656,947424,947517;AE009948,947424,947517;CP000114,947424,947517;CP003810,947424,947517;CP003919,947424,947517;HF952104,947424,947517;HF952106,947424,947517;CP007482,947424,947517;CP007565,947424,947517;HG939456,947424,947517;CP007631,947424,947517;CP007632,947424,947517;CP007572,947424,947517;CP007571,947424,947517;CP007570,947424,947517;FO393392,947424,947517;CP010867,947424,947517;CP011325…
HF952105	Mauve	SHARED	947544	947568	.	.	.	Notes=Lenght24	AL732656,947544,947568;AE009948,947544,947568;CP000114,947544,947568;CP003810,947544,947568;CP003919,947544,947568;HF952104,947544,947568;HF952106,947544,947568;CP007482,947544,947568;CP007565,947544,947568;HG939456,947544,947568;CP007631,947544,947568;CP007632,947544,947568;CP006910,947544,947568;FO393392,947544,947568;CP010867,947544,947568;CP011325,947544,947568;CP011326,947544,947568;CP011327…
HF952105	Mauve	SHARED	962150	962167	.	.	.	Notes=Lenght17	AL732656,962150,962167;AE009948,962150,962167;CP000114,962150,962167;CP003810,962150,962167;HF952104,962150,962167;HF952106,962150,962167;CP007482,962150,962167;CP007565,962150,962167;HG939456,962150,962167;CP007631,962150,962167;CP007632,962150,962167;CP006910,962150,962167;CP007572,962150,962167;CP007571,962150,962167;CP007570,962150,962167;FO393392,962150,962167;CP010867,962150,962167;CP011325…
HF952105	Mauve	SHARED	962168	962202	.	.	.	Notes=Lenght34	AL732656,962168,962202;AE009948,962168,962202;CP000114,962168,962202;CP003810,962168,962202;HF952104,962168,962202;HF952106,962168,962202;CP007482,962168,962202;CP007565,962168,962202;HG939456,962168,962202;CP007631,962168,962202;CP007632,962168,962202;CP006910,962168,962202;CP007571,962168,962202;CP007570,962168,962202;FO393392,962168,962202;CP010867,962168,962202;CP011325,962168,962202;CP011326…
HF952105	Mauve	SHARED	964570	965713	.	.	.	Notes=Lenght1143	AL732656,964570,965713;AE009948,964570,965713;CP000114,964570,965713;CP003810,964570,965713;HF952104,964570,965713;HF952106,964570,965713;HG939456,964570,965713;CP007631,964570,965713;CP007632,964570,965713;CP006910,964570,965713;CP007572,964570,965713;CP007571,964570,965713;CP007570,964570,965713;CP010867,964570,965713;CP011325,964570,965713;CP011326,964570,965713;CP011327,964570,965713;CP011329…
HF952105	Mauve	SHARED	966052	966252	.	.	.	Notes=Lenght200	AL732656,966052,966252;AE009948,966052,966252;CP000114,966052,966252;CP003810,966052,966252;HF952104,966052,966252;HF952106,966052,966252;HG939456,966052,966252;CP007631,966052,966252;CP007632,966052,966252;CP006910,966052,966252;CP007572,966052,966252;CP007571,966052,966252;CP007570,966052,966252;CP010867,966052,966252;CP011325,966052,966252;CP011326,966052,966252;CP011327,966052,966252;CP011329…
HF952105	Mauve	SHARED	968482	968503	.	.	.	Notes=Lenght21	AL732656,968482,968503;AE009948,968482,968503;CP000114,968482,968503;CP003810,968482,968503;HF952104,968482,968503;HF952106,968482,968503;HG939456,968482,968503;CP007631,968482,968503;CP007632,968482,968503;CP006910,968482,968503;CP007572,968482,968503;CP007571,968482,968503;CP007570,968482,968503;CP010867,968482,968503;CP011325,968482,968503;CP011326,968482,968503;CP011327,968482,968503;CP011329…
HF952105	Mauve	SHARED	968773	968870	.	.	.	Notes=Lenght97	AL732656,968773,968870;AE009948,968773,968870;CP000114,968773,968870;CP003810,968773,968870;HF952104,968773,968870;HF952106,968773,968870;CP007482,968773,968870;CP007565,968773,968870;HG939456,968773,968870;CP007631,968773,968870;CP007632,968773,968870;CP006910,968773,968870;CP007572,968773,968870;CP007571,968773,968870;CP007570,968773,968870;FO393392,968773,968870;CP010867,968773,968870;CP011325…
HF952105	Mauve	SHARED	976229	976265	.	.	.	Notes=Lenght36	AL732656,976229,976265;AE009948,976229,976265;CP000114,976229,976265;CP003810,976229,976265;CP003919,976229,976265;HF952104,976229,976265;HF952106,976229,976265;CP007482,976229,976265;CP007565,976229,976265;HG939456,976229,976265;CP007631,976229,976265;CP007632,976229,976265;CP007572,976229,976265;CP007571,976229,976265;CP007570,976229,976265;FO393392,976229,976265;CP010867,976229,976265;CP011325…
HF952105	Mauve	SHARED	976276	977351	.	.	.	Notes=Lenght1075	AL732656,976276,977351;AE009948,976276,977351;CP000114,976276,977351;CP003810,976276,977351;CP003919,976276,977351;HF952104,976276,977351;HF952106,976276,977351;CP007482,976276,977351;CP007565,976276,977351;HG939456,976276,977351;CP007631,976276,977351;CP007632,976276,977351;CP006910,976276,977351;FO393392,976276,977351;CP010867,976276,977351;CP011325,976276,977351;CP011326,976276,977351;CP011327…
HF952105	Mauve	SHARED	978373	978516	.	.	.	Notes=Lenght143	AL732656,978373,978516;AE009948,978373,978516;CP000114,978373,978516;CP003810,978373,978516;HF952104,978373,978516;HF952106,978373,978516;HG939456,978373,978516;CP007631,978373,978516;CP007632,978373,978516;CP006910,978373,978516;CP007572,978373,978516;CP007571,978373,978516;CP007570,978373,978516;CP010867,978373,978516;CP011325,978373,978516;CP011326,978373,978516;CP011327,978373,978516;CP011329…
HF952105	Mauve	SHARED	978758	978777	.	.	.	Notes=Lenght19	AL732656,978758,978777;CP003919,978758,978777;HF952106,978758,978777;CP007482,978758,978777;CP007565,978758,978777;HG939456,978758,978777;CP007632,978758,978777;CP006910,978758,978777;CP007572,978758,978777;CP007571,978758,978777;CP007570,978758,978777;FO393392,978758,978777;CP010867,978758,978777;CP011328,978758,978777;CP010319,978758,978777;CP013202,978758,978777;
HF952105	Mauve	SHARED	983582	983699	.	.	.	Notes=Lenght117	AL732656,983582,983699;AE009948,983582,983699;CP000114,983582,983699;CP003810,983582,983699;CP003919,983582,983699;HF952104,983582,983699;HF952106,983582,983699;HG939456,983582,983699;CP007631,983582,983699;CP007632,983582,983699;CP006910,983582,983699;CP007572,983582,983699;CP007571,983582,983699;CP007570,983582,983699;CP010867,983582,983699;CP011325,983582,983699;CP011326,983582,983699;CP011327…
HF952105	Mauve	SHARED	984584	984698	.	.	.	Notes=Lenght114	AL732656,984584,984698;AE009948,984584,984698;CP000114,984584,984698;CP003810,984584,984698;HF952104,984584,984698;HF952106,984584,984698;CP007482,984584,984698;CP007565,984584,984698;HG939456,984584,984698;CP007631,984584,984698;CP007632,984584,984698;CP006910,984584,984698;CP007572,984584,984698;CP007571,984584,984698;CP007570,984584,984698;FO393392,984584,984698;CP010867,984584,984698;CP011325…
HF952105	Mauve	SHARED	989306	989325	.	.	.	Notes=Lenght19	AL732656,989306,989325;AE009948,989306,989325;CP000114,989306,989325;CP003810,989306,989325;CP003919,989306,989325;HF952104,989306,989325;HF952106,989306,989325;CP007482,989306,989325;HG939456,989306,989325;CP007631,989306,989325;CP007632,989306,989325;CP006910,989306,989325;CP007572,989306,989325;CP007571,989306,989325;CP007570,989306,989325;FO393392,989306,989325;CP010867,989306,989325;CP011325…
HF952105	Mauve	SHARED	990642	990670	.	.	.	Notes=Lenght28	AL732656,990642,990670;AE009948,990642,990670;CP000114,990642,990670;CP003810,990642,990670;CP003919,990642,990670;HF952104,990642,990670;HF952106,990642,990670;HG939456,990642,990670;CP007631,990642,990670;CP007632,990642,990670;CP006910,990642,990670;CP007572,990642,990670;CP007571,990642,990670;CP007570,990642,990670;CP010867,990642,990670;CP011325,990642,990670;CP011326,990642,990670;CP011327…
HF952105	Mauve	SHARED	991825	991876	.	.	.	Notes=Lenght51	AL732656,991825,991876;AE009948,991825,991876;CP000114,991825,991876;CP003810,991825,991876;CP003919,991825,991876;HF952104,991825,991876;HF952106,991825,991876;HG939456,991825,991876;CP007631,991825,991876;CP007632,991825,991876;CP006910,991825,991876;CP007572,991825,991876;CP007571,991825,991876;CP007570,991825,991876;CP010867,991825,991876;CP011325,991825,991876;CP011326,991825,991876;CP011327…
HF952105	Mauve	SHARED	991998	992020	.	.	.	Notes=Lenght22	AL732656,991998,992020;AE009948,991998,992020;CP000114,991998,992020;CP003810,991998,992020;HF952104,991998,992020;HF952106,991998,992020;CP007482,991998,992020;CP007565,991998,992020;HG939456,991998,992020;CP007631,991998,992020;CP007632,991998,992020;CP006910,991998,992020;CP007572,991998,992020;CP007571,991998,992020;CP007570,991998,992020;FO393392,991998,992020;CP010867,991998,992020;CP011325…
HF952105	Mauve	SHARED	992021	992102	.	.	.	Notes=Lenght81	AL732656,992021,992102;AE009948,992021,992102;CP000114,992021,992102;CP003810,992021,992102;HF952104,992021,992102;HF952106,992021,992102;HG939456,992021,992102;CP007631,992021,992102;CP007632,992021,992102;CP006910,992021,992102;CP007572,992021,992102;CP007571,992021,992102;CP007570,992021,992102;CP010867,992021,992102;CP011325,992021,992102;CP011326,992021,992102;CP011327,992021,992102;CP011329…
HF952105	Mauve	SHARED	992103	992170	.	.	.	Notes=Lenght67	AL732656,992103,992170;AE009948,992103,992170;CP000114,992103,992170;CP003810,992103,992170;HF952104,992103,992170;HF952106,992103,992170;CP007631,992103,992170;CP006910,992103,992170;CP007572,992103,992170;CP007571,992103,992170;CP007570,992103,992170;CP010867,992103,992170;CP011325,992103,992170;CP011326,992103,992170;CP011327,992103,992170;CP011329,992103,992170;CP010319,992103,992170;CP012419…
HF952105	Mauve	SHARED	992171	992223	.	.	.	Notes=Lenght52	AL732656,992171,992223;AE009948,992171,992223;CP000114,992171,992223;CP003810,992171,992223;HF952104,992171,992223;HF952106,992171,992223;HG939456,992171,992223;CP007631,992171,992223;CP007632,992171,992223;CP006910,992171,992223;CP007572,992171,992223;CP007571,992171,992223;CP007570,992171,992223;CP010867,992171,992223;CP011325,992171,992223;CP011326,992171,992223;CP011327,992171,992223;CP011329…
HF952105	Mauve	SHARED	992224	992585	.	.	.	Notes=Lenght361	AL732656,992224,992585;AE009948,992224,992585;CP000114,992224,992585;CP003810,992224,992585;HF952104,992224,992585;HF952106,992224,992585;CP007482,992224,992585;CP007565,992224,992585;HG939456,992224,992585;CP007631,992224,992585;CP007632,992224,992585;CP006910,992224,992585;CP007572,992224,992585;CP007571,992224,992585;CP007570,992224,992585;FO393392,992224,992585;CP010867,992224,992585;CP011325…
HF952105	Mauve	SHARED	992623	992637	.	.	.	Notes=Lenght14	AE009948,992623,992637;CP000114,992623,992637;CP003810,992623,992637;CP003919,992623,992637;HF952104,992623,992637;HF952106,992623,992637;CP007482,992623,992637;CP007565,992623,992637;HG939456,992623,992637;CP007631,992623,992637;CP007632,992623,992637;CP006910,992623,992637;CP007572,992623,992637;CP007571,992623,992637;CP007570,992623,992637;FO393392,992623,992637;CP010867,992623,992637;CP011325…
HF952105	Mauve	SHARED	992638	992666	.	.	.	Notes=Lenght28	AE009948,992638,992666;CP000114,992638,992666;CP003810,992638,992666;CP003919,992638,992666;HF952104,992638,992666;HF952106,992638,992666;CP007482,992638,992666;CP007565,992638,992666;CP007631,992638,992666;CP007632,992638,992666;CP006910,992638,992666;CP007572,992638,992666;CP007571,992638,992666;CP007570,992638,992666;FO393392,992638,992666;CP010867,992638,992666;CP011325,992638,992666;CP011326…
HF952105	Mauve	SHARED	992667	992688	.	.	.	Notes=Lenght21	AE009948,992667,992688;CP000114,992667,992688;CP003810,992667,992688;CP003919,992667,992688;HF952104,992667,992688;HF952106,992667,992688;CP007482,992667,992688;CP007565,992667,992688;CP007631,992667,992688;CP006910,992667,992688;CP007572,992667,992688;CP007571,992667,992688;CP007570,992667,992688;FO393392,992667,992688;CP010867,992667,992688;CP011325,992667,992688;CP011326,992667,992688;CP011327…
HF952105	Mauve	SHARED	992689	992745	.	.	.	Notes=Lenght56	AL732656,992689,992745;AE009948,992689,992745;CP000114,992689,992745;CP003810,992689,992745;CP003919,992689,992745;HF952104,992689,992745;HF952106,992689,992745;CP007482,992689,992745;CP007565,992689,992745;CP007631,992689,992745;CP006910,992689,992745;CP007572,992689,992745;CP007571,992689,992745;CP007570,992689,992745;FO393392,992689,992745;CP010867,992689,992745;CP011325,992689,992745;CP011326…
HF952105	Mauve	SHARED	992746	992810	.	.	.	Notes=Lenght64	AL732656,992746,992810;AE009948,992746,992810;CP000114,992746,992810;CP003810,992746,992810;CP003919,992746,992810;HF952104,992746,992810;HF952106,992746,992810;CP007482,992746,992810;CP007565,992746,992810;HG939456,992746,992810;CP007631,992746,992810;CP006910,992746,992810;CP007572,992746,992810;CP007571,992746,992810;CP007570,992746,992810;FO393392,992746,992810;CP010867,992746,992810;CP011325…
HF952105	Mauve	SHARED	993002	993063	.	.	.	Notes=Lenght61	AL732656,993002,993063;AE009948,993002,993063;CP000114,993002,993063;CP003810,993002,993063;CP003919,993002,993063;HF952104,993002,993063;HF952106,993002,993063;CP007482,993002,993063;CP007565,993002,993063;HG939456,993002,993063;CP007631,993002,993063;CP007632,993002,993063;CP006910,993002,993063;CP007571,993002,993063;CP007570,993002,993063;FO393392,993002,993063;CP010867,993002,993063;CP011325…
HF952105	Mauve	SHARED	993064	993100	.	.	.	Notes=Lenght36	AL732656,993064,993100;AE009948,993064,993100;CP000114,993064,993100;CP003810,993064,993100;CP003919,993064,993100;HF952104,993064,993100;HF952106,993064,993100;HG939456,993064,993100;CP007631,993064,993100;CP007632,993064,993100;CP006910,993064,993100;CP007571,993064,993100;CP007570,993064,993100;CP010867,993064,993100;CP011325,993064,993100;CP011326,993064,993100;CP011327,993064,993100;CP011329…
HF952105	Mauve	SHARED	993101	993164	.	.	.	Notes=Lenght63	AL732656,993101,993164;AE009948,993101,993164;CP000114,993101,993164;CP003810,993101,993164;CP003919,993101,993164;HF952104,993101,993164;HF952106,993101,993164;HG939456,993101,993164;CP007631,993101,993164;CP007632,993101,993164;CP006910,993101,993164;CP007572,993101,993164;CP007571,993101,993164;CP007570,993101,993164;CP010867,993101,993164;CP011325,993101,993164;CP011326,993101,993164;CP011327…
HF952105	Mauve	SHARED	1007410	1007430	.	.	.	Notes=Lenght20	AL732656,1007410,1007430;AE009948,1007410,1007430;CP000114,1007410,1007430;CP003810,1007410,1007430;HF952104,1007410,1007430;HF952106,1007410,1007430;CP007482,1007410,1007430;CP007565,1007410,1007430;HG939456,1007410,1007430;CP007631,1007410,1007430;CP007632,1007410,1007430;CP006910,1007410,1007430;CP007572,1007410,1007430;CP007571,1007410,1007430;CP007570,1007410,1007430;FO393392,1007410,1007430…
HF952105	Mauve	SHARED	1012439	1012594	.	.	.	Notes=Lenght155	AL732656,1012439,1012594;AE009948,1012439,1012594;CP000114,1012439,1012594;CP003810,1012439,1012594;HF952104,1012439,1012594;HF952106,1012439,1012594;HG939456,1012439,1012594;CP007631,1012439,1012594;CP007632,1012439,1012594;CP006910,1012439,1012594;CP007572,1012439,1012594;CP007571,1012439,1012594;CP007570,1012439,1012594;CP010867,1012439,1012594;CP011325,1012439,1012594;CP011326,1012439,1012594…
HF952105	Mauve	SHARED	1028039	1028058	.	.	.	Notes=Lenght19	AE009948,1028039,1028058;CP000114,1028039,1028058;CP003810,1028039,1028058;CP003919,1028039,1028058;HF952104,1028039,1028058;HF952106,1028039,1028058;CP007482,1028039,1028058;CP007565,1028039,1028058;HG939456,1028039,1028058;CP007631,1028039,1028058;CP007632,1028039,1028058;CP006910,1028039,1028058;FO393392,1028039,1028058;CP010867,1028039,1028058;CP011325,1028039,1028058;CP011326,1028039,1028058…
HF952105	Mauve	SHARED	1028198	1028282	.	.	.	Notes=Lenght84	AL732656,1028198,1028282;AE009948,1028198,1028282;CP000114,1028198,1028282;CP003810,1028198,1028282;CP003919,1028198,1028282;HF952104,1028198,1028282;HF952106,1028198,1028282;CP007482,1028198,1028282;CP007565,1028198,1028282;HG939456,1028198,1028282;CP007631,1028198,1028282;CP007632,1028198,1028282;CP007572,1028198,1028282;CP007571,1028198,1028282;CP007570,1028198,1028282;FO393392,1028198,1028282…
HF952105	Mauve	SHARED	1028898	1028993	.	.	.	Notes=Lenght95	AL732656,1028898,1028993;AE009948,1028898,1028993;CP000114,1028898,1028993;CP003810,1028898,1028993;HF952104,1028898,1028993;HF952106,1028898,1028993;CP007482,1028898,1028993;CP007565,1028898,1028993;HG939456,1028898,1028993;CP007631,1028898,1028993;CP007632,1028898,1028993;CP006910,1028898,1028993;CP007572,1028898,1028993;CP007571,1028898,1028993;CP007570,1028898,1028993;FO393392,1028898,1028993…
HF952105	Mauve	SHARED	1034206	1034403	.	.	.	Notes=Lenght197	CP000114,1034206,1034403;CP003810,1034206,1034403;HF952104,1034206,1034403;HG939456,1034206,1034403;CP007631,1034206,1034403;CP007632,1034206,1034403;CP006910,1034206,1034403;CP010867,1034206,1034403;CP011325,1034206,1034403;CP011326,1034206,1034403;CP011327,1034206,1034403;CP012419,1034206,1034403;CP013202,1034206,1034403;
HF952105	Mauve	SHARED	1034404	1034436	.	.	.	Notes=Lenght32	AL732656,1034404,1034436;AE009948,1034404,1034436;CP000114,1034404,1034436;CP003810,1034404,1034436;HF952104,1034404,1034436;HF952106,1034404,1034436;HG939456,1034404,1034436;CP007631,1034404,1034436;CP007632,1034404,1034436;CP006910,1034404,1034436;CP007572,1034404,1034436;CP007571,1034404,1034436;CP007570,1034404,1034436;CP010867,1034404,1034436;CP011325,1034404,1034436;CP011326,1034404,1034436…
HF952105	Mauve	SHARED	1034437	1034449	.	.	.	Notes=Lenght12	AL732656,1034437,1034449;AE009948,1034437,1034449;CP000114,1034437,1034449;CP003810,1034437,1034449;HF952104,1034437,1034449;HF952106,1034437,1034449;HG939456,1034437,1034449;CP007631,1034437,1034449;CP007632,1034437,1034449;CP006910,1034437,1034449;CP007572,1034437,1034449;CP007571,1034437,1034449;CP007570,1034437,1034449;CP010867,1034437,1034449;CP011325,1034437,1034449;CP011326,1034437,1034449…
HF952105	Mauve	SHARED	1034458	1034470	.	.	.	Notes=Lenght12	AL732656,1034458,1034470;AE009948,1034458,1034470;CP000114,1034458,1034470;CP003810,1034458,1034470;CP003919,1034458,1034470;HF952104,1034458,1034470;HF952106,1034458,1034470;CP007482,1034458,1034470;CP007565,1034458,1034470;CP007631,1034458,1034470;CP006910,1034458,1034470;CP007572,1034458,1034470;CP007571,1034458,1034470;CP007570,1034458,1034470;FO393392,1034458,1034470;CP010867,1034458,1034470…
HF952105	Mauve	SHARED	1034480	1034603	.	.	.	Notes=Lenght123	AL732656,1034480,1034603;AE009948,1034480,1034603;CP000114,1034480,1034603;CP003810,1034480,1034603;CP003919,1034480,1034603;HF952104,1034480,1034603;HF952106,1034480,1034603;CP007482,1034480,1034603;CP007565,1034480,1034603;HG939456,1034480,1034603;CP007631,1034480,1034603;CP007632,1034480,1034603;CP007572,1034480,1034603;CP007571,1034480,1034603;CP007570,1034480,1034603;FO393392,1034480,1034603…
HF952105	Mauve	SHARED	1034604	1034617	.	.	.	Notes=Lenght13	AL732656,1034604,1034617;AE009948,1034604,1034617;CP000114,1034604,1034617;CP003810,1034604,1034617;CP003919,1034604,1034617;HF952104,1034604,1034617;HF952106,1034604,1034617;CP007482,1034604,1034617;CP007565,1034604,1034617;HG939456,1034604,1034617;CP007631,1034604,1034617;CP007632,1034604,1034617;CP006910,1034604,1034617;CP007572,1034604,1034617;CP007571,1034604,1034617;CP007570,1034604,1034617…
HF952105	Mauve	SHARED	1037890	1037972	.	.	.	Notes=Lenght82	AE009948,1037890,1037972;HF952104,1037890,1037972;HF952106,1037890,1037972;CP007631,1037890,1037972;CP010867,1037890,1037972;CP011329,1037890,1037972;CP010319,1037890,1037972;CP013202,1037890,1037972;
HF952105	Mauve	SHARED	1037973	1038081	.	.	.	Notes=Lenght108	AE009948,1037973,1038081;CP000114,1037973,1038081;CP003810,1037973,1038081;HF952104,1037973,1038081;HF952106,1037973,1038081;CP007631,1037973,1038081;CP010867,1037973,1038081;CP011325,1037973,1038081;CP011326,1037973,1038081;CP011327,1037973,1038081;CP011329,1037973,1038081;CP010319,1037973,1038081;CP012419,1037973,1038081;CP013202,1037973,1038081;
HF952105	Mauve	SHARED	1038082	1038878	.	.	.	Notes=Lenght796	AE009948,1038082,1038878;HF952104,1038082,1038878;HF952106,1038082,1038878;CP007631,1038082,1038878;CP010867,1038082,1038878;CP011329,1038082,1038878;CP010319,1038082,1038878;CP013202,1038082,1038878;
HF952105	Mauve	SHARED	1038879	1038907	.	.	.	Notes=Lenght28	HF952104,1038879,1038907;HF952106,1038879,1038907;CP007631,1038879,1038907;CP010867,1038879,1038907;CP010319,1038879,1038907;CP013202,1038879,1038907;
HF952105	Mauve	SHARED	1038908	1038936	.	.	.	Notes=Lenght28	AE009948,1038908,1038936;HF952104,1038908,1038936;HF952106,1038908,1038936;CP007631,1038908,1038936;CP010867,1038908,1038936;CP011329,1038908,1038936;CP010319,1038908,1038936;CP013202,1038908,1038936;
HF952105	Mauve	SHARED	1038945	1039474	.	.	.	Notes=Lenght529	AE009948,1038945,1039474;HF952104,1038945,1039474;CP007631,1038945,1039474;CP010867,1038945,1039474;CP011329,1038945,1039474;CP010319,1038945,1039474;CP013202,1038945,1039474;
HF952105	Mauve	SHARED	1041727	1041934	.	.	.	Notes=Lenght207	HF952104,1041727,1041934;CP007631,1041727,1041934;CP010867,1041727,1041934;CP010319,1041727,1041934;CP013202,1041727,1041934;
HF952105	Mauve	SHARED	1041936	1042081	.	.	.	Notes=Lenght145	AL732656,1041936,1042081;AE009948,1041936,1042081;CP000114,1041936,1042081;CP003810,1041936,1042081;HF952104,1041936,1042081;CP007631,1041936,1042081;CP007572,1041936,1042081;CP007571,1041936,1042081;CP007570,1041936,1042081;CP010867,1041936,1042081;CP011325,1041936,1042081;CP011326,1041936,1042081;CP011327,1041936,1042081;CP010319,1041936,1042081;CP012419,1041936,1042081;CP013202,1041936,1042081;
HF952105	Mauve	SHARED	1042082	1042221	.	.	.	Notes=Lenght139	AE009948,1042082,1042221;CP000114,1042082,1042221;CP003810,1042082,1042221;HF952104,1042082,1042221;CP007631,1042082,1042221;CP010867,1042082,1042221;CP011325,1042082,1042221;CP011326,1042082,1042221;CP011327,1042082,1042221;CP010319,1042082,1042221;CP012419,1042082,1042221;CP013202,1042082,1042221;
HF952105	Mauve	SHARED	1042222	1042582	.	.	.	Notes=Lenght360	AL732656,1042222,1042582;AE009948,1042222,1042582;CP000114,1042222,1042582;CP003810,1042222,1042582;HF952104,1042222,1042582;CP007631,1042222,1042582;CP007572,1042222,1042582;CP007571,1042222,1042582;CP007570,1042222,1042582;CP010867,1042222,1042582;CP011325,1042222,1042582;CP011326,1042222,1042582;CP011327,1042222,1042582;CP010319,1042222,1042582;CP012419,1042222,1042582;CP013202,1042222,1042582;
HF952105	Mauve	SHARED	1042654	1042668	.	.	.	Notes=Lenght14	AE009948,1042654,1042668;CP000114,1042654,1042668;CP003810,1042654,1042668;HF952104,1042654,1042668;HG939456,1042654,1042668;CP007631,1042654,1042668;CP007632,1042654,1042668;CP010867,1042654,1042668;CP011325,1042654,1042668;CP011326,1042654,1042668;CP011327,1042654,1042668;CP010319,1042654,1042668;CP012419,1042654,1042668;CP013202,1042654,1042668;
HF952105	Mauve	SHARED	1042669	1042774	.	.	.	Notes=Lenght105	AL732656,1042669,1042774;AE009948,1042669,1042774;CP000114,1042669,1042774;CP003810,1042669,1042774;HF952104,1042669,1042774;HG939456,1042669,1042774;CP007631,1042669,1042774;CP007632,1042669,1042774;CP007572,1042669,1042774;CP007571,1042669,1042774;CP007570,1042669,1042774;CP010867,1042669,1042774;CP011325,1042669,1042774;CP011326,1042669,1042774;CP011327,1042669,1042774;CP010319,1042669,1042774…
HF952105	Mauve	SHARED	1042775	1043042	.	.	.	Notes=Lenght267	AE009948,1042775,1043042;CP000114,1042775,1043042;CP003810,1042775,1043042;HF952104,1042775,1043042;CP007631,1042775,1043042;CP010867,1042775,1043042;CP011325,1042775,1043042;CP011326,1042775,1043042;CP011327,1042775,1043042;CP010319,1042775,1043042;CP012419,1042775,1043042;CP013202,1042775,1043042;
HF952105	Mauve	SHARED	1043112	1043158	.	.	.	Notes=Lenght46	AL732656,1043112,1043158;AE009948,1043112,1043158;CP000114,1043112,1043158;CP003810,1043112,1043158;HF952104,1043112,1043158;CP007631,1043112,1043158;CP007572,1043112,1043158;CP007571,1043112,1043158;CP007570,1043112,1043158;CP010867,1043112,1043158;CP011325,1043112,1043158;CP011326,1043112,1043158;CP011327,1043112,1043158;CP010319,1043112,1043158;CP012419,1043112,1043158;CP013202,1043112,1043158;
HF952105	Mauve	SHARED	1043159	1043181	.	.	.	Notes=Lenght22	AE009948,1043159,1043181;CP000114,1043159,1043181;CP003810,1043159,1043181;HF952104,1043159,1043181;CP007631,1043159,1043181;CP010867,1043159,1043181;CP011325,1043159,1043181;CP011326,1043159,1043181;CP011327,1043159,1043181;CP010319,1043159,1043181;CP012419,1043159,1043181;CP013202,1043159,1043181;
HF952105	Mauve	SHARED	1043184	1043247	.	.	.	Notes=Lenght63	AE009948,1043184,1043247;CP000114,1043184,1043247;CP003810,1043184,1043247;HF952104,1043184,1043247;CP007631,1043184,1043247;CP010867,1043184,1043247;CP011325,1043184,1043247;CP011326,1043184,1043247;CP011327,1043184,1043247;CP010319,1043184,1043247;CP012419,1043184,1043247;CP013202,1043184,1043247;
HF952105	Mauve	SHARED	1043248	1043281	.	.	.	Notes=Lenght33	AL732656,1043248,1043281;AE009948,1043248,1043281;CP000114,1043248,1043281;CP003810,1043248,1043281;HF952104,1043248,1043281;CP007631,1043248,1043281;CP007572,1043248,1043281;CP007571,1043248,1043281;CP007570,1043248,1043281;CP010867,1043248,1043281;CP011325,1043248,1043281;CP011326,1043248,1043281;CP011327,1043248,1043281;CP010319,1043248,1043281;CP012419,1043248,1043281;CP013202,1043248,1043281;
HF952105	Mauve	SHARED	1043282	1043312	.	.	.	Notes=Lenght30	AE009948,1043282,1043312;CP000114,1043282,1043312;CP003810,1043282,1043312;HF952104,1043282,1043312;CP007631,1043282,1043312;CP010867,1043282,1043312;CP011325,1043282,1043312;CP011326,1043282,1043312;CP011327,1043282,1043312;CP010319,1043282,1043312;CP012419,1043282,1043312;CP013202,1043282,1043312;
HF952105	Mauve	SHARED	1044638	1044679	.	.	.	Notes=Lenght41	AL732656,1044638,1044679;AE009948,1044638,1044679;CP000114,1044638,1044679;CP003810,1044638,1044679;HF952104,1044638,1044679;HG939456,1044638,1044679;CP007631,1044638,1044679;CP007572,1044638,1044679;CP007571,1044638,1044679;CP007570,1044638,1044679;CP010867,1044638,1044679;CP011325,1044638,1044679;CP011326,1044638,1044679;CP011327,1044638,1044679;CP010319,1044638,1044679;CP012419,1044638,1044679…
HF952105	Mauve	SHARED	1045029	1045156	.	.	.	Notes=Lenght127	AL732656,1045029,1045156;AE009948,1045029,1045156;CP000114,1045029,1045156;CP003810,1045029,1045156;HF952104,1045029,1045156;HG939456,1045029,1045156;CP007631,1045029,1045156;CP007572,1045029,1045156;CP007571,1045029,1045156;CP007570,1045029,1045156;CP010867,1045029,1045156;CP011325,1045029,1045156;CP011326,1045029,1045156;CP011327,1045029,1045156;CP010319,1045029,1045156;CP012419,1045029,1045156…
HF952105	Mauve	SHARED	1045868	1045879	.	.	.	Notes=Lenght11	AE009948,1045868,1045879;CP000114,1045868,1045879;CP003810,1045868,1045879;HF952104,1045868,1045879;HG939456,1045868,1045879;CP007631,1045868,1045879;CP010867,1045868,1045879;CP011325,1045868,1045879;CP011326,1045868,1045879;CP011327,1045868,1045879;CP010319,1045868,1045879;CP012419,1045868,1045879;CP013202,1045868,1045879;
HF952105	Mauve	SHARED	1045880	1045917	.	.	.	Notes=Lenght37	AL732656,1045880,1045917;AE009948,1045880,1045917;CP000114,1045880,1045917;CP003810,1045880,1045917;HF952104,1045880,1045917;HG939456,1045880,1045917;CP007631,1045880,1045917;CP007572,1045880,1045917;CP007571,1045880,1045917;CP007570,1045880,1045917;CP010867,1045880,1045917;CP011325,1045880,1045917;CP011326,1045880,1045917;CP011327,1045880,1045917;CP010319,1045880,1045917;CP012419,1045880,1045917…
HF952105	Mauve	SHARED	1045967	1046029	.	.	.	Notes=Lenght62	AL732656,1045967,1046029;AE009948,1045967,1046029;CP000114,1045967,1046029;CP003810,1045967,1046029;HF952104,1045967,1046029;HG939456,1045967,1046029;CP007631,1045967,1046029;CP007572,1045967,1046029;CP007571,1045967,1046029;CP007570,1045967,1046029;CP010867,1045967,1046029;CP011325,1045967,1046029;CP011326,1045967,1046029;CP011327,1045967,1046029;CP010319,1045967,1046029;CP012419,1045967,1046029…
HF952105	Mauve	SHARED	1046030	1046076	.	.	.	Notes=Lenght46	AL732656,1046030,1046076;AE009948,1046030,1046076;CP000114,1046030,1046076;CP003810,1046030,1046076;HF952104,1046030,1046076;CP007631,1046030,1046076;CP007572,1046030,1046076;CP007571,1046030,1046076;CP007570,1046030,1046076;CP010867,1046030,1046076;CP011325,1046030,1046076;CP011326,1046030,1046076;CP011327,1046030,1046076;CP010319,1046030,1046076;CP012419,1046030,1046076;CP013202,1046030,1046076;
HF952105	Mauve	SHARED	1046077	1046089	.	.	.	Notes=Lenght12	AE009948,1046077,1046089;CP000114,1046077,1046089;CP003810,1046077,1046089;HF952104,1046077,1046089;CP007631,1046077,1046089;CP010867,1046077,1046089;CP011325,1046077,1046089;CP011326,1046077,1046089;CP011327,1046077,1046089;CP010319,1046077,1046089;CP012419,1046077,1046089;CP013202,1046077,1046089;
HF952105	Mauve	SHARED	1046447	1046480	.	.	.	Notes=Lenght33	AL732656,1046447,1046480;AE009948,1046447,1046480;CP000114,1046447,1046480;CP003810,1046447,1046480;HF952104,1046447,1046480;CP007631,1046447,1046480;CP007572,1046447,1046480;CP007571,1046447,1046480;CP007570,1046447,1046480;CP010867,1046447,1046480;CP011325,1046447,1046480;CP011326,1046447,1046480;CP011327,1046447,1046480;CP010319,1046447,1046480;CP012419,1046447,1046480;CP013202,1046447,1046480;
HF952105	Mauve	SHARED	1046481	1046521	.	.	.	Notes=Lenght40	AE009948,1046481,1046521;CP000114,1046481,1046521;CP003810,1046481,1046521;HF952104,1046481,1046521;CP007631,1046481,1046521;CP010867,1046481,1046521;CP011325,1046481,1046521;CP011326,1046481,1046521;CP011327,1046481,1046521;CP010319,1046481,1046521;CP012419,1046481,1046521;CP013202,1046481,1046521;
HF952105	Mauve	SHARED	1047394	1048586	.	.	.	Notes=Lenght1192	AE009948,1047394,1048586;CP000114,1047394,1048586;CP003810,1047394,1048586;HF952104,1047394,1048586;HG939456,1047394,1048586;CP007631,1047394,1048586;CP010867,1047394,1048586;CP011325,1047394,1048586;CP011326,1047394,1048586;CP011327,1047394,1048586;CP010319,1047394,1048586;CP012419,1047394,1048586;CP013202,1047394,1048586;
HF952105	Mauve	SHARED	1048587	1048960	.	.	.	Notes=Lenght373	AL732656,1048587,1048960;AE009948,1048587,1048960;CP000114,1048587,1048960;CP003810,1048587,1048960;HF952104,1048587,1048960;HG939456,1048587,1048960;CP007631,1048587,1048960;CP007572,1048587,1048960;CP007571,1048587,1048960;CP007570,1048587,1048960;CP010867,1048587,1048960;CP011325,1048587,1048960;CP011326,1048587,1048960;CP011327,1048587,1048960;CP010319,1048587,1048960;CP012419,1048587,1048960…
HF952105	Mauve	SHARED	1048961	1050846	.	.	.	Notes=Lenght1885	AL732656,1048961,1050846;AE009948,1048961,1050846;CP000114,1048961,1050846;CP003810,1048961,1050846;HF952104,1048961,1050846;HF952106,1048961,1050846;HG939456,1048961,1050846;CP007631,1048961,1050846;CP006910,1048961,1050846;CP007572,1048961,1050846;CP007571,1048961,1050846;CP007570,1048961,1050846;CP010867,1048961,1050846;CP011325,1048961,1050846;CP011326,1048961,1050846;CP011327,1048961,1050846…
HF952105	Mauve	SHARED	1050847	1051422	.	.	.	Notes=Lenght575	AL732656,1050847,1051422;AE009948,1050847,1051422;CP000114,1050847,1051422;CP003810,1050847,1051422;HF952104,1050847,1051422;HF952106,1050847,1051422;CP007631,1050847,1051422;CP006910,1050847,1051422;CP007572,1050847,1051422;CP007571,1050847,1051422;CP007570,1050847,1051422;CP010867,1050847,1051422;CP011325,1050847,1051422;CP011326,1050847,1051422;CP011327,1050847,1051422;CP010319,1050847,1051422…
HF952105	Mauve	SHARED	1051423	1051586	.	.	.	Notes=Lenght163	AL732656,1051423,1051586;AE009948,1051423,1051586;CP000114,1051423,1051586;CP003810,1051423,1051586;HF952104,1051423,1051586;HF952106,1051423,1051586;CP007631,1051423,1051586;CP006910,1051423,1051586;CP007571,1051423,1051586;CP010867,1051423,1051586;CP011325,1051423,1051586;CP011326,1051423,1051586;CP011327,1051423,1051586;CP010319,1051423,1051586;CP012419,1051423,1051586;CP013202,1051423,1051586;
HF952105	Mauve	SHARED	1051587	1051636	.	.	.	Notes=Lenght49	AL732656,1051587,1051636;AE009948,1051587,1051636;CP000114,1051587,1051636;CP003810,1051587,1051636;HF952104,1051587,1051636;HF952106,1051587,1051636;CP007482,1051587,1051636;CP007565,1051587,1051636;CP007631,1051587,1051636;CP006910,1051587,1051636;CP007571,1051587,1051636;FO393392,1051587,1051636;CP010867,1051587,1051636;CP011325,1051587,1051636;CP011326,1051587,1051636;CP011327,1051587,1051636…
HF952105	Mauve	SHARED	1051637	1051900	.	.	.	Notes=Lenght263	CP000114,1051637,1051900;CP003810,1051637,1051900;HF952104,1051637,1051900;HF952106,1051637,1051900;CP007482,1051637,1051900;CP007565,1051637,1051900;CP007631,1051637,1051900;CP006910,1051637,1051900;FO393392,1051637,1051900;CP010867,1051637,1051900;CP011325,1051637,1051900;CP011326,1051637,1051900;CP011327,1051637,1051900;CP011328,1051637,1051900;CP010319,1051637,1051900;CP012419,1051637,1051900…
HF952105	Mauve	SHARED	1051901	1052045	.	.	.	Notes=Lenght144	CP000114,1051901,1052045;CP003810,1051901,1052045;HF952104,1051901,1052045;HF952106,1051901,1052045;CP007482,1051901,1052045;CP007565,1051901,1052045;CP007631,1051901,1052045;CP006910,1051901,1052045;CP007572,1051901,1052045;CP007570,1051901,1052045;FO393392,1051901,1052045;CP010867,1051901,1052045;CP011325,1051901,1052045;CP011326,1051901,1052045;CP011327,1051901,1052045;CP011328,1051901,1052045…
HF952105	Mauve	SHARED	1052046	1052095	.	.	.	Notes=Lenght49	CP000114,1052046,1052095;CP003810,1052046,1052095;CP003919,1052046,1052095;HF952104,1052046,1052095;HF952106,1052046,1052095;CP007482,1052046,1052095;CP007565,1052046,1052095;CP007631,1052046,1052095;CP006910,1052046,1052095;CP007572,1052046,1052095;CP007570,1052046,1052095;FO393392,1052046,1052095;CP010867,1052046,1052095;CP011325,1052046,1052095;CP011326,1052046,1052095;CP011327,1052046,1052095…
HF952105	Mauve	SHARED	1052096	1052137	.	.	.	Notes=Lenght41	AL732656,1052096,1052137;AE009948,1052096,1052137;CP000114,1052096,1052137;CP003810,1052096,1052137;CP003919,1052096,1052137;HF952104,1052096,1052137;HF952106,1052096,1052137;CP007482,1052096,1052137;CP007565,1052096,1052137;CP007631,1052096,1052137;CP006910,1052096,1052137;CP007572,1052096,1052137;CP007571,1052096,1052137;CP007570,1052096,1052137;FO393392,1052096,1052137;CP010867,1052096,1052137…
HF952105	Mauve	SHARED	1052138	1052235	.	.	.	Notes=Lenght97	AL732656,1052138,1052235;AE009948,1052138,1052235;CP000114,1052138,1052235;CP003810,1052138,1052235;HF952104,1052138,1052235;HF952106,1052138,1052235;CP007482,1052138,1052235;CP007565,1052138,1052235;CP007631,1052138,1052235;CP006910,1052138,1052235;CP007572,1052138,1052235;CP007571,1052138,1052235;CP007570,1052138,1052235;FO393392,1052138,1052235;CP010867,1052138,1052235;CP011325,1052138,1052235…
HF952105	Mauve	SHARED	1052236	1052668	.	.	.	Notes=Lenght432	AL732656,1052236,1052668;AE009948,1052236,1052668;CP000114,1052236,1052668;CP003810,1052236,1052668;CP003919,1052236,1052668;HF952104,1052236,1052668;HF952106,1052236,1052668;CP007482,1052236,1052668;CP007565,1052236,1052668;CP007631,1052236,1052668;CP006910,1052236,1052668;CP007572,1052236,1052668;CP007571,1052236,1052668;CP007570,1052236,1052668;FO393392,1052236,1052668;CP010867,1052236,1052668…
HF952105	Mauve	SHARED	1052669	1053452	.	.	.	Notes=Lenght783	AL732656,1052669,1053452;AE009948,1052669,1053452;CP000114,1052669,1053452;CP003810,1052669,1053452;CP003919,1052669,1053452;HF952104,1052669,1053452;HF952106,1052669,1053452;CP007482,1052669,1053452;CP007565,1052669,1053452;HG939456,1052669,1053452;CP007631,1052669,1053452;CP006910,1052669,1053452;CP007572,1052669,1053452;CP007571,1052669,1053452;CP007570,1052669,1053452;FO393392,1052669,1053452…
HF952105	Mauve	SHARED	1053453	1053484	.	.	.	Notes=Lenght31	AL732656,1053453,1053484;AE009948,1053453,1053484;CP000114,1053453,1053484;CP003810,1053453,1053484;CP003919,1053453,1053484;HF952104,1053453,1053484;HF952106,1053453,1053484;CP007565,1053453,1053484;HG939456,1053453,1053484;CP007631,1053453,1053484;CP006910,1053453,1053484;CP007572,1053453,1053484;CP007571,1053453,1053484;CP007570,1053453,1053484;FO393392,1053453,1053484;CP010867,1053453,1053484…
HF952105	Mauve	SHARED	1053485	1057227	.	.	.	Notes=Lenght3742	AL732656,1053485,1057227;AE009948,1053485,1057227;CP000114,1053485,1057227;CP003810,1053485,1057227;CP003919,1053485,1057227;HF952104,1053485,1057227;HF952106,1053485,1057227;CP007482,1053485,1057227;CP007565,1053485,1057227;HG939456,1053485,1057227;CP007631,1053485,1057227;CP006910,1053485,1057227;CP007572,1053485,1057227;CP007571,1053485,1057227;CP007570,1053485,1057227;FO393392,1053485,1057227…
HF952105	Mauve	SHARED	1057228	1059576	.	.	.	Notes=Lenght2348	AL732656,1057228,1059576;AE009948,1057228,1059576;CP000114,1057228,1059576;CP003810,1057228,1059576;CP003919,1057228,1059576;HF952104,1057228,1059576;HF952106,1057228,1059576;CP007482,1057228,1059576;CP007565,1057228,1059576;HG939456,1057228,1059576;CP007631,1057228,1059576;CP007632,1057228,1059576;CP006910,1057228,1059576;CP007572,1057228,1059576;CP007571,1057228,1059576;CP007570,1057228,1059576…
HF952105	Mauve	SHARED	1062982	1063036	.	.	.	Notes=Lenght54	AL732656,1062982,1063036;AE009948,1062982,1063036;CP000114,1062982,1063036;CP003810,1062982,1063036;HF952104,1062982,1063036;HF952106,1062982,1063036;HG939456,1062982,1063036;CP007631,1062982,1063036;CP007632,1062982,1063036;CP006910,1062982,1063036;CP007572,1062982,1063036;CP007571,1062982,1063036;CP007570,1062982,1063036;CP010867,1062982,1063036;CP011325,1062982,1063036;CP011326,1062982,1063036…
HF952105	Mauve	SHARED	1066838	1066856	.	.	.	Notes=Lenght18	AL732656,1066838,1066856;AE009948,1066838,1066856;CP000114,1066838,1066856;CP003810,1066838,1066856;CP003919,1066838,1066856;HF952104,1066838,1066856;HF952106,1066838,1066856;CP007482,1066838,1066856;CP007565,1066838,1066856;HG939456,1066838,1066856;CP007631,1066838,1066856;CP007632,1066838,1066856;CP006910,1066838,1066856;CP007572,1066838,1066856;CP007571,1066838,1066856;CP007570,1066838,1066856…
HF952105	Mauve	SHARED	1066860	1066870	.	.	.	Notes=Lenght10	AL732656,1066860,1066870;CP000114,1066860,1066870;CP003810,1066860,1066870;CP003919,1066860,1066870;HF952104,1066860,1066870;HF952106,1066860,1066870;HG939456,1066860,1066870;CP007631,1066860,1066870;CP007632,1066860,1066870;CP006910,1066860,1066870;CP007572,1066860,1066870;CP007571,1066860,1066870;CP007570,1066860,1066870;CP010867,1066860,1066870;CP011325,1066860,1066870;CP011326,1066860,1066870…
HF952105	Mauve	SHARED	1066871	1066904	.	.	.	Notes=Lenght33	CP000114,1066871,1066904;CP003810,1066871,1066904;CP003919,1066871,1066904;HF952104,1066871,1066904;HF952106,1066871,1066904;HG939456,1066871,1066904;CP007631,1066871,1066904;CP007632,1066871,1066904;CP006910,1066871,1066904;CP010867,1066871,1066904;CP011325,1066871,1066904;CP011326,1066871,1066904;CP011327,1066871,1066904;CP010319,1066871,1066904;CP013202,1066871,1066904;
HF952105	Mauve	SHARED	1066905	1066922	.	.	.	Notes=Lenght17	CP000114,1066905,1066922;CP003810,1066905,1066922;CP003919,1066905,1066922;HF952104,1066905,1066922;HF952106,1066905,1066922;CP007482,1066905,1066922;CP007565,1066905,1066922;HG939456,1066905,1066922;CP007631,1066905,1066922;CP007632,1066905,1066922;CP006910,1066905,1066922;FO393392,1066905,1066922;CP010867,1066905,1066922;CP011325,1066905,1066922;CP011326,1066905,1066922;CP011327,1066905,1066922…
HF952105	Mauve	SHARED	1066923	1066976	.	.	.	Notes=Lenght53	CP000114,1066923,1066976;CP003810,1066923,1066976;HF952104,1066923,1066976;HF952106,1066923,1066976;HG939456,1066923,1066976;CP007631,1066923,1066976;CP007632,1066923,1066976;CP006910,1066923,1066976;CP010867,1066923,1066976;CP011325,1066923,1066976;CP011326,1066923,1066976;CP011327,1066923,1066976;CP010319,1066923,1066976;CP013202,1066923,1066976;
HF952105	Mauve	SHARED	1067185	1067199	.	.	.	Notes=Lenght14	AL732656,1067185,1067199;CP000114,1067185,1067199;CP003810,1067185,1067199;HF952104,1067185,1067199;HF952106,1067185,1067199;HG939456,1067185,1067199;CP007631,1067185,1067199;CP007632,1067185,1067199;CP006910,1067185,1067199;CP011325,1067185,1067199;CP011326,1067185,1067199;CP011327,1067185,1067199;CP010319,1067185,1067199;CP012419,1067185,1067199;CP013202,1067185,1067199;
HF952105	Mauve	SHARED	1067200	1067243	.	.	.	Notes=Lenght43	AL732656,1067200,1067243;CP000114,1067200,1067243;CP003810,1067200,1067243;HF952104,1067200,1067243;HF952106,1067200,1067243;HG939456,1067200,1067243;CP007631,1067200,1067243;CP007632,1067200,1067243;CP006910,1067200,1067243;CP010867,1067200,1067243;CP011325,1067200,1067243;CP011326,1067200,1067243;CP011327,1067200,1067243;CP010319,1067200,1067243;CP012419,1067200,1067243;CP013202,1067200,1067243;
HF952105	Mauve	SHARED	1067244	1067258	.	.	.	Notes=Lenght14	AL732656,1067244,1067258;AE009948,1067244,1067258;CP000114,1067244,1067258;CP003810,1067244,1067258;HF952104,1067244,1067258;HF952106,1067244,1067258;HG939456,1067244,1067258;CP007631,1067244,1067258;CP007632,1067244,1067258;CP006910,1067244,1067258;CP010867,1067244,1067258;CP011325,1067244,1067258;CP011326,1067244,1067258;CP011327,1067244,1067258;CP011329,1067244,1067258;CP010319,1067244,1067258…
HF952105	Mauve	SHARED	1067377	1067465	.	.	.	Notes=Lenght88	AL732656,1067377,1067465;CP000114,1067377,1067465;CP003810,1067377,1067465;CP003919,1067377,1067465;HF952104,1067377,1067465;HF952106,1067377,1067465;CP007482,1067377,1067465;CP007565,1067377,1067465;HG939456,1067377,1067465;CP007631,1067377,1067465;CP007632,1067377,1067465;CP006910,1067377,1067465;CP007572,1067377,1067465;CP007571,1067377,1067465;CP007570,1067377,1067465;FO393392,1067377,1067465…
HF952105	Mauve	SHARED	1067654	1067689	.	.	.	Notes=Lenght35	AL732656,1067654,1067689;AE009948,1067654,1067689;CP000114,1067654,1067689;CP003810,1067654,1067689;HF952104,1067654,1067689;HF952106,1067654,1067689;CP007482,1067654,1067689;CP007565,1067654,1067689;HG939456,1067654,1067689;CP007631,1067654,1067689;CP007632,1067654,1067689;CP006910,1067654,1067689;CP007572,1067654,1067689;CP007571,1067654,1067689;CP007570,1067654,1067689;FO393392,1067654,1067689…
HF952105	Mauve	SHARED	1073678	1073739	.	.	.	Notes=Lenght61	AL732656,1073678,1073739;AE009948,1073678,1073739;CP000114,1073678,1073739;CP003810,1073678,1073739;HF952104,1073678,1073739;HF952106,1073678,1073739;CP007482,1073678,1073739;CP007565,1073678,1073739;HG939456,1073678,1073739;CP007631,1073678,1073739;CP007632,1073678,1073739;CP006910,1073678,1073739;CP007572,1073678,1073739;CP007571,1073678,1073739;CP007570,1073678,1073739;FO393392,1073678,1073739…
HF952105	Mauve	SHARED	1082012	1082034	.	.	.	Notes=Lenght22	AL732656,1082012,1082034;AE009948,1082012,1082034;CP000114,1082012,1082034;CP003810,1082012,1082034;HF952104,1082012,1082034;HF952106,1082012,1082034;HG939456,1082012,1082034;CP007631,1082012,1082034;CP007632,1082012,1082034;CP006910,1082012,1082034;CP007572,1082012,1082034;CP007571,1082012,1082034;CP007570,1082012,1082034;CP010867,1082012,1082034;CP011325,1082012,1082034;CP011326,1082012,1082034…
HF952105	Mauve	SHARED	1082776	1082790	.	.	.	Notes=Lenght14	AL732656,1082776,1082790;AE009948,1082776,1082790;CP000114,1082776,1082790;CP003810,1082776,1082790;CP003919,1082776,1082790;HF952104,1082776,1082790;HF952106,1082776,1082790;HG939456,1082776,1082790;CP007631,1082776,1082790;CP007632,1082776,1082790;CP006910,1082776,1082790;CP007572,1082776,1082790;CP007571,1082776,1082790;CP007570,1082776,1082790;CP010867,1082776,1082790;CP011325,1082776,1082790…
HF952105	Mauve	SHARED	1082791	1083157	.	.	.	Notes=Lenght366	AL732656,1082791,1083157;AE009948,1082791,1083157;CP000114,1082791,1083157;CP003810,1082791,1083157;HF952104,1082791,1083157;HF952106,1082791,1083157;HG939456,1082791,1083157;CP007631,1082791,1083157;CP007632,1082791,1083157;CP006910,1082791,1083157;CP007572,1082791,1083157;CP007571,1082791,1083157;CP007570,1082791,1083157;CP010867,1082791,1083157;CP011325,1082791,1083157;CP011326,1082791,1083157…
HF952105	Mauve	SHARED	1083158	1084837	.	.	.	Notes=Lenght1679	AL732656,1083158,1084837;AE009948,1083158,1084837;CP000114,1083158,1084837;CP003810,1083158,1084837;CP003919,1083158,1084837;HF952104,1083158,1084837;HF952106,1083158,1084837;HG939456,1083158,1084837;CP007631,1083158,1084837;CP007632,1083158,1084837;CP006910,1083158,1084837;CP007572,1083158,1084837;CP007571,1083158,1084837;CP007570,1083158,1084837;CP010867,1083158,1084837;CP011325,1083158,1084837…
HF952105	Mauve	SHARED	1093943	1094103	.	.	.	Notes=Lenght160	AL732656,1093943,1094103;AE009948,1093943,1094103;CP000114,1093943,1094103;CP003810,1093943,1094103;HF952104,1093943,1094103;HF952106,1093943,1094103;HG939456,1093943,1094103;CP007631,1093943,1094103;CP007632,1093943,1094103;CP006910,1093943,1094103;CP007572,1093943,1094103;CP007571,1093943,1094103;CP007570,1093943,1094103;CP010867,1093943,1094103;CP011325,1093943,1094103;CP011326,1093943,1094103…
HF952105	Mauve	SHARED	1094104	1094241	.	.	.	Notes=Lenght137	AL732656,1094104,1094241;AE009948,1094104,1094241;CP000114,1094104,1094241;CP003810,1094104,1094241;HF952104,1094104,1094241;HF952106,1094104,1094241;CP007482,1094104,1094241;CP007565,1094104,1094241;HG939456,1094104,1094241;CP007631,1094104,1094241;CP007632,1094104,1094241;CP006910,1094104,1094241;CP007572,1094104,1094241;CP007571,1094104,1094241;CP007570,1094104,1094241;FO393392,1094104,1094241…
HF952105	Mauve	SHARED	1094589	1094715	.	.	.	Notes=Lenght126	AL732656,1094589,1094715;AE009948,1094589,1094715;CP000114,1094589,1094715;CP003810,1094589,1094715;HF952104,1094589,1094715;HF952106,1094589,1094715;HG939456,1094589,1094715;CP007631,1094589,1094715;CP007632,1094589,1094715;CP006910,1094589,1094715;CP007572,1094589,1094715;CP007571,1094589,1094715;CP007570,1094589,1094715;CP010867,1094589,1094715;CP011325,1094589,1094715;CP011326,1094589,1094715…
HF952105	Mauve	SHARED	1098838	1099062	.	.	.	Notes=Lenght224	AL732656,1098838,1099062;AE009948,1098838,1099062;CP000114,1098838,1099062;CP003810,1098838,1099062;HF952104,1098838,1099062;HF952106,1098838,1099062;CP007482,1098838,1099062;CP007565,1098838,1099062;HG939456,1098838,1099062;CP007631,1098838,1099062;CP007632,1098838,1099062;CP006910,1098838,1099062;CP007572,1098838,1099062;CP007571,1098838,1099062;CP007570,1098838,1099062;FO393392,1098838,1099062…
HF952105	Mauve	SHARED	1102925	1103109	.	.	.	Notes=Lenght184	AL732656,1102925,1103109;AE009948,1102925,1103109;CP000114,1102925,1103109;CP003810,1102925,1103109;HF952104,1102925,1103109;HF952106,1102925,1103109;HG939456,1102925,1103109;CP007631,1102925,1103109;CP007632,1102925,1103109;CP006910,1102925,1103109;CP007572,1102925,1103109;CP007571,1102925,1103109;CP007570,1102925,1103109;CP010867,1102925,1103109;CP011325,1102925,1103109;CP011326,1102925,1103109…
HF952105	Mauve	SHARED	1104064	1104442	.	.	.	Notes=Lenght378	AL732656,1104064,1104442;AE009948,1104064,1104442;CP000114,1104064,1104442;CP003810,1104064,1104442;HF952104,1104064,1104442;HF952106,1104064,1104442;CP007482,1104064,1104442;CP007565,1104064,1104442;HG939456,1104064,1104442;CP007631,1104064,1104442;CP007632,1104064,1104442;CP006910,1104064,1104442;CP007572,1104064,1104442;CP007571,1104064,1104442;CP007570,1104064,1104442;FO393392,1104064,1104442…
HF952105	Mauve	SHARED	1104501	1104596	.	.	.	Notes=Lenght95	AL732656,1104501,1104596;AE009948,1104501,1104596;CP000114,1104501,1104596;CP003810,1104501,1104596;CP003919,1104501,1104596;HF952104,1104501,1104596;HF952106,1104501,1104596;HG939456,1104501,1104596;CP007631,1104501,1104596;CP007632,1104501,1104596;CP006910,1104501,1104596;CP007572,1104501,1104596;CP007571,1104501,1104596;CP007570,1104501,1104596;CP010867,1104501,1104596;CP011325,1104501,1104596…
HF952105	Mauve	SHARED	1113825	1113914	.	.	.	Notes=Lenght89	AL732656,1113825,1113914;AE009948,1113825,1113914;CP000114,1113825,1113914;CP003810,1113825,1113914;CP003919,1113825,1113914;HF952104,1113825,1113914;HF952106,1113825,1113914;CP007482,1113825,1113914;CP007565,1113825,1113914;HG939456,1113825,1113914;CP007632,1113825,1113914;CP006910,1113825,1113914;CP007572,1113825,1113914;CP007571,1113825,1113914;CP007570,1113825,1113914;FO393392,1113825,1113914…
HF952105	Mauve	SHARED	1116765	1116838	.	.	.	Notes=Lenght73	AL732656,1116765,1116838;AE009948,1116765,1116838;CP000114,1116765,1116838;CP003810,1116765,1116838;HF952104,1116765,1116838;HF952106,1116765,1116838;CP007482,1116765,1116838;CP007565,1116765,1116838;HG939456,1116765,1116838;CP007631,1116765,1116838;CP007632,1116765,1116838;CP006910,1116765,1116838;CP007572,1116765,1116838;CP007571,1116765,1116838;CP007570,1116765,1116838;FO393392,1116765,1116838…
HF952105	Mauve	SHARED	1117348	1117393	.	.	.	Notes=Lenght45	AL732656,1117348,1117393;AE009948,1117348,1117393;CP000114,1117348,1117393;CP003810,1117348,1117393;HF952104,1117348,1117393;HF952106,1117348,1117393;CP007482,1117348,1117393;CP007565,1117348,1117393;HG939456,1117348,1117393;CP007631,1117348,1117393;CP007632,1117348,1117393;CP006910,1117348,1117393;CP007572,1117348,1117393;CP007571,1117348,1117393;CP007570,1117348,1117393;FO393392,1117348,1117393…
HF952105	Mauve	SHARED	1139344	1139356	.	.	.	Notes=Lenght12	AL732656,1139344,1139356;AE009948,1139344,1139356;CP000114,1139344,1139356;CP003810,1139344,1139356;HF952104,1139344,1139356;HF952106,1139344,1139356;CP007482,1139344,1139356;CP007565,1139344,1139356;HG939456,1139344,1139356;CP007631,1139344,1139356;CP007632,1139344,1139356;CP006910,1139344,1139356;CP007572,1139344,1139356;CP007571,1139344,1139356;CP007570,1139344,1139356;FO393392,1139344,1139356…
HF952105	Mauve	SHARED	1139357	1139389	.	.	.	Notes=Lenght32	AL732656,1139357,1139389;AE009948,1139357,1139389;HF952104,1139357,1139389;HF952106,1139357,1139389;CP007482,1139357,1139389;CP007565,1139357,1139389;HG939456,1139357,1139389;CP007631,1139357,1139389;CP007632,1139357,1139389;CP006910,1139357,1139389;FO393392,1139357,1139389;CP010867,1139357,1139389;CP011328,1139357,1139389;CP012419,1139357,1139389;CP013202,1139357,1139389;
HF952105	Mauve	SHARED	1139390	1139402	.	.	.	Notes=Lenght12	AL732656,1139390,1139402;AE009948,1139390,1139402;CP003919,1139390,1139402;HF952104,1139390,1139402;HF952106,1139390,1139402;CP007482,1139390,1139402;CP007565,1139390,1139402;HG939456,1139390,1139402;CP007631,1139390,1139402;CP007632,1139390,1139402;CP006910,1139390,1139402;FO393392,1139390,1139402;CP010867,1139390,1139402;CP011328,1139390,1139402;CP012419,1139390,1139402;CP013202,1139390,1139402;
HF952105	Mauve	SHARED	1140852	1140999	.	.	.	Notes=Lenght147	AL732656,1140852,1140999;AE009948,1140852,1140999;CP000114,1140852,1140999;CP003810,1140852,1140999;HF952104,1140852,1140999;HF952106,1140852,1140999;CP007482,1140852,1140999;CP007565,1140852,1140999;HG939456,1140852,1140999;CP007631,1140852,1140999;CP007632,1140852,1140999;CP006910,1140852,1140999;CP007572,1140852,1140999;CP007571,1140852,1140999;CP007570,1140852,1140999;FO393392,1140852,1140999…
HF952105	Mauve	SHARED	1141000	1141092	.	.	.	Notes=Lenght92	AL732656,1141000,1141092;AE009948,1141000,1141092;CP000114,1141000,1141092;CP003810,1141000,1141092;HF952104,1141000,1141092;HF952106,1141000,1141092;CP007482,1141000,1141092;HG939456,1141000,1141092;CP007631,1141000,1141092;CP007632,1141000,1141092;CP006910,1141000,1141092;CP007572,1141000,1141092;CP007571,1141000,1141092;CP007570,1141000,1141092;CP010867,1141000,1141092;CP011325,1141000,1141092…
HF952105	Mauve	SHARED	1141161	1141230	.	.	.	Notes=Lenght69	AL732656,1141161,1141230;AE009948,1141161,1141230;CP000114,1141161,1141230;CP003810,1141161,1141230;HF952104,1141161,1141230;HF952106,1141161,1141230;HG939456,1141161,1141230;CP007631,1141161,1141230;CP007632,1141161,1141230;CP006910,1141161,1141230;CP007572,1141161,1141230;CP007571,1141161,1141230;CP007570,1141161,1141230;CP010867,1141161,1141230;CP011325,1141161,1141230;CP011326,1141161,1141230…
HF952105	Mauve	SHARED	1145734	1145758	.	.	.	Notes=Lenght24	AL732656,1145734,1145758;AE009948,1145734,1145758;CP000114,1145734,1145758;CP003810,1145734,1145758;CP003919,1145734,1145758;HF952104,1145734,1145758;HF952106,1145734,1145758;HG939456,1145734,1145758;CP007631,1145734,1145758;CP007632,1145734,1145758;CP010867,1145734,1145758;CP011325,1145734,1145758;CP011326,1145734,1145758;CP011327,1145734,1145758;CP011328,1145734,1145758;CP011329,1145734,1145758…
HF952105	Mauve	SHARED	1145980	1146051	.	.	.	Notes=Lenght71	AL732656,1145980,1146051;AE009948,1145980,1146051;CP000114,1145980,1146051;CP003810,1145980,1146051;CP003919,1145980,1146051;HF952104,1145980,1146051;HF952106,1145980,1146051;CP007482,1145980,1146051;CP007565,1145980,1146051;HG939456,1145980,1146051;CP007632,1145980,1146051;CP006910,1145980,1146051;CP007572,1145980,1146051;CP007571,1145980,1146051;CP007570,1145980,1146051;FO393392,1145980,1146051…
HF952105	Mauve	SHARED	1146052	1146081	.	.	.	Notes=Lenght29	AL732656,1146052,1146081;AE009948,1146052,1146081;CP000114,1146052,1146081;CP003810,1146052,1146081;HF952104,1146052,1146081;HF952106,1146052,1146081;HG939456,1146052,1146081;CP007632,1146052,1146081;CP006910,1146052,1146081;CP007572,1146052,1146081;CP007571,1146052,1146081;CP007570,1146052,1146081;CP010867,1146052,1146081;CP011325,1146052,1146081;CP011326,1146052,1146081;CP011327,1146052,1146081…
HF952105	Mauve	SHARED	1146082	1146212	.	.	.	Notes=Lenght130	AL732656,1146082,1146212;AE009948,1146082,1146212;CP000114,1146082,1146212;CP003810,1146082,1146212;HF952104,1146082,1146212;HF952106,1146082,1146212;HG939456,1146082,1146212;CP007631,1146082,1146212;CP007632,1146082,1146212;CP006910,1146082,1146212;CP007572,1146082,1146212;CP007571,1146082,1146212;CP007570,1146082,1146212;CP010867,1146082,1146212;CP011325,1146082,1146212;CP011326,1146082,1146212…
HF952105	Mauve	SHARED	1151063	1151104	.	.	.	Notes=Lenght41	AL732656,1151063,1151104;AE009948,1151063,1151104;CP000114,1151063,1151104;CP003810,1151063,1151104;CP003919,1151063,1151104;HF952104,1151063,1151104;HF952106,1151063,1151104;HG939456,1151063,1151104;CP007631,1151063,1151104;CP007632,1151063,1151104;CP006910,1151063,1151104;CP007572,1151063,1151104;CP007571,1151063,1151104;CP007570,1151063,1151104;CP010867,1151063,1151104;CP011325,1151063,1151104…
HF952105	Mauve	SHARED	1155947	1155976	.	.	.	Notes=Lenght29	AL732656,1155947,1155976;CP003919,1155947,1155976;HF952104,1155947,1155976;HF952106,1155947,1155976;CP007482,1155947,1155976;CP007565,1155947,1155976;HG939456,1155947,1155976;CP007632,1155947,1155976;CP006910,1155947,1155976;CP007572,1155947,1155976;CP007571,1155947,1155976;CP007570,1155947,1155976;FO393392,1155947,1155976;CP010867,1155947,1155976;CP011328,1155947,1155976;CP010319,1155947,1155976…
HF952105	Mauve	SHARED	1155977	1156091	.	.	.	Notes=Lenght114	AL732656,1155977,1156091;AE009948,1155977,1156091;CP003919,1155977,1156091;HF952104,1155977,1156091;HF952106,1155977,1156091;CP007482,1155977,1156091;CP007565,1155977,1156091;HG939456,1155977,1156091;CP007631,1155977,1156091;CP007632,1155977,1156091;CP006910,1155977,1156091;CP007572,1155977,1156091;CP007571,1155977,1156091;CP007570,1155977,1156091;FO393392,1155977,1156091;CP010867,1155977,1156091…
HF952105	Mauve	SHARED	1164417	1164435	.	.	.	Notes=Lenght18	AE009948,1164417,1164435;CP003810,1164417,1164435;HF952104,1164417,1164435;HF952106,1164417,1164435;CP007482,1164417,1164435;CP007565,1164417,1164435;HG939456,1164417,1164435;CP007631,1164417,1164435;CP007632,1164417,1164435;CP006910,1164417,1164435;FO393392,1164417,1164435;CP010867,1164417,1164435;CP011325,1164417,1164435;CP011326,1164417,1164435;CP011327,1164417,1164435;CP011328,1164417,1164435…
HF952105	Mauve	SHARED	1172538	1172645	.	.	.	Notes=Lenght107	AL732656,1172538,1172645;AE009948,1172538,1172645;CP000114,1172538,1172645;CP003810,1172538,1172645;CP003919,1172538,1172645;HF952104,1172538,1172645;HF952106,1172538,1172645;CP007482,1172538,1172645;CP007565,1172538,1172645;HG939456,1172538,1172645;CP007631,1172538,1172645;CP007632,1172538,1172645;CP006910,1172538,1172645;FO393392,1172538,1172645;CP010867,1172538,1172645;CP011325,1172538,1172645…
HF952105	Mauve	SHARED	1172646	1172690	.	.	.	Notes=Lenght44	AL732656,1172646,1172690;AE009948,1172646,1172690;CP000114,1172646,1172690;CP003810,1172646,1172690;HF952104,1172646,1172690;HG939456,1172646,1172690;CP007631,1172646,1172690;CP007632,1172646,1172690;CP006910,1172646,1172690;CP010867,1172646,1172690;CP011325,1172646,1172690;CP011326,1172646,1172690;CP011327,1172646,1172690;CP011329,1172646,1172690;CP010319,1172646,1172690;CP012419,1172646,1172690…
HF952105	Mauve	SHARED	1172691	1172792	.	.	.	Notes=Lenght101	AL732656,1172691,1172792;AE009948,1172691,1172792;CP000114,1172691,1172792;CP003810,1172691,1172792;CP003919,1172691,1172792;HF952104,1172691,1172792;HF952106,1172691,1172792;CP007482,1172691,1172792;CP007565,1172691,1172792;HG939456,1172691,1172792;CP007631,1172691,1172792;CP007632,1172691,1172792;CP006910,1172691,1172792;FO393392,1172691,1172792;CP010867,1172691,1172792;CP011325,1172691,1172792…
HF952105	Mauve	SHARED	1172793	1172962	.	.	.	Notes=Lenght169	AL732656,1172793,1172962;AE009948,1172793,1172962;CP000114,1172793,1172962;CP003810,1172793,1172962;HF952104,1172793,1172962;HG939456,1172793,1172962;CP007631,1172793,1172962;CP007632,1172793,1172962;CP006910,1172793,1172962;CP010867,1172793,1172962;CP011325,1172793,1172962;CP011326,1172793,1172962;CP011327,1172793,1172962;CP011329,1172793,1172962;CP010319,1172793,1172962;CP012419,1172793,1172962…
HF952105	Mauve	SHARED	1172963	1173086	.	.	.	Notes=Lenght123	AL732656,1172963,1173086;AE009948,1172963,1173086;CP000114,1172963,1173086;CP003810,1172963,1173086;HF952104,1172963,1173086;HG939456,1172963,1173086;CP006910,1172963,1173086;CP010867,1172963,1173086;CP011325,1172963,1173086;CP011326,1172963,1173086;CP011327,1172963,1173086;CP011329,1172963,1173086;CP010319,1172963,1173086;CP012419,1172963,1173086;CP013202,1172963,1173086;
HF952105	Mauve	SHARED	1173087	1173100	.	.	.	Notes=Lenght13	AL732656,1173087,1173100;AE009948,1173087,1173100;CP000114,1173087,1173100;CP003810,1173087,1173100;CP003919,1173087,1173100;HF952104,1173087,1173100;HF952106,1173087,1173100;CP007482,1173087,1173100;CP007565,1173087,1173100;HG939456,1173087,1173100;CP006910,1173087,1173100;FO393392,1173087,1173100;CP010867,1173087,1173100;CP011325,1173087,1173100;CP011326,1173087,1173100;CP011327,1173087,1173100…
HF952105	Mauve	SHARED	1173102	1173123	.	.	.	Notes=Lenght21	AL732656,1173102,1173123;AE009948,1173102,1173123;CP000114,1173102,1173123;CP003810,1173102,1173123;CP003919,1173102,1173123;HF952104,1173102,1173123;CP007482,1173102,1173123;CP007565,1173102,1173123;HG939456,1173102,1173123;CP006910,1173102,1173123;FO393392,1173102,1173123;CP010867,1173102,1173123;CP011325,1173102,1173123;CP011326,1173102,1173123;CP011327,1173102,1173123;CP011328,1173102,1173123…
HF952105	Mauve	SHARED	1173124	1173271	.	.	.	Notes=Lenght147	AL732656,1173124,1173271;AE009948,1173124,1173271;CP000114,1173124,1173271;CP003810,1173124,1173271;CP003919,1173124,1173271;HF952104,1173124,1173271;HF952106,1173124,1173271;CP007482,1173124,1173271;CP007565,1173124,1173271;HG939456,1173124,1173271;CP006910,1173124,1173271;FO393392,1173124,1173271;CP010867,1173124,1173271;CP011325,1173124,1173271;CP011326,1173124,1173271;CP011327,1173124,1173271…
HF952105	Mauve	SHARED	1173272	1173306	.	.	.	Notes=Lenght34	AE009948,1173272,1173306;HF952104,1173272,1173306;CP006910,1173272,1173306;CP010867,1173272,1173306;CP013202,1173272,1173306;
HF952105	Mauve	SHARED	1174382	1175621	.	.	.	Notes=Lenght1239	AE009948,1174382,1175621;HF952104,1174382,1175621;CP006910,1174382,1175621;CP010867,1174382,1175621;CP013202,1174382,1175621;
HF952105	Mauve	SHARED	1179305	1179330	.	.	.	Notes=Lenght25	AL732656,1179305,1179330;AE009948,1179305,1179330;CP003919,1179305,1179330;HF952104,1179305,1179330;CP007482,1179305,1179330;CP007565,1179305,1179330;HG939456,1179305,1179330;CP007631,1179305,1179330;CP007632,1179305,1179330;CP007572,1179305,1179330;CP007571,1179305,1179330;CP007570,1179305,1179330;FO393392,1179305,1179330;CP010867,1179305,1179330;CP011328,1179305,1179330;CP011329,1179305,1179330…
HF952105	Mauve	SHARED	1179331	1179350	.	.	.	Notes=Lenght19	AL732656,1179331,1179350;AE009948,1179331,1179350;CP000114,1179331,1179350;CP003810,1179331,1179350;CP003919,1179331,1179350;HF952104,1179331,1179350;CP007482,1179331,1179350;CP007565,1179331,1179350;HG939456,1179331,1179350;CP007631,1179331,1179350;CP007632,1179331,1179350;CP007572,1179331,1179350;CP007571,1179331,1179350;CP007570,1179331,1179350;FO393392,1179331,1179350;CP010867,1179331,1179350…
HF952105	Mauve	SHARED	1187454	1189210	.	.	.	Notes=Lenght1756	AL732656,1187454,1189210;AE009948,1187454,1189210;CP000114,1187454,1189210;CP003810,1187454,1189210;HF952104,1187454,1189210;HF952106,1187454,1189210;HG939456,1187454,1189210;CP007631,1187454,1189210;CP007632,1187454,1189210;CP006910,1187454,1189210;CP007572,1187454,1189210;CP007571,1187454,1189210;CP007570,1187454,1189210;CP010867,1187454,1189210;CP011325,1187454,1189210;CP011326,1187454,1189210…
HF952105	Mauve	SHARED	1190961	1191276	.	.	.	Notes=Lenght315	AL732656,1190961,1191276;AE009948,1190961,1191276;CP000114,1190961,1191276;CP003810,1190961,1191276;CP003919,1190961,1191276;HF952104,1190961,1191276;HF952106,1190961,1191276;HG939456,1190961,1191276;CP007631,1190961,1191276;CP007632,1190961,1191276;CP006910,1190961,1191276;CP007572,1190961,1191276;CP007571,1190961,1191276;CP007570,1190961,1191276;CP010867,1190961,1191276;CP011325,1190961,1191276…
HF952105	Mauve	SHARED	1196407	1196607	.	.	.	Notes=Lenght200	AL732656,1196407,1196607;AE009948,1196407,1196607;CP000114,1196407,1196607;CP003810,1196407,1196607;CP003919,1196407,1196607;HF952104,1196407,1196607;HF952106,1196407,1196607;HG939456,1196407,1196607;CP007631,1196407,1196607;CP007632,1196407,1196607;CP006910,1196407,1196607;CP007572,1196407,1196607;CP007571,1196407,1196607;CP007570,1196407,1196607;CP010867,1196407,1196607;CP011325,1196407,1196607…
HF952105	Mauve	SHARED	1208252	1208265	.	.	.	Notes=Lenght13	AE009948,1208252,1208265;CP000114,1208252,1208265;CP003810,1208252,1208265;CP003919,1208252,1208265;HF952104,1208252,1208265;HF952106,1208252,1208265;CP007482,1208252,1208265;CP007565,1208252,1208265;HG939456,1208252,1208265;CP007631,1208252,1208265;CP007632,1208252,1208265;CP006910,1208252,1208265;FO393392,1208252,1208265;CP010867,1208252,1208265;CP011325,1208252,1208265;CP011326,1208252,1208265…
HF952105	Mauve	SHARED	1209399	1209416	.	.	.	Notes=Lenght17	AE009948,1209399,1209416;CP000114,1209399,1209416;CP003810,1209399,1209416;CP003919,1209399,1209416;HF952106,1209399,1209416;CP007565,1209399,1209416;CP007632,1209399,1209416;CP006910,1209399,1209416;CP007571,1209399,1209416;CP007570,1209399,1209416;FO393392,1209399,1209416;CP010867,1209399,1209416;CP011325,1209399,1209416;CP011326,1209399,1209416;CP011327,1209399,1209416;CP011329,1209399,1209416…
HF952105	Mauve	SHARED	1212519	1212722	.	.	.	Notes=Lenght203	AL732656,1212519,1212722;AE009948,1212519,1212722;CP000114,1212519,1212722;CP003810,1212519,1212722;CP003919,1212519,1212722;HF952104,1212519,1212722;HF952106,1212519,1212722;CP007482,1212519,1212722;CP007565,1212519,1212722;HG939456,1212519,1212722;CP007631,1212519,1212722;CP007632,1212519,1212722;CP006910,1212519,1212722;CP007572,1212519,1212722;CP007571,1212519,1212722;CP007570,1212519,1212722…
HF952105	Mauve	SHARED	1229924	1229978	.	.	.	Notes=Lenght54	AL732656,1229924,1229978;AE009948,1229924,1229978;CP000114,1229924,1229978;CP003810,1229924,1229978;CP003919,1229924,1229978;HF952104,1229924,1229978;HF952106,1229924,1229978;HG939456,1229924,1229978;CP007631,1229924,1229978;CP007632,1229924,1229978;CP006910,1229924,1229978;CP007572,1229924,1229978;CP007571,1229924,1229978;CP007570,1229924,1229978;CP010867,1229924,1229978;CP011325,1229924,1229978…
HF952105	Mauve	SHARED	1244764	1245398	.	.	.	Notes=Lenght634	AL732656,1244764,1245398;AE009948,1244764,1245398;CP000114,1244764,1245398;CP003919,1244764,1245398;HF952104,1244764,1245398;HF952106,1244764,1245398;CP007482,1244764,1245398;CP007565,1244764,1245398;HG939456,1244764,1245398;CP007631,1244764,1245398;CP007632,1244764,1245398;CP007572,1244764,1245398;CP007571,1244764,1245398;CP007570,1244764,1245398;FO393392,1244764,1245398;CP010867,1244764,1245398…
HF952105	Mauve	SHARED	1251837	1252001	.	.	.	Notes=Lenght164	AL732656,1251837,1252001;AE009948,1251837,1252001;CP000114,1251837,1252001;HF952104,1251837,1252001;HG939456,1251837,1252001;CP007631,1251837,1252001;CP007632,1251837,1252001;CP007572,1251837,1252001;CP007571,1251837,1252001;CP007570,1251837,1252001;CP010867,1251837,1252001;CP011329,1251837,1252001;CP012419,1251837,1252001;CP013202,1251837,1252001;
HF952105	Mauve	SHARED	1253200	1253499	.	.	.	Notes=Lenght299	HF952104,1253200,1253499;CP007631,1253200,1253499;CP010867,1253200,1253499;CP010319,1253200,1253499;CP013202,1253200,1253499;
HF952105	Mauve	SHARED	1308276	1308385	.	.	.	Notes=Lenght109	AL732656,1308276,1308385;AE009948,1308276,1308385;CP000114,1308276,1308385;CP003810,1308276,1308385;HF952104,1308276,1308385;HF952106,1308276,1308385;CP007482,1308276,1308385;CP007565,1308276,1308385;HG939456,1308276,1308385;CP007631,1308276,1308385;CP007632,1308276,1308385;CP006910,1308276,1308385;CP007572,1308276,1308385;CP007571,1308276,1308385;CP007570,1308276,1308385;FO393392,1308276,1308385…
HF952105	Mauve	SHARED	1318204	1318253	.	.	.	Notes=Lenght49	AL732656,1318204,1318253;AE009948,1318204,1318253;CP000114,1318204,1318253;CP003810,1318204,1318253;HF952104,1318204,1318253;HF952106,1318204,1318253;HG939456,1318204,1318253;CP007631,1318204,1318253;CP007632,1318204,1318253;CP006910,1318204,1318253;CP007572,1318204,1318253;CP007571,1318204,1318253;CP007570,1318204,1318253;CP010867,1318204,1318253;CP011325,1318204,1318253;CP011326,1318204,1318253…
HF952105	Mauve	SHARED	1320716	1320919	.	.	.	Notes=Lenght203	AL732656,1320716,1320919;AE009948,1320716,1320919;CP000114,1320716,1320919;CP003810,1320716,1320919;HF952104,1320716,1320919;HF952106,1320716,1320919;HG939456,1320716,1320919;CP007631,1320716,1320919;CP007632,1320716,1320919;CP006910,1320716,1320919;CP007572,1320716,1320919;CP007571,1320716,1320919;CP007570,1320716,1320919;CP010867,1320716,1320919;CP011325,1320716,1320919;CP011326,1320716,1320919…
HF952105	Mauve	SHARED	1328212	1328503	.	.	.	Notes=Lenght291	AL732656,1328212,1328503;CP000114,1328212,1328503;CP003810,1328212,1328503;CP003919,1328212,1328503;HF952104,1328212,1328503;HF952106,1328212,1328503;CP007482,1328212,1328503;CP007565,1328212,1328503;HG939456,1328212,1328503;CP007631,1328212,1328503;CP007572,1328212,1328503;CP007571,1328212,1328503;CP007570,1328212,1328503;FO393392,1328212,1328503;CP010867,1328212,1328503;CP011325,1328212,1328503…
HF952105	Mauve	SHARED	1330920	1331015	.	.	.	Notes=Lenght95	CP000114,1330920,1331015;CP003810,1330920,1331015;HF952104,1330920,1331015;HF952106,1330920,1331015;CP007631,1330920,1331015;CP010867,1330920,1331015;CP011325,1330920,1331015;CP011327,1330920,1331015;CP011329,1330920,1331015;CP010319,1330920,1331015;CP012419,1330920,1331015;CP013202,1330920,1331015;
HF952105	Mauve	SHARED	1331016	1331153	.	.	.	Notes=Lenght137	AL732656,1331016,1331153;CP000114,1331016,1331153;HF952104,1331016,1331153;HF952106,1331016,1331153;CP007631,1331016,1331153;CP007572,1331016,1331153;CP007571,1331016,1331153;CP007570,1331016,1331153;CP010867,1331016,1331153;CP011329,1331016,1331153;CP010319,1331016,1331153;CP013202,1331016,1331153;
HF952105	Mauve	SHARED	1333071	1333103	.	.	.	Notes=Lenght32	AE009948,1333071,1333103;CP000114,1333071,1333103;HF952104,1333071,1333103;HF952106,1333071,1333103;CP007482,1333071,1333103;CP007565,1333071,1333103;CP007631,1333071,1333103;CP006910,1333071,1333103;FO393392,1333071,1333103;CP010867,1333071,1333103;CP011328,1333071,1333103;CP011329,1333071,1333103;CP010319,1333071,1333103;CP013202,1333071,1333103;
HF952105	Mauve	SHARED	1333104	1333137	.	.	.	Notes=Lenght33	AL732656,1333104,1333137;AE009948,1333104,1333137;CP000114,1333104,1333137;HF952104,1333104,1333137;HF952106,1333104,1333137;CP007482,1333104,1333137;CP007565,1333104,1333137;CP007631,1333104,1333137;CP006910,1333104,1333137;CP007572,1333104,1333137;CP007571,1333104,1333137;CP007570,1333104,1333137;FO393392,1333104,1333137;CP010867,1333104,1333137;CP011328,1333104,1333137;CP011329,1333104,1333137…
HF952105	Mauve	SHARED	1333209	1333489	.	.	.	Notes=Lenght280	AE009948,1333209,1333489;CP000114,1333209,1333489;HF952104,1333209,1333489;HF952106,1333209,1333489;CP007482,1333209,1333489;CP007565,1333209,1333489;CP007631,1333209,1333489;CP006910,1333209,1333489;FO393392,1333209,1333489;CP010867,1333209,1333489;CP011328,1333209,1333489;CP011329,1333209,1333489;CP010319,1333209,1333489;CP013202,1333209,1333489;
HF952105	Mauve	SHARED	1333490	1333593	.	.	.	Notes=Lenght103	AE009948,1333490,1333593;CP000114,1333490,1333593;HF952104,1333490,1333593;HF952106,1333490,1333593;CP007631,1333490,1333593;CP006910,1333490,1333593;CP010867,1333490,1333593;CP011329,1333490,1333593;CP010319,1333490,1333593;CP013202,1333490,1333593;
HF952105	Mauve	SHARED	1334617	1334871	.	.	.	Notes=Lenght254	AE009948,1334617,1334871;CP000114,1334617,1334871;HF952104,1334617,1334871;HF952106,1334617,1334871;CP007631,1334617,1334871;CP006910,1334617,1334871;CP010867,1334617,1334871;CP011329,1334617,1334871;CP010319,1334617,1334871;CP013202,1334617,1334871;
HF952105	Mauve	SHARED	1334872	1335384	.	.	.	Notes=Lenght512	AL732656,1334872,1335384;AE009948,1334872,1335384;CP000114,1334872,1335384;HF952104,1334872,1335384;HF952106,1334872,1335384;CP007631,1334872,1335384;CP006910,1334872,1335384;CP007572,1334872,1335384;CP007571,1334872,1335384;CP007570,1334872,1335384;CP010867,1334872,1335384;CP011329,1334872,1335384;CP010319,1334872,1335384;CP013202,1334872,1335384;
HF952105	Mauve	SHARED	1335385	1335500	.	.	.	Notes=Lenght115	AE009948,1335385,1335500;CP000114,1335385,1335500;HF952104,1335385,1335500;HF952106,1335385,1335500;CP007631,1335385,1335500;CP006910,1335385,1335500;CP010867,1335385,1335500;CP011329,1335385,1335500;CP010319,1335385,1335500;CP013202,1335385,1335500;
HF952105	Mauve	SHARED	1335501	1335645	.	.	.	Notes=Lenght144	AL732656,1335501,1335645;AE009948,1335501,1335645;CP000114,1335501,1335645;HF952104,1335501,1335645;HF952106,1335501,1335645;CP007631,1335501,1335645;CP006910,1335501,1335645;CP007572,1335501,1335645;CP007571,1335501,1335645;CP007570,1335501,1335645;CP010867,1335501,1335645;CP011329,1335501,1335645;CP010319,1335501,1335645;CP013202,1335501,1335645;
HF952105	Mauve	SHARED	1335646	1335705	.	.	.	Notes=Lenght59	AL732656,1335646,1335705;AE009948,1335646,1335705;CP000114,1335646,1335705;HF952104,1335646,1335705;HF952106,1335646,1335705;CP007482,1335646,1335705;CP007565,1335646,1335705;CP007631,1335646,1335705;CP006910,1335646,1335705;CP007572,1335646,1335705;CP007571,1335646,1335705;CP007570,1335646,1335705;FO393392,1335646,1335705;CP010867,1335646,1335705;CP011328,1335646,1335705;CP011329,1335646,1335705…
HF952105	Mauve	SHARED	1337045	1337105	.	.	.	Notes=Lenght60	AL732656,1337045,1337105;AE009948,1337045,1337105;CP000114,1337045,1337105;CP003919,1337045,1337105;HF952104,1337045,1337105;HF952106,1337045,1337105;CP007482,1337045,1337105;CP007565,1337045,1337105;HG939456,1337045,1337105;CP007631,1337045,1337105;CP007632,1337045,1337105;CP006910,1337045,1337105;CP007572,1337045,1337105;CP007571,1337045,1337105;CP007570,1337045,1337105;FO393392,1337045,1337105…
HF952105	Mauve	SHARED	1337106	1337165	.	.	.	Notes=Lenght59	AE009948,1337106,1337165;CP000114,1337106,1337165;CP003919,1337106,1337165;HF952104,1337106,1337165;HF952106,1337106,1337165;CP007482,1337106,1337165;CP007565,1337106,1337165;HG939456,1337106,1337165;CP007631,1337106,1337165;CP007632,1337106,1337165;CP006910,1337106,1337165;FO393392,1337106,1337165;CP010867,1337106,1337165;CP011328,1337106,1337165;CP011329,1337106,1337165;CP010319,1337106,1337165…
HF952105	Mauve	SHARED	1337941	1337969	.	.	.	Notes=Lenght28	AL732656,1337941,1337969;AE009948,1337941,1337969;CP003810,1337941,1337969;CP003919,1337941,1337969;HF952104,1337941,1337969;HF952106,1337941,1337969;CP007482,1337941,1337969;CP007565,1337941,1337969;HG939456,1337941,1337969;CP007631,1337941,1337969;CP007632,1337941,1337969;CP006910,1337941,1337969;CP007572,1337941,1337969;CP007571,1337941,1337969;CP007570,1337941,1337969;FO393392,1337941,1337969…
HF952105	Mauve	SHARED	1338861	1338968	.	.	.	Notes=Lenght107	AE009948,1338861,1338968;CP003810,1338861,1338968;CP003919,1338861,1338968;HF952104,1338861,1338968;HF952106,1338861,1338968;CP007482,1338861,1338968;CP007565,1338861,1338968;HG939456,1338861,1338968;CP007631,1338861,1338968;CP007632,1338861,1338968;CP006910,1338861,1338968;FO393392,1338861,1338968;CP010867,1338861,1338968;CP011325,1338861,1338968;CP011327,1338861,1338968;CP011328,1338861,1338968…
HF952105	Mauve	SHARED	1338359	1338454	.	.	.	Notes=Lenght95	AL732656,1338359,1338454;AE009948,1338359,1338454;CP000114,1338359,1338454;CP003919,1338359,1338454;HF952104,1338359,1338454;HF952106,1338359,1338454;CP007482,1338359,1338454;CP007565,1338359,1338454;HG939456,1338359,1338454;CP007631,1338359,1338454;CP007632,1338359,1338454;CP006910,1338359,1338454;CP007572,1338359,1338454;CP007571,1338359,1338454;CP007570,1338359,1338454;FO393392,1338359,1338454…
HF952105	Mauve	SHARED	1338660	1338714	.	.	.	Notes=Lenght54	AL732656,1338660,1338714;AE009948,1338660,1338714;CP000114,1338660,1338714;CP003919,1338660,1338714;HF952104,1338660,1338714;HF952106,1338660,1338714;CP007482,1338660,1338714;CP007565,1338660,1338714;HG939456,1338660,1338714;CP007631,1338660,1338714;CP007632,1338660,1338714;CP006910,1338660,1338714;CP007572,1338660,1338714;CP007571,1338660,1338714;CP007570,1338660,1338714;FO393392,1338660,1338714…
HF952105	Mauve	SHARED	1339469	1339843	.	.	.	Notes=Lenght374	AE009948,1339469,1339843;CP000114,1339469,1339843;CP003919,1339469,1339843;HF952104,1339469,1339843;HF952106,1339469,1339843;CP007482,1339469,1339843;CP007565,1339469,1339843;HG939456,1339469,1339843;CP007631,1339469,1339843;CP007632,1339469,1339843;CP006910,1339469,1339843;FO393392,1339469,1339843;CP010867,1339469,1339843;CP011328,1339469,1339843;CP011329,1339469,1339843;CP010319,1339469,1339843…
HF952105	Mauve	SHARED	1339844	1340167	.	.	.	Notes=Lenght323	AL732656,1339844,1340167;AE009948,1339844,1340167;CP000114,1339844,1340167;CP003919,1339844,1340167;HF952104,1339844,1340167;HF952106,1339844,1340167;CP007482,1339844,1340167;CP007565,1339844,1340167;HG939456,1339844,1340167;CP007631,1339844,1340167;CP007632,1339844,1340167;CP006910,1339844,1340167;CP007572,1339844,1340167;CP007571,1339844,1340167;CP007570,1339844,1340167;FO393392,1339844,1340167…
HF952105	Mauve	SHARED	1340168	1340219	.	.	.	Notes=Lenght51	AE009948,1340168,1340219;CP000114,1340168,1340219;CP003919,1340168,1340219;HF952104,1340168,1340219;HF952106,1340168,1340219;CP007482,1340168,1340219;CP007565,1340168,1340219;HG939456,1340168,1340219;CP007631,1340168,1340219;CP007632,1340168,1340219;CP006910,1340168,1340219;FO393392,1340168,1340219;CP010867,1340168,1340219;CP011328,1340168,1340219;CP011329,1340168,1340219;CP010319,1340168,1340219…
HF952105	Mauve	SHARED	1340222	1340334	.	.	.	Notes=Lenght112	AL732656,1340222,1340334;AE009948,1340222,1340334;CP003810,1340222,1340334;CP003919,1340222,1340334;HF952104,1340222,1340334;HF952106,1340222,1340334;CP007482,1340222,1340334;CP007565,1340222,1340334;HG939456,1340222,1340334;CP007631,1340222,1340334;CP007632,1340222,1340334;CP006910,1340222,1340334;CP007572,1340222,1340334;CP007571,1340222,1340334;CP007570,1340222,1340334;FO393392,1340222,1340334…
HF952105	Mauve	SHARED	1340335	1340449	.	.	.	Notes=Lenght114	AE009948,1340335,1340449;CP003810,1340335,1340449;CP003919,1340335,1340449;HF952104,1340335,1340449;HF952106,1340335,1340449;CP007482,1340335,1340449;CP007565,1340335,1340449;HG939456,1340335,1340449;CP007631,1340335,1340449;CP007632,1340335,1340449;CP006910,1340335,1340449;FO393392,1340335,1340449;CP010867,1340335,1340449;CP011325,1340335,1340449;CP011327,1340335,1340449;CP011328,1340335,1340449…
HF952105	Mauve	SHARED	1340680	1340721	.	.	.	Notes=Lenght41	AE009948,1340680,1340721;CP000114,1340680,1340721;CP003919,1340680,1340721;HF952104,1340680,1340721;HF952106,1340680,1340721;CP007482,1340680,1340721;CP007565,1340680,1340721;HG939456,1340680,1340721;CP007631,1340680,1340721;CP007632,1340680,1340721;CP006910,1340680,1340721;FO393392,1340680,1340721;CP010867,1340680,1340721;CP011328,1340680,1340721;CP011329,1340680,1340721;CP010319,1340680,1340721…
HF952105	Mauve	SHARED	1340722	1340771	.	.	.	Notes=Lenght49	AL732656,1340722,1340771;AE009948,1340722,1340771;CP000114,1340722,1340771;CP003919,1340722,1340771;HF952104,1340722,1340771;HF952106,1340722,1340771;CP007482,1340722,1340771;CP007565,1340722,1340771;HG939456,1340722,1340771;CP007631,1340722,1340771;CP007632,1340722,1340771;CP006910,1340722,1340771;CP007572,1340722,1340771;CP007571,1340722,1340771;CP007570,1340722,1340771;FO393392,1340722,1340771…
HF952105	Mauve	SHARED	1340772	1340993	.	.	.	Notes=Lenght221	AE009948,1340772,1340993;CP000114,1340772,1340993;CP003919,1340772,1340993;HF952104,1340772,1340993;HF952106,1340772,1340993;CP007482,1340772,1340993;CP007565,1340772,1340993;HG939456,1340772,1340993;CP007631,1340772,1340993;CP007632,1340772,1340993;CP006910,1340772,1340993;FO393392,1340772,1340993;CP010867,1340772,1340993;CP011328,1340772,1340993;CP011329,1340772,1340993;CP010319,1340772,1340993…
HF952105	Mauve	SHARED	1341139	1341162	.	.	.	Notes=Lenght23	AL732656,1341139,1341162;AE009948,1341139,1341162;CP000114,1341139,1341162;CP003919,1341139,1341162;HF952104,1341139,1341162;HF952106,1341139,1341162;CP007482,1341139,1341162;CP007565,1341139,1341162;HG939456,1341139,1341162;CP007631,1341139,1341162;CP007632,1341139,1341162;CP006910,1341139,1341162;CP007572,1341139,1341162;CP007571,1341139,1341162;CP007570,1341139,1341162;FO393392,1341139,1341162…
HF952105	Mauve	SHARED	1341173	1341644	.	.	.	Notes=Lenght471	AL732656,1341173,1341644;AE009948,1341173,1341644;CP003810,1341173,1341644;CP003919,1341173,1341644;HF952104,1341173,1341644;HF952106,1341173,1341644;CP007482,1341173,1341644;CP007565,1341173,1341644;HG939456,1341173,1341644;CP007631,1341173,1341644;CP007632,1341173,1341644;CP006910,1341173,1341644;CP007572,1341173,1341644;CP007571,1341173,1341644;CP007570,1341173,1341644;FO393392,1341173,1341644…
HF952105	Mauve	SHARED	1352279	1352353	.	.	.	Notes=Lenght74	AL732656,1352279,1352353;AE009948,1352279,1352353;CP000114,1352279,1352353;CP003810,1352279,1352353;HF952104,1352279,1352353;HF952106,1352279,1352353;CP007482,1352279,1352353;CP007565,1352279,1352353;HG939456,1352279,1352353;CP007631,1352279,1352353;CP007632,1352279,1352353;CP006910,1352279,1352353;CP007572,1352279,1352353;CP007571,1352279,1352353;CP007570,1352279,1352353;FO393392,1352279,1352353…
HF952105	Mauve	SHARED	1352354	1352540	.	.	.	Notes=Lenght186	AL732656,1352354,1352540;AE009948,1352354,1352540;CP000114,1352354,1352540;CP003810,1352354,1352540;HF952104,1352354,1352540;HF952106,1352354,1352540;HG939456,1352354,1352540;CP007631,1352354,1352540;CP007632,1352354,1352540;CP006910,1352354,1352540;CP007572,1352354,1352540;CP007571,1352354,1352540;CP007570,1352354,1352540;CP010867,1352354,1352540;CP011325,1352354,1352540;CP011326,1352354,1352540…
HF952105	Mauve	SHARED	1352541	1353394	.	.	.	Notes=Lenght853	AL732656,1352541,1353394;AE009948,1352541,1353394;CP000114,1352541,1353394;CP003810,1352541,1353394;HF952104,1352541,1353394;HF952106,1352541,1353394;CP007482,1352541,1353394;CP007565,1352541,1353394;HG939456,1352541,1353394;CP007631,1352541,1353394;CP007632,1352541,1353394;CP006910,1352541,1353394;CP007572,1352541,1353394;CP007571,1352541,1353394;CP007570,1352541,1353394;FO393392,1352541,1353394…
HF952105	Mauve	SHARED	1363960	1364228	.	.	.	Notes=Lenght268	AL732656,1363960,1364228;AE009948,1363960,1364228;CP000114,1363960,1364228;CP003810,1363960,1364228;CP003919,1363960,1364228;HF952104,1363960,1364228;HF952106,1363960,1364228;HG939456,1363960,1364228;CP007631,1363960,1364228;CP007632,1363960,1364228;CP006910,1363960,1364228;CP007572,1363960,1364228;CP007571,1363960,1364228;CP007570,1363960,1364228;CP010867,1363960,1364228;CP011325,1363960,1364228…
HF952105	Mauve	SHARED	1372124	1372254	.	.	.	Notes=Lenght130	AL732656,1372124,1372254;AE009948,1372124,1372254;CP000114,1372124,1372254;CP003810,1372124,1372254;HF952104,1372124,1372254;HF952106,1372124,1372254;CP007482,1372124,1372254;CP007565,1372124,1372254;HG939456,1372124,1372254;CP007631,1372124,1372254;CP007632,1372124,1372254;CP006910,1372124,1372254;CP007572,1372124,1372254;CP007571,1372124,1372254;CP007570,1372124,1372254;FO393392,1372124,1372254…
HF952105	Mauve	SHARED	1377412	1377476	.	.	.	Notes=Lenght64	AL732656,1377412,1377476;AE009948,1377412,1377476;CP000114,1377412,1377476;CP003810,1377412,1377476;CP003919,1377412,1377476;HF952104,1377412,1377476;HF952106,1377412,1377476;CP007482,1377412,1377476;CP007565,1377412,1377476;CP007631,1377412,1377476;CP006910,1377412,1377476;CP007572,1377412,1377476;CP007571,1377412,1377476;CP007570,1377412,1377476;FO393392,1377412,1377476;CP010867,1377412,1377476…
HF952105	Mauve	SHARED	1399065	1399098	.	.	.	Notes=Lenght33	AL732656,1399065,1399098;AE009948,1399065,1399098;CP000114,1399065,1399098;CP003810,1399065,1399098;CP003919,1399065,1399098;HF952104,1399065,1399098;HF952106,1399065,1399098;CP007482,1399065,1399098;CP007565,1399065,1399098;HG939456,1399065,1399098;CP007631,1399065,1399098;CP007632,1399065,1399098;CP006910,1399065,1399098;FO393392,1399065,1399098;CP010867,1399065,1399098;CP011325,1399065,1399098…
HF952105	Mauve	SHARED	1408809	1409101	.	.	.	Notes=Lenght292	AE009948,1408809,1409101;CP000114,1408809,1409101;CP003810,1408809,1409101;CP003919,1408809,1409101;HF952104,1408809,1409101;HF952106,1408809,1409101;CP007482,1408809,1409101;CP007565,1408809,1409101;HG939456,1408809,1409101;CP007631,1408809,1409101;CP007632,1408809,1409101;FO393392,1408809,1409101;CP010867,1408809,1409101;CP011325,1408809,1409101;CP011326,1408809,1409101;CP011327,1408809,1409101…
HF952105	Mauve	SHARED	1409328	1409681	.	.	.	Notes=Lenght353	AE009948,1409328,1409681;CP000114,1409328,1409681;CP003810,1409328,1409681;CP003919,1409328,1409681;HF952104,1409328,1409681;HF952106,1409328,1409681;CP007482,1409328,1409681;CP007565,1409328,1409681;HG939456,1409328,1409681;CP007631,1409328,1409681;CP007632,1409328,1409681;FO393392,1409328,1409681;CP010867,1409328,1409681;CP011325,1409328,1409681;CP011326,1409328,1409681;CP011327,1409328,1409681…
HF952105	Mauve	SHARED	1409957	1410146	.	.	.	Notes=Lenght189	AE009948,1409957,1410146;CP000114,1409957,1410146;CP003810,1409957,1410146;CP003919,1409957,1410146;HF952104,1409957,1410146;HF952106,1409957,1410146;CP007482,1409957,1410146;CP007565,1409957,1410146;HG939456,1409957,1410146;CP007631,1409957,1410146;CP007632,1409957,1410146;FO393392,1409957,1410146;CP010867,1409957,1410146;CP011325,1409957,1410146;CP011326,1409957,1410146;CP011327,1409957,1410146…
HF952105	Mauve	SHARED	1411184	1411248	.	.	.	Notes=Lenght64	AE009948,1411184,1411248;CP000114,1411184,1411248;CP003810,1411184,1411248;CP003919,1411184,1411248;HF952104,1411184,1411248;HF952106,1411184,1411248;CP007482,1411184,1411248;CP007565,1411184,1411248;HG939456,1411184,1411248;CP007631,1411184,1411248;CP007632,1411184,1411248;FO393392,1411184,1411248;CP010867,1411184,1411248;CP011325,1411184,1411248;CP011326,1411184,1411248;CP011327,1411184,1411248…
HF952105	Mauve	SHARED	1412869	1412882	.	.	.	Notes=Lenght13	AL732656,1412869,1412882;AE009948,1412869,1412882;CP000114,1412869,1412882;CP003810,1412869,1412882;CP003919,1412869,1412882;HF952104,1412869,1412882;HF952106,1412869,1412882;CP007482,1412869,1412882;CP007565,1412869,1412882;HG939456,1412869,1412882;CP007631,1412869,1412882;CP007632,1412869,1412882;CP007572,1412869,1412882;CP007571,1412869,1412882;CP007570,1412869,1412882;FO393392,1412869,1412882…
HF952105	Mauve	SHARED	1434104	1434117	.	.	.	Notes=Lenght13	AL732656,1434104,1434117;AE009948,1434104,1434117;CP000114,1434104,1434117;CP003810,1434104,1434117;CP003919,1434104,1434117;HF952104,1434104,1434117;HF952106,1434104,1434117;CP007482,1434104,1434117;CP007565,1434104,1434117;HG939456,1434104,1434117;CP007631,1434104,1434117;CP007632,1434104,1434117;CP006910,1434104,1434117;FO393392,1434104,1434117;CP010867,1434104,1434117;CP011325,1434104,1434117…
HF952105	Mauve	SHARED	1434162	1435008	.	.	.	Notes=Lenght846	AL732656,1434162,1435008;AE009948,1434162,1435008;CP000114,1434162,1435008;CP003810,1434162,1435008;CP003919,1434162,1435008;HF952104,1434162,1435008;HF952106,1434162,1435008;CP007482,1434162,1435008;CP007565,1434162,1435008;HG939456,1434162,1435008;CP007631,1434162,1435008;CP007632,1434162,1435008;CP006910,1434162,1435008;FO393392,1434162,1435008;CP010867,1434162,1435008;CP011325,1434162,1435008…
HF952105	Mauve	SHARED	1435009	1435092	.	.	.	Notes=Lenght83	AL732656,1435009,1435092;AE009948,1435009,1435092;CP000114,1435009,1435092;CP003810,1435009,1435092;HF952104,1435009,1435092;HF952106,1435009,1435092;CP007482,1435009,1435092;CP007565,1435009,1435092;HG939456,1435009,1435092;CP007631,1435009,1435092;CP007632,1435009,1435092;CP006910,1435009,1435092;FO393392,1435009,1435092;CP010867,1435009,1435092;CP011325,1435009,1435092;CP011326,1435009,1435092…
HF952105	Mauve	SHARED	1435093	1436393	.	.	.	Notes=Lenght1300	AL732656,1435093,1436393;AE009948,1435093,1436393;CP000114,1435093,1436393;CP003810,1435093,1436393;CP003919,1435093,1436393;HF952104,1435093,1436393;HF952106,1435093,1436393;CP007482,1435093,1436393;CP007565,1435093,1436393;HG939456,1435093,1436393;CP007631,1435093,1436393;CP007632,1435093,1436393;CP006910,1435093,1436393;FO393392,1435093,1436393;CP010867,1435093,1436393;CP011325,1435093,1436393…
HF952105	Mauve	SHARED	1450841	1451001	.	.	.	Notes=Lenght160	AL732656,1450841,1451001;AE009948,1450841,1451001;CP000114,1450841,1451001;CP003810,1450841,1451001;CP003919,1450841,1451001;HF952104,1450841,1451001;HF952106,1450841,1451001;CP007482,1450841,1451001;CP007565,1450841,1451001;CP007631,1450841,1451001;CP006910,1450841,1451001;CP007572,1450841,1451001;CP007571,1450841,1451001;CP007570,1450841,1451001;FO393392,1450841,1451001;CP010867,1450841,1451001…
HF952105	Mauve	SHARED	1451002	1451028	.	.	.	Notes=Lenght26	AE009948,1451002,1451028;CP000114,1451002,1451028;CP003810,1451002,1451028;CP003919,1451002,1451028;HF952104,1451002,1451028;HF952106,1451002,1451028;CP007482,1451002,1451028;CP007565,1451002,1451028;CP007631,1451002,1451028;CP006910,1451002,1451028;FO393392,1451002,1451028;CP010867,1451002,1451028;CP011325,1451002,1451028;CP011326,1451002,1451028;CP011327,1451002,1451028;CP011328,1451002,1451028…
HF952105	Mauve	SHARED	1451029	1451168	.	.	.	Notes=Lenght139	AE009948,1451029,1451168;CP000114,1451029,1451168;CP003810,1451029,1451168;CP003919,1451029,1451168;HF952104,1451029,1451168;HF952106,1451029,1451168;CP007482,1451029,1451168;CP007565,1451029,1451168;HG939456,1451029,1451168;CP007631,1451029,1451168;CP007632,1451029,1451168;CP006910,1451029,1451168;FO393392,1451029,1451168;CP010867,1451029,1451168;CP011325,1451029,1451168;CP011326,1451029,1451168…
HF952105	Mauve	SHARED	1451284	1451888	.	.	.	Notes=Lenght604	AL732656,1451284,1451888;AE009948,1451284,1451888;CP000114,1451284,1451888;CP003810,1451284,1451888;CP003919,1451284,1451888;HF952104,1451284,1451888;HF952106,1451284,1451888;CP007482,1451284,1451888;CP007565,1451284,1451888;CP007631,1451284,1451888;CP006910,1451284,1451888;CP007572,1451284,1451888;CP007571,1451284,1451888;CP007570,1451284,1451888;FO393392,1451284,1451888;CP010867,1451284,1451888…
HF952105	Mauve	SHARED	1451983	1452365	.	.	.	Notes=Lenght382	AL732656,1451983,1452365;AE009948,1451983,1452365;CP000114,1451983,1452365;CP003810,1451983,1452365;CP003919,1451983,1452365;HF952104,1451983,1452365;HF952106,1451983,1452365;CP007482,1451983,1452365;CP007565,1451983,1452365;CP007631,1451983,1452365;CP006910,1451983,1452365;CP007572,1451983,1452365;CP007571,1451983,1452365;CP007570,1451983,1452365;FO393392,1451983,1452365;CP010867,1451983,1452365…
HF952105	Mauve	SHARED	1452456	1452520	.	.	.	Notes=Lenght64	AL732656,1452456,1452520;AE009948,1452456,1452520;CP000114,1452456,1452520;CP003810,1452456,1452520;CP003919,1452456,1452520;HF952104,1452456,1452520;HF952106,1452456,1452520;HG939456,1452456,1452520;CP007631,1452456,1452520;CP007632,1452456,1452520;CP006910,1452456,1452520;CP007572,1452456,1452520;CP007571,1452456,1452520;CP007570,1452456,1452520;CP010867,1452456,1452520;CP011325,1452456,1452520…
HF952105	Mauve	SHARED	1452521	1452641	.	.	.	Notes=Lenght120	AL732656,1452521,1452641;AE009948,1452521,1452641;CP000114,1452521,1452641;CP003810,1452521,1452641;CP003919,1452521,1452641;HF952104,1452521,1452641;HF952106,1452521,1452641;CP007631,1452521,1452641;CP006910,1452521,1452641;CP007572,1452521,1452641;CP007571,1452521,1452641;CP007570,1452521,1452641;CP010867,1452521,1452641;CP011325,1452521,1452641;CP011326,1452521,1452641;CP011327,1452521,1452641…
HF952105	Mauve	SHARED	1452642	1454483	.	.	.	Notes=Lenght1841	AL732656,1452642,1454483;AE009948,1452642,1454483;CP000114,1452642,1454483;CP003810,1452642,1454483;CP003919,1452642,1454483;HF952104,1452642,1454483;HF952106,1452642,1454483;CP007482,1452642,1454483;CP007565,1452642,1454483;CP007631,1452642,1454483;CP006910,1452642,1454483;CP007572,1452642,1454483;CP007571,1452642,1454483;CP007570,1452642,1454483;FO393392,1452642,1454483;CP010867,1452642,1454483…
HF952105	Mauve	SHARED	1454484	1454768	.	.	.	Notes=Lenght284	AL732656,1454484,1454768;AE009948,1454484,1454768;CP000114,1454484,1454768;CP003810,1454484,1454768;HF952104,1454484,1454768;HF952106,1454484,1454768;CP007482,1454484,1454768;CP007565,1454484,1454768;CP007631,1454484,1454768;CP006910,1454484,1454768;CP007572,1454484,1454768;CP007571,1454484,1454768;CP007570,1454484,1454768;FO393392,1454484,1454768;CP010867,1454484,1454768;CP011325,1454484,1454768…
HF952105	Mauve	SHARED	1454769	1454932	.	.	.	Notes=Lenght163	AL732656,1454769,1454932;AE009948,1454769,1454932;CP000114,1454769,1454932;CP003810,1454769,1454932;CP003919,1454769,1454932;HF952104,1454769,1454932;HF952106,1454769,1454932;CP007482,1454769,1454932;CP007565,1454769,1454932;CP007631,1454769,1454932;CP006910,1454769,1454932;CP007572,1454769,1454932;CP007571,1454769,1454932;CP007570,1454769,1454932;FO393392,1454769,1454932;CP010867,1454769,1454932…
HF952105	Mauve	SHARED	1454933	1455579	.	.	.	Notes=Lenght646	AL732656,1454933,1455579;AE009948,1454933,1455579;CP000114,1454933,1455579;CP003810,1454933,1455579;CP003919,1454933,1455579;HF952104,1454933,1455579;HF952106,1454933,1455579;CP007482,1454933,1455579;CP007565,1454933,1455579;CP007631,1454933,1455579;CP006910,1454933,1455579;CP007572,1454933,1455579;CP007571,1454933,1455579;CP007570,1454933,1455579;FO393392,1454933,1455579;CP010867,1454933,1455579…
HF952105	Mauve	SHARED	1455580	1455668	.	.	.	Notes=Lenght88	AL732656,1455580,1455668;CP000114,1455580,1455668;CP003810,1455580,1455668;CP003919,1455580,1455668;HF952104,1455580,1455668;HF952106,1455580,1455668;CP007482,1455580,1455668;CP007565,1455580,1455668;CP007631,1455580,1455668;CP006910,1455580,1455668;CP007572,1455580,1455668;CP007571,1455580,1455668;CP007570,1455580,1455668;FO393392,1455580,1455668;CP010867,1455580,1455668;CP011325,1455580,1455668…
HF952105	Mauve	SHARED	1455669	1455744	.	.	.	Notes=Lenght75	CP000114,1455669,1455744;CP003810,1455669,1455744;CP003919,1455669,1455744;HF952104,1455669,1455744;HF952106,1455669,1455744;CP007482,1455669,1455744;CP007565,1455669,1455744;CP007631,1455669,1455744;CP006910,1455669,1455744;FO393392,1455669,1455744;CP010867,1455669,1455744;CP011325,1455669,1455744;CP011326,1455669,1455744;CP011327,1455669,1455744;CP011328,1455669,1455744;CP010319,1455669,1455744…
HF952105	Mauve	SHARED	1455746	1456625	.	.	.	Notes=Lenght879	AL732656,1455746,1456625;AE009948,1455746,1456625;CP000114,1455746,1456625;CP003810,1455746,1456625;CP003919,1455746,1456625;HF952104,1455746,1456625;HF952106,1455746,1456625;CP007482,1455746,1456625;CP007565,1455746,1456625;CP007631,1455746,1456625;CP006910,1455746,1456625;CP007572,1455746,1456625;CP007571,1455746,1456625;CP007570,1455746,1456625;FO393392,1455746,1456625;CP010867,1455746,1456625…
HF952105	Mauve	SHARED	1456665	1456697	.	.	.	Notes=Lenght32	AL732656,1456665,1456697;CP003919,1456665,1456697;HF952104,1456665,1456697;HF952106,1456665,1456697;CP007482,1456665,1456697;CP007565,1456665,1456697;CP007631,1456665,1456697;CP006910,1456665,1456697;CP007572,1456665,1456697;CP007571,1456665,1456697;CP007570,1456665,1456697;FO393392,1456665,1456697;CP010867,1456665,1456697;CP011328,1456665,1456697;CP010319,1456665,1456697;CP013202,1456665,1456697;
HF952105	Mauve	SHARED	1456710	1459960	.	.	.	Notes=Lenght3250	AL732656,1456710,1459960;AE009948,1456710,1459960;CP000114,1456710,1459960;CP003810,1456710,1459960;CP003919,1456710,1459960;HF952104,1456710,1459960;HF952106,1456710,1459960;CP007482,1456710,1459960;CP007565,1456710,1459960;CP007631,1456710,1459960;CP006910,1456710,1459960;CP007572,1456710,1459960;CP007571,1456710,1459960;CP007570,1456710,1459960;FO393392,1456710,1459960;CP010867,1456710,1459960…
HF952105	Mauve	SHARED	1460111	1460843	.	.	.	Notes=Lenght732	AE009948,1460111,1460843;CP000114,1460111,1460843;CP003810,1460111,1460843;HF952104,1460111,1460843;HF952106,1460111,1460843;CP007482,1460111,1460843;CP007565,1460111,1460843;CP007631,1460111,1460843;FO393392,1460111,1460843;CP010867,1460111,1460843;CP011325,1460111,1460843;CP011326,1460111,1460843;CP011327,1460111,1460843;CP011328,1460111,1460843;CP010319,1460111,1460843;CP012419,1460111,1460843…
HF952105	Mauve	SHARED	1460844	1460880	.	.	.	Notes=Lenght36	AL732656,1460844,1460880;AE009948,1460844,1460880;CP000114,1460844,1460880;CP003810,1460844,1460880;HF952104,1460844,1460880;HF952106,1460844,1460880;CP007482,1460844,1460880;CP007565,1460844,1460880;CP007631,1460844,1460880;CP007572,1460844,1460880;CP007571,1460844,1460880;CP007570,1460844,1460880;FO393392,1460844,1460880;CP010867,1460844,1460880;CP011325,1460844,1460880;CP011326,1460844,1460880…
HF952105	Mauve	SHARED	1460881	1461315	.	.	.	Notes=Lenght434	AE009948,1460881,1461315;CP000114,1460881,1461315;CP003810,1460881,1461315;HF952104,1460881,1461315;HF952106,1460881,1461315;CP007482,1460881,1461315;CP007565,1460881,1461315;CP007631,1460881,1461315;FO393392,1460881,1461315;CP010867,1460881,1461315;CP011325,1460881,1461315;CP011326,1460881,1461315;CP011327,1460881,1461315;CP011328,1460881,1461315;CP010319,1460881,1461315;CP012419,1460881,1461315…
HF952105	Mauve	SHARED	1461377	1464921	.	.	.	Notes=Lenght3544	AE009948,1461377,1464921;CP000114,1461377,1464921;CP003810,1461377,1464921;HF952104,1461377,1464921;HF952106,1461377,1464921;CP007482,1461377,1464921;CP007565,1461377,1464921;CP007631,1461377,1464921;FO393392,1461377,1464921;CP010867,1461377,1464921;CP011325,1461377,1464921;CP011326,1461377,1464921;CP011327,1461377,1464921;CP011328,1461377,1464921;CP010319,1461377,1464921;CP012419,1461377,1464921…
HF952105	Mauve	SHARED	1464922	1465027	.	.	.	Notes=Lenght105	AE009948,1464922,1465027;CP000114,1464922,1465027;CP003810,1464922,1465027;HF952104,1464922,1465027;HF952106,1464922,1465027;CP007482,1464922,1465027;CP007565,1464922,1465027;CP007631,1464922,1465027;FO393392,1464922,1465027;CP010867,1464922,1465027;CP011325,1464922,1465027;CP011326,1464922,1465027;CP011327,1464922,1465027;CP011328,1464922,1465027;CP010319,1464922,1465027;CP012419,1464922,1465027…
HF952105	Mauve	SHARED	1465028	1466837	.	.	.	Notes=Lenght1809	AL732656,1465028,1466837;AE009948,1465028,1466837;CP000114,1465028,1466837;CP003810,1465028,1466837;HF952104,1465028,1466837;HF952106,1465028,1466837;CP007482,1465028,1466837;CP007565,1465028,1466837;CP007631,1465028,1466837;CP007572,1465028,1466837;CP007571,1465028,1466837;CP007570,1465028,1466837;FO393392,1465028,1466837;CP010867,1465028,1466837;CP011325,1465028,1466837;CP011326,1465028,1466837…
HF952105	Mauve	SHARED	1466838	1468975	.	.	.	Notes=Lenght2137	AL732656,1466838,1468975;AE009948,1466838,1468975;CP000114,1466838,1468975;CP003810,1466838,1468975;CP003919,1466838,1468975;HF952104,1466838,1468975;HF952106,1466838,1468975;CP007482,1466838,1468975;CP007565,1466838,1468975;CP007631,1466838,1468975;CP006910,1466838,1468975;CP007572,1466838,1468975;CP007571,1466838,1468975;CP007570,1466838,1468975;FO393392,1466838,1468975;CP010867,1466838,1468975…
HF952105	Mauve	SHARED	1468976	1468994	.	.	.	Notes=Lenght18	AL732656,1468976,1468994;AE009948,1468976,1468994;CP000114,1468976,1468994;CP003810,1468976,1468994;CP003919,1468976,1468994;HF952104,1468976,1468994;HF952106,1468976,1468994;CP007482,1468976,1468994;CP007565,1468976,1468994;CP007631,1468976,1468994;CP006910,1468976,1468994;CP007572,1468976,1468994;CP007571,1468976,1468994;CP007570,1468976,1468994;FO393392,1468976,1468994;CP010867,1468976,1468994…
HF952105	Mauve	SHARED	1468995	1469032	.	.	.	Notes=Lenght37	AL732656,1468995,1469032;AE009948,1468995,1469032;CP000114,1468995,1469032;CP003810,1468995,1469032;HF952104,1468995,1469032;HF952106,1468995,1469032;CP007631,1468995,1469032;CP006910,1468995,1469032;CP007572,1468995,1469032;CP007571,1468995,1469032;CP007570,1468995,1469032;CP010867,1468995,1469032;CP011325,1468995,1469032;CP011326,1468995,1469032;CP011327,1468995,1469032;CP012419,1468995,1469032…
HF952105	Mauve	SHARED	1469817	1469832	.	.	.	Notes=Lenght15	AE009948,1469817,1469832;CP000114,1469817,1469832;HF952104,1469817,1469832;CP007631,1469817,1469832;CP006910,1469817,1469832;CP010867,1469817,1469832;CP013202,1469817,1469832;
HF952105	Mauve	SHARED	1469977	1469992	.	.	.	Notes=Lenght15	CP000114,1469977,1469992;CP003810,1469977,1469992;HF952104,1469977,1469992;CP007631,1469977,1469992;CP010867,1469977,1469992;CP011325,1469977,1469992;CP011326,1469977,1469992;CP011327,1469977,1469992;CP010319,1469977,1469992;CP012419,1469977,1469992;CP013202,1469977,1469992;
HF952105	Mauve	SHARED	1469993	1470012	.	.	.	Notes=Lenght19	AE009948,1469993,1470012;CP000114,1469993,1470012;CP003810,1469993,1470012;HF952104,1469993,1470012;CP007631,1469993,1470012;CP006910,1469993,1470012;CP010867,1469993,1470012;CP011325,1469993,1470012;CP011326,1469993,1470012;CP011327,1469993,1470012;CP010319,1469993,1470012;CP012419,1469993,1470012;CP013202,1469993,1470012;
HF952105	Mauve	SHARED	1470019	1470037	.	.	.	Notes=Lenght18	AL732656,1470019,1470037;AE009948,1470019,1470037;CP000114,1470019,1470037;CP003810,1470019,1470037;HF952104,1470019,1470037;CP007631,1470019,1470037;CP006910,1470019,1470037;CP007572,1470019,1470037;CP007571,1470019,1470037;CP007570,1470019,1470037;CP010867,1470019,1470037;CP011325,1470019,1470037;CP011326,1470019,1470037;CP011327,1470019,1470037;CP010319,1470019,1470037;CP012419,1470019,1470037…
HF952105	Mauve	SHARED	1470038	1470052	.	.	.	Notes=Lenght14	AL732656,1470038,1470052;AE009948,1470038,1470052;CP000114,1470038,1470052;CP003810,1470038,1470052;CP003919,1470038,1470052;HF952104,1470038,1470052;CP007482,1470038,1470052;CP007631,1470038,1470052;CP006910,1470038,1470052;CP007572,1470038,1470052;CP007571,1470038,1470052;CP007570,1470038,1470052;CP010867,1470038,1470052;CP011325,1470038,1470052;CP011326,1470038,1470052;CP011327,1470038,1470052…
HF952105	Mauve	SHARED	1470053	1470066	.	.	.	Notes=Lenght13	AL732656,1470053,1470066;AE009948,1470053,1470066;CP000114,1470053,1470066;CP003810,1470053,1470066;CP003919,1470053,1470066;HF952104,1470053,1470066;HF952106,1470053,1470066;CP007482,1470053,1470066;CP007631,1470053,1470066;CP006910,1470053,1470066;CP007572,1470053,1470066;CP007571,1470053,1470066;CP007570,1470053,1470066;CP010867,1470053,1470066;CP011325,1470053,1470066;CP011326,1470053,1470066…
HF952105	Mauve	SHARED	1470067	1472609	.	.	.	Notes=Lenght2542	AL732656,1470067,1472609;AE009948,1470067,1472609;CP000114,1470067,1472609;CP003810,1470067,1472609;CP003919,1470067,1472609;HF952104,1470067,1472609;HF952106,1470067,1472609;CP007482,1470067,1472609;CP007565,1470067,1472609;CP007631,1470067,1472609;CP006910,1470067,1472609;CP007572,1470067,1472609;CP007571,1470067,1472609;CP007570,1470067,1472609;FO393392,1470067,1472609;CP010867,1470067,1472609…
HF952105	Mauve	SHARED	1472610	1472696	.	.	.	Notes=Lenght86	AL732656,1472610,1472696;AE009948,1472610,1472696;CP000114,1472610,1472696;CP003810,1472610,1472696;CP003919,1472610,1472696;HF952104,1472610,1472696;HF952106,1472610,1472696;CP007482,1472610,1472696;CP007565,1472610,1472696;HG939456,1472610,1472696;CP007631,1472610,1472696;CP007632,1472610,1472696;CP006910,1472610,1472696;CP007572,1472610,1472696;CP007571,1472610,1472696;CP007570,1472610,1472696…
HF952105	Mauve	SHARED	1472697	1473370	.	.	.	Notes=Lenght673	AL732656,1472697,1473370;AE009948,1472697,1473370;CP000114,1472697,1473370;CP003810,1472697,1473370;CP003919,1472697,1473370;HF952104,1472697,1473370;HF952106,1472697,1473370;CP007482,1472697,1473370;CP007565,1472697,1473370;CP007631,1472697,1473370;CP006910,1472697,1473370;CP007572,1472697,1473370;CP007571,1472697,1473370;CP007570,1472697,1473370;FO393392,1472697,1473370;CP010867,1472697,1473370…
HF952105	Mauve	SHARED	1473371	1473982	.	.	.	Notes=Lenght611	AL732656,1473371,1473982;AE009948,1473371,1473982;CP000114,1473371,1473982;CP003810,1473371,1473982;CP003919,1473371,1473982;HF952104,1473371,1473982;HF952106,1473371,1473982;CP007482,1473371,1473982;CP007565,1473371,1473982;CP007631,1473371,1473982;CP006910,1473371,1473982;CP007572,1473371,1473982;CP007571,1473371,1473982;CP007570,1473371,1473982;FO393392,1473371,1473982;CP010867,1473371,1473982…
HF952105	Mauve	SHARED	1482468	1482686	.	.	.	Notes=Lenght218	AL732656,1482468,1482686;AE009948,1482468,1482686;CP000114,1482468,1482686;CP003810,1482468,1482686;CP003919,1482468,1482686;HF952104,1482468,1482686;HF952106,1482468,1482686;HG939456,1482468,1482686;CP007631,1482468,1482686;CP007632,1482468,1482686;CP006910,1482468,1482686;CP007572,1482468,1482686;CP007571,1482468,1482686;CP007570,1482468,1482686;CP010867,1482468,1482686;CP011325,1482468,1482686…
HF952105	Mauve	SHARED	1504143	1504185	.	.	.	Notes=Lenght42	AE009948,1504143,1504185;CP000114,1504143,1504185;CP003810,1504143,1504185;CP003919,1504143,1504185;HF952104,1504143,1504185;HF952106,1504143,1504185;HG939456,1504143,1504185;CP007631,1504143,1504185;CP007632,1504143,1504185;CP006910,1504143,1504185;CP007572,1504143,1504185;CP007571,1504143,1504185;CP007570,1504143,1504185;CP010867,1504143,1504185;CP011325,1504143,1504185;CP011326,1504143,1504185…
HF952105	Mauve	SHARED	1505033	1505175	.	.	.	Notes=Lenght142	AL732656,1505033,1505175;AE009948,1505033,1505175;CP000114,1505033,1505175;CP003810,1505033,1505175;CP003919,1505033,1505175;HF952104,1505033,1505175;HF952106,1505033,1505175;HG939456,1505033,1505175;CP007631,1505033,1505175;CP007632,1505033,1505175;CP006910,1505033,1505175;CP007572,1505033,1505175;CP007571,1505033,1505175;CP007570,1505033,1505175;CP010867,1505033,1505175;CP011325,1505033,1505175…
HF952105	Mauve	SHARED	1506339	1506375	.	.	.	Notes=Lenght36	AL732656,1506339,1506375;AE009948,1506339,1506375;CP000114,1506339,1506375;CP003810,1506339,1506375;HF952104,1506339,1506375;HF952106,1506339,1506375;CP007482,1506339,1506375;CP007565,1506339,1506375;HG939456,1506339,1506375;CP007631,1506339,1506375;CP007632,1506339,1506375;CP006910,1506339,1506375;CP007572,1506339,1506375;CP007571,1506339,1506375;CP007570,1506339,1506375;FO393392,1506339,1506375…
HF952105	Mauve	SHARED	1512397	1512407	.	.	.	Notes=Lenght10	AE009948,1512397,1512407;CP000114,1512397,1512407;CP003810,1512397,1512407;CP003919,1512397,1512407;HF952104,1512397,1512407;HF952106,1512397,1512407;CP007482,1512397,1512407;CP007565,1512397,1512407;HG939456,1512397,1512407;CP007631,1512397,1512407;CP007632,1512397,1512407;CP006910,1512397,1512407;FO393392,1512397,1512407;CP010867,1512397,1512407;CP011325,1512397,1512407;CP011326,1512397,1512407…
HF952105	Mauve	SHARED	1512465	1512639	.	.	.	Notes=Lenght174	AL732656,1512465,1512639;AE009948,1512465,1512639;CP000114,1512465,1512639;CP003810,1512465,1512639;CP003919,1512465,1512639;HF952104,1512465,1512639;CP007482,1512465,1512639;CP007565,1512465,1512639;HG939456,1512465,1512639;CP007631,1512465,1512639;CP007632,1512465,1512639;CP006910,1512465,1512639;CP007572,1512465,1512639;CP007571,1512465,1512639;CP007570,1512465,1512639;FO393392,1512465,1512639…
HF952105	Mauve	SHARED	1542937	1543161	.	.	.	Notes=Lenght224	AL732656,1542937,1543161;AE009948,1542937,1543161;CP000114,1542937,1543161;CP003810,1542937,1543161;CP003919,1542937,1543161;HF952104,1542937,1543161;HF952106,1542937,1543161;CP007482,1542937,1543161;CP007565,1542937,1543161;HG939456,1542937,1543161;CP007631,1542937,1543161;CP007632,1542937,1543161;CP006910,1542937,1543161;CP007572,1542937,1543161;CP007571,1542937,1543161;CP007570,1542937,1543161…
HF952105	Mauve	SHARED	1552458	1552498	.	.	.	Notes=Lenght40	AL732656,1552458,1552498;AE009948,1552458,1552498;CP000114,1552458,1552498;CP003810,1552458,1552498;HF952104,1552458,1552498;HF952106,1552458,1552498;CP007482,1552458,1552498;CP007565,1552458,1552498;HG939456,1552458,1552498;CP007631,1552458,1552498;CP007632,1552458,1552498;CP006910,1552458,1552498;CP007572,1552458,1552498;CP007571,1552458,1552498;CP007570,1552458,1552498;FO393392,1552458,1552498…
HF952105	Mauve	SHARED	1553388	1553781	.	.	.	Notes=Lenght393	AL732656,1553388,1553781;AE009948,1553388,1553781;CP000114,1553388,1553781;CP003810,1553388,1553781;CP003919,1553388,1553781;HF952104,1553388,1553781;HF952106,1553388,1553781;CP007482,1553388,1553781;CP007565,1553388,1553781;HG939456,1553388,1553781;CP007631,1553388,1553781;CP007632,1553388,1553781;CP006910,1553388,1553781;CP007572,1553388,1553781;CP007571,1553388,1553781;FO393392,1553388,1553781…
HF952105	Mauve	SHARED	1553782	1553878	.	.	.	Notes=Lenght96	AL732656,1553782,1553878;AE009948,1553782,1553878;CP000114,1553782,1553878;CP003810,1553782,1553878;CP003919,1553782,1553878;HF952104,1553782,1553878;HF952106,1553782,1553878;CP007482,1553782,1553878;CP007565,1553782,1553878;HG939456,1553782,1553878;CP007631,1553782,1553878;CP007632,1553782,1553878;CP006910,1553782,1553878;CP007572,1553782,1553878;CP007571,1553782,1553878;FO393392,1553782,1553878…
HF952105	Mauve	SHARED	1557477	1557586	.	.	.	Notes=Lenght109	AL732656,1557477,1557586;AE009948,1557477,1557586;CP000114,1557477,1557586;CP003810,1557477,1557586;HF952104,1557477,1557586;HF952106,1557477,1557586;HG939456,1557477,1557586;CP007631,1557477,1557586;CP007632,1557477,1557586;CP006910,1557477,1557586;CP007572,1557477,1557586;CP007571,1557477,1557586;CP007570,1557477,1557586;CP010867,1557477,1557586;CP011325,1557477,1557586;CP011326,1557477,1557586…
HF952105	Mauve	SHARED	1572708	1572727	.	.	.	Notes=Lenght19	AL732656,1572708,1572727;AE009948,1572708,1572727;CP000114,1572708,1572727;CP003810,1572708,1572727;CP003919,1572708,1572727;HF952104,1572708,1572727;HF952106,1572708,1572727;CP007482,1572708,1572727;CP007565,1572708,1572727;CP007631,1572708,1572727;CP007632,1572708,1572727;CP006910,1572708,1572727;CP007572,1572708,1572727;CP007571,1572708,1572727;CP007570,1572708,1572727;FO393392,1572708,1572727…
HF952105	Mauve	SHARED	1575486	1575527	.	.	.	Notes=Lenght41	AL732656,1575486,1575527;AE009948,1575486,1575527;CP000114,1575486,1575527;CP003810,1575486,1575527;HF952104,1575486,1575527;HF952106,1575486,1575527;CP007482,1575486,1575527;CP007565,1575486,1575527;HG939456,1575486,1575527;CP007631,1575486,1575527;CP007632,1575486,1575527;CP006910,1575486,1575527;CP007572,1575486,1575527;CP007571,1575486,1575527;CP007570,1575486,1575527;FO393392,1575486,1575527…
HF952105	Mauve	SHARED	1580137	1580205	.	.	.	Notes=Lenght68	AL732656,1580137,1580205;AE009948,1580137,1580205;CP000114,1580137,1580205;CP003810,1580137,1580205;CP003919,1580137,1580205;HF952104,1580137,1580205;HF952106,1580137,1580205;HG939456,1580137,1580205;CP007631,1580137,1580205;CP007632,1580137,1580205;CP006910,1580137,1580205;CP007572,1580137,1580205;CP007571,1580137,1580205;CP007570,1580137,1580205;CP010867,1580137,1580205;CP011325,1580137,1580205…
HF952105	Mauve	SHARED	1627112	1627706	.	.	.	Notes=Lenght594	AL732656,1627112,1627706;AE009948,1627112,1627706;CP000114,1627112,1627706;CP003810,1627112,1627706;HF952104,1627112,1627706;HF952106,1627112,1627706;CP007482,1627112,1627706;CP007565,1627112,1627706;HG939456,1627112,1627706;CP007631,1627112,1627706;CP007632,1627112,1627706;CP006910,1627112,1627706;CP007572,1627112,1627706;CP007571,1627112,1627706;CP007570,1627112,1627706;FO393392,1627112,1627706…
HF952105	Mauve	SHARED	1635978	1636043	.	.	.	Notes=Lenght65	AL732656,1635978,1636043;AE009948,1635978,1636043;CP000114,1635978,1636043;CP003810,1635978,1636043;CP003919,1635978,1636043;HF952104,1635978,1636043;HF952106,1635978,1636043;HG939456,1635978,1636043;CP007631,1635978,1636043;CP007632,1635978,1636043;CP006910,1635978,1636043;CP007572,1635978,1636043;CP007571,1635978,1636043;CP007570,1635978,1636043;CP010867,1635978,1636043;CP011325,1635978,1636043…
HF952105	Mauve	SHARED	1639309	1639387	.	.	.	Notes=Lenght78	AL732656,1639309,1639387;AE009948,1639309,1639387;CP000114,1639309,1639387;CP003810,1639309,1639387;HF952104,1639309,1639387;HF952106,1639309,1639387;HG939456,1639309,1639387;CP007631,1639309,1639387;CP007632,1639309,1639387;CP006910,1639309,1639387;CP007572,1639309,1639387;CP007571,1639309,1639387;CP007570,1639309,1639387;CP010867,1639309,1639387;CP011325,1639309,1639387;CP011326,1639309,1639387…
HF952105	Mauve	SHARED	1640667	1640731	.	.	.	Notes=Lenght64	AL732656,1640667,1640731;AE009948,1640667,1640731;CP000114,1640667,1640731;CP003810,1640667,1640731;CP003919,1640667,1640731;HF952104,1640667,1640731;HF952106,1640667,1640731;HG939456,1640667,1640731;CP007631,1640667,1640731;CP007632,1640667,1640731;CP006910,1640667,1640731;CP007572,1640667,1640731;CP007571,1640667,1640731;CP007570,1640667,1640731;CP010867,1640667,1640731;CP011325,1640667,1640731…
HF952105	Mauve	SHARED	1640732	1640948	.	.	.	Notes=Lenght216	AL732656,1640732,1640948;AE009948,1640732,1640948;CP000114,1640732,1640948;CP003810,1640732,1640948;CP003919,1640732,1640948;HF952104,1640732,1640948;HF952106,1640732,1640948;HG939456,1640732,1640948;CP007631,1640732,1640948;CP007632,1640732,1640948;CP007572,1640732,1640948;CP007571,1640732,1640948;CP007570,1640732,1640948;CP010867,1640732,1640948;CP011325,1640732,1640948;CP011326,1640732,1640948…
HF952105	Mauve	SHARED	1640949	1642785	.	.	.	Notes=Lenght1836	AL732656,1640949,1642785;AE009948,1640949,1642785;CP000114,1640949,1642785;CP003810,1640949,1642785;CP003919,1640949,1642785;HF952104,1640949,1642785;HF952106,1640949,1642785;HG939456,1640949,1642785;CP007631,1640949,1642785;CP007632,1640949,1642785;CP006910,1640949,1642785;CP007572,1640949,1642785;CP007571,1640949,1642785;CP007570,1640949,1642785;CP010867,1640949,1642785;CP011325,1640949,1642785…
HF952105	Mauve	SHARED	1662575	1662616	.	.	.	Notes=Lenght41	AL732656,1662575,1662616;AE009948,1662575,1662616;CP000114,1662575,1662616;CP003810,1662575,1662616;HF952104,1662575,1662616;HF952106,1662575,1662616;HG939456,1662575,1662616;CP007631,1662575,1662616;CP007632,1662575,1662616;CP006910,1662575,1662616;CP007572,1662575,1662616;CP007571,1662575,1662616;CP007570,1662575,1662616;CP010867,1662575,1662616;CP011325,1662575,1662616;CP011326,1662575,1662616…
HF952105	Mauve	SHARED	1672846	1672902	.	.	.	Notes=Lenght56	AE009948,1672846,1672902;CP000114,1672846,1672902;CP003810,1672846,1672902;CP003919,1672846,1672902;HF952104,1672846,1672902;HF952106,1672846,1672902;CP007482,1672846,1672902;CP007565,1672846,1672902;HG939456,1672846,1672902;CP007631,1672846,1672902;CP007632,1672846,1672902;CP006910,1672846,1672902;FO393392,1672846,1672902;CP010867,1672846,1672902;CP011325,1672846,1672902;CP011326,1672846,1672902…
HF952105	Mauve	SHARED	1681331	1681517	.	.	.	Notes=Lenght186	AL732656,1681331,1681517;AE009948,1681331,1681517;CP000114,1681331,1681517;CP003810,1681331,1681517;CP003919,1681331,1681517;HF952104,1681331,1681517;CP007482,1681331,1681517;CP007565,1681331,1681517;HG939456,1681331,1681517;CP007631,1681331,1681517;CP007632,1681331,1681517;CP006910,1681331,1681517;CP007572,1681331,1681517;CP007571,1681331,1681517;CP007570,1681331,1681517;FO393392,1681331,1681517…
HF952105	Mauve	SHARED	1686300	1686336	.	.	.	Notes=Lenght36	AL732656,1686300,1686336;AE009948,1686300,1686336;CP000114,1686300,1686336;CP003810,1686300,1686336;HF952104,1686300,1686336;HF952106,1686300,1686336;CP007482,1686300,1686336;CP007565,1686300,1686336;HG939456,1686300,1686336;CP007631,1686300,1686336;CP007632,1686300,1686336;CP006910,1686300,1686336;CP007572,1686300,1686336;CP007571,1686300,1686336;CP007570,1686300,1686336;FO393392,1686300,1686336…
HF952105	Mauve	SHARED	1687988	1688680	.	.	.	Notes=Lenght692	AE009948,1687988,1688680;CP000114,1687988,1688680;CP003810,1687988,1688680;CP003919,1687988,1688680;HF952104,1687988,1688680;HF952106,1687988,1688680;CP007482,1687988,1688680;CP007565,1687988,1688680;HG939456,1687988,1688680;CP007631,1687988,1688680;CP006910,1687988,1688680;FO393392,1687988,1688680;CP010867,1687988,1688680;CP011325,1687988,1688680;CP011326,1687988,1688680;CP011327,1687988,1688680…
HF952105	Mauve	SHARED	1688681	1688744	.	.	.	Notes=Lenght63	AE009948,1688681,1688744;CP000114,1688681,1688744;CP003810,1688681,1688744;HF952104,1688681,1688744;HF952106,1688681,1688744;CP007482,1688681,1688744;CP007565,1688681,1688744;HG939456,1688681,1688744;CP007631,1688681,1688744;CP006910,1688681,1688744;FO393392,1688681,1688744;CP010867,1688681,1688744;CP011325,1688681,1688744;CP011326,1688681,1688744;CP011327,1688681,1688744;CP011328,1688681,1688744…
HF952105	Mauve	SHARED	1688745	1688786	.	.	.	Notes=Lenght41	AL732656,1688745,1688786;AE009948,1688745,1688786;CP000114,1688745,1688786;CP003810,1688745,1688786;HF952104,1688745,1688786;HF952106,1688745,1688786;CP007482,1688745,1688786;CP007565,1688745,1688786;HG939456,1688745,1688786;CP007631,1688745,1688786;CP007632,1688745,1688786;CP006910,1688745,1688786;CP007572,1688745,1688786;CP007571,1688745,1688786;CP007570,1688745,1688786;FO393392,1688745,1688786…
HF952105	Mauve	SHARED	1688919	1689119	.	.	.	Notes=Lenght200	AE009948,1688919,1689119;CP000114,1688919,1689119;CP003810,1688919,1689119;CP003919,1688919,1689119;HF952104,1688919,1689119;HF952106,1688919,1689119;CP007482,1688919,1689119;CP007565,1688919,1689119;HG939456,1688919,1689119;CP007631,1688919,1689119;CP006910,1688919,1689119;FO393392,1688919,1689119;CP010867,1688919,1689119;CP011325,1688919,1689119;CP011326,1688919,1689119;CP011327,1688919,1689119…
HF952105	Mauve	SHARED	1689120	1689154	.	.	.	Notes=Lenght34	AE009948,1689120,1689154;CP000114,1689120,1689154;CP003810,1689120,1689154;HF952104,1689120,1689154;HF952106,1689120,1689154;CP007482,1689120,1689154;CP007565,1689120,1689154;HG939456,1689120,1689154;CP006910,1689120,1689154;FO393392,1689120,1689154;CP010867,1689120,1689154;CP011325,1689120,1689154;CP011326,1689120,1689154;CP011327,1689120,1689154;CP011328,1689120,1689154;CP011329,1689120,1689154…
HF952105	Mauve	SHARED	1689155	1689194	.	.	.	Notes=Lenght39	AE009948,1689155,1689194;CP000114,1689155,1689194;CP003810,1689155,1689194;HF952104,1689155,1689194;HF952106,1689155,1689194;CP007482,1689155,1689194;CP007565,1689155,1689194;CP006910,1689155,1689194;FO393392,1689155,1689194;CP010867,1689155,1689194;CP011325,1689155,1689194;CP011326,1689155,1689194;CP011327,1689155,1689194;CP011328,1689155,1689194;CP011329,1689155,1689194;CP010319,1689155,1689194…
HF952105	Mauve	SHARED	1689195	1690313	.	.	.	Notes=Lenght1118	AE009948,1689195,1690313;CP000114,1689195,1690313;CP003810,1689195,1690313;HF952104,1689195,1690313;HF952106,1689195,1690313;CP007482,1689195,1690313;CP007565,1689195,1690313;CP007631,1689195,1690313;CP006910,1689195,1690313;FO393392,1689195,1690313;CP010867,1689195,1690313;CP011325,1689195,1690313;CP011326,1689195,1690313;CP011327,1689195,1690313;CP011328,1689195,1690313;CP011329,1689195,1690313…
HF952105	Mauve	SHARED	1690707	1690841	.	.	.	Notes=Lenght134	AE009948,1690707,1690841;CP000114,1690707,1690841;CP003810,1690707,1690841;CP003919,1690707,1690841;HF952104,1690707,1690841;HF952106,1690707,1690841;CP007482,1690707,1690841;CP007565,1690707,1690841;HG939456,1690707,1690841;CP007631,1690707,1690841;CP006910,1690707,1690841;FO393392,1690707,1690841;CP010867,1690707,1690841;CP011325,1690707,1690841;CP011326,1690707,1690841;CP011327,1690707,1690841…
HF952105	Mauve	SHARED	1690868	1690908	.	.	.	Notes=Lenght40	AE009948,1690868,1690908;CP000114,1690868,1690908;CP003810,1690868,1690908;CP003919,1690868,1690908;HF952104,1690868,1690908;HF952106,1690868,1690908;CP007482,1690868,1690908;CP007565,1690868,1690908;CP007631,1690868,1690908;CP006910,1690868,1690908;FO393392,1690868,1690908;CP010867,1690868,1690908;CP011325,1690868,1690908;CP011326,1690868,1690908;CP011327,1690868,1690908;CP011328,1690868,1690908…
HF952105	Mauve	SHARED	1694892	1694983	.	.	.	Notes=Lenght91	AL732656,1694892,1694983;AE009948,1694892,1694983;CP000114,1694892,1694983;CP003810,1694892,1694983;HF952104,1694892,1694983;HF952106,1694892,1694983;CP007482,1694892,1694983;CP007565,1694892,1694983;HG939456,1694892,1694983;CP007631,1694892,1694983;CP007632,1694892,1694983;CP006910,1694892,1694983;CP007572,1694892,1694983;CP007571,1694892,1694983;CP007570,1694892,1694983;FO393392,1694892,1694983…
HF952105	Mauve	SHARED	1720822	1720867	.	.	.	Notes=Lenght45	AL732656,1720822,1720867;AE009948,1720822,1720867;CP000114,1720822,1720867;CP003810,1720822,1720867;HF952104,1720822,1720867;HF952106,1720822,1720867;HG939456,1720822,1720867;CP007631,1720822,1720867;CP007632,1720822,1720867;CP006910,1720822,1720867;CP007572,1720822,1720867;CP007571,1720822,1720867;CP007570,1720822,1720867;CP010867,1720822,1720867;CP011325,1720822,1720867;CP011326,1720822,1720867…
HF952105	Mauve	SHARED	1734463	1734759	.	.	.	Notes=Lenght296	AL732656,1734463,1734759;AE009948,1734463,1734759;CP000114,1734463,1734759;CP003810,1734463,1734759;HF952104,1734463,1734759;HF952106,1734463,1734759;CP007482,1734463,1734759;CP007565,1734463,1734759;HG939456,1734463,1734759;CP007631,1734463,1734759;CP007632,1734463,1734759;CP007572,1734463,1734759;CP007571,1734463,1734759;CP007570,1734463,1734759;FO393392,1734463,1734759;CP010867,1734463,1734759…
HF952105	Mauve	SHARED	1734760	1735452	.	.	.	Notes=Lenght692	AL732656,1734760,1735452;AE009948,1734760,1735452;CP000114,1734760,1735452;CP003810,1734760,1735452;HF952104,1734760,1735452;HF952106,1734760,1735452;HG939456,1734760,1735452;CP007631,1734760,1735452;CP007632,1734760,1735452;CP007572,1734760,1735452;CP007571,1734760,1735452;CP007570,1734760,1735452;CP010867,1734760,1735452;CP011325,1734760,1735452;CP011326,1734760,1735452;CP011327,1734760,1735452…
HF952105	Mauve	SHARED	1735453	1735706	.	.	.	Notes=Lenght253	AE009948,1735453,1735706;CP000114,1735453,1735706;CP003810,1735453,1735706;HF952104,1735453,1735706;HF952106,1735453,1735706;HG939456,1735453,1735706;CP007631,1735453,1735706;CP007632,1735453,1735706;CP010867,1735453,1735706;CP011325,1735453,1735706;CP011326,1735453,1735706;CP011327,1735453,1735706;CP011329,1735453,1735706;CP010319,1735453,1735706;CP012419,1735453,1735706;CP013202,1735453,1735706;
HF952105	Mauve	SHARED	1735711	1735725	.	.	.	Notes=Lenght14	CP000114,1735711,1735725;CP003810,1735711,1735725;HF952104,1735711,1735725;HF952106,1735711,1735725;HG939456,1735711,1735725;CP007631,1735711,1735725;CP007632,1735711,1735725;CP010867,1735711,1735725;CP011325,1735711,1735725;CP011326,1735711,1735725;CP011327,1735711,1735725;CP012419,1735711,1735725;CP013202,1735711,1735725;
HF952105	Mauve	SHARED	1735726	1735781	.	.	.	Notes=Lenght55	CP000114,1735726,1735781;CP003810,1735726,1735781;HF952104,1735726,1735781;HF952106,1735726,1735781;HG939456,1735726,1735781;CP007631,1735726,1735781;CP007632,1735726,1735781;CP010867,1735726,1735781;CP011325,1735726,1735781;CP011326,1735726,1735781;CP011327,1735726,1735781;CP012419,1735726,1735781;CP013202,1735726,1735781;
HF952105	Mauve	SHARED	1736262	1736277	.	.	.	Notes=Lenght15	CP000114,1736262,1736277;HF952104,1736262,1736277;CP007631,1736262,1736277;CP007632,1736262,1736277;CP010867,1736262,1736277;CP011325,1736262,1736277;CP011326,1736262,1736277;CP011327,1736262,1736277;CP012419,1736262,1736277;CP013202,1736262,1736277;
HF952105	Mauve	SHARED	1736278	1736310	.	.	.	Notes=Lenght32	CP000114,1736278,1736310;CP003810,1736278,1736310;HF952104,1736278,1736310;CP007631,1736278,1736310;CP007632,1736278,1736310;CP010867,1736278,1736310;CP011325,1736278,1736310;CP011326,1736278,1736310;CP011327,1736278,1736310;CP012419,1736278,1736310;CP013202,1736278,1736310;
HF952105	Mauve	SHARED	1736311	1736361	.	.	.	Notes=Lenght50	CP000114,1736311,1736361;CP003810,1736311,1736361;HF952104,1736311,1736361;HG939456,1736311,1736361;CP007631,1736311,1736361;CP007632,1736311,1736361;CP010867,1736311,1736361;CP011325,1736311,1736361;CP011326,1736311,1736361;CP011327,1736311,1736361;CP012419,1736311,1736361;CP013202,1736311,1736361;
HF952105	Mauve	SHARED	1736362	1736374	.	.	.	Notes=Lenght12	AE009948,1736362,1736374;CP000114,1736362,1736374;CP003810,1736362,1736374;HF952104,1736362,1736374;HF952106,1736362,1736374;HG939456,1736362,1736374;CP007631,1736362,1736374;CP007632,1736362,1736374;CP010867,1736362,1736374;CP011325,1736362,1736374;CP011326,1736362,1736374;CP011327,1736362,1736374;CP011329,1736362,1736374;CP012419,1736362,1736374;CP013202,1736362,1736374;
HF952105	Mauve	SHARED	1736375	1736387	.	.	.	Notes=Lenght12	AE009948,1736375,1736387;CP000114,1736375,1736387;CP003810,1736375,1736387;HF952104,1736375,1736387;HF952106,1736375,1736387;HG939456,1736375,1736387;CP007631,1736375,1736387;CP007632,1736375,1736387;CP010867,1736375,1736387;CP011325,1736375,1736387;CP011326,1736375,1736387;CP011327,1736375,1736387;CP011329,1736375,1736387;CP010319,1736375,1736387;CP012419,1736375,1736387;CP013202,1736375,1736387;
HF952105	Mauve	SHARED	1744974	1745721	.	.	.	Notes=Lenght747	CP000114,1744974,1745721;CP003810,1744974,1745721;CP003919,1744974,1745721;HF952104,1744974,1745721;CP007482,1744974,1745721;CP007565,1744974,1745721;CP007631,1744974,1745721;FO393392,1744974,1745721;CP010867,1744974,1745721;CP011325,1744974,1745721;CP011326,1744974,1745721;CP011327,1744974,1745721;CP011328,1744974,1745721;CP012419,1744974,1745721;CP013202,1744974,1745721;
HF952105	Mauve	SHARED	1745722	1745774	.	.	.	Notes=Lenght52	AL732656,1745722,1745774;AE009948,1745722,1745774;CP000114,1745722,1745774;CP003810,1745722,1745774;CP003919,1745722,1745774;HF952104,1745722,1745774;CP007482,1745722,1745774;CP007565,1745722,1745774;HG939456,1745722,1745774;CP007631,1745722,1745774;CP007632,1745722,1745774;CP006910,1745722,1745774;CP007572,1745722,1745774;CP007571,1745722,1745774;CP007570,1745722,1745774;FO393392,1745722,1745774…
HF952105	Mauve	SHARED	1746086	1746129	.	.	.	Notes=Lenght43	AL732656,1746086,1746129;AE009948,1746086,1746129;CP000114,1746086,1746129;CP003810,1746086,1746129;HF952104,1746086,1746129;HF952106,1746086,1746129;HG939456,1746086,1746129;CP007631,1746086,1746129;CP007632,1746086,1746129;CP006910,1746086,1746129;CP007572,1746086,1746129;CP007571,1746086,1746129;CP007570,1746086,1746129;CP010867,1746086,1746129;CP011325,1746086,1746129;CP011326,1746086,1746129…
HF952105	Mauve	SHARED	1796204	1796240	.	.	.	Notes=Lenght36	AL732656,1796204,1796240;AE009948,1796204,1796240;CP000114,1796204,1796240;CP003810,1796204,1796240;CP003919,1796204,1796240;HF952104,1796204,1796240;HF952106,1796204,1796240;HG939456,1796204,1796240;CP007631,1796204,1796240;CP007632,1796204,1796240;CP006910,1796204,1796240;CP007572,1796204,1796240;CP007571,1796204,1796240;CP007570,1796204,1796240;CP010867,1796204,1796240;CP011325,1796204,1796240…
HF952105	Mauve	SHARED	1796508	1796788	.	.	.	Notes=Lenght280	AL732656,1796508,1796788;AE009948,1796508,1796788;CP000114,1796508,1796788;CP003810,1796508,1796788;HF952104,1796508,1796788;HF952106,1796508,1796788;CP007482,1796508,1796788;CP007565,1796508,1796788;HG939456,1796508,1796788;CP007631,1796508,1796788;CP007632,1796508,1796788;CP006910,1796508,1796788;CP007572,1796508,1796788;CP007571,1796508,1796788;CP007570,1796508,1796788;FO393392,1796508,1796788…
HF952105	Mauve	SHARED	1805580	1805710	.	.	.	Notes=Lenght130	AL732656,1805580,1805710;AE009948,1805580,1805710;CP000114,1805580,1805710;CP003810,1805580,1805710;CP003919,1805580,1805710;HF952104,1805580,1805710;HF952106,1805580,1805710;HG939456,1805580,1805710;CP007631,1805580,1805710;CP007632,1805580,1805710;CP006910,1805580,1805710;CP007572,1805580,1805710;CP007571,1805580,1805710;CP007570,1805580,1805710;CP010867,1805580,1805710;CP011325,1805580,1805710…
HF952105	Mauve	SHARED	1807103	1807248	.	.	.	Notes=Lenght145	AL732656,1807103,1807248;AE009948,1807103,1807248;CP000114,1807103,1807248;CP003810,1807103,1807248;HF952104,1807103,1807248;HF952106,1807103,1807248;HG939456,1807103,1807248;CP007631,1807103,1807248;CP007632,1807103,1807248;CP006910,1807103,1807248;CP007572,1807103,1807248;CP007571,1807103,1807248;CP007570,1807103,1807248;CP010867,1807103,1807248;CP011325,1807103,1807248;CP011326,1807103,1807248…
HF952105	Mauve	SHARED	1807249	1807611	.	.	.	Notes=Lenght362	AL732656,1807249,1807611;AE009948,1807249,1807611;CP000114,1807249,1807611;CP003810,1807249,1807611;HF952104,1807249,1807611;HF952106,1807249,1807611;CP007482,1807249,1807611;CP007565,1807249,1807611;HG939456,1807249,1807611;CP007631,1807249,1807611;CP007632,1807249,1807611;CP006910,1807249,1807611;CP007572,1807249,1807611;CP007571,1807249,1807611;CP007570,1807249,1807611;FO393392,1807249,1807611…
HF952105	Mauve	SHARED	1846755	1846765	.	.	.	Notes=Lenght10	AL732656,1846755,1846765;AE009948,1846755,1846765;CP000114,1846755,1846765;CP003810,1846755,1846765;CP003919,1846755,1846765;HF952104,1846755,1846765;HF952106,1846755,1846765;CP007482,1846755,1846765;CP007565,1846755,1846765;HG939456,1846755,1846765;CP007631,1846755,1846765;CP007632,1846755,1846765;CP006910,1846755,1846765;CP007572,1846755,1846765;CP007571,1846755,1846765;FO393392,1846755,1846765…
HF952105	Mauve	SHARED	1870849	1871920	.	.	.	Notes=Lenght1071	AL732656,1870849,1871920;AE009948,1870849,1871920;CP000114,1870849,1871920;CP003810,1870849,1871920;CP003919,1870849,1871920;HF952104,1870849,1871920;HF952106,1870849,1871920;CP007482,1870849,1871920;CP007565,1870849,1871920;HG939456,1870849,1871920;CP007631,1870849,1871920;CP007632,1870849,1871920;CP006910,1870849,1871920;CP007572,1870849,1871920;CP007571,1870849,1871920;CP007570,1870849,1871920…
HF952105	Mauve	SHARED	1871921	1872542	.	.	.	Notes=Lenght621	AL732656,1871921,1872542;AE009948,1871921,1872542;CP000114,1871921,1872542;CP003810,1871921,1872542;HF952104,1871921,1872542;HF952106,1871921,1872542;CP007482,1871921,1872542;CP007565,1871921,1872542;HG939456,1871921,1872542;CP007631,1871921,1872542;CP007632,1871921,1872542;CP006910,1871921,1872542;CP007572,1871921,1872542;CP007571,1871921,1872542;CP007570,1871921,1872542;FO393392,1871921,1872542…
HF952105	Mauve	SHARED	1872552	1873045	.	.	.	Notes=Lenght493	AL732656,1872552,1873045;AE009948,1872552,1873045;CP000114,1872552,1873045;CP003810,1872552,1873045;HF952104,1872552,1873045;HF952106,1872552,1873045;HG939456,1872552,1873045;CP007631,1872552,1873045;CP007632,1872552,1873045;CP006910,1872552,1873045;CP007572,1872552,1873045;CP007571,1872552,1873045;CP007570,1872552,1873045;CP010867,1872552,1873045;CP011325,1872552,1873045;CP011326,1872552,1873045…
HF952105	Mauve	SHARED	1873046	1875754	.	.	.	Notes=Lenght2708	AL732656,1873046,1875754;AE009948,1873046,1875754;CP000114,1873046,1875754;CP003810,1873046,1875754;CP003919,1873046,1875754;HF952104,1873046,1875754;HF952106,1873046,1875754;CP007482,1873046,1875754;CP007565,1873046,1875754;HG939456,1873046,1875754;CP007631,1873046,1875754;CP007632,1873046,1875754;CP006910,1873046,1875754;CP007572,1873046,1875754;CP007571,1873046,1875754;CP007570,1873046,1875754…
HF952105	Mauve	SHARED	1884421	1884582	.	.	.	Notes=Lenght161	AL732656,1884421,1884582;AE009948,1884421,1884582;CP000114,1884421,1884582;CP003810,1884421,1884582;HF952104,1884421,1884582;HF952106,1884421,1884582;CP007482,1884421,1884582;CP007565,1884421,1884582;HG939456,1884421,1884582;CP007631,1884421,1884582;CP007632,1884421,1884582;CP006910,1884421,1884582;CP007572,1884421,1884582;CP007571,1884421,1884582;CP007570,1884421,1884582;FO393392,1884421,1884582…
HF952105	Mauve	SHARED	1884714	1884734	.	.	.	Notes=Lenght20	AL732656,1884714,1884734;AE009948,1884714,1884734;CP000114,1884714,1884734;CP003810,1884714,1884734;HF952104,1884714,1884734;HF952106,1884714,1884734;CP007482,1884714,1884734;CP007565,1884714,1884734;HG939456,1884714,1884734;CP007631,1884714,1884734;CP007632,1884714,1884734;CP006910,1884714,1884734;CP007572,1884714,1884734;CP007571,1884714,1884734;CP007570,1884714,1884734;FO393392,1884714,1884734…
HF952105	Mauve	SHARED	1886232	1887600	.	.	.	Notes=Lenght1368	AL732656,1886232,1887600;AE009948,1886232,1887600;CP000114,1886232,1887600;CP003810,1886232,1887600;CP003919,1886232,1887600;HF952104,1886232,1887600;HF952106,1886232,1887600;HG939456,1886232,1887600;CP007631,1886232,1887600;CP007632,1886232,1887600;CP006910,1886232,1887600;CP007572,1886232,1887600;CP007571,1886232,1887600;CP007570,1886232,1887600;CP010867,1886232,1887600;CP011325,1886232,1887600…
HF952105	Mauve	SHARED	1887601	1887796	.	.	.	Notes=Lenght195	AL732656,1887601,1887796;AE009948,1887601,1887796;CP000114,1887601,1887796;CP003810,1887601,1887796;CP003919,1887601,1887796;HF952104,1887601,1887796;HF952106,1887601,1887796;CP007631,1887601,1887796;CP007632,1887601,1887796;CP006910,1887601,1887796;CP007572,1887601,1887796;CP007571,1887601,1887796;CP007570,1887601,1887796;CP010867,1887601,1887796;CP011325,1887601,1887796;CP011326,1887601,1887796…
HF952105	Mauve	SHARED	1887797	1888563	.	.	.	Notes=Lenght766	AL732656,1887797,1888563;AE009948,1887797,1888563;CP000114,1887797,1888563;CP003810,1887797,1888563;CP003919,1887797,1888563;HF952104,1887797,1888563;HF952106,1887797,1888563;CP007482,1887797,1888563;CP007565,1887797,1888563;CP007631,1887797,1888563;CP007632,1887797,1888563;CP006910,1887797,1888563;CP007572,1887797,1888563;CP007571,1887797,1888563;CP007570,1887797,1888563;FO393392,1887797,1888563…
HF952105	Mauve	SHARED	1891644	1892232	.	.	.	Notes=Lenght588	AL732656,1891644,1892232;AE009948,1891644,1892232;CP000114,1891644,1892232;CP003810,1891644,1892232;HF952104,1891644,1892232;HF952106,1891644,1892232;CP007482,1891644,1892232;CP007565,1891644,1892232;HG939456,1891644,1892232;CP007631,1891644,1892232;CP007632,1891644,1892232;CP006910,1891644,1892232;CP007572,1891644,1892232;CP007571,1891644,1892232;CP007570,1891644,1892232;FO393392,1891644,1892232…
HF952105	Mauve	SHARED	1893502	1893546	.	.	.	Notes=Lenght44	AL732656,1893502,1893546;CP000114,1893502,1893546;CP003810,1893502,1893546;HF952104,1893502,1893546;HF952106,1893502,1893546;CP007482,1893502,1893546;CP007565,1893502,1893546;HG939456,1893502,1893546;CP007631,1893502,1893546;CP007632,1893502,1893546;CP006910,1893502,1893546;CP007572,1893502,1893546;CP007571,1893502,1893546;CP007570,1893502,1893546;FO393392,1893502,1893546;CP010867,1893502,1893546…
HF952105	Mauve	SHARED	1893547	1893592	.	.	.	Notes=Lenght45	AL732656,1893547,1893592;AE009948,1893547,1893592;CP000114,1893547,1893592;CP003810,1893547,1893592;HF952104,1893547,1893592;HF952106,1893547,1893592;CP007482,1893547,1893592;CP007565,1893547,1893592;HG939456,1893547,1893592;CP007631,1893547,1893592;CP007632,1893547,1893592;CP006910,1893547,1893592;CP007572,1893547,1893592;CP007571,1893547,1893592;CP007570,1893547,1893592;FO393392,1893547,1893592…
HF952105	Mauve	SHARED	1899163	1899199	.	.	.	Notes=Lenght36	AE009948,1899163,1899199;CP000114,1899163,1899199;CP003810,1899163,1899199;CP003919,1899163,1899199;HF952104,1899163,1899199;HF952106,1899163,1899199;CP007482,1899163,1899199;CP007565,1899163,1899199;HG939456,1899163,1899199;CP007631,1899163,1899199;CP007632,1899163,1899199;CP006910,1899163,1899199;FO393392,1899163,1899199;CP010867,1899163,1899199;CP011325,1899163,1899199;CP011326,1899163,1899199…
HF952105	Mauve	SHARED	1902828	1902975	.	.	.	Notes=Lenght147	AL732656,1902828,1902975;AE009948,1902828,1902975;CP000114,1902828,1902975;CP003810,1902828,1902975;CP003919,1902828,1902975;HF952104,1902828,1902975;HF952106,1902828,1902975;HG939456,1902828,1902975;CP007631,1902828,1902975;CP007632,1902828,1902975;CP006910,1902828,1902975;CP007572,1902828,1902975;CP007571,1902828,1902975;CP007570,1902828,1902975;CP010867,1902828,1902975;CP011325,1902828,1902975…
HF952105	Mauve	SHARED	1910562	1910626	.	.	.	Notes=Lenght64	AL732656,1910562,1910626;AE009948,1910562,1910626;CP000114,1910562,1910626;CP003810,1910562,1910626;HF952104,1910562,1910626;HF952106,1910562,1910626;HG939456,1910562,1910626;CP007631,1910562,1910626;CP007632,1910562,1910626;CP006910,1910562,1910626;CP007572,1910562,1910626;CP007571,1910562,1910626;CP007570,1910562,1910626;CP010867,1910562,1910626;CP011325,1910562,1910626;CP011326,1910562,1910626…
HF952105	Mauve	SHARED	1912738	1912813	.	.	.	Notes=Lenght75	AL732656,1912738,1912813;AE009948,1912738,1912813;CP000114,1912738,1912813;CP003810,1912738,1912813;CP003919,1912738,1912813;HF952104,1912738,1912813;HF952106,1912738,1912813;CP007482,1912738,1912813;CP007565,1912738,1912813;HG939456,1912738,1912813;CP007631,1912738,1912813;CP007632,1912738,1912813;CP007572,1912738,1912813;CP007571,1912738,1912813;CP007570,1912738,1912813;FO393392,1912738,1912813…
HF952105	Mauve	SHARED	1913935	1914599	.	.	.	Notes=Lenght664	CP000114,1913935,1914599;CP003810,1913935,1914599;CP003919,1913935,1914599;HF952104,1913935,1914599;HF952106,1913935,1914599;CP007482,1913935,1914599;CP007565,1913935,1914599;HG939456,1913935,1914599;CP007631,1913935,1914599;FO393392,1913935,1914599;CP010867,1913935,1914599;CP011325,1913935,1914599;CP011326,1913935,1914599;CP011327,1913935,1914599;CP011328,1913935,1914599;CP012419,1913935,1914599…
HF952105	Mauve	SHARED	1914600	1914699	.	.	.	Notes=Lenght99	CP000114,1914600,1914699;CP003810,1914600,1914699;CP003919,1914600,1914699;HF952104,1914600,1914699;HF952106,1914600,1914699;CP007482,1914600,1914699;CP007565,1914600,1914699;HG939456,1914600,1914699;CP007631,1914600,1914699;FO393392,1914600,1914699;CP010867,1914600,1914699;CP011325,1914600,1914699;CP011326,1914600,1914699;CP011327,1914600,1914699;CP011328,1914600,1914699;CP012419,1914600,1914699…
HF952105	Mauve	SHARED	1914877	1914968	.	.	.	Notes=Lenght91	AL732656,1914877,1914968;AE009948,1914877,1914968;CP000114,1914877,1914968;CP003810,1914877,1914968;CP003919,1914877,1914968;HF952104,1914877,1914968;HF952106,1914877,1914968;CP007482,1914877,1914968;CP007565,1914877,1914968;HG939456,1914877,1914968;CP007631,1914877,1914968;CP007572,1914877,1914968;CP007571,1914877,1914968;CP007570,1914877,1914968;FO393392,1914877,1914968;CP010867,1914877,1914968…
HF952105	Mauve	SHARED	1914970	1914981	.	.	.	Notes=Lenght11	CP000114,1914970,1914981;CP003810,1914970,1914981;CP003919,1914970,1914981;HF952104,1914970,1914981;HF952106,1914970,1914981;CP007482,1914970,1914981;CP007565,1914970,1914981;HG939456,1914970,1914981;CP007631,1914970,1914981;FO393392,1914970,1914981;CP010867,1914970,1914981;CP011325,1914970,1914981;CP011326,1914970,1914981;CP011327,1914970,1914981;CP011328,1914970,1914981;CP012419,1914970,1914981…
HF952105	Mauve	SHARED	1914982	1915229	.	.	.	Notes=Lenght247	CP000114,1914982,1915229;CP003810,1914982,1915229;CP003919,1914982,1915229;HF952104,1914982,1915229;HF952106,1914982,1915229;CP007482,1914982,1915229;CP007565,1914982,1915229;CP007631,1914982,1915229;FO393392,1914982,1915229;CP010867,1914982,1915229;CP011325,1914982,1915229;CP011326,1914982,1915229;CP011327,1914982,1915229;CP011328,1914982,1915229;CP012419,1914982,1915229;CP013202,1914982,1915229;
HF952105	Mauve	SHARED	1915230	1915302	.	.	.	Notes=Lenght72	CP000114,1915230,1915302;CP003810,1915230,1915302;CP003919,1915230,1915302;HF952104,1915230,1915302;HF952106,1915230,1915302;CP007482,1915230,1915302;CP007565,1915230,1915302;HG939456,1915230,1915302;CP007631,1915230,1915302;FO393392,1915230,1915302;CP010867,1915230,1915302;CP011325,1915230,1915302;CP011326,1915230,1915302;CP011327,1915230,1915302;CP011328,1915230,1915302;CP012419,1915230,1915302…
HF952105	Mauve	SHARED	1915408	1915648	.	.	.	Notes=Lenght240	CP000114,1915408,1915648;CP003810,1915408,1915648;CP003919,1915408,1915648;HF952104,1915408,1915648;HF952106,1915408,1915648;CP007482,1915408,1915648;CP007565,1915408,1915648;HG939456,1915408,1915648;CP007631,1915408,1915648;FO393392,1915408,1915648;CP010867,1915408,1915648;CP011325,1915408,1915648;CP011326,1915408,1915648;CP011327,1915408,1915648;CP011328,1915408,1915648;CP012419,1915408,1915648…
HF952105	Mauve	SHARED	1915911	1916020	.	.	.	Notes=Lenght109	CP000114,1915911,1916020;CP003810,1915911,1916020;CP003919,1915911,1916020;HF952104,1915911,1916020;CP007482,1915911,1916020;CP007565,1915911,1916020;HG939456,1915911,1916020;CP007631,1915911,1916020;FO393392,1915911,1916020;CP010867,1915911,1916020;CP011325,1915911,1916020;CP011326,1915911,1916020;CP011327,1915911,1916020;CP011328,1915911,1916020;CP012419,1915911,1916020;CP013202,1915911,1916020;
HF952105	Mauve	SHARED	1916026	1916036	.	.	.	Notes=Lenght10	AL732656,1916026,1916036;AE009948,1916026,1916036;CP000114,1916026,1916036;CP003810,1916026,1916036;CP003919,1916026,1916036;HF952104,1916026,1916036;CP007482,1916026,1916036;CP007565,1916026,1916036;HG939456,1916026,1916036;CP007631,1916026,1916036;CP007632,1916026,1916036;CP007572,1916026,1916036;CP007571,1916026,1916036;CP007570,1916026,1916036;FO393392,1916026,1916036;CP010867,1916026,1916036…
HF952105	Mauve	SHARED	1916037	1916218	.	.	.	Notes=Lenght181	AL732656,1916037,1916218;AE009948,1916037,1916218;CP000114,1916037,1916218;CP003810,1916037,1916218;CP003919,1916037,1916218;HF952104,1916037,1916218;CP007482,1916037,1916218;CP007565,1916037,1916218;HG939456,1916037,1916218;CP007631,1916037,1916218;CP007632,1916037,1916218;CP006910,1916037,1916218;CP007572,1916037,1916218;CP007571,1916037,1916218;CP007570,1916037,1916218;FO393392,1916037,1916218…
HF952105	Mauve	SHARED	1916797	1916999	.	.	.	Notes=Lenght202	CP000114,1916797,1916999;CP003810,1916797,1916999;CP003919,1916797,1916999;HF952104,1916797,1916999;HF952106,1916797,1916999;CP007482,1916797,1916999;CP007565,1916797,1916999;HG939456,1916797,1916999;CP007631,1916797,1916999;FO393392,1916797,1916999;CP010867,1916797,1916999;CP011325,1916797,1916999;CP011326,1916797,1916999;CP011327,1916797,1916999;CP011328,1916797,1916999;CP012419,1916797,1916999…
HF952105	Mauve	SHARED	1926687	1926784	.	.	.	Notes=Lenght97	AL732656,1926687,1926784;AE009948,1926687,1926784;HF952104,1926687,1926784;HG939456,1926687,1926784;CP007631,1926687,1926784;CP007632,1926687,1926784;CP010867,1926687,1926784;CP011329,1926687,1926784;CP013202,1926687,1926784;
HF952105	Mauve	SHARED	1929032	1930786	.	.	.	Notes=Lenght1754	AL732656,1929032,1930786;AE009948,1929032,1930786;CP000114,1929032,1930786;CP003810,1929032,1930786;CP003919,1929032,1930786;HF952104,1929032,1930786;HF952106,1929032,1930786;CP007482,1929032,1930786;CP007565,1929032,1930786;HG939456,1929032,1930786;CP007631,1929032,1930786;CP007632,1929032,1930786;FO393392,1929032,1930786;CP010867,1929032,1930786;CP011325,1929032,1930786;CP011326,1929032,1930786…
HF952105	Mauve	SHARED	1930787	1931175	.	.	.	Notes=Lenght388	AL732656,1930787,1931175;AE009948,1930787,1931175;CP000114,1930787,1931175;CP003810,1930787,1931175;CP003919,1930787,1931175;HF952104,1930787,1931175;HF952106,1930787,1931175;CP007482,1930787,1931175;CP007565,1930787,1931175;HG939456,1930787,1931175;CP007631,1930787,1931175;CP007632,1930787,1931175;CP007572,1930787,1931175;CP007571,1930787,1931175;CP007570,1930787,1931175;FO393392,1930787,1931175…
HF952105	Mauve	SHARED	1931241	1931284	.	.	.	Notes=Lenght43	AL732656,1931241,1931284;AE009948,1931241,1931284;CP000114,1931241,1931284;CP003810,1931241,1931284;CP003919,1931241,1931284;HF952104,1931241,1931284;HF952106,1931241,1931284;CP007482,1931241,1931284;CP007565,1931241,1931284;HG939456,1931241,1931284;CP007631,1931241,1931284;CP007632,1931241,1931284;CP006910,1931241,1931284;FO393392,1931241,1931284;CP010867,1931241,1931284;CP011325,1931241,1931284…
HF952105	Mauve	SHARED	1931285	1931377	.	.	.	Notes=Lenght92	AL732656,1931285,1931377;AE009948,1931285,1931377;CP000114,1931285,1931377;CP003810,1931285,1931377;CP003919,1931285,1931377;HF952104,1931285,1931377;HF952106,1931285,1931377;CP007482,1931285,1931377;CP007565,1931285,1931377;HG939456,1931285,1931377;CP007631,1931285,1931377;CP007632,1931285,1931377;FO393392,1931285,1931377;CP010867,1931285,1931377;CP011325,1931285,1931377;CP011326,1931285,1931377…
HF952105	Mauve	SHARED	1931378	1931388	.	.	.	Notes=Lenght10	AL732656,1931378,1931388;AE009948,1931378,1931388;CP000114,1931378,1931388;CP003810,1931378,1931388;CP003919,1931378,1931388;HF952104,1931378,1931388;HF952106,1931378,1931388;CP007482,1931378,1931388;CP007565,1931378,1931388;HG939456,1931378,1931388;CP007631,1931378,1931388;CP007632,1931378,1931388;CP007572,1931378,1931388;CP007571,1931378,1931388;CP007570,1931378,1931388;FO393392,1931378,1931388…
HF952105	Mauve	SHARED	1932091	1932160	.	.	.	Notes=Lenght69	AL732656,1932091,1932160;AE009948,1932091,1932160;CP000114,1932091,1932160;CP003810,1932091,1932160;CP003919,1932091,1932160;HF952104,1932091,1932160;HF952106,1932091,1932160;CP007482,1932091,1932160;CP007565,1932091,1932160;HG939456,1932091,1932160;CP007631,1932091,1932160;CP007632,1932091,1932160;CP006910,1932091,1932160;CP007572,1932091,1932160;CP007571,1932091,1932160;CP007570,1932091,1932160…
HF952105	Mauve	SHARED	1938126	1938162	.	.	.	Notes=Lenght36	HG939456,1938126,1938162;CP007631,1938126,1938162;CP007632,1938126,1938162;CP013202,1938126,1938162;
HF952105	Mauve	SHARED	1934305	1934357	.	.	.	Notes=Lenght52	CP000114,1934305,1934357;CP003810,1934305,1934357;CP003919,1934305,1934357;HF952104,1934305,1934357;HF952106,1934305,1934357;CP007482,1934305,1934357;CP007565,1934305,1934357;CP007631,1934305,1934357;CP006910,1934305,1934357;FO393392,1934305,1934357;CP010867,1934305,1934357;CP011325,1934305,1934357;CP011326,1934305,1934357;CP011327,1934305,1934357;CP011328,1934305,1934357;CP010319,1934305,1934357…
HF952105	Mauve	SHARED	1934358	1934379	.	.	.	Notes=Lenght21	CP000114,1934358,1934379;CP003810,1934358,1934379;CP003919,1934358,1934379;HF952104,1934358,1934379;HF952106,1934358,1934379;CP007482,1934358,1934379;CP007565,1934358,1934379;CP007631,1934358,1934379;CP006910,1934358,1934379;FO393392,1934358,1934379;CP010867,1934358,1934379;CP011325,1934358,1934379;CP011326,1934358,1934379;CP011327,1934358,1934379;CP011328,1934358,1934379;CP012419,1934358,1934379…
HF952105	Mauve	SHARED	1934380	1934623	.	.	.	Notes=Lenght243	CP000114,1934380,1934623;CP003810,1934380,1934623;CP003919,1934380,1934623;HF952104,1934380,1934623;CP007482,1934380,1934623;CP007565,1934380,1934623;CP007631,1934380,1934623;CP006910,1934380,1934623;FO393392,1934380,1934623;CP010867,1934380,1934623;CP011325,1934380,1934623;CP011326,1934380,1934623;CP011327,1934380,1934623;CP011328,1934380,1934623;CP012419,1934380,1934623;CP013202,1934380,1934623;
HF952105	Mauve	SHARED	1944667	1944694	.	.	.	Notes=Lenght27	AL732656,1944667,1944694;AE009948,1944667,1944694;CP000114,1944667,1944694;CP003810,1944667,1944694;HF952104,1944667,1944694;HF952106,1944667,1944694;HG939456,1944667,1944694;CP007631,1944667,1944694;CP007632,1944667,1944694;CP006910,1944667,1944694;CP007572,1944667,1944694;CP007571,1944667,1944694;CP007570,1944667,1944694;CP010867,1944667,1944694;CP011325,1944667,1944694;CP011326,1944667,1944694…
HF952105	Mauve	SHARED	1944842	1945400	.	.	.	Notes=Lenght558	AL732656,1944842,1945400;AE009948,1944842,1945400;CP000114,1944842,1945400;CP003810,1944842,1945400;CP003919,1944842,1945400;HF952104,1944842,1945400;CP007482,1944842,1945400;CP007565,1944842,1945400;HG939456,1944842,1945400;CP007631,1944842,1945400;CP007632,1944842,1945400;CP007572,1944842,1945400;CP007571,1944842,1945400;CP007570,1944842,1945400;FO393392,1944842,1945400;CP010867,1944842,1945400…
HF952105	Mauve	SHARED	1945401	1945616	.	.	.	Notes=Lenght215	AL732656,1945401,1945616;AE009948,1945401,1945616;CP000114,1945401,1945616;CP003810,1945401,1945616;CP003919,1945401,1945616;HF952104,1945401,1945616;CP007482,1945401,1945616;CP007565,1945401,1945616;HG939456,1945401,1945616;CP007631,1945401,1945616;CP007632,1945401,1945616;CP007572,1945401,1945616;CP007571,1945401,1945616;CP007570,1945401,1945616;FO393392,1945401,1945616;CP010867,1945401,1945616…
HF952105	Mauve	SHARED	1945617	1945929	.	.	.	Notes=Lenght312	AL732656,1945617,1945929;AE009948,1945617,1945929;CP000114,1945617,1945929;CP003810,1945617,1945929;CP003919,1945617,1945929;HF952104,1945617,1945929;HG939456,1945617,1945929;CP007631,1945617,1945929;CP007632,1945617,1945929;CP007572,1945617,1945929;CP007571,1945617,1945929;CP007570,1945617,1945929;CP010867,1945617,1945929;CP011325,1945617,1945929;CP011326,1945617,1945929;CP011327,1945617,1945929…
HF952105	Mauve	SHARED	1945930	1945972	.	.	.	Notes=Lenght42	AL732656,1945930,1945972;AE009948,1945930,1945972;CP000114,1945930,1945972;CP003810,1945930,1945972;CP003919,1945930,1945972;HF952104,1945930,1945972;HG939456,1945930,1945972;CP007631,1945930,1945972;CP007572,1945930,1945972;CP007571,1945930,1945972;CP007570,1945930,1945972;CP010867,1945930,1945972;CP011325,1945930,1945972;CP011326,1945930,1945972;CP011327,1945930,1945972;CP011329,1945930,1945972…
HF952105	Mauve	SHARED	1945973	1946109	.	.	.	Notes=Lenght136	AL732656,1945973,1946109;AE009948,1945973,1946109;CP000114,1945973,1946109;CP003810,1945973,1946109;CP003919,1945973,1946109;HF952104,1945973,1946109;HF952106,1945973,1946109;HG939456,1945973,1946109;CP007631,1945973,1946109;CP006910,1945973,1946109;CP007572,1945973,1946109;CP007571,1945973,1946109;CP007570,1945973,1946109;CP010867,1945973,1946109;CP011325,1945973,1946109;CP011326,1945973,1946109…
HF952105	Mauve	SHARED	1946110	1946154	.	.	.	Notes=Lenght44	AL732656,1946110,1946154;AE009948,1946110,1946154;CP000114,1946110,1946154;CP003810,1946110,1946154;CP003919,1946110,1946154;HF952104,1946110,1946154;HF952106,1946110,1946154;HG939456,1946110,1946154;CP007631,1946110,1946154;CP007632,1946110,1946154;CP006910,1946110,1946154;CP007572,1946110,1946154;CP007571,1946110,1946154;CP007570,1946110,1946154;CP010867,1946110,1946154;CP011325,1946110,1946154…
HF952105	Mauve	SHARED	1946155	1946227	.	.	.	Notes=Lenght72	AL732656,1946155,1946227;AE009948,1946155,1946227;CP000114,1946155,1946227;CP003810,1946155,1946227;CP003919,1946155,1946227;HF952104,1946155,1946227;HG939456,1946155,1946227;CP007631,1946155,1946227;CP007632,1946155,1946227;CP007572,1946155,1946227;CP007571,1946155,1946227;CP007570,1946155,1946227;CP010867,1946155,1946227;CP011325,1946155,1946227;CP011326,1946155,1946227;CP011327,1946155,1946227…
HF952105	Mauve	SHARED	1946228	1949035	.	.	.	Notes=Lenght2807	AL732656,1946228,1949035;AE009948,1946228,1949035;CP000114,1946228,1949035;CP003810,1946228,1949035;CP003919,1946228,1949035;HF952104,1946228,1949035;HF952106,1946228,1949035;HG939456,1946228,1949035;CP007631,1946228,1949035;CP007632,1946228,1949035;CP006910,1946228,1949035;CP007572,1946228,1949035;CP007571,1946228,1949035;CP007570,1946228,1949035;CP010867,1946228,1949035;CP011325,1946228,1949035…
HF952105	Mauve	SHARED	1949851	1949871	.	.	.	Notes=Lenght20	AL732656,1949851,1949871;AE009948,1949851,1949871;CP000114,1949851,1949871;CP003810,1949851,1949871;HF952104,1949851,1949871;HF952106,1949851,1949871;HG939456,1949851,1949871;CP007631,1949851,1949871;CP007632,1949851,1949871;CP006910,1949851,1949871;CP007572,1949851,1949871;CP007571,1949851,1949871;CP007570,1949851,1949871;CP010867,1949851,1949871;CP011325,1949851,1949871;CP011326,1949851,1949871…
HF952105	Mauve	SHARED	1950825	1950840	.	.	.	Notes=Lenght15	AL732656,1950825,1950840;AE009948,1950825,1950840;CP000114,1950825,1950840;CP003810,1950825,1950840;CP003919,1950825,1950840;HF952104,1950825,1950840;HF952106,1950825,1950840;HG939456,1950825,1950840;CP007631,1950825,1950840;CP007632,1950825,1950840;CP006910,1950825,1950840;CP010867,1950825,1950840;CP011325,1950825,1950840;CP011326,1950825,1950840;CP011327,1950825,1950840;CP011329,1950825,1950840…
HF952105	Mauve	SHARED	1950892	1950918	.	.	.	Notes=Lenght26	AL732656,1950892,1950918;AE009948,1950892,1950918;CP000114,1950892,1950918;CP003810,1950892,1950918;HF952104,1950892,1950918;HF952106,1950892,1950918;HG939456,1950892,1950918;CP007631,1950892,1950918;CP007632,1950892,1950918;CP006910,1950892,1950918;CP007572,1950892,1950918;CP007571,1950892,1950918;CP007570,1950892,1950918;CP010867,1950892,1950918;CP011325,1950892,1950918;CP011326,1950892,1950918…
HF952105	Mauve	SHARED	1950919	1950945	.	.	.	Notes=Lenght26	AL732656,1950919,1950945;AE009948,1950919,1950945;CP000114,1950919,1950945;CP003810,1950919,1950945;HF952104,1950919,1950945;HF952106,1950919,1950945;HG939456,1950919,1950945;CP007631,1950919,1950945;CP007632,1950919,1950945;CP006910,1950919,1950945;CP007572,1950919,1950945;CP007571,1950919,1950945;CP007570,1950919,1950945;CP010867,1950919,1950945;CP011325,1950919,1950945;CP011326,1950919,1950945…
HF952105	Mauve	SHARED	1951853	1952940	.	.	.	Notes=Lenght1087	AL732656,1951853,1952940;AE009948,1951853,1952940;CP000114,1951853,1952940;CP003810,1951853,1952940;HF952104,1951853,1952940;HF952106,1951853,1952940;HG939456,1951853,1952940;CP007631,1951853,1952940;CP007632,1951853,1952940;CP006910,1951853,1952940;CP007572,1951853,1952940;CP007571,1951853,1952940;CP007570,1951853,1952940;CP010867,1951853,1952940;CP011325,1951853,1952940;CP011326,1951853,1952940…
HF952105	Mauve	SHARED	1953787	1953842	.	.	.	Notes=Lenght55	AL732656,1953787,1953842;AE009948,1953787,1953842;CP000114,1953787,1953842;CP003810,1953787,1953842;HF952104,1953787,1953842;HF952106,1953787,1953842;CP007482,1953787,1953842;CP007565,1953787,1953842;HG939456,1953787,1953842;CP007631,1953787,1953842;CP007632,1953787,1953842;CP006910,1953787,1953842;CP007572,1953787,1953842;CP007571,1953787,1953842;CP007570,1953787,1953842;FO393392,1953787,1953842…
HF952105	Mauve	SHARED	1955397	1955530	.	.	.	Notes=Lenght133	AL732656,1955397,1955530;AE009948,1955397,1955530;CP000114,1955397,1955530;CP003810,1955397,1955530;HF952104,1955397,1955530;HF952106,1955397,1955530;CP007482,1955397,1955530;CP007565,1955397,1955530;HG939456,1955397,1955530;CP007631,1955397,1955530;CP007632,1955397,1955530;CP006910,1955397,1955530;CP007572,1955397,1955530;CP007571,1955397,1955530;CP007570,1955397,1955530;FO393392,1955397,1955530…
HF952105	Mauve	SHARED	1955709	1955768	.	.	.	Notes=Lenght59	AL732656,1955709,1955768;AE009948,1955709,1955768;CP000114,1955709,1955768;CP003810,1955709,1955768;CP003919,1955709,1955768;HF952104,1955709,1955768;HF952106,1955709,1955768;CP007482,1955709,1955768;CP007565,1955709,1955768;HG939456,1955709,1955768;CP007631,1955709,1955768;CP007632,1955709,1955768;CP007572,1955709,1955768;CP007571,1955709,1955768;CP007570,1955709,1955768;FO393392,1955709,1955768…
HF952105	Mauve	SHARED	1959894	1959920	.	.	.	Notes=Lenght26	AL732656,1959894,1959920;AE009948,1959894,1959920;CP000114,1959894,1959920;CP003810,1959894,1959920;HF952104,1959894,1959920;HF952106,1959894,1959920;HG939456,1959894,1959920;CP007631,1959894,1959920;CP007632,1959894,1959920;CP006910,1959894,1959920;CP007572,1959894,1959920;CP007571,1959894,1959920;CP007570,1959894,1959920;CP010867,1959894,1959920;CP011325,1959894,1959920;CP011326,1959894,1959920…
HF952105	Mauve	SHARED	1959921	1960801	.	.	.	Notes=Lenght880	AL732656,1959921,1960801;AE009948,1959921,1960801;CP000114,1959921,1960801;CP003810,1959921,1960801;HF952104,1959921,1960801;HF952106,1959921,1960801;HG939456,1959921,1960801;CP007631,1959921,1960801;CP007632,1959921,1960801;CP007572,1959921,1960801;CP007571,1959921,1960801;CP007570,1959921,1960801;CP010867,1959921,1960801;CP011325,1959921,1960801;CP011326,1959921,1960801;CP011327,1959921,1960801…
HF952105	Mauve	SHARED	1964213	1964338	.	.	.	Notes=Lenght125	AL732656,1964213,1964338;AE009948,1964213,1964338;CP000114,1964213,1964338;CP003810,1964213,1964338;HF952104,1964213,1964338;HF952106,1964213,1964338;CP007482,1964213,1964338;CP007565,1964213,1964338;HG939456,1964213,1964338;CP007631,1964213,1964338;CP007632,1964213,1964338;CP006910,1964213,1964338;CP007572,1964213,1964338;CP007571,1964213,1964338;CP007570,1964213,1964338;FO393392,1964213,1964338…
HF952105	Mauve	SHARED	1968566	1968924	.	.	.	Notes=Lenght358	AL732656,1968566,1968924;AE009948,1968566,1968924;CP000114,1968566,1968924;CP003810,1968566,1968924;HF952104,1968566,1968924;HF952106,1968566,1968924;CP007482,1968566,1968924;CP007565,1968566,1968924;HG939456,1968566,1968924;CP007631,1968566,1968924;CP007632,1968566,1968924;CP006910,1968566,1968924;CP007572,1968566,1968924;CP007571,1968566,1968924;CP007570,1968566,1968924;FO393392,1968566,1968924…
HF952105	Mauve	SHARED	1977697	1977742	.	.	.	Notes=Lenght45	CP000114,1977697,1977742;CP003810,1977697,1977742;CP003919,1977697,1977742;HF952104,1977697,1977742;HF952106,1977697,1977742;CP007482,1977697,1977742;CP007565,1977697,1977742;CP007631,1977697,1977742;CP006910,1977697,1977742;CP007572,1977697,1977742;CP007571,1977697,1977742;CP007570,1977697,1977742;FO393392,1977697,1977742;CP010867,1977697,1977742;CP011325,1977697,1977742;CP011326,1977697,1977742…
HF952105	Mauve	SHARED	1977743	1977756	.	.	.	Notes=Lenght13	CP000114,1977743,1977756;CP003810,1977743,1977756;CP003919,1977743,1977756;HF952104,1977743,1977756;HF952106,1977743,1977756;CP007482,1977743,1977756;CP007565,1977743,1977756;CP007631,1977743,1977756;CP006910,1977743,1977756;FO393392,1977743,1977756;CP010867,1977743,1977756;CP011325,1977743,1977756;CP011326,1977743,1977756;CP011327,1977743,1977756;CP011328,1977743,1977756;CP010319,1977743,1977756…
HF952105	Mauve	SHARED	1978668	1978692	.	.	.	Notes=Lenght24	AL732656,1978668,1978692;AE009948,1978668,1978692;CP000114,1978668,1978692;CP003810,1978668,1978692;CP003919,1978668,1978692;HF952104,1978668,1978692;HF952106,1978668,1978692;CP007565,1978668,1978692;HG939456,1978668,1978692;CP007631,1978668,1978692;CP007632,1978668,1978692;CP006910,1978668,1978692;CP007572,1978668,1978692;CP007571,1978668,1978692;CP007570,1978668,1978692;CP010867,1978668,1978692…
HF952105	Mauve	SHARED	1978695	1978707	.	.	.	Notes=Lenght12	AL732656,1978695,1978707;AE009948,1978695,1978707;CP000114,1978695,1978707;CP003810,1978695,1978707;CP003919,1978695,1978707;HF952104,1978695,1978707;HF952106,1978695,1978707;HG939456,1978695,1978707;CP007631,1978695,1978707;CP007632,1978695,1978707;CP006910,1978695,1978707;CP007572,1978695,1978707;CP007571,1978695,1978707;CP007570,1978695,1978707;CP010867,1978695,1978707;CP011325,1978695,1978707…
HF952105	Mauve	SHARED	1978708	1978719	.	.	.	Notes=Lenght11	AL732656,1978708,1978719;AE009948,1978708,1978719;CP000114,1978708,1978719;CP003810,1978708,1978719;HF952104,1978708,1978719;HF952106,1978708,1978719;HG939456,1978708,1978719;CP007631,1978708,1978719;CP007632,1978708,1978719;CP006910,1978708,1978719;CP007572,1978708,1978719;CP007571,1978708,1978719;CP007570,1978708,1978719;CP010867,1978708,1978719;CP011325,1978708,1978719;CP011326,1978708,1978719…
HF952105	Mauve	SHARED	1978768	1978834	.	.	.	Notes=Lenght66	AL732656,1978768,1978834;AE009948,1978768,1978834;CP000114,1978768,1978834;CP003810,1978768,1978834;HF952104,1978768,1978834;HF952106,1978768,1978834;HG939456,1978768,1978834;CP007631,1978768,1978834;CP007632,1978768,1978834;CP006910,1978768,1978834;CP007572,1978768,1978834;CP007571,1978768,1978834;CP007570,1978768,1978834;CP010867,1978768,1978834;CP011325,1978768,1978834;CP011326,1978768,1978834…
HF952105	Mauve	SHARED	1980509	1980618	.	.	.	Notes=Lenght109	AL732656,1980509,1980618;AE009948,1980509,1980618;CP000114,1980509,1980618;CP003810,1980509,1980618;HF952104,1980509,1980618;HF952106,1980509,1980618;HG939456,1980509,1980618;CP007631,1980509,1980618;CP007632,1980509,1980618;CP007572,1980509,1980618;CP007571,1980509,1980618;CP007570,1980509,1980618;CP010867,1980509,1980618;CP011325,1980509,1980618;CP011326,1980509,1980618;CP011327,1980509,1980618…
HF952105	Mauve	SHARED	1981186	1981235	.	.	.	Notes=Lenght49	CP000114,1981186,1981235;CP003810,1981186,1981235;CP003919,1981186,1981235;HF952104,1981186,1981235;CP007482,1981186,1981235;CP007565,1981186,1981235;HG939456,1981186,1981235;CP007631,1981186,1981235;CP006910,1981186,1981235;FO393392,1981186,1981235;CP010867,1981186,1981235;CP011325,1981186,1981235;CP011326,1981186,1981235;CP011327,1981186,1981235;CP011328,1981186,1981235;CP012419,1981186,1981235…
HF952105	Mauve	SHARED	1987815	1988130	.	.	.	Notes=Lenght315	AL732656,1987815,1988130;AE009948,1987815,1988130;CP000114,1987815,1988130;CP003810,1987815,1988130;CP003919,1987815,1988130;HF952104,1987815,1988130;HF952106,1987815,1988130;HG939456,1987815,1988130;CP007631,1987815,1988130;CP007632,1987815,1988130;CP006910,1987815,1988130;CP007572,1987815,1988130;CP007571,1987815,1988130;CP007570,1987815,1988130;CP010867,1987815,1988130;CP011325,1987815,1988130…
HF952105	Mauve	SHARED	2032308	2032318	.	.	.	Notes=Lenght10	AL732656,2032308,2032318;HF952104,2032308,2032318;HF952106,2032308,2032318;CP007631,2032308,2032318;CP006910,2032308,2032318;CP010867,2032308,2032318;CP010319,2032308,2032318;CP013202,2032308,2032318;
HF952105	Mauve	SHARED	2032324	2035315	.	.	.	Notes=Lenght2991	AL732656,2032324,2035315;AE009948,2032324,2035315;CP000114,2032324,2035315;CP003810,2032324,2035315;HF952104,2032324,2035315;HF952106,2032324,2035315;CP007631,2032324,2035315;CP006910,2032324,2035315;CP007572,2032324,2035315;CP007571,2032324,2035315;CP007570,2032324,2035315;CP010867,2032324,2035315;CP011325,2032324,2035315;CP011326,2032324,2035315;CP011327,2032324,2035315;CP011329,2032324,2035315…
HF952105	Mauve	SHARED	2035316	2035346	.	.	.	Notes=Lenght30	AE009948,2035316,2035346;CP000114,2035316,2035346;CP003810,2035316,2035346;HF952104,2035316,2035346;HF952106,2035316,2035346;CP007631,2035316,2035346;CP006910,2035316,2035346;CP010867,2035316,2035346;CP011325,2035316,2035346;CP011326,2035316,2035346;CP011327,2035316,2035346;CP011329,2035316,2035346;CP010319,2035316,2035346;CP012419,2035316,2035346;CP013202,2035316,2035346;
HF952105	Mauve	SHARED	2035349	2036446	.	.	.	Notes=Lenght1097	AL732656,2035349,2036446;AE009948,2035349,2036446;CP000114,2035349,2036446;CP003810,2035349,2036446;HF952104,2035349,2036446;HF952106,2035349,2036446;CP007631,2035349,2036446;CP006910,2035349,2036446;CP007572,2035349,2036446;CP007571,2035349,2036446;CP007570,2035349,2036446;CP010867,2035349,2036446;CP011325,2035349,2036446;CP011326,2035349,2036446;CP011327,2035349,2036446;CP011329,2035349,2036446…
HF952105	Mauve	SHARED	2039073	2039607	.	.	.	Notes=Lenght534	AL732656,2039073,2039607;AE009948,2039073,2039607;CP000114,2039073,2039607;CP003810,2039073,2039607;HF952104,2039073,2039607;HF952106,2039073,2039607;CP007482,2039073,2039607;CP007565,2039073,2039607;HG939456,2039073,2039607;CP007631,2039073,2039607;CP007632,2039073,2039607;CP006910,2039073,2039607;CP007572,2039073,2039607;CP007571,2039073,2039607;CP007570,2039073,2039607;FO393392,2039073,2039607…
HF952105	Mauve	SHARED	2050626	2050688	.	.	.	Notes=Lenght62	AL732656,2050626,2050688;AE009948,2050626,2050688;CP003919,2050626,2050688;HF952104,2050626,2050688;HF952106,2050626,2050688;CP007482,2050626,2050688;CP007565,2050626,2050688;HG939456,2050626,2050688;CP007631,2050626,2050688;CP007632,2050626,2050688;CP006910,2050626,2050688;CP007572,2050626,2050688;CP007571,2050626,2050688;CP007570,2050626,2050688;FO393392,2050626,2050688;CP010867,2050626,2050688…
HF952105	Mauve	SHARED	2051239	2051255	.	.	.	Notes=Lenght16	AL732656,2051239,2051255;CP000114,2051239,2051255;CP003919,2051239,2051255;HF952104,2051239,2051255;HF952106,2051239,2051255;CP007482,2051239,2051255;CP007565,2051239,2051255;HG939456,2051239,2051255;CP007631,2051239,2051255;CP006910,2051239,2051255;CP007572,2051239,2051255;CP007571,2051239,2051255;CP007570,2051239,2051255;FO393392,2051239,2051255;CP010867,2051239,2051255;CP011328,2051239,2051255…
HF952105	Mauve	SHARED	2066859	2068189	.	.	.	Notes=Lenght1330	CP000114,2066859,2068189;HF952104,2066859,2068189;HG939456,2066859,2068189;CP007631,2066859,2068189;CP007572,2066859,2068189;CP007571,2066859,2068189;CP007570,2066859,2068189;CP010867,2066859,2068189;CP012419,2066859,2068189;CP013202,2066859,2068189;
HF952105	Mauve	SHARED	2068190	2068206	.	.	.	Notes=Lenght16	AE009948,2068190,2068206;CP000114,2068190,2068206;CP003810,2068190,2068206;HF952104,2068190,2068206;HG939456,2068190,2068206;CP007631,2068190,2068206;CP007632,2068190,2068206;CP007572,2068190,2068206;CP007571,2068190,2068206;CP007570,2068190,2068206;CP010867,2068190,2068206;CP011325,2068190,2068206;CP011326,2068190,2068206;CP011327,2068190,2068206;CP011329,2068190,2068206;CP012419,2068190,2068206…
HF952105	Mauve	SHARED	2075578	2075871	.	.	.	Notes=Lenght293	AL732656,2075578,2075871;AE009948,2075578,2075871;CP000114,2075578,2075871;CP003810,2075578,2075871;HF952104,2075578,2075871;HF952106,2075578,2075871;CP007482,2075578,2075871;CP007565,2075578,2075871;HG939456,2075578,2075871;CP007631,2075578,2075871;CP007632,2075578,2075871;CP006910,2075578,2075871;CP007572,2075578,2075871;CP007571,2075578,2075871;CP007570,2075578,2075871;FO393392,2075578,2075871…
HF952105	Mauve	SHARED	2108477	2108542	.	.	.	Notes=Lenght65	AL732656,2108477,2108542;AE009948,2108477,2108542;CP000114,2108477,2108542;CP003810,2108477,2108542;CP003919,2108477,2108542;HF952104,2108477,2108542;HF952106,2108477,2108542;HG939456,2108477,2108542;CP007631,2108477,2108542;CP007632,2108477,2108542;CP006910,2108477,2108542;CP007572,2108477,2108542;CP007571,2108477,2108542;CP007570,2108477,2108542;CP010867,2108477,2108542;CP011325,2108477,2108542…
HF952105	Mauve	SHARED	2108543	2108623	.	.	.	Notes=Lenght80	AL732656,2108543,2108623;AE009948,2108543,2108623;CP000114,2108543,2108623;CP003810,2108543,2108623;HF952104,2108543,2108623;HF952106,2108543,2108623;HG939456,2108543,2108623;CP007631,2108543,2108623;CP007632,2108543,2108623;CP006910,2108543,2108623;CP007572,2108543,2108623;CP007571,2108543,2108623;CP007570,2108543,2108623;CP010867,2108543,2108623;CP011325,2108543,2108623;CP011326,2108543,2108623…
HF952105	Mauve	SHARED	2108624	2108635	.	.	.	Notes=Lenght11	AL732656,2108624,2108635;AE009948,2108624,2108635;CP000114,2108624,2108635;CP003810,2108624,2108635;CP003919,2108624,2108635;HF952104,2108624,2108635;HF952106,2108624,2108635;HG939456,2108624,2108635;CP007631,2108624,2108635;CP007632,2108624,2108635;CP006910,2108624,2108635;CP007572,2108624,2108635;CP007571,2108624,2108635;CP007570,2108624,2108635;CP010867,2108624,2108635;CP011325,2108624,2108635…
HF952105	Mauve	SHARED	2109637	2109648	.	.	.	Notes=Lenght11	AL732656,2109637,2109648;AE009948,2109637,2109648;CP000114,2109637,2109648;CP003810,2109637,2109648;CP003919,2109637,2109648;HF952104,2109637,2109648;HF952106,2109637,2109648;CP007482,2109637,2109648;HG939456,2109637,2109648;CP007631,2109637,2109648;CP007632,2109637,2109648;CP006910,2109637,2109648;CP007572,2109637,2109648;CP007571,2109637,2109648;CP007570,2109637,2109648;FO393392,2109637,2109648…
