# Supplementary material for: Functional annotation and distribution overview of RNA families in 27 Streptococcus agalactiae genomes
Source: BMC Genomics. 2018 Jul 28;19:556. doi: 10.1186/s12864-018-4951-z (PMC6064168; doi:10.1186/s12864-018-4951-z)
Supplement: Supplementary file 4 — GFF3 annotations for all classified Regions and ncRNAs. (ZIP 1638 kb) [file 12864_2018_4951_MOESM4_ESM.zip › Additional file 4/Core_Shared_and_Exclusive_Regions/SHARED_HF952106.gff]

HF952106	Mauve	SHARED	1852233	1852971	.	.	.	Notes=Lenght738	HF952105,1852233,1852971;
HF952106	Mauve	SHARED	672229	672612	.	.	.	Notes=Lenght383	CP007631,672229,672612;
HF952106	Mauve	SHARED	662256	662464	.	.	.	Notes=Lenght208	CP007631,662256,662464;
HF952106	Mauve	SHARED	961768	961792	.	.	.	Notes=Lenght24	CP007631,961768,961792;
HF952106	Mauve	SHARED	1721666	1722941	.	.	.	Notes=Lenght1275	HF952105,1721666,1722941;
HF952106	Mauve	SHARED	664079	664197	.	.	.	Notes=Lenght118	CP007631,664079,664197;
HF952106	Mauve	SHARED	655690	656140	.	.	.	Notes=Lenght450	CP011329,655690,656140;
HF952106	Mauve	SHARED	656288	656495	.	.	.	Notes=Lenght207	CP011329,656288,656495;
HF952106	Mauve	SHARED	60793	60845	.	.	.	Notes=Lenght52	AL732656,60793,60845;HF952105,60793,60845;CP007632,60793,60845;CP006910,60793,60845;
HF952106	Mauve	SHARED	664198	664293	.	.	.	Notes=Lenght95	CP007631,664198,664293;CP011329,664198,664293;
HF952106	Mauve	SHARED	664381	664489	.	.	.	Notes=Lenght108	CP007631,664381,664489;CP011329,664381,664489;
HF952106	Mauve	SHARED	665913	666414	.	.	.	Notes=Lenght501	CP007631,665913,666414;CP011329,665913,666414;
HF952106	Mauve	SHARED	666519	666968	.	.	.	Notes=Lenght449	CP007631,666519,666968;CP011329,666519,666968;
HF952106	Mauve	SHARED	667077	667166	.	.	.	Notes=Lenght89	CP007631,667077,667166;CP011329,667077,667166;
HF952106	Mauve	SHARED	668050	670361	.	.	.	Notes=Lenght2311	CP007631,668050,670361;CP011329,668050,670361;
HF952106	Mauve	SHARED	671187	672228	.	.	.	Notes=Lenght1041	CP007631,671187,672228;CP011329,671187,672228;
HF952106	Mauve	SHARED	1426839	1426866	.	.	.	Notes=Lenght27	CP007631,1426839,1426866;
HF952106	Mauve	SHARED	1883111	1883122	.	.	.	Notes=Lenght11	AL732656,1883111,1883122;
HF952106	Mauve	SHARED	420270	421547	.	.	.	Notes=Lenght1277	HF952105,420270,421547;
HF952106	Mauve	SHARED	885636	885885	.	.	.	Notes=Lenght249	CP006910,885636,885885;
HF952106	Mauve	SHARED	589088	593841	.	.	.	Notes=Lenght4753	HF952105,589088,593841;
HF952106	Mauve	SHARED	664294	664381	.	.	.	Notes=Lenght87	CP007631,664294,664381;
HF952106	Mauve	SHARED	664490	665913	.	.	.	Notes=Lenght1423	CP007631,664490,665913;
HF952106	Mauve	SHARED	22244	22316	.	.	.	Notes=Lenght72	CP003919,22244,22316;HF952105,22244,22316;CP007482,22244,22316;CP007565,22244,22316;HG939456,22244,22316;CP007632,22244,22316;FO393392,22244,22316;CP011328,22244,22316;
HF952106	Mauve	SHARED	727776	728308	.	.	.	Notes=Lenght532	HF952105,727776,728308;
HF952106	Mauve	SHARED	618567	620007	.	.	.	Notes=Lenght1440	CP007631,618567,620007;
HF952106	Mauve	SHARED	617727	618533	.	.	.	Notes=Lenght806	CP007631,617727,618533;
HF952106	Mauve	SHARED	614069	617641	.	.	.	Notes=Lenght3572	CP007631,614069,617641;
HF952106	Mauve	SHARED	1193954	1193998	.	.	.	Notes=Lenght44	HF952105,1193954,1193998;HG939456,1193954,1193998;CP006910,1193954,1193998;
HF952106	Mauve	SHARED	726198	726287	.	.	.	Notes=Lenght89	HF952105,726198,726287;CP010319,726198,726287;
HF952106	Mauve	SHARED	726296	726311	.	.	.	Notes=Lenght15	CP000114,726296,726311;CP003810,726296,726311;HF952104,726296,726311;HF952105,726296,726311;HG939456,726296,726311;CP007632,726296,726311;CP010867,726296,726311;CP011325,726296,726311;CP011326,726296,726311;CP010319,726296,726311;
HF952106	Mauve	SHARED	726381	726416	.	.	.	Notes=Lenght35	HF952104,726381,726416;HF952105,726381,726416;HG939456,726381,726416;CP007632,726381,726416;CP010867,726381,726416;CP010319,726381,726416;
HF952106	Mauve	SHARED	885166	885176	.	.	.	Notes=Lenght10	AL732656,885166,885176;HG939456,885166,885176;CP007632,885166,885176;CP010319,885166,885176;
HF952106	Mauve	SHARED	101557	101676	.	.	.	Notes=Lenght119	CP003919,101557,101676;HF952105,101557,101676;CP007482,101557,101676;CP007565,101557,101676;HG939456,101557,101676;CP007632,101557,101676;CP006910,101557,101676;FO393392,101557,101676;CP011328,101557,101676;CP010319,101557,101676;
HF952106	Mauve	SHARED	101677	101903	.	.	.	Notes=Lenght226	CP003919,101677,101903;HF952105,101677,101903;CP007482,101677,101903;CP007565,101677,101903;HG939456,101677,101903;CP007632,101677,101903;CP006910,101677,101903;FO393392,101677,101903;CP011328,101677,101903;CP010319,101677,101903;
HF952106	Mauve	SHARED	103416	103429	.	.	.	Notes=Lenght13	CP003919,103416,103429;HF952105,103416,103429;CP007482,103416,103429;CP007565,103416,103429;HG939456,103416,103429;CP007632,103416,103429;CP006910,103416,103429;FO393392,103416,103429;CP011328,103416,103429;CP010319,103416,103429;
HF952106	Mauve	SHARED	145784	145843	.	.	.	Notes=Lenght59	CP003919,145784,145843;HF952105,145784,145843;CP007482,145784,145843;CP007565,145784,145843;CP007572,145784,145843;CP007571,145784,145843;CP007570,145784,145843;FO393392,145784,145843;CP011328,145784,145843;CP010319,145784,145843;
HF952106	Mauve	SHARED	145844	145882	.	.	.	Notes=Lenght38	CP003919,145844,145882;HF952105,145844,145882;CP007482,145844,145882;CP007565,145844,145882;HG939456,145844,145882;CP006910,145844,145882;CP007572,145844,145882;CP007571,145844,145882;CP007570,145844,145882;FO393392,145844,145882;CP011328,145844,145882;CP010319,145844,145882;
HF952106	Mauve	SHARED	145883	145902	.	.	.	Notes=Lenght19	AE009948,145883,145902;CP003919,145883,145902;HF952104,145883,145902;HF952105,145883,145902;CP007482,145883,145902;CP007565,145883,145902;HG939456,145883,145902;CP007631,145883,145902;CP006910,145883,145902;CP007572,145883,145902;CP007571,145883,145902;CP007570,145883,145902;FO393392,145883,145902;CP010867,145883,145902;CP011328,145883,145902;CP011329,145883,145902;CP010319,145883,145902;
HF952106	Mauve	SHARED	961176	961239	.	.	.	Notes=Lenght63	AE009948,961176,961239;HF952105,961176,961239;HG939456,961176,961239;CP007631,961176,961239;CP007632,961176,961239;CP006910,961176,961239;CP011329,961176,961239;CP010319,961176,961239;
HF952106	Mauve	SHARED	710832	710904	.	.	.	Notes=Lenght72	HF952105,710832,710904;HG939456,710832,710904;CP007632,710832,710904;CP006910,710832,710904;CP010319,710832,710904;
HF952106	Mauve	SHARED	711032	711205	.	.	.	Notes=Lenght173	HF952105,711032,711205;HG939456,711032,711205;CP007632,711032,711205;CP006910,711032,711205;CP010319,711032,711205;
HF952106	Mauve	SHARED	711332	711405	.	.	.	Notes=Lenght73	HF952105,711332,711405;HG939456,711332,711405;CP007632,711332,711405;CP006910,711332,711405;CP010319,711332,711405;
HF952106	Mauve	SHARED	711584	711654	.	.	.	Notes=Lenght70	HF952105,711584,711654;HG939456,711584,711654;CP007632,711584,711654;CP006910,711584,711654;CP010319,711584,711654;
HF952106	Mauve	SHARED	711857	711881	.	.	.	Notes=Lenght24	HF952105,711857,711881;HG939456,711857,711881;CP007632,711857,711881;CP006910,711857,711881;CP010319,711857,711881;
HF952106	Mauve	SHARED	712082	712156	.	.	.	Notes=Lenght74	HF952105,712082,712156;HG939456,712082,712156;CP007632,712082,712156;CP006910,712082,712156;CP010319,712082,712156;
HF952106	Mauve	SHARED	712305	712433	.	.	.	Notes=Lenght128	HF952105,712305,712433;HG939456,712305,712433;CP007632,712305,712433;CP006910,712305,712433;CP010319,712305,712433;
HF952106	Mauve	SHARED	712555	712683	.	.	.	Notes=Lenght128	HF952105,712555,712683;HG939456,712555,712683;CP007632,712555,712683;CP006910,712555,712683;CP010319,712555,712683;
HF952106	Mauve	SHARED	712810	712928	.	.	.	Notes=Lenght118	HF952105,712810,712928;HG939456,712810,712928;CP007632,712810,712928;CP006910,712810,712928;CP010319,712810,712928;
HF952106	Mauve	SHARED	723612	723638	.	.	.	Notes=Lenght26	HF952105,723612,723638;CP010319,723612,723638;
HF952106	Mauve	SHARED	726186	726197	.	.	.	Notes=Lenght11	CP000114,726186,726197;CP003810,726186,726197;HF952104,726186,726197;HF952105,726186,726197;HG939456,726186,726197;CP007632,726186,726197;CP010867,726186,726197;CP011325,726186,726197;CP011326,726186,726197;CP011327,726186,726197;CP010319,726186,726197;
HF952106	Mauve	SHARED	98642	98691	.	.	.	Notes=Lenght49	AL732656,98642,98691;CP000114,98642,98691;CP003810,98642,98691;CP003919,98642,98691;HF952105,98642,98691;CP007482,98642,98691;CP007565,98642,98691;HG939456,98642,98691;CP007632,98642,98691;CP006910,98642,98691;CP007572,98642,98691;CP007571,98642,98691;CP007570,98642,98691;FO393392,98642,98691;CP011325,98642,98691;CP011326,98642,98691;CP011328,98642,98691;CP010319,98642,98691;
HF952106	Mauve	SHARED	99644	99732	.	.	.	Notes=Lenght88	HF952105,99644,99732;HG939456,99644,99732;CP006910,99644,99732;CP007572,99644,99732;CP007571,99644,99732;CP007570,99644,99732;CP010319,99644,99732;
HF952106	Mauve	SHARED	99733	101465	.	.	.	Notes=Lenght1732	CP003919,99733,101465;HF952105,99733,101465;CP007482,99733,101465;CP007565,99733,101465;HG939456,99733,101465;CP007632,99733,101465;CP006910,99733,101465;FO393392,99733,101465;CP011328,99733,101465;CP010319,99733,101465;
HF952106	Mauve	SHARED	101466	101556	.	.	.	Notes=Lenght90	HF952105,101466,101556;CP007482,101466,101556;CP007565,101466,101556;HG939456,101466,101556;CP007632,101466,101556;CP006910,101466,101556;FO393392,101466,101556;CP011328,101466,101556;CP010319,101466,101556;
HF952106	Mauve	SHARED	345497	345522	.	.	.	Notes=Lenght25	AL732656,345497,345522;CP000114,345497,345522;CP003919,345497,345522;HF952105,345497,345522;CP007482,345497,345522;CP007565,345497,345522;HG939456,345497,345522;CP007632,345497,345522;CP006910,345497,345522;CP007572,345497,345522;CP007571,345497,345522;CP007570,345497,345522;FO393392,345497,345522;CP011325,345497,345522;CP011326,345497,345522;CP011328,345497,345522;CP010319,345497,345522;
HF952106	Mauve	SHARED	345523	345549	.	.	.	Notes=Lenght26	AL732656,345523,345549;CP000114,345523,345549;CP003919,345523,345549;HF952105,345523,345549;CP007482,345523,345549;CP007565,345523,345549;HG939456,345523,345549;CP007632,345523,345549;CP006910,345523,345549;CP007572,345523,345549;CP007571,345523,345549;CP007570,345523,345549;FO393392,345523,345549;CP011325,345523,345549;CP011326,345523,345549;CP011327,345523,345549;CP011328,345523,345549;CP010319…
HF952106	Mauve	SHARED	345894	345951	.	.	.	Notes=Lenght57	AL732656,345894,345951;CP000114,345894,345951;CP003919,345894,345951;HF952105,345894,345951;CP007482,345894,345951;CP007565,345894,345951;HG939456,345894,345951;CP007632,345894,345951;CP006910,345894,345951;CP007572,345894,345951;CP007571,345894,345951;CP007570,345894,345951;FO393392,345894,345951;CP011325,345894,345951;CP011326,345894,345951;CP011328,345894,345951;CP010319,345894,345951;
HF952106	Mauve	SHARED	346040	346051	.	.	.	Notes=Lenght11	AL732656,346040,346051;CP000114,346040,346051;CP003919,346040,346051;HF952105,346040,346051;CP007482,346040,346051;CP007565,346040,346051;HG939456,346040,346051;CP007632,346040,346051;CP006910,346040,346051;CP007572,346040,346051;CP007571,346040,346051;CP007570,346040,346051;FO393392,346040,346051;CP011325,346040,346051;CP011327,346040,346051;CP011328,346040,346051;CP010319,346040,346051;
HF952106	Mauve	SHARED	346337	346350	.	.	.	Notes=Lenght13	CP003919,346337,346350;HF952105,346337,346350;CP007482,346337,346350;CP007565,346337,346350;HG939456,346337,346350;CP007632,346337,346350;CP006910,346337,346350;FO393392,346337,346350;CP011326,346337,346350;CP011328,346337,346350;CP010319,346337,346350;
HF952106	Mauve	SHARED	413297	413459	.	.	.	Notes=Lenght162	CP003919,413297,413459;HF952105,413297,413459;CP007482,413297,413459;CP007565,413297,413459;FO393392,413297,413459;CP011328,413297,413459;CP010319,413297,413459;
HF952106	Mauve	SHARED	440022	440851	.	.	.	Notes=Lenght829	CP003919,440022,440851;HF952105,440022,440851;CP007482,440022,440851;CP007565,440022,440851;CP006910,440022,440851;FO393392,440022,440851;CP011328,440022,440851;CP010319,440022,440851;
HF952106	Mauve	SHARED	440852	441169	.	.	.	Notes=Lenght317	CP003919,440852,441169;HF952105,440852,441169;CP007482,440852,441169;CP007565,440852,441169;HG939456,440852,441169;CP007632,440852,441169;CP006910,440852,441169;FO393392,440852,441169;CP011328,440852,441169;CP010319,440852,441169;
HF952106	Mauve	SHARED	441170	441751	.	.	.	Notes=Lenght581	CP003919,441170,441751;HF952105,441170,441751;CP007482,441170,441751;CP007565,441170,441751;CP007632,441170,441751;CP006910,441170,441751;FO393392,441170,441751;CP011328,441170,441751;CP010319,441170,441751;
HF952106	Mauve	SHARED	441752	442541	.	.	.	Notes=Lenght789	CP003919,441752,442541;HF952105,441752,442541;CP007482,441752,442541;CP007565,441752,442541;HG939456,441752,442541;CP007632,441752,442541;CP006910,441752,442541;FO393392,441752,442541;CP011328,441752,442541;CP010319,441752,442541;
HF952106	Mauve	SHARED	442542	444759	.	.	.	Notes=Lenght2217	CP003919,442542,444759;HF952105,442542,444759;CP007482,442542,444759;CP007565,442542,444759;CP007632,442542,444759;CP006910,442542,444759;FO393392,442542,444759;CP011328,442542,444759;CP010319,442542,444759;
HF952106	Mauve	SHARED	29601	29632	.	.	.	Notes=Lenght31	AL732656,29601,29632;HF952105,29601,29632;CP007482,29601,29632;CP007565,29601,29632;HG939456,29601,29632;CP007632,29601,29632;CP006910,29601,29632;CP007572,29601,29632;CP007571,29601,29632;CP007570,29601,29632;FO393392,29601,29632;CP011328,29601,29632;CP010319,29601,29632;
HF952106	Mauve	SHARED	94735	95137	.	.	.	Notes=Lenght402	AL732656,94735,95137;CP000114,94735,95137;CP003919,94735,95137;HF952105,94735,95137;CP007482,94735,95137;CP007565,94735,95137;HG939456,94735,95137;CP007632,94735,95137;CP006910,94735,95137;CP007572,94735,95137;CP007571,94735,95137;CP007570,94735,95137;FO393392,94735,95137;CP011326,94735,95137;CP011327,94735,95137;CP011328,94735,95137;CP010319,94735,95137;
HF952106	Mauve	SHARED	480947	482472	.	.	.	Notes=Lenght1525	AL732656,480947,482472;CP003919,480947,482472;HF952105,480947,482472;CP007482,480947,482472;CP007565,480947,482472;HG939456,480947,482472;CP007632,480947,482472;CP006910,480947,482472;CP007572,480947,482472;CP007571,480947,482472;CP007570,480947,482472;FO393392,480947,482472;CP011328,480947,482472;CP010319,480947,482472;
HF952106	Mauve	SHARED	63406	63620	.	.	.	Notes=Lenght214	CP003919,63406,63620;CP007482,63406,63620;CP007565,63406,63620;FO393392,63406,63620;CP011328,63406,63620;
HF952106	Mauve	SHARED	1719550	1719563	.	.	.	Notes=Lenght13	AL732656,1719550,1719563;CP007572,1719550,1719563;CP007571,1719550,1719563;CP007570,1719550,1719563;
HF952106	Mauve	SHARED	1719606	1719622	.	.	.	Notes=Lenght16	AL732656,1719606,1719622;CP007632,1719606,1719622;CP007572,1719606,1719622;CP007571,1719606,1719622;CP007570,1719606,1719622;
HF952106	Mauve	SHARED	463502	463633	.	.	.	Notes=Lenght131	CP003919,463502,463633;CP007482,463502,463633;CP007565,463502,463633;CP007632,463502,463633;FO393392,463502,463633;CP011328,463502,463633;CP010319,463502,463633;
HF952106	Mauve	SHARED	463634	463704	.	.	.	Notes=Lenght70	CP003919,463634,463704;CP007482,463634,463704;CP007565,463634,463704;FO393392,463634,463704;CP011328,463634,463704;CP010319,463634,463704;
HF952106	Mauve	SHARED	463705	463920	.	.	.	Notes=Lenght215	CP003919,463705,463920;CP007482,463705,463920;CP007565,463705,463920;CP007632,463705,463920;FO393392,463705,463920;CP011328,463705,463920;CP010319,463705,463920;
HF952106	Mauve	SHARED	463924	466594	.	.	.	Notes=Lenght2670	CP003919,463924,466594;HF952105,463924,466594;CP007482,463924,466594;CP007565,463924,466594;HG939456,463924,466594;CP007632,463924,466594;CP006910,463924,466594;FO393392,463924,466594;CP011328,463924,466594;CP010319,463924,466594;
HF952106	Mauve	SHARED	475866	475907	.	.	.	Notes=Lenght41	CP010319,475866,475907;
HF952106	Mauve	SHARED	944949	944986	.	.	.	Notes=Lenght37	CP003919,944949,944986;HF952105,944949,944986;CP007482,944949,944986;CP007565,944949,944986;CP006910,944949,944986;FO393392,944949,944986;CP011328,944949,944986;CP010319,944949,944986;
HF952106	Mauve	SHARED	961147	961161	.	.	.	Notes=Lenght14	AE009948,961147,961161;CP006910,961147,961161;CP010319,961147,961161;
HF952106	Mauve	SHARED	704566	707482	.	.	.	Notes=Lenght2916	HF952105,704566,707482;CP010319,704566,707482;
HF952106	Mauve	SHARED	710605	710631	.	.	.	Notes=Lenght26	HF952105,710605,710631;HG939456,710605,710631;CP007632,710605,710631;CP006910,710605,710631;CP010319,710605,710631;
HF952106	Mauve	SHARED	444921	445864	.	.	.	Notes=Lenght943	CP003919,444921,445864;HF952105,444921,445864;CP007482,444921,445864;CP007565,444921,445864;CP007632,444921,445864;CP006910,444921,445864;FO393392,444921,445864;CP011328,444921,445864;CP010319,444921,445864;
HF952106	Mauve	SHARED	445865	446003	.	.	.	Notes=Lenght138	CP003919,445865,446003;HF952105,445865,446003;CP007632,445865,446003;CP006910,445865,446003;CP010319,445865,446003;
HF952106	Mauve	SHARED	446004	451596	.	.	.	Notes=Lenght5592	CP003919,446004,451596;HF952105,446004,451596;CP007482,446004,451596;CP007565,446004,451596;CP007632,446004,451596;CP006910,446004,451596;FO393392,446004,451596;CP011328,446004,451596;CP010319,446004,451596;
HF952106	Mauve	SHARED	451597	451830	.	.	.	Notes=Lenght233	HF952105,451597,451830;CP007632,451597,451830;CP006910,451597,451830;CP010319,451597,451830;
HF952106	Mauve	SHARED	451831	455264	.	.	.	Notes=Lenght3433	CP003919,451831,455264;HF952105,451831,455264;CP007482,451831,455264;CP007565,451831,455264;CP007632,451831,455264;CP006910,451831,455264;FO393392,451831,455264;CP011328,451831,455264;CP010319,451831,455264;
HF952106	Mauve	SHARED	455265	455336	.	.	.	Notes=Lenght71	CP003919,455265,455336;HF952105,455265,455336;CP007632,455265,455336;CP006910,455265,455336;CP010319,455265,455336;
HF952106	Mauve	SHARED	455337	458653	.	.	.	Notes=Lenght3316	CP003919,455337,458653;HF952105,455337,458653;CP007482,455337,458653;CP007565,455337,458653;CP007632,455337,458653;CP006910,455337,458653;FO393392,455337,458653;CP011328,455337,458653;CP010319,455337,458653;
HF952106	Mauve	SHARED	458654	458679	.	.	.	Notes=Lenght25	CP003919,458654,458679;HF952105,458654,458679;CP007482,458654,458679;CP007632,458654,458679;CP006910,458654,458679;FO393392,458654,458679;CP011328,458654,458679;CP010319,458654,458679;
HF952106	Mauve	SHARED	458680	461049	.	.	.	Notes=Lenght2369	CP003919,458680,461049;HF952105,458680,461049;CP007482,458680,461049;CP007565,458680,461049;CP007632,458680,461049;CP006910,458680,461049;FO393392,458680,461049;CP011328,458680,461049;CP010319,458680,461049;
HF952106	Mauve	SHARED	461050	461236	.	.	.	Notes=Lenght186	HF952105,461050,461236;CP007482,461050,461236;CP007565,461050,461236;CP007632,461050,461236;CP006910,461050,461236;FO393392,461050,461236;CP011328,461050,461236;CP010319,461050,461236;
HF952106	Mauve	SHARED	461237	461528	.	.	.	Notes=Lenght291	CP003919,461237,461528;HF952105,461237,461528;CP007482,461237,461528;CP007565,461237,461528;CP007632,461237,461528;CP006910,461237,461528;FO393392,461237,461528;CP011328,461237,461528;CP010319,461237,461528;
HF952106	Mauve	SHARED	461529	463212	.	.	.	Notes=Lenght1683	CP003919,461529,463212;HF952105,461529,463212;CP007482,461529,463212;CP007565,461529,463212;HG939456,461529,463212;CP007632,461529,463212;CP006910,461529,463212;FO393392,461529,463212;CP011328,461529,463212;CP010319,461529,463212;
HF952106	Mauve	SHARED	463219	463251	.	.	.	Notes=Lenght32	CP003919,463219,463251;CP007482,463219,463251;CP007565,463219,463251;CP007632,463219,463251;FO393392,463219,463251;CP011328,463219,463251;CP010319,463219,463251;
HF952106	Mauve	SHARED	587815	589087	.	.	.	Notes=Lenght1272	HF952105,587815,589087;
HF952106	Mauve	SHARED	586748	587814	.	.	.	Notes=Lenght1066	HF952105,586748,587814;
HF952106	Mauve	SHARED	1426761	1426783	.	.	.	Notes=Lenght22	CP000114,1426761,1426783;
HF952106	Mauve	SHARED	59126	59196	.	.	.	Notes=Lenght70	CP006910,59126,59196;
HF952106	Mauve	SHARED	1437717	1437739	.	.	.	Notes=Lenght22	HF952105,1437717,1437739;
HF952106	Mauve	SHARED	474448	474464	.	.	.	Notes=Lenght16	HF952105,474448,474464;CP007632,474448,474464;
HF952106	Mauve	SHARED	672631	676606	.	.	.	Notes=Lenght3975	CP007631,672631,676606;
HF952106	Mauve	SHARED	651842	651990	.	.	.	Notes=Lenght148	CP007572,651842,651990;CP007571,651842,651990;CP007570,651842,651990;
HF952106	Mauve	SHARED	444760	444920	.	.	.	Notes=Lenght160	CP003919,444760,444920;HF952105,444760,444920;CP007632,444760,444920;CP006910,444760,444920;CP010319,444760,444920;
HF952106	Mauve	SHARED	237344	237434	.	.	.	Notes=Lenght90	CP003919,237344,237434;HF952105,237344,237434;CP007482,237344,237434;CP007565,237344,237434;CP006910,237344,237434;FO393392,237344,237434;CP011328,237344,237434;CP010319,237344,237434;
HF952106	Mauve	SHARED	239453	239584	.	.	.	Notes=Lenght131	CP003919,239453,239584;HF952105,239453,239584;CP007482,239453,239584;CP007565,239453,239584;CP006910,239453,239584;FO393392,239453,239584;CP011328,239453,239584;CP010319,239453,239584;
HF952106	Mauve	SHARED	239585	239627	.	.	.	Notes=Lenght42	CP003919,239585,239627;HF952105,239585,239627;CP007482,239585,239627;CP007565,239585,239627;HG939456,239585,239627;CP007632,239585,239627;CP006910,239585,239627;FO393392,239585,239627;CP011328,239585,239627;CP010319,239585,239627;
HF952106	Mauve	SHARED	248269	248385	.	.	.	Notes=Lenght116	CP003919,248269,248385;HF952105,248269,248385;CP010319,248269,248385;
HF952106	Mauve	SHARED	249871	252619	.	.	.	Notes=Lenght2748	HF952105,249871,252619;CP010319,249871,252619;
HF952106	Mauve	SHARED	307366	307386	.	.	.	Notes=Lenght20	HF952105,307366,307386;CP007482,307366,307386;CP007565,307366,307386;HG939456,307366,307386;FO393392,307366,307386;CP011328,307366,307386;CP010319,307366,307386;
HF952106	Mauve	SHARED	343287	343300	.	.	.	Notes=Lenght13	AL732656,343287,343300;CP000114,343287,343300;CP003810,343287,343300;CP003919,343287,343300;HF952105,343287,343300;CP007482,343287,343300;HG939456,343287,343300;CP007632,343287,343300;CP006910,343287,343300;CP007572,343287,343300;CP007571,343287,343300;CP007570,343287,343300;FO393392,343287,343300;CP011325,343287,343300;CP011327,343287,343300;CP011328,343287,343300;CP010319,343287,343300;
HF952106	Mauve	SHARED	345303	345366	.	.	.	Notes=Lenght63	AL732656,345303,345366;CP000114,345303,345366;CP003919,345303,345366;HF952105,345303,345366;CP007482,345303,345366;CP007565,345303,345366;HG939456,345303,345366;CP007632,345303,345366;CP006910,345303,345366;CP007572,345303,345366;CP007571,345303,345366;CP007570,345303,345366;FO393392,345303,345366;CP011325,345303,345366;CP011326,345303,345366;CP011328,345303,345366;CP010319,345303,345366;
HF952106	Mauve	SHARED	1193999	1194301	.	.	.	Notes=Lenght302	HF952105,1193999,1194301;HG939456,1193999,1194301;CP007632,1193999,1194301;CP006910,1193999,1194301;
HF952106	Mauve	SHARED	62361	62438	.	.	.	Notes=Lenght77	AL732656,62361,62438;HF952105,62361,62438;CP007632,62361,62438;CP006910,62361,62438;
HF952106	Mauve	SHARED	620076	620111	.	.	.	Notes=Lenght35	CP007631,620076,620111;
HF952106	Mauve	SHARED	670362	671187	.	.	.	Notes=Lenght825	CP007631,670362,671187;
HF952106	Mauve	SHARED	1391609	1391652	.	.	.	Notes=Lenght43	AL732656,1391609,1391652;AE009948,1391609,1391652;CP000114,1391609,1391652;CP003810,1391609,1391652;CP003919,1391609,1391652;HF952104,1391609,1391652;HF952105,1391609,1391652;CP007482,1391609,1391652;CP007565,1391609,1391652;HG939456,1391609,1391652;CP007631,1391609,1391652;CP007632,1391609,1391652;CP006910,1391609,1391652;FO393392,1391609,1391652;CP010867,1391609,1391652;CP011325,1391609,1391652…
HF952106	Mauve	SHARED	1414126	1414164	.	.	.	Notes=Lenght38	AE009948,1414126,1414164;CP000114,1414126,1414164;CP003810,1414126,1414164;CP003919,1414126,1414164;HF952105,1414126,1414164;CP007482,1414126,1414164;CP007565,1414126,1414164;CP006910,1414126,1414164;FO393392,1414126,1414164;CP011325,1414126,1414164;CP011326,1414126,1414164;CP011327,1414126,1414164;CP011328,1414126,1414164;CP010319,1414126,1414164;CP012419,1414126,1414164;
HF952106	Mauve	SHARED	1414198	1414209	.	.	.	Notes=Lenght11	AL732656,1414198,1414209;AE009948,1414198,1414209;CP000114,1414198,1414209;CP003810,1414198,1414209;CP003919,1414198,1414209;HF952105,1414198,1414209;CP007482,1414198,1414209;CP007565,1414198,1414209;CP006910,1414198,1414209;CP007572,1414198,1414209;CP007571,1414198,1414209;CP007570,1414198,1414209;FO393392,1414198,1414209;CP011325,1414198,1414209;CP011326,1414198,1414209;CP011327,1414198,1414209…
HF952106	Mauve	SHARED	1418816	1418876	.	.	.	Notes=Lenght60	AE009948,1418816,1418876;CP000114,1418816,1418876;CP003810,1418816,1418876;HF952105,1418816,1418876;CP007482,1418816,1418876;CP007565,1418816,1418876;FO393392,1418816,1418876;CP011325,1418816,1418876;CP011326,1418816,1418876;CP011327,1418816,1418876;CP011328,1418816,1418876;CP010319,1418816,1418876;CP012419,1418816,1418876;
HF952106	Mauve	SHARED	1426867	1426888	.	.	.	Notes=Lenght21	AE009948,1426867,1426888;HF952104,1426867,1426888;CP010867,1426867,1426888;CP012419,1426867,1426888;
HF952106	Mauve	SHARED	1426654	1426667	.	.	.	Notes=Lenght13	AL732656,1426654,1426667;AE009948,1426654,1426667;CP000114,1426654,1426667;CP003810,1426654,1426667;HF952104,1426654,1426667;CP007631,1426654,1426667;CP006910,1426654,1426667;CP007572,1426654,1426667;CP007571,1426654,1426667;CP007570,1426654,1426667;CP010867,1426654,1426667;CP011325,1426654,1426667;CP011326,1426654,1426667;CP011327,1426654,1426667;CP010319,1426654,1426667;CP012419,1426654,1426667;
HF952106	Mauve	SHARED	1294261	1294392	.	.	.	Notes=Lenght131	CP003810,1294261,1294392;CP003919,1294261,1294392;HF952105,1294261,1294392;CP007482,1294261,1294392;CP007565,1294261,1294392;HG939456,1294261,1294392;CP007632,1294261,1294392;CP006910,1294261,1294392;FO393392,1294261,1294392;CP011325,1294261,1294392;CP011327,1294261,1294392;CP011328,1294261,1294392;CP010319,1294261,1294392;CP012419,1294261,1294392;
HF952106	Mauve	SHARED	1294393	1294442	.	.	.	Notes=Lenght49	AL732656,1294393,1294442;CP003810,1294393,1294442;CP003919,1294393,1294442;HF952105,1294393,1294442;CP007482,1294393,1294442;CP007565,1294393,1294442;HG939456,1294393,1294442;CP007632,1294393,1294442;CP006910,1294393,1294442;CP007572,1294393,1294442;CP007571,1294393,1294442;CP007570,1294393,1294442;FO393392,1294393,1294442;CP011325,1294393,1294442;CP011327,1294393,1294442;CP011328,1294393,1294442…
HF952106	Mauve	SHARED	1294443	1294525	.	.	.	Notes=Lenght82	CP003810,1294443,1294525;CP003919,1294443,1294525;HF952105,1294443,1294525;CP007482,1294443,1294525;CP007565,1294443,1294525;HG939456,1294443,1294525;CP007632,1294443,1294525;CP006910,1294443,1294525;FO393392,1294443,1294525;CP011325,1294443,1294525;CP011327,1294443,1294525;CP011328,1294443,1294525;CP010319,1294443,1294525;CP012419,1294443,1294525;
HF952106	Mauve	SHARED	1296450	1296905	.	.	.	Notes=Lenght455	AL732656,1296450,1296905;CP003810,1296450,1296905;CP003919,1296450,1296905;HF952105,1296450,1296905;CP007482,1296450,1296905;CP007565,1296450,1296905;HG939456,1296450,1296905;CP007632,1296450,1296905;CP006910,1296450,1296905;CP007572,1296450,1296905;CP007571,1296450,1296905;CP007570,1296450,1296905;FO393392,1296450,1296905;CP011325,1296450,1296905;CP011327,1296450,1296905;CP011328,1296450,1296905…
HF952106	Mauve	SHARED	1296906	1296949	.	.	.	Notes=Lenght43	CP003810,1296906,1296949;CP003919,1296906,1296949;HF952105,1296906,1296949;CP007482,1296906,1296949;CP007565,1296906,1296949;HG939456,1296906,1296949;CP007632,1296906,1296949;CP006910,1296906,1296949;FO393392,1296906,1296949;CP011325,1296906,1296949;CP011327,1296906,1296949;CP011328,1296906,1296949;CP010319,1296906,1296949;CP012419,1296906,1296949;
HF952106	Mauve	SHARED	1298476	1298619	.	.	.	Notes=Lenght143	AL732656,1298476,1298619;CP003810,1298476,1298619;CP003919,1298476,1298619;HF952105,1298476,1298619;CP007482,1298476,1298619;CP007565,1298476,1298619;HG939456,1298476,1298619;CP007632,1298476,1298619;CP006910,1298476,1298619;CP007572,1298476,1298619;CP007571,1298476,1298619;CP007570,1298476,1298619;FO393392,1298476,1298619;CP011325,1298476,1298619;CP011327,1298476,1298619;CP011328,1298476,1298619…
HF952106	Mauve	SHARED	1368566	1368667	.	.	.	Notes=Lenght101	CP000114,1368566,1368667;CP003810,1368566,1368667;CP003919,1368566,1368667;HF952105,1368566,1368667;CP007482,1368566,1368667;CP007565,1368566,1368667;HG939456,1368566,1368667;CP007632,1368566,1368667;FO393392,1368566,1368667;CP011325,1368566,1368667;CP011326,1368566,1368667;CP011327,1368566,1368667;CP011328,1368566,1368667;CP010319,1368566,1368667;CP012419,1368566,1368667;
HF952106	Mauve	SHARED	1426785	1426813	.	.	.	Notes=Lenght28	AL732656,1426785,1426813;CP000114,1426785,1426813;CP003810,1426785,1426813;CP007631,1426785,1426813;CP011325,1426785,1426813;CP011326,1426785,1426813;CP011327,1426785,1426813;CP012419,1426785,1426813;
HF952106	Mauve	SHARED	1426826	1426838	.	.	.	Notes=Lenght12	AL732656,1426826,1426838;CP000114,1426826,1426838;CP003810,1426826,1426838;CP007631,1426826,1426838;CP011325,1426826,1426838;CP011326,1426826,1426838;CP011327,1426826,1426838;CP012419,1426826,1426838;
HF952106	Mauve	SHARED	1426680	1426694	.	.	.	Notes=Lenght14	AL732656,1426680,1426694;CP000114,1426680,1426694;CP007572,1426680,1426694;CP007571,1426680,1426694;CP007570,1426680,1426694;CP010319,1426680,1426694;CP012419,1426680,1426694;
HF952106	Mauve	SHARED	1426695	1426722	.	.	.	Notes=Lenght27	AL732656,1426695,1426722;CP000114,1426695,1426722;CP007572,1426695,1426722;CP007571,1426695,1426722;CP007570,1426695,1426722;CP012419,1426695,1426722;
HF952106	Mauve	SHARED	1426723	1426760	.	.	.	Notes=Lenght37	CP000114,1426723,1426760;CP012419,1426723,1426760;
HF952106	Mauve	SHARED	1291082	1291731	.	.	.	Notes=Lenght649	CP003810,1291082,1291731;HF952105,1291082,1291731;CP006910,1291082,1291731;CP011325,1291082,1291731;CP011327,1291082,1291731;CP010319,1291082,1291731;CP012419,1291082,1291731;
HF952106	Mauve	SHARED	1291732	1292097	.	.	.	Notes=Lenght365	AL732656,1291732,1292097;CP003810,1291732,1292097;HF952105,1291732,1292097;CP006910,1291732,1292097;CP007572,1291732,1292097;CP007571,1291732,1292097;CP007570,1291732,1292097;CP011325,1291732,1292097;CP011327,1291732,1292097;CP010319,1291732,1292097;CP012419,1291732,1292097;
HF952106	Mauve	SHARED	1294171	1294188	.	.	.	Notes=Lenght17	AL732656,1294171,1294188;CP003810,1294171,1294188;CP003919,1294171,1294188;HF952105,1294171,1294188;CP007482,1294171,1294188;CP007565,1294171,1294188;HG939456,1294171,1294188;CP007632,1294171,1294188;CP006910,1294171,1294188;CP007572,1294171,1294188;CP007571,1294171,1294188;CP007570,1294171,1294188;FO393392,1294171,1294188;CP011325,1294171,1294188;CP011327,1294171,1294188;CP011328,1294171,1294188…
HF952106	Mauve	SHARED	1294189	1294256	.	.	.	Notes=Lenght67	CP003810,1294189,1294256;CP003919,1294189,1294256;HF952105,1294189,1294256;CP007482,1294189,1294256;CP007565,1294189,1294256;HG939456,1294189,1294256;CP007632,1294189,1294256;CP006910,1294189,1294256;FO393392,1294189,1294256;CP011325,1294189,1294256;CP011327,1294189,1294256;CP011328,1294189,1294256;CP010319,1294189,1294256;CP012419,1294189,1294256;
HF952106	Mauve	SHARED	1260562	1260706	.	.	.	Notes=Lenght144	AL732656,1260562,1260706;AE009948,1260562,1260706;CP000114,1260562,1260706;CP003810,1260562,1260706;CP007482,1260562,1260706;CP007565,1260562,1260706;CP007572,1260562,1260706;CP007571,1260562,1260706;CP007570,1260562,1260706;FO393392,1260562,1260706;CP011325,1260562,1260706;CP011326,1260562,1260706;CP011327,1260562,1260706;CP011328,1260562,1260706;CP011329,1260562,1260706;CP010319,1260562,1260706…
HF952106	Mauve	SHARED	1919924	1919947	.	.	.	Notes=Lenght23	AL732656,1919924,1919947;AE009948,1919924,1919947;CP000114,1919924,1919947;CP003810,1919924,1919947;HF952104,1919924,1919947;HG939456,1919924,1919947;CP007631,1919924,1919947;CP007632,1919924,1919947;CP006910,1919924,1919947;CP007572,1919924,1919947;CP007571,1919924,1919947;CP007570,1919924,1919947;CP010867,1919924,1919947;CP011325,1919924,1919947;CP011326,1919924,1919947;CP011327,1919924,1919947…
HF952106	Mauve	SHARED	1920000	1920012	.	.	.	Notes=Lenght12	AL732656,1920000,1920012;AE009948,1920000,1920012;CP000114,1920000,1920012;CP003810,1920000,1920012;HF952104,1920000,1920012;HF952105,1920000,1920012;HG939456,1920000,1920012;CP007631,1920000,1920012;CP007632,1920000,1920012;CP006910,1920000,1920012;CP007572,1920000,1920012;CP007571,1920000,1920012;CP007570,1920000,1920012;CP010867,1920000,1920012;CP011325,1920000,1920012;CP011326,1920000,1920012…
HF952106	Mauve	SHARED	1920013	1920038	.	.	.	Notes=Lenght25	AL732656,1920013,1920038;AE009948,1920013,1920038;CP000114,1920013,1920038;CP003810,1920013,1920038;HF952104,1920013,1920038;HF952105,1920013,1920038;CP007631,1920013,1920038;CP007632,1920013,1920038;CP006910,1920013,1920038;CP007572,1920013,1920038;CP007571,1920013,1920038;CP007570,1920013,1920038;CP010867,1920013,1920038;CP011325,1920013,1920038;CP011326,1920013,1920038;CP011327,1920013,1920038…
HF952106	Mauve	SHARED	1920041	1920059	.	.	.	Notes=Lenght18	AL732656,1920041,1920059;AE009948,1920041,1920059;CP000114,1920041,1920059;CP003810,1920041,1920059;HF952104,1920041,1920059;CP007631,1920041,1920059;CP007632,1920041,1920059;CP006910,1920041,1920059;CP007572,1920041,1920059;CP007571,1920041,1920059;CP007570,1920041,1920059;CP010867,1920041,1920059;CP011325,1920041,1920059;CP011326,1920041,1920059;CP011327,1920041,1920059;CP011329,1920041,1920059…
HF952106	Mauve	SHARED	1884833	1885191	.	.	.	Notes=Lenght358	AL732656,1884833,1885191;AE009948,1884833,1885191;CP000114,1884833,1885191;CP003810,1884833,1885191;CP003919,1884833,1885191;HF952105,1884833,1885191;CP007482,1884833,1885191;CP007565,1884833,1885191;HG939456,1884833,1885191;CP007631,1884833,1885191;CP007632,1884833,1885191;CP006910,1884833,1885191;CP007572,1884833,1885191;CP007571,1884833,1885191;CP007570,1884833,1885191;FO393392,1884833,1885191…
HF952106	Mauve	SHARED	1998983	1999012	.	.	.	Notes=Lenght29	AL732656,1998983,1999012;AE009948,1998983,1999012;CP000114,1998983,1999012;CP003810,1998983,1999012;CP003919,1998983,1999012;HF952105,1998983,1999012;CP007482,1998983,1999012;CP007565,1998983,1999012;HG939456,1998983,1999012;CP007632,1998983,1999012;CP006910,1998983,1999012;CP007572,1998983,1999012;CP007571,1998983,1999012;CP007570,1998983,1999012;FO393392,1998983,1999012;CP011325,1998983,1999012…
HF952106	Mauve	SHARED	1686493	1686527	.	.	.	Notes=Lenght34	CP000114,1686493,1686527;CP003810,1686493,1686527;HF952104,1686493,1686527;HF952105,1686493,1686527;HG939456,1686493,1686527;CP007632,1686493,1686527;CP010867,1686493,1686527;CP011325,1686493,1686527;CP011326,1686493,1686527;CP011327,1686493,1686527;CP012419,1686493,1686527;
HF952106	Mauve	SHARED	1686528	1686564	.	.	.	Notes=Lenght36	CP000114,1686528,1686564;CP003810,1686528,1686564;HF952104,1686528,1686564;HF952105,1686528,1686564;HG939456,1686528,1686564;CP007632,1686528,1686564;CP010867,1686528,1686564;CP011325,1686528,1686564;CP011326,1686528,1686564;CP011327,1686528,1686564;CP012419,1686528,1686564;
HF952106	Mauve	SHARED	1686565	1686591	.	.	.	Notes=Lenght26	CP000114,1686565,1686591;CP003810,1686565,1686591;HF952104,1686565,1686591;HF952105,1686565,1686591;CP007632,1686565,1686591;CP010867,1686565,1686591;CP011325,1686565,1686591;CP011326,1686565,1686591;CP011327,1686565,1686591;CP012419,1686565,1686591;
HF952106	Mauve	SHARED	1686592	1686651	.	.	.	Notes=Lenght59	CP000114,1686592,1686651;CP003810,1686592,1686651;HF952105,1686592,1686651;CP007632,1686592,1686651;CP011325,1686592,1686651;CP011326,1686592,1686651;CP011327,1686592,1686651;CP012419,1686592,1686651;
HF952106	Mauve	SHARED	1686652	1686723	.	.	.	Notes=Lenght71	CP000114,1686652,1686723;CP003810,1686652,1686723;HF952105,1686652,1686723;CP007631,1686652,1686723;CP007632,1686652,1686723;CP011325,1686652,1686723;CP011326,1686652,1686723;CP011327,1686652,1686723;CP012419,1686652,1686723;
HF952106	Mauve	SHARED	1686724	1686750	.	.	.	Notes=Lenght26	CP000114,1686724,1686750;CP003810,1686724,1686750;HF952105,1686724,1686750;HG939456,1686724,1686750;CP007631,1686724,1686750;CP007632,1686724,1686750;CP011325,1686724,1686750;CP011326,1686724,1686750;CP011327,1686724,1686750;CP012419,1686724,1686750;
HF952106	Mauve	SHARED	1686751	1686792	.	.	.	Notes=Lenght41	CP000114,1686751,1686792;CP003810,1686751,1686792;HF952104,1686751,1686792;HF952105,1686751,1686792;HG939456,1686751,1686792;CP007631,1686751,1686792;CP007632,1686751,1686792;CP010867,1686751,1686792;CP011325,1686751,1686792;CP011326,1686751,1686792;CP011327,1686751,1686792;CP012419,1686751,1686792;
HF952106	Mauve	SHARED	1686793	1686810	.	.	.	Notes=Lenght17	CP000114,1686793,1686810;CP003810,1686793,1686810;HF952104,1686793,1686810;HF952105,1686793,1686810;HG939456,1686793,1686810;CP007632,1686793,1686810;CP010867,1686793,1686810;CP011325,1686793,1686810;CP011326,1686793,1686810;CP011327,1686793,1686810;CP012419,1686793,1686810;
HF952106	Mauve	SHARED	1686814	1686829	.	.	.	Notes=Lenght15	CP000114,1686814,1686829;CP003810,1686814,1686829;HF952105,1686814,1686829;HG939456,1686814,1686829;CP007632,1686814,1686829;CP011325,1686814,1686829;CP011326,1686814,1686829;CP011327,1686814,1686829;CP012419,1686814,1686829;
HF952106	Mauve	SHARED	1686830	1686862	.	.	.	Notes=Lenght32	CP000114,1686830,1686862;HF952105,1686830,1686862;HG939456,1686830,1686862;CP007632,1686830,1686862;CP011325,1686830,1686862;CP011326,1686830,1686862;CP011327,1686830,1686862;CP012419,1686830,1686862;
HF952106	Mauve	SHARED	1686863	1686913	.	.	.	Notes=Lenght50	CP000114,1686863,1686913;HF952105,1686863,1686913;CP007632,1686863,1686913;CP011325,1686863,1686913;CP011326,1686863,1686913;CP011327,1686863,1686913;CP012419,1686863,1686913;
HF952106	Mauve	SHARED	1777611	1777631	.	.	.	Notes=Lenght20	AL732656,1777611,1777631;AE009948,1777611,1777631;CP000114,1777611,1777631;CP003810,1777611,1777631;CP003919,1777611,1777631;HF952105,1777611,1777631;CP007482,1777611,1777631;CP007565,1777611,1777631;HG939456,1777611,1777631;CP007632,1777611,1777631;CP006910,1777611,1777631;CP007572,1777611,1777631;CP007571,1777611,1777631;CP007570,1777611,1777631;FO393392,1777611,1777631;CP011325,1777611,1777631…
HF952106	Mauve	SHARED	1799401	1799411	.	.	.	Notes=Lenght10	AE009948,1799401,1799411;CP000114,1799401,1799411;CP003810,1799401,1799411;CP003919,1799401,1799411;HF952105,1799401,1799411;CP007482,1799401,1799411;CP007565,1799401,1799411;HG939456,1799401,1799411;CP007632,1799401,1799411;FO393392,1799401,1799411;CP011325,1799401,1799411;CP011326,1799401,1799411;CP011327,1799401,1799411;CP011328,1799401,1799411;CP011329,1799401,1799411;CP010319,1799401,1799411…
HF952106	Mauve	SHARED	1882007	1882161	.	.	.	Notes=Lenght154	AL732656,1882007,1882161;CP000114,1882007,1882161;CP003810,1882007,1882161;CP011325,1882007,1882161;CP011326,1882007,1882161;CP011327,1882007,1882161;CP012419,1882007,1882161;
HF952106	Mauve	SHARED	1799412	1799813	.	.	.	Notes=Lenght401	AL732656,1799412,1799813;AE009948,1799412,1799813;CP000114,1799412,1799813;CP003810,1799412,1799813;CP003919,1799412,1799813;HF952105,1799412,1799813;CP007482,1799412,1799813;CP007565,1799412,1799813;HG939456,1799412,1799813;CP007632,1799412,1799813;CP007572,1799412,1799813;CP007571,1799412,1799813;CP007570,1799412,1799813;FO393392,1799412,1799813;CP011325,1799412,1799813;CP011326,1799412,1799813…
HF952106	Mauve	SHARED	961835	961900	.	.	.	Notes=Lenght65	AE009948,961835,961900;CP007631,961835,961900;CP011329,961835,961900;
HF952106	Mauve	SHARED	1062531	1062551	.	.	.	Notes=Lenght20	AL732656,1062531,1062551;AE009948,1062531,1062551;HF952105,1062531,1062551;HG939456,1062531,1062551;CP007632,1062531,1062551;CP007572,1062531,1062551;CP007571,1062531,1062551;CP007570,1062531,1062551;CP011329,1062531,1062551;
HF952106	Mauve	SHARED	1482797	1484337	.	.	.	Notes=Lenght1540	AE009948,1482797,1484337;CP000114,1482797,1484337;CP003810,1482797,1484337;HG939456,1482797,1484337;CP007632,1482797,1484337;CP007572,1482797,1484337;CP007571,1482797,1484337;CP007570,1482797,1484337;CP011325,1482797,1484337;CP011326,1482797,1484337;CP011327,1482797,1484337;CP011329,1482797,1484337;
HF952106	Mauve	SHARED	94486	94734	.	.	.	Notes=Lenght248	AL732656,94486,94734;CP000114,94486,94734;CP003810,94486,94734;CP003919,94486,94734;HF952105,94486,94734;CP007482,94486,94734;CP007565,94486,94734;HG939456,94486,94734;CP007632,94486,94734;CP006910,94486,94734;CP007572,94486,94734;CP007571,94486,94734;CP007570,94486,94734;FO393392,94486,94734;CP011326,94486,94734;CP011327,94486,94734;CP011328,94486,94734;CP010319,94486,94734;CP012419,94486,94734;
HF952106	Mauve	SHARED	1833662	1834933	.	.	.	Notes=Lenght1271	HF952105,1833662,1834933;
HF952106	Mauve	SHARED	623150	623230	.	.	.	Notes=Lenght80	HF952104,623150,623230;
HF952106	Mauve	SHARED	961385	961408	.	.	.	Notes=Lenght23	CP000114,961385,961408;CP003810,961385,961408;HG939456,961385,961408;CP007631,961385,961408;CP007632,961385,961408;CP006910,961385,961408;CP011325,961385,961408;CP011326,961385,961408;CP011327,961385,961408;CP010319,961385,961408;CP012419,961385,961408;
HF952106	Mauve	SHARED	726314	726325	.	.	.	Notes=Lenght11	AE009948,726314,726325;CP000114,726314,726325;CP003810,726314,726325;HF952104,726314,726325;HF952105,726314,726325;HG939456,726314,726325;CP007631,726314,726325;CP007632,726314,726325;CP010867,726314,726325;CP011325,726314,726325;CP011326,726314,726325;CP011327,726314,726325;CP012419,726314,726325;
HF952106	Mauve	SHARED	1005627	1005655	.	.	.	Notes=Lenght28	AL732656,1005627,1005655;AE009948,1005627,1005655;CP000114,1005627,1005655;CP003810,1005627,1005655;CP003919,1005627,1005655;HF952104,1005627,1005655;HF952105,1005627,1005655;CP007482,1005627,1005655;CP007565,1005627,1005655;HG939456,1005627,1005655;CP007631,1005627,1005655;CP007632,1005627,1005655;CP007572,1005627,1005655;CP007571,1005627,1005655;CP007570,1005627,1005655;FO393392,1005627,1005655…
HF952106	Mauve	SHARED	168644	168844	.	.	.	Notes=Lenght200	AL732656,168644,168844;AE009948,168644,168844;CP000114,168644,168844;CP003810,168644,168844;CP003919,168644,168844;HF952104,168644,168844;HF952105,168644,168844;CP007482,168644,168844;CP007565,168644,168844;HG939456,168644,168844;CP007631,168644,168844;CP007632,168644,168844;CP006910,168644,168844;CP007572,168644,168844;CP007571,168644,168844;CP007570,168644,168844;FO393392,168644,168844;CP010867…
HF952106	Mauve	SHARED	343684	343784	.	.	.	Notes=Lenght100	AL732656,343684,343784;CP003919,343684,343784;HF952105,343684,343784;CP007482,343684,343784;CP007565,343684,343784;HG939456,343684,343784;CP007632,343684,343784;CP006910,343684,343784;CP007572,343684,343784;CP007571,343684,343784;CP007570,343684,343784;FO393392,343684,343784;CP011328,343684,343784;CP010319,343684,343784;CP012419,343684,343784;
HF952106	Mauve	SHARED	345049	345119	.	.	.	Notes=Lenght70	AL732656,345049,345119;CP000114,345049,345119;CP003810,345049,345119;CP003919,345049,345119;HF952105,345049,345119;CP007482,345049,345119;CP007565,345049,345119;HG939456,345049,345119;CP007632,345049,345119;CP006910,345049,345119;CP007572,345049,345119;CP007571,345049,345119;CP007570,345049,345119;FO393392,345049,345119;CP011325,345049,345119;CP011326,345049,345119;CP011327,345049,345119;CP011328…
HF952106	Mauve	SHARED	345753	345851	.	.	.	Notes=Lenght98	AL732656,345753,345851;CP000114,345753,345851;CP003810,345753,345851;CP003919,345753,345851;HF952105,345753,345851;CP007482,345753,345851;CP007565,345753,345851;HG939456,345753,345851;CP007632,345753,345851;CP006910,345753,345851;CP007572,345753,345851;CP007571,345753,345851;CP007570,345753,345851;FO393392,345753,345851;CP011325,345753,345851;CP011326,345753,345851;CP011327,345753,345851;CP011328…
HF952106	Mauve	SHARED	345852	345893	.	.	.	Notes=Lenght41	AL732656,345852,345893;CP000114,345852,345893;CP003810,345852,345893;CP003919,345852,345893;HF952105,345852,345893;CP007482,345852,345893;CP007565,345852,345893;HG939456,345852,345893;CP007632,345852,345893;CP006910,345852,345893;CP007572,345852,345893;CP007571,345852,345893;CP007570,345852,345893;FO393392,345852,345893;CP011325,345852,345893;CP011326,345852,345893;CP011328,345852,345893;CP010319…
HF952106	Mauve	SHARED	168303	168637	.	.	.	Notes=Lenght334	AL732656,168303,168637;AE009948,168303,168637;CP000114,168303,168637;CP003810,168303,168637;CP003919,168303,168637;HF952105,168303,168637;CP007482,168303,168637;CP007565,168303,168637;HG939456,168303,168637;CP007632,168303,168637;CP006910,168303,168637;CP007572,168303,168637;CP007571,168303,168637;CP007570,168303,168637;FO393392,168303,168637;CP010867,168303,168637;CP011325,168303,168637;CP011326…
HF952106	Mauve	SHARED	474962	475645	.	.	.	Notes=Lenght683	CP003919,474962,475645;HF952105,474962,475645;CP007482,474962,475645;CP007565,474962,475645;CP007632,474962,475645;FO393392,474962,475645;CP011328,474962,475645;CP012419,474962,475645;
HF952106	Mauve	SHARED	475648	475669	.	.	.	Notes=Lenght21	CP003919,475648,475669;CP007632,475648,475669;CP012419,475648,475669;
HF952106	Mauve	SHARED	475674	475693	.	.	.	Notes=Lenght19	CP012419,475674,475693;
HF952106	Mauve	SHARED	475835	475865	.	.	.	Notes=Lenght30	CP010319,475835,475865;CP012419,475835,475865;
HF952106	Mauve	SHARED	476097	476128	.	.	.	Notes=Lenght31	CP003919,476097,476128;HF952105,476097,476128;CP007482,476097,476128;CP007565,476097,476128;HG939456,476097,476128;CP007632,476097,476128;CP006910,476097,476128;FO393392,476097,476128;CP011328,476097,476128;CP012419,476097,476128;
HF952106	Mauve	SHARED	476129	476184	.	.	.	Notes=Lenght55	CP003919,476129,476184;HF952105,476129,476184;CP007482,476129,476184;CP007565,476129,476184;HG939456,476129,476184;CP007632,476129,476184;CP006910,476129,476184;CP007572,476129,476184;CP007571,476129,476184;CP007570,476129,476184;FO393392,476129,476184;CP011328,476129,476184;CP010319,476129,476184;CP012419,476129,476184;
HF952106	Mauve	SHARED	419738	419931	.	.	.	Notes=Lenght193	AL732656,419738,419931;CP000114,419738,419931;CP003810,419738,419931;CP003919,419738,419931;HF952105,419738,419931;CP007482,419738,419931;CP007565,419738,419931;CP007632,419738,419931;CP006910,419738,419931;CP007572,419738,419931;CP007571,419738,419931;CP007570,419738,419931;FO393392,419738,419931;CP011325,419738,419931;CP011326,419738,419931;CP011327,419738,419931;CP011328,419738,419931;CP010319…
HF952106	Mauve	SHARED	470011	471526	.	.	.	Notes=Lenght1515	CP003919,470011,471526;HF952105,470011,471526;CP007482,470011,471526;CP007565,470011,471526;CP007632,470011,471526;FO393392,470011,471526;CP011328,470011,471526;
HF952106	Mauve	SHARED	468502	470010	.	.	.	Notes=Lenght1508	CP003919,468502,470010;HF952105,468502,470010;CP007482,468502,470010;CP007565,468502,470010;HG939456,468502,470010;CP007632,468502,470010;FO393392,468502,470010;CP011328,468502,470010;
HF952106	Mauve	SHARED	466595	466665	.	.	.	Notes=Lenght70	CP003919,466595,466665;HF952105,466595,466665;CP007482,466595,466665;CP007565,466595,466665;HG939456,466595,466665;CP007632,466595,466665;FO393392,466595,466665;CP011328,466595,466665;
HF952106	Mauve	SHARED	463410	463501	.	.	.	Notes=Lenght91	CP003919,463410,463501;CP007482,463410,463501;CP007565,463410,463501;CP007632,463410,463501;FO393392,463410,463501;CP011328,463410,463501;
HF952106	Mauve	SHARED	463370	463409	.	.	.	Notes=Lenght39	CP003919,463370,463409;CP007482,463370,463409;CP007565,463370,463409;FO393392,463370,463409;CP011328,463370,463409;
HF952106	Mauve	SHARED	463308	463369	.	.	.	Notes=Lenght61	CP003919,463308,463369;HF952105,463308,463369;CP007482,463308,463369;CP007565,463308,463369;CP007632,463308,463369;FO393392,463308,463369;CP011328,463308,463369;
HF952106	Mauve	SHARED	703728	704565	.	.	.	Notes=Lenght837	HF952105,703728,704565;
HF952106	Mauve	SHARED	666415	666519	.	.	.	Notes=Lenght104	CP007631,666415,666519;
HF952106	Mauve	SHARED	1192728	1192875	.	.	.	Notes=Lenght147	CP003919,1192728,1192875;CP007482,1192728,1192875;CP007565,1192728,1192875;FO393392,1192728,1192875;CP011328,1192728,1192875;
HF952106	Mauve	SHARED	1192410	1192698	.	.	.	Notes=Lenght288	CP003919,1192410,1192698;CP007482,1192410,1192698;CP007565,1192410,1192698;FO393392,1192410,1192698;CP011328,1192410,1192698;
HF952106	Mauve	SHARED	1191941	1192207	.	.	.	Notes=Lenght266	CP003919,1191941,1192207;CP007482,1191941,1192207;CP007565,1191941,1192207;FO393392,1191941,1192207;CP011328,1191941,1192207;
HF952106	Mauve	SHARED	1191794	1191838	.	.	.	Notes=Lenght44	CP003919,1191794,1191838;CP007482,1191794,1191838;CP007565,1191794,1191838;FO393392,1191794,1191838;CP011328,1191794,1191838;
HF952106	Mauve	SHARED	476054	476096	.	.	.	Notes=Lenght42	CP003919,476054,476096;HF952105,476054,476096;CP007482,476054,476096;CP007565,476054,476096;HG939456,476054,476096;CP007632,476054,476096;FO393392,476054,476096;CP011328,476054,476096;
HF952106	Mauve	SHARED	474465	474961	.	.	.	Notes=Lenght496	CP003919,474465,474961;HF952105,474465,474961;CP007482,474465,474961;CP007565,474465,474961;CP007632,474465,474961;FO393392,474465,474961;CP011328,474465,474961;
HF952106	Mauve	SHARED	961498	961549	.	.	.	Notes=Lenght51	AL732656,961498,961549;
HF952106	Mauve	SHARED	236632	236934	.	.	.	Notes=Lenght302	HF952105,236632,236934;
HF952106	Mauve	SHARED	237042	237343	.	.	.	Notes=Lenght301	HF952105,237042,237343;
HF952106	Mauve	SHARED	1287723	1287872	.	.	.	Notes=Lenght149	HF952105,1287723,1287872;CP007482,1287723,1287872;CP007565,1287723,1287872;CP006910,1287723,1287872;FO393392,1287723,1287872;CP011328,1287723,1287872;CP010319,1287723,1287872;
HF952106	Mauve	SHARED	1287634	1287722	.	.	.	Notes=Lenght88	HF952105,1287634,1287722;CP006910,1287634,1287722;CP010319,1287634,1287722;
HF952106	Mauve	SHARED	1287400	1287633	.	.	.	Notes=Lenght233	HF952105,1287400,1287633;CP007482,1287400,1287633;CP007565,1287400,1287633;CP006910,1287400,1287633;FO393392,1287400,1287633;CP011328,1287400,1287633;CP010319,1287400,1287633;
HF952106	Mauve	SHARED	1287338	1287399	.	.	.	Notes=Lenght61	AL732656,1287338,1287399;HF952105,1287338,1287399;CP007482,1287338,1287399;CP007565,1287338,1287399;CP006910,1287338,1287399;CP007572,1287338,1287399;CP007571,1287338,1287399;CP007570,1287338,1287399;FO393392,1287338,1287399;CP011328,1287338,1287399;CP010319,1287338,1287399;
HF952106	Mauve	SHARED	1287301	1287337	.	.	.	Notes=Lenght36	HF952105,1287301,1287337;CP007482,1287301,1287337;CP007565,1287301,1287337;CP006910,1287301,1287337;FO393392,1287301,1287337;CP011328,1287301,1287337;CP010319,1287301,1287337;
HF952106	Mauve	SHARED	1287238	1287300	.	.	.	Notes=Lenght62	HF952105,1287238,1287300;CP007482,1287238,1287300;CP007565,1287238,1287300;FO393392,1287238,1287300;CP011328,1287238,1287300;CP010319,1287238,1287300;
HF952106	Mauve	SHARED	1287124	1287237	.	.	.	Notes=Lenght113	AL732656,1287124,1287237;HF952105,1287124,1287237;CP007482,1287124,1287237;CP007565,1287124,1287237;CP007572,1287124,1287237;CP007571,1287124,1287237;CP007570,1287124,1287237;FO393392,1287124,1287237;CP011328,1287124,1287237;CP010319,1287124,1287237;
HF952106	Mauve	SHARED	1286864	1287123	.	.	.	Notes=Lenght259	HF952105,1286864,1287123;CP007482,1286864,1287123;CP007565,1286864,1287123;FO393392,1286864,1287123;CP011328,1286864,1287123;CP010319,1286864,1287123;
HF952106	Mauve	SHARED	1286095	1286863	.	.	.	Notes=Lenght768	AL732656,1286095,1286863;HF952105,1286095,1286863;CP007482,1286095,1286863;CP007565,1286095,1286863;CP007572,1286095,1286863;CP007571,1286095,1286863;CP007570,1286095,1286863;FO393392,1286095,1286863;CP011328,1286095,1286863;CP010319,1286095,1286863;
HF952106	Mauve	SHARED	1285980	1286087	.	.	.	Notes=Lenght107	AL732656,1285980,1286087;CP003919,1285980,1286087;HF952105,1285980,1286087;CP007482,1285980,1286087;CP007565,1285980,1286087;HG939456,1285980,1286087;CP007572,1285980,1286087;CP007571,1285980,1286087;CP007570,1285980,1286087;FO393392,1285980,1286087;CP011328,1285980,1286087;CP010319,1285980,1286087;
HF952106	Mauve	SHARED	1063121	1063162	.	.	.	Notes=Lenght41	AL732656,1063121,1063162;AE009948,1063121,1063162;HF952105,1063121,1063162;HG939456,1063121,1063162;CP007632,1063121,1063162;CP007572,1063121,1063162;CP007571,1063121,1063162;CP007570,1063121,1063162;CP011329,1063121,1063162;CP010319,1063121,1063162;
HF952106	Mauve	SHARED	1063003	1063120	.	.	.	Notes=Lenght117	AL732656,1063003,1063120;AE009948,1063003,1063120;CP003919,1063003,1063120;HF952105,1063003,1063120;HG939456,1063003,1063120;CP007632,1063003,1063120;CP007572,1063003,1063120;CP007571,1063003,1063120;CP007570,1063003,1063120;CP011329,1063003,1063120;CP010319,1063003,1063120;
HF952106	Mauve	SHARED	1062967	1063002	.	.	.	Notes=Lenght35	AL732656,1062967,1063002;AE009948,1062967,1063002;CP003919,1062967,1063002;HF952105,1062967,1063002;CP007482,1062967,1063002;CP007565,1062967,1063002;HG939456,1062967,1063002;CP007632,1062967,1063002;CP007572,1062967,1063002;CP007571,1062967,1063002;CP007570,1062967,1063002;FO393392,1062967,1063002;CP011328,1062967,1063002;CP011329,1062967,1063002;CP010319,1062967,1063002;
HF952106	Mauve	SHARED	1062775	1062966	.	.	.	Notes=Lenght191	AL732656,1062775,1062966;AE009948,1062775,1062966;HF952105,1062775,1062966;CP007482,1062775,1062966;CP007565,1062775,1062966;HG939456,1062775,1062966;CP007632,1062775,1062966;CP007572,1062775,1062966;CP007571,1062775,1062966;CP007570,1062775,1062966;FO393392,1062775,1062966;CP011328,1062775,1062966;CP011329,1062775,1062966;CP010319,1062775,1062966;
HF952106	Mauve	SHARED	1062552	1062774	.	.	.	Notes=Lenght222	AL732656,1062552,1062774;AE009948,1062552,1062774;HF952105,1062552,1062774;CP007482,1062552,1062774;CP007565,1062552,1062774;HG939456,1062552,1062774;CP007632,1062552,1062774;CP007572,1062552,1062774;CP007571,1062552,1062774;CP007570,1062552,1062774;FO393392,1062552,1062774;CP011328,1062552,1062774;CP011329,1062552,1062774;CP010319,1062552,1062774;
HF952106	Mauve	SHARED	1062052	1062530	.	.	.	Notes=Lenght478	AL732656,1062052,1062530;AE009948,1062052,1062530;CP003919,1062052,1062530;HF952105,1062052,1062530;CP007482,1062052,1062530;CP007565,1062052,1062530;HG939456,1062052,1062530;CP007632,1062052,1062530;CP007572,1062052,1062530;CP007571,1062052,1062530;CP007570,1062052,1062530;FO393392,1062052,1062530;CP011328,1062052,1062530;CP011329,1062052,1062530;CP010319,1062052,1062530;
HF952106	Mauve	SHARED	1061630	1062051	.	.	.	Notes=Lenght421	AL732656,1061630,1062051;AE009948,1061630,1062051;CP003919,1061630,1062051;HF952105,1061630,1062051;CP007482,1061630,1062051;CP007565,1061630,1062051;HG939456,1061630,1062051;CP007632,1061630,1062051;CP006910,1061630,1062051;CP007572,1061630,1062051;CP007571,1061630,1062051;CP007570,1061630,1062051;FO393392,1061630,1062051;CP011328,1061630,1062051;CP011329,1061630,1062051;CP010319,1061630,1062051;
HF952106	Mauve	SHARED	1261259	1261291	.	.	.	Notes=Lenght32	CP007482,1261259,1261291;CP007565,1261259,1261291;FO393392,1261259,1261291;CP011328,1261259,1261291;CP010319,1261259,1261291;
HF952106	Mauve	SHARED	1261193	1261258	.	.	.	Notes=Lenght65	CP003919,1261193,1261258;CP007482,1261193,1261258;CP007565,1261193,1261258;FO393392,1261193,1261258;CP011328,1261193,1261258;CP010319,1261193,1261258;
HF952106	Mauve	SHARED	1261004	1261192	.	.	.	Notes=Lenght188	CP010319,1261004,1261192;
HF952106	Mauve	SHARED	1260715	1261003	.	.	.	Notes=Lenght288	CP003919,1260715,1261003;CP007482,1260715,1261003;CP007565,1260715,1261003;FO393392,1260715,1261003;CP011328,1260715,1261003;CP010319,1260715,1261003;
HF952106	Mauve	SHARED	1260472	1260561	.	.	.	Notes=Lenght89	HF952105,1260472,1260561;CP007482,1260472,1260561;CP007565,1260472,1260561;FO393392,1260472,1260561;CP011328,1260472,1260561;CP010319,1260472,1260561;
HF952106	Mauve	SHARED	1260455	1260466	.	.	.	Notes=Lenght11	CP003919,1260455,1260466;HF952105,1260455,1260466;CP007482,1260455,1260466;CP007565,1260455,1260466;FO393392,1260455,1260466;CP011328,1260455,1260466;CP010319,1260455,1260466;
HF952106	Mauve	SHARED	1162252	1162519	.	.	.	Notes=Lenght267	CP003919,1162252,1162519;HF952105,1162252,1162519;HG939456,1162252,1162519;CP007632,1162252,1162519;CP011328,1162252,1162519;CP010319,1162252,1162519;
HF952106	Mauve	SHARED	1131786	1131822	.	.	.	Notes=Lenght36	HF952105,1131786,1131822;HG939456,1131786,1131822;CP007632,1131786,1131822;CP006910,1131786,1131822;CP010319,1131786,1131822;
HF952106	Mauve	SHARED	1131748	1131785	.	.	.	Notes=Lenght37	CP003919,1131748,1131785;HF952105,1131748,1131785;CP007482,1131748,1131785;CP007565,1131748,1131785;HG939456,1131748,1131785;CP007632,1131748,1131785;CP006910,1131748,1131785;FO393392,1131748,1131785;CP011328,1131748,1131785;CP010319,1131748,1131785;
HF952106	Mauve	SHARED	1083973	1084004	.	.	.	Notes=Lenght31	AL732656,1083973,1084004;HF952105,1083973,1084004;CP007632,1083973,1084004;CP006910,1083973,1084004;CP007572,1083973,1084004;CP007571,1083973,1084004;CP010319,1083973,1084004;
HF952106	Mauve	SHARED	1261292	1261600	.	.	.	Notes=Lenght308	CP003919,1261292,1261600;HF952105,1261292,1261600;CP007482,1261292,1261600;CP007565,1261292,1261600;FO393392,1261292,1261600;CP011328,1261292,1261600;CP010319,1261292,1261600;
HF952106	Mauve	SHARED	639690	639895	.	.	.	Notes=Lenght205	CP003919,639690,639895;
HF952106	Mauve	SHARED	466666	468501	.	.	.	Notes=Lenght1835	HF952105,466666,468501;HG939456,466666,468501;CP007632,466666,468501;
HF952106	Mauve	SHARED	1884298	1884336	.	.	.	Notes=Lenght38	AL732656,1884298,1884336;HF952105,1884298,1884336;HG939456,1884298,1884336;CP006910,1884298,1884336;
HF952106	Mauve	SHARED	961582	961681	.	.	.	Notes=Lenght99	AE009948,961582,961681;CP007631,961582,961681;
HF952106	Mauve	SHARED	236935	237041	.	.	.	Notes=Lenght106	HF952105,236935,237041;HG939456,236935,237041;CP007632,236935,237041;
HF952106	Mauve	SHARED	655298	655340	.	.	.	Notes=Lenght42	CP007631,655298,655340;
HF952106	Mauve	SHARED	1884103	1884205	.	.	.	Notes=Lenght102	HF952105,1884103,1884205;HG939456,1884103,1884205;CP006910,1884103,1884205;
HF952106	Mauve	SHARED	473312	473382	.	.	.	Notes=Lenght70	HF952105,473312,473382;CP007632,473312,473382;
HF952106	Mauve	SHARED	463254	463297	.	.	.	Notes=Lenght43	CP003919,463254,463297;HF952105,463254,463297;CP007482,463254,463297;CP007565,463254,463297;CP007632,463254,463297;FO393392,463254,463297;CP011328,463254,463297;
HF952106	Mauve	SHARED	702500	702595	.	.	.	Notes=Lenght95	HF952105,702500,702595;
HF952106	Mauve	SHARED	1084021	1084036	.	.	.	Notes=Lenght15	HF952105,1084021,1084036;HG939456,1084021,1084036;CP007632,1084021,1084036;
HF952106	Mauve	SHARED	17884	18024	.	.	.	Notes=Lenght140	HF952105,17884,18024;
HF952106	Mauve	SHARED	1883922	1884075	.	.	.	Notes=Lenght153	AL732656,1883922,1884075;HF952105,1883922,1884075;HG939456,1883922,1884075;
HF952106	Mauve	SHARED	1884444	1884791	.	.	.	Notes=Lenght347	CP003919,1884444,1884791;HF952105,1884444,1884791;HG939456,1884444,1884791;CP006910,1884444,1884791;
HF952106	Mauve	SHARED	1920568	1920779	.	.	.	Notes=Lenght211	HF952105,1920568,1920779;
HF952106	Mauve	SHARED	474217	474447	.	.	.	Notes=Lenght230	HF952105,474217,474447;
HF952106	Mauve	SHARED	586643	586747	.	.	.	Notes=Lenght104	CP003919,586643,586747;HF952105,586643,586747;
HF952106	Mauve	SHARED	236473	236631	.	.	.	Notes=Lenght158	HF952105,236473,236631;HG939456,236473,236631;CP007632,236473,236631;
HF952106	Mauve	SHARED	1883123	1883921	.	.	.	Notes=Lenght798	AL732656,1883123,1883921;HF952105,1883123,1883921;HG939456,1883123,1883921;CP007572,1883123,1883921;CP007571,1883123,1883921;CP007570,1883123,1883921;
HF952106	Mauve	SHARED	1884795	1884805	.	.	.	Notes=Lenght10	AL732656,1884795,1884805;CP003919,1884795,1884805;HF952105,1884795,1884805;HG939456,1884795,1884805;CP007632,1884795,1884805;CP006910,1884795,1884805;CP007572,1884795,1884805;CP007571,1884795,1884805;CP007570,1884795,1884805;
HF952106	Mauve	SHARED	1884806	1884828	.	.	.	Notes=Lenght22	AL732656,1884806,1884828;HF952105,1884806,1884828;HG939456,1884806,1884828;CP007632,1884806,1884828;CP007572,1884806,1884828;CP007571,1884806,1884828;CP007570,1884806,1884828;
HF952106	Mauve	SHARED	1884076	1884102	.	.	.	Notes=Lenght26	HF952105,1884076,1884102;HG939456,1884076,1884102;
HF952106	Mauve	SHARED	1884337	1884443	.	.	.	Notes=Lenght106	AL732656,1884337,1884443;CP003919,1884337,1884443;HF952105,1884337,1884443;HG939456,1884337,1884443;CP006910,1884337,1884443;
HF952106	Mauve	SHARED	473383	474216	.	.	.	Notes=Lenght833	HF952105,473383,474216;
HF952106	Mauve	SHARED	1365472	1366293	.	.	.	Notes=Lenght821	CP000114,1365472,1366293;CP003810,1365472,1366293;CP003919,1365472,1366293;HF952105,1365472,1366293;CP007482,1365472,1366293;CP007565,1365472,1366293;HG939456,1365472,1366293;CP007632,1365472,1366293;FO393392,1365472,1366293;CP011325,1365472,1366293;CP011326,1365472,1366293;CP011327,1365472,1366293;CP011328,1365472,1366293;CP010319,1365472,1366293;
HF952106	Mauve	SHARED	1364862	1365471	.	.	.	Notes=Lenght609	CP000114,1364862,1365471;CP003810,1364862,1365471;CP003919,1364862,1365471;HF952105,1364862,1365471;CP011325,1364862,1365471;CP011326,1364862,1365471;CP011327,1364862,1365471;CP010319,1364862,1365471;
HF952106	Mauve	SHARED	1363008	1364861	.	.	.	Notes=Lenght1853	CP003919,1363008,1364861;HF952105,1363008,1364861;CP010319,1363008,1364861;
HF952106	Mauve	SHARED	1362910	1363007	.	.	.	Notes=Lenght97	AL732656,1362910,1363007;CP003919,1362910,1363007;HF952105,1362910,1363007;CP007572,1362910,1363007;CP007571,1362910,1363007;CP007570,1362910,1363007;CP010319,1362910,1363007;
HF952106	Mauve	SHARED	1362447	1362909	.	.	.	Notes=Lenght462	AL732656,1362447,1362909;CP003919,1362447,1362909;HF952105,1362447,1362909;CP006910,1362447,1362909;CP007572,1362447,1362909;CP007571,1362447,1362909;CP007570,1362447,1362909;CP010319,1362447,1362909;
HF952106	Mauve	SHARED	1361522	1362446	.	.	.	Notes=Lenght924	CP003919,1361522,1362446;HF952105,1361522,1362446;CP010319,1361522,1362446;
HF952106	Mauve	SHARED	1361409	1361518	.	.	.	Notes=Lenght109	CP003919,1361409,1361518;HF952105,1361409,1361518;CP007482,1361409,1361518;CP007565,1361409,1361518;HG939456,1361409,1361518;CP007632,1361409,1361518;FO393392,1361409,1361518;CP011328,1361409,1361518;CP010319,1361409,1361518;
HF952106	Mauve	SHARED	1361268	1361408	.	.	.	Notes=Lenght140	CP000114,1361268,1361408;CP003810,1361268,1361408;CP003919,1361268,1361408;HF952105,1361268,1361408;CP007482,1361268,1361408;CP007565,1361268,1361408;HG939456,1361268,1361408;CP007632,1361268,1361408;FO393392,1361268,1361408;CP011325,1361268,1361408;CP011326,1361268,1361408;CP011327,1361268,1361408;CP011328,1361268,1361408;CP010319,1361268,1361408;
HF952106	Mauve	SHARED	1297933	1298161	.	.	.	Notes=Lenght228	CP000114,1297933,1298161;CP003919,1297933,1298161;HF952105,1297933,1298161;CP007482,1297933,1298161;CP007565,1297933,1298161;HG939456,1297933,1298161;CP007632,1297933,1298161;CP006910,1297933,1298161;FO393392,1297933,1298161;CP011328,1297933,1298161;CP010319,1297933,1298161;
HF952106	Mauve	SHARED	235766	236472	.	.	.	Notes=Lenght706	HF952105,235766,236472;
HF952106	Mauve	SHARED	233592	235614	.	.	.	Notes=Lenght2022	HF952105,233592,235614;
HF952106	Mauve	SHARED	1367421	1367441	.	.	.	Notes=Lenght20	CP000114,1367421,1367441;CP003810,1367421,1367441;CP003919,1367421,1367441;HF952105,1367421,1367441;CP007482,1367421,1367441;CP007565,1367421,1367441;HG939456,1367421,1367441;CP007632,1367421,1367441;FO393392,1367421,1367441;CP011325,1367421,1367441;CP011326,1367421,1367441;CP011327,1367421,1367441;CP011328,1367421,1367441;CP010319,1367421,1367441;
HF952106	Mauve	SHARED	1367400	1367420	.	.	.	Notes=Lenght20	CP000114,1367400,1367420;CP003810,1367400,1367420;HF952105,1367400,1367420;CP007482,1367400,1367420;CP007565,1367400,1367420;HG939456,1367400,1367420;CP007632,1367400,1367420;FO393392,1367400,1367420;CP011325,1367400,1367420;CP011326,1367400,1367420;CP011327,1367400,1367420;CP011328,1367400,1367420;CP010319,1367400,1367420;
HF952106	Mauve	SHARED	1367167	1367399	.	.	.	Notes=Lenght232	CP000114,1367167,1367399;CP003810,1367167,1367399;CP003919,1367167,1367399;HF952105,1367167,1367399;CP007482,1367167,1367399;CP007565,1367167,1367399;HG939456,1367167,1367399;CP007632,1367167,1367399;FO393392,1367167,1367399;CP011325,1367167,1367399;CP011326,1367167,1367399;CP011327,1367167,1367399;CP011328,1367167,1367399;CP010319,1367167,1367399;
HF952106	Mauve	SHARED	1366587	1366812	.	.	.	Notes=Lenght225	CP000114,1366587,1366812;CP003810,1366587,1366812;CP003919,1366587,1366812;HF952105,1366587,1366812;CP007482,1366587,1366812;CP007565,1366587,1366812;HG939456,1366587,1366812;CP007632,1366587,1366812;FO393392,1366587,1366812;CP011325,1366587,1366812;CP011326,1366587,1366812;CP011327,1366587,1366812;CP011328,1366587,1366812;CP010319,1366587,1366812;
HF952106	Mauve	SHARED	1290676	1290689	.	.	.	Notes=Lenght13	CP000114,1290676,1290689;HF952105,1290676,1290689;CP007482,1290676,1290689;CP007565,1290676,1290689;CP006910,1290676,1290689;FO393392,1290676,1290689;CP011328,1290676,1290689;CP010319,1290676,1290689;
HF952106	Mauve	SHARED	1290653	1290675	.	.	.	Notes=Lenght22	HF952105,1290653,1290675;CP007482,1290653,1290675;CP007565,1290653,1290675;CP006910,1290653,1290675;FO393392,1290653,1290675;CP011328,1290653,1290675;CP010319,1290653,1290675;
HF952106	Mauve	SHARED	1290635	1290652	.	.	.	Notes=Lenght17	CP000114,1290635,1290652;HF952105,1290635,1290652;CP007482,1290635,1290652;CP007565,1290635,1290652;CP006910,1290635,1290652;FO393392,1290635,1290652;CP011328,1290635,1290652;CP010319,1290635,1290652;
HF952106	Mauve	SHARED	1290619	1290634	.	.	.	Notes=Lenght15	AL732656,1290619,1290634;CP000114,1290619,1290634;HF952105,1290619,1290634;CP007482,1290619,1290634;CP007565,1290619,1290634;CP006910,1290619,1290634;CP007572,1290619,1290634;CP007571,1290619,1290634;CP007570,1290619,1290634;FO393392,1290619,1290634;CP011328,1290619,1290634;CP010319,1290619,1290634;
HF952106	Mauve	SHARED	1290382	1290551	.	.	.	Notes=Lenght169	CP000114,1290382,1290551;HF952105,1290382,1290551;CP007482,1290382,1290551;CP007565,1290382,1290551;CP006910,1290382,1290551;FO393392,1290382,1290551;CP011328,1290382,1290551;CP010319,1290382,1290551;
HF952106	Mauve	SHARED	1290341	1290381	.	.	.	Notes=Lenght40	AL732656,1290341,1290381;CP000114,1290341,1290381;HF952105,1290341,1290381;CP007482,1290341,1290381;CP007565,1290341,1290381;CP006910,1290341,1290381;CP007572,1290341,1290381;CP007571,1290341,1290381;CP007570,1290341,1290381;FO393392,1290341,1290381;CP011328,1290341,1290381;CP010319,1290341,1290381;
HF952106	Mauve	SHARED	1289764	1290340	.	.	.	Notes=Lenght576	CP000114,1289764,1290340;HF952105,1289764,1290340;CP007482,1289764,1290340;CP007565,1289764,1290340;CP006910,1289764,1290340;FO393392,1289764,1290340;CP011328,1289764,1290340;CP010319,1289764,1290340;
HF952106	Mauve	SHARED	1289553	1289763	.	.	.	Notes=Lenght210	AL732656,1289553,1289763;CP000114,1289553,1289763;HF952105,1289553,1289763;CP007482,1289553,1289763;CP007565,1289553,1289763;CP006910,1289553,1289763;CP007572,1289553,1289763;CP007571,1289553,1289763;CP007570,1289553,1289763;FO393392,1289553,1289763;CP011328,1289553,1289763;CP010319,1289553,1289763;
HF952106	Mauve	SHARED	1289520	1289552	.	.	.	Notes=Lenght32	CP000114,1289520,1289552;HF952105,1289520,1289552;CP007482,1289520,1289552;CP007565,1289520,1289552;CP006910,1289520,1289552;FO393392,1289520,1289552;CP011328,1289520,1289552;CP010319,1289520,1289552;
HF952106	Mauve	SHARED	1289323	1289519	.	.	.	Notes=Lenght196	AL732656,1289323,1289519;CP000114,1289323,1289519;HF952105,1289323,1289519;CP007482,1289323,1289519;CP007565,1289323,1289519;CP006910,1289323,1289519;CP007572,1289323,1289519;CP007571,1289323,1289519;CP007570,1289323,1289519;FO393392,1289323,1289519;CP011328,1289323,1289519;CP010319,1289323,1289519;
HF952106	Mauve	SHARED	1288934	1289322	.	.	.	Notes=Lenght388	AL732656,1288934,1289322;CP000114,1288934,1289322;HF952105,1288934,1289322;CP007482,1288934,1289322;CP007565,1288934,1289322;CP007572,1288934,1289322;CP007571,1288934,1289322;CP007570,1288934,1289322;FO393392,1288934,1289322;CP011328,1288934,1289322;CP010319,1288934,1289322;
HF952106	Mauve	SHARED	1288874	1288933	.	.	.	Notes=Lenght59	CP000114,1288874,1288933;HF952105,1288874,1288933;CP007482,1288874,1288933;CP007565,1288874,1288933;FO393392,1288874,1288933;CP011328,1288874,1288933;CP010319,1288874,1288933;
HF952106	Mauve	SHARED	1288817	1288873	.	.	.	Notes=Lenght56	AL732656,1288817,1288873;CP000114,1288817,1288873;HF952105,1288817,1288873;CP007482,1288817,1288873;CP007565,1288817,1288873;CP007572,1288817,1288873;CP007571,1288817,1288873;CP007570,1288817,1288873;FO393392,1288817,1288873;CP011328,1288817,1288873;CP010319,1288817,1288873;
HF952106	Mauve	SHARED	1288687	1288816	.	.	.	Notes=Lenght129	AL732656,1288687,1288816;CP000114,1288687,1288816;HF952105,1288687,1288816;CP007572,1288687,1288816;CP007571,1288687,1288816;CP007570,1288687,1288816;CP010319,1288687,1288816;
HF952106	Mauve	SHARED	1288631	1288686	.	.	.	Notes=Lenght55	CP000114,1288631,1288686;HF952105,1288631,1288686;CP010319,1288631,1288686;
HF952106	Mauve	SHARED	1287959	1288396	.	.	.	Notes=Lenght437	HF952105,1287959,1288396;CP010319,1287959,1288396;
HF952106	Mauve	SHARED	1287873	1287958	.	.	.	Notes=Lenght85	HF952105,1287873,1287958;CP007482,1287873,1287958;CP007565,1287873,1287958;FO393392,1287873,1287958;CP011328,1287873,1287958;CP010319,1287873,1287958;
HF952106	Mauve	SHARED	1296124	1296140	.	.	.	Notes=Lenght16	CP003919,1296124,1296140;HF952105,1296124,1296140;CP007482,1296124,1296140;CP007565,1296124,1296140;HG939456,1296124,1296140;CP007632,1296124,1296140;CP006910,1296124,1296140;FO393392,1296124,1296140;CP011328,1296124,1296140;CP010319,1296124,1296140;
HF952106	Mauve	SHARED	1296197	1296341	.	.	.	Notes=Lenght144	CP003919,1296197,1296341;HF952105,1296197,1296341;CP007482,1296197,1296341;CP007565,1296197,1296341;HG939456,1296197,1296341;CP007632,1296197,1296341;CP006910,1296197,1296341;FO393392,1296197,1296341;CP011328,1296197,1296341;CP010319,1296197,1296341;
HF952106	Mauve	SHARED	633126	633953	.	.	.	Notes=Lenght827	HG939456,633126,633953;
HF952106	Mauve	SHARED	1426567	1426582	.	.	.	Notes=Lenght15	CP003919,1426567,1426582;CP006910,1426567,1426582;CP010319,1426567,1426582;
HF952106	Mauve	SHARED	1426555	1426566	.	.	.	Notes=Lenght11	CP003919,1426555,1426566;CP007482,1426555,1426566;CP007565,1426555,1426566;CP006910,1426555,1426566;FO393392,1426555,1426566;CP011328,1426555,1426566;CP010319,1426555,1426566;
HF952106	Mauve	SHARED	1426540	1426554	.	.	.	Notes=Lenght14	CP003919,1426540,1426554;HF952105,1426540,1426554;CP007482,1426540,1426554;CP007565,1426540,1426554;CP006910,1426540,1426554;FO393392,1426540,1426554;CP011328,1426540,1426554;CP010319,1426540,1426554;
HF952106	Mauve	SHARED	1417472	1417610	.	.	.	Notes=Lenght138	HF952105,1417472,1417610;CP007482,1417472,1417610;CP007565,1417472,1417610;FO393392,1417472,1417610;CP011328,1417472,1417610;CP010319,1417472,1417610;
HF952106	Mauve	SHARED	1417461	1417471	.	.	.	Notes=Lenght10	CP003919,1417461,1417471;HF952105,1417461,1417471;CP007482,1417461,1417471;CP007565,1417461,1417471;FO393392,1417461,1417471;CP011328,1417461,1417471;CP010319,1417461,1417471;
HF952106	Mauve	SHARED	1370291	1370353	.	.	.	Notes=Lenght62	CP000114,1370291,1370353;CP003810,1370291,1370353;CP003919,1370291,1370353;HF952105,1370291,1370353;CP007482,1370291,1370353;CP007565,1370291,1370353;HG939456,1370291,1370353;CP007632,1370291,1370353;FO393392,1370291,1370353;CP011325,1370291,1370353;CP011326,1370291,1370353;CP011327,1370291,1370353;CP011328,1370291,1370353;CP010319,1370291,1370353;
HF952106	Mauve	SHARED	1370248	1370290	.	.	.	Notes=Lenght42	HF952105,1370248,1370290;CP007482,1370248,1370290;CP007565,1370248,1370290;HG939456,1370248,1370290;CP007632,1370248,1370290;FO393392,1370248,1370290;CP011328,1370248,1370290;CP010319,1370248,1370290;
HF952106	Mauve	SHARED	1369993	1370247	.	.	.	Notes=Lenght254	CP000114,1369993,1370247;CP003810,1369993,1370247;CP003919,1369993,1370247;HF952105,1369993,1370247;CP007482,1369993,1370247;CP007565,1369993,1370247;HG939456,1369993,1370247;CP007632,1369993,1370247;FO393392,1369993,1370247;CP011325,1369993,1370247;CP011326,1369993,1370247;CP011327,1369993,1370247;CP011328,1369993,1370247;CP010319,1369993,1370247;
HF952106	Mauve	SHARED	1369922	1369989	.	.	.	Notes=Lenght67	CP000114,1369922,1369989;CP003810,1369922,1369989;CP003919,1369922,1369989;HF952105,1369922,1369989;CP007482,1369922,1369989;CP007565,1369922,1369989;HG939456,1369922,1369989;CP007632,1369922,1369989;FO393392,1369922,1369989;CP011325,1369922,1369989;CP011326,1369922,1369989;CP011327,1369922,1369989;CP011328,1369922,1369989;CP010319,1369922,1369989;
HF952106	Mauve	SHARED	1369910	1369921	.	.	.	Notes=Lenght11	CP003919,1369910,1369921;HF952105,1369910,1369921;CP007482,1369910,1369921;CP007565,1369910,1369921;HG939456,1369910,1369921;CP007632,1369910,1369921;FO393392,1369910,1369921;CP011328,1369910,1369921;CP010319,1369910,1369921;
HF952106	Mauve	SHARED	1369822	1369909	.	.	.	Notes=Lenght87	CP000114,1369822,1369909;CP003810,1369822,1369909;CP003919,1369822,1369909;HF952105,1369822,1369909;CP007482,1369822,1369909;CP007565,1369822,1369909;FO393392,1369822,1369909;CP011325,1369822,1369909;CP011326,1369822,1369909;CP011327,1369822,1369909;CP011328,1369822,1369909;CP010319,1369822,1369909;
HF952106	Mauve	SHARED	1368733	1369821	.	.	.	Notes=Lenght1088	CP000114,1368733,1369821;CP003810,1368733,1369821;CP003919,1368733,1369821;HF952105,1368733,1369821;CP007482,1368733,1369821;CP007565,1368733,1369821;HG939456,1368733,1369821;CP007632,1368733,1369821;FO393392,1368733,1369821;CP011325,1368733,1369821;CP011326,1368733,1369821;CP011327,1368733,1369821;CP011328,1368733,1369821;CP010319,1368733,1369821;
HF952106	Mauve	SHARED	1367632	1368565	.	.	.	Notes=Lenght933	CP000114,1367632,1368565;CP003810,1367632,1368565;CP003919,1367632,1368565;HF952105,1367632,1368565;CP007482,1367632,1368565;CP007565,1367632,1368565;HG939456,1367632,1368565;CP007632,1367632,1368565;FO393392,1367632,1368565;CP011325,1367632,1368565;CP011326,1367632,1368565;CP011327,1367632,1368565;CP011328,1367632,1368565;CP010319,1367632,1368565;
HF952106	Mauve	SHARED	666969	667077	.	.	.	Notes=Lenght108	CP007631,666969,667077;
HF952106	Mauve	SHARED	22072	22243	.	.	.	Notes=Lenght171	CP003919,22072,22243;HF952105,22072,22243;CP007482,22072,22243;HG939456,22072,22243;CP007632,22072,22243;FO393392,22072,22243;CP011328,22072,22243;
HF952106	Mauve	SHARED	21995	22071	.	.	.	Notes=Lenght76	HF952105,21995,22071;CP007482,21995,22071;HG939456,21995,22071;CP007632,21995,22071;CP006910,21995,22071;FO393392,21995,22071;CP011328,21995,22071;
HF952106	Mauve	SHARED	21899	21994	.	.	.	Notes=Lenght95	CP003919,21899,21994;HF952105,21899,21994;CP007482,21899,21994;HG939456,21899,21994;CP007632,21899,21994;CP006910,21899,21994;FO393392,21899,21994;CP011328,21899,21994;
HF952106	Mauve	SHARED	21695	21898	.	.	.	Notes=Lenght203	CP003919,21695,21898;HF952105,21695,21898;HG939456,21695,21898;CP007632,21695,21898;CP006910,21695,21898;FO393392,21695,21898;CP011328,21695,21898;
HF952106	Mauve	SHARED	601227	601482	.	.	.	Notes=Lenght255	CP007482,601227,601482;CP007565,601227,601482;FO393392,601227,601482;CP011328,601227,601482;
HF952106	Mauve	SHARED	20469	21694	.	.	.	Notes=Lenght1225	CP003919,20469,21694;HF952105,20469,21694;HG939456,20469,21694;CP007632,20469,21694;CP006910,20469,21694;CP011328,20469,21694;
HF952106	Mauve	SHARED	19083	20468	.	.	.	Notes=Lenght1385	CP003919,19083,20468;HF952105,19083,20468;HG939456,19083,20468;CP007632,19083,20468;CP011328,19083,20468;
HF952106	Mauve	SHARED	18720	19082	.	.	.	Notes=Lenght362	CP003919,18720,19082;HF952105,18720,19082;CP011328,18720,19082;
HF952106	Mauve	SHARED	18624	18719	.	.	.	Notes=Lenght95	CP003919,18624,18719;HF952105,18624,18719;CP007482,18624,18719;CP007565,18624,18719;CP011328,18624,18719;
HF952106	Mauve	SHARED	18315	18623	.	.	.	Notes=Lenght308	CP003919,18315,18623;HF952105,18315,18623;CP007482,18315,18623;CP011328,18315,18623;
HF952106	Mauve	SHARED	18025	18314	.	.	.	Notes=Lenght289	HF952105,18025,18314;CP011328,18025,18314;
HF952106	Mauve	SHARED	667167	668050	.	.	.	Notes=Lenght883	CP007631,667167,668050;
HF952106	Mauve	SHARED	640586	640747	.	.	.	Notes=Lenght161	HF952105,640586,640747;CP007632,640586,640747;
HF952106	Mauve	SHARED	27501	27572	.	.	.	Notes=Lenght71	AL732656,27501,27572;AE009948,27501,27572;CP003919,27501,27572;HF952105,27501,27572;CP007482,27501,27572;CP007565,27501,27572;HG939456,27501,27572;CP007631,27501,27572;CP007632,27501,27572;CP006910,27501,27572;CP007572,27501,27572;CP007571,27501,27572;CP007570,27501,27572;FO393392,27501,27572;CP010867,27501,27572;CP011328,27501,27572;CP011329,27501,27572;CP010319,27501,27572;
HF952106	Mauve	SHARED	624934	625065	.	.	.	Notes=Lenght131	HG939456,624934,625065;
HF952106	Mauve	SHARED	625096	626257	.	.	.	Notes=Lenght1161	HG939456,625096,626257;
HF952106	Mauve	SHARED	626759	628245	.	.	.	Notes=Lenght1486	HG939456,626759,628245;
HF952106	Mauve	SHARED	26200	26306	.	.	.	Notes=Lenght106	HF952105,26200,26306;CP010319,26200,26306;
HF952106	Mauve	SHARED	25645	26199	.	.	.	Notes=Lenght554	HF952105,25645,26199;
HF952106	Mauve	SHARED	1687273	1687303	.	.	.	Notes=Lenght30	HF952105,1687273,1687303;
HF952106	Mauve	SHARED	17780	17883	.	.	.	Notes=Lenght103	HF952105,17780,17883;CP010319,17780,17883;
HF952106	Mauve	SHARED	866251	866303	.	.	.	Notes=Lenght52	AL732656,866251,866303;HF952105,866251,866303;CP007482,866251,866303;CP007565,866251,866303;FO393392,866251,866303;CP011328,866251,866303;
HF952106	Mauve	SHARED	1884235	1884297	.	.	.	Notes=Lenght62	HF952105,1884235,1884297;HG939456,1884235,1884297;CP006910,1884235,1884297;
HF952106	Mauve	SHARED	1884206	1884234	.	.	.	Notes=Lenght28	HF952105,1884206,1884234;CP006910,1884206,1884234;
HF952106	Mauve	SHARED	235615	235765	.	.	.	Notes=Lenght150	HF952105,235615,235765;HG939456,235615,235765;CP007632,235615,235765;
HF952106	Mauve	SHARED	472788	473311	.	.	.	Notes=Lenght523	CP003919,472788,473311;HF952105,472788,473311;CP007632,472788,473311;
HF952106	Mauve	SHARED	22317	23457	.	.	.	Notes=Lenght1140	CP003919,22317,23457;HF952105,22317,23457;HG939456,22317,23457;CP007632,22317,23457;
HF952106	Mauve	SHARED	1687404	1689446	.	.	.	Notes=Lenght2042	CP010319,1687404,1689446;
HF952106	Mauve	SHARED	1686940	1687272	.	.	.	Notes=Lenght332	HF952105,1686940,1687272;CP010319,1686940,1687272;
HF952106	Mauve	SHARED	961409	961422	.	.	.	Notes=Lenght13	HG939456,961409,961422;CP007632,961409,961422;
HF952106	Mauve	SHARED	678396	699293	.	.	.	Notes=Lenght20897	HF952105,678396,699293;
HF952106	Mauve	SHARED	238993	239452	.	.	.	Notes=Lenght459	HF952105,238993,239452;
HF952106	Mauve	SHARED	237435	238839	.	.	.	Notes=Lenght1404	HF952105,237435,238839;
HF952106	Mauve	SHARED	1064884	1064897	.	.	.	Notes=Lenght13	HF952105,1064884,1064897;CP010319,1064884,1064897;
HF952106	Mauve	SHARED	1064436	1064883	.	.	.	Notes=Lenght447	HF952105,1064436,1064883;HG939456,1064436,1064883;CP007632,1064436,1064883;CP010319,1064436,1064883;
HF952106	Mauve	SHARED	1063244	1064426	.	.	.	Notes=Lenght1182	AL732656,1063244,1064426;HF952105,1063244,1064426;HG939456,1063244,1064426;CP007632,1063244,1064426;CP007572,1063244,1064426;CP007571,1063244,1064426;CP007570,1063244,1064426;CP010319,1063244,1064426;
HF952106	Mauve	SHARED	1063163	1063242	.	.	.	Notes=Lenght79	AL732656,1063163,1063242;AE009948,1063163,1063242;HF952105,1063163,1063242;HG939456,1063163,1063242;CP007632,1063163,1063242;CP007572,1063163,1063242;CP007571,1063163,1063242;CP007570,1063163,1063242;CP011329,1063163,1063242;CP010319,1063163,1063242;
HF952106	Mauve	SHARED	1427491	1427546	.	.	.	Notes=Lenght55	HF952105,1427491,1427546;
HF952106	Mauve	SHARED	238840	238992	.	.	.	Notes=Lenght152	HF952105,238840,238992;HG939456,238840,238992;CP007632,238840,238992;
HF952106	Mauve	SHARED	961439	961477	.	.	.	Notes=Lenght38	AL732656,961439,961477;HF952105,961439,961477;HG939456,961439,961477;CP007632,961439,961477;CP006910,961439,961477;CP007572,961439,961477;CP007571,961439,961477;CP007570,961439,961477;CP010319,961439,961477;
HF952106	Mauve	SHARED	1920129	1920150	.	.	.	Notes=Lenght21	CP007632,1920129,1920150;CP010319,1920129,1920150;
HF952106	Mauve	SHARED	1920097	1920128	.	.	.	Notes=Lenght31	HG939456,1920097,1920128;CP007632,1920097,1920128;CP010319,1920097,1920128;
HF952106	Mauve	SHARED	1887164	1887347	.	.	.	Notes=Lenght183	CP006910,1887164,1887347;CP010319,1887164,1887347;
HF952106	Mauve	SHARED	1885978	1886973	.	.	.	Notes=Lenght995	CP006910,1885978,1886973;CP010319,1885978,1886973;
HF952106	Mauve	SHARED	2029182	2029197	.	.	.	Notes=Lenght15	CP003919,2029182,2029197;HF952105,2029182,2029197;CP006910,2029182,2029197;CP007572,2029182,2029197;CP007571,2029182,2029197;CP007570,2029182,2029197;CP011328,2029182,2029197;CP010319,2029182,2029197;
HF952106	Mauve	SHARED	2029114	2029181	.	.	.	Notes=Lenght67	CP003919,2029114,2029181;HF952105,2029114,2029181;CP006910,2029114,2029181;CP011328,2029114,2029181;CP010319,2029114,2029181;
HF952106	Mauve	SHARED	2029093	2029113	.	.	.	Notes=Lenght20	CP003919,2029093,2029113;HF952105,2029093,2029113;HG939456,2029093,2029113;CP006910,2029093,2029113;CP011328,2029093,2029113;CP010319,2029093,2029113;
HF952106	Mauve	SHARED	1922191	1922221	.	.	.	Notes=Lenght30	CP000114,1922191,1922221;HF952104,1922191,1922221;CP007572,1922191,1922221;CP007571,1922191,1922221;CP010319,1922191,1922221;
HF952106	Mauve	SHARED	1922065	1922190	.	.	.	Notes=Lenght125	CP000114,1922065,1922190;HF952104,1922065,1922190;CP007572,1922065,1922190;CP007571,1922065,1922190;CP007570,1922065,1922190;CP010319,1922065,1922190;
HF952106	Mauve	SHARED	1922048	1922064	.	.	.	Notes=Lenght16	CP000114,1922048,1922064;CP003919,1922048,1922064;HF952104,1922048,1922064;HF952105,1922048,1922064;CP007482,1922048,1922064;CP007565,1922048,1922064;HG939456,1922048,1922064;CP006910,1922048,1922064;CP007572,1922048,1922064;CP007571,1922048,1922064;CP007570,1922048,1922064;FO393392,1922048,1922064;CP011328,1922048,1922064;CP010319,1922048,1922064;
HF952106	Mauve	SHARED	1922024	1922047	.	.	.	Notes=Lenght23	HF952104,1922024,1922047;CP007572,1922024,1922047;CP007571,1922024,1922047;CP007570,1922024,1922047;CP010319,1922024,1922047;
HF952106	Mauve	SHARED	1921936	1922023	.	.	.	Notes=Lenght87	CP007572,1921936,1922023;CP007571,1921936,1922023;CP007570,1921936,1922023;CP010319,1921936,1922023;
HF952106	Mauve	SHARED	1295936	1296123	.	.	.	Notes=Lenght187	CP000114,1295936,1296123;CP003919,1295936,1296123;HF952105,1295936,1296123;CP007482,1295936,1296123;CP007565,1295936,1296123;HG939456,1295936,1296123;CP007632,1295936,1296123;CP006910,1295936,1296123;FO393392,1295936,1296123;CP011328,1295936,1296123;CP010319,1295936,1296123;
HF952106	Mauve	SHARED	1295676	1295839	.	.	.	Notes=Lenght163	CP000114,1295676,1295839;CP003919,1295676,1295839;HF952105,1295676,1295839;CP007482,1295676,1295839;CP007565,1295676,1295839;HG939456,1295676,1295839;CP007632,1295676,1295839;CP006910,1295676,1295839;FO393392,1295676,1295839;CP011328,1295676,1295839;CP010319,1295676,1295839;
HF952106	Mauve	SHARED	1295664	1295675	.	.	.	Notes=Lenght11	CP003919,1295664,1295675;HF952105,1295664,1295675;CP007482,1295664,1295675;CP007565,1295664,1295675;HG939456,1295664,1295675;CP007632,1295664,1295675;CP006910,1295664,1295675;FO393392,1295664,1295675;CP011328,1295664,1295675;CP010319,1295664,1295675;
HF952106	Mauve	SHARED	1295473	1295663	.	.	.	Notes=Lenght190	CP000114,1295473,1295663;CP003919,1295473,1295663;HF952105,1295473,1295663;CP007482,1295473,1295663;CP007565,1295473,1295663;HG939456,1295473,1295663;CP007632,1295473,1295663;CP006910,1295473,1295663;FO393392,1295473,1295663;CP011328,1295473,1295663;CP010319,1295473,1295663;
HF952106	Mauve	SHARED	1295451	1295472	.	.	.	Notes=Lenght21	CP003919,1295451,1295472;HF952105,1295451,1295472;CP007482,1295451,1295472;CP007565,1295451,1295472;HG939456,1295451,1295472;CP007632,1295451,1295472;CP006910,1295451,1295472;FO393392,1295451,1295472;CP011328,1295451,1295472;CP010319,1295451,1295472;
HF952106	Mauve	SHARED	1294647	1295421	.	.	.	Notes=Lenght774	CP000114,1294647,1295421;CP003919,1294647,1295421;HF952105,1294647,1295421;CP007482,1294647,1295421;CP007565,1294647,1295421;HG939456,1294647,1295421;CP007632,1294647,1295421;CP006910,1294647,1295421;FO393392,1294647,1295421;CP011328,1294647,1295421;CP010319,1294647,1295421;
HF952106	Mauve	SHARED	1881247	1881498	.	.	.	Notes=Lenght251	HF952105,1881247,1881498;
HF952106	Mauve	SHARED	1293565	1294161	.	.	.	Notes=Lenght596	HF952105,1293565,1294161;CP007482,1293565,1294161;CP007565,1293565,1294161;CP006910,1293565,1294161;FO393392,1293565,1294161;CP011328,1293565,1294161;CP010319,1293565,1294161;
HF952106	Mauve	SHARED	1293527	1293564	.	.	.	Notes=Lenght37	CP000114,1293527,1293564;HF952105,1293527,1293564;CP007482,1293527,1293564;CP007565,1293527,1293564;CP006910,1293527,1293564;FO393392,1293527,1293564;CP011328,1293527,1293564;CP010319,1293527,1293564;
HF952106	Mauve	SHARED	1293392	1293526	.	.	.	Notes=Lenght134	AL732656,1293392,1293526;CP000114,1293392,1293526;HF952105,1293392,1293526;CP007482,1293392,1293526;CP007565,1293392,1293526;CP006910,1293392,1293526;CP007572,1293392,1293526;CP007571,1293392,1293526;CP007570,1293392,1293526;FO393392,1293392,1293526;CP011328,1293392,1293526;CP010319,1293392,1293526;
HF952106	Mauve	SHARED	1293348	1293390	.	.	.	Notes=Lenght42	CP000114,1293348,1293390;HF952105,1293348,1293390;CP007482,1293348,1293390;CP007565,1293348,1293390;CP006910,1293348,1293390;FO393392,1293348,1293390;CP011328,1293348,1293390;CP010319,1293348,1293390;
HF952106	Mauve	SHARED	1293187	1293347	.	.	.	Notes=Lenght160	AL732656,1293187,1293347;CP000114,1293187,1293347;HF952105,1293187,1293347;CP007482,1293187,1293347;CP007565,1293187,1293347;CP006910,1293187,1293347;CP007572,1293187,1293347;CP007571,1293187,1293347;CP007570,1293187,1293347;FO393392,1293187,1293347;CP011328,1293187,1293347;CP010319,1293187,1293347;
HF952106	Mauve	SHARED	1882182	1882263	.	.	.	Notes=Lenght81	HF952105,1882182,1882263;
HF952106	Mauve	SHARED	1920267	1920307	.	.	.	Notes=Lenght40	AE009948,1920267,1920307;CP007632,1920267,1920307;CP011329,1920267,1920307;CP010319,1920267,1920307;
HF952106	Mauve	SHARED	1920248	1920260	.	.	.	Notes=Lenght12	CP007632,1920248,1920260;CP010319,1920248,1920260;
HF952106	Mauve	SHARED	1920224	1920247	.	.	.	Notes=Lenght23	CP010319,1920224,1920247;
HF952106	Mauve	SHARED	1920183	1920223	.	.	.	Notes=Lenght40	CP007632,1920183,1920223;CP011329,1920183,1920223;CP010319,1920183,1920223;
HF952106	Mauve	SHARED	1920159	1920182	.	.	.	Notes=Lenght23	CP010319,1920159,1920182;
HF952106	Mauve	SHARED	1426583	1426645	.	.	.	Notes=Lenght62	CP006910,1426583,1426645;CP010319,1426583,1426645;
HF952106	Mauve	SHARED	1799076	1799396	.	.	.	Notes=Lenght320	CP003919,1799076,1799396;HF952105,1799076,1799396;HG939456,1799076,1799396;CP007632,1799076,1799396;CP010319,1799076,1799396;
HF952106	Mauve	SHARED	1797483	1799075	.	.	.	Notes=Lenght1592	CP003919,1797483,1799075;HF952105,1797483,1799075;CP007482,1797483,1799075;CP007565,1797483,1799075;HG939456,1797483,1799075;CP007632,1797483,1799075;FO393392,1797483,1799075;CP011328,1797483,1799075;CP010319,1797483,1799075;
HF952106	Mauve	SHARED	1797311	1797482	.	.	.	Notes=Lenght171	CP003919,1797311,1797482;HF952105,1797311,1797482;CP007482,1797311,1797482;CP007565,1797311,1797482;HG939456,1797311,1797482;CP007632,1797311,1797482;FO393392,1797311,1797482;CP011328,1797311,1797482;CP010319,1797311,1797482;
HF952106	Mauve	SHARED	1796141	1797310	.	.	.	Notes=Lenght1169	CP003919,1796141,1797310;HF952105,1796141,1797310;CP007482,1796141,1797310;CP007565,1796141,1797310;HG939456,1796141,1797310;CP007632,1796141,1797310;CP006910,1796141,1797310;FO393392,1796141,1797310;CP011328,1796141,1797310;CP010319,1796141,1797310;
HF952106	Mauve	SHARED	1791038	1796140	.	.	.	Notes=Lenght5102	CP003919,1791038,1796140;HF952105,1791038,1796140;HG939456,1791038,1796140;CP007632,1791038,1796140;CP006910,1791038,1796140;CP010319,1791038,1796140;
HF952106	Mauve	SHARED	1790332	1791037	.	.	.	Notes=Lenght705	CP003919,1790332,1791037;HF952105,1790332,1791037;HG939456,1790332,1791037;CP007632,1790332,1791037;CP010319,1790332,1791037;
HF952106	Mauve	SHARED	1788984	1790331	.	.	.	Notes=Lenght1347	CP003919,1788984,1790331;HF952105,1788984,1790331;CP007482,1788984,1790331;CP007565,1788984,1790331;HG939456,1788984,1790331;CP007632,1788984,1790331;CP006910,1788984,1790331;FO393392,1788984,1790331;CP011328,1788984,1790331;CP010319,1788984,1790331;
HF952106	Mauve	SHARED	1504146	1504365	.	.	.	Notes=Lenght219	CP010319,1504146,1504365;
HF952106	Mauve	SHARED	1504399	1504583	.	.	.	Notes=Lenght184	CP010319,1504399,1504583;
HF952106	Mauve	SHARED	1504617	1504660	.	.	.	Notes=Lenght43	CP010319,1504617,1504660;
HF952106	Mauve	SHARED	1641002	1641129	.	.	.	Notes=Lenght127	CP003919,1641002,1641129;HF952105,1641002,1641129;CP007482,1641002,1641129;CP007565,1641002,1641129;HG939456,1641002,1641129;CP006910,1641002,1641129;FO393392,1641002,1641129;CP011328,1641002,1641129;CP010319,1641002,1641129;
HF952106	Mauve	SHARED	1641130	1641395	.	.	.	Notes=Lenght265	CP003919,1641130,1641395;HF952105,1641130,1641395;CP007482,1641130,1641395;CP007565,1641130,1641395;CP006910,1641130,1641395;FO393392,1641130,1641395;CP011328,1641130,1641395;CP010319,1641130,1641395;
HF952106	Mauve	SHARED	1641531	1641556	.	.	.	Notes=Lenght25	CP003919,1641531,1641556;HF952105,1641531,1641556;CP007482,1641531,1641556;CP007565,1641531,1641556;CP006910,1641531,1641556;FO393392,1641531,1641556;CP011328,1641531,1641556;CP010319,1641531,1641556;
HF952106	Mauve	SHARED	1920322	1920412	.	.	.	Notes=Lenght90	CP010319,1920322,1920412;
HF952106	Mauve	SHARED	1920413	1920427	.	.	.	Notes=Lenght14	CP007632,1920413,1920427;CP010319,1920413,1920427;
HF952106	Mauve	SHARED	1920428	1920440	.	.	.	Notes=Lenght12	AL732656,1920428,1920440;HG939456,1920428,1920440;CP007632,1920428,1920440;CP007572,1920428,1920440;CP007571,1920428,1920440;CP007570,1920428,1920440;CP010319,1920428,1920440;
HF952106	Mauve	SHARED	1920780	1920791	.	.	.	Notes=Lenght11	AL732656,1920780,1920791;HF952105,1920780,1920791;HG939456,1920780,1920791;CP007632,1920780,1920791;CP007572,1920780,1920791;CP007571,1920780,1920791;CP007570,1920780,1920791;CP010319,1920780,1920791;
HF952106	Mauve	SHARED	1921309	1921360	.	.	.	Notes=Lenght51	HG939456,1921309,1921360;CP007632,1921309,1921360;CP010319,1921309,1921360;
HF952106	Mauve	SHARED	1921361	1921584	.	.	.	Notes=Lenght223	CP007632,1921361,1921584;CP010319,1921361,1921584;
HF952106	Mauve	SHARED	1921585	1921935	.	.	.	Notes=Lenght350	AL732656,1921585,1921935;CP007632,1921585,1921935;CP007572,1921585,1921935;CP007571,1921585,1921935;CP007570,1921585,1921935;CP010319,1921585,1921935;
HF952106	Mauve	SHARED	1427042	1427133	.	.	.	Notes=Lenght91	CP010319,1427042,1427133;
HF952106	Mauve	SHARED	1427134	1427178	.	.	.	Notes=Lenght44	CP007631,1427134,1427178;CP010319,1427134,1427178;
HF952106	Mauve	SHARED	1427250	1427306	.	.	.	Notes=Lenght56	CP010319,1427250,1427306;
HF952106	Mauve	SHARED	1427307	1427342	.	.	.	Notes=Lenght35	CP007631,1427307,1427342;CP010319,1427307,1427342;
HF952106	Mauve	SHARED	4060	4161	.	.	.	Notes=Lenght101	AL732656,4060,4161;AE009948,4060,4161;CP000114,4060,4161;CP003810,4060,4161;CP003919,4060,4161;HF952104,4060,4161;HF952105,4060,4161;CP007482,4060,4161;CP007565,4060,4161;HG939456,4060,4161;CP007631,4060,4161;CP007632,4060,4161;CP006910,4060,4161;CP007572,4060,4161;CP007571,4060,4161;CP007570,4060,4161;FO393392,4060,4161;CP010867,4060,4161;CP011325,4060,4161;CP011326,4060,4161;CP011327,4060,4161;…
HF952106	Mauve	SHARED	4162	4197	.	.	.	Notes=Lenght35	AL732656,4162,4197;AE009948,4162,4197;CP000114,4162,4197;CP003810,4162,4197;HF952104,4162,4197;HF952105,4162,4197;CP007482,4162,4197;CP007565,4162,4197;HG939456,4162,4197;CP007631,4162,4197;CP007632,4162,4197;CP006910,4162,4197;CP007572,4162,4197;CP007571,4162,4197;CP007570,4162,4197;FO393392,4162,4197;CP010867,4162,4197;CP011325,4162,4197;CP011326,4162,4197;CP011327,4162,4197;CP011328,4162,4197;…
HF952106	Mauve	SHARED	4198	4251	.	.	.	Notes=Lenght53	AL732656,4198,4251;AE009948,4198,4251;CP000114,4198,4251;CP003810,4198,4251;CP003919,4198,4251;HF952104,4198,4251;HF952105,4198,4251;CP007482,4198,4251;CP007565,4198,4251;HG939456,4198,4251;CP007631,4198,4251;CP007632,4198,4251;CP006910,4198,4251;CP007572,4198,4251;CP007571,4198,4251;CP007570,4198,4251;FO393392,4198,4251;CP010867,4198,4251;CP011325,4198,4251;CP011326,4198,4251;CP011327,4198,4251;…
HF952106	Mauve	SHARED	16183	16203	.	.	.	Notes=Lenght20	AL732656,16183,16203;AE009948,16183,16203;CP000114,16183,16203;CP003810,16183,16203;CP003919,16183,16203;HF952104,16183,16203;HF952105,16183,16203;CP007482,16183,16203;HG939456,16183,16203;CP007631,16183,16203;CP007632,16183,16203;CP006910,16183,16203;CP007572,16183,16203;CP007571,16183,16203;CP007570,16183,16203;FO393392,16183,16203;CP010867,16183,16203;CP011325,16183,16203;CP011326,16183,16203;…
HF952106	Mauve	SHARED	16205	16221	.	.	.	Notes=Lenght16	AL732656,16205,16221;AE009948,16205,16221;CP000114,16205,16221;CP003810,16205,16221;CP003919,16205,16221;HF952104,16205,16221;HF952105,16205,16221;CP007482,16205,16221;CP007565,16205,16221;HG939456,16205,16221;CP007631,16205,16221;CP007632,16205,16221;CP007572,16205,16221;CP007571,16205,16221;CP007570,16205,16221;FO393392,16205,16221;CP010867,16205,16221;CP011325,16205,16221;CP011326,16205,16221;…
HF952106	Mauve	SHARED	16280	16683	.	.	.	Notes=Lenght403	AL732656,16280,16683;AE009948,16280,16683;CP000114,16280,16683;CP003810,16280,16683;CP003919,16280,16683;HF952104,16280,16683;HF952105,16280,16683;CP007482,16280,16683;CP007565,16280,16683;HG939456,16280,16683;CP007631,16280,16683;CP007632,16280,16683;CP007572,16280,16683;CP007571,16280,16683;CP007570,16280,16683;FO393392,16280,16683;CP010867,16280,16683;CP011325,16280,16683;CP011326,16280,16683;…
HF952106	Mauve	SHARED	16684	16714	.	.	.	Notes=Lenght30	AL732656,16684,16714;AE009948,16684,16714;CP000114,16684,16714;CP003810,16684,16714;CP003919,16684,16714;HF952104,16684,16714;HF952105,16684,16714;CP007565,16684,16714;HG939456,16684,16714;CP007631,16684,16714;CP007632,16684,16714;CP007572,16684,16714;CP007571,16684,16714;CP007570,16684,16714;FO393392,16684,16714;CP010867,16684,16714;CP011325,16684,16714;CP011326,16684,16714;CP011327,16684,16714;…
HF952106	Mauve	SHARED	16715	16729	.	.	.	Notes=Lenght14	AL732656,16715,16729;AE009948,16715,16729;CP000114,16715,16729;CP003810,16715,16729;CP003919,16715,16729;HF952104,16715,16729;HF952105,16715,16729;CP007565,16715,16729;HG939456,16715,16729;CP007631,16715,16729;CP007632,16715,16729;CP006910,16715,16729;CP007572,16715,16729;CP007571,16715,16729;CP007570,16715,16729;FO393392,16715,16729;CP010867,16715,16729;CP011325,16715,16729;CP011326,16715,16729;…
HF952106	Mauve	SHARED	16730	16836	.	.	.	Notes=Lenght106	AL732656,16730,16836;AE009948,16730,16836;CP000114,16730,16836;CP003810,16730,16836;CP003919,16730,16836;HF952104,16730,16836;HF952105,16730,16836;CP007565,16730,16836;HG939456,16730,16836;CP007631,16730,16836;CP007632,16730,16836;CP006910,16730,16836;CP007572,16730,16836;CP007571,16730,16836;CP007570,16730,16836;CP010867,16730,16836;CP011325,16730,16836;CP011326,16730,16836;CP011327,16730,16836;…
HF952106	Mauve	SHARED	16837	17245	.	.	.	Notes=Lenght408	AL732656,16837,17245;AE009948,16837,17245;CP000114,16837,17245;CP003810,16837,17245;CP003919,16837,17245;HF952104,16837,17245;HF952105,16837,17245;HG939456,16837,17245;CP007631,16837,17245;CP007632,16837,17245;CP006910,16837,17245;CP007572,16837,17245;CP007571,16837,17245;CP007570,16837,17245;CP010867,16837,17245;CP011325,16837,17245;CP011326,16837,17245;CP011327,16837,17245;CP011328,16837,17245;…
HF952106	Mauve	SHARED	17247	17613	.	.	.	Notes=Lenght366	AL732656,17247,17613;AE009948,17247,17613;CP000114,17247,17613;CP003810,17247,17613;CP003919,17247,17613;HF952104,17247,17613;HF952105,17247,17613;HG939456,17247,17613;CP007631,17247,17613;CP007632,17247,17613;CP006910,17247,17613;CP007572,17247,17613;CP007571,17247,17613;CP007570,17247,17613;CP010867,17247,17613;CP011325,17247,17613;CP011326,17247,17613;CP011327,17247,17613;CP011328,17247,17613;…
HF952106	Mauve	SHARED	17614	17779	.	.	.	Notes=Lenght165	AL732656,17614,17779;AE009948,17614,17779;CP000114,17614,17779;CP003810,17614,17779;HF952104,17614,17779;HF952105,17614,17779;HG939456,17614,17779;CP007631,17614,17779;CP007632,17614,17779;CP006910,17614,17779;CP007572,17614,17779;CP007571,17614,17779;CP007570,17614,17779;CP010867,17614,17779;CP011325,17614,17779;CP011326,17614,17779;CP011327,17614,17779;CP011329,17614,17779;CP010319,17614,17779;…
HF952106	Mauve	SHARED	23841	24735	.	.	.	Notes=Lenght894	AL732656,23841,24735;AE009948,23841,24735;CP003919,23841,24735;HF952104,23841,24735;HF952105,23841,24735;HG939456,23841,24735;CP007631,23841,24735;CP007632,23841,24735;CP006910,23841,24735;CP007572,23841,24735;CP007571,23841,24735;CP007570,23841,24735;CP010867,23841,24735;CP011329,23841,24735;CP010319,23841,24735;CP013202,23841,24735;
HF952106	Mauve	SHARED	24736	25252	.	.	.	Notes=Lenght516	AL732656,24736,25252;AE009948,24736,25252;CP003919,24736,25252;HF952104,24736,25252;HF952105,24736,25252;CP007482,24736,25252;CP007565,24736,25252;HG939456,24736,25252;CP007631,24736,25252;CP007632,24736,25252;CP006910,24736,25252;CP007572,24736,25252;CP007571,24736,25252;CP007570,24736,25252;FO393392,24736,25252;CP010867,24736,25252;CP011328,24736,25252;CP011329,24736,25252;CP010319,24736,25252;…
HF952106	Mauve	SHARED	26307	26493	.	.	.	Notes=Lenght186	AL732656,26307,26493;AE009948,26307,26493;CP003919,26307,26493;HF952104,26307,26493;HF952105,26307,26493;CP007482,26307,26493;HG939456,26307,26493;CP007631,26307,26493;CP007632,26307,26493;CP006910,26307,26493;CP007572,26307,26493;CP007571,26307,26493;CP007570,26307,26493;FO393392,26307,26493;CP010867,26307,26493;CP011328,26307,26493;CP011329,26307,26493;CP010319,26307,26493;CP013202,26307,26493;
HF952106	Mauve	SHARED	26495	27051	.	.	.	Notes=Lenght556	AL732656,26495,27051;AE009948,26495,27051;CP003919,26495,27051;HF952104,26495,27051;HF952105,26495,27051;HG939456,26495,27051;CP007631,26495,27051;CP007632,26495,27051;CP006910,26495,27051;CP007572,26495,27051;CP007571,26495,27051;CP007570,26495,27051;CP010867,26495,27051;CP011328,26495,27051;CP011329,26495,27051;CP010319,26495,27051;CP013202,26495,27051;
HF952106	Mauve	SHARED	27054	27204	.	.	.	Notes=Lenght150	AL732656,27054,27204;AE009948,27054,27204;CP003919,27054,27204;HF952104,27054,27204;HF952105,27054,27204;CP007482,27054,27204;HG939456,27054,27204;CP007631,27054,27204;CP007632,27054,27204;CP006910,27054,27204;CP007572,27054,27204;CP007571,27054,27204;CP007570,27054,27204;FO393392,27054,27204;CP010867,27054,27204;CP011328,27054,27204;CP011329,27054,27204;CP010319,27054,27204;CP013202,27054,27204;
HF952106	Mauve	SHARED	27205	27500	.	.	.	Notes=Lenght295	AL732656,27205,27500;AE009948,27205,27500;CP003919,27205,27500;HF952105,27205,27500;CP007482,27205,27500;CP007565,27205,27500;HG939456,27205,27500;CP007631,27205,27500;CP006910,27205,27500;CP007571,27205,27500;CP007570,27205,27500;FO393392,27205,27500;CP010867,27205,27500;CP011328,27205,27500;CP010319,27205,27500;CP013202,27205,27500;
HF952106	Mauve	SHARED	27579	27939	.	.	.	Notes=Lenght360	AL732656,27579,27939;AE009948,27579,27939;CP003919,27579,27939;HF952104,27579,27939;HF952105,27579,27939;CP007482,27579,27939;CP007565,27579,27939;HG939456,27579,27939;CP007631,27579,27939;CP007632,27579,27939;CP006910,27579,27939;CP007572,27579,27939;CP007571,27579,27939;CP007570,27579,27939;FO393392,27579,27939;CP010867,27579,27939;CP011328,27579,27939;CP011329,27579,27939;CP013202,27579,27939;
HF952106	Mauve	SHARED	40281	40297	.	.	.	Notes=Lenght16	CP000114,40281,40297;CP003810,40281,40297;CP003919,40281,40297;HF952104,40281,40297;HF952105,40281,40297;CP007482,40281,40297;CP007565,40281,40297;HG939456,40281,40297;CP007631,40281,40297;FO393392,40281,40297;CP010867,40281,40297;CP011325,40281,40297;CP011326,40281,40297;CP011327,40281,40297;CP011328,40281,40297;CP012419,40281,40297;CP013202,40281,40297;
HF952106	Mauve	SHARED	40298	40316	.	.	.	Notes=Lenght18	AL732656,40298,40316;CP000114,40298,40316;CP003810,40298,40316;CP003919,40298,40316;HF952104,40298,40316;HF952105,40298,40316;CP007482,40298,40316;CP007565,40298,40316;HG939456,40298,40316;CP007631,40298,40316;FO393392,40298,40316;CP010867,40298,40316;CP011325,40298,40316;CP011326,40298,40316;CP011327,40298,40316;CP011328,40298,40316;CP012419,40298,40316;CP013202,40298,40316;
HF952106	Mauve	SHARED	40317	40487	.	.	.	Notes=Lenght170	AL732656,40317,40487;AE009948,40317,40487;CP000114,40317,40487;CP003810,40317,40487;CP003919,40317,40487;HF952104,40317,40487;HF952105,40317,40487;CP007482,40317,40487;CP007565,40317,40487;HG939456,40317,40487;CP007631,40317,40487;CP007632,40317,40487;FO393392,40317,40487;CP010867,40317,40487;CP011325,40317,40487;CP011326,40317,40487;CP011327,40317,40487;CP011328,40317,40487;CP011329,40317,40487;…
HF952106	Mauve	SHARED	43786	44467	.	.	.	Notes=Lenght681	AL732656,43786,44467;AE009948,43786,44467;CP000114,43786,44467;CP003810,43786,44467;CP003919,43786,44467;HF952104,43786,44467;HF952105,43786,44467;CP007482,43786,44467;CP007565,43786,44467;HG939456,43786,44467;CP007631,43786,44467;CP006910,43786,44467;CP007572,43786,44467;CP007571,43786,44467;CP007570,43786,44467;FO393392,43786,44467;CP010867,43786,44467;CP011325,43786,44467;CP011326,43786,44467;…
HF952106	Mauve	SHARED	65598	65786	.	.	.	Notes=Lenght188	AL732656,65598,65786;AE009948,65598,65786;CP003919,65598,65786;HF952104,65598,65786;CP007482,65598,65786;CP007565,65598,65786;HG939456,65598,65786;CP007631,65598,65786;CP007632,65598,65786;CP006910,65598,65786;CP007572,65598,65786;CP007571,65598,65786;CP007570,65598,65786;FO393392,65598,65786;CP010867,65598,65786;CP011328,65598,65786;CP011329,65598,65786;CP010319,65598,65786;CP013202,65598,65786;
HF952106	Mauve	SHARED	66049	66183	.	.	.	Notes=Lenght134	AE009948,66049,66183;CP003919,66049,66183;HF952104,66049,66183;CP007482,66049,66183;CP007565,66049,66183;HG939456,66049,66183;CP007631,66049,66183;CP006910,66049,66183;FO393392,66049,66183;CP010867,66049,66183;CP011328,66049,66183;CP011329,66049,66183;CP010319,66049,66183;CP013202,66049,66183;
HF952106	Mauve	SHARED	66184	66267	.	.	.	Notes=Lenght83	AL732656,66184,66267;AE009948,66184,66267;CP003919,66184,66267;HF952104,66184,66267;CP007482,66184,66267;CP007565,66184,66267;HG939456,66184,66267;CP007631,66184,66267;CP007632,66184,66267;CP006910,66184,66267;CP007572,66184,66267;CP007571,66184,66267;CP007570,66184,66267;FO393392,66184,66267;CP010867,66184,66267;CP011328,66184,66267;CP011329,66184,66267;CP010319,66184,66267;CP013202,66184,66267;
HF952106	Mauve	SHARED	73458	73621	.	.	.	Notes=Lenght163	AL732656,73458,73621;AE009948,73458,73621;CP000114,73458,73621;CP003810,73458,73621;CP003919,73458,73621;HF952104,73458,73621;HF952105,73458,73621;HG939456,73458,73621;CP007631,73458,73621;CP007632,73458,73621;CP006910,73458,73621;CP007572,73458,73621;CP007571,73458,73621;CP007570,73458,73621;CP010867,73458,73621;CP011325,73458,73621;CP011326,73458,73621;CP011327,73458,73621;CP011329,73458,73621;…
HF952106	Mauve	SHARED	77677	77688	.	.	.	Notes=Lenght11	AL732656,77677,77688;AE009948,77677,77688;CP000114,77677,77688;CP003810,77677,77688;CP003919,77677,77688;HF952104,77677,77688;CP007482,77677,77688;CP007565,77677,77688;CP007631,77677,77688;CP007632,77677,77688;CP006910,77677,77688;FO393392,77677,77688;CP010867,77677,77688;CP011325,77677,77688;CP011326,77677,77688;CP011327,77677,77688;CP011328,77677,77688;CP011329,77677,77688;CP010319,77677,77688;…
HF952106	Mauve	SHARED	77689	77708	.	.	.	Notes=Lenght19	AL732656,77689,77708;AE009948,77689,77708;CP000114,77689,77708;CP003810,77689,77708;CP003919,77689,77708;HF952104,77689,77708;CP007482,77689,77708;CP007565,77689,77708;CP007631,77689,77708;CP007632,77689,77708;CP006910,77689,77708;FO393392,77689,77708;CP010867,77689,77708;CP011325,77689,77708;CP011326,77689,77708;CP011327,77689,77708;CP011328,77689,77708;CP011329,77689,77708;CP010319,77689,77708;…
HF952106	Mauve	SHARED	93185	93442	.	.	.	Notes=Lenght257	AL732656,93185,93442;AE009948,93185,93442;CP000114,93185,93442;CP003810,93185,93442;CP003919,93185,93442;HF952104,93185,93442;HF952105,93185,93442;CP007482,93185,93442;CP007565,93185,93442;HG939456,93185,93442;CP007631,93185,93442;CP007632,93185,93442;CP006910,93185,93442;CP007572,93185,93442;FO393392,93185,93442;CP010867,93185,93442;CP011325,93185,93442;CP011326,93185,93442;CP011328,93185,93442;…
HF952106	Mauve	SHARED	93590	93934	.	.	.	Notes=Lenght344	AL732656,93590,93934;AE009948,93590,93934;CP000114,93590,93934;CP003810,93590,93934;CP003919,93590,93934;HF952104,93590,93934;HF952105,93590,93934;CP007482,93590,93934;CP007565,93590,93934;HG939456,93590,93934;CP007631,93590,93934;CP007632,93590,93934;CP006910,93590,93934;CP007572,93590,93934;FO393392,93590,93934;CP010867,93590,93934;CP011325,93590,93934;CP011326,93590,93934;CP011328,93590,93934;…
HF952106	Mauve	SHARED	95138	96531	.	.	.	Notes=Lenght1393	AL732656,95138,96531;AE009948,95138,96531;CP000114,95138,96531;CP003810,95138,96531;CP003919,95138,96531;HF952104,95138,96531;HF952105,95138,96531;CP007482,95138,96531;HG939456,95138,96531;CP007631,95138,96531;CP007632,95138,96531;CP006910,95138,96531;CP007572,95138,96531;CP007571,95138,96531;CP007570,95138,96531;CP010867,95138,96531;CP011325,95138,96531;CP011328,95138,96531;CP011329,95138,96531;…
HF952106	Mauve	SHARED	96532	97084	.	.	.	Notes=Lenght552	AL732656,96532,97084;AE009948,96532,97084;CP000114,96532,97084;CP003810,96532,97084;CP003919,96532,97084;HF952104,96532,97084;HF952105,96532,97084;CP007482,96532,97084;HG939456,96532,97084;CP007631,96532,97084;CP007632,96532,97084;CP006910,96532,97084;CP007572,96532,97084;CP007571,96532,97084;CP007570,96532,97084;CP010867,96532,97084;CP011325,96532,97084;CP011326,96532,97084;CP011327,96532,97084;…
HF952106	Mauve	SHARED	97085	97124	.	.	.	Notes=Lenght39	AL732656,97085,97124;AE009948,97085,97124;CP000114,97085,97124;CP003810,97085,97124;CP003919,97085,97124;HF952104,97085,97124;HF952105,97085,97124;HG939456,97085,97124;CP007631,97085,97124;CP007632,97085,97124;CP006910,97085,97124;CP007572,97085,97124;CP007571,97085,97124;CP007570,97085,97124;CP010867,97085,97124;CP011325,97085,97124;CP011326,97085,97124;CP011327,97085,97124;CP011328,97085,97124;…
HF952106	Mauve	SHARED	97125	97273	.	.	.	Notes=Lenght148	AL732656,97125,97273;AE009948,97125,97273;CP000114,97125,97273;CP003810,97125,97273;CP003919,97125,97273;HF952104,97125,97273;HF952105,97125,97273;CP007482,97125,97273;HG939456,97125,97273;CP007631,97125,97273;CP007632,97125,97273;CP006910,97125,97273;CP007572,97125,97273;CP007571,97125,97273;CP007570,97125,97273;CP010867,97125,97273;CP011325,97125,97273;CP011326,97125,97273;CP011327,97125,97273;…
HF952106	Mauve	SHARED	97274	97287	.	.	.	Notes=Lenght13	AE009948,97274,97287;CP000114,97274,97287;CP003919,97274,97287;HF952104,97274,97287;HF952105,97274,97287;CP007482,97274,97287;CP007631,97274,97287;CP006910,97274,97287;CP010867,97274,97287;CP011325,97274,97287;CP011326,97274,97287;CP011328,97274,97287;CP011329,97274,97287;CP012419,97274,97287;CP013202,97274,97287;
HF952106	Mauve	SHARED	97288	97520	.	.	.	Notes=Lenght232	AE009948,97288,97520;CP000114,97288,97520;CP003919,97288,97520;HF952104,97288,97520;HF952105,97288,97520;CP007631,97288,97520;CP006910,97288,97520;CP010867,97288,97520;CP011325,97288,97520;CP011326,97288,97520;CP011328,97288,97520;CP011329,97288,97520;CP012419,97288,97520;CP013202,97288,97520;
HF952106	Mauve	SHARED	97532	97590	.	.	.	Notes=Lenght58	AL732656,97532,97590;AE009948,97532,97590;CP000114,97532,97590;CP003810,97532,97590;CP003919,97532,97590;HF952104,97532,97590;HF952105,97532,97590;CP007482,97532,97590;CP007565,97532,97590;HG939456,97532,97590;CP007631,97532,97590;CP007632,97532,97590;CP006910,97532,97590;CP007572,97532,97590;CP007571,97532,97590;CP007570,97532,97590;FO393392,97532,97590;CP010867,97532,97590;CP011325,97532,97590;…
HF952106	Mauve	SHARED	97599	97638	.	.	.	Notes=Lenght39	AL732656,97599,97638;AE009948,97599,97638;CP000114,97599,97638;CP003810,97599,97638;CP003919,97599,97638;HF952104,97599,97638;HF952105,97599,97638;HG939456,97599,97638;CP007631,97599,97638;CP007632,97599,97638;CP006910,97599,97638;CP007572,97599,97638;CP007571,97599,97638;CP007570,97599,97638;CP010867,97599,97638;CP011325,97599,97638;CP011326,97599,97638;CP011328,97599,97638;CP011329,97599,97638;…
HF952106	Mauve	SHARED	97639	97748	.	.	.	Notes=Lenght109	AL732656,97639,97748;AE009948,97639,97748;CP000114,97639,97748;CP003810,97639,97748;CP003919,97639,97748;HF952104,97639,97748;HF952105,97639,97748;CP007482,97639,97748;CP007565,97639,97748;HG939456,97639,97748;CP007631,97639,97748;CP007632,97639,97748;CP006910,97639,97748;CP007572,97639,97748;CP007571,97639,97748;CP007570,97639,97748;FO393392,97639,97748;CP010867,97639,97748;CP011325,97639,97748;…
HF952106	Mauve	SHARED	97749	97807	.	.	.	Notes=Lenght58	AL732656,97749,97807;AE009948,97749,97807;CP000114,97749,97807;CP003810,97749,97807;CP003919,97749,97807;HF952104,97749,97807;HF952105,97749,97807;HG939456,97749,97807;CP007631,97749,97807;CP007632,97749,97807;CP006910,97749,97807;CP007572,97749,97807;CP007571,97749,97807;CP007570,97749,97807;CP010867,97749,97807;CP011325,97749,97807;CP011326,97749,97807;CP011328,97749,97807;CP011329,97749,97807;…
HF952106	Mauve	SHARED	97808	97852	.	.	.	Notes=Lenght44	AL732656,97808,97852;AE009948,97808,97852;CP000114,97808,97852;CP003810,97808,97852;CP003919,97808,97852;HF952104,97808,97852;HF952105,97808,97852;CP007482,97808,97852;CP007565,97808,97852;HG939456,97808,97852;CP007631,97808,97852;CP007632,97808,97852;CP006910,97808,97852;CP007572,97808,97852;CP007571,97808,97852;CP007570,97808,97852;FO393392,97808,97852;CP010867,97808,97852;CP011325,97808,97852;…
HF952106	Mauve	SHARED	97853	97893	.	.	.	Notes=Lenght40	AL732656,97853,97893;AE009948,97853,97893;CP000114,97853,97893;CP003810,97853,97893;CP003919,97853,97893;HF952104,97853,97893;HF952105,97853,97893;CP007482,97853,97893;HG939456,97853,97893;CP007631,97853,97893;CP007632,97853,97893;CP006910,97853,97893;CP007572,97853,97893;CP007571,97853,97893;CP007570,97853,97893;FO393392,97853,97893;CP010867,97853,97893;CP011325,97853,97893;CP011326,97853,97893;…
HF952106	Mauve	SHARED	97894	98054	.	.	.	Notes=Lenght160	AL732656,97894,98054;AE009948,97894,98054;CP000114,97894,98054;CP003810,97894,98054;CP003919,97894,98054;HF952104,97894,98054;HF952105,97894,98054;CP007482,97894,98054;CP007565,97894,98054;HG939456,97894,98054;CP007631,97894,98054;CP007632,97894,98054;CP006910,97894,98054;CP007572,97894,98054;CP007571,97894,98054;CP007570,97894,98054;FO393392,97894,98054;CP010867,97894,98054;CP011325,97894,98054;…
HF952106	Mauve	SHARED	98055	98104	.	.	.	Notes=Lenght49	AL732656,98055,98104;AE009948,98055,98104;CP000114,98055,98104;CP003810,98055,98104;CP003919,98055,98104;HF952104,98055,98104;HF952105,98055,98104;CP007482,98055,98104;HG939456,98055,98104;CP007631,98055,98104;CP007632,98055,98104;CP006910,98055,98104;CP007572,98055,98104;CP007571,98055,98104;CP007570,98055,98104;CP010867,98055,98104;CP011325,98055,98104;CP011326,98055,98104;CP011328,98055,98104;…
HF952106	Mauve	SHARED	98105	98422	.	.	.	Notes=Lenght317	AL732656,98105,98422;AE009948,98105,98422;CP000114,98105,98422;CP003810,98105,98422;CP003919,98105,98422;HF952104,98105,98422;HF952105,98105,98422;CP007482,98105,98422;CP007565,98105,98422;HG939456,98105,98422;CP007631,98105,98422;CP007632,98105,98422;CP006910,98105,98422;CP007572,98105,98422;CP007571,98105,98422;CP007570,98105,98422;FO393392,98105,98422;CP010867,98105,98422;CP011325,98105,98422;…
HF952106	Mauve	SHARED	98692	98708	.	.	.	Notes=Lenght16	AL732656,98692,98708;AE009948,98692,98708;CP003919,98692,98708;HF952104,98692,98708;HF952105,98692,98708;CP007482,98692,98708;CP007565,98692,98708;HG939456,98692,98708;CP007631,98692,98708;CP007632,98692,98708;CP006910,98692,98708;CP007572,98692,98708;CP007571,98692,98708;CP007570,98692,98708;FO393392,98692,98708;CP010867,98692,98708;CP011328,98692,98708;CP011329,98692,98708;CP010319,98692,98708;…
HF952106	Mauve	SHARED	98709	98721	.	.	.	Notes=Lenght12	AL732656,98709,98721;AE009948,98709,98721;CP003919,98709,98721;HF952104,98709,98721;HF952105,98709,98721;CP007482,98709,98721;CP007565,98709,98721;HG939456,98709,98721;CP007631,98709,98721;CP007632,98709,98721;CP006910,98709,98721;CP007572,98709,98721;CP007571,98709,98721;CP007570,98709,98721;FO393392,98709,98721;CP010867,98709,98721;CP011328,98709,98721;CP011329,98709,98721;CP010319,98709,98721;…
HF952106	Mauve	SHARED	98728	99038	.	.	.	Notes=Lenght310	AL732656,98728,99038;AE009948,98728,99038;CP000114,98728,99038;CP003810,98728,99038;CP003919,98728,99038;HF952104,98728,99038;HF952105,98728,99038;CP007482,98728,99038;CP007565,98728,99038;HG939456,98728,99038;CP007631,98728,99038;CP007632,98728,99038;CP006910,98728,99038;CP007572,98728,99038;CP007571,98728,99038;CP007570,98728,99038;FO393392,98728,99038;CP010867,98728,99038;CP011325,98728,99038;…
HF952106	Mauve	SHARED	99237	99312	.	.	.	Notes=Lenght75	AL732656,99237,99312;AE009948,99237,99312;CP000114,99237,99312;CP003810,99237,99312;CP003919,99237,99312;HF952104,99237,99312;HF952105,99237,99312;CP007482,99237,99312;CP007565,99237,99312;HG939456,99237,99312;CP007631,99237,99312;CP006910,99237,99312;CP007572,99237,99312;CP007571,99237,99312;CP007570,99237,99312;FO393392,99237,99312;CP010867,99237,99312;CP011325,99237,99312;CP011326,99237,99312;…
HF952106	Mauve	SHARED	99314	99392	.	.	.	Notes=Lenght78	AL732656,99314,99392;AE009948,99314,99392;CP000114,99314,99392;CP003810,99314,99392;CP003919,99314,99392;HF952104,99314,99392;HF952105,99314,99392;HG939456,99314,99392;CP007631,99314,99392;CP006910,99314,99392;CP007572,99314,99392;CP007571,99314,99392;CP007570,99314,99392;CP010867,99314,99392;CP011325,99314,99392;CP011326,99314,99392;CP011329,99314,99392;CP010319,99314,99392;CP012419,99314,99392;…
HF952106	Mauve	SHARED	99395	99476	.	.	.	Notes=Lenght81	AE009948,99395,99476;CP000114,99395,99476;CP003810,99395,99476;HF952104,99395,99476;HF952105,99395,99476;HG939456,99395,99476;CP007631,99395,99476;CP006910,99395,99476;CP007572,99395,99476;CP007571,99395,99476;CP007570,99395,99476;CP010867,99395,99476;CP011325,99395,99476;CP011326,99395,99476;CP011329,99395,99476;CP010319,99395,99476;CP012419,99395,99476;CP013202,99395,99476;
HF952106	Mauve	SHARED	99477	99601	.	.	.	Notes=Lenght124	AL732656,99477,99601;AE009948,99477,99601;CP000114,99477,99601;CP003810,99477,99601;HF952104,99477,99601;HF952105,99477,99601;HG939456,99477,99601;CP007631,99477,99601;CP006910,99477,99601;CP007572,99477,99601;CP007571,99477,99601;CP007570,99477,99601;CP010867,99477,99601;CP011325,99477,99601;CP011326,99477,99601;CP011329,99477,99601;CP010319,99477,99601;CP012419,99477,99601;CP013202,99477,99601;
HF952106	Mauve	SHARED	99602	99643	.	.	.	Notes=Lenght41	AE009948,99602,99643;CP000114,99602,99643;CP003810,99602,99643;HF952104,99602,99643;HF952105,99602,99643;HG939456,99602,99643;CP007631,99602,99643;CP006910,99602,99643;CP007572,99602,99643;CP007571,99602,99643;CP007570,99602,99643;CP010867,99602,99643;CP011325,99602,99643;CP011326,99602,99643;CP011329,99602,99643;CP010319,99602,99643;CP012419,99602,99643;CP013202,99602,99643;
HF952106	Mauve	SHARED	109962	110222	.	.	.	Notes=Lenght260	AL732656,109962,110222;AE009948,109962,110222;CP000114,109962,110222;CP003810,109962,110222;CP003919,109962,110222;HF952104,109962,110222;HF952105,109962,110222;CP007482,109962,110222;CP007565,109962,110222;HG939456,109962,110222;CP007631,109962,110222;CP007632,109962,110222;CP007572,109962,110222;CP007571,109962,110222;CP007570,109962,110222;FO393392,109962,110222;CP010867,109962,110222;CP011325…
HF952106	Mauve	SHARED	110471	110494	.	.	.	Notes=Lenght23	AL732656,110471,110494;AE009948,110471,110494;HF952104,110471,110494;HF952105,110471,110494;CP007631,110471,110494;CP007632,110471,110494;CP006910,110471,110494;CP007572,110471,110494;CP007571,110471,110494;CP007570,110471,110494;CP010867,110471,110494;CP011329,110471,110494;CP012419,110471,110494;CP013202,110471,110494;
HF952106	Mauve	SHARED	135533	135596	.	.	.	Notes=Lenght63	AL732656,135533,135596;AE009948,135533,135596;CP000114,135533,135596;CP003810,135533,135596;HF952104,135533,135596;HF952105,135533,135596;HG939456,135533,135596;CP007631,135533,135596;CP007632,135533,135596;CP006910,135533,135596;CP007572,135533,135596;CP007571,135533,135596;CP007570,135533,135596;CP010867,135533,135596;CP011325,135533,135596;CP011326,135533,135596;CP011327,135533,135596;CP011329…
HF952106	Mauve	SHARED	136784	136841	.	.	.	Notes=Lenght57	AL732656,136784,136841;AE009948,136784,136841;CP000114,136784,136841;CP003810,136784,136841;CP003919,136784,136841;HF952104,136784,136841;HF952105,136784,136841;HG939456,136784,136841;CP007631,136784,136841;CP007632,136784,136841;CP006910,136784,136841;CP007572,136784,136841;CP007571,136784,136841;CP007570,136784,136841;CP010867,136784,136841;CP011325,136784,136841;CP011326,136784,136841;CP011327…
HF952106	Mauve	SHARED	145543	145682	.	.	.	Notes=Lenght139	AL732656,145543,145682;AE009948,145543,145682;CP003919,145543,145682;HF952104,145543,145682;HF952105,145543,145682;CP007482,145543,145682;CP007565,145543,145682;HG939456,145543,145682;CP007631,145543,145682;CP007632,145543,145682;CP006910,145543,145682;CP007572,145543,145682;CP007571,145543,145682;CP007570,145543,145682;FO393392,145543,145682;CP010867,145543,145682;CP011328,145543,145682;CP011329…
HF952106	Mauve	SHARED	168195	168297	.	.	.	Notes=Lenght102	AL732656,168195,168297;CP000114,168195,168297;CP003810,168195,168297;CP003919,168195,168297;HF952105,168195,168297;CP007482,168195,168297;CP007565,168195,168297;HG939456,168195,168297;CP007631,168195,168297;CP007632,168195,168297;CP006910,168195,168297;CP007572,168195,168297;CP007571,168195,168297;CP007570,168195,168297;FO393392,168195,168297;CP011325,168195,168297;CP011326,168195,168297;CP011327…
HF952106	Mauve	SHARED	169444	169544	.	.	.	Notes=Lenght100	AL732656,169444,169544;AE009948,169444,169544;CP000114,169444,169544;CP003810,169444,169544;CP003919,169444,169544;HF952105,169444,169544;CP007482,169444,169544;CP007565,169444,169544;HG939456,169444,169544;CP007631,169444,169544;CP007632,169444,169544;CP006910,169444,169544;CP007572,169444,169544;CP007571,169444,169544;CP007570,169444,169544;FO393392,169444,169544;CP010867,169444,169544;CP011325…
HF952106	Mauve	SHARED	169545	171339	.	.	.	Notes=Lenght1794	AL732656,169545,171339;AE009948,169545,171339;CP000114,169545,171339;CP003810,169545,171339;CP003919,169545,171339;HF952105,169545,171339;CP007482,169545,171339;CP007565,169545,171339;HG939456,169545,171339;CP007632,169545,171339;CP006910,169545,171339;CP007572,169545,171339;CP007571,169545,171339;CP007570,169545,171339;FO393392,169545,171339;CP011325,169545,171339;CP011326,169545,171339;CP011327…
HF952106	Mauve	SHARED	172044	172792	.	.	.	Notes=Lenght748	AL732656,172044,172792;CP003810,172044,172792;CP003919,172044,172792;HF952104,172044,172792;HF952105,172044,172792;CP007482,172044,172792;CP007565,172044,172792;HG939456,172044,172792;CP006910,172044,172792;CP007572,172044,172792;CP007571,172044,172792;CP007570,172044,172792;FO393392,172044,172792;CP010867,172044,172792;CP011325,172044,172792;CP011327,172044,172792;CP011328,172044,172792;CP011329…
HF952106	Mauve	SHARED	192027	192037	.	.	.	Notes=Lenght10	AL732656,192027,192037;AE009948,192027,192037;CP000114,192027,192037;CP003810,192027,192037;CP003919,192027,192037;HF952104,192027,192037;HF952105,192027,192037;CP007482,192027,192037;CP007565,192027,192037;CP007631,192027,192037;CP007632,192027,192037;CP006910,192027,192037;CP007572,192027,192037;CP007571,192027,192037;CP007570,192027,192037;FO393392,192027,192037;CP010867,192027,192037;CP011325…
HF952106	Mauve	SHARED	192544	192691	.	.	.	Notes=Lenght147	AL732656,192544,192691;AE009948,192544,192691;CP000114,192544,192691;CP003810,192544,192691;CP003919,192544,192691;HF952104,192544,192691;HF952105,192544,192691;CP007482,192544,192691;CP007565,192544,192691;CP007631,192544,192691;CP007632,192544,192691;CP006910,192544,192691;CP007572,192544,192691;CP007571,192544,192691;CP007570,192544,192691;FO393392,192544,192691;CP010867,192544,192691;CP011325…
HF952106	Mauve	SHARED	195407	195865	.	.	.	Notes=Lenght458	AL732656,195407,195865;AE009948,195407,195865;CP000114,195407,195865;CP003810,195407,195865;CP003919,195407,195865;HF952104,195407,195865;HF952105,195407,195865;CP007482,195407,195865;CP007565,195407,195865;HG939456,195407,195865;CP007631,195407,195865;CP007632,195407,195865;FO393392,195407,195865;CP010867,195407,195865;CP011325,195407,195865;CP011326,195407,195865;CP011327,195407,195865;CP011328…
HF952106	Mauve	SHARED	196416	196433	.	.	.	Notes=Lenght17	AL732656,196416,196433;AE009948,196416,196433;CP000114,196416,196433;CP003810,196416,196433;CP003919,196416,196433;HF952104,196416,196433;HF952105,196416,196433;HG939456,196416,196433;CP007631,196416,196433;CP007632,196416,196433;CP006910,196416,196433;CP007572,196416,196433;CP007571,196416,196433;CP007570,196416,196433;CP010867,196416,196433;CP011325,196416,196433;CP011326,196416,196433;CP011327…
HF952106	Mauve	SHARED	203094	203477	.	.	.	Notes=Lenght383	AL732656,203094,203477;AE009948,203094,203477;CP000114,203094,203477;CP003810,203094,203477;CP003919,203094,203477;HF952104,203094,203477;HF952105,203094,203477;HG939456,203094,203477;CP007631,203094,203477;CP007632,203094,203477;CP006910,203094,203477;CP007572,203094,203477;CP007571,203094,203477;CP007570,203094,203477;CP010867,203094,203477;CP011325,203094,203477;CP011326,203094,203477;CP011327…
HF952106	Mauve	SHARED	204598	204615	.	.	.	Notes=Lenght17	AE009948,204598,204615;CP000114,204598,204615;CP003810,204598,204615;CP003919,204598,204615;HF952104,204598,204615;HF952105,204598,204615;CP007482,204598,204615;CP007565,204598,204615;HG939456,204598,204615;CP007631,204598,204615;CP007632,204598,204615;CP006910,204598,204615;FO393392,204598,204615;CP010867,204598,204615;CP011325,204598,204615;CP011326,204598,204615;CP011327,204598,204615;CP011328…
HF952106	Mauve	SHARED	215804	216540	.	.	.	Notes=Lenght736	AL732656,215804,216540;AE009948,215804,216540;CP000114,215804,216540;CP003810,215804,216540;HF952104,215804,216540;HF952105,215804,216540;CP007482,215804,216540;CP007565,215804,216540;HG939456,215804,216540;CP007631,215804,216540;CP007632,215804,216540;CP006910,215804,216540;CP007572,215804,216540;CP007571,215804,216540;CP007570,215804,216540;FO393392,215804,216540;CP010867,215804,216540;CP011325…
HF952106	Mauve	SHARED	233079	233096	.	.	.	Notes=Lenght17	CP003919,233079,233096;HF952105,233079,233096;CP007482,233079,233096;CP007565,233079,233096;HG939456,233079,233096;CP007632,233079,233096;CP006910,233079,233096;FO393392,233079,233096;CP011328,233079,233096;CP010319,233079,233096;CP013202,233079,233096;
HF952106	Mauve	SHARED	233097	233185	.	.	.	Notes=Lenght88	CP003919,233097,233185;HF952105,233097,233185;CP007482,233097,233185;CP007565,233097,233185;HG939456,233097,233185;CP007632,233097,233185;CP006910,233097,233185;FO393392,233097,233185;CP011328,233097,233185;CP010319,233097,233185;CP013202,233097,233185;
HF952106	Mauve	SHARED	233201	233591	.	.	.	Notes=Lenght390	HF952105,233201,233591;CP013202,233201,233591;
HF952106	Mauve	SHARED	241296	241361	.	.	.	Notes=Lenght65	AL732656,241296,241361;AE009948,241296,241361;CP000114,241296,241361;CP003810,241296,241361;HF952104,241296,241361;HF952105,241296,241361;CP007482,241296,241361;CP007565,241296,241361;HG939456,241296,241361;CP007631,241296,241361;CP007632,241296,241361;CP006910,241296,241361;CP007572,241296,241361;CP007571,241296,241361;CP007570,241296,241361;FO393392,241296,241361;CP010867,241296,241361;CP011325…
HF952106	Mauve	SHARED	241929	242227	.	.	.	Notes=Lenght298	AL732656,241929,242227;AE009948,241929,242227;CP000114,241929,242227;CP003810,241929,242227;CP003919,241929,242227;HF952104,241929,242227;HF952105,241929,242227;HG939456,241929,242227;CP007631,241929,242227;CP007632,241929,242227;CP006910,241929,242227;CP007572,241929,242227;CP007571,241929,242227;CP007570,241929,242227;CP010867,241929,242227;CP011325,241929,242227;CP011326,241929,242227;CP011327…
HF952106	Mauve	SHARED	247561	247925	.	.	.	Notes=Lenght364	AL732656,247561,247925;AE009948,247561,247925;CP000114,247561,247925;CP003810,247561,247925;CP003919,247561,247925;HF952104,247561,247925;HF952105,247561,247925;CP007482,247561,247925;CP007565,247561,247925;HG939456,247561,247925;CP007631,247561,247925;CP007632,247561,247925;CP006910,247561,247925;CP007572,247561,247925;CP007571,247561,247925;CP007570,247561,247925;FO393392,247561,247925;CP010867…
HF952106	Mauve	SHARED	247926	248267	.	.	.	Notes=Lenght341	AL732656,247926,248267;AE009948,247926,248267;CP000114,247926,248267;CP003810,247926,248267;CP003919,247926,248267;HF952104,247926,248267;HF952105,247926,248267;HG939456,247926,248267;CP007631,247926,248267;CP007632,247926,248267;CP006910,247926,248267;CP007572,247926,248267;CP007571,247926,248267;CP007570,247926,248267;CP010867,247926,248267;CP011325,247926,248267;CP011326,247926,248267;CP011327…
HF952106	Mauve	SHARED	248387	248671	.	.	.	Notes=Lenght284	AL732656,248387,248671;AE009948,248387,248671;CP000114,248387,248671;CP003810,248387,248671;CP003919,248387,248671;HF952104,248387,248671;HF952105,248387,248671;HG939456,248387,248671;CP007631,248387,248671;CP007632,248387,248671;CP006910,248387,248671;CP007572,248387,248671;CP007571,248387,248671;CP007570,248387,248671;CP010867,248387,248671;CP011325,248387,248671;CP011326,248387,248671;CP011327…
HF952106	Mauve	SHARED	248672	249419	.	.	.	Notes=Lenght747	AL732656,248672,249419;AE009948,248672,249419;CP000114,248672,249419;CP003810,248672,249419;CP003919,248672,249419;HF952104,248672,249419;HF952105,248672,249419;HG939456,248672,249419;CP007631,248672,249419;CP007632,248672,249419;CP006910,248672,249419;CP007572,248672,249419;CP007571,248672,249419;CP007570,248672,249419;CP010867,248672,249419;CP011325,248672,249419;CP011326,248672,249419;CP011327…
HF952106	Mauve	SHARED	249420	249472	.	.	.	Notes=Lenght52	AE009948,249420,249472;CP000114,249420,249472;CP003810,249420,249472;CP003919,249420,249472;HF952104,249420,249472;HF952105,249420,249472;HG939456,249420,249472;CP007631,249420,249472;CP007632,249420,249472;CP006910,249420,249472;CP007572,249420,249472;CP007571,249420,249472;CP007570,249420,249472;CP010867,249420,249472;CP011325,249420,249472;CP011326,249420,249472;CP011327,249420,249472;CP011329…
HF952106	Mauve	SHARED	249473	249869	.	.	.	Notes=Lenght396	AE009948,249473,249869;CP000114,249473,249869;CP003810,249473,249869;CP003919,249473,249869;HF952104,249473,249869;HF952105,249473,249869;HG939456,249473,249869;CP007631,249473,249869;CP006910,249473,249869;CP007572,249473,249869;CP007571,249473,249869;CP007570,249473,249869;CP010867,249473,249869;CP011325,249473,249869;CP011326,249473,249869;CP011327,249473,249869;CP011329,249473,249869;CP010319…
HF952106	Mauve	SHARED	252620	253637	.	.	.	Notes=Lenght1017	AE009948,252620,253637;CP000114,252620,253637;CP003810,252620,253637;HF952104,252620,253637;HF952105,252620,253637;CP007631,252620,253637;CP010867,252620,253637;CP011325,252620,253637;CP011326,252620,253637;CP011327,252620,253637;CP011329,252620,253637;CP010319,252620,253637;CP012419,252620,253637;CP013202,252620,253637;
HF952106	Mauve	SHARED	253638	253800	.	.	.	Notes=Lenght162	AE009948,253638,253800;CP000114,253638,253800;CP003810,253638,253800;CP003919,253638,253800;HF952104,253638,253800;HF952105,253638,253800;CP007631,253638,253800;CP010867,253638,253800;CP011325,253638,253800;CP011326,253638,253800;CP011327,253638,253800;CP011329,253638,253800;CP010319,253638,253800;CP012419,253638,253800;CP013202,253638,253800;
HF952106	Mauve	SHARED	253801	255110	.	.	.	Notes=Lenght1309	AE009948,253801,255110;CP000114,253801,255110;CP003810,253801,255110;CP003919,253801,255110;HF952104,253801,255110;HF952105,253801,255110;HG939456,253801,255110;CP007631,253801,255110;CP010867,253801,255110;CP011325,253801,255110;CP011326,253801,255110;CP011327,253801,255110;CP011329,253801,255110;CP010319,253801,255110;CP012419,253801,255110;CP013202,253801,255110;
HF952106	Mauve	SHARED	255111	255270	.	.	.	Notes=Lenght159	AE009948,255111,255270;CP000114,255111,255270;CP003810,255111,255270;CP003919,255111,255270;HF952104,255111,255270;HF952105,255111,255270;CP007482,255111,255270;CP007565,255111,255270;HG939456,255111,255270;CP007631,255111,255270;FO393392,255111,255270;CP010867,255111,255270;CP011325,255111,255270;CP011326,255111,255270;CP011327,255111,255270;CP011328,255111,255270;CP011329,255111,255270;CP010319…
HF952106	Mauve	SHARED	255279	255323	.	.	.	Notes=Lenght44	AE009948,255279,255323;CP000114,255279,255323;CP003810,255279,255323;CP003919,255279,255323;HF952104,255279,255323;HF952105,255279,255323;CP007482,255279,255323;CP007565,255279,255323;HG939456,255279,255323;CP007631,255279,255323;FO393392,255279,255323;CP010867,255279,255323;CP011325,255279,255323;CP011326,255279,255323;CP011327,255279,255323;CP011328,255279,255323;CP011329,255279,255323;CP010319…
HF952106	Mauve	SHARED	255324	255345	.	.	.	Notes=Lenght21	AE009948,255324,255345;CP000114,255324,255345;CP003810,255324,255345;CP003919,255324,255345;HF952104,255324,255345;HF952105,255324,255345;CP007482,255324,255345;CP007565,255324,255345;HG939456,255324,255345;CP007631,255324,255345;CP007632,255324,255345;FO393392,255324,255345;CP010867,255324,255345;CP011325,255324,255345;CP011326,255324,255345;CP011327,255324,255345;CP011328,255324,255345;CP011329…
HF952106	Mauve	SHARED	255346	255382	.	.	.	Notes=Lenght36	AL732656,255346,255382;AE009948,255346,255382;CP000114,255346,255382;CP003810,255346,255382;CP003919,255346,255382;HF952104,255346,255382;HF952105,255346,255382;CP007482,255346,255382;CP007565,255346,255382;HG939456,255346,255382;CP007631,255346,255382;CP007632,255346,255382;CP007572,255346,255382;CP007571,255346,255382;CP007570,255346,255382;FO393392,255346,255382;CP010867,255346,255382;CP011325…
HF952106	Mauve	SHARED	257846	259770	.	.	.	Notes=Lenght1924	AL732656,257846,259770;AE009948,257846,259770;CP000114,257846,259770;CP003810,257846,259770;HF952104,257846,259770;HF952105,257846,259770;HG939456,257846,259770;CP007631,257846,259770;CP007632,257846,259770;CP006910,257846,259770;CP007572,257846,259770;CP007571,257846,259770;CP007570,257846,259770;CP010867,257846,259770;CP011325,257846,259770;CP011326,257846,259770;CP011327,257846,259770;CP011329…
HF952106	Mauve	SHARED	261428	261451	.	.	.	Notes=Lenght23	AL732656,261428,261451;AE009948,261428,261451;CP000114,261428,261451;CP003810,261428,261451;HF952104,261428,261451;HF952105,261428,261451;CP007482,261428,261451;CP007565,261428,261451;HG939456,261428,261451;CP007631,261428,261451;CP007632,261428,261451;CP006910,261428,261451;CP007572,261428,261451;CP007571,261428,261451;CP007570,261428,261451;FO393392,261428,261451;CP010867,261428,261451;CP011325…
HF952106	Mauve	SHARED	272277	272849	.	.	.	Notes=Lenght572	AL732656,272277,272849;AE009948,272277,272849;CP000114,272277,272849;CP003810,272277,272849;HF952104,272277,272849;HF952105,272277,272849;HG939456,272277,272849;CP007631,272277,272849;CP007632,272277,272849;CP006910,272277,272849;CP007572,272277,272849;CP007571,272277,272849;CP007570,272277,272849;CP010867,272277,272849;CP011325,272277,272849;CP011326,272277,272849;CP011327,272277,272849;CP011329…
HF952106	Mauve	SHARED	276152	276519	.	.	.	Notes=Lenght367	AL732656,276152,276519;AE009948,276152,276519;CP000114,276152,276519;CP003810,276152,276519;HF952104,276152,276519;HF952105,276152,276519;CP007482,276152,276519;CP007565,276152,276519;HG939456,276152,276519;CP007631,276152,276519;CP007632,276152,276519;CP006910,276152,276519;CP007572,276152,276519;CP007571,276152,276519;CP007570,276152,276519;FO393392,276152,276519;CP010867,276152,276519;CP011325…
HF952106	Mauve	SHARED	276520	276675	.	.	.	Notes=Lenght155	AL732656,276520,276675;AE009948,276520,276675;CP000114,276520,276675;CP003810,276520,276675;HF952104,276520,276675;HF952105,276520,276675;HG939456,276520,276675;CP007631,276520,276675;CP007632,276520,276675;CP006910,276520,276675;CP007572,276520,276675;CP007571,276520,276675;CP007570,276520,276675;CP010867,276520,276675;CP011325,276520,276675;CP011326,276520,276675;CP011327,276520,276675;CP011329…
HF952106	Mauve	SHARED	282398	283505	.	.	.	Notes=Lenght1107	AL732656,282398,283505;AE009948,282398,283505;CP000114,282398,283505;CP003810,282398,283505;CP003919,282398,283505;HF952104,282398,283505;HF952105,282398,283505;HG939456,282398,283505;CP007631,282398,283505;CP007632,282398,283505;CP006910,282398,283505;CP007572,282398,283505;CP007571,282398,283505;CP007570,282398,283505;CP010867,282398,283505;CP011325,282398,283505;CP011326,282398,283505;CP011327…
HF952106	Mauve	SHARED	299528	299618	.	.	.	Notes=Lenght90	AL732656,299528,299618;AE009948,299528,299618;CP000114,299528,299618;CP003810,299528,299618;HF952104,299528,299618;HF952105,299528,299618;CP007482,299528,299618;CP007565,299528,299618;HG939456,299528,299618;CP007631,299528,299618;CP007632,299528,299618;CP006910,299528,299618;CP007572,299528,299618;CP007571,299528,299618;CP007570,299528,299618;FO393392,299528,299618;CP010867,299528,299618;CP011325…
HF952106	Mauve	SHARED	310909	312263	.	.	.	Notes=Lenght1354	AL732656,310909,312263;AE009948,310909,312263;CP000114,310909,312263;CP003810,310909,312263;CP003919,310909,312263;HF952104,310909,312263;HF952105,310909,312263;CP007482,310909,312263;CP007565,310909,312263;HG939456,310909,312263;CP007631,310909,312263;CP006910,310909,312263;CP007572,310909,312263;CP007571,310909,312263;CP007570,310909,312263;FO393392,310909,312263;CP010867,310909,312263;CP011325…
HF952106	Mauve	SHARED	312264	312420	.	.	.	Notes=Lenght156	AL732656,312264,312420;AE009948,312264,312420;CP000114,312264,312420;CP003810,312264,312420;CP003919,312264,312420;HF952104,312264,312420;HF952105,312264,312420;CP007482,312264,312420;CP007565,312264,312420;HG939456,312264,312420;CP007631,312264,312420;CP006910,312264,312420;CP007572,312264,312420;CP007571,312264,312420;CP007570,312264,312420;FO393392,312264,312420;CP010867,312264,312420;CP011325…
HF952106	Mauve	SHARED	312585	312626	.	.	.	Notes=Lenght41	AL732656,312585,312626;AE009948,312585,312626;CP000114,312585,312626;CP003810,312585,312626;CP003919,312585,312626;HF952104,312585,312626;CP007482,312585,312626;CP007565,312585,312626;HG939456,312585,312626;CP007631,312585,312626;CP007632,312585,312626;CP006910,312585,312626;CP007572,312585,312626;CP007571,312585,312626;CP007570,312585,312626;FO393392,312585,312626;CP010867,312585,312626;CP011325…
HF952106	Mauve	SHARED	312627	312662	.	.	.	Notes=Lenght35	AL732656,312627,312662;AE009948,312627,312662;CP000114,312627,312662;CP003810,312627,312662;CP003919,312627,312662;HF952104,312627,312662;CP007482,312627,312662;CP007565,312627,312662;CP007631,312627,312662;CP006910,312627,312662;CP007572,312627,312662;CP007571,312627,312662;CP007570,312627,312662;FO393392,312627,312662;CP010867,312627,312662;CP011325,312627,312662;CP011326,312627,312662;CP011327…
HF952106	Mauve	SHARED	312680	312691	.	.	.	Notes=Lenght11	AL732656,312680,312691;AE009948,312680,312691;CP000114,312680,312691;CP003810,312680,312691;HF952104,312680,312691;HF952105,312680,312691;CP007482,312680,312691;CP007565,312680,312691;HG939456,312680,312691;CP007631,312680,312691;CP007632,312680,312691;CP006910,312680,312691;CP007572,312680,312691;CP007571,312680,312691;CP007570,312680,312691;FO393392,312680,312691;CP010867,312680,312691;CP011325…
HF952106	Mauve	SHARED	331200	336777	.	.	.	Notes=Lenght5577	AL732656,331200,336777;AE009948,331200,336777;CP000114,331200,336777;CP003810,331200,336777;HF952104,331200,336777;HF952105,331200,336777;HG939456,331200,336777;CP007631,331200,336777;CP007632,331200,336777;CP006910,331200,336777;CP007572,331200,336777;CP007571,331200,336777;CP007570,331200,336777;CP010867,331200,336777;CP011325,331200,336777;CP011326,331200,336777;CP011327,331200,336777;CP011329…
HF952106	Mauve	SHARED	342513	342548	.	.	.	Notes=Lenght35	AL732656,342513,342548;AE009948,342513,342548;CP000114,342513,342548;CP003810,342513,342548;CP003919,342513,342548;HF952104,342513,342548;HF952105,342513,342548;CP007482,342513,342548;CP007565,342513,342548;HG939456,342513,342548;CP007631,342513,342548;CP007632,342513,342548;CP006910,342513,342548;CP007572,342513,342548;CP007571,342513,342548;CP007570,342513,342548;FO393392,342513,342548;CP010867…
HF952106	Mauve	SHARED	342549	342599	.	.	.	Notes=Lenght50	AL732656,342549,342599;AE009948,342549,342599;CP000114,342549,342599;CP003810,342549,342599;CP003919,342549,342599;HF952104,342549,342599;HF952105,342549,342599;CP007482,342549,342599;CP007565,342549,342599;HG939456,342549,342599;CP007631,342549,342599;CP007632,342549,342599;CP006910,342549,342599;CP007572,342549,342599;CP007571,342549,342599;CP007570,342549,342599;FO393392,342549,342599;CP010867…
HF952106	Mauve	SHARED	342600	342657	.	.	.	Notes=Lenght57	AL732656,342600,342657;AE009948,342600,342657;CP003810,342600,342657;CP003919,342600,342657;HF952104,342600,342657;HF952105,342600,342657;CP007482,342600,342657;CP007565,342600,342657;HG939456,342600,342657;CP007631,342600,342657;CP007632,342600,342657;CP006910,342600,342657;CP007572,342600,342657;CP007571,342600,342657;CP007570,342600,342657;FO393392,342600,342657;CP010867,342600,342657;CP011326…
HF952106	Mauve	SHARED	342658	343040	.	.	.	Notes=Lenght382	AL732656,342658,343040;AE009948,342658,343040;CP003810,342658,343040;CP003919,342658,343040;HF952104,342658,343040;HF952105,342658,343040;CP007482,342658,343040;CP007565,342658,343040;HG939456,342658,343040;CP007631,342658,343040;CP007632,342658,343040;CP006910,342658,343040;CP007572,342658,343040;CP007571,342658,343040;CP007570,342658,343040;FO393392,342658,343040;CP010867,342658,343040;CP011328…
HF952106	Mauve	SHARED	343041	343134	.	.	.	Notes=Lenght93	AL732656,343041,343134;AE009948,343041,343134;CP000114,343041,343134;CP003810,343041,343134;CP003919,343041,343134;HF952104,343041,343134;HF952105,343041,343134;CP007482,343041,343134;CP007565,343041,343134;HG939456,343041,343134;CP007631,343041,343134;CP007632,343041,343134;CP006910,343041,343134;CP007572,343041,343134;CP007571,343041,343134;CP007570,343041,343134;FO393392,343041,343134;CP010867…
HF952106	Mauve	SHARED	343135	343250	.	.	.	Notes=Lenght115	AL732656,343135,343250;AE009948,343135,343250;CP000114,343135,343250;CP003810,343135,343250;CP003919,343135,343250;HF952104,343135,343250;HF952105,343135,343250;CP007482,343135,343250;CP007565,343135,343250;HG939456,343135,343250;CP007631,343135,343250;CP007632,343135,343250;CP006910,343135,343250;CP007572,343135,343250;CP007571,343135,343250;CP007570,343135,343250;FO393392,343135,343250;CP010867…
HF952106	Mauve	SHARED	343301	343332	.	.	.	Notes=Lenght31	AL732656,343301,343332;AE009948,343301,343332;CP000114,343301,343332;CP003810,343301,343332;CP003919,343301,343332;HF952104,343301,343332;HF952105,343301,343332;CP007482,343301,343332;HG939456,343301,343332;CP007631,343301,343332;CP007632,343301,343332;CP006910,343301,343332;CP007572,343301,343332;CP007571,343301,343332;CP007570,343301,343332;FO393392,343301,343332;CP010867,343301,343332;CP011325…
HF952106	Mauve	SHARED	343453	343654	.	.	.	Notes=Lenght201	AL732656,343453,343654;AE009948,343453,343654;CP000114,343453,343654;CP003810,343453,343654;CP003919,343453,343654;HF952104,343453,343654;HF952105,343453,343654;CP007482,343453,343654;CP007565,343453,343654;HG939456,343453,343654;CP007631,343453,343654;CP007632,343453,343654;CP006910,343453,343654;CP007572,343453,343654;CP007571,343453,343654;CP007570,343453,343654;FO393392,343453,343654;CP010867…
HF952106	Mauve	SHARED	343655	343683	.	.	.	Notes=Lenght28	AE009948,343655,343683;CP000114,343655,343683;CP003810,343655,343683;CP003919,343655,343683;HF952104,343655,343683;HF952105,343655,343683;CP007482,343655,343683;CP007565,343655,343683;HG939456,343655,343683;CP007631,343655,343683;CP007632,343655,343683;CP006910,343655,343683;FO393392,343655,343683;CP010867,343655,343683;CP011325,343655,343683;CP011326,343655,343683;CP011328,343655,343683;CP011329…
HF952106	Mauve	SHARED	343785	343850	.	.	.	Notes=Lenght65	AL732656,343785,343850;AE009948,343785,343850;CP000114,343785,343850;CP003810,343785,343850;CP003919,343785,343850;HF952104,343785,343850;HF952105,343785,343850;CP007482,343785,343850;CP007565,343785,343850;HG939456,343785,343850;CP007631,343785,343850;CP007632,343785,343850;CP006910,343785,343850;CP007572,343785,343850;CP007571,343785,343850;CP007570,343785,343850;FO393392,343785,343850;CP010867…
HF952106	Mauve	SHARED	343851	344052	.	.	.	Notes=Lenght201	AL732656,343851,344052;AE009948,343851,344052;CP003810,343851,344052;CP003919,343851,344052;HF952104,343851,344052;HF952105,343851,344052;CP007482,343851,344052;CP007565,343851,344052;HG939456,343851,344052;CP007631,343851,344052;CP007632,343851,344052;CP006910,343851,344052;CP007572,343851,344052;CP007571,343851,344052;CP007570,343851,344052;FO393392,343851,344052;CP010867,343851,344052;CP011325…
HF952106	Mauve	SHARED	344303	344548	.	.	.	Notes=Lenght245	AL732656,344303,344548;AE009948,344303,344548;CP000114,344303,344548;CP003810,344303,344548;CP003919,344303,344548;HF952104,344303,344548;HF952105,344303,344548;CP007482,344303,344548;CP007565,344303,344548;HG939456,344303,344548;CP007631,344303,344548;CP007632,344303,344548;CP006910,344303,344548;CP007572,344303,344548;CP007571,344303,344548;CP007570,344303,344548;FO393392,344303,344548;CP010867…
HF952106	Mauve	SHARED	344553	344598	.	.	.	Notes=Lenght45	AE009948,344553,344598;CP003919,344553,344598;HF952104,344553,344598;HF952105,344553,344598;CP007482,344553,344598;CP007565,344553,344598;HG939456,344553,344598;CP007631,344553,344598;CP007632,344553,344598;CP006910,344553,344598;FO393392,344553,344598;CP010867,344553,344598;CP011325,344553,344598;CP011326,344553,344598;CP011328,344553,344598;CP011329,344553,344598;CP010319,344553,344598;CP013202…
HF952106	Mauve	SHARED	344599	344619	.	.	.	Notes=Lenght20	AL732656,344599,344619;AE009948,344599,344619;CP000114,344599,344619;CP003919,344599,344619;HF952104,344599,344619;HF952105,344599,344619;CP007482,344599,344619;CP007565,344599,344619;HG939456,344599,344619;CP007631,344599,344619;CP007632,344599,344619;CP006910,344599,344619;CP007572,344599,344619;CP007571,344599,344619;CP007570,344599,344619;FO393392,344599,344619;CP010867,344599,344619;CP011325…
HF952106	Mauve	SHARED	344620	344719	.	.	.	Notes=Lenght99	AE009948,344620,344719;CP003919,344620,344719;HF952104,344620,344719;HF952105,344620,344719;CP007482,344620,344719;CP007565,344620,344719;HG939456,344620,344719;CP007631,344620,344719;CP007632,344620,344719;CP006910,344620,344719;FO393392,344620,344719;CP010867,344620,344719;CP011328,344620,344719;CP011329,344620,344719;CP010319,344620,344719;CP012419,344620,344719;CP013202,344620,344719;
HF952106	Mauve	SHARED	344720	344781	.	.	.	Notes=Lenght61	AL732656,344720,344781;AE009948,344720,344781;CP000114,344720,344781;CP003919,344720,344781;HF952104,344720,344781;HF952105,344720,344781;CP007482,344720,344781;CP007565,344720,344781;HG939456,344720,344781;CP007631,344720,344781;CP007632,344720,344781;CP006910,344720,344781;CP007572,344720,344781;CP007571,344720,344781;CP007570,344720,344781;FO393392,344720,344781;CP010867,344720,344781;CP011325…
HF952106	Mauve	SHARED	345153	345301	.	.	.	Notes=Lenght148	AL732656,345153,345301;AE009948,345153,345301;CP000114,345153,345301;CP003810,345153,345301;CP003919,345153,345301;HF952104,345153,345301;HF952105,345153,345301;CP007482,345153,345301;CP007565,345153,345301;HG939456,345153,345301;CP007631,345153,345301;CP007632,345153,345301;CP006910,345153,345301;CP007572,345153,345301;CP007571,345153,345301;CP007570,345153,345301;FO393392,345153,345301;CP010867…
HF952106	Mauve	SHARED	345552	345571	.	.	.	Notes=Lenght19	AL732656,345552,345571;AE009948,345552,345571;CP000114,345552,345571;CP003810,345552,345571;CP003919,345552,345571;HF952104,345552,345571;HF952105,345552,345571;CP007482,345552,345571;HG939456,345552,345571;CP007631,345552,345571;CP007632,345552,345571;CP006910,345552,345571;CP007572,345552,345571;CP007571,345552,345571;CP007570,345552,345571;FO393392,345552,345571;CP010867,345552,345571;CP011325…
HF952106	Mauve	SHARED	345952	346039	.	.	.	Notes=Lenght87	AL732656,345952,346039;AE009948,345952,346039;CP000114,345952,346039;CP003919,345952,346039;HF952104,345952,346039;HF952105,345952,346039;CP007482,345952,346039;CP007565,345952,346039;HG939456,345952,346039;CP007631,345952,346039;CP007632,345952,346039;CP006910,345952,346039;CP007572,345952,346039;CP007571,345952,346039;CP007570,345952,346039;FO393392,345952,346039;CP010867,345952,346039;CP011325…
HF952106	Mauve	SHARED	346052	346151	.	.	.	Notes=Lenght99	AL732656,346052,346151;AE009948,346052,346151;CP000114,346052,346151;CP003919,346052,346151;HF952104,346052,346151;HF952105,346052,346151;CP007482,346052,346151;CP007565,346052,346151;HG939456,346052,346151;CP007631,346052,346151;CP007632,346052,346151;CP006910,346052,346151;CP007572,346052,346151;CP007571,346052,346151;CP007570,346052,346151;FO393392,346052,346151;CP010867,346052,346151;CP011325…
HF952106	Mauve	SHARED	346152	346301	.	.	.	Notes=Lenght149	AL732656,346152,346301;AE009948,346152,346301;CP000114,346152,346301;CP003919,346152,346301;HF952104,346152,346301;HF952105,346152,346301;CP007482,346152,346301;CP007565,346152,346301;HG939456,346152,346301;CP007631,346152,346301;CP007632,346152,346301;CP006910,346152,346301;CP007572,346152,346301;CP007571,346152,346301;CP007570,346152,346301;FO393392,346152,346301;CP010867,346152,346301;CP011327…
HF952106	Mauve	SHARED	346302	346336	.	.	.	Notes=Lenght34	AE009948,346302,346336;CP000114,346302,346336;CP003919,346302,346336;HF952104,346302,346336;HF952105,346302,346336;CP007482,346302,346336;CP007565,346302,346336;HG939456,346302,346336;CP007631,346302,346336;CP007632,346302,346336;CP006910,346302,346336;FO393392,346302,346336;CP010867,346302,346336;CP011327,346302,346336;CP011328,346302,346336;CP011329,346302,346336;CP010319,346302,346336;CP013202…
HF952106	Mauve	SHARED	346351	346555	.	.	.	Notes=Lenght204	AE009948,346351,346555;CP000114,346351,346555;CP003919,346351,346555;HF952104,346351,346555;HF952105,346351,346555;CP007482,346351,346555;CP007565,346351,346555;HG939456,346351,346555;CP007631,346351,346555;CP007632,346351,346555;CP006910,346351,346555;FO393392,346351,346555;CP010867,346351,346555;CP011326,346351,346555;CP011327,346351,346555;CP011328,346351,346555;CP011329,346351,346555;CP010319…
HF952106	Mauve	SHARED	359717	360788	.	.	.	Notes=Lenght1071	AL732656,359717,360788;AE009948,359717,360788;CP000114,359717,360788;CP003810,359717,360788;CP003919,359717,360788;HF952104,359717,360788;HF952105,359717,360788;CP007482,359717,360788;CP007565,359717,360788;HG939456,359717,360788;CP007631,359717,360788;CP007632,359717,360788;CP006910,359717,360788;CP007571,359717,360788;CP007570,359717,360788;FO393392,359717,360788;CP010867,359717,360788;CP011325…
HF952106	Mauve	SHARED	362994	363018	.	.	.	Notes=Lenght24	AL732656,362994,363018;AE009948,362994,363018;CP000114,362994,363018;CP003810,362994,363018;CP003919,362994,363018;HF952104,362994,363018;HF952105,362994,363018;HG939456,362994,363018;CP007631,362994,363018;CP007632,362994,363018;CP006910,362994,363018;CP007572,362994,363018;CP007571,362994,363018;CP007570,362994,363018;CP010867,362994,363018;CP011325,362994,363018;CP011326,362994,363018;CP011327…
HF952106	Mauve	SHARED	366295	366306	.	.	.	Notes=Lenght11	AL732656,366295,366306;AE009948,366295,366306;CP000114,366295,366306;CP003810,366295,366306;CP003919,366295,366306;HF952104,366295,366306;HF952105,366295,366306;CP007482,366295,366306;CP007565,366295,366306;HG939456,366295,366306;CP007631,366295,366306;CP007632,366295,366306;CP006910,366295,366306;CP007572,366295,366306;CP007571,366295,366306;CP007570,366295,366306;FO393392,366295,366306;CP010867…
HF952106	Mauve	SHARED	389348	389803	.	.	.	Notes=Lenght455	AL732656,389348,389803;AE009948,389348,389803;CP000114,389348,389803;CP003810,389348,389803;HF952104,389348,389803;HF952105,389348,389803;CP007482,389348,389803;CP007565,389348,389803;HG939456,389348,389803;CP007631,389348,389803;CP007632,389348,389803;CP006910,389348,389803;CP007572,389348,389803;CP007571,389348,389803;CP007570,389348,389803;FO393392,389348,389803;CP010867,389348,389803;CP011325…
HF952106	Mauve	SHARED	394547	394996	.	.	.	Notes=Lenght449	AL732656,394547,394996;AE009948,394547,394996;CP000114,394547,394996;CP003810,394547,394996;CP003919,394547,394996;HF952104,394547,394996;HF952105,394547,394996;CP007482,394547,394996;CP007565,394547,394996;HG939456,394547,394996;CP007631,394547,394996;CP006910,394547,394996;CP007572,394547,394996;CP007571,394547,394996;CP007570,394547,394996;FO393392,394547,394996;CP010867,394547,394996;CP011325…
HF952106	Mauve	SHARED	395747	397324	.	.	.	Notes=Lenght1577	AL732656,395747,397324;AE009948,395747,397324;CP000114,395747,397324;CP003810,395747,397324;HF952104,395747,397324;HF952105,395747,397324;CP007482,395747,397324;CP007565,395747,397324;HG939456,395747,397324;CP007631,395747,397324;CP007632,395747,397324;CP006910,395747,397324;CP007572,395747,397324;CP007571,395747,397324;CP007570,395747,397324;FO393392,395747,397324;CP010867,395747,397324;CP011325…
HF952106	Mauve	SHARED	400543	400568	.	.	.	Notes=Lenght25	AL732656,400543,400568;AE009948,400543,400568;CP000114,400543,400568;CP003810,400543,400568;HF952104,400543,400568;HF952105,400543,400568;CP007482,400543,400568;CP007565,400543,400568;HG939456,400543,400568;CP007631,400543,400568;CP007632,400543,400568;CP006910,400543,400568;CP007572,400543,400568;CP007571,400543,400568;CP007570,400543,400568;FO393392,400543,400568;CP010867,400543,400568;CP011325…
HF952106	Mauve	SHARED	403586	403635	.	.	.	Notes=Lenght49	AL732656,403586,403635;AE009948,403586,403635;CP000114,403586,403635;CP003810,403586,403635;HF952104,403586,403635;HF952105,403586,403635;CP007482,403586,403635;CP007565,403586,403635;HG939456,403586,403635;CP007631,403586,403635;CP007632,403586,403635;CP006910,403586,403635;CP007572,403586,403635;CP007571,403586,403635;CP007570,403586,403635;FO393392,403586,403635;CP010867,403586,403635;CP011325…
HF952106	Mauve	SHARED	405661	405759	.	.	.	Notes=Lenght98	AL732656,405661,405759;AE009948,405661,405759;CP000114,405661,405759;CP003810,405661,405759;CP003919,405661,405759;HF952104,405661,405759;HF952105,405661,405759;CP007482,405661,405759;CP007565,405661,405759;CP007631,405661,405759;CP007632,405661,405759;CP006910,405661,405759;CP007572,405661,405759;CP007571,405661,405759;CP007570,405661,405759;FO393392,405661,405759;CP010867,405661,405759;CP011325…
HF952106	Mauve	SHARED	410535	410626	.	.	.	Notes=Lenght91	AL732656,410535,410626;AE009948,410535,410626;CP000114,410535,410626;CP003810,410535,410626;CP003919,410535,410626;HF952104,410535,410626;HF952105,410535,410626;HG939456,410535,410626;CP007631,410535,410626;CP007632,410535,410626;CP006910,410535,410626;CP007572,410535,410626;CP007571,410535,410626;CP007570,410535,410626;CP010867,410535,410626;CP011325,410535,410626;CP011326,410535,410626;CP011327…
HF952106	Mauve	SHARED	413228	413296	.	.	.	Notes=Lenght68	AL732656,413228,413296;AE009948,413228,413296;CP000114,413228,413296;CP003810,413228,413296;HF952104,413228,413296;HF952105,413228,413296;CP007482,413228,413296;CP007565,413228,413296;HG939456,413228,413296;CP007631,413228,413296;CP007632,413228,413296;CP006910,413228,413296;CP007572,413228,413296;CP007571,413228,413296;CP007570,413228,413296;FO393392,413228,413296;CP010867,413228,413296;CP011325…
HF952106	Mauve	SHARED	413460	415909	.	.	.	Notes=Lenght2449	AE009948,413460,415909;CP000114,413460,415909;CP003810,413460,415909;CP003919,413460,415909;HF952104,413460,415909;HF952105,413460,415909;CP007482,413460,415909;CP007565,413460,415909;CP007631,413460,415909;FO393392,413460,415909;CP010867,413460,415909;CP011325,413460,415909;CP011326,413460,415909;CP011327,413460,415909;CP011328,413460,415909;CP011329,413460,415909;CP010319,413460,415909;CP012419…
HF952106	Mauve	SHARED	415910	416069	.	.	.	Notes=Lenght159	AE009948,415910,416069;CP000114,415910,416069;CP003810,415910,416069;CP003919,415910,416069;HF952104,415910,416069;HF952105,415910,416069;CP007482,415910,416069;CP007565,415910,416069;CP007631,415910,416069;CP006910,415910,416069;FO393392,415910,416069;CP010867,415910,416069;CP011325,415910,416069;CP011326,415910,416069;CP011327,415910,416069;CP011328,415910,416069;CP011329,415910,416069;CP010319…
HF952106	Mauve	SHARED	419514	419737	.	.	.	Notes=Lenght223	AL732656,419514,419737;AE009948,419514,419737;CP000114,419514,419737;CP003810,419514,419737;CP003919,419514,419737;HF952104,419514,419737;HF952105,419514,419737;CP007482,419514,419737;CP007565,419514,419737;CP007631,419514,419737;CP007632,419514,419737;CP006910,419514,419737;CP007572,419514,419737;CP007571,419514,419737;CP007570,419514,419737;FO393392,419514,419737;CP010867,419514,419737;CP011325…
HF952106	Mauve	SHARED	419932	420186	.	.	.	Notes=Lenght254	AL732656,419932,420186;AE009948,419932,420186;CP000114,419932,420186;CP003810,419932,420186;CP003919,419932,420186;HF952104,419932,420186;HF952105,419932,420186;CP007482,419932,420186;CP007565,419932,420186;CP007631,419932,420186;CP007632,419932,420186;CP006910,419932,420186;CP007572,419932,420186;CP007571,419932,420186;CP007570,419932,420186;FO393392,419932,420186;CP010867,419932,420186;CP011325…
HF952106	Mauve	SHARED	421691	421789	.	.	.	Notes=Lenght98	AL732656,421691,421789;AE009948,421691,421789;CP000114,421691,421789;CP003810,421691,421789;CP003919,421691,421789;HF952104,421691,421789;HF952105,421691,421789;CP007482,421691,421789;CP007565,421691,421789;HG939456,421691,421789;CP007631,421691,421789;CP006910,421691,421789;CP007572,421691,421789;CP007571,421691,421789;CP007570,421691,421789;FO393392,421691,421789;CP010867,421691,421789;CP011325…
HF952106	Mauve	SHARED	431605	431626	.	.	.	Notes=Lenght21	AL732656,431605,431626;AE009948,431605,431626;CP000114,431605,431626;CP003810,431605,431626;CP003919,431605,431626;HF952104,431605,431626;HF952105,431605,431626;CP007482,431605,431626;HG939456,431605,431626;CP007631,431605,431626;CP007632,431605,431626;CP006910,431605,431626;CP007572,431605,431626;CP007571,431605,431626;CP007570,431605,431626;FO393392,431605,431626;CP010867,431605,431626;CP011325…
HF952106	Mauve	SHARED	431807	432220	.	.	.	Notes=Lenght413	AL732656,431807,432220;AE009948,431807,432220;CP000114,431807,432220;CP003810,431807,432220;CP003919,431807,432220;HF952104,431807,432220;HF952105,431807,432220;HG939456,431807,432220;CP007631,431807,432220;CP007632,431807,432220;CP006910,431807,432220;CP007572,431807,432220;CP007571,431807,432220;CP007570,431807,432220;CP010867,431807,432220;CP011325,431807,432220;CP011326,431807,432220;CP011327…
HF952106	Mauve	SHARED	433809	433951	.	.	.	Notes=Lenght142	AL732656,433809,433951;AE009948,433809,433951;CP000114,433809,433951;CP003810,433809,433951;CP003919,433809,433951;HF952104,433809,433951;HF952105,433809,433951;HG939456,433809,433951;CP007631,433809,433951;CP007632,433809,433951;CP006910,433809,433951;CP007572,433809,433951;CP007571,433809,433951;CP007570,433809,433951;CP010867,433809,433951;CP011325,433809,433951;CP011326,433809,433951;CP011327…
HF952106	Mauve	SHARED	434221	434333	.	.	.	Notes=Lenght112	AL732656,434221,434333;AE009948,434221,434333;CP000114,434221,434333;CP003810,434221,434333;CP003919,434221,434333;HF952104,434221,434333;CP007482,434221,434333;CP007565,434221,434333;HG939456,434221,434333;CP007631,434221,434333;CP007632,434221,434333;CP006910,434221,434333;CP007572,434221,434333;CP007571,434221,434333;CP007570,434221,434333;FO393392,434221,434333;CP010867,434221,434333;CP011325…
HF952106	Mauve	SHARED	434334	434393	.	.	.	Notes=Lenght59	AL732656,434334,434393;CP000114,434334,434393;CP003810,434334,434393;CP003919,434334,434393;HF952104,434334,434393;CP007482,434334,434393;CP007565,434334,434393;HG939456,434334,434393;CP007632,434334,434393;CP006910,434334,434393;CP007572,434334,434393;CP007571,434334,434393;CP007570,434334,434393;FO393392,434334,434393;CP010867,434334,434393;CP011325,434334,434393;CP011326,434334,434393;CP011327…
HF952106	Mauve	SHARED	434394	435092	.	.	.	Notes=Lenght698	AL732656,434394,435092;AE009948,434394,435092;CP000114,434394,435092;CP003810,434394,435092;CP003919,434394,435092;HF952104,434394,435092;CP007482,434394,435092;CP007565,434394,435092;HG939456,434394,435092;CP007631,434394,435092;CP007632,434394,435092;CP006910,434394,435092;CP007572,434394,435092;CP007571,434394,435092;CP007570,434394,435092;FO393392,434394,435092;CP010867,434394,435092;CP011325…
HF952106	Mauve	SHARED	435093	435232	.	.	.	Notes=Lenght139	AL732656,435093,435232;AE009948,435093,435232;CP000114,435093,435232;CP003810,435093,435232;HF952104,435093,435232;CP007482,435093,435232;CP007565,435093,435232;HG939456,435093,435232;CP007631,435093,435232;CP007632,435093,435232;CP006910,435093,435232;CP007572,435093,435232;CP007571,435093,435232;CP007570,435093,435232;FO393392,435093,435232;CP010867,435093,435232;CP011325,435093,435232;CP011326…
HF952106	Mauve	SHARED	435233	437956	.	.	.	Notes=Lenght2723	AL732656,435233,437956;AE009948,435233,437956;CP000114,435233,437956;CP003810,435233,437956;CP003919,435233,437956;HF952104,435233,437956;CP007482,435233,437956;CP007565,435233,437956;HG939456,435233,437956;CP007631,435233,437956;CP007632,435233,437956;CP006910,435233,437956;CP007572,435233,437956;CP007571,435233,437956;CP007570,435233,437956;FO393392,435233,437956;CP010867,435233,437956;CP011325…
HF952106	Mauve	SHARED	476216	476715	.	.	.	Notes=Lenght499	AL732656,476216,476715;AE009948,476216,476715;CP000114,476216,476715;CP003810,476216,476715;CP003919,476216,476715;HF952104,476216,476715;HF952105,476216,476715;CP007482,476216,476715;CP007565,476216,476715;HG939456,476216,476715;CP007631,476216,476715;CP006910,476216,476715;CP007572,476216,476715;CP007571,476216,476715;CP007570,476216,476715;FO393392,476216,476715;CP010867,476216,476715;CP011325…
HF952106	Mauve	SHARED	482844	483011	.	.	.	Notes=Lenght167	AL732656,482844,483011;AE009948,482844,483011;CP000114,482844,483011;CP003810,482844,483011;HF952104,482844,483011;HF952105,482844,483011;HG939456,482844,483011;CP007631,482844,483011;CP007632,482844,483011;CP006910,482844,483011;CP007572,482844,483011;CP007571,482844,483011;CP007570,482844,483011;CP010867,482844,483011;CP011325,482844,483011;CP011326,482844,483011;CP011327,482844,483011;CP011329…
HF952106	Mauve	SHARED	486491	486905	.	.	.	Notes=Lenght414	AL732656,486491,486905;AE009948,486491,486905;CP000114,486491,486905;CP003810,486491,486905;HF952104,486491,486905;HF952105,486491,486905;CP007482,486491,486905;CP007565,486491,486905;HG939456,486491,486905;CP007631,486491,486905;CP007632,486491,486905;CP006910,486491,486905;CP007572,486491,486905;CP007571,486491,486905;CP007570,486491,486905;FO393392,486491,486905;CP010867,486491,486905;CP011325…
HF952106	Mauve	SHARED	498195	498454	.	.	.	Notes=Lenght259	AL732656,498195,498454;AE009948,498195,498454;CP000114,498195,498454;CP003810,498195,498454;HF952104,498195,498454;HF952105,498195,498454;CP007482,498195,498454;CP007565,498195,498454;HG939456,498195,498454;CP007631,498195,498454;CP007632,498195,498454;CP006910,498195,498454;CP007572,498195,498454;CP007571,498195,498454;CP007570,498195,498454;FO393392,498195,498454;CP010867,498195,498454;CP011325…
HF952106	Mauve	SHARED	498455	498640	.	.	.	Notes=Lenght185	AL732656,498455,498640;AE009948,498455,498640;CP000114,498455,498640;CP003810,498455,498640;HF952104,498455,498640;HF952105,498455,498640;HG939456,498455,498640;CP007631,498455,498640;CP007632,498455,498640;CP006910,498455,498640;CP007572,498455,498640;CP007571,498455,498640;CP007570,498455,498640;CP010867,498455,498640;CP011325,498455,498640;CP011326,498455,498640;CP011327,498455,498640;CP011329…
HF952106	Mauve	SHARED	498641	498734	.	.	.	Notes=Lenght93	AL732656,498641,498734;AE009948,498641,498734;CP000114,498641,498734;CP003810,498641,498734;HF952104,498641,498734;HF952105,498641,498734;CP007482,498641,498734;CP007565,498641,498734;HG939456,498641,498734;CP007631,498641,498734;CP007632,498641,498734;CP006910,498641,498734;CP007572,498641,498734;CP007571,498641,498734;CP007570,498641,498734;FO393392,498641,498734;CP010867,498641,498734;CP011325…
HF952106	Mauve	SHARED	514302	514348	.	.	.	Notes=Lenght46	AL732656,514302,514348;AE009948,514302,514348;CP000114,514302,514348;CP003810,514302,514348;CP003919,514302,514348;HF952104,514302,514348;HF952105,514302,514348;CP007482,514302,514348;CP007565,514302,514348;CP007631,514302,514348;CP007632,514302,514348;CP006910,514302,514348;FO393392,514302,514348;CP010867,514302,514348;CP011325,514302,514348;CP011326,514302,514348;CP011327,514302,514348;CP011328…
HF952106	Mauve	SHARED	515101	515289	.	.	.	Notes=Lenght188	AL732656,515101,515289;AE009948,515101,515289;CP000114,515101,515289;CP003810,515101,515289;HF952104,515101,515289;HF952105,515101,515289;HG939456,515101,515289;CP007631,515101,515289;CP007632,515101,515289;CP006910,515101,515289;CP007572,515101,515289;CP007571,515101,515289;CP007570,515101,515289;CP010867,515101,515289;CP011325,515101,515289;CP011326,515101,515289;CP011327,515101,515289;CP011329…
HF952106	Mauve	SHARED	531761	531841	.	.	.	Notes=Lenght80	AE009948,531761,531841;CP000114,531761,531841;CP003810,531761,531841;CP003919,531761,531841;HF952104,531761,531841;HF952105,531761,531841;CP007482,531761,531841;CP007565,531761,531841;HG939456,531761,531841;CP007631,531761,531841;CP007632,531761,531841;CP006910,531761,531841;FO393392,531761,531841;CP010867,531761,531841;CP011325,531761,531841;CP011326,531761,531841;CP011327,531761,531841;CP011328…
HF952106	Mauve	SHARED	533298	533337	.	.	.	Notes=Lenght39	AL732656,533298,533337;AE009948,533298,533337;CP000114,533298,533337;CP003810,533298,533337;HF952104,533298,533337;HF952105,533298,533337;CP007482,533298,533337;CP007565,533298,533337;HG939456,533298,533337;CP007631,533298,533337;CP007632,533298,533337;CP006910,533298,533337;CP007572,533298,533337;CP007571,533298,533337;CP007570,533298,533337;FO393392,533298,533337;CP010867,533298,533337;CP011325…
HF952106	Mauve	SHARED	536793	536833	.	.	.	Notes=Lenght40	AL732656,536793,536833;AE009948,536793,536833;CP000114,536793,536833;CP003810,536793,536833;HF952104,536793,536833;HF952105,536793,536833;CP007482,536793,536833;CP007565,536793,536833;HG939456,536793,536833;CP007631,536793,536833;CP007632,536793,536833;CP006910,536793,536833;CP007572,536793,536833;CP007571,536793,536833;CP007570,536793,536833;FO393392,536793,536833;CP010867,536793,536833;CP011325…
HF952106	Mauve	SHARED	536834	536895	.	.	.	Notes=Lenght61	AL732656,536834,536895;AE009948,536834,536895;CP000114,536834,536895;CP003810,536834,536895;HF952104,536834,536895;HF952105,536834,536895;HG939456,536834,536895;CP007631,536834,536895;CP007632,536834,536895;CP006910,536834,536895;CP007572,536834,536895;CP007571,536834,536895;CP007570,536834,536895;CP010867,536834,536895;CP011325,536834,536895;CP011326,536834,536895;CP011327,536834,536895;CP011329…
HF952106	Mauve	SHARED	540600	540655	.	.	.	Notes=Lenght55	AE009948,540600,540655;CP000114,540600,540655;CP003810,540600,540655;CP003919,540600,540655;HF952104,540600,540655;HF952105,540600,540655;CP007482,540600,540655;CP007565,540600,540655;HG939456,540600,540655;CP007631,540600,540655;CP007632,540600,540655;CP006910,540600,540655;FO393392,540600,540655;CP010867,540600,540655;CP011325,540600,540655;CP011326,540600,540655;CP011327,540600,540655;CP011328…
HF952106	Mauve	SHARED	542728	542770	.	.	.	Notes=Lenght42	AL732656,542728,542770;AE009948,542728,542770;CP000114,542728,542770;CP003810,542728,542770;HF952104,542728,542770;HF952105,542728,542770;HG939456,542728,542770;CP007631,542728,542770;CP007632,542728,542770;CP006910,542728,542770;CP007572,542728,542770;CP007571,542728,542770;CP007570,542728,542770;CP010867,542728,542770;CP011325,542728,542770;CP011326,542728,542770;CP011327,542728,542770;CP011329…
HF952106	Mauve	SHARED	565052	565081	.	.	.	Notes=Lenght29	AL732656,565052,565081;AE009948,565052,565081;CP000114,565052,565081;CP003810,565052,565081;CP003919,565052,565081;HF952104,565052,565081;HF952105,565052,565081;HG939456,565052,565081;CP007631,565052,565081;CP007632,565052,565081;CP006910,565052,565081;CP007572,565052,565081;CP007571,565052,565081;CP007570,565052,565081;CP010867,565052,565081;CP011325,565052,565081;CP011326,565052,565081;CP011327…
HF952106	Mauve	SHARED	571545	571557	.	.	.	Notes=Lenght12	AE009948,571545,571557;CP000114,571545,571557;CP003810,571545,571557;CP003919,571545,571557;HF952104,571545,571557;HF952105,571545,571557;CP007482,571545,571557;CP007565,571545,571557;HG939456,571545,571557;CP007631,571545,571557;CP007632,571545,571557;CP006910,571545,571557;CP007572,571545,571557;CP007571,571545,571557;CP007570,571545,571557;FO393392,571545,571557;CP010867,571545,571557;CP011325…
HF952106	Mauve	SHARED	571558	571679	.	.	.	Notes=Lenght121	AE009948,571558,571679;CP000114,571558,571679;CP003810,571558,571679;CP003919,571558,571679;HF952104,571558,571679;HF952105,571558,571679;CP007482,571558,571679;CP007565,571558,571679;HG939456,571558,571679;CP007631,571558,571679;CP007632,571558,571679;CP006910,571558,571679;FO393392,571558,571679;CP010867,571558,571679;CP011325,571558,571679;CP011326,571558,571679;CP011327,571558,571679;CP011328…
HF952106	Mauve	SHARED	580753	580878	.	.	.	Notes=Lenght125	AL732656,580753,580878;AE009948,580753,580878;CP000114,580753,580878;CP003810,580753,580878;CP003919,580753,580878;HF952104,580753,580878;HF952105,580753,580878;HG939456,580753,580878;CP007631,580753,580878;CP007632,580753,580878;CP006910,580753,580878;CP007572,580753,580878;CP007571,580753,580878;CP007570,580753,580878;CP010867,580753,580878;CP011325,580753,580878;CP011326,580753,580878;CP011327…
HF952106	Mauve	SHARED	586601	586621	.	.	.	Notes=Lenght20	AL732656,586601,586621;CP003919,586601,586621;HF952105,586601,586621;CP007482,586601,586621;CP007565,586601,586621;HG939456,586601,586621;CP006910,586601,586621;CP007572,586601,586621;CP007571,586601,586621;CP007570,586601,586621;FO393392,586601,586621;CP011328,586601,586621;CP010319,586601,586621;CP013202,586601,586621;
HF952106	Mauve	SHARED	586630	586641	.	.	.	Notes=Lenght11	CP003919,586630,586641;HF952105,586630,586641;CP007572,586630,586641;CP007571,586630,586641;CP007570,586630,586641;CP013202,586630,586641;
HF952106	Mauve	SHARED	620112	620610	.	.	.	Notes=Lenght498	CP007631,620112,620610;CP013202,620112,620610;
HF952106	Mauve	SHARED	620008	620074	.	.	.	Notes=Lenght66	CP007631,620008,620074;CP013202,620008,620074;
HF952106	Mauve	SHARED	637855	638645	.	.	.	Notes=Lenght790	AE009948,637855,638645;HF952104,637855,638645;CP007631,637855,638645;CP010867,637855,638645;CP011329,637855,638645;CP013202,637855,638645;
HF952106	Mauve	SHARED	637774	637854	.	.	.	Notes=Lenght80	AE009948,637774,637854;HF952104,637774,637854;HF952105,637774,637854;CP007631,637774,637854;CP010867,637774,637854;CP011329,637774,637854;CP013202,637774,637854;
HF952106	Mauve	SHARED	635882	637774	.	.	.	Notes=Lenght1892	AE009948,635882,637774;HF952104,635882,637774;HF952105,635882,637774;CP007631,635882,637774;CP010867,635882,637774;CP011329,635882,637774;CP013202,635882,637774;
HF952106	Mauve	SHARED	634751	635881	.	.	.	Notes=Lenght1130	AE009948,634751,635881;HF952104,634751,635881;HG939456,634751,635881;CP007631,634751,635881;CP010867,634751,635881;CP011329,634751,635881;CP013202,634751,635881;
HF952106	Mauve	SHARED	634696	634751	.	.	.	Notes=Lenght55	AE009948,634696,634751;HF952104,634696,634751;CP007631,634696,634751;CP010867,634696,634751;CP011329,634696,634751;CP013202,634696,634751;
HF952106	Mauve	SHARED	633953	634695	.	.	.	Notes=Lenght742	AE009948,633953,634695;HF952104,633953,634695;HG939456,633953,634695;CP007631,633953,634695;CP010867,633953,634695;CP011329,633953,634695;CP013202,633953,634695;
HF952106	Mauve	SHARED	632904	633051	.	.	.	Notes=Lenght147	AE009948,632904,633051;HF952104,632904,633051;CP007631,632904,633051;CP010867,632904,633051;CP011329,632904,633051;CP013202,632904,633051;
HF952106	Mauve	SHARED	632650	632901	.	.	.	Notes=Lenght251	AE009948,632650,632901;HF952104,632650,632901;HF952105,632650,632901;HG939456,632650,632901;CP007631,632650,632901;CP010867,632650,632901;CP011329,632650,632901;CP013202,632650,632901;
HF952106	Mauve	SHARED	632542	632649	.	.	.	Notes=Lenght107	AE009948,632542,632649;HF952104,632542,632649;HG939456,632542,632649;CP007631,632542,632649;CP010867,632542,632649;CP011329,632542,632649;CP013202,632542,632649;
HF952106	Mauve	SHARED	632007	632542	.	.	.	Notes=Lenght535	AE009948,632007,632542;HF952104,632007,632542;CP007631,632007,632542;CP010867,632007,632542;CP011329,632007,632542;CP013202,632007,632542;
HF952106	Mauve	SHARED	630957	631504	.	.	.	Notes=Lenght547	AE009948,630957,631504;HF952104,630957,631504;CP007631,630957,631504;CP010867,630957,631504;CP011329,630957,631504;CP013202,630957,631504;
HF952106	Mauve	SHARED	624812	624825	.	.	.	Notes=Lenght13	AE009948,624812,624825;HF952104,624812,624825;CP007631,624812,624825;CP010867,624812,624825;CP011329,624812,624825;CP013202,624812,624825;
HF952106	Mauve	SHARED	624171	624811	.	.	.	Notes=Lenght640	AE009948,624171,624811;HF952104,624171,624811;HG939456,624171,624811;CP007631,624171,624811;CP010867,624171,624811;CP011329,624171,624811;CP013202,624171,624811;
HF952106	Mauve	SHARED	623821	624170	.	.	.	Notes=Lenght349	AE009948,623821,624170;HF952104,623821,624170;CP007631,623821,624170;CP010867,623821,624170;CP011329,623821,624170;CP013202,623821,624170;
HF952106	Mauve	SHARED	707483	710604	.	.	.	Notes=Lenght3121	AL732656,707483,710604;AE009948,707483,710604;CP000114,707483,710604;CP003810,707483,710604;HF952104,707483,710604;HF952105,707483,710604;HG939456,707483,710604;CP007631,707483,710604;CP007632,707483,710604;CP006910,707483,710604;CP007572,707483,710604;CP007571,707483,710604;CP007570,707483,710604;CP010867,707483,710604;CP011325,707483,710604;CP011326,707483,710604;CP011327,707483,710604;CP011329…
HF952106	Mauve	SHARED	710632	710831	.	.	.	Notes=Lenght199	AL732656,710632,710831;AE009948,710632,710831;CP000114,710632,710831;CP003810,710632,710831;HF952104,710632,710831;HF952105,710632,710831;HG939456,710632,710831;CP007631,710632,710831;CP007632,710632,710831;CP006910,710632,710831;CP007572,710632,710831;CP007571,710632,710831;CP007570,710632,710831;CP010867,710632,710831;CP011325,710632,710831;CP011326,710632,710831;CP011327,710632,710831;CP011329…
HF952106	Mauve	SHARED	710905	711031	.	.	.	Notes=Lenght126	AL732656,710905,711031;AE009948,710905,711031;CP000114,710905,711031;CP003810,710905,711031;HF952104,710905,711031;HF952105,710905,711031;HG939456,710905,711031;CP007631,710905,711031;CP007632,710905,711031;CP006910,710905,711031;CP007572,710905,711031;CP007571,710905,711031;CP007570,710905,711031;CP010867,710905,711031;CP011325,710905,711031;CP011326,710905,711031;CP011327,710905,711031;CP011329…
HF952106	Mauve	SHARED	711206	711331	.	.	.	Notes=Lenght125	AL732656,711206,711331;AE009948,711206,711331;CP000114,711206,711331;CP003810,711206,711331;HF952104,711206,711331;HF952105,711206,711331;HG939456,711206,711331;CP007631,711206,711331;CP007632,711206,711331;CP006910,711206,711331;CP007572,711206,711331;CP007571,711206,711331;CP007570,711206,711331;CP010867,711206,711331;CP011325,711206,711331;CP011326,711206,711331;CP011327,711206,711331;CP011329…
HF952106	Mauve	SHARED	711406	711583	.	.	.	Notes=Lenght177	AL732656,711406,711583;AE009948,711406,711583;CP000114,711406,711583;CP003810,711406,711583;HF952104,711406,711583;HF952105,711406,711583;HG939456,711406,711583;CP007631,711406,711583;CP007632,711406,711583;CP006910,711406,711583;CP007572,711406,711583;CP007571,711406,711583;CP007570,711406,711583;CP010867,711406,711583;CP011325,711406,711583;CP011326,711406,711583;CP011327,711406,711583;CP011329…
HF952106	Mauve	SHARED	711655	711856	.	.	.	Notes=Lenght201	AL732656,711655,711856;AE009948,711655,711856;CP000114,711655,711856;CP003810,711655,711856;HF952104,711655,711856;HF952105,711655,711856;HG939456,711655,711856;CP007631,711655,711856;CP007632,711655,711856;CP006910,711655,711856;CP007572,711655,711856;CP007571,711655,711856;CP007570,711655,711856;CP010867,711655,711856;CP011325,711655,711856;CP011326,711655,711856;CP011327,711655,711856;CP011329…
HF952106	Mauve	SHARED	711882	712081	.	.	.	Notes=Lenght199	AL732656,711882,712081;AE009948,711882,712081;CP000114,711882,712081;CP003810,711882,712081;HF952104,711882,712081;HF952105,711882,712081;HG939456,711882,712081;CP007631,711882,712081;CP007632,711882,712081;CP006910,711882,712081;CP007572,711882,712081;CP007571,711882,712081;CP007570,711882,712081;CP010867,711882,712081;CP011325,711882,712081;CP011326,711882,712081;CP011327,711882,712081;CP011329…
HF952106	Mauve	SHARED	712157	712304	.	.	.	Notes=Lenght147	AL732656,712157,712304;AE009948,712157,712304;CP000114,712157,712304;CP003810,712157,712304;HF952104,712157,712304;HF952105,712157,712304;HG939456,712157,712304;CP007631,712157,712304;CP007632,712157,712304;CP006910,712157,712304;CP007572,712157,712304;CP007571,712157,712304;CP007570,712157,712304;CP010867,712157,712304;CP011325,712157,712304;CP011326,712157,712304;CP011327,712157,712304;CP011329…
HF952106	Mauve	SHARED	712434	712554	.	.	.	Notes=Lenght120	AL732656,712434,712554;AE009948,712434,712554;CP000114,712434,712554;CP003810,712434,712554;HF952104,712434,712554;HF952105,712434,712554;HG939456,712434,712554;CP007631,712434,712554;CP007632,712434,712554;CP006910,712434,712554;CP007572,712434,712554;CP007571,712434,712554;CP007570,712434,712554;CP010867,712434,712554;CP011325,712434,712554;CP011326,712434,712554;CP011327,712434,712554;CP011329…
HF952106	Mauve	SHARED	712684	712809	.	.	.	Notes=Lenght125	AL732656,712684,712809;AE009948,712684,712809;CP000114,712684,712809;CP003810,712684,712809;HF952104,712684,712809;HF952105,712684,712809;HG939456,712684,712809;CP007631,712684,712809;CP007632,712684,712809;CP006910,712684,712809;CP007572,712684,712809;CP007571,712684,712809;CP007570,712684,712809;CP010867,712684,712809;CP011325,712684,712809;CP011326,712684,712809;CP011327,712684,712809;CP011329…
HF952106	Mauve	SHARED	712929	719356	.	.	.	Notes=Lenght6427	AL732656,712929,719356;AE009948,712929,719356;CP000114,712929,719356;CP003810,712929,719356;HF952104,712929,719356;HF952105,712929,719356;HG939456,712929,719356;CP007631,712929,719356;CP007632,712929,719356;CP006910,712929,719356;CP007572,712929,719356;CP007571,712929,719356;CP007570,712929,719356;CP010867,712929,719356;CP011325,712929,719356;CP011326,712929,719356;CP011327,712929,719356;CP011329…
HF952106	Mauve	SHARED	719358	723611	.	.	.	Notes=Lenght4253	AE009948,719358,723611;CP000114,719358,723611;CP003810,719358,723611;HF952104,719358,723611;HF952105,719358,723611;HG939456,719358,723611;CP007631,719358,723611;CP007632,719358,723611;CP010867,719358,723611;CP011325,719358,723611;CP011326,719358,723611;CP011327,719358,723611;CP011329,719358,723611;CP010319,719358,723611;CP012419,719358,723611;CP013202,719358,723611;
HF952106	Mauve	SHARED	723639	723705	.	.	.	Notes=Lenght66	AE009948,723639,723705;CP000114,723639,723705;CP003810,723639,723705;HF952104,723639,723705;HF952105,723639,723705;HG939456,723639,723705;CP007631,723639,723705;CP007632,723639,723705;CP010867,723639,723705;CP011325,723639,723705;CP011326,723639,723705;CP011327,723639,723705;CP011329,723639,723705;CP010319,723639,723705;CP012419,723639,723705;CP013202,723639,723705;
HF952106	Mauve	SHARED	723706	726185	.	.	.	Notes=Lenght2479	AE009948,723706,726185;CP000114,723706,726185;CP003810,723706,726185;HF952104,723706,726185;HF952105,723706,726185;HG939456,723706,726185;CP007631,723706,726185;CP007632,723706,726185;CP010867,723706,726185;CP011325,723706,726185;CP011326,723706,726185;CP011327,723706,726185;CP011329,723706,726185;CP010319,723706,726185;CP012419,723706,726185;CP013202,723706,726185;
HF952106	Mauve	SHARED	726330	726380	.	.	.	Notes=Lenght50	AE009948,726330,726380;CP000114,726330,726380;CP003810,726330,726380;HF952104,726330,726380;HF952105,726330,726380;HG939456,726330,726380;CP007631,726330,726380;CP007632,726330,726380;CP010867,726330,726380;CP011325,726330,726380;CP011326,726330,726380;CP011327,726330,726380;CP011329,726330,726380;CP010319,726330,726380;CP012419,726330,726380;CP013202,726330,726380;
HF952106	Mauve	SHARED	726417	727046	.	.	.	Notes=Lenght629	AE009948,726417,727046;CP000114,726417,727046;CP003810,726417,727046;HF952104,726417,727046;HF952105,726417,727046;HG939456,726417,727046;CP007631,726417,727046;CP007632,726417,727046;CP010867,726417,727046;CP011325,726417,727046;CP011326,726417,727046;CP011327,726417,727046;CP011329,726417,727046;CP010319,726417,727046;CP012419,726417,727046;CP013202,726417,727046;
HF952106	Mauve	SHARED	727047	727775	.	.	.	Notes=Lenght728	AE009948,727047,727775;CP000114,727047,727775;CP003810,727047,727775;HF952104,727047,727775;HF952105,727047,727775;HG939456,727047,727775;CP007631,727047,727775;CP007632,727047,727775;CP010867,727047,727775;CP011325,727047,727775;CP011326,727047,727775;CP011327,727047,727775;CP011329,727047,727775;CP010319,727047,727775;CP012419,727047,727775;CP013202,727047,727775;
HF952106	Mauve	SHARED	728309	728456	.	.	.	Notes=Lenght147	AE009948,728309,728456;CP000114,728309,728456;CP003810,728309,728456;CP003919,728309,728456;HF952104,728309,728456;HF952105,728309,728456;CP007482,728309,728456;CP007565,728309,728456;HG939456,728309,728456;CP007631,728309,728456;CP007632,728309,728456;FO393392,728309,728456;CP010867,728309,728456;CP011325,728309,728456;CP011326,728309,728456;CP011327,728309,728456;CP011328,728309,728456;CP011329…
HF952106	Mauve	SHARED	737574	737618	.	.	.	Notes=Lenght44	AL732656,737574,737618;AE009948,737574,737618;CP000114,737574,737618;CP003810,737574,737618;HF952104,737574,737618;HF952105,737574,737618;CP007482,737574,737618;CP007565,737574,737618;HG939456,737574,737618;CP007631,737574,737618;CP007632,737574,737618;CP006910,737574,737618;CP007572,737574,737618;CP007571,737574,737618;CP007570,737574,737618;FO393392,737574,737618;CP010867,737574,737618;CP011325…
HF952106	Mauve	SHARED	742650	744369	.	.	.	Notes=Lenght1719	AL732656,742650,744369;AE009948,742650,744369;CP000114,742650,744369;CP003810,742650,744369;HF952104,742650,744369;HF952105,742650,744369;CP007482,742650,744369;CP007565,742650,744369;HG939456,742650,744369;CP007631,742650,744369;CP007632,742650,744369;CP006910,742650,744369;CP007572,742650,744369;CP007571,742650,744369;CP007570,742650,744369;FO393392,742650,744369;CP010867,742650,744369;CP011325…
HF952106	Mauve	SHARED	745573	745794	.	.	.	Notes=Lenght221	AL732656,745573,745794;AE009948,745573,745794;CP000114,745573,745794;CP003810,745573,745794;CP003919,745573,745794;HF952104,745573,745794;HF952105,745573,745794;HG939456,745573,745794;CP007631,745573,745794;CP007632,745573,745794;CP006910,745573,745794;CP007572,745573,745794;CP007571,745573,745794;CP007570,745573,745794;CP010867,745573,745794;CP011325,745573,745794;CP011326,745573,745794;CP011327…
HF952106	Mauve	SHARED	745846	745947	.	.	.	Notes=Lenght101	AL732656,745846,745947;AE009948,745846,745947;CP000114,745846,745947;CP003810,745846,745947;CP003919,745846,745947;HF952104,745846,745947;HF952105,745846,745947;CP007482,745846,745947;CP007565,745846,745947;HG939456,745846,745947;CP007631,745846,745947;CP007632,745846,745947;CP006910,745846,745947;FO393392,745846,745947;CP010867,745846,745947;CP011325,745846,745947;CP011326,745846,745947;CP011327…
HF952106	Mauve	SHARED	746288	746369	.	.	.	Notes=Lenght81	AL732656,746288,746369;AE009948,746288,746369;CP000114,746288,746369;CP003810,746288,746369;HF952104,746288,746369;HF952105,746288,746369;CP007482,746288,746369;CP007565,746288,746369;HG939456,746288,746369;CP007631,746288,746369;CP007632,746288,746369;CP006910,746288,746369;CP007572,746288,746369;CP007571,746288,746369;CP007570,746288,746369;FO393392,746288,746369;CP010867,746288,746369;CP011325…
HF952106	Mauve	SHARED	746719	751465	.	.	.	Notes=Lenght4746	AL732656,746719,751465;AE009948,746719,751465;CP000114,746719,751465;CP003810,746719,751465;HF952104,746719,751465;HF952105,746719,751465;CP007482,746719,751465;CP007565,746719,751465;HG939456,746719,751465;CP007631,746719,751465;CP007632,746719,751465;CP006910,746719,751465;CP007572,746719,751465;CP007571,746719,751465;CP007570,746719,751465;FO393392,746719,751465;CP010867,746719,751465;CP011325…
HF952106	Mauve	SHARED	751466	751615	.	.	.	Notes=Lenght149	AL732656,751466,751615;AE009948,751466,751615;CP000114,751466,751615;CP003810,751466,751615;HF952104,751466,751615;HF952105,751466,751615;HG939456,751466,751615;CP007631,751466,751615;CP007632,751466,751615;CP006910,751466,751615;CP007572,751466,751615;CP007571,751466,751615;CP007570,751466,751615;CP010867,751466,751615;CP011325,751466,751615;CP011326,751466,751615;CP011327,751466,751615;CP011329…
HF952106	Mauve	SHARED	751616	752703	.	.	.	Notes=Lenght1087	AL732656,751616,752703;AE009948,751616,752703;CP000114,751616,752703;CP003810,751616,752703;HF952104,751616,752703;HF952105,751616,752703;CP007482,751616,752703;CP007565,751616,752703;HG939456,751616,752703;CP007631,751616,752703;CP007632,751616,752703;CP006910,751616,752703;CP007572,751616,752703;CP007571,751616,752703;CP007570,751616,752703;FO393392,751616,752703;CP010867,751616,752703;CP011325…
HF952106	Mauve	SHARED	752704	752718	.	.	.	Notes=Lenght14	AL732656,752704,752718;AE009948,752704,752718;CP000114,752704,752718;CP003810,752704,752718;HF952104,752704,752718;HF952105,752704,752718;HG939456,752704,752718;CP007631,752704,752718;CP007632,752704,752718;CP006910,752704,752718;CP007572,752704,752718;CP007571,752704,752718;CP007570,752704,752718;CP010867,752704,752718;CP011325,752704,752718;CP011326,752704,752718;CP011327,752704,752718;CP011329…
HF952106	Mauve	SHARED	752720	752739	.	.	.	Notes=Lenght19	AL732656,752720,752739;AE009948,752720,752739;CP000114,752720,752739;CP003810,752720,752739;HF952104,752720,752739;HF952105,752720,752739;HG939456,752720,752739;CP007631,752720,752739;CP007632,752720,752739;CP006910,752720,752739;CP007572,752720,752739;CP007571,752720,752739;CP007570,752720,752739;CP010867,752720,752739;CP011325,752720,752739;CP011326,752720,752739;CP011327,752720,752739;CP010319…
HF952106	Mauve	SHARED	752740	753770	.	.	.	Notes=Lenght1030	AL732656,752740,753770;AE009948,752740,753770;CP000114,752740,753770;CP003810,752740,753770;HF952104,752740,753770;HF952105,752740,753770;CP007482,752740,753770;CP007565,752740,753770;HG939456,752740,753770;CP007631,752740,753770;CP007632,752740,753770;CP006910,752740,753770;CP007572,752740,753770;CP007571,752740,753770;CP007570,752740,753770;FO393392,752740,753770;CP010867,752740,753770;CP011325…
HF952106	Mauve	SHARED	755387	755407	.	.	.	Notes=Lenght20	AL732656,755387,755407;AE009948,755387,755407;CP000114,755387,755407;CP003810,755387,755407;CP003919,755387,755407;HF952104,755387,755407;HF952105,755387,755407;CP007482,755387,755407;CP007565,755387,755407;HG939456,755387,755407;CP007631,755387,755407;CP007632,755387,755407;CP006910,755387,755407;CP007572,755387,755407;CP007571,755387,755407;CP007570,755387,755407;FO393392,755387,755407;CP010867…
HF952106	Mauve	SHARED	765730	765743	.	.	.	Notes=Lenght13	AL732656,765730,765743;AE009948,765730,765743;CP000114,765730,765743;CP003810,765730,765743;CP003919,765730,765743;HF952104,765730,765743;HF952105,765730,765743;CP007482,765730,765743;CP007565,765730,765743;CP007631,765730,765743;CP006910,765730,765743;CP007572,765730,765743;CP007571,765730,765743;CP007570,765730,765743;FO393392,765730,765743;CP010867,765730,765743;CP011325,765730,765743;CP011326…
HF952106	Mauve	SHARED	766238	766400	.	.	.	Notes=Lenght162	AL732656,766238,766400;AE009948,766238,766400;CP000114,766238,766400;CP003810,766238,766400;CP003919,766238,766400;HF952104,766238,766400;HF952105,766238,766400;HG939456,766238,766400;CP007631,766238,766400;CP007632,766238,766400;CP006910,766238,766400;CP007572,766238,766400;CP007571,766238,766400;CP007570,766238,766400;CP010867,766238,766400;CP011325,766238,766400;CP011326,766238,766400;CP011327…
HF952106	Mauve	SHARED	770727	770804	.	.	.	Notes=Lenght77	AL732656,770727,770804;AE009948,770727,770804;CP000114,770727,770804;CP003810,770727,770804;HF952104,770727,770804;HF952105,770727,770804;CP007482,770727,770804;CP007565,770727,770804;HG939456,770727,770804;CP007631,770727,770804;CP007632,770727,770804;CP006910,770727,770804;CP007572,770727,770804;CP007571,770727,770804;CP007570,770727,770804;FO393392,770727,770804;CP010867,770727,770804;CP011325…
HF952106	Mauve	SHARED	775911	776470	.	.	.	Notes=Lenght559	AL732656,775911,776470;AE009948,775911,776470;CP000114,775911,776470;CP003810,775911,776470;HF952104,775911,776470;HF952105,775911,776470;CP007482,775911,776470;CP007565,775911,776470;HG939456,775911,776470;CP007631,775911,776470;CP007632,775911,776470;CP006910,775911,776470;CP007572,775911,776470;CP007571,775911,776470;CP007570,775911,776470;FO393392,775911,776470;CP010867,775911,776470;CP011325…
HF952106	Mauve	SHARED	791382	791605	.	.	.	Notes=Lenght223	AL732656,791382,791605;AE009948,791382,791605;CP003919,791382,791605;HF952104,791382,791605;HF952105,791382,791605;CP007482,791382,791605;CP007565,791382,791605;HG939456,791382,791605;CP007631,791382,791605;CP007632,791382,791605;CP006910,791382,791605;CP007572,791382,791605;CP007571,791382,791605;CP007570,791382,791605;FO393392,791382,791605;CP010867,791382,791605;CP011328,791382,791605;CP011329…
HF952106	Mauve	SHARED	793597	793651	.	.	.	Notes=Lenght54	AL732656,793597,793651;AE009948,793597,793651;CP000114,793597,793651;CP003810,793597,793651;HF952104,793597,793651;HF952105,793597,793651;CP007482,793597,793651;CP007565,793597,793651;HG939456,793597,793651;CP007631,793597,793651;CP007632,793597,793651;CP006910,793597,793651;CP007572,793597,793651;CP007571,793597,793651;CP007570,793597,793651;FO393392,793597,793651;CP010867,793597,793651;CP011325…
HF952106	Mauve	SHARED	794295	794473	.	.	.	Notes=Lenght178	AL732656,794295,794473;AE009948,794295,794473;CP000114,794295,794473;CP003810,794295,794473;CP003919,794295,794473;HF952104,794295,794473;HF952105,794295,794473;CP007482,794295,794473;CP007565,794295,794473;HG939456,794295,794473;CP007631,794295,794473;CP007632,794295,794473;CP006910,794295,794473;CP007572,794295,794473;CP007571,794295,794473;CP007570,794295,794473;FO393392,794295,794473;CP010867…
HF952106	Mauve	SHARED	803551	803624	.	.	.	Notes=Lenght73	AL732656,803551,803624;AE009948,803551,803624;CP000114,803551,803624;CP003810,803551,803624;CP003919,803551,803624;HF952104,803551,803624;HF952105,803551,803624;HG939456,803551,803624;CP007631,803551,803624;CP007632,803551,803624;CP006910,803551,803624;CP007572,803551,803624;CP007571,803551,803624;CP007570,803551,803624;CP010867,803551,803624;CP011325,803551,803624;CP011326,803551,803624;CP011327…
HF952106	Mauve	SHARED	803724	803884	.	.	.	Notes=Lenght160	AL732656,803724,803884;AE009948,803724,803884;CP000114,803724,803884;CP003810,803724,803884;CP003919,803724,803884;HF952104,803724,803884;HF952105,803724,803884;HG939456,803724,803884;CP007631,803724,803884;CP007632,803724,803884;CP006910,803724,803884;CP007572,803724,803884;CP007571,803724,803884;CP007570,803724,803884;CP010867,803724,803884;CP011325,803724,803884;CP011326,803724,803884;CP011327…
HF952106	Mauve	SHARED	824654	825077	.	.	.	Notes=Lenght423	AL732656,824654,825077;AE009948,824654,825077;CP000114,824654,825077;CP003810,824654,825077;HF952104,824654,825077;HF952105,824654,825077;CP007482,824654,825077;CP007565,824654,825077;HG939456,824654,825077;CP007631,824654,825077;CP007632,824654,825077;CP006910,824654,825077;CP007572,824654,825077;CP007571,824654,825077;CP007570,824654,825077;FO393392,824654,825077;CP010867,824654,825077;CP011325…
HF952106	Mauve	SHARED	825078	825406	.	.	.	Notes=Lenght328	AL732656,825078,825406;AE009948,825078,825406;CP000114,825078,825406;CP003810,825078,825406;HF952104,825078,825406;HF952105,825078,825406;CP007482,825078,825406;CP007565,825078,825406;HG939456,825078,825406;CP007631,825078,825406;CP007632,825078,825406;CP006910,825078,825406;CP007572,825078,825406;CP007571,825078,825406;CP007570,825078,825406;FO393392,825078,825406;CP010867,825078,825406;CP011325…
HF952106	Mauve	SHARED	829074	829109	.	.	.	Notes=Lenght35	AL732656,829074,829109;AE009948,829074,829109;CP000114,829074,829109;CP003810,829074,829109;HF952104,829074,829109;HF952105,829074,829109;HG939456,829074,829109;CP007631,829074,829109;CP007632,829074,829109;CP006910,829074,829109;CP007572,829074,829109;CP007571,829074,829109;CP007570,829074,829109;CP010867,829074,829109;CP011325,829074,829109;CP011326,829074,829109;CP011327,829074,829109;CP011329…
HF952106	Mauve	SHARED	835901	836248	.	.	.	Notes=Lenght347	AL732656,835901,836248;AE009948,835901,836248;CP000114,835901,836248;CP003810,835901,836248;CP003919,835901,836248;HF952104,835901,836248;HF952105,835901,836248;HG939456,835901,836248;CP007631,835901,836248;CP007632,835901,836248;CP006910,835901,836248;CP007572,835901,836248;CP007571,835901,836248;CP007570,835901,836248;CP010867,835901,836248;CP011325,835901,836248;CP011326,835901,836248;CP011327…
HF952106	Mauve	SHARED	837538	837774	.	.	.	Notes=Lenght236	AL732656,837538,837774;AE009948,837538,837774;CP000114,837538,837774;CP003810,837538,837774;HF952104,837538,837774;HF952105,837538,837774;CP007482,837538,837774;CP007565,837538,837774;HG939456,837538,837774;CP007631,837538,837774;CP007632,837538,837774;CP006910,837538,837774;CP007572,837538,837774;CP007571,837538,837774;CP007570,837538,837774;FO393392,837538,837774;CP010867,837538,837774;CP011325…
HF952106	Mauve	SHARED	840692	842014	.	.	.	Notes=Lenght1322	AL732656,840692,842014;AE009948,840692,842014;CP000114,840692,842014;CP003810,840692,842014;CP003919,840692,842014;HF952104,840692,842014;HF952105,840692,842014;HG939456,840692,842014;CP007631,840692,842014;CP007632,840692,842014;CP006910,840692,842014;CP007572,840692,842014;CP007571,840692,842014;CP007570,840692,842014;CP010867,840692,842014;CP011325,840692,842014;CP011326,840692,842014;CP011327…
HF952106	Mauve	SHARED	846493	847138	.	.	.	Notes=Lenght645	AL732656,846493,847138;AE009948,846493,847138;CP000114,846493,847138;CP003810,846493,847138;CP003919,846493,847138;HF952104,846493,847138;HF952105,846493,847138;CP007482,846493,847138;CP007565,846493,847138;HG939456,846493,847138;CP007631,846493,847138;CP007632,846493,847138;CP006910,846493,847138;CP007572,846493,847138;FO393392,846493,847138;CP010867,846493,847138;CP011325,846493,847138;CP011326…
HF952106	Mauve	SHARED	847139	847665	.	.	.	Notes=Lenght526	AL732656,847139,847665;AE009948,847139,847665;CP000114,847139,847665;CP003810,847139,847665;CP003919,847139,847665;HF952104,847139,847665;HF952105,847139,847665;CP007482,847139,847665;CP007565,847139,847665;HG939456,847139,847665;CP007631,847139,847665;CP007632,847139,847665;CP006910,847139,847665;CP007572,847139,847665;CP007570,847139,847665;FO393392,847139,847665;CP010867,847139,847665;CP011325…
HF952106	Mauve	SHARED	865187	865526	.	.	.	Notes=Lenght339	AL732656,865187,865526;AE009948,865187,865526;CP000114,865187,865526;CP003810,865187,865526;CP003919,865187,865526;HF952104,865187,865526;HF952105,865187,865526;HG939456,865187,865526;CP007631,865187,865526;CP007632,865187,865526;CP006910,865187,865526;CP007572,865187,865526;CP007571,865187,865526;CP007570,865187,865526;CP010867,865187,865526;CP011325,865187,865526;CP011326,865187,865526;CP011327…
HF952106	Mauve	SHARED	866648	866921	.	.	.	Notes=Lenght273	AL732656,866648,866921;AE009948,866648,866921;CP000114,866648,866921;CP003810,866648,866921;CP003919,866648,866921;HF952104,866648,866921;HF952105,866648,866921;HG939456,866648,866921;CP007631,866648,866921;CP007632,866648,866921;CP006910,866648,866921;CP007572,866648,866921;CP007571,866648,866921;CP007570,866648,866921;CP010867,866648,866921;CP011325,866648,866921;CP011326,866648,866921;CP011327…
HF952106	Mauve	SHARED	867981	868026	.	.	.	Notes=Lenght45	AL732656,867981,868026;AE009948,867981,868026;CP000114,867981,868026;CP003810,867981,868026;CP003919,867981,868026;HF952104,867981,868026;HF952105,867981,868026;HG939456,867981,868026;CP007631,867981,868026;CP007632,867981,868026;CP006910,867981,868026;CP007572,867981,868026;CP007571,867981,868026;CP007570,867981,868026;CP010867,867981,868026;CP011325,867981,868026;CP011326,867981,868026;CP011327…
HF952106	Mauve	SHARED	868268	868537	.	.	.	Notes=Lenght269	AL732656,868268,868537;AE009948,868268,868537;CP000114,868268,868537;CP003810,868268,868537;HF952104,868268,868537;HF952105,868268,868537;HG939456,868268,868537;CP007631,868268,868537;CP007632,868268,868537;CP006910,868268,868537;CP007572,868268,868537;CP007571,868268,868537;CP007570,868268,868537;CP010867,868268,868537;CP011325,868268,868537;CP011326,868268,868537;CP011327,868268,868537;CP011329…
HF952106	Mauve	SHARED	876410	876466	.	.	.	Notes=Lenght56	AL732656,876410,876466;AE009948,876410,876466;CP000114,876410,876466;CP003810,876410,876466;HF952104,876410,876466;HF952105,876410,876466;CP007482,876410,876466;CP007565,876410,876466;HG939456,876410,876466;CP007631,876410,876466;CP007632,876410,876466;CP006910,876410,876466;CP007572,876410,876466;CP007571,876410,876466;CP007570,876410,876466;FO393392,876410,876466;CP010867,876410,876466;CP011325…
HF952106	Mauve	SHARED	876467	876520	.	.	.	Notes=Lenght53	AL732656,876467,876520;AE009948,876467,876520;CP000114,876467,876520;CP003810,876467,876520;HF952104,876467,876520;HF952105,876467,876520;HG939456,876467,876520;CP007631,876467,876520;CP007632,876467,876520;CP006910,876467,876520;CP007572,876467,876520;CP007571,876467,876520;CP007570,876467,876520;CP010867,876467,876520;CP011325,876467,876520;CP011326,876467,876520;CP011327,876467,876520;CP011329…
HF952106	Mauve	SHARED	886805	886832	.	.	.	Notes=Lenght27	AL732656,886805,886832;AE009948,886805,886832;CP000114,886805,886832;CP003810,886805,886832;HF952104,886805,886832;HF952105,886805,886832;HG939456,886805,886832;CP007631,886805,886832;CP007632,886805,886832;CP006910,886805,886832;CP007572,886805,886832;CP007571,886805,886832;CP007570,886805,886832;CP010867,886805,886832;CP011325,886805,886832;CP011326,886805,886832;CP011327,886805,886832;CP011329…
HF952106	Mauve	SHARED	888330	888421	.	.	.	Notes=Lenght91	AL732656,888330,888421;AE009948,888330,888421;CP000114,888330,888421;CP003810,888330,888421;CP003919,888330,888421;HF952104,888330,888421;HF952105,888330,888421;CP007482,888330,888421;CP007565,888330,888421;HG939456,888330,888421;CP007631,888330,888421;CP007632,888330,888421;CP006910,888330,888421;CP007572,888330,888421;CP007571,888330,888421;CP007570,888330,888421;FO393392,888330,888421;CP010867…
HF952106	Mauve	SHARED	891600	894153	.	.	.	Notes=Lenght2553	AL732656,891600,894153;AE009948,891600,894153;CP000114,891600,894153;CP003810,891600,894153;CP003919,891600,894153;HF952104,891600,894153;CP007482,891600,894153;CP007565,891600,894153;HG939456,891600,894153;CP007631,891600,894153;CP007632,891600,894153;CP006910,891600,894153;CP007572,891600,894153;CP007571,891600,894153;CP007570,891600,894153;FO393392,891600,894153;CP010867,891600,894153;CP011325…
HF952106	Mauve	SHARED	906369	906407	.	.	.	Notes=Lenght38	AE009948,906369,906407;CP000114,906369,906407;CP003810,906369,906407;CP003919,906369,906407;HF952104,906369,906407;HF952105,906369,906407;CP007482,906369,906407;CP007565,906369,906407;HG939456,906369,906407;CP007631,906369,906407;CP007632,906369,906407;CP006910,906369,906407;FO393392,906369,906407;CP010867,906369,906407;CP011325,906369,906407;CP011326,906369,906407;CP011327,906369,906407;CP011328…
HF952106	Mauve	SHARED	907422	907745	.	.	.	Notes=Lenght323	AL732656,907422,907745;AE009948,907422,907745;CP000114,907422,907745;CP003810,907422,907745;HF952104,907422,907745;HF952105,907422,907745;CP007482,907422,907745;CP007565,907422,907745;HG939456,907422,907745;CP007631,907422,907745;CP007632,907422,907745;CP006910,907422,907745;CP007572,907422,907745;CP007571,907422,907745;CP007570,907422,907745;FO393392,907422,907745;CP010867,907422,907745;CP011325…
HF952106	Mauve	SHARED	925897	925925	.	.	.	Notes=Lenght28	AL732656,925897,925925;AE009948,925897,925925;CP000114,925897,925925;CP003810,925897,925925;HF952104,925897,925925;HF952105,925897,925925;CP007482,925897,925925;CP007565,925897,925925;HG939456,925897,925925;CP007631,925897,925925;CP007632,925897,925925;CP006910,925897,925925;CP007572,925897,925925;CP007571,925897,925925;CP007570,925897,925925;FO393392,925897,925925;CP010867,925897,925925;CP011325…
HF952106	Mauve	SHARED	925927	925950	.	.	.	Notes=Lenght23	AE009948,925927,925950;CP000114,925927,925950;CP003810,925927,925950;HF952104,925927,925950;HF952105,925927,925950;CP007482,925927,925950;CP007565,925927,925950;HG939456,925927,925950;CP007631,925927,925950;CP007632,925927,925950;CP006910,925927,925950;CP007572,925927,925950;CP007570,925927,925950;FO393392,925927,925950;CP010867,925927,925950;CP011325,925927,925950;CP011326,925927,925950;CP011327…
HF952106	Mauve	SHARED	925951	925966	.	.	.	Notes=Lenght15	AE009948,925951,925966;CP000114,925951,925966;CP003810,925951,925966;HF952104,925951,925966;HF952105,925951,925966;CP007482,925951,925966;CP007565,925951,925966;HG939456,925951,925966;CP007631,925951,925966;CP007632,925951,925966;CP006910,925951,925966;FO393392,925951,925966;CP010867,925951,925966;CP011325,925951,925966;CP011326,925951,925966;CP011327,925951,925966;CP011328,925951,925966;CP011329…
HF952106	Mauve	SHARED	926570	926870	.	.	.	Notes=Lenght300	AE009948,926570,926870;CP000114,926570,926870;CP003810,926570,926870;CP003919,926570,926870;HF952104,926570,926870;HF952105,926570,926870;CP007482,926570,926870;CP007565,926570,926870;HG939456,926570,926870;CP007631,926570,926870;CP007632,926570,926870;CP006910,926570,926870;CP007572,926570,926870;CP007571,926570,926870;CP007570,926570,926870;FO393392,926570,926870;CP010867,926570,926870;CP011325…
HF952106	Mauve	SHARED	934808	934855	.	.	.	Notes=Lenght47	AE009948,934808,934855;CP000114,934808,934855;CP003810,934808,934855;CP003919,934808,934855;HF952104,934808,934855;HF952105,934808,934855;CP007482,934808,934855;CP007565,934808,934855;HG939456,934808,934855;CP007631,934808,934855;CP007632,934808,934855;CP006910,934808,934855;CP007572,934808,934855;CP007571,934808,934855;CP007570,934808,934855;FO393392,934808,934855;CP010867,934808,934855;CP011325…
HF952106	Mauve	SHARED	936322	936343	.	.	.	Notes=Lenght21	AL732656,936322,936343;AE009948,936322,936343;CP000114,936322,936343;CP003810,936322,936343;CP003919,936322,936343;HF952104,936322,936343;HF952105,936322,936343;CP007482,936322,936343;CP007565,936322,936343;HG939456,936322,936343;CP007631,936322,936343;CP007632,936322,936343;CP007572,936322,936343;CP007571,936322,936343;CP007570,936322,936343;FO393392,936322,936343;CP010867,936322,936343;CP011325…
HF952106	Mauve	SHARED	958083	958096	.	.	.	Notes=Lenght13	AE009948,958083,958096;CP000114,958083,958096;CP003810,958083,958096;CP003919,958083,958096;HF952104,958083,958096;HF952105,958083,958096;CP007482,958083,958096;CP007565,958083,958096;HG939456,958083,958096;CP007631,958083,958096;CP007632,958083,958096;CP007572,958083,958096;CP007571,958083,958096;CP007570,958083,958096;FO393392,958083,958096;CP010867,958083,958096;CP011325,958083,958096;CP011326…
HF952106	Mauve	SHARED	961109	961131	.	.	.	Notes=Lenght22	AL732656,961109,961131;AE009948,961109,961131;CP000114,961109,961131;CP003810,961109,961131;CP003919,961109,961131;HF952104,961109,961131;HF952105,961109,961131;CP007482,961109,961131;CP007565,961109,961131;HG939456,961109,961131;CP007631,961109,961131;CP007632,961109,961131;CP006910,961109,961131;CP007572,961109,961131;CP007571,961109,961131;CP007570,961109,961131;FO393392,961109,961131;CP011325…
HF952106	Mauve	SHARED	961132	961144	.	.	.	Notes=Lenght12	AL732656,961132,961144;AE009948,961132,961144;CP000114,961132,961144;CP003810,961132,961144;CP003919,961132,961144;HF952104,961132,961144;HF952105,961132,961144;CP007482,961132,961144;CP007565,961132,961144;HG939456,961132,961144;CP007631,961132,961144;CP007632,961132,961144;CP006910,961132,961144;CP007572,961132,961144;CP007571,961132,961144;CP007570,961132,961144;FO393392,961132,961144;CP011325…
HF952106	Mauve	SHARED	961241	961277	.	.	.	Notes=Lenght36	AE009948,961241,961277;HF952105,961241,961277;HG939456,961241,961277;CP007631,961241,961277;CP007632,961241,961277;CP006910,961241,961277;CP011329,961241,961277;CP010319,961241,961277;CP013202,961241,961277;
HF952106	Mauve	SHARED	961306	961342	.	.	.	Notes=Lenght36	AL732656,961306,961342;AE009948,961306,961342;CP000114,961306,961342;CP003810,961306,961342;HG939456,961306,961342;CP007631,961306,961342;CP007632,961306,961342;CP006910,961306,961342;CP011325,961306,961342;CP011326,961306,961342;CP011327,961306,961342;CP011329,961306,961342;CP010319,961306,961342;CP012419,961306,961342;CP013202,961306,961342;
HF952106	Mauve	SHARED	961793	961834	.	.	.	Notes=Lenght41	AE009948,961793,961834;HF952104,961793,961834;CP007631,961793,961834;CP010867,961793,961834;CP011329,961793,961834;CP013202,961793,961834;
HF952106	Mauve	SHARED	961901	961951	.	.	.	Notes=Lenght50	AE009948,961901,961951;HF952104,961901,961951;CP007631,961901,961951;CP010867,961901,961951;CP011329,961901,961951;CP013202,961901,961951;
HF952106	Mauve	SHARED	962357	962377	.	.	.	Notes=Lenght20	AL732656,962357,962377;AE009948,962357,962377;CP000114,962357,962377;CP003810,962357,962377;CP003919,962357,962377;HF952104,962357,962377;HF952105,962357,962377;CP007482,962357,962377;CP007565,962357,962377;HG939456,962357,962377;CP007631,962357,962377;CP007632,962357,962377;CP006910,962357,962377;FO393392,962357,962377;CP010867,962357,962377;CP011325,962357,962377;CP011326,962357,962377;CP011327…
HF952106	Mauve	SHARED	965698	965717	.	.	.	Notes=Lenght19	AL732656,965698,965717;AE009948,965698,965717;CP000114,965698,965717;CP003810,965698,965717;HF952104,965698,965717;HF952105,965698,965717;HG939456,965698,965717;CP007631,965698,965717;CP007632,965698,965717;CP006910,965698,965717;CP007572,965698,965717;CP007571,965698,965717;CP007570,965698,965717;CP010867,965698,965717;CP011325,965698,965717;CP011326,965698,965717;CP011327,965698,965717;CP011329…
HF952106	Mauve	SHARED	967721	967896	.	.	.	Notes=Lenght175	AL732656,967721,967896;AE009948,967721,967896;CP000114,967721,967896;CP003810,967721,967896;HF952104,967721,967896;HF952105,967721,967896;CP007482,967721,967896;CP007565,967721,967896;HG939456,967721,967896;CP007631,967721,967896;CP007632,967721,967896;CP006910,967721,967896;CP007572,967721,967896;CP007571,967721,967896;CP007570,967721,967896;FO393392,967721,967896;CP010867,967721,967896;CP011325…
HF952106	Mauve	SHARED	969299	969343	.	.	.	Notes=Lenght44	AL732656,969299,969343;AE009948,969299,969343;CP000114,969299,969343;CP003810,969299,969343;CP003919,969299,969343;HF952104,969299,969343;HF952105,969299,969343;CP007482,969299,969343;CP007565,969299,969343;HG939456,969299,969343;CP007631,969299,969343;CP007632,969299,969343;CP006910,969299,969343;CP007572,969299,969343;CP007571,969299,969343;CP007570,969299,969343;FO393392,969299,969343;CP010867…
HF952106	Mauve	SHARED	970583	971242	.	.	.	Notes=Lenght659	AL732656,970583,971242;AE009948,970583,971242;CP000114,970583,971242;CP003810,970583,971242;CP003919,970583,971242;HF952104,970583,971242;HF952105,970583,971242;HG939456,970583,971242;CP007631,970583,971242;CP007632,970583,971242;CP006910,970583,971242;CP007572,970583,971242;CP007571,970583,971242;CP007570,970583,971242;CP010867,970583,971242;CP011325,970583,971242;CP011326,970583,971242;CP011327…
HF952106	Mauve	SHARED	973499	973643	.	.	.	Notes=Lenght144	AL732656,973499,973643;AE009948,973499,973643;CP000114,973499,973643;CP003810,973499,973643;HF952104,973499,973643;HF952105,973499,973643;HG939456,973499,973643;CP007631,973499,973643;CP007632,973499,973643;CP006910,973499,973643;CP007572,973499,973643;CP007571,973499,973643;CP007570,973499,973643;CP010867,973499,973643;CP011325,973499,973643;CP011326,973499,973643;CP011327,973499,973643;CP011329…
HF952106	Mauve	SHARED	974261	974356	.	.	.	Notes=Lenght95	AL732656,974261,974356;AE009948,974261,974356;CP000114,974261,974356;CP003810,974261,974356;CP003919,974261,974356;HF952104,974261,974356;HF952105,974261,974356;CP007482,974261,974356;CP007565,974261,974356;HG939456,974261,974356;CP007631,974261,974356;CP007632,974261,974356;CP007572,974261,974356;CP007571,974261,974356;CP007570,974261,974356;FO393392,974261,974356;CP010867,974261,974356;CP011325…
HF952106	Mauve	SHARED	974383	974407	.	.	.	Notes=Lenght24	AL732656,974383,974407;AE009948,974383,974407;CP000114,974383,974407;CP003810,974383,974407;CP003919,974383,974407;HF952104,974383,974407;HF952105,974383,974407;CP007482,974383,974407;CP007565,974383,974407;HG939456,974383,974407;CP007631,974383,974407;CP007632,974383,974407;CP006910,974383,974407;FO393392,974383,974407;CP010867,974383,974407;CP011325,974383,974407;CP011326,974383,974407;CP011327…
HF952106	Mauve	SHARED	988992	989009	.	.	.	Notes=Lenght17	AL732656,988992,989009;AE009948,988992,989009;CP000114,988992,989009;CP003810,988992,989009;HF952104,988992,989009;HF952105,988992,989009;CP007482,988992,989009;CP007565,988992,989009;HG939456,988992,989009;CP007631,988992,989009;CP007632,988992,989009;CP006910,988992,989009;CP007572,988992,989009;CP007571,988992,989009;CP007570,988992,989009;FO393392,988992,989009;CP010867,988992,989009;CP011325…
HF952106	Mauve	SHARED	989010	989044	.	.	.	Notes=Lenght34	AL732656,989010,989044;AE009948,989010,989044;CP000114,989010,989044;CP003810,989010,989044;HF952104,989010,989044;HF952105,989010,989044;CP007482,989010,989044;CP007565,989010,989044;HG939456,989010,989044;CP007631,989010,989044;CP007632,989010,989044;CP006910,989010,989044;CP007571,989010,989044;CP007570,989010,989044;FO393392,989010,989044;CP010867,989010,989044;CP011325,989010,989044;CP011326…
HF952106	Mauve	SHARED	991413	992557	.	.	.	Notes=Lenght1144	AL732656,991413,992557;AE009948,991413,992557;CP000114,991413,992557;CP003810,991413,992557;HF952104,991413,992557;HF952105,991413,992557;HG939456,991413,992557;CP007631,991413,992557;CP007632,991413,992557;CP006910,991413,992557;CP007572,991413,992557;CP007571,991413,992557;CP007570,991413,992557;CP010867,991413,992557;CP011325,991413,992557;CP011326,991413,992557;CP011327,991413,992557;CP011329…
HF952106	Mauve	SHARED	992896	993096	.	.	.	Notes=Lenght200	AL732656,992896,993096;AE009948,992896,993096;CP000114,992896,993096;CP003810,992896,993096;HF952104,992896,993096;HF952105,992896,993096;HG939456,992896,993096;CP007631,992896,993096;CP007632,992896,993096;CP006910,992896,993096;CP007572,992896,993096;CP007571,992896,993096;CP007570,992896,993096;CP010867,992896,993096;CP011325,992896,993096;CP011326,992896,993096;CP011327,992896,993096;CP011329…
HF952106	Mauve	SHARED	995326	995347	.	.	.	Notes=Lenght21	AL732656,995326,995347;AE009948,995326,995347;CP000114,995326,995347;CP003810,995326,995347;HF952104,995326,995347;HF952105,995326,995347;HG939456,995326,995347;CP007631,995326,995347;CP007632,995326,995347;CP006910,995326,995347;CP007572,995326,995347;CP007571,995326,995347;CP007570,995326,995347;CP010867,995326,995347;CP011325,995326,995347;CP011326,995326,995347;CP011327,995326,995347;CP011329…
HF952106	Mauve	SHARED	995617	995714	.	.	.	Notes=Lenght97	AL732656,995617,995714;AE009948,995617,995714;CP000114,995617,995714;CP003810,995617,995714;HF952104,995617,995714;HF952105,995617,995714;CP007482,995617,995714;CP007565,995617,995714;HG939456,995617,995714;CP007631,995617,995714;CP007632,995617,995714;CP006910,995617,995714;CP007572,995617,995714;CP007571,995617,995714;CP007570,995617,995714;FO393392,995617,995714;CP010867,995617,995714;CP011325…
HF952106	Mauve	SHARED	1003076	1003112	.	.	.	Notes=Lenght36	AL732656,1003076,1003112;AE009948,1003076,1003112;CP000114,1003076,1003112;CP003810,1003076,1003112;CP003919,1003076,1003112;HF952104,1003076,1003112;HF952105,1003076,1003112;CP007482,1003076,1003112;CP007565,1003076,1003112;HG939456,1003076,1003112;CP007631,1003076,1003112;CP007632,1003076,1003112;CP007572,1003076,1003112;CP007571,1003076,1003112;CP007570,1003076,1003112;FO393392,1003076,1003112…
HF952106	Mauve	SHARED	1003124	1004199	.	.	.	Notes=Lenght1075	AL732656,1003124,1004199;AE009948,1003124,1004199;CP000114,1003124,1004199;CP003810,1003124,1004199;CP003919,1003124,1004199;HF952104,1003124,1004199;HF952105,1003124,1004199;CP007482,1003124,1004199;CP007565,1003124,1004199;HG939456,1003124,1004199;CP007631,1003124,1004199;CP007632,1003124,1004199;CP006910,1003124,1004199;FO393392,1003124,1004199;CP010867,1003124,1004199;CP011325,1003124,1004199…
HF952106	Mauve	SHARED	1005222	1005365	.	.	.	Notes=Lenght143	AL732656,1005222,1005365;AE009948,1005222,1005365;CP000114,1005222,1005365;CP003810,1005222,1005365;HF952104,1005222,1005365;HF952105,1005222,1005365;HG939456,1005222,1005365;CP007631,1005222,1005365;CP007632,1005222,1005365;CP006910,1005222,1005365;CP007572,1005222,1005365;CP007571,1005222,1005365;CP007570,1005222,1005365;CP010867,1005222,1005365;CP011325,1005222,1005365;CP011326,1005222,1005365…
HF952106	Mauve	SHARED	1005607	1005626	.	.	.	Notes=Lenght19	AL732656,1005607,1005626;CP003919,1005607,1005626;HF952105,1005607,1005626;CP007482,1005607,1005626;CP007565,1005607,1005626;HG939456,1005607,1005626;CP007632,1005607,1005626;CP006910,1005607,1005626;CP007572,1005607,1005626;CP007571,1005607,1005626;CP007570,1005607,1005626;FO393392,1005607,1005626;CP010867,1005607,1005626;CP011328,1005607,1005626;CP010319,1005607,1005626;CP013202,1005607,1005626;
HF952106	Mauve	SHARED	1010431	1010548	.	.	.	Notes=Lenght117	AL732656,1010431,1010548;AE009948,1010431,1010548;CP000114,1010431,1010548;CP003810,1010431,1010548;CP003919,1010431,1010548;HF952104,1010431,1010548;HF952105,1010431,1010548;HG939456,1010431,1010548;CP007631,1010431,1010548;CP007632,1010431,1010548;CP006910,1010431,1010548;CP007572,1010431,1010548;CP007571,1010431,1010548;CP007570,1010431,1010548;CP010867,1010431,1010548;CP011325,1010431,1010548…
HF952106	Mauve	SHARED	1011433	1011547	.	.	.	Notes=Lenght114	AL732656,1011433,1011547;AE009948,1011433,1011547;CP000114,1011433,1011547;CP003810,1011433,1011547;HF952104,1011433,1011547;HF952105,1011433,1011547;CP007482,1011433,1011547;CP007565,1011433,1011547;HG939456,1011433,1011547;CP007631,1011433,1011547;CP007632,1011433,1011547;CP006910,1011433,1011547;CP007572,1011433,1011547;CP007571,1011433,1011547;CP007570,1011433,1011547;FO393392,1011433,1011547…
HF952106	Mauve	SHARED	1016156	1016175	.	.	.	Notes=Lenght19	AL732656,1016156,1016175;AE009948,1016156,1016175;CP000114,1016156,1016175;CP003810,1016156,1016175;CP003919,1016156,1016175;HF952104,1016156,1016175;HF952105,1016156,1016175;CP007482,1016156,1016175;HG939456,1016156,1016175;CP007631,1016156,1016175;CP007632,1016156,1016175;CP006910,1016156,1016175;CP007572,1016156,1016175;CP007571,1016156,1016175;CP007570,1016156,1016175;FO393392,1016156,1016175…
HF952106	Mauve	SHARED	1017493	1017521	.	.	.	Notes=Lenght28	AL732656,1017493,1017521;AE009948,1017493,1017521;CP000114,1017493,1017521;CP003810,1017493,1017521;CP003919,1017493,1017521;HF952104,1017493,1017521;HF952105,1017493,1017521;HG939456,1017493,1017521;CP007631,1017493,1017521;CP007632,1017493,1017521;CP006910,1017493,1017521;CP007572,1017493,1017521;CP007571,1017493,1017521;CP007570,1017493,1017521;CP010867,1017493,1017521;CP011325,1017493,1017521…
HF952106	Mauve	SHARED	1018677	1018728	.	.	.	Notes=Lenght51	AL732656,1018677,1018728;AE009948,1018677,1018728;CP000114,1018677,1018728;CP003810,1018677,1018728;CP003919,1018677,1018728;HF952104,1018677,1018728;HF952105,1018677,1018728;HG939456,1018677,1018728;CP007631,1018677,1018728;CP007632,1018677,1018728;CP006910,1018677,1018728;CP007572,1018677,1018728;CP007571,1018677,1018728;CP007570,1018677,1018728;CP010867,1018677,1018728;CP011325,1018677,1018728…
HF952106	Mauve	SHARED	1018850	1018872	.	.	.	Notes=Lenght22	AL732656,1018850,1018872;AE009948,1018850,1018872;CP000114,1018850,1018872;CP003810,1018850,1018872;HF952104,1018850,1018872;HF952105,1018850,1018872;CP007482,1018850,1018872;CP007565,1018850,1018872;HG939456,1018850,1018872;CP007631,1018850,1018872;CP007632,1018850,1018872;CP006910,1018850,1018872;CP007572,1018850,1018872;CP007571,1018850,1018872;CP007570,1018850,1018872;FO393392,1018850,1018872…
HF952106	Mauve	SHARED	1018873	1018954	.	.	.	Notes=Lenght81	AL732656,1018873,1018954;AE009948,1018873,1018954;CP000114,1018873,1018954;CP003810,1018873,1018954;HF952104,1018873,1018954;HF952105,1018873,1018954;HG939456,1018873,1018954;CP007631,1018873,1018954;CP007632,1018873,1018954;CP006910,1018873,1018954;CP007572,1018873,1018954;CP007571,1018873,1018954;CP007570,1018873,1018954;CP010867,1018873,1018954;CP011325,1018873,1018954;CP011326,1018873,1018954…
HF952106	Mauve	SHARED	1018955	1019022	.	.	.	Notes=Lenght67	AL732656,1018955,1019022;AE009948,1018955,1019022;CP000114,1018955,1019022;CP003810,1018955,1019022;HF952104,1018955,1019022;HF952105,1018955,1019022;CP007631,1018955,1019022;CP006910,1018955,1019022;CP007572,1018955,1019022;CP007571,1018955,1019022;CP007570,1018955,1019022;CP010867,1018955,1019022;CP011325,1018955,1019022;CP011326,1018955,1019022;CP011327,1018955,1019022;CP011329,1018955,1019022…
HF952106	Mauve	SHARED	1019023	1019075	.	.	.	Notes=Lenght52	AL732656,1019023,1019075;AE009948,1019023,1019075;CP000114,1019023,1019075;CP003810,1019023,1019075;HF952104,1019023,1019075;HF952105,1019023,1019075;HG939456,1019023,1019075;CP007631,1019023,1019075;CP007632,1019023,1019075;CP006910,1019023,1019075;CP007572,1019023,1019075;CP007571,1019023,1019075;CP007570,1019023,1019075;CP010867,1019023,1019075;CP011325,1019023,1019075;CP011326,1019023,1019075…
HF952106	Mauve	SHARED	1019076	1019244	.	.	.	Notes=Lenght168	AL732656,1019076,1019244;AE009948,1019076,1019244;CP000114,1019076,1019244;CP003810,1019076,1019244;HF952104,1019076,1019244;HG939456,1019076,1019244;CP007631,1019076,1019244;CP007632,1019076,1019244;CP006910,1019076,1019244;CP007572,1019076,1019244;CP007571,1019076,1019244;CP007570,1019076,1019244;CP010867,1019076,1019244;CP011325,1019076,1019244;CP011326,1019076,1019244;CP011327,1019076,1019244…
HF952106	Mauve	SHARED	1019245	1019487	.	.	.	Notes=Lenght242	AL732656,1019245,1019487;AE009948,1019245,1019487;CP000114,1019245,1019487;CP003810,1019245,1019487;HF952104,1019245,1019487;CP007482,1019245,1019487;CP007565,1019245,1019487;HG939456,1019245,1019487;CP007631,1019245,1019487;CP007632,1019245,1019487;CP006910,1019245,1019487;CP007572,1019245,1019487;CP007571,1019245,1019487;CP007570,1019245,1019487;FO393392,1019245,1019487;CP010867,1019245,1019487…
HF952106	Mauve	SHARED	1019488	1019849	.	.	.	Notes=Lenght361	AL732656,1019488,1019849;AE009948,1019488,1019849;CP000114,1019488,1019849;CP003810,1019488,1019849;HF952104,1019488,1019849;HF952105,1019488,1019849;CP007482,1019488,1019849;CP007565,1019488,1019849;HG939456,1019488,1019849;CP007631,1019488,1019849;CP007632,1019488,1019849;CP006910,1019488,1019849;CP007572,1019488,1019849;CP007571,1019488,1019849;CP007570,1019488,1019849;FO393392,1019488,1019849…
HF952106	Mauve	SHARED	1019887	1019901	.	.	.	Notes=Lenght14	AE009948,1019887,1019901;CP000114,1019887,1019901;CP003810,1019887,1019901;CP003919,1019887,1019901;HF952104,1019887,1019901;HF952105,1019887,1019901;CP007482,1019887,1019901;CP007565,1019887,1019901;HG939456,1019887,1019901;CP007631,1019887,1019901;CP007632,1019887,1019901;CP006910,1019887,1019901;CP007572,1019887,1019901;CP007571,1019887,1019901;CP007570,1019887,1019901;FO393392,1019887,1019901…
HF952106	Mauve	SHARED	1019902	1019930	.	.	.	Notes=Lenght28	AE009948,1019902,1019930;CP000114,1019902,1019930;CP003810,1019902,1019930;CP003919,1019902,1019930;HF952104,1019902,1019930;HF952105,1019902,1019930;CP007482,1019902,1019930;CP007565,1019902,1019930;CP007631,1019902,1019930;CP007632,1019902,1019930;CP006910,1019902,1019930;CP007572,1019902,1019930;CP007571,1019902,1019930;CP007570,1019902,1019930;FO393392,1019902,1019930;CP010867,1019902,1019930…
HF952106	Mauve	SHARED	1019931	1019952	.	.	.	Notes=Lenght21	AE009948,1019931,1019952;CP000114,1019931,1019952;CP003810,1019931,1019952;CP003919,1019931,1019952;HF952104,1019931,1019952;HF952105,1019931,1019952;CP007482,1019931,1019952;CP007565,1019931,1019952;CP007631,1019931,1019952;CP006910,1019931,1019952;CP007572,1019931,1019952;CP007571,1019931,1019952;CP007570,1019931,1019952;FO393392,1019931,1019952;CP010867,1019931,1019952;CP011325,1019931,1019952…
HF952106	Mauve	SHARED	1019953	1020009	.	.	.	Notes=Lenght56	AL732656,1019953,1020009;AE009948,1019953,1020009;CP000114,1019953,1020009;CP003810,1019953,1020009;CP003919,1019953,1020009;HF952104,1019953,1020009;HF952105,1019953,1020009;CP007482,1019953,1020009;CP007565,1019953,1020009;CP007631,1019953,1020009;CP006910,1019953,1020009;CP007572,1019953,1020009;CP007571,1019953,1020009;CP007570,1019953,1020009;FO393392,1019953,1020009;CP010867,1019953,1020009…
HF952106	Mauve	SHARED	1020010	1020074	.	.	.	Notes=Lenght64	AL732656,1020010,1020074;AE009948,1020010,1020074;CP000114,1020010,1020074;CP003810,1020010,1020074;CP003919,1020010,1020074;HF952104,1020010,1020074;HF952105,1020010,1020074;CP007482,1020010,1020074;CP007565,1020010,1020074;HG939456,1020010,1020074;CP007631,1020010,1020074;CP006910,1020010,1020074;CP007572,1020010,1020074;CP007571,1020010,1020074;CP007570,1020010,1020074;FO393392,1020010,1020074…
HF952106	Mauve	SHARED	1020266	1020327	.	.	.	Notes=Lenght61	AL732656,1020266,1020327;AE009948,1020266,1020327;CP000114,1020266,1020327;CP003810,1020266,1020327;CP003919,1020266,1020327;HF952104,1020266,1020327;HF952105,1020266,1020327;CP007482,1020266,1020327;CP007565,1020266,1020327;HG939456,1020266,1020327;CP007631,1020266,1020327;CP007632,1020266,1020327;CP006910,1020266,1020327;CP007571,1020266,1020327;CP007570,1020266,1020327;FO393392,1020266,1020327…
HF952106	Mauve	SHARED	1020328	1020364	.	.	.	Notes=Lenght36	AL732656,1020328,1020364;AE009948,1020328,1020364;CP000114,1020328,1020364;CP003810,1020328,1020364;CP003919,1020328,1020364;HF952104,1020328,1020364;HF952105,1020328,1020364;HG939456,1020328,1020364;CP007631,1020328,1020364;CP007632,1020328,1020364;CP006910,1020328,1020364;CP007571,1020328,1020364;CP007570,1020328,1020364;CP010867,1020328,1020364;CP011325,1020328,1020364;CP011326,1020328,1020364…
HF952106	Mauve	SHARED	1020365	1020428	.	.	.	Notes=Lenght63	AL732656,1020365,1020428;AE009948,1020365,1020428;CP000114,1020365,1020428;CP003810,1020365,1020428;CP003919,1020365,1020428;HF952104,1020365,1020428;HF952105,1020365,1020428;HG939456,1020365,1020428;CP007631,1020365,1020428;CP007632,1020365,1020428;CP006910,1020365,1020428;CP007572,1020365,1020428;CP007571,1020365,1020428;CP007570,1020365,1020428;CP010867,1020365,1020428;CP011325,1020365,1020428…
HF952106	Mauve	SHARED	1034677	1034697	.	.	.	Notes=Lenght20	AL732656,1034677,1034697;AE009948,1034677,1034697;CP000114,1034677,1034697;CP003810,1034677,1034697;HF952104,1034677,1034697;HF952105,1034677,1034697;CP007482,1034677,1034697;CP007565,1034677,1034697;HG939456,1034677,1034697;CP007631,1034677,1034697;CP007632,1034677,1034697;CP006910,1034677,1034697;CP007572,1034677,1034697;CP007571,1034677,1034697;CP007570,1034677,1034697;FO393392,1034677,1034697…
HF952106	Mauve	SHARED	1039709	1039864	.	.	.	Notes=Lenght155	AL732656,1039709,1039864;AE009948,1039709,1039864;CP000114,1039709,1039864;CP003810,1039709,1039864;HF952104,1039709,1039864;HF952105,1039709,1039864;HG939456,1039709,1039864;CP007631,1039709,1039864;CP007632,1039709,1039864;CP006910,1039709,1039864;CP007572,1039709,1039864;CP007571,1039709,1039864;CP007570,1039709,1039864;CP010867,1039709,1039864;CP011325,1039709,1039864;CP011326,1039709,1039864…
HF952106	Mauve	SHARED	1055303	1055322	.	.	.	Notes=Lenght19	AE009948,1055303,1055322;CP000114,1055303,1055322;CP003810,1055303,1055322;CP003919,1055303,1055322;HF952104,1055303,1055322;HF952105,1055303,1055322;CP007482,1055303,1055322;CP007565,1055303,1055322;HG939456,1055303,1055322;CP007631,1055303,1055322;CP007632,1055303,1055322;CP006910,1055303,1055322;FO393392,1055303,1055322;CP010867,1055303,1055322;CP011325,1055303,1055322;CP011326,1055303,1055322…
HF952106	Mauve	SHARED	1055462	1055546	.	.	.	Notes=Lenght84	AL732656,1055462,1055546;AE009948,1055462,1055546;CP000114,1055462,1055546;CP003810,1055462,1055546;CP003919,1055462,1055546;HF952104,1055462,1055546;HF952105,1055462,1055546;CP007482,1055462,1055546;CP007565,1055462,1055546;HG939456,1055462,1055546;CP007631,1055462,1055546;CP007632,1055462,1055546;CP007572,1055462,1055546;CP007571,1055462,1055546;CP007570,1055462,1055546;FO393392,1055462,1055546…
HF952106	Mauve	SHARED	1056162	1056257	.	.	.	Notes=Lenght95	AL732656,1056162,1056257;AE009948,1056162,1056257;CP000114,1056162,1056257;CP003810,1056162,1056257;HF952104,1056162,1056257;HF952105,1056162,1056257;CP007482,1056162,1056257;CP007565,1056162,1056257;HG939456,1056162,1056257;CP007631,1056162,1056257;CP007632,1056162,1056257;CP006910,1056162,1056257;CP007572,1056162,1056257;CP007571,1056162,1056257;CP007570,1056162,1056257;FO393392,1056162,1056257…
HF952106	Mauve	SHARED	1061415	1061447	.	.	.	Notes=Lenght32	AL732656,1061415,1061447;AE009948,1061415,1061447;CP000114,1061415,1061447;CP003810,1061415,1061447;HF952104,1061415,1061447;HF952105,1061415,1061447;HG939456,1061415,1061447;CP007631,1061415,1061447;CP007632,1061415,1061447;CP006910,1061415,1061447;CP007572,1061415,1061447;CP007571,1061415,1061447;CP007570,1061415,1061447;CP010867,1061415,1061447;CP011325,1061415,1061447;CP011326,1061415,1061447…
HF952106	Mauve	SHARED	1061448	1061460	.	.	.	Notes=Lenght12	AL732656,1061448,1061460;AE009948,1061448,1061460;CP000114,1061448,1061460;CP003810,1061448,1061460;HF952104,1061448,1061460;HF952105,1061448,1061460;HG939456,1061448,1061460;CP007631,1061448,1061460;CP007632,1061448,1061460;CP006910,1061448,1061460;CP007572,1061448,1061460;CP007571,1061448,1061460;CP007570,1061448,1061460;CP010867,1061448,1061460;CP011325,1061448,1061460;CP011326,1061448,1061460…
HF952106	Mauve	SHARED	1061469	1061481	.	.	.	Notes=Lenght12	AL732656,1061469,1061481;AE009948,1061469,1061481;CP000114,1061469,1061481;CP003810,1061469,1061481;CP003919,1061469,1061481;HF952104,1061469,1061481;HF952105,1061469,1061481;CP007482,1061469,1061481;CP007565,1061469,1061481;CP007631,1061469,1061481;CP006910,1061469,1061481;CP007572,1061469,1061481;CP007571,1061469,1061481;CP007570,1061469,1061481;FO393392,1061469,1061481;CP010867,1061469,1061481…
HF952106	Mauve	SHARED	1061491	1061614	.	.	.	Notes=Lenght123	AL732656,1061491,1061614;AE009948,1061491,1061614;CP000114,1061491,1061614;CP003810,1061491,1061614;CP003919,1061491,1061614;HF952104,1061491,1061614;HF952105,1061491,1061614;CP007482,1061491,1061614;CP007565,1061491,1061614;HG939456,1061491,1061614;CP007631,1061491,1061614;CP007632,1061491,1061614;CP007572,1061491,1061614;CP007571,1061491,1061614;CP007570,1061491,1061614;FO393392,1061491,1061614…
HF952106	Mauve	SHARED	1061615	1061628	.	.	.	Notes=Lenght13	AL732656,1061615,1061628;AE009948,1061615,1061628;CP000114,1061615,1061628;CP003810,1061615,1061628;CP003919,1061615,1061628;HF952104,1061615,1061628;HF952105,1061615,1061628;CP007482,1061615,1061628;CP007565,1061615,1061628;HG939456,1061615,1061628;CP007631,1061615,1061628;CP007632,1061615,1061628;CP006910,1061615,1061628;CP007572,1061615,1061628;CP007571,1061615,1061628;CP007570,1061615,1061628…
HF952106	Mauve	SHARED	1064898	1064980	.	.	.	Notes=Lenght82	AE009948,1064898,1064980;HF952104,1064898,1064980;HF952105,1064898,1064980;CP007631,1064898,1064980;CP010867,1064898,1064980;CP011329,1064898,1064980;CP010319,1064898,1064980;CP013202,1064898,1064980;
HF952106	Mauve	SHARED	1064981	1065089	.	.	.	Notes=Lenght108	AE009948,1064981,1065089;CP000114,1064981,1065089;CP003810,1064981,1065089;HF952104,1064981,1065089;HF952105,1064981,1065089;CP007631,1064981,1065089;CP010867,1064981,1065089;CP011325,1064981,1065089;CP011326,1064981,1065089;CP011327,1064981,1065089;CP011329,1064981,1065089;CP010319,1064981,1065089;CP012419,1064981,1065089;CP013202,1064981,1065089;
HF952106	Mauve	SHARED	1065090	1065885	.	.	.	Notes=Lenght795	AE009948,1065090,1065885;HF952104,1065090,1065885;HF952105,1065090,1065885;CP007631,1065090,1065885;CP010867,1065090,1065885;CP011329,1065090,1065885;CP010319,1065090,1065885;CP013202,1065090,1065885;
HF952106	Mauve	SHARED	1065886	1065914	.	.	.	Notes=Lenght28	HF952104,1065886,1065914;HF952105,1065886,1065914;CP007631,1065886,1065914;CP010867,1065886,1065914;CP010319,1065886,1065914;CP013202,1065886,1065914;
HF952106	Mauve	SHARED	1065915	1065943	.	.	.	Notes=Lenght28	AE009948,1065915,1065943;HF952104,1065915,1065943;HF952105,1065915,1065943;CP007631,1065915,1065943;CP010867,1065915,1065943;CP011329,1065915,1065943;CP010319,1065915,1065943;CP013202,1065915,1065943;
HF952106	Mauve	SHARED	1065952	1067837	.	.	.	Notes=Lenght1885	AL732656,1065952,1067837;AE009948,1065952,1067837;CP000114,1065952,1067837;CP003810,1065952,1067837;HF952104,1065952,1067837;HF952105,1065952,1067837;HG939456,1065952,1067837;CP007631,1065952,1067837;CP006910,1065952,1067837;CP007572,1065952,1067837;CP007571,1065952,1067837;CP007570,1065952,1067837;CP010867,1065952,1067837;CP011325,1065952,1067837;CP011326,1065952,1067837;CP011327,1065952,1067837…
HF952106	Mauve	SHARED	1067838	1068413	.	.	.	Notes=Lenght575	AL732656,1067838,1068413;AE009948,1067838,1068413;CP000114,1067838,1068413;CP003810,1067838,1068413;HF952104,1067838,1068413;HF952105,1067838,1068413;CP007631,1067838,1068413;CP006910,1067838,1068413;CP007572,1067838,1068413;CP007571,1067838,1068413;CP007570,1067838,1068413;CP010867,1067838,1068413;CP011325,1067838,1068413;CP011326,1067838,1068413;CP011327,1067838,1068413;CP010319,1067838,1068413…
HF952106	Mauve	SHARED	1068414	1068577	.	.	.	Notes=Lenght163	AL732656,1068414,1068577;AE009948,1068414,1068577;CP000114,1068414,1068577;CP003810,1068414,1068577;HF952104,1068414,1068577;HF952105,1068414,1068577;CP007631,1068414,1068577;CP006910,1068414,1068577;CP007571,1068414,1068577;CP010867,1068414,1068577;CP011325,1068414,1068577;CP011326,1068414,1068577;CP011327,1068414,1068577;CP010319,1068414,1068577;CP012419,1068414,1068577;CP013202,1068414,1068577;
HF952106	Mauve	SHARED	1068578	1068627	.	.	.	Notes=Lenght49	AL732656,1068578,1068627;AE009948,1068578,1068627;CP000114,1068578,1068627;CP003810,1068578,1068627;HF952104,1068578,1068627;HF952105,1068578,1068627;CP007482,1068578,1068627;CP007565,1068578,1068627;CP007631,1068578,1068627;CP006910,1068578,1068627;CP007571,1068578,1068627;FO393392,1068578,1068627;CP010867,1068578,1068627;CP011325,1068578,1068627;CP011326,1068578,1068627;CP011327,1068578,1068627…
HF952106	Mauve	SHARED	1068628	1068890	.	.	.	Notes=Lenght262	CP000114,1068628,1068890;CP003810,1068628,1068890;HF952104,1068628,1068890;HF952105,1068628,1068890;CP007482,1068628,1068890;CP007565,1068628,1068890;CP007631,1068628,1068890;CP006910,1068628,1068890;FO393392,1068628,1068890;CP010867,1068628,1068890;CP011325,1068628,1068890;CP011326,1068628,1068890;CP011327,1068628,1068890;CP011328,1068628,1068890;CP010319,1068628,1068890;CP012419,1068628,1068890…
HF952106	Mauve	SHARED	1068891	1069037	.	.	.	Notes=Lenght146	CP000114,1068891,1069037;CP003810,1068891,1069037;HF952104,1068891,1069037;HF952105,1068891,1069037;CP007482,1068891,1069037;CP007565,1068891,1069037;CP007631,1068891,1069037;CP006910,1068891,1069037;CP007572,1068891,1069037;CP007570,1068891,1069037;FO393392,1068891,1069037;CP010867,1068891,1069037;CP011325,1068891,1069037;CP011326,1068891,1069037;CP011327,1068891,1069037;CP011328,1068891,1069037…
HF952106	Mauve	SHARED	1069038	1069087	.	.	.	Notes=Lenght49	CP000114,1069038,1069087;CP003810,1069038,1069087;CP003919,1069038,1069087;HF952104,1069038,1069087;HF952105,1069038,1069087;CP007482,1069038,1069087;CP007565,1069038,1069087;CP007631,1069038,1069087;CP006910,1069038,1069087;CP007572,1069038,1069087;CP007570,1069038,1069087;FO393392,1069038,1069087;CP010867,1069038,1069087;CP011325,1069038,1069087;CP011326,1069038,1069087;CP011327,1069038,1069087…
HF952106	Mauve	SHARED	1069088	1069129	.	.	.	Notes=Lenght41	AL732656,1069088,1069129;AE009948,1069088,1069129;CP000114,1069088,1069129;CP003810,1069088,1069129;CP003919,1069088,1069129;HF952104,1069088,1069129;HF952105,1069088,1069129;CP007482,1069088,1069129;CP007565,1069088,1069129;CP007631,1069088,1069129;CP006910,1069088,1069129;CP007572,1069088,1069129;CP007571,1069088,1069129;CP007570,1069088,1069129;FO393392,1069088,1069129;CP010867,1069088,1069129…
HF952106	Mauve	SHARED	1069130	1069227	.	.	.	Notes=Lenght97	AL732656,1069130,1069227;AE009948,1069130,1069227;CP000114,1069130,1069227;CP003810,1069130,1069227;HF952104,1069130,1069227;HF952105,1069130,1069227;CP007482,1069130,1069227;CP007565,1069130,1069227;CP007631,1069130,1069227;CP006910,1069130,1069227;CP007572,1069130,1069227;CP007571,1069130,1069227;CP007570,1069130,1069227;FO393392,1069130,1069227;CP010867,1069130,1069227;CP011325,1069130,1069227…
HF952106	Mauve	SHARED	1069228	1069660	.	.	.	Notes=Lenght432	AL732656,1069228,1069660;AE009948,1069228,1069660;CP000114,1069228,1069660;CP003810,1069228,1069660;CP003919,1069228,1069660;HF952104,1069228,1069660;HF952105,1069228,1069660;CP007482,1069228,1069660;CP007565,1069228,1069660;CP007631,1069228,1069660;CP006910,1069228,1069660;CP007572,1069228,1069660;CP007571,1069228,1069660;CP007570,1069228,1069660;FO393392,1069228,1069660;CP010867,1069228,1069660…
HF952106	Mauve	SHARED	1069661	1070444	.	.	.	Notes=Lenght783	AL732656,1069661,1070444;AE009948,1069661,1070444;CP000114,1069661,1070444;CP003810,1069661,1070444;CP003919,1069661,1070444;HF952104,1069661,1070444;HF952105,1069661,1070444;CP007482,1069661,1070444;CP007565,1069661,1070444;HG939456,1069661,1070444;CP007631,1069661,1070444;CP006910,1069661,1070444;CP007572,1069661,1070444;CP007571,1069661,1070444;CP007570,1069661,1070444;FO393392,1069661,1070444…
HF952106	Mauve	SHARED	1070445	1070476	.	.	.	Notes=Lenght31	AL732656,1070445,1070476;AE009948,1070445,1070476;CP000114,1070445,1070476;CP003810,1070445,1070476;CP003919,1070445,1070476;HF952104,1070445,1070476;HF952105,1070445,1070476;CP007565,1070445,1070476;HG939456,1070445,1070476;CP007631,1070445,1070476;CP006910,1070445,1070476;CP007572,1070445,1070476;CP007571,1070445,1070476;CP007570,1070445,1070476;FO393392,1070445,1070476;CP010867,1070445,1070476…
HF952106	Mauve	SHARED	1070478	1074220	.	.	.	Notes=Lenght3742	AL732656,1070478,1074220;AE009948,1070478,1074220;CP000114,1070478,1074220;CP003810,1070478,1074220;CP003919,1070478,1074220;HF952104,1070478,1074220;HF952105,1070478,1074220;CP007482,1070478,1074220;CP007565,1070478,1074220;HG939456,1070478,1074220;CP007631,1070478,1074220;CP006910,1070478,1074220;CP007572,1070478,1074220;CP007571,1070478,1074220;CP007570,1070478,1074220;FO393392,1070478,1074220…
HF952106	Mauve	SHARED	1074221	1076569	.	.	.	Notes=Lenght2348	AL732656,1074221,1076569;AE009948,1074221,1076569;CP000114,1074221,1076569;CP003810,1074221,1076569;CP003919,1074221,1076569;HF952104,1074221,1076569;HF952105,1074221,1076569;CP007482,1074221,1076569;CP007565,1074221,1076569;HG939456,1074221,1076569;CP007631,1074221,1076569;CP007632,1074221,1076569;CP006910,1074221,1076569;CP007572,1074221,1076569;CP007571,1074221,1076569;CP007570,1074221,1076569…
HF952106	Mauve	SHARED	1079976	1080030	.	.	.	Notes=Lenght54	AL732656,1079976,1080030;AE009948,1079976,1080030;CP000114,1079976,1080030;CP003810,1079976,1080030;HF952104,1079976,1080030;HF952105,1079976,1080030;HG939456,1079976,1080030;CP007631,1079976,1080030;CP007632,1079976,1080030;CP006910,1079976,1080030;CP007572,1079976,1080030;CP007571,1079976,1080030;CP007570,1079976,1080030;CP010867,1079976,1080030;CP011325,1079976,1080030;CP011326,1079976,1080030…
HF952106	Mauve	SHARED	1083834	1083852	.	.	.	Notes=Lenght18	AL732656,1083834,1083852;AE009948,1083834,1083852;CP000114,1083834,1083852;CP003810,1083834,1083852;CP003919,1083834,1083852;HF952104,1083834,1083852;HF952105,1083834,1083852;CP007482,1083834,1083852;CP007565,1083834,1083852;HG939456,1083834,1083852;CP007631,1083834,1083852;CP007632,1083834,1083852;CP006910,1083834,1083852;CP007572,1083834,1083852;CP007571,1083834,1083852;CP007570,1083834,1083852…
HF952106	Mauve	SHARED	1083856	1083866	.	.	.	Notes=Lenght10	AL732656,1083856,1083866;CP000114,1083856,1083866;CP003810,1083856,1083866;CP003919,1083856,1083866;HF952104,1083856,1083866;HF952105,1083856,1083866;HG939456,1083856,1083866;CP007631,1083856,1083866;CP007632,1083856,1083866;CP006910,1083856,1083866;CP007572,1083856,1083866;CP007571,1083856,1083866;CP007570,1083856,1083866;CP010867,1083856,1083866;CP011325,1083856,1083866;CP011326,1083856,1083866…
HF952106	Mauve	SHARED	1083867	1083900	.	.	.	Notes=Lenght33	CP000114,1083867,1083900;CP003810,1083867,1083900;CP003919,1083867,1083900;HF952104,1083867,1083900;HF952105,1083867,1083900;HG939456,1083867,1083900;CP007631,1083867,1083900;CP007632,1083867,1083900;CP006910,1083867,1083900;CP010867,1083867,1083900;CP011325,1083867,1083900;CP011326,1083867,1083900;CP011327,1083867,1083900;CP010319,1083867,1083900;CP013202,1083867,1083900;
HF952106	Mauve	SHARED	1083901	1083918	.	.	.	Notes=Lenght17	CP000114,1083901,1083918;CP003810,1083901,1083918;CP003919,1083901,1083918;HF952104,1083901,1083918;HF952105,1083901,1083918;CP007482,1083901,1083918;CP007565,1083901,1083918;HG939456,1083901,1083918;CP007631,1083901,1083918;CP007632,1083901,1083918;CP006910,1083901,1083918;FO393392,1083901,1083918;CP010867,1083901,1083918;CP011325,1083901,1083918;CP011326,1083901,1083918;CP011327,1083901,1083918…
HF952106	Mauve	SHARED	1083919	1083972	.	.	.	Notes=Lenght53	CP000114,1083919,1083972;CP003810,1083919,1083972;HF952104,1083919,1083972;HF952105,1083919,1083972;HG939456,1083919,1083972;CP007631,1083919,1083972;CP007632,1083919,1083972;CP006910,1083919,1083972;CP010867,1083919,1083972;CP011325,1083919,1083972;CP011326,1083919,1083972;CP011327,1083919,1083972;CP010319,1083919,1083972;CP013202,1083919,1083972;
HF952106	Mauve	SHARED	1084037	1084051	.	.	.	Notes=Lenght14	AL732656,1084037,1084051;CP000114,1084037,1084051;CP003810,1084037,1084051;HF952104,1084037,1084051;HF952105,1084037,1084051;HG939456,1084037,1084051;CP007631,1084037,1084051;CP007632,1084037,1084051;CP006910,1084037,1084051;CP011325,1084037,1084051;CP011326,1084037,1084051;CP011327,1084037,1084051;CP010319,1084037,1084051;CP012419,1084037,1084051;CP013202,1084037,1084051;
HF952106	Mauve	SHARED	1084052	1084095	.	.	.	Notes=Lenght43	AL732656,1084052,1084095;CP000114,1084052,1084095;CP003810,1084052,1084095;HF952104,1084052,1084095;HF952105,1084052,1084095;HG939456,1084052,1084095;CP007631,1084052,1084095;CP007632,1084052,1084095;CP006910,1084052,1084095;CP010867,1084052,1084095;CP011325,1084052,1084095;CP011326,1084052,1084095;CP011327,1084052,1084095;CP010319,1084052,1084095;CP012419,1084052,1084095;CP013202,1084052,1084095;
HF952106	Mauve	SHARED	1084096	1084110	.	.	.	Notes=Lenght14	AL732656,1084096,1084110;AE009948,1084096,1084110;CP000114,1084096,1084110;CP003810,1084096,1084110;HF952104,1084096,1084110;HF952105,1084096,1084110;HG939456,1084096,1084110;CP007631,1084096,1084110;CP007632,1084096,1084110;CP006910,1084096,1084110;CP010867,1084096,1084110;CP011325,1084096,1084110;CP011326,1084096,1084110;CP011327,1084096,1084110;CP011329,1084096,1084110;CP010319,1084096,1084110…
HF952106	Mauve	SHARED	1084133	1084221	.	.	.	Notes=Lenght88	AL732656,1084133,1084221;CP000114,1084133,1084221;CP003810,1084133,1084221;CP003919,1084133,1084221;HF952104,1084133,1084221;HF952105,1084133,1084221;CP007482,1084133,1084221;CP007565,1084133,1084221;HG939456,1084133,1084221;CP007631,1084133,1084221;CP007632,1084133,1084221;CP006910,1084133,1084221;CP007572,1084133,1084221;CP007571,1084133,1084221;CP007570,1084133,1084221;FO393392,1084133,1084221…
HF952106	Mauve	SHARED	1084410	1084445	.	.	.	Notes=Lenght35	AL732656,1084410,1084445;AE009948,1084410,1084445;CP000114,1084410,1084445;CP003810,1084410,1084445;HF952104,1084410,1084445;HF952105,1084410,1084445;CP007482,1084410,1084445;CP007565,1084410,1084445;HG939456,1084410,1084445;CP007631,1084410,1084445;CP007632,1084410,1084445;CP006910,1084410,1084445;CP007572,1084410,1084445;CP007571,1084410,1084445;CP007570,1084410,1084445;FO393392,1084410,1084445…
HF952106	Mauve	SHARED	1090433	1090494	.	.	.	Notes=Lenght61	AL732656,1090433,1090494;AE009948,1090433,1090494;CP000114,1090433,1090494;CP003810,1090433,1090494;HF952104,1090433,1090494;HF952105,1090433,1090494;CP007482,1090433,1090494;CP007565,1090433,1090494;HG939456,1090433,1090494;CP007631,1090433,1090494;CP007632,1090433,1090494;CP006910,1090433,1090494;CP007572,1090433,1090494;CP007571,1090433,1090494;CP007570,1090433,1090494;FO393392,1090433,1090494…
HF952106	Mauve	SHARED	1098766	1098788	.	.	.	Notes=Lenght22	AL732656,1098766,1098788;AE009948,1098766,1098788;CP000114,1098766,1098788;CP003810,1098766,1098788;HF952104,1098766,1098788;HF952105,1098766,1098788;HG939456,1098766,1098788;CP007631,1098766,1098788;CP007632,1098766,1098788;CP006910,1098766,1098788;CP007572,1098766,1098788;CP007571,1098766,1098788;CP007570,1098766,1098788;CP010867,1098766,1098788;CP011325,1098766,1098788;CP011326,1098766,1098788…
HF952106	Mauve	SHARED	1099530	1099544	.	.	.	Notes=Lenght14	AL732656,1099530,1099544;AE009948,1099530,1099544;CP000114,1099530,1099544;CP003810,1099530,1099544;CP003919,1099530,1099544;HF952104,1099530,1099544;HF952105,1099530,1099544;HG939456,1099530,1099544;CP007631,1099530,1099544;CP007632,1099530,1099544;CP006910,1099530,1099544;CP007572,1099530,1099544;CP007571,1099530,1099544;CP007570,1099530,1099544;CP010867,1099530,1099544;CP011325,1099530,1099544…
HF952106	Mauve	SHARED	1099545	1099911	.	.	.	Notes=Lenght366	AL732656,1099545,1099911;AE009948,1099545,1099911;CP000114,1099545,1099911;CP003810,1099545,1099911;HF952104,1099545,1099911;HF952105,1099545,1099911;HG939456,1099545,1099911;CP007631,1099545,1099911;CP007632,1099545,1099911;CP006910,1099545,1099911;CP007572,1099545,1099911;CP007571,1099545,1099911;CP007570,1099545,1099911;CP010867,1099545,1099911;CP011325,1099545,1099911;CP011326,1099545,1099911…
HF952106	Mauve	SHARED	1099912	1101587	.	.	.	Notes=Lenght1675	AL732656,1099912,1101587;AE009948,1099912,1101587;CP000114,1099912,1101587;CP003810,1099912,1101587;CP003919,1099912,1101587;HF952104,1099912,1101587;HF952105,1099912,1101587;HG939456,1099912,1101587;CP007631,1099912,1101587;CP007632,1099912,1101587;CP006910,1099912,1101587;CP007572,1099912,1101587;CP007571,1099912,1101587;CP007570,1099912,1101587;CP010867,1099912,1101587;CP011325,1099912,1101587…
HF952106	Mauve	SHARED	1110693	1110853	.	.	.	Notes=Lenght160	AL732656,1110693,1110853;AE009948,1110693,1110853;CP000114,1110693,1110853;CP003810,1110693,1110853;HF952104,1110693,1110853;HF952105,1110693,1110853;HG939456,1110693,1110853;CP007631,1110693,1110853;CP007632,1110693,1110853;CP006910,1110693,1110853;CP007572,1110693,1110853;CP007571,1110693,1110853;CP007570,1110693,1110853;CP010867,1110693,1110853;CP011325,1110693,1110853;CP011326,1110693,1110853…
HF952106	Mauve	SHARED	1110854	1110991	.	.	.	Notes=Lenght137	AL732656,1110854,1110991;AE009948,1110854,1110991;CP000114,1110854,1110991;CP003810,1110854,1110991;HF952104,1110854,1110991;HF952105,1110854,1110991;CP007482,1110854,1110991;CP007565,1110854,1110991;HG939456,1110854,1110991;CP007631,1110854,1110991;CP007632,1110854,1110991;CP006910,1110854,1110991;CP007572,1110854,1110991;CP007571,1110854,1110991;CP007570,1110854,1110991;FO393392,1110854,1110991…
HF952106	Mauve	SHARED	1111339	1111465	.	.	.	Notes=Lenght126	AL732656,1111339,1111465;AE009948,1111339,1111465;CP000114,1111339,1111465;CP003810,1111339,1111465;HF952104,1111339,1111465;HF952105,1111339,1111465;HG939456,1111339,1111465;CP007631,1111339,1111465;CP007632,1111339,1111465;CP006910,1111339,1111465;CP007572,1111339,1111465;CP007571,1111339,1111465;CP007570,1111339,1111465;CP010867,1111339,1111465;CP011325,1111339,1111465;CP011326,1111339,1111465…
HF952106	Mauve	SHARED	1115595	1115632	.	.	.	Notes=Lenght37	AL732656,1115595,1115632;AE009948,1115595,1115632;CP000114,1115595,1115632;CP003810,1115595,1115632;HF952104,1115595,1115632;CP007482,1115595,1115632;CP007565,1115595,1115632;HG939456,1115595,1115632;CP007631,1115595,1115632;CP007632,1115595,1115632;CP006910,1115595,1115632;CP007572,1115595,1115632;CP007571,1115595,1115632;CP007570,1115595,1115632;FO393392,1115595,1115632;CP010867,1115595,1115632…
HF952106	Mauve	SHARED	1115633	1115857	.	.	.	Notes=Lenght224	AL732656,1115633,1115857;AE009948,1115633,1115857;CP000114,1115633,1115857;CP003810,1115633,1115857;HF952104,1115633,1115857;HF952105,1115633,1115857;CP007482,1115633,1115857;CP007565,1115633,1115857;HG939456,1115633,1115857;CP007631,1115633,1115857;CP007632,1115633,1115857;CP006910,1115633,1115857;CP007572,1115633,1115857;CP007571,1115633,1115857;CP007570,1115633,1115857;FO393392,1115633,1115857…
HF952106	Mauve	SHARED	1119720	1119904	.	.	.	Notes=Lenght184	AL732656,1119720,1119904;AE009948,1119720,1119904;CP000114,1119720,1119904;CP003810,1119720,1119904;HF952104,1119720,1119904;HF952105,1119720,1119904;HG939456,1119720,1119904;CP007631,1119720,1119904;CP007632,1119720,1119904;CP006910,1119720,1119904;CP007572,1119720,1119904;CP007571,1119720,1119904;CP007570,1119720,1119904;CP010867,1119720,1119904;CP011325,1119720,1119904;CP011326,1119720,1119904…
HF952106	Mauve	SHARED	1120859	1121237	.	.	.	Notes=Lenght378	AL732656,1120859,1121237;AE009948,1120859,1121237;CP000114,1120859,1121237;CP003810,1120859,1121237;HF952104,1120859,1121237;HF952105,1120859,1121237;CP007482,1120859,1121237;CP007565,1120859,1121237;HG939456,1120859,1121237;CP007631,1120859,1121237;CP007632,1120859,1121237;CP006910,1120859,1121237;CP007572,1120859,1121237;CP007571,1120859,1121237;CP007570,1120859,1121237;FO393392,1120859,1121237…
HF952106	Mauve	SHARED	1121296	1121391	.	.	.	Notes=Lenght95	AL732656,1121296,1121391;AE009948,1121296,1121391;CP000114,1121296,1121391;CP003810,1121296,1121391;CP003919,1121296,1121391;HF952104,1121296,1121391;HF952105,1121296,1121391;HG939456,1121296,1121391;CP007631,1121296,1121391;CP007632,1121296,1121391;CP006910,1121296,1121391;CP007572,1121296,1121391;CP007571,1121296,1121391;CP007570,1121296,1121391;CP010867,1121296,1121391;CP011325,1121296,1121391…
HF952106	Mauve	SHARED	1130620	1130709	.	.	.	Notes=Lenght89	AL732656,1130620,1130709;AE009948,1130620,1130709;CP000114,1130620,1130709;CP003810,1130620,1130709;CP003919,1130620,1130709;HF952104,1130620,1130709;HF952105,1130620,1130709;CP007482,1130620,1130709;CP007565,1130620,1130709;HG939456,1130620,1130709;CP007632,1130620,1130709;CP006910,1130620,1130709;CP007572,1130620,1130709;CP007571,1130620,1130709;CP007570,1130620,1130709;FO393392,1130620,1130709…
HF952106	Mauve	SHARED	1133559	1133632	.	.	.	Notes=Lenght73	AL732656,1133559,1133632;AE009948,1133559,1133632;CP000114,1133559,1133632;CP003810,1133559,1133632;HF952104,1133559,1133632;HF952105,1133559,1133632;CP007482,1133559,1133632;CP007565,1133559,1133632;HG939456,1133559,1133632;CP007631,1133559,1133632;CP007632,1133559,1133632;CP006910,1133559,1133632;CP007572,1133559,1133632;CP007571,1133559,1133632;CP007570,1133559,1133632;FO393392,1133559,1133632…
HF952106	Mauve	SHARED	1134142	1134187	.	.	.	Notes=Lenght45	AL732656,1134142,1134187;AE009948,1134142,1134187;CP000114,1134142,1134187;CP003810,1134142,1134187;HF952104,1134142,1134187;HF952105,1134142,1134187;CP007482,1134142,1134187;CP007565,1134142,1134187;HG939456,1134142,1134187;CP007631,1134142,1134187;CP007632,1134142,1134187;CP006910,1134142,1134187;CP007572,1134142,1134187;CP007571,1134142,1134187;CP007570,1134142,1134187;FO393392,1134142,1134187…
HF952106	Mauve	SHARED	1148593	1148613	.	.	.	Notes=Lenght20	AL732656,1148593,1148613;AE009948,1148593,1148613;CP000114,1148593,1148613;CP003810,1148593,1148613;CP003919,1148593,1148613;HF952104,1148593,1148613;CP007482,1148593,1148613;CP007565,1148593,1148613;HG939456,1148593,1148613;CP007631,1148593,1148613;CP007632,1148593,1148613;CP006910,1148593,1148613;CP007572,1148593,1148613;CP007571,1148593,1148613;CP007570,1148593,1148613;FO393392,1148593,1148613…
HF952106	Mauve	SHARED	1156129	1156141	.	.	.	Notes=Lenght12	AL732656,1156129,1156141;AE009948,1156129,1156141;CP000114,1156129,1156141;CP003810,1156129,1156141;HF952104,1156129,1156141;HF952105,1156129,1156141;CP007482,1156129,1156141;CP007565,1156129,1156141;HG939456,1156129,1156141;CP007631,1156129,1156141;CP007632,1156129,1156141;CP006910,1156129,1156141;CP007572,1156129,1156141;CP007571,1156129,1156141;CP007570,1156129,1156141;FO393392,1156129,1156141…
HF952106	Mauve	SHARED	1156142	1156174	.	.	.	Notes=Lenght32	AL732656,1156142,1156174;AE009948,1156142,1156174;HF952104,1156142,1156174;HF952105,1156142,1156174;CP007482,1156142,1156174;CP007565,1156142,1156174;HG939456,1156142,1156174;CP007631,1156142,1156174;CP007632,1156142,1156174;CP006910,1156142,1156174;FO393392,1156142,1156174;CP010867,1156142,1156174;CP011328,1156142,1156174;CP012419,1156142,1156174;CP013202,1156142,1156174;
HF952106	Mauve	SHARED	1156175	1156187	.	.	.	Notes=Lenght12	AL732656,1156175,1156187;AE009948,1156175,1156187;CP003919,1156175,1156187;HF952104,1156175,1156187;HF952105,1156175,1156187;CP007482,1156175,1156187;CP007565,1156175,1156187;HG939456,1156175,1156187;CP007631,1156175,1156187;CP007632,1156175,1156187;CP006910,1156175,1156187;FO393392,1156175,1156187;CP010867,1156175,1156187;CP011328,1156175,1156187;CP012419,1156175,1156187;CP013202,1156175,1156187;
HF952106	Mauve	SHARED	1157638	1157785	.	.	.	Notes=Lenght147	AL732656,1157638,1157785;AE009948,1157638,1157785;CP000114,1157638,1157785;CP003810,1157638,1157785;HF952104,1157638,1157785;HF952105,1157638,1157785;CP007482,1157638,1157785;CP007565,1157638,1157785;HG939456,1157638,1157785;CP007631,1157638,1157785;CP007632,1157638,1157785;CP006910,1157638,1157785;CP007572,1157638,1157785;CP007571,1157638,1157785;CP007570,1157638,1157785;FO393392,1157638,1157785…
HF952106	Mauve	SHARED	1157786	1157878	.	.	.	Notes=Lenght92	AL732656,1157786,1157878;AE009948,1157786,1157878;CP000114,1157786,1157878;CP003810,1157786,1157878;HF952104,1157786,1157878;HF952105,1157786,1157878;CP007482,1157786,1157878;HG939456,1157786,1157878;CP007631,1157786,1157878;CP007632,1157786,1157878;CP006910,1157786,1157878;CP007572,1157786,1157878;CP007571,1157786,1157878;CP007570,1157786,1157878;CP010867,1157786,1157878;CP011325,1157786,1157878…
HF952106	Mauve	SHARED	1157947	1158016	.	.	.	Notes=Lenght69	AL732656,1157947,1158016;AE009948,1157947,1158016;CP000114,1157947,1158016;CP003810,1157947,1158016;HF952104,1157947,1158016;HF952105,1157947,1158016;HG939456,1157947,1158016;CP007631,1157947,1158016;CP007632,1157947,1158016;CP006910,1157947,1158016;CP007572,1157947,1158016;CP007571,1157947,1158016;CP007570,1157947,1158016;CP010867,1157947,1158016;CP011325,1157947,1158016;CP011326,1157947,1158016…
HF952106	Mauve	SHARED	1162520	1162544	.	.	.	Notes=Lenght24	AL732656,1162520,1162544;AE009948,1162520,1162544;CP000114,1162520,1162544;CP003810,1162520,1162544;CP003919,1162520,1162544;HF952104,1162520,1162544;HF952105,1162520,1162544;HG939456,1162520,1162544;CP007631,1162520,1162544;CP007632,1162520,1162544;CP010867,1162520,1162544;CP011325,1162520,1162544;CP011326,1162520,1162544;CP011327,1162520,1162544;CP011328,1162520,1162544;CP011329,1162520,1162544…
HF952106	Mauve	SHARED	1162766	1162837	.	.	.	Notes=Lenght71	AL732656,1162766,1162837;AE009948,1162766,1162837;CP000114,1162766,1162837;CP003810,1162766,1162837;CP003919,1162766,1162837;HF952104,1162766,1162837;HF952105,1162766,1162837;CP007482,1162766,1162837;CP007565,1162766,1162837;HG939456,1162766,1162837;CP007632,1162766,1162837;CP006910,1162766,1162837;CP007572,1162766,1162837;CP007571,1162766,1162837;CP007570,1162766,1162837;FO393392,1162766,1162837…
HF952106	Mauve	SHARED	1162838	1162867	.	.	.	Notes=Lenght29	AL732656,1162838,1162867;AE009948,1162838,1162867;CP000114,1162838,1162867;CP003810,1162838,1162867;HF952104,1162838,1162867;HF952105,1162838,1162867;HG939456,1162838,1162867;CP007632,1162838,1162867;CP006910,1162838,1162867;CP007572,1162838,1162867;CP007571,1162838,1162867;CP007570,1162838,1162867;CP010867,1162838,1162867;CP011325,1162838,1162867;CP011326,1162838,1162867;CP011327,1162838,1162867…
HF952106	Mauve	SHARED	1162868	1162998	.	.	.	Notes=Lenght130	AL732656,1162868,1162998;AE009948,1162868,1162998;CP000114,1162868,1162998;CP003810,1162868,1162998;HF952104,1162868,1162998;HF952105,1162868,1162998;HG939456,1162868,1162998;CP007631,1162868,1162998;CP007632,1162868,1162998;CP006910,1162868,1162998;CP007572,1162868,1162998;CP007571,1162868,1162998;CP007570,1162868,1162998;CP010867,1162868,1162998;CP011325,1162868,1162998;CP011326,1162868,1162998…
HF952106	Mauve	SHARED	1167849	1167890	.	.	.	Notes=Lenght41	AL732656,1167849,1167890;AE009948,1167849,1167890;CP000114,1167849,1167890;CP003810,1167849,1167890;CP003919,1167849,1167890;HF952104,1167849,1167890;HF952105,1167849,1167890;HG939456,1167849,1167890;CP007631,1167849,1167890;CP007632,1167849,1167890;CP006910,1167849,1167890;CP007572,1167849,1167890;CP007571,1167849,1167890;CP007570,1167849,1167890;CP010867,1167849,1167890;CP011325,1167849,1167890…
HF952106	Mauve	SHARED	1172732	1172763	.	.	.	Notes=Lenght31	AE009948,1172732,1172763;CP000114,1172732,1172763;CP003810,1172732,1172763;HF952104,1172732,1172763;CP007631,1172732,1172763;CP010867,1172732,1172763;CP011325,1172732,1172763;CP011326,1172732,1172763;CP011327,1172732,1172763;CP011329,1172732,1172763;CP012419,1172732,1172763;CP013202,1172732,1172763;
HF952106	Mauve	SHARED	1172764	1172779	.	.	.	Notes=Lenght15	CP000114,1172764,1172779;CP003810,1172764,1172779;HF952104,1172764,1172779;CP010867,1172764,1172779;CP011325,1172764,1172779;CP011326,1172764,1172779;CP011327,1172764,1172779;CP012419,1172764,1172779;CP013202,1172764,1172779;
HF952106	Mauve	SHARED	1172780	1176030	.	.	.	Notes=Lenght3250	HF952104,1172780,1176030;CP010867,1172780,1176030;CP013202,1172780,1176030;
HF952106	Mauve	SHARED	1176034	1176063	.	.	.	Notes=Lenght29	AL732656,1176034,1176063;CP003919,1176034,1176063;HF952104,1176034,1176063;HF952105,1176034,1176063;CP007482,1176034,1176063;CP007565,1176034,1176063;HG939456,1176034,1176063;CP007632,1176034,1176063;CP006910,1176034,1176063;CP007572,1176034,1176063;CP007571,1176034,1176063;CP007570,1176034,1176063;FO393392,1176034,1176063;CP010867,1176034,1176063;CP011328,1176034,1176063;CP010319,1176034,1176063…
HF952106	Mauve	SHARED	1176064	1176178	.	.	.	Notes=Lenght114	AL732656,1176064,1176178;AE009948,1176064,1176178;CP003919,1176064,1176178;HF952104,1176064,1176178;HF952105,1176064,1176178;CP007482,1176064,1176178;CP007565,1176064,1176178;HG939456,1176064,1176178;CP007631,1176064,1176178;CP007632,1176064,1176178;CP006910,1176064,1176178;CP007572,1176064,1176178;CP007571,1176064,1176178;CP007570,1176064,1176178;FO393392,1176064,1176178;CP010867,1176064,1176178…
HF952106	Mauve	SHARED	1184504	1184522	.	.	.	Notes=Lenght18	AE009948,1184504,1184522;CP003810,1184504,1184522;HF952104,1184504,1184522;HF952105,1184504,1184522;CP007482,1184504,1184522;CP007565,1184504,1184522;HG939456,1184504,1184522;CP007631,1184504,1184522;CP007632,1184504,1184522;CP006910,1184504,1184522;FO393392,1184504,1184522;CP010867,1184504,1184522;CP011325,1184504,1184522;CP011326,1184504,1184522;CP011327,1184504,1184522;CP011328,1184504,1184522…
HF952106	Mauve	SHARED	1185383	1185403	.	.	.	Notes=Lenght20	AL732656,1185383,1185403;AE009948,1185383,1185403;CP000114,1185383,1185403;CP003810,1185383,1185403;CP003919,1185383,1185403;HF952104,1185383,1185403;CP007482,1185383,1185403;CP007565,1185383,1185403;HG939456,1185383,1185403;CP007631,1185383,1185403;CP007632,1185383,1185403;CP006910,1185383,1185403;CP007572,1185383,1185403;CP007571,1185383,1185403;CP007570,1185383,1185403;FO393392,1185383,1185403…
HF952106	Mauve	SHARED	1191686	1191793	.	.	.	Notes=Lenght107	AL732656,1191686,1191793;AE009948,1191686,1191793;CP000114,1191686,1191793;CP003810,1191686,1191793;CP003919,1191686,1191793;HF952104,1191686,1191793;HF952105,1191686,1191793;CP007482,1191686,1191793;CP007565,1191686,1191793;HG939456,1191686,1191793;CP007631,1191686,1191793;CP007632,1191686,1191793;CP006910,1191686,1191793;FO393392,1191686,1191793;CP010867,1191686,1191793;CP011325,1191686,1191793…
HF952106	Mauve	SHARED	1191839	1191940	.	.	.	Notes=Lenght101	AL732656,1191839,1191940;AE009948,1191839,1191940;CP000114,1191839,1191940;CP003810,1191839,1191940;CP003919,1191839,1191940;HF952104,1191839,1191940;HF952105,1191839,1191940;CP007482,1191839,1191940;CP007565,1191839,1191940;HG939456,1191839,1191940;CP007631,1191839,1191940;CP007632,1191839,1191940;CP006910,1191839,1191940;FO393392,1191839,1191940;CP010867,1191839,1191940;CP011325,1191839,1191940…
HF952106	Mauve	SHARED	1192208	1192223	.	.	.	Notes=Lenght15	AL732656,1192208,1192223;AE009948,1192208,1192223;CP000114,1192208,1192223;CP003810,1192208,1192223;CP003919,1192208,1192223;HF952104,1192208,1192223;HF952105,1192208,1192223;CP007482,1192208,1192223;CP007565,1192208,1192223;HG939456,1192208,1192223;CP006910,1192208,1192223;FO393392,1192208,1192223;CP010867,1192208,1192223;CP011325,1192208,1192223;CP011326,1192208,1192223;CP011327,1192208,1192223…
HF952106	Mauve	SHARED	1192245	1192394	.	.	.	Notes=Lenght149	AL732656,1192245,1192394;AE009948,1192245,1192394;CP000114,1192245,1192394;CP003810,1192245,1192394;CP003919,1192245,1192394;HF952104,1192245,1192394;HF952105,1192245,1192394;CP007482,1192245,1192394;CP007565,1192245,1192394;HG939456,1192245,1192394;CP006910,1192245,1192394;FO393392,1192245,1192394;CP010867,1192245,1192394;CP011325,1192245,1192394;CP011326,1192245,1192394;CP011327,1192245,1192394…
HF952106	Mauve	SHARED	1203710	1205466	.	.	.	Notes=Lenght1756	AL732656,1203710,1205466;AE009948,1203710,1205466;CP000114,1203710,1205466;CP003810,1203710,1205466;HF952104,1203710,1205466;HF952105,1203710,1205466;HG939456,1203710,1205466;CP007631,1203710,1205466;CP007632,1203710,1205466;CP006910,1203710,1205466;CP007572,1203710,1205466;CP007571,1203710,1205466;CP007570,1203710,1205466;CP010867,1203710,1205466;CP011325,1203710,1205466;CP011326,1203710,1205466…
HF952106	Mauve	SHARED	1207217	1207532	.	.	.	Notes=Lenght315	AL732656,1207217,1207532;AE009948,1207217,1207532;CP000114,1207217,1207532;CP003810,1207217,1207532;CP003919,1207217,1207532;HF952104,1207217,1207532;HF952105,1207217,1207532;HG939456,1207217,1207532;CP007631,1207217,1207532;CP007632,1207217,1207532;CP006910,1207217,1207532;CP007572,1207217,1207532;CP007571,1207217,1207532;CP007570,1207217,1207532;CP010867,1207217,1207532;CP011325,1207217,1207532…
HF952106	Mauve	SHARED	1212663	1212863	.	.	.	Notes=Lenght200	AL732656,1212663,1212863;AE009948,1212663,1212863;CP000114,1212663,1212863;CP003810,1212663,1212863;CP003919,1212663,1212863;HF952104,1212663,1212863;HF952105,1212663,1212863;HG939456,1212663,1212863;CP007631,1212663,1212863;CP007632,1212663,1212863;CP006910,1212663,1212863;CP007572,1212663,1212863;CP007571,1212663,1212863;CP007570,1212663,1212863;CP010867,1212663,1212863;CP011325,1212663,1212863…
HF952106	Mauve	SHARED	1224509	1224522	.	.	.	Notes=Lenght13	AE009948,1224509,1224522;CP000114,1224509,1224522;CP003810,1224509,1224522;CP003919,1224509,1224522;HF952104,1224509,1224522;HF952105,1224509,1224522;CP007482,1224509,1224522;CP007565,1224509,1224522;HG939456,1224509,1224522;CP007631,1224509,1224522;CP007632,1224509,1224522;CP006910,1224509,1224522;FO393392,1224509,1224522;CP010867,1224509,1224522;CP011325,1224509,1224522;CP011326,1224509,1224522…
HF952106	Mauve	SHARED	1225656	1225673	.	.	.	Notes=Lenght17	AE009948,1225656,1225673;CP000114,1225656,1225673;CP003810,1225656,1225673;CP003919,1225656,1225673;HF952105,1225656,1225673;CP007565,1225656,1225673;CP007632,1225656,1225673;CP006910,1225656,1225673;CP007571,1225656,1225673;CP007570,1225656,1225673;FO393392,1225656,1225673;CP010867,1225656,1225673;CP011325,1225656,1225673;CP011326,1225656,1225673;CP011327,1225656,1225673;CP011329,1225656,1225673…
HF952106	Mauve	SHARED	1227555	1227758	.	.	.	Notes=Lenght203	AL732656,1227555,1227758;AE009948,1227555,1227758;CP000114,1227555,1227758;CP003810,1227555,1227758;CP003919,1227555,1227758;HF952104,1227555,1227758;HF952105,1227555,1227758;CP007482,1227555,1227758;CP007565,1227555,1227758;HG939456,1227555,1227758;CP007631,1227555,1227758;CP007632,1227555,1227758;CP006910,1227555,1227758;CP007572,1227555,1227758;CP007571,1227555,1227758;CP007570,1227555,1227758…
HF952106	Mauve	SHARED	1244979	1245033	.	.	.	Notes=Lenght54	AL732656,1244979,1245033;AE009948,1244979,1245033;CP000114,1244979,1245033;CP003810,1244979,1245033;CP003919,1244979,1245033;HF952104,1244979,1245033;HF952105,1244979,1245033;HG939456,1244979,1245033;CP007631,1244979,1245033;CP007632,1244979,1245033;CP006910,1244979,1245033;CP007572,1244979,1245033;CP007571,1244979,1245033;CP007570,1244979,1245033;CP010867,1244979,1245033;CP011325,1244979,1245033…
HF952106	Mauve	SHARED	1259819	1260453	.	.	.	Notes=Lenght634	AL732656,1259819,1260453;AE009948,1259819,1260453;CP000114,1259819,1260453;CP003919,1259819,1260453;HF952104,1259819,1260453;HF952105,1259819,1260453;CP007482,1259819,1260453;CP007565,1259819,1260453;HG939456,1259819,1260453;CP007631,1259819,1260453;CP007632,1259819,1260453;CP007572,1259819,1260453;CP007571,1259819,1260453;CP007570,1259819,1260453;FO393392,1259819,1260453;CP010867,1259819,1260453…
HF952106	Mauve	SHARED	1265748	1265857	.	.	.	Notes=Lenght109	AL732656,1265748,1265857;AE009948,1265748,1265857;CP000114,1265748,1265857;CP003810,1265748,1265857;HF952104,1265748,1265857;HF952105,1265748,1265857;CP007482,1265748,1265857;CP007565,1265748,1265857;HG939456,1265748,1265857;CP007631,1265748,1265857;CP007632,1265748,1265857;CP006910,1265748,1265857;CP007572,1265748,1265857;CP007571,1265748,1265857;CP007570,1265748,1265857;FO393392,1265748,1265857…
HF952106	Mauve	SHARED	1275677	1275727	.	.	.	Notes=Lenght50	AL732656,1275677,1275727;AE009948,1275677,1275727;CP000114,1275677,1275727;CP003810,1275677,1275727;HF952104,1275677,1275727;HF952105,1275677,1275727;HG939456,1275677,1275727;CP007631,1275677,1275727;CP007632,1275677,1275727;CP006910,1275677,1275727;CP007572,1275677,1275727;CP007571,1275677,1275727;CP007570,1275677,1275727;CP010867,1275677,1275727;CP011325,1275677,1275727;CP011326,1275677,1275727…
HF952106	Mauve	SHARED	1278190	1278393	.	.	.	Notes=Lenght203	AL732656,1278190,1278393;AE009948,1278190,1278393;CP000114,1278190,1278393;CP003810,1278190,1278393;HF952104,1278190,1278393;HF952105,1278190,1278393;HG939456,1278190,1278393;CP007631,1278190,1278393;CP007632,1278190,1278393;CP006910,1278190,1278393;CP007572,1278190,1278393;CP007571,1278190,1278393;CP007570,1278190,1278393;CP010867,1278190,1278393;CP011325,1278190,1278393;CP011326,1278190,1278393…
HF952106	Mauve	SHARED	1285688	1285979	.	.	.	Notes=Lenght291	AL732656,1285688,1285979;CP000114,1285688,1285979;CP003810,1285688,1285979;CP003919,1285688,1285979;HF952104,1285688,1285979;HF952105,1285688,1285979;CP007482,1285688,1285979;CP007565,1285688,1285979;HG939456,1285688,1285979;CP007631,1285688,1285979;CP007572,1285688,1285979;CP007571,1285688,1285979;CP007570,1285688,1285979;FO393392,1285688,1285979;CP010867,1285688,1285979;CP011325,1285688,1285979…
HF952106	Mauve	SHARED	1288397	1288492	.	.	.	Notes=Lenght95	CP000114,1288397,1288492;CP003810,1288397,1288492;HF952104,1288397,1288492;HF952105,1288397,1288492;CP007631,1288397,1288492;CP010867,1288397,1288492;CP011325,1288397,1288492;CP011327,1288397,1288492;CP011329,1288397,1288492;CP010319,1288397,1288492;CP012419,1288397,1288492;CP013202,1288397,1288492;
HF952106	Mauve	SHARED	1288493	1288630	.	.	.	Notes=Lenght137	AL732656,1288493,1288630;CP000114,1288493,1288630;HF952104,1288493,1288630;HF952105,1288493,1288630;CP007631,1288493,1288630;CP007572,1288493,1288630;CP007571,1288493,1288630;CP007570,1288493,1288630;CP010867,1288493,1288630;CP011329,1288493,1288630;CP010319,1288493,1288630;CP013202,1288493,1288630;
HF952106	Mauve	SHARED	1290552	1290584	.	.	.	Notes=Lenght32	AE009948,1290552,1290584;CP000114,1290552,1290584;HF952104,1290552,1290584;HF952105,1290552,1290584;CP007482,1290552,1290584;CP007565,1290552,1290584;CP007631,1290552,1290584;CP006910,1290552,1290584;FO393392,1290552,1290584;CP010867,1290552,1290584;CP011328,1290552,1290584;CP011329,1290552,1290584;CP010319,1290552,1290584;CP013202,1290552,1290584;
HF952106	Mauve	SHARED	1290585	1290618	.	.	.	Notes=Lenght33	AL732656,1290585,1290618;AE009948,1290585,1290618;CP000114,1290585,1290618;HF952104,1290585,1290618;HF952105,1290585,1290618;CP007482,1290585,1290618;CP007565,1290585,1290618;CP007631,1290585,1290618;CP006910,1290585,1290618;CP007572,1290585,1290618;CP007571,1290585,1290618;CP007570,1290585,1290618;FO393392,1290585,1290618;CP010867,1290585,1290618;CP011328,1290585,1290618;CP011329,1290585,1290618…
HF952106	Mauve	SHARED	1290690	1290970	.	.	.	Notes=Lenght280	AE009948,1290690,1290970;CP000114,1290690,1290970;HF952104,1290690,1290970;HF952105,1290690,1290970;CP007482,1290690,1290970;CP007565,1290690,1290970;CP007631,1290690,1290970;CP006910,1290690,1290970;FO393392,1290690,1290970;CP010867,1290690,1290970;CP011328,1290690,1290970;CP011329,1290690,1290970;CP010319,1290690,1290970;CP013202,1290690,1290970;
HF952106	Mauve	SHARED	1290971	1291074	.	.	.	Notes=Lenght103	AE009948,1290971,1291074;CP000114,1290971,1291074;HF952104,1290971,1291074;HF952105,1290971,1291074;CP007631,1290971,1291074;CP006910,1290971,1291074;CP010867,1290971,1291074;CP011329,1290971,1291074;CP010319,1290971,1291074;CP013202,1290971,1291074;
HF952106	Mauve	SHARED	1292098	1292352	.	.	.	Notes=Lenght254	AE009948,1292098,1292352;CP000114,1292098,1292352;HF952104,1292098,1292352;HF952105,1292098,1292352;CP007631,1292098,1292352;CP006910,1292098,1292352;CP010867,1292098,1292352;CP011329,1292098,1292352;CP010319,1292098,1292352;CP013202,1292098,1292352;
HF952106	Mauve	SHARED	1292353	1292865	.	.	.	Notes=Lenght512	AL732656,1292353,1292865;AE009948,1292353,1292865;CP000114,1292353,1292865;HF952104,1292353,1292865;HF952105,1292353,1292865;CP007631,1292353,1292865;CP006910,1292353,1292865;CP007572,1292353,1292865;CP007571,1292353,1292865;CP007570,1292353,1292865;CP010867,1292353,1292865;CP011329,1292353,1292865;CP010319,1292353,1292865;CP013202,1292353,1292865;
HF952106	Mauve	SHARED	1292866	1292981	.	.	.	Notes=Lenght115	AE009948,1292866,1292981;CP000114,1292866,1292981;HF952104,1292866,1292981;HF952105,1292866,1292981;CP007631,1292866,1292981;CP006910,1292866,1292981;CP010867,1292866,1292981;CP011329,1292866,1292981;CP010319,1292866,1292981;CP013202,1292866,1292981;
HF952106	Mauve	SHARED	1292982	1293126	.	.	.	Notes=Lenght144	AL732656,1292982,1293126;AE009948,1292982,1293126;CP000114,1292982,1293126;HF952104,1292982,1293126;HF952105,1292982,1293126;CP007631,1292982,1293126;CP006910,1292982,1293126;CP007572,1292982,1293126;CP007571,1292982,1293126;CP007570,1292982,1293126;CP010867,1292982,1293126;CP011329,1292982,1293126;CP010319,1292982,1293126;CP013202,1292982,1293126;
HF952106	Mauve	SHARED	1293127	1293186	.	.	.	Notes=Lenght59	AL732656,1293127,1293186;AE009948,1293127,1293186;CP000114,1293127,1293186;HF952104,1293127,1293186;HF952105,1293127,1293186;CP007482,1293127,1293186;CP007565,1293127,1293186;CP007631,1293127,1293186;CP006910,1293127,1293186;CP007572,1293127,1293186;CP007571,1293127,1293186;CP007570,1293127,1293186;FO393392,1293127,1293186;CP010867,1293127,1293186;CP011328,1293127,1293186;CP011329,1293127,1293186…
HF952106	Mauve	SHARED	1294526	1294586	.	.	.	Notes=Lenght60	AL732656,1294526,1294586;AE009948,1294526,1294586;CP000114,1294526,1294586;CP003919,1294526,1294586;HF952104,1294526,1294586;HF952105,1294526,1294586;CP007482,1294526,1294586;CP007565,1294526,1294586;HG939456,1294526,1294586;CP007631,1294526,1294586;CP007632,1294526,1294586;CP006910,1294526,1294586;CP007572,1294526,1294586;CP007571,1294526,1294586;CP007570,1294526,1294586;FO393392,1294526,1294586…
HF952106	Mauve	SHARED	1294587	1294646	.	.	.	Notes=Lenght59	AE009948,1294587,1294646;CP000114,1294587,1294646;CP003919,1294587,1294646;HF952104,1294587,1294646;HF952105,1294587,1294646;CP007482,1294587,1294646;CP007565,1294587,1294646;HG939456,1294587,1294646;CP007631,1294587,1294646;CP007632,1294587,1294646;CP006910,1294587,1294646;FO393392,1294587,1294646;CP010867,1294587,1294646;CP011328,1294587,1294646;CP011329,1294587,1294646;CP010319,1294587,1294646…
HF952106	Mauve	SHARED	1295422	1295450	.	.	.	Notes=Lenght28	AL732656,1295422,1295450;AE009948,1295422,1295450;CP003810,1295422,1295450;CP003919,1295422,1295450;HF952104,1295422,1295450;HF952105,1295422,1295450;CP007482,1295422,1295450;CP007565,1295422,1295450;HG939456,1295422,1295450;CP007631,1295422,1295450;CP007632,1295422,1295450;CP006910,1295422,1295450;CP007572,1295422,1295450;CP007571,1295422,1295450;CP007570,1295422,1295450;FO393392,1295422,1295450…
HF952106	Mauve	SHARED	1296342	1296449	.	.	.	Notes=Lenght107	AE009948,1296342,1296449;CP003810,1296342,1296449;CP003919,1296342,1296449;HF952104,1296342,1296449;HF952105,1296342,1296449;CP007482,1296342,1296449;CP007565,1296342,1296449;HG939456,1296342,1296449;CP007631,1296342,1296449;CP007632,1296342,1296449;CP006910,1296342,1296449;FO393392,1296342,1296449;CP010867,1296342,1296449;CP011325,1296342,1296449;CP011327,1296342,1296449;CP011328,1296342,1296449…
HF952106	Mauve	SHARED	1295840	1295935	.	.	.	Notes=Lenght95	AL732656,1295840,1295935;AE009948,1295840,1295935;CP000114,1295840,1295935;CP003919,1295840,1295935;HF952104,1295840,1295935;HF952105,1295840,1295935;CP007482,1295840,1295935;CP007565,1295840,1295935;HG939456,1295840,1295935;CP007631,1295840,1295935;CP007632,1295840,1295935;CP006910,1295840,1295935;CP007572,1295840,1295935;CP007571,1295840,1295935;CP007570,1295840,1295935;FO393392,1295840,1295935…
HF952106	Mauve	SHARED	1296141	1296195	.	.	.	Notes=Lenght54	AL732656,1296141,1296195;AE009948,1296141,1296195;CP000114,1296141,1296195;CP003919,1296141,1296195;HF952104,1296141,1296195;HF952105,1296141,1296195;CP007482,1296141,1296195;CP007565,1296141,1296195;HG939456,1296141,1296195;CP007631,1296141,1296195;CP007632,1296141,1296195;CP006910,1296141,1296195;CP007572,1296141,1296195;CP007571,1296141,1296195;CP007570,1296141,1296195;FO393392,1296141,1296195…
HF952106	Mauve	SHARED	1296950	1297324	.	.	.	Notes=Lenght374	AE009948,1296950,1297324;CP000114,1296950,1297324;CP003919,1296950,1297324;HF952104,1296950,1297324;HF952105,1296950,1297324;CP007482,1296950,1297324;CP007565,1296950,1297324;HG939456,1296950,1297324;CP007631,1296950,1297324;CP007632,1296950,1297324;CP006910,1296950,1297324;FO393392,1296950,1297324;CP010867,1296950,1297324;CP011328,1296950,1297324;CP011329,1296950,1297324;CP010319,1296950,1297324…
HF952106	Mauve	SHARED	1297325	1297648	.	.	.	Notes=Lenght323	AL732656,1297325,1297648;AE009948,1297325,1297648;CP000114,1297325,1297648;CP003919,1297325,1297648;HF952104,1297325,1297648;HF952105,1297325,1297648;CP007482,1297325,1297648;CP007565,1297325,1297648;HG939456,1297325,1297648;CP007631,1297325,1297648;CP007632,1297325,1297648;CP006910,1297325,1297648;CP007572,1297325,1297648;CP007571,1297325,1297648;CP007570,1297325,1297648;FO393392,1297325,1297648…
HF952106	Mauve	SHARED	1297649	1297700	.	.	.	Notes=Lenght51	AE009948,1297649,1297700;CP000114,1297649,1297700;CP003919,1297649,1297700;HF952104,1297649,1297700;HF952105,1297649,1297700;CP007482,1297649,1297700;CP007565,1297649,1297700;HG939456,1297649,1297700;CP007631,1297649,1297700;CP007632,1297649,1297700;CP006910,1297649,1297700;FO393392,1297649,1297700;CP010867,1297649,1297700;CP011328,1297649,1297700;CP011329,1297649,1297700;CP010319,1297649,1297700…
HF952106	Mauve	SHARED	1297704	1297816	.	.	.	Notes=Lenght112	AL732656,1297704,1297816;AE009948,1297704,1297816;CP003810,1297704,1297816;CP003919,1297704,1297816;HF952104,1297704,1297816;HF952105,1297704,1297816;CP007482,1297704,1297816;CP007565,1297704,1297816;HG939456,1297704,1297816;CP007631,1297704,1297816;CP007632,1297704,1297816;CP006910,1297704,1297816;CP007572,1297704,1297816;CP007571,1297704,1297816;CP007570,1297704,1297816;FO393392,1297704,1297816…
HF952106	Mauve	SHARED	1297817	1297931	.	.	.	Notes=Lenght114	AE009948,1297817,1297931;CP003810,1297817,1297931;CP003919,1297817,1297931;HF952104,1297817,1297931;HF952105,1297817,1297931;CP007482,1297817,1297931;CP007565,1297817,1297931;HG939456,1297817,1297931;CP007631,1297817,1297931;CP007632,1297817,1297931;CP006910,1297817,1297931;FO393392,1297817,1297931;CP010867,1297817,1297931;CP011325,1297817,1297931;CP011327,1297817,1297931;CP011328,1297817,1297931…
HF952106	Mauve	SHARED	1298162	1298203	.	.	.	Notes=Lenght41	AE009948,1298162,1298203;CP000114,1298162,1298203;CP003919,1298162,1298203;HF952104,1298162,1298203;HF952105,1298162,1298203;CP007482,1298162,1298203;CP007565,1298162,1298203;HG939456,1298162,1298203;CP007631,1298162,1298203;CP007632,1298162,1298203;CP006910,1298162,1298203;FO393392,1298162,1298203;CP010867,1298162,1298203;CP011328,1298162,1298203;CP011329,1298162,1298203;CP010319,1298162,1298203…
HF952106	Mauve	SHARED	1298204	1298253	.	.	.	Notes=Lenght49	AL732656,1298204,1298253;AE009948,1298204,1298253;CP000114,1298204,1298253;CP003919,1298204,1298253;HF952104,1298204,1298253;HF952105,1298204,1298253;CP007482,1298204,1298253;CP007565,1298204,1298253;HG939456,1298204,1298253;CP007631,1298204,1298253;CP007632,1298204,1298253;CP006910,1298204,1298253;CP007572,1298204,1298253;CP007571,1298204,1298253;CP007570,1298204,1298253;FO393392,1298204,1298253…
HF952106	Mauve	SHARED	1298254	1298475	.	.	.	Notes=Lenght221	AE009948,1298254,1298475;CP000114,1298254,1298475;CP003919,1298254,1298475;HF952104,1298254,1298475;HF952105,1298254,1298475;CP007482,1298254,1298475;CP007565,1298254,1298475;HG939456,1298254,1298475;CP007631,1298254,1298475;CP007632,1298254,1298475;CP006910,1298254,1298475;FO393392,1298254,1298475;CP010867,1298254,1298475;CP011328,1298254,1298475;CP011329,1298254,1298475;CP010319,1298254,1298475…
HF952106	Mauve	SHARED	1298621	1298644	.	.	.	Notes=Lenght23	AL732656,1298621,1298644;AE009948,1298621,1298644;CP000114,1298621,1298644;CP003919,1298621,1298644;HF952104,1298621,1298644;HF952105,1298621,1298644;CP007482,1298621,1298644;CP007565,1298621,1298644;HG939456,1298621,1298644;CP007631,1298621,1298644;CP007632,1298621,1298644;CP006910,1298621,1298644;CP007572,1298621,1298644;CP007571,1298621,1298644;CP007570,1298621,1298644;FO393392,1298621,1298644…
HF952106	Mauve	SHARED	1298655	1299126	.	.	.	Notes=Lenght471	AL732656,1298655,1299126;AE009948,1298655,1299126;CP003810,1298655,1299126;CP003919,1298655,1299126;HF952104,1298655,1299126;HF952105,1298655,1299126;CP007482,1298655,1299126;CP007565,1298655,1299126;HG939456,1298655,1299126;CP007631,1298655,1299126;CP007632,1298655,1299126;CP006910,1298655,1299126;CP007572,1298655,1299126;CP007571,1298655,1299126;CP007570,1298655,1299126;FO393392,1298655,1299126…
HF952106	Mauve	SHARED	1309764	1309838	.	.	.	Notes=Lenght74	AL732656,1309764,1309838;AE009948,1309764,1309838;CP000114,1309764,1309838;CP003810,1309764,1309838;HF952104,1309764,1309838;HF952105,1309764,1309838;CP007482,1309764,1309838;CP007565,1309764,1309838;HG939456,1309764,1309838;CP007631,1309764,1309838;CP007632,1309764,1309838;CP006910,1309764,1309838;CP007572,1309764,1309838;CP007571,1309764,1309838;CP007570,1309764,1309838;FO393392,1309764,1309838…
HF952106	Mauve	SHARED	1309839	1310025	.	.	.	Notes=Lenght186	AL732656,1309839,1310025;AE009948,1309839,1310025;CP000114,1309839,1310025;CP003810,1309839,1310025;HF952104,1309839,1310025;HF952105,1309839,1310025;HG939456,1309839,1310025;CP007631,1309839,1310025;CP007632,1309839,1310025;CP006910,1309839,1310025;CP007572,1309839,1310025;CP007571,1309839,1310025;CP007570,1309839,1310025;CP010867,1309839,1310025;CP011325,1309839,1310025;CP011326,1309839,1310025…
HF952106	Mauve	SHARED	1310026	1310879	.	.	.	Notes=Lenght853	AL732656,1310026,1310879;AE009948,1310026,1310879;CP000114,1310026,1310879;CP003810,1310026,1310879;HF952104,1310026,1310879;HF952105,1310026,1310879;CP007482,1310026,1310879;CP007565,1310026,1310879;HG939456,1310026,1310879;CP007631,1310026,1310879;CP007632,1310026,1310879;CP006910,1310026,1310879;CP007572,1310026,1310879;CP007571,1310026,1310879;CP007570,1310026,1310879;FO393392,1310026,1310879…
HF952106	Mauve	SHARED	1321446	1321714	.	.	.	Notes=Lenght268	AL732656,1321446,1321714;AE009948,1321446,1321714;CP000114,1321446,1321714;CP003810,1321446,1321714;CP003919,1321446,1321714;HF952104,1321446,1321714;HF952105,1321446,1321714;HG939456,1321446,1321714;CP007631,1321446,1321714;CP007632,1321446,1321714;CP006910,1321446,1321714;CP007572,1321446,1321714;CP007571,1321446,1321714;CP007570,1321446,1321714;CP010867,1321446,1321714;CP011325,1321446,1321714…
HF952106	Mauve	SHARED	1329617	1329747	.	.	.	Notes=Lenght130	AL732656,1329617,1329747;AE009948,1329617,1329747;CP000114,1329617,1329747;CP003810,1329617,1329747;HF952104,1329617,1329747;HF952105,1329617,1329747;CP007482,1329617,1329747;CP007565,1329617,1329747;HG939456,1329617,1329747;CP007631,1329617,1329747;CP007632,1329617,1329747;CP006910,1329617,1329747;CP007572,1329617,1329747;CP007571,1329617,1329747;CP007570,1329617,1329747;FO393392,1329617,1329747…
HF952106	Mauve	SHARED	1334906	1334970	.	.	.	Notes=Lenght64	AL732656,1334906,1334970;AE009948,1334906,1334970;CP000114,1334906,1334970;CP003810,1334906,1334970;CP003919,1334906,1334970;HF952104,1334906,1334970;HF952105,1334906,1334970;CP007482,1334906,1334970;CP007565,1334906,1334970;CP007631,1334906,1334970;CP006910,1334906,1334970;CP007572,1334906,1334970;CP007571,1334906,1334970;CP007570,1334906,1334970;FO393392,1334906,1334970;CP010867,1334906,1334970…
HF952106	Mauve	SHARED	1356564	1356597	.	.	.	Notes=Lenght33	AL732656,1356564,1356597;AE009948,1356564,1356597;CP000114,1356564,1356597;CP003810,1356564,1356597;CP003919,1356564,1356597;HF952104,1356564,1356597;HF952105,1356564,1356597;CP007482,1356564,1356597;CP007565,1356564,1356597;HG939456,1356564,1356597;CP007631,1356564,1356597;CP007632,1356564,1356597;CP006910,1356564,1356597;FO393392,1356564,1356597;CP010867,1356564,1356597;CP011325,1356564,1356597…
HF952106	Mauve	SHARED	1366294	1366586	.	.	.	Notes=Lenght292	AE009948,1366294,1366586;CP000114,1366294,1366586;CP003810,1366294,1366586;CP003919,1366294,1366586;HF952104,1366294,1366586;HF952105,1366294,1366586;CP007482,1366294,1366586;CP007565,1366294,1366586;HG939456,1366294,1366586;CP007631,1366294,1366586;CP007632,1366294,1366586;FO393392,1366294,1366586;CP010867,1366294,1366586;CP011325,1366294,1366586;CP011326,1366294,1366586;CP011327,1366294,1366586…
HF952106	Mauve	SHARED	1366813	1367166	.	.	.	Notes=Lenght353	AE009948,1366813,1367166;CP000114,1366813,1367166;CP003810,1366813,1367166;CP003919,1366813,1367166;HF952104,1366813,1367166;HF952105,1366813,1367166;CP007482,1366813,1367166;CP007565,1366813,1367166;HG939456,1366813,1367166;CP007631,1366813,1367166;CP007632,1366813,1367166;FO393392,1366813,1367166;CP010867,1366813,1367166;CP011325,1366813,1367166;CP011326,1366813,1367166;CP011327,1366813,1367166…
HF952106	Mauve	SHARED	1367442	1367631	.	.	.	Notes=Lenght189	AE009948,1367442,1367631;CP000114,1367442,1367631;CP003810,1367442,1367631;CP003919,1367442,1367631;HF952104,1367442,1367631;HF952105,1367442,1367631;CP007482,1367442,1367631;CP007565,1367442,1367631;HG939456,1367442,1367631;CP007631,1367442,1367631;CP007632,1367442,1367631;FO393392,1367442,1367631;CP010867,1367442,1367631;CP011325,1367442,1367631;CP011326,1367442,1367631;CP011327,1367442,1367631…
HF952106	Mauve	SHARED	1368668	1368732	.	.	.	Notes=Lenght64	AE009948,1368668,1368732;CP000114,1368668,1368732;CP003810,1368668,1368732;CP003919,1368668,1368732;HF952104,1368668,1368732;HF952105,1368668,1368732;CP007482,1368668,1368732;CP007565,1368668,1368732;HG939456,1368668,1368732;CP007631,1368668,1368732;CP007632,1368668,1368732;FO393392,1368668,1368732;CP010867,1368668,1368732;CP011325,1368668,1368732;CP011326,1368668,1368732;CP011327,1368668,1368732…
HF952106	Mauve	SHARED	1370354	1370367	.	.	.	Notes=Lenght13	AL732656,1370354,1370367;AE009948,1370354,1370367;CP000114,1370354,1370367;CP003810,1370354,1370367;CP003919,1370354,1370367;HF952104,1370354,1370367;HF952105,1370354,1370367;CP007482,1370354,1370367;CP007565,1370354,1370367;HG939456,1370354,1370367;CP007631,1370354,1370367;CP007632,1370354,1370367;CP007572,1370354,1370367;CP007571,1370354,1370367;CP007570,1370354,1370367;FO393392,1370354,1370367…
HF952106	Mauve	SHARED	1391595	1391608	.	.	.	Notes=Lenght13	AL732656,1391595,1391608;AE009948,1391595,1391608;CP000114,1391595,1391608;CP003810,1391595,1391608;CP003919,1391595,1391608;HF952104,1391595,1391608;HF952105,1391595,1391608;CP007482,1391595,1391608;CP007565,1391595,1391608;HG939456,1391595,1391608;CP007631,1391595,1391608;CP007632,1391595,1391608;CP006910,1391595,1391608;FO393392,1391595,1391608;CP010867,1391595,1391608;CP011325,1391595,1391608…
HF952106	Mauve	SHARED	1391653	1392499	.	.	.	Notes=Lenght846	AL732656,1391653,1392499;AE009948,1391653,1392499;CP000114,1391653,1392499;CP003810,1391653,1392499;CP003919,1391653,1392499;HF952104,1391653,1392499;HF952105,1391653,1392499;CP007482,1391653,1392499;CP007565,1391653,1392499;HG939456,1391653,1392499;CP007631,1391653,1392499;CP007632,1391653,1392499;CP006910,1391653,1392499;FO393392,1391653,1392499;CP010867,1391653,1392499;CP011325,1391653,1392499…
HF952106	Mauve	SHARED	1392500	1392583	.	.	.	Notes=Lenght83	AL732656,1392500,1392583;AE009948,1392500,1392583;CP000114,1392500,1392583;CP003810,1392500,1392583;HF952104,1392500,1392583;HF952105,1392500,1392583;CP007482,1392500,1392583;CP007565,1392500,1392583;HG939456,1392500,1392583;CP007631,1392500,1392583;CP007632,1392500,1392583;CP006910,1392500,1392583;FO393392,1392500,1392583;CP010867,1392500,1392583;CP011325,1392500,1392583;CP011326,1392500,1392583…
HF952106	Mauve	SHARED	1392584	1393884	.	.	.	Notes=Lenght1300	AL732656,1392584,1393884;AE009948,1392584,1393884;CP000114,1392584,1393884;CP003810,1392584,1393884;CP003919,1392584,1393884;HF952104,1392584,1393884;HF952105,1392584,1393884;CP007482,1392584,1393884;CP007565,1392584,1393884;HG939456,1392584,1393884;CP007631,1392584,1393884;CP007632,1392584,1393884;CP006910,1392584,1393884;FO393392,1392584,1393884;CP010867,1392584,1393884;CP011325,1392584,1393884…
HF952106	Mauve	SHARED	1408341	1408501	.	.	.	Notes=Lenght160	AL732656,1408341,1408501;AE009948,1408341,1408501;CP000114,1408341,1408501;CP003810,1408341,1408501;CP003919,1408341,1408501;HF952104,1408341,1408501;HF952105,1408341,1408501;CP007482,1408341,1408501;CP007565,1408341,1408501;CP007631,1408341,1408501;CP006910,1408341,1408501;CP007572,1408341,1408501;CP007571,1408341,1408501;CP007570,1408341,1408501;FO393392,1408341,1408501;CP010867,1408341,1408501…
HF952106	Mauve	SHARED	1408502	1408528	.	.	.	Notes=Lenght26	AE009948,1408502,1408528;CP000114,1408502,1408528;CP003810,1408502,1408528;CP003919,1408502,1408528;HF952104,1408502,1408528;HF952105,1408502,1408528;CP007482,1408502,1408528;CP007565,1408502,1408528;CP007631,1408502,1408528;CP006910,1408502,1408528;FO393392,1408502,1408528;CP010867,1408502,1408528;CP011325,1408502,1408528;CP011326,1408502,1408528;CP011327,1408502,1408528;CP011328,1408502,1408528…
HF952106	Mauve	SHARED	1408529	1408668	.	.	.	Notes=Lenght139	AE009948,1408529,1408668;CP000114,1408529,1408668;CP003810,1408529,1408668;CP003919,1408529,1408668;HF952104,1408529,1408668;HF952105,1408529,1408668;CP007482,1408529,1408668;CP007565,1408529,1408668;HG939456,1408529,1408668;CP007631,1408529,1408668;CP007632,1408529,1408668;CP006910,1408529,1408668;FO393392,1408529,1408668;CP010867,1408529,1408668;CP011325,1408529,1408668;CP011326,1408529,1408668…
HF952106	Mauve	SHARED	1408784	1409388	.	.	.	Notes=Lenght604	AL732656,1408784,1409388;AE009948,1408784,1409388;CP000114,1408784,1409388;CP003810,1408784,1409388;CP003919,1408784,1409388;HF952104,1408784,1409388;HF952105,1408784,1409388;CP007482,1408784,1409388;CP007565,1408784,1409388;CP007631,1408784,1409388;CP006910,1408784,1409388;CP007572,1408784,1409388;CP007571,1408784,1409388;CP007570,1408784,1409388;FO393392,1408784,1409388;CP010867,1408784,1409388…
HF952106	Mauve	SHARED	1409483	1409865	.	.	.	Notes=Lenght382	AL732656,1409483,1409865;AE009948,1409483,1409865;CP000114,1409483,1409865;CP003810,1409483,1409865;CP003919,1409483,1409865;HF952104,1409483,1409865;HF952105,1409483,1409865;CP007482,1409483,1409865;CP007565,1409483,1409865;CP007631,1409483,1409865;CP006910,1409483,1409865;CP007572,1409483,1409865;CP007571,1409483,1409865;CP007570,1409483,1409865;FO393392,1409483,1409865;CP010867,1409483,1409865…
HF952106	Mauve	SHARED	1409956	1410020	.	.	.	Notes=Lenght64	AL732656,1409956,1410020;AE009948,1409956,1410020;CP000114,1409956,1410020;CP003810,1409956,1410020;CP003919,1409956,1410020;HF952104,1409956,1410020;HF952105,1409956,1410020;HG939456,1409956,1410020;CP007631,1409956,1410020;CP007632,1409956,1410020;CP006910,1409956,1410020;CP007572,1409956,1410020;CP007571,1409956,1410020;CP007570,1409956,1410020;CP010867,1409956,1410020;CP011325,1409956,1410020…
HF952106	Mauve	SHARED	1410021	1410141	.	.	.	Notes=Lenght120	AL732656,1410021,1410141;AE009948,1410021,1410141;CP000114,1410021,1410141;CP003810,1410021,1410141;CP003919,1410021,1410141;HF952104,1410021,1410141;HF952105,1410021,1410141;CP007631,1410021,1410141;CP006910,1410021,1410141;CP007572,1410021,1410141;CP007571,1410021,1410141;CP007570,1410021,1410141;CP010867,1410021,1410141;CP011325,1410021,1410141;CP011326,1410021,1410141;CP011327,1410021,1410141…
HF952106	Mauve	SHARED	1410142	1411983	.	.	.	Notes=Lenght1841	AL732656,1410142,1411983;AE009948,1410142,1411983;CP000114,1410142,1411983;CP003810,1410142,1411983;CP003919,1410142,1411983;HF952104,1410142,1411983;HF952105,1410142,1411983;CP007482,1410142,1411983;CP007565,1410142,1411983;CP007631,1410142,1411983;CP006910,1410142,1411983;CP007572,1410142,1411983;CP007571,1410142,1411983;CP007570,1410142,1411983;FO393392,1410142,1411983;CP010867,1410142,1411983…
HF952106	Mauve	SHARED	1411984	1412268	.	.	.	Notes=Lenght284	AL732656,1411984,1412268;AE009948,1411984,1412268;CP000114,1411984,1412268;CP003810,1411984,1412268;HF952104,1411984,1412268;HF952105,1411984,1412268;CP007482,1411984,1412268;CP007565,1411984,1412268;CP007631,1411984,1412268;CP006910,1411984,1412268;CP007572,1411984,1412268;CP007571,1411984,1412268;CP007570,1411984,1412268;FO393392,1411984,1412268;CP010867,1411984,1412268;CP011325,1411984,1412268…
HF952106	Mauve	SHARED	1412269	1412432	.	.	.	Notes=Lenght163	AL732656,1412269,1412432;AE009948,1412269,1412432;CP000114,1412269,1412432;CP003810,1412269,1412432;CP003919,1412269,1412432;HF952104,1412269,1412432;HF952105,1412269,1412432;CP007482,1412269,1412432;CP007565,1412269,1412432;CP007631,1412269,1412432;CP006910,1412269,1412432;CP007572,1412269,1412432;CP007571,1412269,1412432;CP007570,1412269,1412432;FO393392,1412269,1412432;CP010867,1412269,1412432…
HF952106	Mauve	SHARED	1412433	1413079	.	.	.	Notes=Lenght646	AL732656,1412433,1413079;AE009948,1412433,1413079;CP000114,1412433,1413079;CP003810,1412433,1413079;CP003919,1412433,1413079;HF952104,1412433,1413079;HF952105,1412433,1413079;CP007482,1412433,1413079;CP007565,1412433,1413079;CP007631,1412433,1413079;CP006910,1412433,1413079;CP007572,1412433,1413079;CP007571,1412433,1413079;CP007570,1412433,1413079;FO393392,1412433,1413079;CP010867,1412433,1413079…
HF952106	Mauve	SHARED	1413080	1413168	.	.	.	Notes=Lenght88	AL732656,1413080,1413168;CP000114,1413080,1413168;CP003810,1413080,1413168;CP003919,1413080,1413168;HF952104,1413080,1413168;HF952105,1413080,1413168;CP007482,1413080,1413168;CP007565,1413080,1413168;CP007631,1413080,1413168;CP006910,1413080,1413168;CP007572,1413080,1413168;CP007571,1413080,1413168;CP007570,1413080,1413168;FO393392,1413080,1413168;CP010867,1413080,1413168;CP011325,1413080,1413168…
HF952106	Mauve	SHARED	1413169	1413244	.	.	.	Notes=Lenght75	CP000114,1413169,1413244;CP003810,1413169,1413244;CP003919,1413169,1413244;HF952104,1413169,1413244;HF952105,1413169,1413244;CP007482,1413169,1413244;CP007565,1413169,1413244;CP007631,1413169,1413244;CP006910,1413169,1413244;FO393392,1413169,1413244;CP010867,1413169,1413244;CP011325,1413169,1413244;CP011326,1413169,1413244;CP011327,1413169,1413244;CP011328,1413169,1413244;CP010319,1413169,1413244…
HF952106	Mauve	SHARED	1413246	1414125	.	.	.	Notes=Lenght879	AL732656,1413246,1414125;AE009948,1413246,1414125;CP000114,1413246,1414125;CP003810,1413246,1414125;CP003919,1413246,1414125;HF952104,1413246,1414125;HF952105,1413246,1414125;CP007482,1413246,1414125;CP007565,1413246,1414125;CP007631,1413246,1414125;CP006910,1413246,1414125;CP007572,1413246,1414125;CP007571,1413246,1414125;CP007570,1413246,1414125;FO393392,1413246,1414125;CP010867,1413246,1414125…
HF952106	Mauve	SHARED	1414165	1414197	.	.	.	Notes=Lenght32	AL732656,1414165,1414197;CP003919,1414165,1414197;HF952104,1414165,1414197;HF952105,1414165,1414197;CP007482,1414165,1414197;CP007565,1414165,1414197;CP007631,1414165,1414197;CP006910,1414165,1414197;CP007572,1414165,1414197;CP007571,1414165,1414197;CP007570,1414165,1414197;FO393392,1414165,1414197;CP010867,1414165,1414197;CP011328,1414165,1414197;CP010319,1414165,1414197;CP013202,1414165,1414197;
HF952106	Mauve	SHARED	1414210	1417460	.	.	.	Notes=Lenght3250	AL732656,1414210,1417460;AE009948,1414210,1417460;CP000114,1414210,1417460;CP003810,1414210,1417460;CP003919,1414210,1417460;HF952104,1414210,1417460;HF952105,1414210,1417460;CP007482,1414210,1417460;CP007565,1414210,1417460;CP007631,1414210,1417460;CP006910,1414210,1417460;CP007572,1414210,1417460;CP007571,1414210,1417460;CP007570,1414210,1417460;FO393392,1414210,1417460;CP010867,1414210,1417460…
HF952106	Mauve	SHARED	1417611	1418343	.	.	.	Notes=Lenght732	AE009948,1417611,1418343;CP000114,1417611,1418343;CP003810,1417611,1418343;HF952104,1417611,1418343;HF952105,1417611,1418343;CP007482,1417611,1418343;CP007565,1417611,1418343;CP007631,1417611,1418343;FO393392,1417611,1418343;CP010867,1417611,1418343;CP011325,1417611,1418343;CP011326,1417611,1418343;CP011327,1417611,1418343;CP011328,1417611,1418343;CP010319,1417611,1418343;CP012419,1417611,1418343…
HF952106	Mauve	SHARED	1418344	1418380	.	.	.	Notes=Lenght36	AL732656,1418344,1418380;AE009948,1418344,1418380;CP000114,1418344,1418380;CP003810,1418344,1418380;HF952104,1418344,1418380;HF952105,1418344,1418380;CP007482,1418344,1418380;CP007565,1418344,1418380;CP007631,1418344,1418380;CP007572,1418344,1418380;CP007571,1418344,1418380;CP007570,1418344,1418380;FO393392,1418344,1418380;CP010867,1418344,1418380;CP011325,1418344,1418380;CP011326,1418344,1418380…
HF952106	Mauve	SHARED	1418381	1418815	.	.	.	Notes=Lenght434	AE009948,1418381,1418815;CP000114,1418381,1418815;CP003810,1418381,1418815;HF952104,1418381,1418815;HF952105,1418381,1418815;CP007482,1418381,1418815;CP007565,1418381,1418815;CP007631,1418381,1418815;FO393392,1418381,1418815;CP010867,1418381,1418815;CP011325,1418381,1418815;CP011326,1418381,1418815;CP011327,1418381,1418815;CP011328,1418381,1418815;CP010319,1418381,1418815;CP012419,1418381,1418815…
HF952106	Mauve	SHARED	1418877	1422422	.	.	.	Notes=Lenght3545	AE009948,1418877,1422422;CP000114,1418877,1422422;CP003810,1418877,1422422;HF952104,1418877,1422422;HF952105,1418877,1422422;CP007482,1418877,1422422;CP007565,1418877,1422422;CP007631,1418877,1422422;FO393392,1418877,1422422;CP010867,1418877,1422422;CP011325,1418877,1422422;CP011326,1418877,1422422;CP011327,1418877,1422422;CP011328,1418877,1422422;CP010319,1418877,1422422;CP012419,1418877,1422422…
HF952106	Mauve	SHARED	1422423	1422528	.	.	.	Notes=Lenght105	AE009948,1422423,1422528;CP000114,1422423,1422528;CP003810,1422423,1422528;HF952104,1422423,1422528;HF952105,1422423,1422528;CP007482,1422423,1422528;CP007565,1422423,1422528;CP007631,1422423,1422528;FO393392,1422423,1422528;CP010867,1422423,1422528;CP011325,1422423,1422528;CP011326,1422423,1422528;CP011327,1422423,1422528;CP011328,1422423,1422528;CP010319,1422423,1422528;CP012419,1422423,1422528…
HF952106	Mauve	SHARED	1422529	1424338	.	.	.	Notes=Lenght1809	AL732656,1422529,1424338;AE009948,1422529,1424338;CP000114,1422529,1424338;CP003810,1422529,1424338;HF952104,1422529,1424338;HF952105,1422529,1424338;CP007482,1422529,1424338;CP007565,1422529,1424338;CP007631,1422529,1424338;CP007572,1422529,1424338;CP007571,1422529,1424338;CP007570,1422529,1424338;FO393392,1422529,1424338;CP010867,1422529,1424338;CP011325,1422529,1424338;CP011326,1422529,1424338…
HF952106	Mauve	SHARED	1424339	1426472	.	.	.	Notes=Lenght2133	AL732656,1424339,1426472;AE009948,1424339,1426472;CP000114,1424339,1426472;CP003810,1424339,1426472;CP003919,1424339,1426472;HF952104,1424339,1426472;HF952105,1424339,1426472;CP007482,1424339,1426472;CP007565,1424339,1426472;CP007631,1424339,1426472;CP006910,1424339,1426472;CP007572,1424339,1426472;CP007571,1424339,1426472;CP007570,1424339,1426472;FO393392,1424339,1426472;CP010867,1424339,1426472…
HF952106	Mauve	SHARED	1426473	1426491	.	.	.	Notes=Lenght18	AL732656,1426473,1426491;AE009948,1426473,1426491;CP000114,1426473,1426491;CP003810,1426473,1426491;CP003919,1426473,1426491;HF952104,1426473,1426491;HF952105,1426473,1426491;CP007482,1426473,1426491;CP007565,1426473,1426491;CP007631,1426473,1426491;CP006910,1426473,1426491;CP007572,1426473,1426491;CP007571,1426473,1426491;CP007570,1426473,1426491;FO393392,1426473,1426491;CP010867,1426473,1426491…
HF952106	Mauve	SHARED	1426492	1426529	.	.	.	Notes=Lenght37	AL732656,1426492,1426529;AE009948,1426492,1426529;CP000114,1426492,1426529;CP003810,1426492,1426529;HF952104,1426492,1426529;HF952105,1426492,1426529;CP007631,1426492,1426529;CP006910,1426492,1426529;CP007572,1426492,1426529;CP007571,1426492,1426529;CP007570,1426492,1426529;CP010867,1426492,1426529;CP011325,1426492,1426529;CP011326,1426492,1426529;CP011327,1426492,1426529;CP012419,1426492,1426529…
HF952106	Mauve	SHARED	1426889	1426927	.	.	.	Notes=Lenght38	AE009948,1426889,1426927;CP000114,1426889,1426927;CP003810,1426889,1426927;HF952104,1426889,1426927;CP007631,1426889,1426927;CP010867,1426889,1426927;CP011325,1426889,1426927;CP011326,1426889,1426927;CP011327,1426889,1426927;CP012419,1426889,1426927;CP013202,1426889,1426927;
HF952106	Mauve	SHARED	1426932	1426945	.	.	.	Notes=Lenght13	AE009948,1426932,1426945;CP000114,1426932,1426945;CP003810,1426932,1426945;HF952104,1426932,1426945;CP007631,1426932,1426945;CP006910,1426932,1426945;CP010867,1426932,1426945;CP011325,1426932,1426945;CP011327,1426932,1426945;CP012419,1426932,1426945;CP013202,1426932,1426945;
HF952106	Mauve	SHARED	1426954	1426965	.	.	.	Notes=Lenght11	AE009948,1426954,1426965;CP000114,1426954,1426965;CP003810,1426954,1426965;HF952104,1426954,1426965;CP007631,1426954,1426965;CP006910,1426954,1426965;CP010867,1426954,1426965;CP011325,1426954,1426965;CP011326,1426954,1426965;CP011327,1426954,1426965;CP012419,1426954,1426965;CP013202,1426954,1426965;
HF952106	Mauve	SHARED	1426966	1426977	.	.	.	Notes=Lenght11	AE009948,1426966,1426977;CP000114,1426966,1426977;CP003810,1426966,1426977;HF952104,1426966,1426977;CP007631,1426966,1426977;CP010867,1426966,1426977;CP011325,1426966,1426977;CP011326,1426966,1426977;CP011327,1426966,1426977;CP012419,1426966,1426977;CP013202,1426966,1426977;
HF952106	Mauve	SHARED	1427564	1430107	.	.	.	Notes=Lenght2543	AL732656,1427564,1430107;AE009948,1427564,1430107;CP000114,1427564,1430107;CP003810,1427564,1430107;CP003919,1427564,1430107;HF952104,1427564,1430107;HF952105,1427564,1430107;CP007482,1427564,1430107;CP007565,1427564,1430107;CP007631,1427564,1430107;CP006910,1427564,1430107;CP007572,1427564,1430107;CP007571,1427564,1430107;CP007570,1427564,1430107;FO393392,1427564,1430107;CP010867,1427564,1430107…
HF952106	Mauve	SHARED	1430108	1430194	.	.	.	Notes=Lenght86	AL732656,1430108,1430194;AE009948,1430108,1430194;CP000114,1430108,1430194;CP003810,1430108,1430194;CP003919,1430108,1430194;HF952104,1430108,1430194;HF952105,1430108,1430194;CP007482,1430108,1430194;CP007565,1430108,1430194;HG939456,1430108,1430194;CP007631,1430108,1430194;CP007632,1430108,1430194;CP006910,1430108,1430194;CP007572,1430108,1430194;CP007571,1430108,1430194;CP007570,1430108,1430194…
HF952106	Mauve	SHARED	1430195	1430868	.	.	.	Notes=Lenght673	AL732656,1430195,1430868;AE009948,1430195,1430868;CP000114,1430195,1430868;CP003810,1430195,1430868;CP003919,1430195,1430868;HF952104,1430195,1430868;HF952105,1430195,1430868;CP007482,1430195,1430868;CP007565,1430195,1430868;CP007631,1430195,1430868;CP006910,1430195,1430868;CP007572,1430195,1430868;CP007571,1430195,1430868;CP007570,1430195,1430868;FO393392,1430195,1430868;CP010867,1430195,1430868…
HF952106	Mauve	SHARED	1430869	1431480	.	.	.	Notes=Lenght611	AL732656,1430869,1431480;AE009948,1430869,1431480;CP000114,1430869,1431480;CP003810,1430869,1431480;CP003919,1430869,1431480;HF952104,1430869,1431480;HF952105,1430869,1431480;CP007482,1430869,1431480;CP007565,1430869,1431480;CP007631,1430869,1431480;CP006910,1430869,1431480;CP007572,1430869,1431480;CP007571,1430869,1431480;CP007570,1430869,1431480;FO393392,1430869,1431480;CP010867,1430869,1431480…
HF952106	Mauve	SHARED	1439973	1440191	.	.	.	Notes=Lenght218	AL732656,1439973,1440191;AE009948,1439973,1440191;CP000114,1439973,1440191;CP003810,1439973,1440191;CP003919,1439973,1440191;HF952104,1439973,1440191;HF952105,1439973,1440191;HG939456,1439973,1440191;CP007631,1439973,1440191;CP007632,1439973,1440191;CP006910,1439973,1440191;CP007572,1439973,1440191;CP007571,1439973,1440191;CP007570,1439973,1440191;CP010867,1439973,1440191;CP011325,1439973,1440191…
HF952106	Mauve	SHARED	1461648	1461690	.	.	.	Notes=Lenght42	AE009948,1461648,1461690;CP000114,1461648,1461690;CP003810,1461648,1461690;CP003919,1461648,1461690;HF952104,1461648,1461690;HF952105,1461648,1461690;HG939456,1461648,1461690;CP007631,1461648,1461690;CP007632,1461648,1461690;CP006910,1461648,1461690;CP007572,1461648,1461690;CP007571,1461648,1461690;CP007570,1461648,1461690;CP010867,1461648,1461690;CP011325,1461648,1461690;CP011326,1461648,1461690…
HF952106	Mauve	SHARED	1462538	1462680	.	.	.	Notes=Lenght142	AL732656,1462538,1462680;AE009948,1462538,1462680;CP000114,1462538,1462680;CP003810,1462538,1462680;CP003919,1462538,1462680;HF952104,1462538,1462680;HF952105,1462538,1462680;HG939456,1462538,1462680;CP007631,1462538,1462680;CP007632,1462538,1462680;CP006910,1462538,1462680;CP007572,1462538,1462680;CP007571,1462538,1462680;CP007570,1462538,1462680;CP010867,1462538,1462680;CP011325,1462538,1462680…
HF952106	Mauve	SHARED	1463848	1463884	.	.	.	Notes=Lenght36	AL732656,1463848,1463884;AE009948,1463848,1463884;CP000114,1463848,1463884;CP003810,1463848,1463884;HF952104,1463848,1463884;HF952105,1463848,1463884;CP007482,1463848,1463884;CP007565,1463848,1463884;HG939456,1463848,1463884;CP007631,1463848,1463884;CP007632,1463848,1463884;CP006910,1463848,1463884;CP007572,1463848,1463884;CP007571,1463848,1463884;CP007570,1463848,1463884;FO393392,1463848,1463884…
HF952106	Mauve	SHARED	1467423	1467433	.	.	.	Notes=Lenght10	AE009948,1467423,1467433;CP000114,1467423,1467433;CP003810,1467423,1467433;CP003919,1467423,1467433;HF952104,1467423,1467433;HF952105,1467423,1467433;CP007482,1467423,1467433;CP007565,1467423,1467433;HG939456,1467423,1467433;CP007631,1467423,1467433;CP007632,1467423,1467433;CP006910,1467423,1467433;FO393392,1467423,1467433;CP010867,1467423,1467433;CP011325,1467423,1467433;CP011326,1467423,1467433…
HF952106	Mauve	SHARED	1500540	1500764	.	.	.	Notes=Lenght224	AL732656,1500540,1500764;AE009948,1500540,1500764;CP000114,1500540,1500764;CP003810,1500540,1500764;CP003919,1500540,1500764;HF952104,1500540,1500764;HF952105,1500540,1500764;CP007482,1500540,1500764;CP007565,1500540,1500764;HG939456,1500540,1500764;CP007631,1500540,1500764;CP007632,1500540,1500764;CP006910,1500540,1500764;CP007572,1500540,1500764;CP007571,1500540,1500764;CP007570,1500540,1500764…
HF952106	Mauve	SHARED	1504661	1504756	.	.	.	Notes=Lenght95	AL732656,1504661,1504756;AE009948,1504661,1504756;CP000114,1504661,1504756;CP003810,1504661,1504756;CP003919,1504661,1504756;HF952104,1504661,1504756;CP007482,1504661,1504756;CP007565,1504661,1504756;HG939456,1504661,1504756;CP007631,1504661,1504756;CP007632,1504661,1504756;CP006910,1504661,1504756;CP007572,1504661,1504756;CP007571,1504661,1504756;CP007570,1504661,1504756;FO393392,1504661,1504756…
HF952106	Mauve	SHARED	1505731	1505771	.	.	.	Notes=Lenght40	AL732656,1505731,1505771;AE009948,1505731,1505771;CP000114,1505731,1505771;CP003810,1505731,1505771;HF952104,1505731,1505771;HF952105,1505731,1505771;CP007482,1505731,1505771;CP007565,1505731,1505771;HG939456,1505731,1505771;CP007631,1505731,1505771;CP007632,1505731,1505771;CP006910,1505731,1505771;CP007572,1505731,1505771;CP007571,1505731,1505771;CP007570,1505731,1505771;FO393392,1505731,1505771…
HF952106	Mauve	SHARED	1506661	1507054	.	.	.	Notes=Lenght393	AL732656,1506661,1507054;AE009948,1506661,1507054;CP000114,1506661,1507054;CP003810,1506661,1507054;CP003919,1506661,1507054;HF952104,1506661,1507054;HF952105,1506661,1507054;CP007482,1506661,1507054;CP007565,1506661,1507054;HG939456,1506661,1507054;CP007631,1506661,1507054;CP007632,1506661,1507054;CP006910,1506661,1507054;CP007572,1506661,1507054;CP007571,1506661,1507054;FO393392,1506661,1507054…
HF952106	Mauve	SHARED	1507055	1507151	.	.	.	Notes=Lenght96	AL732656,1507055,1507151;AE009948,1507055,1507151;CP000114,1507055,1507151;CP003810,1507055,1507151;CP003919,1507055,1507151;HF952104,1507055,1507151;HF952105,1507055,1507151;CP007482,1507055,1507151;CP007565,1507055,1507151;HG939456,1507055,1507151;CP007631,1507055,1507151;CP007632,1507055,1507151;CP006910,1507055,1507151;CP007572,1507055,1507151;CP007571,1507055,1507151;FO393392,1507055,1507151…
HF952106	Mauve	SHARED	1509530	1509639	.	.	.	Notes=Lenght109	AL732656,1509530,1509639;AE009948,1509530,1509639;CP000114,1509530,1509639;CP003810,1509530,1509639;HF952104,1509530,1509639;HF952105,1509530,1509639;HG939456,1509530,1509639;CP007631,1509530,1509639;CP007632,1509530,1509639;CP006910,1509530,1509639;CP007572,1509530,1509639;CP007571,1509530,1509639;CP007570,1509530,1509639;CP010867,1509530,1509639;CP011325,1509530,1509639;CP011326,1509530,1509639…
HF952106	Mauve	SHARED	1523544	1523563	.	.	.	Notes=Lenght19	AL732656,1523544,1523563;AE009948,1523544,1523563;CP000114,1523544,1523563;CP003810,1523544,1523563;CP003919,1523544,1523563;HF952104,1523544,1523563;HF952105,1523544,1523563;CP007482,1523544,1523563;CP007565,1523544,1523563;CP007631,1523544,1523563;CP007632,1523544,1523563;CP006910,1523544,1523563;CP007572,1523544,1523563;CP007571,1523544,1523563;CP007570,1523544,1523563;FO393392,1523544,1523563…
HF952106	Mauve	SHARED	1526322	1526363	.	.	.	Notes=Lenght41	AL732656,1526322,1526363;AE009948,1526322,1526363;CP000114,1526322,1526363;CP003810,1526322,1526363;HF952104,1526322,1526363;HF952105,1526322,1526363;CP007482,1526322,1526363;CP007565,1526322,1526363;HG939456,1526322,1526363;CP007631,1526322,1526363;CP007632,1526322,1526363;CP006910,1526322,1526363;CP007572,1526322,1526363;CP007571,1526322,1526363;CP007570,1526322,1526363;FO393392,1526322,1526363…
HF952106	Mauve	SHARED	1530981	1531049	.	.	.	Notes=Lenght68	AL732656,1530981,1531049;AE009948,1530981,1531049;CP000114,1530981,1531049;CP003810,1530981,1531049;CP003919,1530981,1531049;HF952104,1530981,1531049;HF952105,1530981,1531049;HG939456,1530981,1531049;CP007631,1530981,1531049;CP007632,1530981,1531049;CP006910,1530981,1531049;CP007572,1530981,1531049;CP007571,1530981,1531049;CP007570,1530981,1531049;CP010867,1530981,1531049;CP011325,1530981,1531049…
HF952106	Mauve	SHARED	1577976	1578570	.	.	.	Notes=Lenght594	AL732656,1577976,1578570;AE009948,1577976,1578570;CP000114,1577976,1578570;CP003810,1577976,1578570;HF952104,1577976,1578570;HF952105,1577976,1578570;CP007482,1577976,1578570;CP007565,1577976,1578570;HG939456,1577976,1578570;CP007631,1577976,1578570;CP007632,1577976,1578570;CP006910,1577976,1578570;CP007572,1577976,1578570;CP007571,1577976,1578570;CP007570,1577976,1578570;FO393392,1577976,1578570…
HF952106	Mauve	SHARED	1586843	1586908	.	.	.	Notes=Lenght65	AL732656,1586843,1586908;AE009948,1586843,1586908;CP000114,1586843,1586908;CP003810,1586843,1586908;CP003919,1586843,1586908;HF952104,1586843,1586908;HF952105,1586843,1586908;HG939456,1586843,1586908;CP007631,1586843,1586908;CP007632,1586843,1586908;CP006910,1586843,1586908;CP007572,1586843,1586908;CP007571,1586843,1586908;CP007570,1586843,1586908;CP010867,1586843,1586908;CP011325,1586843,1586908…
HF952106	Mauve	SHARED	1590175	1590254	.	.	.	Notes=Lenght79	AL732656,1590175,1590254;AE009948,1590175,1590254;CP000114,1590175,1590254;CP003810,1590175,1590254;HF952104,1590175,1590254;HF952105,1590175,1590254;HG939456,1590175,1590254;CP007631,1590175,1590254;CP007632,1590175,1590254;CP006910,1590175,1590254;CP007572,1590175,1590254;CP007571,1590175,1590254;CP007570,1590175,1590254;CP010867,1590175,1590254;CP011325,1590175,1590254;CP011326,1590175,1590254…
HF952106	Mauve	SHARED	1591534	1591598	.	.	.	Notes=Lenght64	AL732656,1591534,1591598;AE009948,1591534,1591598;CP000114,1591534,1591598;CP003810,1591534,1591598;CP003919,1591534,1591598;HF952104,1591534,1591598;HF952105,1591534,1591598;HG939456,1591534,1591598;CP007631,1591534,1591598;CP007632,1591534,1591598;CP006910,1591534,1591598;CP007572,1591534,1591598;CP007571,1591534,1591598;CP007570,1591534,1591598;CP010867,1591534,1591598;CP011325,1591534,1591598…
HF952106	Mauve	SHARED	1591599	1591815	.	.	.	Notes=Lenght216	AL732656,1591599,1591815;AE009948,1591599,1591815;CP000114,1591599,1591815;CP003810,1591599,1591815;CP003919,1591599,1591815;HF952104,1591599,1591815;HF952105,1591599,1591815;HG939456,1591599,1591815;CP007631,1591599,1591815;CP007632,1591599,1591815;CP007572,1591599,1591815;CP007571,1591599,1591815;CP007570,1591599,1591815;CP010867,1591599,1591815;CP011325,1591599,1591815;CP011326,1591599,1591815…
HF952106	Mauve	SHARED	1591816	1593654	.	.	.	Notes=Lenght1838	AL732656,1591816,1593654;AE009948,1591816,1593654;CP000114,1591816,1593654;CP003810,1591816,1593654;CP003919,1591816,1593654;HF952104,1591816,1593654;HF952105,1591816,1593654;HG939456,1591816,1593654;CP007631,1591816,1593654;CP007632,1591816,1593654;CP006910,1591816,1593654;CP007572,1591816,1593654;CP007571,1591816,1593654;CP007570,1591816,1593654;CP010867,1591816,1593654;CP011325,1591816,1593654…
HF952106	Mauve	SHARED	1613446	1613487	.	.	.	Notes=Lenght41	AL732656,1613446,1613487;AE009948,1613446,1613487;CP000114,1613446,1613487;CP003810,1613446,1613487;HF952104,1613446,1613487;HF952105,1613446,1613487;HG939456,1613446,1613487;CP007631,1613446,1613487;CP007632,1613446,1613487;CP006910,1613446,1613487;CP007572,1613446,1613487;CP007571,1613446,1613487;CP007570,1613446,1613487;CP010867,1613446,1613487;CP011325,1613446,1613487;CP011326,1613446,1613487…
HF952106	Mauve	SHARED	1623719	1623775	.	.	.	Notes=Lenght56	AE009948,1623719,1623775;CP000114,1623719,1623775;CP003810,1623719,1623775;CP003919,1623719,1623775;HF952104,1623719,1623775;HF952105,1623719,1623775;CP007482,1623719,1623775;CP007565,1623719,1623775;HG939456,1623719,1623775;CP007631,1623719,1623775;CP007632,1623719,1623775;CP006910,1623719,1623775;FO393392,1623719,1623775;CP010867,1623719,1623775;CP011325,1623719,1623775;CP011326,1623719,1623775…
HF952106	Mauve	SHARED	1636985	1637021	.	.	.	Notes=Lenght36	AL732656,1636985,1637021;AE009948,1636985,1637021;CP000114,1636985,1637021;CP003810,1636985,1637021;HF952104,1636985,1637021;HF952105,1636985,1637021;CP007482,1636985,1637021;CP007565,1636985,1637021;HG939456,1636985,1637021;CP007631,1636985,1637021;CP007632,1636985,1637021;CP006910,1636985,1637021;CP007572,1636985,1637021;CP007571,1636985,1637021;CP007570,1636985,1637021;FO393392,1636985,1637021…
HF952106	Mauve	SHARED	1638673	1639366	.	.	.	Notes=Lenght693	AE009948,1638673,1639366;CP000114,1638673,1639366;CP003810,1638673,1639366;CP003919,1638673,1639366;HF952104,1638673,1639366;HF952105,1638673,1639366;CP007482,1638673,1639366;CP007565,1638673,1639366;HG939456,1638673,1639366;CP007631,1638673,1639366;CP006910,1638673,1639366;FO393392,1638673,1639366;CP010867,1638673,1639366;CP011325,1638673,1639366;CP011326,1638673,1639366;CP011327,1638673,1639366…
HF952106	Mauve	SHARED	1639367	1639430	.	.	.	Notes=Lenght63	AE009948,1639367,1639430;CP000114,1639367,1639430;CP003810,1639367,1639430;HF952104,1639367,1639430;HF952105,1639367,1639430;CP007482,1639367,1639430;CP007565,1639367,1639430;HG939456,1639367,1639430;CP007631,1639367,1639430;CP006910,1639367,1639430;FO393392,1639367,1639430;CP010867,1639367,1639430;CP011325,1639367,1639430;CP011326,1639367,1639430;CP011327,1639367,1639430;CP011328,1639367,1639430…
HF952106	Mauve	SHARED	1639431	1639472	.	.	.	Notes=Lenght41	AL732656,1639431,1639472;AE009948,1639431,1639472;CP000114,1639431,1639472;CP003810,1639431,1639472;HF952104,1639431,1639472;HF952105,1639431,1639472;CP007482,1639431,1639472;CP007565,1639431,1639472;HG939456,1639431,1639472;CP007631,1639431,1639472;CP007632,1639431,1639472;CP006910,1639431,1639472;CP007572,1639431,1639472;CP007571,1639431,1639472;CP007570,1639431,1639472;FO393392,1639431,1639472…
HF952106	Mauve	SHARED	1639605	1639805	.	.	.	Notes=Lenght200	AE009948,1639605,1639805;CP000114,1639605,1639805;CP003810,1639605,1639805;CP003919,1639605,1639805;HF952104,1639605,1639805;HF952105,1639605,1639805;CP007482,1639605,1639805;CP007565,1639605,1639805;HG939456,1639605,1639805;CP007631,1639605,1639805;CP006910,1639605,1639805;FO393392,1639605,1639805;CP010867,1639605,1639805;CP011325,1639605,1639805;CP011326,1639605,1639805;CP011327,1639605,1639805…
HF952106	Mauve	SHARED	1639806	1639840	.	.	.	Notes=Lenght34	AE009948,1639806,1639840;CP000114,1639806,1639840;CP003810,1639806,1639840;HF952104,1639806,1639840;HF952105,1639806,1639840;CP007482,1639806,1639840;CP007565,1639806,1639840;HG939456,1639806,1639840;CP006910,1639806,1639840;FO393392,1639806,1639840;CP010867,1639806,1639840;CP011325,1639806,1639840;CP011326,1639806,1639840;CP011327,1639806,1639840;CP011328,1639806,1639840;CP011329,1639806,1639840…
HF952106	Mauve	SHARED	1639841	1639880	.	.	.	Notes=Lenght39	AE009948,1639841,1639880;CP000114,1639841,1639880;CP003810,1639841,1639880;HF952104,1639841,1639880;HF952105,1639841,1639880;CP007482,1639841,1639880;CP007565,1639841,1639880;CP006910,1639841,1639880;FO393392,1639841,1639880;CP010867,1639841,1639880;CP011325,1639841,1639880;CP011326,1639841,1639880;CP011327,1639841,1639880;CP011328,1639841,1639880;CP011329,1639841,1639880;CP010319,1639841,1639880…
HF952106	Mauve	SHARED	1639881	1641001	.	.	.	Notes=Lenght1120	AE009948,1639881,1641001;CP000114,1639881,1641001;CP003810,1639881,1641001;HF952104,1639881,1641001;HF952105,1639881,1641001;CP007482,1639881,1641001;CP007565,1639881,1641001;CP007631,1639881,1641001;CP006910,1639881,1641001;FO393392,1639881,1641001;CP010867,1639881,1641001;CP011325,1639881,1641001;CP011326,1639881,1641001;CP011327,1639881,1641001;CP011328,1639881,1641001;CP011329,1639881,1641001…
HF952106	Mauve	SHARED	1641396	1641530	.	.	.	Notes=Lenght134	AE009948,1641396,1641530;CP000114,1641396,1641530;CP003810,1641396,1641530;CP003919,1641396,1641530;HF952104,1641396,1641530;HF952105,1641396,1641530;CP007482,1641396,1641530;CP007565,1641396,1641530;HG939456,1641396,1641530;CP007631,1641396,1641530;CP006910,1641396,1641530;FO393392,1641396,1641530;CP010867,1641396,1641530;CP011325,1641396,1641530;CP011326,1641396,1641530;CP011327,1641396,1641530…
HF952106	Mauve	SHARED	1641557	1641597	.	.	.	Notes=Lenght40	AE009948,1641557,1641597;CP000114,1641557,1641597;CP003810,1641557,1641597;CP003919,1641557,1641597;HF952104,1641557,1641597;HF952105,1641557,1641597;CP007482,1641557,1641597;CP007565,1641557,1641597;CP007631,1641557,1641597;CP006910,1641557,1641597;FO393392,1641557,1641597;CP010867,1641557,1641597;CP011325,1641557,1641597;CP011326,1641557,1641597;CP011327,1641557,1641597;CP011328,1641557,1641597…
HF952106	Mauve	SHARED	1645582	1645673	.	.	.	Notes=Lenght91	AL732656,1645582,1645673;AE009948,1645582,1645673;CP000114,1645582,1645673;CP003810,1645582,1645673;HF952104,1645582,1645673;HF952105,1645582,1645673;CP007482,1645582,1645673;CP007565,1645582,1645673;HG939456,1645582,1645673;CP007631,1645582,1645673;CP007632,1645582,1645673;CP006910,1645582,1645673;CP007572,1645582,1645673;CP007571,1645582,1645673;CP007570,1645582,1645673;FO393392,1645582,1645673…
HF952106	Mauve	SHARED	1671531	1671576	.	.	.	Notes=Lenght45	AL732656,1671531,1671576;AE009948,1671531,1671576;CP000114,1671531,1671576;CP003810,1671531,1671576;HF952104,1671531,1671576;HF952105,1671531,1671576;HG939456,1671531,1671576;CP007631,1671531,1671576;CP007632,1671531,1671576;CP006910,1671531,1671576;CP007572,1671531,1671576;CP007571,1671531,1671576;CP007570,1671531,1671576;CP010867,1671531,1671576;CP011325,1671531,1671576;CP011326,1671531,1671576…
HF952106	Mauve	SHARED	1685174	1685470	.	.	.	Notes=Lenght296	AL732656,1685174,1685470;AE009948,1685174,1685470;CP000114,1685174,1685470;CP003810,1685174,1685470;HF952104,1685174,1685470;HF952105,1685174,1685470;CP007482,1685174,1685470;CP007565,1685174,1685470;HG939456,1685174,1685470;CP007631,1685174,1685470;CP007632,1685174,1685470;CP007572,1685174,1685470;CP007571,1685174,1685470;CP007570,1685174,1685470;FO393392,1685174,1685470;CP010867,1685174,1685470…
HF952106	Mauve	SHARED	1685471	1686163	.	.	.	Notes=Lenght692	AL732656,1685471,1686163;AE009948,1685471,1686163;CP000114,1685471,1686163;CP003810,1685471,1686163;HF952104,1685471,1686163;HF952105,1685471,1686163;HG939456,1685471,1686163;CP007631,1685471,1686163;CP007632,1685471,1686163;CP007572,1685471,1686163;CP007571,1685471,1686163;CP007570,1685471,1686163;CP010867,1685471,1686163;CP011325,1685471,1686163;CP011326,1685471,1686163;CP011327,1685471,1686163…
HF952106	Mauve	SHARED	1686164	1686417	.	.	.	Notes=Lenght253	AE009948,1686164,1686417;CP000114,1686164,1686417;CP003810,1686164,1686417;HF952104,1686164,1686417;HF952105,1686164,1686417;HG939456,1686164,1686417;CP007631,1686164,1686417;CP007632,1686164,1686417;CP010867,1686164,1686417;CP011325,1686164,1686417;CP011326,1686164,1686417;CP011327,1686164,1686417;CP011329,1686164,1686417;CP010319,1686164,1686417;CP012419,1686164,1686417;CP013202,1686164,1686417;
HF952106	Mauve	SHARED	1686422	1686436	.	.	.	Notes=Lenght14	CP000114,1686422,1686436;CP003810,1686422,1686436;HF952104,1686422,1686436;HF952105,1686422,1686436;HG939456,1686422,1686436;CP007631,1686422,1686436;CP007632,1686422,1686436;CP010867,1686422,1686436;CP011325,1686422,1686436;CP011326,1686422,1686436;CP011327,1686422,1686436;CP012419,1686422,1686436;CP013202,1686422,1686436;
HF952106	Mauve	SHARED	1686437	1686492	.	.	.	Notes=Lenght55	CP000114,1686437,1686492;CP003810,1686437,1686492;HF952104,1686437,1686492;HF952105,1686437,1686492;HG939456,1686437,1686492;CP007631,1686437,1686492;CP007632,1686437,1686492;CP010867,1686437,1686492;CP011325,1686437,1686492;CP011326,1686437,1686492;CP011327,1686437,1686492;CP012419,1686437,1686492;CP013202,1686437,1686492;
HF952106	Mauve	SHARED	1686914	1686926	.	.	.	Notes=Lenght12	AE009948,1686914,1686926;CP000114,1686914,1686926;CP003810,1686914,1686926;HF952104,1686914,1686926;HF952105,1686914,1686926;HG939456,1686914,1686926;CP007631,1686914,1686926;CP007632,1686914,1686926;CP010867,1686914,1686926;CP011325,1686914,1686926;CP011326,1686914,1686926;CP011327,1686914,1686926;CP011329,1686914,1686926;CP012419,1686914,1686926;CP013202,1686914,1686926;
HF952106	Mauve	SHARED	1686927	1686939	.	.	.	Notes=Lenght12	AE009948,1686927,1686939;CP000114,1686927,1686939;CP003810,1686927,1686939;HF952104,1686927,1686939;HF952105,1686927,1686939;HG939456,1686927,1686939;CP007631,1686927,1686939;CP007632,1686927,1686939;CP010867,1686927,1686939;CP011325,1686927,1686939;CP011326,1686927,1686939;CP011327,1686927,1686939;CP011329,1686927,1686939;CP010319,1686927,1686939;CP012419,1686927,1686939;CP013202,1686927,1686939;
HF952106	Mauve	SHARED	1689758	1689801	.	.	.	Notes=Lenght43	AL732656,1689758,1689801;AE009948,1689758,1689801;CP000114,1689758,1689801;CP003810,1689758,1689801;HF952104,1689758,1689801;HF952105,1689758,1689801;HG939456,1689758,1689801;CP007631,1689758,1689801;CP007632,1689758,1689801;CP006910,1689758,1689801;CP007572,1689758,1689801;CP007571,1689758,1689801;CP007570,1689758,1689801;CP010867,1689758,1689801;CP011325,1689758,1689801;CP011326,1689758,1689801…
HF952106	Mauve	SHARED	1719199	1719549	.	.	.	Notes=Lenght350	AL732656,1719199,1719549;CP000114,1719199,1719549;CP003810,1719199,1719549;HF952104,1719199,1719549;CP007631,1719199,1719549;CP007632,1719199,1719549;CP007572,1719199,1719549;CP007571,1719199,1719549;CP007570,1719199,1719549;CP010867,1719199,1719549;CP011325,1719199,1719549;CP011326,1719199,1719549;CP011327,1719199,1719549;CP012419,1719199,1719549;CP013202,1719199,1719549;
HF952106	Mauve	SHARED	1719595	1719605	.	.	.	Notes=Lenght10	AL732656,1719595,1719605;CP000114,1719595,1719605;CP003810,1719595,1719605;HF952104,1719595,1719605;CP007631,1719595,1719605;CP007632,1719595,1719605;CP007572,1719595,1719605;CP007571,1719595,1719605;CP007570,1719595,1719605;CP010867,1719595,1719605;CP011325,1719595,1719605;CP011326,1719595,1719605;CP011327,1719595,1719605;CP012419,1719595,1719605;CP013202,1719595,1719605;
HF952106	Mauve	SHARED	1719623	1719660	.	.	.	Notes=Lenght37	AL732656,1719623,1719660;CP000114,1719623,1719660;CP003810,1719623,1719660;HF952104,1719623,1719660;CP007631,1719623,1719660;CP007632,1719623,1719660;CP007572,1719623,1719660;CP007571,1719623,1719660;CP007570,1719623,1719660;CP010867,1719623,1719660;CP011325,1719623,1719660;CP011326,1719623,1719660;CP011327,1719623,1719660;CP012419,1719623,1719660;CP013202,1719623,1719660;
HF952106	Mauve	SHARED	1737786	1737822	.	.	.	Notes=Lenght36	AL732656,1737786,1737822;AE009948,1737786,1737822;CP000114,1737786,1737822;CP003810,1737786,1737822;CP003919,1737786,1737822;HF952104,1737786,1737822;HF952105,1737786,1737822;HG939456,1737786,1737822;CP007631,1737786,1737822;CP007632,1737786,1737822;CP006910,1737786,1737822;CP007572,1737786,1737822;CP007571,1737786,1737822;CP007570,1737786,1737822;CP010867,1737786,1737822;CP011325,1737786,1737822…
HF952106	Mauve	SHARED	1738090	1738370	.	.	.	Notes=Lenght280	AL732656,1738090,1738370;AE009948,1738090,1738370;CP000114,1738090,1738370;CP003810,1738090,1738370;HF952104,1738090,1738370;HF952105,1738090,1738370;CP007482,1738090,1738370;CP007565,1738090,1738370;HG939456,1738090,1738370;CP007631,1738090,1738370;CP007632,1738090,1738370;CP006910,1738090,1738370;CP007572,1738090,1738370;CP007571,1738090,1738370;CP007570,1738090,1738370;FO393392,1738090,1738370…
HF952106	Mauve	SHARED	1747161	1747291	.	.	.	Notes=Lenght130	AL732656,1747161,1747291;AE009948,1747161,1747291;CP000114,1747161,1747291;CP003810,1747161,1747291;CP003919,1747161,1747291;HF952104,1747161,1747291;HF952105,1747161,1747291;HG939456,1747161,1747291;CP007631,1747161,1747291;CP007632,1747161,1747291;CP006910,1747161,1747291;CP007572,1747161,1747291;CP007571,1747161,1747291;CP007570,1747161,1747291;CP010867,1747161,1747291;CP011325,1747161,1747291…
HF952106	Mauve	SHARED	1748684	1748829	.	.	.	Notes=Lenght145	AL732656,1748684,1748829;AE009948,1748684,1748829;CP000114,1748684,1748829;CP003810,1748684,1748829;HF952104,1748684,1748829;HF952105,1748684,1748829;HG939456,1748684,1748829;CP007631,1748684,1748829;CP007632,1748684,1748829;CP006910,1748684,1748829;CP007572,1748684,1748829;CP007571,1748684,1748829;CP007570,1748684,1748829;CP010867,1748684,1748829;CP011325,1748684,1748829;CP011326,1748684,1748829…
HF952106	Mauve	SHARED	1748830	1749192	.	.	.	Notes=Lenght362	AL732656,1748830,1749192;AE009948,1748830,1749192;CP000114,1748830,1749192;CP003810,1748830,1749192;HF952104,1748830,1749192;HF952105,1748830,1749192;CP007482,1748830,1749192;CP007565,1748830,1749192;HG939456,1748830,1749192;CP007631,1748830,1749192;CP007632,1748830,1749192;CP006910,1748830,1749192;CP007572,1748830,1749192;CP007571,1748830,1749192;CP007570,1748830,1749192;FO393392,1748830,1749192…
HF952106	Mauve	SHARED	1788352	1788362	.	.	.	Notes=Lenght10	AL732656,1788352,1788362;AE009948,1788352,1788362;CP000114,1788352,1788362;CP003810,1788352,1788362;CP003919,1788352,1788362;HF952104,1788352,1788362;HF952105,1788352,1788362;CP007482,1788352,1788362;CP007565,1788352,1788362;HG939456,1788352,1788362;CP007631,1788352,1788362;CP007632,1788352,1788362;CP006910,1788352,1788362;CP007572,1788352,1788362;CP007571,1788352,1788362;FO393392,1788352,1788362…
HF952106	Mauve	SHARED	1812269	1813340	.	.	.	Notes=Lenght1071	AL732656,1812269,1813340;AE009948,1812269,1813340;CP000114,1812269,1813340;CP003810,1812269,1813340;CP003919,1812269,1813340;HF952104,1812269,1813340;HF952105,1812269,1813340;CP007482,1812269,1813340;CP007565,1812269,1813340;HG939456,1812269,1813340;CP007631,1812269,1813340;CP007632,1812269,1813340;CP006910,1812269,1813340;CP007572,1812269,1813340;CP007571,1812269,1813340;CP007570,1812269,1813340…
HF952106	Mauve	SHARED	1813341	1813962	.	.	.	Notes=Lenght621	AL732656,1813341,1813962;AE009948,1813341,1813962;CP000114,1813341,1813962;CP003810,1813341,1813962;HF952104,1813341,1813962;HF952105,1813341,1813962;CP007482,1813341,1813962;CP007565,1813341,1813962;HG939456,1813341,1813962;CP007631,1813341,1813962;CP007632,1813341,1813962;CP006910,1813341,1813962;CP007572,1813341,1813962;CP007571,1813341,1813962;CP007570,1813341,1813962;FO393392,1813341,1813962…
HF952106	Mauve	SHARED	1813972	1814465	.	.	.	Notes=Lenght493	AL732656,1813972,1814465;AE009948,1813972,1814465;CP000114,1813972,1814465;CP003810,1813972,1814465;HF952104,1813972,1814465;HF952105,1813972,1814465;HG939456,1813972,1814465;CP007631,1813972,1814465;CP007632,1813972,1814465;CP006910,1813972,1814465;CP007572,1813972,1814465;CP007571,1813972,1814465;CP007570,1813972,1814465;CP010867,1813972,1814465;CP011325,1813972,1814465;CP011326,1813972,1814465…
HF952106	Mauve	SHARED	1814466	1817175	.	.	.	Notes=Lenght2709	AL732656,1814466,1817175;AE009948,1814466,1817175;CP000114,1814466,1817175;CP003810,1814466,1817175;CP003919,1814466,1817175;HF952104,1814466,1817175;HF952105,1814466,1817175;CP007482,1814466,1817175;CP007565,1814466,1817175;HG939456,1814466,1817175;CP007631,1814466,1817175;CP007632,1814466,1817175;CP006910,1814466,1817175;CP007572,1814466,1817175;CP007571,1814466,1817175;CP007570,1814466,1817175…
HF952106	Mauve	SHARED	1825840	1826001	.	.	.	Notes=Lenght161	AL732656,1825840,1826001;AE009948,1825840,1826001;CP000114,1825840,1826001;CP003810,1825840,1826001;HF952104,1825840,1826001;HF952105,1825840,1826001;CP007482,1825840,1826001;CP007565,1825840,1826001;HG939456,1825840,1826001;CP007631,1825840,1826001;CP007632,1825840,1826001;CP006910,1825840,1826001;CP007572,1825840,1826001;CP007571,1825840,1826001;CP007570,1825840,1826001;FO393392,1825840,1826001…
HF952106	Mauve	SHARED	1826133	1826153	.	.	.	Notes=Lenght20	AL732656,1826133,1826153;AE009948,1826133,1826153;CP000114,1826133,1826153;CP003810,1826133,1826153;HF952104,1826133,1826153;HF952105,1826133,1826153;CP007482,1826133,1826153;CP007565,1826133,1826153;HG939456,1826133,1826153;CP007631,1826133,1826153;CP007632,1826133,1826153;CP006910,1826133,1826153;CP007572,1826133,1826153;CP007571,1826133,1826153;CP007570,1826133,1826153;FO393392,1826133,1826153…
HF952106	Mauve	SHARED	1827651	1829019	.	.	.	Notes=Lenght1368	AL732656,1827651,1829019;AE009948,1827651,1829019;CP000114,1827651,1829019;CP003810,1827651,1829019;CP003919,1827651,1829019;HF952104,1827651,1829019;HF952105,1827651,1829019;HG939456,1827651,1829019;CP007631,1827651,1829019;CP007632,1827651,1829019;CP006910,1827651,1829019;CP007572,1827651,1829019;CP007571,1827651,1829019;CP007570,1827651,1829019;CP010867,1827651,1829019;CP011325,1827651,1829019…
HF952106	Mauve	SHARED	1829020	1829215	.	.	.	Notes=Lenght195	AL732656,1829020,1829215;AE009948,1829020,1829215;CP000114,1829020,1829215;CP003810,1829020,1829215;CP003919,1829020,1829215;HF952104,1829020,1829215;HF952105,1829020,1829215;CP007631,1829020,1829215;CP007632,1829020,1829215;CP006910,1829020,1829215;CP007572,1829020,1829215;CP007571,1829020,1829215;CP007570,1829020,1829215;CP010867,1829020,1829215;CP011325,1829020,1829215;CP011326,1829020,1829215…
HF952106	Mauve	SHARED	1829216	1829983	.	.	.	Notes=Lenght767	AL732656,1829216,1829983;AE009948,1829216,1829983;CP000114,1829216,1829983;CP003810,1829216,1829983;CP003919,1829216,1829983;HF952104,1829216,1829983;HF952105,1829216,1829983;CP007482,1829216,1829983;CP007565,1829216,1829983;CP007631,1829216,1829983;CP007632,1829216,1829983;CP006910,1829216,1829983;CP007572,1829216,1829983;CP007571,1829216,1829983;CP007570,1829216,1829983;FO393392,1829216,1829983…
HF952106	Mauve	SHARED	1833065	1833653	.	.	.	Notes=Lenght588	AL732656,1833065,1833653;AE009948,1833065,1833653;CP000114,1833065,1833653;CP003810,1833065,1833653;HF952104,1833065,1833653;HF952105,1833065,1833653;CP007482,1833065,1833653;CP007565,1833065,1833653;HG939456,1833065,1833653;CP007631,1833065,1833653;CP007632,1833065,1833653;CP006910,1833065,1833653;CP007572,1833065,1833653;CP007571,1833065,1833653;CP007570,1833065,1833653;FO393392,1833065,1833653…
HF952106	Mauve	SHARED	1834934	1834978	.	.	.	Notes=Lenght44	AL732656,1834934,1834978;CP000114,1834934,1834978;CP003810,1834934,1834978;HF952104,1834934,1834978;HF952105,1834934,1834978;CP007482,1834934,1834978;CP007565,1834934,1834978;HG939456,1834934,1834978;CP007631,1834934,1834978;CP007632,1834934,1834978;CP006910,1834934,1834978;CP007572,1834934,1834978;CP007571,1834934,1834978;CP007570,1834934,1834978;FO393392,1834934,1834978;CP010867,1834934,1834978…
HF952106	Mauve	SHARED	1834979	1835024	.	.	.	Notes=Lenght45	AL732656,1834979,1835024;AE009948,1834979,1835024;CP000114,1834979,1835024;CP003810,1834979,1835024;HF952104,1834979,1835024;HF952105,1834979,1835024;CP007482,1834979,1835024;CP007565,1834979,1835024;HG939456,1834979,1835024;CP007631,1834979,1835024;CP007632,1834979,1835024;CP006910,1834979,1835024;CP007572,1834979,1835024;CP007571,1834979,1835024;CP007570,1834979,1835024;FO393392,1834979,1835024…
HF952106	Mauve	SHARED	1840590	1840626	.	.	.	Notes=Lenght36	AE009948,1840590,1840626;CP000114,1840590,1840626;CP003810,1840590,1840626;CP003919,1840590,1840626;HF952104,1840590,1840626;HF952105,1840590,1840626;CP007482,1840590,1840626;CP007565,1840590,1840626;HG939456,1840590,1840626;CP007631,1840590,1840626;CP007632,1840590,1840626;CP006910,1840590,1840626;FO393392,1840590,1840626;CP010867,1840590,1840626;CP011325,1840590,1840626;CP011326,1840590,1840626…
HF952106	Mauve	SHARED	1844255	1844402	.	.	.	Notes=Lenght147	AL732656,1844255,1844402;AE009948,1844255,1844402;CP000114,1844255,1844402;CP003810,1844255,1844402;CP003919,1844255,1844402;HF952104,1844255,1844402;HF952105,1844255,1844402;HG939456,1844255,1844402;CP007631,1844255,1844402;CP007632,1844255,1844402;CP006910,1844255,1844402;CP007572,1844255,1844402;CP007571,1844255,1844402;CP007570,1844255,1844402;CP010867,1844255,1844402;CP011325,1844255,1844402…
HF952106	Mauve	SHARED	1851990	1852054	.	.	.	Notes=Lenght64	AL732656,1851990,1852054;AE009948,1851990,1852054;CP000114,1851990,1852054;CP003810,1851990,1852054;HF952104,1851990,1852054;HF952105,1851990,1852054;HG939456,1851990,1852054;CP007631,1851990,1852054;CP007632,1851990,1852054;CP006910,1851990,1852054;CP007572,1851990,1852054;CP007571,1851990,1852054;CP007570,1851990,1852054;CP010867,1851990,1852054;CP011325,1851990,1852054;CP011326,1851990,1852054…
HF952106	Mauve	SHARED	1852973	1853022	.	.	.	Notes=Lenght49	AL732656,1852973,1853022;AE009948,1852973,1853022;CP000114,1852973,1853022;CP003810,1852973,1853022;CP003919,1852973,1853022;HF952104,1852973,1853022;CP007482,1852973,1853022;CP007565,1852973,1853022;HG939456,1852973,1853022;CP007631,1852973,1853022;CP007632,1852973,1853022;CP006910,1852973,1853022;CP007572,1852973,1853022;CP007571,1852973,1853022;CP007570,1852973,1853022;FO393392,1852973,1853022…
HF952106	Mauve	SHARED	1854173	1854248	.	.	.	Notes=Lenght75	AL732656,1854173,1854248;AE009948,1854173,1854248;CP000114,1854173,1854248;CP003810,1854173,1854248;CP003919,1854173,1854248;HF952104,1854173,1854248;HF952105,1854173,1854248;CP007482,1854173,1854248;CP007565,1854173,1854248;HG939456,1854173,1854248;CP007631,1854173,1854248;CP007632,1854173,1854248;CP007572,1854173,1854248;CP007571,1854173,1854248;CP007570,1854173,1854248;FO393392,1854173,1854248…
HF952106	Mauve	SHARED	1855373	1856037	.	.	.	Notes=Lenght664	CP000114,1855373,1856037;CP003810,1855373,1856037;CP003919,1855373,1856037;HF952104,1855373,1856037;HF952105,1855373,1856037;CP007482,1855373,1856037;CP007565,1855373,1856037;HG939456,1855373,1856037;CP007631,1855373,1856037;FO393392,1855373,1856037;CP010867,1855373,1856037;CP011325,1855373,1856037;CP011326,1855373,1856037;CP011327,1855373,1856037;CP011328,1855373,1856037;CP012419,1855373,1856037…
HF952106	Mauve	SHARED	1856038	1856137	.	.	.	Notes=Lenght99	CP000114,1856038,1856137;CP003810,1856038,1856137;CP003919,1856038,1856137;HF952104,1856038,1856137;HF952105,1856038,1856137;CP007482,1856038,1856137;CP007565,1856038,1856137;HG939456,1856038,1856137;CP007631,1856038,1856137;FO393392,1856038,1856137;CP010867,1856038,1856137;CP011325,1856038,1856137;CP011326,1856038,1856137;CP011327,1856038,1856137;CP011328,1856038,1856137;CP012419,1856038,1856137…
HF952106	Mauve	SHARED	1856315	1856406	.	.	.	Notes=Lenght91	AL732656,1856315,1856406;AE009948,1856315,1856406;CP000114,1856315,1856406;CP003810,1856315,1856406;CP003919,1856315,1856406;HF952104,1856315,1856406;HF952105,1856315,1856406;CP007482,1856315,1856406;CP007565,1856315,1856406;HG939456,1856315,1856406;CP007631,1856315,1856406;CP007572,1856315,1856406;CP007571,1856315,1856406;CP007570,1856315,1856406;FO393392,1856315,1856406;CP010867,1856315,1856406…
HF952106	Mauve	SHARED	1856408	1856419	.	.	.	Notes=Lenght11	CP000114,1856408,1856419;CP003810,1856408,1856419;CP003919,1856408,1856419;HF952104,1856408,1856419;HF952105,1856408,1856419;CP007482,1856408,1856419;CP007565,1856408,1856419;HG939456,1856408,1856419;CP007631,1856408,1856419;FO393392,1856408,1856419;CP010867,1856408,1856419;CP011325,1856408,1856419;CP011326,1856408,1856419;CP011327,1856408,1856419;CP011328,1856408,1856419;CP012419,1856408,1856419…
HF952106	Mauve	SHARED	1856420	1856667	.	.	.	Notes=Lenght247	CP000114,1856420,1856667;CP003810,1856420,1856667;CP003919,1856420,1856667;HF952104,1856420,1856667;HF952105,1856420,1856667;CP007482,1856420,1856667;CP007565,1856420,1856667;CP007631,1856420,1856667;FO393392,1856420,1856667;CP010867,1856420,1856667;CP011325,1856420,1856667;CP011326,1856420,1856667;CP011327,1856420,1856667;CP011328,1856420,1856667;CP012419,1856420,1856667;CP013202,1856420,1856667;
HF952106	Mauve	SHARED	1856668	1856740	.	.	.	Notes=Lenght72	CP000114,1856668,1856740;CP003810,1856668,1856740;CP003919,1856668,1856740;HF952104,1856668,1856740;HF952105,1856668,1856740;CP007482,1856668,1856740;CP007565,1856668,1856740;HG939456,1856668,1856740;CP007631,1856668,1856740;FO393392,1856668,1856740;CP010867,1856668,1856740;CP011325,1856668,1856740;CP011326,1856668,1856740;CP011327,1856668,1856740;CP011328,1856668,1856740;CP012419,1856668,1856740…
HF952106	Mauve	SHARED	1856846	1857086	.	.	.	Notes=Lenght240	CP000114,1856846,1857086;CP003810,1856846,1857086;CP003919,1856846,1857086;HF952104,1856846,1857086;HF952105,1856846,1857086;CP007482,1856846,1857086;CP007565,1856846,1857086;HG939456,1856846,1857086;CP007631,1856846,1857086;FO393392,1856846,1857086;CP010867,1856846,1857086;CP011325,1856846,1857086;CP011326,1856846,1857086;CP011327,1856846,1857086;CP011328,1856846,1857086;CP012419,1856846,1857086…
HF952106	Mauve	SHARED	1857674	1857876	.	.	.	Notes=Lenght202	CP000114,1857674,1857876;CP003810,1857674,1857876;CP003919,1857674,1857876;HF952104,1857674,1857876;HF952105,1857674,1857876;CP007482,1857674,1857876;CP007565,1857674,1857876;HG939456,1857674,1857876;CP007631,1857674,1857876;FO393392,1857674,1857876;CP010867,1857674,1857876;CP011325,1857674,1857876;CP011326,1857674,1857876;CP011327,1857674,1857876;CP011328,1857674,1857876;CP012419,1857674,1857876…
HF952106	Mauve	SHARED	1869810	1871565	.	.	.	Notes=Lenght1755	AL732656,1869810,1871565;AE009948,1869810,1871565;CP000114,1869810,1871565;CP003810,1869810,1871565;CP003919,1869810,1871565;HF952104,1869810,1871565;HF952105,1869810,1871565;CP007482,1869810,1871565;CP007565,1869810,1871565;HG939456,1869810,1871565;CP007631,1869810,1871565;CP007632,1869810,1871565;FO393392,1869810,1871565;CP010867,1869810,1871565;CP011325,1869810,1871565;CP011326,1869810,1871565…
HF952106	Mauve	SHARED	1871566	1871954	.	.	.	Notes=Lenght388	AL732656,1871566,1871954;AE009948,1871566,1871954;CP000114,1871566,1871954;CP003810,1871566,1871954;CP003919,1871566,1871954;HF952104,1871566,1871954;HF952105,1871566,1871954;CP007482,1871566,1871954;CP007565,1871566,1871954;HG939456,1871566,1871954;CP007631,1871566,1871954;CP007632,1871566,1871954;CP007572,1871566,1871954;CP007571,1871566,1871954;CP007570,1871566,1871954;FO393392,1871566,1871954…
HF952106	Mauve	SHARED	1872020	1872063	.	.	.	Notes=Lenght43	AL732656,1872020,1872063;AE009948,1872020,1872063;CP000114,1872020,1872063;CP003810,1872020,1872063;CP003919,1872020,1872063;HF952104,1872020,1872063;HF952105,1872020,1872063;CP007482,1872020,1872063;CP007565,1872020,1872063;HG939456,1872020,1872063;CP007631,1872020,1872063;CP007632,1872020,1872063;CP006910,1872020,1872063;FO393392,1872020,1872063;CP010867,1872020,1872063;CP011325,1872020,1872063…
HF952106	Mauve	SHARED	1872064	1872156	.	.	.	Notes=Lenght92	AL732656,1872064,1872156;AE009948,1872064,1872156;CP000114,1872064,1872156;CP003810,1872064,1872156;CP003919,1872064,1872156;HF952104,1872064,1872156;HF952105,1872064,1872156;CP007482,1872064,1872156;CP007565,1872064,1872156;HG939456,1872064,1872156;CP007631,1872064,1872156;CP007632,1872064,1872156;FO393392,1872064,1872156;CP010867,1872064,1872156;CP011325,1872064,1872156;CP011326,1872064,1872156…
HF952106	Mauve	SHARED	1872157	1872167	.	.	.	Notes=Lenght10	AL732656,1872157,1872167;AE009948,1872157,1872167;CP000114,1872157,1872167;CP003810,1872157,1872167;CP003919,1872157,1872167;HF952104,1872157,1872167;HF952105,1872157,1872167;CP007482,1872157,1872167;CP007565,1872157,1872167;HG939456,1872157,1872167;CP007631,1872157,1872167;CP007632,1872157,1872167;CP007572,1872157,1872167;CP007571,1872157,1872167;CP007570,1872157,1872167;FO393392,1872157,1872167…
HF952106	Mauve	SHARED	1872168	1872382	.	.	.	Notes=Lenght214	CP000114,1872168,1872382;CP003810,1872168,1872382;HF952104,1872168,1872382;CP007631,1872168,1872382;CP010867,1872168,1872382;CP011325,1872168,1872382;CP011326,1872168,1872382;CP011327,1872168,1872382;CP010319,1872168,1872382;CP012419,1872168,1872382;CP013202,1872168,1872382;
HF952106	Mauve	SHARED	1872897	1874065	.	.	.	Notes=Lenght1168	CP003919,1872897,1874065;HF952104,1872897,1874065;CP007482,1872897,1874065;CP007565,1872897,1874065;CP007631,1872897,1874065;CP006910,1872897,1874065;CP007572,1872897,1874065;CP007571,1872897,1874065;CP007570,1872897,1874065;FO393392,1872897,1874065;CP010867,1872897,1874065;CP011328,1872897,1874065;CP010319,1872897,1874065;CP013202,1872897,1874065;
HF952106	Mauve	SHARED	1874150	1874219	.	.	.	Notes=Lenght69	AL732656,1874150,1874219;AE009948,1874150,1874219;CP000114,1874150,1874219;CP003810,1874150,1874219;CP003919,1874150,1874219;HF952104,1874150,1874219;HF952105,1874150,1874219;CP007482,1874150,1874219;CP007565,1874150,1874219;HG939456,1874150,1874219;CP007631,1874150,1874219;CP007632,1874150,1874219;CP006910,1874150,1874219;CP007572,1874150,1874219;CP007571,1874150,1874219;CP007570,1874150,1874219…
HF952106	Mauve	SHARED	1876345	1876397	.	.	.	Notes=Lenght52	CP000114,1876345,1876397;CP003810,1876345,1876397;CP003919,1876345,1876397;HF952104,1876345,1876397;HF952105,1876345,1876397;CP007482,1876345,1876397;CP007565,1876345,1876397;CP007631,1876345,1876397;CP006910,1876345,1876397;FO393392,1876345,1876397;CP010867,1876345,1876397;CP011325,1876345,1876397;CP011326,1876345,1876397;CP011327,1876345,1876397;CP011328,1876345,1876397;CP010319,1876345,1876397…
HF952106	Mauve	SHARED	1876398	1876419	.	.	.	Notes=Lenght21	CP000114,1876398,1876419;CP003810,1876398,1876419;CP003919,1876398,1876419;HF952104,1876398,1876419;HF952105,1876398,1876419;CP007482,1876398,1876419;CP007565,1876398,1876419;CP007631,1876398,1876419;CP006910,1876398,1876419;FO393392,1876398,1876419;CP010867,1876398,1876419;CP011325,1876398,1876419;CP011326,1876398,1876419;CP011327,1876398,1876419;CP011328,1876398,1876419;CP012419,1876398,1876419…
HF952106	Mauve	SHARED	1885803	1885830	.	.	.	Notes=Lenght27	AL732656,1885803,1885830;AE009948,1885803,1885830;CP000114,1885803,1885830;CP003810,1885803,1885830;HF952104,1885803,1885830;HF952105,1885803,1885830;HG939456,1885803,1885830;CP007631,1885803,1885830;CP007632,1885803,1885830;CP006910,1885803,1885830;CP007572,1885803,1885830;CP007571,1885803,1885830;CP007570,1885803,1885830;CP010867,1885803,1885830;CP011325,1885803,1885830;CP011326,1885803,1885830…
HF952106	Mauve	SHARED	1886974	1887116	.	.	.	Notes=Lenght142	AL732656,1886974,1887116;AE009948,1886974,1887116;CP000114,1886974,1887116;CP003810,1886974,1887116;CP003919,1886974,1887116;HF952104,1886974,1887116;HF952105,1886974,1887116;HG939456,1886974,1887116;CP007631,1886974,1887116;CP006910,1886974,1887116;CP007572,1886974,1887116;CP007571,1886974,1887116;CP007570,1886974,1887116;CP010867,1886974,1887116;CP011325,1886974,1887116;CP011326,1886974,1887116…
HF952106	Mauve	SHARED	1887117	1887163	.	.	.	Notes=Lenght46	AL732656,1887117,1887163;AE009948,1887117,1887163;CP000114,1887117,1887163;CP003810,1887117,1887163;CP003919,1887117,1887163;HF952104,1887117,1887163;HF952105,1887117,1887163;HG939456,1887117,1887163;CP007631,1887117,1887163;CP007632,1887117,1887163;CP006910,1887117,1887163;CP007572,1887117,1887163;CP007571,1887117,1887163;CP007570,1887117,1887163;CP010867,1887117,1887163;CP011325,1887117,1887163…
HF952106	Mauve	SHARED	1887348	1890157	.	.	.	Notes=Lenght2809	AL732656,1887348,1890157;AE009948,1887348,1890157;CP000114,1887348,1890157;CP003810,1887348,1890157;CP003919,1887348,1890157;HF952104,1887348,1890157;HF952105,1887348,1890157;HG939456,1887348,1890157;CP007631,1887348,1890157;CP007632,1887348,1890157;CP006910,1887348,1890157;CP007572,1887348,1890157;CP007571,1887348,1890157;CP007570,1887348,1890157;CP010867,1887348,1890157;CP011325,1887348,1890157…
HF952106	Mauve	SHARED	1890973	1890993	.	.	.	Notes=Lenght20	AL732656,1890973,1890993;AE009948,1890973,1890993;CP000114,1890973,1890993;CP003810,1890973,1890993;HF952104,1890973,1890993;HF952105,1890973,1890993;HG939456,1890973,1890993;CP007631,1890973,1890993;CP007632,1890973,1890993;CP006910,1890973,1890993;CP007572,1890973,1890993;CP007571,1890973,1890993;CP007570,1890973,1890993;CP010867,1890973,1890993;CP011325,1890973,1890993;CP011326,1890973,1890993…
HF952106	Mauve	SHARED	1891949	1891964	.	.	.	Notes=Lenght15	AL732656,1891949,1891964;AE009948,1891949,1891964;CP000114,1891949,1891964;CP003810,1891949,1891964;CP003919,1891949,1891964;HF952104,1891949,1891964;HF952105,1891949,1891964;HG939456,1891949,1891964;CP007631,1891949,1891964;CP007632,1891949,1891964;CP006910,1891949,1891964;CP010867,1891949,1891964;CP011325,1891949,1891964;CP011326,1891949,1891964;CP011327,1891949,1891964;CP011329,1891949,1891964…
HF952106	Mauve	SHARED	1892016	1892042	.	.	.	Notes=Lenght26	AL732656,1892016,1892042;AE009948,1892016,1892042;CP000114,1892016,1892042;CP003810,1892016,1892042;HF952104,1892016,1892042;HF952105,1892016,1892042;HG939456,1892016,1892042;CP007631,1892016,1892042;CP007632,1892016,1892042;CP006910,1892016,1892042;CP007572,1892016,1892042;CP007571,1892016,1892042;CP007570,1892016,1892042;CP010867,1892016,1892042;CP011325,1892016,1892042;CP011326,1892016,1892042…
HF952106	Mauve	SHARED	1892043	1892069	.	.	.	Notes=Lenght26	AL732656,1892043,1892069;AE009948,1892043,1892069;CP000114,1892043,1892069;CP003810,1892043,1892069;HF952104,1892043,1892069;HF952105,1892043,1892069;HG939456,1892043,1892069;CP007631,1892043,1892069;CP007632,1892043,1892069;CP006910,1892043,1892069;CP007572,1892043,1892069;CP007571,1892043,1892069;CP007570,1892043,1892069;CP010867,1892043,1892069;CP011325,1892043,1892069;CP011326,1892043,1892069…
HF952106	Mauve	SHARED	1892977	1894064	.	.	.	Notes=Lenght1087	AL732656,1892977,1894064;AE009948,1892977,1894064;CP000114,1892977,1894064;CP003810,1892977,1894064;HF952104,1892977,1894064;HF952105,1892977,1894064;HG939456,1892977,1894064;CP007631,1892977,1894064;CP007632,1892977,1894064;CP006910,1892977,1894064;CP007572,1892977,1894064;CP007571,1892977,1894064;CP007570,1892977,1894064;CP010867,1892977,1894064;CP011325,1892977,1894064;CP011326,1892977,1894064…
HF952106	Mauve	SHARED	1894911	1894966	.	.	.	Notes=Lenght55	AL732656,1894911,1894966;AE009948,1894911,1894966;CP000114,1894911,1894966;CP003810,1894911,1894966;HF952104,1894911,1894966;HF952105,1894911,1894966;CP007482,1894911,1894966;CP007565,1894911,1894966;HG939456,1894911,1894966;CP007631,1894911,1894966;CP007632,1894911,1894966;CP006910,1894911,1894966;CP007572,1894911,1894966;CP007571,1894911,1894966;CP007570,1894911,1894966;FO393392,1894911,1894966…
HF952106	Mauve	SHARED	1894967	1895001	.	.	.	Notes=Lenght34	AL732656,1894967,1895001;AE009948,1894967,1895001;CP000114,1894967,1895001;CP003810,1894967,1895001;HF952104,1894967,1895001;CP007482,1894967,1895001;CP007565,1894967,1895001;HG939456,1894967,1895001;CP007631,1894967,1895001;CP007632,1894967,1895001;CP006910,1894967,1895001;CP007572,1894967,1895001;CP007571,1894967,1895001;CP007570,1894967,1895001;FO393392,1894967,1895001;CP010867,1894967,1895001…
HF952106	Mauve	SHARED	1895002	1895013	.	.	.	Notes=Lenght11	AL732656,1895002,1895013;AE009948,1895002,1895013;CP000114,1895002,1895013;CP003810,1895002,1895013;CP003919,1895002,1895013;HF952104,1895002,1895013;CP007482,1895002,1895013;CP007565,1895002,1895013;HG939456,1895002,1895013;CP007631,1895002,1895013;CP007632,1895002,1895013;CP006910,1895002,1895013;CP007572,1895002,1895013;CP007571,1895002,1895013;CP007570,1895002,1895013;FO393392,1895002,1895013…
HF952106	Mauve	SHARED	1896570	1896703	.	.	.	Notes=Lenght133	AL732656,1896570,1896703;AE009948,1896570,1896703;CP000114,1896570,1896703;CP003810,1896570,1896703;HF952104,1896570,1896703;HF952105,1896570,1896703;CP007482,1896570,1896703;CP007565,1896570,1896703;HG939456,1896570,1896703;CP007631,1896570,1896703;CP007632,1896570,1896703;CP006910,1896570,1896703;CP007572,1896570,1896703;CP007571,1896570,1896703;CP007570,1896570,1896703;FO393392,1896570,1896703…
HF952106	Mauve	SHARED	1896882	1896940	.	.	.	Notes=Lenght58	AL732656,1896882,1896940;AE009948,1896882,1896940;CP000114,1896882,1896940;CP003810,1896882,1896940;CP003919,1896882,1896940;HF952104,1896882,1896940;HF952105,1896882,1896940;CP007482,1896882,1896940;CP007565,1896882,1896940;HG939456,1896882,1896940;CP007631,1896882,1896940;CP007632,1896882,1896940;CP007572,1896882,1896940;CP007571,1896882,1896940;CP007570,1896882,1896940;FO393392,1896882,1896940…
HF952106	Mauve	SHARED	1901067	1901093	.	.	.	Notes=Lenght26	AL732656,1901067,1901093;AE009948,1901067,1901093;CP000114,1901067,1901093;CP003810,1901067,1901093;HF952104,1901067,1901093;HF952105,1901067,1901093;HG939456,1901067,1901093;CP007631,1901067,1901093;CP007632,1901067,1901093;CP006910,1901067,1901093;CP007572,1901067,1901093;CP007571,1901067,1901093;CP007570,1901067,1901093;CP010867,1901067,1901093;CP011325,1901067,1901093;CP011326,1901067,1901093…
HF952106	Mauve	SHARED	1901094	1901974	.	.	.	Notes=Lenght880	AL732656,1901094,1901974;AE009948,1901094,1901974;CP000114,1901094,1901974;CP003810,1901094,1901974;HF952104,1901094,1901974;HF952105,1901094,1901974;HG939456,1901094,1901974;CP007631,1901094,1901974;CP007632,1901094,1901974;CP007572,1901094,1901974;CP007571,1901094,1901974;CP007570,1901094,1901974;CP010867,1901094,1901974;CP011325,1901094,1901974;CP011326,1901094,1901974;CP011327,1901094,1901974…
HF952106	Mauve	SHARED	1905389	1905514	.	.	.	Notes=Lenght125	AL732656,1905389,1905514;AE009948,1905389,1905514;CP000114,1905389,1905514;CP003810,1905389,1905514;HF952104,1905389,1905514;HF952105,1905389,1905514;CP007482,1905389,1905514;CP007565,1905389,1905514;HG939456,1905389,1905514;CP007631,1905389,1905514;CP007632,1905389,1905514;CP006910,1905389,1905514;CP007572,1905389,1905514;CP007571,1905389,1905514;CP007570,1905389,1905514;FO393392,1905389,1905514…
HF952106	Mauve	SHARED	1909744	1910102	.	.	.	Notes=Lenght358	AL732656,1909744,1910102;AE009948,1909744,1910102;CP000114,1909744,1910102;CP003810,1909744,1910102;HF952104,1909744,1910102;HF952105,1909744,1910102;CP007482,1909744,1910102;CP007565,1909744,1910102;HG939456,1909744,1910102;CP007631,1909744,1910102;CP007632,1909744,1910102;CP006910,1909744,1910102;CP007572,1909744,1910102;CP007571,1909744,1910102;CP007570,1909744,1910102;FO393392,1909744,1910102…
HF952106	Mauve	SHARED	1918898	1918943	.	.	.	Notes=Lenght45	CP000114,1918898,1918943;CP003810,1918898,1918943;CP003919,1918898,1918943;HF952104,1918898,1918943;HF952105,1918898,1918943;CP007482,1918898,1918943;CP007565,1918898,1918943;CP007631,1918898,1918943;CP006910,1918898,1918943;CP007572,1918898,1918943;CP007571,1918898,1918943;CP007570,1918898,1918943;FO393392,1918898,1918943;CP010867,1918898,1918943;CP011325,1918898,1918943;CP011326,1918898,1918943…
HF952106	Mauve	SHARED	1918944	1918957	.	.	.	Notes=Lenght13	CP000114,1918944,1918957;CP003810,1918944,1918957;CP003919,1918944,1918957;HF952104,1918944,1918957;HF952105,1918944,1918957;CP007482,1918944,1918957;CP007565,1918944,1918957;CP007631,1918944,1918957;CP006910,1918944,1918957;FO393392,1918944,1918957;CP010867,1918944,1918957;CP011325,1918944,1918957;CP011326,1918944,1918957;CP011327,1918944,1918957;CP011328,1918944,1918957;CP010319,1918944,1918957…
HF952106	Mauve	SHARED	1919866	1919890	.	.	.	Notes=Lenght24	AL732656,1919866,1919890;AE009948,1919866,1919890;CP000114,1919866,1919890;CP003810,1919866,1919890;CP003919,1919866,1919890;HF952104,1919866,1919890;HF952105,1919866,1919890;CP007565,1919866,1919890;HG939456,1919866,1919890;CP007631,1919866,1919890;CP007632,1919866,1919890;CP006910,1919866,1919890;CP007572,1919866,1919890;CP007571,1919866,1919890;CP007570,1919866,1919890;CP010867,1919866,1919890…
HF952106	Mauve	SHARED	1919900	1919911	.	.	.	Notes=Lenght11	AL732656,1919900,1919911;AE009948,1919900,1919911;CP000114,1919900,1919911;CP003810,1919900,1919911;HF952104,1919900,1919911;HF952105,1919900,1919911;HG939456,1919900,1919911;CP007631,1919900,1919911;CP007632,1919900,1919911;CP006910,1919900,1919911;CP007572,1919900,1919911;CP007571,1919900,1919911;CP007570,1919900,1919911;CP010867,1919900,1919911;CP011325,1919900,1919911;CP011326,1919900,1919911…
HF952106	Mauve	SHARED	1919948	1919999	.	.	.	Notes=Lenght51	AL732656,1919948,1919999;AE009948,1919948,1919999;CP000114,1919948,1919999;CP003810,1919948,1919999;HF952104,1919948,1919999;HF952105,1919948,1919999;HG939456,1919948,1919999;CP007631,1919948,1919999;CP007632,1919948,1919999;CP006910,1919948,1919999;CP007572,1919948,1919999;CP007571,1919948,1919999;CP007570,1919948,1919999;CP010867,1919948,1919999;CP011325,1919948,1919999;CP011326,1919948,1919999…
HF952106	Mauve	SHARED	1920060	1920076	.	.	.	Notes=Lenght16	AL732656,1920060,1920076;AE009948,1920060,1920076;CP000114,1920060,1920076;CP003810,1920060,1920076;HF952104,1920060,1920076;CP007631,1920060,1920076;CP007632,1920060,1920076;CP006910,1920060,1920076;CP007572,1920060,1920076;CP007571,1920060,1920076;CP007570,1920060,1920076;CP010867,1920060,1920076;CP011325,1920060,1920076;CP011326,1920060,1920076;CP011327,1920060,1920076;CP011329,1920060,1920076…
HF952106	Mauve	SHARED	1920077	1920096	.	.	.	Notes=Lenght19	AE009948,1920077,1920096;CP000114,1920077,1920096;CP003810,1920077,1920096;HF952104,1920077,1920096;CP007631,1920077,1920096;CP007632,1920077,1920096;CP006910,1920077,1920096;CP007572,1920077,1920096;CP007571,1920077,1920096;CP007570,1920077,1920096;CP010867,1920077,1920096;CP011325,1920077,1920096;CP011326,1920077,1920096;CP011327,1920077,1920096;CP011329,1920077,1920096;CP012419,1920077,1920096…
HF952106	Mauve	SHARED	1920800	1921044	.	.	.	Notes=Lenght244	AL732656,1920800,1921044;CP000114,1920800,1921044;CP003810,1920800,1921044;HF952104,1920800,1921044;HG939456,1920800,1921044;CP007631,1920800,1921044;CP007632,1920800,1921044;CP007572,1920800,1921044;CP007571,1920800,1921044;CP007570,1920800,1921044;CP010867,1920800,1921044;CP011325,1920800,1921044;CP011326,1920800,1921044;CP011327,1920800,1921044;CP010319,1920800,1921044;CP012419,1920800,1921044…
HF952106	Mauve	SHARED	1921045	1921057	.	.	.	Notes=Lenght12	AL732656,1921045,1921057;AE009948,1921045,1921057;CP000114,1921045,1921057;CP003810,1921045,1921057;HF952104,1921045,1921057;HG939456,1921045,1921057;CP007631,1921045,1921057;CP007632,1921045,1921057;CP007572,1921045,1921057;CP007571,1921045,1921057;CP007570,1921045,1921057;CP010867,1921045,1921057;CP011325,1921045,1921057;CP011326,1921045,1921057;CP011327,1921045,1921057;CP010319,1921045,1921057…
HF952106	Mauve	SHARED	1921058	1921120	.	.	.	Notes=Lenght62	AL732656,1921058,1921120;AE009948,1921058,1921120;CP000114,1921058,1921120;CP003810,1921058,1921120;HF952104,1921058,1921120;CP007631,1921058,1921120;CP007632,1921058,1921120;CP007572,1921058,1921120;CP007571,1921058,1921120;CP007570,1921058,1921120;CP010867,1921058,1921120;CP011325,1921058,1921120;CP011326,1921058,1921120;CP011327,1921058,1921120;CP010319,1921058,1921120;CP012419,1921058,1921120…
HF952106	Mauve	SHARED	1921121	1921134	.	.	.	Notes=Lenght13	AL732656,1921121,1921134;AE009948,1921121,1921134;CP000114,1921121,1921134;CP003810,1921121,1921134;HF952104,1921121,1921134;HG939456,1921121,1921134;CP007631,1921121,1921134;CP007632,1921121,1921134;CP007572,1921121,1921134;CP007571,1921121,1921134;CP007570,1921121,1921134;CP010867,1921121,1921134;CP011325,1921121,1921134;CP011326,1921121,1921134;CP011327,1921121,1921134;CP010319,1921121,1921134…
HF952106	Mauve	SHARED	1921135	1921237	.	.	.	Notes=Lenght102	AL732656,1921135,1921237;AE009948,1921135,1921237;CP000114,1921135,1921237;CP003810,1921135,1921237;HF952104,1921135,1921237;HF952105,1921135,1921237;HG939456,1921135,1921237;CP007631,1921135,1921237;CP007632,1921135,1921237;CP007572,1921135,1921237;CP007571,1921135,1921237;CP007570,1921135,1921237;CP010867,1921135,1921237;CP011325,1921135,1921237;CP011326,1921135,1921237;CP011327,1921135,1921237…
HF952106	Mauve	SHARED	1921238	1921308	.	.	.	Notes=Lenght70	AL732656,1921238,1921308;AE009948,1921238,1921308;CP000114,1921238,1921308;CP003810,1921238,1921308;HF952104,1921238,1921308;HG939456,1921238,1921308;CP007631,1921238,1921308;CP007632,1921238,1921308;CP007572,1921238,1921308;CP007571,1921238,1921308;CP007570,1921238,1921308;CP010867,1921238,1921308;CP011325,1921238,1921308;CP011326,1921238,1921308;CP011327,1921238,1921308;CP010319,1921238,1921308…
HF952106	Mauve	SHARED	1922222	1922283	.	.	.	Notes=Lenght61	CP000114,1922222,1922283;CP003810,1922222,1922283;HF952104,1922222,1922283;CP007631,1922222,1922283;CP007572,1922222,1922283;CP007571,1922222,1922283;CP010867,1922222,1922283;CP011325,1922222,1922283;CP011326,1922222,1922283;CP011327,1922222,1922283;CP010319,1922222,1922283;CP012419,1922222,1922283;CP013202,1922222,1922283;
HF952106	Mauve	SHARED	1922295	1922459	.	.	.	Notes=Lenght164	AL732656,1922295,1922459;AE009948,1922295,1922459;CP000114,1922295,1922459;CP003810,1922295,1922459;HF952104,1922295,1922459;CP007631,1922295,1922459;CP007632,1922295,1922459;CP007572,1922295,1922459;CP007571,1922295,1922459;CP007570,1922295,1922459;CP010867,1922295,1922459;CP011325,1922295,1922459;CP011326,1922295,1922459;CP011327,1922295,1922459;CP011329,1922295,1922459;CP010319,1922295,1922459…
HF952106	Mauve	SHARED	1929013	1929328	.	.	.	Notes=Lenght315	AL732656,1929013,1929328;AE009948,1929013,1929328;CP000114,1929013,1929328;CP003810,1929013,1929328;CP003919,1929013,1929328;HF952104,1929013,1929328;HF952105,1929013,1929328;HG939456,1929013,1929328;CP007631,1929013,1929328;CP007632,1929013,1929328;CP006910,1929013,1929328;CP007572,1929013,1929328;CP007571,1929013,1929328;CP007570,1929013,1929328;CP010867,1929013,1929328;CP011325,1929013,1929328…
HF952106	Mauve	SHARED	1968700	1968710	.	.	.	Notes=Lenght10	AL732656,1968700,1968710;HF952104,1968700,1968710;HF952105,1968700,1968710;CP007631,1968700,1968710;CP006910,1968700,1968710;CP010867,1968700,1968710;CP010319,1968700,1968710;CP013202,1968700,1968710;
HF952106	Mauve	SHARED	1968716	1971707	.	.	.	Notes=Lenght2991	AL732656,1968716,1971707;AE009948,1968716,1971707;CP000114,1968716,1971707;CP003810,1968716,1971707;HF952104,1968716,1971707;HF952105,1968716,1971707;CP007631,1968716,1971707;CP006910,1968716,1971707;CP007572,1968716,1971707;CP007571,1968716,1971707;CP007570,1968716,1971707;CP010867,1968716,1971707;CP011325,1968716,1971707;CP011326,1968716,1971707;CP011327,1968716,1971707;CP011329,1968716,1971707…
HF952106	Mauve	SHARED	1971708	1971738	.	.	.	Notes=Lenght30	AE009948,1971708,1971738;CP000114,1971708,1971738;CP003810,1971708,1971738;HF952104,1971708,1971738;HF952105,1971708,1971738;CP007631,1971708,1971738;CP006910,1971708,1971738;CP010867,1971708,1971738;CP011325,1971708,1971738;CP011326,1971708,1971738;CP011327,1971708,1971738;CP011329,1971708,1971738;CP010319,1971708,1971738;CP012419,1971708,1971738;CP013202,1971708,1971738;
HF952106	Mauve	SHARED	1971740	1972837	.	.	.	Notes=Lenght1097	AL732656,1971740,1972837;AE009948,1971740,1972837;CP000114,1971740,1972837;CP003810,1971740,1972837;HF952104,1971740,1972837;HF952105,1971740,1972837;CP007631,1971740,1972837;CP006910,1971740,1972837;CP007572,1971740,1972837;CP007571,1971740,1972837;CP007570,1971740,1972837;CP010867,1971740,1972837;CP011325,1971740,1972837;CP011326,1971740,1972837;CP011327,1971740,1972837;CP011329,1971740,1972837…
HF952106	Mauve	SHARED	1975464	1975998	.	.	.	Notes=Lenght534	AL732656,1975464,1975998;AE009948,1975464,1975998;CP000114,1975464,1975998;CP003810,1975464,1975998;HF952104,1975464,1975998;HF952105,1975464,1975998;CP007482,1975464,1975998;CP007565,1975464,1975998;HG939456,1975464,1975998;CP007631,1975464,1975998;CP007632,1975464,1975998;CP006910,1975464,1975998;CP007572,1975464,1975998;CP007571,1975464,1975998;CP007570,1975464,1975998;FO393392,1975464,1975998…
HF952106	Mauve	SHARED	1987016	1987078	.	.	.	Notes=Lenght62	AL732656,1987016,1987078;AE009948,1987016,1987078;CP003919,1987016,1987078;HF952104,1987016,1987078;HF952105,1987016,1987078;CP007482,1987016,1987078;CP007565,1987016,1987078;HG939456,1987016,1987078;CP007631,1987016,1987078;CP007632,1987016,1987078;CP006910,1987016,1987078;CP007572,1987016,1987078;CP007571,1987016,1987078;CP007570,1987016,1987078;FO393392,1987016,1987078;CP010867,1987016,1987078…
HF952106	Mauve	SHARED	1987629	1987645	.	.	.	Notes=Lenght16	AL732656,1987629,1987645;CP000114,1987629,1987645;CP003919,1987629,1987645;HF952104,1987629,1987645;HF952105,1987629,1987645;CP007482,1987629,1987645;CP007565,1987629,1987645;HG939456,1987629,1987645;CP007631,1987629,1987645;CP006910,1987629,1987645;CP007572,1987629,1987645;CP007571,1987629,1987645;CP007570,1987629,1987645;FO393392,1987629,1987645;CP010867,1987629,1987645;CP011328,1987629,1987645…
HF952106	Mauve	SHARED	1995017	1995310	.	.	.	Notes=Lenght293	AL732656,1995017,1995310;AE009948,1995017,1995310;CP000114,1995017,1995310;CP003810,1995017,1995310;HF952104,1995017,1995310;HF952105,1995017,1995310;CP007482,1995017,1995310;CP007565,1995017,1995310;HG939456,1995017,1995310;CP007631,1995017,1995310;CP007632,1995017,1995310;CP006910,1995017,1995310;CP007572,1995017,1995310;CP007571,1995017,1995310;CP007570,1995017,1995310;FO393392,1995017,1995310…
HF952106	Mauve	SHARED	2027916	2027981	.	.	.	Notes=Lenght65	AL732656,2027916,2027981;AE009948,2027916,2027981;CP000114,2027916,2027981;CP003810,2027916,2027981;CP003919,2027916,2027981;HF952104,2027916,2027981;HF952105,2027916,2027981;HG939456,2027916,2027981;CP007631,2027916,2027981;CP007632,2027916,2027981;CP006910,2027916,2027981;CP007572,2027916,2027981;CP007571,2027916,2027981;CP007570,2027916,2027981;CP010867,2027916,2027981;CP011325,2027916,2027981…
HF952106	Mauve	SHARED	2027982	2028062	.	.	.	Notes=Lenght80	AL732656,2027982,2028062;AE009948,2027982,2028062;CP000114,2027982,2028062;CP003810,2027982,2028062;HF952104,2027982,2028062;HF952105,2027982,2028062;HG939456,2027982,2028062;CP007631,2027982,2028062;CP007632,2027982,2028062;CP006910,2027982,2028062;CP007572,2027982,2028062;CP007571,2027982,2028062;CP007570,2027982,2028062;CP010867,2027982,2028062;CP011325,2027982,2028062;CP011326,2027982,2028062…
HF952106	Mauve	SHARED	2028063	2028074	.	.	.	Notes=Lenght11	AL732656,2028063,2028074;AE009948,2028063,2028074;CP000114,2028063,2028074;CP003810,2028063,2028074;CP003919,2028063,2028074;HF952104,2028063,2028074;HF952105,2028063,2028074;HG939456,2028063,2028074;CP007631,2028063,2028074;CP007632,2028063,2028074;CP006910,2028063,2028074;CP007572,2028063,2028074;CP007571,2028063,2028074;CP007570,2028063,2028074;CP010867,2028063,2028074;CP011325,2028063,2028074…
HF952106	Mauve	SHARED	2029076	2029087	.	.	.	Notes=Lenght11	AL732656,2029076,2029087;AE009948,2029076,2029087;CP000114,2029076,2029087;CP003810,2029076,2029087;CP003919,2029076,2029087;HF952104,2029076,2029087;HF952105,2029076,2029087;CP007482,2029076,2029087;HG939456,2029076,2029087;CP007631,2029076,2029087;CP007632,2029076,2029087;CP006910,2029076,2029087;CP007572,2029076,2029087;CP007571,2029076,2029087;CP007570,2029076,2029087;FO393392,2029076,2029087…
